# Supplementary material for: Haptic Guidance Needs to Be Intuitive Not Just Informative to Improve Human Motor Accuracy
Source: PLoS One. 2016 Mar 16;11(3):e0150912. doi: 10.1371/journal.pone.0150912 (PMC4794196; doi:10.1371/journal.pone.0150912)
Supplement: S2 Data — (ZIP) [file pone.0150912.s002.zip › Subject2/exp2_0004.txt]

Time	PosX	PosY	PosZ	RotX	RotY	RotZ	ForceX	ForceY	ForceZ	MomentX	MomentY	MomentZ	VelocityX	VelocityY	VelocityZ	CalibratedWeight	ButtonDown	Condition	Trial	Visual
20378.500748	0.000920	0.549062	0.245816	86.820724	31.845798	75.473312	0.000000	0.000000	0.000000	0.000000	0.000000	0.000000	0.010066	-0.000230	0.042975	0.000000	1.000000	2.000000	4.000000	0.000000
20378.504081	0.000819	0.548974	0.245589	86.898521	32.760979	76.382576	-1.898943	0.000000	-4.625366	0.000000	0.000000	0.000000	-0.030114	-0.026475	-0.068104	0.000000	1.000000	2.000000	4.000000	0.000000
20378.507414	0.000819	0.548974	0.245589	86.898521	32.760979	76.382576	-1.898943	0.000000	-4.625366	0.000000	0.000000	0.000000	-0.030114	-0.026475	-0.068104	0.000000	1.000000	2.000000	4.000000	0.000000
20378.510748	0.000819	0.548974	0.245589	86.898521	32.760979	76.382576	-1.898943	0.000000	-4.625366	0.000000	0.000000	0.000000	-0.030114	-0.026475	-0.068104	0.000000	1.000000	2.000000	4.000000	0.000000
20378.514081	0.000819	0.548974	0.245589	87.014435	34.152348	77.786232	-1.898828	0.000000	-4.625414	0.000000	0.000000	0.000000	-0.030114	-0.026475	-0.068104	0.000000	1.000000	2.000000	4.000000	0.000000
20378.517414	0.000285	0.548963	0.245352	87.014435	34.152348	77.786232	-1.898828	0.000000	-4.625414	0.000000	0.000000	0.000000	-0.160162	-0.003435	-0.071062	0.000000	1.000000	2.000000	4.000000	0.000000
20378.520748	0.000285	0.548963	0.245352	87.014435	34.152348	77.786232	-1.898828	0.000000	-4.625414	0.000000	0.000000	0.000000	-0.160162	-0.003435	-0.071062	0.000000	1.000000	2.000000	4.000000	0.000000
20378.524081	-0.000315	0.548694	0.244638	87.133652	35.868694	79.365143	-1.898828	0.000000	-4.625414	0.000000	0.000000	0.000000	-0.179993	-0.080623	-0.214184	0.000000	1.000000	2.000000	4.000000	0.000000
20378.527414	-0.000315	0.548694	0.244638	87.133652	35.868694	79.365143	-1.898828	0.000000	-4.625414	0.000000	0.000000	0.000000	-0.179993	-0.080623	-0.214184	0.000000	1.000000	2.000000	4.000000	0.000000
20378.530748	-0.000315	0.548694	0.244638	87.133652	35.868694	79.365143	-1.898828	0.000000	-4.625414	0.000000	0.000000	0.000000	-0.179993	-0.080623	-0.214184	0.000000	1.000000	2.000000	4.000000	0.000000
20378.534081	-0.000747	0.548728	0.243707	87.215683	37.525932	80.705482	-1.886778	0.000000	-4.630342	0.000000	0.000000	0.000000	-0.129634	0.010350	-0.279218	0.000000	1.000000	2.000000	4.000000	0.000000
20378.537414	-0.000747	0.548728	0.243707	87.215683	37.525932	80.705482	-1.886778	0.000000	-4.630342	0.000000	0.000000	0.000000	-0.129634	0.010350	-0.279218	0.000000	1.000000	2.000000	4.000000	0.000000
20378.540748	-0.000747	0.548728	0.243707	87.215683	37.525932	80.705482	-1.886778	0.000000	-4.630342	0.000000	0.000000	0.000000	-0.129634	0.010350	-0.279218	0.000000	1.000000	2.000000	4.000000	0.000000
20378.544081	-0.001477	0.548389	0.242742	87.250343	40.139626	83.038864	-1.885916	0.000000	-4.630693	0.000000	0.000000	0.000000	-0.218983	-0.101920	-0.289380	0.000000	1.000000	2.000000	4.000000	0.000000
20378.547414	-0.001477	0.548389	0.242742	87.250343	40.139626	83.038864	-1.885916	0.000000	-4.630693	0.000000	0.000000	0.000000	-0.218983	-0.101920	-0.289380	0.000000	1.000000	2.000000	4.000000	0.000000
20378.550748	-0.001477	0.548389	0.242742	87.250343	40.139626	83.038864	-1.885916	0.000000	-4.630693	0.000000	0.000000	0.000000	-0.218983	-0.101920	-0.289380	0.000000	1.000000	2.000000	4.000000	0.000000
20378.554081	-0.001477	0.548389	0.242742	87.238983	43.157089	85.933617	-1.880397	0.000000	-4.632937	0.000000	0.000000	0.000000	-0.218983	-0.101920	-0.289380	0.000000	1.000000	2.000000	4.000000	0.000000
20378.557414	-0.001807	0.548219	0.241882	87.238983	43.157089	85.933617	-1.880397	0.000000	-4.632937	0.000000	0.000000	0.000000	-0.099011	-0.051046	-0.258029	0.000000	1.000000	2.000000	4.000000	0.000000
20378.560748	-0.001807	0.548219	0.241882	87.238983	43.157089	85.933617	-1.880397	0.000000	-4.632937	0.000000	0.000000	0.000000	-0.099011	-0.051046	-0.258029	0.000000	1.000000	2.000000	4.000000	0.000000
20378.564081	-0.001971	0.547946	0.241131	87.217934	45.710171	88.490776	-1.880397	0.000000	-4.632937	0.000000	0.000000	0.000000	-0.049142	-0.081714	-0.225504	0.000000	1.000000	2.000000	4.000000	0.000000
20378.567414	-0.001971	0.547946	0.241131	87.217934	45.710171	88.490776	-1.880397	0.000000	-4.632937	0.000000	0.000000	0.000000	-0.049142	-0.081714	-0.225504	0.000000	1.000000	2.000000	4.000000	0.000000
20378.570748	-0.001971	0.547946	0.241131	87.217934	45.710171	88.490776	-1.880397	0.000000	-4.632937	0.000000	0.000000	0.000000	-0.049142	-0.081714	-0.225504	0.000000	1.000000	2.000000	4.000000	0.000000
20378.574081	-0.001971	0.547946	0.241131	87.186172	46.141762	88.973663	-1.883041	0.000000	-4.631864	0.000000	0.000000	0.000000	-0.049142	-0.081714	-0.225504	0.000000	1.000000	2.000000	4.000000	0.000000
20378.577414	-0.002201	0.547763	0.240462	87.186172	46.141762	88.973663	-1.883041	0.000000	-4.631864	0.000000	0.000000	0.000000	-0.068982	-0.055093	-0.200461	0.000000	1.000000	2.000000	4.000000	0.000000
20378.580748	-0.002201	0.547763	0.240462	87.186172	46.141762	88.973663	-1.883041	0.000000	-4.631864	0.000000	0.000000	0.000000	-0.068982	-0.055093	-0.200461	0.000000	1.000000	2.000000	4.000000	0.000000
20378.584081	-0.002364	0.547578	0.239938	87.108902	44.265549	87.111656	-1.883041	0.000000	-4.631864	0.000000	0.000000	0.000000	-0.049144	-0.055243	-0.157197	0.000000	1.000000	2.000000	4.000000	0.000000
20378.587414	-0.002364	0.547578	0.239938	87.108902	44.265549	87.111656	-1.883041	0.000000	-4.631864	0.000000	0.000000	0.000000	-0.049144	-0.055243	-0.157197	0.000000	1.000000	2.000000	4.000000	0.000000
20378.590748	-0.002364	0.547578	0.239938	87.108902	44.265549	87.111656	-1.883041	0.000000	-4.631864	0.000000	0.000000	0.000000	-0.049144	-0.055243	-0.157197	0.000000	1.000000	2.000000	4.000000	0.000000
20378.594081	-0.002364	0.547578	0.239938	86.987015	41.884296	84.740921	-1.884547	0.000000	-4.631251	0.000000	0.000000	0.000000	-0.049144	-0.055243	-0.157197	0.000000	1.000000	2.000000	4.000000	0.000000
20378.597414	-0.002561	0.547466	0.239517	86.987015	41.884296	84.740921	-1.884547	0.000000	-4.631251	0.000000	0.000000	0.000000	-0.059103	-0.033772	-0.126359	0.000000	1.000000	2.000000	4.000000	0.000000
20378.600748	-0.002561	0.547466	0.239517	86.987015	41.884296	84.740921	-1.884547	0.000000	-4.631251	0.000000	0.000000	0.000000	-0.059103	-0.033772	-0.126359	0.000000	1.000000	2.000000	4.000000	0.000000
20378.604081	-0.002561	0.547466	0.239517	86.850914	39.533161	82.418930	-1.884547	0.000000	-4.631251	0.000000	0.000000	0.000000	-0.059103	-0.033772	-0.126359	0.000000	1.000000	2.000000	4.000000	0.000000
20378.607414	-0.002561	0.547466	0.239517	86.850914	39.533161	82.418930	-1.884547	0.000000	-4.631251	0.000000	0.000000	0.000000	-0.059103	-0.033772	-0.126359	0.000000	1.000000	2.000000	4.000000	0.000000
20378.610748	-0.002825	0.547383	0.239172	86.850914	39.533161	82.418930	-1.884547	0.000000	-4.631251	0.000000	0.000000	0.000000	-0.078956	-0.024970	-0.103509	0.000000	1.000000	2.000000	4.000000	0.000000
20378.614081	-0.003088	0.547426	0.238907	86.701881	37.316330	80.229446	-1.884122	0.000000	-4.631423	0.000000	0.000000	0.000000	-0.078984	0.012938	-0.079471	0.000000	1.000000	2.000000	4.000000	0.000000
20378.617414	-0.003088	0.547426	0.238907	86.701881	37.316330	80.229446	-1.884122	0.000000	-4.631423	0.000000	0.000000	0.000000	-0.078984	0.012938	-0.079471	0.000000	1.000000	2.000000	4.000000	0.000000
20378.620748	-0.003088	0.547426	0.238907	86.701881	37.316330	80.229446	-1.884122	0.000000	-4.631423	0.000000	0.000000	0.000000	-0.078984	0.012938	-0.079471	0.000000	1.000000	2.000000	4.000000	0.000000
20378.624081	-0.003088	0.547426	0.238907	86.563385	35.444107	78.385216	-1.879489	0.000000	-4.633306	0.000000	0.000000	0.000000	-0.078984	0.012938	-0.079471	0.000000	1.000000	2.000000	4.000000	0.000000
20378.627414	-0.003417	0.547515	0.238700	86.563385	35.444107	78.385216	-1.879489	0.000000	-4.633306	0.000000	0.000000	0.000000	-0.098829	0.026799	-0.062060	0.000000	1.000000	2.000000	4.000000	0.000000
20378.630748	-0.003417	0.547515	0.238700	86.563385	35.444107	78.385216	-1.879489	0.000000	-4.633306	0.000000	0.000000	0.000000	-0.098829	0.026799	-0.062060	0.000000	1.000000	2.000000	4.000000	0.000000
20378.634081	-0.003417	0.547515	0.238700	86.448463	34.028233	76.996513	-1.879489	0.000000	-4.633306	0.000000	0.000000	0.000000	-0.098829	0.026799	-0.062060	0.000000	0.000000	2.000000	4.000000	0.000000
20378.637414	-0.003417	0.547515	0.238700	86.448463	34.028233	76.996513	-1.879489	0.000000	-4.633306	0.000000	0.000000	0.000000	-0.098829	0.026799	-0.062060	0.000000	0.000000	2.000000	4.000000	0.000000
20378.640748	-0.003714	0.547647	0.238520	86.448463	34.028233	76.996513	-1.879489	0.000000	-4.633306	0.000000	0.000000	0.000000	-0.088906	0.039435	-0.054028	0.000000	0.000000	2.000000	4.000000	0.000000
20378.644081	-0.004010	0.547803	0.238385	86.362671	33.038498	76.033035	-1.875395	0.000000	-4.634964	0.000000	0.000000	0.000000	-0.088938	0.046973	-0.040535	0.000000	0.000000	2.000000	4.000000	0.000000
20378.647414	-0.004010	0.547803	0.238385	86.362671	33.038498	76.033035	-1.875395	0.000000	-4.634964	0.000000	0.000000	0.000000	-0.088938	0.046973	-0.040535	0.000000	0.000000	2.000000	4.000000	0.000000
20378.650748	-0.004010	0.547803	0.238385	86.362671	33.038498	76.033035	-1.875395	0.000000	-4.634964	0.000000	0.000000	0.000000	-0.088938	0.046973	-0.040535	0.000000	0.000000	2.000000	4.000000	0.000000
20378.654081	-0.004010	0.547803	0.238385	86.327576	32.631371	75.656494	-1.867613	0.000000	-4.638105	0.000000	0.000000	0.000000	-0.088938	0.046973	-0.040535	0.000000	0.000000	2.000000	4.000000	0.000000
20378.657414	-0.004406	0.547943	0.238268	86.327576	32.631371	75.656494	-1.867613	0.000000	-4.638105	0.000000	0.000000	0.000000	-0.118650	0.041857	-0.035268	0.000000	0.000000	2.000000	4.000000	0.000000
20378.660748	-0.004406	0.547943	0.238268	86.327576	32.631371	75.656494	-1.867613	0.000000	-4.638105	0.000000	0.000000	0.000000	-0.118650	0.041857	-0.035268	0.000000	0.000000	2.000000	4.000000	0.000000
20378.664081	-0.004406	0.547943	0.238268	86.326881	32.589931	75.650307	-1.867613	0.000000	-4.638105	0.000000	0.000000	0.000000	-0.118650	0.041857	-0.035268	0.000000	0.000000	2.000000	4.000000	0.000000
20378.667414	-0.004406	0.547943	0.238268	86.326881	32.589931	75.650307	-1.867613	0.000000	-4.638105	0.000000	0.000000	0.000000	-0.118650	0.041857	-0.035268	0.000000	0.000000	2.000000	4.000000	0.000000
20378.670748	-0.004801	0.548065	0.238168	86.326881	32.589931	75.650307	-1.867613	0.000000	-4.638105	0.000000	0.000000	0.000000	-0.118648	0.036782	-0.029834	0.000000	0.000000	2.000000	4.000000	0.000000
20378.674081	-0.005295	0.548184	0.238036	86.326828	32.549065	75.650230	-1.861777	0.000000	-4.640451	0.000000	0.000000	0.000000	-0.148245	0.035523	-0.039669	0.000000	0.000000	2.000000	4.000000	0.000000
20378.677414	-0.005295	0.548184	0.238036	86.326828	32.549065	75.650230	-1.861777	0.000000	-4.640451	0.000000	0.000000	0.000000	-0.148245	0.035523	-0.039669	0.000000	0.000000	2.000000	4.000000	0.000000
20378.680748	-0.005295	0.548184	0.238036	86.326828	32.549065	75.650230	-1.861777	0.000000	-4.640451	0.000000	0.000000	0.000000	-0.148245	0.035523	-0.039669	0.000000	0.000000	2.000000	4.000000	0.000000
20378.684081	-0.005295	0.548184	0.238036	86.328430	32.556488	75.694572	-1.848376	0.000000	-4.645805	0.000000	0.000000	0.000000	-0.148245	0.035523	-0.039669	0.000000	0.000000	2.000000	4.000000	0.000000
20378.687414	-0.005855	0.548264	0.237908	86.328430	32.556488	75.694572	-1.848376	0.000000	-4.645805	0.000000	0.000000	0.000000	-0.167999	0.024108	-0.038465	0.000000	0.000000	2.000000	4.000000	0.000000
20378.690748	-0.005855	0.548264	0.237908	86.328430	32.556488	75.694572	-1.848376	0.000000	-4.645805	0.000000	0.000000	0.000000	-0.167999	0.024108	-0.038465	0.000000	0.000000	2.000000	4.000000	0.000000
20378.694081	-0.006382	0.548323	0.237766	86.332642	32.587780	75.757591	-1.848376	0.000000	-4.645805	0.000000	0.000000	0.000000	-0.158004	0.017783	-0.042546	0.000000	0.000000	2.000000	4.000000	0.000000
20378.697414	-0.006382	0.548323	0.237766	86.332642	32.587780	75.757591	-1.848376	0.000000	-4.645805	0.000000	0.000000	0.000000	-0.158004	0.017783	-0.042546	0.000000	0.000000	2.000000	4.000000	0.000000
20378.700748	-0.006382	0.548323	0.237766	86.332642	32.587780	75.757591	-1.848376	0.000000	-4.645805	0.000000	0.000000	0.000000	-0.158004	0.017783	-0.042546	0.000000	0.000000	2.000000	4.000000	0.000000
20378.704081	-0.006382	0.548323	0.237766	86.332001	32.641079	75.829102	-1.831822	0.000000	-4.652358	0.000000	0.000000	0.000000	-0.158004	0.017783	-0.042546	0.000000	0.000000	2.000000	4.000000	0.000000
20378.707414	-0.006941	0.548442	0.237632	86.332001	32.641079	75.829102	-1.831822	0.000000	-4.652358	0.000000	0.000000	0.000000	-0.167861	0.035495	-0.040244	0.000000	0.000000	2.000000	4.000000	0.000000
20378.710748	-0.006941	0.548442	0.237632	86.332001	32.641079	75.829102	-1.831822	0.000000	-4.652358	0.000000	0.000000	0.000000	-0.167861	0.035495	-0.040244	0.000000	0.000000	2.000000	4.000000	0.000000
20378.714081	-0.007435	0.548564	0.237530	86.312836	32.863430	76.082359	-1.831822	0.000000	-4.652358	0.000000	0.000000	0.000000	-0.148113	0.036713	-0.030636	0.000000	0.000000	2.000000	4.000000	0.000000
20378.717414	-0.007435	0.548564	0.237530	86.312836	32.863430	76.082359	-1.831822	0.000000	-4.652358	0.000000	0.000000	0.000000	-0.148113	0.036713	-0.030636	0.000000	0.000000	2.000000	4.000000	0.000000
20378.720748	-0.007435	0.548564	0.237530	86.312836	32.863430	76.082359	-1.831822	0.000000	-4.652358	0.000000	0.000000	0.000000	-0.148113	0.036713	-0.030636	0.000000	0.000000	2.000000	4.000000	0.000000
20378.724081	-0.007435	0.548564	0.237530	86.268707	33.461380	76.752884	-1.815505	0.000000	-4.658749	0.000000	0.000000	0.000000	-0.148113	0.036713	-0.030636	0.000000	0.000000	2.000000	4.000000	0.000000
20378.727414	-0.007797	0.548750	0.237469	86.268707	33.461380	76.752884	-1.815505	0.000000	-4.658749	0.000000	0.000000	0.000000	-0.108637	0.055685	-0.018233	0.000000	0.000000	2.000000	4.000000	0.000000
20378.730748	-0.007797	0.548750	0.237469	86.268707	33.461380	76.752884	-1.815505	0.000000	-4.658749	0.000000	0.000000	0.000000	-0.108637	0.055685	-0.018233	0.000000	0.000000	2.000000	4.000000	0.000000
20378.734081	-0.008093	0.548935	0.237409	86.214104	34.259804	77.627411	-1.815505	0.000000	-4.658749	0.000000	0.000000	0.000000	-0.088835	0.055666	-0.018071	0.000000	0.000000	2.000000	4.000000	0.000000
20378.737414	-0.008093	0.548935	0.237409	86.214104	34.259804	77.627411	-1.815505	0.000000	-4.658749	0.000000	0.000000	0.000000	-0.088835	0.055666	-0.018071	0.000000	0.000000	2.000000	4.000000	0.000000
20378.740748	-0.008093	0.548935	0.237409	86.214104	34.259804	77.627411	-1.815505	0.000000	-4.658749	0.000000	0.000000	0.000000	-0.088835	0.055666	-0.018071	0.000000	0.000000	2.000000	4.000000	0.000000
20378.744081	-0.008323	0.549100	0.237336	86.181763	34.661324	78.076324	-1.805081	0.000000	-4.662797	0.000000	0.000000	0.000000	-0.068990	0.049330	-0.021910	0.000000	0.000000	2.000000	4.000000	0.000000
20378.747414	-0.008323	0.549100	0.237336	86.181763	34.661324	78.076324	-1.805081	0.000000	-4.662797	0.000000	0.000000	0.000000	-0.068990	0.049330	-0.021910	0.000000	0.000000	2.000000	4.000000	0.000000
20378.750748	-0.008323	0.549100	0.237336	86.181763	34.661324	78.076324	-1.805081	0.000000	-4.662797	0.000000	0.000000	0.000000	-0.068990	0.049330	-0.021910	0.000000	0.000000	2.000000	4.000000	0.000000
20378.754081	-0.008323	0.549100	0.237336	86.180328	34.589695	78.025085	-1.801634	0.000000	-4.664131	0.000000	0.000000	0.000000	-0.068990	0.049330	-0.021910	0.000000	0.000000	2.000000	4.000000	0.000000
20378.757414	-0.008586	0.549222	0.237235	86.180328	34.589695	78.025085	-1.801634	0.000000	-4.664131	0.000000	0.000000	0.000000	-0.078766	0.036689	-0.030104	0.000000	0.000000	2.000000	4.000000	0.000000
20378.760748	-0.008586	0.549222	0.237235	86.180328	34.589695	78.025085	-1.801634	0.000000	-4.664131	0.000000	0.000000	0.000000	-0.078766	0.036689	-0.030104	0.000000	0.000000	2.000000	4.000000	0.000000
20378.764081	-0.008586	0.549222	0.237235	86.184021	34.575142	78.028358	-1.801634	0.000000	-4.664131	0.000000	0.000000	0.000000	-0.078766	0.036689	-0.030104	0.000000	0.000000	2.000000	4.000000	0.000000
20378.767414	-0.008586	0.549222	0.237235	86.184021	34.575142	78.028358	-1.801634	0.000000	-4.664131	0.000000	0.000000	0.000000	-0.078766	0.036689	-0.030104	0.000000	0.000000	2.000000	4.000000	0.000000
20378.770748	-0.008782	0.549336	0.237072	86.184021	34.575142	78.028358	-1.801634	0.000000	-4.664131	0.000000	0.000000	0.000000	-0.058726	0.034128	-0.048995	0.000000	0.000000	2.000000	4.000000	0.000000
20378.774081	-0.008782	0.549336	0.237072	86.190186	34.590351	78.050697	-1.797803	0.000000	-4.665609	0.000000	0.000000	0.000000	-0.058726	0.034128	-0.048995	0.000000	0.000000	2.000000	4.000000	0.000000
20378.777414	-0.008782	0.549336	0.237072	86.190186	34.590351	78.050697	-1.797803	0.000000	-4.665609	0.000000	0.000000	0.000000	-0.058726	0.034128	-0.048995	0.000000	0.000000	2.000000	4.000000	0.000000
20378.780748	-0.008782	0.549336	0.237072	86.190186	34.590351	78.050697	-1.797803	0.000000	-4.665609	0.000000	0.000000	0.000000	-0.058726	0.034128	-0.048995	0.000000	0.000000	2.000000	4.000000	0.000000
20378.784081	-0.009203	0.549554	0.236535	86.213379	34.575588	78.046242	-1.795526	0.000000	-4.666485	0.000000	0.000000	0.000000	-0.126416	0.065617	-0.161091	0.000000	0.000000	2.000000	4.000000	0.000000
20378.787414	-0.009203	0.549554	0.236535	86.213379	34.575588	78.046242	-1.795526	0.000000	-4.666485	0.000000	0.000000	0.000000	-0.126416	0.065617	-0.161091	0.000000	0.000000	2.000000	4.000000	0.000000
20378.790748	-0.009203	0.549554	0.236535	86.213379	34.575588	78.046242	-1.795526	0.000000	-4.666485	0.000000	0.000000	0.000000	-0.126416	0.065617	-0.161091	0.000000	0.000000	2.000000	4.000000	0.000000
20378.794081	-0.009203	0.549554	0.236535	86.257233	34.221317	77.670929	-1.791834	0.000000	-4.667904	0.000000	0.000000	0.000000	-0.126416	0.065617	-0.161091	0.000000	0.000000	2.000000	4.000000	0.000000
20378.797414	-0.009428	0.549655	0.236129	86.257233	34.221317	77.670929	-1.791834	0.000000	-4.667904	0.000000	0.000000	0.000000	-0.067512	0.030187	-0.121736	0.000000	0.000000	2.000000	4.000000	0.000000
20378.800748	-0.009428	0.549655	0.236129	86.257233	34.221317	77.670929	-1.791834	0.000000	-4.667904	0.000000	0.000000	0.000000	-0.067512	0.030187	-0.121736	0.000000	0.000000	2.000000	4.000000	0.000000
20378.804081	-0.009619	0.549764	0.235641	86.325180	33.585548	77.002769	-1.791834	0.000000	-4.667904	0.000000	0.000000	0.000000	-0.057220	0.032595	-0.146401	0.000000	0.000000	2.000000	4.000000	0.000000
20378.807414	-0.009619	0.549764	0.235641	86.325180	33.585548	77.002769	-1.791834	0.000000	-4.667904	0.000000	0.000000	0.000000	-0.057220	0.032595	-0.146401	0.000000	0.000000	2.000000	4.000000	0.000000
20378.810748	-0.009619	0.549764	0.235641	86.325180	33.585548	77.002769	-1.791834	0.000000	-4.667904	0.000000	0.000000	0.000000	-0.057220	0.032595	-0.146401	0.000000	0.000000	2.000000	4.000000	0.000000
20378.814081	-0.009619	0.549764	0.235641	86.413406	32.713299	76.074692	-1.790579	0.000000	-4.668386	0.000000	0.000000	0.000000	-0.057220	0.032595	-0.146401	0.000000	0.000000	2.000000	4.000000	0.000000
20378.817414	-0.009775	0.549838	0.235044	86.413406	32.713299	76.074692	-1.790579	0.000000	-4.668386	0.000000	0.000000	0.000000	-0.046813	0.022337	-0.179207	0.000000	0.000000	2.000000	4.000000	0.000000
20378.820748	-0.009775	0.549838	0.235044	86.413406	32.713299	76.074692	-1.790579	0.000000	-4.668386	0.000000	0.000000	0.000000	-0.046813	0.022337	-0.179207	0.000000	0.000000	2.000000	4.000000	0.000000
20378.824081	-0.009962	0.549954	0.234326	86.524467	31.496386	74.787857	-1.790579	0.000000	-4.668386	0.000000	0.000000	0.000000	-0.056058	0.034756	-0.215423	0.000000	0.000000	2.000000	4.000000	0.000000
20378.827414	-0.009962	0.549954	0.234326	86.524467	31.496386	74.787857	-1.790579	0.000000	-4.668386	0.000000	0.000000	0.000000	-0.056058	0.034756	-0.215423	0.000000	0.000000	2.000000	4.000000	0.000000
20378.830748	-0.009962	0.549954	0.234326	86.524467	31.496386	74.787857	-1.790579	0.000000	-4.668386	0.000000	0.000000	0.000000	-0.056058	0.034756	-0.215423	0.000000	0.000000	2.000000	4.000000	0.000000
20378.834081	-0.009962	0.549954	0.234326	86.660004	29.600712	72.795128	-1.793386	0.000000	-4.667309	0.000000	0.000000	0.000000	-0.056058	0.034756	-0.215423	0.000000	0.000000	2.000000	4.000000	0.000000
20378.837414	-0.010147	0.550077	0.233524	86.660004	29.600712	72.795128	-1.793386	0.000000	-4.667309	0.000000	0.000000	0.000000	-0.055567	0.037000	-0.240520	0.000000	0.000000	2.000000	4.000000	0.000000
20378.840748	-0.010147	0.550077	0.233524	86.660004	29.600712	72.795128	-1.793386	0.000000	-4.667309	0.000000	0.000000	0.000000	-0.055567	0.037000	-0.240520	0.000000	0.000000	2.000000	4.000000	0.000000
20378.844081	-0.010428	0.550241	0.232600	86.808067	27.317011	70.409332	-1.793386	0.000000	-4.667309	0.000000	0.000000	0.000000	-0.084356	0.049241	-0.277319	0.000000	0.000000	2.000000	4.000000	0.000000
20378.847414	-0.010428	0.550241	0.232600	86.808067	27.317011	70.409332	-1.793386	0.000000	-4.667309	0.000000	0.000000	0.000000	-0.084356	0.049241	-0.277319	0.000000	0.000000	2.000000	4.000000	0.000000
20378.850748	-0.010428	0.550241	0.232600	86.808067	27.317011	70.409332	-1.793386	0.000000	-4.667309	0.000000	0.000000	0.000000	-0.084356	0.049241	-0.277319	0.000000	0.000000	2.000000	4.000000	0.000000
20378.854081	-0.010772	0.550467	0.231566	86.947258	24.741030	67.732681	-1.796825	0.000000	-4.665985	0.000000	0.000000	0.000000	-0.103232	0.067598	-0.310132	0.000000	0.000000	2.000000	4.000000	0.000000
20378.857414	-0.010772	0.550467	0.231566	86.947258	24.741030	67.732681	-1.796825	0.000000	-4.665985	0.000000	0.000000	0.000000	-0.103232	0.067598	-0.310132	0.000000	0.000000	2.000000	4.000000	0.000000
20378.860748	-0.010772	0.550467	0.231566	86.947258	24.741030	67.732681	-1.796825	0.000000	-4.665985	0.000000	0.000000	0.000000	-0.103232	0.067598	-0.310132	0.000000	0.000000	2.000000	4.000000	0.000000
20378.864081	-0.011113	0.550732	0.230410	87.075241	22.366354	65.278267	-1.797773	0.000000	-4.665620	0.000000	0.000000	0.000000	-0.102315	0.079529	-0.346899	0.000000	0.000000	2.000000	4.000000	0.000000
20378.867414	-0.011113	0.550732	0.230410	87.075241	22.366354	65.278267	-1.797773	0.000000	-4.665620	0.000000	0.000000	0.000000	-0.102315	0.079529	-0.346899	0.000000	0.000000	2.000000	4.000000	0.000000
20378.870748	-0.011113	0.550732	0.230410	87.075241	22.366354	65.278267	-1.797773	0.000000	-4.665620	0.000000	0.000000	0.000000	-0.102315	0.079529	-0.346899	0.000000	0.000000	2.000000	4.000000	0.000000
20378.874081	-0.011484	0.551036	0.229129	87.172295	20.605974	63.470673	-1.799615	0.000000	-4.664910	0.000000	0.000000	0.000000	-0.111111	0.091252	-0.384059	0.000000	0.000000	2.000000	4.000000	0.000000
20378.877414	-0.011484	0.551036	0.229129	87.172295	20.605974	63.470673	-1.799615	0.000000	-4.664910	0.000000	0.000000	0.000000	-0.111111	0.091252	-0.384059	0.000000	0.000000	2.000000	4.000000	0.000000
20378.880748	-0.011484	0.551036	0.229129	87.172295	20.605974	63.470673	-1.799615	0.000000	-4.664910	0.000000	0.000000	0.000000	-0.111111	0.091252	-0.384059	0.000000	0.000000	2.000000	4.000000	0.000000
20378.884081	-0.011817	0.551349	0.227647	87.248848	19.343298	62.181580	-1.801803	0.000000	-4.664065	0.000000	0.000000	0.000000	-0.099872	0.093863	-0.444661	0.000000	0.000000	2.000000	4.000000	0.000000
20378.887414	-0.011817	0.551349	0.227647	87.248848	19.343298	62.181580	-1.801803	0.000000	-4.664065	0.000000	0.000000	0.000000	-0.099872	0.093863	-0.444661	0.000000	0.000000	2.000000	4.000000	0.000000
20378.890748	-0.011817	0.551349	0.227647	87.248848	19.343298	62.181580	-1.801803	0.000000	-4.664065	0.000000	0.000000	0.000000	-0.099872	0.093863	-0.444661	0.000000	0.000000	2.000000	4.000000	0.000000
20378.894081	-0.012177	0.551653	0.225979	87.319267	18.397028	61.224777	-1.806074	0.000000	-4.662413	0.000000	0.000000	0.000000	-0.108150	0.091245	-0.500431	0.000000	0.000000	2.000000	4.000000	0.000000
20378.897414	-0.012177	0.551653	0.225979	87.319267	18.397028	61.224777	-1.806074	0.000000	-4.662413	0.000000	0.000000	0.000000	-0.108150	0.091245	-0.500431	0.000000	0.000000	2.000000	4.000000	0.000000
20378.900748	-0.012177	0.551653	0.225979	87.319267	18.397028	61.224777	-1.806074	0.000000	-4.662413	0.000000	0.000000	0.000000	-0.108150	0.091245	-0.500431	0.000000	0.000000	2.000000	4.000000	0.000000
20378.904081	-0.012564	0.551927	0.224110	87.390678	17.364506	60.183353	-1.811196	0.000000	-4.660426	0.000000	0.000000	0.000000	-0.116177	0.082138	-0.560795	0.000000	0.000000	2.000000	4.000000	0.000000
20378.907414	-0.012564	0.551927	0.224110	87.390678	17.364506	60.183353	-1.811196	0.000000	-4.660426	0.000000	0.000000	0.000000	-0.116177	0.082138	-0.560795	0.000000	0.000000	2.000000	4.000000	0.000000
20378.910748	-0.012564	0.551927	0.224110	87.390678	17.364506	60.183353	-1.811196	0.000000	-4.660426	0.000000	0.000000	0.000000	-0.116177	0.082138	-0.560795	0.000000	0.000000	2.000000	4.000000	0.000000
20378.914081	-0.012977	0.552223	0.222013	87.437920	15.928934	58.736412	-1.817320	0.000000	-4.658041	0.000000	0.000000	0.000000	-0.123864	0.088833	-0.629003	0.000000	0.000000	2.000000	4.000000	0.000000
20378.917414	-0.012977	0.552223	0.222013	87.437920	15.928934	58.736412	-1.817320	0.000000	-4.658041	0.000000	0.000000	0.000000	-0.123864	0.088833	-0.629003	0.000000	0.000000	2.000000	4.000000	0.000000
20378.920748	-0.012977	0.552223	0.222013	87.437920	15.928934	58.736412	-1.817320	0.000000	-4.658041	0.000000	0.000000	0.000000	-0.123864	0.088833	-0.629003	0.000000	0.000000	2.000000	4.000000	0.000000
20378.924081	-0.013480	0.552524	0.219704	87.457855	14.184188	56.983021	-1.824690	0.000000	-4.655159	0.000000	0.000000	0.000000	-0.150703	0.090251	-0.692618	0.000000	0.000000	2.000000	4.000000	0.000000
20378.927414	-0.013480	0.552524	0.219704	87.457855	14.184188	56.983021	-1.824690	0.000000	-4.655159	0.000000	0.000000	0.000000	-0.150703	0.090251	-0.692618	0.000000	0.000000	2.000000	4.000000	0.000000
20378.930748	-0.013480	0.552524	0.219704	87.457855	14.184188	56.983021	-1.824690	0.000000	-4.655159	0.000000	0.000000	0.000000	-0.150703	0.090251	-0.692618	0.000000	0.000000	2.000000	4.000000	0.000000
20378.934081	-0.014008	0.552879	0.217276	87.421997	12.075206	54.869503	-1.832078	0.000000	-4.652256	0.000000	0.000000	0.000000	-0.158457	0.106534	-0.728494	0.000000	0.000000	2.000000	4.000000	0.000000
20378.937414	-0.014008	0.552879	0.217276	87.421997	12.075206	54.869503	-1.832078	0.000000	-4.652256	0.000000	0.000000	0.000000	-0.158457	0.106534	-0.728494	0.000000	0.000000	2.000000	4.000000	0.000000
20378.940748	-0.014008	0.552879	0.217276	87.421997	12.075206	54.869503	-1.832078	0.000000	-4.652256	0.000000	0.000000	0.000000	-0.158457	0.106534	-0.728494	0.000000	0.000000	2.000000	4.000000	0.000000
20378.944081	-0.014497	0.553303	0.214709	87.326797	9.704881	52.491661	-1.840005	0.000000	-4.649127	0.000000	0.000000	0.000000	-0.146744	0.127255	-0.770134	0.000000	0.000000	2.000000	4.000000	0.000000
20378.947414	-0.014497	0.553303	0.214709	87.326797	9.704881	52.491661	-1.840005	0.000000	-4.649127	0.000000	0.000000	0.000000	-0.146744	0.127255	-0.770134	0.000000	0.000000	2.000000	4.000000	0.000000
20378.950748	-0.014497	0.553303	0.214709	87.326797	9.704881	52.491661	-1.840005	0.000000	-4.649127	0.000000	0.000000	0.000000	-0.146744	0.127255	-0.770134	0.000000	0.000000	2.000000	4.000000	0.000000
20378.954081	-0.015042	0.553758	0.212005	87.180405	7.012751	49.779541	-1.849856	0.000000	-4.645216	0.000000	0.000000	0.000000	-0.163655	0.136444	-0.811281	0.000000	0.000000	2.000000	4.000000	0.000000
20378.957414	-0.015042	0.553758	0.212005	87.180405	7.012751	49.779541	-1.849856	0.000000	-4.645216	0.000000	0.000000	0.000000	-0.163655	0.136444	-0.811281	0.000000	0.000000	2.000000	4.000000	0.000000
20378.960748	-0.015042	0.553758	0.212005	87.180405	7.012751	49.779541	-1.849856	0.000000	-4.645216	0.000000	0.000000	0.000000	-0.163655	0.136444	-0.811281	0.000000	0.000000	2.000000	4.000000	0.000000
20378.964081	-0.015517	0.554211	0.209203	86.997688	3.972267	46.696663	-1.859892	0.000000	-4.641207	0.000000	0.000000	0.000000	-0.142525	0.135836	-0.840456	0.000000	0.000000	2.000000	4.000000	0.000000
20378.967414	-0.015517	0.554211	0.209203	86.997688	3.972267	46.696663	-1.859892	0.000000	-4.641207	0.000000	0.000000	0.000000	-0.142525	0.135836	-0.840456	0.000000	0.000000	2.000000	4.000000	0.000000
20378.970748	-0.015517	0.554211	0.209203	86.997688	3.972267	46.696663	-1.859892	0.000000	-4.641207	0.000000	0.000000	0.000000	-0.142525	0.135836	-0.840456	0.000000	0.000000	2.000000	4.000000	0.000000
20378.974081	-0.015985	0.554676	0.206282	86.797409	0.672671	43.324718	-1.872251	0.000000	-4.636236	0.000000	0.000000	0.000000	-0.140313	0.139628	-0.876209	0.000000	0.000000	2.000000	4.000000	0.000000
20378.977414	-0.015985	0.554676	0.206282	86.797409	0.672671	43.324718	-1.872251	0.000000	-4.636236	0.000000	0.000000	0.000000	-0.140313	0.139628	-0.876209	0.000000	0.000000	2.000000	4.000000	0.000000
20378.980748	-0.015985	0.554676	0.206282	86.797409	0.672671	43.324718	-1.872251	0.000000	-4.636236	0.000000	0.000000	0.000000	-0.140313	0.139628	-0.876209	0.000000	0.000000	2.000000	4.000000	0.000000
20378.984081	-0.016445	0.555169	0.203222	86.581215	-2.723390	39.828693	-1.885980	0.000000	-4.630667	0.000000	0.000000	0.000000	-0.137857	0.147758	-0.918250	0.000000	0.000000	2.000000	4.000000	0.000000
20378.987414	-0.016445	0.555169	0.203222	86.581215	-2.723390	39.828693	-1.885980	0.000000	-4.630667	0.000000	0.000000	0.000000	-0.137857	0.147758	-0.918250	0.000000	0.000000	2.000000	4.000000	0.000000
20378.990748	-0.016445	0.555169	0.203222	86.581215	-2.723390	39.828693	-1.885980	0.000000	-4.630667	0.000000	0.000000	0.000000	-0.137857	0.147758	-0.918250	0.000000	0.000000	2.000000	4.000000	0.000000
20378.994081	-0.016930	0.555666	0.200125	86.357826	-6.203373	36.227169	-1.901332	0.000000	-4.624385	0.000000	0.000000	0.000000	-0.145473	0.149271	-0.928926	0.000000	0.000000	2.000000	4.000000	0.000000
20378.997414	-0.016930	0.555666	0.200125	86.357826	-6.203373	36.227169	-1.901332	0.000000	-4.624385	0.000000	0.000000	0.000000	-0.145473	0.149271	-0.928926	0.000000	0.000000	2.000000	4.000000	0.000000
20379.000748	-0.016930	0.555666	0.200125	86.357826	-6.203373	36.227169	-1.901332	0.000000	-4.624385	0.000000	0.000000	0.000000	-0.145473	0.149271	-0.928926	0.000000	0.000000	2.000000	4.000000	0.000000
20379.004081	-0.017438	0.556178	0.196939	86.128647	-9.336236	32.968864	-1.916880	0.000000	-4.617962	0.000000	0.000000	0.000000	-0.152498	0.153641	-0.955816	0.000000	0.000000	2.000000	4.000000	0.000000
20379.007414	-0.017438	0.556178	0.196939	86.128647	-9.336236	32.968864	-1.916880	0.000000	-4.617962	0.000000	0.000000	0.000000	-0.152498	0.153641	-0.955816	0.000000	0.000000	2.000000	4.000000	0.000000
20379.010748	-0.017438	0.556178	0.196939	86.128647	-9.336236	32.968864	-1.916880	0.000000	-4.617962	0.000000	0.000000	0.000000	-0.152498	0.153641	-0.955816	0.000000	0.000000	2.000000	4.000000	0.000000
20379.014081	-0.018033	0.556735	0.193744	85.886627	-11.722894	30.479502	-1.933129	0.000000	-4.611183	0.000000	0.000000	0.000000	-0.178534	0.166978	-0.958665	0.000000	0.000000	2.000000	4.000000	0.000000
20379.017414	-0.018033	0.556735	0.193744	85.886627	-11.722894	30.479502	-1.933129	0.000000	-4.611183	0.000000	0.000000	0.000000	-0.178534	0.166978	-0.958665	0.000000	0.000000	2.000000	4.000000	0.000000
20379.020748	-0.018033	0.556735	0.193744	85.886627	-11.722894	30.479502	-1.933129	0.000000	-4.611183	0.000000	0.000000	0.000000	-0.178534	0.166978	-0.958665	0.000000	0.000000	2.000000	4.000000	0.000000
20379.024081	-0.018620	0.557330	0.190507	85.638474	-13.391105	28.737301	-1.948170	0.000000	-4.604849	0.000000	0.000000	0.000000	-0.176187	0.178530	-0.971053	0.000000	0.000000	2.000000	4.000000	0.000000
20379.027414	-0.018620	0.557330	0.190507	85.638474	-13.391105	28.737301	-1.948170	0.000000	-4.604849	0.000000	0.000000	0.000000	-0.176187	0.178530	-0.971053	0.000000	0.000000	2.000000	4.000000	0.000000
20379.030748	-0.018620	0.557330	0.190507	85.638474	-13.391105	28.737301	-1.948170	0.000000	-4.604849	0.000000	0.000000	0.000000	-0.176187	0.178530	-0.971053	0.000000	0.000000	2.000000	4.000000	0.000000
20379.034081	-0.019262	0.557953	0.187281	85.399551	-14.491264	27.589733	-1.964170	0.000000	-4.598047	0.000000	0.000000	0.000000	-0.192641	0.186898	-0.967684	0.000000	0.000000	2.000000	4.000000	0.000000
20379.037414	-0.019262	0.557953	0.187281	85.399551	-14.491264	27.589733	-1.964170	0.000000	-4.598047	0.000000	0.000000	0.000000	-0.192641	0.186898	-0.967684	0.000000	0.000000	2.000000	4.000000	0.000000
20379.040748	-0.019262	0.557953	0.187281	85.399551	-14.491264	27.589733	-1.964170	0.000000	-4.598047	0.000000	0.000000	0.000000	-0.192641	0.186898	-0.967684	0.000000	0.000000	2.000000	4.000000	0.000000
20379.044081	-0.019896	0.558578	0.184020	85.156326	-15.203170	26.846292	-1.979413	0.000000	-4.591505	0.000000	0.000000	0.000000	-0.190115	0.187465	-0.978453	0.000000	0.000000	2.000000	4.000000	0.000000
20379.047414	-0.019896	0.558578	0.184020	85.156326	-15.203170	26.846292	-1.979413	0.000000	-4.591505	0.000000	0.000000	0.000000	-0.190115	0.187465	-0.978453	0.000000	0.000000	2.000000	4.000000	0.000000
20379.050748	-0.019896	0.558578	0.184020	85.156326	-15.203170	26.846292	-1.979413	0.000000	-4.591505	0.000000	0.000000	0.000000	-0.190115	0.187465	-0.978453	0.000000	0.000000	2.000000	4.000000	0.000000
20379.054081	-0.020583	0.559210	0.180755	84.920135	-15.967589	26.047359	-1.995627	0.000000	-4.584482	0.000000	0.000000	0.000000	-0.206058	0.189547	-0.979386	0.000000	0.000000	2.000000	4.000000	0.000000
20379.057414	-0.020583	0.559210	0.180755	84.920135	-15.967589	26.047359	-1.995627	0.000000	-4.584482	0.000000	0.000000	0.000000	-0.206058	0.189547	-0.979386	0.000000	0.000000	2.000000	4.000000	0.000000
20379.060748	-0.020583	0.559210	0.180755	84.920135	-15.967589	26.047359	-1.995627	0.000000	-4.584482	0.000000	0.000000	0.000000	-0.206058	0.189547	-0.979386	0.000000	0.000000	2.000000	4.000000	0.000000
20379.064081	-0.021382	0.559848	0.177485	84.680023	-16.731554	25.250237	-2.011247	0.000000	-4.577651	0.000000	0.000000	0.000000	-0.239801	0.191587	-0.980891	0.000000	0.000000	2.000000	4.000000	0.000000
20379.067414	-0.021382	0.559848	0.177485	84.680023	-16.731554	25.250237	-2.011247	0.000000	-4.577651	0.000000	0.000000	0.000000	-0.239801	0.191587	-0.980891	0.000000	0.000000	2.000000	4.000000	0.000000
20379.070748	-0.021382	0.559848	0.177485	84.680023	-16.731554	25.250237	-2.011247	0.000000	-4.577651	0.000000	0.000000	0.000000	-0.239801	0.191587	-0.980891	0.000000	0.000000	2.000000	4.000000	0.000000
20379.074081	-0.022234	0.560499	0.174248	84.452072	-17.260988	24.708006	-2.024996	0.000000	-4.571585	0.000000	0.000000	0.000000	-0.255375	0.195306	-0.971259	0.000000	0.000000	2.000000	4.000000	0.000000
20379.077414	-0.022234	0.560499	0.174248	84.452072	-17.260988	24.708006	-2.024996	0.000000	-4.571585	0.000000	0.000000	0.000000	-0.255375	0.195306	-0.971259	0.000000	0.000000	2.000000	4.000000	0.000000
20379.080748	-0.022234	0.560499	0.174248	84.452072	-17.260988	24.708006	-2.024996	0.000000	-4.571585	0.000000	0.000000	0.000000	-0.255375	0.195306	-0.971259	0.000000	0.000000	2.000000	4.000000	0.000000
20379.084081	-0.023136	0.561143	0.171028	84.255333	-17.325777	24.680424	-2.037755	0.000000	-4.565912	0.000000	0.000000	0.000000	-0.270565	0.192981	-0.965913	0.000000	0.000000	2.000000	4.000000	0.000000
20379.087414	-0.023136	0.561143	0.171028	84.255333	-17.325777	24.680424	-2.037755	0.000000	-4.565912	0.000000	0.000000	0.000000	-0.270565	0.192981	-0.965913	0.000000	0.000000	2.000000	4.000000	0.000000
20379.090748	-0.023136	0.561143	0.171028	84.255333	-17.325777	24.680424	-2.037755	0.000000	-4.565912	0.000000	0.000000	0.000000	-0.270565	0.192981	-0.965913	0.000000	0.000000	2.000000	4.000000	0.000000
20379.094081	-0.024089	0.561804	0.167877	84.092995	-16.974615	25.121189	-2.049646	0.000000	-4.560586	0.000000	0.000000	0.000000	-0.286099	0.198528	-0.945369	0.000000	0.000000	2.000000	4.000000	0.000000
20379.097414	-0.024089	0.561804	0.167877	84.092995	-16.974615	25.121189	-2.049646	0.000000	-4.560586	0.000000	0.000000	0.000000	-0.286099	0.198528	-0.945369	0.000000	0.000000	2.000000	4.000000	0.000000
20379.100748	-0.024089	0.561804	0.167877	84.092995	-16.974615	25.121189	-2.049646	0.000000	-4.560586	0.000000	0.000000	0.000000	-0.286099	0.198528	-0.945369	0.000000	0.000000	2.000000	4.000000	0.000000
20379.104081	-0.025091	0.562473	0.164724	83.968857	-16.699574	25.490919	-2.060085	0.000000	-4.555881	0.000000	0.000000	0.000000	-0.300625	0.200582	-0.945934	0.000000	0.000000	2.000000	4.000000	0.000000
20379.107414	-0.025091	0.562473	0.164724	83.968857	-16.699574	25.490919	-2.060085	0.000000	-4.555881	0.000000	0.000000	0.000000	-0.300625	0.200582	-0.945934	0.000000	0.000000	2.000000	4.000000	0.000000
20379.110748	-0.025091	0.562473	0.164724	83.968857	-16.699574	25.490919	-2.060085	0.000000	-4.555881	0.000000	0.000000	0.000000	-0.300625	0.200582	-0.945934	0.000000	0.000000	2.000000	4.000000	0.000000
20379.114081	-0.026111	0.563094	0.161561	83.896614	-16.578796	25.712536	-2.069800	0.000000	-4.551476	0.000000	0.000000	0.000000	-0.305959	0.186445	-0.948875	0.000000	0.000000	2.000000	4.000000	0.000000
20379.117414	-0.026111	0.563094	0.161561	83.896614	-16.578796	25.712536	-2.069800	0.000000	-4.551476	0.000000	0.000000	0.000000	-0.305959	0.186445	-0.948875	0.000000	0.000000	2.000000	4.000000	0.000000
20379.120748	-0.026111	0.563094	0.161561	83.896614	-16.578796	25.712536	-2.069800	0.000000	-4.551476	0.000000	0.000000	0.000000	-0.305959	0.186445	-0.948875	0.000000	0.000000	2.000000	4.000000	0.000000
20379.124081	-0.027117	0.563643	0.158339	83.882950	-16.594711	25.799477	-2.079555	0.000000	-4.547027	0.000000	0.000000	0.000000	-0.301709	0.164570	-0.966686	0.000000	0.000000	2.000000	4.000000	0.000000
20379.127414	-0.027117	0.563643	0.158339	83.882950	-16.594711	25.799477	-2.079555	0.000000	-4.547027	0.000000	0.000000	0.000000	-0.301709	0.164570	-0.966686	0.000000	0.000000	2.000000	4.000000	0.000000
20379.130748	-0.027117	0.563643	0.158339	83.882950	-16.594711	25.799477	-2.079555	0.000000	-4.547027	0.000000	0.000000	0.000000	-0.301709	0.164570	-0.966686	0.000000	0.000000	2.000000	4.000000	0.000000
20379.134081	-0.028078	0.564099	0.155043	83.922684	-16.763218	25.732952	-2.090651	0.000000	-4.541936	0.000000	0.000000	0.000000	-0.288429	0.136861	-0.988728	0.000000	0.000000	2.000000	4.000000	0.000000
20379.137414	-0.028078	0.564099	0.155043	83.922684	-16.763218	25.732952	-2.090651	0.000000	-4.541936	0.000000	0.000000	0.000000	-0.288429	0.136861	-0.988728	0.000000	0.000000	2.000000	4.000000	0.000000
20379.140748	-0.028078	0.564099	0.155043	83.922684	-16.763218	25.732952	-2.090651	0.000000	-4.541936	0.000000	0.000000	0.000000	-0.288429	0.136861	-0.988728	0.000000	0.000000	2.000000	4.000000	0.000000
20379.144081	-0.029054	0.564483	0.151686	84.012405	-17.062811	25.535713	-2.104054	0.000000	-4.535742	0.000000	0.000000	0.000000	-0.292720	0.115225	-1.007189	0.000000	0.000000	2.000000	4.000000	0.000000
20379.147414	-0.029054	0.564483	0.151686	84.012405	-17.062811	25.535713	-2.104054	0.000000	-4.535742	0.000000	0.000000	0.000000	-0.292720	0.115225	-1.007189	0.000000	0.000000	2.000000	4.000000	0.000000
20379.150748	-0.029054	0.564483	0.151686	84.012405	-17.062811	25.535713	-2.104054	0.000000	-4.535742	0.000000	0.000000	0.000000	-0.292720	0.115225	-1.007189	0.000000	0.000000	2.000000	4.000000	0.000000
20379.154081	-0.030015	0.564815	0.148283	84.122040	-17.402092	25.297747	-2.118336	0.000000	-4.529090	0.000000	0.000000	0.000000	-0.288366	0.099662	-1.020819	0.000000	0.000000	2.000000	4.000000	0.000000
20379.157414	-0.030015	0.564815	0.148283	84.122040	-17.402092	25.297747	-2.118336	0.000000	-4.529090	0.000000	0.000000	0.000000	-0.288366	0.099662	-1.020819	0.000000	0.000000	2.000000	4.000000	0.000000
20379.160748	-0.030015	0.564815	0.148283	84.122040	-17.402092	25.297747	-2.118336	0.000000	-4.529090	0.000000	0.000000	0.000000	-0.288366	0.099662	-1.020819	0.000000	0.000000	2.000000	4.000000	0.000000
20379.164081	-0.030964	0.565155	0.144880	84.195053	-17.649683	25.153711	-2.134093	0.000000	-4.521686	0.000000	0.000000	0.000000	-0.284642	0.101944	-1.020760	0.000000	0.000000	2.000000	4.000000	0.000000
20379.167414	-0.030964	0.565155	0.144880	84.195053	-17.649683	25.153711	-2.134093	0.000000	-4.521686	0.000000	0.000000	0.000000	-0.284642	0.101944	-1.020760	0.000000	0.000000	2.000000	4.000000	0.000000
20379.170748	-0.030964	0.565155	0.144880	84.195053	-17.649683	25.153711	-2.134093	0.000000	-4.521686	0.000000	0.000000	0.000000	-0.284642	0.101944	-1.020760	0.000000	0.000000	2.000000	4.000000	0.000000
20379.174081	-0.031843	0.565450	0.141472	84.182976	-17.616756	25.286497	-2.150820	0.000000	-4.513753	0.000000	0.000000	0.000000	-0.263723	0.088423	-1.022530	0.000000	0.000000	2.000000	4.000000	0.000000
20379.177414	-0.031843	0.565450	0.141472	84.182976	-17.616756	25.286497	-2.150820	0.000000	-4.513753	0.000000	0.000000	0.000000	-0.263723	0.088423	-1.022530	0.000000	0.000000	2.000000	4.000000	0.000000
20379.180748	-0.031843	0.565450	0.141472	84.182976	-17.616756	25.286497	-2.150820	0.000000	-4.513753	0.000000	0.000000	0.000000	-0.263723	0.088423	-1.022530	0.000000	0.000000	2.000000	4.000000	0.000000
20379.184081	-0.032654	0.565752	0.138067	84.060333	-17.297821	25.699554	-2.170134	0.000000	-4.504500	0.000000	0.000000	0.000000	-0.243242	0.090710	-1.021317	0.000000	0.000000	2.000000	4.000000	0.000000
20379.187414	-0.032654	0.565752	0.138067	84.060333	-17.297821	25.699554	-2.170134	0.000000	-4.504500	0.000000	0.000000	0.000000	-0.243242	0.090710	-1.021317	0.000000	0.000000	2.000000	4.000000	0.000000
20379.190748	-0.032654	0.565752	0.138067	84.060333	-17.297821	25.699554	-2.170134	0.000000	-4.504500	0.000000	0.000000	0.000000	-0.243242	0.090710	-1.021317	0.000000	0.000000	2.000000	4.000000	0.000000
20379.194081	-0.033424	0.566023	0.134635	83.836617	-16.768538	26.313026	-2.192016	0.000000	-4.493892	0.000000	0.000000	0.000000	-0.230962	0.081205	-1.029701	0.000000	0.000000	2.000000	4.000000	0.000000
20379.197414	-0.033424	0.566023	0.134635	83.836617	-16.768538	26.313026	-2.192016	0.000000	-4.493892	0.000000	0.000000	0.000000	-0.230962	0.081205	-1.029701	0.000000	0.000000	2.000000	4.000000	0.000000
20379.200748	-0.033424	0.566023	0.134635	83.836617	-16.768538	26.313026	-2.192016	0.000000	-4.493892	0.000000	0.000000	0.000000	-0.230962	0.081205	-1.029701	0.000000	0.000000	2.000000	4.000000	0.000000
20379.204081	-0.034123	0.566255	0.131139	83.557732	-16.151487	27.007931	-2.216303	0.000000	-4.481964	0.000000	0.000000	0.000000	-0.209764	0.069659	-1.048692	0.000000	0.000000	2.000000	4.000000	0.000000
20379.207414	-0.034123	0.566255	0.131139	83.557732	-16.151487	27.007931	-2.216303	0.000000	-4.481964	0.000000	0.000000	0.000000	-0.209764	0.069659	-1.048692	0.000000	0.000000	2.000000	4.000000	0.000000
20379.210748	-0.034123	0.566255	0.131139	83.557732	-16.151487	27.007931	-2.216303	0.000000	-4.481964	0.000000	0.000000	0.000000	-0.209764	0.069659	-1.048692	0.000000	0.000000	2.000000	4.000000	0.000000
20379.214081	-0.034808	0.566417	0.127583	83.237289	-15.521008	27.713921	-2.244439	0.000000	-4.467941	0.000000	0.000000	0.000000	-0.205527	0.048461	-1.066980	0.000000	0.000000	2.000000	4.000000	0.000000
20379.217414	-0.034808	0.566417	0.127583	83.237289	-15.521008	27.713921	-2.244439	0.000000	-4.467941	0.000000	0.000000	0.000000	-0.205527	0.048461	-1.066980	0.000000	0.000000	2.000000	4.000000	0.000000
20379.220748	-0.034808	0.566417	0.127583	83.237289	-15.521008	27.713921	-2.244439	0.000000	-4.467941	0.000000	0.000000	0.000000	-0.205527	0.048461	-1.066980	0.000000	0.000000	2.000000	4.000000	0.000000
20379.224081	-0.035480	0.566528	0.123981	82.878555	-14.871984	28.439398	-2.275082	0.000000	-4.452415	0.000000	0.000000	0.000000	-0.201484	0.033255	-1.080702	0.000000	0.000000	2.000000	4.000000	0.000000
20379.227414	-0.035480	0.566528	0.123981	82.878555	-14.871984	28.439398	-2.275082	0.000000	-4.452415	0.000000	0.000000	0.000000	-0.201484	0.033255	-1.080702	0.000000	0.000000	2.000000	4.000000	0.000000
20379.230748	-0.035480	0.566528	0.123981	82.878555	-14.871984	28.439398	-2.275082	0.000000	-4.452415	0.000000	0.000000	0.000000	-0.201484	0.033255	-1.080702	0.000000	0.000000	2.000000	4.000000	0.000000
20379.234081	-0.036168	0.566564	0.120374	82.507423	-14.287150	29.101534	-2.308183	0.000000	-4.435345	0.000000	0.000000	0.000000	-0.206415	0.010780	-1.081991	0.000000	0.000000	2.000000	4.000000	0.000000
20379.237414	-0.036168	0.566564	0.120374	82.507423	-14.287150	29.101534	-2.308183	0.000000	-4.435345	0.000000	0.000000	0.000000	-0.206415	0.010780	-1.081991	0.000000	0.000000	2.000000	4.000000	0.000000
20379.240748	-0.036168	0.566564	0.120374	82.507423	-14.287150	29.101534	-2.308183	0.000000	-4.435345	0.000000	0.000000	0.000000	-0.206415	0.010780	-1.081991	0.000000	0.000000	2.000000	4.000000	0.000000
20379.244081	-0.036871	0.566589	0.116751	82.128845	-13.746139	29.724033	-2.342445	0.000000	-4.417347	0.000000	0.000000	0.000000	-0.210960	0.007487	-1.086846	0.000000	0.000000	2.000000	4.000000	0.000000
20379.247414	-0.036871	0.566589	0.116751	82.128845	-13.746139	29.724033	-2.342445	0.000000	-4.417347	0.000000	0.000000	0.000000	-0.210960	0.007487	-1.086846	0.000000	0.000000	2.000000	4.000000	0.000000
20379.250748	-0.036871	0.566589	0.116751	82.128845	-13.746139	29.724033	-2.342445	0.000000	-4.417347	0.000000	0.000000	0.000000	-0.210960	0.007487	-1.086846	0.000000	0.000000	2.000000	4.000000	0.000000
20379.254081	-0.037564	0.566610	0.113152	81.759972	-13.274425	30.274817	-2.378179	0.000000	-4.398211	0.000000	0.000000	0.000000	-0.207958	0.006366	-1.079818	0.000000	0.000000	2.000000	4.000000	0.000000
20379.257414	-0.037564	0.566610	0.113152	81.759972	-13.274425	30.274817	-2.378179	0.000000	-4.398211	0.000000	0.000000	0.000000	-0.207958	0.006366	-1.079818	0.000000	0.000000	2.000000	4.000000	0.000000
20379.260748	-0.037564	0.566610	0.113152	81.759972	-13.274425	30.274817	-2.378179	0.000000	-4.398211	0.000000	0.000000	0.000000	-0.207958	0.006366	-1.079818	0.000000	0.000000	2.000000	4.000000	0.000000
20379.264081	-0.038250	0.566635	0.109614	81.393898	-12.870681	30.761642	-2.415605	0.000000	-4.377769	0.000000	0.000000	0.000000	-0.205769	0.007490	-1.061255	0.000000	0.000000	2.000000	4.000000	0.000000
20379.267414	-0.038250	0.566635	0.109614	81.393898	-12.870681	30.761642	-2.415605	0.000000	-4.377769	0.000000	0.000000	0.000000	-0.205769	0.007490	-1.061255	0.000000	0.000000	2.000000	4.000000	0.000000
20379.270748	-0.038250	0.566635	0.109614	81.393898	-12.870681	30.761642	-2.415605	0.000000	-4.377769	0.000000	0.000000	0.000000	-0.205769	0.007490	-1.061255	0.000000	0.000000	2.000000	4.000000	0.000000
20379.274081	-0.038982	0.566664	0.106136	81.033623	-12.525461	31.188673	-2.454083	0.000000	-4.356315	0.000000	0.000000	0.000000	-0.219735	0.008750	-1.043513	0.000000	0.000000	2.000000	4.000000	0.000000
20379.277414	-0.038982	0.566664	0.106136	81.033623	-12.525461	31.188673	-2.454083	0.000000	-4.356315	0.000000	0.000000	0.000000	-0.219735	0.008750	-1.043513	0.000000	0.000000	2.000000	4.000000	0.000000
20379.280748	-0.038982	0.566664	0.106136	81.033623	-12.525461	31.188673	-2.454083	0.000000	-4.356315	0.000000	0.000000	0.000000	-0.219735	0.008750	-1.043513	0.000000	0.000000	2.000000	4.000000	0.000000
20379.284081	-0.039708	0.566698	0.102721	80.693863	-12.248253	31.549198	-2.492032	0.000000	-4.334718	0.000000	0.000000	0.000000	-0.217575	0.010132	-1.024426	0.000000	0.000000	2.000000	4.000000	0.000000
20379.287414	-0.039708	0.566698	0.102721	80.693863	-12.248253	31.549198	-2.492032	0.000000	-4.334718	0.000000	0.000000	0.000000	-0.217575	0.010132	-1.024426	0.000000	0.000000	2.000000	4.000000	0.000000
20379.290748	-0.039708	0.566698	0.102721	80.693863	-12.248253	31.549198	-2.492032	0.000000	-4.334718	0.000000	0.000000	0.000000	-0.217575	0.010132	-1.024426	0.000000	0.000000	2.000000	4.000000	0.000000
20379.294081	-0.040506	0.566675	0.099377	80.372787	-11.995968	31.898146	-2.530987	0.000000	-4.312088	0.000000	0.000000	0.000000	-0.239570	-0.006672	-1.003213	0.000000	0.000000	2.000000	4.000000	0.000000
20379.297414	-0.040506	0.566675	0.099377	80.372787	-11.995968	31.898146	-2.530987	0.000000	-4.312088	0.000000	0.000000	0.000000	-0.239570	-0.006672	-1.003213	0.000000	0.000000	2.000000	4.000000	0.000000
20379.300748	-0.040506	0.566675	0.099377	80.372787	-11.995968	31.898146	-2.530987	0.000000	-4.312088	0.000000	0.000000	0.000000	-0.239570	-0.006672	-1.003213	0.000000	0.000000	2.000000	4.000000	0.000000
20379.304081	-0.041378	0.566618	0.096120	80.078018	-11.796588	32.200127	-2.568272	0.000000	-4.289986	0.000000	0.000000	0.000000	-0.261648	-0.017343	-0.976989	0.000000	0.000000	2.000000	4.000000	0.000000
20379.307414	-0.041378	0.566618	0.096120	80.078018	-11.796588	32.200127	-2.568272	0.000000	-4.289986	0.000000	0.000000	0.000000	-0.261648	-0.017343	-0.976989	0.000000	0.000000	2.000000	4.000000	0.000000
20379.310748	-0.041378	0.566618	0.096120	80.078018	-11.796588	32.200127	-2.568272	0.000000	-4.289986	0.000000	0.000000	0.000000	-0.261648	-0.017343	-0.976989	0.000000	0.000000	2.000000	4.000000	0.000000
20379.314081	-0.042267	0.566529	0.092895	79.831284	-11.653573	32.453533	-2.603412	0.000000	-4.268752	0.000000	0.000000	0.000000	-0.266431	-0.026566	-0.967592	0.000000	0.000000	2.000000	4.000000	0.000000
20379.317414	-0.042267	0.566529	0.092895	79.831284	-11.653573	32.453533	-2.603412	0.000000	-4.268752	0.000000	0.000000	0.000000	-0.266431	-0.026566	-0.967592	0.000000	0.000000	2.000000	4.000000	0.000000
20379.320748	-0.042267	0.566529	0.092895	79.831284	-11.653573	32.453533	-2.603412	0.000000	-4.268752	0.000000	0.000000	0.000000	-0.266431	-0.026566	-0.967592	0.000000	0.000000	2.000000	4.000000	0.000000
20379.324081	-0.043151	0.566426	0.089781	79.626236	-11.558337	32.659943	-2.639270	0.000000	-4.246675	0.000000	0.000000	0.000000	-0.265190	-0.030939	-0.934310	0.000000	0.000000	2.000000	4.000000	0.000000
20379.327414	-0.043151	0.566426	0.089781	79.626236	-11.558337	32.659943	-2.639270	0.000000	-4.246675	0.000000	0.000000	0.000000	-0.265190	-0.030939	-0.934310	0.000000	0.000000	2.000000	4.000000	0.000000
20379.330748	-0.043151	0.566426	0.089781	79.626236	-11.558337	32.659943	-2.639270	0.000000	-4.246675	0.000000	0.000000	0.000000	-0.265190	-0.030939	-0.934310	0.000000	0.000000	2.000000	4.000000	0.000000
20379.334081	-0.044027	0.566361	0.086728	79.455925	-11.507917	32.820538	-2.674870	0.000000	-4.224343	0.000000	0.000000	0.000000	-0.262952	-0.019487	-0.915885	0.000000	0.000000	2.000000	4.000000	0.000000
20379.337414	-0.044027	0.566361	0.086728	79.455925	-11.507917	32.820538	-2.674870	0.000000	-4.224343	0.000000	0.000000	0.000000	-0.262952	-0.019487	-0.915885	0.000000	0.000000	2.000000	4.000000	0.000000
20379.340748	-0.044027	0.566361	0.086728	79.455925	-11.507917	32.820538	-2.674870	0.000000	-4.224343	0.000000	0.000000	0.000000	-0.262952	-0.019487	-0.915885	0.000000	0.000000	2.000000	4.000000	0.000000
20379.344081	-0.044876	0.566301	0.083806	79.328064	-11.497656	32.941868	-2.711304	0.000000	-4.201051	0.000000	0.000000	0.000000	-0.254817	-0.017867	-0.876442	0.000000	0.000000	2.000000	4.000000	0.000000
20379.347414	-0.044876	0.566301	0.083806	79.328064	-11.497656	32.941868	-2.711304	0.000000	-4.201051	0.000000	0.000000	0.000000	-0.254817	-0.017867	-0.876442	0.000000	0.000000	2.000000	4.000000	0.000000
20379.350748	-0.044876	0.566301	0.083806	79.328064	-11.497656	32.941868	-2.711304	0.000000	-4.201051	0.000000	0.000000	0.000000	-0.254817	-0.017867	-0.876442	0.000000	0.000000	2.000000	4.000000	0.000000
20379.354081	-0.045769	0.566262	0.080927	79.246735	-11.526791	33.016632	-2.747661	0.000000	-4.177363	0.000000	0.000000	0.000000	-0.267922	-0.011887	-0.863716	0.000000	0.000000	2.000000	4.000000	0.000000
20379.357414	-0.045769	0.566262	0.080927	79.246735	-11.526791	33.016632	-2.747661	0.000000	-4.177363	0.000000	0.000000	0.000000	-0.267922	-0.011887	-0.863716	0.000000	0.000000	2.000000	4.000000	0.000000
20379.360748	-0.045769	0.566262	0.080927	79.246735	-11.526791	33.016632	-2.747661	0.000000	-4.177363	0.000000	0.000000	0.000000	-0.267922	-0.011887	-0.863716	0.000000	0.000000	2.000000	4.000000	0.000000
20379.364081	-0.046743	0.566285	0.078222	79.209602	-11.596327	33.064583	-2.711525	0.000000	-4.046360	0.000000	0.000000	0.000000	-0.292011	0.006852	-0.811485	0.000000	0.000000	2.000000	4.000000	0.000000
20379.367414	-0.046743	0.566285	0.078222	79.209602	-11.596327	33.064583	-2.711525	0.000000	-4.046360	0.000000	0.000000	0.000000	-0.292011	0.006852	-0.811485	0.000000	0.000000	2.000000	4.000000	0.000000
20379.370748	-0.046743	0.566285	0.078222	79.209602	-11.596327	33.064583	-2.711525	0.000000	-4.046360	0.000000	0.000000	0.000000	-0.292011	0.006852	-0.811485	0.000000	0.000000	2.000000	4.000000	0.000000
20379.374081	-0.047735	0.566269	0.075575	79.219818	-11.675268	33.081532	-2.662857	0.000000	-3.911113	0.000000	0.000000	0.000000	-0.297698	-0.004593	-0.794209	0.000000	0.000000	2.000000	4.000000	0.000000
20379.377414	-0.047735	0.566269	0.075575	79.219818	-11.675268	33.081532	-2.662857	0.000000	-3.911113	0.000000	0.000000	0.000000	-0.297698	-0.004593	-0.794209	0.000000	0.000000	2.000000	4.000000	0.000000
20379.380748	-0.047735	0.566269	0.075575	79.219818	-11.675268	33.081532	-2.662857	0.000000	-3.911113	0.000000	0.000000	0.000000	-0.297698	-0.004593	-0.794209	0.000000	0.000000	2.000000	4.000000	0.000000
20379.384081	-0.048748	0.566264	0.072996	79.277061	-11.655093	33.167889	-2.613240	0.000000	-3.778745	0.000000	0.000000	0.000000	-0.303704	-0.001498	-0.773630	0.000000	0.000000	2.000000	4.000000	0.000000
20379.387414	-0.048748	0.566264	0.072996	79.277061	-11.655093	33.167889	-2.613240	0.000000	-3.778745	0.000000	0.000000	0.000000	-0.303704	-0.001498	-0.773630	0.000000	0.000000	2.000000	4.000000	0.000000
20379.390748	-0.048748	0.566264	0.072996	79.277061	-11.655093	33.167889	-2.613240	0.000000	-3.778745	0.000000	0.000000	0.000000	-0.303704	-0.001498	-0.773630	0.000000	0.000000	2.000000	4.000000	0.000000
20379.394081	-0.049780	0.566194	0.070482	79.388000	-11.506967	33.319698	-2.562623	0.000000	-3.649806	0.000000	0.000000	0.000000	-0.309633	-0.021237	-0.754365	0.000000	0.000000	2.000000	4.000000	0.000000
20379.397414	-0.049780	0.566194	0.070482	79.388000	-11.506967	33.319698	-2.562623	0.000000	-3.649806	0.000000	0.000000	0.000000	-0.309633	-0.021237	-0.754365	0.000000	0.000000	2.000000	4.000000	0.000000
20379.400748	-0.049780	0.566194	0.070482	79.388000	-11.506967	33.319698	-2.562623	0.000000	-3.649806	0.000000	0.000000	0.000000	-0.309633	-0.021237	-0.754365	0.000000	0.000000	2.000000	4.000000	0.000000
20379.404081	-0.050759	0.566153	0.068060	79.519661	-11.308383	33.393360	-2.511018	0.000000	-3.524079	0.000000	0.000000	0.000000	-0.293797	-0.012225	-0.726389	0.000000	0.000000	2.000000	4.000000	0.000000
20379.407414	-0.050759	0.566153	0.068060	79.519661	-11.308383	33.393360	-2.511018	0.000000	-3.524079	0.000000	0.000000	0.000000	-0.293797	-0.012225	-0.726389	0.000000	0.000000	2.000000	4.000000	0.000000
20379.410748	-0.050759	0.566153	0.068060	79.519661	-11.308383	33.393360	-2.511018	0.000000	-3.524079	0.000000	0.000000	0.000000	-0.293797	-0.012225	-0.726389	0.000000	0.000000	2.000000	4.000000	0.000000
20379.414081	-0.051737	0.566142	0.065728	79.623749	-11.015033	33.537491	-2.462051	0.000000	-3.403014	0.000000	0.000000	0.000000	-0.293264	-0.003144	-0.699609	0.000000	0.000000	2.000000	4.000000	0.000000
20379.417414	-0.051737	0.566142	0.065728	79.623749	-11.015033	33.537491	-2.462051	0.000000	-3.403014	0.000000	0.000000	0.000000	-0.293264	-0.003144	-0.699609	0.000000	0.000000	2.000000	4.000000	0.000000
20379.420748	-0.051737	0.566142	0.065728	79.623749	-11.015033	33.537491	-2.462051	0.000000	-3.403014	0.000000	0.000000	0.000000	-0.293264	-0.003144	-0.699609	0.000000	0.000000	2.000000	4.000000	0.000000
20379.424081	-0.052770	0.566207	0.063554	79.667427	-10.701573	33.775467	-2.413174	0.000000	-3.286413	0.000000	0.000000	0.000000	-0.309985	0.019523	-0.652251	0.000000	0.000000	2.000000	4.000000	0.000000
20379.427414	-0.052770	0.566207	0.063554	79.667427	-10.701573	33.775467	-2.413174	0.000000	-3.286413	0.000000	0.000000	0.000000	-0.309985	0.019523	-0.652251	0.000000	0.000000	2.000000	4.000000	0.000000
20379.430748	-0.052770	0.566207	0.063554	79.667427	-10.701573	33.775467	-2.413174	0.000000	-3.286413	0.000000	0.000000	0.000000	-0.309985	0.019523	-0.652251	0.000000	0.000000	2.000000	4.000000	0.000000
20379.434081	-0.053858	0.566330	0.061522	79.665298	-10.470756	33.969887	-2.361510	0.000000	-3.177704	0.000000	0.000000	0.000000	-0.326378	0.036709	-0.609763	0.000000	0.000000	2.000000	4.000000	0.000000
20379.437414	-0.053858	0.566330	0.061522	79.665298	-10.470756	33.969887	-2.361510	0.000000	-3.177704	0.000000	0.000000	0.000000	-0.326378	0.036709	-0.609763	0.000000	0.000000	2.000000	4.000000	0.000000
20379.440748	-0.053858	0.566330	0.061522	79.665298	-10.470756	33.969887	-2.361510	0.000000	-3.177704	0.000000	0.000000	0.000000	-0.326378	0.036709	-0.609763	0.000000	0.000000	2.000000	4.000000	0.000000
20379.444081	-0.054998	0.566445	0.059603	79.649422	-10.288544	34.206871	-2.307113	0.000000	-3.076077	0.000000	0.000000	0.000000	-0.342066	0.034440	-0.575473	0.000000	0.000000	2.000000	4.000000	0.000000
20379.447414	-0.054998	0.566445	0.059603	79.649422	-10.288544	34.206871	-2.307113	0.000000	-3.076077	0.000000	0.000000	0.000000	-0.342066	0.034440	-0.575473	0.000000	0.000000	2.000000	4.000000	0.000000
20379.450748	-0.054998	0.566445	0.059603	79.649422	-10.288544	34.206871	-2.307113	0.000000	-3.076077	0.000000	0.000000	0.000000	-0.342066	0.034440	-0.575473	0.000000	0.000000	2.000000	4.000000	0.000000
20379.454081	-0.056144	0.566571	0.057822	79.649208	-10.062041	34.524513	-2.250103	0.000000	-2.980165	0.000000	0.000000	0.000000	-0.343772	0.037922	-0.534483	0.000000	0.000000	2.000000	4.000000	0.000000
20379.457414	-0.056144	0.566571	0.057822	79.649208	-10.062041	34.524513	-2.250103	0.000000	-2.980165	0.000000	0.000000	0.000000	-0.343772	0.037922	-0.534483	0.000000	0.000000	2.000000	4.000000	0.000000
20379.460748	-0.056144	0.566571	0.057822	79.649208	-10.062041	34.524513	-2.250103	0.000000	-2.980165	0.000000	0.000000	0.000000	-0.343772	0.037922	-0.534483	0.000000	0.000000	2.000000	4.000000	0.000000
20379.464081	-0.057243	0.566701	0.056143	79.687332	-9.692341	34.983063	-2.192807	0.000000	-2.891085	0.000000	0.000000	0.000000	-0.329864	0.039034	-0.503608	0.000000	0.000000	2.000000	4.000000	0.000000
20379.467414	-0.057243	0.566701	0.056143	79.687332	-9.692341	34.983063	-2.192807	0.000000	-2.891085	0.000000	0.000000	0.000000	-0.329864	0.039034	-0.503608	0.000000	0.000000	2.000000	4.000000	0.000000
20379.470748	-0.057243	0.566701	0.056143	79.687332	-9.692341	34.983063	-2.192807	0.000000	-2.891085	0.000000	0.000000	0.000000	-0.329864	0.039034	-0.503608	0.000000	0.000000	2.000000	4.000000	0.000000
20379.474081	-0.058320	0.566845	0.054542	79.755737	-9.273160	35.556698	-2.137830	0.000000	-2.807150	0.000000	0.000000	0.000000	-0.322845	0.043266	-0.480214	0.000000	0.000000	2.000000	4.000000	0.000000
20379.477414	-0.058320	0.566845	0.054542	79.755737	-9.273160	35.556698	-2.137830	0.000000	-2.807150	0.000000	0.000000	0.000000	-0.322845	0.043266	-0.480214	0.000000	0.000000	2.000000	4.000000	0.000000
20379.480748	-0.058320	0.566845	0.054542	79.755737	-9.273160	35.556698	-2.137830	0.000000	-2.807150	0.000000	0.000000	0.000000	-0.322845	0.043266	-0.480214	0.000000	0.000000	2.000000	4.000000	0.000000
20379.484081	-0.059422	0.567004	0.053014	79.813866	-8.907414	36.047264	-2.084022	0.000000	-2.727114	0.000000	0.000000	0.000000	-0.330601	0.047528	-0.458393	0.000000	0.000000	2.000000	4.000000	0.000000
20379.487414	-0.059422	0.567004	0.053014	79.813866	-8.907414	36.047264	-2.084022	0.000000	-2.727114	0.000000	0.000000	0.000000	-0.330601	0.047528	-0.458393	0.000000	0.000000	2.000000	4.000000	0.000000
20379.490748	-0.059422	0.567004	0.053014	79.813866	-8.907414	36.047264	-2.084022	0.000000	-2.727114	0.000000	0.000000	0.000000	-0.330601	0.047528	-0.458393	0.000000	0.000000	2.000000	4.000000	0.000000
20379.494081	-0.060472	0.567196	0.051522	79.866997	-8.661964	36.366043	-2.028922	0.000000	-2.650715	0.000000	0.000000	0.000000	-0.315109	0.057732	-0.447681	0.000000	0.000000	2.000000	4.000000	0.000000
20379.497414	-0.060472	0.567196	0.051522	79.866997	-8.661964	36.366043	-2.028922	0.000000	-2.650715	0.000000	0.000000	0.000000	-0.315109	0.057732	-0.447681	0.000000	0.000000	2.000000	4.000000	0.000000
20379.500748	-0.060472	0.567196	0.051522	79.866997	-8.661964	36.366043	-2.028922	0.000000	-2.650715	0.000000	0.000000	0.000000	-0.315109	0.057732	-0.447681	0.000000	0.000000	2.000000	4.000000	0.000000
20379.504081	-0.061566	0.567376	0.050043	79.912170	-8.612944	36.376202	-1.976404	0.000000	-2.576102	0.000000	0.000000	0.000000	-0.328311	0.054009	-0.443634	0.000000	0.000000	2.000000	4.000000	0.000000
20379.507414	-0.061566	0.567376	0.050043	79.912170	-8.612944	36.376202	-1.976404	0.000000	-2.576102	0.000000	0.000000	0.000000	-0.328311	0.054009	-0.443634	0.000000	0.000000	2.000000	4.000000	0.000000
20379.510748	-0.061566	0.567376	0.050043	79.912170	-8.612944	36.376202	-1.976404	0.000000	-2.576102	0.000000	0.000000	0.000000	-0.328311	0.054009	-0.443634	0.000000	0.000000	2.000000	4.000000	0.000000
20379.514081	-0.062687	0.567571	0.048637	79.953018	-8.732029	36.096935	-1.921686	0.000000	-2.502163	0.000000	0.000000	0.000000	-0.336343	0.058491	-0.421747	0.000000	0.000000	2.000000	4.000000	0.000000
20379.517414	-0.062687	0.567571	0.048637	79.953018	-8.732029	36.096935	-1.921686	0.000000	-2.502163	0.000000	0.000000	0.000000	-0.336343	0.058491	-0.421747	0.000000	0.000000	2.000000	4.000000	0.000000
20379.520748	-0.062687	0.567571	0.048637	79.953018	-8.732029	36.096935	-1.921686	0.000000	-2.502163	0.000000	0.000000	0.000000	-0.336343	0.058491	-0.421747	0.000000	0.000000	2.000000	4.000000	0.000000
20379.524081	-0.063802	0.567764	0.047228	79.993683	-8.882944	35.731045	-1.865628	0.000000	-2.431872	0.000000	0.000000	0.000000	-0.334290	0.057734	-0.422838	0.000000	0.000000	2.000000	4.000000	0.000000
20379.527414	-0.063802	0.567764	0.047228	79.993683	-8.882944	35.731045	-1.865628	0.000000	-2.431872	0.000000	0.000000	0.000000	-0.334290	0.057734	-0.422838	0.000000	0.000000	2.000000	4.000000	0.000000
20379.530748	-0.063802	0.567764	0.047228	79.993683	-8.882944	35.731045	-1.865628	0.000000	-2.431872	0.000000	0.000000	0.000000	-0.334290	0.057734	-0.422838	0.000000	0.000000	2.000000	4.000000	0.000000
20379.534081	-0.064913	0.567917	0.045844	80.037643	-9.007579	35.505623	-1.809913	0.000000	-2.361398	0.000000	0.000000	0.000000	-0.333355	0.045882	-0.415246	0.000000	0.000000	2.000000	4.000000	0.000000
20379.537414	-0.064913	0.567917	0.045844	80.037643	-9.007579	35.505623	-1.809913	0.000000	-2.361398	0.000000	0.000000	0.000000	-0.333355	0.045882	-0.415246	0.000000	0.000000	2.000000	4.000000	0.000000
20379.540748	-0.064913	0.567917	0.045844	80.037643	-9.007579	35.505623	-1.809913	0.000000	-2.361398	0.000000	0.000000	0.000000	-0.333355	0.045882	-0.415246	0.000000	0.000000	2.000000	4.000000	0.000000
20379.544081	-0.066003	0.568039	0.044528	80.084679	-9.143394	35.365715	-1.754354	0.000000	-2.292191	0.000000	0.000000	0.000000	-0.326915	0.036747	-0.394721	0.000000	0.000000	2.000000	4.000000	0.000000
20379.547414	-0.066003	0.568039	0.044528	80.084679	-9.143394	35.365715	-1.754354	0.000000	-2.292191	0.000000	0.000000	0.000000	-0.326915	0.036747	-0.394721	0.000000	0.000000	2.000000	4.000000	0.000000
20379.550748	-0.066003	0.568039	0.044528	80.084679	-9.143394	35.365715	-1.754354	0.000000	-2.292191	0.000000	0.000000	0.000000	-0.326915	0.036747	-0.394721	0.000000	0.000000	2.000000	4.000000	0.000000
20379.554081	-0.067040	0.568105	0.043227	80.131660	-9.281833	35.239948	-1.699869	0.000000	-2.226404	0.000000	0.000000	0.000000	-0.311275	0.019666	-0.390203	0.000000	0.000000	2.000000	4.000000	0.000000
20379.557414	-0.067040	0.568105	0.043227	80.131660	-9.281833	35.239948	-1.699869	0.000000	-2.226404	0.000000	0.000000	0.000000	-0.311275	0.019666	-0.390203	0.000000	0.000000	2.000000	4.000000	0.000000
20379.560748	-0.067040	0.568105	0.043227	80.131660	-9.281833	35.239948	-1.699869	0.000000	-2.226404	0.000000	0.000000	0.000000	-0.311275	0.019666	-0.390203	0.000000	0.000000	2.000000	4.000000	0.000000
20379.564081	-0.068030	0.568177	0.041970	80.181778	-9.412588	35.049873	-1.647989	0.000000	-2.161370	0.000000	0.000000	0.000000	-0.296911	0.021841	-0.377214	0.000000	0.000000	2.000000	4.000000	0.000000
20379.567414	-0.068030	0.568177	0.041970	80.181778	-9.412588	35.049873	-1.647989	0.000000	-2.161370	0.000000	0.000000	0.000000	-0.296911	0.021841	-0.377214	0.000000	0.000000	2.000000	4.000000	0.000000
20379.570748	-0.068030	0.568177	0.041970	80.181778	-9.412588	35.049873	-1.647989	0.000000	-2.161370	0.000000	0.000000	0.000000	-0.296911	0.021841	-0.377214	0.000000	0.000000	2.000000	4.000000	0.000000
20379.574081	-0.068948	0.568184	0.040755	80.231812	-9.543435	34.793972	-1.598504	0.000000	-2.098501	0.000000	0.000000	0.000000	-0.275436	0.002132	-0.364618	0.000000	0.000000	2.000000	4.000000	0.000000
20379.577414	-0.068948	0.568184	0.040755	80.231812	-9.543435	34.793972	-1.598504	0.000000	-2.098501	0.000000	0.000000	0.000000	-0.275436	0.002132	-0.364618	0.000000	0.000000	2.000000	4.000000	0.000000
20379.580748	-0.068948	0.568184	0.040755	80.231812	-9.543435	34.793972	-1.598504	0.000000	-2.098501	0.000000	0.000000	0.000000	-0.275436	0.002132	-0.364618	0.000000	0.000000	2.000000	4.000000	0.000000
20379.584081	-0.069803	0.568181	0.039633	80.284996	-9.666737	34.569370	-1.552598	0.000000	-2.037731	0.000000	0.000000	0.000000	-0.256338	-0.001113	-0.336611	0.000000	0.000000	2.000000	4.000000	0.000000
20379.587414	-0.069803	0.568181	0.039633	80.284996	-9.666737	34.569370	-1.552598	0.000000	-2.037731	0.000000	0.000000	0.000000	-0.256338	-0.001113	-0.336611	0.000000	0.000000	2.000000	4.000000	0.000000
20379.590748	-0.069803	0.568181	0.039633	80.284996	-9.666737	34.569370	-1.552598	0.000000	-2.037731	0.000000	0.000000	0.000000	-0.256338	-0.001113	-0.336611	0.000000	0.000000	2.000000	4.000000	0.000000
20379.594081	-0.070607	0.568121	0.038527	80.338226	-9.784686	34.376595	-1.509875	0.000000	-1.981630	0.000000	0.000000	0.000000	-0.241438	-0.017802	-0.331646	0.000000	0.000000	2.000000	4.000000	0.000000
20379.597414	-0.070607	0.568121	0.038527	80.338226	-9.784686	34.376595	-1.509875	0.000000	-1.981630	0.000000	0.000000	0.000000	-0.241438	-0.017802	-0.331646	0.000000	0.000000	2.000000	4.000000	0.000000
20379.600748	-0.070607	0.568121	0.038527	80.338226	-9.784686	34.376595	-1.509875	0.000000	-1.981630	0.000000	0.000000	0.000000	-0.241438	-0.017802	-0.331646	0.000000	0.000000	2.000000	4.000000	0.000000
20379.604081	-0.071395	0.568034	0.037492	80.394524	-9.900577	34.199120	-1.469635	0.000000	-1.926355	0.000000	0.000000	0.000000	-0.236168	-0.026286	-0.310534	0.000000	0.000000	2.000000	4.000000	0.000000
20379.607414	-0.071395	0.568034	0.037492	80.394524	-9.900577	34.199120	-1.469635	0.000000	-1.926355	0.000000	0.000000	0.000000	-0.236168	-0.026286	-0.310534	0.000000	0.000000	2.000000	4.000000	0.000000
20379.610748	-0.071395	0.568034	0.037492	80.394524	-9.900577	34.199120	-1.469635	0.000000	-1.926355	0.000000	0.000000	0.000000	-0.236168	-0.026286	-0.310534	0.000000	0.000000	2.000000	4.000000	0.000000
20379.614081	-0.072144	0.567936	0.036548	80.450844	-10.011145	34.077332	-1.430274	0.000000	-1.874600	0.000000	0.000000	0.000000	-0.224771	-0.029242	-0.283233	0.000000	0.000000	2.000000	4.000000	0.000000
20379.617414	-0.072144	0.567936	0.036548	80.450844	-10.011145	34.077332	-1.430274	0.000000	-1.874600	0.000000	0.000000	0.000000	-0.224771	-0.029242	-0.283233	0.000000	0.000000	2.000000	4.000000	0.000000
20379.620748	-0.072144	0.567936	0.036548	80.450844	-10.011145	34.077332	-1.430274	0.000000	-1.874600	0.000000	0.000000	0.000000	-0.224771	-0.029242	-0.283233	0.000000	0.000000	2.000000	4.000000	0.000000
20379.624081	-0.072851	0.567793	0.035661	80.501732	-10.115298	33.948570	-1.392812	0.000000	-1.827394	0.000000	0.000000	0.000000	-0.212086	-0.043018	-0.266055	0.000000	0.000000	2.000000	4.000000	0.000000
20379.627414	-0.072851	0.567793	0.035661	80.501732	-10.115298	33.948570	-1.392812	0.000000	-1.827394	0.000000	0.000000	0.000000	-0.212086	-0.043018	-0.266055	0.000000	0.000000	2.000000	4.000000	0.000000
20379.630748	-0.072851	0.567793	0.035661	80.501732	-10.115298	33.948570	-1.392812	0.000000	-1.827394	0.000000	0.000000	0.000000	-0.212086	-0.043018	-0.266055	0.000000	0.000000	2.000000	4.000000	0.000000
20379.634081	-0.073501	0.567631	0.034892	80.550278	-10.213651	33.844116	-1.357464	0.000000	-1.783052	0.000000	0.000000	0.000000	-0.195109	-0.048555	-0.230642	0.000000	0.000000	2.000000	4.000000	0.000000
20379.637414	-0.073501	0.567631	0.034892	80.550278	-10.213651	33.844116	-1.357464	0.000000	-1.783052	0.000000	0.000000	0.000000	-0.195109	-0.048555	-0.230642	0.000000	0.000000	2.000000	4.000000	0.000000
20379.640748	-0.073501	0.567631	0.034892	80.550278	-10.213651	33.844116	-1.357464	0.000000	-1.783052	0.000000	0.000000	0.000000	-0.195109	-0.048555	-0.230642	0.000000	0.000000	2.000000	4.000000	0.000000
20379.644081	-0.073501	0.567631	0.034892	80.596504	-10.300645	33.819866	-1.324946	0.000000	-1.744611	0.000000	0.000000	0.000000	-0.195109	-0.048555	-0.230642	0.000000	0.000000	2.000000	4.000000	0.000000
20379.647414	-0.074092	0.567460	0.034219	80.596504	-10.300645	33.819866	-1.324946	0.000000	-1.744611	0.000000	0.000000	0.000000	-0.177343	-0.051331	-0.202027	0.000000	0.000000	2.000000	4.000000	0.000000
20379.650748	-0.074092	0.567460	0.034219	80.596504	-10.300645	33.819866	-1.324946	0.000000	-1.744611	0.000000	0.000000	0.000000	-0.177343	-0.051331	-0.202027	0.000000	0.000000	2.000000	4.000000	0.000000
20379.654081	-0.074639	0.567253	0.033580	80.638092	-10.392544	33.794262	-1.324946	0.000000	-1.744611	0.000000	0.000000	0.000000	-0.164159	-0.062158	-0.191520	0.000000	0.000000	2.000000	4.000000	0.000000
20379.657414	-0.074639	0.567253	0.033580	80.638092	-10.392544	33.794262	-1.324946	0.000000	-1.744611	0.000000	0.000000	0.000000	-0.164159	-0.062158	-0.191520	0.000000	0.000000	2.000000	4.000000	0.000000
20379.660748	-0.074639	0.567253	0.033580	80.638092	-10.392544	33.794262	-1.324946	0.000000	-1.744611	0.000000	0.000000	0.000000	-0.164159	-0.062158	-0.191520	0.000000	0.000000	2.000000	4.000000	0.000000
20379.664081	-0.074639	0.567253	0.033580	80.684319	-10.468853	33.785774	-1.268029	0.000000	-1.679020	0.000000	0.000000	0.000000	-0.164159	-0.062158	-0.191520	0.000000	0.000000	2.000000	4.000000	0.000000
20379.667414	-0.075170	0.567001	0.032997	80.684319	-10.468853	33.785774	-1.268029	0.000000	-1.679020	0.000000	0.000000	0.000000	-0.159096	-0.075698	-0.175148	0.000000	0.000000	2.000000	4.000000	0.000000
20379.670748	-0.075170	0.567001	0.032997	80.684319	-10.468853	33.785774	-1.268029	0.000000	-1.679020	0.000000	0.000000	0.000000	-0.159096	-0.075698	-0.175148	0.000000	0.000000	2.000000	4.000000	0.000000
20379.674081	-0.075650	0.566703	0.032408	80.742264	-10.544839	33.774876	-1.268029	0.000000	-1.679020	0.000000	0.000000	0.000000	-0.144220	-0.089160	-0.176618	0.000000	0.000000	2.000000	4.000000	0.000000
20379.677414	-0.075650	0.566703	0.032408	80.742264	-10.544839	33.774876	-1.268029	0.000000	-1.679020	0.000000	0.000000	0.000000	-0.144220	-0.089160	-0.176618	0.000000	0.000000	2.000000	4.000000	0.000000
20379.680748	-0.075650	0.566703	0.032408	80.742264	-10.544839	33.774876	-1.268029	0.000000	-1.679020	0.000000	0.000000	0.000000	-0.144220	-0.089160	-0.176618	0.000000	0.000000	2.000000	4.000000	0.000000
20379.684081	-0.075650	0.566703	0.032408	80.804871	-10.622046	33.762806	-1.217477	0.000000	-1.620393	0.000000	0.000000	0.000000	-0.144220	-0.089160	-0.176618	0.000000	0.000000	2.000000	4.000000	0.000000
20379.687414	-0.076114	0.566388	0.031868	80.804871	-10.622046	33.762806	-1.217477	0.000000	-1.620393	0.000000	0.000000	0.000000	-0.139011	-0.094468	-0.161992	0.000000	0.000000	2.000000	4.000000	0.000000
20379.690748	-0.076114	0.566388	0.031868	80.804871	-10.622046	33.762806	-1.217477	0.000000	-1.620393	0.000000	0.000000	0.000000	-0.139011	-0.094468	-0.161992	0.000000	0.000000	2.000000	4.000000	0.000000
20379.694081	-0.076551	0.566029	0.031319	80.869049	-10.691409	33.750362	-1.217477	0.000000	-1.620393	0.000000	0.000000	0.000000	-0.131180	-0.107886	-0.164526	0.000000	0.000000	2.000000	4.000000	0.000000
20379.697414	-0.076551	0.566029	0.031319	80.869049	-10.691409	33.750362	-1.217477	0.000000	-1.620393	0.000000	0.000000	0.000000	-0.131180	-0.107886	-0.164526	0.000000	0.000000	2.000000	4.000000	0.000000
20379.700748	-0.076551	0.566029	0.031319	80.869049	-10.691409	33.750362	-1.217477	0.000000	-1.620393	0.000000	0.000000	0.000000	-0.131180	-0.107886	-0.164526	0.000000	0.000000	2.000000	4.000000	0.000000
20379.704081	-0.076551	0.566029	0.031319	80.931740	-10.757712	33.738251	-1.172445	0.000000	-1.565973	0.000000	0.000000	0.000000	-0.131180	-0.107886	-0.164526	0.000000	0.000000	2.000000	4.000000	0.000000
20379.707414	-0.076922	0.565634	0.030810	80.931740	-10.757712	33.738251	-1.172445	0.000000	-1.565973	0.000000	0.000000	0.000000	-0.111355	-0.118550	-0.152838	0.000000	0.000000	2.000000	4.000000	0.000000
20379.710748	-0.076922	0.565634	0.030810	80.931740	-10.757712	33.738251	-1.172445	0.000000	-1.565973	0.000000	0.000000	0.000000	-0.111355	-0.118550	-0.152838	0.000000	0.000000	2.000000	4.000000	0.000000
20379.714081	-0.077242	0.565176	0.030279	80.989120	-10.817206	33.727474	-1.172445	0.000000	-1.565973	0.000000	0.000000	0.000000	-0.095832	-0.137252	-0.159429	0.000000	0.000000	2.000000	4.000000	0.000000
20379.717414	-0.077242	0.565176	0.030279	80.989120	-10.817206	33.727474	-1.172445	0.000000	-1.565973	0.000000	0.000000	0.000000	-0.095832	-0.137252	-0.159429	0.000000	0.000000	2.000000	4.000000	0.000000
20379.720748	-0.077242	0.565176	0.030279	80.989120	-10.817206	33.727474	-1.172445	0.000000	-1.565973	0.000000	0.000000	0.000000	-0.095832	-0.137252	-0.159429	0.000000	0.000000	2.000000	4.000000	0.000000
20379.724081	-0.077242	0.565176	0.030279	81.042046	-10.855517	33.728642	-1.137914	0.000000	-1.513929	0.000000	0.000000	0.000000	-0.095832	-0.137252	-0.159429	0.000000	0.000000	2.000000	4.000000	0.000000
20379.727414	-0.077485	0.564683	0.029723	81.042046	-10.855517	33.728642	-1.137914	0.000000	-1.513929	0.000000	0.000000	0.000000	-0.073115	-0.147797	-0.166691	0.000000	0.000000	2.000000	4.000000	0.000000
20379.730748	-0.077485	0.564683	0.029723	81.042046	-10.855517	33.728642	-1.137914	0.000000	-1.513929	0.000000	0.000000	0.000000	-0.073115	-0.147797	-0.166691	0.000000	0.000000	2.000000	4.000000	0.000000
20379.734081	-0.077654	0.564129	0.029149	81.076569	-10.889767	33.723911	-1.137914	0.000000	-1.513929	0.000000	0.000000	0.000000	-0.050714	-0.166377	-0.172236	0.000000	0.000000	2.000000	4.000000	0.000000
20379.737414	-0.077654	0.564129	0.029149	81.076569	-10.889767	33.723911	-1.137914	0.000000	-1.513929	0.000000	0.000000	0.000000	-0.050714	-0.166377	-0.172236	0.000000	0.000000	2.000000	4.000000	0.000000
20379.740748	-0.077654	0.564129	0.029149	81.076569	-10.889767	33.723911	-1.137914	0.000000	-1.513929	0.000000	0.000000	0.000000	-0.050714	-0.166377	-0.172236	0.000000	0.000000	2.000000	4.000000	0.000000
20379.744081	-0.077654	0.564129	0.029149	81.091835	-10.916290	33.724037	-1.117276	0.000000	-1.457441	0.000000	0.000000	0.000000	-0.050714	-0.166377	-0.172236	0.000000	0.000000	2.000000	4.000000	0.000000
20379.747414	-0.077798	0.563531	0.028566	81.091835	-10.916290	33.724037	-1.117276	0.000000	-1.457441	0.000000	0.000000	0.000000	-0.043025	-0.179525	-0.174875	0.000000	0.000000	2.000000	4.000000	0.000000
20379.750748	-0.077798	0.563531	0.028566	81.091835	-10.916290	33.724037	-1.117276	0.000000	-1.457441	0.000000	0.000000	0.000000	-0.043025	-0.179525	-0.174875	0.000000	0.000000	2.000000	4.000000	0.000000
20379.754081	-0.077857	0.562871	0.027901	81.091087	-10.933057	33.728439	-1.117276	0.000000	-1.457441	0.000000	0.000000	0.000000	-0.017647	-0.197878	-0.199517	0.000000	0.000000	2.000000	4.000000	0.000000
20379.757414	-0.077857	0.562871	0.027901	81.091087	-10.933057	33.728439	-1.117276	0.000000	-1.457441	0.000000	0.000000	0.000000	-0.017647	-0.197878	-0.199517	0.000000	0.000000	2.000000	4.000000	0.000000
20379.760748	-0.077857	0.562871	0.027901	81.091087	-10.933057	33.728439	-1.117276	0.000000	-1.457441	0.000000	0.000000	0.000000	-0.017647	-0.197878	-0.199517	0.000000	0.000000	2.000000	4.000000	0.000000
20379.764081	-0.077857	0.562871	0.027901	81.057983	-10.938818	33.740955	-1.107164	0.000000	-1.395042	0.000000	0.000000	0.000000	-0.017647	-0.197878	-0.199517	0.000000	0.000000	2.000000	4.000000	0.000000
20379.767414	-0.077913	0.562168	0.027223	81.057983	-10.938818	33.740955	-1.107164	0.000000	-1.395042	0.000000	0.000000	0.000000	-0.016892	-0.210849	-0.203406	0.000000	0.000000	2.000000	4.000000	0.000000
20379.770748	-0.077913	0.562168	0.027223	81.057983	-10.938818	33.740955	-1.107164	0.000000	-1.395042	0.000000	0.000000	0.000000	-0.016892	-0.210849	-0.203406	0.000000	0.000000	2.000000	4.000000	0.000000
20379.774081	-0.077934	0.561423	0.026472	80.984909	-10.929406	33.763058	-1.107164	0.000000	-1.395042	0.000000	0.000000	0.000000	-0.006169	-0.223655	-0.225256	0.000000	0.000000	2.000000	4.000000	0.000000
20379.777414	-0.077934	0.561423	0.026472	80.984909	-10.929406	33.763058	-1.107164	0.000000	-1.395042	0.000000	0.000000	0.000000	-0.006169	-0.223655	-0.225256	0.000000	0.000000	2.000000	4.000000	0.000000
20379.780748	-0.077934	0.561423	0.026472	80.984909	-10.929406	33.763058	-1.107164	0.000000	-1.395042	0.000000	0.000000	0.000000	-0.006169	-0.223655	-0.225256	0.000000	0.000000	2.000000	4.000000	0.000000
20379.784081	-0.077906	0.560634	0.025715	80.878006	-10.911932	33.793072	-1.103320	0.000000	-1.323598	0.000000	0.000000	0.000000	0.008366	-0.236457	-0.227083	0.000000	0.000000	2.000000	4.000000	0.000000
20379.787414	-0.077906	0.560634	0.025715	80.878006	-10.911932	33.793072	-1.103320	0.000000	-1.323598	0.000000	0.000000	0.000000	0.008366	-0.236457	-0.227083	0.000000	0.000000	2.000000	4.000000	0.000000
20379.790748	-0.077906	0.560634	0.025715	80.878006	-10.911932	33.793072	-1.103320	0.000000	-1.323598	0.000000	0.000000	0.000000	0.008366	-0.236457	-0.227083	0.000000	0.000000	2.000000	4.000000	0.000000
20379.794081	-0.077843	0.559777	0.024890	80.719521	-10.877824	33.834049	-1.104715	0.000000	-1.285751	0.000000	0.000000	0.000000	0.018789	-0.257091	-0.247465	0.000000	0.000000	2.000000	4.000000	0.000000
20379.797414	-0.077843	0.559777	0.024890	80.719521	-10.877824	33.834049	-1.104715	0.000000	-1.285751	0.000000	0.000000	0.000000	0.018789	-0.257091	-0.247465	0.000000	0.000000	2.000000	4.000000	0.000000
20379.800748	-0.077843	0.559777	0.024890	80.719521	-10.877824	33.834049	-1.104715	0.000000	-1.285751	0.000000	0.000000	0.000000	0.018789	-0.257091	-0.247465	0.000000	0.000000	2.000000	4.000000	0.000000
20379.804081	-0.077729	0.558887	0.024035	80.514839	-10.829356	33.883812	-1.107846	0.000000	-1.244507	0.000000	0.000000	0.000000	0.034371	-0.266960	-0.256400	0.000000	0.000000	2.000000	4.000000	0.000000
20379.807414	-0.077729	0.558887	0.024035	80.514839	-10.829356	33.883812	-1.107846	0.000000	-1.244507	0.000000	0.000000	0.000000	0.034371	-0.266960	-0.256400	0.000000	0.000000	2.000000	4.000000	0.000000
20379.810748	-0.077729	0.558887	0.024035	80.514839	-10.829356	33.883812	-1.107846	0.000000	-1.244507	0.000000	0.000000	0.000000	0.034371	-0.266960	-0.256400	0.000000	0.000000	2.000000	4.000000	0.000000
20379.814081	-0.077578	0.557956	0.023106	80.270134	-10.771894	33.939705	-1.113575	0.000000	-1.201774	0.000000	0.000000	0.000000	0.045015	-0.279319	-0.278697	0.000000	0.000000	2.000000	4.000000	0.000000
20379.817414	-0.077578	0.557956	0.023106	80.270134	-10.771894	33.939705	-1.113575	0.000000	-1.201774	0.000000	0.000000	0.000000	0.045015	-0.279319	-0.278697	0.000000	0.000000	2.000000	4.000000	0.000000
20379.820748	-0.077578	0.557956	0.023106	80.270134	-10.771894	33.939705	-1.113575	0.000000	-1.201774	0.000000	0.000000	0.000000	0.045015	-0.279319	-0.278697	0.000000	0.000000	2.000000	4.000000	0.000000
20379.824081	-0.077402	0.557037	0.022156	79.992325	-10.707843	33.999336	-1.121077	0.000000	-1.155324	0.000000	0.000000	0.000000	0.053083	-0.275805	-0.285288	0.000000	0.000000	2.000000	4.000000	0.000000
20379.827414	-0.077402	0.557037	0.022156	79.992325	-10.707843	33.999336	-1.121077	0.000000	-1.155324	0.000000	0.000000	0.000000	0.053083	-0.275805	-0.285288	0.000000	0.000000	2.000000	4.000000	0.000000
20379.830748	-0.077402	0.557037	0.022156	79.992325	-10.707843	33.999336	-1.121077	0.000000	-1.155324	0.000000	0.000000	0.000000	0.053083	-0.275805	-0.285288	0.000000	0.000000	2.000000	4.000000	0.000000
20379.834081	-0.077228	0.556111	0.021225	79.660431	-10.637460	34.065186	-1.129924	0.000000	-1.107776	0.000000	0.000000	0.000000	0.052073	-0.277682	-0.279191	0.000000	0.000000	2.000000	4.000000	0.000000
20379.837414	-0.077228	0.556111	0.021225	79.660431	-10.637460	34.065186	-1.129924	0.000000	-1.107776	0.000000	0.000000	0.000000	0.052073	-0.277682	-0.279191	0.000000	0.000000	2.000000	4.000000	0.000000
20379.840748	-0.077228	0.556111	0.021225	79.660431	-10.637460	34.065186	-1.129924	0.000000	-1.107776	0.000000	0.000000	0.000000	0.052073	-0.277682	-0.279191	0.000000	0.000000	2.000000	4.000000	0.000000
20379.844081	-0.077036	0.555250	0.020325	79.249695	-10.555695	34.139488	-1.138603	0.000000	-1.061244	0.000000	0.000000	0.000000	0.057515	-0.258510	-0.269856	0.000000	0.000000	2.000000	4.000000	0.000000
20379.847414	-0.077036	0.555250	0.020325	79.249695	-10.555695	34.139488	-1.138603	0.000000	-1.061244	0.000000	0.000000	0.000000	0.057515	-0.258510	-0.269856	0.000000	0.000000	2.000000	4.000000	0.000000
20379.850748	-0.077036	0.555250	0.020325	79.249695	-10.555695	34.139488	-1.138603	0.000000	-1.061244	0.000000	0.000000	0.000000	0.057515	-0.258510	-0.269856	0.000000	0.000000	2.000000	4.000000	0.000000
20379.854081	-0.076857	0.554407	0.019505	78.802559	-10.474128	34.213558	-1.148189	0.000000	-1.016268	0.000000	0.000000	0.000000	0.053636	-0.252794	-0.246127	0.000000	0.000000	2.000000	4.000000	0.000000
20379.857414	-0.076857	0.554407	0.019505	78.802559	-10.474128	34.213558	-1.148189	0.000000	-1.016268	0.000000	0.000000	0.000000	0.053636	-0.252794	-0.246127	0.000000	0.000000	2.000000	4.000000	0.000000
20379.860748	-0.076857	0.554407	0.019505	78.802559	-10.474128	34.213558	-1.148189	0.000000	-1.016268	0.000000	0.000000	0.000000	0.053636	-0.252794	-0.246127	0.000000	0.000000	2.000000	4.000000	0.000000
20379.864081	-0.076626	0.553627	0.018787	78.350624	-10.392490	34.282269	-1.157128	0.000000	-0.975247	0.000000	0.000000	0.000000	0.069478	-0.234069	-0.215264	0.000000	0.000000	2.000000	4.000000	0.000000
20379.867414	-0.076626	0.553627	0.018787	78.350624	-10.392490	34.282269	-1.157128	0.000000	-0.975247	0.000000	0.000000	0.000000	0.069478	-0.234069	-0.215264	0.000000	0.000000	2.000000	4.000000	0.000000
20379.870748	-0.076626	0.553627	0.018787	78.350624	-10.392490	34.282269	-1.157128	0.000000	-0.975247	0.000000	0.000000	0.000000	0.069478	-0.234069	-0.215264	0.000000	0.000000	2.000000	4.000000	0.000000
20379.874081	-0.076393	0.552917	0.018207	77.905434	-10.312086	34.344482	-1.168708	0.000000	-0.939370	0.000000	0.000000	0.000000	0.069717	-0.213026	-0.174210	0.000000	0.000000	2.000000	4.000000	0.000000
20379.877414	-0.076393	0.552917	0.018207	77.905434	-10.312086	34.344482	-1.168708	0.000000	-0.939370	0.000000	0.000000	0.000000	0.069717	-0.213026	-0.174210	0.000000	0.000000	2.000000	4.000000	0.000000
20379.880748	-0.076393	0.552917	0.018207	77.905434	-10.312086	34.344482	-1.168708	0.000000	-0.939370	0.000000	0.000000	0.000000	0.069717	-0.213026	-0.174210	0.000000	0.000000	2.000000	4.000000	0.000000
20379.884081	-0.076162	0.552320	0.017776	77.492386	-10.237877	34.397938	-1.180327	0.000000	-0.910335	0.000000	0.000000	0.000000	0.069326	-0.179137	-0.129181	0.000000	0.000000	2.000000	4.000000	0.000000
20379.887414	-0.076162	0.552320	0.017776	77.492386	-10.237877	34.397938	-1.180327	0.000000	-0.910335	0.000000	0.000000	0.000000	0.069326	-0.179137	-0.129181	0.000000	0.000000	2.000000	4.000000	0.000000
20379.890748	-0.076162	0.552320	0.017776	77.492386	-10.237877	34.397938	-1.180327	0.000000	-0.910335	0.000000	0.000000	0.000000	0.069326	-0.179137	-0.129181	0.000000	0.000000	2.000000	4.000000	0.000000
20379.894081	-0.076162	0.552320	0.017776	77.108322	-10.165679	34.444138	-1.191882	0.000000	-0.888805	0.000000	0.000000	0.000000	0.069326	-0.179137	-0.129181	0.000000	0.000000	2.000000	4.000000	0.000000
20379.897414	-0.075911	0.551809	0.017505	77.108322	-10.165679	34.444138	-1.191882	0.000000	-0.888805	0.000000	0.000000	0.000000	0.075448	-0.153316	-0.081357	0.000000	0.000000	2.000000	4.000000	0.000000
20379.900748	-0.075911	0.551809	0.017505	77.108322	-10.165679	34.444138	-1.191882	0.000000	-0.888805	0.000000	0.000000	0.000000	0.075448	-0.153316	-0.081357	0.000000	0.000000	2.000000	4.000000	0.000000
20379.904081	-0.075711	0.551444	0.017413	76.762566	-10.103691	34.483089	-1.191882	0.000000	-0.888805	0.000000	0.000000	0.000000	0.059839	-0.109443	-0.027439	0.000000	0.000000	2.000000	4.000000	0.000000
20379.907414	-0.075711	0.551444	0.017413	76.762566	-10.103691	34.483089	-1.191882	0.000000	-0.888805	0.000000	0.000000	0.000000	0.059839	-0.109443	-0.027439	0.000000	0.000000	2.000000	4.000000	0.000000
20379.910748	-0.075711	0.551444	0.017413	76.762566	-10.103691	34.483089	-1.191882	0.000000	-0.888805	0.000000	0.000000	0.000000	0.059839	-0.109443	-0.027439	0.000000	0.000000	2.000000	4.000000	0.000000
20379.914081	-0.075533	0.551173	0.017452	76.449654	-10.047845	34.516094	-1.214429	0.000000	-0.870672	0.000000	0.000000	0.000000	0.053601	-0.081216	0.011582	0.000000	0.000000	2.000000	4.000000	0.000000
20379.917414	-0.075533	0.551173	0.017452	76.449654	-10.047845	34.516094	-1.214429	0.000000	-0.870672	0.000000	0.000000	0.000000	0.053601	-0.081216	0.011582	0.000000	0.000000	2.000000	4.000000	0.000000
20379.920748	-0.075533	0.551173	0.017452	76.449654	-10.047845	34.516094	-1.214429	0.000000	-0.870672	0.000000	0.000000	0.000000	0.053601	-0.081216	0.011582	0.000000	0.000000	2.000000	4.000000	0.000000
20379.924081	-0.075533	0.551173	0.017452	76.172035	-9.997448	34.543858	-1.223363	0.000000	-0.872602	0.000000	0.000000	0.000000	0.053601	-0.081216	0.011582	0.000000	0.000000	2.000000	4.000000	0.000000
20379.927414	-0.075401	0.550987	0.017640	76.172035	-9.997448	34.543858	-1.223363	0.000000	-0.872602	0.000000	0.000000	0.000000	0.039543	-0.055754	0.056479	0.000000	0.000000	2.000000	4.000000	0.000000
20379.930748	-0.075401	0.550987	0.017640	76.172035	-9.997448	34.543858	-1.223363	0.000000	-0.872602	0.000000	0.000000	0.000000	0.039543	-0.055754	0.056479	0.000000	0.000000	2.000000	4.000000	0.000000
20379.934081	-0.075401	0.550987	0.017640	75.934326	-9.957886	34.566399	-1.223363	0.000000	-0.872602	0.000000	0.000000	0.000000	0.039543	-0.055754	0.056479	0.000000	0.000000	2.000000	4.000000	0.000000
20379.937414	-0.075401	0.550987	0.017640	75.934326	-9.957886	34.566399	-1.223363	0.000000	-0.872602	0.000000	0.000000	0.000000	0.039543	-0.055754	0.056479	0.000000	0.000000	2.000000	4.000000	0.000000
20379.940748	-0.075306	0.550887	0.017914	75.934326	-9.957886	34.566399	-1.223363	0.000000	-0.872602	0.000000	0.000000	0.000000	0.028558	-0.030029	0.082250	0.000000	0.000000	2.000000	4.000000	0.000000
20379.944081	-0.075241	0.550838	0.018239	75.795380	-9.912927	34.604939	-1.229953	0.000000	-0.882016	0.000000	0.000000	0.000000	0.019282	-0.014637	0.097278	0.000000	0.000000	2.000000	4.000000	0.000000
20379.947414	-0.075241	0.550838	0.018239	75.795380	-9.912927	34.604939	-1.229953	0.000000	-0.882016	0.000000	0.000000	0.000000	0.019282	-0.014637	0.097278	0.000000	0.000000	2.000000	4.000000	0.000000
20379.950748	-0.075241	0.550838	0.018239	75.795380	-9.912927	34.604939	-1.229953	0.000000	-0.882016	0.000000	0.000000	0.000000	0.019282	-0.014637	0.097278	0.000000	0.000000	2.000000	4.000000	0.000000
20379.954081	-0.075241	0.550838	0.018239	75.863968	-9.902196	34.611519	-1.237927	0.000000	-0.911937	0.000000	0.000000	0.000000	0.019282	-0.014637	0.097278	0.000000	0.000000	2.000000	4.000000	0.000000
20379.957414	-0.075219	0.550799	0.018533	75.863968	-9.902196	34.611519	-1.237927	0.000000	-0.911937	0.000000	0.000000	0.000000	0.006871	-0.011912	0.088227	0.000000	0.000000	2.000000	4.000000	0.000000
20379.960748	-0.075219	0.550799	0.018533	75.863968	-9.902196	34.611519	-1.237927	0.000000	-0.911937	0.000000	0.000000	0.000000	0.006871	-0.011912	0.088227	0.000000	0.000000	2.000000	4.000000	0.000000
20379.964081	-0.075219	0.550799	0.018533	76.124031	-9.916554	34.594330	-1.237927	0.000000	-0.911937	0.000000	0.000000	0.000000	0.006871	-0.011912	0.088227	0.000000	0.000000	2.000000	4.000000	0.000000
20379.967414	-0.075219	0.550799	0.018533	76.124031	-9.916554	34.594330	-1.237927	0.000000	-0.911937	0.000000	0.000000	0.000000	0.006871	-0.011912	0.088227	0.000000	0.000000	2.000000	4.000000	0.000000
20379.970748	-0.075201	0.550778	0.018714	76.124031	-9.916554	34.594330	-1.237927	0.000000	-0.911937	0.000000	0.000000	0.000000	0.005321	-0.006155	0.054217	0.000000	0.000000	2.000000	4.000000	0.000000
20379.974081	-0.075201	0.550778	0.018714	76.452744	-9.948827	34.563026	-1.239072	0.000000	-0.926641	0.000000	0.000000	0.000000	0.005321	-0.006155	0.054217	0.000000	0.000000	2.000000	4.000000	0.000000
20379.977414	-0.075201	0.550778	0.018714	76.452744	-9.948827	34.563026	-1.239072	0.000000	-0.926641	0.000000	0.000000	0.000000	0.005321	-0.006155	0.054217	0.000000	0.000000	2.000000	4.000000	0.000000
20379.980748	-0.075201	0.550778	0.018714	76.452744	-9.948827	34.563026	-1.239072	0.000000	-0.926641	0.000000	0.000000	0.000000	0.005321	-0.006155	0.054217	0.000000	0.000000	2.000000	4.000000	0.000000
20379.984081	-0.075265	0.550843	0.018973	76.781441	-9.980277	34.537113	-1.239959	0.000000	-0.935677	0.000000	0.000000	0.000000	-0.019254	0.019607	0.077855	0.000000	0.000000	2.000000	4.000000	0.000000
20379.987414	-0.075265	0.550843	0.018973	76.781441	-9.980277	34.537113	-1.239959	0.000000	-0.935677	0.000000	0.000000	0.000000	-0.019254	0.019607	0.077855	0.000000	0.000000	2.000000	4.000000	0.000000
20379.990748	-0.075265	0.550843	0.018973	76.781441	-9.980277	34.537113	-1.239959	0.000000	-0.935677	0.000000	0.000000	0.000000	-0.019254	0.019607	0.077855	0.000000	0.000000	2.000000	4.000000	0.000000
20379.994081	-0.075265	0.550843	0.018973	77.076248	-9.985785	34.541813	-1.236750	0.000000	-0.948653	0.000000	0.000000	0.000000	-0.019254	0.019607	0.077855	0.000000	0.000000	2.000000	4.000000	0.000000
20379.997414	-0.075257	0.550903	0.019071	77.076248	-9.985785	34.541813	-1.236750	0.000000	-0.948653	0.000000	0.000000	0.000000	0.002297	0.017898	0.029440	0.000000	0.000000	2.000000	4.000000	0.000000
20380.000748	-0.075257	0.550903	0.019071	77.076248	-9.985785	34.541813	-1.236750	0.000000	-0.948653	0.000000	0.000000	0.000000	0.002297	0.017898	0.029440	0.000000	0.000000	2.000000	4.000000	0.000000
20380.004081	-0.075257	0.550903	0.019071	77.334694	-10.000549	34.528778	-1.236750	0.000000	-0.948653	0.000000	0.000000	0.000000	0.002297	0.017898	0.029440	0.000000	0.000000	2.000000	4.000000	0.000000
20380.007414	-0.075257	0.550903	0.019071	77.334694	-10.000549	34.528778	-1.236750	0.000000	-0.948653	0.000000	0.000000	0.000000	0.002297	0.017898	0.029440	0.000000	0.000000	2.000000	4.000000	0.000000
20380.010748	-0.075275	0.550980	0.019184	77.334694	-10.000549	34.528778	-1.236750	0.000000	-0.948653	0.000000	0.000000	0.000000	-0.005329	0.023033	0.033732	0.000000	0.000000	2.000000	4.000000	0.000000
20380.014081	-0.075260	0.551058	0.019236	77.551414	-10.022274	34.504959	-1.237133	0.000000	-0.953560	0.000000	0.000000	0.000000	0.004479	0.023385	0.015657	0.000000	0.000000	2.000000	4.000000	0.000000
20380.017414	-0.075260	0.551058	0.019236	77.551414	-10.022274	34.504959	-1.237133	0.000000	-0.953560	0.000000	0.000000	0.000000	0.004479	0.023385	0.015657	0.000000	0.000000	2.000000	4.000000	0.000000
20380.020748	-0.075260	0.551058	0.019236	77.551414	-10.022274	34.504959	-1.237133	0.000000	-0.953560	0.000000	0.000000	0.000000	0.004479	0.023385	0.015657	0.000000	0.000000	2.000000	4.000000	0.000000
20380.024081	-0.075242	0.551119	0.019270	77.731102	-10.040551	34.484512	-1.236992	0.000000	-0.961791	0.000000	0.000000	0.000000	0.005331	0.018233	0.010285	0.000000	0.000000	2.000000	4.000000	0.000000
20380.027414	-0.075242	0.551119	0.019270	77.731102	-10.040551	34.484512	-1.236992	0.000000	-0.961791	0.000000	0.000000	0.000000	0.005331	0.018233	0.010285	0.000000	0.000000	2.000000	4.000000	0.000000
20380.030748	-0.075242	0.551119	0.019270	77.731102	-10.040551	34.484512	-1.236992	0.000000	-0.961791	0.000000	0.000000	0.000000	0.005331	0.018233	0.010285	0.000000	0.000000	2.000000	4.000000	0.000000
20380.034081	-0.075242	0.551119	0.019270	77.893883	-10.054483	34.465618	-1.237880	0.000000	-0.963506	0.000000	0.000000	0.000000	0.005331	0.018233	0.010285	0.000000	0.000000	2.000000	4.000000	0.000000
20380.037414	-0.075188	0.551190	0.019221	77.893883	-10.054483	34.465618	-1.237880	0.000000	-0.963506	0.000000	0.000000	0.000000	0.016223	0.021289	-0.014675	0.000000	0.000000	2.000000	4.000000	0.000000
20380.040748	-0.075188	0.551190	0.019221	77.893883	-10.054483	34.465618	-1.237880	0.000000	-0.963506	0.000000	0.000000	0.000000	0.016223	0.021289	-0.014675	0.000000	0.000000	2.000000	4.000000	0.000000
20380.044081	-0.075188	0.551190	0.019221	78.029694	-10.070984	34.449486	-1.237880	0.000000	-0.963506	0.000000	0.000000	0.000000	0.016223	0.021289	-0.014675	0.000000	0.000000	2.000000	4.000000	0.000000
20380.047414	-0.075188	0.551190	0.019221	78.029694	-10.070984	34.449486	-1.237880	0.000000	-0.963506	0.000000	0.000000	0.000000	0.016223	0.021289	-0.014675	0.000000	0.000000	2.000000	4.000000	0.000000
20380.050748	-0.075177	0.551243	0.019147	78.029694	-10.070984	34.449486	-1.237880	0.000000	-0.963506	0.000000	0.000000	0.000000	0.003502	0.016124	-0.022186	0.000000	0.000000	2.000000	4.000000	0.000000
20380.054081	-0.075177	0.551243	0.019147	78.159332	-10.086984	34.433826	-1.240584	0.000000	-0.961060	0.000000	0.000000	0.000000	0.003502	0.016124	-0.022186	0.000000	0.000000	2.000000	4.000000	0.000000
20380.057414	-0.075177	0.551243	0.019147	78.159332	-10.086984	34.433826	-1.240584	0.000000	-0.961060	0.000000	0.000000	0.000000	0.003502	0.016124	-0.022186	0.000000	0.000000	2.000000	4.000000	0.000000
20380.060748	-0.075177	0.551243	0.019147	78.159332	-10.086984	34.433826	-1.240584	0.000000	-0.961060	0.000000	0.000000	0.000000	0.003502	0.016124	-0.022186	0.000000	0.000000	2.000000	4.000000	0.000000
20380.064081	-0.075149	0.551371	0.018822	78.286690	-10.105764	34.418102	-1.241168	0.000000	-0.957362	0.000000	0.000000	0.000000	0.008443	0.038356	-0.097520	0.000000	0.000000	2.000000	4.000000	0.000000
20380.067414	-0.075149	0.551371	0.018822	78.286690	-10.105764	34.418102	-1.241168	0.000000	-0.957362	0.000000	0.000000	0.000000	0.008443	0.038356	-0.097520	0.000000	0.000000	2.000000	4.000000	0.000000
20380.070748	-0.075149	0.551371	0.018822	78.286690	-10.105764	34.418102	-1.241168	0.000000	-0.957362	0.000000	0.000000	0.000000	0.008443	0.038356	-0.097520	0.000000	0.000000	2.000000	4.000000	0.000000
20380.074081	-0.075149	0.551371	0.018822	78.400146	-10.125793	34.403786	-1.242575	0.000000	-0.941109	0.000000	0.000000	0.000000	0.008443	0.038356	-0.097520	0.000000	0.000000	2.000000	4.000000	0.000000
20380.077414	-0.075165	0.551444	0.018631	78.400146	-10.125793	34.403786	-1.242575	0.000000	-0.941109	0.000000	0.000000	0.000000	-0.004849	0.021881	-0.057267	0.000000	0.000000	2.000000	4.000000	0.000000
20380.080748	-0.075165	0.551444	0.018631	78.400146	-10.125793	34.403786	-1.242575	0.000000	-0.941109	0.000000	0.000000	0.000000	-0.004849	0.021881	-0.057267	0.000000	0.000000	2.000000	4.000000	0.000000
20380.084081	-0.075165	0.551444	0.018631	78.508186	-10.142776	34.389843	-1.242575	0.000000	-0.941109	0.000000	0.000000	0.000000	-0.004849	0.021881	-0.057267	0.000000	0.000000	2.000000	4.000000	0.000000
20380.087414	-0.075165	0.551444	0.018631	78.508186	-10.142776	34.389843	-1.242575	0.000000	-0.941109	0.000000	0.000000	0.000000	-0.004849	0.021881	-0.057267	0.000000	0.000000	2.000000	4.000000	0.000000
20380.090748	-0.075161	0.551534	0.018462	78.508186	-10.142776	34.389843	-1.242575	0.000000	-0.941109	0.000000	0.000000	0.000000	0.001088	0.027002	-0.050840	0.000000	0.000000	2.000000	4.000000	0.000000
20380.094081	-0.075128	0.551616	0.018255	78.633217	-10.159502	34.381443	-1.241766	0.000000	-0.931564	0.000000	0.000000	0.000000	0.009803	0.024574	-0.062038	0.000000	0.000000	2.000000	4.000000	0.000000
20380.097414	-0.075128	0.551616	0.018255	78.633217	-10.159502	34.381443	-1.241766	0.000000	-0.931564	0.000000	0.000000	0.000000	0.009803	0.024574	-0.062038	0.000000	0.000000	2.000000	4.000000	0.000000
20380.100748	-0.075128	0.551616	0.018255	78.633217	-10.159502	34.381443	-1.241766	0.000000	-0.931564	0.000000	0.000000	0.000000	0.009803	0.024574	-0.062038	0.000000	0.000000	2.000000	4.000000	0.000000
20380.104081	-0.075128	0.551616	0.018255	78.781387	-10.179796	34.361515	-1.243582	0.000000	-0.912751	0.000000	0.000000	0.000000	0.009803	0.024574	-0.062038	0.000000	0.000000	2.000000	4.000000	0.000000
20380.107414	-0.075096	0.551698	0.018048	78.781387	-10.179796	34.361515	-1.243582	0.000000	-0.912751	0.000000	0.000000	0.000000	0.009804	0.024541	-0.062050	0.000000	0.000000	2.000000	4.000000	0.000000
20380.110748	-0.075096	0.551698	0.018048	78.781387	-10.179796	34.361515	-1.243582	0.000000	-0.912751	0.000000	0.000000	0.000000	0.009804	0.024541	-0.062050	0.000000	0.000000	2.000000	4.000000	0.000000
20380.114081	-0.075059	0.551789	0.017818	78.927238	-10.200316	34.341381	-1.243582	0.000000	-0.912751	0.000000	0.000000	0.000000	0.010898	0.027218	-0.068958	0.000000	0.000000	2.000000	4.000000	0.000000
20380.117414	-0.075059	0.551789	0.017818	78.927238	-10.200316	34.341381	-1.243582	0.000000	-0.912751	0.000000	0.000000	0.000000	0.010898	0.027218	-0.068958	0.000000	0.000000	2.000000	4.000000	0.000000
20380.120748	-0.075059	0.551789	0.017818	78.927238	-10.200316	34.341381	-1.243582	0.000000	-0.912751	0.000000	0.000000	0.000000	0.010898	0.027218	-0.068958	0.000000	0.000000	2.000000	4.000000	0.000000
20380.124081	-0.075059	0.551789	0.017818	79.061562	-10.219680	34.322380	-1.247032	0.000000	-0.890917	0.000000	0.000000	0.000000	0.010898	0.027218	-0.068958	0.000000	0.000000	2.000000	4.000000	0.000000
20380.127414	-0.075019	0.551888	0.017565	79.061562	-10.219680	34.322380	-1.247032	0.000000	-0.890917	0.000000	0.000000	0.000000	0.011986	0.029903	-0.075871	0.000000	0.000000	2.000000	4.000000	0.000000
20380.130748	-0.075019	0.551888	0.017565	79.061562	-10.219680	34.322380	-1.247032	0.000000	-0.890917	0.000000	0.000000	0.000000	0.011986	0.029903	-0.075871	0.000000	0.000000	2.000000	4.000000	0.000000
20380.134081	-0.075046	0.552014	0.017297	79.183441	-10.243201	34.304634	-1.247032	0.000000	-0.890917	0.000000	0.000000	0.000000	-0.008035	0.037725	-0.080628	0.000000	0.000000	2.000000	4.000000	0.000000
20380.137414	-0.075046	0.552014	0.017297	79.183441	-10.243201	34.304634	-1.247032	0.000000	-0.890917	0.000000	0.000000	0.000000	-0.008035	0.037725	-0.080628	0.000000	0.000000	2.000000	4.000000	0.000000
20380.140748	-0.075046	0.552014	0.017297	79.183441	-10.243201	34.304634	-1.247032	0.000000	-0.890917	0.000000	0.000000	0.000000	-0.008035	0.037725	-0.080628	0.000000	0.000000	2.000000	4.000000	0.000000
20380.144081	-0.075046	0.552014	0.017297	79.288330	-10.270110	34.288921	-1.247690	0.000000	-0.864833	0.000000	0.000000	0.000000	-0.008035	0.037725	-0.080628	0.000000	0.000000	2.000000	4.000000	0.000000
20380.147414	-0.075075	0.552183	0.017041	79.288330	-10.270110	34.288921	-1.247690	0.000000	-0.864833	0.000000	0.000000	0.000000	-0.008620	0.050697	-0.076822	0.000000	0.000000	2.000000	4.000000	0.000000
20380.150748	-0.075075	0.552183	0.017041	79.288330	-10.270110	34.288921	-1.247690	0.000000	-0.864833	0.000000	0.000000	0.000000	-0.008620	0.050697	-0.076822	0.000000	0.000000	2.000000	4.000000	0.000000
20380.154081	-0.075075	0.552183	0.017041	79.362991	-10.283405	34.293846	-1.247690	0.000000	-0.864833	0.000000	0.000000	0.000000	-0.008620	0.050697	-0.076822	0.000000	0.000000	2.000000	4.000000	0.000000
20380.157414	-0.075075	0.552183	0.017041	79.362991	-10.283405	34.293846	-1.247690	0.000000	-0.864833	0.000000	0.000000	0.000000	-0.008620	0.050697	-0.076822	0.000000	0.000000	2.000000	4.000000	0.000000
20380.160748	-0.075109	0.552386	0.016820	79.362991	-10.283405	34.293846	-1.247690	0.000000	-0.864833	0.000000	0.000000	0.000000	-0.010291	0.060978	-0.066123	0.000000	0.000000	2.000000	4.000000	0.000000
20380.164081	-0.075109	0.552386	0.016820	79.420670	-10.268493	34.327072	-1.246254	0.000000	-0.852030	0.000000	0.000000	0.000000	-0.010291	0.060978	-0.066123	0.000000	0.000000	2.000000	4.000000	0.000000
20380.167414	-0.075109	0.552386	0.016820	79.420670	-10.268493	34.327072	-1.246254	0.000000	-0.852030	0.000000	0.000000	0.000000	-0.010291	0.060978	-0.066123	0.000000	0.000000	2.000000	4.000000	0.000000
20380.170748	-0.075109	0.552386	0.016820	79.420670	-10.268493	34.327072	-1.246254	0.000000	-0.852030	0.000000	0.000000	0.000000	-0.010291	0.060978	-0.066123	0.000000	0.000000	2.000000	4.000000	0.000000
20380.174081	-0.075080	0.552974	0.016489	79.496010	-10.253301	34.373814	-1.244539	0.000000	-0.841009	0.000000	0.000000	0.000000	0.008848	0.176369	-0.099489	0.000000	0.000000	2.000000	4.000000	0.000000
20380.177414	-0.075080	0.552974	0.016489	79.496010	-10.253301	34.373814	-1.244539	0.000000	-0.841009	0.000000	0.000000	0.000000	0.008848	0.176369	-0.099489	0.000000	0.000000	2.000000	4.000000	0.000000
20380.180748	-0.075080	0.552974	0.016489	79.496010	-10.253301	34.373814	-1.244539	0.000000	-0.841009	0.000000	0.000000	0.000000	0.008848	0.176369	-0.099489	0.000000	0.000000	2.000000	4.000000	0.000000
20380.184081	-0.075080	0.552974	0.016489	79.632950	-10.262867	34.440903	-1.246013	0.000000	-0.824428	0.000000	0.000000	0.000000	0.008848	0.176369	-0.099489	0.000000	0.000000	2.000000	4.000000	0.000000
20380.187414	-0.075014	0.553315	0.016364	79.632950	-10.262867	34.440903	-1.246013	0.000000	-0.824428	0.000000	0.000000	0.000000	0.019726	0.102380	-0.037226	0.000000	0.000000	2.000000	4.000000	0.000000
20380.190748	-0.075014	0.553315	0.016364	79.632950	-10.262867	34.440903	-1.246013	0.000000	-0.824428	0.000000	0.000000	0.000000	0.019726	0.102380	-0.037226	0.000000	0.000000	2.000000	4.000000	0.000000
20380.194081	-0.075014	0.553315	0.016364	79.821495	-10.288386	34.506336	-1.246013	0.000000	-0.824428	0.000000	0.000000	0.000000	0.019726	0.102380	-0.037226	0.000000	0.000000	2.000000	4.000000	0.000000
20380.197414	-0.075014	0.553315	0.016364	79.821495	-10.288386	34.506336	-1.246013	0.000000	-0.824428	0.000000	0.000000	0.000000	0.019726	0.102380	-0.037226	0.000000	0.000000	2.000000	4.000000	0.000000
20380.200748	-0.074941	0.553674	0.016194	79.821495	-10.288386	34.506336	-1.246013	0.000000	-0.824428	0.000000	0.000000	0.000000	0.021921	0.107693	-0.051125	0.000000	0.000000	2.000000	4.000000	0.000000
20380.204081	-0.074938	0.554050	0.016031	80.047089	-10.329366	34.508717	-1.249301	0.000000	-0.818223	0.000000	0.000000	0.000000	0.000859	0.112786	-0.049063	0.000000	0.000000	2.000000	4.000000	0.000000
20380.207414	-0.074938	0.554050	0.016031	80.047089	-10.329366	34.508717	-1.249301	0.000000	-0.818223	0.000000	0.000000	0.000000	0.000859	0.112786	-0.049063	0.000000	0.000000	2.000000	4.000000	0.000000
20380.210748	-0.074938	0.554050	0.016031	80.047089	-10.329366	34.508717	-1.249301	0.000000	-0.818223	0.000000	0.000000	0.000000	0.000859	0.112786	-0.049063	0.000000	0.000000	2.000000	4.000000	0.000000
20380.214081	-0.074938	0.554050	0.016031	80.264893	-10.373554	34.478699	-1.253097	0.000000	-0.801525	0.000000	0.000000	0.000000	0.000859	0.112786	-0.049063	0.000000	0.000000	2.000000	4.000000	0.000000
20380.217414	-0.074956	0.554479	0.015853	80.264893	-10.373554	34.478699	-1.253097	0.000000	-0.801525	0.000000	0.000000	0.000000	-0.005360	0.128457	-0.053367	0.000000	0.000000	2.000000	4.000000	0.000000
20380.220748	-0.074956	0.554479	0.015853	80.264893	-10.373554	34.478699	-1.253097	0.000000	-0.801525	0.000000	0.000000	0.000000	-0.005360	0.128457	-0.053367	0.000000	0.000000	2.000000	4.000000	0.000000
20380.224081	-0.074956	0.554479	0.015853	80.453300	-10.414377	34.444019	-1.253097	0.000000	-0.801525	0.000000	0.000000	0.000000	-0.005360	0.128457	-0.053367	0.000000	0.000000	2.000000	4.000000	0.000000
20380.227414	-0.074956	0.554479	0.015853	80.453300	-10.414377	34.444019	-1.253097	0.000000	-0.801525	0.000000	0.000000	0.000000	-0.005360	0.128457	-0.053367	0.000000	0.000000	2.000000	4.000000	0.000000
20380.230748	-0.074999	0.554924	0.015689	80.453300	-10.414377	34.444019	-1.253097	0.000000	-0.801525	0.000000	0.000000	0.000000	-0.012913	0.133554	-0.049212	0.000000	0.000000	2.000000	4.000000	0.000000
20380.234081	-0.075021	0.555412	0.015540	80.598404	-10.451382	34.415794	-1.252204	0.000000	-0.792631	0.000000	0.000000	0.000000	-0.006741	0.146537	-0.044524	0.000000	0.000000	2.000000	4.000000	0.000000
20380.237414	-0.075021	0.555412	0.015540	80.598404	-10.451382	34.415794	-1.252204	0.000000	-0.792631	0.000000	0.000000	0.000000	-0.006741	0.146537	-0.044524	0.000000	0.000000	2.000000	4.000000	0.000000
20380.240748	-0.075021	0.555412	0.015540	80.598404	-10.451382	34.415794	-1.252204	0.000000	-0.792631	0.000000	0.000000	0.000000	-0.006741	0.146537	-0.044524	0.000000	0.000000	2.000000	4.000000	0.000000
20380.244081	-0.075021	0.555412	0.015540	80.704872	-10.468445	34.403809	-1.248928	0.000000	-0.777008	0.000000	0.000000	0.000000	-0.006741	0.146537	-0.044524	0.000000	0.000000	2.000000	4.000000	0.000000
20380.247414	-0.075027	0.555935	0.015430	80.704872	-10.468445	34.403809	-1.248928	0.000000	-0.777008	0.000000	0.000000	0.000000	-0.001673	0.156884	-0.032948	0.000000	0.000000	2.000000	4.000000	0.000000
20380.250748	-0.075027	0.555935	0.015430	80.704872	-10.468445	34.403809	-1.248928	0.000000	-0.777008	0.000000	0.000000	0.000000	-0.001673	0.156884	-0.032948	0.000000	0.000000	2.000000	4.000000	0.000000
20380.254081	-0.074987	0.556484	0.015322	80.773438	-10.481340	34.388664	-1.248928	0.000000	-0.777008	0.000000	0.000000	0.000000	0.012072	0.164678	-0.032588	0.000000	0.000000	2.000000	4.000000	0.000000
20380.257414	-0.074987	0.556484	0.015322	80.773438	-10.481340	34.388664	-1.248928	0.000000	-0.777008	0.000000	0.000000	0.000000	0.012072	0.164678	-0.032588	0.000000	0.000000	2.000000	4.000000	0.000000
20380.260748	-0.074987	0.556484	0.015322	80.773438	-10.481340	34.388664	-1.248928	0.000000	-0.777008	0.000000	0.000000	0.000000	0.012072	0.164678	-0.032588	0.000000	0.000000	2.000000	4.000000	0.000000
20380.264081	-0.074987	0.556484	0.015322	80.822678	-10.488069	34.376953	-1.250661	0.000000	-0.766086	0.000000	0.000000	0.000000	0.012072	0.164678	-0.032588	0.000000	0.000000	2.000000	4.000000	0.000000
20380.267414	-0.074927	0.557050	0.015234	80.822678	-10.488069	34.376953	-1.250661	0.000000	-0.766086	0.000000	0.000000	0.000000	0.017983	0.169857	-0.026393	0.000000	0.000000	2.000000	4.000000	0.000000
20380.270748	-0.074927	0.557050	0.015234	80.822678	-10.488069	34.376953	-1.250661	0.000000	-0.766086	0.000000	0.000000	0.000000	0.017983	0.169857	-0.026393	0.000000	0.000000	2.000000	4.000000	0.000000
20380.274081	-0.074863	0.557625	0.015122	80.899681	-10.500437	34.359638	-1.250661	0.000000	-0.766086	0.000000	0.000000	0.000000	0.019108	0.172468	-0.033528	0.000000	0.000000	2.000000	4.000000	0.000000
20380.277414	-0.074863	0.557625	0.015122	80.899681	-10.500437	34.359638	-1.250661	0.000000	-0.766086	0.000000	0.000000	0.000000	0.019108	0.172468	-0.033528	0.000000	0.000000	2.000000	4.000000	0.000000
20380.280748	-0.074863	0.557625	0.015122	80.899681	-10.500437	34.359638	-1.250661	0.000000	-0.766086	0.000000	0.000000	0.000000	0.019108	0.172468	-0.033528	0.000000	0.000000	2.000000	4.000000	0.000000
20380.284081	-0.074863	0.557625	0.015122	81.032227	-10.527223	34.330765	-1.256844	0.000000	-0.756099	0.000000	0.000000	0.000000	0.019108	0.172468	-0.033528	0.000000	0.000000	2.000000	4.000000	0.000000
20380.287414	-0.074822	0.558200	0.015006	81.032227	-10.527223	34.330765	-1.256844	0.000000	-0.756099	0.000000	0.000000	0.000000	0.012408	0.172414	-0.034800	0.000000	0.000000	2.000000	4.000000	0.000000
20380.290748	-0.074822	0.558200	0.015006	81.032227	-10.527223	34.330765	-1.256844	0.000000	-0.756099	0.000000	0.000000	0.000000	0.012408	0.172414	-0.034800	0.000000	0.000000	2.000000	4.000000	0.000000
20380.294081	-0.074751	0.558792	0.014847	81.192589	-10.560801	34.303185	-1.256844	0.000000	-0.756099	0.000000	0.000000	0.000000	0.021362	0.177559	-0.047824	0.000000	0.000000	2.000000	4.000000	0.000000
20380.297414	-0.074751	0.558792	0.014847	81.192589	-10.560801	34.303185	-1.256844	0.000000	-0.756099	0.000000	0.000000	0.000000	0.021362	0.177559	-0.047824	0.000000	0.000000	2.000000	4.000000	0.000000
20380.300748	-0.074751	0.558792	0.014847	81.192589	-10.560801	34.303185	-1.256844	0.000000	-0.756099	0.000000	0.000000	0.000000	0.021362	0.177559	-0.047824	0.000000	0.000000	2.000000	4.000000	0.000000
20380.304081	-0.074751	0.558792	0.014847	81.355255	-10.590738	34.265812	-1.262472	0.000000	-0.742328	0.000000	0.000000	0.000000	0.021362	0.177559	-0.047824	0.000000	0.000000	2.000000	4.000000	0.000000
20380.307414	-0.074686	0.559392	0.014727	81.355255	-10.590738	34.265812	-1.262472	0.000000	-0.742328	0.000000	0.000000	0.000000	0.019448	0.180136	-0.035809	0.000000	0.000000	2.000000	4.000000	0.000000
20380.310748	-0.074686	0.559392	0.014727	81.355255	-10.590738	34.265812	-1.262472	0.000000	-0.742328	0.000000	0.000000	0.000000	0.019448	0.180136	-0.035809	0.000000	0.000000	2.000000	4.000000	0.000000
20380.314081	-0.074599	0.559966	0.014616	81.486984	-10.617881	34.233891	-1.262472	0.000000	-0.742328	0.000000	0.000000	0.000000	0.025932	0.172246	-0.033308	0.000000	0.000000	2.000000	4.000000	0.000000
20380.317414	-0.074599	0.559966	0.014616	81.486984	-10.617881	34.233891	-1.262472	0.000000	-0.742328	0.000000	0.000000	0.000000	0.025932	0.172246	-0.033308	0.000000	0.000000	2.000000	4.000000	0.000000
20380.320748	-0.074599	0.559966	0.014616	81.486984	-10.617881	34.233891	-1.262472	0.000000	-0.742328	0.000000	0.000000	0.000000	0.025932	0.172246	-0.033308	0.000000	0.000000	2.000000	4.000000	0.000000
20380.324081	-0.074599	0.559966	0.014616	81.598747	-10.641151	34.205822	-1.270035	0.000000	-0.730809	0.000000	0.000000	0.000000	0.025932	0.172246	-0.033308	0.000000	0.000000	2.000000	4.000000	0.000000
20380.327414	-0.074564	0.560549	0.014538	81.598747	-10.641151	34.205822	-1.270035	0.000000	-0.730809	0.000000	0.000000	0.000000	0.010588	0.174897	-0.023411	0.000000	0.000000	2.000000	4.000000	0.000000
20380.330748	-0.074564	0.560549	0.014538	81.598747	-10.641151	34.205822	-1.270035	0.000000	-0.730809	0.000000	0.000000	0.000000	0.010588	0.174897	-0.023411	0.000000	0.000000	2.000000	4.000000	0.000000
20380.334081	-0.074529	0.561106	0.014465	81.678078	-10.660087	34.184673	-1.270035	0.000000	-0.730809	0.000000	0.000000	0.000000	0.010352	0.167046	-0.021941	0.000000	0.000000	2.000000	4.000000	0.000000
20380.337414	-0.074529	0.561106	0.014465	81.678078	-10.660087	34.184673	-1.270035	0.000000	-0.730809	0.000000	0.000000	0.000000	0.010352	0.167046	-0.021941	0.000000	0.000000	2.000000	4.000000	0.000000
20380.340748	-0.074529	0.561106	0.014465	81.678078	-10.660087	34.184673	-1.270035	0.000000	-0.730809	0.000000	0.000000	0.000000	0.010352	0.167046	-0.021941	0.000000	0.000000	2.000000	4.000000	0.000000
20380.344081	-0.074529	0.561106	0.014465	81.729584	-10.675333	34.169865	-1.273525	0.000000	-0.723250	0.000000	0.000000	0.000000	0.010352	0.167046	-0.021941	0.000000	0.000000	2.000000	4.000000	0.000000
20380.347414	-0.074518	0.561637	0.014393	81.729584	-10.675333	34.169865	-1.273525	0.000000	-0.723250	0.000000	0.000000	0.000000	0.003398	0.159209	-0.021504	0.000000	0.000000	2.000000	4.000000	0.000000
20380.350748	-0.074518	0.561637	0.014393	81.729584	-10.675333	34.169865	-1.273525	0.000000	-0.723250	0.000000	0.000000	0.000000	0.003398	0.159209	-0.021504	0.000000	0.000000	2.000000	4.000000	0.000000
20380.354081	-0.074513	0.562177	0.014362	81.781158	-10.690770	34.154888	-1.273525	0.000000	-0.723250	0.000000	0.000000	0.000000	0.001497	0.161913	-0.009461	0.000000	0.000000	2.000000	4.000000	0.000000
20380.357414	-0.074513	0.562177	0.014362	81.781158	-10.690770	34.154888	-1.273525	0.000000	-0.723250	0.000000	0.000000	0.000000	0.001497	0.161913	-0.009461	0.000000	0.000000	2.000000	4.000000	0.000000
20380.360748	-0.074513	0.562177	0.014362	81.781158	-10.690770	34.154888	-1.273525	0.000000	-0.723250	0.000000	0.000000	0.000000	0.001497	0.161913	-0.009461	0.000000	0.000000	2.000000	4.000000	0.000000
20380.364081	-0.074513	0.562177	0.014362	81.838120	-10.713058	34.138504	-1.274341	0.000000	-0.718090	0.000000	0.000000	0.000000	0.001497	0.161913	-0.009461	0.000000	0.000000	2.000000	4.000000	0.000000
20380.367414	-0.074554	0.562690	0.014328	81.838120	-10.713058	34.138504	-1.274341	0.000000	-0.718090	0.000000	0.000000	0.000000	-0.012177	0.154117	-0.010058	0.000000	0.000000	2.000000	4.000000	0.000000
20380.370748	-0.074554	0.562690	0.014328	81.838120	-10.713058	34.138504	-1.274341	0.000000	-0.718090	0.000000	0.000000	0.000000	-0.012177	0.154117	-0.010058	0.000000	0.000000	2.000000	4.000000	0.000000
20380.374081	-0.074623	0.563213	0.014331	81.888161	-10.736555	34.123615	-1.274341	0.000000	-0.718090	0.000000	0.000000	0.000000	-0.020796	0.156882	0.000924	0.000000	0.000000	2.000000	4.000000	0.000000
20380.377414	-0.074623	0.563213	0.014331	81.888161	-10.736555	34.123615	-1.274341	0.000000	-0.718090	0.000000	0.000000	0.000000	-0.020796	0.156882	0.000924	0.000000	0.000000	2.000000	4.000000	0.000000
20380.380748	-0.074623	0.563213	0.014331	81.888161	-10.736555	34.123615	-1.274341	0.000000	-0.718090	0.000000	0.000000	0.000000	-0.020796	0.156882	0.000924	0.000000	0.000000	2.000000	4.000000	0.000000
20380.384081	-0.074623	0.563213	0.014331	81.939682	-10.760716	34.108032	-1.268845	0.000000	-0.716567	0.000000	0.000000	0.000000	-0.020796	0.156882	0.000924	0.000000	0.000000	2.000000	4.000000	0.000000
20380.387414	-0.074692	0.563736	0.014334	81.939682	-10.760716	34.108032	-1.268845	0.000000	-0.716567	0.000000	0.000000	0.000000	-0.020769	0.156911	0.000747	0.000000	0.000000	2.000000	4.000000	0.000000
20380.390748	-0.074692	0.563736	0.014334	81.939682	-10.760716	34.108032	-1.268845	0.000000	-0.716567	0.000000	0.000000	0.000000	-0.020769	0.156911	0.000747	0.000000	0.000000	2.000000	4.000000	0.000000
20380.394081	-0.074743	0.564251	0.014363	81.999672	-10.784725	34.089958	-1.268845	0.000000	-0.716567	0.000000	0.000000	0.000000	-0.015128	0.154452	0.008603	0.000000	0.000000	2.000000	4.000000	0.000000
20380.397414	-0.074743	0.564251	0.014363	81.999672	-10.784725	34.089958	-1.268845	0.000000	-0.716567	0.000000	0.000000	0.000000	-0.015128	0.154452	0.008603	0.000000	0.000000	2.000000	4.000000	0.000000
20380.400748	-0.074743	0.564251	0.014363	81.999672	-10.784725	34.089958	-1.268845	0.000000	-0.716567	0.000000	0.000000	0.000000	-0.015128	0.154452	0.008603	0.000000	0.000000	2.000000	4.000000	0.000000
20380.404081	-0.074743	0.564251	0.014363	82.066597	-10.808092	34.069817	-1.262863	0.000000	-0.718126	0.000000	0.000000	0.000000	-0.015128	0.154452	0.008603	0.000000	0.000000	2.000000	4.000000	0.000000
20380.407414	-0.074781	0.564767	0.014458	82.066597	-10.808092	34.069817	-1.262863	0.000000	-0.718126	0.000000	0.000000	0.000000	-0.011431	0.154735	0.028663	0.000000	0.000000	2.000000	4.000000	0.000000
20380.410748	-0.074781	0.564767	0.014458	82.066597	-10.808092	34.069817	-1.262863	0.000000	-0.718126	0.000000	0.000000	0.000000	-0.011431	0.154735	0.028663	0.000000	0.000000	2.000000	4.000000	0.000000
20380.414081	-0.074793	0.565291	0.014533	82.132011	-10.828577	34.049835	-1.262863	0.000000	-0.718126	0.000000	0.000000	0.000000	-0.003580	0.157349	0.022583	0.000000	0.000000	2.000000	4.000000	0.000000
20380.417414	-0.074793	0.565291	0.014533	82.132011	-10.828577	34.049835	-1.262863	0.000000	-0.718126	0.000000	0.000000	0.000000	-0.003580	0.157349	0.022583	0.000000	0.000000	2.000000	4.000000	0.000000
20380.420748	-0.074793	0.565291	0.014533	82.132011	-10.828577	34.049835	-1.262863	0.000000	-0.718126	0.000000	0.000000	0.000000	-0.003580	0.157349	0.022583	0.000000	0.000000	2.000000	4.000000	0.000000
20380.424081	-0.074793	0.565291	0.014533	82.203590	-10.851244	34.027714	-1.260361	0.000000	-0.726667	0.000000	0.000000	0.000000	-0.003580	0.157349	0.022583	0.000000	0.000000	2.000000	4.000000	0.000000
20380.427414	-0.074812	0.565799	0.014654	82.203590	-10.851244	34.027714	-1.260361	0.000000	-0.726667	0.000000	0.000000	0.000000	-0.005763	0.152410	0.036349	0.000000	0.000000	2.000000	4.000000	0.000000
20380.430748	-0.074812	0.565799	0.014654	82.203590	-10.851244	34.027714	-1.260361	0.000000	-0.726667	0.000000	0.000000	0.000000	-0.005763	0.152410	0.036349	0.000000	0.000000	2.000000	4.000000	0.000000
20380.434081	-0.074827	0.566316	0.014752	82.291306	-10.878869	34.000622	-1.260361	0.000000	-0.726667	0.000000	0.000000	0.000000	-0.004631	0.155006	0.029204	0.000000	0.000000	2.000000	4.000000	0.000000
20380.437414	-0.074827	0.566316	0.014752	82.291306	-10.878869	34.000622	-1.260361	0.000000	-0.726667	0.000000	0.000000	0.000000	-0.004631	0.155006	0.029204	0.000000	0.000000	2.000000	4.000000	0.000000
20380.440748	-0.074827	0.566316	0.014752	82.291306	-10.878869	34.000622	-1.260361	0.000000	-0.726667	0.000000	0.000000	0.000000	-0.004631	0.155006	0.029204	0.000000	0.000000	2.000000	4.000000	0.000000
20380.444081	-0.074844	0.566807	0.014855	82.379082	-10.907145	33.972950	-1.258628	0.000000	-0.737592	0.000000	0.000000	0.000000	-0.004884	0.147264	0.030804	0.000000	0.000000	2.000000	4.000000	0.000000
20380.447414	-0.074844	0.566807	0.014855	82.379082	-10.907145	33.972950	-1.258628	0.000000	-0.737592	0.000000	0.000000	0.000000	-0.004884	0.147264	0.030804	0.000000	0.000000	2.000000	4.000000	0.000000
20380.450748	-0.074844	0.566807	0.014855	82.379082	-10.907145	33.972950	-1.258628	0.000000	-0.737592	0.000000	0.000000	0.000000	-0.004884	0.147264	0.030804	0.000000	0.000000	2.000000	4.000000	0.000000
20380.454081	-0.074866	0.567308	0.014997	82.464516	-10.935378	33.945274	-1.257814	0.000000	-0.742726	0.000000	0.000000	0.000000	-0.006789	0.150176	0.042817	0.000000	0.000000	2.000000	4.000000	0.000000
20380.457414	-0.074866	0.567308	0.014997	82.464516	-10.935378	33.945274	-1.257814	0.000000	-0.742726	0.000000	0.000000	0.000000	-0.006789	0.150176	0.042817	0.000000	0.000000	2.000000	4.000000	0.000000
20380.460748	-0.074866	0.567308	0.014997	82.464516	-10.935378	33.945274	-1.257814	0.000000	-0.742726	0.000000	0.000000	0.000000	-0.006789	0.150176	0.042817	0.000000	0.000000	2.000000	4.000000	0.000000
20380.464081	-0.074866	0.567308	0.014997	82.553047	-10.965006	33.916183	-1.256683	0.000000	-0.749862	0.000000	0.000000	0.000000	-0.006789	0.150176	0.042817	0.000000	0.000000	2.000000	4.000000	0.000000
20380.467414	-0.074886	0.567791	0.015122	82.553047	-10.965006	33.916183	-1.256683	0.000000	-0.749862	0.000000	0.000000	0.000000	-0.005940	0.144954	0.037460	0.000000	0.000000	2.000000	4.000000	0.000000
20380.470748	-0.074886	0.567791	0.015122	82.553047	-10.965006	33.916183	-1.256683	0.000000	-0.749862	0.000000	0.000000	0.000000	-0.005940	0.144954	0.037460	0.000000	0.000000	2.000000	4.000000	0.000000
20380.474081	-0.074886	0.567791	0.015122	82.620811	-10.988889	33.892803	-1.256683	0.000000	-0.749862	0.000000	0.000000	0.000000	-0.005940	0.144954	0.037460	0.000000	0.000000	2.000000	4.000000	0.000000
20380.477414	-0.074886	0.567791	0.015122	82.620811	-10.988889	33.892803	-1.256683	0.000000	-0.749862	0.000000	0.000000	0.000000	-0.005940	0.144954	0.037460	0.000000	0.000000	2.000000	4.000000	0.000000
20380.480748	-0.074910	0.568266	0.015270	82.620811	-10.988889	33.892803	-1.256683	0.000000	-0.749862	0.000000	0.000000	0.000000	-0.007021	0.142555	0.044284	0.000000	0.000000	2.000000	4.000000	0.000000
20380.484081	-0.074953	0.568724	0.015396	82.673111	-11.010886	33.873959	-1.255693	0.000000	-0.756106	0.000000	0.000000	0.000000	-0.012907	0.137297	0.037888	0.000000	0.000000	2.000000	4.000000	0.000000
20380.487414	-0.074953	0.568724	0.015396	82.673111	-11.010886	33.873959	-1.255693	0.000000	-0.756106	0.000000	0.000000	0.000000	-0.012907	0.137297	0.037888	0.000000	0.000000	2.000000	4.000000	0.000000
20380.490748	-0.074953	0.568724	0.015396	82.673111	-11.010886	33.873959	-1.255693	0.000000	-0.756106	0.000000	0.000000	0.000000	-0.012907	0.137297	0.037888	0.000000	0.000000	2.000000	4.000000	0.000000
20380.494081	-0.074953	0.568724	0.015396	82.719994	-11.028885	33.856419	-1.252372	0.000000	-0.769801	0.000000	0.000000	0.000000	-0.012907	0.137297	0.037888	0.000000	0.000000	2.000000	4.000000	0.000000
20380.497414	-0.074983	0.569183	0.015589	82.719994	-11.028885	33.856419	-1.252372	0.000000	-0.769801	0.000000	0.000000	0.000000	-0.009193	0.137772	0.057949	0.000000	0.000000	2.000000	4.000000	0.000000
20380.500748	-0.074983	0.569183	0.015589	82.719994	-11.028885	33.856419	-1.252372	0.000000	-0.769801	0.000000	0.000000	0.000000	-0.009193	0.137772	0.057949	0.000000	0.000000	2.000000	4.000000	0.000000
20380.504081	-0.074983	0.569183	0.015589	82.763130	-11.048380	33.840084	-1.252372	0.000000	-0.769801	0.000000	0.000000	0.000000	-0.009193	0.137772	0.057949	0.000000	0.000000	2.000000	4.000000	0.000000
20380.507414	-0.074983	0.569183	0.015589	82.763130	-11.048380	33.840084	-1.252372	0.000000	-0.769801	0.000000	0.000000	0.000000	-0.009193	0.137772	0.057949	0.000000	0.000000	2.000000	4.000000	0.000000
20380.510748	-0.075037	0.569616	0.015784	82.763130	-11.048380	33.840084	-1.252372	0.000000	-0.769801	0.000000	0.000000	0.000000	-0.016191	0.130038	0.058552	0.000000	0.000000	2.000000	4.000000	0.000000
20380.514081	-0.075115	0.570024	0.015982	82.790810	-11.065651	33.828636	-1.250840	0.000000	-0.779459	0.000000	0.000000	0.000000	-0.023203	0.122300	0.059174	0.000000	0.000000	2.000000	4.000000	0.000000
20380.517414	-0.075115	0.570024	0.015982	82.790810	-11.065651	33.828636	-1.250840	0.000000	-0.779459	0.000000	0.000000	0.000000	-0.023203	0.122300	0.059174	0.000000	0.000000	2.000000	4.000000	0.000000
20380.520748	-0.075115	0.570024	0.015982	82.790810	-11.065651	33.828636	-1.250840	0.000000	-0.779459	0.000000	0.000000	0.000000	-0.023203	0.122300	0.059174	0.000000	0.000000	2.000000	4.000000	0.000000
20380.524081	-0.075115	0.570024	0.015982	82.801537	-11.077539	33.822544	-1.244274	0.000000	-0.799080	0.000000	0.000000	0.000000	-0.023203	0.122300	0.059174	0.000000	0.000000	2.000000	4.000000	0.000000
20380.527414	-0.075198	0.570442	0.016219	82.801537	-11.077539	33.822544	-1.244274	0.000000	-0.799080	0.000000	0.000000	0.000000	-0.025124	0.125291	0.071186	0.000000	0.000000	2.000000	4.000000	0.000000
20380.530748	-0.075198	0.570442	0.016219	82.801537	-11.077539	33.822544	-1.244274	0.000000	-0.799080	0.000000	0.000000	0.000000	-0.025124	0.125291	0.071186	0.000000	0.000000	2.000000	4.000000	0.000000
20380.534081	-0.075198	0.570442	0.016219	82.803772	-11.089209	33.819336	-1.244274	0.000000	-0.799080	0.000000	0.000000	0.000000	-0.025124	0.125291	0.071186	0.000000	0.000000	2.000000	4.000000	0.000000
20380.537414	-0.075198	0.570442	0.016219	82.803772	-11.089209	33.819336	-1.244274	0.000000	-0.799080	0.000000	0.000000	0.000000	-0.025124	0.125291	0.071186	0.000000	0.000000	2.000000	4.000000	0.000000
20380.540748	-0.075332	0.570825	0.016478	82.803772	-11.089209	33.819336	-1.244274	0.000000	-0.799080	0.000000	0.000000	0.000000	-0.040011	0.115077	0.077730	0.000000	0.000000	2.000000	4.000000	0.000000
20380.544081	-0.075485	0.571191	0.016716	82.795219	-11.105413	33.819702	-1.240087	0.000000	-0.810944	0.000000	0.000000	0.000000	-0.045952	0.109783	0.071389	0.000000	0.000000	2.000000	4.000000	0.000000
20380.547414	-0.075485	0.571191	0.016716	82.795219	-11.105413	33.819702	-1.240087	0.000000	-0.810944	0.000000	0.000000	0.000000	-0.045952	0.109783	0.071389	0.000000	0.000000	2.000000	4.000000	0.000000
20380.550748	-0.075485	0.571191	0.016716	82.795219	-11.105413	33.819702	-1.240087	0.000000	-0.810944	0.000000	0.000000	0.000000	-0.045952	0.109783	0.071389	0.000000	0.000000	2.000000	4.000000	0.000000
20380.554081	-0.075485	0.571191	0.016716	82.769691	-11.118861	33.825539	-1.225759	0.000000	-0.835798	0.000000	0.000000	0.000000	-0.045952	0.109783	0.071389	0.000000	0.000000	2.000000	4.000000	0.000000
20380.557414	-0.075693	0.571559	0.017010	82.769691	-11.118861	33.825539	-1.225759	0.000000	-0.835798	0.000000	0.000000	0.000000	-0.062523	0.110349	0.088218	0.000000	0.000000	2.000000	4.000000	0.000000
20380.560748	-0.075693	0.571559	0.017010	82.769691	-11.118861	33.825539	-1.225759	0.000000	-0.835798	0.000000	0.000000	0.000000	-0.062523	0.110349	0.088218	0.000000	0.000000	2.000000	4.000000	0.000000
20380.564081	-0.075928	0.571919	0.017323	82.730263	-11.130589	33.835773	-1.225759	0.000000	-0.835798	0.000000	0.000000	0.000000	-0.070444	0.107980	0.093978	0.000000	0.000000	2.000000	4.000000	0.000000
20380.567414	-0.075928	0.571919	0.017323	82.730263	-11.130589	33.835773	-1.225759	0.000000	-0.835798	0.000000	0.000000	0.000000	-0.070444	0.107980	0.093978	0.000000	0.000000	2.000000	4.000000	0.000000
20380.570748	-0.075928	0.571919	0.017323	82.730263	-11.130589	33.835773	-1.225759	0.000000	-0.835798	0.000000	0.000000	0.000000	-0.070444	0.107980	0.093978	0.000000	0.000000	2.000000	4.000000	0.000000
20380.574081	-0.075928	0.571919	0.017323	82.684769	-11.140315	33.848015	-1.203598	0.000000	-0.866163	0.000000	0.000000	0.000000	-0.070444	0.107980	0.093978	0.000000	0.000000	2.000000	4.000000	0.000000
20380.577414	-0.076184	0.572235	0.017622	82.684769	-11.140315	33.848015	-1.203598	0.000000	-0.866163	0.000000	0.000000	0.000000	-0.076737	0.094806	0.089484	0.000000	0.000000	2.000000	4.000000	0.000000
20380.580748	-0.076184	0.572235	0.017622	82.684769	-11.140315	33.848015	-1.203598	0.000000	-0.866163	0.000000	0.000000	0.000000	-0.076737	0.094806	0.089484	0.000000	0.000000	2.000000	4.000000	0.000000
20380.584081	-0.076473	0.572553	0.017979	82.630737	-11.152838	33.862797	-1.203598	0.000000	-0.866163	0.000000	0.000000	0.000000	-0.086640	0.095360	0.107344	0.000000	0.000000	2.000000	4.000000	0.000000
20380.587414	-0.076473	0.572553	0.017979	82.630737	-11.152838	33.862797	-1.203598	0.000000	-0.866163	0.000000	0.000000	0.000000	-0.086640	0.095360	0.107344	0.000000	0.000000	2.000000	4.000000	0.000000
20380.590748	-0.076473	0.572553	0.017979	82.630737	-11.152838	33.862797	-1.203598	0.000000	-0.866163	0.000000	0.000000	0.000000	-0.086640	0.095360	0.107344	0.000000	0.000000	2.000000	4.000000	0.000000
20380.594081	-0.076473	0.572553	0.017979	82.574402	-11.164849	33.878075	-1.176369	0.000000	-0.898968	0.000000	0.000000	0.000000	-0.086640	0.095360	0.107344	0.000000	0.000000	2.000000	4.000000	0.000000
20380.597414	-0.076764	0.572818	0.018349	82.574402	-11.164849	33.878075	-1.176369	0.000000	-0.898968	0.000000	0.000000	0.000000	-0.087332	0.079668	0.110928	0.000000	0.000000	2.000000	4.000000	0.000000
20380.600748	-0.076764	0.572818	0.018349	82.574402	-11.164849	33.878075	-1.176369	0.000000	-0.898968	0.000000	0.000000	0.000000	-0.087332	0.079668	0.110928	0.000000	0.000000	2.000000	4.000000	0.000000
20380.604081	-0.077033	0.573084	0.018722	82.521202	-11.175185	33.892345	-1.176369	0.000000	-0.898968	0.000000	0.000000	0.000000	-0.080653	0.079767	0.111887	0.000000	0.000000	2.000000	4.000000	0.000000
20380.607414	-0.077033	0.573084	0.018722	82.521202	-11.175185	33.892345	-1.176369	0.000000	-0.898968	0.000000	0.000000	0.000000	-0.080653	0.079767	0.111887	0.000000	0.000000	2.000000	4.000000	0.000000
20380.610748	-0.077033	0.573084	0.018722	82.521202	-11.175185	33.892345	-1.176369	0.000000	-0.898968	0.000000	0.000000	0.000000	-0.080653	0.079767	0.111887	0.000000	0.000000	2.000000	4.000000	0.000000
20380.614081	-0.077033	0.573084	0.018722	82.474335	-11.190083	33.904781	-1.148371	0.000000	-0.936104	0.000000	0.000000	0.000000	-0.080653	0.079767	0.111887	0.000000	0.000000	2.000000	4.000000	0.000000
20380.617414	-0.077348	0.573324	0.019094	82.474335	-11.190083	33.904781	-1.148371	0.000000	-0.936104	0.000000	0.000000	0.000000	-0.094607	0.071904	0.111433	0.000000	0.000000	2.000000	4.000000	0.000000
20380.620748	-0.077348	0.573324	0.019094	82.474335	-11.190083	33.904781	-1.148371	0.000000	-0.936104	0.000000	0.000000	0.000000	-0.094607	0.071904	0.111433	0.000000	0.000000	2.000000	4.000000	0.000000
20380.624081	-0.077638	0.573546	0.019451	82.424248	-11.207060	33.917835	-1.148371	0.000000	-0.936104	0.000000	0.000000	0.000000	-0.087100	0.066525	0.107303	0.000000	0.000000	2.000000	4.000000	0.000000
20380.627414	-0.077638	0.573546	0.019451	82.424248	-11.207060	33.917835	-1.148371	0.000000	-0.936104	0.000000	0.000000	0.000000	-0.087100	0.066525	0.107303	0.000000	0.000000	2.000000	4.000000	0.000000
20380.630748	-0.077638	0.573546	0.019451	82.424248	-11.207060	33.917835	-1.148371	0.000000	-0.936104	0.000000	0.000000	0.000000	-0.087100	0.066525	0.107303	0.000000	0.000000	2.000000	4.000000	0.000000
20380.634081	-0.077638	0.573546	0.019451	82.380447	-11.228503	33.929115	-1.118086	0.000000	-0.972560	0.000000	0.000000	0.000000	-0.087100	0.066525	0.107303	0.000000	0.000000	2.000000	4.000000	0.000000
20380.637414	-0.077975	0.573741	0.019807	82.380447	-11.228503	33.929115	-1.118086	0.000000	-0.972560	0.000000	0.000000	0.000000	-0.101088	0.058673	0.106847	0.000000	0.000000	2.000000	4.000000	0.000000
20380.640748	-0.077975	0.573741	0.019807	82.380447	-11.228503	33.929115	-1.118086	0.000000	-0.972560	0.000000	0.000000	0.000000	-0.101088	0.058673	0.106847	0.000000	0.000000	2.000000	4.000000	0.000000
20380.644081	-0.078291	0.573911	0.020173	82.339783	-11.248113	33.939507	-1.118086	0.000000	-0.972560	0.000000	0.000000	0.000000	-0.094720	0.050780	0.109717	0.000000	0.000000	2.000000	4.000000	0.000000
20380.647414	-0.078291	0.573911	0.020173	82.339783	-11.248113	33.939507	-1.118086	0.000000	-0.972560	0.000000	0.000000	0.000000	-0.094720	0.050780	0.109717	0.000000	0.000000	2.000000	4.000000	0.000000
20380.650748	-0.078291	0.573911	0.020173	82.339783	-11.248113	33.939507	-1.118086	0.000000	-0.972560	0.000000	0.000000	0.000000	-0.094720	0.050780	0.109717	0.000000	0.000000	2.000000	4.000000	0.000000
20380.654081	-0.078291	0.573911	0.020173	82.305382	-11.269445	33.940216	-1.085452	0.000000	-1.008654	0.000000	0.000000	0.000000	-0.094720	0.050780	0.109717	0.000000	0.000000	2.000000	4.000000	0.000000
20380.657414	-0.078602	0.574044	0.020505	82.305382	-11.269445	33.940216	-1.085452	0.000000	-1.008654	0.000000	0.000000	0.000000	-0.093160	0.039913	0.099434	0.000000	0.000000	2.000000	4.000000	0.000000
20380.660748	-0.078602	0.574044	0.020505	82.305382	-11.269445	33.940216	-1.085452	0.000000	-1.008654	0.000000	0.000000	0.000000	-0.093160	0.039913	0.099434	0.000000	0.000000	2.000000	4.000000	0.000000
20380.664081	-0.078602	0.574044	0.020505	82.277191	-11.286914	33.899399	-1.085452	0.000000	-1.008654	0.000000	0.000000	0.000000	-0.093160	0.039913	0.099434	0.000000	0.000000	2.000000	4.000000	0.000000
20380.667414	-0.078602	0.574044	0.020505	82.277191	-11.286914	33.899399	-1.085452	0.000000	-1.008654	0.000000	0.000000	0.000000	-0.093160	0.039913	0.099434	0.000000	0.000000	2.000000	4.000000	0.000000
20380.670748	-0.078869	0.574124	0.020856	82.277191	-11.286914	33.899399	-1.085452	0.000000	-1.008654	0.000000	0.000000	0.000000	-0.080271	0.024044	0.105360	0.000000	0.000000	2.000000	4.000000	0.000000
20380.674081	-0.079053	0.574166	0.021121	82.258461	-11.301314	33.553059	-1.069925	0.000000	-1.025226	0.000000	0.000000	0.000000	-0.055098	0.012664	0.079489	0.000000	0.000000	2.000000	4.000000	0.000000
20380.677414	-0.079053	0.574166	0.021121	82.258461	-11.301314	33.553059	-1.069925	0.000000	-1.025226	0.000000	0.000000	0.000000	-0.055098	0.012664	0.079489	0.000000	0.000000	2.000000	4.000000	0.000000
20380.680748	-0.079053	0.574166	0.021121	82.258461	-11.301314	33.553059	-1.069925	0.000000	-1.025226	0.000000	0.000000	0.000000	-0.055098	0.012664	0.079489	0.000000	0.000000	2.000000	4.000000	0.000000
20380.684081	-0.079053	0.574166	0.021121	82.245865	-11.322590	33.112907	-1.047363	0.000000	-1.056034	0.000000	0.000000	0.000000	-0.055098	0.012664	0.079489	0.000000	0.000000	2.000000	4.000000	0.000000
20380.687414	-0.079209	0.574145	0.021362	82.245865	-11.322590	33.112907	-1.047363	0.000000	-1.056034	0.000000	0.000000	0.000000	-0.046961	-0.006166	0.072316	0.000000	0.000000	2.000000	4.000000	0.000000
20380.690748	-0.079209	0.574145	0.021362	82.245865	-11.322590	33.112907	-1.047363	0.000000	-1.056034	0.000000	0.000000	0.000000	-0.046961	-0.006166	0.072316	0.000000	0.000000	2.000000	4.000000	0.000000
20380.694081	-0.079209	0.574145	0.021362	82.239647	-11.334674	32.835213	-1.047363	0.000000	-1.056034	0.000000	0.000000	0.000000	-0.046961	-0.006166	0.072316	0.000000	0.000000	2.000000	4.000000	0.000000
20380.697414	-0.079209	0.574145	0.021362	82.239647	-11.334674	32.835213	-1.047363	0.000000	-1.056034	0.000000	0.000000	0.000000	-0.046961	-0.006166	0.072316	0.000000	0.000000	2.000000	4.000000	0.000000
20380.700748	-0.079359	0.574115	0.021563	82.239647	-11.334674	32.835213	-1.047363	0.000000	-1.056034	0.000000	0.000000	0.000000	-0.044995	-0.009134	0.060246	0.000000	0.000000	2.000000	4.000000	0.000000
20380.704081	-0.079359	0.574115	0.021563	82.236465	-11.347496	32.676411	-1.039537	0.000000	-1.068087	0.000000	0.000000	0.000000	-0.044995	-0.009134	0.060246	0.000000	0.000000	2.000000	4.000000	0.000000
20380.707414	-0.079359	0.574115	0.021563	82.236465	-11.347496	32.676411	-1.039537	0.000000	-1.068087	0.000000	0.000000	0.000000	-0.044995	-0.009134	0.060246	0.000000	0.000000	2.000000	4.000000	0.000000
20380.710748	-0.079359	0.574115	0.021563	82.236465	-11.347496	32.676411	-1.039537	0.000000	-1.068087	0.000000	0.000000	0.000000	-0.044995	-0.009134	0.060246	0.000000	0.000000	2.000000	4.000000	0.000000
20380.714081	-0.079685	0.574024	0.021836	82.236435	-11.374589	32.448574	-1.032037	0.000000	-1.078128	0.000000	0.000000	0.000000	-0.097718	-0.027170	0.082036	0.000000	0.000000	2.000000	4.000000	0.000000
20380.717414	-0.079685	0.574024	0.021836	82.236435	-11.374589	32.448574	-1.032037	0.000000	-1.078128	0.000000	0.000000	0.000000	-0.097718	-0.027170	0.082036	0.000000	0.000000	2.000000	4.000000	0.000000
20380.720748	-0.079685	0.574024	0.021836	82.236435	-11.374589	32.448574	-1.032037	0.000000	-1.078128	0.000000	0.000000	0.000000	-0.097718	-0.027170	0.082036	0.000000	0.000000	2.000000	4.000000	0.000000
20380.724081	-0.079865	0.573956	0.021932	82.236465	-11.396330	32.161388	-1.015751	0.000000	-1.091801	0.000000	0.000000	0.000000	-0.053870	-0.020534	0.028753	0.000000	0.000000	2.000000	4.000000	0.000000
20380.727414	-0.079865	0.573956	0.021932	82.236465	-11.396330	32.161388	-1.015751	0.000000	-1.091801	0.000000	0.000000	0.000000	-0.053870	-0.020534	0.028753	0.000000	0.000000	2.000000	4.000000	0.000000
20380.730748	-0.079865	0.573956	0.021932	82.236465	-11.396330	32.161388	-1.015751	0.000000	-1.091801	0.000000	0.000000	0.000000	-0.053870	-0.020534	0.028753	0.000000	0.000000	2.000000	4.000000	0.000000
20380.734081	-0.079865	0.573956	0.021932	82.242661	-11.419657	31.840662	-1.006773	0.000000	-1.096593	0.000000	0.000000	0.000000	-0.053870	-0.020534	0.028753	0.000000	0.000000	2.000000	4.000000	0.000000
20380.737414	-0.080090	0.573887	0.022020	82.242661	-11.419657	31.840662	-1.006773	0.000000	-1.096593	0.000000	0.000000	0.000000	-0.067541	-0.020551	0.026448	0.000000	0.000000	2.000000	4.000000	0.000000
20380.740748	-0.080090	0.573887	0.022020	82.242661	-11.419657	31.840662	-1.006773	0.000000	-1.096593	0.000000	0.000000	0.000000	-0.067541	-0.020551	0.026448	0.000000	0.000000	2.000000	4.000000	0.000000
20380.744081	-0.080090	0.573887	0.022020	82.245789	-11.444898	31.584604	-1.006773	0.000000	-1.096593	0.000000	0.000000	0.000000	-0.067541	-0.020551	0.026448	0.000000	0.000000	2.000000	4.000000	0.000000
20380.747414	-0.080090	0.573887	0.022020	82.245789	-11.444898	31.584604	-1.006773	0.000000	-1.096593	0.000000	0.000000	0.000000	-0.067541	-0.020551	0.026448	0.000000	0.000000	2.000000	4.000000	0.000000
20380.750748	-0.080315	0.573819	0.022108	82.245789	-11.444898	31.584604	-1.006773	0.000000	-1.096593	0.000000	0.000000	0.000000	-0.067567	-0.020549	0.026411	0.000000	0.000000	2.000000	4.000000	0.000000
20380.754081	-0.080315	0.573819	0.022108	82.248932	-11.464704	31.448206	-0.995516	0.000000	-1.101001	0.000000	0.000000	0.000000	-0.067567	-0.020549	0.026411	0.000000	0.000000	2.000000	4.000000	0.000000
20380.757414	-0.080315	0.573819	0.022108	82.248932	-11.464704	31.448206	-0.995516	0.000000	-1.101001	0.000000	0.000000	0.000000	-0.067567	-0.020549	0.026411	0.000000	0.000000	2.000000	4.000000	0.000000
20380.760748	-0.080315	0.573819	0.022108	82.248932	-11.464704	31.448206	-0.995516	0.000000	-1.101001	0.000000	0.000000	0.000000	-0.067567	-0.020549	0.026411	0.000000	0.000000	2.000000	4.000000	0.000000
20380.764081	-0.080648	0.573690	0.022280	82.252075	-11.484522	31.391571	-0.984255	0.000000	-1.105403	0.000000	0.000000	0.000000	-0.099897	-0.038621	0.051502	0.000000	0.000000	2.000000	4.000000	0.000000
20380.767414	-0.080648	0.573690	0.022280	82.252075	-11.484522	31.391571	-0.984255	0.000000	-1.105403	0.000000	0.000000	0.000000	-0.099897	-0.038621	0.051502	0.000000	0.000000	2.000000	4.000000	0.000000
20380.770748	-0.080648	0.573690	0.022280	82.252075	-11.484522	31.391571	-0.984255	0.000000	-1.105403	0.000000	0.000000	0.000000	-0.099897	-0.038621	0.051502	0.000000	0.000000	2.000000	4.000000	0.000000
20380.774081	-0.080755	0.573657	0.022357	82.252075	-11.495412	31.319775	-0.967605	0.000000	-1.113987	0.000000	0.000000	0.000000	-0.031998	-0.010086	0.023234	0.000000	0.000000	2.000000	4.000000	0.000000
20380.777414	-0.080755	0.573657	0.022357	82.252075	-11.495412	31.319775	-0.967605	0.000000	-1.113987	0.000000	0.000000	0.000000	-0.031998	-0.010086	0.023234	0.000000	0.000000	2.000000	4.000000	0.000000
20380.780748	-0.080755	0.573657	0.022357	82.252075	-11.495412	31.319775	-0.967605	0.000000	-1.113987	0.000000	0.000000	0.000000	-0.031998	-0.010086	0.023234	0.000000	0.000000	2.000000	4.000000	0.000000
20380.784081	-0.080755	0.573657	0.022357	82.248985	-11.502784	31.113144	-0.962272	0.000000	-1.117859	0.000000	0.000000	0.000000	-0.031998	-0.010086	0.023234	0.000000	0.000000	2.000000	4.000000	0.000000
20380.787414	-0.080856	0.573658	0.022405	82.248985	-11.502784	31.113144	-0.962272	0.000000	-1.117859	0.000000	0.000000	0.000000	-0.030519	0.000384	0.014387	0.000000	0.000000	2.000000	4.000000	0.000000
20380.790748	-0.080856	0.573658	0.022405	82.248985	-11.502784	31.113144	-0.962272	0.000000	-1.117859	0.000000	0.000000	0.000000	-0.030519	0.000384	0.014387	0.000000	0.000000	2.000000	4.000000	0.000000
20380.794081	-0.080983	0.573704	0.022460	82.242706	-11.514829	30.723789	-0.962272	0.000000	-1.117859	0.000000	0.000000	0.000000	-0.037893	0.013833	0.016418	0.000000	0.000000	2.000000	4.000000	0.000000
20380.797414	-0.080983	0.573704	0.022460	82.242706	-11.514829	30.723789	-0.962272	0.000000	-1.117859	0.000000	0.000000	0.000000	-0.037893	0.013833	0.016418	0.000000	0.000000	2.000000	4.000000	0.000000
20380.800748	-0.080983	0.573704	0.022460	82.242706	-11.514829	30.723789	-0.962272	0.000000	-1.117859	0.000000	0.000000	0.000000	-0.037893	0.013833	0.016418	0.000000	0.000000	2.000000	4.000000	0.000000
20380.804081	-0.080983	0.573704	0.022460	82.233269	-11.531528	30.327263	-0.950870	0.000000	-1.122993	0.000000	0.000000	0.000000	-0.037893	0.013833	0.016418	0.000000	0.000000	2.000000	4.000000	0.000000
20380.807414	-0.081128	0.573758	0.022488	82.233269	-11.531528	30.327263	-0.950870	0.000000	-1.122993	0.000000	0.000000	0.000000	-0.043557	0.016326	0.008294	0.000000	0.000000	2.000000	4.000000	0.000000
20380.810748	-0.081128	0.573758	0.022488	82.233269	-11.531528	30.327263	-0.950870	0.000000	-1.122993	0.000000	0.000000	0.000000	-0.043557	0.016326	0.008294	0.000000	0.000000	2.000000	4.000000	0.000000
20380.814081	-0.081128	0.573758	0.022488	82.214523	-11.548686	30.076612	-0.950870	0.000000	-1.122993	0.000000	0.000000	0.000000	-0.043557	0.016326	0.008294	0.000000	0.000000	2.000000	4.000000	0.000000
20380.817414	-0.081128	0.573758	0.022488	82.214523	-11.548686	30.076612	-0.950870	0.000000	-1.122993	0.000000	0.000000	0.000000	-0.043557	0.016326	0.008294	0.000000	0.000000	2.000000	4.000000	0.000000
20380.820748	-0.081320	0.573858	0.022518	82.214523	-11.548686	30.076612	-0.950870	0.000000	-1.122993	0.000000	0.000000	0.000000	-0.057767	0.029773	0.009149	0.000000	0.000000	2.000000	4.000000	0.000000
20380.824081	-0.081320	0.573858	0.022518	82.195808	-11.552409	30.037821	-0.943611	0.000000	-1.124375	0.000000	0.000000	0.000000	-0.057767	0.029773	0.009149	0.000000	0.000000	2.000000	4.000000	0.000000
20380.827414	-0.081320	0.573858	0.022518	82.195808	-11.552409	30.037821	-0.943611	0.000000	-1.124375	0.000000	0.000000	0.000000	-0.057767	0.029773	0.009149	0.000000	0.000000	2.000000	4.000000	0.000000
20380.830748	-0.081320	0.573858	0.022518	82.195808	-11.552409	30.037821	-0.943611	0.000000	-1.124375	0.000000	0.000000	0.000000	-0.057767	0.029773	0.009149	0.000000	0.000000	2.000000	4.000000	0.000000
20380.834081	-0.081641	0.574146	0.022612	82.174011	-11.552730	30.055603	-0.933983	0.000000	-1.125900	0.000000	0.000000	0.000000	-0.096146	0.086426	0.028051	0.000000	0.000000	2.000000	4.000000	0.000000
20380.837414	-0.081641	0.574146	0.022612	82.174011	-11.552730	30.055603	-0.933983	0.000000	-1.125900	0.000000	0.000000	0.000000	-0.096146	0.086426	0.028051	0.000000	0.000000	2.000000	4.000000	0.000000
20380.840748	-0.081641	0.574146	0.022612	82.174011	-11.552730	30.055603	-0.933983	0.000000	-1.125900	0.000000	0.000000	0.000000	-0.096146	0.086426	0.028051	0.000000	0.000000	2.000000	4.000000	0.000000
20380.844081	-0.081641	0.574146	0.022612	82.148949	-11.552178	30.061636	-0.917958	0.000000	-1.130575	0.000000	0.000000	0.000000	-0.096146	0.086426	0.028051	0.000000	0.000000	2.000000	4.000000	0.000000
20380.847414	-0.081701	0.574308	0.022692	82.148949	-11.552178	30.061636	-0.917958	0.000000	-1.130575	0.000000	0.000000	0.000000	-0.018193	0.048693	0.024282	0.000000	0.000000	2.000000	4.000000	0.000000
20380.850748	-0.081701	0.574308	0.022692	82.148949	-11.552178	30.061636	-0.917958	0.000000	-1.130575	0.000000	0.000000	0.000000	-0.018193	0.048693	0.024282	0.000000	0.000000	2.000000	4.000000	0.000000
20380.854081	-0.081701	0.574308	0.022692	82.120819	-11.542734	30.068422	-0.917958	0.000000	-1.130575	0.000000	0.000000	0.000000	-0.018193	0.048693	0.024282	0.000000	0.000000	2.000000	4.000000	0.000000
20380.857414	-0.081701	0.574308	0.022692	82.120819	-11.542734	30.068422	-0.917958	0.000000	-1.130575	0.000000	0.000000	0.000000	-0.018193	0.048693	0.024282	0.000000	0.000000	2.000000	4.000000	0.000000
20380.860748	-0.081693	0.574497	0.022779	82.120819	-11.542734	30.068422	-0.917958	0.000000	-1.130575	0.000000	0.000000	0.000000	0.002631	0.056673	0.025857	0.000000	0.000000	2.000000	4.000000	0.000000
20380.864081	-0.081693	0.574497	0.022779	82.095749	-11.531355	30.074409	-0.914926	0.000000	-1.134622	0.000000	0.000000	0.000000	0.002631	0.056673	0.025857	0.000000	0.000000	2.000000	4.000000	0.000000
20380.867414	-0.081693	0.574497	0.022779	82.095749	-11.531355	30.074409	-0.914926	0.000000	-1.134622	0.000000	0.000000	0.000000	0.002631	0.056673	0.025857	0.000000	0.000000	2.000000	4.000000	0.000000
20380.870748	-0.081693	0.574497	0.022779	82.095749	-11.531355	30.074409	-0.914926	0.000000	-1.134622	0.000000	0.000000	0.000000	0.002631	0.056673	0.025857	0.000000	0.000000	2.000000	4.000000	0.000000
20380.874081	-0.081664	0.574874	0.022888	82.067535	-11.535268	30.068859	-0.915365	0.000000	-1.138932	0.000000	0.000000	0.000000	0.008510	0.113001	0.032667	0.000000	0.000000	2.000000	4.000000	0.000000
20380.877414	-0.081664	0.574874	0.022888	82.067535	-11.535268	30.068859	-0.915365	0.000000	-1.138932	0.000000	0.000000	0.000000	0.008510	0.113001	0.032667	0.000000	0.000000	2.000000	4.000000	0.000000
20380.880748	-0.081664	0.574874	0.022888	82.067535	-11.535268	30.068859	-0.915365	0.000000	-1.138932	0.000000	0.000000	0.000000	0.008510	0.113001	0.032667	0.000000	0.000000	2.000000	4.000000	0.000000
20380.884081	-0.081664	0.574874	0.022888	82.039421	-11.531375	30.067593	-0.916783	0.000000	-1.144376	0.000000	0.000000	0.000000	0.008510	0.113001	0.032667	0.000000	0.000000	2.000000	4.000000	0.000000
20380.887414	-0.081693	0.575079	0.022919	82.039421	-11.531375	30.067593	-0.916783	0.000000	-1.144376	0.000000	0.000000	0.000000	-0.008658	0.061770	0.009541	0.000000	0.000000	2.000000	4.000000	0.000000
20380.890748	-0.081693	0.575079	0.022919	82.039421	-11.531375	30.067593	-0.916783	0.000000	-1.144376	0.000000	0.000000	0.000000	-0.008658	0.061770	0.009541	0.000000	0.000000	2.000000	4.000000	0.000000
20380.894081	-0.081739	0.575249	0.022913	82.017532	-11.531693	30.072763	-0.916783	0.000000	-1.144376	0.000000	0.000000	0.000000	-0.013771	0.050856	-0.001753	0.000000	0.000000	2.000000	4.000000	0.000000
20380.897414	-0.081739	0.575249	0.022913	82.017532	-11.531693	30.072763	-0.916783	0.000000	-1.144376	0.000000	0.000000	0.000000	-0.013771	0.050856	-0.001753	0.000000	0.000000	2.000000	4.000000	0.000000
20380.900748	-0.081739	0.575249	0.022913	82.017532	-11.531693	30.072763	-0.916783	0.000000	-1.144376	0.000000	0.000000	0.000000	-0.013771	0.050856	-0.001753	0.000000	0.000000	2.000000	4.000000	0.000000
20380.904081	-0.081739	0.575249	0.022913	81.992439	-11.528610	30.078575	-0.913044	0.000000	-1.145674	0.000000	0.000000	0.000000	-0.013771	0.050856	-0.001753	0.000000	0.000000	2.000000	4.000000	0.000000
20380.907414	-0.081765	0.575437	0.022928	81.992439	-11.528610	30.078575	-0.913044	0.000000	-1.145674	0.000000	0.000000	0.000000	-0.007791	0.056307	0.004442	0.000000	0.000000	2.000000	4.000000	0.000000
20380.910748	-0.081765	0.575437	0.022928	81.992439	-11.528610	30.078575	-0.913044	0.000000	-1.145674	0.000000	0.000000	0.000000	-0.007791	0.056307	0.004442	0.000000	0.000000	2.000000	4.000000	0.000000
20380.914081	-0.081765	0.575437	0.022928	81.964317	-11.522115	30.085167	-0.913044	0.000000	-1.145674	0.000000	0.000000	0.000000	-0.007791	0.056307	0.004442	0.000000	0.000000	2.000000	4.000000	0.000000
20380.917414	-0.081765	0.575437	0.022928	81.964317	-11.522115	30.085167	-0.913044	0.000000	-1.145674	0.000000	0.000000	0.000000	-0.007791	0.056307	0.004442	0.000000	0.000000	2.000000	4.000000	0.000000
20380.920748	-0.081771	0.575643	0.022964	81.964317	-11.522115	30.085167	-0.913044	0.000000	-1.145674	0.000000	0.000000	0.000000	-0.001810	0.061796	0.010630	0.000000	0.000000	2.000000	4.000000	0.000000
20380.924081	-0.081771	0.575643	0.022964	81.936180	-11.510226	30.091669	-0.911746	0.000000	-1.146415	0.000000	0.000000	0.000000	-0.001810	0.061796	0.010630	0.000000	0.000000	2.000000	4.000000	0.000000
20380.927414	-0.081771	0.575643	0.022964	81.936180	-11.510226	30.091669	-0.911746	0.000000	-1.146415	0.000000	0.000000	0.000000	-0.001810	0.061796	0.010630	0.000000	0.000000	2.000000	4.000000	0.000000
20380.930748	-0.081771	0.575643	0.022964	81.936180	-11.510226	30.091669	-0.911746	0.000000	-1.146415	0.000000	0.000000	0.000000	-0.001810	0.061796	0.010630	0.000000	0.000000	2.000000	4.000000	0.000000
20380.934081	-0.081682	0.576027	0.022993	81.914268	-11.499799	30.096716	-0.911444	0.000000	-1.148187	0.000000	0.000000	0.000000	0.026649	0.115190	0.008791	0.000000	0.000000	2.000000	4.000000	0.000000
20380.937414	-0.081682	0.576027	0.022993	81.914268	-11.499799	30.096716	-0.911444	0.000000	-1.148187	0.000000	0.000000	0.000000	0.026649	0.115190	0.008791	0.000000	0.000000	2.000000	4.000000	0.000000
20380.940748	-0.081682	0.576027	0.022993	81.914268	-11.499799	30.096716	-0.911444	0.000000	-1.148187	0.000000	0.000000	0.000000	0.026649	0.115190	0.008791	0.000000	0.000000	2.000000	4.000000	0.000000
20380.944081	-0.081682	0.576027	0.022993	81.892380	-11.489424	30.101704	-0.915886	0.000000	-1.149652	0.000000	0.000000	0.000000	0.026649	0.115190	0.008791	0.000000	0.000000	2.000000	4.000000	0.000000
20380.947414	-0.081634	0.576178	0.022986	81.892380	-11.489424	30.101704	-0.915886	0.000000	-1.149652	0.000000	0.000000	0.000000	0.014451	0.045390	-0.002239	0.000000	0.000000	2.000000	4.000000	0.000000
20380.950748	-0.081634	0.576178	0.022986	81.892380	-11.489424	30.101704	-0.915886	0.000000	-1.149652	0.000000	0.000000	0.000000	0.014451	0.045390	-0.002239	0.000000	0.000000	2.000000	4.000000	0.000000
20380.954081	-0.081610	0.576303	0.022981	81.876724	-11.483157	30.105278	-0.915886	0.000000	-1.149652	0.000000	0.000000	0.000000	0.007290	0.037415	-0.001492	0.000000	0.000000	2.000000	4.000000	0.000000
20380.957414	-0.081610	0.576303	0.022981	81.876724	-11.483157	30.105278	-0.915886	0.000000	-1.149652	0.000000	0.000000	0.000000	0.007290	0.037415	-0.001492	0.000000	0.000000	2.000000	4.000000	0.000000
20380.960748	-0.081610	0.576303	0.022981	81.876724	-11.483157	30.105278	-0.915886	0.000000	-1.149652	0.000000	0.000000	0.000000	0.007290	0.037415	-0.001492	0.000000	0.000000	2.000000	4.000000	0.000000
20380.964081	-0.081610	0.576303	0.022981	81.864189	-11.483099	30.108093	-0.919509	0.000000	-1.149030	0.000000	0.000000	0.000000	0.007290	0.037415	-0.001492	0.000000	0.000000	2.000000	4.000000	0.000000
20380.967414	-0.081628	0.576409	0.022951	81.864189	-11.483099	30.108093	-0.919509	0.000000	-1.149030	0.000000	0.000000	0.000000	-0.005530	0.031941	-0.008864	0.000000	0.000000	2.000000	4.000000	0.000000
20380.970748	-0.081628	0.576409	0.022951	81.864189	-11.483099	30.108093	-0.919509	0.000000	-1.149030	0.000000	0.000000	0.000000	-0.005530	0.031941	-0.008864	0.000000	0.000000	2.000000	4.000000	0.000000
20380.974081	-0.081628	0.576409	0.022951	81.854782	-11.483706	30.110207	-0.919509	0.000000	-1.149030	0.000000	0.000000	0.000000	-0.005530	0.031941	-0.008864	0.000000	0.000000	2.000000	4.000000	0.000000
20380.977414	-0.081628	0.576409	0.022951	81.854782	-11.483706	30.110207	-0.919509	0.000000	-1.149030	0.000000	0.000000	0.000000	-0.005530	0.031941	-0.008864	0.000000	0.000000	2.000000	4.000000	0.000000
20380.980748	-0.081644	0.576497	0.022905	81.854782	-11.483706	30.110207	-0.919509	0.000000	-1.149030	0.000000	0.000000	0.000000	-0.004670	0.026445	-0.013907	0.000000	0.000000	2.000000	4.000000	0.000000
20380.984081	-0.081644	0.576497	0.022905	81.845459	-11.481619	30.112337	-0.918588	0.000000	-1.147552	0.000000	0.000000	0.000000	-0.004670	0.026445	-0.013907	0.000000	0.000000	2.000000	4.000000	0.000000
20380.987414	-0.081644	0.576497	0.022905	81.845459	-11.481619	30.112337	-0.918588	0.000000	-1.147552	0.000000	0.000000	0.000000	-0.004670	0.026445	-0.013907	0.000000	0.000000	2.000000	4.000000	0.000000
20380.990748	-0.081644	0.576497	0.022905	81.845459	-11.481619	30.112337	-0.918588	0.000000	-1.147552	0.000000	0.000000	0.000000	-0.004670	0.026445	-0.013907	0.000000	0.000000	2.000000	4.000000	0.000000
20380.994081	-0.081622	0.576640	0.022916	81.836060	-11.476796	30.114458	-0.917809	0.000000	-1.145235	0.000000	0.000000	0.000000	0.006436	0.042900	0.003519	0.000000	0.000000	2.000000	4.000000	0.000000
20380.997414	-0.081622	0.576640	0.022916	81.836060	-11.476796	30.114458	-0.917809	0.000000	-1.145235	0.000000	0.000000	0.000000	0.006436	0.042900	0.003519	0.000000	0.000000	2.000000	4.000000	0.000000
20381.000748	-0.081622	0.576640	0.022916	81.836060	-11.476796	30.114458	-0.917809	0.000000	-1.145235	0.000000	0.000000	0.000000	0.006436	0.042900	0.003519	0.000000	0.000000	2.000000	4.000000	0.000000
20381.004081	-0.081622	0.576640	0.022916	81.826660	-11.466546	30.116562	-0.918882	0.000000	-1.145821	0.000000	0.000000	0.000000	0.006436	0.042900	0.003519	0.000000	0.000000	2.000000	4.000000	0.000000
20381.007414	-0.081563	0.576695	0.022978	81.826660	-11.466546	30.116562	-0.918882	0.000000	-1.145821	0.000000	0.000000	0.000000	0.017947	0.016446	0.018589	0.000000	0.000000	2.000000	4.000000	0.000000
20381.010748	-0.081563	0.576695	0.022978	81.826660	-11.466546	30.116562	-0.918882	0.000000	-1.145821	0.000000	0.000000	0.000000	0.017947	0.016446	0.018589	0.000000	0.000000	2.000000	4.000000	0.000000
20381.014081	-0.081563	0.576695	0.022978	81.820412	-11.457021	30.117952	-0.918882	0.000000	-1.145821	0.000000	0.000000	0.000000	0.017947	0.016446	0.018589	0.000000	0.000000	2.000000	4.000000	0.000000
20381.017414	-0.081563	0.576695	0.022978	81.820412	-11.457021	30.117952	-0.918882	0.000000	-1.145821	0.000000	0.000000	0.000000	0.017947	0.016446	0.018589	0.000000	0.000000	2.000000	4.000000	0.000000
20381.020748	-0.081500	0.576732	0.023024	81.820412	-11.457021	30.117952	-0.918882	0.000000	-1.145821	0.000000	0.000000	0.000000	0.018806	0.010963	0.013550	0.000000	0.000000	2.000000	4.000000	0.000000
20381.024081	-0.081500	0.576732	0.023024	81.814148	-11.447471	30.119358	-0.921873	0.000000	-1.148919	0.000000	0.000000	0.000000	0.018806	0.010963	0.013550	0.000000	0.000000	2.000000	4.000000	0.000000
20381.027414	-0.081500	0.576732	0.023024	81.814148	-11.447471	30.119358	-0.921873	0.000000	-1.148919	0.000000	0.000000	0.000000	0.018806	0.010963	0.013550	0.000000	0.000000	2.000000	4.000000	0.000000
20381.030748	-0.081500	0.576732	0.023024	81.814148	-11.447471	30.119358	-0.921873	0.000000	-1.148919	0.000000	0.000000	0.000000	0.018806	0.010963	0.013550	0.000000	0.000000	2.000000	4.000000	0.000000
20381.034081	-0.081420	0.576805	0.023106	81.810982	-11.444035	30.120056	-0.925007	0.000000	-1.151178	0.000000	0.000000	0.000000	0.023942	0.021956	0.024773	0.000000	0.000000	2.000000	4.000000	0.000000
20381.037414	-0.081420	0.576805	0.023106	81.810982	-11.444035	30.120056	-0.925007	0.000000	-1.151178	0.000000	0.000000	0.000000	0.023942	0.021956	0.024773	0.000000	0.000000	2.000000	4.000000	0.000000
20381.040748	-0.081420	0.576805	0.023106	81.810982	-11.444035	30.120056	-0.925007	0.000000	-1.151178	0.000000	0.000000	0.000000	0.023942	0.021956	0.024773	0.000000	0.000000	2.000000	4.000000	0.000000
20381.044081	-0.081420	0.576805	0.023106	81.804802	-11.445395	30.121456	-0.928998	0.000000	-1.155306	0.000000	0.000000	0.000000	0.023942	0.021956	0.024773	0.000000	0.000000	2.000000	4.000000	0.000000
20381.047414	-0.081446	0.576823	0.023119	81.804802	-11.445395	30.121456	-0.928998	0.000000	-1.155306	0.000000	0.000000	0.000000	-0.007693	0.005472	0.003872	0.000000	0.000000	2.000000	4.000000	0.000000
20381.050748	-0.081446	0.576823	0.023119	81.804802	-11.445395	30.121456	-0.928998	0.000000	-1.155306	0.000000	0.000000	0.000000	-0.007693	0.005472	0.003872	0.000000	0.000000	2.000000	4.000000	0.000000
20381.054081	-0.081446	0.576823	0.023119	81.798500	-11.446717	30.122856	-0.928998	0.000000	-1.155306	0.000000	0.000000	0.000000	-0.007693	0.005472	0.003872	0.000000	0.000000	2.000000	4.000000	0.000000
20381.057414	-0.081446	0.576823	0.023119	81.798500	-11.446717	30.122856	-0.928998	0.000000	-1.155306	0.000000	0.000000	0.000000	-0.007693	0.005472	0.003872	0.000000	0.000000	2.000000	4.000000	0.000000
20381.060748	-0.081474	0.576860	0.023149	81.798500	-11.446717	30.122856	-0.928998	0.000000	-1.155306	0.000000	0.000000	0.000000	-0.008546	0.010987	0.008904	0.000000	0.000000	2.000000	4.000000	0.000000
20381.064081	-0.081474	0.576860	0.023149	81.792305	-11.437898	30.136129	-0.927716	0.000000	-1.155952	0.000000	0.000000	0.000000	-0.008546	0.010987	0.008904	0.000000	0.000000	2.000000	4.000000	0.000000
20381.067414	-0.081474	0.576860	0.023149	81.792305	-11.437898	30.136129	-0.927716	0.000000	-1.155952	0.000000	0.000000	0.000000	-0.008546	0.010987	0.008904	0.000000	0.000000	2.000000	4.000000	0.000000
20381.070748	-0.081474	0.576860	0.023149	81.792305	-11.437898	30.136129	-0.927716	0.000000	-1.155952	0.000000	0.000000	0.000000	-0.008546	0.010987	0.008904	0.000000	0.000000	2.000000	4.000000	0.000000
20381.074081	-0.081486	0.576933	0.023216	81.786018	-11.433790	30.137484	-0.926291	0.000000	-1.157436	0.000000	0.000000	0.000000	-0.003414	0.021944	0.020123	0.000000	0.000000	2.000000	4.000000	0.000000
20381.077414	-0.081486	0.576933	0.023216	81.786018	-11.433790	30.137484	-0.926291	0.000000	-1.157436	0.000000	0.000000	0.000000	-0.003414	0.021944	0.020123	0.000000	0.000000	2.000000	4.000000	0.000000
20381.080748	-0.081486	0.576933	0.023216	81.786018	-11.433790	30.137484	-0.926291	0.000000	-1.157436	0.000000	0.000000	0.000000	-0.003414	0.021944	0.020123	0.000000	0.000000	2.000000	4.000000	0.000000
20381.084081	-0.081486	0.576933	0.023216	81.779778	-11.429708	30.138880	-0.925722	0.000000	-1.160790	0.000000	0.000000	0.000000	-0.003414	0.021944	0.020123	0.000000	0.000000	2.000000	4.000000	0.000000
20381.087414	-0.081446	0.576969	0.023257	81.779778	-11.429708	30.138880	-0.925722	0.000000	-1.160790	0.000000	0.000000	0.000000	0.011979	0.010990	0.012381	0.000000	0.000000	2.000000	4.000000	0.000000
20381.090748	-0.081446	0.576969	0.023257	81.779778	-11.429708	30.138880	-0.925722	0.000000	-1.160790	0.000000	0.000000	0.000000	0.011979	0.010990	0.012381	0.000000	0.000000	2.000000	4.000000	0.000000
20381.094081	-0.081446	0.576969	0.023257	81.770401	-11.422226	30.140936	-0.925722	0.000000	-1.160790	0.000000	0.000000	0.000000	0.011979	0.010990	0.012381	0.000000	0.000000	2.000000	4.000000	0.000000
20381.097414	-0.081446	0.576969	0.023257	81.770401	-11.422226	30.140936	-0.925722	0.000000	-1.160790	0.000000	0.000000	0.000000	0.011979	0.010990	0.012381	0.000000	0.000000	2.000000	4.000000	0.000000
20381.100748	-0.081435	0.577016	0.023334	81.770401	-11.422226	30.140936	-0.925722	0.000000	-1.160790	0.000000	0.000000	0.000000	0.003104	0.013964	0.023212	0.000000	0.000000	2.000000	4.000000	0.000000
20381.104081	-0.081435	0.577016	0.023334	81.764175	-11.418143	30.142336	-0.927719	0.000000	-1.162853	0.000000	0.000000	0.000000	0.003104	0.013964	0.023212	0.000000	0.000000	2.000000	4.000000	0.000000
20381.107414	-0.081435	0.577016	0.023334	81.764175	-11.418143	30.142336	-0.927719	0.000000	-1.162853	0.000000	0.000000	0.000000	0.003104	0.013964	0.023212	0.000000	0.000000	2.000000	4.000000	0.000000
20381.110748	-0.081435	0.577016	0.023334	81.764175	-11.418143	30.142336	-0.927719	0.000000	-1.162853	0.000000	0.000000	0.000000	0.003104	0.013964	0.023212	0.000000	0.000000	2.000000	4.000000	0.000000
20381.114081	-0.081428	0.577081	0.023429	81.757858	-11.416785	30.143698	-0.928236	0.000000	-1.166722	0.000000	0.000000	0.000000	0.002256	0.019444	0.028238	0.000000	0.000000	2.000000	4.000000	0.000000
20381.117414	-0.081428	0.577081	0.023429	81.757858	-11.416785	30.143698	-0.928236	0.000000	-1.166722	0.000000	0.000000	0.000000	0.002256	0.019444	0.028238	0.000000	0.000000	2.000000	4.000000	0.000000
20381.120748	-0.081428	0.577081	0.023429	81.757858	-11.416785	30.143698	-0.928236	0.000000	-1.166722	0.000000	0.000000	0.000000	0.002256	0.019444	0.028238	0.000000	0.000000	2.000000	4.000000	0.000000
20381.124081	-0.081428	0.577081	0.023429	81.754738	-11.416107	30.144384	-0.928612	0.000000	-1.171428	0.000000	0.000000	0.000000	0.002256	0.019444	0.028238	0.000000	0.000000	2.000000	4.000000	0.000000
20381.127414	-0.081431	0.577099	0.023445	81.754738	-11.416107	30.144384	-0.928612	0.000000	-1.171428	0.000000	0.000000	0.000000	-0.000853	0.005500	0.005028	0.000000	0.000000	2.000000	4.000000	0.000000
20381.130748	-0.081431	0.577099	0.023445	81.754738	-11.416107	30.144384	-0.928612	0.000000	-1.171428	0.000000	0.000000	0.000000	-0.000853	0.005500	0.005028	0.000000	0.000000	2.000000	4.000000	0.000000
20381.134081	-0.081431	0.577099	0.023445	81.751640	-11.418175	30.145058	-0.928612	0.000000	-1.171428	0.000000	0.000000	0.000000	-0.000853	0.005500	0.005028	0.000000	0.000000	2.000000	4.000000	0.000000
20381.137414	-0.081431	0.577099	0.023445	81.751640	-11.418175	30.145058	-0.928612	0.000000	-1.171428	0.000000	0.000000	0.000000	-0.000853	0.005500	0.005028	0.000000	0.000000	2.000000	4.000000	0.000000
20381.140748	-0.081460	0.577109	0.023481	81.751640	-11.418175	30.145058	-0.928612	0.000000	-1.171428	0.000000	0.000000	0.000000	-0.008875	0.002995	0.010833	0.000000	0.000000	2.000000	4.000000	0.000000
20381.144081	-0.081460	0.577109	0.023481	81.748482	-11.420190	30.145744	-0.928470	0.000000	-1.172266	0.000000	0.000000	0.000000	-0.008875	0.002995	0.010833	0.000000	0.000000	2.000000	4.000000	0.000000
20381.147414	-0.081460	0.577109	0.023481	81.748482	-11.420190	30.145744	-0.928470	0.000000	-1.172266	0.000000	0.000000	0.000000	-0.008875	0.002995	0.010833	0.000000	0.000000	2.000000	4.000000	0.000000
20381.150748	-0.081460	0.577109	0.023481	81.748482	-11.420190	30.145744	-0.928470	0.000000	-1.172266	0.000000	0.000000	0.000000	-0.008875	0.002995	0.010833	0.000000	0.000000	2.000000	4.000000	0.000000
20381.154081	-0.081514	0.577164	0.023524	81.745361	-11.419514	30.146427	-0.926990	0.000000	-1.174072	0.000000	0.000000	0.000000	-0.016247	0.016453	0.012759	0.000000	0.000000	2.000000	4.000000	0.000000
20381.157414	-0.081514	0.577164	0.023524	81.745361	-11.419514	30.146427	-0.926990	0.000000	-1.174072	0.000000	0.000000	0.000000	-0.016247	0.016453	0.012759	0.000000	0.000000	2.000000	4.000000	0.000000
20381.160748	-0.081514	0.577164	0.023524	81.745361	-11.419514	30.146427	-0.926990	0.000000	-1.174072	0.000000	0.000000	0.000000	-0.016247	0.016453	0.012759	0.000000	0.000000	2.000000	4.000000	0.000000
20381.164081	-0.081514	0.577164	0.023524	81.739128	-11.423602	30.147831	-0.924282	0.000000	-1.176198	0.000000	0.000000	0.000000	-0.016247	0.016453	0.012759	0.000000	0.000000	2.000000	4.000000	0.000000
20381.167414	-0.081543	0.577201	0.023554	81.739128	-11.423602	30.147831	-0.924282	0.000000	-1.176198	0.000000	0.000000	0.000000	-0.008551	0.010988	0.008891	0.000000	0.000000	2.000000	4.000000	0.000000
20381.170748	-0.081543	0.577201	0.023554	81.739128	-11.423602	30.147831	-0.924282	0.000000	-1.176198	0.000000	0.000000	0.000000	-0.008551	0.010988	0.008891	0.000000	0.000000	2.000000	4.000000	0.000000
20381.174081	-0.081543	0.577201	0.023554	81.729721	-11.424307	30.149849	-0.924282	0.000000	-1.176198	0.000000	0.000000	0.000000	-0.008551	0.010988	0.008891	0.000000	0.000000	2.000000	4.000000	0.000000
20381.177414	-0.081543	0.577201	0.023554	81.729721	-11.424307	30.149849	-0.924282	0.000000	-1.176198	0.000000	0.000000	0.000000	-0.008551	0.010988	0.008891	0.000000	0.000000	2.000000	4.000000	0.000000
20381.180748	-0.081567	0.577246	0.023560	81.729721	-11.424307	30.149849	-0.924282	0.000000	-1.176198	0.000000	0.000000	0.000000	-0.007369	0.013504	0.001924	0.000000	0.000000	2.000000	4.000000	0.000000
20381.184081	-0.081567	0.577246	0.023560	81.723480	-11.422950	30.151236	-0.922857	0.000000	-1.177680	0.000000	0.000000	0.000000	-0.007369	0.013504	0.001924	0.000000	0.000000	2.000000	4.000000	0.000000
20381.187414	-0.081567	0.577246	0.023560	81.723480	-11.422950	30.151236	-0.922857	0.000000	-1.177680	0.000000	0.000000	0.000000	-0.007369	0.013504	0.001924	0.000000	0.000000	2.000000	4.000000	0.000000
20381.190748	-0.081567	0.577246	0.023560	81.723480	-11.422950	30.151236	-0.922857	0.000000	-1.177680	0.000000	0.000000	0.000000	-0.007369	0.013504	0.001924	0.000000	0.000000	2.000000	4.000000	0.000000
20381.194081	-0.081551	0.577354	0.023601	81.714066	-11.418217	30.153240	-0.921629	0.000000	-1.178001	0.000000	0.000000	0.000000	0.004949	0.032468	0.012353	0.000000	0.000000	2.000000	4.000000	0.000000
20381.197414	-0.081551	0.577354	0.023601	81.714066	-11.418217	30.153240	-0.921629	0.000000	-1.178001	0.000000	0.000000	0.000000	0.004949	0.032468	0.012353	0.000000	0.000000	2.000000	4.000000	0.000000
20381.200748	-0.081551	0.577354	0.023601	81.714066	-11.418217	30.153240	-0.921629	0.000000	-1.178001	0.000000	0.000000	0.000000	0.004949	0.032468	0.012353	0.000000	0.000000	2.000000	4.000000	0.000000
20381.204081	-0.081551	0.577354	0.023601	81.707809	-11.411427	30.154613	-0.922454	0.000000	-1.180060	0.000000	0.000000	0.000000	0.004949	0.032468	0.012353	0.000000	0.000000	2.000000	4.000000	0.000000
20381.207414	-0.081511	0.577390	0.023642	81.707809	-11.411427	30.154613	-0.922454	0.000000	-1.180060	0.000000	0.000000	0.000000	0.011991	0.010982	0.012368	0.000000	0.000000	2.000000	4.000000	0.000000
20381.210748	-0.081511	0.577390	0.023642	81.707809	-11.411427	30.154613	-0.922454	0.000000	-1.180060	0.000000	0.000000	0.000000	0.011991	0.010982	0.012368	0.000000	0.000000	2.000000	4.000000	0.000000
20381.214081	-0.081511	0.577390	0.023642	81.704689	-11.408039	30.155272	-0.922454	0.000000	-1.180060	0.000000	0.000000	0.000000	0.011991	0.010982	0.012368	0.000000	0.000000	2.000000	4.000000	0.000000
20381.217414	-0.081511	0.577390	0.023642	81.704689	-11.408039	30.155272	-0.922454	0.000000	-1.180060	0.000000	0.000000	0.000000	0.011991	0.010982	0.012368	0.000000	0.000000	2.000000	4.000000	0.000000
20381.220748	-0.081491	0.577409	0.023663	81.704689	-11.408039	30.155272	-0.922454	0.000000	-1.180060	0.000000	0.000000	0.000000	0.005996	0.005496	0.006184	0.000000	0.000000	2.000000	4.000000	0.000000
20381.224081	-0.081491	0.577409	0.023663	81.704666	-11.405323	30.155275	-0.924452	0.000000	-1.182121	0.000000	0.000000	0.000000	0.005996	0.005496	0.006184	0.000000	0.000000	2.000000	4.000000	0.000000
20381.227414	-0.081491	0.577409	0.023663	81.704666	-11.405323	30.155275	-0.924452	0.000000	-1.182121	0.000000	0.000000	0.000000	0.005996	0.005496	0.006184	0.000000	0.000000	2.000000	4.000000	0.000000
20381.230748	-0.081491	0.577409	0.023663	81.704666	-11.405323	30.155275	-0.924452	0.000000	-1.182121	0.000000	0.000000	0.000000	0.005996	0.005496	0.006184	0.000000	0.000000	2.000000	4.000000	0.000000
20381.234081	-0.081476	0.577392	0.023713	81.704666	-11.405323	30.155275	-0.925452	0.000000	-1.183152	0.000000	0.000000	0.000000	0.004487	-0.004993	0.015091	0.000000	0.000000	2.000000	4.000000	0.000000
20381.237414	-0.081476	0.577392	0.023713	81.704666	-11.405323	30.155275	-0.925452	0.000000	-1.183152	0.000000	0.000000	0.000000	0.004487	-0.004993	0.015091	0.000000	0.000000	2.000000	4.000000	0.000000
20381.240748	-0.081476	0.577392	0.023713	81.704666	-11.405323	30.155275	-0.925452	0.000000	-1.183152	0.000000	0.000000	0.000000	0.004487	-0.004993	0.015091	0.000000	0.000000	2.000000	4.000000	0.000000
20381.244081	-0.081476	0.577392	0.023713	81.704666	-11.405323	30.155275	-0.926200	0.000000	-1.185667	0.000000	0.000000	0.000000	0.004487	-0.004993	0.015091	0.000000	0.000000	2.000000	4.000000	0.000000
20381.247414	-0.081480	0.577384	0.023737	81.704666	-11.405323	30.155275	-0.926200	0.000000	-1.185667	0.000000	0.000000	0.000000	-0.001182	-0.002494	0.006965	0.000000	0.000000	2.000000	4.000000	0.000000
20381.250748	-0.081480	0.577384	0.023737	81.704666	-11.405323	30.155275	-0.926200	0.000000	-1.185667	0.000000	0.000000	0.000000	-0.001182	-0.002494	0.006965	0.000000	0.000000	2.000000	4.000000	0.000000
20381.254081	-0.081480	0.577384	0.023737	81.704666	-11.405323	30.155275	-0.926200	0.000000	-1.185667	0.000000	0.000000	0.000000	-0.001182	-0.002494	0.006965	0.000000	0.000000	2.000000	4.000000	0.000000
20381.257414	-0.081480	0.577384	0.023737	81.704666	-11.405323	30.155275	-0.926200	0.000000	-1.185667	0.000000	0.000000	0.000000	-0.001182	-0.002494	0.006965	0.000000	0.000000	2.000000	4.000000	0.000000
20381.260748	-0.081484	0.577375	0.023760	81.704666	-11.405323	30.155275	-0.926200	0.000000	-1.185667	0.000000	0.000000	0.000000	-0.001178	-0.002517	0.006965	0.000000	0.000000	2.000000	4.000000	0.000000
20381.264081	-0.081484	0.577375	0.023760	81.704712	-11.399881	30.155293	-0.926003	0.000000	-1.186828	0.000000	0.000000	0.000000	-0.001178	-0.002517	0.006965	0.000000	0.000000	2.000000	4.000000	0.000000
20381.267414	-0.081484	0.577375	0.023760	81.704712	-11.399881	30.155293	-0.926003	0.000000	-1.186828	0.000000	0.000000	0.000000	-0.001178	-0.002517	0.006965	0.000000	0.000000	2.000000	4.000000	0.000000
20381.270748	-0.081484	0.577375	0.023760	81.704712	-11.399881	30.155293	-0.926003	0.000000	-1.186828	0.000000	0.000000	0.000000	-0.001178	-0.002517	0.006965	0.000000	0.000000	2.000000	4.000000	0.000000
20381.274081	-0.081374	0.577367	0.023802	81.704689	-11.394425	30.155302	-0.925806	0.000000	-1.187989	0.000000	0.000000	0.000000	0.033069	-0.002486	0.012762	0.000000	0.000000	2.000000	4.000000	0.000000
20381.277414	-0.081374	0.577367	0.023802	81.704689	-11.394425	30.155302	-0.925806	0.000000	-1.187989	0.000000	0.000000	0.000000	0.033069	-0.002486	0.012762	0.000000	0.000000	2.000000	4.000000	0.000000
20381.280748	-0.081374	0.577367	0.023802	81.704689	-11.394425	30.155302	-0.925806	0.000000	-1.187989	0.000000	0.000000	0.000000	0.033069	-0.002486	0.012762	0.000000	0.000000	2.000000	4.000000	0.000000
20381.284081	-0.081374	0.577367	0.023802	81.704712	-11.388996	30.155319	-0.931318	0.000000	-1.190115	0.000000	0.000000	0.000000	0.033069	-0.002486	0.012762	0.000000	0.000000	2.000000	4.000000	0.000000
20381.287414	-0.081351	0.577367	0.023806	81.704712	-11.388996	30.155319	-0.931318	0.000000	-1.190115	0.000000	0.000000	0.000000	0.006850	-0.000001	0.001159	0.000000	0.000000	2.000000	4.000000	0.000000
20381.290748	-0.081351	0.577367	0.023806	81.704712	-11.388996	30.155319	-0.931318	0.000000	-1.190115	0.000000	0.000000	0.000000	0.006850	-0.000001	0.001159	0.000000	0.000000	2.000000	4.000000	0.000000
20381.294081	-0.081351	0.577367	0.023806	81.704712	-11.386277	30.155300	-0.931318	0.000000	-1.190115	0.000000	0.000000	0.000000	0.006850	-0.000001	0.001159	0.000000	0.000000	2.000000	4.000000	0.000000
20381.297414	-0.081351	0.577367	0.023806	81.704712	-11.386277	30.155300	-0.931318	0.000000	-1.190115	0.000000	0.000000	0.000000	0.006850	-0.000001	0.001159	0.000000	0.000000	2.000000	4.000000	0.000000
20381.300748	-0.081309	0.577359	0.023837	81.704712	-11.386277	30.155300	-0.931318	0.000000	-1.190115	0.000000	0.000000	0.000000	0.012523	-0.002509	0.009282	0.000000	0.000000	2.000000	4.000000	0.000000
20381.304081	-0.081309	0.577359	0.023837	81.704689	-11.383552	30.155293	-0.932459	0.000000	-1.190309	0.000000	0.000000	0.000000	0.012523	-0.002509	0.009282	0.000000	0.000000	2.000000	4.000000	0.000000
20381.307414	-0.081309	0.577359	0.023837	81.704689	-11.383552	30.155293	-0.932459	0.000000	-1.190309	0.000000	0.000000	0.000000	0.012523	-0.002509	0.009282	0.000000	0.000000	2.000000	4.000000	0.000000
20381.310748	-0.081309	0.577359	0.023837	81.704689	-11.383552	30.155293	-0.932459	0.000000	-1.190309	0.000000	0.000000	0.000000	0.012523	-0.002509	0.009282	0.000000	0.000000	2.000000	4.000000	0.000000
20381.314081	-0.081294	0.577342	0.023887	81.704689	-11.383552	30.155293	-0.934547	0.000000	-1.191856	0.000000	0.000000	0.000000	0.004495	-0.005005	0.015087	0.000000	0.000000	2.000000	4.000000	0.000000
20381.317414	-0.081294	0.577342	0.023887	81.704689	-11.383552	30.155293	-0.934547	0.000000	-1.191856	0.000000	0.000000	0.000000	0.004495	-0.005005	0.015087	0.000000	0.000000	2.000000	4.000000	0.000000
20381.320748	-0.081294	0.577342	0.023887	81.704689	-11.383552	30.155293	-0.934547	0.000000	-1.191856	0.000000	0.000000	0.000000	0.004495	-0.005005	0.015087	0.000000	0.000000	2.000000	4.000000	0.000000
20381.324081	-0.081294	0.577342	0.023887	81.704712	-11.380836	30.155310	-0.935296	0.000000	-1.194370	0.000000	0.000000	0.000000	0.004495	-0.005005	0.015087	0.000000	0.000000	2.000000	4.000000	0.000000
20381.327414	-0.081298	0.577334	0.023911	81.704712	-11.380836	30.155310	-0.935296	0.000000	-1.194370	0.000000	0.000000	0.000000	-0.001177	-0.002506	0.006964	0.000000	0.000000	2.000000	4.000000	0.000000
20381.330748	-0.081298	0.577334	0.023911	81.704712	-11.380836	30.155310	-0.935296	0.000000	-1.194370	0.000000	0.000000	0.000000	-0.001177	-0.002506	0.006964	0.000000	0.000000	2.000000	4.000000	0.000000
20381.334081	-0.081298	0.577334	0.023911	81.704712	-11.380836	30.155310	-0.935296	0.000000	-1.194370	0.000000	0.000000	0.000000	-0.001177	-0.002506	0.006964	0.000000	0.000000	2.000000	4.000000	0.000000
20381.337414	-0.081298	0.577334	0.023911	81.704712	-11.380836	30.155310	-0.935296	0.000000	-1.194370	0.000000	0.000000	0.000000	-0.001177	-0.002506	0.006964	0.000000	0.000000	2.000000	4.000000	0.000000
20381.340748	-0.081302	0.577325	0.023934	81.704712	-11.380836	30.155310	-0.935296	0.000000	-1.194370	0.000000	0.000000	0.000000	-0.001177	-0.002511	0.006965	0.000000	0.000000	2.000000	4.000000	0.000000
20381.344081	-0.081302	0.577325	0.023934	81.704758	-11.368037	30.167070	-0.935100	0.000000	-1.195531	0.000000	0.000000	0.000000	-0.001177	-0.002511	0.006965	0.000000	0.000000	2.000000	4.000000	0.000000
20381.347414	-0.081302	0.577325	0.023934	81.704758	-11.368037	30.167070	-0.935100	0.000000	-1.195531	0.000000	0.000000	0.000000	-0.001177	-0.002511	0.006965	0.000000	0.000000	2.000000	4.000000	0.000000
20381.350748	-0.081302	0.577325	0.023934	81.704758	-11.368037	30.167070	-0.935100	0.000000	-1.195531	0.000000	0.000000	0.000000	-0.001177	-0.002511	0.006965	0.000000	0.000000	2.000000	4.000000	0.000000
20381.354081	-0.081279	0.577325	0.023938	81.704788	-11.357989	30.178808	-0.934904	0.000000	-1.196692	0.000000	0.000000	0.000000	0.006853	-0.000008	0.001158	0.000000	0.000000	2.000000	4.000000	0.000000
20381.357414	-0.081279	0.577325	0.023938	81.704788	-11.357989	30.178808	-0.934904	0.000000	-1.196692	0.000000	0.000000	0.000000	0.006853	-0.000008	0.001158	0.000000	0.000000	2.000000	4.000000	0.000000
20381.360748	-0.081279	0.577325	0.023938	81.704788	-11.357989	30.178808	-0.934904	0.000000	-1.196692	0.000000	0.000000	0.000000	0.006853	-0.000008	0.001158	0.000000	0.000000	2.000000	4.000000	0.000000
20381.364081	-0.081279	0.577325	0.023938	81.704826	-11.347919	30.190571	-0.936046	0.000000	-1.196885	0.000000	0.000000	0.000000	0.006853	-0.000008	0.001158	0.000000	0.000000	2.000000	4.000000	0.000000
20381.367414	-0.081252	0.577334	0.023918	81.704826	-11.347919	30.190571	-0.936046	0.000000	-1.196885	0.000000	0.000000	0.000000	0.008027	0.002501	-0.005807	0.000000	0.000000	2.000000	4.000000	0.000000
20381.370748	-0.081252	0.577334	0.023918	81.704826	-11.347919	30.190571	-0.936046	0.000000	-1.196885	0.000000	0.000000	0.000000	0.008027	0.002501	-0.005807	0.000000	0.000000	2.000000	4.000000	0.000000
20381.374081	-0.081252	0.577334	0.023918	81.704857	-11.342489	30.190588	-0.936046	0.000000	-1.196885	0.000000	0.000000	0.000000	0.008027	0.002501	-0.005807	0.000000	0.000000	2.000000	4.000000	0.000000
20381.377414	-0.081252	0.577334	0.023918	81.704857	-11.342489	30.190588	-0.936046	0.000000	-1.196885	0.000000	0.000000	0.000000	0.008027	0.002501	-0.005807	0.000000	0.000000	2.000000	4.000000	0.000000
20381.380748	-0.081229	0.577334	0.023922	81.704857	-11.342489	30.190588	-0.936046	0.000000	-1.196885	0.000000	0.000000	0.000000	0.006853	-0.000003	0.001157	0.000000	0.000000	2.000000	4.000000	0.000000
20381.384081	-0.081229	0.577334	0.023922	81.704857	-11.339764	30.190580	-0.937384	0.000000	-1.195917	0.000000	0.000000	0.000000	0.006853	-0.000003	0.001157	0.000000	0.000000	2.000000	4.000000	0.000000
20381.387414	-0.081229	0.577334	0.023922	81.704857	-11.339764	30.190580	-0.937384	0.000000	-1.195917	0.000000	0.000000	0.000000	0.006853	-0.000003	0.001157	0.000000	0.000000	2.000000	4.000000	0.000000
20381.390748	-0.081229	0.577334	0.023922	81.704857	-11.339764	30.190580	-0.937384	0.000000	-1.195917	0.000000	0.000000	0.000000	0.006853	-0.000003	0.001157	0.000000	0.000000	2.000000	4.000000	0.000000
20381.394081	-0.081184	0.577334	0.023930	81.704857	-11.337021	30.190588	-0.938526	0.000000	-1.196110	0.000000	0.000000	0.000000	0.013703	-0.000003	0.002313	0.000000	0.000000	2.000000	4.000000	0.000000
20381.397414	-0.081184	0.577334	0.023930	81.704857	-11.337021	30.190588	-0.938526	0.000000	-1.196110	0.000000	0.000000	0.000000	0.013703	-0.000003	0.002313	0.000000	0.000000	2.000000	4.000000	0.000000
20381.400748	-0.081184	0.577334	0.023930	81.704857	-11.337021	30.190588	-0.938526	0.000000	-1.196110	0.000000	0.000000	0.000000	0.013703	-0.000003	0.002313	0.000000	0.000000	2.000000	4.000000	0.000000
20381.404081	-0.081184	0.577334	0.023930	81.701736	-11.336370	30.191277	-0.940810	0.000000	-1.196495	0.000000	0.000000	0.000000	0.013703	-0.000003	0.002313	0.000000	0.000000	2.000000	4.000000	0.000000
20381.407414	-0.081187	0.577352	0.023947	81.701736	-11.336370	30.191277	-0.940810	0.000000	-1.196495	0.000000	0.000000	0.000000	-0.000850	0.005490	0.005023	0.000000	0.000000	2.000000	4.000000	0.000000
20381.410748	-0.081187	0.577352	0.023947	81.701736	-11.336370	30.191277	-0.940810	0.000000	-1.196495	0.000000	0.000000	0.000000	-0.000850	0.005490	0.005023	0.000000	0.000000	2.000000	4.000000	0.000000
20381.414081	-0.081187	0.577352	0.023947	81.701736	-11.339083	30.191271	-0.940810	0.000000	-1.196495	0.000000	0.000000	0.000000	-0.000850	0.005490	0.005023	0.000000	0.000000	2.000000	4.000000	0.000000
20381.417414	-0.081187	0.577352	0.023947	81.701736	-11.339083	30.191271	-0.940810	0.000000	-1.196495	0.000000	0.000000	0.000000	-0.000850	0.005490	0.005023	0.000000	0.000000	2.000000	4.000000	0.000000
20381.420748	-0.081213	0.577344	0.023966	81.701736	-11.339083	30.191271	-0.940810	0.000000	-1.196495	0.000000	0.000000	0.000000	-0.008027	-0.002490	0.005808	0.000000	0.000000	2.000000	4.000000	0.000000
20381.424081	-0.081213	0.577344	0.023966	81.698631	-11.341152	30.191942	-0.940668	0.000000	-1.197332	0.000000	0.000000	0.000000	-0.008027	-0.002490	0.005808	0.000000	0.000000	2.000000	4.000000	0.000000
20381.427414	-0.081213	0.577344	0.023966	81.698631	-11.341152	30.191942	-0.940668	0.000000	-1.197332	0.000000	0.000000	0.000000	-0.008027	-0.002490	0.005808	0.000000	0.000000	2.000000	4.000000	0.000000
20381.430748	-0.081213	0.577344	0.023966	81.698631	-11.341152	30.191942	-0.940668	0.000000	-1.197332	0.000000	0.000000	0.000000	-0.008027	-0.002490	0.005808	0.000000	0.000000	2.000000	4.000000	0.000000
20381.434081	-0.081289	0.577354	0.023994	81.698586	-11.346589	30.191910	-0.939330	0.000000	-1.198300	0.000000	0.000000	0.000000	-0.022582	0.002981	0.008516	0.000000	0.000000	2.000000	4.000000	0.000000
20381.437414	-0.081289	0.577354	0.023994	81.698586	-11.346589	30.191910	-0.939330	0.000000	-1.198300	0.000000	0.000000	0.000000	-0.022582	0.002981	0.008516	0.000000	0.000000	2.000000	4.000000	0.000000
20381.440748	-0.081289	0.577354	0.023994	81.698586	-11.346589	30.191910	-0.939330	0.000000	-1.198300	0.000000	0.000000	0.000000	-0.022582	0.002981	0.008516	0.000000	0.000000	2.000000	4.000000	0.000000
20381.444081	-0.081289	0.577354	0.023994	81.695480	-11.345935	30.192602	-0.935567	0.000000	-1.199720	0.000000	0.000000	0.000000	-0.022582	0.002981	0.008516	0.000000	0.000000	2.000000	4.000000	0.000000
20381.447414	-0.081291	0.577372	0.024011	81.695480	-11.345935	30.192602	-0.935567	0.000000	-1.199720	0.000000	0.000000	0.000000	-0.000847	0.005488	0.005023	0.000000	0.000000	2.000000	4.000000	0.000000
20381.450748	-0.081291	0.577372	0.024011	81.695480	-11.345935	30.192602	-0.935567	0.000000	-1.199720	0.000000	0.000000	0.000000	-0.000847	0.005488	0.005023	0.000000	0.000000	2.000000	4.000000	0.000000
20381.454081	-0.081291	0.577372	0.024011	81.695480	-11.345935	30.192602	-0.935567	0.000000	-1.199720	0.000000	0.000000	0.000000	-0.000847	0.005488	0.005023	0.000000	0.000000	2.000000	4.000000	0.000000
20381.457414	-0.081291	0.577372	0.024011	81.695480	-11.345935	30.192602	-0.935567	0.000000	-1.199720	0.000000	0.000000	0.000000	-0.000847	0.005488	0.005023	0.000000	0.000000	2.000000	4.000000	0.000000
20381.460748	-0.081291	0.577372	0.024011	81.695480	-11.345935	30.192602	-0.935567	0.000000	-1.199720	0.000000	0.000000	0.000000	0.000000	-0.000002	0.000000	0.000000	0.000000	2.000000	4.000000	0.000000
20381.464081	-0.081291	0.577372	0.024011	81.692345	-11.345268	30.193262	-0.935426	0.000000	-1.200557	0.000000	0.000000	0.000000	0.000000	-0.000002	0.000000	0.000000	0.000000	2.000000	4.000000	0.000000
20381.467414	-0.081291	0.577372	0.024011	81.692345	-11.345268	30.193262	-0.935426	0.000000	-1.200557	0.000000	0.000000	0.000000	0.000000	-0.000002	0.000000	0.000000	0.000000	2.000000	4.000000	0.000000
20381.470748	-0.081291	0.577372	0.024011	81.692345	-11.345268	30.193262	-0.935426	0.000000	-1.200557	0.000000	0.000000	0.000000	0.000000	-0.000002	0.000000	0.000000	0.000000	2.000000	4.000000	0.000000
20381.474081	-0.081290	0.577399	0.024005	81.692345	-11.345268	30.193262	-0.935426	0.000000	-1.200557	0.000000	0.000000	0.000000	0.000327	0.008000	-0.001943	0.000000	0.000000	2.000000	4.000000	0.000000
20381.477414	-0.081290	0.577399	0.024005	81.692345	-11.345268	30.193262	-0.935426	0.000000	-1.200557	0.000000	0.000000	0.000000	0.000327	0.008000	-0.001943	0.000000	0.000000	2.000000	4.000000	0.000000
20381.480748	-0.081290	0.577399	0.024005	81.692345	-11.345268	30.193262	-0.935426	0.000000	-1.200557	0.000000	0.000000	0.000000	0.000327	0.008000	-0.001943	0.000000	0.000000	2.000000	4.000000	0.000000
20381.484081	-0.081290	0.577399	0.024005	81.692345	-11.345268	30.193262	-0.935480	0.000000	-1.200233	0.000000	0.000000	0.000000	0.000327	0.008000	-0.001943	0.000000	0.000000	2.000000	4.000000	0.000000
20381.487414	-0.081286	0.577407	0.023981	81.692345	-11.345268	30.193262	-0.935480	0.000000	-1.200233	0.000000	0.000000	0.000000	0.001175	0.002515	-0.006965	0.000000	0.000000	2.000000	4.000000	0.000000
20381.490748	-0.081286	0.577407	0.023981	81.692345	-11.345268	30.193262	-0.935480	0.000000	-1.200233	0.000000	0.000000	0.000000	0.001175	0.002515	-0.006965	0.000000	0.000000	2.000000	4.000000	0.000000
20381.494081	-0.081286	0.577407	0.023981	81.692345	-11.345268	30.193262	-0.935480	0.000000	-1.200233	0.000000	0.000000	0.000000	0.001175	0.002515	-0.006965	0.000000	0.000000	2.000000	4.000000	0.000000
20381.497414	-0.081286	0.577407	0.023981	81.692345	-11.345268	30.193262	-0.935480	0.000000	-1.200233	0.000000	0.000000	0.000000	0.001175	0.002515	-0.006965	0.000000	0.000000	2.000000	4.000000	0.000000
20381.500748	-0.081283	0.577415	0.023958	81.692345	-11.345268	30.193262	-0.935480	0.000000	-1.200233	0.000000	0.000000	0.000000	0.001176	0.002484	-0.006965	0.000000	0.000000	2.000000	4.000000	0.000000
20381.504081	-0.081283	0.577415	0.023958	81.689224	-11.344623	30.193924	-0.935676	0.000000	-1.199072	0.000000	0.000000	0.000000	0.001176	0.002484	-0.006965	0.000000	0.000000	2.000000	4.000000	0.000000
20381.507414	-0.081283	0.577415	0.023958	81.689224	-11.344623	30.193924	-0.935676	0.000000	-1.199072	0.000000	0.000000	0.000000	0.001176	0.002484	-0.006965	0.000000	0.000000	2.000000	4.000000	0.000000
20381.510748	-0.081283	0.577415	0.023958	81.689224	-11.344623	30.193924	-0.935676	0.000000	-1.199072	0.000000	0.000000	0.000000	0.001176	0.002484	-0.006965	0.000000	0.000000	2.000000	4.000000	0.000000
20381.514081	-0.081247	0.577467	0.023886	81.689224	-11.341902	30.193932	-0.935872	0.000000	-1.197911	0.000000	0.000000	0.000000	0.010710	0.015508	-0.021681	0.000000	0.000000	2.000000	4.000000	0.000000
20381.517414	-0.081247	0.577467	0.023886	81.689224	-11.341902	30.193932	-0.935872	0.000000	-1.197911	0.000000	0.000000	0.000000	0.010710	0.015508	-0.021681	0.000000	0.000000	2.000000	4.000000	0.000000
20381.520748	-0.081247	0.577467	0.023886	81.689224	-11.341902	30.193932	-0.935872	0.000000	-1.197911	0.000000	0.000000	0.000000	0.010710	0.015508	-0.021681	0.000000	0.000000	2.000000	4.000000	0.000000
20381.524081	-0.081247	0.577467	0.023886	81.686104	-11.341247	30.194590	-0.937657	0.000000	-1.194298	0.000000	0.000000	0.000000	0.010710	0.015508	-0.021681	0.000000	0.000000	2.000000	4.000000	0.000000
20381.527414	-0.081246	0.577494	0.023879	81.686104	-11.341247	30.194590	-0.937657	0.000000	-1.194298	0.000000	0.000000	0.000000	0.000328	0.007988	-0.001944	0.000000	0.000000	2.000000	4.000000	0.000000
20381.530748	-0.081246	0.577494	0.023879	81.686104	-11.341247	30.194590	-0.937657	0.000000	-1.194298	0.000000	0.000000	0.000000	0.000328	0.007988	-0.001944	0.000000	0.000000	2.000000	4.000000	0.000000
20381.534081	-0.081246	0.577494	0.023879	81.682938	-11.343311	30.195246	-0.937657	0.000000	-1.194298	0.000000	0.000000	0.000000	0.000328	0.007988	-0.001944	0.000000	0.000000	2.000000	4.000000	0.000000
20381.537414	-0.081246	0.577494	0.023879	81.682938	-11.343311	30.195246	-0.937657	0.000000	-1.194298	0.000000	0.000000	0.000000	0.000328	0.007988	-0.001944	0.000000	0.000000	2.000000	4.000000	0.000000
20381.540748	-0.081264	0.577529	0.023846	81.682938	-11.343311	30.195246	-0.937657	0.000000	-1.194298	0.000000	0.000000	0.000000	-0.005345	0.010505	-0.010067	0.000000	0.000000	2.000000	4.000000	0.000000
20381.544081	-0.081264	0.577529	0.023846	81.676689	-11.344711	30.196577	-0.937712	0.000000	-1.193974	0.000000	0.000000	0.000000	-0.005345	0.010505	-0.010067	0.000000	0.000000	2.000000	4.000000	0.000000
20381.547414	-0.081264	0.577529	0.023846	81.676689	-11.344711	30.196577	-0.937712	0.000000	-1.193974	0.000000	0.000000	0.000000	-0.005345	0.010505	-0.010067	0.000000	0.000000	2.000000	4.000000	0.000000
20381.550748	-0.081264	0.577529	0.023846	81.676689	-11.344711	30.196577	-0.937712	0.000000	-1.193974	0.000000	0.000000	0.000000	-0.005345	0.010505	-0.010067	0.000000	0.000000	2.000000	4.000000	0.000000
20381.554081	-0.081318	0.577584	0.023888	81.673576	-11.346777	30.197241	-0.936821	0.000000	-1.192296	0.000000	0.000000	0.000000	-0.016249	0.016488	0.012747	0.000000	0.000000	2.000000	4.000000	0.000000
20381.557414	-0.081318	0.577584	0.023888	81.673576	-11.346777	30.197241	-0.936821	0.000000	-1.192296	0.000000	0.000000	0.000000	-0.016249	0.016488	0.012747	0.000000	0.000000	2.000000	4.000000	0.000000
20381.560748	-0.081318	0.577584	0.023888	81.673576	-11.346777	30.197241	-0.936821	0.000000	-1.192296	0.000000	0.000000	0.000000	-0.016249	0.016488	0.012747	0.000000	0.000000	2.000000	4.000000	0.000000
20381.564081	-0.081318	0.577584	0.023888	81.670441	-11.348852	30.197899	-0.934113	0.000000	-1.194421	0.000000	0.000000	0.000000	-0.016249	0.016488	0.012747	0.000000	0.000000	2.000000	4.000000	0.000000
20381.567414	-0.081343	0.577602	0.023901	81.670441	-11.348852	30.197899	-0.934113	0.000000	-1.194421	0.000000	0.000000	0.000000	-0.007701	0.005513	0.003862	0.000000	0.000000	2.000000	4.000000	0.000000
20381.570748	-0.081343	0.577602	0.023901	81.670441	-11.348852	30.197899	-0.934113	0.000000	-1.194421	0.000000	0.000000	0.000000	-0.007701	0.005513	0.003862	0.000000	0.000000	2.000000	4.000000	0.000000
20381.574081	-0.081343	0.577602	0.023901	81.667305	-11.350911	30.198545	-0.934113	0.000000	-1.194421	0.000000	0.000000	0.000000	-0.007701	0.005513	0.003862	0.000000	0.000000	2.000000	4.000000	0.000000
20381.577414	-0.081343	0.577602	0.023901	81.667305	-11.350911	30.198545	-0.934113	0.000000	-1.194421	0.000000	0.000000	0.000000	-0.007701	0.005513	0.003862	0.000000	0.000000	2.000000	4.000000	0.000000
20381.580748	-0.081373	0.577612	0.023937	81.667305	-11.350911	30.198545	-0.934113	0.000000	-1.194421	0.000000	0.000000	0.000000	-0.008879	0.002990	0.010826	0.000000	0.000000	2.000000	4.000000	0.000000
20381.584081	-0.081373	0.577612	0.023937	81.664238	-11.340248	30.210932	-0.932830	0.000000	-1.195064	0.000000	0.000000	0.000000	-0.008879	0.002990	0.010826	0.000000	0.000000	2.000000	4.000000	0.000000
20381.587414	-0.081373	0.577612	0.023937	81.664238	-11.340248	30.210932	-0.932830	0.000000	-1.195064	0.000000	0.000000	0.000000	-0.008879	0.002990	0.010826	0.000000	0.000000	2.000000	4.000000	0.000000
20381.590748	-0.081373	0.577612	0.023937	81.664238	-11.340248	30.210932	-0.932830	0.000000	-1.195064	0.000000	0.000000	0.000000	-0.008879	0.002990	0.010826	0.000000	0.000000	2.000000	4.000000	0.000000
20381.594081	-0.081388	0.577677	0.024028	81.658020	-11.328932	30.223957	-0.931350	0.000000	-1.196869	0.000000	0.000000	0.000000	-0.004574	0.019505	0.027041	0.000000	0.000000	2.000000	4.000000	0.000000
20381.597414	-0.081388	0.577677	0.024028	81.658020	-11.328932	30.223957	-0.931350	0.000000	-1.196869	0.000000	0.000000	0.000000	-0.004574	0.019505	0.027041	0.000000	0.000000	2.000000	4.000000	0.000000
20381.600748	-0.081388	0.577677	0.024028	81.658020	-11.328932	30.223957	-0.931350	0.000000	-1.196869	0.000000	0.000000	0.000000	-0.004574	0.019505	0.027041	0.000000	0.000000	2.000000	4.000000	0.000000
20381.604081	-0.081388	0.577677	0.024028	81.648613	-11.321568	30.225893	-0.930588	0.000000	-1.201375	0.000000	0.000000	0.000000	-0.004574	0.019505	0.027041	0.000000	0.000000	2.000000	4.000000	0.000000
20381.607414	-0.081348	0.577714	0.024069	81.648613	-11.321568	30.225893	-0.930588	0.000000	-1.201375	0.000000	0.000000	0.000000	0.012009	0.011001	0.012353	0.000000	0.000000	2.000000	4.000000	0.000000
20381.610748	-0.081348	0.577714	0.024069	81.648613	-11.321568	30.225893	-0.930588	0.000000	-1.201375	0.000000	0.000000	0.000000	0.012009	0.011001	0.012353	0.000000	0.000000	2.000000	4.000000	0.000000
20381.614081	-0.081348	0.577714	0.024069	81.642387	-11.314824	30.227207	-0.930588	0.000000	-1.201375	0.000000	0.000000	0.000000	0.012009	0.011001	0.012353	0.000000	0.000000	2.000000	4.000000	0.000000
20381.617414	-0.081348	0.577714	0.024069	81.642387	-11.314824	30.227207	-0.930588	0.000000	-1.201375	0.000000	0.000000	0.000000	0.012009	0.011001	0.012353	0.000000	0.000000	2.000000	4.000000	0.000000
20381.620748	-0.081308	0.577750	0.024110	81.642387	-11.314824	30.227207	-0.930588	0.000000	-1.201375	0.000000	0.000000	0.000000	0.012013	0.011009	0.012352	0.000000	0.000000	2.000000	4.000000	0.000000
20381.624081	-0.081308	0.577750	0.024110	81.636139	-11.310843	30.228502	-0.932589	0.000000	-1.203434	0.000000	0.000000	0.000000	0.012013	0.011009	0.012352	0.000000	0.000000	2.000000	4.000000	0.000000
20381.627414	-0.081308	0.577750	0.024110	81.636139	-11.310843	30.228502	-0.932589	0.000000	-1.203434	0.000000	0.000000	0.000000	0.012013	0.011009	0.012352	0.000000	0.000000	2.000000	4.000000	0.000000
20381.630748	-0.081308	0.577750	0.024110	81.636139	-11.310843	30.228502	-0.932589	0.000000	-1.203434	0.000000	0.000000	0.000000	0.012013	0.011009	0.012352	0.000000	0.000000	2.000000	4.000000	0.000000
20381.634081	-0.081303	0.577834	0.024221	81.626755	-11.308909	30.230459	-0.934592	0.000000	-1.205493	0.000000	0.000000	0.000000	0.001441	0.024987	0.033206	0.000000	0.000000	2.000000	4.000000	0.000000
20381.637414	-0.081303	0.577834	0.024221	81.626755	-11.308909	30.230459	-0.934592	0.000000	-1.205493	0.000000	0.000000	0.000000	0.001441	0.024987	0.033206	0.000000	0.000000	2.000000	4.000000	0.000000
20381.640748	-0.081303	0.577834	0.024221	81.626755	-11.308909	30.230459	-0.934592	0.000000	-1.205493	0.000000	0.000000	0.000000	0.001441	0.024987	0.033206	0.000000	0.000000	2.000000	4.000000	0.000000
20381.644081	-0.081312	0.577889	0.024271	81.617325	-11.307011	30.232351	-0.934832	0.000000	-1.211027	0.000000	0.000000	0.000000	-0.002543	0.016523	0.015046	0.000000	0.000000	2.000000	4.000000	0.000000
20381.647414	-0.081312	0.577889	0.024271	81.617325	-11.307011	30.232351	-0.934832	0.000000	-1.211027	0.000000	0.000000	0.000000	-0.002543	0.016523	0.015046	0.000000	0.000000	2.000000	4.000000	0.000000
20381.650748	-0.081312	0.577889	0.024271	81.617325	-11.307011	30.232351	-0.934832	0.000000	-1.211027	0.000000	0.000000	0.000000	-0.002543	0.016523	0.015046	0.000000	0.000000	2.000000	4.000000	0.000000
20381.654081	-0.081312	0.577889	0.024271	81.607964	-11.307809	30.234304	-0.934408	0.000000	-1.213535	0.000000	0.000000	0.000000	-0.002543	0.016523	0.015046	0.000000	0.000000	2.000000	4.000000	0.000000
20381.657414	-0.081347	0.577935	0.024340	81.607964	-11.307809	30.234304	-0.934408	0.000000	-1.213535	0.000000	0.000000	0.000000	-0.010574	0.014008	0.020851	0.000000	0.000000	2.000000	4.000000	0.000000
20381.660748	-0.081347	0.577935	0.024340	81.607964	-11.307809	30.234304	-0.934408	0.000000	-1.213535	0.000000	0.000000	0.000000	-0.010574	0.014008	0.020851	0.000000	0.000000	2.000000	4.000000	0.000000
20381.664081	-0.081347	0.577935	0.024340	81.598587	-11.305895	30.236244	-0.934408	0.000000	-1.213535	0.000000	0.000000	0.000000	-0.010574	0.014008	0.020851	0.000000	0.000000	2.000000	4.000000	0.000000
20381.667414	-0.081347	0.577935	0.024340	81.598587	-11.305895	30.236244	-0.934408	0.000000	-1.213535	0.000000	0.000000	0.000000	-0.010574	0.014008	0.020851	0.000000	0.000000	2.000000	4.000000	0.000000
20381.670748	-0.081359	0.577982	0.024414	81.598587	-11.305895	30.236244	-0.934408	0.000000	-1.213535	0.000000	0.000000	0.000000	-0.003717	0.014015	0.022006	0.000000	0.000000	2.000000	4.000000	0.000000
20381.674081	-0.081359	0.577982	0.024414	81.592323	-11.301915	30.237511	-0.932646	0.000000	-1.217010	0.000000	0.000000	0.000000	-0.003717	0.014015	0.022006	0.000000	0.000000	2.000000	4.000000	0.000000
20381.677414	-0.081359	0.577982	0.024414	81.592323	-11.301915	30.237511	-0.932646	0.000000	-1.217010	0.000000	0.000000	0.000000	-0.003717	0.014015	0.022006	0.000000	0.000000	2.000000	4.000000	0.000000
20381.680748	-0.081359	0.577982	0.024414	81.592323	-11.301915	30.237511	-0.932646	0.000000	-1.217010	0.000000	0.000000	0.000000	-0.003717	0.014015	0.022006	0.000000	0.000000	2.000000	4.000000	0.000000
20381.684081	-0.081332	0.578065	0.024528	81.582939	-11.300011	30.239437	-0.932026	0.000000	-1.220678	0.000000	0.000000	0.000000	0.008311	0.025026	0.034344	0.000000	0.000000	2.000000	4.000000	0.000000
20381.687414	-0.081332	0.578065	0.024528	81.582939	-11.300011	30.239437	-0.932026	0.000000	-1.220678	0.000000	0.000000	0.000000	0.008311	0.025026	0.034344	0.000000	0.000000	2.000000	4.000000	0.000000
20381.690748	-0.081332	0.578065	0.024528	81.582939	-11.300011	30.239437	-0.932026	0.000000	-1.220678	0.000000	0.000000	0.000000	0.008311	0.025026	0.034344	0.000000	0.000000	2.000000	4.000000	0.000000
20381.694081	-0.081332	0.578065	0.024528	81.573517	-11.295369	30.241364	-0.933411	0.000000	-1.226402	0.000000	0.000000	0.000000	0.008311	0.025026	0.034344	0.000000	0.000000	2.000000	4.000000	0.000000
20381.697414	-0.081340	0.578120	0.024578	81.573517	-11.295369	30.241364	-0.933411	0.000000	-1.226402	0.000000	0.000000	0.000000	-0.002537	0.016509	0.015034	0.000000	0.000000	2.000000	4.000000	0.000000
20381.700748	-0.081340	0.578120	0.024578	81.573517	-11.295369	30.241364	-0.933411	0.000000	-1.226402	0.000000	0.000000	0.000000	-0.002537	0.016509	0.015034	0.000000	0.000000	2.000000	4.000000	0.000000
20381.704081	-0.081340	0.578120	0.024578	81.564178	-11.290769	30.243282	-0.933411	0.000000	-1.226402	0.000000	0.000000	0.000000	-0.002537	0.016509	0.015034	0.000000	0.000000	2.000000	4.000000	0.000000
20381.707414	-0.081340	0.578120	0.024578	81.564178	-11.290769	30.243282	-0.933411	0.000000	-1.226402	0.000000	0.000000	0.000000	-0.002537	0.016509	0.015034	0.000000	0.000000	2.000000	4.000000	0.000000
20381.710748	-0.081326	0.578176	0.024632	81.564178	-11.290769	30.243282	-0.933411	0.000000	-1.226402	0.000000	0.000000	0.000000	0.004323	0.016538	0.016189	0.000000	0.000000	2.000000	4.000000	0.000000
20381.714081	-0.081326	0.578176	0.024632	81.557915	-11.292232	30.244560	-0.932988	0.000000	-1.228907	0.000000	0.000000	0.000000	0.004323	0.016538	0.016189	0.000000	0.000000	2.000000	4.000000	0.000000
20381.717414	-0.081326	0.578176	0.024632	81.557915	-11.292232	30.244560	-0.932988	0.000000	-1.228907	0.000000	0.000000	0.000000	0.004323	0.016538	0.016189	0.000000	0.000000	2.000000	4.000000	0.000000
20381.720748	-0.081326	0.578176	0.024632	81.557915	-11.292232	30.244560	-0.932988	0.000000	-1.228907	0.000000	0.000000	0.000000	0.004323	0.016538	0.016189	0.000000	0.000000	2.000000	4.000000	0.000000
20381.724081	-0.081359	0.578276	0.024689	81.548508	-11.290351	30.246441	-0.933709	0.000000	-1.231606	0.000000	0.000000	0.000000	-0.009915	0.030027	0.016922	0.000000	0.000000	2.000000	4.000000	0.000000
20381.727414	-0.081359	0.578276	0.024689	81.548508	-11.290351	30.246441	-0.933709	0.000000	-1.231606	0.000000	0.000000	0.000000	-0.009915	0.030027	0.016922	0.000000	0.000000	2.000000	4.000000	0.000000
20381.730748	-0.081359	0.578276	0.024689	81.548508	-11.290351	30.246441	-0.933709	0.000000	-1.231606	0.000000	0.000000	0.000000	-0.009915	0.030027	0.016922	0.000000	0.000000	2.000000	4.000000	0.000000
20381.734081	-0.081359	0.578276	0.024689	81.539124	-11.291208	30.248350	-0.932056	0.000000	-1.234426	0.000000	0.000000	0.000000	-0.009915	0.030027	0.016922	0.000000	0.000000	2.000000	4.000000	0.000000
20381.737414	-0.081390	0.578331	0.024735	81.539124	-11.291208	30.248350	-0.932056	0.000000	-1.234426	0.000000	0.000000	0.000000	-0.009398	0.016539	0.013865	0.000000	0.000000	2.000000	4.000000	0.000000
20381.740748	-0.081390	0.578331	0.024735	81.539124	-11.291208	30.248350	-0.932056	0.000000	-1.234426	0.000000	0.000000	0.000000	-0.009398	0.016539	0.013865	0.000000	0.000000	2.000000	4.000000	0.000000
20381.744081	-0.081390	0.578331	0.024735	81.529747	-11.292030	30.250267	-0.932056	0.000000	-1.234426	0.000000	0.000000	0.000000	-0.009398	0.016539	0.013865	0.000000	0.000000	2.000000	4.000000	0.000000
20381.747414	-0.081390	0.578331	0.024735	81.529747	-11.292030	30.250267	-0.932056	0.000000	-1.234426	0.000000	0.000000	0.000000	-0.009398	0.016539	0.013865	0.000000	0.000000	2.000000	4.000000	0.000000
20381.750748	-0.081418	0.578394	0.024758	81.529747	-11.292030	30.250267	-0.932056	0.000000	-1.234426	0.000000	0.000000	0.000000	-0.008227	0.019023	0.006897	0.000000	0.000000	2.000000	4.000000	0.000000
20381.754081	-0.081418	0.578394	0.024758	81.520340	-11.292894	30.252131	-0.930490	0.000000	-1.236737	0.000000	0.000000	0.000000	-0.008227	0.019023	0.006897	0.000000	0.000000	2.000000	4.000000	0.000000
20381.757414	-0.081418	0.578394	0.024758	81.520340	-11.292894	30.252131	-0.930490	0.000000	-1.236737	0.000000	0.000000	0.000000	-0.008227	0.019023	0.006897	0.000000	0.000000	2.000000	4.000000	0.000000
20381.760748	-0.081418	0.578394	0.024758	81.520340	-11.292894	30.252131	-0.930490	0.000000	-1.236737	0.000000	0.000000	0.000000	-0.008227	0.019023	0.006897	0.000000	0.000000	2.000000	4.000000	0.000000
20381.764081	-0.081476	0.578513	0.024827	81.510986	-11.293736	30.254036	-0.929119	0.000000	-1.237886	0.000000	0.000000	0.000000	-0.017625	0.035575	0.020749	0.000000	0.000000	2.000000	4.000000	0.000000
20381.767414	-0.081476	0.578513	0.024827	81.510986	-11.293736	30.254036	-0.929119	0.000000	-1.237886	0.000000	0.000000	0.000000	-0.017625	0.035575	0.020749	0.000000	0.000000	2.000000	4.000000	0.000000
20381.770748	-0.081476	0.578513	0.024827	81.510986	-11.293736	30.254036	-0.929119	0.000000	-1.237886	0.000000	0.000000	0.000000	-0.017625	0.035575	0.020749	0.000000	0.000000	2.000000	4.000000	0.000000
20381.774081	-0.081476	0.578513	0.024827	81.498459	-11.293963	30.248556	-0.926181	0.000000	-1.241345	0.000000	0.000000	0.000000	-0.017625	0.035575	0.020749	0.000000	0.000000	2.000000	4.000000	0.000000
20381.777414	-0.081503	0.578603	0.024843	81.498459	-11.293963	30.248556	-0.926181	0.000000	-1.241345	0.000000	0.000000	0.000000	-0.007891	0.027054	0.004925	0.000000	0.000000	2.000000	4.000000	0.000000
20381.780748	-0.081503	0.578603	0.024843	81.498459	-11.293963	30.248556	-0.926181	0.000000	-1.241345	0.000000	0.000000	0.000000	-0.007891	0.027054	0.004925	0.000000	0.000000	2.000000	4.000000	0.000000
20381.784081	-0.081532	0.578712	0.024876	81.485947	-11.294215	30.243084	-0.926181	0.000000	-1.241345	0.000000	0.000000	0.000000	-0.008739	0.032573	0.009922	0.000000	0.000000	2.000000	4.000000	0.000000
20381.787414	-0.081532	0.578712	0.024876	81.485947	-11.294215	30.243084	-0.926181	0.000000	-1.241345	0.000000	0.000000	0.000000	-0.008739	0.032573	0.009922	0.000000	0.000000	2.000000	4.000000	0.000000
20381.790748	-0.081532	0.578712	0.024876	81.485947	-11.294215	30.243084	-0.926181	0.000000	-1.241345	0.000000	0.000000	0.000000	-0.008739	0.032573	0.009922	0.000000	0.000000	2.000000	4.000000	0.000000
20381.794081	-0.081532	0.578712	0.024876	81.470299	-11.293839	30.222279	-0.923410	0.000000	-1.243819	0.000000	0.000000	0.000000	-0.008739	0.032573	0.009922	0.000000	0.000000	2.000000	4.000000	0.000000
20381.797414	-0.081565	0.578812	0.024933	81.470299	-11.293839	30.222279	-0.923410	0.000000	-1.243819	0.000000	0.000000	0.000000	-0.009917	0.030059	0.016880	0.000000	0.000000	2.000000	4.000000	0.000000
20381.800748	-0.081565	0.578812	0.024933	81.470299	-11.293839	30.222279	-0.923410	0.000000	-1.243819	0.000000	0.000000	0.000000	-0.009917	0.030059	0.016880	0.000000	0.000000	2.000000	4.000000	0.000000
20381.804081	-0.081565	0.578812	0.024933	81.454659	-11.293486	30.201454	-0.923410	0.000000	-1.243819	0.000000	0.000000	0.000000	-0.009917	0.030059	0.016880	0.000000	0.000000	2.000000	4.000000	0.000000
20381.807414	-0.081565	0.578812	0.024933	81.454659	-11.293486	30.201454	-0.923410	0.000000	-1.243819	0.000000	0.000000	0.000000	-0.009917	0.030059	0.016880	0.000000	0.000000	2.000000	4.000000	0.000000
20381.810748	-0.081598	0.578912	0.024989	81.454659	-11.293486	30.201454	-0.923410	0.000000	-1.243819	0.000000	0.000000	0.000000	-0.009917	0.030085	0.016871	0.000000	0.000000	2.000000	4.000000	0.000000
20381.814081	-0.081598	0.578912	0.024989	81.439018	-11.290422	30.188610	-0.921757	0.000000	-1.246632	0.000000	0.000000	0.000000	-0.009917	0.030085	0.016871	0.000000	0.000000	2.000000	4.000000	0.000000
20381.817414	-0.081598	0.578912	0.024989	81.439018	-11.290422	30.188610	-0.921757	0.000000	-1.246632	0.000000	0.000000	0.000000	-0.009917	0.030085	0.016871	0.000000	0.000000	2.000000	4.000000	0.000000
20381.820748	-0.081598	0.578912	0.024989	81.439018	-11.290422	30.188610	-0.921757	0.000000	-1.246632	0.000000	0.000000	0.000000	-0.009917	0.030085	0.016871	0.000000	0.000000	2.000000	4.000000	0.000000
20381.824081	-0.081645	0.579104	0.025128	81.420250	-11.289483	30.184338	-0.920104	0.000000	-1.249444	0.000000	0.000000	0.000000	-0.014147	0.057705	0.041846	0.000000	0.000000	2.000000	4.000000	0.000000
20381.827414	-0.081645	0.579104	0.025128	81.420250	-11.289483	30.184338	-0.920104	0.000000	-1.249444	0.000000	0.000000	0.000000	-0.014147	0.057705	0.041846	0.000000	0.000000	2.000000	4.000000	0.000000
20381.830748	-0.081645	0.579104	0.025128	81.420250	-11.289483	30.184338	-0.920104	0.000000	-1.249444	0.000000	0.000000	0.000000	-0.014147	0.057705	0.041846	0.000000	0.000000	2.000000	4.000000	0.000000
20381.834081	-0.081645	0.579104	0.025128	81.403809	-11.286362	30.187496	-0.917746	0.000000	-1.256418	0.000000	0.000000	0.000000	-0.014147	0.057705	0.041846	0.000000	0.000000	2.000000	4.000000	0.000000
20381.837414	-0.081665	0.579233	0.025245	81.403809	-11.286362	30.187496	-0.917746	0.000000	-1.256418	0.000000	0.000000	0.000000	-0.005919	0.038655	0.034965	0.000000	0.000000	2.000000	4.000000	0.000000
20381.840748	-0.081665	0.579233	0.025245	81.403809	-11.286362	30.187496	-0.917746	0.000000	-1.256418	0.000000	0.000000	0.000000	-0.005919	0.038655	0.034965	0.000000	0.000000	2.000000	4.000000	0.000000
20381.844081	-0.081678	0.579352	0.025322	81.387344	-11.283259	30.190639	-0.917746	0.000000	-1.256418	0.000000	0.000000	0.000000	-0.003892	0.035628	0.022992	0.000000	0.000000	2.000000	4.000000	0.000000
20381.847414	-0.081678	0.579352	0.025322	81.387344	-11.283259	30.190639	-0.917746	0.000000	-1.256418	0.000000	0.000000	0.000000	-0.003892	0.035628	0.022992	0.000000	0.000000	2.000000	4.000000	0.000000
20381.850748	-0.081678	0.579352	0.025322	81.387344	-11.283259	30.190639	-0.917746	0.000000	-1.256418	0.000000	0.000000	0.000000	-0.003892	0.035628	0.022992	0.000000	0.000000	2.000000	4.000000	0.000000
20381.854081	-0.081678	0.579352	0.025322	81.375526	-11.281260	30.192732	-0.916111	0.000000	-1.266078	0.000000	0.000000	0.000000	-0.003892	0.035628	0.022992	0.000000	0.000000	2.000000	4.000000	0.000000
20381.857414	-0.081692	0.579444	0.025405	81.375526	-11.281260	30.192732	-0.916111	0.000000	-1.266078	0.000000	0.000000	0.000000	-0.004225	0.027621	0.024956	0.000000	0.000000	2.000000	4.000000	0.000000
20381.860748	-0.081692	0.579444	0.025405	81.375526	-11.281260	30.192732	-0.916111	0.000000	-1.266078	0.000000	0.000000	0.000000	-0.004225	0.027621	0.024956	0.000000	0.000000	2.000000	4.000000	0.000000
20381.864081	-0.081706	0.579536	0.025488	81.376045	-11.281931	30.192118	-0.916111	0.000000	-1.266078	0.000000	0.000000	0.000000	-0.004224	0.027625	0.024949	0.000000	0.000000	2.000000	4.000000	0.000000
20381.867414	-0.081706	0.579536	0.025488	81.376045	-11.281931	30.192118	-0.916111	0.000000	-1.266078	0.000000	0.000000	0.000000	-0.004224	0.027625	0.024949	0.000000	0.000000	2.000000	4.000000	0.000000
20381.870748	-0.081706	0.579536	0.025488	81.376045	-11.281931	30.192118	-0.916111	0.000000	-1.266078	0.000000	0.000000	0.000000	-0.004224	0.027625	0.024949	0.000000	0.000000	2.000000	4.000000	0.000000
20381.874081	-0.081706	0.579536	0.025488	81.377419	-11.285422	30.191397	-0.914703	0.000000	-1.274395	0.000000	0.000000	0.000000	-0.004224	0.027625	0.024949	0.000000	0.000000	2.000000	4.000000	0.000000
20381.877414	-0.081739	0.579637	0.025544	81.377419	-11.285422	30.191397	-0.914703	0.000000	-1.274395	0.000000	0.000000	0.000000	-0.009917	0.030137	0.016812	0.000000	0.000000	2.000000	4.000000	0.000000
20381.880748	-0.081739	0.579637	0.025544	81.377419	-11.285422	30.191397	-0.914703	0.000000	-1.274395	0.000000	0.000000	0.000000	-0.009917	0.030137	0.016812	0.000000	0.000000	2.000000	4.000000	0.000000
20381.884081	-0.081739	0.579637	0.025544	81.367188	-11.286271	30.185318	-0.914703	0.000000	-1.274395	0.000000	0.000000	0.000000	-0.009917	0.030137	0.016812	0.000000	0.000000	2.000000	4.000000	0.000000
20381.887414	-0.081739	0.579637	0.025544	81.367188	-11.286271	30.185318	-0.914703	0.000000	-1.274395	0.000000	0.000000	0.000000	-0.009917	0.030137	0.016812	0.000000	0.000000	2.000000	4.000000	0.000000
20381.890748	-0.081769	0.579719	0.025583	81.367188	-11.286271	30.185318	-0.914703	0.000000	-1.274395	0.000000	0.000000	0.000000	-0.009072	0.024616	0.011817	0.000000	0.000000	2.000000	4.000000	0.000000
20381.894081	-0.081769	0.579719	0.025583	81.354713	-11.281146	30.171795	-0.913050	0.000000	-1.277197	0.000000	0.000000	0.000000	-0.009072	0.024616	0.011817	0.000000	0.000000	2.000000	4.000000	0.000000
20381.897414	-0.081769	0.579719	0.025583	81.354713	-11.281146	30.171795	-0.913050	0.000000	-1.277197	0.000000	0.000000	0.000000	-0.009072	0.024616	0.011817	0.000000	0.000000	2.000000	4.000000	0.000000
20381.900748	-0.081769	0.579719	0.025583	81.354713	-11.281146	30.171795	-0.913050	0.000000	-1.277197	0.000000	0.000000	0.000000	-0.009072	0.024616	0.011817	0.000000	0.000000	2.000000	4.000000	0.000000
20381.904081	-0.081737	0.579811	0.025674	81.348465	-11.277205	30.157082	-0.911538	0.000000	-1.279167	0.000000	0.000000	0.000000	0.009531	0.027642	0.027256	0.000000	0.000000	2.000000	4.000000	0.000000
20381.907414	-0.081737	0.579811	0.025674	81.348465	-11.277205	30.157082	-0.911538	0.000000	-1.279167	0.000000	0.000000	0.000000	0.009531	0.027642	0.027256	0.000000	0.000000	2.000000	4.000000	0.000000
20381.910748	-0.081737	0.579811	0.025674	81.348465	-11.277205	30.157082	-0.911538	0.000000	-1.279167	0.000000	0.000000	0.000000	0.009531	0.027642	0.027256	0.000000	0.000000	2.000000	4.000000	0.000000
20381.914081	-0.081737	0.579811	0.025674	81.342201	-11.270590	30.142311	-0.913126	0.000000	-1.283710	0.000000	0.000000	0.000000	0.009531	0.027642	0.027256	0.000000	0.000000	2.000000	4.000000	0.000000
20381.917414	-0.081697	0.579848	0.025715	81.342201	-11.270590	30.142311	-0.913126	0.000000	-1.283710	0.000000	0.000000	0.000000	0.012067	0.011057	0.012297	0.000000	0.000000	2.000000	4.000000	0.000000
20381.920748	-0.081697	0.579848	0.025715	81.342201	-11.270590	30.142311	-0.913126	0.000000	-1.283710	0.000000	0.000000	0.000000	0.012067	0.011057	0.012297	0.000000	0.000000	2.000000	4.000000	0.000000
20381.924081	-0.081697	0.579848	0.025715	81.339073	-11.267269	30.142929	-0.913126	0.000000	-1.283710	0.000000	0.000000	0.000000	0.012067	0.011057	0.012297	0.000000	0.000000	2.000000	4.000000	0.000000
20381.927414	-0.081697	0.579848	0.025715	81.339073	-11.267269	30.142929	-0.913126	0.000000	-1.283710	0.000000	0.000000	0.000000	0.012067	0.011057	0.012297	0.000000	0.000000	2.000000	4.000000	0.000000
20381.930748	-0.081677	0.579866	0.025736	81.339073	-11.267269	30.142929	-0.913126	0.000000	-1.283710	0.000000	0.000000	0.000000	0.006033	0.005555	0.006148	0.000000	0.000000	2.000000	4.000000	0.000000
20381.934081	-0.081677	0.579866	0.025736	81.339073	-11.264565	30.142923	-0.915138	0.000000	-1.285759	0.000000	0.000000	0.000000	0.006033	0.005555	0.006148	0.000000	0.000000	2.000000	4.000000	0.000000
20381.937414	-0.081677	0.579866	0.025736	81.339073	-11.264565	30.142923	-0.915138	0.000000	-1.285759	0.000000	0.000000	0.000000	0.006033	0.005555	0.006148	0.000000	0.000000	2.000000	4.000000	0.000000
20381.940748	-0.081677	0.579866	0.025736	81.339073	-11.264565	30.142923	-0.915138	0.000000	-1.285759	0.000000	0.000000	0.000000	0.006033	0.005555	0.006148	0.000000	0.000000	2.000000	4.000000	0.000000
20381.944081	-0.081676	0.579893	0.025729	81.335945	-11.266684	30.143534	-0.916143	0.000000	-1.286784	0.000000	0.000000	0.000000	0.000336	0.008014	-0.001983	0.000000	0.000000	2.000000	4.000000	0.000000
20381.947414	-0.081676	0.579893	0.025729	81.335945	-11.266684	30.143534	-0.916143	0.000000	-1.286784	0.000000	0.000000	0.000000	0.000336	0.008014	-0.001983	0.000000	0.000000	2.000000	4.000000	0.000000
20381.950748	-0.081676	0.579893	0.025729	81.335945	-11.266684	30.143534	-0.916143	0.000000	-1.286784	0.000000	0.000000	0.000000	0.000336	0.008014	-0.001983	0.000000	0.000000	2.000000	4.000000	0.000000
20381.954081	-0.081676	0.579893	0.025729	81.332855	-11.256428	30.147503	-0.916199	0.000000	-1.286453	0.000000	0.000000	0.000000	0.000336	0.008014	-0.001983	0.000000	0.000000	2.000000	4.000000	0.000000
20381.957414	-0.081679	0.579911	0.025746	81.332855	-11.256428	30.147503	-0.916199	0.000000	-1.286453	0.000000	0.000000	0.000000	-0.000844	0.005533	0.004984	0.000000	0.000000	2.000000	4.000000	0.000000
20381.960748	-0.081679	0.579911	0.025746	81.332855	-11.256428	30.147503	-0.916199	0.000000	-1.286453	0.000000	0.000000	0.000000	-0.000844	0.005533	0.004984	0.000000	0.000000	2.000000	4.000000	0.000000
20381.964081	-0.081679	0.579911	0.025746	81.332855	-11.256406	30.139542	-0.916199	0.000000	-1.286453	0.000000	0.000000	0.000000	-0.000844	0.005533	0.004984	0.000000	0.000000	2.000000	4.000000	0.000000
20381.967414	-0.081679	0.579911	0.025746	81.332855	-11.256406	30.139542	-0.916199	0.000000	-1.286453	0.000000	0.000000	0.000000	-0.000844	0.005533	0.004984	0.000000	0.000000	2.000000	4.000000	0.000000
20381.970748	-0.081679	0.579911	0.025746	81.332855	-11.256406	30.139542	-0.916199	0.000000	-1.286453	0.000000	0.000000	0.000000	-0.000001	0.000007	-0.000000	0.000000	0.000000	2.000000	4.000000	0.000000
20381.974081	-0.081679	0.579911	0.025746	81.329773	-11.243448	30.135492	-0.916058	0.000000	-1.287284	0.000000	0.000000	0.000000	-0.000001	0.000007	-0.000000	0.000000	0.000000	2.000000	4.000000	0.000000
20381.977414	-0.081679	0.579911	0.025746	81.329773	-11.243448	30.135492	-0.916058	0.000000	-1.287284	0.000000	0.000000	0.000000	-0.000001	0.000007	-0.000000	0.000000	0.000000	2.000000	4.000000	0.000000
20381.980748	-0.081679	0.579911	0.025746	81.329773	-11.243448	30.135492	-0.916058	0.000000	-1.287284	0.000000	0.000000	0.000000	-0.000001	0.000007	-0.000000	0.000000	0.000000	2.000000	4.000000	0.000000
20381.984081	-0.081639	0.579948	0.025787	81.326645	-11.240143	30.112185	-0.916058	0.000000	-1.287284	0.000000	0.000000	0.000000	0.012070	0.011067	0.012292	0.000000	0.000000	2.000000	4.000000	0.000000
20381.987414	-0.081639	0.579948	0.025787	81.326645	-11.240143	30.112185	-0.916058	0.000000	-1.287284	0.000000	0.000000	0.000000	0.012070	0.011067	0.012292	0.000000	0.000000	2.000000	4.000000	0.000000
20381.990748	-0.081639	0.579948	0.025787	81.326645	-11.240143	30.112185	-0.916058	0.000000	-1.287284	0.000000	0.000000	0.000000	0.012070	0.011067	0.012292	0.000000	0.000000	2.000000	4.000000	0.000000
20381.994081	-0.081639	0.579948	0.025787	81.323524	-11.236848	30.112757	-0.918070	0.000000	-1.289333	0.000000	0.000000	0.000000	0.012070	0.011067	0.012292	0.000000	0.000000	2.000000	4.000000	0.000000
20381.997414	-0.081618	0.579967	0.025807	81.323524	-11.236848	30.112757	-0.918070	0.000000	-1.289333	0.000000	0.000000	0.000000	0.006036	0.005528	0.006146	0.000000	0.000000	2.000000	4.000000	0.000000
20382.000748	-0.081618	0.579967	0.025807	81.323524	-11.236848	30.112757	-0.918070	0.000000	-1.289333	0.000000	0.000000	0.000000	0.006036	0.005528	0.006146	0.000000	0.000000	2.000000	4.000000	0.000000
20382.004081	-0.081618	0.579967	0.025807	81.320404	-11.230803	30.113361	-0.918070	0.000000	-1.289333	0.000000	0.000000	0.000000	0.006036	0.005528	0.006146	0.000000	0.000000	2.000000	4.000000	0.000000
20382.007414	-0.081618	0.579967	0.025807	81.320404	-11.230803	30.113361	-0.918070	0.000000	-1.289333	0.000000	0.000000	0.000000	0.006036	0.005528	0.006146	0.000000	0.000000	2.000000	4.000000	0.000000
20382.010748	-0.081575	0.579985	0.025831	81.320404	-11.230803	30.113361	-0.918070	0.000000	-1.289333	0.000000	0.000000	0.000000	0.012917	0.005551	0.007307	0.000000	0.000000	2.000000	4.000000	0.000000
20382.014081	-0.081575	0.579985	0.025831	81.317284	-11.227518	30.113953	-0.919076	0.000000	-1.290357	0.000000	0.000000	0.000000	0.012917	0.005551	0.007307	0.000000	0.000000	2.000000	4.000000	0.000000
20382.017414	-0.081575	0.579985	0.025831	81.317284	-11.227518	30.113953	-0.919076	0.000000	-1.290357	0.000000	0.000000	0.000000	0.012917	0.005551	0.007307	0.000000	0.000000	2.000000	4.000000	0.000000
20382.020748	-0.081575	0.579985	0.025831	81.317284	-11.227518	30.113953	-0.919076	0.000000	-1.290357	0.000000	0.000000	0.000000	0.012917	0.005551	0.007307	0.000000	0.000000	2.000000	4.000000	0.000000
20382.024081	-0.081561	0.580040	0.025885	81.310989	-11.226309	30.115158	-0.921229	0.000000	-1.291575	0.000000	0.000000	0.000000	0.004355	0.016597	0.016108	0.000000	0.000000	2.000000	4.000000	0.000000
20382.027414	-0.081561	0.580040	0.025885	81.310989	-11.226309	30.115158	-0.921229	0.000000	-1.291575	0.000000	0.000000	0.000000	0.004355	0.016597	0.016108	0.000000	0.000000	2.000000	4.000000	0.000000
20382.030748	-0.081561	0.580040	0.025885	81.310989	-11.226309	30.115158	-0.921229	0.000000	-1.291575	0.000000	0.000000	0.000000	0.004355	0.016597	0.016108	0.000000	0.000000	2.000000	4.000000	0.000000
20382.034081	-0.081561	0.580040	0.025885	81.304779	-11.227882	30.116341	-0.921955	0.000000	-1.294259	0.000000	0.000000	0.000000	0.004355	0.016597	0.016108	0.000000	0.000000	2.000000	4.000000	0.000000
20382.037414	-0.081589	0.580077	0.025915	81.304779	-11.227882	30.116341	-0.921955	0.000000	-1.294259	0.000000	0.000000	0.000000	-0.008563	0.011081	0.008801	0.000000	0.000000	2.000000	4.000000	0.000000
20382.040748	-0.081589	0.580077	0.025915	81.304779	-11.227882	30.116341	-0.921955	0.000000	-1.294259	0.000000	0.000000	0.000000	-0.008563	0.011081	0.008801	0.000000	0.000000	2.000000	4.000000	0.000000
20382.044081	-0.081589	0.580077	0.025915	81.298546	-11.217081	30.128853	-0.921955	0.000000	-1.294259	0.000000	0.000000	0.000000	-0.008563	0.011081	0.008801	0.000000	0.000000	2.000000	4.000000	0.000000
20382.047414	-0.081589	0.580077	0.025915	81.298546	-11.217081	30.128853	-0.921955	0.000000	-1.294259	0.000000	0.000000	0.000000	-0.008563	0.011081	0.008801	0.000000	0.000000	2.000000	4.000000	0.000000
20382.050748	-0.081595	0.580114	0.025948	81.298546	-11.217081	30.128853	-0.921955	0.000000	-1.294259	0.000000	0.000000	0.000000	-0.001683	0.011054	0.009962	0.000000	0.000000	2.000000	4.000000	0.000000
20382.054081	-0.081595	0.580114	0.025948	81.295456	-11.206898	30.132750	-0.920528	0.000000	-1.295726	0.000000	0.000000	0.000000	-0.001683	0.011054	0.009962	0.000000	0.000000	2.000000	4.000000	0.000000
20382.057414	-0.081595	0.580114	0.025948	81.295456	-11.206898	30.132750	-0.920528	0.000000	-1.295726	0.000000	0.000000	0.000000	-0.001683	0.011054	0.009962	0.000000	0.000000	2.000000	4.000000	0.000000
20382.060748	-0.081595	0.580114	0.025948	81.295456	-11.206898	30.132750	-0.920528	0.000000	-1.295726	0.000000	0.000000	0.000000	-0.001683	0.011054	0.009962	0.000000	0.000000	2.000000	4.000000	0.000000
20382.064081	-0.081601	0.580151	0.025981	81.292404	-11.187104	30.155910	-0.920247	0.000000	-1.297386	0.000000	0.000000	0.000000	-0.001682	0.011081	0.009960	0.000000	0.000000	2.000000	4.000000	0.000000
20382.067414	-0.081601	0.580151	0.025981	81.292404	-11.187104	30.155910	-0.920247	0.000000	-1.297386	0.000000	0.000000	0.000000	-0.001682	0.011081	0.009960	0.000000	0.000000	2.000000	4.000000	0.000000
20382.070748	-0.081601	0.580151	0.025981	81.292404	-11.187104	30.155910	-0.920247	0.000000	-1.297386	0.000000	0.000000	0.000000	-0.001682	0.011081	0.009960	0.000000	0.000000	2.000000	4.000000	0.000000
20382.074081	-0.081601	0.580151	0.025981	81.289322	-11.186541	30.156498	-0.919967	0.000000	-1.299046	0.000000	0.000000	0.000000	-0.001682	0.011081	0.009960	0.000000	0.000000	2.000000	4.000000	0.000000
20382.077414	-0.081603	0.580170	0.025998	81.289322	-11.186541	30.156498	-0.919967	0.000000	-1.299046	0.000000	0.000000	0.000000	-0.000841	0.005524	0.004980	0.000000	0.000000	2.000000	4.000000	0.000000
20382.080748	-0.081603	0.580170	0.025998	81.289322	-11.186541	30.156498	-0.919967	0.000000	-1.299046	0.000000	0.000000	0.000000	-0.000841	0.005524	0.004980	0.000000	0.000000	2.000000	4.000000	0.000000
20382.084081	-0.081603	0.580170	0.025998	81.286140	-11.183249	30.157061	-0.919967	0.000000	-1.299046	0.000000	0.000000	0.000000	-0.000841	0.005524	0.004980	0.000000	0.000000	2.000000	4.000000	0.000000
20382.087414	-0.081603	0.580170	0.025998	81.286140	-11.183249	30.157061	-0.919967	0.000000	-1.299046	0.000000	0.000000	0.000000	-0.000841	0.005524	0.004980	0.000000	0.000000	2.000000	4.000000	0.000000
20382.090748	-0.081579	0.580196	0.025995	81.286140	-11.183249	30.157061	-0.919967	0.000000	-1.299046	0.000000	0.000000	0.000000	0.007216	0.008037	-0.000826	0.000000	0.000000	2.000000	4.000000	0.000000
20382.094081	-0.081579	0.580196	0.025995	81.286140	-11.183249	30.157061	-0.919827	0.000000	-1.299876	0.000000	0.000000	0.000000	0.007216	0.008037	-0.000826	0.000000	0.000000	2.000000	4.000000	0.000000
20382.097414	-0.081579	0.580196	0.025995	81.286140	-11.183249	30.157061	-0.919827	0.000000	-1.299876	0.000000	0.000000	0.000000	0.007216	0.008037	-0.000826	0.000000	0.000000	2.000000	4.000000	0.000000
20382.100748	-0.081579	0.580196	0.025995	81.286140	-11.183249	30.157061	-0.919827	0.000000	-1.299876	0.000000	0.000000	0.000000	0.007216	0.008037	-0.000826	0.000000	0.000000	2.000000	4.000000	0.000000
20382.104081	-0.081582	0.580215	0.026011	81.283051	-11.182665	30.157669	-0.921030	0.000000	-1.299739	0.000000	0.000000	0.000000	-0.000839	0.005539	0.004979	0.000000	0.000000	2.000000	4.000000	0.000000
20382.107414	-0.081582	0.580215	0.026011	81.283051	-11.182665	30.157669	-0.921030	0.000000	-1.299739	0.000000	0.000000	0.000000	-0.000839	0.005539	0.004979	0.000000	0.000000	2.000000	4.000000	0.000000
20382.110748	-0.081582	0.580215	0.026011	81.283051	-11.182665	30.157669	-0.921030	0.000000	-1.299739	0.000000	0.000000	0.000000	-0.000839	0.005539	0.004979	0.000000	0.000000	2.000000	4.000000	0.000000
20382.114081	-0.081582	0.580215	0.026011	81.279945	-11.182103	30.158257	-0.920890	0.000000	-1.300569	0.000000	0.000000	0.000000	-0.000839	0.005539	0.004979	0.000000	0.000000	2.000000	4.000000	0.000000
20382.117414	-0.081585	0.580233	0.026028	81.279945	-11.182103	30.158257	-0.920890	0.000000	-1.300569	0.000000	0.000000	0.000000	-0.000843	0.005543	0.004979	0.000000	0.000000	2.000000	4.000000	0.000000
20382.120748	-0.081585	0.580233	0.026028	81.279945	-11.182103	30.158257	-0.920890	0.000000	-1.300569	0.000000	0.000000	0.000000	-0.000843	0.005543	0.004979	0.000000	0.000000	2.000000	4.000000	0.000000
20382.124081	-0.081585	0.580233	0.026028	81.279175	-11.175145	30.169615	-0.920890	0.000000	-1.300569	0.000000	0.000000	0.000000	-0.000843	0.005543	0.004979	0.000000	0.000000	2.000000	4.000000	0.000000
20382.127414	-0.081585	0.580233	0.026028	81.279175	-11.175145	30.169615	-0.920890	0.000000	-1.300569	0.000000	0.000000	0.000000	-0.000843	0.005543	0.004979	0.000000	0.000000	2.000000	4.000000	0.000000
20382.130748	-0.081611	0.580252	0.026041	81.279175	-11.175145	30.169615	-0.920890	0.000000	-1.300569	0.000000	0.000000	0.000000	-0.007723	0.005530	0.003816	0.000000	0.000000	2.000000	4.000000	0.000000
20382.134081	-0.081611	0.580252	0.026041	81.281471	-11.175666	30.169113	-0.920749	0.000000	-1.301399	0.000000	0.000000	0.000000	-0.007723	0.005530	0.003816	0.000000	0.000000	2.000000	4.000000	0.000000
20382.137414	-0.081611	0.580252	0.026041	81.281471	-11.175666	30.169113	-0.920749	0.000000	-1.301399	0.000000	0.000000	0.000000	-0.007723	0.005530	0.003816	0.000000	0.000000	2.000000	4.000000	0.000000
20382.140748	-0.081611	0.580252	0.026041	81.281471	-11.175666	30.169113	-0.920749	0.000000	-1.301399	0.000000	0.000000	0.000000	-0.007723	0.005530	0.003816	0.000000	0.000000	2.000000	4.000000	0.000000
20382.144081	-0.081607	0.580260	0.026017	81.283859	-11.156954	30.191193	-0.919462	0.000000	-1.302035	0.000000	0.000000	0.000000	0.001176	0.002495	-0.006967	0.000000	0.000000	2.000000	4.000000	0.000000
20382.147414	-0.081607	0.580260	0.026017	81.283859	-11.156954	30.191193	-0.919462	0.000000	-1.302035	0.000000	0.000000	0.000000	0.001176	0.002495	-0.006967	0.000000	0.000000	2.000000	4.000000	0.000000
20382.150748	-0.081607	0.580260	0.026017	81.283859	-11.156954	30.191193	-0.919462	0.000000	-1.302035	0.000000	0.000000	0.000000	0.001176	0.002495	-0.006967	0.000000	0.000000	2.000000	4.000000	0.000000
20382.154081	-0.081607	0.580260	0.026017	81.286163	-11.157460	30.190676	-0.919658	0.000000	-1.300873	0.000000	0.000000	0.000000	0.001176	0.002495	-0.006967	0.000000	0.000000	2.000000	4.000000	0.000000
20382.157414	-0.081603	0.580268	0.025994	81.286163	-11.157460	30.190676	-0.919658	0.000000	-1.300873	0.000000	0.000000	0.000000	0.001177	0.002482	-0.006967	0.000000	0.000000	2.000000	4.000000	0.000000
20382.160748	-0.081603	0.580268	0.025994	81.286163	-11.157460	30.190676	-0.919658	0.000000	-1.300873	0.000000	0.000000	0.000000	0.001177	0.002482	-0.006967	0.000000	0.000000	2.000000	4.000000	0.000000
20382.164081	-0.081603	0.580268	0.025994	81.286186	-11.154740	30.190687	-0.919658	0.000000	-1.300873	0.000000	0.000000	0.000000	0.001177	0.002482	-0.006967	0.000000	0.000000	2.000000	4.000000	0.000000
20382.167414	-0.081603	0.580268	0.025994	81.286186	-11.154740	30.190687	-0.919658	0.000000	-1.300873	0.000000	0.000000	0.000000	0.001177	0.002482	-0.006967	0.000000	0.000000	2.000000	4.000000	0.000000
20382.170748	-0.081576	0.580277	0.025975	81.286186	-11.154740	30.190687	-0.919658	0.000000	-1.300873	0.000000	0.000000	0.000000	0.008060	0.002505	-0.005805	0.000000	0.000000	2.000000	4.000000	0.000000
20382.174081	-0.081576	0.580277	0.025975	81.283051	-11.154156	30.191275	-0.919854	0.000000	-1.299712	0.000000	0.000000	0.000000	0.008060	0.002505	-0.005805	0.000000	0.000000	2.000000	4.000000	0.000000
20382.177414	-0.081576	0.580277	0.025975	81.283051	-11.154156	30.191275	-0.919854	0.000000	-1.299712	0.000000	0.000000	0.000000	0.008060	0.002505	-0.005805	0.000000	0.000000	2.000000	4.000000	0.000000
20382.180748	-0.081576	0.580277	0.025975	81.283051	-11.154156	30.191275	-0.919854	0.000000	-1.299712	0.000000	0.000000	0.000000	0.008060	0.002505	-0.005805	0.000000	0.000000	2.000000	4.000000	0.000000
20382.184081	-0.081593	0.580338	0.025935	81.279945	-11.156332	30.191833	-0.921198	0.000000	-1.298745	0.000000	0.000000	0.000000	-0.005033	0.018550	-0.012109	0.000000	0.000000	2.000000	4.000000	0.000000
20382.187414	-0.081593	0.580338	0.025935	81.279945	-11.156332	30.191833	-0.921198	0.000000	-1.298745	0.000000	0.000000	0.000000	-0.005033	0.018550	-0.012109	0.000000	0.000000	2.000000	4.000000	0.000000
20382.190748	-0.081593	0.580338	0.025935	81.279945	-11.156332	30.191833	-0.921198	0.000000	-1.298745	0.000000	0.000000	0.000000	-0.005033	0.018550	-0.012109	0.000000	0.000000	2.000000	4.000000	0.000000
20382.194081	-0.081593	0.580338	0.025935	81.273636	-11.155209	30.192957	-0.920359	0.000000	-1.296726	0.000000	0.000000	0.000000	-0.005033	0.018550	-0.012109	0.000000	0.000000	2.000000	4.000000	0.000000
20382.197414	-0.081595	0.580384	0.025944	81.273636	-11.155209	30.192957	-0.920359	0.000000	-1.296726	0.000000	0.000000	0.000000	-0.000503	0.013575	0.002987	0.000000	0.000000	2.000000	4.000000	0.000000
20382.200748	-0.081595	0.580384	0.025944	81.273636	-11.155209	30.192957	-0.920359	0.000000	-1.296726	0.000000	0.000000	0.000000	-0.000503	0.013575	0.002987	0.000000	0.000000	2.000000	4.000000	0.000000
20382.204081	-0.081599	0.580447	0.025971	81.264282	-11.153542	30.186687	-0.920359	0.000000	-1.296726	0.000000	0.000000	0.000000	-0.001346	0.019119	0.007962	0.000000	0.000000	2.000000	4.000000	0.000000
20382.207414	-0.081599	0.580447	0.025971	81.264282	-11.153542	30.186687	-0.920359	0.000000	-1.296726	0.000000	0.000000	0.000000	-0.001346	0.019119	0.007962	0.000000	0.000000	2.000000	4.000000	0.000000
20382.210748	-0.081599	0.580447	0.025971	81.264282	-11.153542	30.186687	-0.920359	0.000000	-1.296726	0.000000	0.000000	0.000000	-0.001346	0.019119	0.007962	0.000000	0.000000	2.000000	4.000000	0.000000
20382.214081	-0.081599	0.580447	0.025971	81.260368	-11.152923	30.187315	-0.920051	0.000000	-1.298551	0.000000	0.000000	0.000000	-0.001346	0.019119	0.007962	0.000000	0.000000	2.000000	4.000000	0.000000
20382.217414	-0.081607	0.580503	0.026021	81.260368	-11.152923	30.187315	-0.920051	0.000000	-1.298551	0.000000	0.000000	0.000000	-0.002521	0.016612	0.014927	0.000000	0.000000	2.000000	4.000000	0.000000
20382.220748	-0.081607	0.580503	0.026021	81.260368	-11.152923	30.187315	-0.920051	0.000000	-1.298551	0.000000	0.000000	0.000000	-0.002521	0.016612	0.014927	0.000000	0.000000	2.000000	4.000000	0.000000
20382.224081	-0.081607	0.580503	0.026021	81.257874	-11.152718	30.187551	-0.920051	0.000000	-1.298551	0.000000	0.000000	0.000000	-0.002521	0.016612	0.014927	0.000000	0.000000	2.000000	4.000000	0.000000
20382.227414	-0.081607	0.580503	0.026021	81.257874	-11.152718	30.187551	-0.920051	0.000000	-1.298551	0.000000	0.000000	0.000000	-0.002521	0.016612	0.014927	0.000000	0.000000	2.000000	4.000000	0.000000
20382.230748	-0.081609	0.580548	0.026031	81.257874	-11.152718	30.187551	-0.920051	0.000000	-1.298551	0.000000	0.000000	0.000000	-0.000503	0.013568	0.002982	0.000000	0.000000	2.000000	4.000000	0.000000
20382.234081	-0.081609	0.580548	0.026031	81.267021	-11.154970	30.185387	-0.919630	0.000000	-1.301039	0.000000	0.000000	0.000000	-0.000503	0.013568	0.002982	0.000000	0.000000	2.000000	4.000000	0.000000
20382.237414	-0.081609	0.580548	0.026031	81.267021	-11.154970	30.185387	-0.919630	0.000000	-1.301039	0.000000	0.000000	0.000000	-0.000503	0.013568	0.002982	0.000000	0.000000	2.000000	4.000000	0.000000
20382.240748	-0.081609	0.580548	0.026031	81.267021	-11.154970	30.185387	-0.919630	0.000000	-1.301039	0.000000	0.000000	0.000000	-0.000503	0.013568	0.002982	0.000000	0.000000	2.000000	4.000000	0.000000
20382.244081	-0.081634	0.580665	0.026040	81.295502	-11.163974	30.155268	-0.919546	0.000000	-1.301536	0.000000	0.000000	0.000000	-0.007551	0.035189	0.002803	0.000000	0.000000	2.000000	4.000000	0.000000
20382.247414	-0.081634	0.580665	0.026040	81.295502	-11.163974	30.155268	-0.919546	0.000000	-1.301536	0.000000	0.000000	0.000000	-0.007551	0.035189	0.002803	0.000000	0.000000	2.000000	4.000000	0.000000
20382.250748	-0.081634	0.580665	0.026040	81.295502	-11.163974	30.155268	-0.919546	0.000000	-1.301536	0.000000	0.000000	0.000000	-0.007551	0.035189	0.002803	0.000000	0.000000	2.000000	4.000000	0.000000
20382.254081	-0.081634	0.580665	0.026040	81.326286	-11.173499	30.124638	-0.918288	0.000000	-1.302004	0.000000	0.000000	0.000000	-0.007551	0.035189	0.002803	0.000000	0.000000	2.000000	4.000000	0.000000
20382.257414	-0.081659	0.580711	0.026046	81.326286	-11.173499	30.124638	-0.918288	0.000000	-1.302004	0.000000	0.000000	0.000000	-0.007386	0.013566	0.001814	0.000000	0.000000	2.000000	4.000000	0.000000
20382.260748	-0.081659	0.580711	0.026046	81.326286	-11.173499	30.124638	-0.918288	0.000000	-1.302004	0.000000	0.000000	0.000000	-0.007386	0.013566	0.001814	0.000000	0.000000	2.000000	4.000000	0.000000
20382.264081	-0.081659	0.580711	0.026046	81.359390	-11.183581	30.101412	-0.918288	0.000000	-1.302004	0.000000	0.000000	0.000000	-0.007386	0.013566	0.001814	0.000000	0.000000	2.000000	4.000000	0.000000
20382.267414	-0.081659	0.580711	0.026046	81.359390	-11.183581	30.101412	-0.918288	0.000000	-1.302004	0.000000	0.000000	0.000000	-0.007386	0.013566	0.001814	0.000000	0.000000	2.000000	4.000000	0.000000
20382.270748	-0.081676	0.580772	0.026006	81.359390	-11.183581	30.101412	-0.918288	0.000000	-1.302004	0.000000	0.000000	0.000000	-0.005028	0.018543	-0.012124	0.000000	0.000000	2.000000	4.000000	0.000000
20382.274081	-0.081676	0.580772	0.026006	81.377754	-11.190607	30.089211	-0.917057	0.000000	-1.302306	0.000000	0.000000	0.000000	-0.005028	0.018543	-0.012124	0.000000	0.000000	2.000000	4.000000	0.000000
20382.277414	-0.081676	0.580772	0.026006	81.377754	-11.190607	30.089211	-0.917057	0.000000	-1.302306	0.000000	0.000000	0.000000	-0.005028	0.018543	-0.012124	0.000000	0.000000	2.000000	4.000000	0.000000
20382.280748	-0.081676	0.580772	0.026006	81.377754	-11.190607	30.089211	-0.917057	0.000000	-1.302306	0.000000	0.000000	0.000000	-0.005028	0.018543	-0.012124	0.000000	0.000000	2.000000	4.000000	0.000000
20382.284081	-0.081700	0.580916	0.026008	81.390038	-11.193505	30.086380	-0.916219	0.000000	-1.300285	0.000000	0.000000	0.000000	-0.007213	0.043213	0.000786	0.000000	0.000000	2.000000	4.000000	0.000000
20382.287414	-0.081700	0.580916	0.026008	81.390038	-11.193505	30.086380	-0.916219	0.000000	-1.300285	0.000000	0.000000	0.000000	-0.007213	0.043213	0.000786	0.000000	0.000000	2.000000	4.000000	0.000000
20382.290748	-0.081700	0.580916	0.026008	81.390038	-11.193505	30.086380	-0.916219	0.000000	-1.300285	0.000000	0.000000	0.000000	-0.007213	0.043213	0.000786	0.000000	0.000000	2.000000	4.000000	0.000000
20382.294081	-0.081700	0.580916	0.026008	81.392250	-11.191602	30.085621	-0.915017	0.000000	-1.300416	0.000000	0.000000	0.000000	-0.007213	0.043213	0.000786	0.000000	0.000000	2.000000	4.000000	0.000000
20382.297414	-0.081677	0.580988	0.026015	81.392250	-11.191602	30.085621	-0.915017	0.000000	-1.300416	0.000000	0.000000	0.000000	0.006718	0.021600	0.002133	0.000000	0.000000	2.000000	4.000000	0.000000
20382.300748	-0.081677	0.580988	0.026015	81.392250	-11.191602	30.085621	-0.915017	0.000000	-1.300416	0.000000	0.000000	0.000000	0.006718	0.021600	0.002133	0.000000	0.000000	2.000000	4.000000	0.000000
20382.304081	-0.081677	0.580988	0.026015	81.392090	-11.191880	30.085371	-0.915017	0.000000	-1.300416	0.000000	0.000000	0.000000	0.006718	0.021600	0.002133	0.000000	0.000000	2.000000	4.000000	0.000000
20382.307414	-0.081677	0.580988	0.026015	81.392090	-11.191880	30.085371	-0.915017	0.000000	-1.300416	0.000000	0.000000	0.000000	0.006718	0.021600	0.002133	0.000000	0.000000	2.000000	4.000000	0.000000
20382.310748	-0.081678	0.581061	0.026019	81.392090	-11.191880	30.085371	-0.915017	0.000000	-1.300416	0.000000	0.000000	0.000000	-0.000164	0.021624	0.000967	0.000000	0.000000	2.000000	4.000000	0.000000
20382.314081	-0.081678	0.581061	0.026019	81.394287	-11.192681	30.084606	-0.916137	0.000000	-1.300772	0.000000	0.000000	0.000000	-0.000164	0.021624	0.000967	0.000000	0.000000	2.000000	4.000000	0.000000
20382.317414	-0.081678	0.581061	0.026019	81.394287	-11.192681	30.084606	-0.916137	0.000000	-1.300772	0.000000	0.000000	0.000000	-0.000164	0.021624	0.000967	0.000000	0.000000	2.000000	4.000000	0.000000
20382.320748	-0.081678	0.581061	0.026019	81.394287	-11.192681	30.084606	-0.916137	0.000000	-1.300772	0.000000	0.000000	0.000000	-0.000164	0.021624	0.000967	0.000000	0.000000	2.000000	4.000000	0.000000
20382.324081	-0.081668	0.581203	0.025962	81.403397	-11.195015	30.082346	-0.916110	0.000000	-1.300933	0.000000	0.000000	0.000000	0.002870	0.042632	-0.016984	0.000000	0.000000	2.000000	4.000000	0.000000
20382.327414	-0.081668	0.581203	0.025962	81.403397	-11.195015	30.082346	-0.916110	0.000000	-1.300933	0.000000	0.000000	0.000000	0.002870	0.042632	-0.016984	0.000000	0.000000	2.000000	4.000000	0.000000
20382.330748	-0.081668	0.581203	0.025962	81.403397	-11.195015	30.082346	-0.916110	0.000000	-1.300933	0.000000	0.000000	0.000000	0.002870	0.042632	-0.016984	0.000000	0.000000	2.000000	4.000000	0.000000
20382.334081	-0.081668	0.581203	0.025962	81.414871	-11.197835	30.079594	-0.916588	0.000000	-1.298102	0.000000	0.000000	0.000000	0.002870	0.042632	-0.016984	0.000000	0.000000	2.000000	4.000000	0.000000
20382.337414	-0.081669	0.581275	0.025965	81.414871	-11.197835	30.079594	-0.916588	0.000000	-1.298102	0.000000	0.000000	0.000000	-0.000160	0.021628	0.000958	0.000000	0.000000	2.000000	4.000000	0.000000
20382.340748	-0.081669	0.581275	0.025965	81.414871	-11.197835	30.079594	-0.916588	0.000000	-1.298102	0.000000	0.000000	0.000000	-0.000160	0.021628	0.000958	0.000000	0.000000	2.000000	4.000000	0.000000
20382.344081	-0.081669	0.581275	0.025965	81.427147	-11.200751	30.076752	-0.916588	0.000000	-1.298102	0.000000	0.000000	0.000000	-0.000160	0.021628	0.000958	0.000000	0.000000	2.000000	4.000000	0.000000
20382.347414	-0.081669	0.581275	0.025965	81.427147	-11.200751	30.076752	-0.916588	0.000000	-1.298102	0.000000	0.000000	0.000000	-0.000160	0.021628	0.000958	0.000000	0.000000	2.000000	4.000000	0.000000
20382.350748	-0.081665	0.581355	0.025945	81.427147	-11.200751	30.076752	-0.916588	0.000000	-1.298102	0.000000	0.000000	0.000000	0.001017	0.024070	-0.006017	0.000000	0.000000	2.000000	4.000000	0.000000
20382.354081	-0.081665	0.581355	0.025945	81.429321	-11.204261	30.075983	-0.916561	0.000000	-1.298262	0.000000	0.000000	0.000000	0.001017	0.024070	-0.006017	0.000000	0.000000	2.000000	4.000000	0.000000
20382.357414	-0.081665	0.581355	0.025945	81.429321	-11.204261	30.075983	-0.916561	0.000000	-1.298262	0.000000	0.000000	0.000000	0.001017	0.024070	-0.006017	0.000000	0.000000	2.000000	4.000000	0.000000
20382.360748	-0.081665	0.581355	0.025945	81.429321	-11.204261	30.075983	-0.916561	0.000000	-1.298262	0.000000	0.000000	0.000000	0.001017	0.024070	-0.006017	0.000000	0.000000	2.000000	4.000000	0.000000
20382.364081	-0.081681	0.581444	0.025898	81.430832	-11.204717	30.075571	-0.916731	0.000000	-1.297259	0.000000	0.000000	0.000000	-0.004683	0.026588	-0.014156	0.000000	0.000000	2.000000	4.000000	0.000000
20382.367414	-0.081681	0.581444	0.025898	81.430832	-11.204717	30.075571	-0.916731	0.000000	-1.297259	0.000000	0.000000	0.000000	-0.004683	0.026588	-0.014156	0.000000	0.000000	2.000000	4.000000	0.000000
20382.370748	-0.081681	0.581444	0.025898	81.430832	-11.204717	30.075571	-0.916731	0.000000	-1.297259	0.000000	0.000000	0.000000	-0.004683	0.026588	-0.014156	0.000000	0.000000	2.000000	4.000000	0.000000
20382.374081	-0.081681	0.581444	0.025898	81.426865	-11.204070	30.068235	-0.915950	0.000000	-1.294899	0.000000	0.000000	0.000000	-0.004683	0.026588	-0.014156	0.000000	0.000000	2.000000	4.000000	0.000000
20382.377414	-0.081702	0.581497	0.025881	81.426865	-11.204070	30.068235	-0.915950	0.000000	-1.294899	0.000000	0.000000	0.000000	-0.006201	0.016057	-0.005180	0.000000	0.000000	2.000000	4.000000	0.000000
20382.380748	-0.081702	0.581497	0.025881	81.426865	-11.204070	30.068235	-0.915950	0.000000	-1.294899	0.000000	0.000000	0.000000	-0.006201	0.016057	-0.005180	0.000000	0.000000	2.000000	4.000000	0.000000
20382.384081	-0.081702	0.581497	0.025881	81.423752	-11.206203	30.044899	-0.915950	0.000000	-1.294899	0.000000	0.000000	0.000000	-0.006201	0.016057	-0.005180	0.000000	0.000000	2.000000	4.000000	0.000000
20382.387414	-0.081702	0.581497	0.025881	81.423752	-11.206203	30.044899	-0.915950	0.000000	-1.294899	0.000000	0.000000	0.000000	-0.006201	0.016057	-0.005180	0.000000	0.000000	2.000000	4.000000	0.000000
20382.390748	-0.081701	0.581524	0.025874	81.423752	-11.206203	30.044899	-0.915950	0.000000	-1.294899	0.000000	0.000000	0.000000	0.000338	0.008020	-0.002009	0.000000	0.000000	2.000000	4.000000	0.000000
20382.394081	-0.081701	0.581524	0.025874	81.423782	-11.206197	29.989094	-0.914917	0.000000	-1.294036	0.000000	0.000000	0.000000	0.000338	0.008020	-0.002009	0.000000	0.000000	2.000000	4.000000	0.000000
20382.397414	-0.081701	0.581524	0.025874	81.423782	-11.206197	29.989094	-0.914917	0.000000	-1.294036	0.000000	0.000000	0.000000	0.000338	0.008020	-0.002009	0.000000	0.000000	2.000000	4.000000	0.000000
20382.400748	-0.081701	0.581524	0.025874	81.423782	-11.206197	29.989094	-0.914917	0.000000	-1.294036	0.000000	0.000000	0.000000	0.000338	0.008020	-0.002009	0.000000	0.000000	2.000000	4.000000	0.000000
20382.404081	-0.081692	0.581567	0.025821	81.422951	-11.206137	29.933317	-0.914973	0.000000	-1.293701	0.000000	0.000000	0.000000	0.002699	0.013009	-0.015954	0.000000	0.000000	2.000000	4.000000	0.000000
20382.407414	-0.081692	0.581567	0.025821	81.422951	-11.206137	29.933317	-0.914973	0.000000	-1.293701	0.000000	0.000000	0.000000	0.002699	0.013009	-0.015954	0.000000	0.000000	2.000000	4.000000	0.000000
20382.410748	-0.081692	0.581567	0.025821	81.422951	-11.206137	29.933317	-0.914973	0.000000	-1.293701	0.000000	0.000000	0.000000	0.002699	0.013009	-0.015954	0.000000	0.000000	2.000000	4.000000	0.000000
20382.414081	-0.081692	0.581567	0.025821	81.419815	-11.205544	29.909983	-0.915423	0.000000	-1.291042	0.000000	0.000000	0.000000	0.002699	0.013009	-0.015954	0.000000	0.000000	2.000000	4.000000	0.000000
20382.417414	-0.081686	0.581602	0.025791	81.419815	-11.205544	29.909983	-0.915423	0.000000	-1.291042	0.000000	0.000000	0.000000	0.001519	0.010484	-0.008983	0.000000	0.000000	2.000000	4.000000	0.000000
20382.420748	-0.081686	0.581602	0.025791	81.419815	-11.205544	29.909983	-0.915423	0.000000	-1.291042	0.000000	0.000000	0.000000	0.001519	0.010484	-0.008983	0.000000	0.000000	2.000000	4.000000	0.000000
20382.424081	-0.081686	0.581602	0.025791	81.423615	-11.206506	29.909006	-0.915423	0.000000	-1.291042	0.000000	0.000000	0.000000	0.001519	0.010484	-0.008983	0.000000	0.000000	2.000000	4.000000	0.000000
20382.427414	-0.081686	0.581602	0.025791	81.423615	-11.206506	29.909006	-0.915423	0.000000	-1.291042	0.000000	0.000000	0.000000	0.001519	0.010484	-0.008983	0.000000	0.000000	2.000000	4.000000	0.000000
20382.430748	-0.081685	0.581629	0.025784	81.423615	-11.206506	29.909006	-0.915423	0.000000	-1.291042	0.000000	0.000000	0.000000	0.000338	0.008043	-0.002011	0.000000	0.000000	2.000000	4.000000	0.000000
20382.434081	-0.081685	0.581629	0.025784	81.436722	-11.199662	29.917604	-0.915676	0.000000	-1.289545	0.000000	0.000000	0.000000	0.000338	0.008043	-0.002011	0.000000	0.000000	2.000000	4.000000	0.000000
20382.437414	-0.081685	0.581629	0.025784	81.436722	-11.199662	29.917604	-0.915676	0.000000	-1.289545	0.000000	0.000000	0.000000	0.000338	0.008043	-0.002011	0.000000	0.000000	2.000000	4.000000	0.000000
20382.440748	-0.081685	0.581629	0.025784	81.436722	-11.199662	29.917604	-0.915676	0.000000	-1.289545	0.000000	0.000000	0.000000	0.000338	0.008043	-0.002011	0.000000	0.000000	2.000000	4.000000	0.000000
20382.444081	-0.081656	0.581691	0.025751	81.470757	-11.184758	29.933256	-0.915733	0.000000	-1.289210	0.000000	0.000000	0.000000	0.008739	0.018527	-0.009833	0.000000	0.000000	2.000000	4.000000	0.000000
20382.447414	-0.081656	0.581691	0.025751	81.470757	-11.184758	29.933256	-0.915733	0.000000	-1.289210	0.000000	0.000000	0.000000	0.008739	0.018527	-0.009833	0.000000	0.000000	2.000000	4.000000	0.000000
20382.450748	-0.081656	0.581691	0.025751	81.470757	-11.184758	29.933256	-0.915733	0.000000	-1.289210	0.000000	0.000000	0.000000	0.008739	0.018527	-0.009833	0.000000	0.000000	2.000000	4.000000	0.000000
20382.454081	-0.081656	0.581691	0.025751	81.519623	-11.135749	29.992460	-0.917189	0.000000	-1.287571	0.000000	0.000000	0.000000	0.008739	0.018527	-0.009833	0.000000	0.000000	2.000000	4.000000	0.000000
20382.457414	-0.081651	0.581726	0.025721	81.519623	-11.135749	29.992460	-0.917189	0.000000	-1.287571	0.000000	0.000000	0.000000	0.001517	0.010494	-0.008985	0.000000	0.000000	2.000000	4.000000	0.000000
20382.460748	-0.081651	0.581726	0.025721	81.519623	-11.135749	29.992460	-0.917189	0.000000	-1.287571	0.000000	0.000000	0.000000	0.001517	0.010494	-0.008985	0.000000	0.000000	2.000000	4.000000	0.000000
20382.464081	-0.081651	0.581726	0.025721	81.562454	-11.042188	30.100258	-0.917189	0.000000	-1.287571	0.000000	0.000000	0.000000	0.001517	0.010494	-0.008985	0.000000	0.000000	2.000000	4.000000	0.000000
20382.467414	-0.081651	0.581726	0.025721	81.562454	-11.042188	30.100258	-0.917189	0.000000	-1.287571	0.000000	0.000000	0.000000	0.001517	0.010494	-0.008985	0.000000	0.000000	2.000000	4.000000	0.000000
20382.470748	-0.081623	0.581761	0.025695	81.562454	-11.042188	30.100258	-0.917189	0.000000	-1.287571	0.000000	0.000000	0.000000	0.008397	0.010508	-0.007824	0.000000	0.000000	2.000000	4.000000	0.000000
20382.474081	-0.081623	0.581761	0.025695	81.579674	-10.972832	30.178730	-0.917442	0.000000	-1.286074	0.000000	0.000000	0.000000	0.008397	0.010508	-0.007824	0.000000	0.000000	2.000000	4.000000	0.000000
20382.477414	-0.081623	0.581761	0.025695	81.579674	-10.972832	30.178730	-0.917442	0.000000	-1.286074	0.000000	0.000000	0.000000	0.008397	0.010508	-0.007824	0.000000	0.000000	2.000000	4.000000	0.000000
20382.480748	-0.081623	0.581761	0.025695	81.579674	-10.972832	30.178730	-0.917442	0.000000	-1.286074	0.000000	0.000000	0.000000	0.008397	0.010508	-0.007824	0.000000	0.000000	2.000000	4.000000	0.000000
20382.484081	-0.081581	0.581851	0.025723	81.575729	-10.959497	30.183075	-0.918842	0.000000	-1.284770	0.000000	0.000000	0.000000	0.012757	0.027148	0.008218	0.000000	0.000000	2.000000	4.000000	0.000000
20382.487414	-0.081581	0.581851	0.025723	81.575729	-10.959497	30.183075	-0.918842	0.000000	-1.284770	0.000000	0.000000	0.000000	0.012757	0.027148	0.008218	0.000000	0.000000	2.000000	4.000000	0.000000
20382.490748	-0.081581	0.581851	0.025723	81.575729	-10.959497	30.183075	-0.918842	0.000000	-1.284770	0.000000	0.000000	0.000000	0.012757	0.027148	0.008218	0.000000	0.000000	2.000000	4.000000	0.000000
20382.494081	-0.081581	0.581851	0.025723	81.566345	-10.955235	30.176617	-0.920968	0.000000	-1.286139	0.000000	0.000000	0.000000	0.012757	0.027148	0.008218	0.000000	0.000000	2.000000	4.000000	0.000000
20382.497414	-0.081566	0.581907	0.025776	81.566345	-10.955235	30.176617	-0.920968	0.000000	-1.286139	0.000000	0.000000	0.000000	0.004366	0.016667	0.016040	0.000000	0.000000	2.000000	4.000000	0.000000
20382.500748	-0.081566	0.581907	0.025776	81.574005	-10.946856	30.178772	-0.920968	0.000000	-1.286139	0.000000	0.000000	0.000000	0.004366	0.016667	0.016040	0.000000	0.000000	2.000000	4.000000	0.000000
20382.504081	-0.081566	0.581907	0.025776	81.574005	-10.946856	30.178772	-0.920968	0.000000	-1.286139	0.000000	0.000000	0.000000	0.004366	0.016667	0.016040	0.000000	0.000000	2.000000	4.000000	0.000000
20382.507414	-0.081566	0.581907	0.025776	81.574005	-10.946856	30.178772	-0.920968	0.000000	-1.286139	0.000000	0.000000	0.000000	0.004366	0.016667	0.016040	0.000000	0.000000	2.000000	4.000000	0.000000
20382.510748	-0.081557	0.581999	0.025863	81.613258	-10.951859	30.147223	-0.921695	0.000000	-1.288813	0.000000	0.000000	0.000000	0.002692	0.027778	0.025954	0.000000	0.000000	2.000000	4.000000	0.000000
20382.514081	-0.081557	0.581999	0.025863	81.613258	-10.951859	30.147223	-0.921695	0.000000	-1.288813	0.000000	0.000000	0.000000	0.002692	0.027778	0.025954	0.000000	0.000000	2.000000	4.000000	0.000000
20382.517414	-0.081557	0.581999	0.025863	81.613258	-10.951859	30.147223	-0.921695	0.000000	-1.288813	0.000000	0.000000	0.000000	0.002692	0.027778	0.025954	0.000000	0.000000	2.000000	4.000000	0.000000
20382.520748	-0.081557	0.581999	0.025863	81.695724	-10.957916	30.055294	-0.922144	0.000000	-1.293138	0.000000	0.000000	0.000000	0.002692	0.027778	0.025954	0.000000	0.000000	2.000000	4.000000	0.000000
20382.524081	-0.081572	0.582065	0.025952	81.695724	-10.957916	30.055294	-0.922144	0.000000	-1.293138	0.000000	0.000000	0.000000	-0.004524	0.019766	0.026804	0.000000	0.000000	2.000000	4.000000	0.000000
20382.527414	-0.081572	0.582065	0.025952	81.695724	-10.957916	30.055294	-0.922144	0.000000	-1.293138	0.000000	0.000000	0.000000	-0.004524	0.019766	0.026804	0.000000	0.000000	2.000000	4.000000	0.000000
20382.530748	-0.081572	0.582065	0.025952	81.817726	-10.919840	29.960127	-0.921390	0.000000	-1.297606	0.000000	0.000000	0.000000	-0.004524	0.019766	0.026804	0.000000	0.000000	2.000000	4.000000	0.000000
20382.534081	-0.081572	0.582065	0.025952	81.817726	-10.919840	29.960127	-0.921390	0.000000	-1.297606	0.000000	0.000000	0.000000	-0.004524	0.019766	0.026804	0.000000	0.000000	2.000000	4.000000	0.000000
20382.537414	-0.081587	0.582131	0.026041	81.817726	-10.919840	29.960127	-0.921390	0.000000	-1.297606	0.000000	0.000000	0.000000	-0.004525	0.019764	0.026798	0.000000	0.000000	2.000000	4.000000	0.000000
20382.540748	-0.081587	0.582131	0.026041	81.967964	-10.768650	30.100224	-0.921390	0.000000	-1.297606	0.000000	0.000000	0.000000	-0.004525	0.019764	0.026798	0.000000	0.000000	2.000000	4.000000	0.000000
20382.544081	-0.081587	0.582131	0.026041	81.967964	-10.768650	30.100224	-0.921390	0.000000	-1.297606	0.000000	0.000000	0.000000	-0.004525	0.019764	0.026798	0.000000	1.000000	2.000000	4.000000	0.000000
20382.547414	-0.081587	0.582131	0.026041	81.967964	-10.768650	30.100224	-0.921390	0.000000	-1.297606	0.000000	0.000000	0.000000	-0.004525	0.019764	0.026798	0.000000	1.000000	2.000000	4.000000	0.000000
