# Supplementary material for: Haptic Guidance Needs to Be Intuitive Not Just Informative to Improve Human Motor Accuracy
Source: PLoS One. 2016 Mar 16;11(3):e0150912. doi: 10.1371/journal.pone.0150912 (PMC4794196; doi:10.1371/journal.pone.0150912)
Supplement: S2 Data — (ZIP) [file pone.0150912.s002.zip › Subject2/exp2_0005.txt]

Time	PosX	PosY	PosZ	RotX	RotY	RotZ	ForceX	ForceY	ForceZ	MomentX	MomentY	MomentZ	VelocityX	VelocityY	VelocityZ	CalibratedWeight	ButtonDown	Condition	Trial	Visual
20385.601283	-0.001360	0.564757	0.251010	88.870308	-71.135269	-34.990204	1.872162	0.000000	-4.636271	0.000000	0.000000	0.000000	0.010053	-0.015313	0.016479	0.000000	1.000000	2.000000	5.000000	0.000000
20385.604616	-0.001360	0.564757	0.251010	88.870308	-71.135269	-34.990204	1.872162	0.000000	-4.636271	0.000000	0.000000	0.000000	0.010053	-0.015313	0.016479	0.000000	1.000000	2.000000	5.000000	0.000000
20385.607949	-0.001124	0.564681	0.250770	88.870308	-71.135269	-34.990204	1.872162	0.000000	-4.636271	0.000000	0.000000	0.000000	0.070713	-0.022803	-0.071803	0.000000	1.000000	2.000000	5.000000	0.000000
20385.611283	-0.001124	0.564681	0.250770	88.895180	-74.884979	-38.796570	1.872162	0.000000	-4.636271	0.000000	0.000000	0.000000	0.070713	-0.022803	-0.071803	0.000000	1.000000	2.000000	5.000000	0.000000
20385.614616	-0.000552	0.564444	0.250383	88.895180	-74.884979	-38.796570	1.872162	0.000000	-4.636271	0.000000	0.000000	0.000000	0.171487	-0.071086	-0.116332	0.000000	1.000000	2.000000	5.000000	0.000000
20385.617949	-0.000552	0.564444	0.250383	88.895180	-74.884979	-38.796570	1.872162	0.000000	-4.636271	0.000000	0.000000	0.000000	0.171487	-0.071086	-0.116332	0.000000	1.000000	2.000000	5.000000	0.000000
20385.621283	-0.000552	0.564444	0.250383	88.907471	-79.024437	-43.002808	1.863331	0.000000	-4.639827	0.000000	0.000000	0.000000	0.171487	-0.071086	-0.116332	0.000000	1.000000	2.000000	5.000000	0.000000
20385.624616	0.000220	0.564229	0.249613	88.907471	-79.024437	-43.002808	1.863331	0.000000	-4.639827	0.000000	0.000000	0.000000	0.231689	-0.064644	-0.230947	0.000000	1.000000	2.000000	5.000000	0.000000
20385.627949	0.000220	0.564229	0.249613	88.907471	-79.024437	-43.002808	1.863331	0.000000	-4.639827	0.000000	0.000000	0.000000	0.231689	-0.064644	-0.230947	0.000000	1.000000	2.000000	5.000000	0.000000
20385.631283	0.000220	0.564229	0.249613	88.813866	-83.611969	-47.699001	1.855910	0.000000	-4.642801	0.000000	0.000000	0.000000	0.231689	-0.064644	-0.230947	0.000000	1.000000	2.000000	5.000000	0.000000
20385.634616	0.000923	0.564272	0.248596	88.813866	-83.611969	-47.699001	1.855910	0.000000	-4.642801	0.000000	0.000000	0.000000	0.210979	0.013017	-0.304921	0.000000	1.000000	2.000000	5.000000	0.000000
20385.637949	0.000923	0.564272	0.248596	88.813866	-83.611969	-47.699001	1.855910	0.000000	-4.642801	0.000000	0.000000	0.000000	0.210979	0.013017	-0.304921	0.000000	1.000000	2.000000	5.000000	0.000000
20385.641283	0.000923	0.564272	0.248596	88.478645	-88.067657	-52.442226	1.851125	0.000000	-4.644711	0.000000	0.000000	0.000000	0.210979	0.013017	-0.304921	0.000000	1.000000	2.000000	5.000000	0.000000
20385.644616	0.001959	0.564094	0.247420	88.478645	-88.067657	-52.442226	1.851125	0.000000	-4.644711	0.000000	0.000000	0.000000	0.310605	-0.053450	-0.352943	0.000000	1.000000	2.000000	5.000000	0.000000
20385.647949	0.001959	0.564094	0.247420	88.478645	-88.067657	-52.442226	1.851125	0.000000	-4.644711	0.000000	0.000000	0.000000	0.310605	-0.053450	-0.352943	0.000000	1.000000	2.000000	5.000000	0.000000
20385.651283	0.001959	0.564094	0.247420	87.914368	-85.884979	-50.683788	1.841938	0.000000	-4.648362	0.000000	0.000000	0.000000	0.310605	-0.053450	-0.352943	0.000000	1.000000	2.000000	5.000000	0.000000
20385.654616	0.002990	0.563962	0.246153	87.914368	-85.884979	-50.683788	1.841938	0.000000	-4.648362	0.000000	0.000000	0.000000	0.309453	-0.039809	-0.380200	0.000000	1.000000	2.000000	5.000000	0.000000
20385.657949	0.002990	0.563962	0.246153	87.914368	-85.884979	-50.683788	1.841938	0.000000	-4.648362	0.000000	0.000000	0.000000	0.309453	-0.039809	-0.380200	0.000000	1.000000	2.000000	5.000000	0.000000
20385.661283	0.002990	0.563962	0.246153	87.123291	-78.084091	-43.432529	1.833289	0.000000	-4.651780	0.000000	0.000000	0.000000	0.309453	-0.039809	-0.380200	0.000000	1.000000	2.000000	5.000000	0.000000
20385.664616	0.004185	0.563859	0.244954	87.123291	-78.084091	-43.432529	1.833289	0.000000	-4.651780	0.000000	0.000000	0.000000	0.358455	-0.030749	-0.359515	0.000000	1.000000	2.000000	5.000000	0.000000
20385.667949	0.004185	0.563859	0.244954	87.123291	-78.084091	-43.432529	1.833289	0.000000	-4.651780	0.000000	0.000000	0.000000	0.358455	-0.030749	-0.359515	0.000000	1.000000	2.000000	5.000000	0.000000
20385.671283	0.004185	0.563859	0.244954	86.132843	-70.473190	-36.479042	1.821394	0.000000	-4.656450	0.000000	0.000000	0.000000	0.358455	-0.030749	-0.359515	0.000000	1.000000	2.000000	5.000000	0.000000
20385.674616	0.005609	0.563787	0.243824	86.132843	-70.473190	-36.479042	1.821394	0.000000	-4.656450	0.000000	0.000000	0.000000	0.427277	-0.021654	-0.339053	0.000000	1.000000	2.000000	5.000000	0.000000
20385.677949	0.005609	0.563787	0.243824	86.132843	-70.473190	-36.479042	1.821394	0.000000	-4.656450	0.000000	0.000000	0.000000	0.427277	-0.021654	-0.339053	0.000000	1.000000	2.000000	5.000000	0.000000
20385.681283	0.005609	0.563787	0.243824	85.175903	-65.064003	-31.703423	1.805093	0.000000	-4.662793	0.000000	0.000000	0.000000	0.427277	-0.021654	-0.339053	0.000000	1.000000	2.000000	5.000000	0.000000
20385.684616	0.007129	0.563664	0.242743	85.175903	-65.064003	-31.703423	1.805093	0.000000	-4.662793	0.000000	0.000000	0.000000	0.455961	-0.036950	-0.324320	0.000000	1.000000	2.000000	5.000000	0.000000
20385.687949	0.007129	0.563664	0.242743	85.175903	-65.064003	-31.703423	1.805093	0.000000	-4.662793	0.000000	0.000000	0.000000	0.455961	-0.036950	-0.324320	0.000000	1.000000	2.000000	5.000000	0.000000
20385.691283	0.007129	0.563664	0.242743	84.392097	-60.515217	-27.616627	1.786652	0.000000	-4.669890	0.000000	0.000000	0.000000	0.455961	-0.036950	-0.324320	0.000000	1.000000	2.000000	5.000000	0.000000
20385.694616	0.008909	0.563650	0.241604	84.392097	-60.515217	-27.616627	1.786652	0.000000	-4.669890	0.000000	0.000000	0.000000	0.533975	-0.004164	-0.341653	0.000000	1.000000	2.000000	5.000000	0.000000
20385.697949	0.008909	0.563650	0.241604	84.392097	-60.515217	-27.616627	1.786652	0.000000	-4.669890	0.000000	0.000000	0.000000	0.533975	-0.004164	-0.341653	0.000000	1.000000	2.000000	5.000000	0.000000
20385.701283	0.008909	0.563650	0.241604	83.782021	-56.384510	-23.675770	1.763925	0.000000	-4.678522	0.000000	0.000000	0.000000	0.533975	-0.004164	-0.341653	0.000000	1.000000	2.000000	5.000000	0.000000
20385.704616	0.010782	0.563695	0.240464	83.782021	-56.384510	-23.675770	1.763925	0.000000	-4.678522	0.000000	0.000000	0.000000	0.562064	0.013461	-0.342135	0.000000	1.000000	2.000000	5.000000	0.000000
20385.707949	0.010782	0.563695	0.240464	83.782021	-56.384510	-23.675770	1.763925	0.000000	-4.678522	0.000000	0.000000	0.000000	0.562064	0.013461	-0.342135	0.000000	1.000000	2.000000	5.000000	0.000000
20385.711283	0.010782	0.563695	0.240464	83.228447	-53.011536	-20.222466	1.739261	0.000000	-4.687747	0.000000	0.000000	0.000000	0.562064	0.013461	-0.342135	0.000000	1.000000	2.000000	5.000000	0.000000
20385.714616	0.012519	0.563851	0.239414	83.228447	-53.011536	-20.222466	1.739261	0.000000	-4.687747	0.000000	0.000000	0.000000	0.521058	0.046743	-0.314988	0.000000	1.000000	2.000000	5.000000	0.000000
20385.717949	0.012519	0.563851	0.239414	83.228447	-53.011536	-20.222466	1.739261	0.000000	-4.687747	0.000000	0.000000	0.000000	0.521058	0.046743	-0.314988	0.000000	1.000000	2.000000	5.000000	0.000000
20385.721283	0.012519	0.563851	0.239414	82.615974	-50.717369	-17.903824	1.716009	0.000000	-4.696308	0.000000	0.000000	0.000000	0.521058	0.046743	-0.314988	0.000000	1.000000	2.000000	5.000000	0.000000
20385.724616	0.014220	0.564101	0.238473	82.615974	-50.717369	-17.903824	1.716009	0.000000	-4.696308	0.000000	0.000000	0.000000	0.510278	0.075019	-0.282370	0.000000	1.000000	2.000000	5.000000	0.000000
20385.727949	0.014220	0.564101	0.238473	82.615974	-50.717369	-17.903824	1.716009	0.000000	-4.696308	0.000000	0.000000	0.000000	0.510278	0.075019	-0.282370	0.000000	1.000000	2.000000	5.000000	0.000000
20385.731283	0.014220	0.564101	0.238473	81.961243	-49.249641	-16.365032	1.692368	0.000000	-4.704879	0.000000	0.000000	0.000000	0.510278	0.075019	-0.282370	0.000000	1.000000	2.000000	5.000000	0.000000
20385.734616	0.015787	0.564407	0.237649	81.961243	-49.249641	-16.365032	1.692368	0.000000	-4.704879	0.000000	0.000000	0.000000	0.470142	0.091889	-0.247083	0.000000	0.000000	2.000000	5.000000	0.000000
20385.737949	0.015787	0.564407	0.237649	81.961243	-49.249641	-16.365032	1.692368	0.000000	-4.704879	0.000000	0.000000	0.000000	0.470142	0.091889	-0.247083	0.000000	0.000000	2.000000	5.000000	0.000000
20385.741283	0.015787	0.564407	0.237649	81.325111	-48.291031	-14.955802	1.670033	0.000000	-4.712853	0.000000	0.000000	0.000000	0.470142	0.091889	-0.247083	0.000000	0.000000	2.000000	5.000000	0.000000
20385.744616	0.017255	0.564710	0.236937	81.325111	-48.291031	-14.955802	1.670033	0.000000	-4.712853	0.000000	0.000000	0.000000	0.440225	0.091000	-0.213714	0.000000	0.000000	2.000000	5.000000	0.000000
20385.747949	0.017255	0.564710	0.236937	81.325111	-48.291031	-14.955802	1.670033	0.000000	-4.712853	0.000000	0.000000	0.000000	0.440225	0.091000	-0.213714	0.000000	0.000000	2.000000	5.000000	0.000000
20385.751283	0.017255	0.564710	0.236937	80.812416	-47.682415	-13.862133	1.648511	0.000000	-4.720425	0.000000	0.000000	0.000000	0.440225	0.091000	-0.213714	0.000000	0.000000	2.000000	5.000000	0.000000
20385.754616	0.018657	0.565016	0.236367	80.812416	-47.682415	-13.862133	1.648511	0.000000	-4.720425	0.000000	0.000000	0.000000	0.420748	0.091682	-0.170824	0.000000	0.000000	2.000000	5.000000	0.000000
20385.757949	0.018657	0.565016	0.236367	80.812416	-47.682415	-13.862133	1.648511	0.000000	-4.720425	0.000000	0.000000	0.000000	0.420748	0.091682	-0.170824	0.000000	0.000000	2.000000	5.000000	0.000000
20385.761283	0.018657	0.565016	0.236367	80.538452	-47.729950	-13.649161	1.627035	0.000000	-4.727870	0.000000	0.000000	0.000000	0.420748	0.091682	-0.170824	0.000000	0.000000	2.000000	5.000000	0.000000
20385.764616	0.020092	0.565347	0.235838	80.538452	-47.729950	-13.649161	1.627035	0.000000	-4.727870	0.000000	0.000000	0.000000	0.430324	0.099431	-0.158783	0.000000	0.000000	2.000000	5.000000	0.000000
20385.767949	0.020092	0.565347	0.235838	80.538452	-47.729950	-13.649161	1.627035	0.000000	-4.727870	0.000000	0.000000	0.000000	0.430324	0.099431	-0.158783	0.000000	0.000000	2.000000	5.000000	0.000000
20385.771283	0.020092	0.565347	0.235838	80.514778	-48.380268	-14.228870	1.604535	0.000000	-4.735554	0.000000	0.000000	0.000000	0.430324	0.099431	-0.158783	0.000000	0.000000	2.000000	5.000000	0.000000
20385.774616	0.021459	0.565662	0.235326	80.514778	-48.380268	-14.228870	1.604535	0.000000	-4.735554	0.000000	0.000000	0.000000	0.410131	0.094292	-0.153580	0.000000	0.000000	2.000000	5.000000	0.000000
20385.777949	0.021459	0.565662	0.235326	80.514778	-48.380268	-14.228870	1.604535	0.000000	-4.735554	0.000000	0.000000	0.000000	0.410131	0.094292	-0.153580	0.000000	0.000000	2.000000	5.000000	0.000000
20385.781283	0.021459	0.565662	0.235326	80.626801	-49.291206	-15.234290	1.582938	0.000000	-4.742816	0.000000	0.000000	0.000000	0.410131	0.094292	-0.153580	0.000000	0.000000	2.000000	5.000000	0.000000
20385.784616	0.022727	0.566002	0.234859	80.626801	-49.291206	-15.234290	1.582938	0.000000	-4.742816	0.000000	0.000000	0.000000	0.380412	0.102048	-0.140205	0.000000	0.000000	2.000000	5.000000	0.000000
20385.787949	0.022727	0.566002	0.234859	80.626801	-49.291206	-15.234290	1.582938	0.000000	-4.742816	0.000000	0.000000	0.000000	0.380412	0.102048	-0.140205	0.000000	0.000000	2.000000	5.000000	0.000000
20385.791283	0.022727	0.566002	0.234859	80.764755	-50.501144	-16.516968	1.562689	0.000000	-4.749527	0.000000	0.000000	0.000000	0.380412	0.102048	-0.140205	0.000000	0.000000	2.000000	5.000000	0.000000
20385.794616	0.023896	0.566346	0.234424	80.764755	-50.501144	-16.516968	1.562689	0.000000	-4.749527	0.000000	0.000000	0.000000	0.350692	0.103417	-0.130496	0.000000	0.000000	2.000000	5.000000	0.000000
20385.797949	0.023896	0.566346	0.234424	80.764755	-50.501144	-16.516968	1.562689	0.000000	-4.749527	0.000000	0.000000	0.000000	0.350692	0.103417	-0.130496	0.000000	0.000000	2.000000	5.000000	0.000000
20385.801283	0.023896	0.566346	0.234424	80.896637	-51.745358	-17.833893	1.543898	0.000000	-4.755668	0.000000	0.000000	0.000000	0.350692	0.103417	-0.130496	0.000000	0.000000	2.000000	5.000000	0.000000
20385.804616	0.024932	0.566691	0.233991	80.896637	-51.745358	-17.833893	1.543898	0.000000	-4.755668	0.000000	0.000000	0.000000	0.310889	0.103262	-0.129783	0.000000	0.000000	2.000000	5.000000	0.000000
20385.807949	0.024932	0.566691	0.233991	80.896637	-51.745358	-17.833893	1.543898	0.000000	-4.755668	0.000000	0.000000	0.000000	0.310889	0.103262	-0.129783	0.000000	0.000000	2.000000	5.000000	0.000000
20385.811283	0.024932	0.566691	0.233991	81.007957	-52.870770	-19.020107	1.527399	0.000000	-4.760993	0.000000	0.000000	0.000000	0.310889	0.103262	-0.129783	0.000000	0.000000	2.000000	5.000000	0.000000
20385.814616	0.025837	0.567039	0.233593	81.007957	-52.870770	-19.020107	1.527399	0.000000	-4.760993	0.000000	0.000000	0.000000	0.271515	0.104660	-0.119371	0.000000	0.000000	2.000000	5.000000	0.000000
20385.817949	0.025837	0.567039	0.233593	81.007957	-52.870770	-19.020107	1.527399	0.000000	-4.760993	0.000000	0.000000	0.000000	0.271515	0.104660	-0.119371	0.000000	0.000000	2.000000	5.000000	0.000000
20385.821283	0.025837	0.567039	0.233593	81.097725	-53.779499	-19.984135	1.513012	0.000000	-4.765584	0.000000	0.000000	0.000000	0.271515	0.104660	-0.119371	0.000000	0.000000	2.000000	5.000000	0.000000
20385.824616	0.025837	0.567039	0.233593	81.097725	-53.779499	-19.984135	1.513012	0.000000	-4.765584	0.000000	0.000000	0.000000	0.271515	0.104660	-0.119371	0.000000	0.000000	2.000000	5.000000	0.000000
20385.827949	0.026676	0.567409	0.233209	81.097725	-53.779499	-19.984135	1.513012	0.000000	-4.765584	0.000000	0.000000	0.000000	0.251692	0.110944	-0.115218	0.000000	0.000000	2.000000	5.000000	0.000000
20385.831283	0.026676	0.567409	0.233209	81.184143	-54.412991	-20.656637	1.513012	0.000000	-4.765584	0.000000	0.000000	0.000000	0.251692	0.110944	-0.115218	0.000000	0.000000	2.000000	5.000000	0.000000
20385.834616	0.027415	0.567757	0.232815	81.184143	-54.412991	-20.656637	1.513012	0.000000	-4.765584	0.000000	0.000000	0.000000	0.221782	0.104396	-0.118313	0.000000	0.000000	2.000000	5.000000	0.000000
20385.837949	0.027415	0.567757	0.232815	81.184143	-54.412991	-20.656637	1.513012	0.000000	-4.765584	0.000000	0.000000	0.000000	0.221782	0.104396	-0.118313	0.000000	0.000000	2.000000	5.000000	0.000000
20385.841283	0.027415	0.567757	0.232815	81.315422	-54.728458	-20.962069	1.488199	0.000000	-4.773391	0.000000	0.000000	0.000000	0.221782	0.104396	-0.118313	0.000000	0.000000	2.000000	5.000000	0.000000
20385.844616	0.027415	0.567757	0.232815	81.315422	-54.728458	-20.962069	1.488199	0.000000	-4.773391	0.000000	0.000000	0.000000	0.221782	0.104396	-0.118313	0.000000	0.000000	2.000000	5.000000	0.000000
20385.847949	0.028087	0.568078	0.232377	81.315422	-54.728458	-20.962069	1.488199	0.000000	-4.773391	0.000000	0.000000	0.000000	0.201342	0.096336	-0.131251	0.000000	0.000000	2.000000	5.000000	0.000000
20385.851283	0.028087	0.568078	0.232377	81.510338	-54.473392	-20.638330	1.488199	0.000000	-4.773391	0.000000	0.000000	0.000000	0.201342	0.096336	-0.131251	0.000000	0.000000	2.000000	5.000000	0.000000
20385.854616	0.028787	0.568410	0.231887	81.510338	-54.473392	-20.638330	1.488199	0.000000	-4.773391	0.000000	0.000000	0.000000	0.210262	0.099509	-0.147186	0.000000	0.000000	2.000000	5.000000	0.000000
20385.857949	0.028787	0.568410	0.231887	81.510338	-54.473392	-20.638330	1.488199	0.000000	-4.773391	0.000000	0.000000	0.000000	0.210262	0.099509	-0.147186	0.000000	0.000000	2.000000	5.000000	0.000000
20385.861283	0.028787	0.568410	0.231887	81.752922	-53.687695	-19.732651	1.467847	0.000000	-4.779689	0.000000	0.000000	0.000000	0.210262	0.099509	-0.147186	0.000000	0.000000	2.000000	5.000000	0.000000
20385.864616	0.028787	0.568410	0.231887	81.752922	-53.687695	-19.732651	1.467847	0.000000	-4.779689	0.000000	0.000000	0.000000	0.210262	0.099509	-0.147186	0.000000	0.000000	2.000000	5.000000	0.000000
20385.867949	0.029451	0.568747	0.231314	81.752922	-53.687695	-19.732651	1.467847	0.000000	-4.779689	0.000000	0.000000	0.000000	0.199092	0.101146	-0.171904	0.000000	0.000000	2.000000	5.000000	0.000000
20385.871283	0.029451	0.568747	0.231314	82.007896	-52.776947	-18.689047	1.467847	0.000000	-4.779689	0.000000	0.000000	0.000000	0.199092	0.101146	-0.171904	0.000000	0.000000	2.000000	5.000000	0.000000
20385.874616	0.030077	0.569031	0.230651	82.007896	-52.776947	-18.689047	1.467847	0.000000	-4.779689	0.000000	0.000000	0.000000	0.187780	0.084989	-0.198680	0.000000	0.000000	2.000000	5.000000	0.000000
20385.877949	0.030077	0.569031	0.230651	82.007896	-52.776947	-18.689047	1.467847	0.000000	-4.779689	0.000000	0.000000	0.000000	0.187780	0.084989	-0.198680	0.000000	0.000000	2.000000	5.000000	0.000000
20385.881283	0.030077	0.569031	0.230651	82.241997	-52.001163	-17.795994	1.450582	0.000000	-4.784956	0.000000	0.000000	0.000000	0.187780	0.084989	-0.198680	0.000000	0.000000	2.000000	5.000000	0.000000
20385.884616	0.030631	0.569292	0.229863	82.241997	-52.001163	-17.795994	1.450582	0.000000	-4.784956	0.000000	0.000000	0.000000	0.166122	0.078514	-0.236476	0.000000	0.000000	2.000000	5.000000	0.000000
20385.887949	0.030631	0.569292	0.229863	82.241997	-52.001163	-17.795994	1.450582	0.000000	-4.784956	0.000000	0.000000	0.000000	0.166122	0.078514	-0.236476	0.000000	0.000000	2.000000	5.000000	0.000000
20385.891283	0.030631	0.569292	0.229863	82.456367	-51.401222	-17.101181	1.444577	0.000000	-4.786773	0.000000	0.000000	0.000000	0.166122	0.078514	-0.236476	0.000000	0.000000	2.000000	5.000000	0.000000
20385.894616	0.031177	0.569532	0.228945	82.456367	-51.401222	-17.101181	1.444577	0.000000	-4.786773	0.000000	0.000000	0.000000	0.163968	0.071958	-0.275261	0.000000	0.000000	2.000000	5.000000	0.000000
20385.897949	0.031177	0.569532	0.228945	82.456367	-51.401222	-17.101181	1.444577	0.000000	-4.786773	0.000000	0.000000	0.000000	0.163968	0.071958	-0.275261	0.000000	0.000000	2.000000	5.000000	0.000000
20385.901283	0.031177	0.569532	0.228945	82.664124	-50.880100	-16.494436	1.439407	0.000000	-4.788330	0.000000	0.000000	0.000000	0.163968	0.071958	-0.275261	0.000000	0.000000	2.000000	5.000000	0.000000
20385.904616	0.031716	0.569787	0.227892	82.664124	-50.880100	-16.494436	1.439407	0.000000	-4.788330	0.000000	0.000000	0.000000	0.161622	0.076541	-0.316058	0.000000	0.000000	2.000000	5.000000	0.000000
20385.907949	0.031716	0.569787	0.227892	82.664124	-50.880100	-16.494436	1.439407	0.000000	-4.788330	0.000000	0.000000	0.000000	0.161622	0.076541	-0.316058	0.000000	0.000000	2.000000	5.000000	0.000000
20385.911283	0.031716	0.569787	0.227892	82.900551	-50.260704	-15.773250	1.435127	0.000000	-4.789615	0.000000	0.000000	0.000000	0.161622	0.076541	-0.316058	0.000000	0.000000	2.000000	5.000000	0.000000
20385.914616	0.032279	0.570020	0.226706	82.900551	-50.260704	-15.773250	1.435127	0.000000	-4.789615	0.000000	0.000000	0.000000	0.168987	0.069753	-0.355682	0.000000	0.000000	2.000000	5.000000	0.000000
20385.917949	0.032279	0.570020	0.226706	82.900551	-50.260704	-15.773250	1.435127	0.000000	-4.789615	0.000000	0.000000	0.000000	0.168987	0.069753	-0.355682	0.000000	0.000000	2.000000	5.000000	0.000000
20385.921283	0.032279	0.570020	0.226706	83.193573	-49.390583	-14.766251	1.431092	0.000000	-4.790822	0.000000	0.000000	0.000000	0.168987	0.069753	-0.355682	0.000000	0.000000	2.000000	5.000000	0.000000
20385.924616	0.032931	0.570267	0.225378	83.193573	-49.390583	-14.766251	1.431092	0.000000	-4.790822	0.000000	0.000000	0.000000	0.195536	0.074028	-0.398359	0.000000	0.000000	2.000000	5.000000	0.000000
20385.927949	0.032931	0.570267	0.225378	83.193573	-49.390583	-14.766251	1.431092	0.000000	-4.790822	0.000000	0.000000	0.000000	0.195536	0.074028	-0.398359	0.000000	0.000000	2.000000	5.000000	0.000000
20385.931283	0.032931	0.570267	0.225378	83.538071	-48.193600	-13.403733	1.426111	0.000000	-4.792307	0.000000	0.000000	0.000000	0.195536	0.074028	-0.398359	0.000000	0.000000	2.000000	5.000000	0.000000
20385.934616	0.033669	0.570543	0.223888	83.538071	-48.193600	-13.403733	1.426111	0.000000	-4.792307	0.000000	0.000000	0.000000	0.221488	0.082927	-0.447141	0.000000	0.000000	2.000000	5.000000	0.000000
20385.937949	0.033669	0.570543	0.223888	83.538071	-48.193600	-13.403733	1.426111	0.000000	-4.792307	0.000000	0.000000	0.000000	0.221488	0.082927	-0.447141	0.000000	0.000000	2.000000	5.000000	0.000000
20385.941283	0.033669	0.570543	0.223888	83.903717	-46.825985	-11.861913	1.420312	0.000000	-4.794029	0.000000	0.000000	0.000000	0.221488	0.082927	-0.447141	0.000000	0.000000	2.000000	5.000000	0.000000
20385.944616	0.034460	0.570827	0.222222	83.903717	-46.825985	-11.861913	1.420312	0.000000	-4.794029	0.000000	0.000000	0.000000	0.237188	0.085156	-0.499785	0.000000	0.000000	2.000000	5.000000	0.000000
20385.947949	0.034460	0.570827	0.222222	83.903717	-46.825985	-11.861913	1.420312	0.000000	-4.794029	0.000000	0.000000	0.000000	0.237188	0.085156	-0.499785	0.000000	0.000000	2.000000	5.000000	0.000000
20385.951283	0.034460	0.570827	0.222222	84.264519	-45.350723	-10.221584	1.414417	0.000000	-4.795772	0.000000	0.000000	0.000000	0.237188	0.085156	-0.499785	0.000000	0.000000	2.000000	5.000000	0.000000
20385.954616	0.035400	0.571160	0.220400	84.264519	-45.350723	-10.221584	1.414417	0.000000	-4.795772	0.000000	0.000000	0.000000	0.281884	0.099907	-0.546561	0.000000	0.000000	2.000000	5.000000	0.000000
20385.957949	0.035400	0.571160	0.220400	84.264519	-45.350723	-10.221584	1.414417	0.000000	-4.795772	0.000000	0.000000	0.000000	0.281884	0.099907	-0.546561	0.000000	0.000000	2.000000	5.000000	0.000000
20385.961283	0.035400	0.571160	0.220400	84.598946	-43.953327	-8.697886	1.406358	0.000000	-4.798141	0.000000	0.000000	0.000000	0.281884	0.099907	-0.546561	0.000000	0.000000	2.000000	5.000000	0.000000
20385.964616	0.036422	0.571541	0.218424	84.598946	-43.953327	-8.697886	1.406358	0.000000	-4.798141	0.000000	0.000000	0.000000	0.306726	0.114261	-0.592866	0.000000	0.000000	2.000000	5.000000	0.000000
20385.967949	0.036422	0.571541	0.218424	84.598946	-43.953327	-8.697886	1.406358	0.000000	-4.798141	0.000000	0.000000	0.000000	0.306726	0.114261	-0.592866	0.000000	0.000000	2.000000	5.000000	0.000000
20385.971283	0.036422	0.571541	0.218424	84.878754	-42.971127	-7.644487	1.397385	0.000000	-4.800762	0.000000	0.000000	0.000000	0.306726	0.114261	-0.592866	0.000000	0.000000	2.000000	5.000000	0.000000
20385.974616	0.037528	0.571900	0.216337	84.878754	-42.971127	-7.644487	1.397385	0.000000	-4.800762	0.000000	0.000000	0.000000	0.331825	0.107830	-0.626165	0.000000	0.000000	2.000000	5.000000	0.000000
20385.977949	0.037528	0.571900	0.216337	84.878754	-42.971127	-7.644487	1.397385	0.000000	-4.800762	0.000000	0.000000	0.000000	0.331825	0.107830	-0.626165	0.000000	0.000000	2.000000	5.000000	0.000000
20385.981283	0.037528	0.571900	0.216337	85.100746	-42.569611	-7.232252	1.387177	0.000000	-4.803721	0.000000	0.000000	0.000000	0.331825	0.107830	-0.626165	0.000000	0.000000	2.000000	5.000000	0.000000
20385.984616	0.038651	0.572290	0.214115	85.100746	-42.569611	-7.232252	1.387177	0.000000	-4.803721	0.000000	0.000000	0.000000	0.336904	0.116918	-0.666517	0.000000	0.000000	2.000000	5.000000	0.000000
20385.987949	0.038651	0.572290	0.214115	85.100746	-42.569611	-7.232252	1.387177	0.000000	-4.803721	0.000000	0.000000	0.000000	0.336904	0.116918	-0.666517	0.000000	0.000000	2.000000	5.000000	0.000000
20385.991283	0.038651	0.572290	0.214115	85.286774	-42.678806	-7.364025	1.377198	0.000000	-4.806592	0.000000	0.000000	0.000000	0.336904	0.116918	-0.666517	0.000000	0.000000	2.000000	5.000000	0.000000
20385.994616	0.039792	0.572714	0.211790	85.286774	-42.678806	-7.364025	1.377198	0.000000	-4.806592	0.000000	0.000000	0.000000	0.342230	0.127378	-0.697432	0.000000	0.000000	2.000000	5.000000	0.000000
20385.997949	0.039792	0.572714	0.211790	85.286774	-42.678806	-7.364025	1.377198	0.000000	-4.806592	0.000000	0.000000	0.000000	0.342230	0.127378	-0.697432	0.000000	0.000000	2.000000	5.000000	0.000000
20386.001283	0.039792	0.572714	0.211790	85.471214	-42.812305	-7.537215	1.367234	0.000000	-4.809436	0.000000	0.000000	0.000000	0.342230	0.127378	-0.697432	0.000000	0.000000	2.000000	5.000000	0.000000
20386.004616	0.041012	0.573152	0.209344	85.471214	-42.812305	-7.537215	1.367234	0.000000	-4.809436	0.000000	0.000000	0.000000	0.366008	0.131186	-0.733831	0.000000	0.000000	2.000000	5.000000	0.000000
20386.007949	0.041012	0.573152	0.209344	85.471214	-42.812305	-7.537215	1.367234	0.000000	-4.809436	0.000000	0.000000	0.000000	0.366008	0.131186	-0.733831	0.000000	0.000000	2.000000	5.000000	0.000000
20386.011283	0.041012	0.573152	0.209344	85.683075	-42.689877	-7.431216	1.356071	0.000000	-4.812595	0.000000	0.000000	0.000000	0.366008	0.131186	-0.733831	0.000000	0.000000	2.000000	5.000000	0.000000
20386.014616	0.042343	0.573643	0.206800	85.683075	-42.689877	-7.431216	1.356071	0.000000	-4.812595	0.000000	0.000000	0.000000	0.399208	0.147353	-0.763303	0.000000	0.000000	2.000000	5.000000	0.000000
20386.017949	0.042343	0.573643	0.206800	85.683075	-42.689877	-7.431216	1.356071	0.000000	-4.812595	0.000000	0.000000	0.000000	0.399208	0.147353	-0.763303	0.000000	0.000000	2.000000	5.000000	0.000000
20386.021283	0.042343	0.573643	0.206800	85.899025	-42.499092	-7.266141	1.342823	0.000000	-4.816308	0.000000	0.000000	0.000000	0.399208	0.147353	-0.763303	0.000000	0.000000	2.000000	5.000000	0.000000
20386.024616	0.043811	0.574217	0.204114	85.899025	-42.499092	-7.266141	1.342823	0.000000	-4.816308	0.000000	0.000000	0.000000	0.440406	0.172221	-0.805747	0.000000	0.000000	2.000000	5.000000	0.000000
20386.027949	0.043811	0.574217	0.204114	85.899025	-42.499092	-7.266141	1.342823	0.000000	-4.816308	0.000000	0.000000	0.000000	0.440406	0.172221	-0.805747	0.000000	0.000000	2.000000	5.000000	0.000000
20386.031283	0.043811	0.574217	0.204114	86.096352	-42.407700	-7.207863	1.327056	0.000000	-4.820677	0.000000	0.000000	0.000000	0.440406	0.172221	-0.805747	0.000000	0.000000	2.000000	5.000000	0.000000
20386.034616	0.045359	0.574875	0.201409	86.096352	-42.407700	-7.207863	1.327056	0.000000	-4.820677	0.000000	0.000000	0.000000	0.464440	0.197375	-0.811617	0.000000	0.000000	2.000000	5.000000	0.000000
20386.037949	0.045359	0.574875	0.201409	86.096352	-42.407700	-7.207863	1.327056	0.000000	-4.820677	0.000000	0.000000	0.000000	0.464440	0.197375	-0.811617	0.000000	0.000000	2.000000	5.000000	0.000000
20386.041283	0.045359	0.574875	0.201409	86.248184	-42.800350	-7.615184	1.309154	0.000000	-4.825569	0.000000	0.000000	0.000000	0.464440	0.197375	-0.811617	0.000000	0.000000	2.000000	5.000000	0.000000
20386.044616	0.046982	0.575589	0.198636	86.248184	-42.800350	-7.615184	1.309154	0.000000	-4.825569	0.000000	0.000000	0.000000	0.487089	0.214105	-0.831769	0.000000	0.000000	2.000000	5.000000	0.000000
20386.047949	0.046982	0.575589	0.198636	86.248184	-42.800350	-7.615184	1.309154	0.000000	-4.825569	0.000000	0.000000	0.000000	0.487089	0.214105	-0.831769	0.000000	0.000000	2.000000	5.000000	0.000000
20386.051283	0.046982	0.575589	0.198636	86.336334	-43.906982	-8.447898	1.289402	0.000000	-4.830884	0.000000	0.000000	0.000000	0.487089	0.214105	-0.831769	0.000000	0.000000	2.000000	5.000000	0.000000
20386.054616	0.048623	0.576333	0.195873	86.336334	-43.906982	-8.447898	1.289402	0.000000	-4.830884	0.000000	0.000000	0.000000	0.492274	0.223419	-0.828775	0.000000	0.000000	2.000000	5.000000	0.000000
20386.057949	0.048623	0.576333	0.195873	86.336334	-43.906982	-8.447898	1.289402	0.000000	-4.830884	0.000000	0.000000	0.000000	0.492274	0.223419	-0.828775	0.000000	0.000000	2.000000	5.000000	0.000000
20386.061283	0.048623	0.576333	0.195873	86.411118	-45.096275	-8.401705	1.268564	0.000000	-4.836398	0.000000	0.000000	0.000000	0.492274	0.223419	-0.828775	0.000000	0.000000	2.000000	5.000000	0.000000
20386.064616	0.050221	0.577094	0.193146	86.411118	-45.096275	-8.401705	1.268564	0.000000	-4.836398	0.000000	0.000000	0.000000	0.479333	0.228268	-0.818261	0.000000	0.000000	2.000000	5.000000	0.000000
20386.067949	0.050221	0.577094	0.193146	86.411118	-45.096275	-8.401705	1.268564	0.000000	-4.836398	0.000000	0.000000	0.000000	0.479333	0.228268	-0.818261	0.000000	0.000000	2.000000	5.000000	0.000000
20386.071283	0.050221	0.577094	0.193146	86.480469	-46.270115	-7.712390	1.247857	0.000000	-4.841782	0.000000	0.000000	0.000000	0.479333	0.228268	-0.818261	0.000000	0.000000	2.000000	5.000000	0.000000
20386.074616	0.051835	0.577901	0.190409	86.480469	-46.270115	-7.712390	1.247857	0.000000	-4.841782	0.000000	0.000000	0.000000	0.484085	0.241913	-0.821095	0.000000	0.000000	2.000000	5.000000	0.000000
20386.077949	0.051835	0.577901	0.190409	86.480469	-46.270115	-7.712390	1.247857	0.000000	-4.841782	0.000000	0.000000	0.000000	0.484085	0.241913	-0.821095	0.000000	0.000000	2.000000	5.000000	0.000000
20386.081283	0.051835	0.577901	0.190409	86.546623	-47.476913	-7.127698	1.226164	0.000000	-4.847321	0.000000	0.000000	0.000000	0.484085	0.241913	-0.821095	0.000000	0.000000	2.000000	5.000000	0.000000
20386.084616	0.053402	0.578696	0.187660	86.546623	-47.476913	-7.127698	1.226164	0.000000	-4.847321	0.000000	0.000000	0.000000	0.470168	0.238527	-0.824559	0.000000	0.000000	2.000000	5.000000	0.000000
20386.087949	0.053402	0.578696	0.187660	86.546623	-47.476913	-7.127698	1.226164	0.000000	-4.847321	0.000000	0.000000	0.000000	0.470168	0.238527	-0.824559	0.000000	0.000000	2.000000	5.000000	0.000000
20386.091283	0.053402	0.578696	0.187660	86.610947	-48.733879	-6.795211	1.204960	0.000000	-4.852635	0.000000	0.000000	0.000000	0.470168	0.238527	-0.824559	0.000000	0.000000	2.000000	5.000000	0.000000
20386.094616	0.055044	0.579515	0.184884	86.610947	-48.733879	-6.795211	1.204960	0.000000	-4.852635	0.000000	0.000000	0.000000	0.492748	0.245716	-0.833037	0.000000	0.000000	2.000000	5.000000	0.000000
20386.097949	0.055044	0.579515	0.184884	86.610947	-48.733879	-6.795211	1.204960	0.000000	-4.852635	0.000000	0.000000	0.000000	0.492748	0.245716	-0.833037	0.000000	0.000000	2.000000	5.000000	0.000000
20386.101283	0.055044	0.579515	0.184884	86.671570	-50.002934	-6.738423	1.181357	0.000000	-4.858436	0.000000	0.000000	0.000000	0.492748	0.245716	-0.833037	0.000000	0.000000	2.000000	5.000000	0.000000
20386.104616	0.056731	0.580357	0.182080	86.671570	-50.002934	-6.738423	1.181357	0.000000	-4.858436	0.000000	0.000000	0.000000	0.505821	0.252712	-0.840918	0.000000	0.000000	2.000000	5.000000	0.000000
20386.107949	0.056731	0.580357	0.182080	86.671570	-50.002934	-6.738423	1.181357	0.000000	-4.858436	0.000000	0.000000	0.000000	0.505821	0.252712	-0.840918	0.000000	0.000000	2.000000	5.000000	0.000000
20386.111283	0.056731	0.580357	0.182080	86.720695	-51.055676	-6.861687	1.156003	0.000000	-4.864531	0.000000	0.000000	0.000000	0.505821	0.252712	-0.840918	0.000000	0.000000	2.000000	5.000000	0.000000
20386.114616	0.058459	0.581222	0.179251	86.720695	-51.055676	-6.861687	1.156003	0.000000	-4.864531	0.000000	0.000000	0.000000	0.518601	0.259565	-0.848928	0.000000	0.000000	2.000000	5.000000	0.000000
20386.117949	0.058459	0.581222	0.179251	86.720695	-51.055676	-6.861687	1.156003	0.000000	-4.864531	0.000000	0.000000	0.000000	0.518601	0.259565	-0.848928	0.000000	0.000000	2.000000	5.000000	0.000000
20386.121283	0.058459	0.581222	0.179251	86.759911	-51.897953	-7.445120	1.128818	0.000000	-4.870911	0.000000	0.000000	0.000000	0.518601	0.259565	-0.848928	0.000000	0.000000	2.000000	5.000000	0.000000
20386.124616	0.060198	0.582089	0.176383	86.759911	-51.897953	-7.445120	1.128818	0.000000	-4.870911	0.000000	0.000000	0.000000	0.521674	0.260063	-0.860367	0.000000	0.000000	2.000000	5.000000	0.000000
20386.127949	0.060198	0.582089	0.176383	86.759911	-51.897953	-7.445120	1.128818	0.000000	-4.870911	0.000000	0.000000	0.000000	0.521674	0.260063	-0.860367	0.000000	0.000000	2.000000	5.000000	0.000000
20386.131283	0.060198	0.582089	0.176383	86.783989	-52.324879	-8.042200	1.100607	0.000000	-4.877363	0.000000	0.000000	0.000000	0.521674	0.260063	-0.860367	0.000000	0.000000	2.000000	5.000000	0.000000
20386.134616	0.061828	0.582888	0.173502	86.783989	-52.324879	-8.042200	1.100607	0.000000	-4.877363	0.000000	0.000000	0.000000	0.489005	0.239663	-0.864271	0.000000	0.000000	2.000000	5.000000	0.000000
20386.137949	0.061828	0.582888	0.173502	86.783989	-52.324879	-8.042200	1.100607	0.000000	-4.877363	0.000000	0.000000	0.000000	0.489005	0.239663	-0.864271	0.000000	0.000000	2.000000	5.000000	0.000000
20386.141283	0.061828	0.582888	0.173502	86.800713	-52.539421	-8.427445	1.074347	0.000000	-4.883214	0.000000	0.000000	0.000000	0.489005	0.239663	-0.864271	0.000000	0.000000	2.000000	5.000000	0.000000
20386.144616	0.063376	0.583647	0.170564	86.800713	-52.539421	-8.427445	1.074347	0.000000	-4.883214	0.000000	0.000000	0.000000	0.464342	0.227635	-0.881259	0.000000	0.000000	2.000000	5.000000	0.000000
20386.147949	0.063376	0.583647	0.170564	86.800713	-52.539421	-8.427445	1.074347	0.000000	-4.883214	0.000000	0.000000	0.000000	0.464342	0.227635	-0.881259	0.000000	0.000000	2.000000	5.000000	0.000000
20386.151283	0.063376	0.583647	0.170564	86.807327	-52.436264	-8.490438	1.049688	0.000000	-4.888574	0.000000	0.000000	0.000000	0.464342	0.227635	-0.881259	0.000000	0.000000	2.000000	5.000000	0.000000
20386.154616	0.064839	0.584324	0.167543	86.807327	-52.436264	-8.490438	1.049688	0.000000	-4.888574	0.000000	0.000000	0.000000	0.438894	0.203142	-0.906552	0.000000	0.000000	2.000000	5.000000	0.000000
20386.157949	0.064839	0.584324	0.167543	86.807327	-52.436264	-8.490438	1.049688	0.000000	-4.888574	0.000000	0.000000	0.000000	0.438894	0.203142	-0.906552	0.000000	0.000000	2.000000	5.000000	0.000000
20386.161283	0.064839	0.584324	0.167543	86.799919	-51.823524	-8.043476	1.026946	0.000000	-4.893402	0.000000	0.000000	0.000000	0.438894	0.203142	-0.906552	0.000000	0.000000	2.000000	5.000000	0.000000
20386.164616	0.066282	0.585002	0.164486	86.799919	-51.823524	-8.043476	1.026946	0.000000	-4.893402	0.000000	0.000000	0.000000	0.432954	0.203404	-0.917026	0.000000	0.000000	2.000000	5.000000	0.000000
20386.167949	0.066282	0.585002	0.164486	86.799919	-51.823524	-8.043476	1.026946	0.000000	-4.893402	0.000000	0.000000	0.000000	0.432954	0.203404	-0.917026	0.000000	0.000000	2.000000	5.000000	0.000000
20386.171283	0.066282	0.585002	0.164486	86.769051	-50.580666	-6.968960	1.004069	0.000000	-4.898147	0.000000	0.000000	0.000000	0.432954	0.203404	-0.917026	0.000000	0.000000	2.000000	5.000000	0.000000
20386.174616	0.067700	0.585653	0.161345	86.769051	-50.580666	-6.968960	1.004069	0.000000	-4.898147	0.000000	0.000000	0.000000	0.425316	0.195157	-0.942202	0.000000	0.000000	2.000000	5.000000	0.000000
20386.177949	0.067700	0.585653	0.161345	86.769051	-50.580666	-6.968960	1.004069	0.000000	-4.898147	0.000000	0.000000	0.000000	0.425316	0.195157	-0.942202	0.000000	0.000000	2.000000	5.000000	0.000000
20386.181283	0.067700	0.585653	0.161345	86.701996	-48.402897	-4.963808	0.981490	0.000000	-4.902721	0.000000	0.000000	0.000000	0.425316	0.195157	-0.942202	0.000000	0.000000	2.000000	5.000000	0.000000
20386.184616	0.069158	0.586290	0.158184	86.701996	-48.402897	-4.963808	0.981490	0.000000	-4.902721	0.000000	0.000000	0.000000	0.437348	0.191161	-0.948454	0.000000	0.000000	2.000000	5.000000	0.000000
20386.187949	0.069158	0.586290	0.158184	86.701996	-48.402897	-4.963808	0.981490	0.000000	-4.902721	0.000000	0.000000	0.000000	0.437348	0.191161	-0.948454	0.000000	0.000000	2.000000	5.000000	0.000000
20386.191283	0.069158	0.586290	0.158184	86.587517	-45.272312	-2.013382	0.956871	0.000000	-4.907586	0.000000	0.000000	0.000000	0.437348	0.191161	-0.948454	0.000000	0.000000	2.000000	5.000000	0.000000
20386.194616	0.070591	0.586886	0.154958	86.587517	-45.272312	-2.013382	0.956871	0.000000	-4.907586	0.000000	0.000000	0.000000	0.429934	0.178720	-0.967555	0.000000	0.000000	2.000000	5.000000	0.000000
20386.197949	0.070591	0.586886	0.154958	86.587517	-45.272312	-2.013382	0.956871	0.000000	-4.907586	0.000000	0.000000	0.000000	0.429934	0.178720	-0.967555	0.000000	0.000000	2.000000	5.000000	0.000000
20386.201283	0.070591	0.586886	0.154958	86.425545	-41.571678	1.508181	0.932297	0.000000	-4.912313	0.000000	0.000000	0.000000	0.429934	0.178720	-0.967555	0.000000	0.000000	2.000000	5.000000	0.000000
20386.204616	0.072004	0.587414	0.151712	86.425545	-41.571678	1.508181	0.932297	0.000000	-4.912313	0.000000	0.000000	0.000000	0.423851	0.158437	-0.974036	0.000000	0.000000	2.000000	5.000000	0.000000
20386.207949	0.072004	0.587414	0.151712	86.425545	-41.571678	1.508181	0.932297	0.000000	-4.912313	0.000000	0.000000	0.000000	0.423851	0.158437	-0.974036	0.000000	0.000000	2.000000	5.000000	0.000000
20386.211283	0.072004	0.587414	0.151712	86.227890	-37.801212	5.109056	0.907364	0.000000	-4.916980	0.000000	0.000000	0.000000	0.423851	0.158437	-0.974036	0.000000	0.000000	2.000000	5.000000	0.000000
20386.214616	0.073365	0.587888	0.148426	86.227890	-37.801212	5.109056	0.907364	0.000000	-4.916980	0.000000	0.000000	0.000000	0.408320	0.142171	-0.985799	0.000000	0.000000	2.000000	5.000000	0.000000
20386.217949	0.073365	0.587888	0.148426	86.227890	-37.801212	5.109056	0.907364	0.000000	-4.916980	0.000000	0.000000	0.000000	0.408320	0.142171	-0.985799	0.000000	0.000000	2.000000	5.000000	0.000000
20386.221283	0.073365	0.587888	0.148426	86.018326	-34.381069	8.538773	0.883154	0.000000	-4.921386	0.000000	0.000000	0.000000	0.408320	0.142171	-0.985799	0.000000	0.000000	2.000000	5.000000	0.000000
20386.224616	0.074675	0.588274	0.145108	86.018326	-34.381069	8.538773	0.883154	0.000000	-4.921386	0.000000	0.000000	0.000000	0.393085	0.116012	-0.995414	0.000000	0.000000	2.000000	5.000000	0.000000
20386.227949	0.074675	0.588274	0.145108	86.018326	-34.381069	8.538773	0.883154	0.000000	-4.921386	0.000000	0.000000	0.000000	0.393085	0.116012	-0.995414	0.000000	0.000000	2.000000	5.000000	0.000000
20386.231283	0.074675	0.588274	0.145108	85.828148	-31.320335	11.788206	0.859636	0.000000	-4.925549	0.000000	0.000000	0.000000	0.393085	0.116012	-0.995414	0.000000	0.000000	2.000000	5.000000	0.000000
20386.234616	0.075991	0.588574	0.141750	85.828148	-31.320335	11.788206	0.859636	0.000000	-4.925549	0.000000	0.000000	0.000000	0.394956	0.090048	-1.007164	0.000000	0.000000	2.000000	5.000000	0.000000
20386.237949	0.075991	0.588574	0.141750	85.828148	-31.320335	11.788206	0.859636	0.000000	-4.925549	0.000000	0.000000	0.000000	0.394956	0.090048	-1.007164	0.000000	0.000000	2.000000	5.000000	0.000000
20386.241283	0.075991	0.588574	0.141750	85.668488	-28.532635	14.908320	0.834967	0.000000	-4.929790	0.000000	0.000000	0.000000	0.394956	0.090048	-1.007164	0.000000	0.000000	2.000000	5.000000	0.000000
20386.244616	0.077310	0.588834	0.138325	85.668488	-28.532635	14.908320	0.834967	0.000000	-4.929790	0.000000	0.000000	0.000000	0.395475	0.077909	-1.027569	0.000000	0.000000	2.000000	5.000000	0.000000
20386.247949	0.077310	0.588834	0.138325	85.668488	-28.532635	14.908320	0.834967	0.000000	-4.929790	0.000000	0.000000	0.000000	0.395475	0.077909	-1.027569	0.000000	0.000000	2.000000	5.000000	0.000000
20386.251283	0.077310	0.588834	0.138325	85.529716	-26.168816	17.566753	0.809362	0.000000	-4.934059	0.000000	0.000000	0.000000	0.395475	0.077909	-1.027569	0.000000	0.000000	2.000000	5.000000	0.000000
20386.254616	0.078691	0.589028	0.134867	85.529716	-26.168816	17.566753	0.809362	0.000000	-4.934059	0.000000	0.000000	0.000000	0.414252	0.058319	-1.037463	0.000000	0.000000	2.000000	5.000000	0.000000
20386.257949	0.078691	0.589028	0.134867	85.529716	-26.168816	17.566753	0.809362	0.000000	-4.934059	0.000000	0.000000	0.000000	0.414252	0.058319	-1.037463	0.000000	0.000000	2.000000	5.000000	0.000000
20386.261283	0.078691	0.589028	0.134867	85.388367	-24.479063	19.437302	0.780336	0.000000	-4.938732	0.000000	0.000000	0.000000	0.414252	0.058319	-1.037463	0.000000	0.000000	2.000000	5.000000	0.000000
20386.264616	0.080042	0.589130	0.131336	85.388367	-24.479063	19.437302	0.780336	0.000000	-4.938732	0.000000	0.000000	0.000000	0.405313	0.030403	-1.059245	0.000000	0.000000	2.000000	5.000000	0.000000
20386.267949	0.080042	0.589130	0.131336	85.388367	-24.479063	19.437302	0.780336	0.000000	-4.938732	0.000000	0.000000	0.000000	0.405313	0.030403	-1.059245	0.000000	0.000000	2.000000	5.000000	0.000000
20386.271283	0.080042	0.589130	0.131336	85.246262	-23.049202	20.994200	0.751196	0.000000	-4.943248	0.000000	0.000000	0.000000	0.405313	0.030403	-1.059245	0.000000	0.000000	2.000000	5.000000	0.000000
20386.274616	0.081367	0.589147	0.127768	85.246262	-23.049202	20.994200	0.751196	0.000000	-4.943248	0.000000	0.000000	0.000000	0.397669	0.005114	-1.070339	0.000000	0.000000	2.000000	5.000000	0.000000
20386.277949	0.081367	0.589147	0.127768	85.246262	-23.049202	20.994200	0.751196	0.000000	-4.943248	0.000000	0.000000	0.000000	0.397669	0.005114	-1.070339	0.000000	0.000000	2.000000	5.000000	0.000000
20386.281283	0.081367	0.589147	0.127768	85.096436	-21.646536	22.507450	0.721532	0.000000	-4.947665	0.000000	0.000000	0.000000	0.397669	0.005114	-1.070339	0.000000	0.000000	2.000000	5.000000	0.000000
20386.284616	0.082614	0.589101	0.124186	85.096436	-21.646536	22.507450	0.721532	0.000000	-4.947665	0.000000	0.000000	0.000000	0.373977	-0.013880	-1.074750	0.000000	0.000000	2.000000	5.000000	0.000000
20386.287949	0.082614	0.589101	0.124186	85.096436	-21.646536	22.507450	0.721532	0.000000	-4.947665	0.000000	0.000000	0.000000	0.373977	-0.013880	-1.074750	0.000000	0.000000	2.000000	5.000000	0.000000
20386.291283	0.082614	0.589101	0.124186	84.910919	-20.078308	24.388876	0.693248	0.000000	-4.951708	0.000000	0.000000	0.000000	0.373977	-0.013880	-1.074750	0.000000	0.000000	2.000000	5.000000	0.000000
20386.294616	0.083758	0.588980	0.120615	84.910919	-20.078308	24.388876	0.693248	0.000000	-4.951708	0.000000	0.000000	0.000000	0.343255	-0.036222	-1.071334	0.000000	0.000000	2.000000	5.000000	0.000000
20386.297949	0.083758	0.588980	0.120615	84.910919	-20.078308	24.388876	0.693248	0.000000	-4.951708	0.000000	0.000000	0.000000	0.343255	-0.036222	-1.071334	0.000000	0.000000	2.000000	5.000000	0.000000
20386.301283	0.083758	0.588980	0.120615	84.693634	-18.172112	26.709652	0.667280	0.000000	-4.955274	0.000000	0.000000	0.000000	0.343255	-0.036222	-1.071334	0.000000	0.000000	2.000000	5.000000	0.000000
20386.304616	0.084907	0.588797	0.117018	84.693634	-18.172112	26.709652	0.667280	0.000000	-4.955274	0.000000	0.000000	0.000000	0.344732	-0.054725	-1.079116	0.000000	0.000000	2.000000	5.000000	0.000000
20386.307949	0.084907	0.588797	0.117018	84.693634	-18.172112	26.709652	0.667280	0.000000	-4.955274	0.000000	0.000000	0.000000	0.344732	-0.054725	-1.079116	0.000000	0.000000	2.000000	5.000000	0.000000
20386.311283	0.084907	0.588797	0.117018	84.465157	-15.820137	29.443319	0.639602	0.000000	-4.958922	0.000000	0.000000	0.000000	0.344732	-0.054725	-1.079116	0.000000	0.000000	2.000000	5.000000	0.000000
20386.314616	0.086115	0.588554	0.113386	84.465157	-15.820137	29.443319	0.639602	0.000000	-4.958922	0.000000	0.000000	0.000000	0.362252	-0.073012	-1.089418	0.000000	0.000000	2.000000	5.000000	0.000000
20386.317949	0.086115	0.588554	0.113386	84.465157	-15.820137	29.443319	0.639602	0.000000	-4.958922	0.000000	0.000000	0.000000	0.362252	-0.073012	-1.089418	0.000000	0.000000	2.000000	5.000000	0.000000
20386.321283	0.086115	0.588554	0.113386	84.196602	-13.277756	32.204041	0.607766	0.000000	-4.962925	0.000000	0.000000	0.000000	0.362252	-0.073012	-1.089418	0.000000	0.000000	2.000000	5.000000	0.000000
20386.324616	0.087375	0.588262	0.109698	84.196602	-13.277756	32.204041	0.607766	0.000000	-4.962925	0.000000	0.000000	0.000000	0.378227	-0.087655	-1.106480	0.000000	0.000000	2.000000	5.000000	0.000000
20386.327949	0.087375	0.588262	0.109698	84.196602	-13.277756	32.204041	0.607766	0.000000	-4.962925	0.000000	0.000000	0.000000	0.378227	-0.087655	-1.106480	0.000000	0.000000	2.000000	5.000000	0.000000
20386.331283	0.087375	0.588262	0.109698	83.871193	-11.337572	34.377449	0.571655	0.000000	-4.967214	0.000000	0.000000	0.000000	0.378227	-0.087655	-1.106480	0.000000	0.000000	2.000000	5.000000	0.000000
20386.334616	0.088635	0.587890	0.105968	83.871193	-11.337572	34.377449	0.571655	0.000000	-4.967214	0.000000	0.000000	0.000000	0.377884	-0.111548	-1.119133	0.000000	0.000000	2.000000	5.000000	0.000000
20386.337949	0.088635	0.587890	0.105968	83.871193	-11.337572	34.377449	0.571655	0.000000	-4.967214	0.000000	0.000000	0.000000	0.377884	-0.111548	-1.119133	0.000000	0.000000	2.000000	5.000000	0.000000
20386.341283	0.088635	0.587890	0.105968	83.499466	-9.811507	36.043541	0.533194	0.000000	-4.971489	0.000000	0.000000	0.000000	0.377884	-0.111548	-1.119133	0.000000	0.000000	2.000000	5.000000	0.000000
20386.344616	0.089873	0.587499	0.102244	83.499466	-9.811507	36.043541	0.533194	0.000000	-4.971489	0.000000	0.000000	0.000000	0.371465	-0.117356	-1.117119	0.000000	0.000000	2.000000	5.000000	0.000000
20386.347949	0.089873	0.587499	0.102244	83.499466	-9.811507	36.043541	0.533194	0.000000	-4.971489	0.000000	0.000000	0.000000	0.371465	-0.117356	-1.117119	0.000000	0.000000	2.000000	5.000000	0.000000
20386.351283	0.089873	0.587499	0.102244	83.100189	-8.317396	37.862633	0.492819	0.000000	-4.975654	0.000000	0.000000	0.000000	0.371465	-0.117356	-1.117119	0.000000	0.000000	2.000000	5.000000	0.000000
20386.354616	0.090985	0.587089	0.098545	83.100189	-8.317396	37.862633	0.492819	0.000000	-4.975654	0.000000	0.000000	0.000000	0.333429	-0.123011	-1.109802	0.000000	0.000000	2.000000	5.000000	0.000000
20386.357949	0.090985	0.587089	0.098545	83.100189	-8.317396	37.862633	0.492819	0.000000	-4.975654	0.000000	0.000000	0.000000	0.333429	-0.123011	-1.109802	0.000000	0.000000	2.000000	5.000000	0.000000
20386.361283	0.090985	0.587089	0.098545	82.689468	-6.947222	39.623341	0.450771	0.000000	-4.927225	0.000000	0.000000	0.000000	0.333429	-0.123011	-1.109802	0.000000	0.000000	2.000000	5.000000	0.000000
20386.364616	0.091930	0.586628	0.094946	82.689468	-6.947222	39.623341	0.450771	0.000000	-4.927225	0.000000	0.000000	0.000000	0.283655	-0.138396	-1.079626	0.000000	0.000000	2.000000	5.000000	0.000000
20386.367949	0.091930	0.586628	0.094946	82.689468	-6.947222	39.623341	0.450771	0.000000	-4.927225	0.000000	0.000000	0.000000	0.283655	-0.138396	-1.079626	0.000000	0.000000	2.000000	5.000000	0.000000
20386.371283	0.091930	0.586628	0.094946	82.282043	-5.706367	41.327396	0.403495	0.000000	-4.747287	0.000000	0.000000	0.000000	0.283655	-0.138396	-1.079626	0.000000	0.000000	2.000000	5.000000	0.000000
20386.374616	0.092756	0.586118	0.091381	82.282043	-5.706367	41.327396	0.403495	0.000000	-4.747287	0.000000	0.000000	0.000000	0.247634	-0.152759	-1.069527	0.000000	0.000000	2.000000	5.000000	0.000000
20386.377949	0.092756	0.586118	0.091381	82.282043	-5.706367	41.327396	0.403495	0.000000	-4.747287	0.000000	0.000000	0.000000	0.247634	-0.152759	-1.069527	0.000000	0.000000	2.000000	5.000000	0.000000
20386.381283	0.092756	0.586118	0.091381	81.891022	-4.628706	42.822220	0.362223	0.000000	-4.569033	0.000000	0.000000	0.000000	0.247634	-0.152759	-1.069527	0.000000	0.000000	2.000000	5.000000	0.000000
20386.384616	0.093550	0.585591	0.087890	81.891022	-4.628706	42.822220	0.362223	0.000000	-4.569033	0.000000	0.000000	0.000000	0.238279	-0.158329	-1.047339	0.000000	0.000000	2.000000	5.000000	0.000000
20386.387949	0.093550	0.585591	0.087890	81.891022	-4.628706	42.822220	0.362223	0.000000	-4.569033	0.000000	0.000000	0.000000	0.238279	-0.158329	-1.047339	0.000000	0.000000	2.000000	5.000000	0.000000
20386.391283	0.093550	0.585591	0.087890	81.522934	-3.671933	44.158440	0.322509	0.000000	-4.394476	0.000000	0.000000	0.000000	0.238279	-0.158329	-1.047339	0.000000	0.000000	2.000000	5.000000	0.000000
20386.394616	0.094337	0.585026	0.084453	81.522934	-3.671933	44.158440	0.322509	0.000000	-4.394476	0.000000	0.000000	0.000000	0.236181	-0.169490	-1.030851	0.000000	0.000000	2.000000	5.000000	0.000000
20386.397949	0.094337	0.585026	0.084453	81.522934	-3.671933	44.158440	0.322509	0.000000	-4.394476	0.000000	0.000000	0.000000	0.236181	-0.169490	-1.030851	0.000000	0.000000	2.000000	5.000000	0.000000
20386.401283	0.094337	0.585026	0.084453	81.185280	-2.856389	45.420227	0.283146	0.000000	-4.222668	0.000000	0.000000	0.000000	0.236181	-0.169490	-1.030851	0.000000	0.000000	2.000000	5.000000	0.000000
20386.404616	0.095145	0.584474	0.081077	81.185280	-2.856389	45.420227	0.283146	0.000000	-4.222668	0.000000	0.000000	0.000000	0.242356	-0.165556	-1.012964	0.000000	0.000000	2.000000	5.000000	0.000000
20386.407949	0.095145	0.584474	0.081077	81.185280	-2.856389	45.420227	0.283146	0.000000	-4.222668	0.000000	0.000000	0.000000	0.242356	-0.165556	-1.012964	0.000000	0.000000	2.000000	5.000000	0.000000
20386.411283	0.095145	0.584474	0.081077	80.874802	-2.129287	46.698235	0.242753	0.000000	-4.053841	0.000000	0.000000	0.000000	0.242356	-0.165556	-1.012964	0.000000	0.000000	2.000000	5.000000	0.000000
20386.414616	0.096020	0.583946	0.077729	80.874802	-2.129287	46.698235	0.242753	0.000000	-4.053841	0.000000	0.000000	0.000000	0.262615	-0.158433	-1.004318	0.000000	0.000000	2.000000	5.000000	0.000000
20386.417949	0.096020	0.583946	0.077729	80.874802	-2.129287	46.698235	0.242753	0.000000	-4.053841	0.000000	0.000000	0.000000	0.262615	-0.158433	-1.004318	0.000000	0.000000	2.000000	5.000000	0.000000
20386.421283	0.096020	0.583946	0.077729	80.607986	-1.536446	47.838379	0.198984	0.000000	-3.886455	0.000000	0.000000	0.000000	0.262615	-0.158433	-1.004318	0.000000	0.000000	2.000000	5.000000	0.000000
20386.424616	0.096904	0.583449	0.074523	80.607986	-1.536446	47.838379	0.198984	0.000000	-3.886455	0.000000	0.000000	0.000000	0.265253	-0.149034	-0.961895	0.000000	0.000000	2.000000	5.000000	0.000000
20386.427949	0.096904	0.583449	0.074523	80.607986	-1.536446	47.838379	0.198984	0.000000	-3.886455	0.000000	0.000000	0.000000	0.265253	-0.149034	-0.961895	0.000000	0.000000	2.000000	5.000000	0.000000
20386.431283	0.096904	0.583449	0.074523	80.387100	-1.062325	48.794220	0.154775	0.000000	-3.726139	0.000000	0.000000	0.000000	0.265253	-0.149034	-0.961895	0.000000	0.000000	2.000000	5.000000	0.000000
20386.434616	0.097710	0.582966	0.071397	80.387100	-1.062325	48.794220	0.154775	0.000000	-3.726139	0.000000	0.000000	0.000000	0.241503	-0.144847	-0.937767	0.000000	0.000000	2.000000	5.000000	0.000000
20386.437949	0.097710	0.582966	0.071397	80.387100	-1.062325	48.794220	0.154775	0.000000	-3.726139	0.000000	0.000000	0.000000	0.241503	-0.144847	-0.937767	0.000000	0.000000	2.000000	5.000000	0.000000
20386.441283	0.097710	0.582966	0.071397	80.207489	-0.823458	49.378521	0.114525	0.000000	-3.569844	0.000000	0.000000	0.000000	0.241503	-0.144847	-0.937767	0.000000	0.000000	2.000000	5.000000	0.000000
20386.444616	0.098356	0.582505	0.068470	80.207489	-0.823458	49.378521	0.114525	0.000000	-3.569844	0.000000	0.000000	0.000000	0.193960	-0.138216	-0.878050	0.000000	0.000000	2.000000	5.000000	0.000000
20386.447949	0.098356	0.582505	0.068470	80.207489	-0.823458	49.378521	0.114525	0.000000	-3.569844	0.000000	0.000000	0.000000	0.193960	-0.138216	-0.878050	0.000000	0.000000	2.000000	5.000000	0.000000
20386.451283	0.098356	0.582505	0.068470	80.066345	-0.772314	49.581406	0.082198	0.000000	-3.423502	0.000000	0.000000	0.000000	0.193960	-0.138216	-0.878050	0.000000	0.000000	2.000000	5.000000	0.000000
20386.454616	0.098780	0.582059	0.065654	80.066345	-0.772314	49.581406	0.082198	0.000000	-3.423502	0.000000	0.000000	0.000000	0.127193	-0.133788	-0.844674	0.000000	0.000000	2.000000	5.000000	0.000000
20386.457949	0.098780	0.582059	0.065654	80.066345	-0.772314	49.581406	0.082198	0.000000	-3.423502	0.000000	0.000000	0.000000	0.127193	-0.133788	-0.844674	0.000000	0.000000	2.000000	5.000000	0.000000
20386.461283	0.098780	0.582059	0.065654	79.976326	-0.630732	49.821262	0.060999	0.000000	-3.282723	0.000000	0.000000	0.000000	0.127193	-0.133788	-0.844674	0.000000	0.000000	2.000000	5.000000	0.000000
20386.464616	0.099090	0.581666	0.062964	79.976326	-0.630732	49.821262	0.060999	0.000000	-3.282723	0.000000	0.000000	0.000000	0.093098	-0.117883	-0.807077	0.000000	0.000000	2.000000	5.000000	0.000000
20386.467949	0.099090	0.581666	0.062964	79.976326	-0.630732	49.821262	0.060999	0.000000	-3.282723	0.000000	0.000000	0.000000	0.093098	-0.117883	-0.807077	0.000000	0.000000	2.000000	5.000000	0.000000
20386.471283	0.099090	0.581666	0.062964	79.934616	-0.442963	50.147625	0.045483	0.000000	-3.148211	0.000000	0.000000	0.000000	0.093098	-0.117883	-0.807077	0.000000	0.000000	2.000000	5.000000	0.000000
20386.474616	0.099311	0.581307	0.060380	79.934616	-0.442963	50.147625	0.045483	0.000000	-3.148211	0.000000	0.000000	0.000000	0.066228	-0.107729	-0.775329	0.000000	0.000000	2.000000	5.000000	0.000000
20386.477949	0.099311	0.581307	0.060380	79.934616	-0.442963	50.147625	0.045483	0.000000	-3.148211	0.000000	0.000000	0.000000	0.066228	-0.107729	-0.775329	0.000000	0.000000	2.000000	5.000000	0.000000
20386.481283	0.099311	0.581307	0.060380	79.941383	-0.333367	50.445393	0.034445	0.000000	-3.018989	0.000000	0.000000	0.000000	0.066228	-0.107729	-0.775329	0.000000	0.000000	2.000000	5.000000	0.000000
20386.484616	0.099489	0.580992	0.057870	79.941383	-0.333367	50.445393	0.034445	0.000000	-3.018989	0.000000	0.000000	0.000000	0.053306	-0.094586	-0.752944	0.000000	0.000000	2.000000	5.000000	0.000000
20386.487949	0.099489	0.580992	0.057870	79.941383	-0.333367	50.445393	0.034445	0.000000	-3.018989	0.000000	0.000000	0.000000	0.053306	-0.094586	-0.752944	0.000000	0.000000	2.000000	5.000000	0.000000
20386.491283	0.099489	0.580992	0.057870	79.992714	-0.306739	50.742546	0.025561	0.000000	-2.893498	0.000000	0.000000	0.000000	0.053306	-0.094586	-0.752944	0.000000	0.000000	2.000000	5.000000	0.000000
20386.494616	0.099576	0.580720	0.055445	79.992714	-0.306739	50.742546	0.025561	0.000000	-2.893498	0.000000	0.000000	0.000000	0.026110	-0.081531	-0.727531	0.000000	0.000000	2.000000	5.000000	0.000000
20386.497949	0.099576	0.580720	0.055445	79.992714	-0.306739	50.742546	0.025561	0.000000	-2.893498	0.000000	0.000000	0.000000	0.026110	-0.081531	-0.727531	0.000000	0.000000	2.000000	5.000000	0.000000
20386.501283	0.099576	0.580720	0.055445	80.073936	-0.326429	50.941135	0.021209	0.000000	-2.772243	0.000000	0.000000	0.000000	0.026110	-0.081531	-0.727531	0.000000	0.000000	2.000000	5.000000	0.000000
20386.504616	0.099647	0.580492	0.053091	80.073936	-0.326429	50.941135	0.021209	0.000000	-2.772243	0.000000	0.000000	0.000000	0.021223	-0.068491	-0.706199	0.000000	0.000000	2.000000	5.000000	0.000000
20386.507949	0.099647	0.580492	0.053091	80.073936	-0.326429	50.941135	0.021209	0.000000	-2.772243	0.000000	0.000000	0.000000	0.021223	-0.068491	-0.706199	0.000000	0.000000	2.000000	5.000000	0.000000
20386.511283	0.099647	0.580492	0.053091	80.176773	-0.384481	51.011620	0.017672	0.000000	-2.654543	0.000000	0.000000	0.000000	0.021223	-0.068491	-0.706199	0.000000	0.000000	2.000000	5.000000	0.000000
20386.514616	0.099673	0.580241	0.050788	80.176773	-0.384481	51.011620	0.017672	0.000000	-2.654543	0.000000	0.000000	0.000000	0.007789	-0.075298	-0.690962	0.000000	0.000000	2.000000	5.000000	0.000000
20386.517949	0.099673	0.580241	0.050788	80.176773	-0.384481	51.011620	0.017672	0.000000	-2.654543	0.000000	0.000000	0.000000	0.007789	-0.075298	-0.690962	0.000000	0.000000	2.000000	5.000000	0.000000
20386.521283	0.099673	0.580241	0.050788	80.299034	-0.479419	50.979389	0.016374	0.000000	-2.539383	0.000000	0.000000	0.000000	0.007789	-0.075298	-0.690962	0.000000	0.000000	2.000000	5.000000	0.000000
20386.524616	0.099638	0.579977	0.048579	80.299034	-0.479419	50.979389	0.016374	0.000000	-2.539383	0.000000	0.000000	0.000000	-0.010310	-0.079120	-0.662587	0.000000	0.000000	2.000000	5.000000	0.000000
20386.527949	0.099638	0.579977	0.048579	80.299034	-0.479419	50.979389	0.016374	0.000000	-2.539383	0.000000	0.000000	0.000000	-0.010310	-0.079120	-0.662587	0.000000	0.000000	2.000000	5.000000	0.000000
20386.531283	0.099638	0.579977	0.048579	80.433548	-0.614503	50.961758	0.018092	0.000000	-2.428952	0.000000	0.000000	0.000000	-0.010310	-0.079120	-0.662587	0.000000	0.000000	2.000000	5.000000	0.000000
20386.534616	0.099560	0.579720	0.046415	80.433548	-0.614503	50.961758	0.018092	0.000000	-2.428952	0.000000	0.000000	0.000000	-0.023567	-0.077192	-0.649161	0.000000	0.000000	2.000000	5.000000	0.000000
20386.537949	0.099560	0.579720	0.046415	80.433548	-0.614503	50.961758	0.018092	0.000000	-2.428952	0.000000	0.000000	0.000000	-0.023567	-0.077192	-0.649161	0.000000	0.000000	2.000000	5.000000	0.000000
20386.541283	0.099560	0.579720	0.046415	80.554642	-0.735410	51.047970	0.022020	0.000000	-2.320758	0.000000	0.000000	0.000000	-0.023567	-0.077192	-0.649161	0.000000	0.000000	2.000000	5.000000	0.000000
20386.544616	0.099420	0.579507	0.044333	80.554642	-0.735410	51.047970	0.022020	0.000000	-2.320758	0.000000	0.000000	0.000000	-0.041818	-0.063993	-0.624522	0.000000	0.000000	2.000000	5.000000	0.000000
20386.547949	0.099420	0.579507	0.044333	80.554642	-0.735410	51.047970	0.022020	0.000000	-2.320758	0.000000	0.000000	0.000000	-0.041818	-0.063993	-0.624522	0.000000	0.000000	2.000000	5.000000	0.000000
20386.551283	0.099420	0.579507	0.044333	80.670815	-0.867424	51.182583	0.028989	0.000000	-2.216671	0.000000	0.000000	0.000000	-0.041818	-0.063993	-0.624522	0.000000	0.000000	2.000000	5.000000	0.000000
20386.554616	0.099240	0.579272	0.042304	80.670815	-0.867424	51.182583	0.028989	0.000000	-2.216671	0.000000	0.000000	0.000000	-0.054176	-0.070381	-0.608968	0.000000	0.000000	2.000000	5.000000	0.000000
20386.557949	0.099240	0.579272	0.042304	80.670815	-0.867424	51.182583	0.028989	0.000000	-2.216671	0.000000	0.000000	0.000000	-0.054176	-0.070381	-0.608968	0.000000	0.000000	2.000000	5.000000	0.000000
20386.561283	0.099240	0.579272	0.042304	80.777527	-0.984983	51.346729	0.038019	0.000000	-2.115177	0.000000	0.000000	0.000000	-0.054176	-0.070381	-0.608968	0.000000	0.000000	2.000000	5.000000	0.000000
20386.564616	0.099013	0.579053	0.040296	80.777527	-0.984983	51.346729	0.038019	0.000000	-2.115177	0.000000	0.000000	0.000000	-0.068086	-0.065625	-0.602184	0.000000	0.000000	2.000000	5.000000	0.000000
20386.567949	0.099013	0.579053	0.040296	80.777527	-0.984983	51.346729	0.038019	0.000000	-2.115177	0.000000	0.000000	0.000000	-0.068086	-0.065625	-0.602184	0.000000	0.000000	2.000000	5.000000	0.000000
20386.571283	0.099013	0.579053	0.040296	80.870361	-1.116451	51.417114	0.049366	0.000000	-2.014813	0.000000	0.000000	0.000000	-0.068086	-0.065625	-0.602184	0.000000	0.000000	2.000000	5.000000	0.000000
20386.574616	0.098743	0.578795	0.038325	80.870361	-1.116451	51.417114	0.049366	0.000000	-2.014813	0.000000	0.000000	0.000000	-0.081031	-0.077454	-0.591467	0.000000	0.000000	2.000000	5.000000	0.000000
20386.577949	0.098743	0.578795	0.038325	80.870361	-1.116451	51.417114	0.049366	0.000000	-2.014813	0.000000	0.000000	0.000000	-0.081031	-0.077454	-0.591467	0.000000	0.000000	2.000000	5.000000	0.000000
20386.581283	0.098743	0.578795	0.038325	80.933426	-1.238623	51.409649	0.062872	0.000000	-1.916235	0.000000	0.000000	0.000000	-0.081031	-0.077454	-0.591467	0.000000	0.000000	2.000000	5.000000	0.000000
20386.584616	0.098453	0.578498	0.036384	80.933426	-1.238623	51.409649	0.062872	0.000000	-1.916235	0.000000	0.000000	0.000000	-0.086773	-0.089109	-0.582161	0.000000	0.000000	2.000000	5.000000	0.000000
20386.587949	0.098453	0.578498	0.036384	80.933426	-1.238623	51.409649	0.062872	0.000000	-1.916235	0.000000	0.000000	0.000000	-0.086773	-0.089109	-0.582161	0.000000	0.000000	2.000000	5.000000	0.000000
20386.591283	0.098453	0.578498	0.036384	80.943016	-1.364802	51.339588	0.077334	0.000000	-1.819208	0.000000	0.000000	0.000000	-0.086773	-0.089109	-0.582161	0.000000	0.000000	2.000000	5.000000	0.000000
20386.594616	0.098152	0.578200	0.034507	80.943016	-1.364802	51.339588	0.077334	0.000000	-1.819208	0.000000	0.000000	0.000000	-0.090456	-0.089508	-0.563002	0.000000	0.000000	2.000000	5.000000	0.000000
20386.597949	0.098152	0.578200	0.034507	80.943016	-1.364802	51.339588	0.077334	0.000000	-1.819208	0.000000	0.000000	0.000000	-0.090456	-0.089508	-0.563002	0.000000	0.000000	2.000000	5.000000	0.000000
20386.601283	0.098152	0.578200	0.034507	80.893768	-1.537771	51.175201	0.092410	0.000000	-1.725374	0.000000	0.000000	0.000000	-0.090456	-0.089508	-0.563002	0.000000	0.000000	2.000000	5.000000	0.000000
20386.604616	0.097842	0.577919	0.032711	80.893768	-1.537771	51.175201	0.092410	0.000000	-1.725374	0.000000	0.000000	0.000000	-0.093050	-0.084241	-0.538834	0.000000	0.000000	2.000000	5.000000	0.000000
20386.607949	0.097842	0.577919	0.032711	80.893768	-1.537771	51.175201	0.092410	0.000000	-1.725374	0.000000	0.000000	0.000000	-0.093050	-0.084241	-0.538834	0.000000	0.000000	2.000000	5.000000	0.000000
20386.611283	0.097842	0.577919	0.032711	80.783073	-1.687208	51.003853	0.107918	0.000000	-1.635568	0.000000	0.000000	0.000000	-0.093050	-0.084241	-0.538834	0.000000	0.000000	2.000000	5.000000	0.000000
20386.614616	0.097489	0.577657	0.031068	80.783073	-1.687208	51.003853	0.107918	0.000000	-1.635568	0.000000	0.000000	0.000000	-0.105702	-0.078646	-0.493072	0.000000	0.000000	2.000000	5.000000	0.000000
20386.617949	0.097489	0.577657	0.031068	80.783073	-1.687208	51.003853	0.107918	0.000000	-1.635568	0.000000	0.000000	0.000000	-0.105702	-0.078646	-0.493072	0.000000	0.000000	2.000000	5.000000	0.000000
20386.621283	0.097489	0.577657	0.031068	80.630402	-1.852448	50.774956	0.125535	0.000000	-1.553390	0.000000	0.000000	0.000000	-0.105702	-0.078646	-0.493072	0.000000	0.000000	2.000000	5.000000	0.000000
20386.624616	0.097164	0.577441	0.029557	80.630402	-1.852448	50.774956	0.125535	0.000000	-1.553390	0.000000	0.000000	0.000000	-0.097708	-0.064804	-0.453259	0.000000	0.000000	2.000000	5.000000	0.000000
20386.627949	0.097164	0.577441	0.029557	80.630402	-1.852448	50.774956	0.125535	0.000000	-1.553390	0.000000	0.000000	0.000000	-0.097708	-0.064804	-0.453259	0.000000	0.000000	2.000000	5.000000	0.000000
20386.631283	0.097164	0.577441	0.029557	80.449097	-2.059497	50.486744	0.141820	0.000000	-1.477847	0.000000	0.000000	0.000000	-0.097708	-0.064804	-0.453259	0.000000	0.000000	2.000000	5.000000	0.000000
20386.634616	0.096789	0.577234	0.028160	80.449097	-2.059497	50.486744	0.141820	0.000000	-1.477847	0.000000	0.000000	0.000000	-0.112401	-0.061947	-0.419070	0.000000	0.000000	2.000000	5.000000	0.000000
20386.637949	0.096789	0.577234	0.028160	80.449097	-2.059497	50.486744	0.141820	0.000000	-1.477847	0.000000	0.000000	0.000000	-0.112401	-0.061947	-0.419070	0.000000	0.000000	2.000000	5.000000	0.000000
20386.641283	0.096789	0.577234	0.028160	80.267807	-2.319526	50.128078	0.160553	0.000000	-1.408002	0.000000	0.000000	0.000000	-0.112401	-0.061947	-0.419070	0.000000	0.000000	2.000000	5.000000	0.000000
20386.644616	0.096412	0.577037	0.026868	80.267807	-2.319526	50.128078	0.160553	0.000000	-1.408002	0.000000	0.000000	0.000000	-0.113126	-0.059002	-0.387567	0.000000	0.000000	2.000000	5.000000	0.000000
20386.647949	0.096412	0.577037	0.026868	80.267807	-2.319526	50.128078	0.160553	0.000000	-1.408002	0.000000	0.000000	0.000000	-0.113126	-0.059002	-0.387567	0.000000	0.000000	2.000000	5.000000	0.000000
20386.651283	0.096412	0.577037	0.026868	80.108009	-2.645978	49.742435	0.179408	0.000000	-1.343407	0.000000	0.000000	0.000000	-0.113126	-0.059002	-0.387567	0.000000	0.000000	2.000000	5.000000	0.000000
20386.654616	0.096060	0.576842	0.025700	80.108009	-2.645978	49.742435	0.179408	0.000000	-1.343407	0.000000	0.000000	0.000000	-0.105541	-0.058532	-0.350439	0.000000	0.000000	2.000000	5.000000	0.000000
20386.657949	0.096060	0.576842	0.025700	80.108009	-2.645978	49.742435	0.179408	0.000000	-1.343407	0.000000	0.000000	0.000000	-0.105541	-0.058532	-0.350439	0.000000	0.000000	2.000000	5.000000	0.000000
20386.661283	0.096060	0.576842	0.025700	79.966087	-3.065423	49.317825	0.196998	0.000000	-1.285000	0.000000	0.000000	0.000000	-0.105541	-0.058532	-0.350439	0.000000	0.000000	2.000000	5.000000	0.000000
20386.664616	0.095730	0.576631	0.024639	79.966087	-3.065423	49.317825	0.196998	0.000000	-1.285000	0.000000	0.000000	0.000000	-0.098962	-0.063489	-0.318195	0.000000	0.000000	2.000000	5.000000	0.000000
20386.667949	0.095730	0.576631	0.024639	79.966087	-3.065423	49.317825	0.196998	0.000000	-1.285000	0.000000	0.000000	0.000000	-0.098962	-0.063489	-0.318195	0.000000	0.000000	2.000000	5.000000	0.000000
20386.671283	0.095730	0.576631	0.024639	79.843285	-3.666701	48.737629	0.213491	0.000000	-1.231968	0.000000	0.000000	0.000000	-0.098962	-0.063489	-0.318195	0.000000	0.000000	2.000000	5.000000	0.000000
20386.674616	0.095730	0.576631	0.024639	79.843285	-3.666701	48.737629	0.213491	0.000000	-1.231968	0.000000	0.000000	0.000000	-0.098962	-0.063489	-0.318195	0.000000	0.000000	2.000000	5.000000	0.000000
20386.677949	0.095429	0.576440	0.023720	79.843285	-3.666701	48.737629	0.213491	0.000000	-1.231968	0.000000	0.000000	0.000000	-0.090406	-0.057286	-0.275880	0.000000	0.000000	2.000000	5.000000	0.000000
20386.681283	0.095429	0.576440	0.023720	79.748940	-4.589454	47.810181	0.213491	0.000000	-1.231968	0.000000	0.000000	0.000000	-0.090406	-0.057286	-0.275880	0.000000	0.000000	2.000000	5.000000	0.000000
20386.684616	0.095151	0.576206	0.022915	79.748940	-4.589454	47.810181	0.213491	0.000000	-1.231968	0.000000	0.000000	0.000000	-0.083462	-0.070068	-0.241554	0.000000	0.000000	2.000000	5.000000	0.000000
20386.687949	0.095151	0.576206	0.022915	79.748940	-4.589454	47.810181	0.213491	0.000000	-1.231968	0.000000	0.000000	0.000000	-0.083462	-0.070068	-0.241554	0.000000	0.000000	2.000000	5.000000	0.000000
20386.691283	0.095151	0.576206	0.022915	79.666237	-5.826153	46.518372	0.242469	0.000000	-1.145729	0.000000	0.000000	0.000000	-0.083462	-0.070068	-0.241554	0.000000	0.000000	2.000000	5.000000	0.000000
20386.694616	0.095151	0.576206	0.022915	79.666237	-5.826153	46.518372	0.242469	0.000000	-1.145729	0.000000	0.000000	0.000000	-0.083462	-0.070068	-0.241554	0.000000	0.000000	2.000000	5.000000	0.000000
20386.697949	0.094905	0.575985	0.022274	79.666237	-5.826153	46.518372	0.242469	0.000000	-1.145729	0.000000	0.000000	0.000000	-0.073560	-0.066257	-0.192150	0.000000	0.000000	2.000000	5.000000	0.000000
20386.701283	0.094905	0.575985	0.022274	79.609123	-7.390509	44.822742	0.242469	0.000000	-1.145729	0.000000	0.000000	0.000000	-0.073560	-0.066257	-0.192150	0.000000	0.000000	2.000000	5.000000	0.000000
20386.704616	0.094651	0.575739	0.021707	79.609123	-7.390509	44.822742	0.242469	0.000000	-1.145729	0.000000	0.000000	0.000000	-0.076209	-0.073835	-0.170199	0.000000	0.000000	2.000000	5.000000	0.000000
20386.707949	0.094651	0.575739	0.021707	79.609123	-7.390509	44.822742	0.242469	0.000000	-1.145729	0.000000	0.000000	0.000000	-0.076209	-0.073835	-0.170199	0.000000	0.000000	2.000000	5.000000	0.000000
20386.711283	0.094651	0.575739	0.021707	79.530891	-9.163481	42.784424	0.267431	0.000000	-1.085337	0.000000	0.000000	0.000000	-0.076209	-0.073835	-0.170199	0.000000	0.000000	2.000000	5.000000	0.000000
20386.714616	0.094651	0.575739	0.021707	79.530891	-9.163481	42.784424	0.267431	0.000000	-1.085337	0.000000	0.000000	0.000000	-0.076209	-0.073835	-0.170199	0.000000	0.000000	2.000000	5.000000	0.000000
20386.717949	0.094404	0.575488	0.021292	79.530891	-9.163481	42.784424	0.267431	0.000000	-1.085337	0.000000	0.000000	0.000000	-0.074138	-0.075424	-0.124350	0.000000	0.000000	2.000000	5.000000	0.000000
20386.721283	0.094404	0.575488	0.021292	79.421211	-11.043064	40.548157	0.267431	0.000000	-1.085337	0.000000	0.000000	0.000000	-0.074138	-0.075424	-0.124350	0.000000	0.000000	2.000000	5.000000	0.000000
20386.724616	0.094144	0.575220	0.020928	79.421211	-11.043064	40.548157	0.267431	0.000000	-1.085337	0.000000	0.000000	0.000000	-0.078147	-0.080420	-0.109286	0.000000	0.000000	2.000000	5.000000	0.000000
20386.727949	0.094144	0.575220	0.020928	79.421211	-11.043064	40.548157	0.267431	0.000000	-1.085337	0.000000	0.000000	0.000000	-0.078147	-0.080420	-0.109286	0.000000	0.000000	2.000000	5.000000	0.000000
20386.731283	0.094144	0.575220	0.020928	79.296211	-12.895142	38.357719	0.292811	0.000000	-1.046398	0.000000	0.000000	0.000000	-0.078147	-0.080420	-0.109286	0.000000	0.000000	2.000000	5.000000	0.000000
20386.734616	0.094144	0.575220	0.020928	79.296211	-12.895142	38.357719	0.292811	0.000000	-1.046398	0.000000	0.000000	0.000000	-0.078147	-0.080420	-0.109286	0.000000	0.000000	2.000000	5.000000	0.000000
20386.737949	0.093905	0.574937	0.020672	79.296211	-12.895142	38.357719	0.292811	0.000000	-1.046398	0.000000	0.000000	0.000000	-0.071650	-0.084950	-0.076679	0.000000	0.000000	2.000000	5.000000	0.000000
20386.741283	0.093905	0.574937	0.020672	79.167801	-14.582929	36.427200	0.292811	0.000000	-1.046398	0.000000	0.000000	0.000000	-0.071650	-0.084950	-0.076679	0.000000	0.000000	2.000000	5.000000	0.000000
20386.744616	0.093905	0.574937	0.020672	79.167801	-14.582929	36.427200	0.292811	0.000000	-1.046398	0.000000	0.000000	0.000000	-0.071650	-0.084950	-0.076679	0.000000	0.000000	2.000000	5.000000	0.000000
20386.747949	0.093905	0.574937	0.020672	79.167801	-14.582929	36.427200	0.292811	0.000000	-1.046398	0.000000	0.000000	0.000000	-0.071650	-0.084950	-0.076679	0.000000	0.000000	2.000000	5.000000	0.000000
20386.751283	0.093456	0.574392	0.020303	79.041107	-16.087425	34.732849	0.304753	0.000000	-1.033618	0.000000	0.000000	0.000000	-0.134767	-0.163362	-0.110856	0.000000	0.000000	2.000000	5.000000	0.000000
20386.754616	0.093456	0.574392	0.020303	79.041107	-16.087425	34.732849	0.304753	0.000000	-1.033618	0.000000	0.000000	0.000000	0.000001	0.000002	-0.000000	0.000000	0.000000	2.000000	5.000000	0.000000
20386.757949	0.093456	0.574392	0.020303	79.041107	-16.087425	34.732849	0.304753	0.000000	-1.033618	0.000000	0.000000	0.000000	0.000001	0.000002	-0.000000	0.000000	0.000000	2.000000	5.000000	0.000000
20386.761283	0.093456	0.574392	0.020303	78.914070	-17.459724	33.170795	0.327215	0.000000	-1.015142	0.000000	0.000000	0.000000	0.000001	0.000002	-0.000000	0.000000	0.000000	2.000000	5.000000	0.000000
20386.764616	0.093456	0.574392	0.020303	78.914070	-17.459724	33.170795	0.327215	0.000000	-1.015142	0.000000	0.000000	0.000000	0.000001	0.000002	-0.000000	0.000000	0.000000	2.000000	5.000000	0.000000
20386.767949	0.093271	0.574149	0.020201	78.914070	-17.459724	33.170795	0.327215	0.000000	-1.015142	0.000000	0.000000	0.000000	-0.055366	-0.073002	-0.030429	0.000000	0.000000	2.000000	5.000000	0.000000
20386.771283	0.093271	0.574149	0.020201	78.781059	-18.758299	31.627171	0.327215	0.000000	-1.015142	0.000000	0.000000	0.000000	-0.055366	-0.073002	-0.030429	0.000000	0.000000	2.000000	5.000000	0.000000
20386.774616	0.093271	0.574149	0.020201	78.781059	-18.758299	31.627171	0.327215	0.000000	-1.015142	0.000000	0.000000	0.000000	-0.055366	-0.073002	-0.030429	0.000000	0.000000	2.000000	5.000000	0.000000
20386.777949	0.093271	0.574149	0.020201	78.781059	-18.758299	31.627171	0.327215	0.000000	-1.015142	0.000000	0.000000	0.000000	-0.055366	-0.073002	-0.030429	0.000000	0.000000	2.000000	5.000000	0.000000
20386.781283	0.092977	0.573657	0.020138	78.634102	-20.010527	30.033251	0.336442	0.000000	-1.010071	0.000000	0.000000	0.000000	-0.088381	-0.147612	-0.018967	0.000000	0.000000	2.000000	5.000000	0.000000
20386.784616	0.092977	0.573657	0.020138	78.634102	-20.010527	30.033251	0.336442	0.000000	-1.010071	0.000000	0.000000	0.000000	-0.000000	-0.000001	0.000000	0.000000	0.000000	2.000000	5.000000	0.000000
20386.787949	0.092977	0.573657	0.020138	78.634102	-20.010527	30.033251	0.336442	0.000000	-1.010071	0.000000	0.000000	0.000000	-0.000000	-0.000001	0.000000	0.000000	0.000000	2.000000	5.000000	0.000000
20386.791283	0.092977	0.573657	0.020138	78.488693	-21.206207	28.511311	0.351172	0.000000	-1.006910	0.000000	0.000000	0.000000	-0.000000	-0.000001	0.000000	0.000000	0.000000	2.000000	5.000000	0.000000
20386.794616	0.092836	0.573398	0.020141	78.488693	-21.206207	28.511311	0.351172	0.000000	-1.006910	0.000000	0.000000	0.000000	-0.042172	-0.077583	0.000824	0.000000	0.000000	2.000000	5.000000	0.000000
20386.797949	0.092836	0.573398	0.020141	78.488693	-21.206207	28.511311	0.351172	0.000000	-1.006910	0.000000	0.000000	0.000000	-0.042172	-0.077583	0.000824	0.000000	0.000000	2.000000	5.000000	0.000000
20386.801283	0.092836	0.573398	0.020141	78.343758	-22.330133	27.073008	0.358201	0.000000	-1.007047	0.000000	0.000000	0.000000	-0.042172	-0.077583	0.000824	0.000000	0.000000	2.000000	5.000000	0.000000
20386.804616	0.092836	0.573398	0.020141	78.343758	-22.330133	27.073008	0.358201	0.000000	-1.007047	0.000000	0.000000	0.000000	-0.042172	-0.077583	0.000824	0.000000	0.000000	2.000000	5.000000	0.000000
20386.807949	0.092655	0.573131	0.020175	78.343758	-22.330133	27.073008	0.358201	0.000000	-1.007047	0.000000	0.000000	0.000000	-0.054431	-0.080067	0.010334	0.000000	0.000000	2.000000	5.000000	0.000000
20386.811283	0.092655	0.573131	0.020175	78.204605	-23.387152	25.719494	0.358201	0.000000	-1.007047	0.000000	0.000000	0.000000	-0.054431	-0.080067	0.010334	0.000000	0.000000	2.000000	5.000000	0.000000
20386.814616	0.092467	0.572828	0.020176	78.204605	-23.387152	25.719494	0.358201	0.000000	-1.007047	0.000000	0.000000	0.000000	-0.056401	-0.090943	0.000144	0.000000	0.000000	2.000000	5.000000	0.000000
20386.817949	0.092467	0.572828	0.020176	78.204605	-23.387152	25.719494	0.358201	0.000000	-1.007047	0.000000	0.000000	0.000000	-0.056401	-0.090943	0.000144	0.000000	0.000000	2.000000	5.000000	0.000000
20386.821283	0.092467	0.572828	0.020176	78.074463	-24.388124	24.437027	0.376673	0.000000	-1.008793	0.000000	0.000000	0.000000	-0.056401	-0.090943	0.000144	0.000000	0.000000	2.000000	5.000000	0.000000
20386.824616	0.092275	0.572507	0.020159	78.074463	-24.388124	24.437027	0.376673	0.000000	-1.008793	0.000000	0.000000	0.000000	-0.057391	-0.096366	-0.005004	0.000000	0.000000	2.000000	5.000000	0.000000
20386.827949	0.092275	0.572507	0.020159	78.074463	-24.388124	24.437027	0.376673	0.000000	-1.008793	0.000000	0.000000	0.000000	-0.057391	-0.096366	-0.005004	0.000000	0.000000	2.000000	5.000000	0.000000
20386.831283	0.092275	0.572507	0.020159	77.957047	-25.323771	23.240124	0.386238	0.000000	-1.007959	0.000000	0.000000	0.000000	-0.057391	-0.096366	-0.005004	0.000000	0.000000	2.000000	5.000000	0.000000
20386.834616	0.092275	0.572507	0.020159	77.957047	-25.323771	23.240124	0.386238	0.000000	-1.007959	0.000000	0.000000	0.000000	-0.057391	-0.096366	-0.005004	0.000000	0.000000	2.000000	5.000000	0.000000
20386.837949	0.092077	0.572149	0.020108	77.957047	-25.323771	23.240124	0.386238	0.000000	-1.007959	0.000000	0.000000	0.000000	-0.059352	-0.107175	-0.015237	0.000000	0.000000	2.000000	5.000000	0.000000
20386.841283	0.092077	0.572149	0.020108	77.847450	-26.202263	22.112823	0.386238	0.000000	-1.007959	0.000000	0.000000	0.000000	-0.059352	-0.107175	-0.015237	0.000000	0.000000	2.000000	5.000000	0.000000
20386.844616	0.092077	0.572149	0.020108	77.847450	-26.202263	22.112823	0.386238	0.000000	-1.007959	0.000000	0.000000	0.000000	-0.059352	-0.107175	-0.015237	0.000000	0.000000	2.000000	5.000000	0.000000
20386.847949	0.092077	0.572149	0.020108	77.847450	-26.202263	22.112823	0.386238	0.000000	-1.007959	0.000000	0.000000	0.000000	-0.059352	-0.107175	-0.015237	0.000000	0.000000	2.000000	5.000000	0.000000
20386.851283	0.091742	0.571397	0.019828	77.745621	-27.049812	21.023493	0.396130	0.000000	-1.005420	0.000000	0.000000	0.000000	-0.100755	-0.225727	-0.084038	0.000000	0.000000	2.000000	5.000000	0.000000
20386.854616	0.091742	0.571397	0.019828	77.745621	-27.049812	21.023493	0.396130	0.000000	-1.005420	0.000000	0.000000	0.000000	-0.000000	0.000008	0.000000	0.000000	0.000000	2.000000	5.000000	0.000000
20386.857949	0.091742	0.571397	0.019828	77.745621	-27.049812	21.023493	0.396130	0.000000	-1.005420	0.000000	0.000000	0.000000	-0.000000	0.000008	0.000000	0.000000	0.000000	2.000000	5.000000	0.000000
20386.861283	0.091742	0.571397	0.019828	77.636108	-27.874563	19.947994	0.412922	0.000000	-0.991413	0.000000	0.000000	0.000000	-0.000000	0.000008	0.000000	0.000000	0.000000	2.000000	5.000000	0.000000
20386.864616	0.091742	0.571397	0.019828	77.636108	-27.874563	19.947994	0.412922	0.000000	-0.991413	0.000000	0.000000	0.000000	-0.000000	0.000008	0.000000	0.000000	0.000000	2.000000	5.000000	0.000000
20386.867949	0.091613	0.571056	0.019650	77.636108	-27.874563	19.947994	0.412922	0.000000	-0.991413	0.000000	0.000000	0.000000	-0.038466	-0.102220	-0.053555	0.000000	0.000000	2.000000	5.000000	0.000000
20386.871283	0.091613	0.571056	0.019650	77.520821	-28.652254	18.920456	0.412922	0.000000	-0.991413	0.000000	0.000000	0.000000	-0.038466	-0.102220	-0.053555	0.000000	0.000000	2.000000	5.000000	0.000000
20386.874616	0.091613	0.571056	0.019650	77.520821	-28.652254	18.920456	0.412922	0.000000	-0.991413	0.000000	0.000000	0.000000	-0.038466	-0.102220	-0.053555	0.000000	0.000000	2.000000	5.000000	0.000000
20386.877949	0.091613	0.571056	0.019650	77.520821	-28.652254	18.920456	0.412922	0.000000	-0.991413	0.000000	0.000000	0.000000	-0.038466	-0.102220	-0.053555	0.000000	0.000000	2.000000	5.000000	0.000000
20386.881283	0.091408	0.570438	0.019311	77.423019	-29.317122	18.050350	0.419333	0.000000	-0.982488	0.000000	0.000000	0.000000	-0.061742	-0.185478	-0.101626	0.000000	0.000000	2.000000	5.000000	0.000000
20386.884616	0.091408	0.570438	0.019311	77.423019	-29.317122	18.050350	0.419333	0.000000	-0.982488	0.000000	0.000000	0.000000	0.000001	0.000006	-0.000000	0.000000	0.000000	2.000000	5.000000	0.000000
20386.887949	0.091408	0.570438	0.019311	77.423019	-29.317122	18.050350	0.419333	0.000000	-0.982488	0.000000	0.000000	0.000000	0.000001	0.000006	-0.000000	0.000000	0.000000	2.000000	5.000000	0.000000
20386.891283	0.091408	0.570438	0.019311	77.341110	-29.844130	17.377237	0.429623	0.000000	-0.965550	0.000000	0.000000	0.000000	0.000001	0.000006	-0.000000	0.000000	0.000000	2.000000	5.000000	0.000000
20386.894616	0.091363	0.570188	0.019204	77.341110	-29.844130	17.377237	0.429623	0.000000	-0.965550	0.000000	0.000000	0.000000	-0.013213	-0.075030	-0.032214	0.000000	0.000000	2.000000	5.000000	0.000000
20386.897949	0.091363	0.570188	0.019204	77.341110	-29.844130	17.377237	0.429623	0.000000	-0.965550	0.000000	0.000000	0.000000	-0.013213	-0.075030	-0.032214	0.000000	0.000000	2.000000	5.000000	0.000000
20386.901283	0.091363	0.570188	0.019204	77.281891	-30.261450	16.922367	0.431826	0.000000	-0.960181	0.000000	0.000000	0.000000	-0.013213	-0.075030	-0.032214	0.000000	0.000000	2.000000	5.000000	0.000000
20386.904616	0.091363	0.570188	0.019204	77.281891	-30.261450	16.922367	0.431826	0.000000	-0.960181	0.000000	0.000000	0.000000	-0.013213	-0.075030	-0.032214	0.000000	0.000000	2.000000	5.000000	0.000000
20386.907949	0.091300	0.569956	0.019117	77.281891	-30.261450	16.922367	0.431826	0.000000	-0.960181	0.000000	0.000000	0.000000	-0.019023	-0.069580	-0.025853	0.000000	0.000000	2.000000	5.000000	0.000000
20386.911283	0.091300	0.569956	0.019117	77.243660	-30.553724	16.690523	0.431826	0.000000	-0.960181	0.000000	0.000000	0.000000	-0.019023	-0.069580	-0.025853	0.000000	0.000000	2.000000	5.000000	0.000000
20386.914616	0.091300	0.569956	0.019117	77.243660	-30.553724	16.690523	0.431826	0.000000	-0.960181	0.000000	0.000000	0.000000	-0.019023	-0.069580	-0.025853	0.000000	0.000000	2.000000	5.000000	0.000000
20386.917949	0.091300	0.569956	0.019117	77.243660	-30.553724	16.690523	0.431826	0.000000	-0.960181	0.000000	0.000000	0.000000	-0.019023	-0.069580	-0.025853	0.000000	0.000000	2.000000	5.000000	0.000000
20386.921283	0.091361	0.569557	0.019069	77.240456	-30.716679	16.625200	0.434996	0.000000	-0.955872	0.000000	0.000000	0.000000	0.018295	-0.119810	-0.014615	0.000000	0.000000	2.000000	5.000000	0.000000
20386.924616	0.091361	0.569557	0.019069	77.240456	-30.716679	16.625200	0.434996	0.000000	-0.955872	0.000000	0.000000	0.000000	0.018295	-0.119810	-0.014615	0.000000	0.000000	2.000000	5.000000	0.000000
20386.927949	0.091361	0.569557	0.019069	77.240456	-30.716679	16.625200	0.434996	0.000000	-0.955872	0.000000	0.000000	0.000000	0.018295	-0.119810	-0.014615	0.000000	0.000000	2.000000	5.000000	0.000000
20386.931283	0.091361	0.569557	0.019069	77.255714	-30.776728	16.657331	0.431947	0.000000	-0.953436	0.000000	0.000000	0.000000	0.018295	-0.119810	-0.014615	0.000000	0.000000	2.000000	5.000000	0.000000
20386.934616	0.091451	0.569388	0.019047	77.255714	-30.776728	16.657331	0.431947	0.000000	-0.953436	0.000000	0.000000	0.000000	0.026901	-0.050541	-0.006392	0.000000	0.000000	2.000000	5.000000	0.000000
20386.937949	0.091451	0.569388	0.019047	77.255714	-30.776728	16.657331	0.431947	0.000000	-0.953436	0.000000	0.000000	0.000000	0.026901	-0.050541	-0.006392	0.000000	0.000000	2.000000	5.000000	0.000000
20386.941283	0.091451	0.569388	0.019047	77.267441	-30.811861	16.666012	0.427464	0.000000	-0.952371	0.000000	0.000000	0.000000	0.026901	-0.050541	-0.006392	0.000000	0.000000	2.000000	5.000000	0.000000
20386.944616	0.091451	0.569388	0.019047	77.267441	-30.811861	16.666012	0.427464	0.000000	-0.952371	0.000000	0.000000	0.000000	0.026901	-0.050541	-0.006392	0.000000	0.000000	2.000000	5.000000	0.000000
20386.947949	0.091544	0.569238	0.019043	77.267441	-30.811861	16.666012	0.427464	0.000000	-0.952371	0.000000	0.000000	0.000000	0.027880	-0.045126	-0.001302	0.000000	0.000000	2.000000	5.000000	0.000000
20386.951283	0.091544	0.569238	0.019043	77.274445	-30.825935	16.661587	0.427464	0.000000	-0.952371	0.000000	0.000000	0.000000	0.027880	-0.045126	-0.001302	0.000000	0.000000	2.000000	5.000000	0.000000
20386.954616	0.091544	0.569238	0.019043	77.274445	-30.825935	16.661587	0.427464	0.000000	-0.952371	0.000000	0.000000	0.000000	0.027880	-0.045126	-0.001302	0.000000	0.000000	2.000000	5.000000	0.000000
20386.957949	0.091544	0.569238	0.019043	77.274445	-30.825935	16.661587	0.427464	0.000000	-0.952371	0.000000	0.000000	0.000000	0.027880	-0.045126	-0.001302	0.000000	0.000000	2.000000	5.000000	0.000000
20386.961283	0.091741	0.569133	0.019095	77.276787	-30.826998	16.652126	0.422817	0.000000	-0.952154	0.000000	0.000000	0.000000	0.059293	-0.031524	0.015713	0.000000	0.000000	2.000000	5.000000	0.000000
20386.964616	0.091741	0.569133	0.019095	77.276787	-30.826998	16.652126	0.422817	0.000000	-0.952154	0.000000	0.000000	0.000000	0.059293	-0.031524	0.015713	0.000000	0.000000	2.000000	5.000000	0.000000
20386.967949	0.091741	0.569133	0.019095	77.276787	-30.826998	16.652126	0.422817	0.000000	-0.952154	0.000000	0.000000	0.000000	0.059293	-0.031524	0.015713	0.000000	0.000000	2.000000	5.000000	0.000000
20386.971283	0.091741	0.569133	0.019095	77.273201	-30.796476	16.676685	0.412935	0.000000	-0.954773	0.000000	0.000000	0.000000	0.059293	-0.031524	0.015713	0.000000	0.000000	2.000000	5.000000	0.000000
20386.974616	0.091805	0.569169	0.019184	77.273201	-30.796476	16.676685	0.412935	0.000000	-0.954773	0.000000	0.000000	0.000000	0.019188	0.011042	0.026555	0.000000	0.000000	2.000000	5.000000	0.000000
20386.977949	0.091805	0.569169	0.019184	77.273201	-30.796476	16.676685	0.412935	0.000000	-0.954773	0.000000	0.000000	0.000000	0.019188	0.011042	0.026555	0.000000	0.000000	2.000000	5.000000	0.000000
20386.981283	0.091805	0.569169	0.019184	77.264977	-30.747583	16.720112	0.409737	0.000000	-0.959199	0.000000	0.000000	0.000000	0.019188	0.011042	0.026555	0.000000	0.000000	2.000000	5.000000	0.000000
20386.984616	0.091805	0.569169	0.019184	77.264977	-30.747583	16.720112	0.409737	0.000000	-0.959199	0.000000	0.000000	0.000000	0.019188	0.011042	0.026555	0.000000	0.000000	2.000000	5.000000	0.000000
20386.987949	0.091887	0.569215	0.019245	77.264977	-30.747583	16.720112	0.409737	0.000000	-0.959199	0.000000	0.000000	0.000000	0.024645	0.013596	0.018326	0.000000	0.000000	2.000000	5.000000	0.000000
20386.991283	0.091887	0.569215	0.019245	77.260033	-30.687012	16.788412	0.409737	0.000000	-0.959199	0.000000	0.000000	0.000000	0.024645	0.013596	0.018326	0.000000	0.000000	2.000000	5.000000	0.000000
20386.994616	0.091887	0.569215	0.019245	77.260033	-30.687012	16.788412	0.409737	0.000000	-0.959199	0.000000	0.000000	0.000000	0.024645	0.013596	0.018326	0.000000	0.000000	2.000000	5.000000	0.000000
20386.997949	0.091887	0.569215	0.019245	77.260033	-30.687012	16.788412	0.409737	0.000000	-0.959199	0.000000	0.000000	0.000000	0.024645	0.013596	0.018326	0.000000	0.000000	2.000000	5.000000	0.000000
20387.001283	0.092100	0.569323	0.019375	77.264061	-30.609493	16.873203	0.405630	0.000000	-0.962253	0.000000	0.000000	0.000000	0.063862	0.032618	0.039118	0.000000	0.000000	2.000000	5.000000	0.000000
20387.004616	0.092100	0.569323	0.019375	77.264061	-30.609493	16.873203	0.405630	0.000000	-0.962253	0.000000	0.000000	0.000000	0.063862	0.032618	0.039118	0.000000	0.000000	2.000000	5.000000	0.000000
20387.007949	0.092100	0.569323	0.019375	77.264061	-30.609493	16.873203	0.405630	0.000000	-0.962253	0.000000	0.000000	0.000000	0.063862	0.032618	0.039118	0.000000	0.000000	2.000000	5.000000	0.000000
20387.011283	0.092100	0.569323	0.019375	77.277206	-30.526451	16.961933	0.394986	0.000000	-0.968773	0.000000	0.000000	0.000000	0.063862	0.032618	0.039118	0.000000	0.000000	2.000000	5.000000	0.000000
20387.014616	0.092262	0.569341	0.019362	77.277206	-30.526451	16.961933	0.394986	0.000000	-0.968773	0.000000	0.000000	0.000000	0.048496	0.005385	-0.004081	0.000000	0.000000	2.000000	5.000000	0.000000
20387.017949	0.092262	0.569341	0.019362	77.277206	-30.526451	16.961933	0.394986	0.000000	-0.968773	0.000000	0.000000	0.000000	0.048496	0.005385	-0.004081	0.000000	0.000000	2.000000	5.000000	0.000000
20387.021283	0.092262	0.569341	0.019362	77.291679	-30.467955	17.014935	0.386903	0.000000	-0.968092	0.000000	0.000000	0.000000	0.048496	0.005385	-0.004081	0.000000	0.000000	2.000000	5.000000	0.000000
20387.024616	0.092462	0.569323	0.019305	77.291679	-30.467955	17.014935	0.386903	0.000000	-0.968092	0.000000	0.000000	0.000000	0.060086	-0.005380	-0.016946	0.000000	0.000000	2.000000	5.000000	0.000000
20387.027949	0.092462	0.569323	0.019305	77.291679	-30.467955	17.014935	0.386903	0.000000	-0.968092	0.000000	0.000000	0.000000	0.060086	-0.005380	-0.016946	0.000000	0.000000	2.000000	5.000000	0.000000
20387.031283	0.092462	0.569323	0.019305	77.296371	-30.461863	16.996084	0.376889	0.000000	-0.965268	0.000000	0.000000	0.000000	0.060086	-0.005380	-0.016946	0.000000	0.000000	2.000000	5.000000	0.000000
20387.034616	0.092462	0.569323	0.019305	77.296371	-30.461863	16.996084	0.376889	0.000000	-0.965268	0.000000	0.000000	0.000000	0.060086	-0.005380	-0.016946	0.000000	0.000000	2.000000	5.000000	0.000000
20387.037949	0.092655	0.569296	0.019209	77.296371	-30.461863	16.996084	0.376889	0.000000	-0.965268	0.000000	0.000000	0.000000	0.057738	-0.008220	-0.028992	0.000000	0.000000	2.000000	5.000000	0.000000
20387.041283	0.092655	0.569296	0.019209	77.302162	-30.446409	16.982910	0.376889	0.000000	-0.965268	0.000000	0.000000	0.000000	0.057738	-0.008220	-0.028992	0.000000	0.000000	2.000000	5.000000	0.000000
20387.044616	0.092655	0.569296	0.019209	77.302162	-30.446409	16.982910	0.376889	0.000000	-0.965268	0.000000	0.000000	0.000000	0.057738	-0.008220	-0.028992	0.000000	0.000000	2.000000	5.000000	0.000000
20387.047949	0.092655	0.569296	0.019209	77.302162	-30.446409	16.982910	0.376889	0.000000	-0.965268	0.000000	0.000000	0.000000	0.057738	-0.008220	-0.028992	0.000000	0.000000	2.000000	5.000000	0.000000
20387.051283	0.093186	0.569214	0.018927	77.319252	-30.420341	17.000883	0.367266	0.000000	-0.960436	0.000000	0.000000	0.000000	0.159536	-0.024658	-0.084467	0.000000	0.000000	2.000000	5.000000	0.000000
20387.054616	0.093186	0.569214	0.018927	77.319252	-30.420341	17.000883	0.367266	0.000000	-0.960436	0.000000	0.000000	0.000000	0.159536	-0.024658	-0.084467	0.000000	0.000000	2.000000	5.000000	0.000000
20387.057949	0.093186	0.569214	0.018927	77.319252	-30.420341	17.000883	0.367266	0.000000	-0.960436	0.000000	0.000000	0.000000	0.159536	-0.024658	-0.084467	0.000000	0.000000	2.000000	5.000000	0.000000
20387.061283	0.093186	0.569214	0.018927	77.346161	-30.333496	17.114876	0.340677	0.000000	-0.946358	0.000000	0.000000	0.000000	0.159536	-0.024658	-0.084467	0.000000	0.000000	2.000000	5.000000	0.000000
20387.064616	0.093530	0.569151	0.018765	77.346161	-30.333496	17.114876	0.340677	0.000000	-0.946358	0.000000	0.000000	0.000000	0.103107	-0.018988	-0.048619	0.000000	0.000000	2.000000	5.000000	0.000000
20387.067949	0.093530	0.569151	0.018765	77.346161	-30.333496	17.114876	0.340677	0.000000	-0.946358	0.000000	0.000000	0.000000	0.103107	-0.018988	-0.048619	0.000000	0.000000	2.000000	5.000000	0.000000
20387.071283	0.093530	0.569151	0.018765	77.371597	-30.229923	17.237230	0.323493	0.000000	-0.938255	0.000000	0.000000	0.000000	0.103107	-0.018988	-0.048619	0.000000	0.000000	2.000000	5.000000	0.000000
20387.074616	0.093530	0.569151	0.018765	77.371597	-30.229923	17.237230	0.323493	0.000000	-0.938255	0.000000	0.000000	0.000000	0.103107	-0.018988	-0.048619	0.000000	0.000000	2.000000	5.000000	0.000000
20387.077949	0.093953	0.569115	0.018646	77.371597	-30.229923	17.237230	0.323493	0.000000	-0.938255	0.000000	0.000000	0.000000	0.126758	-0.010765	-0.035583	0.000000	0.000000	2.000000	5.000000	0.000000
20387.081283	0.093953	0.569115	0.018646	77.382896	-30.167477	17.276525	0.323493	0.000000	-0.938255	0.000000	0.000000	0.000000	0.126758	-0.010765	-0.035583	0.000000	0.000000	2.000000	5.000000	0.000000
20387.084616	0.093953	0.569115	0.018646	77.382896	-30.167477	17.276525	0.323493	0.000000	-0.938255	0.000000	0.000000	0.000000	0.126758	-0.010765	-0.035583	0.000000	0.000000	2.000000	5.000000	0.000000
20387.087949	0.093953	0.569115	0.018646	77.382896	-30.167477	17.276525	0.323493	0.000000	-0.938255	0.000000	0.000000	0.000000	0.126758	-0.010765	-0.035583	0.000000	0.000000	2.000000	5.000000	0.000000
20387.091283	0.094876	0.569070	0.018452	77.382927	-30.113096	17.308435	0.302366	0.000000	-0.932325	0.000000	0.000000	0.000000	0.277120	-0.013348	-0.058436	0.000000	0.000000	2.000000	5.000000	0.000000
20387.094616	0.094876	0.569070	0.018452	77.382927	-30.113096	17.308435	0.302366	0.000000	-0.932325	0.000000	0.000000	0.000000	0.000001	-0.000009	0.000000	0.000000	0.000000	2.000000	5.000000	0.000000
20387.097949	0.094876	0.569070	0.018452	77.382927	-30.113096	17.308435	0.302366	0.000000	-0.932325	0.000000	0.000000	0.000000	0.000001	-0.000009	0.000000	0.000000	0.000000	2.000000	5.000000	0.000000
20387.101283	0.094876	0.569070	0.018452	77.380569	-30.052156	17.365774	0.256180	0.000000	-0.922585	0.000000	0.000000	0.000000	0.000001	-0.000009	0.000000	0.000000	0.000000	2.000000	5.000000	0.000000
20387.104616	0.094876	0.569070	0.018452	77.380569	-30.052156	17.365774	0.256180	0.000000	-0.922585	0.000000	0.000000	0.000000	0.000001	-0.000009	0.000000	0.000000	0.000000	2.000000	5.000000	0.000000
20387.107949	0.095313	0.569080	0.018406	77.380569	-30.052156	17.365774	0.256180	0.000000	-0.922585	0.000000	0.000000	0.000000	0.131095	0.002811	-0.013718	0.000000	0.000000	2.000000	5.000000	0.000000
20387.111283	0.095313	0.569080	0.018406	77.373528	-29.972773	17.481932	0.256180	0.000000	-0.922585	0.000000	0.000000	0.000000	0.131095	0.002811	-0.013718	0.000000	0.000000	2.000000	5.000000	0.000000
20387.114616	0.095313	0.569080	0.018406	77.373528	-29.972773	17.481932	0.256180	0.000000	-0.922585	0.000000	0.000000	0.000000	0.131095	0.002811	-0.013718	0.000000	0.000000	2.000000	5.000000	0.000000
20387.117949	0.095313	0.569080	0.018406	77.373528	-29.972773	17.481932	0.256180	0.000000	-0.922585	0.000000	0.000000	0.000000	0.131095	0.002811	-0.013718	0.000000	0.000000	2.000000	5.000000	0.000000
20387.121283	0.096179	0.569170	0.018386	77.366478	-29.896128	17.606043	0.234330	0.000000	-0.920299	0.000000	0.000000	0.000000	0.259543	0.027213	-0.006016	0.000000	0.000000	2.000000	5.000000	0.000000
20387.124616	0.096179	0.569170	0.018386	77.366478	-29.896128	17.606043	0.234330	0.000000	-0.920299	0.000000	0.000000	0.000000	-0.000001	-0.000002	-0.000000	0.000000	0.000000	2.000000	5.000000	0.000000
20387.127949	0.096179	0.569170	0.018386	77.366478	-29.896128	17.606043	0.234330	0.000000	-0.920299	0.000000	0.000000	0.000000	-0.000001	-0.000002	-0.000000	0.000000	0.000000	2.000000	5.000000	0.000000
20387.131283	0.096179	0.569170	0.018386	77.366165	-29.812868	17.767481	0.191073	0.000000	-0.919296	0.000000	0.000000	0.000000	-0.000001	-0.000002	-0.000000	0.000000	0.000000	2.000000	5.000000	0.000000
20387.134616	0.096179	0.569170	0.018386	77.366165	-29.812868	17.767481	0.191073	0.000000	-0.919296	0.000000	0.000000	0.000000	-0.000001	-0.000002	-0.000000	0.000000	0.000000	2.000000	5.000000	0.000000
20387.137949	0.096600	0.569216	0.018378	77.366165	-29.812868	17.767481	0.191073	0.000000	-0.919296	0.000000	0.000000	0.000000	0.126408	0.013602	-0.002501	0.000000	0.000000	2.000000	5.000000	0.000000
20387.141283	0.096600	0.569216	0.018378	77.375725	-29.690987	17.988491	0.191073	0.000000	-0.919296	0.000000	0.000000	0.000000	0.126408	0.013602	-0.002501	0.000000	0.000000	2.000000	5.000000	0.000000
20387.144616	0.096600	0.569216	0.018378	77.375725	-29.690987	17.988491	0.191073	0.000000	-0.919296	0.000000	0.000000	0.000000	0.126408	0.013602	-0.002501	0.000000	0.000000	2.000000	5.000000	0.000000
20387.147949	0.096600	0.569216	0.018378	77.375725	-29.690987	17.988491	0.191073	0.000000	-0.919296	0.000000	0.000000	0.000000	0.126408	0.013602	-0.002501	0.000000	0.000000	2.000000	5.000000	0.000000
20387.151283	0.097429	0.569234	0.018292	77.403000	-29.527567	18.240835	0.170005	0.000000	-0.918880	0.000000	0.000000	0.000000	0.248687	0.005653	-0.025739	0.000000	0.000000	2.000000	5.000000	0.000000
20387.154616	0.097429	0.569234	0.018292	77.403000	-29.527567	18.240835	0.170005	0.000000	-0.918880	0.000000	0.000000	0.000000	-0.000001	0.000002	0.000000	0.000000	0.000000	2.000000	5.000000	0.000000
20387.157949	0.097429	0.569234	0.018292	77.403000	-29.527567	18.240835	0.170005	0.000000	-0.918880	0.000000	0.000000	0.000000	-0.000001	0.000002	0.000000	0.000000	0.000000	2.000000	5.000000	0.000000
20387.161283	0.097429	0.569234	0.018292	77.451271	-29.321388	18.505842	0.128557	0.000000	-0.914590	0.000000	0.000000	0.000000	-0.000001	0.000002	0.000000	0.000000	0.000000	2.000000	5.000000	0.000000
20387.164616	0.097429	0.569234	0.018292	77.451271	-29.321388	18.505842	0.128557	0.000000	-0.914590	0.000000	0.000000	0.000000	-0.000001	0.000002	0.000000	0.000000	0.000000	2.000000	5.000000	0.000000
20387.167949	0.097810	0.569190	0.018202	77.451271	-29.321388	18.505842	0.128557	0.000000	-0.914590	0.000000	0.000000	0.000000	0.114426	-0.013346	-0.026934	0.000000	0.000000	2.000000	5.000000	0.000000
20387.171283	0.097810	0.569190	0.018202	77.521935	-29.040527	18.856699	0.128557	0.000000	-0.914590	0.000000	0.000000	0.000000	0.114426	-0.013346	-0.026934	0.000000	0.000000	2.000000	5.000000	0.000000
20387.174616	0.097810	0.569190	0.018202	77.521935	-29.040527	18.856699	0.128557	0.000000	-0.914590	0.000000	0.000000	0.000000	0.114426	-0.013346	-0.026934	0.000000	0.000000	2.000000	5.000000	0.000000
20387.177949	0.097810	0.569190	0.018202	77.521935	-29.040527	18.856699	0.128557	0.000000	-0.914590	0.000000	0.000000	0.000000	0.114426	-0.013346	-0.026934	0.000000	0.000000	2.000000	5.000000	0.000000
20387.181283	0.098525	0.569057	0.018020	77.606033	-28.619278	19.375481	0.109486	0.000000	-0.910101	0.000000	0.000000	0.000000	0.214555	-0.040034	-0.054642	0.000000	0.000000	2.000000	5.000000	0.000000
20387.184616	0.098525	0.569057	0.018020	77.606033	-28.619278	19.375481	0.109486	0.000000	-0.910101	0.000000	0.000000	0.000000	0.000001	0.000003	-0.000000	0.000000	0.000000	2.000000	5.000000	0.000000
20387.187949	0.098525	0.569057	0.018020	77.606033	-28.619278	19.375481	0.109486	0.000000	-0.910101	0.000000	0.000000	0.000000	0.000001	0.000003	-0.000000	0.000000	0.000000	2.000000	5.000000	0.000000
20387.191283	0.098525	0.569057	0.018020	77.700523	-28.037270	20.082272	0.073727	0.000000	-0.900994	0.000000	0.000000	0.000000	0.000001	0.000003	-0.000000	0.000000	0.000000	2.000000	5.000000	0.000000
20387.194616	0.098525	0.569057	0.018020	77.700523	-28.037270	20.082272	0.073727	0.000000	-0.900994	0.000000	0.000000	0.000000	0.000001	0.000003	-0.000000	0.000000	0.000000	2.000000	5.000000	0.000000
20387.197949	0.098922	0.568976	0.017891	77.700523	-28.037270	20.082272	0.073727	0.000000	-0.900994	0.000000	0.000000	0.000000	0.118994	-0.024112	-0.038808	0.000000	0.000000	2.000000	5.000000	0.000000
20387.201283	0.098922	0.568976	0.017891	77.804207	-27.204754	21.087349	0.073727	0.000000	-0.900994	0.000000	0.000000	0.000000	0.118994	-0.024112	-0.038808	0.000000	0.000000	2.000000	5.000000	0.000000
20387.204616	0.099338	0.568878	0.017739	77.804207	-27.204754	21.087349	0.073727	0.000000	-0.900994	0.000000	0.000000	0.000000	0.124645	-0.029506	-0.045426	0.000000	0.000000	2.000000	5.000000	0.000000
20387.207949	0.099338	0.568878	0.017739	77.804207	-27.204754	21.087349	0.073727	0.000000	-0.900994	0.000000	0.000000	0.000000	0.124645	-0.029506	-0.045426	0.000000	0.000000	2.000000	5.000000	0.000000
20387.211283	0.099338	0.568878	0.017739	77.921684	-26.208549	22.294390	0.033120	0.000000	-0.886955	0.000000	0.000000	0.000000	0.124645	-0.029506	-0.045426	0.000000	0.000000	2.000000	5.000000	0.000000
20387.214616	0.099749	0.568762	0.017570	77.921684	-26.208549	22.294390	0.033120	0.000000	-0.886955	0.000000	0.000000	0.000000	0.123514	-0.034884	-0.050642	0.000000	0.000000	2.000000	5.000000	0.000000
20387.217949	0.099749	0.568762	0.017570	77.921684	-26.208549	22.294390	0.033120	0.000000	-0.886955	0.000000	0.000000	0.000000	0.123514	-0.034884	-0.050642	0.000000	0.000000	2.000000	5.000000	0.000000
20387.221283	0.099749	0.568762	0.017570	78.043419	-25.116102	23.620869	0.012535	0.000000	-0.878514	0.000000	0.000000	0.000000	0.123514	-0.034884	-0.050642	0.000000	0.000000	2.000000	5.000000	0.000000
20387.224616	0.099749	0.568762	0.017570	78.043419	-25.116102	23.620869	0.012535	0.000000	-0.878514	0.000000	0.000000	0.000000	0.123514	-0.034884	-0.050642	0.000000	0.000000	2.000000	5.000000	0.000000
20387.227949	0.100133	0.568654	0.017383	78.043419	-25.116102	23.620869	0.012535	0.000000	-0.878514	0.000000	0.000000	0.000000	0.115233	-0.032297	-0.056221	0.000000	0.000000	2.000000	5.000000	0.000000
20387.231283	0.100133	0.568654	0.017383	78.168221	-24.032360	24.951433	0.012535	0.000000	-0.878514	0.000000	0.000000	0.000000	0.115233	-0.032297	-0.056221	0.000000	0.000000	2.000000	5.000000	0.000000
20387.234616	0.100133	0.568654	0.017383	78.168221	-24.032360	24.951433	0.012535	0.000000	-0.878514	0.000000	0.000000	0.000000	0.115233	-0.032297	-0.056221	0.000000	0.000000	2.000000	5.000000	0.000000
20387.237949	0.100133	0.568654	0.017383	78.168221	-24.032360	24.951433	0.012535	0.000000	-0.878514	0.000000	0.000000	0.000000	0.115233	-0.032297	-0.056221	0.000000	0.000000	2.000000	5.000000	0.000000
20387.241283	0.100761	0.568447	0.017013	78.282104	-22.943460	26.285809	-0.006671	0.000000	-0.869144	0.000000	0.000000	0.000000	0.188256	-0.062003	-0.111024	0.000000	0.000000	2.000000	5.000000	0.000000
20387.244616	0.100761	0.568447	0.017013	78.282104	-22.943460	26.285809	-0.006671	0.000000	-0.869144	0.000000	0.000000	0.000000	0.000001	-0.000008	-0.000000	0.000000	0.000000	2.000000	5.000000	0.000000
20387.247949	0.100761	0.568447	0.017013	78.282104	-22.943460	26.285809	-0.006671	0.000000	-0.869144	0.000000	0.000000	0.000000	0.000001	-0.000008	-0.000000	0.000000	0.000000	2.000000	5.000000	0.000000
20387.251283	0.100761	0.568447	0.017013	78.386818	-21.859694	27.613878	-0.038046	0.000000	-0.850640	0.000000	0.000000	0.000000	0.000001	-0.000008	-0.000000	0.000000	0.000000	2.000000	5.000000	0.000000
20387.254616	0.100761	0.568447	0.017013	78.386818	-21.859694	27.613878	-0.038046	0.000000	-0.850640	0.000000	0.000000	0.000000	0.000001	-0.000008	-0.000000	0.000000	0.000000	2.000000	5.000000	0.000000
20387.257949	0.101001	0.568330	0.016813	78.386818	-21.859694	27.613878	-0.038046	0.000000	-0.850640	0.000000	0.000000	0.000000	0.071955	-0.035091	-0.059851	0.000000	0.000000	2.000000	5.000000	0.000000
20387.261283	0.101001	0.568330	0.016813	78.482552	-20.810705	28.895782	-0.038046	0.000000	-0.850640	0.000000	0.000000	0.000000	0.071955	-0.035091	-0.059851	0.000000	0.000000	2.000000	5.000000	0.000000
20387.264616	0.101001	0.568330	0.016813	78.482552	-20.810705	28.895782	-0.038046	0.000000	-0.850640	0.000000	0.000000	0.000000	0.071955	-0.035091	-0.059851	0.000000	0.000000	2.000000	5.000000	0.000000
20387.267949	0.101001	0.568330	0.016813	78.482552	-20.810705	28.895782	-0.038046	0.000000	-0.850640	0.000000	0.000000	0.000000	0.071955	-0.035091	-0.059851	0.000000	0.000000	2.000000	5.000000	0.000000
20387.271283	0.101449	0.568087	0.016379	78.549362	-19.735928	30.182739	-0.050039	0.000000	-0.840665	0.000000	0.000000	0.000000	0.134411	-0.072938	-0.130397	0.000000	0.000000	2.000000	5.000000	0.000000
20387.274616	0.101449	0.568087	0.016379	78.549362	-19.735928	30.182739	-0.050039	0.000000	-0.840665	0.000000	0.000000	0.000000	0.000001	-0.000000	0.000000	0.000000	0.000000	2.000000	5.000000	0.000000
20387.277949	0.101449	0.568087	0.016379	78.549362	-19.735928	30.182739	-0.050039	0.000000	-0.840665	0.000000	0.000000	0.000000	0.000001	-0.000000	0.000000	0.000000	0.000000	2.000000	5.000000	0.000000
20387.281283	0.101449	0.568087	0.016379	78.593796	-18.716646	31.393028	-0.072441	0.000000	-0.818932	0.000000	0.000000	0.000000	0.000001	-0.000000	0.000000	0.000000	0.000000	2.000000	5.000000	0.000000
20387.284616	0.101656	0.567988	0.016138	78.593796	-18.716646	31.393028	-0.072441	0.000000	-0.818932	0.000000	0.000000	0.000000	0.062069	-0.029901	-0.072317	0.000000	0.000000	2.000000	5.000000	0.000000
20387.287949	0.101656	0.567988	0.016138	78.593796	-18.716646	31.393028	-0.072441	0.000000	-0.818932	0.000000	0.000000	0.000000	0.062069	-0.029901	-0.072317	0.000000	0.000000	2.000000	5.000000	0.000000
20387.291283	0.101656	0.567988	0.016138	78.595901	-17.795483	32.456001	-0.082785	0.000000	-0.806880	0.000000	0.000000	0.000000	0.062069	-0.029901	-0.072317	0.000000	0.000000	2.000000	5.000000	0.000000
20387.294616	0.101656	0.567988	0.016138	78.595901	-17.795483	32.456001	-0.082785	0.000000	-0.806880	0.000000	0.000000	0.000000	0.062069	-0.029901	-0.072317	0.000000	0.000000	2.000000	5.000000	0.000000
20387.297949	0.101795	0.567888	0.015911	78.595901	-17.795483	32.456001	-0.082785	0.000000	-0.806880	0.000000	0.000000	0.000000	0.041785	-0.029905	-0.068009	0.000000	0.000000	2.000000	5.000000	0.000000
20387.301283	0.101795	0.567888	0.015911	78.567650	-16.992872	33.368885	-0.082785	0.000000	-0.806880	0.000000	0.000000	0.000000	0.041785	-0.029905	-0.068009	0.000000	0.000000	2.000000	5.000000	0.000000
20387.304616	0.101795	0.567888	0.015911	78.567650	-16.992872	33.368885	-0.082785	0.000000	-0.806880	0.000000	0.000000	0.000000	0.041785	-0.029905	-0.068009	0.000000	0.000000	2.000000	5.000000	0.000000
20387.307949	0.101795	0.567888	0.015911	78.567650	-16.992872	33.368885	-0.082785	0.000000	-0.806880	0.000000	0.000000	0.000000	0.041785	-0.029905	-0.068009	0.000000	0.000000	2.000000	5.000000	0.000000
20387.311283	0.101988	0.567777	0.015499	78.515572	-16.251631	34.194283	-0.089749	0.000000	-0.795545	0.000000	0.000000	0.000000	0.057938	-0.033204	-0.123599	0.000000	0.000000	2.000000	5.000000	0.000000
20387.314616	0.101988	0.567777	0.015499	78.515572	-16.251631	34.194283	-0.089749	0.000000	-0.795545	0.000000	0.000000	0.000000	-0.000000	0.000002	-0.000000	0.000000	0.000000	2.000000	5.000000	0.000000
20387.317949	0.101988	0.567777	0.015499	78.515572	-16.251631	34.194283	-0.089749	0.000000	-0.795545	0.000000	0.000000	0.000000	-0.000000	0.000002	-0.000000	0.000000	0.000000	2.000000	5.000000	0.000000
20387.321283	0.101988	0.567777	0.015499	78.476555	-15.535846	35.009556	-0.099406	0.000000	-0.774945	0.000000	0.000000	0.000000	-0.000000	0.000002	-0.000000	0.000000	0.000000	2.000000	5.000000	0.000000
20387.324616	0.101988	0.567777	0.015499	78.476555	-15.535846	35.009556	-0.099406	0.000000	-0.774945	0.000000	0.000000	0.000000	-0.000000	0.000002	-0.000000	0.000000	0.000000	2.000000	5.000000	0.000000
20387.327949	0.102048	0.567731	0.015343	78.476555	-15.535846	35.009556	-0.099406	0.000000	-0.774945	0.000000	0.000000	0.000000	0.018047	-0.013768	-0.046916	0.000000	0.000000	2.000000	5.000000	0.000000
20387.331283	0.102048	0.567731	0.015343	78.448891	-14.757688	35.910019	-0.099406	0.000000	-0.774945	0.000000	0.000000	0.000000	0.018047	-0.013768	-0.046916	0.000000	0.000000	2.000000	5.000000	0.000000
20387.334616	0.102048	0.567731	0.015343	78.448891	-14.757688	35.910019	-0.099406	0.000000	-0.774945	0.000000	0.000000	0.000000	0.018047	-0.013768	-0.046916	0.000000	0.000000	2.000000	5.000000	0.000000
20387.337949	0.102048	0.567731	0.015343	78.448891	-14.757688	35.910019	-0.099406	0.000000	-0.774945	0.000000	0.000000	0.000000	0.018047	-0.013768	-0.046916	0.000000	0.000000	2.000000	5.000000	0.000000
20387.341283	0.102255	0.567702	0.015106	78.426819	-13.893653	36.923286	-0.102414	0.000000	-0.767125	0.000000	0.000000	0.000000	0.062139	-0.008678	-0.070879	0.000000	0.000000	2.000000	5.000000	0.000000
20387.344616	0.102255	0.567702	0.015106	78.426819	-13.893653	36.923286	-0.102414	0.000000	-0.767125	0.000000	0.000000	0.000000	-0.000001	-0.000006	0.000000	0.000000	0.000000	2.000000	5.000000	0.000000
20387.347949	0.102255	0.567702	0.015106	78.426819	-13.893653	36.923286	-0.102414	0.000000	-0.767125	0.000000	0.000000	0.000000	-0.000001	-0.000006	0.000000	0.000000	0.000000	2.000000	5.000000	0.000000
20387.351283	0.102255	0.567702	0.015106	78.412468	-13.071027	37.896473	-0.112770	0.000000	-0.755312	0.000000	0.000000	0.000000	-0.000001	-0.000006	0.000000	0.000000	0.000000	2.000000	5.000000	0.000000
20387.354616	0.102255	0.567702	0.015106	78.412468	-13.071027	37.896473	-0.112770	0.000000	-0.755312	0.000000	0.000000	0.000000	-0.000001	-0.000006	0.000000	0.000000	0.000000	2.000000	5.000000	0.000000
20387.357949	0.102336	0.567693	0.015047	78.412468	-13.071027	37.896473	-0.112770	0.000000	-0.755312	0.000000	0.000000	0.000000	0.024304	-0.002808	-0.017825	0.000000	0.000000	2.000000	5.000000	0.000000
20387.361283	0.102336	0.567693	0.015047	78.404175	-12.462456	38.627174	-0.112770	0.000000	-0.755312	0.000000	0.000000	0.000000	0.024304	-0.002808	-0.017825	0.000000	0.000000	2.000000	5.000000	0.000000
20387.364616	0.102336	0.567693	0.015047	78.404175	-12.462456	38.627174	-0.112770	0.000000	-0.755312	0.000000	0.000000	0.000000	0.024304	-0.002808	-0.017825	0.000000	0.000000	2.000000	5.000000	0.000000
20387.367949	0.102336	0.567693	0.015047	78.404175	-12.462456	38.627174	-0.112770	0.000000	-0.755312	0.000000	0.000000	0.000000	0.024304	-0.002808	-0.017825	0.000000	0.000000	2.000000	5.000000	0.000000
20387.371283	0.102389	0.567729	0.015071	78.407127	-12.115509	39.054123	-0.116821	0.000000	-0.752342	0.000000	0.000000	0.000000	0.015666	0.010730	0.007312	0.000000	0.000000	2.000000	5.000000	0.000000
20387.374616	0.102389	0.567729	0.015071	78.407127	-12.115509	39.054123	-0.116821	0.000000	-0.752342	0.000000	0.000000	0.000000	0.015666	0.010730	0.007312	0.000000	0.000000	2.000000	5.000000	0.000000
20387.377949	0.102389	0.567729	0.015071	78.407127	-12.115509	39.054123	-0.116821	0.000000	-0.752342	0.000000	0.000000	0.000000	0.015666	0.010730	0.007312	0.000000	0.000000	2.000000	5.000000	0.000000
20387.381283	0.102389	0.567729	0.015071	78.410286	-12.030922	39.164719	-0.119432	0.000000	-0.753560	0.000000	0.000000	0.000000	0.015666	0.010730	0.007312	0.000000	0.000000	2.000000	5.000000	0.000000
20387.384616	0.102374	0.567765	0.015110	78.410286	-12.030922	39.164719	-0.119432	0.000000	-0.753560	0.000000	0.000000	0.000000	-0.004509	0.010731	0.011685	0.000000	0.000000	2.000000	5.000000	0.000000
20387.387949	0.102374	0.567765	0.015110	78.410286	-12.030922	39.164719	-0.119432	0.000000	-0.753560	0.000000	0.000000	0.000000	-0.004509	0.010731	0.011685	0.000000	0.000000	2.000000	5.000000	0.000000
20387.391283	0.102374	0.567765	0.015110	78.407448	-12.032820	39.171108	-0.118681	0.000000	-0.755508	0.000000	0.000000	0.000000	-0.004509	0.010731	0.011685	0.000000	0.000000	2.000000	5.000000	0.000000
20387.394616	0.102374	0.567765	0.015110	78.407448	-12.032820	39.171108	-0.118681	0.000000	-0.755508	0.000000	0.000000	0.000000	-0.004509	0.010731	0.011685	0.000000	0.000000	2.000000	5.000000	0.000000
20387.397949	0.102315	0.567774	0.015165	78.407448	-12.032820	39.171108	-0.118681	0.000000	-0.755508	0.000000	0.000000	0.000000	-0.017581	0.002804	0.016369	0.000000	0.000000	2.000000	5.000000	0.000000
20387.401283	0.102315	0.567774	0.015165	78.404579	-12.031980	39.177521	-0.118681	0.000000	-0.755508	0.000000	0.000000	0.000000	-0.017581	0.002804	0.016369	0.000000	0.000000	2.000000	5.000000	0.000000
20387.404616	0.102315	0.567774	0.015165	78.404579	-12.031980	39.177521	-0.118681	0.000000	-0.755508	0.000000	0.000000	0.000000	-0.017581	0.002804	0.016369	0.000000	0.000000	2.000000	5.000000	0.000000
20387.407949	0.102315	0.567774	0.015165	78.404579	-12.031980	39.177521	-0.118681	0.000000	-0.755508	0.000000	0.000000	0.000000	-0.017581	0.002804	0.016369	0.000000	0.000000	2.000000	5.000000	0.000000
20387.411283	0.102230	0.567765	0.015207	78.406731	-12.049446	39.163597	-0.115750	0.000000	-0.758236	0.000000	0.000000	0.000000	-0.025417	-0.002567	0.012710	0.000000	0.000000	2.000000	5.000000	0.000000
20387.414616	0.102230	0.567765	0.015207	78.406731	-12.049446	39.163597	-0.115750	0.000000	-0.758236	0.000000	0.000000	0.000000	-0.025417	-0.002567	0.012710	0.000000	0.000000	2.000000	5.000000	0.000000
20387.417949	0.102230	0.567765	0.015207	78.406731	-12.049446	39.163597	-0.115750	0.000000	-0.758236	0.000000	0.000000	0.000000	-0.025417	-0.002567	0.012710	0.000000	0.000000	2.000000	5.000000	0.000000
20387.421283	0.102230	0.567765	0.015207	78.409576	-12.063879	39.157185	-0.111514	0.000000	-0.760354	0.000000	0.000000	0.000000	-0.025417	-0.002567	0.012710	0.000000	0.000000	2.000000	5.000000	0.000000
20387.424616	0.102147	0.567730	0.015255	78.409576	-12.063879	39.157185	-0.111514	0.000000	-0.760354	0.000000	0.000000	0.000000	-0.025040	-0.010466	0.014476	0.000000	0.000000	2.000000	5.000000	0.000000
20387.427949	0.102147	0.567730	0.015255	78.409576	-12.063879	39.157185	-0.111514	0.000000	-0.760354	0.000000	0.000000	0.000000	-0.025040	-0.010466	0.014476	0.000000	0.000000	2.000000	5.000000	0.000000
20387.431283	0.102147	0.567730	0.015255	78.412445	-12.083747	39.150791	-0.107341	0.000000	-0.762767	0.000000	0.000000	0.000000	-0.025040	-0.010466	0.014476	0.000000	0.000000	2.000000	5.000000	0.000000
20387.434616	0.102147	0.567730	0.015255	78.412445	-12.083747	39.150791	-0.107341	0.000000	-0.762767	0.000000	0.000000	0.000000	-0.025040	-0.010466	0.014476	0.000000	0.000000	2.000000	5.000000	0.000000
20387.437949	0.102058	0.567704	0.015281	78.412445	-12.083747	39.150791	-0.107341	0.000000	-0.762767	0.000000	0.000000	0.000000	-0.026529	-0.007934	0.007587	0.000000	0.000000	2.000000	5.000000	0.000000
20387.441283	0.102058	0.567704	0.015281	78.415321	-12.098197	39.144382	-0.107341	0.000000	-0.762767	0.000000	0.000000	0.000000	-0.026529	-0.007934	0.007587	0.000000	0.000000	2.000000	5.000000	0.000000
20387.444616	0.102058	0.567704	0.015281	78.415321	-12.098197	39.144382	-0.107341	0.000000	-0.762767	0.000000	0.000000	0.000000	-0.026529	-0.007934	0.007587	0.000000	0.000000	2.000000	5.000000	0.000000
20387.447949	0.102058	0.567704	0.015281	78.415321	-12.098197	39.144382	-0.107341	0.000000	-0.762767	0.000000	0.000000	0.000000	-0.026529	-0.007934	0.007587	0.000000	0.000000	2.000000	5.000000	0.000000
20387.451283	0.101886	0.567643	0.015354	78.418182	-12.118070	39.137978	-0.102919	0.000000	-0.764031	0.000000	0.000000	0.000000	-0.051583	-0.018397	0.022041	0.000000	0.000000	2.000000	5.000000	0.000000
20387.454616	0.101886	0.567643	0.015354	78.418182	-12.118070	39.137978	-0.102919	0.000000	-0.764031	0.000000	0.000000	0.000000	-0.051583	-0.018397	0.022041	0.000000	0.000000	2.000000	5.000000	0.000000
20387.457949	0.101886	0.567643	0.015354	78.418182	-12.118070	39.137978	-0.102919	0.000000	-0.764031	0.000000	0.000000	0.000000	-0.051583	-0.018397	0.022041	0.000000	0.000000	2.000000	5.000000	0.000000
20387.461283	0.101886	0.567643	0.015354	78.415306	-12.122661	39.144394	-0.094322	0.000000	-0.767705	0.000000	0.000000	0.000000	-0.051583	-0.018397	0.022041	0.000000	0.000000	2.000000	5.000000	0.000000
20387.464616	0.101788	0.567644	0.015441	78.415306	-12.122661	39.144394	-0.094322	0.000000	-0.767705	0.000000	0.000000	0.000000	-0.029583	0.000260	0.026135	0.000000	0.000000	2.000000	5.000000	0.000000
20387.467949	0.101788	0.567644	0.015441	78.415306	-12.122661	39.144394	-0.094322	0.000000	-0.767705	0.000000	0.000000	0.000000	-0.029583	0.000260	0.026135	0.000000	0.000000	2.000000	5.000000	0.000000
20387.471283	0.101788	0.567644	0.015441	78.411766	-12.133036	39.143250	-0.089392	0.000000	-0.772061	0.000000	0.000000	0.000000	-0.029583	0.000260	0.026135	0.000000	0.000000	2.000000	5.000000	0.000000
20387.474616	0.101788	0.567644	0.015441	78.411766	-12.133036	39.143250	-0.089392	0.000000	-0.772061	0.000000	0.000000	0.000000	-0.029583	0.000260	0.026135	0.000000	0.000000	2.000000	5.000000	0.000000
20387.477949	0.101729	0.567653	0.015496	78.411766	-12.133036	39.143250	-0.089392	0.000000	-0.772061	0.000000	0.000000	0.000000	-0.017611	0.002793	0.016347	0.000000	0.000000	2.000000	5.000000	0.000000
20387.481283	0.101729	0.567653	0.015496	78.411751	-12.141178	39.143246	-0.089392	0.000000	-0.772061	0.000000	0.000000	0.000000	-0.017611	0.002793	0.016347	0.000000	0.000000	2.000000	5.000000	0.000000
20387.484616	0.101729	0.567653	0.015496	78.411751	-12.141178	39.143246	-0.089392	0.000000	-0.772061	0.000000	0.000000	0.000000	-0.017611	0.002793	0.016347	0.000000	0.000000	2.000000	5.000000	0.000000
20387.487949	0.101729	0.567653	0.015496	78.411751	-12.141178	39.143246	-0.089392	0.000000	-0.772061	0.000000	0.000000	0.000000	-0.017611	0.002793	0.016347	0.000000	0.000000	2.000000	5.000000	0.000000
20387.491283	0.101626	0.567662	0.015560	78.408913	-12.140332	39.149673	-0.086457	0.000000	-0.774785	0.000000	0.000000	0.000000	-0.031077	0.002805	0.019240	0.000000	0.000000	2.000000	5.000000	0.000000
20387.494616	0.101626	0.567662	0.015560	78.408913	-12.140332	39.149673	-0.086457	0.000000	-0.774785	0.000000	0.000000	0.000000	-0.031077	0.002805	0.019240	0.000000	0.000000	2.000000	5.000000	0.000000
20387.497949	0.101626	0.567662	0.015560	78.408913	-12.140332	39.149673	-0.086457	0.000000	-0.774785	0.000000	0.000000	0.000000	-0.031077	0.002805	0.019240	0.000000	0.000000	2.000000	5.000000	0.000000
20387.501283	0.101626	0.567662	0.015560	78.405373	-12.142541	39.148548	-0.081277	0.000000	-0.777992	0.000000	0.000000	0.000000	-0.031077	0.002805	0.019240	0.000000	0.000000	2.000000	5.000000	0.000000
20387.504616	0.101607	0.567680	0.015582	78.405373	-12.142541	39.148548	-0.081277	0.000000	-0.777992	0.000000	0.000000	0.000000	-0.005634	0.005363	0.006562	0.000000	0.000000	2.000000	5.000000	0.000000
20387.507949	0.101607	0.567680	0.015582	78.405373	-12.142541	39.148548	-0.081277	0.000000	-0.777992	0.000000	0.000000	0.000000	-0.005634	0.005363	0.006562	0.000000	0.000000	2.000000	5.000000	0.000000
20387.511283	0.101607	0.567680	0.015582	78.401184	-12.150480	39.139927	-0.080338	0.000000	-0.779086	0.000000	0.000000	0.000000	-0.005634	0.005363	0.006562	0.000000	0.000000	2.000000	5.000000	0.000000
20387.514616	0.101607	0.567680	0.015582	78.401184	-12.150480	39.139927	-0.080338	0.000000	-0.779086	0.000000	0.000000	0.000000	-0.005634	0.005363	0.006562	0.000000	0.000000	2.000000	5.000000	0.000000
20387.517949	0.101583	0.567707	0.015581	78.401184	-12.150480	39.139927	-0.080338	0.000000	-0.779086	0.000000	0.000000	0.000000	-0.007111	0.007927	-0.000324	0.000000	0.000000	2.000000	5.000000	0.000000
20387.521283	0.101583	0.567707	0.015581	78.392059	-12.166686	39.123108	-0.080338	0.000000	-0.779086	0.000000	0.000000	0.000000	-0.007111	0.007927	-0.000324	0.000000	0.000000	2.000000	5.000000	0.000000
20387.524616	0.101583	0.567707	0.015581	78.392059	-12.166686	39.123108	-0.080338	0.000000	-0.779086	0.000000	0.000000	0.000000	-0.007111	0.007927	-0.000324	0.000000	0.000000	2.000000	5.000000	0.000000
20387.527949	0.101583	0.567707	0.015581	78.392059	-12.166686	39.123108	-0.080338	0.000000	-0.779086	0.000000	0.000000	0.000000	-0.007111	0.007927	-0.000324	0.000000	0.000000	2.000000	5.000000	0.000000
20387.531283	0.101598	0.567778	0.015649	78.380203	-12.205780	39.068329	-0.079153	0.000000	-0.779032	0.000000	0.000000	0.000000	0.004394	0.021465	0.020455	0.000000	0.000000	2.000000	5.000000	0.000000
20387.534616	0.101598	0.567778	0.015649	78.380203	-12.205780	39.068329	-0.079153	0.000000	-0.779032	0.000000	0.000000	0.000000	0.004394	0.021465	0.020455	0.000000	0.000000	2.000000	5.000000	0.000000
20387.537949	0.101598	0.567778	0.015649	78.380203	-12.205780	39.068329	-0.079153	0.000000	-0.779032	0.000000	0.000000	0.000000	0.004394	0.021465	0.020455	0.000000	0.000000	2.000000	5.000000	0.000000
20387.541283	0.101598	0.567778	0.015649	78.359879	-12.257863	39.004452	-0.079885	0.000000	-0.782441	0.000000	0.000000	0.000000	0.004394	0.021465	0.020455	0.000000	0.000000	2.000000	5.000000	0.000000
20387.544616	0.101585	0.567858	0.015699	78.359879	-12.257863	39.004452	-0.079885	0.000000	-0.782441	0.000000	0.000000	0.000000	-0.003821	0.024031	0.015012	0.000000	0.000000	2.000000	5.000000	0.000000
20387.547949	0.101585	0.567858	0.015699	78.359879	-12.257863	39.004452	-0.079885	0.000000	-0.782441	0.000000	0.000000	0.000000	-0.003821	0.024031	0.015012	0.000000	0.000000	2.000000	5.000000	0.000000
20387.551283	0.101585	0.567858	0.015699	78.340965	-12.298320	38.955753	-0.079249	0.000000	-0.784943	0.000000	0.000000	0.000000	-0.003821	0.024031	0.015012	0.000000	0.000000	2.000000	5.000000	0.000000
20387.554616	0.101585	0.567858	0.015699	78.340965	-12.298320	38.955753	-0.079249	0.000000	-0.784943	0.000000	0.000000	0.000000	-0.003821	0.024031	0.015012	0.000000	0.000000	2.000000	5.000000	0.000000
20387.557949	0.101577	0.567930	0.015772	78.340965	-12.298320	38.955753	-0.079249	0.000000	-0.784943	0.000000	0.000000	0.000000	-0.002344	0.021477	0.021893	0.000000	0.000000	2.000000	5.000000	0.000000
20387.561283	0.101577	0.567930	0.015772	78.322578	-12.303928	38.950871	-0.079249	0.000000	-0.784943	0.000000	0.000000	0.000000	-0.002344	0.021477	0.021893	0.000000	0.000000	2.000000	5.000000	0.000000
20387.564616	0.101577	0.567930	0.015772	78.322578	-12.303928	38.950871	-0.079249	0.000000	-0.784943	0.000000	0.000000	0.000000	-0.002344	0.021477	0.021893	0.000000	0.000000	2.000000	5.000000	0.000000
20387.567949	0.101577	0.567930	0.015772	78.322578	-12.303928	38.950871	-0.079249	0.000000	-0.784943	0.000000	0.000000	0.000000	-0.002344	0.021477	0.021893	0.000000	0.000000	2.000000	5.000000	0.000000
20387.571283	0.101546	0.568109	0.015957	78.310493	-12.287312	38.976948	-0.078858	0.000000	-0.788592	0.000000	0.000000	0.000000	-0.009240	0.053688	0.055436	0.000000	0.000000	2.000000	5.000000	0.000000
20387.574616	0.101546	0.568109	0.015957	78.310493	-12.287312	38.976948	-0.078858	0.000000	-0.788592	0.000000	0.000000	0.000000	-0.009240	0.053688	0.055436	0.000000	0.000000	2.000000	5.000000	0.000000
20387.577949	0.101546	0.568109	0.015957	78.310493	-12.287312	38.976948	-0.078858	0.000000	-0.788592	0.000000	0.000000	0.000000	-0.009240	0.053688	0.055436	0.000000	0.000000	2.000000	5.000000	0.000000
20387.581283	0.101546	0.568109	0.015957	78.299118	-12.267790	39.002453	-0.077318	0.000000	-0.797831	0.000000	0.000000	0.000000	-0.009240	0.053688	0.055436	0.000000	0.000000	2.000000	5.000000	0.000000
20387.584616	0.101535	0.568163	0.016013	78.299118	-12.267790	39.002453	-0.077318	0.000000	-0.797831	0.000000	0.000000	0.000000	-0.003451	0.016139	0.016769	0.000000	0.000000	2.000000	5.000000	0.000000
20387.587949	0.101535	0.568163	0.016013	78.299118	-12.267790	39.002453	-0.077318	0.000000	-0.797831	0.000000	0.000000	0.000000	-0.003451	0.016139	0.016769	0.000000	0.000000	2.000000	5.000000	0.000000
20387.591283	0.101535	0.568163	0.016013	78.290543	-12.251804	39.029526	-0.076743	0.000000	-0.800626	0.000000	0.000000	0.000000	-0.003451	0.016139	0.016769	0.000000	0.000000	2.000000	5.000000	0.000000
20387.594616	0.101535	0.568163	0.016013	78.290543	-12.251804	39.029526	-0.076743	0.000000	-0.800626	0.000000	0.000000	0.000000	-0.003451	0.016139	0.016769	0.000000	0.000000	2.000000	5.000000	0.000000
20387.597949	0.101522	0.568243	0.016062	78.290543	-12.251804	39.029526	-0.076743	0.000000	-0.800626	0.000000	0.000000	0.000000	-0.003834	0.024034	0.014988	0.000000	0.000000	2.000000	5.000000	0.000000
20387.601283	0.101522	0.568243	0.016062	78.281967	-12.235846	39.056580	-0.076743	0.000000	-0.800626	0.000000	0.000000	0.000000	-0.003834	0.024034	0.014988	0.000000	0.000000	2.000000	5.000000	0.000000
20387.604616	0.101522	0.568243	0.016062	78.281967	-12.235846	39.056580	-0.076743	0.000000	-0.800626	0.000000	0.000000	0.000000	-0.003834	0.024034	0.014988	0.000000	0.000000	2.000000	5.000000	0.000000
20387.607949	0.101522	0.568243	0.016062	78.281967	-12.235846	39.056580	-0.076743	0.000000	-0.800626	0.000000	0.000000	0.000000	-0.003834	0.024034	0.014988	0.000000	0.000000	2.000000	5.000000	0.000000
20387.611283	0.101511	0.568296	0.016118	78.279144	-12.229639	39.062927	-0.076104	0.000000	-0.803124	0.000000	0.000000	0.000000	-0.003454	0.016115	0.016764	0.000000	0.000000	2.000000	5.000000	0.000000
20387.614616	0.101511	0.568296	0.016118	78.279144	-12.229639	39.062927	-0.076104	0.000000	-0.803124	0.000000	0.000000	0.000000	-0.003454	0.016115	0.016764	0.000000	0.000000	2.000000	5.000000	0.000000
20387.617949	0.101511	0.568296	0.016118	78.279144	-12.229639	39.062927	-0.076104	0.000000	-0.803124	0.000000	0.000000	0.000000	-0.003454	0.016115	0.016764	0.000000	0.000000	2.000000	5.000000	0.000000
20387.621283	0.101511	0.568296	0.016118	78.274925	-12.234771	39.054382	-0.075528	0.000000	-0.805918	0.000000	0.000000	0.000000	-0.003454	0.016115	0.016764	0.000000	0.000000	2.000000	5.000000	0.000000
20387.624616	0.101509	0.568323	0.016112	78.274925	-12.234771	39.054382	-0.075528	0.000000	-0.805918	0.000000	0.000000	0.000000	-0.000383	0.007950	-0.001781	0.000000	0.000000	2.000000	5.000000	0.000000
20387.627949	0.101509	0.568323	0.016112	78.274925	-12.234771	39.054382	-0.075528	0.000000	-0.805918	0.000000	0.000000	0.000000	-0.000383	0.007950	-0.001781	0.000000	0.000000	2.000000	5.000000	0.000000
20387.631283	0.101509	0.568323	0.016112	78.272163	-12.254774	39.024578	-0.075464	0.000000	-0.805621	0.000000	0.000000	0.000000	-0.000383	0.007950	-0.001781	0.000000	0.000000	2.000000	5.000000	0.000000
20387.634616	0.101509	0.568323	0.016112	78.272163	-12.254774	39.024578	-0.075464	0.000000	-0.805621	0.000000	0.000000	0.000000	-0.000383	0.007950	-0.001781	0.000000	0.000000	2.000000	5.000000	0.000000
20387.637949	0.101527	0.568331	0.016085	78.272163	-12.254774	39.024578	-0.075464	0.000000	-0.805621	0.000000	0.000000	0.000000	0.005263	0.002557	-0.008332	0.000000	0.000000	2.000000	5.000000	0.000000
20387.641283	0.101527	0.568331	0.016085	78.265175	-12.279875	38.994244	-0.075464	0.000000	-0.805621	0.000000	0.000000	0.000000	0.005263	0.002557	-0.008332	0.000000	0.000000	2.000000	5.000000	0.000000
20387.644616	0.101527	0.568331	0.016085	78.265175	-12.279875	38.994244	-0.075464	0.000000	-0.805621	0.000000	0.000000	0.000000	0.005263	0.002557	-0.008332	0.000000	0.000000	2.000000	5.000000	0.000000
20387.647949	0.101527	0.568331	0.016085	78.265175	-12.279875	38.994244	-0.075464	0.000000	-0.805621	0.000000	0.000000	0.000000	0.005263	0.002557	-0.008332	0.000000	0.000000	2.000000	5.000000	0.000000
20387.651283	0.101526	0.568358	0.016079	78.263153	-12.299586	38.971947	-0.076342	0.000000	-0.804233	0.000000	0.000000	0.000000	-0.000383	0.007928	-0.001781	0.000000	0.000000	2.000000	5.000000	0.000000
20387.654616	0.101526	0.568358	0.016079	78.263153	-12.299586	38.971947	-0.076342	0.000000	-0.804233	0.000000	0.000000	0.000000	-0.000383	0.007928	-0.001781	0.000000	0.000000	2.000000	5.000000	0.000000
20387.657949	0.101526	0.568358	0.016079	78.263153	-12.299586	38.971947	-0.076342	0.000000	-0.804233	0.000000	0.000000	0.000000	-0.000383	0.007928	-0.001781	0.000000	0.000000	2.000000	5.000000	0.000000
20387.661283	0.101526	0.568358	0.016079	78.265984	-12.305824	38.965576	-0.076278	0.000000	-0.803936	0.000000	0.000000	0.000000	-0.000383	0.007928	-0.001781	0.000000	0.000000	2.000000	5.000000	0.000000
20387.664616	0.101522	0.568340	0.016062	78.265984	-12.305824	38.965576	-0.076278	0.000000	-0.803936	0.000000	0.000000	0.000000	-0.001097	-0.005377	-0.005105	0.000000	0.000000	2.000000	5.000000	0.000000
20387.667949	0.101522	0.568340	0.016062	78.265984	-12.305824	38.965576	-0.076278	0.000000	-0.803936	0.000000	0.000000	0.000000	-0.001097	-0.005377	-0.005105	0.000000	0.000000	2.000000	5.000000	0.000000
20387.671283	0.101522	0.568340	0.016062	78.265984	-12.305824	38.965576	-0.076095	0.000000	-0.803085	0.000000	0.000000	0.000000	-0.001097	-0.005377	-0.005105	0.000000	0.000000	2.000000	5.000000	0.000000
20387.674616	0.101522	0.568340	0.016062	78.265984	-12.305824	38.965576	-0.076095	0.000000	-0.803085	0.000000	0.000000	0.000000	-0.001097	-0.005377	-0.005105	0.000000	0.000000	2.000000	5.000000	0.000000
20387.677949	0.101522	0.568340	0.016062	78.265984	-12.305824	38.965576	-0.076095	0.000000	-0.803085	0.000000	0.000000	0.000000	0.000001	0.000006	-0.000000	0.000000	0.000000	2.000000	5.000000	0.000000
20387.681283	0.101522	0.568340	0.016062	78.266006	-12.303102	38.965599	-0.076095	0.000000	-0.803085	0.000000	0.000000	0.000000	0.000001	0.000006	-0.000000	0.000000	0.000000	2.000000	5.000000	0.000000
20387.684616	0.101522	0.568340	0.016062	78.266006	-12.303102	38.965599	-0.076095	0.000000	-0.803085	0.000000	0.000000	0.000000	0.000001	0.000006	-0.000000	0.000000	0.000000	2.000000	5.000000	0.000000
20387.687949	0.101522	0.568340	0.016062	78.266006	-12.303102	38.965599	-0.076095	0.000000	-0.803085	0.000000	0.000000	0.000000	0.000001	0.000006	-0.000000	0.000000	0.000000	2.000000	5.000000	0.000000
20387.691283	0.101575	0.568349	0.016092	78.263115	-12.294168	38.971920	-0.076095	0.000000	-0.803085	0.000000	0.000000	0.000000	0.016054	0.002826	0.009099	0.000000	0.000000	2.000000	5.000000	0.000000
20387.694616	0.101575	0.568349	0.016092	78.263115	-12.294168	38.971920	-0.076095	0.000000	-0.803085	0.000000	0.000000	0.000000	0.016054	0.002826	0.009099	0.000000	0.000000	2.000000	5.000000	0.000000
20387.697949	0.101575	0.568349	0.016092	78.263115	-12.294168	38.971920	-0.076095	0.000000	-0.803085	0.000000	0.000000	0.000000	0.016054	0.002826	0.009099	0.000000	0.000000	2.000000	5.000000	0.000000
20387.701283	0.101575	0.568349	0.016092	78.260292	-12.285220	38.978294	-0.078771	0.000000	-0.804601	0.000000	0.000000	0.000000	0.016054	0.002826	0.009099	0.000000	0.000000	2.000000	5.000000	0.000000
20387.704616	0.101606	0.568359	0.016127	78.260292	-12.285220	38.978294	-0.078771	0.000000	-0.804601	0.000000	0.000000	0.000000	0.009312	0.002820	0.010544	0.000000	0.000000	2.000000	5.000000	0.000000
20387.707949	0.101606	0.568359	0.016127	78.260292	-12.285220	38.978294	-0.078771	0.000000	-0.804601	0.000000	0.000000	0.000000	0.009312	0.002820	0.010544	0.000000	0.000000	2.000000	5.000000	0.000000
20387.711283	0.101606	0.568359	0.016127	78.257423	-12.278988	38.984653	-0.080323	0.000000	-0.806359	0.000000	0.000000	0.000000	0.009312	0.002820	0.010544	0.000000	0.000000	2.000000	5.000000	0.000000
20387.714616	0.101606	0.568359	0.016127	78.257423	-12.278988	38.984653	-0.080323	0.000000	-0.806359	0.000000	0.000000	0.000000	0.009312	0.002820	0.010544	0.000000	0.000000	2.000000	5.000000	0.000000
20387.717949	0.101620	0.568359	0.016190	78.257423	-12.278988	38.984653	-0.080323	0.000000	-0.806359	0.000000	0.000000	0.000000	0.004054	0.000251	0.018876	0.000000	0.000000	2.000000	5.000000	0.000000
20387.721283	0.101620	0.568359	0.016190	78.251740	-12.263830	38.997356	-0.080323	0.000000	-0.806359	0.000000	0.000000	0.000000	0.004054	0.000251	0.018876	0.000000	0.000000	2.000000	5.000000	0.000000
20387.724616	0.101655	0.568387	0.016242	78.251740	-12.263830	38.997356	-0.080323	0.000000	-0.806359	0.000000	0.000000	0.000000	0.010409	0.008186	0.015646	0.000000	0.000000	2.000000	5.000000	0.000000
20387.727949	0.101655	0.568387	0.016242	78.251740	-12.263830	38.997356	-0.080323	0.000000	-0.806359	0.000000	0.000000	0.000000	0.010409	0.008186	0.015646	0.000000	0.000000	2.000000	5.000000	0.000000
20387.731283	0.101655	0.568387	0.016242	78.251755	-12.261120	38.997364	-0.082734	0.000000	-0.812112	0.000000	0.000000	0.000000	0.010409	0.008186	0.015646	0.000000	0.000000	2.000000	5.000000	0.000000
20387.734616	0.101655	0.568387	0.016242	78.251755	-12.261120	38.997364	-0.082734	0.000000	-0.812112	0.000000	0.000000	0.000000	0.010409	0.008186	0.015646	0.000000	0.000000	2.000000	5.000000	0.000000
20387.737949	0.101682	0.568378	0.016260	78.251755	-12.261120	38.997364	-0.082734	0.000000	-0.812112	0.000000	0.000000	0.000000	0.008221	-0.002567	0.005438	0.000000	0.000000	2.000000	5.000000	0.000000
20387.741283	0.101682	0.568378	0.016260	78.251740	-12.255684	38.997356	-0.082734	0.000000	-0.812112	0.000000	0.000000	0.000000	0.008221	-0.002567	0.005438	0.000000	0.000000	2.000000	5.000000	0.000000
20387.744616	0.101682	0.568378	0.016260	78.251740	-12.255684	38.997356	-0.082734	0.000000	-0.812112	0.000000	0.000000	0.000000	0.008221	-0.002567	0.005438	0.000000	0.000000	2.000000	5.000000	0.000000
20387.747949	0.101682	0.568378	0.016260	78.251740	-12.255684	38.997356	-0.082734	0.000000	-0.812112	0.000000	0.000000	0.000000	0.008221	-0.002567	0.005438	0.000000	0.000000	2.000000	5.000000	0.000000
20387.751283	0.101823	0.568343	0.016260	78.254608	-12.253738	38.991016	-0.084104	0.000000	-0.813019	0.000000	0.000000	0.000000	0.042318	-0.010485	-0.000028	0.000000	0.000000	2.000000	5.000000	0.000000
20387.754616	0.101823	0.568343	0.016260	78.254608	-12.253738	38.991016	-0.084104	0.000000	-0.813019	0.000000	0.000000	0.000000	0.042318	-0.010485	-0.000028	0.000000	0.000000	2.000000	5.000000	0.000000
20387.757949	0.101823	0.568343	0.016260	78.254608	-12.253738	38.991016	-0.084104	0.000000	-0.813019	0.000000	0.000000	0.000000	0.042318	-0.010485	-0.000028	0.000000	0.000000	2.000000	5.000000	0.000000
20387.761283	0.101823	0.568343	0.016260	78.254593	-12.242855	38.991001	-0.091157	0.000000	-0.813014	0.000000	0.000000	0.000000	0.042318	-0.010485	-0.000028	0.000000	0.000000	2.000000	5.000000	0.000000
20387.764616	0.101891	0.568343	0.016246	78.254593	-12.242855	38.991001	-0.091157	0.000000	-0.813014	0.000000	0.000000	0.000000	0.020226	-0.000006	-0.004352	0.000000	0.000000	2.000000	5.000000	0.000000
20387.767949	0.101891	0.568343	0.016246	78.254593	-12.242855	38.991001	-0.091157	0.000000	-0.813014	0.000000	0.000000	0.000000	0.020226	-0.000006	-0.004352	0.000000	0.000000	2.000000	5.000000	0.000000
20387.771283	0.101891	0.568343	0.016246	78.254593	-12.237418	38.990997	-0.094528	0.000000	-0.812289	0.000000	0.000000	0.000000	0.020226	-0.000006	-0.004352	0.000000	0.000000	2.000000	5.000000	0.000000
20387.774616	0.101891	0.568343	0.016246	78.254593	-12.237418	38.990997	-0.094528	0.000000	-0.812289	0.000000	0.000000	0.000000	0.020226	-0.000006	-0.004352	0.000000	0.000000	2.000000	5.000000	0.000000
20387.777949	0.101936	0.568343	0.016236	78.254593	-12.237418	38.990997	-0.094528	0.000000	-0.812289	0.000000	0.000000	0.000000	0.013486	-0.000006	-0.002903	0.000000	0.000000	2.000000	5.000000	0.000000
20387.781283	0.101936	0.568343	0.016236	78.251724	-12.231209	38.997345	-0.094528	0.000000	-0.812289	0.000000	0.000000	0.000000	0.013486	-0.000006	-0.002903	0.000000	0.000000	2.000000	5.000000	0.000000
20387.784616	0.101936	0.568343	0.016236	78.251724	-12.231209	38.997345	-0.094528	0.000000	-0.812289	0.000000	0.000000	0.000000	0.013486	-0.000006	-0.002903	0.000000	0.000000	2.000000	5.000000	0.000000
20387.787949	0.101936	0.568343	0.016236	78.251724	-12.231209	38.997345	-0.094528	0.000000	-0.812289	0.000000	0.000000	0.000000	0.013486	-0.000006	-0.002903	0.000000	0.000000	2.000000	5.000000	0.000000
20387.791283	0.101942	0.568406	0.016264	78.246017	-12.218791	39.010021	-0.096775	0.000000	-0.811805	0.000000	0.000000	0.000000	0.001814	0.018689	0.008425	0.000000	0.000000	2.000000	5.000000	0.000000
20387.794616	0.101942	0.568406	0.016264	78.246017	-12.218791	39.010021	-0.096775	0.000000	-0.811805	0.000000	0.000000	0.000000	0.001814	0.018689	0.008425	0.000000	0.000000	2.000000	5.000000	0.000000
20387.797949	0.101942	0.568406	0.016264	78.246017	-12.218791	39.010021	-0.096775	0.000000	-0.811805	0.000000	0.000000	0.000000	0.001814	0.018689	0.008425	0.000000	0.000000	2.000000	5.000000	0.000000
20387.801283	0.101942	0.568406	0.016264	78.240334	-12.211808	39.022720	-0.097077	0.000000	-0.813209	0.000000	0.000000	0.000000	0.001814	0.018689	0.008425	0.000000	0.000000	2.000000	5.000000	0.000000
20387.804616	0.101899	0.568450	0.016285	78.240334	-12.211808	39.022720	-0.097077	0.000000	-0.813209	0.000000	0.000000	0.000000	-0.012768	0.013315	0.006223	0.000000	0.000000	2.000000	5.000000	0.000000
20387.807949	0.101899	0.568450	0.016285	78.240334	-12.211808	39.022720	-0.097077	0.000000	-0.813209	0.000000	0.000000	0.000000	-0.012768	0.013315	0.006223	0.000000	0.000000	2.000000	5.000000	0.000000
20387.811283	0.101899	0.568450	0.016285	78.234627	-12.204862	39.035366	-0.094949	0.000000	-0.814246	0.000000	0.000000	0.000000	-0.012768	0.013315	0.006223	0.000000	0.000000	2.000000	5.000000	0.000000
20387.814616	0.101899	0.568450	0.016285	78.234627	-12.204862	39.035366	-0.094949	0.000000	-0.814246	0.000000	0.000000	0.000000	-0.012768	0.013315	0.006223	0.000000	0.000000	2.000000	5.000000	0.000000
20387.817949	0.101834	0.568494	0.016310	78.234627	-12.204862	39.035366	-0.094949	0.000000	-0.814246	0.000000	0.000000	0.000000	-0.019516	0.013305	0.007671	0.000000	0.000000	2.000000	5.000000	0.000000
20387.821283	0.101834	0.568494	0.016310	78.226067	-12.191718	39.054356	-0.094949	0.000000	-0.814246	0.000000	0.000000	0.000000	-0.019516	0.013305	0.007671	0.000000	0.000000	2.000000	5.000000	0.000000
20387.824616	0.101834	0.568494	0.016310	78.226067	-12.191718	39.054356	-0.094949	0.000000	-0.814246	0.000000	0.000000	0.000000	-0.019516	0.013305	0.007671	0.000000	0.000000	2.000000	5.000000	0.000000
20387.827949	0.101834	0.568494	0.016310	78.226067	-12.191718	39.054356	-0.094949	0.000000	-0.814246	0.000000	0.000000	0.000000	-0.019516	0.013305	0.007671	0.000000	0.000000	2.000000	5.000000	0.000000
20387.831283	0.101802	0.568593	0.016382	78.220398	-12.182069	39.066998	-0.091697	0.000000	-0.815525	0.000000	0.000000	0.000000	-0.009483	0.029463	0.021520	0.000000	0.000000	2.000000	5.000000	0.000000
20387.834616	0.101802	0.568593	0.016382	78.220398	-12.182069	39.066998	-0.091697	0.000000	-0.815525	0.000000	0.000000	0.000000	-0.009483	0.029463	0.021520	0.000000	0.000000	2.000000	5.000000	0.000000
20387.837949	0.101802	0.568593	0.016382	78.220398	-12.182069	39.066998	-0.091697	0.000000	-0.815525	0.000000	0.000000	0.000000	-0.009483	0.029463	0.021520	0.000000	0.000000	2.000000	5.000000	0.000000
20387.841283	0.101802	0.568593	0.016382	78.217522	-12.175899	39.073288	-0.090116	0.000000	-0.819111	0.000000	0.000000	0.000000	-0.009483	0.029463	0.021520	0.000000	0.000000	2.000000	5.000000	0.000000
20387.844616	0.101805	0.568637	0.016393	78.217522	-12.175899	39.073288	-0.090116	0.000000	-0.819111	0.000000	0.000000	0.000000	0.000713	0.013306	0.003315	0.000000	0.000000	2.000000	5.000000	0.000000
20387.847949	0.101805	0.568637	0.016393	78.217522	-12.175899	39.073288	-0.090116	0.000000	-0.819111	0.000000	0.000000	0.000000	0.000713	0.013306	0.003315	0.000000	0.000000	2.000000	5.000000	0.000000
20387.851283	0.101805	0.568637	0.016393	78.211823	-12.160836	39.085892	-0.090235	0.000000	-0.819664	0.000000	0.000000	0.000000	0.000713	0.013306	0.003315	0.000000	0.000000	2.000000	5.000000	0.000000
20387.854616	0.101805	0.568637	0.016393	78.211823	-12.160836	39.085892	-0.090235	0.000000	-0.819664	0.000000	0.000000	0.000000	0.000713	0.013306	0.003315	0.000000	0.000000	2.000000	5.000000	0.000000
20387.857949	0.101831	0.568655	0.016405	78.211823	-12.160836	39.085892	-0.090235	0.000000	-0.819664	0.000000	0.000000	0.000000	0.007841	0.005386	0.003650	0.000000	0.000000	2.000000	5.000000	0.000000
20387.861283	0.101831	0.568655	0.016405	78.208961	-12.151930	39.092220	-0.090235	0.000000	-0.819664	0.000000	0.000000	0.000000	0.007841	0.005386	0.003650	0.000000	0.000000	2.000000	5.000000	0.000000
20387.864616	0.101831	0.568655	0.016405	78.208961	-12.151930	39.092220	-0.090235	0.000000	-0.819664	0.000000	0.000000	0.000000	0.007841	0.005386	0.003650	0.000000	0.000000	2.000000	5.000000	0.000000
20387.867949	0.101831	0.568655	0.016405	78.208961	-12.151930	39.092220	-0.090235	0.000000	-0.819664	0.000000	0.000000	0.000000	0.007841	0.005386	0.003650	0.000000	0.000000	2.000000	5.000000	0.000000
20387.871283	0.101878	0.568699	0.016407	78.206116	-12.145773	39.098507	-0.091542	0.000000	-0.820272	0.000000	0.000000	0.000000	0.014202	0.013315	0.000412	0.000000	0.000000	2.000000	5.000000	0.000000
20387.874616	0.101878	0.568699	0.016407	78.206116	-12.145773	39.098507	-0.091542	0.000000	-0.820272	0.000000	0.000000	0.000000	0.014202	0.013315	0.000412	0.000000	0.000000	2.000000	5.000000	0.000000
20387.877949	0.101878	0.568699	0.016407	78.206116	-12.145773	39.098507	-0.091542	0.000000	-0.820272	0.000000	0.000000	0.000000	0.014202	0.013315	0.000412	0.000000	0.000000	2.000000	5.000000	0.000000
20387.881283	0.101878	0.568699	0.016407	78.203262	-12.136888	39.104809	-0.093909	0.000000	-0.820341	0.000000	0.000000	0.000000	0.014202	0.013315	0.000412	0.000000	0.000000	2.000000	5.000000	0.000000
20387.884616	0.101887	0.568709	0.016447	78.203262	-12.136888	39.104809	-0.093909	0.000000	-0.820341	0.000000	0.000000	0.000000	0.002577	0.002813	0.011984	0.000000	0.000000	2.000000	5.000000	0.000000
20387.887949	0.101887	0.568709	0.016447	78.203262	-12.136888	39.104809	-0.093909	0.000000	-0.820341	0.000000	0.000000	0.000000	0.002577	0.002813	0.011984	0.000000	0.000000	2.000000	5.000000	0.000000
20387.891283	0.101887	0.568709	0.016447	78.203285	-12.134165	39.104820	-0.094338	0.000000	-0.822338	0.000000	0.000000	0.000000	0.002577	0.002813	0.011984	0.000000	0.000000	2.000000	5.000000	0.000000
20387.894616	0.101887	0.568709	0.016447	78.203285	-12.134165	39.104820	-0.094338	0.000000	-0.822338	0.000000	0.000000	0.000000	0.002577	0.002813	0.011984	0.000000	0.000000	2.000000	5.000000	0.000000
20387.897949	0.101909	0.568709	0.016442	78.203285	-12.134165	39.104820	-0.094338	0.000000	-0.822338	0.000000	0.000000	0.000000	0.006745	0.000006	-0.001451	0.000000	0.000000	2.000000	5.000000	0.000000
20387.901283	0.101909	0.568709	0.016442	78.203262	-12.131436	39.112797	-0.094338	0.000000	-0.822338	0.000000	0.000000	0.000000	0.006745	0.000006	-0.001451	0.000000	0.000000	2.000000	5.000000	0.000000
20387.904616	0.101909	0.568709	0.016442	78.203262	-12.131436	39.112797	-0.094338	0.000000	-0.822338	0.000000	0.000000	0.000000	0.006745	0.000006	-0.001451	0.000000	0.000000	2.000000	5.000000	0.000000
20387.907949	0.101909	0.568709	0.016442	78.203262	-12.131436	39.112797	-0.094338	0.000000	-0.822338	0.000000	0.000000	0.000000	0.006745	0.000006	-0.001451	0.000000	0.000000	2.000000	5.000000	0.000000
20387.911283	0.101964	0.568692	0.016478	78.203247	-12.128727	39.120758	-0.095463	0.000000	-0.822096	0.000000	0.000000	0.000000	0.016454	-0.005103	0.010866	0.000000	0.000000	2.000000	5.000000	0.000000
20387.914616	0.101964	0.568692	0.016478	78.203247	-12.128727	39.120758	-0.095463	0.000000	-0.822096	0.000000	0.000000	0.000000	0.016454	-0.005103	0.010866	0.000000	0.000000	2.000000	5.000000	0.000000
20387.917949	0.101964	0.568692	0.016478	78.203247	-12.128727	39.120758	-0.095463	0.000000	-0.822096	0.000000	0.000000	0.000000	0.016454	-0.005103	0.010866	0.000000	0.000000	2.000000	5.000000	0.000000
20387.921283	0.101964	0.568692	0.016478	78.206139	-12.134889	39.122463	-0.098205	0.000000	-0.823907	0.000000	0.000000	0.000000	0.016454	-0.005103	0.010866	0.000000	0.000000	2.000000	5.000000	0.000000
20387.924616	0.101965	0.568665	0.016484	78.206139	-12.134889	39.122463	-0.098205	0.000000	-0.823907	0.000000	0.000000	0.000000	0.000385	-0.007953	0.001786	0.000000	0.000000	2.000000	5.000000	0.000000
20387.927949	0.101965	0.568665	0.016484	78.206139	-12.134889	39.122463	-0.098205	0.000000	-0.823907	0.000000	0.000000	0.000000	0.000385	-0.007953	0.001786	0.000000	0.000000	2.000000	5.000000	0.000000
20387.931283	0.101965	0.568665	0.016484	78.206139	-12.134889	39.122463	-0.098269	0.000000	-0.824205	0.000000	0.000000	0.000000	0.000385	-0.007953	0.001786	0.000000	0.000000	2.000000	5.000000	0.000000
20387.934616	0.101965	0.568665	0.016484	78.206139	-12.134889	39.122463	-0.098269	0.000000	-0.824205	0.000000	0.000000	0.000000	0.000385	-0.007953	0.001786	0.000000	0.000000	2.000000	5.000000	0.000000
20387.937949	0.101970	0.568657	0.016507	78.206139	-12.134889	39.122463	-0.098269	0.000000	-0.824205	0.000000	0.000000	0.000000	0.001482	-0.002560	0.006885	0.000000	0.000000	2.000000	5.000000	0.000000
20387.941283	0.101970	0.568657	0.016507	78.208946	-12.141058	39.116135	-0.098269	0.000000	-0.824205	0.000000	0.000000	0.000000	0.001482	-0.002560	0.006885	0.000000	0.000000	2.000000	5.000000	0.000000
20387.944616	0.101970	0.568657	0.016507	78.208946	-12.141058	39.116135	-0.098269	0.000000	-0.824205	0.000000	0.000000	0.000000	0.001482	-0.002560	0.006885	0.000000	0.000000	2.000000	5.000000	0.000000
20387.947949	0.101970	0.568657	0.016507	78.208946	-12.141058	39.116135	-0.098269	0.000000	-0.824205	0.000000	0.000000	0.000000	0.001482	-0.002560	0.006885	0.000000	0.000000	2.000000	5.000000	0.000000
20387.951283	0.101945	0.568612	0.016501	78.209663	-12.138132	39.123581	-0.098516	0.000000	-0.825352	0.000000	0.000000	0.000000	-0.007460	-0.013314	-0.001862	0.000000	0.000000	2.000000	5.000000	0.000000
20387.954616	0.101945	0.568612	0.016501	78.209663	-12.138132	39.123581	-0.098516	0.000000	-0.825352	0.000000	0.000000	0.000000	-0.007460	-0.013314	-0.001862	0.000000	0.000000	2.000000	5.000000	0.000000
20387.957949	0.101945	0.568612	0.016501	78.209663	-12.138132	39.123581	-0.098516	0.000000	-0.825352	0.000000	0.000000	0.000000	-0.007460	-0.013314	-0.001862	0.000000	0.000000	2.000000	5.000000	0.000000
20387.961283	0.101945	0.568612	0.016501	78.212502	-12.144296	39.117268	-0.097273	0.000000	-0.825042	0.000000	0.000000	0.000000	-0.007460	-0.013314	-0.001862	0.000000	0.000000	2.000000	5.000000	0.000000
20387.964616	0.101945	0.568612	0.016501	78.212502	-12.144296	39.117268	-0.097273	0.000000	-0.825042	0.000000	0.000000	0.000000	-0.000001	0.000007	-0.000000	0.000000	0.000000	2.000000	5.000000	0.000000
20387.967949	0.101945	0.568612	0.016501	78.212502	-12.144296	39.117268	-0.097273	0.000000	-0.825042	0.000000	0.000000	0.000000	-0.000001	0.000007	-0.000000	0.000000	0.000000	2.000000	5.000000	0.000000
20387.971283	0.101945	0.568612	0.016501	78.212502	-12.147020	39.117252	-0.097273	0.000000	-0.825042	0.000000	0.000000	0.000000	-0.000001	0.000007	-0.000000	0.000000	0.000000	2.000000	5.000000	0.000000
20387.974616	0.101945	0.568612	0.016501	78.212502	-12.147020	39.117252	-0.097273	0.000000	-0.825042	0.000000	0.000000	0.000000	-0.000001	0.000007	-0.000000	0.000000	0.000000	2.000000	5.000000	0.000000
20387.977949	0.101923	0.568612	0.016506	78.212502	-12.147020	39.117252	-0.097273	0.000000	-0.825042	0.000000	0.000000	0.000000	-0.006746	0.000007	0.001451	0.000000	0.000000	2.000000	5.000000	0.000000
20387.981283	0.101923	0.568612	0.016506	78.212502	-12.147020	39.117252	-0.097273	0.000000	-0.825042	0.000000	0.000000	0.000000	-0.006746	0.000007	0.001451	0.000000	0.000000	2.000000	5.000000	0.000000
20387.984616	0.101923	0.568612	0.016506	78.212502	-12.147020	39.117252	-0.097273	0.000000	-0.825042	0.000000	0.000000	0.000000	-0.006746	0.000007	0.001451	0.000000	0.000000	2.000000	5.000000	0.000000
20387.987949	0.101923	0.568612	0.016506	78.212502	-12.147020	39.117252	-0.097273	0.000000	-0.825042	0.000000	0.000000	0.000000	-0.006746	0.000007	0.001451	0.000000	0.000000	2.000000	5.000000	0.000000
20387.991283	0.101943	0.568665	0.016489	78.209663	-12.138132	39.123581	-0.096148	0.000000	-0.825284	0.000000	0.000000	0.000000	0.005976	0.015883	-0.005023	0.000000	0.000000	2.000000	5.000000	0.000000
20387.994616	0.101943	0.568665	0.016489	78.209663	-12.138132	39.123581	-0.096148	0.000000	-0.825284	0.000000	0.000000	0.000000	0.005976	0.015883	-0.005023	0.000000	0.000000	2.000000	5.000000	0.000000
20387.997949	0.101943	0.568665	0.016489	78.209663	-12.138132	39.123581	-0.096148	0.000000	-0.825284	0.000000	0.000000	0.000000	0.005976	0.015883	-0.005023	0.000000	0.000000	2.000000	5.000000	0.000000
20388.001283	0.101943	0.568665	0.016489	78.203949	-12.123082	39.144131	-0.097144	0.000000	-0.824447	0.000000	0.000000	0.000000	0.005976	0.015883	-0.005023	0.000000	0.000000	2.000000	5.000000	0.000000
20388.004616	0.101964	0.568692	0.016478	78.203949	-12.123082	39.144131	-0.097144	0.000000	-0.824447	0.000000	0.000000	0.000000	0.006362	0.007951	-0.003238	0.000000	0.000000	2.000000	5.000000	0.000000
20388.007949	0.101964	0.568692	0.016478	78.203949	-12.123082	39.144131	-0.097144	0.000000	-0.824447	0.000000	0.000000	0.000000	0.006362	0.007951	-0.003238	0.000000	0.000000	2.000000	5.000000	0.000000
20388.011283	0.101964	0.568692	0.016478	78.203949	-12.120360	39.144142	-0.098205	0.000000	-0.823907	0.000000	0.000000	0.000000	0.006362	0.007951	-0.003238	0.000000	0.000000	2.000000	5.000000	0.000000
20388.014616	0.101964	0.568692	0.016478	78.203949	-12.120360	39.144142	-0.098205	0.000000	-0.823907	0.000000	0.000000	0.000000	0.006362	0.007951	-0.003238	0.000000	0.000000	2.000000	5.000000	0.000000
20388.017949	0.101987	0.568692	0.016473	78.203949	-12.120360	39.144142	-0.098205	0.000000	-0.823907	0.000000	0.000000	0.000000	0.006746	-0.000007	-0.001452	0.000000	0.000000	2.000000	5.000000	0.000000
20388.021283	0.101987	0.568692	0.016473	78.203949	-12.123082	39.144131	-0.098205	0.000000	-0.823907	0.000000	0.000000	0.000000	0.006746	-0.000007	-0.001452	0.000000	0.000000	2.000000	5.000000	0.000000
20388.024616	0.101987	0.568692	0.016473	78.203949	-12.123082	39.144131	-0.098205	0.000000	-0.823907	0.000000	0.000000	0.000000	0.006746	-0.000007	-0.001452	0.000000	0.000000	2.000000	5.000000	0.000000
20388.027949	0.101987	0.568692	0.016473	78.203949	-12.123082	39.144131	-0.098205	0.000000	-0.823907	0.000000	0.000000	0.000000	0.006746	-0.000007	-0.001452	0.000000	0.000000	2.000000	5.000000	0.000000
20388.031283	0.101959	0.568700	0.016455	78.203949	-12.123082	39.144131	-0.099329	0.000000	-0.823665	0.000000	0.000000	0.000000	-0.008228	0.002539	-0.005432	0.000000	0.000000	2.000000	5.000000	0.000000
20388.034616	0.101959	0.568700	0.016455	78.203949	-12.123082	39.144131	-0.099329	0.000000	-0.823665	0.000000	0.000000	0.000000	-0.008228	0.002539	-0.005432	0.000000	0.000000	2.000000	5.000000	0.000000
20388.037949	0.101959	0.568700	0.016455	78.203949	-12.123082	39.144131	-0.099329	0.000000	-0.823665	0.000000	0.000000	0.000000	-0.008228	0.002539	-0.005432	0.000000	0.000000	2.000000	5.000000	0.000000
20388.041283	0.101959	0.568700	0.016455	78.203949	-12.123082	39.144131	-0.097958	0.000000	-0.822760	0.000000	0.000000	0.000000	-0.008228	0.002539	-0.005432	0.000000	0.000000	2.000000	5.000000	0.000000
20388.044616	0.101959	0.568700	0.016455	78.203949	-12.123082	39.144131	-0.097958	0.000000	-0.822760	0.000000	0.000000	0.000000	-0.000001	-0.000001	0.000000	0.000000	0.000000	2.000000	5.000000	0.000000
20388.047949	0.101959	0.568700	0.016455	78.203949	-12.123082	39.144131	-0.097958	0.000000	-0.822760	0.000000	0.000000	0.000000	-0.000001	-0.000001	0.000000	0.000000	0.000000	2.000000	5.000000	0.000000
20388.051283	0.101959	0.568700	0.016455	78.204651	-12.117444	39.151554	-0.097958	0.000000	-0.822760	0.000000	0.000000	0.000000	-0.000001	-0.000001	0.000000	0.000000	0.000000	2.000000	5.000000	0.000000
20388.054616	0.101959	0.568700	0.016455	78.204651	-12.117444	39.151554	-0.097958	0.000000	-0.822760	0.000000	0.000000	0.000000	-0.000001	-0.000001	0.000000	0.000000	0.000000	2.000000	5.000000	0.000000
20388.057949	0.101959	0.568700	0.016455	78.204651	-12.117444	39.151554	-0.097958	0.000000	-0.822760	0.000000	0.000000	0.000000	-0.000001	-0.000001	0.000000	0.000000	0.000000	2.000000	5.000000	0.000000
20388.061283	0.101959	0.568700	0.016455	78.207489	-12.120880	39.145245	-0.097958	0.000000	-0.822760	0.000000	0.000000	0.000000	-0.000001	-0.000001	0.000000	0.000000	0.000000	2.000000	5.000000	0.000000
20388.064616	0.101959	0.568700	0.016455	78.207489	-12.120880	39.145245	-0.097958	0.000000	-0.822760	0.000000	0.000000	0.000000	-0.000001	-0.000001	0.000000	0.000000	0.000000	2.000000	5.000000	0.000000
20388.067949	0.101959	0.568700	0.016455	78.207489	-12.120880	39.145245	-0.097958	0.000000	-0.822760	0.000000	0.000000	0.000000	-0.000001	-0.000001	0.000000	0.000000	0.000000	2.000000	5.000000	0.000000
20388.071283	0.102023	0.568682	0.016424	78.207474	-12.118139	39.145267	-0.097958	0.000000	-0.822760	0.000000	0.000000	0.000000	0.019136	-0.005366	-0.009456	0.000000	0.000000	2.000000	5.000000	0.000000
20388.074616	0.102023	0.568682	0.016424	78.207474	-12.118139	39.145267	-0.097958	0.000000	-0.822760	0.000000	0.000000	0.000000	0.019136	-0.005366	-0.009456	0.000000	0.000000	2.000000	5.000000	0.000000
20388.077949	0.102023	0.568682	0.016424	78.207474	-12.118139	39.145267	-0.097958	0.000000	-0.822760	0.000000	0.000000	0.000000	0.019136	-0.005366	-0.009456	0.000000	0.000000	2.000000	5.000000	0.000000
20388.081283	0.102023	0.568682	0.016424	78.207458	-12.112731	39.145245	-0.101147	0.000000	-0.821184	0.000000	0.000000	0.000000	0.019136	-0.005366	-0.009456	0.000000	0.000000	2.000000	5.000000	0.000000
20388.084616	0.102036	0.568699	0.016373	78.207458	-12.112731	39.145245	-0.101147	0.000000	-0.821184	0.000000	0.000000	0.000000	0.003780	0.005107	-0.015223	0.000000	0.000000	2.000000	5.000000	0.000000
20388.087949	0.102036	0.568699	0.016373	78.207458	-12.112731	39.145245	-0.101147	0.000000	-0.821184	0.000000	0.000000	0.000000	0.003780	0.005107	-0.015223	0.000000	0.000000	2.000000	5.000000	0.000000
20388.091283	0.102036	0.568699	0.016373	78.207458	-12.109987	39.145252	-0.101777	0.000000	-0.818646	0.000000	0.000000	0.000000	0.003780	0.005107	-0.015223	0.000000	0.000000	2.000000	5.000000	0.000000
20388.094616	0.102036	0.568699	0.016373	78.207458	-12.109987	39.145252	-0.101777	0.000000	-0.818646	0.000000	0.000000	0.000000	0.003780	0.005107	-0.015223	0.000000	0.000000	2.000000	5.000000	0.000000
20388.097949	0.102052	0.568734	0.016339	78.207458	-12.109987	39.145252	-0.101777	0.000000	-0.818646	0.000000	0.000000	0.000000	0.004875	0.010504	-0.010125	0.000000	0.000000	2.000000	5.000000	0.000000
20388.101283	0.102052	0.568734	0.016339	78.205284	-12.095469	39.158962	-0.101777	0.000000	-0.818646	0.000000	0.000000	0.000000	0.004875	0.010504	-0.010125	0.000000	0.000000	2.000000	5.000000	0.000000
20388.104616	0.102052	0.568734	0.016339	78.205284	-12.095469	39.158962	-0.101777	0.000000	-0.818646	0.000000	0.000000	0.000000	0.004875	0.010504	-0.010125	0.000000	0.000000	2.000000	5.000000	0.000000
20388.107949	0.102052	0.568734	0.016339	78.205284	-12.095469	39.158962	-0.101777	0.000000	-0.818646	0.000000	0.000000	0.000000	0.004875	0.010504	-0.010125	0.000000	0.000000	2.000000	5.000000	0.000000
20388.111283	0.102071	0.568803	0.016209	78.202477	-12.086595	39.165264	-0.102589	0.000000	-0.816959	0.000000	0.000000	0.000000	0.005679	0.020717	-0.039120	0.000000	0.000000	2.000000	5.000000	0.000000
20388.114616	0.102071	0.568803	0.016209	78.202477	-12.086595	39.165264	-0.102589	0.000000	-0.816959	0.000000	0.000000	0.000000	0.005679	0.020717	-0.039120	0.000000	0.000000	2.000000	5.000000	0.000000
20388.117949	0.102071	0.568803	0.016209	78.202477	-12.086595	39.165264	-0.102589	0.000000	-0.816959	0.000000	0.000000	0.000000	0.005679	0.020717	-0.039120	0.000000	0.000000	2.000000	5.000000	0.000000
20388.121283	0.102071	0.568803	0.016209	78.200958	-12.066413	39.194359	-0.103536	0.000000	-0.810439	0.000000	0.000000	0.000000	0.005679	0.020717	-0.039120	0.000000	0.000000	2.000000	5.000000	0.000000
20388.124616	0.102104	0.568847	0.016147	78.200958	-12.066413	39.194359	-0.103536	0.000000	-0.810439	0.000000	0.000000	0.000000	0.010127	0.013047	-0.018468	0.000000	0.000000	2.000000	5.000000	0.000000
20388.127949	0.102104	0.568847	0.016147	78.200958	-12.066413	39.194359	-0.103536	0.000000	-0.810439	0.000000	0.000000	0.000000	0.010127	0.013047	-0.018468	0.000000	0.000000	2.000000	5.000000	0.000000
20388.131283	0.102104	0.568847	0.016147	78.197296	-12.031740	39.237148	-0.105224	0.000000	-0.807361	0.000000	0.000000	0.000000	0.010127	0.013047	-0.018468	0.000000	0.000000	2.000000	5.000000	0.000000
20388.134616	0.102104	0.568847	0.016147	78.197296	-12.031740	39.237148	-0.105224	0.000000	-0.807361	0.000000	0.000000	0.000000	0.010127	0.013047	-0.018468	0.000000	0.000000	2.000000	5.000000	0.000000
20388.137949	0.102119	0.568908	0.016107	78.197296	-12.031740	39.237148	-0.105224	0.000000	-0.807361	0.000000	0.000000	0.000000	0.004484	0.018414	-0.011918	0.000000	0.000000	2.000000	5.000000	0.000000
20388.141283	0.102119	0.568908	0.016107	78.197853	-11.994614	39.280529	-0.105224	0.000000	-0.807361	0.000000	0.000000	0.000000	0.004484	0.018414	-0.011918	0.000000	0.000000	2.000000	5.000000	0.000000
20388.144616	0.102119	0.568908	0.016107	78.197853	-11.994614	39.280529	-0.105224	0.000000	-0.807361	0.000000	0.000000	0.000000	0.004484	0.018414	-0.011918	0.000000	0.000000	2.000000	5.000000	0.000000
20388.147949	0.102119	0.568908	0.016107	78.197853	-11.994614	39.280529	-0.105224	0.000000	-0.807361	0.000000	0.000000	0.000000	0.004484	0.018414	-0.011918	0.000000	0.000000	2.000000	5.000000	0.000000
20388.151283	0.102158	0.569030	0.015960	78.194199	-11.959955	39.315323	-0.105971	0.000000	-0.805375	0.000000	0.000000	0.000000	0.011625	0.036563	-0.044169	0.000000	0.000000	2.000000	5.000000	0.000000
20388.154616	0.102158	0.569030	0.015960	78.194199	-11.959955	39.315323	-0.105971	0.000000	-0.805375	0.000000	0.000000	0.000000	0.011625	0.036563	-0.044169	0.000000	0.000000	2.000000	5.000000	0.000000
20388.157949	0.102158	0.569030	0.015960	78.194199	-11.959955	39.315323	-0.105971	0.000000	-0.805375	0.000000	0.000000	0.000000	0.011625	0.036563	-0.044169	0.000000	0.000000	2.000000	5.000000	0.000000
20388.161283	0.102158	0.569030	0.015960	78.189156	-11.936635	39.335236	-0.107909	0.000000	-0.798013	0.000000	0.000000	0.000000	0.011625	0.036563	-0.044169	0.000000	0.000000	2.000000	5.000000	0.000000
20388.164616	0.102191	0.569100	0.015893	78.189156	-11.936635	39.335236	-0.107909	0.000000	-0.798013	0.000000	0.000000	0.000000	0.009727	0.020961	-0.020269	0.000000	0.000000	2.000000	5.000000	0.000000
20388.167949	0.102191	0.569100	0.015893	78.189156	-11.936635	39.335236	-0.107909	0.000000	-0.798013	0.000000	0.000000	0.000000	0.009727	0.020961	-0.020269	0.000000	0.000000	2.000000	5.000000	0.000000
20388.171283	0.102191	0.569100	0.015893	78.183434	-11.918948	39.355721	-0.109530	0.000000	-0.794635	0.000000	0.000000	0.000000	0.009727	0.020961	-0.020269	0.000000	0.000000	2.000000	5.000000	0.000000
20388.174616	0.102227	0.569188	0.015842	78.183434	-11.918948	39.355721	-0.109530	0.000000	-0.794635	0.000000	0.000000	0.000000	0.010823	0.026353	-0.015179	0.000000	0.000000	2.000000	5.000000	0.000000
20388.177949	0.102227	0.569188	0.015842	78.183434	-11.918948	39.355721	-0.109530	0.000000	-0.794635	0.000000	0.000000	0.000000	0.010823	0.026353	-0.015179	0.000000	0.000000	2.000000	5.000000	0.000000
20388.181283	0.102227	0.569188	0.015842	78.176239	-11.883904	39.389259	-0.111334	0.000000	-0.792105	0.000000	0.000000	0.000000	0.010823	0.026353	-0.015179	0.000000	0.000000	2.000000	5.000000	0.000000
20388.184616	0.102227	0.569188	0.015842	78.176239	-11.883904	39.389259	-0.111334	0.000000	-0.792105	0.000000	0.000000	0.000000	0.010823	0.026353	-0.015179	0.000000	0.000000	2.000000	5.000000	0.000000
20388.187949	0.102259	0.569258	0.015775	78.176239	-11.883904	39.389259	-0.111334	0.000000	-0.792105	0.000000	0.000000	0.000000	0.009719	0.020961	-0.020277	0.000000	0.000000	2.000000	5.000000	0.000000
20388.191283	0.102259	0.569258	0.015775	78.171066	-11.829226	39.445026	-0.111334	0.000000	-0.792105	0.000000	0.000000	0.000000	0.009719	0.020961	-0.020277	0.000000	0.000000	2.000000	5.000000	0.000000
20388.194616	0.102259	0.569258	0.015775	78.171066	-11.829226	39.445026	-0.111334	0.000000	-0.792105	0.000000	0.000000	0.000000	0.009719	0.020961	-0.020277	0.000000	0.000000	2.000000	5.000000	0.000000
20388.197949	0.102259	0.569258	0.015775	78.171066	-11.829226	39.445026	-0.111334	0.000000	-0.792105	0.000000	0.000000	0.000000	0.009719	0.020961	-0.020277	0.000000	0.000000	2.000000	5.000000	0.000000
20388.201283	0.102376	0.569433	0.015664	78.167892	-11.757608	39.530987	-0.112953	0.000000	-0.788726	0.000000	0.000000	0.000000	0.035095	0.052665	-0.033298	0.000000	0.000000	2.000000	5.000000	0.000000
20388.204616	0.102376	0.569433	0.015664	78.167892	-11.757608	39.530987	-0.112953	0.000000	-0.788726	0.000000	0.000000	0.000000	0.035095	0.052665	-0.033298	0.000000	0.000000	2.000000	5.000000	0.000000
20388.207949	0.102376	0.569433	0.015664	78.167892	-11.757608	39.530987	-0.112953	0.000000	-0.788726	0.000000	0.000000	0.000000	0.035095	0.052665	-0.033298	0.000000	0.000000	2.000000	5.000000	0.000000
20388.211283	0.102376	0.569433	0.015664	78.166054	-11.677456	39.631744	-0.118803	0.000000	-0.783176	0.000000	0.000000	0.000000	0.035095	0.052665	-0.033298	0.000000	0.000000	2.000000	5.000000	0.000000
20388.214616	0.102416	0.569539	0.015630	78.166054	-11.677456	39.631744	-0.118803	0.000000	-0.783176	0.000000	0.000000	0.000000	0.011911	0.031718	-0.010111	0.000000	0.000000	2.000000	5.000000	0.000000
20388.217949	0.102416	0.569539	0.015630	78.166054	-11.677456	39.631744	-0.118803	0.000000	-0.783176	0.000000	0.000000	0.000000	0.011911	0.031718	-0.010111	0.000000	0.000000	2.000000	5.000000	0.000000
20388.221283	0.102416	0.569539	0.015630	78.159492	-11.639628	39.680542	-0.120788	0.000000	-0.781491	0.000000	0.000000	0.000000	0.011911	0.031718	-0.010111	0.000000	0.000000	2.000000	5.000000	0.000000
20388.224616	0.102416	0.569539	0.015630	78.159492	-11.639628	39.680542	-0.120788	0.000000	-0.781491	0.000000	0.000000	0.000000	0.011911	0.031718	-0.010111	0.000000	0.000000	2.000000	5.000000	0.000000
20388.227949	0.102429	0.569627	0.015584	78.159492	-11.639628	39.680542	-0.120788	0.000000	-0.781491	0.000000	0.000000	0.000000	0.004070	0.026327	-0.013749	0.000000	0.000000	2.000000	5.000000	0.000000
20388.231283	0.102429	0.569627	0.015584	78.150909	-11.621513	39.699043	-0.120788	0.000000	-0.781491	0.000000	0.000000	0.000000	0.004070	0.026327	-0.013749	0.000000	0.000000	2.000000	5.000000	0.000000
20388.234616	0.102429	0.569627	0.015584	78.150909	-11.621513	39.699043	-0.120788	0.000000	-0.781491	0.000000	0.000000	0.000000	0.004070	0.026327	-0.013749	0.000000	0.000000	2.000000	5.000000	0.000000
20388.237949	0.102429	0.569627	0.015584	78.150909	-11.621513	39.699043	-0.120788	0.000000	-0.781491	0.000000	0.000000	0.000000	0.004070	0.026327	-0.013749	0.000000	0.000000	2.000000	5.000000	0.000000
20388.241283	0.102417	0.569794	0.015525	78.142319	-11.603442	39.717510	-0.121466	0.000000	-0.779199	0.000000	0.000000	0.000000	-0.003834	0.050122	-0.017703	0.000000	0.000000	2.000000	5.000000	0.000000
20388.244616	0.102417	0.569794	0.015525	78.142319	-11.603442	39.717510	-0.121466	0.000000	-0.779199	0.000000	0.000000	0.000000	-0.003834	0.050122	-0.017703	0.000000	0.000000	2.000000	5.000000	0.000000
20388.247949	0.102417	0.569794	0.015525	78.142319	-11.603442	39.717510	-0.121466	0.000000	-0.779199	0.000000	0.000000	0.000000	-0.003834	0.050122	-0.017703	0.000000	0.000000	2.000000	5.000000	0.000000
20388.251283	0.102417	0.569794	0.015525	78.133713	-11.585381	39.735947	-0.120827	0.000000	-0.776249	0.000000	0.000000	0.000000	-0.003834	0.050122	-0.017703	0.000000	0.000000	2.000000	5.000000	0.000000
20388.254616	0.102409	0.569855	0.015490	78.133713	-11.585381	39.735947	-0.120827	0.000000	-0.776249	0.000000	0.000000	0.000000	-0.002276	0.018384	-0.010499	0.000000	0.000000	2.000000	5.000000	0.000000
20388.257949	0.102409	0.569855	0.015490	78.133713	-11.585381	39.735947	-0.120827	0.000000	-0.776249	0.000000	0.000000	0.000000	-0.002276	0.018384	-0.010499	0.000000	0.000000	2.000000	5.000000	0.000000
20388.261283	0.102409	0.569855	0.015490	78.125137	-11.567333	39.754402	-0.120448	0.000000	-0.774499	0.000000	0.000000	0.000000	-0.002276	0.018384	-0.010499	0.000000	0.000000	2.000000	5.000000	0.000000
20388.264616	0.102409	0.569855	0.015490	78.125137	-11.567333	39.754402	-0.120448	0.000000	-0.774499	0.000000	0.000000	0.000000	-0.002276	0.018384	-0.010499	0.000000	0.000000	2.000000	5.000000	0.000000
20388.267949	0.102410	0.569926	0.015495	78.125137	-11.567333	39.754402	-0.120448	0.000000	-0.774499	0.000000	0.000000	0.000000	0.000318	0.021242	0.001476	0.000000	0.000000	2.000000	5.000000	0.000000
20388.271283	0.102410	0.569926	0.015495	78.119415	-11.558054	39.766670	-0.120448	0.000000	-0.774499	0.000000	0.000000	0.000000	0.000318	0.021242	0.001476	0.000000	0.000000	2.000000	5.000000	0.000000
20388.274616	0.102410	0.569926	0.015495	78.119415	-11.558054	39.766670	-0.120448	0.000000	-0.774499	0.000000	0.000000	0.000000	0.000318	0.021242	0.001476	0.000000	0.000000	2.000000	5.000000	0.000000
20388.277949	0.102410	0.569926	0.015495	78.119415	-11.558054	39.766670	-0.120448	0.000000	-0.774499	0.000000	0.000000	0.000000	0.000318	0.021242	0.001476	0.000000	0.000000	2.000000	5.000000	0.000000
20388.281283	0.102347	0.570015	0.015531	78.113678	-11.548777	39.778931	-0.120501	0.000000	-0.774745	0.000000	0.000000	0.000000	-0.018775	0.026641	0.010932	0.000000	0.000000	2.000000	5.000000	0.000000
20388.284616	0.102347	0.570015	0.015531	78.113678	-11.548777	39.778931	-0.120501	0.000000	-0.774745	0.000000	0.000000	0.000000	-0.018775	0.026641	0.010932	0.000000	0.000000	2.000000	5.000000	0.000000
20388.287949	0.102347	0.570015	0.015531	78.113678	-11.548777	39.778931	-0.120501	0.000000	-0.774745	0.000000	0.000000	0.000000	-0.018775	0.026641	0.010932	0.000000	0.000000	2.000000	5.000000	0.000000
20388.291283	0.102347	0.570015	0.015531	78.110832	-11.548237	39.785053	-0.117372	0.000000	-0.776567	0.000000	0.000000	0.000000	-0.018775	0.026641	0.010932	0.000000	0.000000	2.000000	5.000000	0.000000
20388.294616	0.102337	0.570042	0.015593	78.110832	-11.548237	39.785053	-0.117372	0.000000	-0.776567	0.000000	0.000000	0.000000	-0.003037	0.008256	0.018519	0.000000	0.000000	2.000000	5.000000	0.000000
20388.297949	0.102337	0.570042	0.015593	78.110832	-11.548237	39.785053	-0.117372	0.000000	-0.776567	0.000000	0.000000	0.000000	-0.003037	0.008256	0.018519	0.000000	0.000000	2.000000	5.000000	0.000000
20388.301283	0.102337	0.570042	0.015593	78.105095	-11.538978	39.797287	-0.116865	0.000000	-0.779653	0.000000	0.000000	0.000000	-0.003037	0.008256	0.018519	0.000000	0.000000	2.000000	5.000000	0.000000
20388.304616	0.102337	0.570042	0.015593	78.105095	-11.538978	39.797287	-0.116865	0.000000	-0.779653	0.000000	0.000000	0.000000	-0.003037	0.008256	0.018519	0.000000	0.000000	2.000000	5.000000	0.000000
20388.307949	0.102324	0.570052	0.015638	78.105095	-11.538978	39.797287	-0.116865	0.000000	-0.779653	0.000000	0.000000	0.000000	-0.004142	0.002851	0.013433	0.000000	0.000000	2.000000	5.000000	0.000000
20388.311283	0.102324	0.570052	0.015638	78.097176	-11.520838	39.823025	-0.116865	0.000000	-0.779653	0.000000	0.000000	0.000000	-0.004142	0.002851	0.013433	0.000000	0.000000	2.000000	5.000000	0.000000
20388.314616	0.102324	0.570052	0.015638	78.097176	-11.520838	39.823025	-0.116865	0.000000	-0.779653	0.000000	0.000000	0.000000	-0.004142	0.002851	0.013433	0.000000	0.000000	2.000000	5.000000	0.000000
20388.317949	0.102324	0.570052	0.015638	78.097176	-11.520838	39.823025	-0.116865	0.000000	-0.779653	0.000000	0.000000	0.000000	-0.004142	0.002851	0.013433	0.000000	0.000000	2.000000	5.000000	0.000000
20388.321283	0.102343	0.570136	0.015944	78.082825	-11.491003	39.853516	-0.116175	0.000000	-0.781892	0.000000	0.000000	0.000000	0.005763	0.025405	0.091818	0.000000	0.000000	2.000000	5.000000	0.000000
20388.324616	0.102343	0.570136	0.015944	78.082825	-11.491003	39.853516	-0.116175	0.000000	-0.781892	0.000000	0.000000	0.000000	0.005763	0.025405	0.091818	0.000000	1.000000	2.000000	5.000000	0.000000
20388.327949	0.102343	0.570136	0.015944	78.082825	-11.491003	39.853516	-0.116175	0.000000	-0.781892	0.000000	0.000000	0.000000	0.005763	0.025405	0.091818	0.000000	1.000000	2.000000	5.000000	0.000000
