# Supplementary material for: Haptic Guidance Needs to Be Intuitive Not Just Informative to Improve Human Motor Accuracy
Source: PLoS One. 2016 Mar 16;11(3):e0150912. doi: 10.1371/journal.pone.0150912 (PMC4794196; doi:10.1371/journal.pone.0150912)
Supplement: S2 Data — (ZIP) [file pone.0150912.s002.zip › Subject2/exp2_0006.txt]

Time	PosX	PosY	PosZ	RotX	RotY	RotZ	ForceX	ForceY	ForceZ	MomentX	MomentY	MomentZ	VelocityX	VelocityY	VelocityZ	CalibratedWeight	ButtonDown	Condition	Trial	Visual
20390.641283	0.002410	0.562241	0.252450	86.481140	10.215198	51.701248	-1.879453	0.000000	-4.633320	0.000000	0.000000	0.000000	0.010173	-0.008918	0.020073	0.000000	1.000000	2.000000	6.000000	0.000000
20390.644616	0.002410	0.562241	0.252450	86.481140	10.215198	51.701248	-1.879453	0.000000	-4.633320	0.000000	0.000000	0.000000	0.010173	-0.008918	0.020073	0.000000	1.000000	2.000000	6.000000	0.000000
20390.647949	0.002410	0.562241	0.252450	86.481140	10.215198	51.701248	-1.879453	0.000000	-4.633320	0.000000	0.000000	0.000000	0.010173	-0.008918	0.020073	0.000000	1.000000	2.000000	6.000000	0.000000
20390.651283	0.001702	0.562129	0.251827	86.551163	10.372046	51.907391	-1.879560	0.000000	-4.633277	0.000000	0.000000	0.000000	-0.212677	-0.033705	-0.187105	0.000000	1.000000	2.000000	6.000000	0.000000
20390.654616	0.001702	0.562129	0.251827	86.551163	10.372046	51.907391	-1.879560	0.000000	-4.633277	0.000000	0.000000	0.000000	-0.212677	-0.033705	-0.187105	0.000000	1.000000	2.000000	6.000000	0.000000
20390.657949	0.001702	0.562129	0.251827	86.551163	10.372046	51.907391	-1.879560	0.000000	-4.633277	0.000000	0.000000	0.000000	-0.212677	-0.033705	-0.187105	0.000000	1.000000	2.000000	6.000000	0.000000
20390.661283	0.001702	0.562129	0.251827	86.606277	10.534816	52.101746	-1.872350	0.000000	-4.636195	0.000000	0.000000	0.000000	-0.212677	-0.033705	-0.187105	0.000000	1.000000	2.000000	6.000000	0.000000
20390.664616	0.001263	0.561964	0.251115	86.606277	10.534816	52.101746	-1.872350	0.000000	-4.636195	0.000000	0.000000	0.000000	-0.131644	-0.049455	-0.213660	0.000000	1.000000	2.000000	6.000000	0.000000
20390.667949	0.001263	0.561964	0.251115	86.606277	10.534816	52.101746	-1.872350	0.000000	-4.636195	0.000000	0.000000	0.000000	-0.131644	-0.049455	-0.213660	0.000000	1.000000	2.000000	6.000000	0.000000
20390.671283	0.001263	0.561964	0.251115	86.688614	11.375548	52.960396	-1.869950	0.000000	-4.637164	0.000000	0.000000	0.000000	-0.131644	-0.049455	-0.213660	0.000000	1.000000	2.000000	6.000000	0.000000
20390.674616	0.000858	0.561944	0.250175	86.688614	11.375548	52.960396	-1.869950	0.000000	-4.637164	0.000000	0.000000	0.000000	-0.121386	-0.006166	-0.281876	0.000000	1.000000	2.000000	6.000000	0.000000
20390.677949	0.000858	0.561944	0.250175	86.688614	11.375548	52.960396	-1.869950	0.000000	-4.637164	0.000000	0.000000	0.000000	-0.121386	-0.006166	-0.281876	0.000000	1.000000	2.000000	6.000000	0.000000
20390.681283	0.000858	0.561944	0.250175	86.771111	13.840031	55.444958	-1.869539	0.000000	-4.637329	0.000000	0.000000	0.000000	-0.121386	-0.006166	-0.281876	0.000000	1.000000	2.000000	6.000000	0.000000
20390.684616	0.000186	0.561629	0.249119	86.771111	13.840031	55.444958	-1.869539	0.000000	-4.637329	0.000000	0.000000	0.000000	-0.201556	-0.094241	-0.316771	0.000000	1.000000	2.000000	6.000000	0.000000
20390.687949	0.000186	0.561629	0.249119	86.771111	13.840031	55.444958	-1.869539	0.000000	-4.637329	0.000000	0.000000	0.000000	-0.201556	-0.094241	-0.316771	0.000000	1.000000	2.000000	6.000000	0.000000
20390.691283	0.000186	0.561629	0.249119	86.842720	16.569969	58.173275	-1.865595	0.000000	-4.638917	0.000000	0.000000	0.000000	-0.201556	-0.094241	-0.316771	0.000000	1.000000	2.000000	6.000000	0.000000
20390.694616	-0.000082	0.561375	0.248067	86.842720	16.569969	58.173275	-1.865595	0.000000	-4.638917	0.000000	0.000000	0.000000	-0.080432	-0.076215	-0.315639	0.000000	1.000000	2.000000	6.000000	0.000000
20390.697949	-0.000082	0.561375	0.248067	86.842720	16.569969	58.173275	-1.865595	0.000000	-4.638917	0.000000	0.000000	0.000000	-0.080432	-0.076215	-0.315639	0.000000	1.000000	2.000000	6.000000	0.000000
20390.701283	-0.000082	0.561375	0.248067	86.831154	18.748230	60.325897	-1.868090	0.000000	-4.637913	0.000000	0.000000	0.000000	-0.080432	-0.076215	-0.315639	0.000000	1.000000	2.000000	6.000000	0.000000
20390.704616	-0.000282	0.561070	0.247067	86.831154	18.748230	60.325897	-1.868090	0.000000	-4.637913	0.000000	0.000000	0.000000	-0.060141	-0.091483	-0.299914	0.000000	1.000000	2.000000	6.000000	0.000000
20390.707949	-0.000282	0.561070	0.247067	86.831154	18.748230	60.325897	-1.868090	0.000000	-4.637913	0.000000	0.000000	0.000000	-0.060141	-0.091483	-0.299914	0.000000	1.000000	2.000000	6.000000	0.000000
20390.711283	-0.000282	0.561070	0.247067	86.637451	19.205620	60.801456	-1.871355	0.000000	-4.636597	0.000000	0.000000	0.000000	-0.060141	-0.091483	-0.299914	0.000000	1.000000	2.000000	6.000000	0.000000
20390.714616	-0.000282	0.561070	0.247067	86.637451	19.205620	60.801456	-1.871355	0.000000	-4.636597	0.000000	0.000000	0.000000	-0.060141	-0.091483	-0.299914	0.000000	1.000000	2.000000	6.000000	0.000000
20390.717949	-0.000583	0.560750	0.246226	86.637451	19.205620	60.801456	-1.871355	0.000000	-4.636597	0.000000	0.000000	0.000000	-0.090055	-0.096096	-0.252350	0.000000	1.000000	2.000000	6.000000	0.000000
20390.721283	-0.000583	0.560750	0.246226	86.328590	17.716059	59.315056	-1.871355	0.000000	-4.636597	0.000000	0.000000	0.000000	-0.090055	-0.096096	-0.252350	0.000000	1.000000	2.000000	6.000000	0.000000
20390.724616	-0.000715	0.560461	0.245458	86.328590	17.716059	59.315056	-1.871355	0.000000	-4.636597	0.000000	0.000000	0.000000	-0.039835	-0.086848	-0.230359	0.000000	1.000000	2.000000	6.000000	0.000000
20390.727949	-0.000715	0.560461	0.245458	86.328590	17.716059	59.315056	-1.871355	0.000000	-4.636597	0.000000	0.000000	0.000000	-0.039835	-0.086848	-0.230359	0.000000	1.000000	2.000000	6.000000	0.000000
20390.731283	-0.000715	0.560461	0.245458	85.959641	15.949097	57.553764	-1.874869	0.000000	-4.635177	0.000000	0.000000	0.000000	-0.039835	-0.086848	-0.230359	0.000000	1.000000	2.000000	6.000000	0.000000
20390.734616	-0.000715	0.560461	0.245458	85.959641	15.949097	57.553764	-1.874869	0.000000	-4.635177	0.000000	0.000000	0.000000	-0.039835	-0.086848	-0.230359	0.000000	1.000000	2.000000	6.000000	0.000000
20390.737949	-0.000815	0.560266	0.244802	85.959641	15.949097	57.553764	-1.874869	0.000000	-4.635177	0.000000	0.000000	0.000000	-0.029791	-0.058299	-0.196749	0.000000	1.000000	2.000000	6.000000	0.000000
20390.741283	-0.000815	0.560266	0.244802	85.575836	14.408267	56.030422	-1.874869	0.000000	-4.635177	0.000000	0.000000	0.000000	-0.029791	-0.058299	-0.196749	0.000000	1.000000	2.000000	6.000000	0.000000
20390.744616	-0.000980	0.560205	0.244254	85.575836	14.408267	56.030422	-1.874869	0.000000	-4.635177	0.000000	0.000000	0.000000	-0.049755	-0.018298	-0.164681	0.000000	1.000000	2.000000	6.000000	0.000000
20390.747949	-0.000980	0.560205	0.244254	85.575836	14.408267	56.030422	-1.874869	0.000000	-4.635177	0.000000	0.000000	0.000000	-0.049755	-0.018298	-0.164681	0.000000	1.000000	2.000000	6.000000	0.000000
20390.751283	-0.000980	0.560205	0.244254	85.191521	13.153504	54.785763	-1.878490	0.000000	-4.633711	0.000000	0.000000	0.000000	-0.049755	-0.018298	-0.164681	0.000000	1.000000	2.000000	6.000000	0.000000
20390.754616	-0.001046	0.560244	0.243849	85.191521	13.153504	54.785763	-1.878490	0.000000	-4.633711	0.000000	0.000000	0.000000	-0.019797	0.011512	-0.121355	0.000000	1.000000	2.000000	6.000000	0.000000
20390.757949	-0.001046	0.560244	0.243849	85.191521	13.153504	54.785763	-1.878490	0.000000	-4.633711	0.000000	0.000000	0.000000	-0.019797	0.011512	-0.121355	0.000000	1.000000	2.000000	6.000000	0.000000
20390.761283	-0.001046	0.560244	0.243849	84.839615	12.168231	53.815334	-1.880089	0.000000	-4.633062	0.000000	0.000000	0.000000	-0.019797	0.011512	-0.121355	0.000000	1.000000	2.000000	6.000000	0.000000
20390.764616	-0.001046	0.560244	0.243849	84.839615	12.168231	53.815334	-1.880089	0.000000	-4.633062	0.000000	0.000000	0.000000	-0.019797	0.011512	-0.121355	0.000000	1.000000	2.000000	6.000000	0.000000
20390.767949	-0.001179	0.560377	0.243558	84.839615	12.168231	53.815334	-1.880089	0.000000	-4.633062	0.000000	0.000000	0.000000	-0.039787	0.039968	-0.087344	0.000000	1.000000	2.000000	6.000000	0.000000
20390.771283	-0.001179	0.560377	0.243558	84.518669	11.379505	53.043530	-1.880089	0.000000	-4.633062	0.000000	0.000000	0.000000	-0.039787	0.039968	-0.087344	0.000000	1.000000	2.000000	6.000000	0.000000
20390.774616	-0.001345	0.560562	0.243355	84.518669	11.379505	53.043530	-1.880089	0.000000	-4.633062	0.000000	0.000000	0.000000	-0.049780	0.055576	-0.060982	0.000000	0.000000	2.000000	6.000000	0.000000
20390.777949	-0.001345	0.560562	0.243355	84.518669	11.379505	53.043530	-1.880089	0.000000	-4.633062	0.000000	0.000000	0.000000	-0.049780	0.055576	-0.060982	0.000000	0.000000	2.000000	6.000000	0.000000
20390.781283	-0.001345	0.560562	0.243355	84.238365	10.761828	52.442234	-1.878488	0.000000	-4.633712	0.000000	0.000000	0.000000	-0.049780	0.055576	-0.060982	0.000000	0.000000	2.000000	6.000000	0.000000
20390.784616	-0.001345	0.560562	0.243355	84.238365	10.761828	52.442234	-1.878488	0.000000	-4.633712	0.000000	0.000000	0.000000	-0.049780	0.055576	-0.060982	0.000000	0.000000	2.000000	6.000000	0.000000
20390.787949	-0.001544	0.560778	0.243226	84.238365	10.761828	52.442234	-1.878488	0.000000	-4.633712	0.000000	0.000000	0.000000	-0.059774	0.064728	-0.038440	0.000000	0.000000	2.000000	6.000000	0.000000
20390.791283	-0.001544	0.560778	0.243226	84.004295	10.280394	51.984806	-1.878488	0.000000	-4.633712	0.000000	0.000000	0.000000	-0.059774	0.064728	-0.038440	0.000000	0.000000	2.000000	6.000000	0.000000
20390.794616	-0.001777	0.560955	0.243104	84.004295	10.280394	51.984806	-1.878488	0.000000	-4.633712	0.000000	0.000000	0.000000	-0.069730	0.053208	-0.036804	0.000000	0.000000	2.000000	6.000000	0.000000
20390.797949	-0.001777	0.560955	0.243104	84.004295	10.280394	51.984806	-1.878488	0.000000	-4.633712	0.000000	0.000000	0.000000	-0.069730	0.053208	-0.036804	0.000000	0.000000	2.000000	6.000000	0.000000
20390.801283	-0.001777	0.560955	0.243104	83.822449	9.922080	51.652863	-1.873082	0.000000	-4.635900	0.000000	0.000000	0.000000	-0.069730	0.053208	-0.036804	0.000000	0.000000	2.000000	6.000000	0.000000
20390.804616	-0.002109	0.561090	0.242955	83.822449	9.922080	51.652863	-1.873082	0.000000	-4.635900	0.000000	0.000000	0.000000	-0.099596	0.040349	-0.044618	0.000000	0.000000	2.000000	6.000000	0.000000
20390.807949	-0.002109	0.561090	0.242955	83.822449	9.922080	51.652863	-1.873082	0.000000	-4.635900	0.000000	0.000000	0.000000	-0.099596	0.040349	-0.044618	0.000000	0.000000	2.000000	6.000000	0.000000
20390.811283	-0.002109	0.561090	0.242955	83.705650	9.687444	51.449429	-1.868620	0.000000	-4.637700	0.000000	0.000000	0.000000	-0.099596	0.040349	-0.044618	0.000000	0.000000	2.000000	6.000000	0.000000
20390.814616	-0.002109	0.561090	0.242955	83.705650	9.687444	51.449429	-1.868620	0.000000	-4.637700	0.000000	0.000000	0.000000	-0.099596	0.040349	-0.044618	0.000000	0.000000	2.000000	6.000000	0.000000
20390.817949	-0.002474	0.561165	0.242799	83.705650	9.687444	51.449429	-1.868620	0.000000	-4.637700	0.000000	0.000000	0.000000	-0.109514	0.022403	-0.046856	0.000000	0.000000	2.000000	6.000000	0.000000
20390.821283	-0.002474	0.561165	0.242799	83.654617	9.589586	51.380749	-1.868620	0.000000	-4.637700	0.000000	0.000000	0.000000	-0.109514	0.022403	-0.046856	0.000000	0.000000	2.000000	6.000000	0.000000
20390.824616	-0.002474	0.561165	0.242799	83.654617	9.589586	51.380749	-1.868620	0.000000	-4.637700	0.000000	0.000000	0.000000	-0.109514	0.022403	-0.046856	0.000000	0.000000	2.000000	6.000000	0.000000
20390.827949	-0.002474	0.561165	0.242799	83.654617	9.589586	51.380749	-1.868620	0.000000	-4.637700	0.000000	0.000000	0.000000	-0.109514	0.022403	-0.046856	0.000000	0.000000	2.000000	6.000000	0.000000
20390.831283	-0.003203	0.561376	0.242380	83.661224	9.583929	51.401176	-1.863652	0.000000	-4.639699	0.000000	0.000000	0.000000	-0.218737	0.063517	-0.125525	0.000000	0.000000	2.000000	6.000000	0.000000
20390.834616	-0.003203	0.561376	0.242380	83.661224	9.583929	51.401176	-1.863652	0.000000	-4.639699	0.000000	0.000000	0.000000	0.000000	0.000002	0.000002	0.000000	0.000000	2.000000	6.000000	0.000000
20390.837949	-0.003203	0.561376	0.242380	83.661224	9.583929	51.401176	-1.863652	0.000000	-4.639699	0.000000	0.000000	0.000000	0.000000	0.000002	0.000002	0.000000	0.000000	2.000000	6.000000	0.000000
20390.841283	-0.003203	0.561376	0.242380	83.670174	9.587714	51.433529	-1.854393	0.000000	-4.643407	0.000000	0.000000	0.000000	0.000000	0.000002	0.000002	0.000000	0.000000	2.000000	6.000000	0.000000
20390.844616	-0.003203	0.561376	0.242380	83.670174	9.587714	51.433529	-1.854393	0.000000	-4.643407	0.000000	0.000000	0.000000	0.000000	0.000002	0.000002	0.000000	0.000000	2.000000	6.000000	0.000000
20390.847949	-0.003534	0.561463	0.242174	83.670174	9.587714	51.433529	-1.854393	0.000000	-4.643407	0.000000	0.000000	0.000000	-0.099315	0.026003	-0.061979	0.000000	0.000000	2.000000	6.000000	0.000000
20390.851283	-0.003534	0.561463	0.242174	83.675972	9.589370	51.461018	-1.854393	0.000000	-4.643407	0.000000	0.000000	0.000000	-0.099315	0.026003	-0.061979	0.000000	0.000000	2.000000	6.000000	0.000000
20390.854616	-0.003534	0.561463	0.242174	83.675972	9.589370	51.461018	-1.854393	0.000000	-4.643407	0.000000	0.000000	0.000000	-0.099315	0.026003	-0.061979	0.000000	0.000000	2.000000	6.000000	0.000000
20390.857949	-0.003534	0.561463	0.242174	83.675972	9.589370	51.461018	-1.854393	0.000000	-4.643407	0.000000	0.000000	0.000000	-0.099315	0.026003	-0.061979	0.000000	0.000000	2.000000	6.000000	0.000000
20390.861283	-0.004129	0.561722	0.241812	83.675972	9.564914	51.453053	-1.850280	0.000000	-4.645047	0.000000	0.000000	0.000000	-0.178637	0.077641	-0.108675	0.000000	0.000000	2.000000	6.000000	0.000000
20390.864616	-0.004129	0.561722	0.241812	83.675972	9.564914	51.453053	-1.850280	0.000000	-4.645047	0.000000	0.000000	0.000000	-0.000000	-0.000000	-0.000001	0.000000	0.000000	2.000000	6.000000	0.000000
20390.867949	-0.004129	0.561722	0.241812	83.675972	9.564914	51.453053	-1.850280	0.000000	-4.645047	0.000000	0.000000	0.000000	-0.000000	-0.000000	-0.000001	0.000000	0.000000	2.000000	6.000000	0.000000
20390.871283	-0.004129	0.561722	0.241812	83.675972	9.545879	51.453079	-1.842793	0.000000	-4.648022	0.000000	0.000000	0.000000	-0.000000	-0.000000	-0.000001	0.000000	0.000000	2.000000	6.000000	0.000000
20390.874616	-0.004129	0.561722	0.241812	83.675972	9.545879	51.453079	-1.842793	0.000000	-4.648022	0.000000	0.000000	0.000000	-0.000000	-0.000000	-0.000001	0.000000	0.000000	2.000000	6.000000	0.000000
20390.877949	-0.004361	0.561894	0.241656	83.675972	9.545879	51.453079	-1.842793	0.000000	-4.648022	0.000000	0.000000	0.000000	-0.069393	0.051635	-0.046611	0.000000	0.000000	2.000000	6.000000	0.000000
20390.881283	-0.004361	0.561894	0.241656	83.672935	9.524685	51.448162	-1.842793	0.000000	-4.648022	0.000000	0.000000	0.000000	-0.069393	0.051635	-0.046611	0.000000	0.000000	2.000000	6.000000	0.000000
20390.884616	-0.004361	0.561894	0.241656	83.672935	9.524685	51.448162	-1.842793	0.000000	-4.648022	0.000000	0.000000	0.000000	-0.069393	0.051635	-0.046611	0.000000	0.000000	2.000000	6.000000	0.000000
20390.887949	-0.004361	0.561894	0.241656	83.672935	9.524685	51.448162	-1.842793	0.000000	-4.648022	0.000000	0.000000	0.000000	-0.069393	0.051635	-0.046611	0.000000	0.000000	2.000000	6.000000	0.000000
20390.891283	-0.004723	0.562233	0.241314	83.669830	9.503534	51.443302	-1.839972	0.000000	-4.649140	0.000000	0.000000	0.000000	-0.108786	0.101800	-0.102570	0.000000	0.000000	2.000000	6.000000	0.000000
20390.894616	-0.004723	0.562233	0.241314	83.669830	9.503534	51.443302	-1.839972	0.000000	-4.649140	0.000000	0.000000	0.000000	-0.108786	0.101800	-0.102570	0.000000	0.000000	2.000000	6.000000	0.000000
20390.897949	-0.004723	0.562233	0.241314	83.669830	9.503534	51.443302	-1.839972	0.000000	-4.649140	0.000000	0.000000	0.000000	-0.108786	0.101800	-0.102570	0.000000	0.000000	2.000000	6.000000	0.000000
20390.901283	-0.004723	0.562233	0.241314	83.672874	9.500216	51.448151	-1.836184	0.000000	-4.650638	0.000000	0.000000	0.000000	-0.108786	0.101800	-0.102570	0.000000	0.000000	2.000000	6.000000	0.000000
20390.904616	-0.004821	0.562396	0.241097	83.672874	9.500216	51.448151	-1.836184	0.000000	-4.650638	0.000000	0.000000	0.000000	-0.029393	0.048744	-0.065293	0.000000	0.000000	2.000000	6.000000	0.000000
20390.907949	-0.004821	0.562396	0.241097	83.672874	9.500216	51.448151	-1.836184	0.000000	-4.650638	0.000000	0.000000	0.000000	-0.029393	0.048744	-0.065293	0.000000	0.000000	2.000000	6.000000	0.000000
20390.911283	-0.004821	0.562396	0.241097	83.682137	9.506642	51.462845	-1.835983	0.000000	-4.650717	0.000000	0.000000	0.000000	-0.029393	0.048744	-0.065293	0.000000	0.000000	2.000000	6.000000	0.000000
20390.914616	-0.004821	0.562396	0.241097	83.682137	9.506642	51.462845	-1.835983	0.000000	-4.650717	0.000000	0.000000	0.000000	-0.029393	0.048744	-0.065293	0.000000	0.000000	2.000000	6.000000	0.000000
20390.917949	-0.004919	0.562549	0.240816	83.682137	9.506642	51.462845	-1.835983	0.000000	-4.650717	0.000000	0.000000	0.000000	-0.029241	0.045849	-0.084163	0.000000	0.000000	2.000000	6.000000	0.000000
20390.921283	-0.004919	0.562549	0.240816	83.694504	9.520700	51.482475	-1.835983	0.000000	-4.650717	0.000000	0.000000	0.000000	-0.029241	0.045849	-0.084163	0.000000	0.000000	2.000000	6.000000	0.000000
20390.924616	-0.004919	0.562549	0.240816	83.694504	9.520700	51.482475	-1.835983	0.000000	-4.650717	0.000000	0.000000	0.000000	-0.029241	0.045849	-0.084163	0.000000	0.000000	2.000000	6.000000	0.000000
20390.927949	-0.004919	0.562549	0.240816	83.694504	9.520700	51.482475	-1.835983	0.000000	-4.650717	0.000000	0.000000	0.000000	-0.029241	0.045849	-0.084163	0.000000	0.000000	2.000000	6.000000	0.000000
20390.931283	-0.005080	0.562801	0.240166	83.713005	9.541926	51.512028	-1.836205	0.000000	-4.650630	0.000000	0.000000	0.000000	-0.048284	0.075844	-0.194971	0.000000	0.000000	2.000000	6.000000	0.000000
20390.934616	-0.005080	0.562801	0.240166	83.713005	9.541926	51.512028	-1.836205	0.000000	-4.650630	0.000000	0.000000	0.000000	0.000000	0.000009	-0.000001	0.000000	0.000000	2.000000	6.000000	0.000000
20390.937949	-0.005080	0.562801	0.240166	83.713005	9.541926	51.512028	-1.836205	0.000000	-4.650630	0.000000	0.000000	0.000000	0.000000	0.000009	-0.000001	0.000000	0.000000	2.000000	6.000000	0.000000
20390.941283	-0.005080	0.562801	0.240166	83.731499	9.563362	51.541801	-1.837807	0.000000	-4.649997	0.000000	0.000000	0.000000	0.000000	0.000009	-0.000001	0.000000	0.000000	2.000000	6.000000	0.000000
20390.944616	-0.005080	0.562801	0.240166	83.731499	9.563362	51.541801	-1.837807	0.000000	-4.649997	0.000000	0.000000	0.000000	0.000000	0.000009	-0.000001	0.000000	0.000000	2.000000	6.000000	0.000000
20390.947949	-0.005176	0.562918	0.239778	83.731499	9.563362	51.541801	-1.837807	0.000000	-4.649997	0.000000	0.000000	0.000000	-0.028930	0.035000	-0.116493	0.000000	0.000000	2.000000	6.000000	0.000000
20390.951283	-0.005176	0.562918	0.239778	83.753075	9.589898	51.576691	-1.837807	0.000000	-4.649997	0.000000	0.000000	0.000000	-0.028930	0.035000	-0.116493	0.000000	0.000000	2.000000	6.000000	0.000000
20390.954616	-0.005176	0.562918	0.239778	83.753075	9.589898	51.576691	-1.837807	0.000000	-4.649997	0.000000	0.000000	0.000000	-0.028930	0.035000	-0.116493	0.000000	0.000000	2.000000	6.000000	0.000000
20390.957949	-0.005176	0.562918	0.239778	83.753075	9.589898	51.576691	-1.837807	0.000000	-4.649997	0.000000	0.000000	0.000000	-0.028930	0.035000	-0.116493	0.000000	0.000000	2.000000	6.000000	0.000000
20390.961283	-0.005368	0.563205	0.238976	83.774963	9.599979	51.593853	-1.838763	0.000000	-4.649618	0.000000	0.000000	0.000000	-0.057701	0.086157	-0.240587	0.000000	0.000000	2.000000	6.000000	0.000000
20390.964616	-0.005368	0.563205	0.238976	83.774963	9.599979	51.593853	-1.838763	0.000000	-4.649618	0.000000	0.000000	0.000000	0.000000	0.000005	-0.000001	0.000000	0.000000	2.000000	6.000000	0.000000
20390.967949	-0.005368	0.563205	0.238976	83.774963	9.599979	51.593853	-1.838763	0.000000	-4.649618	0.000000	0.000000	0.000000	0.000000	0.000005	-0.000001	0.000000	0.000000	2.000000	6.000000	0.000000
20390.971283	-0.005368	0.563205	0.238976	83.793442	9.624651	51.624123	-1.840863	0.000000	-4.648788	0.000000	0.000000	0.000000	0.000000	0.000005	-0.000001	0.000000	0.000000	2.000000	6.000000	0.000000
20390.974616	-0.005368	0.563205	0.238976	83.793442	9.624651	51.624123	-1.840863	0.000000	-4.648788	0.000000	0.000000	0.000000	0.000000	0.000005	-0.000001	0.000000	0.000000	2.000000	6.000000	0.000000
20390.977949	-0.005431	0.563354	0.238550	83.793442	9.624651	51.624123	-1.840863	0.000000	-4.648788	0.000000	0.000000	0.000000	-0.018831	0.044719	-0.127891	0.000000	0.000000	2.000000	6.000000	0.000000
20390.981283	-0.005431	0.563354	0.238550	83.815407	9.640425	51.641556	-1.840863	0.000000	-4.648788	0.000000	0.000000	0.000000	-0.018831	0.044719	-0.127891	0.000000	0.000000	2.000000	6.000000	0.000000
20390.984616	-0.005431	0.563354	0.238550	83.815407	9.640425	51.641556	-1.840863	0.000000	-4.648788	0.000000	0.000000	0.000000	-0.018831	0.044719	-0.127891	0.000000	0.000000	2.000000	6.000000	0.000000
20390.987949	-0.005431	0.563354	0.238550	83.815407	9.640425	51.641556	-1.840863	0.000000	-4.648788	0.000000	0.000000	0.000000	-0.018831	0.044719	-0.127891	0.000000	0.000000	2.000000	6.000000	0.000000
20390.991283	-0.005523	0.563689	0.237690	83.834579	9.631643	51.635784	-1.842648	0.000000	-4.648079	0.000000	0.000000	0.000000	-0.027677	0.100578	-0.257766	0.000000	0.000000	2.000000	6.000000	0.000000
20390.994616	-0.005523	0.563689	0.237690	83.834579	9.631643	51.635784	-1.842648	0.000000	-4.648079	0.000000	0.000000	0.000000	0.000000	-0.000005	-0.000001	0.000000	0.000000	2.000000	6.000000	0.000000
20390.997949	-0.005523	0.563689	0.237690	83.834579	9.631643	51.635784	-1.842648	0.000000	-4.648079	0.000000	0.000000	0.000000	0.000000	-0.000005	-0.000001	0.000000	0.000000	2.000000	6.000000	0.000000
20391.001283	-0.005523	0.563689	0.237690	83.856880	9.625260	51.635162	-1.846843	0.000000	-4.646415	0.000000	0.000000	0.000000	0.000000	-0.000005	-0.000001	0.000000	0.000000	2.000000	6.000000	0.000000
20391.004616	-0.005523	0.563689	0.237690	83.856880	9.625260	51.635162	-1.846843	0.000000	-4.646415	0.000000	0.000000	0.000000	0.000000	-0.000005	-0.000001	0.000000	0.000000	2.000000	6.000000	0.000000
20391.007949	-0.005619	0.563876	0.237257	83.856880	9.625260	51.635162	-1.846843	0.000000	-4.646415	0.000000	0.000000	0.000000	-0.028637	0.055824	-0.130043	0.000000	0.000000	2.000000	6.000000	0.000000
20391.011283	-0.005619	0.563876	0.237257	83.877983	9.632140	51.651772	-1.846843	0.000000	-4.646415	0.000000	0.000000	0.000000	-0.028637	0.055824	-0.130043	0.000000	0.000000	2.000000	6.000000	0.000000
20391.014616	-0.005619	0.563876	0.237257	83.877983	9.632140	51.651772	-1.846843	0.000000	-4.646415	0.000000	0.000000	0.000000	-0.028637	0.055824	-0.130043	0.000000	0.000000	2.000000	6.000000	0.000000
20391.017949	-0.005619	0.563876	0.237257	83.877983	9.632140	51.651772	-1.846843	0.000000	-4.646415	0.000000	0.000000	0.000000	-0.028637	0.055824	-0.130043	0.000000	0.000000	2.000000	6.000000	0.000000
20391.021283	-0.005941	0.564237	0.236324	83.899536	9.654492	51.687950	-1.848143	0.000000	-4.645898	0.000000	0.000000	0.000000	-0.096507	0.108433	-0.279744	0.000000	0.000000	2.000000	6.000000	0.000000
20391.024616	-0.005941	0.564237	0.236324	83.899536	9.654492	51.687950	-1.848143	0.000000	-4.645898	0.000000	0.000000	0.000000	-0.000000	0.000000	0.000001	0.000000	0.000000	2.000000	6.000000	0.000000
20391.027949	-0.005941	0.564237	0.236324	83.899536	9.654492	51.687950	-1.848143	0.000000	-4.645898	0.000000	0.000000	0.000000	-0.000000	0.000000	0.000001	0.000000	0.000000	2.000000	6.000000	0.000000
20391.031283	-0.005941	0.564237	0.236324	83.928726	9.685186	51.737858	-1.848978	0.000000	-4.645565	0.000000	0.000000	0.000000	-0.000000	0.000000	0.000001	0.000000	0.000000	2.000000	6.000000	0.000000
20391.034616	-0.005941	0.564237	0.236324	83.928726	9.685186	51.737858	-1.848978	0.000000	-4.645565	0.000000	0.000000	0.000000	-0.000000	0.000000	0.000001	0.000000	0.000000	2.000000	6.000000	0.000000
20391.037949	-0.006133	0.564462	0.235769	83.928726	9.685186	51.737858	-1.848978	0.000000	-4.645565	0.000000	0.000000	0.000000	-0.057789	0.067401	-0.166561	0.000000	0.000000	2.000000	6.000000	0.000000
20391.041283	-0.006133	0.564462	0.235769	83.966324	9.733850	51.803078	-1.848978	0.000000	-4.645565	0.000000	0.000000	0.000000	-0.057789	0.067401	-0.166561	0.000000	0.000000	2.000000	6.000000	0.000000
20391.044616	-0.006358	0.564692	0.235131	83.966324	9.733850	51.803078	-1.848978	0.000000	-4.645565	0.000000	0.000000	0.000000	-0.067326	0.069239	-0.191515	0.000000	0.000000	2.000000	6.000000	0.000000
20391.047949	-0.006358	0.564692	0.235131	83.966324	9.733850	51.803078	-1.848978	0.000000	-4.645565	0.000000	0.000000	0.000000	-0.067326	0.069239	-0.191515	0.000000	0.000000	2.000000	6.000000	0.000000
20391.051283	-0.006358	0.564692	0.235131	84.010117	9.788544	51.879784	-1.849968	0.000000	-4.645172	0.000000	0.000000	0.000000	-0.067326	0.069239	-0.191515	0.000000	0.000000	2.000000	6.000000	0.000000
20391.054616	-0.006358	0.564692	0.235131	84.010117	9.788544	51.879784	-1.849968	0.000000	-4.645172	0.000000	0.000000	0.000000	-0.067326	0.069239	-0.191515	0.000000	0.000000	2.000000	6.000000	0.000000
20391.057949	-0.006581	0.564945	0.234391	84.010117	9.788544	51.879784	-1.849968	0.000000	-4.645172	0.000000	0.000000	0.000000	-0.066908	0.075899	-0.222112	0.000000	0.000000	2.000000	6.000000	0.000000
20391.061283	-0.006581	0.564945	0.234391	84.056244	9.811537	51.922344	-1.849968	0.000000	-4.645172	0.000000	0.000000	0.000000	-0.066908	0.075899	-0.222112	0.000000	0.000000	2.000000	6.000000	0.000000
20391.064616	-0.006868	0.565220	0.233547	84.056244	9.811537	51.922344	-1.849968	0.000000	-4.645172	0.000000	0.000000	0.000000	-0.086132	0.082482	-0.253027	0.000000	0.000000	2.000000	6.000000	0.000000
20391.067949	-0.006868	0.565220	0.233547	84.056244	9.811537	51.922344	-1.849968	0.000000	-4.645172	0.000000	0.000000	0.000000	-0.086132	0.082482	-0.253027	0.000000	0.000000	2.000000	6.000000	0.000000
20391.071283	-0.006868	0.565220	0.233547	84.103790	9.798355	51.928825	-1.852038	0.000000	-4.644347	0.000000	0.000000	0.000000	-0.086132	0.082482	-0.253027	0.000000	0.000000	2.000000	6.000000	0.000000
20391.074616	-0.007153	0.565538	0.232614	84.103790	9.798355	51.928825	-1.852038	0.000000	-4.644347	0.000000	0.000000	0.000000	-0.085637	0.095356	-0.280019	0.000000	0.000000	2.000000	6.000000	0.000000
20391.077949	-0.007153	0.565538	0.232614	84.103790	9.798355	51.928825	-1.852038	0.000000	-4.644347	0.000000	0.000000	0.000000	-0.085637	0.095356	-0.280019	0.000000	0.000000	2.000000	6.000000	0.000000
20391.081283	-0.007153	0.565538	0.232614	84.150513	9.670394	51.815483	-1.853532	0.000000	-4.643751	0.000000	0.000000	0.000000	-0.085637	0.095356	-0.280019	0.000000	0.000000	2.000000	6.000000	0.000000
20391.084616	-0.007470	0.565887	0.231640	84.150513	9.670394	51.815483	-1.853532	0.000000	-4.643751	0.000000	0.000000	0.000000	-0.095080	0.104713	-0.292000	0.000000	0.000000	2.000000	6.000000	0.000000
20391.087949	-0.007470	0.565887	0.231640	84.150513	9.670394	51.815483	-1.853532	0.000000	-4.643751	0.000000	0.000000	0.000000	-0.095080	0.104713	-0.292000	0.000000	0.000000	2.000000	6.000000	0.000000
20391.091283	-0.007470	0.565887	0.231640	84.207321	9.296161	51.440235	-1.854770	0.000000	-4.643257	0.000000	0.000000	0.000000	-0.095080	0.104713	-0.292000	0.000000	0.000000	2.000000	6.000000	0.000000
20391.094616	-0.007851	0.566300	0.230589	84.207321	9.296161	51.440235	-1.854770	0.000000	-4.643257	0.000000	0.000000	0.000000	-0.114129	0.123742	-0.315551	0.000000	0.000000	2.000000	6.000000	0.000000
20391.097949	-0.007851	0.566300	0.230589	84.207321	9.296161	51.440235	-1.854770	0.000000	-4.643257	0.000000	0.000000	0.000000	-0.114129	0.123742	-0.315551	0.000000	0.000000	2.000000	6.000000	0.000000
20391.101283	-0.007851	0.566300	0.230589	84.268959	8.676676	50.805523	-1.855459	0.000000	-4.642981	0.000000	0.000000	0.000000	-0.114129	0.123742	-0.315551	0.000000	0.000000	2.000000	6.000000	0.000000
20391.104616	-0.008197	0.566743	0.229497	84.268959	8.676676	50.805523	-1.855459	0.000000	-4.642981	0.000000	0.000000	0.000000	-0.103847	0.132901	-0.327519	0.000000	0.000000	2.000000	6.000000	0.000000
20391.107949	-0.008197	0.566743	0.229497	84.268959	8.676676	50.805523	-1.855459	0.000000	-4.642981	0.000000	0.000000	0.000000	-0.103847	0.132901	-0.327519	0.000000	0.000000	2.000000	6.000000	0.000000
20391.111283	-0.008197	0.566743	0.229497	84.331749	7.933650	50.039406	-1.857032	0.000000	-4.642353	0.000000	0.000000	0.000000	-0.103847	0.132901	-0.327519	0.000000	0.000000	2.000000	6.000000	0.000000
20391.114616	-0.008606	0.567211	0.228332	84.331749	7.933650	50.039406	-1.857032	0.000000	-4.642353	0.000000	0.000000	0.000000	-0.122760	0.140393	-0.349533	0.000000	0.000000	2.000000	6.000000	0.000000
20391.117949	-0.008606	0.567211	0.228332	84.331749	7.933650	50.039406	-1.857032	0.000000	-4.642353	0.000000	0.000000	0.000000	-0.122760	0.140393	-0.349533	0.000000	0.000000	2.000000	6.000000	0.000000
20391.121283	-0.008606	0.567211	0.228332	84.392166	7.268317	49.357445	-1.858028	0.000000	-4.641953	0.000000	0.000000	0.000000	-0.122760	0.140393	-0.349533	0.000000	0.000000	2.000000	6.000000	0.000000
20391.124616	-0.008980	0.567719	0.227075	84.392166	7.268317	49.357445	-1.858028	0.000000	-4.641953	0.000000	0.000000	0.000000	-0.112222	0.152606	-0.377066	0.000000	0.000000	2.000000	6.000000	0.000000
20391.127949	-0.008980	0.567719	0.227075	84.392166	7.268317	49.357445	-1.858028	0.000000	-4.641953	0.000000	0.000000	0.000000	-0.112222	0.152606	-0.377066	0.000000	0.000000	2.000000	6.000000	0.000000
20391.131283	-0.008980	0.567719	0.227075	84.456024	6.749116	48.832027	-1.860301	0.000000	-4.641043	0.000000	0.000000	0.000000	-0.112222	0.152606	-0.377066	0.000000	0.000000	2.000000	6.000000	0.000000
20391.134616	-0.009352	0.568257	0.225777	84.456024	6.749116	48.832027	-1.860301	0.000000	-4.641043	0.000000	0.000000	0.000000	-0.111623	0.161396	-0.389485	0.000000	0.000000	2.000000	6.000000	0.000000
20391.137949	-0.009352	0.568257	0.225777	84.456024	6.749116	48.832027	-1.860301	0.000000	-4.641043	0.000000	0.000000	0.000000	-0.111623	0.161396	-0.389485	0.000000	0.000000	2.000000	6.000000	0.000000
20391.141283	-0.009352	0.568257	0.225777	84.519386	6.215848	48.295219	-1.862927	0.000000	-4.639989	0.000000	0.000000	0.000000	-0.111623	0.161396	-0.389485	0.000000	0.000000	2.000000	6.000000	0.000000
20391.144616	-0.009722	0.568798	0.224391	84.519386	6.215848	48.295219	-1.862927	0.000000	-4.639989	0.000000	0.000000	0.000000	-0.110809	0.162065	-0.415605	0.000000	0.000000	2.000000	6.000000	0.000000
20391.147949	-0.009722	0.568798	0.224391	84.519386	6.215848	48.295219	-1.862927	0.000000	-4.639989	0.000000	0.000000	0.000000	-0.110809	0.162065	-0.415605	0.000000	0.000000	2.000000	6.000000	0.000000
20391.151283	-0.009722	0.568798	0.224391	84.586586	5.574805	47.646748	-1.866252	0.000000	-4.638653	0.000000	0.000000	0.000000	-0.110809	0.162065	-0.415605	0.000000	0.000000	2.000000	6.000000	0.000000
20391.154616	-0.010153	0.569398	0.222924	84.586586	5.574805	47.646748	-1.866252	0.000000	-4.638653	0.000000	0.000000	0.000000	-0.129349	0.180145	-0.440095	0.000000	0.000000	2.000000	6.000000	0.000000
20391.157949	-0.010153	0.569398	0.222924	84.586586	5.574805	47.646748	-1.866252	0.000000	-4.638653	0.000000	0.000000	0.000000	-0.129349	0.180145	-0.440095	0.000000	0.000000	2.000000	6.000000	0.000000
20391.161283	-0.010153	0.569398	0.222924	84.652985	4.915911	46.983093	-1.869100	0.000000	-4.637506	0.000000	0.000000	0.000000	-0.129349	0.180145	-0.440095	0.000000	0.000000	2.000000	6.000000	0.000000
20391.164616	-0.010613	0.570026	0.221414	84.652985	4.915911	46.983093	-1.869100	0.000000	-4.637506	0.000000	0.000000	0.000000	-0.138231	0.188497	-0.453070	0.000000	0.000000	2.000000	6.000000	0.000000
20391.167949	-0.010613	0.570026	0.221414	84.652985	4.915911	46.983093	-1.869100	0.000000	-4.637506	0.000000	0.000000	0.000000	-0.138231	0.188497	-0.453070	0.000000	0.000000	2.000000	6.000000	0.000000
20391.171283	-0.010613	0.570026	0.221414	84.717766	4.361429	46.431671	-1.871764	0.000000	-4.636432	0.000000	0.000000	0.000000	-0.138231	0.188497	-0.453070	0.000000	0.000000	2.000000	6.000000	0.000000
20391.174616	-0.011071	0.570698	0.219841	84.717766	4.361429	46.431671	-1.871764	0.000000	-4.636432	0.000000	0.000000	0.000000	-0.137283	0.201425	-0.471817	0.000000	0.000000	2.000000	6.000000	0.000000
20391.177949	-0.011071	0.570698	0.219841	84.717766	4.361429	46.431671	-1.871764	0.000000	-4.636432	0.000000	0.000000	0.000000	-0.137283	0.201425	-0.471817	0.000000	0.000000	2.000000	6.000000	0.000000
20391.181283	-0.011071	0.570698	0.219841	84.779930	4.037047	46.125980	-1.874978	0.000000	-4.635133	0.000000	0.000000	0.000000	-0.137283	0.201425	-0.471817	0.000000	0.000000	2.000000	6.000000	0.000000
20391.184616	-0.011526	0.571396	0.218225	84.779930	4.037047	46.125980	-1.874978	0.000000	-4.635133	0.000000	0.000000	0.000000	-0.136390	0.209445	-0.484885	0.000000	0.000000	2.000000	6.000000	0.000000
20391.187949	-0.011526	0.571396	0.218225	84.779930	4.037047	46.125980	-1.874978	0.000000	-4.635133	0.000000	0.000000	0.000000	-0.136390	0.209445	-0.484885	0.000000	0.000000	2.000000	6.000000	0.000000
20391.191283	-0.011526	0.571396	0.218225	84.844215	3.837092	45.947227	-1.878612	0.000000	-4.633662	0.000000	0.000000	0.000000	-0.136390	0.209445	-0.484885	0.000000	0.000000	2.000000	6.000000	0.000000
20391.194616	-0.011913	0.572099	0.216553	84.844215	3.837092	45.947227	-1.878612	0.000000	-4.633662	0.000000	0.000000	0.000000	-0.116209	0.210974	-0.501681	0.000000	0.000000	2.000000	6.000000	0.000000
20391.197949	-0.011913	0.572099	0.216553	84.844215	3.837092	45.947227	-1.878612	0.000000	-4.633662	0.000000	0.000000	0.000000	-0.116209	0.210974	-0.501681	0.000000	0.000000	2.000000	6.000000	0.000000
20391.201283	-0.011913	0.572099	0.216553	84.912613	3.490443	45.612503	-1.883949	0.000000	-4.631494	0.000000	0.000000	0.000000	-0.116209	0.210974	-0.501681	0.000000	0.000000	2.000000	6.000000	0.000000
20391.204616	-0.012297	0.572807	0.214823	84.912613	3.490443	45.612503	-1.883949	0.000000	-4.631494	0.000000	0.000000	0.000000	-0.115277	0.212357	-0.518912	0.000000	0.000000	2.000000	6.000000	0.000000
20391.207949	-0.012297	0.572807	0.214823	84.912613	3.490443	45.612503	-1.883949	0.000000	-4.631494	0.000000	0.000000	0.000000	-0.115277	0.212357	-0.518912	0.000000	0.000000	2.000000	6.000000	0.000000
20391.211283	-0.012297	0.572807	0.214823	84.987022	2.674139	44.779217	-1.889851	0.000000	-4.629088	0.000000	0.000000	0.000000	-0.115277	0.212357	-0.518912	0.000000	0.000000	2.000000	6.000000	0.000000
20391.214616	-0.012678	0.573535	0.213016	84.987022	2.674139	44.779217	-1.889851	0.000000	-4.629088	0.000000	0.000000	0.000000	-0.114200	0.218278	-0.542156	0.000000	0.000000	2.000000	6.000000	0.000000
20391.217949	-0.012678	0.573535	0.213016	84.987022	2.674139	44.779217	-1.889851	0.000000	-4.629088	0.000000	0.000000	0.000000	-0.114200	0.218278	-0.542156	0.000000	0.000000	2.000000	6.000000	0.000000
20391.221283	-0.012678	0.573535	0.213016	85.062950	1.215374	43.262432	-1.896498	0.000000	-4.626370	0.000000	0.000000	0.000000	-0.114200	0.218278	-0.542156	0.000000	0.000000	2.000000	6.000000	0.000000
20391.224616	-0.013025	0.574256	0.211203	85.062950	1.215374	43.262432	-1.896498	0.000000	-4.626370	0.000000	0.000000	0.000000	-0.103981	0.216485	-0.543705	0.000000	0.000000	2.000000	6.000000	0.000000
20391.227949	-0.013025	0.574256	0.211203	85.062950	1.215374	43.262432	-1.896498	0.000000	-4.626370	0.000000	0.000000	0.000000	-0.103981	0.216485	-0.543705	0.000000	0.000000	2.000000	6.000000	0.000000
20391.231283	-0.013025	0.574256	0.211203	85.139168	-0.812512	41.147434	-1.903923	0.000000	-4.623319	0.000000	0.000000	0.000000	-0.103981	0.216485	-0.543705	0.000000	0.000000	2.000000	6.000000	0.000000
20391.234616	-0.013399	0.574960	0.209319	85.139168	-0.812512	41.147434	-1.903923	0.000000	-4.623319	0.000000	0.000000	0.000000	-0.112423	0.211153	-0.565442	0.000000	0.000000	2.000000	6.000000	0.000000
20391.237949	-0.013399	0.574960	0.209319	85.139168	-0.812512	41.147434	-1.903923	0.000000	-4.623319	0.000000	0.000000	0.000000	-0.112423	0.211153	-0.565442	0.000000	0.000000	2.000000	6.000000	0.000000
20391.241283	-0.013399	0.574960	0.209319	85.214554	-3.149551	38.711319	-1.911497	0.000000	-4.620193	0.000000	0.000000	0.000000	-0.112423	0.211153	-0.565442	0.000000	0.000000	2.000000	6.000000	0.000000
20391.244616	-0.013834	0.575673	0.207407	85.214554	-3.149551	38.711319	-1.911497	0.000000	-4.620193	0.000000	0.000000	0.000000	-0.130496	0.213822	-0.573611	0.000000	0.000000	2.000000	6.000000	0.000000
20391.247949	-0.013834	0.575673	0.207407	85.214554	-3.149551	38.711319	-1.911497	0.000000	-4.620193	0.000000	0.000000	0.000000	-0.130496	0.213822	-0.573611	0.000000	0.000000	2.000000	6.000000	0.000000
20391.251283	-0.013834	0.575673	0.207407	85.283409	-5.267109	36.514297	-1.918263	0.000000	-4.617388	0.000000	0.000000	0.000000	-0.130496	0.213822	-0.573611	0.000000	0.000000	2.000000	6.000000	0.000000
20391.254616	-0.014266	0.576358	0.205475	85.283409	-5.267109	36.514297	-1.918263	0.000000	-4.617388	0.000000	0.000000	0.000000	-0.129556	0.205550	-0.579495	0.000000	0.000000	2.000000	6.000000	0.000000
20391.257949	-0.014266	0.576358	0.205475	85.283409	-5.267109	36.514297	-1.918263	0.000000	-4.617388	0.000000	0.000000	0.000000	-0.129556	0.205550	-0.579495	0.000000	0.000000	2.000000	6.000000	0.000000
20391.261283	-0.014266	0.576358	0.205475	85.355141	-6.698496	35.046780	-1.925359	0.000000	-4.614433	0.000000	0.000000	0.000000	-0.129556	0.205550	-0.579495	0.000000	0.000000	2.000000	6.000000	0.000000
20391.264616	-0.014695	0.576995	0.203510	85.355141	-6.698496	35.046780	-1.925359	0.000000	-4.614433	0.000000	0.000000	0.000000	-0.128515	0.190964	-0.589421	0.000000	0.000000	2.000000	6.000000	0.000000
20391.267949	-0.014695	0.576995	0.203510	85.355141	-6.698496	35.046780	-1.925359	0.000000	-4.614433	0.000000	0.000000	0.000000	-0.128515	0.190964	-0.589421	0.000000	0.000000	2.000000	6.000000	0.000000
20391.271283	-0.014695	0.576995	0.203510	85.436356	-7.536500	34.209541	-1.932910	0.000000	-4.611275	0.000000	0.000000	0.000000	-0.128515	0.190964	-0.589421	0.000000	0.000000	2.000000	6.000000	0.000000
20391.274616	-0.015088	0.577619	0.201506	85.436356	-7.536500	34.209541	-1.932910	0.000000	-4.611275	0.000000	0.000000	0.000000	-0.118024	0.187198	-0.601150	0.000000	0.000000	2.000000	6.000000	0.000000
20391.277949	-0.015088	0.577619	0.201506	85.436356	-7.536500	34.209541	-1.932910	0.000000	-4.611275	0.000000	0.000000	0.000000	-0.118024	0.187198	-0.601150	0.000000	0.000000	2.000000	6.000000	0.000000
20391.281283	-0.015088	0.577619	0.201506	85.522102	-8.170598	33.586647	-1.941591	0.000000	-4.607627	0.000000	0.000000	0.000000	-0.118024	0.187198	-0.601150	0.000000	0.000000	2.000000	6.000000	0.000000
20391.284616	-0.015509	0.578230	0.199462	85.522102	-8.170598	33.586647	-1.941591	0.000000	-4.607627	0.000000	0.000000	0.000000	-0.126298	0.183341	-0.613380	0.000000	0.000000	2.000000	6.000000	0.000000
20391.287949	-0.015509	0.578230	0.199462	85.522102	-8.170598	33.586647	-1.941591	0.000000	-4.607627	0.000000	0.000000	0.000000	-0.126298	0.183341	-0.613380	0.000000	0.000000	2.000000	6.000000	0.000000
20391.291283	-0.015509	0.578230	0.199462	85.611168	-8.761320	33.010979	-1.950224	0.000000	-4.603980	0.000000	0.000000	0.000000	-0.126298	0.183341	-0.613380	0.000000	0.000000	2.000000	6.000000	0.000000
20391.294616	-0.015895	0.578813	0.197398	85.611168	-8.761320	33.010979	-1.950224	0.000000	-4.603980	0.000000	0.000000	0.000000	-0.115959	0.175033	-0.619207	0.000000	0.000000	2.000000	6.000000	0.000000
20391.297949	-0.015895	0.578813	0.197398	85.611168	-8.761320	33.010979	-1.950224	0.000000	-4.603980	0.000000	0.000000	0.000000	-0.115959	0.175033	-0.619207	0.000000	0.000000	2.000000	6.000000	0.000000
20391.301283	-0.015895	0.578813	0.197398	85.701805	-9.480942	32.303818	-1.959857	0.000000	-4.599887	0.000000	0.000000	0.000000	-0.115959	0.175033	-0.619207	0.000000	0.000000	2.000000	6.000000	0.000000
20391.304616	-0.016309	0.579383	0.195293	85.701805	-9.480942	32.303818	-1.959857	0.000000	-4.599887	0.000000	0.000000	0.000000	-0.124129	0.171086	-0.631568	0.000000	0.000000	2.000000	6.000000	0.000000
20391.307949	-0.016309	0.579383	0.195293	85.701805	-9.480942	32.303818	-1.959857	0.000000	-4.599887	0.000000	0.000000	0.000000	-0.124129	0.171086	-0.631568	0.000000	0.000000	2.000000	6.000000	0.000000
20391.311283	-0.016309	0.579383	0.195293	85.790764	-10.334473	31.462830	-1.969476	0.000000	-4.595777	0.000000	0.000000	0.000000	-0.124129	0.171086	-0.631568	0.000000	0.000000	2.000000	6.000000	0.000000
20391.314616	-0.016782	0.579932	0.193199	85.790764	-10.334473	31.462830	-1.969476	0.000000	-4.595777	0.000000	0.000000	0.000000	-0.141862	0.164664	-0.628031	0.000000	0.000000	2.000000	6.000000	0.000000
20391.317949	-0.016782	0.579932	0.193199	85.790764	-10.334473	31.462830	-1.969476	0.000000	-4.595777	0.000000	0.000000	0.000000	-0.141862	0.164664	-0.628031	0.000000	0.000000	2.000000	6.000000	0.000000
20391.321283	-0.016782	0.579932	0.193199	85.876068	-11.244783	30.566296	-1.977992	0.000000	-4.592118	0.000000	0.000000	0.000000	-0.141862	0.164664	-0.628031	0.000000	0.000000	2.000000	6.000000	0.000000
20391.324616	-0.017283	0.580460	0.191118	85.876068	-11.244783	30.566296	-1.977992	0.000000	-4.592118	0.000000	0.000000	0.000000	-0.150195	0.158289	-0.624202	0.000000	0.000000	2.000000	6.000000	0.000000
20391.327949	-0.017283	0.580460	0.191118	85.876068	-11.244783	30.566296	-1.977992	0.000000	-4.592118	0.000000	0.000000	0.000000	-0.150195	0.158289	-0.624202	0.000000	0.000000	2.000000	6.000000	0.000000
20391.331283	-0.017283	0.580460	0.191118	85.969879	-11.898870	29.944588	-1.986001	0.000000	-4.588660	0.000000	0.000000	0.000000	-0.150195	0.158289	-0.624202	0.000000	0.000000	2.000000	6.000000	0.000000
20391.334616	-0.017811	0.580946	0.189037	85.969879	-11.898870	29.944588	-1.986001	0.000000	-4.588660	0.000000	0.000000	0.000000	-0.158339	0.145736	-0.624434	0.000000	0.000000	2.000000	6.000000	0.000000
20391.337949	-0.017811	0.580946	0.189037	85.969879	-11.898870	29.944588	-1.986001	0.000000	-4.588660	0.000000	0.000000	0.000000	-0.158339	0.145736	-0.624434	0.000000	0.000000	2.000000	6.000000	0.000000
20391.341283	-0.017811	0.580946	0.189037	86.068062	-12.235455	29.654978	-1.993620	0.000000	-4.585355	0.000000	0.000000	0.000000	-0.158339	0.145736	-0.624434	0.000000	0.000000	2.000000	6.000000	0.000000
20391.344616	-0.018304	0.581411	0.186970	86.068062	-12.235455	29.654978	-1.993620	0.000000	-4.585355	0.000000	0.000000	0.000000	-0.148165	0.139511	-0.620016	0.000000	0.000000	2.000000	6.000000	0.000000
20391.347949	-0.018304	0.581411	0.186970	86.068062	-12.235455	29.654978	-1.993620	0.000000	-4.585355	0.000000	0.000000	0.000000	-0.148165	0.139511	-0.620016	0.000000	0.000000	2.000000	6.000000	0.000000
20391.351283	-0.018304	0.581411	0.186970	86.166458	-12.565181	29.379045	-2.001956	0.000000	-4.581721	0.000000	0.000000	0.000000	-0.148165	0.139511	-0.620016	0.000000	0.000000	2.000000	6.000000	0.000000
20391.354616	-0.018825	0.581870	0.184896	86.166458	-12.565181	29.379045	-2.001956	0.000000	-4.581721	0.000000	0.000000	0.000000	-0.156200	0.137659	-0.622216	0.000000	0.000000	2.000000	6.000000	0.000000
20391.357949	-0.018825	0.581870	0.184896	86.166458	-12.565181	29.379045	-2.001956	0.000000	-4.581721	0.000000	0.000000	0.000000	-0.156200	0.137659	-0.622216	0.000000	0.000000	2.000000	6.000000	0.000000
20391.361283	-0.018825	0.581870	0.184896	86.262146	-12.927189	29.066727	-2.009970	0.000000	-4.578211	0.000000	0.000000	0.000000	-0.156200	0.137659	-0.622216	0.000000	0.000000	2.000000	6.000000	0.000000
20391.364616	-0.019371	0.582351	0.182774	86.262146	-12.927189	29.066727	-2.009970	0.000000	-4.578211	0.000000	0.000000	0.000000	-0.163768	0.144277	-0.636770	0.000000	0.000000	2.000000	6.000000	0.000000
20391.367949	-0.019371	0.582351	0.182774	86.262146	-12.927189	29.066727	-2.009970	0.000000	-4.578211	0.000000	0.000000	0.000000	-0.163768	0.144277	-0.636770	0.000000	0.000000	2.000000	6.000000	0.000000
20391.371283	-0.019371	0.582351	0.182774	86.347145	-13.452958	28.587959	-2.018066	0.000000	-4.574648	0.000000	0.000000	0.000000	-0.163768	0.144277	-0.636770	0.000000	0.000000	2.000000	6.000000	0.000000
20391.374616	-0.019942	0.582783	0.180616	86.347145	-13.452958	28.587959	-2.018066	0.000000	-4.574648	0.000000	0.000000	0.000000	-0.171330	0.129777	-0.647333	0.000000	0.000000	2.000000	6.000000	0.000000
20391.377949	-0.019942	0.582783	0.180616	86.347145	-13.452958	28.587959	-2.018066	0.000000	-4.574648	0.000000	0.000000	0.000000	-0.171330	0.129777	-0.647333	0.000000	0.000000	2.000000	6.000000	0.000000
20391.381283	-0.019942	0.582783	0.180616	86.404900	-14.174901	27.900640	-2.026130	0.000000	-4.571083	0.000000	0.000000	0.000000	-0.171330	0.129777	-0.647333	0.000000	0.000000	2.000000	6.000000	0.000000
20391.384616	-0.020538	0.583202	0.178416	86.404900	-14.174901	27.900640	-2.026130	0.000000	-4.571083	0.000000	0.000000	0.000000	-0.178702	0.125769	-0.660035	0.000000	0.000000	2.000000	6.000000	0.000000
20391.387949	-0.020538	0.583202	0.178416	86.404900	-14.174901	27.900640	-2.026130	0.000000	-4.571083	0.000000	0.000000	0.000000	-0.178702	0.125769	-0.660035	0.000000	0.000000	2.000000	6.000000	0.000000
20391.391283	-0.020538	0.583202	0.178416	86.414711	-14.862852	27.249577	-2.034247	0.000000	-4.567476	0.000000	0.000000	0.000000	-0.178702	0.125769	-0.660035	0.000000	0.000000	2.000000	6.000000	0.000000
20391.394616	-0.021159	0.583560	0.176201	86.414711	-14.862852	27.249577	-2.034247	0.000000	-4.567476	0.000000	0.000000	0.000000	-0.186215	0.107145	-0.664551	0.000000	0.000000	2.000000	6.000000	0.000000
20391.397949	-0.021159	0.583560	0.176201	86.414711	-14.862852	27.249577	-2.034247	0.000000	-4.567476	0.000000	0.000000	0.000000	-0.186215	0.107145	-0.664551	0.000000	0.000000	2.000000	6.000000	0.000000
20391.401283	-0.021159	0.583560	0.176201	86.375984	-15.029048	27.134645	-2.042153	0.000000	-4.563947	0.000000	0.000000	0.000000	-0.186215	0.107145	-0.664551	0.000000	0.000000	2.000000	6.000000	0.000000
20391.404616	-0.021832	0.583917	0.173921	86.375984	-15.029048	27.134645	-2.042153	0.000000	-4.563947	0.000000	0.000000	0.000000	-0.202104	0.107281	-0.683979	0.000000	0.000000	2.000000	6.000000	0.000000
20391.407949	-0.021832	0.583917	0.173921	86.375984	-15.029048	27.134645	-2.042153	0.000000	-4.563947	0.000000	0.000000	0.000000	-0.202104	0.107281	-0.683979	0.000000	0.000000	2.000000	6.000000	0.000000
20391.411283	-0.021832	0.583917	0.173921	86.331734	-14.877781	27.345003	-2.049720	0.000000	-4.560554	0.000000	0.000000	0.000000	-0.202104	0.107281	-0.683979	0.000000	0.000000	2.000000	6.000000	0.000000
20391.414616	-0.022469	0.584227	0.171606	86.331734	-14.877781	27.345003	-2.049720	0.000000	-4.560554	0.000000	0.000000	0.000000	-0.191162	0.092809	-0.694283	0.000000	0.000000	2.000000	6.000000	0.000000
20391.417949	-0.022469	0.584227	0.171606	86.331734	-14.877781	27.345003	-2.049720	0.000000	-4.560554	0.000000	0.000000	0.000000	-0.191162	0.092809	-0.694283	0.000000	0.000000	2.000000	6.000000	0.000000
20391.421283	-0.022469	0.584227	0.171606	86.292450	-14.772678	27.510563	-2.058616	0.000000	-4.556545	0.000000	0.000000	0.000000	-0.191162	0.092809	-0.694283	0.000000	0.000000	2.000000	6.000000	0.000000
20391.424616	-0.023071	0.584509	0.169272	86.292450	-14.772678	27.510563	-2.058616	0.000000	-4.556545	0.000000	0.000000	0.000000	-0.180436	0.084617	-0.700427	0.000000	0.000000	2.000000	6.000000	0.000000
20391.427949	-0.023071	0.584509	0.169272	86.292450	-14.772678	27.510563	-2.058616	0.000000	-4.556545	0.000000	0.000000	0.000000	-0.180436	0.084617	-0.700427	0.000000	0.000000	2.000000	6.000000	0.000000
20391.431283	-0.023071	0.584509	0.169272	86.234955	-14.604215	27.736534	-2.068737	0.000000	-4.551959	0.000000	0.000000	0.000000	-0.180436	0.084617	-0.700427	0.000000	0.000000	2.000000	6.000000	0.000000
20391.434616	-0.023636	0.584811	0.166888	86.234955	-14.604215	27.736534	-2.068737	0.000000	-4.551959	0.000000	0.000000	0.000000	-0.169469	0.090731	-0.714966	0.000000	0.000000	2.000000	6.000000	0.000000
20391.437949	-0.023636	0.584811	0.166888	86.234955	-14.604215	27.736534	-2.068737	0.000000	-4.551959	0.000000	0.000000	0.000000	-0.169469	0.090731	-0.714966	0.000000	0.000000	2.000000	6.000000	0.000000
20391.441283	-0.023636	0.584811	0.166888	86.172951	-14.479861	27.904903	-2.080431	0.000000	-4.546626	0.000000	0.000000	0.000000	-0.169469	0.090731	-0.714966	0.000000	0.000000	2.000000	6.000000	0.000000
20391.444616	-0.024164	0.585113	0.164442	86.172951	-14.479861	27.904903	-2.080431	0.000000	-4.546626	0.000000	0.000000	0.000000	-0.158390	0.090455	-0.733815	0.000000	0.000000	2.000000	6.000000	0.000000
20391.447949	-0.024164	0.585113	0.164442	86.172951	-14.479861	27.904903	-2.080431	0.000000	-4.546626	0.000000	0.000000	0.000000	-0.158390	0.090455	-0.733815	0.000000	0.000000	2.000000	6.000000	0.000000
20391.451283	-0.024164	0.585113	0.164442	86.083679	-14.434568	27.985750	-2.093921	0.000000	-4.540429	0.000000	0.000000	0.000000	-0.158390	0.090455	-0.733815	0.000000	0.000000	2.000000	6.000000	0.000000
20391.454616	-0.024685	0.585433	0.161946	86.083679	-14.434568	27.985750	-2.093921	0.000000	-4.540429	0.000000	0.000000	0.000000	-0.156338	0.096215	-0.748877	0.000000	0.000000	2.000000	6.000000	0.000000
20391.457949	-0.024685	0.585433	0.161946	86.083679	-14.434568	27.985750	-2.093921	0.000000	-4.540429	0.000000	0.000000	0.000000	-0.156338	0.096215	-0.748877	0.000000	0.000000	2.000000	6.000000	0.000000
20391.461283	-0.024685	0.585433	0.161946	85.946045	-14.503005	27.941299	-2.108456	0.000000	-4.533698	0.000000	0.000000	0.000000	-0.156338	0.096215	-0.748877	0.000000	0.000000	2.000000	6.000000	0.000000
20391.464616	-0.025230	0.585713	0.159447	85.946045	-14.503005	27.941299	-2.108456	0.000000	-4.533698	0.000000	0.000000	0.000000	-0.163625	0.083766	-0.749578	0.000000	0.000000	2.000000	6.000000	0.000000
20391.467949	-0.025230	0.585713	0.159447	85.946045	-14.503005	27.941299	-2.108456	0.000000	-4.533698	0.000000	0.000000	0.000000	-0.163625	0.083766	-0.749578	0.000000	0.000000	2.000000	6.000000	0.000000
20391.471283	-0.025230	0.585713	0.159447	85.756561	-14.359354	28.113676	-2.122839	0.000000	-4.526981	0.000000	0.000000	0.000000	-0.163625	0.083766	-0.749578	0.000000	0.000000	2.000000	6.000000	0.000000
20391.474616	-0.025826	0.585956	0.156889	85.756561	-14.359354	28.113676	-2.122839	0.000000	-4.526981	0.000000	0.000000	0.000000	-0.178836	0.073106	-0.767664	0.000000	0.000000	2.000000	6.000000	0.000000
20391.477949	-0.025826	0.585956	0.156889	85.756561	-14.359354	28.113676	-2.122839	0.000000	-4.526981	0.000000	0.000000	0.000000	-0.178836	0.073106	-0.767664	0.000000	0.000000	2.000000	6.000000	0.000000
20391.481283	-0.025826	0.585956	0.156889	85.530952	-13.752778	28.773361	-2.137089	0.000000	-4.520270	0.000000	0.000000	0.000000	-0.178836	0.073106	-0.767664	0.000000	0.000000	2.000000	6.000000	0.000000
20391.484616	-0.026416	0.586138	0.154314	85.530952	-13.752778	28.773361	-2.137089	0.000000	-4.520270	0.000000	0.000000	0.000000	-0.176899	0.054645	-0.772378	0.000000	0.000000	2.000000	6.000000	0.000000
20391.487949	-0.026416	0.586138	0.154314	85.530952	-13.752778	28.773361	-2.137089	0.000000	-4.520270	0.000000	0.000000	0.000000	-0.176899	0.054645	-0.772378	0.000000	0.000000	2.000000	6.000000	0.000000
20391.491283	-0.026416	0.586138	0.154314	85.301895	-13.199574	29.360945	-2.152078	0.000000	-4.513154	0.000000	0.000000	0.000000	-0.176899	0.054645	-0.772378	0.000000	0.000000	2.000000	6.000000	0.000000
20391.494616	-0.026970	0.586293	0.151718	85.301895	-13.199574	29.360945	-2.152078	0.000000	-4.513154	0.000000	0.000000	0.000000	-0.166182	0.046325	-0.778849	0.000000	0.000000	2.000000	6.000000	0.000000
20391.497949	-0.026970	0.586293	0.151718	85.301895	-13.199574	29.360945	-2.152078	0.000000	-4.513154	0.000000	0.000000	0.000000	-0.166182	0.046325	-0.778849	0.000000	0.000000	2.000000	6.000000	0.000000
20391.501283	-0.026970	0.586293	0.151718	85.077728	-12.714734	29.864214	-2.168613	0.000000	-4.505232	0.000000	0.000000	0.000000	-0.166182	0.046325	-0.778849	0.000000	0.000000	2.000000	6.000000	0.000000
20391.504616	-0.027488	0.586420	0.149100	85.077728	-12.714734	29.864214	-2.168613	0.000000	-4.505232	0.000000	0.000000	0.000000	-0.155551	0.038026	-0.785323	0.000000	0.000000	2.000000	6.000000	0.000000
20391.507949	-0.027488	0.586420	0.149100	85.077728	-12.714734	29.864214	-2.168613	0.000000	-4.505232	0.000000	0.000000	0.000000	-0.155551	0.038026	-0.785323	0.000000	0.000000	2.000000	6.000000	0.000000
20391.511283	-0.027488	0.586420	0.149100	84.859970	-12.285636	30.306376	-2.186752	0.000000	-4.496456	0.000000	0.000000	0.000000	-0.155551	0.038026	-0.785323	0.000000	0.000000	2.000000	6.000000	0.000000
20391.514616	-0.028002	0.586560	0.146488	84.859970	-12.285636	30.306376	-2.186752	0.000000	-4.496456	0.000000	0.000000	0.000000	-0.154009	0.041978	-0.783530	0.000000	0.000000	2.000000	6.000000	0.000000
20391.517949	-0.028002	0.586560	0.146488	84.859970	-12.285636	30.306376	-2.186752	0.000000	-4.496456	0.000000	0.000000	0.000000	-0.154009	0.041978	-0.783530	0.000000	0.000000	2.000000	6.000000	0.000000
20391.521283	-0.028002	0.586560	0.146488	84.643318	-11.898941	30.706150	-2.205482	0.000000	-4.487299	0.000000	0.000000	0.000000	-0.154009	0.041978	-0.783530	0.000000	0.000000	2.000000	6.000000	0.000000
20391.524616	-0.028451	0.586652	0.143842	84.643318	-11.898941	30.706150	-2.205482	0.000000	-4.487299	0.000000	0.000000	0.000000	-0.134737	0.027587	-0.793917	0.000000	0.000000	2.000000	6.000000	0.000000
20391.527949	-0.028451	0.586652	0.143842	84.643318	-11.898941	30.706150	-2.205482	0.000000	-4.487299	0.000000	0.000000	0.000000	-0.134737	0.027587	-0.793917	0.000000	0.000000	2.000000	6.000000	0.000000
20391.531283	-0.028451	0.586652	0.143842	84.429794	-11.585073	31.003605	-2.226803	0.000000	-4.476757	0.000000	0.000000	0.000000	-0.134737	0.027587	-0.793917	0.000000	0.000000	2.000000	6.000000	0.000000
20391.534616	-0.028895	0.586736	0.141187	84.429794	-11.585073	31.003605	-2.226803	0.000000	-4.476757	0.000000	0.000000	0.000000	-0.133120	0.025447	-0.796432	0.000000	0.000000	2.000000	6.000000	0.000000
20391.537949	-0.028895	0.586736	0.141187	84.429794	-11.585073	31.003605	-2.226803	0.000000	-4.476757	0.000000	0.000000	0.000000	-0.133120	0.025447	-0.796432	0.000000	0.000000	2.000000	6.000000	0.000000
20391.541283	-0.028895	0.586736	0.141187	84.219009	-11.408614	31.141510	-2.249007	0.000000	-4.465643	0.000000	0.000000	0.000000	-0.133120	0.025447	-0.796432	0.000000	0.000000	2.000000	6.000000	0.000000
20391.544616	-0.029361	0.586761	0.138515	84.219009	-11.408614	31.141510	-2.249007	0.000000	-4.465643	0.000000	0.000000	0.000000	-0.139869	0.007454	-0.801612	0.000000	0.000000	2.000000	6.000000	0.000000
20391.547949	-0.029361	0.586761	0.138515	84.219009	-11.408614	31.141510	-2.249007	0.000000	-4.465643	0.000000	0.000000	0.000000	-0.139869	0.007454	-0.801612	0.000000	0.000000	2.000000	6.000000	0.000000
20391.551283	-0.029361	0.586761	0.138515	83.996452	-11.250917	31.232502	-2.271538	0.000000	-4.454225	0.000000	0.000000	0.000000	-0.139869	0.007454	-0.801612	0.000000	0.000000	2.000000	6.000000	0.000000
20391.554616	-0.029876	0.586739	0.135802	83.996452	-11.250917	31.232502	-2.271538	0.000000	-4.454225	0.000000	0.000000	0.000000	-0.154605	-0.006704	-0.813787	0.000000	0.000000	2.000000	6.000000	0.000000
20391.557949	-0.029876	0.586739	0.135802	83.996452	-11.250917	31.232502	-2.271538	0.000000	-4.454225	0.000000	0.000000	0.000000	-0.154605	-0.006704	-0.813787	0.000000	0.000000	2.000000	6.000000	0.000000
20391.561283	-0.029876	0.586739	0.135802	83.773613	-10.998881	31.425278	-2.294044	0.000000	-4.442675	0.000000	0.000000	0.000000	-0.154605	-0.006704	-0.813787	0.000000	0.000000	2.000000	6.000000	0.000000
20391.564616	-0.030470	0.586677	0.133084	83.773613	-10.998881	31.425278	-2.294044	0.000000	-4.442675	0.000000	0.000000	0.000000	-0.178038	-0.018400	-0.815575	0.000000	0.000000	2.000000	6.000000	0.000000
20391.567949	-0.030470	0.586677	0.133084	83.773613	-10.998881	31.425278	-2.294044	0.000000	-4.442675	0.000000	0.000000	0.000000	-0.178038	-0.018400	-0.815575	0.000000	0.000000	2.000000	6.000000	0.000000
20391.571283	-0.030470	0.586677	0.133084	83.567085	-10.765115	31.640165	-2.315321	0.000000	-4.431623	0.000000	0.000000	0.000000	-0.178038	-0.018400	-0.815575	0.000000	0.000000	2.000000	6.000000	0.000000
20391.574616	-0.031058	0.586566	0.130385	83.567085	-10.765115	31.640165	-2.315321	0.000000	-4.431623	0.000000	0.000000	0.000000	-0.176367	-0.033564	-0.809537	0.000000	0.000000	2.000000	6.000000	0.000000
20391.577949	-0.031058	0.586566	0.130385	83.567085	-10.765115	31.640165	-2.315321	0.000000	-4.431623	0.000000	0.000000	0.000000	-0.176367	-0.033564	-0.809537	0.000000	0.000000	2.000000	6.000000	0.000000
20391.581283	-0.031058	0.586566	0.130385	83.377953	-10.569742	31.862047	-2.337182	0.000000	-4.420134	0.000000	0.000000	0.000000	-0.176367	-0.033564	-0.809537	0.000000	0.000000	2.000000	6.000000	0.000000
20391.584616	-0.031638	0.586448	0.127678	83.377953	-10.569742	31.862047	-2.337182	0.000000	-4.420134	0.000000	0.000000	0.000000	-0.174252	-0.035321	-0.812125	0.000000	0.000000	2.000000	6.000000	0.000000
20391.587949	-0.031638	0.586448	0.127678	83.377953	-10.569742	31.862047	-2.337182	0.000000	-4.420134	0.000000	0.000000	0.000000	-0.174252	-0.035321	-0.812125	0.000000	0.000000	2.000000	6.000000	0.000000
20391.591283	-0.031638	0.586448	0.127678	83.227669	-10.432539	32.047340	-2.360099	0.000000	-4.407940	0.000000	0.000000	0.000000	-0.174252	-0.035321	-0.812125	0.000000	0.000000	2.000000	6.000000	0.000000
20391.594616	-0.032215	0.586352	0.125015	83.227669	-10.432539	32.047340	-2.360099	0.000000	-4.407940	0.000000	0.000000	0.000000	-0.172988	-0.028662	-0.799154	0.000000	0.000000	2.000000	6.000000	0.000000
20391.597949	-0.032215	0.586352	0.125015	83.227669	-10.432539	32.047340	-2.360099	0.000000	-4.407940	0.000000	0.000000	0.000000	-0.172988	-0.028662	-0.799154	0.000000	0.000000	2.000000	6.000000	0.000000
20391.601283	-0.032215	0.586352	0.125015	83.107162	-10.338272	32.189938	-2.383283	0.000000	-4.395447	0.000000	0.000000	0.000000	-0.172988	-0.028662	-0.799154	0.000000	0.000000	2.000000	6.000000	0.000000
20391.604616	-0.032755	0.586243	0.122307	83.107162	-10.338272	32.189938	-2.383283	0.000000	-4.395447	0.000000	0.000000	0.000000	-0.162020	-0.032883	-0.812229	0.000000	0.000000	2.000000	6.000000	0.000000
20391.607949	-0.032755	0.586243	0.122307	83.107162	-10.338272	32.189938	-2.383283	0.000000	-4.395447	0.000000	0.000000	0.000000	-0.162020	-0.032883	-0.812229	0.000000	0.000000	2.000000	6.000000	0.000000
20391.611283	-0.032755	0.586243	0.122307	83.014076	-10.282835	32.280697	-2.408932	0.000000	-4.381444	0.000000	0.000000	0.000000	-0.162020	-0.032883	-0.812229	0.000000	0.000000	2.000000	6.000000	0.000000
20391.614616	-0.033314	0.586119	0.119553	83.014076	-10.282835	32.280697	-2.408932	0.000000	-4.381444	0.000000	0.000000	0.000000	-0.167541	-0.037170	-0.826314	0.000000	0.000000	2.000000	6.000000	0.000000
20391.617949	-0.033314	0.586119	0.119553	83.014076	-10.282835	32.280697	-2.408932	0.000000	-4.381444	0.000000	0.000000	0.000000	-0.167541	-0.037170	-0.826314	0.000000	0.000000	2.000000	6.000000	0.000000
20391.621283	-0.033314	0.586119	0.119553	82.935616	-10.248791	32.320950	-2.435697	0.000000	-4.366621	0.000000	0.000000	0.000000	-0.167541	-0.037170	-0.826314	0.000000	0.000000	2.000000	6.000000	0.000000
20391.624616	-0.033893	0.585977	0.116810	82.935616	-10.248791	32.320950	-2.435697	0.000000	-4.366621	0.000000	0.000000	0.000000	-0.173941	-0.042475	-0.822708	0.000000	0.000000	2.000000	6.000000	0.000000
20391.627949	-0.033893	0.585977	0.116810	82.935616	-10.248791	32.320950	-2.435697	0.000000	-4.366621	0.000000	0.000000	0.000000	-0.173941	-0.042475	-0.822708	0.000000	0.000000	2.000000	6.000000	0.000000
20391.631283	-0.033893	0.585977	0.116810	82.864105	-10.234289	32.296623	-2.462638	0.000000	-4.351483	0.000000	0.000000	0.000000	-0.173941	-0.042475	-0.822708	0.000000	0.000000	2.000000	6.000000	0.000000
20391.634616	-0.034599	0.585770	0.114006	82.864105	-10.234289	32.296623	-2.462638	0.000000	-4.351483	0.000000	0.000000	0.000000	-0.211557	-0.062134	-0.841318	0.000000	0.000000	2.000000	6.000000	0.000000
20391.637949	-0.034599	0.585770	0.114006	82.864105	-10.234289	32.296623	-2.462638	0.000000	-4.351483	0.000000	0.000000	0.000000	-0.211557	-0.062134	-0.841318	0.000000	0.000000	2.000000	6.000000	0.000000
20391.641283	-0.034599	0.585770	0.114006	82.774307	-10.213346	32.241623	-2.488007	0.000000	-4.337029	0.000000	0.000000	0.000000	-0.211557	-0.062134	-0.841318	0.000000	0.000000	2.000000	6.000000	0.000000
20391.644616	-0.035352	0.585535	0.111234	82.774307	-10.213346	32.241623	-2.488007	0.000000	-4.337029	0.000000	0.000000	0.000000	-0.225890	-0.070620	-0.831686	0.000000	0.000000	2.000000	6.000000	0.000000
20391.647949	-0.035352	0.585535	0.111234	82.774307	-10.213346	32.241623	-2.488007	0.000000	-4.337029	0.000000	0.000000	0.000000	-0.225890	-0.070620	-0.831686	0.000000	0.000000	2.000000	6.000000	0.000000
20391.651283	-0.035352	0.585535	0.111234	82.651718	-10.151384	32.239475	-2.512454	0.000000	-4.322913	0.000000	0.000000	0.000000	-0.225890	-0.070620	-0.831686	0.000000	0.000000	2.000000	6.000000	0.000000
20391.654616	-0.036147	0.585255	0.108419	82.651718	-10.151384	32.239475	-2.512454	0.000000	-4.322913	0.000000	0.000000	0.000000	-0.238605	-0.084034	-0.844538	0.000000	0.000000	2.000000	6.000000	0.000000
20391.657949	-0.036147	0.585255	0.108419	82.651718	-10.151384	32.239475	-2.512454	0.000000	-4.322913	0.000000	0.000000	0.000000	-0.238605	-0.084034	-0.844538	0.000000	0.000000	2.000000	6.000000	0.000000
20391.661283	-0.036147	0.585255	0.108419	82.481094	-10.036181	32.419449	-2.537387	0.000000	-4.308325	0.000000	0.000000	0.000000	-0.238605	-0.084034	-0.844538	0.000000	0.000000	2.000000	6.000000	0.000000
20391.664616	-0.036934	0.584958	0.105617	82.481094	-10.036181	32.419449	-2.537387	0.000000	-4.308325	0.000000	0.000000	0.000000	-0.236031	-0.088907	-0.840593	0.000000	0.000000	2.000000	6.000000	0.000000
20391.667949	-0.036934	0.584958	0.105617	82.481094	-10.036181	32.419449	-2.537387	0.000000	-4.308325	0.000000	0.000000	0.000000	-0.236031	-0.088907	-0.840593	0.000000	0.000000	2.000000	6.000000	0.000000
20391.671283	-0.036934	0.584958	0.105617	82.251663	-9.902507	32.646328	-2.563398	0.000000	-4.292900	0.000000	0.000000	0.000000	-0.236031	-0.088907	-0.840593	0.000000	0.000000	2.000000	6.000000	0.000000
20391.674616	-0.037740	0.584666	0.102842	82.251663	-9.902507	32.646328	-2.563398	0.000000	-4.292900	0.000000	0.000000	0.000000	-0.241765	-0.087782	-0.832500	0.000000	0.000000	2.000000	6.000000	0.000000
20391.677949	-0.037740	0.584666	0.102842	82.251663	-9.902507	32.646328	-2.563398	0.000000	-4.292900	0.000000	0.000000	0.000000	-0.241765	-0.087782	-0.832500	0.000000	0.000000	2.000000	6.000000	0.000000
20391.681283	-0.037740	0.584666	0.102842	81.986267	-9.737400	32.903103	-2.589445	0.000000	-4.277239	0.000000	0.000000	0.000000	-0.241765	-0.087782	-0.832500	0.000000	0.000000	2.000000	6.000000	0.000000
20391.684616	-0.038481	0.584349	0.100046	81.986267	-9.737400	32.903103	-2.589445	0.000000	-4.277239	0.000000	0.000000	0.000000	-0.222523	-0.095107	-0.838683	0.000000	0.000000	2.000000	6.000000	0.000000
20391.687949	-0.038481	0.584349	0.100046	81.986267	-9.737400	32.903103	-2.589445	0.000000	-4.277239	0.000000	0.000000	0.000000	-0.222523	-0.095107	-0.838683	0.000000	0.000000	2.000000	6.000000	0.000000
20391.691283	-0.038481	0.584349	0.100046	81.695274	-9.582940	33.134300	-2.619002	0.000000	-4.259205	0.000000	0.000000	0.000000	-0.222523	-0.095107	-0.838683	0.000000	0.000000	2.000000	6.000000	0.000000
20391.694616	-0.039215	0.584016	0.097264	81.695274	-9.582940	33.134300	-2.619002	0.000000	-4.259205	0.000000	0.000000	0.000000	-0.220080	-0.099770	-0.834557	0.000000	0.000000	2.000000	6.000000	0.000000
20391.697949	-0.039215	0.584016	0.097264	81.695274	-9.582940	33.134300	-2.619002	0.000000	-4.259205	0.000000	0.000000	0.000000	-0.220080	-0.099770	-0.834557	0.000000	0.000000	2.000000	6.000000	0.000000
20391.701283	-0.039215	0.584016	0.097264	81.401108	-9.445193	33.319485	-2.649838	0.000000	-4.240089	0.000000	0.000000	0.000000	-0.220080	-0.099770	-0.834557	0.000000	0.000000	2.000000	6.000000	0.000000
20391.704616	-0.040014	0.583651	0.094414	81.401108	-9.445193	33.319485	-2.649838	0.000000	-4.240089	0.000000	0.000000	0.000000	-0.239573	-0.109580	-0.854932	0.000000	0.000000	2.000000	6.000000	0.000000
20391.707949	-0.040014	0.583651	0.094414	81.401108	-9.445193	33.319485	-2.649838	0.000000	-4.240089	0.000000	0.000000	0.000000	-0.239573	-0.109580	-0.854932	0.000000	0.000000	2.000000	6.000000	0.000000
20391.711283	-0.040014	0.583651	0.094414	81.105392	-9.332430	33.386822	-2.681343	0.000000	-4.220237	0.000000	0.000000	0.000000	-0.239573	-0.109580	-0.854932	0.000000	0.000000	2.000000	6.000000	0.000000
20391.714616	-0.040882	0.583240	0.091579	81.105392	-9.332430	33.386822	-2.681343	0.000000	-4.220237	0.000000	0.000000	0.000000	-0.260452	-0.123142	-0.850567	0.000000	0.000000	2.000000	6.000000	0.000000
20391.717949	-0.040882	0.583240	0.091579	81.105392	-9.332430	33.386822	-2.681343	0.000000	-4.220237	0.000000	0.000000	0.000000	-0.260452	-0.123142	-0.850567	0.000000	0.000000	2.000000	6.000000	0.000000
20391.721283	-0.040882	0.583240	0.091579	80.813400	-9.241036	33.422218	-2.711768	0.000000	-4.200751	0.000000	0.000000	0.000000	-0.260452	-0.123142	-0.850567	0.000000	0.000000	2.000000	6.000000	0.000000
20391.724616	-0.041815	0.582777	0.088720	80.813400	-9.241036	33.422218	-2.711768	0.000000	-4.200751	0.000000	0.000000	0.000000	-0.280124	-0.139116	-0.857760	0.000000	0.000000	2.000000	6.000000	0.000000
20391.727949	-0.041815	0.582777	0.088720	80.813400	-9.241036	33.422218	-2.711768	0.000000	-4.200751	0.000000	0.000000	0.000000	-0.280124	-0.139116	-0.857760	0.000000	0.000000	2.000000	6.000000	0.000000
20391.731283	-0.041815	0.582777	0.088720	80.532944	-9.118733	33.543720	-2.742035	0.000000	-4.181058	0.000000	0.000000	0.000000	-0.280124	-0.139116	-0.857760	0.000000	0.000000	2.000000	6.000000	0.000000
20391.734616	-0.042768	0.582278	0.085917	80.532944	-9.118733	33.543720	-2.742035	0.000000	-4.181058	0.000000	0.000000	0.000000	-0.285743	-0.149596	-0.840864	0.000000	0.000000	2.000000	6.000000	0.000000
20391.737949	-0.042768	0.582278	0.085917	80.532944	-9.118733	33.543720	-2.742035	0.000000	-4.181058	0.000000	0.000000	0.000000	-0.285743	-0.149596	-0.840864	0.000000	0.000000	2.000000	6.000000	0.000000
20391.741283	-0.042768	0.582278	0.085917	80.276558	-8.841590	33.866116	-2.771961	0.000000	-4.161278	0.000000	0.000000	0.000000	-0.285743	-0.149596	-0.840864	0.000000	0.000000	2.000000	6.000000	0.000000
20391.744616	-0.043687	0.581775	0.083168	80.276558	-8.841590	33.866116	-2.771961	0.000000	-4.161278	0.000000	0.000000	0.000000	-0.275811	-0.150952	-0.824671	0.000000	0.000000	2.000000	6.000000	0.000000
20391.747949	-0.043687	0.581775	0.083168	80.276558	-8.841590	33.866116	-2.771961	0.000000	-4.161278	0.000000	0.000000	0.000000	-0.275811	-0.150952	-0.824671	0.000000	0.000000	2.000000	6.000000	0.000000
20391.751283	-0.043687	0.581775	0.083168	80.033981	-8.552734	34.272984	-2.803320	0.000000	-4.140217	0.000000	0.000000	0.000000	-0.275811	-0.150952	-0.824671	0.000000	0.000000	2.000000	6.000000	0.000000
20391.754616	-0.044574	0.581297	0.080467	80.033981	-8.552734	34.272984	-2.803320	0.000000	-4.140217	0.000000	0.000000	0.000000	-0.265938	-0.143351	-0.810314	0.000000	0.000000	2.000000	6.000000	0.000000
20391.757949	-0.044574	0.581297	0.080467	80.033981	-8.552734	34.272984	-2.803320	0.000000	-4.140217	0.000000	0.000000	0.000000	-0.265938	-0.143351	-0.810314	0.000000	0.000000	2.000000	6.000000	0.000000
20391.761283	-0.044574	0.581297	0.080467	79.811783	-8.394786	34.567131	-2.771313	0.000000	-4.023354	0.000000	0.000000	0.000000	-0.265938	-0.143351	-0.810314	0.000000	0.000000	2.000000	6.000000	0.000000
20391.764616	-0.045479	0.580815	0.077817	79.811783	-8.394786	34.567131	-2.771313	0.000000	-4.023354	0.000000	0.000000	0.000000	-0.271693	-0.144576	-0.795034	0.000000	0.000000	2.000000	6.000000	0.000000
20391.767949	-0.045479	0.580815	0.077817	79.811783	-8.394786	34.567131	-2.771313	0.000000	-4.023354	0.000000	0.000000	0.000000	-0.271693	-0.144576	-0.795034	0.000000	0.000000	2.000000	6.000000	0.000000
20391.771283	-0.045479	0.580815	0.077817	79.598091	-8.407883	34.674496	-2.726031	0.000000	-3.890849	0.000000	0.000000	0.000000	-0.271693	-0.144576	-0.795034	0.000000	0.000000	2.000000	6.000000	0.000000
20391.774616	-0.046385	0.580377	0.075291	79.598091	-8.407883	34.674496	-2.726031	0.000000	-3.890849	0.000000	0.000000	0.000000	-0.271719	-0.131530	-0.757713	0.000000	0.000000	2.000000	6.000000	0.000000
20391.777949	-0.046385	0.580377	0.075291	79.598091	-8.407883	34.674496	-2.726031	0.000000	-3.890849	0.000000	0.000000	0.000000	-0.271719	-0.131530	-0.757713	0.000000	0.000000	2.000000	6.000000	0.000000
20391.781283	-0.046385	0.580377	0.075291	79.418083	-8.443773	34.738983	-2.680744	0.000000	-3.764563	0.000000	0.000000	0.000000	-0.271719	-0.131530	-0.757713	0.000000	0.000000	2.000000	6.000000	0.000000
20391.784616	-0.047311	0.579935	0.072818	79.418083	-8.443773	34.738983	-2.680744	0.000000	-3.764563	0.000000	0.000000	0.000000	-0.277654	-0.132581	-0.742083	0.000000	0.000000	2.000000	6.000000	0.000000
20391.787949	-0.047311	0.579935	0.072818	79.418083	-8.443773	34.738983	-2.680744	0.000000	-3.764563	0.000000	0.000000	0.000000	-0.277654	-0.132581	-0.742083	0.000000	0.000000	2.000000	6.000000	0.000000
20391.791283	-0.047311	0.579935	0.072818	79.261864	-8.497118	34.751823	-2.634469	0.000000	-3.640883	0.000000	0.000000	0.000000	-0.277654	-0.132581	-0.742083	0.000000	0.000000	2.000000	6.000000	0.000000
20391.794616	-0.048263	0.579508	0.070474	79.261864	-8.497118	34.751823	-2.634469	0.000000	-3.640883	0.000000	0.000000	0.000000	-0.285740	-0.128127	-0.702989	0.000000	0.000000	2.000000	6.000000	0.000000
20391.797949	-0.048263	0.579508	0.070474	79.261864	-8.497118	34.751823	-2.634469	0.000000	-3.640883	0.000000	0.000000	0.000000	-0.285740	-0.128127	-0.702989	0.000000	0.000000	2.000000	6.000000	0.000000
20391.801283	-0.048263	0.579508	0.070474	79.120857	-8.564294	34.652828	-2.586845	0.000000	-3.523718	0.000000	0.000000	0.000000	-0.285740	-0.128127	-0.702989	0.000000	0.000000	2.000000	6.000000	0.000000
20391.804616	-0.049239	0.579087	0.068223	79.120857	-8.564294	34.652828	-2.586845	0.000000	-3.523718	0.000000	0.000000	0.000000	-0.292917	-0.126221	-0.675382	0.000000	0.000000	2.000000	6.000000	0.000000
20391.807949	-0.049239	0.579087	0.068223	79.120857	-8.564294	34.652828	-2.586845	0.000000	-3.523718	0.000000	0.000000	0.000000	-0.292917	-0.126221	-0.675382	0.000000	0.000000	2.000000	6.000000	0.000000
20391.811283	-0.049239	0.579087	0.068223	79.001305	-8.638312	34.384926	-2.538026	0.000000	-3.411154	0.000000	0.000000	0.000000	-0.292917	-0.126221	-0.675382	0.000000	0.000000	2.000000	6.000000	0.000000
20391.814616	-0.050241	0.578720	0.066074	79.001305	-8.638312	34.384926	-2.538026	0.000000	-3.411154	0.000000	0.000000	0.000000	-0.300486	-0.109933	-0.644748	0.000000	0.000000	2.000000	6.000000	0.000000
20391.817949	-0.050241	0.578720	0.066074	79.001305	-8.638312	34.384926	-2.538026	0.000000	-3.411154	0.000000	0.000000	0.000000	-0.300486	-0.109933	-0.644748	0.000000	0.000000	2.000000	6.000000	0.000000
20391.821283	-0.050241	0.578720	0.066074	78.911232	-8.697555	34.029915	-2.487945	0.000000	-3.303696	0.000000	0.000000	0.000000	-0.300486	-0.109933	-0.644748	0.000000	0.000000	2.000000	6.000000	0.000000
20391.824616	-0.051220	0.578380	0.064039	78.911232	-8.697555	34.029915	-2.487945	0.000000	-3.303696	0.000000	0.000000	0.000000	-0.293551	-0.102244	-0.610497	0.000000	0.000000	2.000000	6.000000	0.000000
20391.827949	-0.051220	0.578380	0.064039	78.911232	-8.697555	34.029915	-2.487945	0.000000	-3.303696	0.000000	0.000000	0.000000	-0.293551	-0.102244	-0.610497	0.000000	0.000000	2.000000	6.000000	0.000000
20391.831283	-0.051220	0.578380	0.064039	78.853821	-8.730364	33.843090	-2.439019	0.000000	-3.201947	0.000000	0.000000	0.000000	-0.293551	-0.102244	-0.610497	0.000000	0.000000	2.000000	6.000000	0.000000
20391.834616	-0.052202	0.578083	0.062133	78.853821	-8.730364	33.843090	-2.439019	0.000000	-3.201947	0.000000	0.000000	0.000000	-0.294841	-0.088860	-0.571855	0.000000	0.000000	2.000000	6.000000	0.000000
20391.837949	-0.052202	0.578083	0.062133	78.853821	-8.730364	33.843090	-2.439019	0.000000	-3.201947	0.000000	0.000000	0.000000	-0.294841	-0.088860	-0.571855	0.000000	0.000000	2.000000	6.000000	0.000000
20391.841283	-0.052202	0.578083	0.062133	78.842728	-8.818585	33.785103	-2.389879	0.000000	-3.106637	0.000000	0.000000	0.000000	-0.294841	-0.088860	-0.571855	0.000000	0.000000	2.000000	6.000000	0.000000
20391.844616	-0.053158	0.577814	0.060280	78.842728	-8.818585	33.785103	-2.389879	0.000000	-3.106637	0.000000	0.000000	0.000000	-0.286620	-0.080940	-0.555826	0.000000	0.000000	2.000000	6.000000	0.000000
20391.847949	-0.053158	0.577814	0.060280	78.842728	-8.818585	33.785103	-2.389879	0.000000	-3.106637	0.000000	0.000000	0.000000	-0.286620	-0.080940	-0.555826	0.000000	0.000000	2.000000	6.000000	0.000000
20391.851283	-0.053158	0.577814	0.060280	78.859665	-8.941932	33.785736	-2.342109	0.000000	-3.013999	0.000000	0.000000	0.000000	-0.286620	-0.080940	-0.555826	0.000000	0.000000	2.000000	6.000000	0.000000
20391.854616	-0.054115	0.577579	0.058518	78.859665	-8.941932	33.785736	-2.342109	0.000000	-3.013999	0.000000	0.000000	0.000000	-0.287175	-0.070266	-0.528629	0.000000	0.000000	2.000000	6.000000	0.000000
20391.857949	-0.054115	0.577579	0.058518	78.859665	-8.941932	33.785736	-2.342109	0.000000	-3.013999	0.000000	0.000000	0.000000	-0.287175	-0.070266	-0.528629	0.000000	0.000000	2.000000	6.000000	0.000000
20391.861283	-0.054115	0.577579	0.058518	78.915779	-9.081625	33.757153	-2.294247	0.000000	-2.925895	0.000000	0.000000	0.000000	-0.287175	-0.070266	-0.528629	0.000000	0.000000	2.000000	6.000000	0.000000
20391.864616	-0.055103	0.577418	0.056877	78.915779	-9.081625	33.757153	-2.294247	0.000000	-2.925895	0.000000	0.000000	0.000000	-0.296303	-0.048314	-0.492222	0.000000	0.000000	2.000000	6.000000	0.000000
20391.867949	-0.055103	0.577418	0.056877	78.915779	-9.081625	33.757153	-2.294247	0.000000	-2.925895	0.000000	0.000000	0.000000	-0.296303	-0.048314	-0.492222	0.000000	0.000000	2.000000	6.000000	0.000000
20391.871283	-0.055103	0.577418	0.056877	78.996399	-9.233245	33.679752	-2.244863	0.000000	-2.843858	0.000000	0.000000	0.000000	-0.296303	-0.048314	-0.492222	0.000000	0.000000	2.000000	6.000000	0.000000
20391.874616	-0.056122	0.577302	0.055365	78.996399	-9.233245	33.679752	-2.244863	0.000000	-2.843858	0.000000	0.000000	0.000000	-0.305847	-0.034880	-0.453734	0.000000	0.000000	2.000000	6.000000	0.000000
20391.877949	-0.056122	0.577302	0.055365	78.996399	-9.233245	33.679752	-2.244863	0.000000	-2.843858	0.000000	0.000000	0.000000	-0.305847	-0.034880	-0.453734	0.000000	0.000000	2.000000	6.000000	0.000000
20391.881283	-0.056122	0.577302	0.055365	79.071442	-9.384148	33.507450	-2.193888	0.000000	-2.768235	0.000000	0.000000	0.000000	-0.305847	-0.034880	-0.453734	0.000000	0.000000	2.000000	6.000000	0.000000
20391.884616	-0.057143	0.577231	0.053921	79.071442	-9.384148	33.507450	-2.193888	0.000000	-2.768235	0.000000	0.000000	0.000000	-0.306240	-0.021307	-0.433080	0.000000	0.000000	2.000000	6.000000	0.000000
20391.887949	-0.057143	0.577231	0.053921	79.071442	-9.384148	33.507450	-2.193888	0.000000	-2.768235	0.000000	0.000000	0.000000	-0.306240	-0.021307	-0.433080	0.000000	0.000000	2.000000	6.000000	0.000000
20391.891283	-0.057143	0.577231	0.053921	79.133911	-9.534592	33.210705	-2.142848	0.000000	-2.696055	0.000000	0.000000	0.000000	-0.306240	-0.021307	-0.433080	0.000000	0.000000	2.000000	6.000000	0.000000
20391.894616	-0.058200	0.577196	0.052629	79.133911	-9.534592	33.210705	-2.142848	0.000000	-2.696055	0.000000	0.000000	0.000000	-0.316975	-0.010612	-0.387525	0.000000	0.000000	2.000000	6.000000	0.000000
20391.897949	-0.058200	0.577196	0.052629	79.133911	-9.534592	33.210705	-2.142848	0.000000	-2.696055	0.000000	0.000000	0.000000	-0.316975	-0.010612	-0.387525	0.000000	0.000000	2.000000	6.000000	0.000000
20391.901283	-0.058200	0.577196	0.052629	79.187080	-9.679898	32.860657	-2.090019	0.000000	-2.631468	0.000000	0.000000	0.000000	-0.316975	-0.010612	-0.387525	0.000000	0.000000	2.000000	6.000000	0.000000
20391.904616	-0.059235	0.577206	0.051410	79.187080	-9.679898	32.860657	-2.090019	0.000000	-2.631468	0.000000	0.000000	0.000000	-0.310521	0.002994	-0.365884	0.000000	0.000000	2.000000	6.000000	0.000000
20391.907949	-0.059235	0.577206	0.051410	79.187080	-9.679898	32.860657	-2.090019	0.000000	-2.631468	0.000000	0.000000	0.000000	-0.310521	0.002994	-0.365884	0.000000	0.000000	2.000000	6.000000	0.000000
20391.911283	-0.059235	0.577206	0.051410	79.234154	-9.803079	32.554615	-2.038266	0.000000	-2.570487	0.000000	0.000000	0.000000	-0.310521	0.002994	-0.365884	0.000000	0.000000	2.000000	6.000000	0.000000
20391.914616	-0.060228	0.577252	0.050288	79.234154	-9.803079	32.554615	-2.038266	0.000000	-2.570487	0.000000	0.000000	0.000000	-0.297865	0.013814	-0.336381	0.000000	0.000000	2.000000	6.000000	0.000000
20391.917949	-0.060228	0.577252	0.050288	79.234154	-9.803079	32.554615	-2.038266	0.000000	-2.570487	0.000000	0.000000	0.000000	-0.297865	0.013814	-0.336381	0.000000	0.000000	2.000000	6.000000	0.000000
20391.921283	-0.060228	0.577252	0.050288	79.274956	-9.924484	32.354076	-1.988622	0.000000	-2.514424	0.000000	0.000000	0.000000	-0.297865	0.013814	-0.336381	0.000000	0.000000	2.000000	6.000000	0.000000
20391.924616	-0.061221	0.577278	0.049211	79.274956	-9.924484	32.354076	-1.988622	0.000000	-2.514424	0.000000	0.000000	0.000000	-0.298123	0.007884	-0.323355	0.000000	0.000000	2.000000	6.000000	0.000000
20391.927949	-0.061221	0.577278	0.049211	79.274956	-9.924484	32.354076	-1.988622	0.000000	-2.514424	0.000000	0.000000	0.000000	-0.298123	0.007884	-0.323355	0.000000	0.000000	2.000000	6.000000	0.000000
20391.931283	-0.061221	0.577278	0.049211	79.315590	-10.058324	32.230728	-1.938935	0.000000	-2.460531	0.000000	0.000000	0.000000	-0.298123	0.007884	-0.323355	0.000000	0.000000	2.000000	6.000000	0.000000
20391.934616	-0.062169	0.577331	0.048192	79.315590	-10.058324	32.230728	-1.938935	0.000000	-2.460531	0.000000	0.000000	0.000000	-0.284451	0.016002	-0.305528	0.000000	0.000000	2.000000	6.000000	0.000000
20391.937949	-0.062169	0.577331	0.048192	79.315590	-10.058324	32.230728	-1.938935	0.000000	-2.460531	0.000000	0.000000	0.000000	-0.284451	0.016002	-0.305528	0.000000	0.000000	2.000000	6.000000	0.000000
20391.941283	-0.062169	0.577331	0.048192	79.353081	-10.185932	32.164051	-1.891526	0.000000	-2.409610	0.000000	0.000000	0.000000	-0.284451	0.016002	-0.305528	0.000000	0.000000	2.000000	6.000000	0.000000
20391.944616	-0.063090	0.577356	0.047181	79.353081	-10.185932	32.164051	-1.891526	0.000000	-2.409610	0.000000	0.000000	0.000000	-0.276294	0.007359	-0.303378	0.000000	0.000000	2.000000	6.000000	0.000000
20391.947949	-0.063090	0.577356	0.047181	79.353081	-10.185932	32.164051	-1.891526	0.000000	-2.409610	0.000000	0.000000	0.000000	-0.276294	0.007359	-0.303378	0.000000	0.000000	2.000000	6.000000	0.000000
20391.951283	-0.063090	0.577356	0.047181	79.393715	-10.311792	32.136261	-1.845477	0.000000	-2.359047	0.000000	0.000000	0.000000	-0.276294	0.007359	-0.303378	0.000000	0.000000	2.000000	6.000000	0.000000
20391.954616	-0.063992	0.577380	0.046233	79.393715	-10.311792	32.136261	-1.845477	0.000000	-2.359047	0.000000	0.000000	0.000000	-0.270333	0.007169	-0.284337	0.000000	0.000000	2.000000	6.000000	0.000000
20391.957949	-0.063992	0.577380	0.046233	79.393715	-10.311792	32.136261	-1.845477	0.000000	-2.359047	0.000000	0.000000	0.000000	-0.270333	0.007169	-0.284337	0.000000	0.000000	2.000000	6.000000	0.000000
20391.961283	-0.063992	0.577380	0.046233	79.434372	-10.435023	32.108410	-1.800422	0.000000	-2.311657	0.000000	0.000000	0.000000	-0.270333	0.007169	-0.284337	0.000000	0.000000	2.000000	6.000000	0.000000
20391.964616	-0.064866	0.577375	0.045293	79.434372	-10.435023	32.108410	-1.800422	0.000000	-2.311657	0.000000	0.000000	0.000000	-0.262351	-0.001356	-0.282086	0.000000	0.000000	2.000000	6.000000	0.000000
20391.967949	-0.064866	0.577375	0.045293	79.434372	-10.435023	32.108410	-1.800422	0.000000	-2.311657	0.000000	0.000000	0.000000	-0.262351	-0.001356	-0.282086	0.000000	0.000000	2.000000	6.000000	0.000000
20391.971283	-0.064866	0.577375	0.045293	79.474998	-10.555614	32.072456	-1.756696	0.000000	-2.264643	0.000000	0.000000	0.000000	-0.262351	-0.001356	-0.282086	0.000000	0.000000	2.000000	6.000000	0.000000
20391.974616	-0.065716	0.577361	0.044377	79.474998	-10.555614	32.072456	-1.756696	0.000000	-2.264643	0.000000	0.000000	0.000000	-0.255071	-0.004300	-0.274826	0.000000	0.000000	2.000000	6.000000	0.000000
20391.977949	-0.065716	0.577361	0.044377	79.474998	-10.555614	32.072456	-1.756696	0.000000	-2.264643	0.000000	0.000000	0.000000	-0.255071	-0.004300	-0.274826	0.000000	0.000000	2.000000	6.000000	0.000000
20391.981283	-0.065716	0.577361	0.044377	79.515602	-10.673590	31.988550	-1.714184	0.000000	-2.218838	0.000000	0.000000	0.000000	-0.255071	-0.004300	-0.274826	0.000000	0.000000	2.000000	6.000000	0.000000
20391.984616	-0.066540	0.577318	0.043468	79.515602	-10.673590	31.988550	-1.714184	0.000000	-2.218838	0.000000	0.000000	0.000000	-0.247208	-0.012771	-0.272494	0.000000	0.000000	2.000000	6.000000	0.000000
20391.987949	-0.066540	0.577318	0.043468	79.515602	-10.673590	31.988550	-1.714184	0.000000	-2.218838	0.000000	0.000000	0.000000	-0.247208	-0.012771	-0.272494	0.000000	0.000000	2.000000	6.000000	0.000000
20391.991283	-0.066540	0.577318	0.043468	79.559380	-10.789861	31.823835	-1.672983	0.000000	-2.173423	0.000000	0.000000	0.000000	-0.247208	-0.012771	-0.272494	0.000000	0.000000	2.000000	6.000000	0.000000
20391.994616	-0.067340	0.577294	0.042578	79.559380	-10.789861	31.823835	-1.672983	0.000000	-2.173423	0.000000	0.000000	0.000000	-0.239799	-0.007365	-0.267103	0.000000	0.000000	2.000000	6.000000	0.000000
20391.997949	-0.067340	0.577294	0.042578	79.559380	-10.789861	31.823835	-1.672983	0.000000	-2.173423	0.000000	0.000000	0.000000	-0.239799	-0.007365	-0.267103	0.000000	0.000000	2.000000	6.000000	0.000000
20392.001283	-0.067340	0.577294	0.042578	79.603142	-10.903538	31.579229	-1.633017	0.000000	-2.128906	0.000000	0.000000	0.000000	-0.239799	-0.007365	-0.267103	0.000000	0.000000	2.000000	6.000000	0.000000
20392.004616	-0.068116	0.577232	0.041719	79.603142	-10.903538	31.579229	-1.633017	0.000000	-2.128906	0.000000	0.000000	0.000000	-0.232993	-0.018473	-0.257764	0.000000	0.000000	2.000000	6.000000	0.000000
20392.007949	-0.068116	0.577232	0.041719	79.603142	-10.903538	31.579229	-1.633017	0.000000	-2.128906	0.000000	0.000000	0.000000	-0.232993	-0.018473	-0.257764	0.000000	0.000000	2.000000	6.000000	0.000000
20392.011283	-0.068116	0.577232	0.041719	79.646889	-11.017301	31.390371	-1.594185	0.000000	-2.085945	0.000000	0.000000	0.000000	-0.232993	-0.018473	-0.257764	0.000000	0.000000	2.000000	6.000000	0.000000
20392.014616	-0.068873	0.577152	0.040908	79.646889	-11.017301	31.390371	-1.594185	0.000000	-2.085945	0.000000	0.000000	0.000000	-0.226953	-0.023988	-0.243411	0.000000	0.000000	2.000000	6.000000	0.000000
20392.017949	-0.068873	0.577152	0.040908	79.646889	-11.017301	31.390371	-1.594185	0.000000	-2.085945	0.000000	0.000000	0.000000	-0.226953	-0.023988	-0.243411	0.000000	0.000000	2.000000	6.000000	0.000000
20392.021283	-0.068873	0.577152	0.040908	79.693779	-11.129403	31.264238	-1.556359	0.000000	-2.045377	0.000000	0.000000	0.000000	-0.226953	-0.023988	-0.243411	0.000000	0.000000	2.000000	6.000000	0.000000
20392.024616	-0.069646	0.577035	0.040058	79.693779	-11.129403	31.264238	-1.556359	0.000000	-2.045377	0.000000	0.000000	0.000000	-0.231851	-0.035184	-0.254827	0.000000	0.000000	2.000000	6.000000	0.000000
20392.027949	-0.069646	0.577035	0.040058	79.693779	-11.129403	31.264238	-1.556359	0.000000	-2.045377	0.000000	0.000000	0.000000	-0.231851	-0.035184	-0.254827	0.000000	0.000000	2.000000	6.000000	0.000000
20392.031283	-0.069646	0.577035	0.040058	79.746902	-11.243560	31.215816	-1.517717	0.000000	-2.002906	0.000000	0.000000	0.000000	-0.231851	-0.035184	-0.254827	0.000000	0.000000	2.000000	6.000000	0.000000
20392.034616	-0.070399	0.576900	0.039257	79.746902	-11.243560	31.215816	-1.517717	0.000000	-2.002906	0.000000	0.000000	0.000000	-0.225898	-0.040606	-0.240450	0.000000	0.000000	2.000000	6.000000	0.000000
20392.037949	-0.070399	0.576900	0.039257	79.746902	-11.243560	31.215816	-1.517717	0.000000	-2.002906	0.000000	0.000000	0.000000	-0.225898	-0.040606	-0.240450	0.000000	0.000000	2.000000	6.000000	0.000000
20392.041283	-0.070399	0.576900	0.039257	79.796913	-11.354218	31.192122	-1.480068	0.000000	-1.962831	0.000000	0.000000	0.000000	-0.225898	-0.040606	-0.240450	0.000000	0.000000	2.000000	6.000000	0.000000
20392.044616	-0.071126	0.576737	0.038463	79.796913	-11.354218	31.192122	-1.480068	0.000000	-1.962831	0.000000	0.000000	0.000000	-0.218337	-0.048887	-0.237956	0.000000	0.000000	2.000000	6.000000	0.000000
20392.047949	-0.071126	0.576737	0.038463	79.796913	-11.354218	31.192122	-1.480068	0.000000	-1.962831	0.000000	0.000000	0.000000	-0.218337	-0.048887	-0.237956	0.000000	0.000000	2.000000	6.000000	0.000000
20392.051283	-0.071126	0.576737	0.038463	79.853165	-11.464260	31.166294	-1.443678	0.000000	-1.923171	0.000000	0.000000	0.000000	-0.218337	-0.048887	-0.237956	0.000000	0.000000	2.000000	6.000000	0.000000
20392.054616	-0.071811	0.576556	0.037722	79.853165	-11.464260	31.166294	-1.443678	0.000000	-1.923171	0.000000	0.000000	0.000000	-0.205505	-0.054217	-0.222486	0.000000	0.000000	2.000000	6.000000	0.000000
20392.057949	-0.071811	0.576556	0.037722	79.853165	-11.464260	31.166294	-1.443678	0.000000	-1.923171	0.000000	0.000000	0.000000	-0.205505	-0.054217	-0.222486	0.000000	0.000000	2.000000	6.000000	0.000000
20392.061283	-0.071811	0.576556	0.037722	79.906303	-11.565351	31.141298	-1.409428	0.000000	-1.886090	0.000000	0.000000	0.000000	-0.205505	-0.054217	-0.222486	0.000000	0.000000	2.000000	6.000000	0.000000
20392.064616	-0.071811	0.576556	0.037722	79.906303	-11.565351	31.141298	-1.409428	0.000000	-1.886090	0.000000	0.000000	0.000000	-0.205505	-0.054217	-0.222486	0.000000	0.000000	2.000000	6.000000	0.000000
20392.067949	-0.072447	0.576375	0.036986	79.906303	-11.565351	31.141298	-1.409428	0.000000	-1.886090	0.000000	0.000000	0.000000	-0.190769	-0.054236	-0.220819	0.000000	0.000000	2.000000	6.000000	0.000000
20392.071283	-0.072983	0.576196	0.036392	79.945427	-11.648186	31.120920	-1.409428	0.000000	-1.886090	0.000000	0.000000	0.000000	-0.160590	-0.053780	-0.178234	0.000000	0.000000	2.000000	6.000000	0.000000
20392.074616	-0.072983	0.576196	0.036392	79.945427	-11.648186	31.120920	-1.409428	0.000000	-1.886090	0.000000	0.000000	0.000000	-0.160590	-0.053780	-0.178234	0.000000	0.000000	2.000000	6.000000	0.000000
20392.077949	-0.072983	0.576196	0.036392	79.945427	-11.648186	31.120920	-1.409428	0.000000	-1.886090	0.000000	0.000000	0.000000	-0.160590	-0.053780	-0.178234	0.000000	0.000000	2.000000	6.000000	0.000000
20392.081283	-0.072983	0.576196	0.036392	79.979271	-11.742153	31.102968	-1.350868	0.000000	-1.819581	0.000000	0.000000	0.000000	-0.160590	-0.053780	-0.178234	0.000000	0.000000	2.000000	6.000000	0.000000
20392.084616	-0.073610	0.576017	0.035783	79.979271	-11.742153	31.102968	-1.350868	0.000000	-1.819581	0.000000	0.000000	0.000000	-0.188252	-0.053752	-0.182677	0.000000	0.000000	2.000000	6.000000	0.000000
20392.087949	-0.073610	0.576017	0.035783	79.979271	-11.742153	31.102968	-1.350868	0.000000	-1.819581	0.000000	0.000000	0.000000	-0.188252	-0.053752	-0.182677	0.000000	0.000000	2.000000	6.000000	0.000000
20392.091283	-0.073610	0.576017	0.035783	79.995941	-11.816710	31.082850	-1.319492	0.000000	-1.789135	0.000000	0.000000	0.000000	-0.188252	-0.053752	-0.182677	0.000000	0.000000	2.000000	6.000000	0.000000
20392.094616	-0.074184	0.575866	0.035303	79.995941	-11.816710	31.082850	-1.319492	0.000000	-1.789135	0.000000	0.000000	0.000000	-0.172127	-0.045118	-0.143993	0.000000	0.000000	2.000000	6.000000	0.000000
20392.097949	-0.074184	0.575866	0.035303	79.995941	-11.816710	31.082850	-1.319492	0.000000	-1.789135	0.000000	0.000000	0.000000	-0.172127	-0.045118	-0.143993	0.000000	0.000000	2.000000	6.000000	0.000000
20392.101283	-0.074184	0.575866	0.035303	80.022591	-11.892975	31.026527	-1.290804	0.000000	-1.765136	0.000000	0.000000	0.000000	-0.172127	-0.045118	-0.143993	0.000000	0.000000	2.000000	6.000000	0.000000
20392.104616	-0.074184	0.575866	0.035303	80.022591	-11.892975	31.026527	-1.290804	0.000000	-1.765136	0.000000	0.000000	0.000000	-0.172127	-0.045118	-0.143993	0.000000	0.000000	2.000000	6.000000	0.000000
20392.107949	-0.074722	0.575735	0.034909	80.022591	-11.892975	31.026527	-1.290804	0.000000	-1.765136	0.000000	0.000000	0.000000	-0.161402	-0.039334	-0.118224	0.000000	0.000000	2.000000	6.000000	0.000000
20392.111283	-0.075180	0.575642	0.034625	80.044441	-11.959926	30.939518	-1.290804	0.000000	-1.765136	0.000000	0.000000	0.000000	-0.137555	-0.028065	-0.085239	0.000000	0.000000	2.000000	6.000000	0.000000
20392.114616	-0.075180	0.575642	0.034625	80.044441	-11.959926	30.939518	-1.290804	0.000000	-1.765136	0.000000	0.000000	0.000000	-0.137555	-0.028065	-0.085239	0.000000	0.000000	2.000000	6.000000	0.000000
20392.117949	-0.075180	0.575642	0.034625	80.044441	-11.959926	30.939518	-1.290804	0.000000	-1.765136	0.000000	0.000000	0.000000	-0.137555	-0.028065	-0.085239	0.000000	0.000000	2.000000	6.000000	0.000000
20392.121283	-0.075180	0.575642	0.034625	80.069481	-12.025201	30.835514	-1.240978	0.000000	-1.731226	0.000000	0.000000	0.000000	-0.137555	-0.028065	-0.085239	0.000000	0.000000	2.000000	6.000000	0.000000
20392.124616	-0.075642	0.575539	0.034363	80.069481	-12.025201	30.835514	-1.240978	0.000000	-1.731226	0.000000	0.000000	0.000000	-0.138472	-0.030680	-0.078452	0.000000	0.000000	2.000000	6.000000	0.000000
20392.127949	-0.075642	0.575539	0.034363	80.069481	-12.025201	30.835514	-1.240978	0.000000	-1.731226	0.000000	0.000000	0.000000	-0.138472	-0.030680	-0.078452	0.000000	0.000000	2.000000	6.000000	0.000000
20392.131283	-0.075642	0.575539	0.034363	80.094482	-12.093256	30.763344	-1.217900	0.000000	-1.718151	0.000000	0.000000	0.000000	-0.138472	-0.030680	-0.078452	0.000000	0.000000	2.000000	6.000000	0.000000
20392.134616	-0.076131	0.575401	0.034127	80.094482	-12.093256	30.763344	-1.217900	0.000000	-1.718151	0.000000	0.000000	0.000000	-0.146702	-0.041451	-0.070834	0.000000	0.000000	2.000000	6.000000	0.000000
20392.137949	-0.076131	0.575401	0.034127	80.094482	-12.093256	30.763344	-1.217900	0.000000	-1.718151	0.000000	0.000000	0.000000	-0.146702	-0.041451	-0.070834	0.000000	0.000000	2.000000	6.000000	0.000000
20392.141283	-0.076131	0.575401	0.034127	80.113243	-12.148402	30.741121	-1.193450	0.000000	-1.706345	0.000000	0.000000	0.000000	-0.146702	-0.041451	-0.070834	0.000000	0.000000	2.000000	6.000000	0.000000
20392.144616	-0.076131	0.575401	0.034127	80.113243	-12.148402	30.741121	-1.193450	0.000000	-1.706345	0.000000	0.000000	0.000000	-0.146702	-0.041451	-0.070834	0.000000	0.000000	2.000000	6.000000	0.000000
20392.147949	-0.076506	0.575281	0.033925	80.113243	-12.148402	30.741121	-1.193450	0.000000	-1.706345	0.000000	0.000000	0.000000	-0.112391	-0.035945	-0.060530	0.000000	0.000000	2.000000	6.000000	0.000000
20392.151283	-0.076506	0.575281	0.033925	80.135063	-12.196440	30.733747	-1.193450	0.000000	-1.706345	0.000000	0.000000	0.000000	-0.112391	-0.035945	-0.060530	0.000000	0.000000	2.000000	6.000000	0.000000
20392.154616	-0.076506	0.575281	0.033925	80.135063	-12.196440	30.733747	-1.193450	0.000000	-1.706345	0.000000	0.000000	0.000000	-0.112391	-0.035945	-0.060530	0.000000	0.000000	2.000000	6.000000	0.000000
20392.157949	-0.076506	0.575281	0.033925	80.135063	-12.196440	30.733747	-1.193450	0.000000	-1.706345	0.000000	0.000000	0.000000	-0.112391	-0.035945	-0.060530	0.000000	0.000000	2.000000	6.000000	0.000000
20392.161283	-0.077211	0.575033	0.033551	80.159271	-12.248170	30.725430	-1.174718	0.000000	-1.696257	0.000000	0.000000	0.000000	-0.211635	-0.074473	-0.112229	0.000000	0.000000	2.000000	6.000000	0.000000
20392.164616	-0.077211	0.575033	0.033551	80.159271	-12.248170	30.725430	-1.174718	0.000000	-1.696257	0.000000	0.000000	0.000000	-0.211635	-0.074473	-0.112229	0.000000	0.000000	2.000000	6.000000	0.000000
20392.167949	-0.077211	0.575033	0.033551	80.159271	-12.248170	30.725430	-1.174718	0.000000	-1.696257	0.000000	0.000000	0.000000	-0.211635	-0.074473	-0.112229	0.000000	0.000000	2.000000	6.000000	0.000000
20392.171283	-0.077211	0.575033	0.033551	80.184258	-12.300068	30.716928	-1.139445	0.000000	-1.677552	0.000000	0.000000	0.000000	-0.211635	-0.074473	-0.112229	0.000000	0.000000	2.000000	6.000000	0.000000
20392.174616	-0.077563	0.574886	0.033358	80.184258	-12.300068	30.716928	-1.139445	0.000000	-1.677552	0.000000	0.000000	0.000000	-0.105462	-0.044034	-0.057810	0.000000	0.000000	2.000000	6.000000	0.000000
20392.177949	-0.077563	0.574886	0.033358	80.184258	-12.300068	30.716928	-1.139445	0.000000	-1.677552	0.000000	0.000000	0.000000	-0.105462	-0.044034	-0.057810	0.000000	0.000000	2.000000	6.000000	0.000000
20392.181283	-0.077563	0.574886	0.033358	80.209267	-12.349254	30.708414	-1.121868	0.000000	-1.667917	0.000000	0.000000	0.000000	-0.105462	-0.044034	-0.057810	0.000000	0.000000	2.000000	6.000000	0.000000
20392.184616	-0.077563	0.574886	0.033358	80.209267	-12.349254	30.708414	-1.121868	0.000000	-1.667917	0.000000	0.000000	0.000000	-0.105462	-0.044034	-0.057810	0.000000	0.000000	2.000000	6.000000	0.000000
20392.187949	-0.077887	0.574748	0.033146	80.209267	-12.349254	30.708414	-1.121868	0.000000	-1.667917	0.000000	0.000000	0.000000	-0.097300	-0.041374	-0.063721	0.000000	0.000000	2.000000	6.000000	0.000000
20392.191283	-0.078208	0.574592	0.032916	80.237366	-12.399562	30.698761	-1.121868	0.000000	-1.667917	0.000000	0.000000	0.000000	-0.096415	-0.046853	-0.068831	0.000000	0.000000	2.000000	6.000000	0.000000
20392.194616	-0.078208	0.574592	0.032916	80.237366	-12.399562	30.698761	-1.121868	0.000000	-1.667917	0.000000	0.000000	0.000000	-0.096415	-0.046853	-0.068831	0.000000	0.000000	2.000000	6.000000	0.000000
20392.197949	-0.078208	0.574592	0.032916	80.237366	-12.399562	30.698761	-1.121868	0.000000	-1.667917	0.000000	0.000000	0.000000	-0.096415	-0.046853	-0.068831	0.000000	0.000000	2.000000	6.000000	0.000000
20392.201283	-0.078208	0.574592	0.032916	80.268654	-12.451005	30.687988	-1.089583	0.000000	-1.645825	0.000000	0.000000	0.000000	-0.096415	-0.046853	-0.068831	0.000000	0.000000	2.000000	6.000000	0.000000
20392.204616	-0.078501	0.574399	0.032657	80.268654	-12.451005	30.687988	-1.089583	0.000000	-1.645825	0.000000	0.000000	0.000000	-0.087738	-0.057846	-0.077859	0.000000	0.000000	2.000000	6.000000	0.000000
20392.207949	-0.078501	0.574399	0.032657	80.268654	-12.451005	30.687988	-1.089583	0.000000	-1.645825	0.000000	0.000000	0.000000	-0.087738	-0.057846	-0.077859	0.000000	0.000000	2.000000	6.000000	0.000000
20392.211283	-0.078501	0.574399	0.032657	80.315498	-12.505133	30.671665	-1.074960	0.000000	-1.632848	0.000000	0.000000	0.000000	-0.087738	-0.057846	-0.077859	0.000000	0.000000	2.000000	6.000000	0.000000
20392.214616	-0.078501	0.574399	0.032657	80.315498	-12.505133	30.671665	-1.074960	0.000000	-1.632848	0.000000	0.000000	0.000000	-0.087738	-0.057846	-0.077859	0.000000	0.000000	2.000000	6.000000	0.000000
20392.217949	-0.078785	0.574152	0.032347	80.315498	-12.505133	30.671665	-1.074960	0.000000	-1.632848	0.000000	0.000000	0.000000	-0.085209	-0.074268	-0.093045	0.000000	0.000000	2.000000	6.000000	0.000000
20392.221283	-0.078972	0.573913	0.032028	80.359283	-12.547490	30.656317	-1.074960	0.000000	-1.632848	0.000000	0.000000	0.000000	-0.056098	-0.071601	-0.095575	0.000000	0.000000	2.000000	6.000000	0.000000
20392.224616	-0.078972	0.573913	0.032028	80.359283	-12.547490	30.656317	-1.074960	0.000000	-1.632848	0.000000	0.000000	0.000000	-0.056098	-0.071601	-0.095575	0.000000	0.000000	2.000000	6.000000	0.000000
20392.227949	-0.078972	0.573913	0.032028	80.359283	-12.547490	30.656317	-1.074960	0.000000	-1.632848	0.000000	0.000000	0.000000	-0.056098	-0.071601	-0.095575	0.000000	0.000000	2.000000	6.000000	0.000000
20392.231283	-0.078972	0.573913	0.032028	80.415504	-12.594357	30.636353	-1.051408	0.000000	-1.601411	0.000000	0.000000	0.000000	-0.056098	-0.071601	-0.095575	0.000000	0.000000	2.000000	6.000000	0.000000
20392.234616	-0.079141	0.573592	0.031602	80.415504	-12.594357	30.636353	-1.051408	0.000000	-1.601411	0.000000	0.000000	0.000000	-0.050802	-0.096317	-0.127787	0.000000	0.000000	2.000000	6.000000	0.000000
20392.237949	-0.079141	0.573592	0.031602	80.415504	-12.594357	30.636353	-1.051408	0.000000	-1.601411	0.000000	0.000000	0.000000	-0.050802	-0.096317	-0.127787	0.000000	0.000000	2.000000	6.000000	0.000000
20392.241283	-0.079234	0.573262	0.031147	80.477997	-12.635532	30.613918	-1.042941	0.000000	-1.580114	0.000000	0.000000	0.000000	-0.027859	-0.099086	-0.136496	0.000000	0.000000	2.000000	6.000000	0.000000
20392.244616	-0.079234	0.573262	0.031147	80.477997	-12.635532	30.613918	-1.042941	0.000000	-1.580114	0.000000	0.000000	0.000000	-0.027859	-0.099086	-0.136496	0.000000	0.000000	2.000000	6.000000	0.000000
20392.247949	-0.079234	0.573262	0.031147	80.477997	-12.635532	30.613918	-1.042941	0.000000	-1.580114	0.000000	0.000000	0.000000	-0.027859	-0.099086	-0.136496	0.000000	0.000000	2.000000	6.000000	0.000000
20392.251283	-0.079234	0.573262	0.031147	80.546745	-12.681979	30.588877	-1.038298	0.000000	-1.557364	0.000000	0.000000	0.000000	-0.027859	-0.099086	-0.136496	0.000000	0.000000	2.000000	6.000000	0.000000
20392.254616	-0.079314	0.572913	0.030612	80.546745	-12.681979	30.588877	-1.038298	0.000000	-1.557364	0.000000	0.000000	0.000000	-0.023856	-0.104650	-0.160578	0.000000	0.000000	2.000000	6.000000	0.000000
20392.257949	-0.079314	0.572913	0.030612	80.546745	-12.681979	30.588877	-1.038298	0.000000	-1.557364	0.000000	0.000000	0.000000	-0.023856	-0.104650	-0.160578	0.000000	0.000000	2.000000	6.000000	0.000000
20392.261283	-0.079314	0.572913	0.030612	80.612358	-12.722197	30.564672	-1.034322	0.000000	-1.530601	0.000000	0.000000	0.000000	-0.023856	-0.104650	-0.160578	0.000000	0.000000	2.000000	6.000000	0.000000
20392.264616	-0.079392	0.572592	0.030070	80.612358	-12.722197	30.564672	-1.034322	0.000000	-1.530601	0.000000	0.000000	0.000000	-0.023426	-0.096431	-0.162591	0.000000	0.000000	2.000000	6.000000	0.000000
20392.267949	-0.079392	0.572592	0.030070	80.612358	-12.722197	30.564672	-1.034322	0.000000	-1.530601	0.000000	0.000000	0.000000	-0.023426	-0.096431	-0.162591	0.000000	0.000000	2.000000	6.000000	0.000000
20392.271283	-0.079392	0.572592	0.030070	80.671715	-12.757722	30.534460	-1.030417	0.000000	-1.503503	0.000000	0.000000	0.000000	-0.023426	-0.096431	-0.162591	0.000000	0.000000	2.000000	6.000000	0.000000
20392.274616	-0.079392	0.572592	0.030070	80.671715	-12.757722	30.534460	-1.030417	0.000000	-1.503503	0.000000	0.000000	0.000000	-0.023426	-0.096431	-0.162591	0.000000	0.000000	2.000000	6.000000	0.000000
20392.277949	-0.079405	0.572307	0.029573	80.671715	-12.757722	30.534460	-1.030417	0.000000	-1.503503	0.000000	0.000000	0.000000	-0.004153	-0.085416	-0.149203	0.000000	0.000000	2.000000	6.000000	0.000000
20392.281283	-0.079440	0.571977	0.029061	80.732719	-12.791032	30.511675	-1.030417	0.000000	-1.503503	0.000000	0.000000	0.000000	-0.010481	-0.098837	-0.153658	0.000000	0.000000	2.000000	6.000000	0.000000
20392.284616	-0.079440	0.571977	0.029061	80.732719	-12.791032	30.511675	-1.030417	0.000000	-1.503503	0.000000	0.000000	0.000000	-0.010481	-0.098837	-0.153658	0.000000	0.000000	2.000000	6.000000	0.000000
20392.287949	-0.079440	0.571977	0.029061	80.732719	-12.791032	30.511675	-1.030417	0.000000	-1.503503	0.000000	0.000000	0.000000	-0.010481	-0.098837	-0.153658	0.000000	0.000000	2.000000	6.000000	0.000000
20392.291283	-0.079440	0.571977	0.029061	80.767502	-12.810101	30.500299	-1.027979	0.000000	-1.453026	0.000000	0.000000	0.000000	-0.010481	-0.098837	-0.153658	0.000000	0.000000	2.000000	6.000000	0.000000
20392.294616	-0.079412	0.571658	0.028599	80.767502	-12.810101	30.500299	-1.027979	0.000000	-1.453026	0.000000	0.000000	0.000000	0.008402	-0.095935	-0.138389	0.000000	0.000000	2.000000	6.000000	0.000000
20392.297949	-0.079412	0.571658	0.028599	80.767502	-12.810101	30.500299	-1.027979	0.000000	-1.453026	0.000000	0.000000	0.000000	0.008402	-0.095935	-0.138389	0.000000	0.000000	2.000000	6.000000	0.000000
20392.301283	-0.079412	0.571658	0.028599	80.769203	-12.805338	30.504292	-1.029379	0.000000	-1.429961	0.000000	0.000000	0.000000	0.008402	-0.095935	-0.138389	0.000000	0.000000	2.000000	6.000000	0.000000
20392.304616	-0.079333	0.571302	0.028111	80.769203	-12.805338	30.504292	-1.029379	0.000000	-1.429961	0.000000	0.000000	0.000000	0.023934	-0.106697	-0.146414	0.000000	0.000000	2.000000	6.000000	0.000000
20392.307949	-0.079333	0.571302	0.028111	80.769203	-12.805338	30.504292	-1.029379	0.000000	-1.429961	0.000000	0.000000	0.000000	0.023934	-0.106697	-0.146414	0.000000	0.000000	2.000000	6.000000	0.000000
20392.311283	-0.079333	0.571302	0.028111	80.735374	-12.779861	30.523529	-1.033368	0.000000	-1.405559	0.000000	0.000000	0.000000	0.023934	-0.106697	-0.146414	0.000000	0.000000	2.000000	6.000000	0.000000
20392.314616	-0.079333	0.571302	0.028111	80.735374	-12.779861	30.523529	-1.033368	0.000000	-1.405559	0.000000	0.000000	0.000000	0.023934	-0.106697	-0.146414	0.000000	0.000000	2.000000	6.000000	0.000000
20392.317949	-0.079222	0.571010	0.027721	80.735374	-12.779861	30.523529	-1.033368	0.000000	-1.405559	0.000000	0.000000	0.000000	0.033307	-0.087450	-0.117014	0.000000	0.000000	2.000000	6.000000	0.000000
20392.321283	-0.079222	0.571010	0.027721	80.693779	-12.748584	30.545822	-1.033368	0.000000	-1.405559	0.000000	0.000000	0.000000	0.033307	-0.087450	-0.117014	0.000000	0.000000	2.000000	6.000000	0.000000
20392.324616	-0.079222	0.571010	0.027721	80.693779	-12.748584	30.545822	-1.033368	0.000000	-1.405559	0.000000	0.000000	0.000000	0.033307	-0.087450	-0.117014	0.000000	0.000000	2.000000	6.000000	0.000000
20392.327949	-0.079222	0.571010	0.027721	80.693779	-12.748584	30.545822	-1.033368	0.000000	-1.405559	0.000000	0.000000	0.000000	0.033307	-0.087450	-0.117014	0.000000	0.000000	2.000000	6.000000	0.000000
20392.331283	-0.078974	0.570528	0.027073	80.661247	-12.722290	30.563276	-1.038919	0.000000	-1.386056	0.000000	0.000000	0.000000	0.074268	-0.144664	-0.194561	0.000000	0.000000	2.000000	6.000000	0.000000
20392.334616	-0.078974	0.570528	0.027073	80.661247	-12.722290	30.563276	-1.038919	0.000000	-1.386056	0.000000	0.000000	0.000000	0.074268	-0.144664	-0.194561	0.000000	0.000000	2.000000	6.000000	0.000000
20392.337949	-0.078974	0.570528	0.027073	80.661247	-12.722290	30.563276	-1.038919	0.000000	-1.386056	0.000000	0.000000	0.000000	0.074268	-0.144664	-0.194561	0.000000	0.000000	2.000000	6.000000	0.000000
20392.341283	-0.078974	0.570528	0.027073	80.626488	-12.697844	30.581633	-1.051297	0.000000	-1.353629	0.000000	0.000000	0.000000	0.074268	-0.144664	-0.194561	0.000000	0.000000	2.000000	6.000000	0.000000
20392.344616	-0.078878	0.570301	0.026773	80.626488	-12.697844	30.581633	-1.051297	0.000000	-1.353629	0.000000	0.000000	0.000000	0.028819	-0.068137	-0.089948	0.000000	0.000000	2.000000	6.000000	0.000000
20392.347949	-0.078878	0.570301	0.026773	80.626488	-12.697844	30.581633	-1.051297	0.000000	-1.353629	0.000000	0.000000	0.000000	0.028819	-0.068137	-0.089948	0.000000	0.000000	2.000000	6.000000	0.000000
20392.351283	-0.078878	0.570301	0.026773	80.611626	-12.685295	30.590908	-1.056100	0.000000	-1.338638	0.000000	0.000000	0.000000	0.028819	-0.068137	-0.089948	0.000000	0.000000	2.000000	6.000000	0.000000
20392.354616	-0.078878	0.570301	0.026773	80.611626	-12.685295	30.590908	-1.056100	0.000000	-1.338638	0.000000	0.000000	0.000000	0.028819	-0.068137	-0.089948	0.000000	0.000000	2.000000	6.000000	0.000000
20392.357949	-0.078804	0.570101	0.026463	80.611626	-12.685295	30.590908	-1.056100	0.000000	-1.338638	0.000000	0.000000	0.000000	0.022223	-0.060049	-0.092959	0.000000	0.000000	2.000000	6.000000	0.000000
20392.361283	-0.078736	0.569910	0.026193	80.630661	-12.688010	30.585192	-1.056100	0.000000	-1.338638	0.000000	0.000000	0.000000	0.020259	-0.057205	-0.080970	0.000000	0.000000	2.000000	6.000000	0.000000
20392.364616	-0.078736	0.569910	0.026193	80.630661	-12.688010	30.585192	-1.056100	0.000000	-1.338638	0.000000	0.000000	0.000000	0.020259	-0.057205	-0.080970	0.000000	0.000000	2.000000	6.000000	0.000000
20392.367949	-0.078736	0.569910	0.026193	80.630661	-12.688010	30.585192	-1.056100	0.000000	-1.338638	0.000000	0.000000	0.000000	0.020259	-0.057205	-0.080970	0.000000	0.000000	2.000000	6.000000	0.000000
20392.371283	-0.078736	0.569910	0.026193	80.665314	-12.672163	30.603373	-1.063180	0.000000	-1.309650	0.000000	0.000000	0.000000	0.020259	-0.057205	-0.080970	0.000000	0.000000	2.000000	6.000000	0.000000
20392.374616	-0.078679	0.569720	0.025986	80.665314	-12.672163	30.603373	-1.063180	0.000000	-1.309650	0.000000	0.000000	0.000000	0.017168	-0.056967	-0.062035	0.000000	0.000000	2.000000	6.000000	0.000000
20392.377949	-0.078679	0.569720	0.025986	80.665314	-12.672163	30.603373	-1.063180	0.000000	-1.309650	0.000000	0.000000	0.000000	0.017168	-0.056967	-0.062035	0.000000	0.000000	2.000000	6.000000	0.000000
20392.381283	-0.078679	0.569720	0.025986	80.698532	-12.503540	30.798437	-1.066042	0.000000	-1.299310	0.000000	0.000000	0.000000	0.017168	-0.056967	-0.062035	0.000000	0.000000	2.000000	6.000000	0.000000
20392.384616	-0.078679	0.569720	0.025986	80.698532	-12.503540	30.798437	-1.066042	0.000000	-1.299310	0.000000	0.000000	0.000000	0.017168	-0.056967	-0.062035	0.000000	0.000000	2.000000	6.000000	0.000000
20392.387949	-0.078556	0.569549	0.025808	80.698532	-12.503540	30.798437	-1.066042	0.000000	-1.299310	0.000000	0.000000	0.000000	0.036968	-0.051523	-0.053599	0.000000	0.000000	2.000000	6.000000	0.000000
20392.391283	-0.078556	0.569549	0.025808	80.725655	-12.300412	31.027807	-1.066042	0.000000	-1.299310	0.000000	0.000000	0.000000	0.036968	-0.051523	-0.053599	0.000000	0.000000	2.000000	6.000000	0.000000
20392.394616	-0.078556	0.569549	0.025808	80.725655	-12.300412	31.027807	-1.066042	0.000000	-1.299310	0.000000	0.000000	0.000000	0.036968	-0.051523	-0.053599	0.000000	0.000000	2.000000	6.000000	0.000000
20392.397949	-0.078556	0.569549	0.025808	80.725655	-12.300412	31.027807	-1.066042	0.000000	-1.299310	0.000000	0.000000	0.000000	0.036968	-0.051523	-0.053599	0.000000	0.000000	2.000000	6.000000	0.000000
20392.401283	-0.078284	0.569305	0.025583	80.749016	-12.144341	31.197023	-1.072203	0.000000	-1.290377	0.000000	0.000000	0.000000	0.081533	-0.073120	-0.067420	0.000000	0.000000	2.000000	6.000000	0.000000
20392.404616	-0.078284	0.569305	0.025583	80.749016	-12.144341	31.197023	-1.072203	0.000000	-1.290377	0.000000	0.000000	0.000000	0.081533	-0.073120	-0.067420	0.000000	0.000000	2.000000	6.000000	0.000000
20392.407949	-0.078284	0.569305	0.025583	80.749016	-12.144341	31.197023	-1.072203	0.000000	-1.290377	0.000000	0.000000	0.000000	0.081533	-0.073120	-0.067420	0.000000	0.000000	2.000000	6.000000	0.000000
20392.411283	-0.078284	0.569305	0.025583	80.761841	-12.097328	31.234610	-1.085792	0.000000	-1.279141	0.000000	0.000000	0.000000	0.081533	-0.073120	-0.067420	0.000000	0.000000	2.000000	6.000000	0.000000
20392.414616	-0.078132	0.569242	0.025514	80.761841	-12.097328	31.234610	-1.085792	0.000000	-1.279141	0.000000	0.000000	0.000000	0.045690	-0.019028	-0.020737	0.000000	0.000000	2.000000	6.000000	0.000000
20392.417949	-0.078132	0.569242	0.025514	80.761841	-12.097328	31.234610	-1.085792	0.000000	-1.279141	0.000000	0.000000	0.000000	0.045690	-0.019028	-0.020737	0.000000	0.000000	2.000000	6.000000	0.000000
20392.421283	-0.078132	0.569242	0.025514	80.768112	-12.088412	31.232639	-1.093407	0.000000	-1.275685	0.000000	0.000000	0.000000	0.045690	-0.019028	-0.020737	0.000000	0.000000	2.000000	6.000000	0.000000
20392.424616	-0.078132	0.569242	0.025514	80.768112	-12.088412	31.232639	-1.093407	0.000000	-1.275685	0.000000	0.000000	0.000000	0.045690	-0.019028	-0.020737	0.000000	0.000000	2.000000	6.000000	0.000000
20392.427949	-0.078012	0.569205	0.025498	80.768112	-12.088412	31.232639	-1.093407	0.000000	-1.275685	0.000000	0.000000	0.000000	0.036029	-0.010824	-0.004685	0.000000	0.000000	2.000000	6.000000	0.000000
20392.431283	-0.078012	0.569205	0.025498	80.771332	-12.067129	31.242046	-1.093407	0.000000	-1.275685	0.000000	0.000000	0.000000	0.036029	-0.010824	-0.004685	0.000000	0.000000	2.000000	6.000000	0.000000
20392.434616	-0.078012	0.569205	0.025498	80.771332	-12.067129	31.242046	-1.093407	0.000000	-1.275685	0.000000	0.000000	0.000000	0.036029	-0.010824	-0.004685	0.000000	0.000000	2.000000	6.000000	0.000000
20392.437949	-0.078012	0.569205	0.025498	80.771332	-12.067129	31.242046	-1.093407	0.000000	-1.275685	0.000000	0.000000	0.000000	0.036029	-0.010824	-0.004685	0.000000	0.000000	2.000000	6.000000	0.000000
20392.441283	-0.077776	0.569196	0.025495	80.771645	-12.016139	31.283674	-1.099411	0.000000	-1.274904	0.000000	0.000000	0.000000	0.070686	-0.002789	-0.000965	0.000000	0.000000	2.000000	6.000000	0.000000
20392.444616	-0.077776	0.569196	0.025495	80.771645	-12.016139	31.283674	-1.099411	0.000000	-1.274904	0.000000	0.000000	0.000000	0.070686	-0.002789	-0.000965	0.000000	0.000000	2.000000	6.000000	0.000000
20392.447949	-0.077776	0.569196	0.025495	80.771645	-12.016139	31.283674	-1.099411	0.000000	-1.274904	0.000000	0.000000	0.000000	0.070686	-0.002789	-0.000965	0.000000	0.000000	2.000000	6.000000	0.000000
20392.451283	-0.077776	0.569196	0.025495	80.772461	-11.915856	31.387739	-1.111192	0.000000	-1.274743	0.000000	0.000000	0.000000	0.070686	-0.002789	-0.000965	0.000000	0.000000	2.000000	6.000000	0.000000
20392.454616	-0.077635	0.569205	0.025494	80.772461	-11.915856	31.387739	-1.111192	0.000000	-1.274743	0.000000	0.000000	0.000000	0.042362	0.002601	-0.000296	0.000000	0.000000	2.000000	6.000000	0.000000
20392.457949	-0.077635	0.569205	0.025494	80.772461	-11.915856	31.387739	-1.111192	0.000000	-1.274743	0.000000	0.000000	0.000000	0.042362	0.002601	-0.000296	0.000000	0.000000	2.000000	6.000000	0.000000
20392.461283	-0.077635	0.569205	0.025494	80.773605	-11.778153	31.533474	-1.118253	0.000000	-1.274693	0.000000	0.000000	0.000000	0.042362	0.002601	-0.000296	0.000000	0.000000	2.000000	6.000000	0.000000
20392.464616	-0.077635	0.569205	0.025494	80.773605	-11.778153	31.533474	-1.118253	0.000000	-1.274693	0.000000	0.000000	0.000000	0.042362	0.002601	-0.000296	0.000000	0.000000	2.000000	6.000000	0.000000
20392.467949	-0.077517	0.569214	0.025489	80.773605	-11.778153	31.533474	-1.118253	0.000000	-1.274693	0.000000	0.000000	0.000000	0.035483	0.002608	-0.001413	0.000000	0.000000	2.000000	6.000000	0.000000
20392.471283	-0.077517	0.569214	0.025489	80.774612	-11.643139	31.679213	-1.118253	0.000000	-1.274693	0.000000	0.000000	0.000000	0.035483	0.002608	-0.001413	0.000000	0.000000	2.000000	6.000000	0.000000
20392.474616	-0.077517	0.569214	0.025489	80.774612	-11.643139	31.679213	-1.118253	0.000000	-1.274693	0.000000	0.000000	0.000000	0.035483	0.002608	-0.001413	0.000000	0.000000	2.000000	6.000000	0.000000
20392.477949	-0.077517	0.569214	0.025489	80.774612	-11.643139	31.679213	-1.118253	0.000000	-1.274693	0.000000	0.000000	0.000000	0.035483	0.002608	-0.001413	0.000000	0.000000	2.000000	6.000000	0.000000
20392.481283	-0.077288	0.569266	0.025383	80.775246	-11.565601	31.762522	-1.124167	0.000000	-1.274458	0.000000	0.000000	0.000000	0.068533	0.015635	-0.031701	0.000000	0.000000	2.000000	6.000000	0.000000
20392.484616	-0.077288	0.569266	0.025383	80.775246	-11.565601	31.762522	-1.124167	0.000000	-1.274458	0.000000	0.000000	0.000000	0.068533	0.015635	-0.031701	0.000000	0.000000	2.000000	6.000000	0.000000
20392.487949	-0.077288	0.569266	0.025383	80.775246	-11.565601	31.762522	-1.124167	0.000000	-1.274458	0.000000	0.000000	0.000000	0.068533	0.015635	-0.031701	0.000000	0.000000	2.000000	6.000000	0.000000
20392.491283	-0.077288	0.569266	0.025383	80.778404	-11.558270	31.761705	-1.135589	0.000000	-1.269174	0.000000	0.000000	0.000000	0.068533	0.015635	-0.031701	0.000000	0.000000	2.000000	6.000000	0.000000
20392.494616	-0.077217	0.569300	0.025235	80.778404	-11.558270	31.761705	-1.135589	0.000000	-1.269174	0.000000	0.000000	0.000000	0.021227	0.010224	-0.044552	0.000000	0.000000	2.000000	6.000000	0.000000
20392.497949	-0.077217	0.569300	0.025235	80.778404	-11.558270	31.761705	-1.135589	0.000000	-1.269174	0.000000	0.000000	0.000000	0.021227	0.010224	-0.044552	0.000000	0.000000	2.000000	6.000000	0.000000
20392.501283	-0.077167	0.569316	0.025066	80.784630	-11.557195	31.760017	-1.139127	0.000000	-1.261749	0.000000	0.000000	0.000000	0.015172	0.004793	-0.050785	0.000000	0.000000	2.000000	6.000000	0.000000
20392.504616	-0.077167	0.569316	0.025066	80.784630	-11.557195	31.760017	-1.139127	0.000000	-1.261749	0.000000	0.000000	0.000000	0.015172	0.004793	-0.050785	0.000000	0.000000	2.000000	6.000000	0.000000
20392.507949	-0.077167	0.569316	0.025066	80.784630	-11.557195	31.760017	-1.139127	0.000000	-1.261749	0.000000	0.000000	0.000000	0.015172	0.004793	-0.050785	0.000000	0.000000	2.000000	6.000000	0.000000
20392.511283	-0.077167	0.569316	0.025066	80.790939	-11.550160	31.768770	-1.141655	0.000000	-1.253285	0.000000	0.000000	0.000000	0.015172	0.004793	-0.050785	0.000000	0.000000	2.000000	6.000000	0.000000
20392.514616	-0.077132	0.569349	0.024846	80.790939	-11.550160	31.768770	-1.141655	0.000000	-1.253285	0.000000	0.000000	0.000000	0.010524	0.009980	-0.065771	0.000000	0.000000	2.000000	6.000000	0.000000
20392.517949	-0.077132	0.569349	0.024846	80.790939	-11.550160	31.768770	-1.141655	0.000000	-1.253285	0.000000	0.000000	0.000000	0.010524	0.009980	-0.065771	0.000000	0.000000	2.000000	6.000000	0.000000
20392.521283	-0.077132	0.569349	0.024846	80.797409	-11.525748	31.798372	-1.143409	0.000000	-1.242323	0.000000	0.000000	0.000000	0.010524	0.009980	-0.065771	0.000000	0.000000	2.000000	6.000000	0.000000
20392.524616	-0.077132	0.569349	0.024846	80.797409	-11.525748	31.798372	-1.143409	0.000000	-1.242323	0.000000	0.000000	0.000000	0.010524	0.009980	-0.065771	0.000000	0.000000	2.000000	6.000000	0.000000
20392.527949	-0.077090	0.569373	0.024587	80.797409	-11.525748	31.798372	-1.143409	0.000000	-1.242323	0.000000	0.000000	0.000000	0.012459	0.007143	-0.077850	0.000000	0.000000	2.000000	6.000000	0.000000
20392.531283	-0.077090	0.569373	0.024587	80.807030	-11.502108	31.827213	-1.143409	0.000000	-1.242323	0.000000	0.000000	0.000000	0.012459	0.007143	-0.077850	0.000000	0.000000	2.000000	6.000000	0.000000
20392.534616	-0.077090	0.569373	0.024587	80.807030	-11.502108	31.827213	-1.143409	0.000000	-1.242323	0.000000	0.000000	0.000000	0.012459	0.007143	-0.077850	0.000000	0.000000	2.000000	6.000000	0.000000
20392.537949	-0.077090	0.569373	0.024587	80.807030	-11.502108	31.827213	-1.143409	0.000000	-1.242323	0.000000	0.000000	0.000000	0.012459	0.007143	-0.077850	0.000000	0.000000	2.000000	6.000000	0.000000
20392.541283	-0.076981	0.569429	0.024048	80.818748	-11.493822	31.834454	-1.145486	0.000000	-1.229348	0.000000	0.000000	0.000000	0.032883	0.016799	-0.161589	0.000000	0.000000	2.000000	6.000000	0.000000
20392.544616	-0.076981	0.569429	0.024048	80.818748	-11.493822	31.834454	-1.145486	0.000000	-1.229348	0.000000	0.000000	0.000000	0.032883	0.016799	-0.161589	0.000000	0.000000	2.000000	6.000000	0.000000
20392.547949	-0.076981	0.569429	0.024048	80.818748	-11.493822	31.834454	-1.145486	0.000000	-1.229348	0.000000	0.000000	0.000000	0.032883	0.016799	-0.161589	0.000000	0.000000	2.000000	6.000000	0.000000
20392.551283	-0.076981	0.569429	0.024048	80.831276	-11.491636	31.831154	-1.150966	0.000000	-1.202417	0.000000	0.000000	0.000000	0.032883	0.016799	-0.161589	0.000000	0.000000	2.000000	6.000000	0.000000
20392.554616	-0.076886	0.569470	0.023750	80.831276	-11.491636	31.831154	-1.150966	0.000000	-1.202417	0.000000	0.000000	0.000000	0.028378	0.012240	-0.089595	0.000000	0.000000	2.000000	6.000000	0.000000
20392.557949	-0.076886	0.569470	0.023750	80.831276	-11.491636	31.831154	-1.150966	0.000000	-1.202417	0.000000	0.000000	0.000000	0.028378	0.012240	-0.089595	0.000000	0.000000	2.000000	6.000000	0.000000
20392.561283	-0.076886	0.569470	0.023750	80.843803	-11.489468	31.827879	-1.155696	0.000000	-1.187484	0.000000	0.000000	0.000000	0.028378	0.012240	-0.089595	0.000000	0.000000	2.000000	6.000000	0.000000
20392.564616	-0.076886	0.569470	0.023750	80.843803	-11.489468	31.827879	-1.155696	0.000000	-1.187484	0.000000	0.000000	0.000000	0.028378	0.012240	-0.089595	0.000000	0.000000	2.000000	6.000000	0.000000
20392.567949	-0.076786	0.569474	0.023417	80.843803	-11.489468	31.827879	-1.155696	0.000000	-1.187484	0.000000	0.000000	0.000000	0.030007	0.001365	-0.099879	0.000000	0.000000	2.000000	6.000000	0.000000
20392.571283	-0.076663	0.569479	0.023087	80.862556	-11.488943	31.822903	-1.155696	0.000000	-1.187484	0.000000	0.000000	0.000000	0.036829	0.001342	-0.098816	0.000000	0.000000	2.000000	6.000000	0.000000
20392.574616	-0.076663	0.569479	0.023087	80.862556	-11.488943	31.822903	-1.155696	0.000000	-1.187484	0.000000	0.000000	0.000000	0.036829	0.001342	-0.098816	0.000000	0.000000	2.000000	6.000000	0.000000
20392.577949	-0.076663	0.569479	0.023087	80.862556	-11.488943	31.822903	-1.155696	0.000000	-1.187484	0.000000	0.000000	0.000000	0.036829	0.001342	-0.098816	0.000000	0.000000	2.000000	6.000000	0.000000
20392.581283	-0.076663	0.569479	0.023087	80.881325	-11.485727	31.817900	-1.166835	0.000000	-1.154369	0.000000	0.000000	0.000000	0.036829	0.001342	-0.098816	0.000000	0.000000	2.000000	6.000000	0.000000
20392.584616	-0.076558	0.569447	0.022720	80.881325	-11.485727	31.817900	-1.166835	0.000000	-1.154369	0.000000	0.000000	0.000000	0.031609	-0.009484	-0.110206	0.000000	0.000000	2.000000	6.000000	0.000000
20392.587949	-0.076558	0.569447	0.022720	80.881325	-11.485727	31.817900	-1.166835	0.000000	-1.154369	0.000000	0.000000	0.000000	0.031609	-0.009484	-0.110206	0.000000	0.000000	2.000000	6.000000	0.000000
20392.591283	-0.076558	0.569447	0.022720	80.906319	-11.486900	31.811180	-1.172104	0.000000	-1.136001	0.000000	0.000000	0.000000	0.031609	-0.009484	-0.110206	0.000000	0.000000	2.000000	6.000000	0.000000
20392.594616	-0.076558	0.569447	0.022720	80.906319	-11.486900	31.811180	-1.172104	0.000000	-1.136001	0.000000	0.000000	0.000000	0.031609	-0.009484	-0.110206	0.000000	0.000000	2.000000	6.000000	0.000000
20392.597949	-0.076446	0.569406	0.022312	80.906319	-11.486900	31.811180	-1.172104	0.000000	-1.136001	0.000000	0.000000	0.000000	0.033519	-0.012366	-0.122331	0.000000	0.000000	2.000000	6.000000	0.000000
20392.601283	-0.076332	0.569346	0.021887	80.934509	-11.488938	31.803633	-1.172104	0.000000	-1.136001	0.000000	0.000000	0.000000	0.034321	-0.017772	-0.127514	0.000000	0.000000	2.000000	6.000000	0.000000
20392.604616	-0.076332	0.569346	0.021887	80.934509	-11.488938	31.803633	-1.172104	0.000000	-1.136001	0.000000	0.000000	0.000000	0.034321	-0.017772	-0.127514	0.000000	0.000000	2.000000	6.000000	0.000000
20392.607949	-0.076332	0.569346	0.021887	80.934509	-11.488938	31.803633	-1.172104	0.000000	-1.136001	0.000000	0.000000	0.000000	0.034321	-0.017772	-0.127514	0.000000	0.000000	2.000000	6.000000	0.000000
20392.611283	-0.076332	0.569346	0.021887	80.965736	-11.494583	31.795145	-1.183410	0.000000	-1.094360	0.000000	0.000000	0.000000	0.034321	-0.017772	-0.127514	0.000000	0.000000	2.000000	6.000000	0.000000
20392.614616	-0.076241	0.569261	0.021464	80.965736	-11.494583	31.795145	-1.183410	0.000000	-1.094360	0.000000	0.000000	0.000000	0.027198	-0.025761	-0.126835	0.000000	0.000000	2.000000	6.000000	0.000000
20392.617949	-0.076241	0.569261	0.021464	80.965736	-11.494583	31.795145	-1.183410	0.000000	-1.094360	0.000000	0.000000	0.000000	0.027198	-0.025761	-0.126835	0.000000	0.000000	2.000000	6.000000	0.000000
20392.621283	-0.076241	0.569261	0.021464	81.000359	-11.471744	31.817648	-1.187943	0.000000	-1.073221	0.000000	0.000000	0.000000	0.027198	-0.025761	-0.126835	0.000000	0.000000	2.000000	6.000000	0.000000
20392.624616	-0.076241	0.569261	0.021464	81.000359	-11.471744	31.817648	-1.187943	0.000000	-1.073221	0.000000	0.000000	0.000000	0.027198	-0.025761	-0.126835	0.000000	0.000000	2.000000	6.000000	0.000000
20392.627949	-0.076125	0.569157	0.021028	81.000359	-11.471744	31.817648	-1.187943	0.000000	-1.073221	0.000000	0.000000	0.000000	0.034822	-0.031158	-0.130944	0.000000	0.000000	2.000000	6.000000	0.000000
20392.631283	-0.076032	0.569053	0.020588	81.035423	-11.397938	31.904308	-1.187943	0.000000	-1.073221	0.000000	0.000000	0.000000	0.028002	-0.031192	-0.132083	0.000000	0.000000	2.000000	6.000000	0.000000
20392.634616	-0.076032	0.569053	0.020588	81.035423	-11.397938	31.904308	-1.187943	0.000000	-1.073221	0.000000	0.000000	0.000000	0.028002	-0.031192	-0.132083	0.000000	0.000000	2.000000	6.000000	0.000000
20392.637949	-0.076032	0.569053	0.020588	81.035423	-11.397938	31.904308	-1.187943	0.000000	-1.073221	0.000000	0.000000	0.000000	0.028002	-0.031192	-0.132083	0.000000	0.000000	2.000000	6.000000	0.000000
20392.641283	-0.076032	0.569053	0.020588	81.070732	-11.278768	32.045036	-1.198414	0.000000	-1.029383	0.000000	0.000000	0.000000	0.028002	-0.031192	-0.132083	0.000000	0.000000	2.000000	6.000000	0.000000
20392.644616	-0.075938	0.568949	0.020147	81.070732	-11.278768	32.045036	-1.198414	0.000000	-1.029383	0.000000	0.000000	0.000000	0.027997	-0.031189	-0.132138	0.000000	0.000000	2.000000	6.000000	0.000000
20392.647949	-0.075938	0.568949	0.020147	81.070732	-11.278768	32.045036	-1.198414	0.000000	-1.029383	0.000000	0.000000	0.000000	0.027997	-0.031189	-0.132138	0.000000	0.000000	2.000000	6.000000	0.000000
20392.651283	-0.075938	0.568949	0.020147	81.106445	-11.092987	32.261871	-1.203080	0.000000	-1.007360	0.000000	0.000000	0.000000	0.027997	-0.031189	-0.132138	0.000000	0.000000	2.000000	6.000000	0.000000
20392.654616	-0.075938	0.568949	0.020147	81.106445	-11.092987	32.261871	-1.203080	0.000000	-1.007360	0.000000	0.000000	0.000000	0.027997	-0.031189	-0.132138	0.000000	0.000000	2.000000	6.000000	0.000000
20392.657949	-0.075822	0.568845	0.019710	81.106445	-11.092987	32.261871	-1.203080	0.000000	-1.007360	0.000000	0.000000	0.000000	0.034786	-0.031205	-0.131111	0.000000	0.000000	2.000000	6.000000	0.000000
20392.661283	-0.075732	0.568759	0.019287	81.139603	-10.799382	32.610207	-1.203080	0.000000	-1.007360	0.000000	0.000000	0.000000	0.027162	-0.025838	-0.127088	0.000000	0.000000	2.000000	6.000000	0.000000
20392.664616	-0.075732	0.568759	0.019287	81.139603	-10.799382	32.610207	-1.203080	0.000000	-1.007360	0.000000	0.000000	0.000000	0.027162	-0.025838	-0.127088	0.000000	0.000000	2.000000	6.000000	0.000000
20392.667949	-0.075732	0.568759	0.019287	81.139603	-10.799382	32.610207	-1.203080	0.000000	-1.007360	0.000000	0.000000	0.000000	0.027162	-0.025838	-0.127088	0.000000	0.000000	2.000000	6.000000	0.000000
20392.671283	-0.075732	0.568759	0.019287	81.173187	-10.322210	33.176964	-1.213404	0.000000	-0.964327	0.000000	0.000000	0.000000	0.027162	-0.025838	-0.127088	0.000000	0.000000	2.000000	6.000000	0.000000
20392.674616	-0.075638	0.568681	0.018840	81.173187	-10.322210	33.176964	-1.213404	0.000000	-0.964327	0.000000	0.000000	0.000000	0.028265	-0.023327	-0.134102	0.000000	0.000000	2.000000	6.000000	0.000000
20392.677949	-0.075638	0.568681	0.018840	81.173187	-10.322210	33.176964	-1.213404	0.000000	-0.964327	0.000000	0.000000	0.000000	0.028265	-0.023327	-0.134102	0.000000	0.000000	2.000000	6.000000	0.000000
20392.681283	-0.075638	0.568681	0.018840	81.206673	-9.586418	34.051228	-1.218115	0.000000	-0.941976	0.000000	0.000000	0.000000	0.028265	-0.023327	-0.134102	0.000000	0.000000	2.000000	6.000000	0.000000
20392.684616	-0.075638	0.568681	0.018840	81.206673	-9.586418	34.051228	-1.218115	0.000000	-0.941976	0.000000	0.000000	0.000000	0.028265	-0.023327	-0.134102	0.000000	0.000000	2.000000	6.000000	0.000000
20392.687949	-0.075551	0.568586	0.018439	81.206673	-9.586418	34.051228	-1.218115	0.000000	-0.941976	0.000000	0.000000	0.000000	0.026048	-0.028392	-0.120218	0.000000	0.000000	2.000000	6.000000	0.000000
20392.691283	-0.075438	0.568500	0.018018	81.238075	-8.495076	35.344688	-1.218115	0.000000	-0.941976	0.000000	0.000000	0.000000	0.033912	-0.025887	-0.126157	0.000000	0.000000	2.000000	6.000000	0.000000
20392.694616	-0.075438	0.568500	0.018018	81.238075	-8.495076	35.344688	-1.218115	0.000000	-0.941976	0.000000	0.000000	0.000000	0.033912	-0.025887	-0.126157	0.000000	0.000000	2.000000	6.000000	0.000000
20392.697949	-0.075438	0.568500	0.018018	81.238075	-8.495076	35.344688	-1.218115	0.000000	-0.941976	0.000000	0.000000	0.000000	0.033912	-0.025887	-0.126157	0.000000	0.000000	2.000000	6.000000	0.000000
20392.701283	-0.075438	0.568500	0.018018	81.263710	-7.048312	37.059944	-1.228109	0.000000	-0.900914	0.000000	0.000000	0.000000	0.033912	-0.025887	-0.126157	0.000000	0.000000	2.000000	6.000000	0.000000
20392.704616	-0.075325	0.568414	0.017598	81.263710	-7.048312	37.059944	-1.228109	0.000000	-0.900914	0.000000	0.000000	0.000000	0.033900	-0.025905	-0.126208	0.000000	0.000000	2.000000	6.000000	0.000000
20392.707949	-0.075325	0.568414	0.017598	81.263710	-7.048312	37.059944	-1.228109	0.000000	-0.900914	0.000000	0.000000	0.000000	0.033900	-0.025905	-0.126208	0.000000	0.000000	2.000000	6.000000	0.000000
20392.711283	-0.075325	0.568414	0.017598	81.279556	-5.310517	39.120453	-1.233759	0.000000	-0.879879	0.000000	0.000000	0.000000	0.033900	-0.025905	-0.126208	0.000000	0.000000	2.000000	6.000000	0.000000
20392.714616	-0.075325	0.568414	0.017598	81.279556	-5.310517	39.120453	-1.233759	0.000000	-0.879879	0.000000	0.000000	0.000000	0.033900	-0.025905	-0.126208	0.000000	0.000000	2.000000	6.000000	0.000000
20392.717949	-0.075216	0.568319	0.017200	81.279556	-5.310517	39.120453	-1.233759	0.000000	-0.879879	0.000000	0.000000	0.000000	0.032775	-0.028449	-0.119286	0.000000	0.000000	2.000000	6.000000	0.000000
20392.721283	-0.075128	0.568250	0.016793	81.279991	-3.409494	41.378445	-1.233759	0.000000	-0.879879	0.000000	0.000000	0.000000	0.026295	-0.020581	-0.122201	0.000000	0.000000	2.000000	6.000000	0.000000
20392.724616	-0.075128	0.568250	0.016793	81.279991	-3.409494	41.378445	-1.233759	0.000000	-0.879879	0.000000	0.000000	0.000000	0.026295	-0.020581	-0.122201	0.000000	0.000000	2.000000	6.000000	0.000000
20392.727949	-0.075128	0.568250	0.016793	81.279991	-3.409494	41.378445	-1.233759	0.000000	-0.879879	0.000000	0.000000	0.000000	0.026295	-0.020581	-0.122201	0.000000	0.000000	2.000000	6.000000	0.000000
20392.731283	-0.075128	0.568250	0.016793	81.264702	-1.465899	43.695045	-1.243603	0.000000	-0.839631	0.000000	0.000000	0.000000	0.026295	-0.020581	-0.122201	0.000000	0.000000	2.000000	6.000000	0.000000
20392.734616	-0.075088	0.568199	0.016395	81.264702	-1.465899	43.695045	-1.243603	0.000000	-0.839631	0.000000	0.000000	0.000000	0.011980	-0.015252	-0.119202	0.000000	0.000000	2.000000	6.000000	0.000000
20392.737949	-0.075088	0.568199	0.016395	81.264702	-1.465899	43.695045	-1.243603	0.000000	-0.839631	0.000000	0.000000	0.000000	0.011980	-0.015252	-0.119202	0.000000	0.000000	2.000000	6.000000	0.000000
20392.741283	-0.075088	0.568199	0.016395	81.232994	0.405794	45.929344	-1.245600	0.000000	-0.819764	0.000000	0.000000	0.000000	0.011980	-0.015252	-0.119202	0.000000	0.000000	2.000000	6.000000	0.000000
20392.744616	-0.075088	0.568199	0.016395	81.232994	0.405794	45.929344	-1.245600	0.000000	-0.819764	0.000000	0.000000	0.000000	0.011980	-0.015252	-0.119202	0.000000	0.000000	2.000000	6.000000	0.000000
20392.747949	-0.075057	0.568176	0.016056	81.232994	0.405794	45.929344	-1.245600	0.000000	-0.819764	0.000000	0.000000	0.000000	0.009246	-0.007085	-0.101899	0.000000	0.000000	2.000000	6.000000	0.000000
20392.751283	-0.075058	0.568179	0.015770	81.193329	2.084544	47.940338	-1.245600	0.000000	-0.819764	0.000000	0.000000	0.000000	-0.000228	0.001076	-0.085650	0.000000	0.000000	2.000000	6.000000	0.000000
20392.754616	-0.075058	0.568179	0.015770	81.193329	2.084544	47.940338	-1.245600	0.000000	-0.819764	0.000000	0.000000	0.000000	-0.000228	0.001076	-0.085650	0.000000	0.000000	2.000000	6.000000	0.000000
20392.757949	-0.075058	0.568179	0.015770	81.193329	2.084544	47.940338	-1.245600	0.000000	-0.819764	0.000000	0.000000	0.000000	-0.000228	0.001076	-0.085650	0.000000	0.000000	2.000000	6.000000	0.000000
20392.761283	-0.075058	0.568179	0.015770	81.146698	3.460270	49.594048	-1.247103	0.000000	-0.788506	0.000000	0.000000	0.000000	-0.000228	0.001076	-0.085650	0.000000	0.000000	2.000000	6.000000	0.000000
20392.764616	-0.075090	0.568210	0.015539	81.146698	3.460270	49.594048	-1.247103	0.000000	-0.788506	0.000000	0.000000	0.000000	-0.009693	0.009287	-0.069392	0.000000	0.000000	2.000000	6.000000	0.000000
20392.767949	-0.075090	0.568210	0.015539	81.146698	3.460270	49.594048	-1.247103	0.000000	-0.788506	0.000000	0.000000	0.000000	-0.009693	0.009287	-0.069392	0.000000	0.000000	2.000000	6.000000	0.000000
20392.771283	-0.075090	0.568210	0.015539	81.098587	4.573607	50.940903	-1.245488	0.000000	-0.776941	0.000000	0.000000	0.000000	-0.009693	0.009287	-0.069392	0.000000	0.000000	2.000000	6.000000	0.000000
20392.774616	-0.075090	0.568210	0.015539	81.098587	4.573607	50.940903	-1.245488	0.000000	-0.776941	0.000000	0.000000	0.000000	-0.009693	0.009287	-0.069392	0.000000	0.000000	2.000000	6.000000	0.000000
20392.777949	-0.075113	0.568260	0.015392	81.098587	4.573607	50.940903	-1.245488	0.000000	-0.776941	0.000000	0.000000	0.000000	-0.006810	0.014966	-0.044011	0.000000	0.000000	2.000000	6.000000	0.000000
20392.781283	-0.075113	0.568260	0.015392	81.051659	5.502775	52.063110	-1.245488	0.000000	-0.776941	0.000000	0.000000	0.000000	-0.006810	0.014966	-0.044011	0.000000	0.000000	2.000000	6.000000	0.000000
20392.784616	-0.075113	0.568260	0.015392	81.051659	5.502775	52.063110	-1.245488	0.000000	-0.776941	0.000000	0.000000	0.000000	-0.006810	0.014966	-0.044011	0.000000	0.000000	2.000000	6.000000	0.000000
20392.787949	-0.075113	0.568260	0.015392	81.051659	5.502775	52.063110	-1.245488	0.000000	-0.776941	0.000000	0.000000	0.000000	-0.006810	0.014966	-0.044011	0.000000	0.000000	2.000000	6.000000	0.000000
20392.791283	-0.075124	0.568381	0.015318	81.000816	6.320324	53.051685	-1.244353	0.000000	-0.769606	0.000000	0.000000	0.000000	-0.003367	0.036346	-0.022223	0.000000	0.000000	2.000000	6.000000	0.000000
20392.794616	-0.075124	0.568381	0.015318	81.000816	6.320324	53.051685	-1.244353	0.000000	-0.769606	0.000000	0.000000	0.000000	-0.003367	0.036346	-0.022223	0.000000	0.000000	2.000000	6.000000	0.000000
20392.797949	-0.075124	0.568381	0.015318	81.000816	6.320324	53.051685	-1.244353	0.000000	-0.769606	0.000000	0.000000	0.000000	-0.003367	0.036346	-0.022223	0.000000	0.000000	2.000000	6.000000	0.000000
20392.801283	-0.075124	0.568381	0.015318	80.944748	7.127635	54.024475	-1.243792	0.000000	-0.765902	0.000000	0.000000	0.000000	-0.003367	0.036346	-0.022223	0.000000	0.000000	2.000000	6.000000	0.000000
20392.804616	-0.075083	0.568469	0.015348	80.944748	7.127635	54.024475	-1.243792	0.000000	-0.765902	0.000000	0.000000	0.000000	0.012384	0.026378	0.008897	0.000000	0.000000	2.000000	6.000000	0.000000
20392.807949	-0.075083	0.568469	0.015348	80.944748	7.127635	54.024475	-1.243792	0.000000	-0.765902	0.000000	0.000000	0.000000	0.012384	0.026378	0.008897	0.000000	0.000000	2.000000	6.000000	0.000000
20392.811283	-0.075083	0.568469	0.015348	80.888466	7.891119	54.946445	-1.245856	0.000000	-0.767385	0.000000	0.000000	0.000000	0.012384	0.026378	0.008897	0.000000	0.000000	2.000000	6.000000	0.000000
20392.814616	-0.075083	0.568469	0.015348	80.888466	7.891119	54.946445	-1.245856	0.000000	-0.767385	0.000000	0.000000	0.000000	0.012384	0.026378	0.008897	0.000000	0.000000	2.000000	6.000000	0.000000
20392.817949	-0.075023	0.568549	0.015404	80.888466	7.891119	54.946445	-1.245856	0.000000	-0.767385	0.000000	0.000000	0.000000	0.018008	0.023917	0.016940	0.000000	0.000000	2.000000	6.000000	0.000000
20392.821283	-0.075023	0.568549	0.015404	80.839745	8.544152	55.735291	-1.245856	0.000000	-0.767385	0.000000	0.000000	0.000000	0.018008	0.023917	0.016940	0.000000	0.000000	2.000000	6.000000	0.000000
20392.824616	-0.075023	0.568549	0.015404	80.839745	8.544152	55.735291	-1.245856	0.000000	-0.767385	0.000000	0.000000	0.000000	0.018008	0.023917	0.016940	0.000000	0.000000	2.000000	6.000000	0.000000
20392.827949	-0.075023	0.568549	0.015404	80.839745	8.544152	55.735291	-1.245856	0.000000	-0.767385	0.000000	0.000000	0.000000	0.018008	0.023917	0.016940	0.000000	0.000000	2.000000	6.000000	0.000000
20392.831283	-0.074965	0.568673	0.015472	80.797905	9.060290	56.359295	-1.248858	0.000000	-0.770208	0.000000	0.000000	0.000000	0.017479	0.037089	0.020306	0.000000	0.000000	2.000000	6.000000	0.000000
20392.834616	-0.074965	0.568673	0.015472	80.797905	9.060290	56.359295	-1.248858	0.000000	-0.770208	0.000000	0.000000	0.000000	0.017479	0.037089	0.020306	0.000000	0.000000	2.000000	6.000000	0.000000
20392.837949	-0.074965	0.568673	0.015472	80.797905	9.060290	56.359295	-1.248858	0.000000	-0.770208	0.000000	0.000000	0.000000	0.017479	0.037089	0.020306	0.000000	0.000000	2.000000	6.000000	0.000000
20392.841283	-0.074965	0.568673	0.015472	80.769203	9.408729	56.779007	-1.251771	0.000000	-0.773592	0.000000	0.000000	0.000000	0.017479	0.037089	0.020306	0.000000	0.000000	2.000000	6.000000	0.000000
20392.844616	-0.074921	0.568717	0.015490	80.769203	9.408729	56.779007	-1.251771	0.000000	-0.773592	0.000000	0.000000	0.000000	0.012927	0.013204	0.005506	0.000000	0.000000	2.000000	6.000000	0.000000
20392.847949	-0.074921	0.568717	0.015490	80.769203	9.408729	56.779007	-1.251771	0.000000	-0.773592	0.000000	0.000000	0.000000	0.012927	0.013204	0.005506	0.000000	0.000000	2.000000	6.000000	0.000000
20392.851283	-0.074921	0.568717	0.015490	80.754440	9.633589	57.052776	-1.253925	0.000000	-0.774510	0.000000	0.000000	0.000000	0.012927	0.013204	0.005506	0.000000	0.000000	2.000000	6.000000	0.000000
20392.854616	-0.074921	0.568717	0.015490	80.754440	9.633589	57.052776	-1.253925	0.000000	-0.774510	0.000000	0.000000	0.000000	0.012927	0.013204	0.005506	0.000000	0.000000	2.000000	6.000000	0.000000
20392.857949	-0.074914	0.568733	0.015444	80.754440	9.633589	57.052776	-1.253925	0.000000	-0.774510	0.000000	0.000000	0.000000	0.002214	0.004970	-0.013963	0.000000	0.000000	2.000000	6.000000	0.000000
20392.861283	-0.074914	0.568733	0.015444	80.742737	9.812440	57.267334	-1.253925	0.000000	-0.774510	0.000000	0.000000	0.000000	0.002214	0.004970	-0.013963	0.000000	0.000000	2.000000	6.000000	0.000000
20392.864616	-0.074914	0.568733	0.015444	80.742737	9.812440	57.267334	-1.253925	0.000000	-0.774510	0.000000	0.000000	0.000000	0.002214	0.004970	-0.013963	0.000000	0.000000	2.000000	6.000000	0.000000
20392.867949	-0.074914	0.568733	0.015444	80.742737	9.812440	57.267334	-1.253925	0.000000	-0.774510	0.000000	0.000000	0.000000	0.002214	0.004970	-0.013963	0.000000	0.000000	2.000000	6.000000	0.000000
20392.871283	-0.074832	0.568766	0.015361	80.730957	9.993531	57.481430	-1.254294	0.000000	-0.772183	0.000000	0.000000	0.000000	0.024613	0.009960	-0.024728	0.000000	0.000000	2.000000	6.000000	0.000000
20392.874616	-0.074832	0.568766	0.015361	80.730957	9.993531	57.481430	-1.254294	0.000000	-0.772183	0.000000	0.000000	0.000000	0.024613	0.009960	-0.024728	0.000000	0.000000	2.000000	6.000000	0.000000
20392.877949	-0.074832	0.568766	0.015361	80.730957	9.993531	57.481430	-1.254294	0.000000	-0.772183	0.000000	0.000000	0.000000	0.024613	0.009960	-0.024728	0.000000	0.000000	2.000000	6.000000	0.000000
20392.881283	-0.074832	0.568766	0.015361	80.718460	10.176601	57.704647	-1.258397	0.000000	-0.768062	0.000000	0.000000	0.000000	0.024613	0.009960	-0.024728	0.000000	0.000000	2.000000	6.000000	0.000000
20392.884616	-0.074828	0.568775	0.015338	80.718460	10.176601	57.704647	-1.258397	0.000000	-0.768062	0.000000	0.000000	0.000000	0.001105	0.002472	-0.006982	0.000000	0.000000	2.000000	6.000000	0.000000
20392.887949	-0.074828	0.568775	0.015338	80.718460	10.176601	57.704647	-1.258397	0.000000	-0.768062	0.000000	0.000000	0.000000	0.001105	0.002472	-0.006982	0.000000	0.000000	2.000000	6.000000	0.000000
20392.891283	-0.074828	0.568775	0.015338	80.710312	10.295731	57.850010	-1.258581	0.000000	-0.766898	0.000000	0.000000	0.000000	0.001105	0.002472	-0.006982	0.000000	0.000000	2.000000	6.000000	0.000000
20392.894616	-0.074828	0.568775	0.015338	80.710312	10.295731	57.850010	-1.258581	0.000000	-0.766898	0.000000	0.000000	0.000000	0.001105	0.002472	-0.006982	0.000000	0.000000	2.000000	6.000000	0.000000
20392.897949	-0.074828	0.568775	0.015338	80.710312	10.295731	57.850010	-1.258581	0.000000	-0.766898	0.000000	0.000000	0.000000	0.000001	0.000004	0.000000	0.000000	0.000000	2.000000	6.000000	0.000000
20392.901283	-0.074828	0.568775	0.015338	80.699989	10.346491	57.914547	-1.258581	0.000000	-0.766898	0.000000	0.000000	0.000000	0.000001	0.000004	0.000000	0.000000	0.000000	2.000000	6.000000	0.000000
20392.904616	-0.074828	0.568775	0.015338	80.699989	10.346491	57.914547	-1.258581	0.000000	-0.766898	0.000000	0.000000	0.000000	0.000001	0.000004	0.000000	0.000000	0.000000	2.000000	6.000000	0.000000
20392.907949	-0.074828	0.568775	0.015338	80.699989	10.346491	57.914547	-1.258581	0.000000	-0.766898	0.000000	0.000000	0.000000	0.000001	0.000004	0.000000	0.000000	0.000000	2.000000	6.000000	0.000000
20392.911283	-0.074776	0.568838	0.015441	80.691948	10.370924	57.940372	-1.258581	0.000000	-0.766898	0.000000	0.000000	0.000000	0.015809	0.018956	0.030880	0.000000	0.000000	2.000000	6.000000	0.000000
20392.914616	-0.074776	0.568838	0.015441	80.691948	10.370924	57.940372	-1.258581	0.000000	-0.766898	0.000000	0.000000	0.000000	0.015809	0.018956	0.030880	0.000000	0.000000	2.000000	6.000000	0.000000
20392.917949	-0.074776	0.568838	0.015441	80.691948	10.370924	57.940372	-1.258581	0.000000	-0.766898	0.000000	0.000000	0.000000	0.015809	0.018956	0.030880	0.000000	0.000000	2.000000	6.000000	0.000000
20392.921283	-0.074776	0.568838	0.015441	80.685463	10.377061	57.937210	-1.261216	0.000000	-0.772045	0.000000	0.000000	0.000000	0.015809	0.018956	0.030880	0.000000	0.000000	2.000000	6.000000	0.000000
20392.924616	-0.074720	0.568883	0.015527	80.685463	10.377061	57.937210	-1.261216	0.000000	-0.772045	0.000000	0.000000	0.000000	0.016635	0.013588	0.025699	0.000000	0.000000	2.000000	6.000000	0.000000
20392.927949	-0.074720	0.568883	0.015527	80.685463	10.377061	57.937210	-1.261216	0.000000	-0.772045	0.000000	0.000000	0.000000	0.016635	0.013588	0.025699	0.000000	0.000000	2.000000	6.000000	0.000000
20392.931283	-0.074720	0.568883	0.015527	80.679573	10.375293	57.924397	-1.263988	0.000000	-0.776328	0.000000	0.000000	0.000000	0.016635	0.013588	0.025699	0.000000	0.000000	2.000000	6.000000	0.000000
20392.934616	-0.074720	0.568883	0.015527	80.679573	10.375293	57.924397	-1.263988	0.000000	-0.776328	0.000000	0.000000	0.000000	0.016635	0.013588	0.025699	0.000000	0.000000	2.000000	6.000000	0.000000
20392.937949	-0.074641	0.568884	0.015605	80.679573	10.375293	57.924397	-1.263988	0.000000	-0.776328	0.000000	0.000000	0.000000	0.023908	0.000383	0.023392	0.000000	0.000000	2.000000	6.000000	0.000000
20392.941283	-0.074641	0.568884	0.015605	80.673653	10.373563	57.911617	-1.263988	0.000000	-0.776328	0.000000	0.000000	0.000000	0.023908	0.000383	0.023392	0.000000	0.000000	2.000000	6.000000	0.000000
20392.944616	-0.074641	0.568884	0.015605	80.673653	10.373563	57.911617	-1.263988	0.000000	-0.776328	0.000000	0.000000	0.000000	0.023908	0.000383	0.023392	0.000000	0.000000	2.000000	6.000000	0.000000
20392.947949	-0.074641	0.568884	0.015605	80.673653	10.373563	57.911617	-1.263988	0.000000	-0.776328	0.000000	0.000000	0.000000	0.023908	0.000383	0.023392	0.000000	0.000000	2.000000	6.000000	0.000000
20392.951283	-0.074532	0.568896	0.015794	80.670700	10.372675	57.905212	-1.267972	0.000000	-0.780227	0.000000	0.000000	0.000000	0.032453	0.003651	0.056804	0.000000	0.000000	2.000000	6.000000	0.000000
20392.954616	-0.074532	0.568896	0.015794	80.670700	10.372675	57.905212	-1.267972	0.000000	-0.780227	0.000000	0.000000	0.000000	0.032453	0.003651	0.056804	0.000000	0.000000	2.000000	6.000000	0.000000
20392.957949	-0.074532	0.568896	0.015794	80.670700	10.372675	57.905212	-1.267972	0.000000	-0.780227	0.000000	0.000000	0.000000	0.032453	0.003651	0.056804	0.000000	0.000000	2.000000	6.000000	0.000000
20392.961283	-0.074532	0.568896	0.015794	80.670700	10.372675	57.905212	-1.273381	0.000000	-0.789694	0.000000	0.000000	0.000000	0.032453	0.003651	0.056804	0.000000	0.000000	2.000000	6.000000	0.000000
20392.964616	-0.074540	0.568880	0.015840	80.670700	10.372675	57.905212	-1.273381	0.000000	-0.789694	0.000000	0.000000	0.000000	-0.002199	-0.004977	0.013963	0.000000	0.000000	2.000000	6.000000	0.000000
20392.967949	-0.074540	0.568880	0.015840	80.670700	10.372675	57.905212	-1.273381	0.000000	-0.789694	0.000000	0.000000	0.000000	-0.002199	-0.004977	0.013963	0.000000	0.000000	2.000000	6.000000	0.000000
20392.971283	-0.074540	0.568880	0.015840	80.673615	10.376253	57.911564	-1.273015	0.000000	-0.792021	0.000000	0.000000	0.000000	-0.002199	-0.004977	0.013963	0.000000	0.000000	2.000000	6.000000	0.000000
20392.974616	-0.074540	0.568880	0.015840	80.673615	10.376253	57.911564	-1.273015	0.000000	-0.792021	0.000000	0.000000	0.000000	-0.002199	-0.004977	0.013963	0.000000	0.000000	2.000000	6.000000	0.000000
20392.977949	-0.074567	0.568845	0.015866	80.673615	10.376253	57.911564	-1.273015	0.000000	-0.792021	0.000000	0.000000	0.000000	-0.008122	-0.010352	0.007727	0.000000	0.000000	2.000000	6.000000	0.000000
20392.981283	-0.074567	0.568845	0.015866	80.673630	10.370811	57.911583	-1.273015	0.000000	-0.792021	0.000000	0.000000	0.000000	-0.008122	-0.010352	0.007727	0.000000	0.000000	2.000000	6.000000	0.000000
20392.984616	-0.074567	0.568845	0.015866	80.673630	10.370811	57.911583	-1.273015	0.000000	-0.792021	0.000000	0.000000	0.000000	-0.008122	-0.010352	0.007727	0.000000	0.000000	2.000000	6.000000	0.000000
20392.987949	-0.074567	0.568845	0.015866	80.673630	10.370811	57.911583	-1.273015	0.000000	-0.792021	0.000000	0.000000	0.000000	-0.008122	-0.010352	0.007727	0.000000	0.000000	2.000000	6.000000	0.000000
20392.991283	-0.074712	0.568847	0.015909	80.671227	10.348464	57.895565	-1.271661	0.000000	-0.793309	0.000000	0.000000	0.000000	-0.043441	0.000386	0.012758	0.000000	0.000000	2.000000	6.000000	0.000000
20392.994616	-0.074712	0.568847	0.015909	80.671227	10.348464	57.895565	-1.271661	0.000000	-0.793309	0.000000	0.000000	0.000000	-0.043441	0.000386	0.012758	0.000000	0.000000	2.000000	6.000000	0.000000
20392.997949	-0.074712	0.568847	0.015909	80.671227	10.348464	57.895565	-1.271661	0.000000	-0.793309	0.000000	0.000000	0.000000	-0.043441	0.000386	0.012758	0.000000	0.000000	2.000000	6.000000	0.000000
20393.001283	-0.074712	0.568847	0.015909	80.668259	10.333979	57.889141	-1.264421	0.000000	-0.795435	0.000000	0.000000	0.000000	-0.043441	0.000386	0.012758	0.000000	0.000000	2.000000	6.000000	0.000000
20393.004616	-0.074789	0.568848	0.015962	80.668259	10.333979	57.889141	-1.264421	0.000000	-0.795435	0.000000	0.000000	0.000000	-0.023237	0.000359	0.015940	0.000000	0.000000	2.000000	6.000000	0.000000
20393.007949	-0.074789	0.568848	0.015962	80.668259	10.333979	57.889141	-1.264421	0.000000	-0.795435	0.000000	0.000000	0.000000	-0.023237	0.000359	0.015940	0.000000	0.000000	2.000000	6.000000	0.000000
20393.011283	-0.074789	0.568848	0.015962	80.665337	10.319535	57.882774	-1.260548	0.000000	-0.798092	0.000000	0.000000	0.000000	-0.023237	0.000359	0.015940	0.000000	0.000000	2.000000	6.000000	0.000000
20393.014616	-0.074789	0.568848	0.015962	80.665337	10.319535	57.882774	-1.260548	0.000000	-0.798092	0.000000	0.000000	0.000000	-0.023237	0.000359	0.015940	0.000000	0.000000	2.000000	6.000000	0.000000
20393.017949	-0.074867	0.568849	0.016015	80.665337	10.319535	57.882774	-1.260548	0.000000	-0.798092	0.000000	0.000000	0.000000	-0.023241	0.000386	0.015936	0.000000	0.000000	2.000000	6.000000	0.000000
20393.021283	-0.074867	0.568849	0.016015	80.659401	10.298819	57.870049	-1.260548	0.000000	-0.798092	0.000000	0.000000	0.000000	-0.023241	0.000386	0.015936	0.000000	0.000000	2.000000	6.000000	0.000000
20393.024616	-0.074867	0.568849	0.016015	80.659401	10.298819	57.870049	-1.260548	0.000000	-0.798092	0.000000	0.000000	0.000000	-0.023241	0.000386	0.015936	0.000000	0.000000	2.000000	6.000000	0.000000
20393.027949	-0.074867	0.568849	0.016015	80.659401	10.298819	57.870049	-1.260548	0.000000	-0.798092	0.000000	0.000000	0.000000	-0.023241	0.000386	0.015936	0.000000	0.000000	2.000000	6.000000	0.000000
20393.031283	-0.075014	0.568915	0.016217	80.650543	10.274517	57.850937	-1.256674	0.000000	-0.800748	0.000000	0.000000	0.000000	-0.044139	0.019676	0.060589	0.000000	0.000000	2.000000	6.000000	0.000000
20393.034616	-0.075014	0.568915	0.016217	80.650543	10.274517	57.850937	-1.256674	0.000000	-0.800748	0.000000	0.000000	0.000000	0.000001	0.000007	0.000000	0.000000	0.000000	2.000000	6.000000	0.000000
20393.037949	-0.075014	0.568915	0.016217	80.650543	10.274517	57.850937	-1.256674	0.000000	-0.800748	0.000000	0.000000	0.000000	0.000001	0.000007	0.000000	0.000000	0.000000	2.000000	6.000000	0.000000
20393.041283	-0.075014	0.568915	0.016217	80.639282	10.236127	57.815907	-1.249318	0.000000	-0.810846	0.000000	0.000000	0.000000	0.000001	0.000007	0.000000	0.000000	0.000000	2.000000	6.000000	0.000000
20393.044616	-0.075014	0.568915	0.016217	80.639282	10.236127	57.815907	-1.249318	0.000000	-0.810846	0.000000	0.000000	0.000000	0.000001	0.000007	0.000000	0.000000	0.000000	2.000000	6.000000	0.000000
20393.047949	-0.075059	0.568935	0.016358	80.639282	10.236127	57.815907	-1.249318	0.000000	-0.810846	0.000000	0.000000	0.000000	-0.013624	0.006122	0.042356	0.000000	0.000000	2.000000	6.000000	0.000000
20393.051283	-0.075059	0.568935	0.016358	80.624489	10.199444	57.784222	-1.249318	0.000000	-0.810846	0.000000	0.000000	0.000000	-0.013624	0.006122	0.042356	0.000000	0.000000	2.000000	6.000000	0.000000
20393.054616	-0.075129	0.569000	0.016507	80.624489	10.199444	57.784222	-1.249318	0.000000	-0.810846	0.000000	0.000000	0.000000	-0.020907	0.019325	0.044639	0.000000	0.000000	2.000000	6.000000	0.000000
20393.057949	-0.075129	0.569000	0.016507	80.624489	10.199444	57.784222	-1.249318	0.000000	-0.810846	0.000000	0.000000	0.000000	-0.020907	0.019325	0.044639	0.000000	0.000000	2.000000	6.000000	0.000000
20393.061283	-0.075129	0.569000	0.016507	80.607300	10.151513	57.736759	-1.243563	0.000000	-0.825345	0.000000	0.000000	0.000000	-0.020907	0.019325	0.044639	0.000000	0.000000	2.000000	6.000000	0.000000
20393.064616	-0.075129	0.569000	0.016507	80.607300	10.151513	57.736759	-1.243563	0.000000	-0.825345	0.000000	0.000000	0.000000	-0.020907	0.019325	0.044639	0.000000	0.000000	2.000000	6.000000	0.000000
20393.067949	-0.075201	0.569082	0.016673	80.607300	10.151513	57.736759	-1.243563	0.000000	-0.825345	0.000000	0.000000	0.000000	-0.021734	0.024696	0.049794	0.000000	0.000000	2.000000	6.000000	0.000000
20393.071283	-0.075201	0.569082	0.016673	80.587692	10.084286	57.673626	-1.243563	0.000000	-0.825345	0.000000	0.000000	0.000000	-0.021734	0.024696	0.049794	0.000000	0.000000	2.000000	6.000000	0.000000
20393.074616	-0.075201	0.569082	0.016673	80.587692	10.084286	57.673626	-1.243563	0.000000	-0.825345	0.000000	0.000000	0.000000	-0.021734	0.024696	0.049794	0.000000	0.000000	2.000000	6.000000	0.000000
20393.077949	-0.075201	0.569082	0.016673	80.587692	10.084286	57.673626	-1.243563	0.000000	-0.825345	0.000000	0.000000	0.000000	-0.021734	0.024696	0.049794	0.000000	0.000000	2.000000	6.000000	0.000000
20393.081283	-0.075397	0.569282	0.017032	80.569168	10.001632	57.591557	-1.239940	0.000000	-0.833644	0.000000	0.000000	0.000000	-0.058636	0.060152	0.107723	0.000000	0.000000	2.000000	6.000000	0.000000
20393.084616	-0.075397	0.569282	0.017032	80.569168	10.001632	57.591557	-1.239940	0.000000	-0.833644	0.000000	0.000000	0.000000	-0.058636	0.060152	0.107723	0.000000	0.000000	2.000000	6.000000	0.000000
20393.087949	-0.075397	0.569282	0.017032	80.569168	10.001632	57.591557	-1.239940	0.000000	-0.833644	0.000000	0.000000	0.000000	-0.058636	0.060152	0.107723	0.000000	0.000000	2.000000	6.000000	0.000000
20393.091283	-0.075397	0.569282	0.017032	80.553856	9.866908	57.452404	-1.230168	0.000000	-0.851598	0.000000	0.000000	0.000000	-0.058636	0.060152	0.107723	0.000000	0.000000	2.000000	6.000000	0.000000
20393.094616	-0.075536	0.569391	0.017181	80.553856	9.866908	57.452404	-1.230168	0.000000	-0.851598	0.000000	0.000000	0.000000	-0.041742	0.032573	0.044703	0.000000	0.000000	2.000000	6.000000	0.000000
20393.097949	-0.075536	0.569391	0.017181	80.553856	9.866908	57.452404	-1.230168	0.000000	-0.851598	0.000000	0.000000	0.000000	-0.041742	0.032573	0.044703	0.000000	0.000000	2.000000	6.000000	0.000000
20393.101283	-0.075536	0.569391	0.017181	80.545685	9.670537	57.227200	-1.223211	0.000000	-0.859049	0.000000	0.000000	0.000000	-0.041742	0.032573	0.044703	0.000000	0.000000	2.000000	6.000000	0.000000
20393.104616	-0.075724	0.569491	0.017346	80.545685	9.670537	57.227200	-1.223211	0.000000	-0.859049	0.000000	0.000000	0.000000	-0.056387	0.030096	0.049496	0.000000	0.000000	2.000000	6.000000	0.000000
20393.107949	-0.075724	0.569491	0.017346	80.545685	9.670537	57.227200	-1.223211	0.000000	-0.859049	0.000000	0.000000	0.000000	-0.056387	0.030096	0.049496	0.000000	0.000000	2.000000	6.000000	0.000000
20393.111283	-0.075724	0.569491	0.017346	80.536415	9.484683	57.005512	-1.213813	0.000000	-0.867298	0.000000	0.000000	0.000000	-0.056387	0.030096	0.049496	0.000000	0.000000	2.000000	6.000000	0.000000
20393.114616	-0.075724	0.569491	0.017346	80.536415	9.484683	57.005512	-1.213813	0.000000	-0.867298	0.000000	0.000000	0.000000	-0.056387	0.030096	0.049496	0.000000	0.000000	2.000000	6.000000	0.000000
20393.117949	-0.075954	0.569574	0.017486	80.536415	9.484683	57.005512	-1.213813	0.000000	-0.867298	0.000000	0.000000	0.000000	-0.069118	0.024739	0.042140	0.000000	0.000000	2.000000	6.000000	0.000000
20393.121283	-0.075954	0.569574	0.017486	80.521225	9.387987	56.897415	-1.213813	0.000000	-0.867298	0.000000	0.000000	0.000000	-0.069118	0.024739	0.042140	0.000000	0.000000	2.000000	6.000000	0.000000
20393.124616	-0.075954	0.569574	0.017486	80.521225	9.387987	56.897415	-1.213813	0.000000	-0.867298	0.000000	0.000000	0.000000	-0.069118	0.024739	0.042140	0.000000	0.000000	2.000000	6.000000	0.000000
20393.127949	-0.075954	0.569574	0.017486	80.521225	9.387987	56.897415	-1.213813	0.000000	-0.867298	0.000000	0.000000	0.000000	-0.069118	0.024739	0.042140	0.000000	0.000000	2.000000	6.000000	0.000000
20393.131283	-0.076344	0.569747	0.017755	80.503426	9.333335	56.813442	-1.202293	0.000000	-0.874321	0.000000	0.000000	0.000000	-0.116936	0.051993	0.080439	0.000000	0.000000	2.000000	6.000000	0.000000
20393.134616	-0.076344	0.569747	0.017755	80.503426	9.333335	56.813442	-1.202293	0.000000	-0.874321	0.000000	0.000000	0.000000	-0.116936	0.051993	0.080439	0.000000	0.000000	2.000000	6.000000	0.000000
20393.137949	-0.076344	0.569747	0.017755	80.503426	9.333335	56.813442	-1.202293	0.000000	-0.874321	0.000000	0.000000	0.000000	-0.116936	0.051993	0.080439	0.000000	0.000000	2.000000	6.000000	0.000000
20393.141283	-0.076344	0.569747	0.017755	80.485641	9.278822	56.713657	-1.182804	0.000000	-0.887728	0.000000	0.000000	0.000000	-0.116936	0.051993	0.080439	0.000000	0.000000	2.000000	6.000000	0.000000
20393.144616	-0.076503	0.569838	0.017882	80.485641	9.278822	56.713657	-1.182804	0.000000	-0.887728	0.000000	0.000000	0.000000	-0.047805	0.027258	0.038315	0.000000	0.000000	2.000000	6.000000	0.000000
20393.147949	-0.076503	0.569838	0.017882	80.485641	9.278822	56.713657	-1.182804	0.000000	-0.887728	0.000000	0.000000	0.000000	-0.047805	0.027258	0.038315	0.000000	0.000000	2.000000	6.000000	0.000000
20393.151283	-0.076503	0.569838	0.017882	80.467804	9.229872	56.582088	-1.174837	0.000000	-0.894114	0.000000	0.000000	0.000000	-0.047805	0.027258	0.038315	0.000000	0.000000	2.000000	6.000000	0.000000
20393.154616	-0.076503	0.569838	0.017882	80.467804	9.229872	56.582088	-1.174837	0.000000	-0.894114	0.000000	0.000000	0.000000	-0.047805	0.027258	0.038315	0.000000	0.000000	2.000000	6.000000	0.000000
20393.157949	-0.076659	0.569937	0.017987	80.467804	9.229872	56.582088	-1.174837	0.000000	-0.894114	0.000000	0.000000	0.000000	-0.046700	0.029780	0.031318	0.000000	0.000000	2.000000	6.000000	0.000000
20393.161283	-0.076659	0.569937	0.017987	80.449982	9.178313	56.386799	-1.174837	0.000000	-0.894114	0.000000	0.000000	0.000000	-0.046700	0.029780	0.031318	0.000000	0.000000	2.000000	6.000000	0.000000
20393.164616	-0.076659	0.569937	0.017987	80.449982	9.178313	56.386799	-1.174837	0.000000	-0.894114	0.000000	0.000000	0.000000	-0.046700	0.029780	0.031318	0.000000	0.000000	2.000000	6.000000	0.000000
20393.167949	-0.076659	0.569937	0.017987	80.449982	9.178313	56.386799	-1.174837	0.000000	-0.894114	0.000000	0.000000	0.000000	-0.046700	0.029780	0.031318	0.000000	0.000000	2.000000	6.000000	0.000000
20393.171283	-0.076916	0.570108	0.018145	80.435135	9.135478	56.141743	-1.167053	0.000000	-0.899333	0.000000	0.000000	0.000000	-0.077122	0.051350	0.047492	0.000000	0.000000	2.000000	6.000000	0.000000
20393.174616	-0.076916	0.570108	0.018145	80.435135	9.135478	56.141743	-1.167053	0.000000	-0.899333	0.000000	0.000000	0.000000	-0.077122	0.051350	0.047492	0.000000	0.000000	2.000000	6.000000	0.000000
20393.177949	-0.076916	0.570108	0.018145	80.435135	9.135478	56.141743	-1.167053	0.000000	-0.899333	0.000000	0.000000	0.000000	-0.077122	0.051350	0.047492	0.000000	0.000000	2.000000	6.000000	0.000000
20393.181283	-0.076916	0.570108	0.018145	80.423241	9.098540	55.958511	-1.154200	0.000000	-0.907249	0.000000	0.000000	0.000000	-0.077122	0.051350	0.047492	0.000000	0.000000	2.000000	6.000000	0.000000
20393.184616	-0.077062	0.570206	0.018186	80.423241	9.098540	55.958511	-1.154200	0.000000	-0.907249	0.000000	0.000000	0.000000	-0.043654	0.029420	0.012167	0.000000	0.000000	2.000000	6.000000	0.000000
20393.187949	-0.077062	0.570206	0.018186	80.423241	9.098540	55.958511	-1.154200	0.000000	-0.907249	0.000000	0.000000	0.000000	-0.043654	0.029420	0.012167	0.000000	0.000000	2.000000	6.000000	0.000000
20393.191283	-0.077062	0.570206	0.018186	80.411339	9.058945	55.847157	-1.146924	0.000000	-0.909277	0.000000	0.000000	0.000000	-0.043654	0.029420	0.012167	0.000000	0.000000	2.000000	6.000000	0.000000
20393.194616	-0.077062	0.570206	0.018186	80.411339	9.058945	55.847157	-1.146924	0.000000	-0.909277	0.000000	0.000000	0.000000	-0.043654	0.029420	0.012167	0.000000	0.000000	2.000000	6.000000	0.000000
20393.197949	-0.077183	0.570260	0.018219	80.411339	9.058945	55.847157	-1.146924	0.000000	-0.909277	0.000000	0.000000	0.000000	-0.036352	0.016173	0.009934	0.000000	0.000000	2.000000	6.000000	0.000000
20393.201283	-0.077183	0.570260	0.018219	80.405396	9.033750	55.803474	-1.146924	0.000000	-0.909277	0.000000	0.000000	0.000000	-0.036352	0.016173	0.009934	0.000000	0.000000	2.000000	6.000000	0.000000
20393.204616	-0.077183	0.570260	0.018219	80.405396	9.033750	55.803474	-1.146924	0.000000	-0.909277	0.000000	0.000000	0.000000	-0.036352	0.016173	0.009934	0.000000	0.000000	2.000000	6.000000	0.000000
20393.207949	-0.077183	0.570260	0.018219	80.405396	9.033750	55.803474	-1.146924	0.000000	-0.909277	0.000000	0.000000	0.000000	-0.036352	0.016173	0.009934	0.000000	0.000000	2.000000	6.000000	0.000000
20393.211283	-0.077432	0.570331	0.018183	80.402428	9.011606	55.765667	-1.140865	0.000000	-0.910932	0.000000	0.000000	0.000000	-0.074711	0.021176	-0.010629	0.000000	0.000000	2.000000	6.000000	0.000000
20393.214616	-0.077432	0.570331	0.018183	80.402428	9.011606	55.765667	-1.140865	0.000000	-0.910932	0.000000	0.000000	0.000000	-0.000000	0.000004	-0.000000	0.000000	0.000000	2.000000	6.000000	0.000000
20393.217949	-0.077432	0.570331	0.018183	80.402428	9.011606	55.765667	-1.140865	0.000000	-0.910932	0.000000	0.000000	0.000000	-0.000000	0.000004	-0.000000	0.000000	0.000000	2.000000	6.000000	0.000000
20393.221283	-0.077432	0.570331	0.018183	80.402428	8.995295	55.701847	-1.128413	0.000000	-0.909161	0.000000	0.000000	0.000000	-0.000000	0.000004	-0.000000	0.000000	0.000000	2.000000	6.000000	0.000000
20393.224616	-0.077432	0.570331	0.018183	80.402428	8.995295	55.701847	-1.128413	0.000000	-0.909161	0.000000	0.000000	0.000000	-0.000000	0.000004	-0.000000	0.000000	0.000000	2.000000	6.000000	0.000000
20393.227949	-0.077556	0.570356	0.018091	80.402428	8.995295	55.701847	-1.128413	0.000000	-0.909161	0.000000	0.000000	0.000000	-0.037207	0.007530	-0.027532	0.000000	0.000000	2.000000	6.000000	0.000000
20393.231283	-0.077556	0.570356	0.018091	80.402451	8.981705	55.558250	-1.128413	0.000000	-0.909161	0.000000	0.000000	0.000000	-0.037207	0.007530	-0.027532	0.000000	0.000000	2.000000	6.000000	0.000000
20393.234616	-0.077556	0.570356	0.018091	80.402451	8.981705	55.558250	-1.128413	0.000000	-0.909161	0.000000	0.000000	0.000000	-0.037207	0.007530	-0.027532	0.000000	0.000000	2.000000	6.000000	0.000000
20393.237949	-0.077556	0.570356	0.018091	80.402451	8.981705	55.558250	-1.128413	0.000000	-0.909161	0.000000	0.000000	0.000000	-0.037207	0.007530	-0.027532	0.000000	0.000000	2.000000	6.000000	0.000000
20393.241283	-0.077798	0.570370	0.017874	80.408371	8.976980	55.370564	-1.122212	0.000000	-0.904572	0.000000	0.000000	0.000000	-0.072687	0.004250	-0.065374	0.000000	0.000000	2.000000	6.000000	0.000000
20393.244616	-0.077798	0.570370	0.017874	80.408371	8.976980	55.370564	-1.122212	0.000000	-0.904572	0.000000	0.000000	0.000000	0.000001	-0.000006	0.000000	0.000000	0.000000	2.000000	6.000000	0.000000
20393.247949	-0.077798	0.570370	0.017874	80.408371	8.976980	55.370564	-1.122212	0.000000	-0.904572	0.000000	0.000000	0.000000	0.000001	-0.000006	0.000000	0.000000	0.000000	2.000000	6.000000	0.000000
20393.251283	-0.077798	0.570370	0.017874	80.411362	8.963746	55.153084	-1.110097	0.000000	-0.893676	0.000000	0.000000	0.000000	0.000001	-0.000006	0.000000	0.000000	0.000000	2.000000	6.000000	0.000000
20393.254616	-0.077798	0.570370	0.017874	80.411362	8.963746	55.153084	-1.110097	0.000000	-0.893676	0.000000	0.000000	0.000000	0.000001	-0.000006	0.000000	0.000000	0.000000	2.000000	6.000000	0.000000
20393.257949	-0.077942	0.570377	0.017761	80.411362	8.963746	55.153084	-1.110097	0.000000	-0.893676	0.000000	0.000000	0.000000	-0.043081	0.002100	-0.033813	0.000000	0.000000	2.000000	6.000000	0.000000
20393.261283	-0.077942	0.570377	0.017761	80.414337	8.950527	54.999439	-1.110097	0.000000	-0.893676	0.000000	0.000000	0.000000	-0.043081	0.002100	-0.033813	0.000000	0.000000	2.000000	6.000000	0.000000
20393.264616	-0.077942	0.570377	0.017761	80.414337	8.950527	54.999439	-1.110097	0.000000	-0.893676	0.000000	0.000000	0.000000	-0.043081	0.002100	-0.033813	0.000000	0.000000	2.000000	6.000000	0.000000
20393.267949	-0.077942	0.570377	0.017761	80.414337	8.950527	54.999439	-1.110097	0.000000	-0.893676	0.000000	0.000000	0.000000	-0.043081	0.002100	-0.033813	0.000000	0.000000	2.000000	6.000000	0.000000
20393.271283	-0.078264	0.570340	0.017607	80.420250	8.940405	54.995251	-1.102917	0.000000	-0.888041	0.000000	0.000000	0.000000	-0.096614	-0.011144	-0.046043	0.000000	0.000000	2.000000	6.000000	0.000000
20393.274616	-0.078264	0.570340	0.017607	80.420250	8.940405	54.995251	-1.102917	0.000000	-0.888041	0.000000	0.000000	0.000000	-0.000001	-0.000004	-0.000000	0.000000	0.000000	2.000000	6.000000	0.000000
20393.277949	-0.078264	0.570340	0.017607	80.420250	8.940405	54.995251	-1.102917	0.000000	-0.888041	0.000000	0.000000	0.000000	-0.000001	-0.000004	-0.000000	0.000000	0.000000	2.000000	6.000000	0.000000
20393.281283	-0.078264	0.570340	0.017607	80.426193	8.927579	54.999111	-1.086815	0.000000	-0.880367	0.000000	0.000000	0.000000	-0.000001	-0.000004	-0.000000	0.000000	0.000000	2.000000	6.000000	0.000000
20393.284616	-0.078264	0.570340	0.017607	80.426193	8.927579	54.999111	-1.086815	0.000000	-0.880367	0.000000	0.000000	0.000000	-0.000001	-0.000004	-0.000000	0.000000	0.000000	2.000000	6.000000	0.000000
20393.287949	-0.078461	0.570304	0.017540	80.426193	8.927579	54.999111	-1.086815	0.000000	-0.880367	0.000000	0.000000	0.000000	-0.059153	-0.010770	-0.020324	0.000000	0.000000	2.000000	6.000000	0.000000
20393.291283	-0.078461	0.570304	0.017540	80.432152	8.912041	54.987015	-1.086815	0.000000	-0.880367	0.000000	0.000000	0.000000	-0.059153	-0.010770	-0.020324	0.000000	0.000000	2.000000	6.000000	0.000000
20393.294616	-0.078461	0.570304	0.017540	80.432152	8.912041	54.987015	-1.086815	0.000000	-0.880367	0.000000	0.000000	0.000000	-0.059153	-0.010770	-0.020324	0.000000	0.000000	2.000000	6.000000	0.000000
20393.297949	-0.078461	0.570304	0.017540	80.432152	8.912041	54.987015	-1.086815	0.000000	-0.880367	0.000000	0.000000	0.000000	-0.059153	-0.010770	-0.020324	0.000000	0.000000	2.000000	6.000000	0.000000
20393.301283	-0.078930	0.570216	0.017439	80.438095	8.893814	54.919067	-1.076956	0.000000	-0.876980	0.000000	0.000000	0.000000	-0.140862	-0.026556	-0.030159	0.000000	0.000000	2.000000	6.000000	0.000000
20393.304616	-0.078930	0.570216	0.017439	80.438095	8.893814	54.919067	-1.076956	0.000000	-0.876980	0.000000	0.000000	0.000000	-0.140862	-0.026556	-0.030159	0.000000	0.000000	2.000000	6.000000	0.000000
20393.307949	-0.078930	0.570216	0.017439	80.438095	8.893814	54.919067	-1.076956	0.000000	-0.876980	0.000000	0.000000	0.000000	-0.140862	-0.026556	-0.030159	0.000000	0.000000	2.000000	6.000000	0.000000
20393.311283	-0.078930	0.570216	0.017439	80.444038	8.872890	54.747475	-1.053479	0.000000	-0.871953	0.000000	0.000000	0.000000	-0.140862	-0.026556	-0.030159	0.000000	0.000000	2.000000	6.000000	0.000000
20393.314616	-0.079221	0.570171	0.017379	80.444038	8.872890	54.747475	-1.053479	0.000000	-0.871953	0.000000	0.000000	0.000000	-0.087311	-0.013277	-0.017953	0.000000	0.000000	2.000000	6.000000	0.000000
20393.317949	-0.079221	0.570171	0.017379	80.444038	8.872890	54.747475	-1.053479	0.000000	-0.871953	0.000000	0.000000	0.000000	-0.087311	-0.013277	-0.017953	0.000000	0.000000	2.000000	6.000000	0.000000
20393.321283	-0.079221	0.570171	0.017379	80.449982	8.851941	54.527966	-1.038927	0.000000	-0.868961	0.000000	0.000000	0.000000	-0.087311	-0.013277	-0.017953	0.000000	0.000000	2.000000	6.000000	0.000000
20393.324616	-0.079461	0.570117	0.017286	80.449982	8.851941	54.527966	-1.038927	0.000000	-0.868961	0.000000	0.000000	0.000000	-0.071757	-0.016141	-0.027851	0.000000	0.000000	2.000000	6.000000	0.000000
20393.327949	-0.079461	0.570117	0.017286	80.449982	8.851941	54.527966	-1.038927	0.000000	-0.868961	0.000000	0.000000	0.000000	-0.071757	-0.016141	-0.027851	0.000000	0.000000	2.000000	6.000000	0.000000
20393.331283	-0.079461	0.570117	0.017286	80.458878	8.836895	54.338387	-1.026968	0.000000	-0.864319	0.000000	0.000000	0.000000	-0.071757	-0.016141	-0.027851	0.000000	0.000000	2.000000	6.000000	0.000000
20393.334616	-0.079461	0.570117	0.017286	80.458878	8.836895	54.338387	-1.026968	0.000000	-0.864319	0.000000	0.000000	0.000000	-0.071757	-0.016141	-0.027851	0.000000	0.000000	2.000000	6.000000	0.000000
20393.337949	-0.079729	0.570073	0.017230	80.458878	8.836895	54.338387	-1.026968	0.000000	-0.864319	0.000000	0.000000	0.000000	-0.080522	-0.013251	-0.016918	0.000000	0.000000	2.000000	6.000000	0.000000
20393.341283	-0.079729	0.570073	0.017230	80.464813	8.821447	54.238594	-1.026968	0.000000	-0.864319	0.000000	0.000000	0.000000	-0.080522	-0.013251	-0.016918	0.000000	0.000000	2.000000	6.000000	0.000000
20393.344616	-0.079729	0.570073	0.017230	80.464813	8.821447	54.238594	-1.026968	0.000000	-0.864319	0.000000	0.000000	0.000000	-0.080522	-0.013251	-0.016918	0.000000	0.000000	2.000000	6.000000	0.000000
20393.347949	-0.079729	0.570073	0.017230	80.464813	8.821447	54.238594	-1.026968	0.000000	-0.864319	0.000000	0.000000	0.000000	-0.080522	-0.013251	-0.016918	0.000000	0.000000	2.000000	6.000000	0.000000
20393.351283	-0.080162	0.569966	0.017051	80.476677	8.817781	54.206608	-1.013547	0.000000	-0.861499	0.000000	0.000000	0.000000	-0.129902	-0.032301	-0.053619	0.000000	0.000000	2.000000	6.000000	0.000000
20393.354616	-0.080162	0.569966	0.017051	80.476677	8.817781	54.206608	-1.013547	0.000000	-0.861499	0.000000	0.000000	0.000000	-0.129902	-0.032301	-0.053619	0.000000	0.000000	2.000000	6.000000	0.000000
20393.357949	-0.080162	0.569966	0.017051	80.476677	8.817781	54.206608	-1.013547	0.000000	-0.861499	0.000000	0.000000	0.000000	-0.129902	-0.032301	-0.053619	0.000000	0.000000	2.000000	6.000000	0.000000
20393.361283	-0.080162	0.569966	0.017051	80.485596	8.808270	54.192638	-0.991897	0.000000	-0.852563	0.000000	0.000000	0.000000	-0.129902	-0.032301	-0.053619	0.000000	0.000000	2.000000	6.000000	0.000000
20393.364616	-0.080379	0.569886	0.016968	80.485596	8.808270	54.192638	-0.991897	0.000000	-0.852563	0.000000	0.000000	0.000000	-0.065229	-0.024030	-0.025037	0.000000	0.000000	2.000000	6.000000	0.000000
20393.367949	-0.080379	0.569886	0.016968	80.485596	8.808270	54.192638	-0.991897	0.000000	-0.852563	0.000000	0.000000	0.000000	-0.065229	-0.024030	-0.025037	0.000000	0.000000	2.000000	6.000000	0.000000
20393.371283	-0.080379	0.569886	0.016968	80.497513	8.804733	54.200680	-0.981025	0.000000	-0.848390	0.000000	0.000000	0.000000	-0.065229	-0.024030	-0.025037	0.000000	0.000000	2.000000	6.000000	0.000000
20393.374616	-0.080593	0.569814	0.016861	80.497513	8.804733	54.200680	-0.981025	0.000000	-0.848390	0.000000	0.000000	0.000000	-0.064025	-0.021513	-0.032034	0.000000	0.000000	2.000000	6.000000	0.000000
20393.377949	-0.080593	0.569814	0.016861	80.497513	8.804733	54.200680	-0.981025	0.000000	-0.848390	0.000000	0.000000	0.000000	-0.064025	-0.021513	-0.032034	0.000000	0.000000	2.000000	6.000000	0.000000
20393.381283	-0.080593	0.569814	0.016861	80.509926	8.796156	54.215172	-0.970355	0.000000	-0.843051	0.000000	0.000000	0.000000	-0.064025	-0.021513	-0.032034	0.000000	0.000000	2.000000	6.000000	0.000000
20393.384616	-0.080593	0.569814	0.016861	80.509926	8.796156	54.215172	-0.970355	0.000000	-0.843051	0.000000	0.000000	0.000000	-0.064025	-0.021513	-0.032034	0.000000	0.000000	2.000000	6.000000	0.000000
20393.387949	-0.080784	0.569742	0.016758	80.509926	8.796156	54.215172	-0.970355	0.000000	-0.843051	0.000000	0.000000	0.000000	-0.057251	-0.021516	-0.030918	0.000000	0.000000	2.000000	6.000000	0.000000
20393.391283	-0.080784	0.569742	0.016758	80.521744	8.761514	54.195709	-0.970355	0.000000	-0.843051	0.000000	0.000000	0.000000	-0.057251	-0.021516	-0.030918	0.000000	0.000000	2.000000	6.000000	0.000000
20393.394616	-0.080784	0.569742	0.016758	80.521744	8.761514	54.195709	-0.970355	0.000000	-0.843051	0.000000	0.000000	0.000000	-0.057251	-0.021516	-0.030918	0.000000	0.000000	2.000000	6.000000	0.000000
20393.397949	-0.080784	0.569742	0.016758	80.521744	8.761514	54.195709	-0.970355	0.000000	-0.843051	0.000000	0.000000	0.000000	-0.057251	-0.021516	-0.030918	0.000000	0.000000	2.000000	6.000000	0.000000
20393.401283	-0.081103	0.569661	0.016591	80.531303	8.660089	54.089119	-0.960813	0.000000	-0.837898	0.000000	0.000000	0.000000	-0.095642	-0.024376	-0.049977	0.000000	0.000000	2.000000	6.000000	0.000000
20393.404616	-0.081103	0.569661	0.016591	80.531303	8.660089	54.089119	-0.960813	0.000000	-0.837898	0.000000	0.000000	0.000000	-0.095642	-0.024376	-0.049977	0.000000	0.000000	2.000000	6.000000	0.000000
20393.407949	-0.081103	0.569661	0.016591	80.531303	8.660089	54.089119	-0.960813	0.000000	-0.837898	0.000000	0.000000	0.000000	-0.095642	-0.024376	-0.049977	0.000000	0.000000	2.000000	6.000000	0.000000
20393.411283	-0.081103	0.569661	0.016591	80.536057	8.434915	53.822887	-0.944872	0.000000	-0.829569	0.000000	0.000000	0.000000	-0.095642	-0.024376	-0.049977	0.000000	0.000000	2.000000	6.000000	0.000000
20393.414616	-0.081253	0.569651	0.016524	80.536057	8.434915	53.822887	-0.944872	0.000000	-0.829569	0.000000	0.000000	0.000000	-0.045151	-0.002879	-0.020199	0.000000	0.000000	2.000000	6.000000	0.000000
20393.417949	-0.081253	0.569651	0.016524	80.536057	8.434915	53.822887	-0.944872	0.000000	-0.829569	0.000000	0.000000	0.000000	-0.045151	-0.002879	-0.020199	0.000000	0.000000	2.000000	6.000000	0.000000
20393.421283	-0.081253	0.569651	0.016524	80.522232	8.055034	53.384342	-0.937347	0.000000	-0.826202	0.000000	0.000000	0.000000	-0.045151	-0.002879	-0.020199	0.000000	0.000000	2.000000	6.000000	0.000000
20393.424616	-0.081253	0.569651	0.016524	80.522232	8.055034	53.384342	-0.937347	0.000000	-0.826202	0.000000	0.000000	0.000000	-0.045151	-0.002879	-0.020199	0.000000	0.000000	2.000000	6.000000	0.000000
20393.427949	-0.081413	0.569669	0.016514	80.522232	8.055034	53.384342	-0.937347	0.000000	-0.826202	0.000000	0.000000	0.000000	-0.048106	0.005365	-0.002963	0.000000	0.000000	2.000000	6.000000	0.000000
20393.431283	-0.081555	0.569679	0.016531	80.488258	7.489533	52.748707	-0.937347	0.000000	-0.826202	0.000000	0.000000	0.000000	-0.042562	0.002875	0.005143	0.000000	0.000000	2.000000	6.000000	0.000000
20393.434616	-0.081555	0.569679	0.016531	80.488258	7.489533	52.748707	-0.937347	0.000000	-0.826202	0.000000	0.000000	0.000000	-0.042562	0.002875	0.005143	0.000000	0.000000	2.000000	6.000000	0.000000
20393.437949	-0.081555	0.569679	0.016531	80.488258	7.489533	52.748707	-0.937347	0.000000	-0.826202	0.000000	0.000000	0.000000	-0.042562	0.002875	0.005143	0.000000	0.000000	2.000000	6.000000	0.000000
20393.441283	-0.081555	0.569679	0.016531	80.456078	6.710244	51.848484	-0.922236	0.000000	-0.826565	0.000000	0.000000	0.000000	-0.042562	0.002875	0.005143	0.000000	0.000000	2.000000	6.000000	0.000000
20393.444616	-0.081685	0.569716	0.016610	80.456078	6.710244	51.848484	-0.922236	0.000000	-0.826565	0.000000	0.000000	0.000000	-0.038790	0.011129	0.023540	0.000000	0.000000	2.000000	6.000000	0.000000
20393.447949	-0.081685	0.569716	0.016610	80.456078	6.710244	51.848484	-0.922236	0.000000	-0.826565	0.000000	0.000000	0.000000	-0.038790	0.011129	0.023540	0.000000	0.000000	2.000000	6.000000	0.000000
20393.451283	-0.081685	0.569716	0.016610	80.453423	5.960262	50.965321	-0.915771	0.000000	-0.830489	0.000000	0.000000	0.000000	-0.038790	0.011129	0.023540	0.000000	0.000000	2.000000	6.000000	0.000000
20393.454616	-0.081685	0.569716	0.016610	80.453423	5.960262	50.965321	-0.915771	0.000000	-0.830489	0.000000	0.000000	0.000000	-0.038790	0.011129	0.023540	0.000000	0.000000	2.000000	6.000000	0.000000
20393.457949	-0.081784	0.569743	0.016652	80.453423	5.960262	50.965321	-0.915771	0.000000	-0.830489	0.000000	0.000000	0.000000	-0.029966	0.008265	0.012590	0.000000	0.000000	2.000000	6.000000	0.000000
20393.461283	-0.081784	0.569743	0.016652	80.473129	4.992059	49.803944	-0.915771	0.000000	-0.830489	0.000000	0.000000	0.000000	-0.029966	0.008265	0.012590	0.000000	0.000000	2.000000	6.000000	0.000000
20393.464616	-0.081784	0.569743	0.016652	80.473129	4.992059	49.803944	-0.915771	0.000000	-0.830489	0.000000	0.000000	0.000000	-0.029966	0.008265	0.012590	0.000000	0.000000	2.000000	6.000000	0.000000
20393.467949	-0.081784	0.569743	0.016652	80.473129	4.992059	49.803944	-0.915771	0.000000	-0.830489	0.000000	0.000000	0.000000	-0.029966	0.008265	0.012590	0.000000	0.000000	2.000000	6.000000	0.000000
20393.471283	-0.081920	0.569816	0.016764	80.503067	3.826906	48.401699	-0.910776	0.000000	-0.832587	0.000000	0.000000	0.000000	-0.040587	0.021885	0.033797	0.000000	0.000000	2.000000	6.000000	0.000000
20393.474616	-0.081920	0.569816	0.016764	80.503067	3.826906	48.401699	-0.910776	0.000000	-0.832587	0.000000	0.000000	0.000000	-0.040587	0.021885	0.033797	0.000000	0.000000	2.000000	6.000000	0.000000
20393.477949	-0.081920	0.569816	0.016764	80.503067	3.826906	48.401699	-0.910776	0.000000	-0.832587	0.000000	0.000000	0.000000	-0.040587	0.021885	0.033797	0.000000	0.000000	2.000000	6.000000	0.000000
20393.481283	-0.081974	0.569870	0.016808	80.532120	2.474292	46.778206	-0.904012	0.000000	-0.838220	0.000000	0.000000	0.000000	-0.016167	0.016130	0.013086	0.000000	0.000000	2.000000	6.000000	0.000000
20393.484616	-0.081974	0.569870	0.016808	80.532120	2.474292	46.778206	-0.904012	0.000000	-0.838220	0.000000	0.000000	0.000000	-0.016167	0.016130	0.013086	0.000000	0.000000	2.000000	6.000000	0.000000
20393.487949	-0.081974	0.569870	0.016808	80.532120	2.474292	46.778206	-0.904012	0.000000	-0.838220	0.000000	0.000000	0.000000	-0.016167	0.016130	0.013086	0.000000	0.000000	2.000000	6.000000	0.000000
20393.491283	-0.081974	0.569870	0.016808	80.527466	1.006653	45.016205	-0.901318	0.000000	-0.840401	0.000000	0.000000	0.000000	-0.016167	0.016130	0.013086	0.000000	0.000000	2.000000	6.000000	0.000000
20393.494616	-0.081979	0.569932	0.016836	80.527466	1.006653	45.016205	-0.901318	0.000000	-0.840401	0.000000	0.000000	0.000000	-0.001462	0.018641	0.008458	0.000000	0.000000	2.000000	6.000000	0.000000
20393.497949	-0.081979	0.569932	0.016836	80.527466	1.006653	45.016205	-0.901318	0.000000	-0.840401	0.000000	0.000000	0.000000	-0.001462	0.018641	0.008458	0.000000	0.000000	2.000000	6.000000	0.000000
20393.501283	-0.081979	0.569932	0.016836	80.480850	-0.438184	43.289467	-0.901074	0.000000	-0.841811	0.000000	0.000000	0.000000	-0.001462	0.018641	0.008458	0.000000	0.000000	2.000000	6.000000	0.000000
20393.504616	-0.081979	0.569932	0.016836	80.480850	-0.438184	43.289467	-0.901074	0.000000	-0.841811	0.000000	0.000000	0.000000	-0.001462	0.018641	0.008458	0.000000	0.000000	2.000000	6.000000	0.000000
20393.507949	-0.081979	0.570003	0.016841	80.480850	-0.438184	43.289467	-0.901074	0.000000	-0.841811	0.000000	0.000000	0.000000	-0.000259	0.021176	0.001496	0.000000	0.000000	2.000000	6.000000	0.000000
20393.511283	-0.081979	0.570003	0.016841	80.410927	-1.758508	41.706257	-0.901074	0.000000	-0.841811	0.000000	0.000000	0.000000	-0.000259	0.021176	0.001496	0.000000	0.000000	2.000000	6.000000	0.000000
20393.514616	-0.081979	0.570003	0.016841	80.410927	-1.758508	41.706257	-0.901074	0.000000	-0.841811	0.000000	0.000000	0.000000	-0.000259	0.021176	0.001496	0.000000	0.000000	2.000000	6.000000	0.000000
20393.517949	-0.081979	0.570003	0.016841	80.410927	-1.758508	41.706257	-0.901074	0.000000	-0.841811	0.000000	0.000000	0.000000	-0.000259	0.021176	0.001496	0.000000	0.000000	2.000000	6.000000	0.000000
20393.521283	-0.081866	0.570196	0.016858	80.331963	-2.962838	40.255146	-0.901031	0.000000	-0.842060	0.000000	0.000000	0.000000	0.033870	0.058067	0.005167	0.000000	0.000000	2.000000	6.000000	0.000000
20393.524616	-0.081866	0.570196	0.016858	80.331963	-2.962838	40.255146	-0.901031	0.000000	-0.842060	0.000000	0.000000	0.000000	0.000001	0.000006	0.000000	0.000000	0.000000	2.000000	6.000000	0.000000
20393.527949	-0.081866	0.570196	0.016858	80.331963	-2.962838	40.255146	-0.901031	0.000000	-0.842060	0.000000	0.000000	0.000000	0.000001	0.000006	0.000000	0.000000	0.000000	2.000000	6.000000	0.000000
20393.531283	-0.081866	0.570196	0.016858	80.235229	-4.134979	38.839436	-0.906676	0.000000	-0.842921	0.000000	0.000000	0.000000	0.000001	0.000006	0.000000	0.000000	0.000000	2.000000	6.000000	0.000000
20393.534616	-0.081866	0.570196	0.016858	80.235229	-4.134979	38.839436	-0.906676	0.000000	-0.842921	0.000000	0.000000	0.000000	0.000001	0.000006	0.000000	0.000000	0.000000	2.000000	6.000000	0.000000
20393.537949	-0.081795	0.570301	0.016846	80.235229	-4.134979	38.839436	-0.906676	0.000000	-0.842921	0.000000	0.000000	0.000000	0.021513	0.031537	-0.003807	0.000000	0.000000	2.000000	6.000000	0.000000
20393.541283	-0.081795	0.570301	0.016846	80.123863	-5.396165	37.309853	-0.906676	0.000000	-0.842921	0.000000	0.000000	0.000000	0.021513	0.031537	-0.003807	0.000000	0.000000	2.000000	6.000000	0.000000
20393.544616	-0.081795	0.570301	0.016846	80.123863	-5.396165	37.309853	-0.906676	0.000000	-0.842921	0.000000	0.000000	0.000000	0.021513	0.031537	-0.003807	0.000000	0.000000	2.000000	6.000000	0.000000
20393.547949	-0.081795	0.570301	0.016846	80.123863	-5.396165	37.309853	-0.906676	0.000000	-0.842921	0.000000	0.000000	0.000000	0.021513	0.031537	-0.003807	0.000000	0.000000	2.000000	6.000000	0.000000
20393.551283	-0.081683	0.570566	0.016868	79.989845	-6.765224	35.644966	-0.910261	0.000000	-0.842287	0.000000	0.000000	0.000000	0.033622	0.079242	0.006589	0.000000	0.000000	2.000000	6.000000	0.000000
20393.554616	-0.081683	0.570566	0.016868	79.989845	-6.765224	35.644966	-0.910261	0.000000	-0.842287	0.000000	0.000000	0.000000	0.033622	0.079242	0.006589	0.000000	0.000000	2.000000	6.000000	0.000000
20393.557949	-0.081683	0.570566	0.016868	79.989845	-6.765224	35.644966	-0.910261	0.000000	-0.842287	0.000000	0.000000	0.000000	0.033622	0.079242	0.006589	0.000000	0.000000	2.000000	6.000000	0.000000
20393.561283	-0.081683	0.570566	0.016868	79.834167	-8.202595	33.889290	-0.915865	0.000000	-0.843385	0.000000	0.000000	0.000000	0.033622	0.079242	0.006589	0.000000	0.000000	2.000000	6.000000	0.000000
20393.564616	-0.081662	0.570707	0.016881	79.834167	-8.202595	33.889290	-0.915865	0.000000	-0.843385	0.000000	0.000000	0.000000	0.006247	0.042307	0.004096	0.000000	0.000000	2.000000	6.000000	0.000000
20393.567949	-0.081662	0.570707	0.016881	79.834167	-8.202595	33.889290	-0.915865	0.000000	-0.843385	0.000000	0.000000	0.000000	0.006247	0.042307	0.004096	0.000000	0.000000	2.000000	6.000000	0.000000
20393.571283	-0.081662	0.570707	0.016881	79.655579	-9.627328	32.139503	-0.916906	0.000000	-0.844068	0.000000	0.000000	0.000000	0.006247	0.042307	0.004096	0.000000	0.000000	2.000000	6.000000	0.000000
20393.574616	-0.081662	0.570707	0.016881	79.655579	-9.627328	32.139503	-0.916906	0.000000	-0.844068	0.000000	0.000000	0.000000	0.006247	0.042307	0.004096	0.000000	0.000000	2.000000	6.000000	0.000000
20393.577949	-0.081671	0.570857	0.016931	79.655579	-9.627328	32.139503	-0.916906	0.000000	-0.844068	0.000000	0.000000	0.000000	-0.002587	0.045209	0.015012	0.000000	0.000000	2.000000	6.000000	0.000000
20393.581283	-0.081671	0.570857	0.016931	79.442810	-10.883176	30.579718	-0.916906	0.000000	-0.844068	0.000000	0.000000	0.000000	-0.002587	0.045209	0.015012	0.000000	0.000000	2.000000	6.000000	0.000000
20393.584616	-0.081671	0.570857	0.016931	79.442810	-10.883176	30.579718	-0.916906	0.000000	-0.844068	0.000000	0.000000	0.000000	-0.002587	0.045209	0.015012	0.000000	0.000000	2.000000	6.000000	0.000000
20393.587949	-0.081671	0.570857	0.016931	79.442810	-10.883176	30.579718	-0.916906	0.000000	-0.844068	0.000000	0.000000	0.000000	-0.002587	0.045209	0.015012	0.000000	0.000000	2.000000	6.000000	0.000000
20393.591283	-0.081657	0.571178	0.017120	79.234993	-11.894200	29.309803	-0.916475	0.000000	-0.846570	0.000000	0.000000	0.000000	0.004179	0.096281	0.056481	0.000000	0.000000	2.000000	6.000000	0.000000
20393.594616	-0.081657	0.571178	0.017120	79.234993	-11.894200	29.309803	-0.916475	0.000000	-0.846570	0.000000	0.000000	0.000000	-0.000001	0.000008	0.000000	0.000000	0.000000	2.000000	6.000000	0.000000
20393.597949	-0.081657	0.571178	0.017120	79.234993	-11.894200	29.309803	-0.916475	0.000000	-0.846570	0.000000	0.000000	0.000000	-0.000001	0.000008	0.000000	0.000000	0.000000	2.000000	6.000000	0.000000
20393.601283	-0.081657	0.571178	0.017120	79.033264	-12.667963	28.328798	-0.917172	0.000000	-0.855983	0.000000	0.000000	0.000000	-0.000001	0.000008	0.000000	0.000000	0.000000	2.000000	6.000000	0.000000
20393.604616	-0.081657	0.571178	0.017120	79.033264	-12.667963	28.328798	-0.917172	0.000000	-0.855983	0.000000	0.000000	0.000000	-0.000001	0.000008	0.000000	0.000000	0.000000	2.000000	6.000000	0.000000
20393.607949	-0.081678	0.571375	0.017244	79.033264	-12.667963	28.328798	-0.917172	0.000000	-0.855983	0.000000	0.000000	0.000000	-0.006419	0.058968	0.037291	0.000000	0.000000	2.000000	6.000000	0.000000
20393.611283	-0.081678	0.571375	0.017244	78.859009	-13.219903	27.620665	-0.917172	0.000000	-0.855983	0.000000	0.000000	0.000000	-0.006419	0.058968	0.037291	0.000000	0.000000	2.000000	6.000000	0.000000
20393.614616	-0.081710	0.571573	0.017432	78.859009	-13.219903	27.620665	-0.917172	0.000000	-0.855983	0.000000	0.000000	0.000000	-0.009695	0.059413	0.056309	0.000000	0.000000	2.000000	6.000000	0.000000
20393.617949	-0.081710	0.571573	0.017432	78.859009	-13.219903	27.620665	-0.917172	0.000000	-0.855983	0.000000	0.000000	0.000000	-0.009695	0.059413	0.056309	0.000000	0.000000	2.000000	6.000000	0.000000
20393.621283	-0.081710	0.571573	0.017432	78.757202	-13.565260	27.175987	-0.914486	0.000000	-0.871583	0.000000	0.000000	0.000000	-0.009695	0.059413	0.056309	0.000000	0.000000	2.000000	6.000000	0.000000
20393.624616	-0.081710	0.571573	0.017432	78.757202	-13.565260	27.175987	-0.914486	0.000000	-0.871583	0.000000	0.000000	0.000000	-0.009695	0.059413	0.056309	0.000000	0.000000	2.000000	6.000000	0.000000
20393.627949	-0.081736	0.571761	0.017579	78.757202	-13.565260	27.175987	-0.914486	0.000000	-0.871583	0.000000	0.000000	0.000000	-0.007609	0.056518	0.044194	0.000000	0.000000	2.000000	6.000000	0.000000
20393.631283	-0.081736	0.571761	0.017579	78.717415	-13.700613	27.001842	-0.914486	0.000000	-0.871583	0.000000	0.000000	0.000000	-0.007609	0.056518	0.044194	0.000000	0.000000	2.000000	6.000000	0.000000
20393.634616	-0.081736	0.571761	0.017579	78.717415	-13.700613	27.001842	-0.914486	0.000000	-0.871583	0.000000	0.000000	0.000000	-0.007609	0.056518	0.044194	0.000000	0.000000	2.000000	6.000000	0.000000
20393.637949	-0.081736	0.571761	0.017579	78.717415	-13.700613	27.001842	-0.914486	0.000000	-0.871583	0.000000	0.000000	0.000000	-0.007609	0.056518	0.044194	0.000000	0.000000	2.000000	6.000000	0.000000
20393.641283	-0.081784	0.572023	0.017858	78.695450	-13.699848	27.000998	-0.913218	0.000000	-0.878949	0.000000	0.000000	0.000000	-0.014399	0.078620	0.083648	0.000000	0.000000	2.000000	6.000000	0.000000
20393.644616	-0.081784	0.572023	0.017858	78.695450	-13.699848	27.000998	-0.913218	0.000000	-0.878949	0.000000	0.000000	0.000000	-0.014399	0.078620	0.083648	0.000000	0.000000	2.000000	6.000000	0.000000
20393.647949	-0.081784	0.572023	0.017858	78.695450	-13.699848	27.000998	-0.913218	0.000000	-0.878949	0.000000	0.000000	0.000000	-0.014399	0.078620	0.083648	0.000000	0.000000	2.000000	6.000000	0.000000
20393.651283	-0.081784	0.572023	0.017858	78.679817	-13.697207	27.006462	-0.910818	0.000000	-0.892890	0.000000	0.000000	0.000000	-0.014399	0.078620	0.083648	0.000000	0.000000	2.000000	6.000000	0.000000
20393.654616	-0.081821	0.572114	0.017939	78.679817	-13.697207	27.006462	-0.910818	0.000000	-0.892890	0.000000	0.000000	0.000000	-0.011165	0.027040	0.024382	0.000000	0.000000	2.000000	6.000000	0.000000
20393.657949	-0.081821	0.572114	0.017939	78.679817	-13.697207	27.006462	-0.910818	0.000000	-0.892890	0.000000	0.000000	0.000000	-0.011165	0.027040	0.024382	0.000000	0.000000	2.000000	6.000000	0.000000
20393.661283	-0.081821	0.572114	0.017939	78.670448	-13.699431	27.009733	-0.908957	0.000000	-0.896954	0.000000	0.000000	0.000000	-0.011165	0.027040	0.024382	0.000000	0.000000	2.000000	6.000000	0.000000
20393.664616	-0.081821	0.572114	0.017939	78.670448	-13.699431	27.009733	-0.908957	0.000000	-0.896954	0.000000	0.000000	0.000000	-0.011165	0.027040	0.024382	0.000000	0.000000	2.000000	6.000000	0.000000
20393.667949	-0.081897	0.572168	0.017978	78.670448	-13.699431	27.009733	-0.908957	0.000000	-0.896954	0.000000	0.000000	0.000000	-0.022941	0.016245	0.011827	0.000000	0.000000	2.000000	6.000000	0.000000
20393.671283	-0.081897	0.572168	0.017978	78.664207	-13.705462	27.011921	-0.908957	0.000000	-0.896954	0.000000	0.000000	0.000000	-0.022941	0.016245	0.011827	0.000000	0.000000	2.000000	6.000000	0.000000
20393.674616	-0.081897	0.572168	0.017978	78.664207	-13.705462	27.011921	-0.908957	0.000000	-0.896954	0.000000	0.000000	0.000000	-0.022941	0.016245	0.011827	0.000000	0.000000	2.000000	6.000000	0.000000
20393.677949	-0.081897	0.572168	0.017978	78.664207	-13.705462	27.011921	-0.908957	0.000000	-0.896954	0.000000	0.000000	0.000000	-0.022941	0.016245	0.011827	0.000000	0.000000	2.000000	6.000000	0.000000
20393.681283	-0.082025	0.572258	0.018044	78.654724	-13.714411	27.006685	-0.905134	0.000000	-0.898925	0.000000	0.000000	0.000000	-0.038241	0.027072	0.019697	0.000000	0.000000	2.000000	6.000000	0.000000
20393.684616	-0.082025	0.572258	0.018044	78.654724	-13.714411	27.006685	-0.905134	0.000000	-0.898925	0.000000	0.000000	0.000000	-0.038241	0.027072	0.019697	0.000000	0.000000	2.000000	6.000000	0.000000
20393.687949	-0.082025	0.572258	0.018044	78.654724	-13.714411	27.006685	-0.905134	0.000000	-0.898925	0.000000	0.000000	0.000000	-0.038241	0.027072	0.019697	0.000000	0.000000	2.000000	6.000000	0.000000
20393.691283	-0.082025	0.572258	0.018044	78.648476	-13.717712	27.008877	-0.898760	0.000000	-0.902208	0.000000	0.000000	0.000000	-0.038241	0.027072	0.019697	0.000000	0.000000	2.000000	6.000000	0.000000
20393.694616	-0.082049	0.572302	0.018051	78.648476	-13.717712	27.008877	-0.898760	0.000000	-0.902208	0.000000	0.000000	0.000000	-0.007326	0.013311	0.002079	0.000000	0.000000	2.000000	6.000000	0.000000
20393.697949	-0.082049	0.572302	0.018051	78.648476	-13.717712	27.008877	-0.898760	0.000000	-0.902208	0.000000	0.000000	0.000000	-0.007326	0.013311	0.002079	0.000000	0.000000	2.000000	6.000000	0.000000
20393.701283	-0.082049	0.572302	0.018051	78.639099	-13.717244	27.012133	-0.897539	0.000000	-0.902554	0.000000	0.000000	0.000000	-0.007326	0.013311	0.002079	0.000000	0.000000	2.000000	6.000000	0.000000
20393.704616	-0.082049	0.572302	0.018051	78.639099	-13.717244	27.012133	-0.897539	0.000000	-0.902554	0.000000	0.000000	0.000000	-0.007326	0.013311	0.002079	0.000000	0.000000	2.000000	6.000000	0.000000
20393.707949	-0.082081	0.572356	0.018098	78.639099	-13.717244	27.012133	-0.897539	0.000000	-0.902554	0.000000	0.000000	0.000000	-0.009413	0.016249	0.014146	0.000000	0.000000	2.000000	6.000000	0.000000
20393.711283	-0.082081	0.572356	0.018098	78.632851	-13.715122	27.014296	-0.897539	0.000000	-0.902554	0.000000	0.000000	0.000000	-0.009413	0.016249	0.014146	0.000000	0.000000	2.000000	6.000000	0.000000
20393.714616	-0.082081	0.572356	0.018098	78.632851	-13.715122	27.014296	-0.897539	0.000000	-0.902554	0.000000	0.000000	0.000000	-0.009413	0.016249	0.014146	0.000000	0.000000	2.000000	6.000000	0.000000
20393.717949	-0.082081	0.572356	0.018098	78.632851	-13.715122	27.014296	-0.897539	0.000000	-0.902554	0.000000	0.000000	0.000000	-0.009413	0.016249	0.014146	0.000000	0.000000	2.000000	6.000000	0.000000
20393.721283	-0.082054	0.572438	0.018214	78.623505	-13.706495	27.017548	-0.895970	0.000000	-0.904912	0.000000	0.000000	0.000000	0.007930	0.024585	0.034820	0.000000	0.000000	2.000000	6.000000	0.000000
20393.724616	-0.082054	0.572438	0.018214	78.623505	-13.706495	27.017548	-0.895970	0.000000	-0.904912	0.000000	0.000000	0.000000	0.007930	0.024585	0.034820	0.000000	0.000000	2.000000	6.000000	0.000000
20393.727949	-0.082054	0.572438	0.018214	78.623505	-13.706495	27.017548	-0.895970	0.000000	-0.904912	0.000000	0.000000	0.000000	0.007930	0.024585	0.034820	0.000000	0.000000	2.000000	6.000000	0.000000
20393.731283	-0.082054	0.572438	0.018214	78.614006	-13.704548	27.012348	-0.897292	0.000000	-0.910715	0.000000	0.000000	0.000000	0.007930	0.024585	0.034820	0.000000	0.000000	2.000000	6.000000	0.000000
20393.734616	-0.082021	0.572511	0.018290	78.614006	-13.704548	27.012348	-0.897292	0.000000	-0.910715	0.000000	0.000000	0.000000	0.010020	0.021660	0.022746	0.000000	0.000000	2.000000	6.000000	0.000000
20393.737949	-0.082021	0.572511	0.018290	78.614006	-13.704548	27.012348	-0.897292	0.000000	-0.910715	0.000000	0.000000	0.000000	0.010020	0.021660	0.022746	0.000000	0.000000	2.000000	6.000000	0.000000
20393.741283	-0.082021	0.572511	0.018290	78.601494	-13.692143	27.016676	-0.898962	0.000000	-0.914506	0.000000	0.000000	0.000000	0.010020	0.021660	0.022746	0.000000	0.000000	2.000000	6.000000	0.000000
20393.744616	-0.082021	0.572511	0.018290	78.601494	-13.692143	27.016676	-0.898962	0.000000	-0.914506	0.000000	0.000000	0.000000	0.010020	0.021660	0.022746	0.000000	0.000000	2.000000	6.000000	0.000000
20393.747949	-0.081962	0.572565	0.018353	78.601494	-13.692143	27.016676	-0.898962	0.000000	-0.914506	0.000000	0.000000	0.000000	0.017677	0.016265	0.018807	0.000000	0.000000	2.000000	6.000000	0.000000
20393.751283	-0.081962	0.572565	0.018353	78.592155	-13.683542	27.019901	-0.898962	0.000000	-0.914506	0.000000	0.000000	0.000000	0.017677	0.016265	0.018807	0.000000	0.000000	2.000000	6.000000	0.000000
20393.754616	-0.081962	0.572565	0.018353	78.592155	-13.683542	27.019901	-0.898962	0.000000	-0.914506	0.000000	0.000000	0.000000	0.017677	0.016265	0.018807	0.000000	0.000000	2.000000	6.000000	0.000000
20393.757949	-0.081962	0.572565	0.018353	78.592155	-13.683542	27.019901	-0.898962	0.000000	-0.914506	0.000000	0.000000	0.000000	0.017677	0.016265	0.018807	0.000000	0.000000	2.000000	6.000000	0.000000
20393.761283	-0.081895	0.572709	0.018504	78.579651	-13.676579	27.024223	-0.901908	0.000000	-0.917641	0.000000	0.000000	0.000000	0.020067	0.043334	0.045467	0.000000	0.000000	2.000000	6.000000	0.000000
20393.764616	-0.081895	0.572709	0.018504	78.579651	-13.676579	27.024223	-0.901908	0.000000	-0.917641	0.000000	0.000000	0.000000	0.020067	0.043334	0.045467	0.000000	0.000000	2.000000	6.000000	0.000000
20393.767949	-0.081895	0.572709	0.018504	78.579651	-13.676579	27.024223	-0.901908	0.000000	-0.917641	0.000000	0.000000	0.000000	0.020067	0.043334	0.045467	0.000000	0.000000	2.000000	6.000000	0.000000
20393.771283	-0.081895	0.572709	0.018504	78.567184	-13.669662	27.028524	-0.905253	0.000000	-0.925219	0.000000	0.000000	0.000000	0.020067	0.043334	0.045467	0.000000	0.000000	2.000000	6.000000	0.000000
20393.774616	-0.081907	0.572782	0.018572	78.567184	-13.669662	27.028524	-0.905253	0.000000	-0.925219	0.000000	0.000000	0.000000	-0.003512	0.021687	0.020393	0.000000	0.000000	2.000000	6.000000	0.000000
20393.777949	-0.081907	0.572782	0.018572	78.567184	-13.669662	27.028524	-0.905253	0.000000	-0.925219	0.000000	0.000000	0.000000	-0.003512	0.021687	0.020393	0.000000	0.000000	2.000000	6.000000	0.000000
20393.781283	-0.081907	0.572782	0.018572	78.551544	-13.661683	27.033884	-0.904667	0.000000	-0.928617	0.000000	0.000000	0.000000	-0.003512	0.021687	0.020393	0.000000	0.000000	2.000000	6.000000	0.000000
20393.784616	-0.081907	0.572782	0.018572	78.551544	-13.661683	27.033884	-0.904667	0.000000	-0.928617	0.000000	0.000000	0.000000	-0.003512	0.021687	0.020393	0.000000	0.000000	2.000000	6.000000	0.000000
20393.787949	-0.081896	0.572854	0.018644	78.551544	-13.661683	27.033884	-0.904667	0.000000	-0.928617	0.000000	0.000000	0.000000	0.003266	0.021695	0.021556	0.000000	0.000000	2.000000	6.000000	0.000000
20393.791283	-0.081896	0.572854	0.018644	78.535934	-13.656422	27.039238	-0.904667	0.000000	-0.928617	0.000000	0.000000	0.000000	0.003266	0.021695	0.021556	0.000000	0.000000	2.000000	6.000000	0.000000
20393.794616	-0.081896	0.572854	0.018644	78.535934	-13.656422	27.039238	-0.904667	0.000000	-0.928617	0.000000	0.000000	0.000000	0.003266	0.021695	0.021556	0.000000	0.000000	2.000000	6.000000	0.000000
20393.797949	-0.081896	0.572854	0.018644	78.535934	-13.656422	27.039238	-0.904667	0.000000	-0.928617	0.000000	0.000000	0.000000	0.003266	0.021695	0.021556	0.000000	0.000000	2.000000	6.000000	0.000000
20393.801283	-0.081907	0.573097	0.018846	78.514084	-13.646392	27.046713	-0.905212	0.000000	-0.932210	0.000000	0.000000	0.000000	-0.003421	0.073009	0.060434	0.000000	0.000000	2.000000	6.000000	0.000000
20393.804616	-0.081907	0.573097	0.018846	78.514084	-13.646392	27.046713	-0.905212	0.000000	-0.932210	0.000000	0.000000	0.000000	0.000001	-0.000000	0.000000	0.000000	0.000000	2.000000	6.000000	0.000000
20393.807949	-0.081907	0.573097	0.018846	78.514084	-13.646392	27.046713	-0.905212	0.000000	-0.932210	0.000000	0.000000	0.000000	0.000001	-0.000000	0.000000	0.000000	0.000000	2.000000	6.000000	0.000000
20393.811283	-0.081907	0.573097	0.018846	78.489075	-13.638067	27.055199	-0.904641	0.000000	-0.942282	0.000000	0.000000	0.000000	0.000001	-0.000000	0.000000	0.000000	0.000000	2.000000	6.000000	0.000000
20393.814616	-0.081907	0.573097	0.018846	78.489075	-13.638067	27.055199	-0.904641	0.000000	-0.942282	0.000000	0.000000	0.000000	0.000001	-0.000000	0.000000	0.000000	0.000000	2.000000	6.000000	0.000000
20393.817949	-0.081931	0.573242	0.018981	78.489075	-13.638067	27.055199	-0.904641	0.000000	-0.942282	0.000000	0.000000	0.000000	-0.007008	0.043414	0.040734	0.000000	0.000000	2.000000	6.000000	0.000000
20393.821283	-0.081931	0.573242	0.018981	78.460999	-13.626013	27.064732	-0.904641	0.000000	-0.942282	0.000000	0.000000	0.000000	-0.007008	0.043414	0.040734	0.000000	0.000000	2.000000	6.000000	0.000000
20393.824616	-0.081931	0.573242	0.018981	78.460999	-13.626013	27.064732	-0.904641	0.000000	-0.942282	0.000000	0.000000	0.000000	-0.007008	0.043414	0.040734	0.000000	0.000000	2.000000	6.000000	0.000000
20393.827949	-0.081931	0.573242	0.018981	78.460999	-13.626013	27.064732	-0.904641	0.000000	-0.942282	0.000000	0.000000	0.000000	-0.007008	0.043414	0.040734	0.000000	0.000000	2.000000	6.000000	0.000000
20393.831283	-0.081937	0.573594	0.019288	78.429733	-13.612994	27.075230	-0.903473	0.000000	-0.949071	0.000000	0.000000	0.000000	-0.001863	0.105686	0.092038	0.000000	0.000000	2.000000	6.000000	0.000000
20393.834616	-0.081937	0.573594	0.019288	78.429733	-13.612994	27.075230	-0.903473	0.000000	-0.949071	0.000000	0.000000	0.000000	-0.001863	0.105686	0.092038	0.000000	0.000000	2.000000	6.000000	0.000000
20393.837949	-0.081937	0.573594	0.019288	78.429733	-13.612994	27.075230	-0.903473	0.000000	-0.949071	0.000000	0.000000	0.000000	-0.001863	0.105686	0.092038	0.000000	0.000000	2.000000	6.000000	0.000000
20393.841283	-0.081937	0.573594	0.019288	78.398529	-13.605458	27.085712	-0.903163	0.000000	-0.964411	0.000000	0.000000	0.000000	-0.001863	0.105686	0.092038	0.000000	0.000000	2.000000	6.000000	0.000000
20393.844616	-0.081987	0.573802	0.019448	78.398529	-13.605458	27.085712	-0.903163	0.000000	-0.964411	0.000000	0.000000	0.000000	-0.015204	0.062281	0.047786	0.000000	0.000000	2.000000	6.000000	0.000000
20393.847949	-0.081987	0.573802	0.019448	78.398529	-13.605458	27.085712	-0.903163	0.000000	-0.964411	0.000000	0.000000	0.000000	-0.015204	0.062281	0.047786	0.000000	0.000000	2.000000	6.000000	0.000000
20393.851283	-0.081987	0.573802	0.019448	78.361046	-13.593216	27.098196	-0.900629	0.000000	-0.972375	0.000000	0.000000	0.000000	-0.015204	0.062281	0.047786	0.000000	0.000000	2.000000	6.000000	0.000000
20393.854616	-0.082015	0.574009	0.019611	78.361046	-13.593216	27.098196	-0.900629	0.000000	-0.972375	0.000000	0.000000	0.000000	-0.008414	0.062311	0.048917	0.000000	0.000000	2.000000	6.000000	0.000000
20393.857949	-0.082015	0.574009	0.019611	78.361046	-13.593216	27.098196	-0.900629	0.000000	-0.972375	0.000000	0.000000	0.000000	-0.008414	0.062311	0.048917	0.000000	0.000000	2.000000	6.000000	0.000000
20393.861283	-0.082015	0.574009	0.019611	78.326698	-13.582083	27.109581	-0.899227	0.000000	-0.980528	0.000000	0.000000	0.000000	-0.008414	0.062311	0.048917	0.000000	0.000000	2.000000	6.000000	0.000000
20393.864616	-0.082015	0.574009	0.019611	78.326698	-13.582083	27.109581	-0.899227	0.000000	-0.980528	0.000000	0.000000	0.000000	-0.008414	0.062311	0.048917	0.000000	0.000000	2.000000	6.000000	0.000000
20393.867949	-0.082040	0.574226	0.019750	78.326698	-13.582083	27.109581	-0.899227	0.000000	-0.980528	0.000000	0.000000	0.000000	-0.007213	0.064832	0.041916	0.000000	0.000000	2.000000	6.000000	0.000000
20393.871283	-0.082040	0.574226	0.019750	78.286087	-13.569008	27.122927	-0.899227	0.000000	-0.980528	0.000000	0.000000	0.000000	-0.007213	0.064832	0.041916	0.000000	0.000000	2.000000	6.000000	0.000000
20393.874616	-0.082040	0.574226	0.019750	78.286087	-13.569008	27.122927	-0.899227	0.000000	-0.980528	0.000000	0.000000	0.000000	-0.007213	0.064832	0.041916	0.000000	0.000000	2.000000	6.000000	0.000000
20393.877949	-0.082040	0.574226	0.019750	78.286087	-13.569008	27.122927	-0.899227	0.000000	-0.980528	0.000000	0.000000	0.000000	-0.007213	0.064832	0.041916	0.000000	0.000000	2.000000	6.000000	0.000000
20393.881283	-0.082079	0.574772	0.019981	78.248589	-13.556992	27.135199	-0.898024	0.000000	-0.987514	0.000000	0.000000	0.000000	-0.011895	0.164002	0.069165	0.000000	0.000000	2.000000	6.000000	0.000000
20393.884616	-0.082079	0.574772	0.019981	78.248589	-13.556992	27.135199	-0.898024	0.000000	-0.987514	0.000000	0.000000	0.000000	0.000001	-0.000006	0.000000	0.000000	0.000000	2.000000	6.000000	0.000000
20393.887949	-0.082079	0.574772	0.019981	78.248589	-13.556992	27.135199	-0.898024	0.000000	-0.987514	0.000000	0.000000	0.000000	0.000001	-0.000006	0.000000	0.000000	0.000000	2.000000	6.000000	0.000000
20393.891283	-0.082079	0.574772	0.019981	78.204865	-13.543091	27.149382	-0.896042	0.000000	-0.999042	0.000000	0.000000	0.000000	0.000001	-0.000006	0.000000	0.000000	0.000000	2.000000	6.000000	0.000000
20393.894616	-0.082093	0.575058	0.020061	78.204865	-13.543091	27.149382	-0.896042	0.000000	-0.999042	0.000000	0.000000	0.000000	-0.004138	0.085779	0.024053	0.000000	0.000000	2.000000	6.000000	0.000000
20393.897949	-0.082093	0.575058	0.020061	78.204865	-13.543091	27.149382	-0.896042	0.000000	-0.999042	0.000000	0.000000	0.000000	-0.004138	0.085779	0.024053	0.000000	0.000000	2.000000	6.000000	0.000000
20393.901283	-0.082093	0.575058	0.020061	78.164291	-13.530301	27.162481	-0.895352	0.000000	-1.003051	0.000000	0.000000	0.000000	-0.004138	0.085779	0.024053	0.000000	0.000000	2.000000	6.000000	0.000000
20393.904616	-0.082093	0.575058	0.020061	78.164291	-13.530301	27.162481	-0.895352	0.000000	-1.003051	0.000000	0.000000	0.000000	-0.004138	0.085779	0.024053	0.000000	0.000000	2.000000	6.000000	0.000000
20393.907949	-0.082106	0.575371	0.020135	78.164291	-13.530301	27.162481	-0.895352	0.000000	-1.003051	0.000000	0.000000	0.000000	-0.003800	0.093752	0.022090	0.000000	0.000000	2.000000	6.000000	0.000000
20393.911283	-0.082106	0.575371	0.020135	78.120544	-13.516591	27.176466	-0.895352	0.000000	-1.003051	0.000000	0.000000	0.000000	-0.003800	0.093752	0.022090	0.000000	0.000000	2.000000	6.000000	0.000000
20393.914616	-0.082106	0.575371	0.020135	78.120544	-13.516591	27.176466	-0.895352	0.000000	-1.003051	0.000000	0.000000	0.000000	-0.003800	0.093752	0.022090	0.000000	0.000000	2.000000	6.000000	0.000000
20393.917949	-0.082106	0.575371	0.020135	78.120544	-13.516591	27.176466	-0.895352	0.000000	-1.003051	0.000000	0.000000	0.000000	-0.003800	0.093752	0.022090	0.000000	0.000000	2.000000	6.000000	0.000000
20393.921283	-0.082097	0.575994	0.020222	78.079971	-13.501236	27.189404	-0.894719	0.000000	-1.006732	0.000000	0.000000	0.000000	0.002499	0.187097	0.026164	0.000000	0.000000	2.000000	6.000000	0.000000
20393.924616	-0.082097	0.575994	0.020222	78.079971	-13.501236	27.189404	-0.894719	0.000000	-1.006732	0.000000	0.000000	0.000000	0.002499	0.187097	0.026164	0.000000	0.000000	2.000000	6.000000	0.000000
20393.927949	-0.082097	0.575994	0.020222	78.079971	-13.501236	27.189404	-0.894719	0.000000	-1.006732	0.000000	0.000000	0.000000	0.002499	0.187097	0.026164	0.000000	0.000000	2.000000	6.000000	0.000000
20393.931283	-0.082097	0.575994	0.020222	78.036194	-13.485006	27.203196	-0.895135	0.000000	-1.011093	0.000000	0.000000	0.000000	0.002499	0.187097	0.026164	0.000000	0.000000	2.000000	6.000000	0.000000
20393.934616	-0.082076	0.576306	0.020235	78.036194	-13.485006	27.203196	-0.895135	0.000000	-1.011093	0.000000	0.000000	0.000000	0.006299	0.093333	0.004077	0.000000	0.000000	2.000000	6.000000	0.000000
20393.937949	-0.082076	0.576306	0.020235	78.036194	-13.485006	27.203196	-0.895135	0.000000	-1.011093	0.000000	0.000000	0.000000	0.006299	0.093333	0.004077	0.000000	0.000000	2.000000	6.000000	0.000000
20393.941283	-0.082076	0.576306	0.020235	77.998756	-13.470798	27.214952	-0.896185	0.000000	-1.011772	0.000000	0.000000	0.000000	0.006299	0.093333	0.004077	0.000000	0.000000	2.000000	6.000000	0.000000
20393.944616	-0.082076	0.576306	0.020235	77.998756	-13.470798	27.214952	-0.896185	0.000000	-1.011772	0.000000	0.000000	0.000000	0.006299	0.093333	0.004077	0.000000	0.000000	2.000000	6.000000	0.000000
20393.947949	-0.082052	0.576598	0.020232	77.998756	-13.470798	27.214952	-0.896185	0.000000	-1.011772	0.000000	0.000000	0.000000	0.007178	0.087864	-0.001028	0.000000	0.000000	2.000000	6.000000	0.000000
20393.951283	-0.082052	0.576598	0.020232	77.961258	-13.453937	27.226624	-0.896185	0.000000	-1.011772	0.000000	0.000000	0.000000	0.007178	0.087864	-0.001028	0.000000	0.000000	2.000000	6.000000	0.000000
20393.954616	-0.082052	0.576598	0.020232	77.961258	-13.453937	27.226624	-0.896185	0.000000	-1.011772	0.000000	0.000000	0.000000	0.007178	0.087864	-0.001028	0.000000	0.000000	2.000000	6.000000	0.000000
20393.957949	-0.082052	0.576598	0.020232	77.961258	-13.453937	27.226624	-0.896185	0.000000	-1.011772	0.000000	0.000000	0.000000	0.007178	0.087864	-0.001028	0.000000	0.000000	2.000000	6.000000	0.000000
20393.961283	-0.081974	0.577201	0.020182	77.923775	-13.439849	27.238249	-0.897382	0.000000	-1.011601	0.000000	0.000000	0.000000	0.023574	0.180683	-0.015002	0.000000	0.000000	2.000000	6.000000	0.000000
20393.964616	-0.081974	0.577201	0.020182	77.923775	-13.439849	27.238249	-0.897382	0.000000	-1.011601	0.000000	0.000000	0.000000	0.023574	0.180683	-0.015002	0.000000	0.000000	2.000000	6.000000	0.000000
20393.967949	-0.081974	0.577201	0.020182	77.923775	-13.439849	27.238249	-0.897382	0.000000	-1.011601	0.000000	0.000000	0.000000	0.023574	0.180683	-0.015002	0.000000	0.000000	2.000000	6.000000	0.000000
20393.971283	-0.081974	0.577201	0.020182	77.889412	-13.429514	27.248817	-0.901311	0.000000	-1.009101	0.000000	0.000000	0.000000	0.023574	0.180683	-0.015002	0.000000	0.000000	2.000000	6.000000	0.000000
20393.974616	-0.081966	0.577484	0.020134	77.889412	-13.429514	27.248817	-0.901311	0.000000	-1.009101	0.000000	0.000000	0.000000	0.002467	0.084843	-0.014371	0.000000	0.000000	2.000000	6.000000	0.000000
20393.977949	-0.081966	0.577484	0.020134	77.889412	-13.429514	27.248817	-0.901311	0.000000	-1.009101	0.000000	0.000000	0.000000	0.002467	0.084843	-0.014371	0.000000	0.000000	2.000000	6.000000	0.000000
20393.981283	-0.081966	0.577484	0.020134	77.851921	-13.418290	27.260290	-0.901722	0.000000	-1.006706	0.000000	0.000000	0.000000	0.002467	0.084843	-0.014371	0.000000	0.000000	2.000000	6.000000	0.000000
20393.984616	-0.081966	0.577484	0.020134	77.851921	-13.418290	27.260290	-0.901722	0.000000	-1.006706	0.000000	0.000000	0.000000	0.002467	0.084843	-0.014371	0.000000	0.000000	2.000000	6.000000	0.000000
20393.987949	-0.081960	0.577785	0.020103	77.851921	-13.418290	27.260290	-0.901722	0.000000	-1.006706	0.000000	0.000000	0.000000	0.001611	0.090340	-0.009389	0.000000	0.000000	2.000000	6.000000	0.000000
20393.991283	-0.081960	0.577785	0.020103	77.820679	-13.411715	27.269798	-0.901722	0.000000	-1.006706	0.000000	0.000000	0.000000	0.001611	0.090340	-0.009389	0.000000	0.000000	2.000000	6.000000	0.000000
20393.994616	-0.081960	0.577785	0.020103	77.820679	-13.411715	27.269798	-0.901722	0.000000	-1.006706	0.000000	0.000000	0.000000	0.001611	0.090340	-0.009389	0.000000	0.000000	2.000000	6.000000	0.000000
20393.997949	-0.081960	0.577785	0.020103	77.820679	-13.411715	27.269798	-0.901722	0.000000	-1.006706	0.000000	0.000000	0.000000	0.001611	0.090340	-0.009389	0.000000	0.000000	2.000000	6.000000	0.000000
20394.001283	-0.081990	0.578324	0.020005	77.786316	-13.404265	27.280205	-0.901991	0.000000	-1.005141	0.000000	0.000000	0.000000	-0.008950	0.161777	-0.029370	0.000000	0.000000	2.000000	6.000000	0.000000
20394.004616	-0.081990	0.578324	0.020005	77.786316	-13.404265	27.280205	-0.901991	0.000000	-1.005141	0.000000	0.000000	0.000000	-0.008950	0.161777	-0.029370	0.000000	0.000000	2.000000	6.000000	0.000000
20394.007949	-0.081990	0.578324	0.020005	77.786316	-13.404265	27.280205	-0.901991	0.000000	-1.005141	0.000000	0.000000	0.000000	-0.008950	0.161777	-0.029370	0.000000	0.000000	2.000000	6.000000	0.000000
20394.011283	-0.081990	0.578324	0.020005	77.758209	-13.395985	27.288681	-0.900499	0.000000	-1.000246	0.000000	0.000000	0.000000	-0.008950	0.161777	-0.029370	0.000000	0.000000	2.000000	6.000000	0.000000
20394.014616	-0.081984	0.578554	0.019969	77.758209	-13.395985	27.288681	-0.900499	0.000000	-1.000246	0.000000	0.000000	0.000000	0.001828	0.068980	-0.010643	0.000000	0.000000	2.000000	6.000000	0.000000
20394.017949	-0.081984	0.578554	0.019969	77.758209	-13.395985	27.288681	-0.900499	0.000000	-1.000246	0.000000	0.000000	0.000000	0.001828	0.068980	-0.010643	0.000000	0.000000	2.000000	6.000000	0.000000
20394.021283	-0.081984	0.578554	0.019969	77.730103	-13.387751	27.297104	-0.900804	0.000000	-0.998472	0.000000	0.000000	0.000000	0.001828	0.068980	-0.010643	0.000000	0.000000	2.000000	6.000000	0.000000
20394.024616	-0.081984	0.578554	0.019969	77.730103	-13.387751	27.297104	-0.900804	0.000000	-0.998472	0.000000	0.000000	0.000000	0.001828	0.068980	-0.010643	0.000000	0.000000	2.000000	6.000000	0.000000
20394.027949	-0.081986	0.578768	0.019980	77.730103	-13.387751	27.297104	-0.900804	0.000000	-0.998472	0.000000	0.000000	0.000000	-0.000566	0.064098	0.003290	0.000000	0.000000	2.000000	6.000000	0.000000
20394.031283	-0.081986	0.578768	0.019980	77.705086	-13.380448	27.304571	-0.900804	0.000000	-0.998472	0.000000	0.000000	0.000000	-0.000566	0.064098	0.003290	0.000000	0.000000	2.000000	6.000000	0.000000
20394.034616	-0.081986	0.578768	0.019980	77.705086	-13.380448	27.304571	-0.900804	0.000000	-0.998472	0.000000	0.000000	0.000000	-0.000566	0.064098	0.003290	0.000000	0.000000	2.000000	6.000000	0.000000
20394.037949	-0.081986	0.578768	0.019980	77.705086	-13.380448	27.304571	-0.900804	0.000000	-0.998472	0.000000	0.000000	0.000000	-0.000566	0.064098	0.003290	0.000000	0.000000	2.000000	6.000000	0.000000
20394.041283	-0.081977	0.579148	0.019929	77.683243	-13.374109	27.311081	-0.900710	0.000000	-0.999021	0.000000	0.000000	0.000000	0.002669	0.114142	-0.015534	0.000000	0.000000	2.000000	6.000000	0.000000
20394.044616	-0.081977	0.579148	0.019929	77.683243	-13.374109	27.311081	-0.900710	0.000000	-0.999021	0.000000	0.000000	0.000000	0.002669	0.114142	-0.015534	0.000000	0.000000	2.000000	6.000000	0.000000
20394.047949	-0.081977	0.579148	0.019929	77.683243	-13.374109	27.311081	-0.900710	0.000000	-0.999021	0.000000	0.000000	0.000000	0.002669	0.114142	-0.015534	0.000000	0.000000	2.000000	6.000000	0.000000
20394.051283	-0.081977	0.579148	0.019929	77.661346	-13.365041	27.317562	-0.901154	0.000000	-0.996432	0.000000	0.000000	0.000000	0.002669	0.114142	-0.015534	0.000000	0.000000	2.000000	6.000000	0.000000
20394.054616	-0.081954	0.579317	0.019933	77.661346	-13.365041	27.317562	-0.901154	0.000000	-0.996432	0.000000	0.000000	0.000000	0.006766	0.050670	0.001340	0.000000	0.000000	2.000000	6.000000	0.000000
20394.057949	-0.081954	0.579317	0.019933	77.661346	-13.365041	27.317562	-0.901154	0.000000	-0.996432	0.000000	0.000000	0.000000	0.006766	0.050670	0.001340	0.000000	0.000000	2.000000	6.000000	0.000000
20394.061283	-0.081954	0.579317	0.019933	77.641808	-13.359613	27.323164	-0.902282	0.000000	-0.996655	0.000000	0.000000	0.000000	0.006766	0.050670	0.001340	0.000000	0.000000	2.000000	6.000000	0.000000
20394.064616	-0.081954	0.579317	0.019933	77.641808	-13.359613	27.323164	-0.902282	0.000000	-0.996655	0.000000	0.000000	0.000000	0.006766	0.050670	0.001340	0.000000	0.000000	2.000000	6.000000	0.000000
20394.067949	-0.081956	0.579459	0.019940	77.641808	-13.359613	27.323164	-0.902282	0.000000	-0.996655	0.000000	0.000000	0.000000	-0.000366	0.042749	0.002129	0.000000	0.000000	2.000000	6.000000	0.000000
20394.071283	-0.081956	0.579459	0.019940	77.626183	-13.355114	27.327751	-0.902282	0.000000	-0.996655	0.000000	0.000000	0.000000	-0.000366	0.042749	0.002129	0.000000	0.000000	2.000000	6.000000	0.000000
20394.074616	-0.081977	0.579584	0.019927	77.626183	-13.355114	27.327751	-0.902282	0.000000	-0.996655	0.000000	0.000000	0.000000	-0.006299	0.037239	-0.004061	0.000000	0.000000	2.000000	6.000000	0.000000
20394.077949	-0.081977	0.579584	0.019927	77.626183	-13.355114	27.327751	-0.902282	0.000000	-0.996655	0.000000	0.000000	0.000000	-0.006299	0.037239	-0.004061	0.000000	0.000000	2.000000	6.000000	0.000000
20394.081283	-0.081977	0.579584	0.019927	77.613686	-13.354250	27.331438	-0.901171	0.000000	-0.996333	0.000000	0.000000	0.000000	-0.006299	0.037239	-0.004061	0.000000	0.000000	2.000000	6.000000	0.000000
20394.084616	-0.081977	0.579584	0.019927	77.613686	-13.354250	27.331438	-0.901171	0.000000	-0.996333	0.000000	0.000000	0.000000	-0.006299	0.037239	-0.004061	0.000000	0.000000	2.000000	6.000000	0.000000
20394.087949	-0.081983	0.579692	0.019964	77.613686	-13.354250	27.331438	-0.901171	0.000000	-0.996333	0.000000	0.000000	0.000000	-0.001902	0.032383	0.011071	0.000000	0.000000	2.000000	6.000000	0.000000
20394.091283	-0.081983	0.579692	0.019964	77.601196	-13.353383	27.335110	-0.901171	0.000000	-0.996333	0.000000	0.000000	0.000000	-0.001902	0.032383	0.011071	0.000000	0.000000	2.000000	6.000000	0.000000
20394.094616	-0.081983	0.579692	0.019964	77.601196	-13.353383	27.335110	-0.901171	0.000000	-0.996333	0.000000	0.000000	0.000000	-0.001902	0.032383	0.011071	0.000000	0.000000	2.000000	6.000000	0.000000
20394.097949	-0.081983	0.579692	0.019964	77.601196	-13.353383	27.335110	-0.901171	0.000000	-0.996333	0.000000	0.000000	0.000000	-0.001902	0.032383	0.011071	0.000000	0.000000	2.000000	6.000000	0.000000
20394.101283	-0.081987	0.579852	0.019987	77.591827	-13.347989	27.337856	-0.900854	0.000000	-0.998178	0.000000	0.000000	0.000000	-0.001220	0.048266	0.007101	0.000000	0.000000	2.000000	6.000000	0.000000
20394.104616	-0.081987	0.579852	0.019987	77.591827	-13.347989	27.337856	-0.900854	0.000000	-0.998178	0.000000	0.000000	0.000000	-0.001220	0.048266	0.007101	0.000000	0.000000	2.000000	6.000000	0.000000
20394.107949	-0.081987	0.579852	0.019987	77.591827	-13.347989	27.337856	-0.900854	0.000000	-0.998178	0.000000	0.000000	0.000000	-0.001220	0.048266	0.007101	0.000000	0.000000	2.000000	6.000000	0.000000
20394.111283	-0.081987	0.579852	0.019987	77.585571	-13.343477	27.339676	-0.900651	0.000000	-0.999362	0.000000	0.000000	0.000000	-0.001220	0.048266	0.007101	0.000000	0.000000	2.000000	6.000000	0.000000
20394.114616	-0.081966	0.579897	0.020001	77.585571	-13.343477	27.339676	-0.900651	0.000000	-0.999362	0.000000	0.000000	0.000000	0.006276	0.013444	0.004191	0.000000	0.000000	2.000000	6.000000	0.000000
20394.117949	-0.081966	0.579897	0.020001	77.585571	-13.343477	27.339676	-0.900651	0.000000	-0.999362	0.000000	0.000000	0.000000	0.006276	0.013444	0.004191	0.000000	0.000000	2.000000	6.000000	0.000000
20394.121283	-0.081966	0.579897	0.020001	77.579315	-13.338966	27.341520	-0.901697	0.000000	-1.000060	0.000000	0.000000	0.000000	0.006276	0.013444	0.004191	0.000000	0.000000	2.000000	6.000000	0.000000
20394.124616	-0.081966	0.579897	0.020001	77.579315	-13.338966	27.341520	-0.901697	0.000000	-1.000060	0.000000	0.000000	0.000000	0.006276	0.013444	0.004191	0.000000	0.000000	2.000000	6.000000	0.000000
20394.127949	-0.081942	0.579924	0.019998	77.579315	-13.338966	27.341520	-0.901697	0.000000	-1.000060	0.000000	0.000000	0.000000	0.007137	0.007926	-0.000815	0.000000	0.000000	2.000000	6.000000	0.000000
20394.131283	-0.081942	0.579924	0.019998	77.579315	-13.338966	27.341520	-0.901697	0.000000	-1.000060	0.000000	0.000000	0.000000	0.007137	0.007926	-0.000815	0.000000	0.000000	2.000000	6.000000	0.000000
20394.134616	-0.081942	0.579924	0.019998	77.579315	-13.338966	27.341520	-0.901697	0.000000	-1.000060	0.000000	0.000000	0.000000	0.007137	0.007926	-0.000815	0.000000	0.000000	2.000000	6.000000	0.000000
20394.137949	-0.081942	0.579924	0.019998	77.579315	-13.338966	27.341520	-0.901697	0.000000	-1.000060	0.000000	0.000000	0.000000	0.007137	0.007926	-0.000815	0.000000	0.000000	2.000000	6.000000	0.000000
20394.141283	-0.081969	0.579916	0.020018	77.579330	-13.341697	27.341509	-0.902886	0.000000	-0.999924	0.000000	0.000000	0.000000	-0.007995	-0.002412	0.005821	0.000000	0.000000	2.000000	6.000000	0.000000
20394.144616	-0.081969	0.579916	0.020018	77.579330	-13.341697	27.341509	-0.902886	0.000000	-0.999924	0.000000	0.000000	0.000000	-0.007995	-0.002412	0.005821	0.000000	0.000000	2.000000	6.000000	0.000000
20394.147949	-0.081969	0.579916	0.020018	77.579330	-13.341697	27.341509	-0.902886	0.000000	-0.999924	0.000000	0.000000	0.000000	-0.007995	-0.002412	0.005821	0.000000	0.000000	2.000000	6.000000	0.000000
20394.151283	-0.081969	0.579916	0.020018	77.579330	-13.341697	27.341509	-0.901554	0.000000	-1.000894	0.000000	0.000000	0.000000	-0.007995	-0.002412	0.005821	0.000000	0.000000	2.000000	6.000000	0.000000
20394.154616	-0.081969	0.579916	0.020018	77.579330	-13.341697	27.341509	-0.901554	0.000000	-1.000894	0.000000	0.000000	0.000000	0.000000	0.000002	0.000000	0.000000	0.000000	2.000000	6.000000	0.000000
20394.157949	-0.081969	0.579916	0.020018	77.579330	-13.341697	27.341509	-0.901554	0.000000	-1.000894	0.000000	0.000000	0.000000	0.000000	0.000002	0.000000	0.000000	0.000000	2.000000	6.000000	0.000000
20394.161283	-0.081969	0.579916	0.020018	77.579315	-13.338966	27.341520	-0.901554	0.000000	-1.000894	0.000000	0.000000	0.000000	0.000000	0.000002	0.000000	0.000000	0.000000	2.000000	6.000000	0.000000
20394.164616	-0.081969	0.579916	0.020018	77.579315	-13.338966	27.341520	-0.901554	0.000000	-1.000894	0.000000	0.000000	0.000000	0.000000	0.000002	0.000000	0.000000	0.000000	2.000000	6.000000	0.000000
20394.167949	-0.081954	0.579899	0.020068	77.579315	-13.338966	27.341520	-0.901554	0.000000	-1.000894	0.000000	0.000000	0.000000	0.004397	-0.004851	0.015142	0.000000	0.000000	2.000000	6.000000	0.000000
20394.171283	-0.081954	0.579899	0.020068	77.582443	-13.339864	27.340597	-0.901554	0.000000	-1.000894	0.000000	0.000000	0.000000	0.004397	-0.004851	0.015142	0.000000	0.000000	2.000000	6.000000	0.000000
20394.174616	-0.081954	0.579899	0.020068	77.582443	-13.339864	27.340597	-0.901554	0.000000	-1.000894	0.000000	0.000000	0.000000	0.004397	-0.004851	0.015142	0.000000	0.000000	2.000000	6.000000	0.000000
20394.177949	-0.081954	0.579899	0.020068	77.582443	-13.339864	27.340597	-0.901554	0.000000	-1.000894	0.000000	0.000000	0.000000	0.004397	-0.004851	0.015142	0.000000	0.000000	2.000000	6.000000	0.000000
20394.181283	-0.081937	0.579865	0.020102	77.582458	-13.337145	27.340588	-0.902286	0.000000	-1.003418	0.000000	0.000000	0.000000	0.005255	-0.010369	0.010136	0.000000	0.000000	2.000000	6.000000	0.000000
20394.184616	-0.081937	0.579865	0.020102	77.582458	-13.337145	27.340588	-0.902286	0.000000	-1.003418	0.000000	0.000000	0.000000	0.005255	-0.010369	0.010136	0.000000	0.000000	2.000000	6.000000	0.000000
20394.187949	-0.081937	0.579865	0.020102	77.582458	-13.337145	27.340588	-0.902286	0.000000	-1.003418	0.000000	0.000000	0.000000	0.005255	-0.010369	0.010136	0.000000	0.000000	2.000000	6.000000	0.000000
20394.191283	-0.081937	0.579865	0.020102	77.582443	-13.334419	27.340595	-0.903162	0.000000	-1.005107	0.000000	0.000000	0.000000	0.005255	-0.010369	0.010136	0.000000	0.000000	2.000000	6.000000	0.000000
20394.194616	-0.081914	0.579865	0.020106	77.582443	-13.334419	27.340595	-0.903162	0.000000	-1.005107	0.000000	0.000000	0.000000	0.006798	0.000003	0.001166	0.000000	0.000000	2.000000	6.000000	0.000000
20394.197949	-0.081914	0.579865	0.020106	77.582443	-13.334419	27.340595	-0.903162	0.000000	-1.005107	0.000000	0.000000	0.000000	0.006798	0.000003	0.001166	0.000000	0.000000	2.000000	6.000000	0.000000
20394.201283	-0.081914	0.579865	0.020106	77.585587	-13.329874	27.339693	-0.904296	0.000000	-1.005302	0.000000	0.000000	0.000000	0.006798	0.000003	0.001166	0.000000	0.000000	2.000000	6.000000	0.000000
20394.204616	-0.081914	0.579865	0.020106	77.585587	-13.329874	27.339693	-0.904296	0.000000	-1.005302	0.000000	0.000000	0.000000	0.006798	0.000003	0.001166	0.000000	0.000000	2.000000	6.000000	0.000000
20394.207949	-0.081866	0.579847	0.020097	77.585587	-13.329874	27.339693	-0.904296	0.000000	-1.005302	0.000000	0.000000	0.000000	0.014453	-0.005509	-0.002673	0.000000	0.000000	2.000000	6.000000	0.000000
20394.211283	-0.081866	0.579847	0.020097	77.585587	-13.327156	27.339693	-0.904296	0.000000	-1.005302	0.000000	0.000000	0.000000	0.014453	-0.005509	-0.002673	0.000000	0.000000	2.000000	6.000000	0.000000
20394.214616	-0.081866	0.579847	0.020097	77.585587	-13.327156	27.339693	-0.904296	0.000000	-1.005302	0.000000	0.000000	0.000000	0.014453	-0.005509	-0.002673	0.000000	0.000000	2.000000	6.000000	0.000000
20394.217949	-0.081866	0.579847	0.020097	77.585587	-13.327156	27.339693	-0.904296	0.000000	-1.005302	0.000000	0.000000	0.000000	0.014453	-0.005509	-0.002673	0.000000	0.000000	2.000000	6.000000	0.000000
20394.221283	-0.081839	0.579855	0.020078	77.585587	-13.327156	27.339693	-0.906704	0.000000	-1.004856	0.000000	0.000000	0.000000	0.007995	0.002416	-0.005821	0.000000	0.000000	2.000000	6.000000	0.000000
20394.224616	-0.081839	0.579855	0.020078	77.585587	-13.327156	27.339693	-0.906704	0.000000	-1.004856	0.000000	0.000000	0.000000	0.007995	0.002416	-0.005821	0.000000	0.000000	2.000000	6.000000	0.000000
20394.227949	-0.081839	0.579855	0.020078	77.585587	-13.327156	27.339693	-0.906704	0.000000	-1.004856	0.000000	0.000000	0.000000	0.007995	0.002416	-0.005821	0.000000	0.000000	2.000000	6.000000	0.000000
20394.231283	-0.081839	0.579855	0.020078	77.585587	-13.327156	27.339693	-0.908037	0.000000	-1.003886	0.000000	0.000000	0.000000	0.007995	0.002416	-0.005821	0.000000	0.000000	2.000000	6.000000	0.000000
20394.234616	-0.081835	0.579863	0.020054	77.585587	-13.327156	27.339693	-0.908037	0.000000	-1.003886	0.000000	0.000000	0.000000	0.001199	0.002437	-0.006988	0.000000	0.000000	2.000000	6.000000	0.000000
20394.237949	-0.081835	0.579863	0.020054	77.585587	-13.327156	27.339693	-0.908037	0.000000	-1.003886	0.000000	0.000000	0.000000	0.001199	0.002437	-0.006988	0.000000	0.000000	2.000000	6.000000	0.000000
20394.241283	-0.081835	0.579863	0.020054	77.582443	-13.326261	27.340603	-0.908237	0.000000	-1.002721	0.000000	0.000000	0.000000	0.001199	0.002437	-0.006988	0.000000	0.000000	2.000000	6.000000	0.000000
20394.244616	-0.081835	0.579863	0.020054	77.582443	-13.326261	27.340603	-0.908237	0.000000	-1.002721	0.000000	0.000000	0.000000	0.001199	0.002437	-0.006988	0.000000	0.000000	2.000000	6.000000	0.000000
20394.247949	-0.081838	0.579881	0.020071	77.582443	-13.326261	27.340603	-0.908237	0.000000	-1.002721	0.000000	0.000000	0.000000	-0.000859	0.005516	0.005006	0.000000	0.000000	2.000000	6.000000	0.000000
20394.251283	-0.081838	0.579881	0.020071	77.582443	-13.326261	27.340603	-0.908237	0.000000	-1.002721	0.000000	0.000000	0.000000	-0.000859	0.005516	0.005006	0.000000	0.000000	2.000000	6.000000	0.000000
20394.254616	-0.081838	0.579881	0.020071	77.582443	-13.326261	27.340603	-0.908237	0.000000	-1.002721	0.000000	0.000000	0.000000	-0.000859	0.005516	0.005006	0.000000	0.000000	2.000000	6.000000	0.000000
20394.257949	-0.081838	0.579881	0.020071	77.582443	-13.326261	27.340603	-0.908237	0.000000	-1.002721	0.000000	0.000000	0.000000	-0.000859	0.005516	0.005006	0.000000	0.000000	2.000000	6.000000	0.000000
20394.261283	-0.081814	0.579907	0.020068	77.579346	-13.322665	27.341505	-0.908094	0.000000	-1.003556	0.000000	0.000000	0.000000	0.007135	0.007920	-0.000817	0.000000	0.000000	2.000000	6.000000	0.000000
20394.264616	-0.081814	0.579907	0.020068	77.579346	-13.322665	27.341505	-0.908094	0.000000	-1.003556	0.000000	0.000000	0.000000	0.007135	0.007920	-0.000817	0.000000	0.000000	2.000000	6.000000	0.000000
20394.267949	-0.081814	0.579907	0.020068	77.579346	-13.322665	27.341505	-0.908094	0.000000	-1.003556	0.000000	0.000000	0.000000	0.007135	0.007920	-0.000817	0.000000	0.000000	2.000000	6.000000	0.000000
20394.271283	-0.081814	0.579907	0.020068	77.579346	-13.322665	27.341505	-0.909283	0.000000	-1.003420	0.000000	0.000000	0.000000	0.007135	0.007920	-0.000817	0.000000	0.000000	2.000000	6.000000	0.000000
20394.274616	-0.081810	0.579916	0.020045	77.579346	-13.322665	27.341505	-0.909283	0.000000	-1.003420	0.000000	0.000000	0.000000	0.001198	0.002433	-0.006987	0.000000	0.000000	2.000000	6.000000	0.000000
20394.277949	-0.081810	0.579916	0.020045	77.579346	-13.322665	27.341505	-0.909283	0.000000	-1.003420	0.000000	0.000000	0.000000	0.001198	0.002433	-0.006987	0.000000	0.000000	2.000000	6.000000	0.000000
20394.281283	-0.081810	0.579916	0.020045	77.576202	-13.321764	27.342422	-0.909483	0.000000	-1.002255	0.000000	0.000000	0.000000	0.001198	0.002433	-0.006987	0.000000	0.000000	2.000000	6.000000	0.000000
20394.284616	-0.081810	0.579916	0.020045	77.576202	-13.321764	27.342422	-0.909483	0.000000	-1.002255	0.000000	0.000000	0.000000	0.001198	0.002433	-0.006987	0.000000	0.000000	2.000000	6.000000	0.000000
20394.287949	-0.081809	0.579942	0.020038	77.576202	-13.321764	27.342422	-0.909483	0.000000	-1.002255	0.000000	0.000000	0.000000	0.000339	0.007930	-0.001983	0.000000	0.000000	2.000000	6.000000	0.000000
20394.291283	-0.081809	0.579942	0.020038	77.576202	-13.321764	27.342422	-0.909483	0.000000	-1.002255	0.000000	0.000000	0.000000	0.000339	0.007930	-0.001983	0.000000	0.000000	2.000000	6.000000	0.000000
20394.294616	-0.081809	0.579942	0.020038	77.576202	-13.321764	27.342422	-0.909483	0.000000	-1.002255	0.000000	0.000000	0.000000	0.000339	0.007930	-0.001983	0.000000	0.000000	2.000000	6.000000	0.000000
20394.297949	-0.081809	0.579942	0.020038	77.576202	-13.321764	27.342422	-0.909483	0.000000	-1.002255	0.000000	0.000000	0.000000	0.000339	0.007930	-0.001983	0.000000	0.000000	2.000000	6.000000	0.000000
20394.301283	-0.081813	0.579934	0.020062	77.576202	-13.321764	27.342422	-0.909539	0.000000	-1.001925	0.000000	0.000000	0.000000	-0.001196	-0.002408	0.006988	0.000000	0.000000	2.000000	6.000000	0.000000
20394.304616	-0.081813	0.579934	0.020062	77.576202	-13.321764	27.342422	-0.909539	0.000000	-1.001925	0.000000	0.000000	0.000000	-0.001196	-0.002408	0.006988	0.000000	0.000000	2.000000	6.000000	0.000000
20394.307949	-0.081813	0.579934	0.020062	77.576202	-13.321764	27.342422	-0.909539	0.000000	-1.001925	0.000000	0.000000	0.000000	-0.001196	-0.002408	0.006988	0.000000	0.000000	2.000000	6.000000	0.000000
20394.311283	-0.081813	0.579934	0.020062	77.576309	-13.315619	27.350317	-0.909340	0.000000	-1.003089	0.000000	0.000000	0.000000	-0.001196	-0.002408	0.006988	0.000000	0.000000	2.000000	6.000000	0.000000
20394.314616	-0.081813	0.579934	0.020062	77.576309	-13.315619	27.350317	-0.909340	0.000000	-1.003089	0.000000	0.000000	0.000000	-0.000000	0.000006	-0.000000	0.000000	0.000000	2.000000	6.000000	0.000000
20394.317949	-0.081813	0.579934	0.020062	77.576309	-13.315619	27.350317	-0.909340	0.000000	-1.003089	0.000000	0.000000	0.000000	-0.000000	0.000006	-0.000000	0.000000	0.000000	2.000000	6.000000	0.000000
20394.321283	-0.081813	0.579934	0.020062	77.576309	-13.315619	27.350317	-0.909340	0.000000	-1.003089	0.000000	0.000000	0.000000	-0.000000	0.000006	-0.000000	0.000000	0.000000	2.000000	6.000000	0.000000
20394.324616	-0.081813	0.579934	0.020062	77.576309	-13.315619	27.350317	-0.909340	0.000000	-1.003089	0.000000	0.000000	0.000000	-0.000000	0.000006	-0.000000	0.000000	0.000000	2.000000	6.000000	0.000000
20394.327949	-0.081840	0.579926	0.020081	77.576309	-13.315619	27.350317	-0.909340	0.000000	-1.003089	0.000000	0.000000	0.000000	-0.007995	-0.002430	0.005822	0.000000	0.000000	2.000000	6.000000	0.000000
20394.331283	-0.081840	0.579926	0.020081	77.576309	-13.318326	27.350338	-0.909340	0.000000	-1.003089	0.000000	0.000000	0.000000	-0.007995	-0.002430	0.005822	0.000000	0.000000	2.000000	6.000000	0.000000
20394.334616	-0.081840	0.579926	0.020081	77.576309	-13.318326	27.350338	-0.909340	0.000000	-1.003089	0.000000	0.000000	0.000000	-0.007995	-0.002430	0.005822	0.000000	0.000000	2.000000	6.000000	0.000000
20394.337949	-0.081840	0.579926	0.020081	77.576309	-13.318326	27.350338	-0.909340	0.000000	-1.003089	0.000000	0.000000	0.000000	-0.007995	-0.002430	0.005822	0.000000	0.000000	2.000000	6.000000	0.000000
20394.341283	-0.081825	0.579910	0.020132	77.576309	-13.315619	27.350317	-0.908007	0.000000	-1.004060	0.000000	0.000000	0.000000	0.004402	-0.004850	0.015140	0.000000	0.000000	2.000000	6.000000	0.000000
20394.344616	-0.081825	0.579910	0.020132	77.576309	-13.315619	27.350317	-0.908007	0.000000	-1.004060	0.000000	0.000000	0.000000	0.004402	-0.004850	0.015140	0.000000	0.000000	2.000000	6.000000	0.000000
20394.347949	-0.081825	0.579910	0.020132	77.576309	-13.315619	27.350317	-0.908007	0.000000	-1.004060	0.000000	0.000000	0.000000	0.004402	-0.004850	0.015140	0.000000	0.000000	2.000000	6.000000	0.000000
20394.351283	-0.081825	0.579910	0.020132	77.576309	-13.315619	27.350317	-0.908741	0.000000	-1.006583	0.000000	0.000000	0.000000	0.004402	-0.004850	0.015140	0.000000	0.000000	2.000000	6.000000	0.000000
20394.354616	-0.081829	0.579902	0.020155	77.576309	-13.315619	27.350317	-0.908741	0.000000	-1.006583	0.000000	0.000000	0.000000	-0.001197	-0.002440	0.006987	0.000000	0.000000	2.000000	6.000000	0.000000
20394.357949	-0.081829	0.579902	0.020155	77.576309	-13.315619	27.350317	-0.908741	0.000000	-1.006583	0.000000	0.000000	0.000000	-0.001197	-0.002440	0.006987	0.000000	0.000000	2.000000	6.000000	0.000000
20394.361283	-0.081829	0.579902	0.020155	77.576309	-13.315619	27.350317	-0.908541	0.000000	-1.007748	0.000000	0.000000	0.000000	-0.001197	-0.002440	0.006987	0.000000	0.000000	2.000000	6.000000	0.000000
20394.364616	-0.081829	0.579902	0.020155	77.576309	-13.315619	27.350317	-0.908541	0.000000	-1.007748	0.000000	0.000000	0.000000	-0.001197	-0.002440	0.006987	0.000000	0.000000	2.000000	6.000000	0.000000
20394.367949	-0.081829	0.579902	0.020155	77.576309	-13.315619	27.350317	-0.908541	0.000000	-1.007748	0.000000	0.000000	0.000000	-0.000001	-0.000008	-0.000000	0.000000	0.000000	2.000000	6.000000	0.000000
20394.371283	-0.081829	0.579902	0.020155	77.576309	-13.315619	27.350317	-0.908541	0.000000	-1.007748	0.000000	0.000000	0.000000	-0.000001	-0.000008	-0.000000	0.000000	0.000000	2.000000	6.000000	0.000000
20394.374616	-0.081829	0.579902	0.020155	77.576309	-13.315619	27.350317	-0.908541	0.000000	-1.007748	0.000000	0.000000	0.000000	-0.000001	-0.000008	-0.000000	0.000000	0.000000	2.000000	6.000000	0.000000
20394.377949	-0.081829	0.579902	0.020155	77.576309	-13.315619	27.350317	-0.908541	0.000000	-1.007748	0.000000	0.000000	0.000000	-0.000001	-0.000008	-0.000000	0.000000	0.000000	2.000000	6.000000	0.000000
20394.381283	-0.081837	0.579885	0.020202	77.576309	-13.315619	27.350317	-0.908541	0.000000	-1.007748	0.000000	0.000000	0.000000	-0.002397	-0.004860	0.013974	0.000000	0.000000	2.000000	6.000000	0.000000
20394.384616	-0.081837	0.579885	0.020202	77.576309	-13.315619	27.350317	-0.908541	0.000000	-1.007748	0.000000	0.000000	0.000000	-0.002397	-0.004860	0.013974	0.000000	0.000000	2.000000	6.000000	0.000000
20394.387949	-0.081837	0.579885	0.020202	77.576309	-13.315619	27.350317	-0.908541	0.000000	-1.007748	0.000000	0.000000	0.000000	-0.002397	-0.004860	0.013974	0.000000	0.000000	2.000000	6.000000	0.000000
20394.391283	-0.081837	0.579885	0.020202	77.579407	-13.316507	27.349401	-0.908142	0.000000	-1.010077	0.000000	0.000000	0.000000	-0.002397	-0.004860	0.013974	0.000000	0.000000	2.000000	6.000000	0.000000
20394.394616	-0.081857	0.579867	0.020181	77.579407	-13.316507	27.349401	-0.908142	0.000000	-1.010077	0.000000	0.000000	0.000000	-0.005941	-0.005508	-0.006171	0.000000	0.000000	2.000000	6.000000	0.000000
20394.397949	-0.081857	0.579867	0.020181	77.579407	-13.316507	27.349401	-0.908142	0.000000	-1.010077	0.000000	0.000000	0.000000	-0.005941	-0.005508	-0.006171	0.000000	0.000000	2.000000	6.000000	0.000000
20394.401283	-0.081857	0.579867	0.020181	77.579575	-13.313080	27.357325	-0.907152	0.000000	-1.009048	0.000000	0.000000	0.000000	-0.005941	-0.005508	-0.006171	0.000000	0.000000	2.000000	6.000000	0.000000
20394.404616	-0.081857	0.579867	0.020181	77.579575	-13.313080	27.357325	-0.907152	0.000000	-1.009048	0.000000	0.000000	0.000000	-0.005941	-0.005508	-0.006171	0.000000	0.000000	2.000000	6.000000	0.000000
20394.407949	-0.081861	0.579859	0.020204	77.579575	-13.313080	27.357325	-0.907152	0.000000	-1.009048	0.000000	0.000000	0.000000	-0.001199	-0.002417	0.006987	0.000000	0.000000	2.000000	6.000000	0.000000
20394.411283	-0.081861	0.579859	0.020204	77.579575	-13.313080	27.357325	-0.907152	0.000000	-1.009048	0.000000	0.000000	0.000000	-0.001199	-0.002417	0.006987	0.000000	0.000000	2.000000	6.000000	0.000000
20394.414616	-0.081861	0.579859	0.020204	77.579575	-13.313080	27.357325	-0.907152	0.000000	-1.009048	0.000000	0.000000	0.000000	-0.001199	-0.002417	0.006987	0.000000	0.000000	2.000000	6.000000	0.000000
20394.417949	-0.081861	0.579859	0.020204	77.579575	-13.313080	27.357325	-0.907152	0.000000	-1.009048	0.000000	0.000000	0.000000	-0.001199	-0.002417	0.006987	0.000000	0.000000	2.000000	6.000000	0.000000
20394.421283	-0.081865	0.579851	0.020228	77.579575	-13.313080	27.357325	-0.906952	0.000000	-1.010213	0.000000	0.000000	0.000000	-0.001198	-0.002439	0.006987	0.000000	0.000000	2.000000	6.000000	0.000000
20394.424616	-0.081865	0.579851	0.020228	77.579575	-13.313080	27.357325	-0.906952	0.000000	-1.010213	0.000000	0.000000	0.000000	-0.001198	-0.002439	0.006987	0.000000	0.000000	2.000000	6.000000	0.000000
20394.427949	-0.081865	0.579851	0.020228	77.579575	-13.313080	27.357325	-0.906952	0.000000	-1.010213	0.000000	0.000000	0.000000	-0.001198	-0.002439	0.006987	0.000000	0.000000	2.000000	6.000000	0.000000
20394.431283	-0.081865	0.579851	0.020228	77.579552	-13.310356	27.357317	-0.906752	0.000000	-1.011377	0.000000	0.000000	0.000000	-0.001198	-0.002439	0.006987	0.000000	0.000000	2.000000	6.000000	0.000000
20394.434616	-0.081842	0.579851	0.020231	77.579552	-13.310356	27.357317	-0.906752	0.000000	-1.011377	0.000000	0.000000	0.000000	0.006798	-0.000007	0.001166	0.000000	0.000000	2.000000	6.000000	0.000000
20394.437949	-0.081842	0.579851	0.020231	77.579552	-13.310356	27.357317	-0.906752	0.000000	-1.011377	0.000000	0.000000	0.000000	0.006798	-0.000007	0.001166	0.000000	0.000000	2.000000	6.000000	0.000000
20394.441283	-0.081842	0.579851	0.020231	77.579552	-13.307630	27.357323	-0.907885	0.000000	-1.011571	0.000000	0.000000	0.000000	0.006798	-0.000007	0.001166	0.000000	0.000000	2.000000	6.000000	0.000000
20394.444616	-0.081842	0.579851	0.020231	77.579552	-13.307630	27.357323	-0.907885	0.000000	-1.011571	0.000000	0.000000	0.000000	0.006798	-0.000007	0.001166	0.000000	0.000000	2.000000	6.000000	0.000000
20394.447949	-0.081824	0.579843	0.020259	77.579552	-13.307630	27.357323	-0.907885	0.000000	-1.011571	0.000000	0.000000	0.000000	0.005604	-0.002442	0.008152	0.000000	0.000000	2.000000	6.000000	0.000000
20394.451283	-0.081824	0.579843	0.020259	77.579552	-13.302198	27.357328	-0.907885	0.000000	-1.011571	0.000000	0.000000	0.000000	0.005604	-0.002442	0.008152	0.000000	0.000000	2.000000	6.000000	0.000000
20394.454616	-0.081824	0.579843	0.020259	77.579552	-13.302198	27.357328	-0.907885	0.000000	-1.011571	0.000000	0.000000	0.000000	0.005604	-0.002442	0.008152	0.000000	0.000000	2.000000	6.000000	0.000000
20394.457949	-0.081824	0.579843	0.020259	77.579552	-13.302198	27.357328	-0.907885	0.000000	-1.011571	0.000000	0.000000	0.000000	0.005604	-0.002442	0.008152	0.000000	0.000000	2.000000	6.000000	0.000000
20394.461283	-0.081733	0.579843	0.020274	77.579552	-13.296756	27.357325	-0.908819	0.000000	-1.012930	0.000000	0.000000	0.000000	0.027198	0.000008	0.004658	0.000000	0.000000	2.000000	6.000000	0.000000
20394.464616	-0.081733	0.579843	0.020274	77.579552	-13.296756	27.357325	-0.908819	0.000000	-1.012930	0.000000	0.000000	0.000000	0.027198	0.000008	0.004658	0.000000	0.000000	2.000000	6.000000	0.000000
20394.467949	-0.081733	0.579843	0.020274	77.579552	-13.296756	27.357325	-0.908819	0.000000	-1.012930	0.000000	0.000000	0.000000	0.027198	0.000008	0.004658	0.000000	0.000000	2.000000	6.000000	0.000000
20394.471283	-0.081733	0.579843	0.020274	77.576439	-13.290433	27.358236	-0.913352	0.000000	-1.013706	0.000000	0.000000	0.000000	0.027198	0.000008	0.004658	0.000000	0.000000	2.000000	6.000000	0.000000
20394.474616	-0.081690	0.579861	0.020299	77.576439	-13.290433	27.358236	-0.913352	0.000000	-1.013706	0.000000	0.000000	0.000000	0.012743	0.005519	0.007333	0.000000	0.000000	2.000000	6.000000	0.000000
20394.477949	-0.081690	0.579861	0.020299	77.576439	-13.290433	27.358236	-0.913352	0.000000	-1.013706	0.000000	0.000000	0.000000	0.012743	0.005519	0.007333	0.000000	0.000000	2.000000	6.000000	0.000000
20394.481283	-0.081690	0.579861	0.020299	77.573303	-13.286821	27.359137	-0.915476	0.000000	-1.014929	0.000000	0.000000	0.000000	0.012743	0.005519	0.007333	0.000000	0.000000	2.000000	6.000000	0.000000
20394.484616	-0.081690	0.579861	0.020299	77.573303	-13.286821	27.359137	-0.915476	0.000000	-1.014929	0.000000	0.000000	0.000000	0.012743	0.005519	0.007333	0.000000	0.000000	2.000000	6.000000	0.000000
20394.487949	-0.081671	0.579879	0.020319	77.573303	-13.286821	27.359137	-0.915476	0.000000	-1.014929	0.000000	0.000000	0.000000	0.005944	0.005505	0.006168	0.000000	0.000000	2.000000	6.000000	0.000000
20394.491283	-0.081671	0.579879	0.020319	77.570267	-13.279788	27.367947	-0.915476	0.000000	-1.014929	0.000000	0.000000	0.000000	0.005944	0.005505	0.006168	0.000000	0.000000	2.000000	6.000000	0.000000
20394.494616	-0.081671	0.579879	0.020319	77.570267	-13.279788	27.367947	-0.915476	0.000000	-1.014929	0.000000	0.000000	0.000000	0.005944	0.005505	0.006168	0.000000	0.000000	2.000000	6.000000	0.000000
20394.497949	-0.081671	0.579879	0.020319	77.570267	-13.279788	27.367947	-0.915476	0.000000	-1.014929	0.000000	0.000000	0.000000	0.005944	0.005505	0.006168	0.000000	0.000000	2.000000	6.000000	0.000000
20394.501283	-0.081662	0.579900	0.020403	77.567177	-13.276188	27.368856	-0.916466	0.000000	-1.015957	0.000000	0.000000	0.000000	0.002701	0.006169	0.025147	0.000000	0.000000	2.000000	6.000000	0.000000
20394.504616	-0.081662	0.579900	0.020403	77.567177	-13.276188	27.368856	-0.916466	0.000000	-1.015957	0.000000	0.000000	0.000000	0.002701	0.006169	0.025147	0.000000	0.000000	2.000000	6.000000	0.000000
20394.507949	-0.081662	0.579900	0.020403	77.567177	-13.276188	27.368856	-0.916466	0.000000	-1.015957	0.000000	0.000000	0.000000	0.002701	0.006169	0.025147	0.000000	0.000000	2.000000	6.000000	0.000000
20394.511283	-0.081662	0.579900	0.020403	77.564034	-13.269865	27.369749	-0.916917	0.000000	-1.020148	0.000000	0.000000	0.000000	0.002701	0.006169	0.025147	0.000000	0.000000	2.000000	6.000000	0.000000
20394.514616	-0.081597	0.579918	0.020431	77.564034	-13.269865	27.369749	-0.916917	0.000000	-1.020148	0.000000	0.000000	0.000000	0.019548	0.005511	0.008492	0.000000	0.000000	2.000000	6.000000	0.000000
20394.517949	-0.081597	0.579918	0.020431	77.564034	-13.269865	27.369749	-0.916917	0.000000	-1.020148	0.000000	0.000000	0.000000	0.019548	0.005511	0.008492	0.000000	0.000000	2.000000	6.000000	0.000000
20394.521283	-0.081597	0.579918	0.020431	77.564056	-13.261711	27.369761	-0.920175	0.000000	-1.021563	0.000000	0.000000	0.000000	0.019548	0.005511	0.008492	0.000000	0.000000	2.000000	6.000000	0.000000
20394.524616	-0.081597	0.579918	0.020431	77.564056	-13.261711	27.369761	-0.920175	0.000000	-1.021563	0.000000	0.000000	0.000000	0.019548	0.005511	0.008492	0.000000	0.000000	2.000000	6.000000	0.000000
20394.527949	-0.081528	0.579918	0.020443	77.564056	-13.261711	27.369761	-0.920175	0.000000	-1.021563	0.000000	0.000000	0.000000	0.020406	0.000003	0.003485	0.000000	0.000000	2.000000	6.000000	0.000000
20394.531283	-0.081528	0.579918	0.020443	77.564018	-13.253538	27.369743	-0.920175	0.000000	-1.021563	0.000000	0.000000	0.000000	0.020406	0.000003	0.003485	0.000000	0.000000	2.000000	6.000000	0.000000
20394.534616	-0.081528	0.579918	0.020443	77.564018	-13.253538	27.369743	-0.920175	0.000000	-1.021563	0.000000	0.000000	0.000000	0.020406	0.000003	0.003485	0.000000	0.000000	2.000000	6.000000	0.000000
20394.537949	-0.081528	0.579918	0.020443	77.564018	-13.253538	27.369743	-0.920175	0.000000	-1.021563	0.000000	0.000000	0.000000	0.020406	0.000003	0.003485	0.000000	0.000000	2.000000	6.000000	0.000000
20394.541283	-0.081419	0.579910	0.020486	77.564018	-13.245389	27.369749	-0.923576	0.000000	-1.022144	0.000000	0.000000	0.000000	0.032818	-0.002432	0.012788	0.000000	0.000000	2.000000	6.000000	0.000000
20394.544616	-0.081419	0.579910	0.020486	77.564018	-13.245389	27.369749	-0.923576	0.000000	-1.022144	0.000000	0.000000	0.000000	0.032818	-0.002432	0.012788	0.000000	0.000000	2.000000	6.000000	0.000000
20394.547949	-0.081419	0.579910	0.020486	77.564018	-13.245389	27.369749	-0.923576	0.000000	-1.022144	0.000000	0.000000	0.000000	0.032818	-0.002432	0.012788	0.000000	0.000000	2.000000	6.000000	0.000000
20394.551283	-0.081419	0.579910	0.020486	77.564034	-13.239951	27.369759	-0.929046	0.000000	-1.024275	0.000000	0.000000	0.000000	0.032818	-0.002432	0.012788	0.000000	0.000000	2.000000	6.000000	0.000000
20394.554616	-0.081378	0.579902	0.020517	77.564034	-13.239951	27.369759	-0.929046	0.000000	-1.024275	0.000000	0.000000	0.000000	0.012414	-0.002435	0.009306	0.000000	0.000000	2.000000	6.000000	0.000000
20394.557949	-0.081378	0.579902	0.020517	77.564034	-13.239951	27.369759	-0.929046	0.000000	-1.024275	0.000000	0.000000	0.000000	0.012414	-0.002435	0.009306	0.000000	0.000000	2.000000	6.000000	0.000000
20394.561283	-0.081378	0.579902	0.020517	77.564034	-13.234510	27.369761	-0.931115	0.000000	-1.025826	0.000000	0.000000	0.000000	0.012414	-0.002435	0.009306	0.000000	0.000000	2.000000	6.000000	0.000000
20394.564616	-0.081378	0.579902	0.020517	77.564034	-13.234510	27.369761	-0.931115	0.000000	-1.025826	0.000000	0.000000	0.000000	0.012414	-0.002435	0.009306	0.000000	0.000000	2.000000	6.000000	0.000000
20394.567949	-0.081332	0.579902	0.020524	77.564034	-13.234510	27.369761	-0.931115	0.000000	-1.025826	0.000000	0.000000	0.000000	0.013607	-0.000003	0.002317	0.000000	0.000000	2.000000	6.000000	0.000000
20394.571283	-0.081332	0.579902	0.020524	77.564034	-13.234510	27.369761	-0.931115	0.000000	-1.025826	0.000000	0.000000	0.000000	0.013607	-0.000003	0.002317	0.000000	0.000000	2.000000	6.000000	0.000000
20394.574616	-0.081332	0.579902	0.020524	77.564034	-13.234510	27.369761	-0.931115	0.000000	-1.025826	0.000000	0.000000	0.000000	0.013607	-0.000003	0.002317	0.000000	0.000000	2.000000	6.000000	0.000000
20394.577949	-0.081332	0.579902	0.020524	77.564034	-13.234510	27.369761	-0.931115	0.000000	-1.025826	0.000000	0.000000	0.000000	0.013607	-0.000003	0.002317	0.000000	0.000000	2.000000	6.000000	0.000000
20394.581283	-0.081310	0.579902	0.020528	77.564056	-13.231792	27.369757	-0.933383	0.000000	-1.026212	0.000000	0.000000	0.000000	0.006801	-0.000003	0.001158	0.000000	0.000000	2.000000	6.000000	0.000000
20394.584616	-0.081310	0.579902	0.020528	77.564056	-13.231792	27.369757	-0.933383	0.000000	-1.026212	0.000000	0.000000	0.000000	0.006801	-0.000003	0.001158	0.000000	0.000000	2.000000	6.000000	0.000000
20394.587949	-0.081310	0.579902	0.020528	77.564056	-13.231792	27.369757	-0.933383	0.000000	-1.026212	0.000000	0.000000	0.000000	0.006801	-0.000003	0.001158	0.000000	0.000000	2.000000	6.000000	0.000000
20394.591283	-0.081310	0.579902	0.020528	77.564056	-13.229056	27.369762	-0.934517	0.000000	-1.026405	0.000000	0.000000	0.000000	0.006801	-0.000003	0.001158	0.000000	0.000000	2.000000	6.000000	0.000000
20394.594616	-0.081287	0.579902	0.020532	77.564056	-13.229056	27.369762	-0.934517	0.000000	-1.026405	0.000000	0.000000	0.000000	0.006802	-0.000003	0.001158	0.000000	0.000000	2.000000	6.000000	0.000000
20394.597949	-0.081287	0.579902	0.020532	77.564056	-13.229056	27.369762	-0.934517	0.000000	-1.026405	0.000000	0.000000	0.000000	0.006802	-0.000003	0.001158	0.000000	0.000000	2.000000	6.000000	0.000000
20394.601283	-0.081287	0.579902	0.020532	77.560913	-13.222751	27.370657	-0.935650	0.000000	-1.026598	0.000000	0.000000	0.000000	0.006802	-0.000003	0.001158	0.000000	0.000000	2.000000	6.000000	0.000000
20394.604616	-0.081222	0.579921	0.020560	77.560913	-13.222751	27.370657	-0.935650	0.000000	-1.026598	0.000000	0.000000	0.000000	0.019561	0.005508	0.008476	0.000000	0.000000	2.000000	6.000000	0.000000
20394.607949	-0.081222	0.579921	0.020560	77.560913	-13.222751	27.370657	-0.935650	0.000000	-1.026598	0.000000	0.000000	0.000000	0.019561	0.005508	0.008476	0.000000	0.000000	2.000000	6.000000	0.000000
20394.611283	-0.081222	0.579921	0.020560	77.560875	-13.211863	27.370659	-0.938910	0.000000	-1.028011	0.000000	0.000000	0.000000	0.019561	0.005508	0.008476	0.000000	0.000000	2.000000	6.000000	0.000000
20394.614616	-0.081222	0.579921	0.020560	77.560875	-13.211863	27.370659	-0.938910	0.000000	-1.028011	0.000000	0.000000	0.000000	0.019561	0.005508	0.008476	0.000000	0.000000	2.000000	6.000000	0.000000
20394.617949	-0.081131	0.579921	0.020576	77.560875	-13.211863	27.370659	-0.938910	0.000000	-1.028011	0.000000	0.000000	0.000000	0.027217	0.000001	0.004624	0.000000	0.000000	2.000000	6.000000	0.000000
20394.621283	-0.081131	0.579921	0.020576	77.560921	-13.200994	27.370657	-0.938910	0.000000	-1.028011	0.000000	0.000000	0.000000	0.027217	0.000001	0.004624	0.000000	0.000000	2.000000	6.000000	0.000000
20394.624616	-0.081131	0.579921	0.020576	77.560921	-13.200994	27.370657	-0.938910	0.000000	-1.028011	0.000000	0.000000	0.000000	0.027217	0.000001	0.004624	0.000000	0.000000	2.000000	6.000000	0.000000
20394.627949	-0.081131	0.579921	0.020576	77.560921	-13.200994	27.370657	-0.938910	0.000000	-1.028011	0.000000	0.000000	0.000000	0.027217	0.000001	0.004624	0.000000	0.000000	2.000000	6.000000	0.000000
20394.631283	-0.081010	0.579937	0.020548	77.560799	-13.201682	27.362764	-0.943446	0.000000	-1.028782	0.000000	0.000000	0.000000	0.036389	0.004871	-0.008203	0.000000	0.000000	2.000000	6.000000	0.000000
20394.634616	-0.081010	0.579937	0.020548	77.560799	-13.201682	27.362764	-0.943446	0.000000	-1.028782	0.000000	0.000000	0.000000	0.036389	0.004871	-0.008203	0.000000	0.000000	2.000000	6.000000	0.000000
20394.637949	-0.081010	0.579937	0.020548	77.560799	-13.201682	27.362764	-0.943446	0.000000	-1.028782	0.000000	0.000000	0.000000	0.036389	0.004871	-0.008203	0.000000	0.000000	2.000000	6.000000	0.000000
20394.641283	-0.081010	0.579937	0.020548	77.560799	-13.198954	27.362774	-0.949511	0.000000	-1.027414	0.000000	0.000000	0.000000	0.036389	0.004871	-0.008203	0.000000	0.000000	2.000000	6.000000	0.000000
20394.644616	-0.080987	0.579937	0.020552	77.560799	-13.198954	27.362774	-0.949511	0.000000	-1.027414	0.000000	0.000000	0.000000	0.006803	0.000007	0.001154	0.000000	0.000000	2.000000	6.000000	0.000000
20394.647949	-0.080987	0.579937	0.020552	77.560799	-13.198954	27.362774	-0.949511	0.000000	-1.027414	0.000000	0.000000	0.000000	0.006803	0.000007	0.001154	0.000000	0.000000	2.000000	6.000000	0.000000
20394.651283	-0.080987	0.579937	0.020552	77.557671	-13.198088	27.363665	-0.950645	0.000000	-1.027607	0.000000	0.000000	0.000000	0.006803	0.000007	0.001154	0.000000	0.000000	2.000000	6.000000	0.000000
20394.654616	-0.080987	0.579937	0.020552	77.557671	-13.198088	27.363665	-0.950645	0.000000	-1.027607	0.000000	0.000000	0.000000	0.006803	0.000007	0.001154	0.000000	0.000000	2.000000	6.000000	0.000000
20394.657949	-0.080994	0.579947	0.020592	77.557671	-13.198088	27.363665	-0.950645	0.000000	-1.027607	0.000000	0.000000	0.000000	-0.002033	0.003084	0.011993	0.000000	0.000000	2.000000	6.000000	0.000000
20394.661283	-0.080994	0.579947	0.020592	77.557671	-13.198088	27.363665	-0.950645	0.000000	-1.027607	0.000000	0.000000	0.000000	-0.002033	0.003084	0.011993	0.000000	0.000000	2.000000	6.000000	0.000000
20394.664616	-0.080994	0.579947	0.020592	77.557671	-13.198088	27.363665	-0.950645	0.000000	-1.027607	0.000000	0.000000	0.000000	-0.002033	0.003084	0.011993	0.000000	0.000000	2.000000	6.000000	0.000000
20394.667949	-0.080994	0.579947	0.020592	77.557671	-13.198088	27.363665	-0.950645	0.000000	-1.027607	0.000000	0.000000	0.000000	-0.002033	0.003084	0.011993	0.000000	0.000000	2.000000	6.000000	0.000000
20394.671283	-0.081009	0.579941	0.020679	77.554550	-13.197192	27.364576	-0.950306	0.000000	-1.029606	0.000000	0.000000	0.000000	-0.004401	-0.001768	0.025969	0.000000	0.000000	2.000000	6.000000	0.000000
20394.674616	-0.081009	0.579941	0.020679	77.554550	-13.197192	27.364576	-0.950306	0.000000	-1.029606	0.000000	0.000000	0.000000	-0.004401	-0.001768	0.025969	0.000000	0.000000	2.000000	6.000000	0.000000
20394.677949	-0.081009	0.579941	0.020679	77.554550	-13.197192	27.364576	-0.950306	0.000000	-1.029606	0.000000	0.000000	0.000000	-0.004401	-0.001768	0.025969	0.000000	0.000000	2.000000	6.000000	0.000000
20394.681283	-0.081009	0.579941	0.020679	77.551453	-13.196312	27.365490	-0.949573	0.000000	-1.033934	0.000000	0.000000	0.000000	-0.004401	-0.001768	0.025969	0.000000	0.000000	2.000000	6.000000	0.000000
20394.684616	-0.081019	0.579943	0.020742	77.551453	-13.196312	27.365490	-0.949573	0.000000	-1.033934	0.000000	0.000000	0.000000	-0.003218	0.000643	0.018980	0.000000	0.000000	2.000000	6.000000	0.000000
20394.687949	-0.081019	0.579943	0.020742	77.551453	-13.196312	27.365490	-0.949573	0.000000	-1.033934	0.000000	0.000000	0.000000	-0.003218	0.000643	0.018980	0.000000	0.000000	2.000000	6.000000	0.000000
20394.691283	-0.081019	0.579943	0.020742	77.551453	-13.196312	27.365490	-0.949036	0.000000	-1.037097	0.000000	0.000000	0.000000	-0.003218	0.000643	0.018980	0.000000	0.000000	2.000000	6.000000	0.000000
20394.694616	-0.081019	0.579943	0.020742	77.551453	-13.196312	27.365490	-0.949036	0.000000	-1.037097	0.000000	0.000000	0.000000	-0.003218	0.000643	0.018980	0.000000	0.000000	2.000000	6.000000	0.000000
20394.697949	-0.081027	0.579927	0.020789	77.551453	-13.196312	27.365490	-0.949036	0.000000	-1.037097	0.000000	0.000000	0.000000	-0.002368	-0.004871	0.013976	0.000000	0.000000	2.000000	6.000000	0.000000
20394.701283	-0.081027	0.579927	0.020789	77.551453	-13.199027	27.365486	-0.949036	0.000000	-1.037097	0.000000	0.000000	0.000000	-0.002368	-0.004871	0.013976	0.000000	0.000000	2.000000	6.000000	0.000000
20394.704616	-0.081027	0.579927	0.020789	77.551453	-13.199027	27.365486	-0.949036	0.000000	-1.037097	0.000000	0.000000	0.000000	-0.002368	-0.004871	0.013976	0.000000	0.000000	2.000000	6.000000	0.000000
20394.707949	-0.081027	0.579927	0.020789	77.551453	-13.199027	27.365486	-0.949036	0.000000	-1.037097	0.000000	0.000000	0.000000	-0.002368	-0.004871	0.013976	0.000000	0.000000	2.000000	6.000000	0.000000
20394.711283	-0.081084	0.579903	0.020851	77.551430	-13.201747	27.349527	-0.948642	0.000000	-1.039426	0.000000	0.000000	0.000000	-0.017169	-0.007295	0.018653	0.000000	0.000000	2.000000	6.000000	0.000000
20394.714616	-0.081084	0.579903	0.020851	77.551430	-13.201747	27.349527	-0.948642	0.000000	-1.039426	0.000000	0.000000	0.000000	-0.017169	-0.007295	0.018653	0.000000	0.000000	2.000000	6.000000	0.000000
20394.717949	-0.081084	0.579903	0.020851	77.551430	-13.201747	27.349527	-0.948642	0.000000	-1.039426	0.000000	0.000000	0.000000	-0.017169	-0.007295	0.018653	0.000000	0.000000	2.000000	6.000000	0.000000
20394.721283	-0.081084	0.579903	0.020851	77.548294	-13.203595	27.334459	-0.945780	0.000000	-1.042535	0.000000	0.000000	0.000000	-0.017169	-0.007295	0.018653	0.000000	0.000000	2.000000	6.000000	0.000000
20394.724616	-0.081114	0.579913	0.020887	77.548294	-13.203595	27.334459	-0.945780	0.000000	-1.042535	0.000000	0.000000	0.000000	-0.008845	0.003077	0.010836	0.000000	0.000000	2.000000	6.000000	0.000000
20394.727949	-0.081114	0.579913	0.020887	77.548294	-13.203595	27.334459	-0.945780	0.000000	-1.042535	0.000000	0.000000	0.000000	-0.008845	0.003077	0.010836	0.000000	0.000000	2.000000	6.000000	0.000000
20394.731283	-0.081114	0.579913	0.020887	77.548309	-13.206300	27.326504	-0.944306	0.000000	-1.044341	0.000000	0.000000	0.000000	-0.008845	0.003077	0.010836	0.000000	0.000000	2.000000	6.000000	0.000000
20394.734616	-0.081114	0.579913	0.020887	77.548309	-13.206300	27.326504	-0.944306	0.000000	-1.044341	0.000000	0.000000	0.000000	-0.008845	0.003077	0.010836	0.000000	0.000000	2.000000	6.000000	0.000000
20394.737949	-0.081141	0.579905	0.020906	77.548309	-13.206300	27.326504	-0.944306	0.000000	-1.044341	0.000000	0.000000	0.000000	-0.007993	-0.002434	0.005831	0.000000	0.000000	2.000000	6.000000	0.000000
20394.741283	-0.081141	0.579905	0.020906	77.545174	-13.205413	27.327415	-0.944306	0.000000	-1.044341	0.000000	0.000000	0.000000	-0.007993	-0.002434	0.005831	0.000000	0.000000	2.000000	6.000000	0.000000
20394.744616	-0.081141	0.579905	0.020906	77.545174	-13.205413	27.327415	-0.944306	0.000000	-1.044341	0.000000	0.000000	0.000000	-0.007993	-0.002434	0.005831	0.000000	0.000000	2.000000	6.000000	0.000000
20394.747949	-0.081141	0.579905	0.020906	77.545174	-13.205413	27.327415	-0.944306	0.000000	-1.044341	0.000000	0.000000	0.000000	-0.007993	-0.002434	0.005831	0.000000	0.000000	2.000000	6.000000	0.000000
20394.751283	-0.081174	0.579907	0.020966	77.545174	-13.208138	27.327408	-0.942974	0.000000	-1.045313	0.000000	0.000000	0.000000	-0.010032	0.000638	0.017821	0.000000	0.000000	2.000000	6.000000	0.000000
20394.754616	-0.081174	0.579907	0.020966	77.545174	-13.208138	27.327408	-0.942974	0.000000	-1.045313	0.000000	0.000000	0.000000	-0.010032	0.000638	0.017821	0.000000	0.000000	2.000000	6.000000	0.000000
20394.757949	-0.081174	0.579907	0.020966	77.545174	-13.208138	27.327408	-0.942974	0.000000	-1.045313	0.000000	0.000000	0.000000	-0.010032	0.000638	0.017821	0.000000	0.000000	2.000000	6.000000	0.000000
20394.761283	-0.081174	0.579907	0.020966	77.545174	-13.208138	27.327408	-0.941302	0.000000	-1.048283	0.000000	0.000000	0.000000	-0.010032	0.000638	0.017821	0.000000	0.000000	2.000000	6.000000	0.000000
20394.764616	-0.081174	0.579907	0.020966	77.545174	-13.208138	27.327408	-0.941302	0.000000	-1.048283	0.000000	0.000000	0.000000	-0.000000	-0.000005	0.000000	0.000000	0.000000	2.000000	6.000000	0.000000
20394.767949	-0.081174	0.579907	0.020966	77.545174	-13.208138	27.327408	-0.941302	0.000000	-1.048283	0.000000	0.000000	0.000000	-0.000000	-0.000005	0.000000	0.000000	0.000000	2.000000	6.000000	0.000000
20394.771283	-0.081174	0.579907	0.020966	77.545174	-13.208138	27.327408	-0.941302	0.000000	-1.048283	0.000000	0.000000	0.000000	-0.000000	-0.000005	0.000000	0.000000	0.000000	2.000000	6.000000	0.000000
20394.774616	-0.081174	0.579907	0.020966	77.545174	-13.208138	27.327408	-0.941302	0.000000	-1.048283	0.000000	0.000000	0.000000	-0.000000	-0.000005	0.000000	0.000000	0.000000	2.000000	6.000000	0.000000
20394.777949	-0.081143	0.579923	0.020923	77.545174	-13.208138	27.327408	-0.941302	0.000000	-1.048283	0.000000	0.000000	0.000000	0.009182	0.004865	-0.012817	0.000000	0.000000	2.000000	6.000000	0.000000
20394.781283	-0.081143	0.579923	0.020923	77.545174	-13.205413	27.327415	-0.941302	0.000000	-1.048283	0.000000	0.000000	0.000000	0.009182	0.004865	-0.012817	0.000000	0.000000	2.000000	6.000000	0.000000
20394.784616	-0.081143	0.579923	0.020923	77.545174	-13.205413	27.327415	-0.941302	0.000000	-1.048283	0.000000	0.000000	0.000000	0.009182	0.004865	-0.012817	0.000000	0.000000	2.000000	6.000000	0.000000
20394.787949	-0.081143	0.579923	0.020923	77.545174	-13.205413	27.327415	-0.941302	0.000000	-1.048283	0.000000	0.000000	0.000000	0.009182	0.004865	-0.012817	0.000000	0.000000	2.000000	6.000000	0.000000
20394.791283	-0.081082	0.579956	0.020837	77.545174	-13.202693	27.327406	-0.942833	0.000000	-1.046147	0.000000	0.000000	0.000000	0.018357	0.009743	-0.025637	0.000000	0.000000	2.000000	6.000000	0.000000
20394.794616	-0.081082	0.579956	0.020837	77.545174	-13.202693	27.327406	-0.942833	0.000000	-1.046147	0.000000	0.000000	0.000000	0.018357	0.009743	-0.025637	0.000000	0.000000	2.000000	6.000000	0.000000
20394.797949	-0.081082	0.579956	0.020837	77.545174	-13.202693	27.327406	-0.942833	0.000000	-1.046147	0.000000	0.000000	0.000000	0.018357	0.009743	-0.025637	0.000000	0.000000	2.000000	6.000000	0.000000
20394.801283	-0.081082	0.579956	0.020837	77.545197	-13.199985	27.327398	-0.945892	0.000000	-1.041874	0.000000	0.000000	0.000000	0.018357	0.009743	-0.025637	0.000000	0.000000	2.000000	6.000000	0.000000
20394.804616	-0.081074	0.579972	0.020791	77.545197	-13.199985	27.327398	-0.945892	0.000000	-1.041874	0.000000	0.000000	0.000000	0.002370	0.004850	-0.013975	0.000000	0.000000	2.000000	6.000000	0.000000
20394.807949	-0.081074	0.579972	0.020791	77.545197	-13.199985	27.327398	-0.945892	0.000000	-1.041874	0.000000	0.000000	0.000000	0.002370	0.004850	-0.013975	0.000000	0.000000	2.000000	6.000000	0.000000
20394.811283	-0.081074	0.579972	0.020791	77.545197	-13.199985	27.327398	-0.946287	0.000000	-1.039545	0.000000	0.000000	0.000000	0.002370	0.004850	-0.013975	0.000000	0.000000	2.000000	6.000000	0.000000
20394.814616	-0.081074	0.579972	0.020791	77.545197	-13.199985	27.327398	-0.946287	0.000000	-1.039545	0.000000	0.000000	0.000000	0.002370	0.004850	-0.013975	0.000000	0.000000	2.000000	6.000000	0.000000
20394.817949	-0.081070	0.579980	0.020768	77.545197	-13.199985	27.327398	-0.946287	0.000000	-1.039545	0.000000	0.000000	0.000000	0.001187	0.002439	-0.006988	0.000000	0.000000	2.000000	6.000000	0.000000
20394.821283	-0.081070	0.579980	0.020768	77.545174	-13.197255	27.319433	-0.946287	0.000000	-1.039545	0.000000	0.000000	0.000000	0.001187	0.002439	-0.006988	0.000000	0.000000	2.000000	6.000000	0.000000
20394.824616	-0.081070	0.579980	0.020768	77.545174	-13.197255	27.319433	-0.946287	0.000000	-1.039545	0.000000	0.000000	0.000000	0.001187	0.002439	-0.006988	0.000000	0.000000	2.000000	6.000000	0.000000
20394.827949	-0.081070	0.579980	0.020768	77.545174	-13.197255	27.319433	-0.946287	0.000000	-1.039545	0.000000	0.000000	0.000000	0.001187	0.002439	-0.006988	0.000000	0.000000	2.000000	6.000000	0.000000
20394.831283	-0.081050	0.579998	0.020788	77.542061	-13.196370	27.320328	-0.946485	0.000000	-1.038380	0.000000	0.000000	0.000000	0.005958	0.005519	0.006158	0.000000	0.000000	2.000000	6.000000	0.000000
20394.834616	-0.081050	0.579998	0.020788	77.542061	-13.196370	27.320328	-0.946485	0.000000	-1.038380	0.000000	0.000000	0.000000	0.005958	0.005519	0.006158	0.000000	0.000000	2.000000	6.000000	0.000000
20394.837949	-0.081050	0.579998	0.020788	77.542061	-13.196370	27.320328	-0.946485	0.000000	-1.038380	0.000000	0.000000	0.000000	0.005958	0.005519	0.006158	0.000000	0.000000	2.000000	6.000000	0.000000
20394.841283	-0.081050	0.579998	0.020788	77.542061	-13.193660	27.320345	-0.947478	0.000000	-1.039407	0.000000	0.000000	0.000000	0.005958	0.005519	0.006158	0.000000	0.000000	2.000000	6.000000	0.000000
20394.844616	-0.081036	0.579982	0.020839	77.542061	-13.193660	27.320345	-0.947478	0.000000	-1.039407	0.000000	0.000000	0.000000	0.004439	-0.004859	0.015129	0.000000	0.000000	2.000000	6.000000	0.000000
20394.847949	-0.081036	0.579982	0.020839	77.542061	-13.193660	27.320345	-0.947478	0.000000	-1.039407	0.000000	0.000000	0.000000	0.004439	-0.004859	0.015129	0.000000	0.000000	2.000000	6.000000	0.000000
20394.851283	-0.081036	0.579982	0.020839	77.542061	-13.193660	27.320345	-0.948217	0.000000	-1.041928	0.000000	0.000000	0.000000	0.004439	-0.004859	0.015129	0.000000	0.000000	2.000000	6.000000	0.000000
20394.854616	-0.081036	0.579982	0.020839	77.542061	-13.193660	27.320345	-0.948217	0.000000	-1.041928	0.000000	0.000000	0.000000	0.004439	-0.004859	0.015129	0.000000	0.000000	2.000000	6.000000	0.000000
20394.857949	-0.081040	0.579974	0.020862	77.542061	-13.193660	27.320345	-0.948217	0.000000	-1.041928	0.000000	0.000000	0.000000	-0.001184	-0.002430	0.006988	0.000000	0.000000	2.000000	6.000000	0.000000
20394.861283	-0.081040	0.579974	0.020862	77.542076	-13.193665	27.312359	-0.948217	0.000000	-1.041928	0.000000	0.000000	0.000000	-0.001184	-0.002430	0.006988	0.000000	0.000000	2.000000	6.000000	0.000000
20394.864616	-0.081040	0.579974	0.020862	77.542076	-13.193665	27.312359	-0.948217	0.000000	-1.041928	0.000000	0.000000	0.000000	-0.001184	-0.002430	0.006988	0.000000	0.000000	2.000000	6.000000	0.000000
20394.867949	-0.081040	0.579974	0.020862	77.542076	-13.193665	27.312359	-0.948217	0.000000	-1.041928	0.000000	0.000000	0.000000	-0.001184	-0.002430	0.006988	0.000000	0.000000	2.000000	6.000000	0.000000
20394.871283	-0.081071	0.579931	0.020911	77.545197	-13.197260	27.311445	-0.948020	0.000000	-1.043093	0.000000	0.000000	0.000000	-0.009514	-0.012816	0.014803	0.000000	0.000000	2.000000	6.000000	0.000000
20394.874616	-0.081071	0.579931	0.020911	77.545197	-13.197260	27.311445	-0.948020	0.000000	-1.043093	0.000000	0.000000	0.000000	-0.009514	-0.012816	0.014803	0.000000	0.000000	2.000000	6.000000	0.000000
20394.877949	-0.081071	0.579931	0.020911	77.545197	-13.197260	27.311445	-0.948020	0.000000	-1.043093	0.000000	0.000000	0.000000	-0.009514	-0.012816	0.014803	0.000000	0.000000	2.000000	6.000000	0.000000
20394.881283	-0.081071	0.579931	0.020911	77.545197	-13.197260	27.311445	-0.946434	0.000000	-1.045560	0.000000	0.000000	0.000000	-0.009514	-0.012816	0.014803	0.000000	0.000000	2.000000	6.000000	0.000000
20394.884616	-0.081102	0.579915	0.020954	77.545197	-13.197260	27.311445	-0.946434	0.000000	-1.045560	0.000000	0.000000	0.000000	-0.009179	-0.004866	0.012818	0.000000	0.000000	2.000000	6.000000	0.000000
20394.887949	-0.081102	0.579915	0.020954	77.545197	-13.197260	27.311445	-0.946434	0.000000	-1.045560	0.000000	0.000000	0.000000	-0.009179	-0.004866	0.012818	0.000000	0.000000	2.000000	6.000000	0.000000
20394.891283	-0.081102	0.579915	0.020954	77.548309	-13.200864	27.310545	-0.944905	0.000000	-1.047697	0.000000	0.000000	0.000000	-0.009179	-0.004866	0.012818	0.000000	0.000000	2.000000	6.000000	0.000000
20394.894616	-0.081102	0.579915	0.020954	77.548309	-13.200864	27.310545	-0.944905	0.000000	-1.047697	0.000000	0.000000	0.000000	-0.009179	-0.004866	0.012818	0.000000	0.000000	2.000000	6.000000	0.000000
20394.897949	-0.081107	0.579880	0.020984	77.548309	-13.200864	27.310545	-0.944905	0.000000	-1.047697	0.000000	0.000000	0.000000	-0.001521	-0.010384	0.008970	0.000000	0.000000	2.000000	6.000000	0.000000
20394.901283	-0.081107	0.579880	0.020984	77.548309	-13.200864	27.310545	-0.944905	0.000000	-1.047697	0.000000	0.000000	0.000000	-0.001521	-0.010384	0.008970	0.000000	0.000000	2.000000	6.000000	0.000000
20394.904616	-0.081107	0.579880	0.020984	77.548309	-13.200864	27.310545	-0.944905	0.000000	-1.047697	0.000000	0.000000	0.000000	-0.001521	-0.010384	0.008970	0.000000	0.000000	2.000000	6.000000	0.000000
20394.907949	-0.081107	0.579880	0.020984	77.548309	-13.200864	27.310545	-0.944905	0.000000	-1.047697	0.000000	0.000000	0.000000	-0.001521	-0.010384	0.008970	0.000000	0.000000	2.000000	6.000000	0.000000
20394.911283	-0.081091	0.579891	0.021028	77.545197	-13.197260	27.311445	-0.944651	0.000000	-1.049191	0.000000	0.000000	0.000000	0.004776	0.003081	0.013145	0.000000	0.000000	2.000000	6.000000	0.000000
20394.914616	-0.081091	0.579891	0.021028	77.545197	-13.197260	27.311445	-0.944651	0.000000	-1.049191	0.000000	0.000000	0.000000	0.004776	0.003081	0.013145	0.000000	0.000000	2.000000	6.000000	0.000000
20394.917949	-0.081091	0.579891	0.021028	77.545197	-13.197260	27.311445	-0.944651	0.000000	-1.049191	0.000000	0.000000	0.000000	0.004776	0.003081	0.013145	0.000000	0.000000	2.000000	6.000000	0.000000
20394.921283	-0.081091	0.579891	0.021028	77.542076	-13.193665	27.312359	-0.945447	0.000000	-1.051382	0.000000	0.000000	0.000000	0.004776	0.003081	0.013145	0.000000	0.000000	2.000000	6.000000	0.000000
20394.924616	-0.081075	0.579901	0.021071	77.542076	-13.193665	27.312359	-0.945447	0.000000	-1.051382	0.000000	0.000000	0.000000	0.004776	0.003082	0.013145	0.000000	0.000000	2.000000	6.000000	0.000000
20394.927949	-0.081075	0.579901	0.021071	77.542076	-13.193665	27.312359	-0.945447	0.000000	-1.051382	0.000000	0.000000	0.000000	0.004776	0.003082	0.013145	0.000000	0.000000	2.000000	6.000000	0.000000
20394.931283	-0.081075	0.579901	0.021071	77.532692	-13.191014	27.315071	-0.946243	0.000000	-1.053573	0.000000	0.000000	0.000000	0.004776	0.003082	0.013145	0.000000	0.000000	2.000000	6.000000	0.000000
20394.934616	-0.081075	0.579901	0.021071	77.532692	-13.191014	27.315071	-0.946243	0.000000	-1.053573	0.000000	0.000000	0.000000	0.004776	0.003082	0.013145	0.000000	0.000000	2.000000	6.000000	0.000000
20394.937949	-0.081084	0.579956	0.021121	77.532692	-13.191014	27.315071	-0.946243	0.000000	-1.053573	0.000000	0.000000	0.000000	-0.002544	0.016541	0.015009	0.000000	0.000000	2.000000	6.000000	0.000000
20394.941283	-0.081084	0.579956	0.021121	77.526428	-13.189237	27.316864	-0.946243	0.000000	-1.053573	0.000000	0.000000	0.000000	-0.002544	0.016541	0.015009	0.000000	0.000000	2.000000	6.000000	0.000000
20394.944616	-0.081084	0.579956	0.021121	77.526428	-13.189237	27.316864	-0.946243	0.000000	-1.053573	0.000000	0.000000	0.000000	-0.002544	0.016541	0.015009	0.000000	0.000000	2.000000	6.000000	0.000000
20394.947949	-0.081084	0.579956	0.021121	77.526428	-13.189237	27.316864	-0.946243	0.000000	-1.053573	0.000000	0.000000	0.000000	-0.002544	0.016541	0.015009	0.000000	0.000000	2.000000	6.000000	0.000000
20394.951283	-0.081101	0.580066	0.021222	77.513962	-13.185733	27.320473	-0.945819	0.000000	-1.056075	0.000000	0.000000	0.000000	-0.005088	0.033088	0.030010	0.000000	0.000000	2.000000	6.000000	0.000000
20394.954616	-0.081101	0.580066	0.021222	77.513962	-13.185733	27.320473	-0.945819	0.000000	-1.056075	0.000000	0.000000	0.000000	-0.005088	0.033088	0.030010	0.000000	0.000000	2.000000	6.000000	0.000000
20394.957949	-0.081101	0.580066	0.021222	77.513962	-13.185733	27.320473	-0.945819	0.000000	-1.056075	0.000000	0.000000	0.000000	-0.005088	0.033088	0.030010	0.000000	0.000000	2.000000	6.000000	0.000000
20394.961283	-0.081101	0.580066	0.021222	77.501419	-13.184935	27.324072	-0.944972	0.000000	-1.061076	0.000000	0.000000	0.000000	-0.005088	0.033088	0.030010	0.000000	0.000000	2.000000	6.000000	0.000000
20394.964616	-0.081139	0.580132	0.021308	77.501419	-13.184935	27.324072	-0.944972	0.000000	-1.061076	0.000000	0.000000	0.000000	-0.011390	0.019636	0.025831	0.000000	0.000000	2.000000	6.000000	0.000000
20394.967949	-0.081139	0.580132	0.021308	77.501419	-13.184935	27.324072	-0.944972	0.000000	-1.061076	0.000000	0.000000	0.000000	-0.011390	0.019636	0.025831	0.000000	0.000000	2.000000	6.000000	0.000000
20394.971283	-0.081139	0.580132	0.021308	77.488945	-13.181437	27.327663	-0.943073	0.000000	-1.065381	0.000000	0.000000	0.000000	-0.011390	0.019636	0.025831	0.000000	0.000000	2.000000	6.000000	0.000000
20394.974616	-0.081139	0.580132	0.021308	77.488945	-13.181437	27.327663	-0.943073	0.000000	-1.065381	0.000000	0.000000	0.000000	-0.011390	0.019636	0.025831	0.000000	0.000000	2.000000	6.000000	0.000000
20394.977949	-0.081157	0.580216	0.021414	77.488945	-13.181437	27.327663	-0.943073	0.000000	-1.065381	0.000000	0.000000	0.000000	-0.005422	0.025143	0.031980	0.000000	0.000000	2.000000	6.000000	0.000000
20394.981283	-0.081157	0.580216	0.021414	77.470200	-13.176197	27.333023	-0.943073	0.000000	-1.065381	0.000000	0.000000	0.000000	-0.005422	0.025143	0.031980	0.000000	0.000000	2.000000	6.000000	0.000000
20394.984616	-0.081171	0.580308	0.021498	77.470200	-13.176197	27.333023	-0.943073	0.000000	-1.065381	0.000000	0.000000	0.000000	-0.004236	0.027595	0.024987	0.000000	0.000000	2.000000	6.000000	0.000000
20394.987949	-0.081171	0.580308	0.021498	77.470200	-13.176197	27.333023	-0.943073	0.000000	-1.065381	0.000000	0.000000	0.000000	-0.004236	0.027595	0.024987	0.000000	0.000000	2.000000	6.000000	0.000000
20394.991283	-0.081171	0.580308	0.021498	77.451477	-13.173679	27.338404	-0.941463	0.000000	-1.074876	0.000000	0.000000	0.000000	-0.004236	0.027595	0.024987	0.000000	0.000000	2.000000	6.000000	0.000000
20394.994616	-0.081171	0.580308	0.021498	77.451477	-13.173679	27.338404	-0.941463	0.000000	-1.074876	0.000000	0.000000	0.000000	-0.004236	0.027595	0.024987	0.000000	0.000000	2.000000	6.000000	0.000000
20394.997949	-0.081214	0.580410	0.021617	77.451477	-13.173679	27.338404	-0.941463	0.000000	-1.074876	0.000000	0.000000	0.000000	-0.013085	0.030693	0.035804	0.000000	0.000000	2.000000	6.000000	0.000000
20395.001283	-0.081214	0.580410	0.021617	77.429588	-13.167592	27.344614	-0.941463	0.000000	-1.074876	0.000000	0.000000	0.000000	-0.013085	0.030693	0.035804	0.000000	0.000000	2.000000	6.000000	0.000000
20395.004616	-0.081214	0.580410	0.021617	77.429588	-13.167592	27.344614	-0.941463	0.000000	-1.074876	0.000000	0.000000	0.000000	-0.013085	0.030693	0.035804	0.000000	0.000000	2.000000	6.000000	0.000000
20395.007949	-0.081214	0.580410	0.021617	77.429588	-13.167592	27.344614	-0.941463	0.000000	-1.074876	0.000000	0.000000	0.000000	-0.013085	0.030693	0.035804	0.000000	0.000000	2.000000	6.000000	0.000000
20395.011283	-0.081263	0.580696	0.021906	77.404602	-13.160680	27.351707	-0.939283	0.000000	-1.080843	0.000000	0.000000	0.000000	-0.014736	0.085958	0.086864	0.000000	0.000000	2.000000	6.000000	0.000000
20395.014616	-0.081263	0.580696	0.021906	77.404602	-13.160680	27.351707	-0.939283	0.000000	-1.080843	0.000000	0.000000	0.000000	-0.014736	0.085958	0.086864	0.000000	0.000000	2.000000	6.000000	0.000000
20395.017949	-0.081263	0.580696	0.021906	77.404602	-13.160680	27.351707	-0.939283	0.000000	-1.080843	0.000000	0.000000	0.000000	-0.014736	0.085958	0.086864	0.000000	0.000000	2.000000	6.000000	0.000000
20395.021283	-0.081263	0.580696	0.021906	77.376457	-13.152913	27.359661	-0.936827	0.000000	-1.095320	0.000000	0.000000	0.000000	-0.014736	0.085958	0.086864	0.000000	0.000000	2.000000	6.000000	0.000000
20395.024616	-0.081286	0.580844	0.022039	77.376457	-13.152913	27.359661	-0.936827	0.000000	-1.095320	0.000000	0.000000	0.000000	-0.006767	0.044204	0.039911	0.000000	0.000000	2.000000	6.000000	0.000000
20395.027949	-0.081286	0.580844	0.022039	77.376457	-13.152913	27.359661	-0.936827	0.000000	-1.095320	0.000000	0.000000	0.000000	-0.006767	0.044204	0.039911	0.000000	0.000000	2.000000	6.000000	0.000000
20395.031283	-0.081286	0.580844	0.022039	77.348373	-13.145205	27.367567	-0.935699	0.000000	-1.101972	0.000000	0.000000	0.000000	-0.006767	0.044204	0.039911	0.000000	0.000000	2.000000	6.000000	0.000000
20395.034616	-0.081315	0.581002	0.022212	77.348373	-13.145205	27.367567	-0.935699	0.000000	-1.101972	0.000000	0.000000	0.000000	-0.008795	0.047334	0.051862	0.000000	0.000000	2.000000	6.000000	0.000000
20395.037949	-0.081315	0.581002	0.022212	77.348373	-13.145205	27.367567	-0.935699	0.000000	-1.101972	0.000000	0.000000	0.000000	-0.008795	0.047334	0.051862	0.000000	0.000000	2.000000	6.000000	0.000000
20395.041283	-0.081315	0.581002	0.022212	77.323357	-13.138377	27.374567	-0.934233	0.000000	-1.110616	0.000000	0.000000	0.000000	-0.008795	0.047334	0.051862	0.000000	0.000000	2.000000	6.000000	0.000000
20395.044616	-0.081315	0.581002	0.022212	77.323357	-13.138377	27.374567	-0.934233	0.000000	-1.110616	0.000000	0.000000	0.000000	-0.008795	0.047334	0.051862	0.000000	0.000000	2.000000	6.000000	0.000000
20395.047949	-0.081345	0.581159	0.022385	77.323357	-13.138377	27.374567	-0.934233	0.000000	-1.110616	0.000000	0.000000	0.000000	-0.008794	0.047334	0.051838	0.000000	0.000000	2.000000	6.000000	0.000000
20395.051283	-0.081345	0.581159	0.022385	77.298393	-13.128852	27.381542	-0.934233	0.000000	-1.110616	0.000000	0.000000	0.000000	-0.008794	0.047334	0.051838	0.000000	0.000000	2.000000	6.000000	0.000000
20395.054616	-0.081345	0.581159	0.022385	77.298393	-13.128852	27.381542	-0.934233	0.000000	-1.110616	0.000000	0.000000	0.000000	-0.008794	0.047334	0.051838	0.000000	0.000000	2.000000	6.000000	0.000000
20395.057949	-0.081345	0.581159	0.022385	77.298393	-13.128852	27.381542	-0.934233	0.000000	-1.110616	0.000000	0.000000	0.000000	-0.008794	0.047334	0.051838	0.000000	0.000000	2.000000	6.000000	0.000000
20395.061283	-0.081364	0.581436	0.022638	77.276512	-13.122917	27.387627	-0.932767	0.000000	-1.119255	0.000000	0.000000	0.000000	-0.005837	0.083041	0.075859	0.000000	0.000000	2.000000	6.000000	0.000000
20395.064616	-0.081364	0.581436	0.022638	77.276512	-13.122917	27.387627	-0.932767	0.000000	-1.119255	0.000000	0.000000	0.000000	-0.005837	0.083041	0.075859	0.000000	0.000000	2.000000	6.000000	0.000000
20395.067949	-0.081364	0.581436	0.022638	77.276512	-13.122917	27.387627	-0.932767	0.000000	-1.119255	0.000000	0.000000	0.000000	-0.005837	0.083041	0.075859	0.000000	0.000000	2.000000	6.000000	0.000000
20395.071283	-0.081364	0.581436	0.022638	77.254631	-13.116999	27.393707	-0.931795	0.000000	-1.131899	0.000000	0.000000	0.000000	-0.005837	0.083041	0.075859	0.000000	0.000000	2.000000	6.000000	0.000000
20395.074616	-0.081380	0.581573	0.022731	77.254631	-13.116999	27.393707	-0.931795	0.000000	-1.131899	0.000000	0.000000	0.000000	-0.004723	0.041198	0.027852	0.000000	0.000000	2.000000	6.000000	0.000000
20395.077949	-0.081380	0.581573	0.022731	77.254631	-13.116999	27.393707	-0.931795	0.000000	-1.131899	0.000000	0.000000	0.000000	-0.004723	0.041198	0.027852	0.000000	0.000000	2.000000	6.000000	0.000000
20395.081283	-0.081380	0.581573	0.022731	77.232773	-13.111116	27.383781	-0.931007	0.000000	-1.136541	0.000000	0.000000	0.000000	-0.004723	0.041198	0.027852	0.000000	0.000000	2.000000	6.000000	0.000000
20395.084616	-0.081380	0.581573	0.022731	77.232773	-13.111116	27.383781	-0.931007	0.000000	-1.136541	0.000000	0.000000	0.000000	-0.004723	0.041198	0.027852	0.000000	0.000000	2.000000	6.000000	0.000000
20395.087949	-0.081396	0.581711	0.022824	77.232773	-13.111116	27.383781	-0.931007	0.000000	-1.136541	0.000000	0.000000	0.000000	-0.004722	0.041217	0.027837	0.000000	0.000000	2.000000	6.000000	0.000000
20395.091283	-0.081396	0.581711	0.022824	77.213997	-13.106080	27.388927	-0.931007	0.000000	-1.136541	0.000000	0.000000	0.000000	-0.004722	0.041217	0.027837	0.000000	0.000000	2.000000	6.000000	0.000000
20395.094616	-0.081383	0.581811	0.022887	77.213997	-13.106080	27.388927	-0.931007	0.000000	-1.136541	0.000000	0.000000	0.000000	0.003805	0.030139	0.019038	0.000000	0.000000	2.000000	6.000000	0.000000
20395.097949	-0.081383	0.581811	0.022887	77.213997	-13.106080	27.388927	-0.931007	0.000000	-1.136541	0.000000	0.000000	0.000000	0.003805	0.030139	0.019038	0.000000	0.000000	2.000000	6.000000	0.000000
20395.101283	-0.081383	0.581811	0.022887	77.198502	-13.093203	27.400953	-0.930855	0.000000	-1.144353	0.000000	0.000000	0.000000	0.003805	0.030139	0.019038	0.000000	0.000000	2.000000	6.000000	0.000000
20395.104616	-0.081383	0.581811	0.022887	77.198502	-13.093203	27.400953	-0.930855	0.000000	-1.144353	0.000000	0.000000	0.000000	0.003805	0.030139	0.019038	0.000000	1.000000	2.000000	6.000000	0.000000
20395.107949	-0.081389	0.581920	0.022923	77.198502	-13.093203	27.400953	-0.930855	0.000000	-1.144353	0.000000	0.000000	0.000000	-0.001846	0.032584	0.010885	0.000000	1.000000	2.000000	6.000000	0.000000
