# Supplementary material for: Haptic Guidance Needs to Be Intuitive Not Just Informative to Improve Human Motor Accuracy
Source: PLoS One. 2016 Mar 16;11(3):e0150912. doi: 10.1371/journal.pone.0150912 (PMC4794196; doi:10.1371/journal.pone.0150912)
Supplement: S2 Data — (ZIP) [file pone.0150912.s002.zip › Subject2/exp2_0007.txt]

Time	PosX	PosY	PosZ	RotX	RotY	RotZ	ForceX	ForceY	ForceZ	MomentX	MomentY	MomentZ	VelocityX	VelocityY	VelocityZ	CalibratedWeight	ButtonDown	Condition	Trial	Visual
20398.981283	0.000285	0.571696	0.245291	88.675591	-58.118229	-22.384127	1.884850	0.000000	-4.631127	0.000000	0.000000	0.000000	0.030016	-0.021514	0.013033	0.000000	1.000000	2.000000	7.000000	0.000000
20398.984616	0.000285	0.571696	0.245291	88.675591	-58.118229	-22.384127	1.884850	0.000000	-4.631127	0.000000	0.000000	0.000000	0.030016	-0.021514	0.013033	0.000000	1.000000	2.000000	7.000000	0.000000
20398.987949	0.000285	0.571696	0.245291	88.675591	-58.118229	-22.384127	1.884850	0.000000	-4.631127	0.000000	0.000000	0.000000	0.030016	-0.021514	0.013033	0.000000	1.000000	2.000000	7.000000	0.000000
20398.991283	0.000285	0.571696	0.245291	88.713669	-60.895031	-25.226965	1.882943	0.000000	-4.631903	0.000000	0.000000	0.000000	0.030016	-0.021514	0.013033	0.000000	1.000000	2.000000	7.000000	0.000000
20398.994616	0.001018	0.571528	0.244745	88.713669	-60.895031	-25.226965	1.882943	0.000000	-4.631903	0.000000	0.000000	0.000000	0.219852	-0.050265	-0.163703	0.000000	1.000000	2.000000	7.000000	0.000000
20398.997949	0.001018	0.571528	0.244745	88.713669	-60.895031	-25.226965	1.882943	0.000000	-4.631903	0.000000	0.000000	0.000000	0.219852	-0.050265	-0.163703	0.000000	1.000000	2.000000	7.000000	0.000000
20399.001283	0.001018	0.571528	0.244745	88.733597	-62.907974	-27.297216	1.874634	0.000000	-4.635272	0.000000	0.000000	0.000000	0.219852	-0.050265	-0.163703	0.000000	1.000000	2.000000	7.000000	0.000000
20399.004616	0.001018	0.571528	0.244745	88.733597	-62.907974	-27.297216	1.874634	0.000000	-4.635272	0.000000	0.000000	0.000000	0.219852	-0.050265	-0.163703	0.000000	1.000000	2.000000	7.000000	0.000000
20399.007949	0.001716	0.571417	0.244062	88.733597	-62.907974	-27.297216	1.874634	0.000000	-4.635272	0.000000	0.000000	0.000000	0.209421	-0.033344	-0.205100	0.000000	1.000000	2.000000	7.000000	0.000000
20399.011283	0.001716	0.571417	0.244062	88.707443	-66.942284	-31.398031	1.874634	0.000000	-4.635272	0.000000	0.000000	0.000000	0.209421	-0.033344	-0.205100	0.000000	1.000000	2.000000	7.000000	0.000000
20399.014616	0.002179	0.571467	0.243159	88.707443	-66.942284	-31.398031	1.874634	0.000000	-4.635272	0.000000	0.000000	0.000000	0.138971	0.014910	-0.270699	0.000000	1.000000	2.000000	7.000000	0.000000
20399.017949	0.002179	0.571467	0.243159	88.707443	-66.942284	-31.398031	1.874634	0.000000	-4.635272	0.000000	0.000000	0.000000	0.138971	0.014910	-0.270699	0.000000	1.000000	2.000000	7.000000	0.000000
20399.021283	0.002179	0.571467	0.243159	88.516548	-74.412895	-39.088261	1.866107	0.000000	-4.638711	0.000000	0.000000	0.000000	0.138971	0.014910	-0.270699	0.000000	1.000000	2.000000	7.000000	0.000000
20399.024616	0.003105	0.571284	0.242035	88.516548	-74.412895	-39.088261	1.866107	0.000000	-4.638711	0.000000	0.000000	0.000000	0.277770	-0.054862	-0.337273	0.000000	1.000000	2.000000	7.000000	0.000000
20399.027949	0.003105	0.571284	0.242035	88.516548	-74.412895	-39.088261	1.866107	0.000000	-4.638711	0.000000	0.000000	0.000000	0.277770	-0.054862	-0.337273	0.000000	1.000000	2.000000	7.000000	0.000000
20399.031283	0.003105	0.571284	0.242035	88.153366	-78.741272	-43.727463	1.858287	0.000000	-4.641850	0.000000	0.000000	0.000000	0.277770	-0.054862	-0.337273	0.000000	1.000000	2.000000	7.000000	0.000000
20399.034616	0.004093	0.571146	0.240707	88.153366	-78.741272	-43.727463	1.858287	0.000000	-4.641850	0.000000	0.000000	0.000000	0.296401	-0.041292	-0.398550	0.000000	1.000000	2.000000	7.000000	0.000000
20399.037949	0.004093	0.571146	0.240707	88.153366	-78.741272	-43.727463	1.858287	0.000000	-4.641850	0.000000	0.000000	0.000000	0.296401	-0.041292	-0.398550	0.000000	1.000000	2.000000	7.000000	0.000000
20399.041283	0.004093	0.571146	0.240707	87.596535	-75.839813	-41.223133	1.850697	0.000000	-4.644881	0.000000	0.000000	0.000000	0.296401	-0.041292	-0.398550	0.000000	1.000000	2.000000	7.000000	0.000000
20399.044616	0.005111	0.570942	0.239448	87.596535	-75.839813	-41.223133	1.850697	0.000000	-4.644881	0.000000	0.000000	0.000000	0.305345	-0.061326	-0.377596	0.000000	1.000000	2.000000	7.000000	0.000000
20399.047949	0.005111	0.570942	0.239448	87.596535	-75.839813	-41.223133	1.850697	0.000000	-4.644881	0.000000	0.000000	0.000000	0.305345	-0.061326	-0.377596	0.000000	1.000000	2.000000	7.000000	0.000000
20399.051283	0.005111	0.570942	0.239448	86.818321	-69.047798	-34.833546	1.842044	0.000000	-4.648319	0.000000	0.000000	0.000000	0.305345	-0.061326	-0.377596	0.000000	1.000000	2.000000	7.000000	0.000000
20399.054616	0.006423	0.570823	0.238232	86.818321	-69.047798	-34.833546	1.842044	0.000000	-4.648319	0.000000	0.000000	0.000000	0.393493	-0.035588	-0.364713	0.000000	1.000000	2.000000	7.000000	0.000000
20399.057949	0.006423	0.570823	0.238232	86.818321	-69.047798	-34.833546	1.842044	0.000000	-4.648319	0.000000	0.000000	0.000000	0.393493	-0.035588	-0.364713	0.000000	1.000000	2.000000	7.000000	0.000000
20399.061283	0.006423	0.570823	0.238232	85.895493	-62.651627	-28.790358	1.828024	0.000000	-4.653851	0.000000	0.000000	0.000000	0.393493	-0.035588	-0.364713	0.000000	1.000000	2.000000	7.000000	0.000000
20399.064616	0.007862	0.570704	0.237010	85.895493	-62.651627	-28.790358	1.828024	0.000000	-4.653851	0.000000	0.000000	0.000000	0.431648	-0.035838	-0.366788	0.000000	1.000000	2.000000	7.000000	0.000000
20399.067949	0.007862	0.570704	0.237010	85.895493	-62.651627	-28.790358	1.828024	0.000000	-4.653851	0.000000	0.000000	0.000000	0.431648	-0.035838	-0.366788	0.000000	1.000000	2.000000	7.000000	0.000000
20399.071283	0.007862	0.570704	0.237010	84.936897	-57.661770	-24.292398	1.811684	0.000000	-4.660236	0.000000	0.000000	0.000000	0.431648	-0.035838	-0.366788	0.000000	1.000000	2.000000	7.000000	0.000000
20399.074616	0.009558	0.570697	0.235759	84.936897	-57.661770	-24.292398	1.811684	0.000000	-4.660236	0.000000	0.000000	0.000000	0.508985	-0.002000	-0.375220	0.000000	1.000000	2.000000	7.000000	0.000000
20399.077949	0.009558	0.570697	0.235759	84.936897	-57.661770	-24.292398	1.811684	0.000000	-4.660236	0.000000	0.000000	0.000000	0.508985	-0.002000	-0.375220	0.000000	1.000000	2.000000	7.000000	0.000000
20399.081283	0.009558	0.570697	0.235759	83.999069	-53.599205	-20.698364	1.790846	0.000000	-4.668284	0.000000	0.000000	0.000000	0.508985	-0.002000	-0.375220	0.000000	1.000000	2.000000	7.000000	0.000000
20399.084616	0.011380	0.570770	0.234518	83.999069	-53.599205	-20.698364	1.790846	0.000000	-4.668284	0.000000	0.000000	0.000000	0.546629	0.021921	-0.372213	0.000000	0.000000	2.000000	7.000000	0.000000
20399.087949	0.011380	0.570770	0.234518	83.999069	-53.599205	-20.698364	1.790846	0.000000	-4.668284	0.000000	0.000000	0.000000	0.546629	0.021921	-0.372213	0.000000	0.000000	2.000000	7.000000	0.000000
20399.091283	0.011380	0.570770	0.234518	83.079010	-50.402390	-17.735146	1.767421	0.000000	-4.677203	0.000000	0.000000	0.000000	0.546629	0.021921	-0.372213	0.000000	0.000000	2.000000	7.000000	0.000000
20399.094616	0.013164	0.570949	0.233334	83.079010	-50.402390	-17.735146	1.767421	0.000000	-4.677203	0.000000	0.000000	0.000000	0.535186	0.053703	-0.355159	0.000000	0.000000	2.000000	7.000000	0.000000
20399.097949	0.013164	0.570949	0.233334	83.079010	-50.402390	-17.735146	1.767421	0.000000	-4.677203	0.000000	0.000000	0.000000	0.535186	0.053703	-0.355159	0.000000	0.000000	2.000000	7.000000	0.000000
20399.101283	0.013164	0.570949	0.233334	82.144524	-48.112164	-15.328240	1.743909	0.000000	-4.686020	0.000000	0.000000	0.000000	0.535186	0.053703	-0.355159	0.000000	0.000000	2.000000	7.000000	0.000000
20399.104616	0.014976	0.571255	0.232219	82.144524	-48.112164	-15.328240	1.743909	0.000000	-4.686020	0.000000	0.000000	0.000000	0.543655	0.091869	-0.334501	0.000000	0.000000	2.000000	7.000000	0.000000
20399.107949	0.014976	0.571255	0.232219	82.144524	-48.112164	-15.328240	1.743909	0.000000	-4.686020	0.000000	0.000000	0.000000	0.543655	0.091869	-0.334501	0.000000	0.000000	2.000000	7.000000	0.000000
20399.111283	0.014976	0.571255	0.232219	81.217789	-46.380054	-13.216505	1.719071	0.000000	-4.695188	0.000000	0.000000	0.000000	0.543655	0.091869	-0.334501	0.000000	0.000000	2.000000	7.000000	0.000000
20399.114616	0.016786	0.571602	0.231238	81.217789	-46.380054	-13.216505	1.719071	0.000000	-4.695188	0.000000	0.000000	0.000000	0.542914	0.104127	-0.294532	0.000000	0.000000	2.000000	7.000000	0.000000
20399.117949	0.016786	0.571602	0.231238	81.217789	-46.380054	-13.216505	1.719071	0.000000	-4.695188	0.000000	0.000000	0.000000	0.542914	0.104127	-0.294532	0.000000	0.000000	2.000000	7.000000	0.000000
20399.121283	0.016786	0.571602	0.231238	80.325493	-44.999279	-11.139974	1.693027	0.000000	-4.704643	0.000000	0.000000	0.000000	0.542914	0.104127	-0.294532	0.000000	0.000000	2.000000	7.000000	0.000000
20399.124616	0.018564	0.571964	0.230461	80.325493	-44.999279	-11.139974	1.693027	0.000000	-4.704643	0.000000	0.000000	0.000000	0.533279	0.108402	-0.233115	0.000000	0.000000	2.000000	7.000000	0.000000
20399.127949	0.018564	0.571964	0.230461	80.325493	-44.999279	-11.139974	1.693027	0.000000	-4.704643	0.000000	0.000000	0.000000	0.533279	0.108402	-0.233115	0.000000	0.000000	2.000000	7.000000	0.000000
20399.131283	0.018564	0.571964	0.230461	79.513260	-43.896938	-9.335089	1.665869	0.000000	-4.714327	0.000000	0.000000	0.000000	0.533279	0.108402	-0.233115	0.000000	0.000000	2.000000	7.000000	0.000000
20399.134616	0.020406	0.572345	0.229803	79.513260	-43.896938	-9.335089	1.665869	0.000000	-4.714327	0.000000	0.000000	0.000000	0.552787	0.114482	-0.197113	0.000000	0.000000	2.000000	7.000000	0.000000
20399.137949	0.020406	0.572345	0.229803	79.513260	-43.896938	-9.335089	1.665869	0.000000	-4.714327	0.000000	0.000000	0.000000	0.552787	0.114482	-0.197113	0.000000	0.000000	2.000000	7.000000	0.000000
20399.141283	0.020406	0.572345	0.229803	78.960724	-43.786961	-8.817360	1.636402	0.000000	-4.724636	0.000000	0.000000	0.000000	0.552787	0.114482	-0.197113	0.000000	0.000000	2.000000	7.000000	0.000000
20399.144616	0.022247	0.572694	0.229179	78.960724	-43.786961	-8.817360	1.636402	0.000000	-4.724636	0.000000	0.000000	0.000000	0.552126	0.104596	-0.187360	0.000000	0.000000	2.000000	7.000000	0.000000
20399.147949	0.022247	0.572694	0.229179	78.960724	-43.786961	-8.817360	1.636402	0.000000	-4.724636	0.000000	0.000000	0.000000	0.552126	0.104596	-0.187360	0.000000	0.000000	2.000000	7.000000	0.000000
20399.151283	0.022247	0.572694	0.229179	78.755859	-45.216331	-10.139886	1.606409	0.000000	-4.734919	0.000000	0.000000	0.000000	0.552126	0.104596	-0.187360	0.000000	0.000000	2.000000	7.000000	0.000000
20399.154616	0.023987	0.573047	0.228584	78.755859	-45.216331	-10.139886	1.606409	0.000000	-4.734919	0.000000	0.000000	0.000000	0.522188	0.105970	-0.178426	0.000000	0.000000	2.000000	7.000000	0.000000
20399.157949	0.023987	0.573047	0.228584	78.755859	-45.216331	-10.139886	1.606409	0.000000	-4.734919	0.000000	0.000000	0.000000	0.522188	0.105970	-0.178426	0.000000	0.000000	2.000000	7.000000	0.000000
20399.161283	0.023987	0.573047	0.228584	78.727417	-47.298115	-12.445459	1.577736	0.000000	-4.744549	0.000000	0.000000	0.000000	0.522188	0.105970	-0.178426	0.000000	0.000000	2.000000	7.000000	0.000000
20399.164616	0.025725	0.573400	0.227984	78.727417	-47.298115	-12.445459	1.577736	0.000000	-4.744549	0.000000	0.000000	0.000000	0.521310	0.105767	-0.179929	0.000000	0.000000	2.000000	7.000000	0.000000
20399.167949	0.025725	0.573400	0.227984	78.727417	-47.298115	-12.445459	1.577736	0.000000	-4.744549	0.000000	0.000000	0.000000	0.521310	0.105767	-0.179929	0.000000	0.000000	2.000000	7.000000	0.000000
20399.171283	0.025725	0.573400	0.227984	78.802246	-49.444462	-14.809018	1.548824	0.000000	-4.754066	0.000000	0.000000	0.000000	0.521310	0.105767	-0.179929	0.000000	0.000000	2.000000	7.000000	0.000000
20399.174616	0.027360	0.573703	0.227326	78.802246	-49.444462	-14.809018	1.548824	0.000000	-4.754066	0.000000	0.000000	0.000000	0.490490	0.091057	-0.197541	0.000000	0.000000	2.000000	7.000000	0.000000
20399.177949	0.027360	0.573703	0.227326	78.802246	-49.444462	-14.809018	1.548824	0.000000	-4.754066	0.000000	0.000000	0.000000	0.490490	0.091057	-0.197541	0.000000	0.000000	2.000000	7.000000	0.000000
20399.181283	0.027360	0.573703	0.227326	78.893776	-51.447392	-16.916082	1.521894	0.000000	-4.762755	0.000000	0.000000	0.000000	0.490490	0.091057	-0.197541	0.000000	0.000000	2.000000	7.000000	0.000000
20399.184616	0.028926	0.574001	0.226634	78.893776	-51.447392	-16.916082	1.521894	0.000000	-4.762755	0.000000	0.000000	0.000000	0.469686	0.089214	-0.207693	0.000000	0.000000	2.000000	7.000000	0.000000
20399.187949	0.028926	0.574001	0.226634	78.893776	-51.447392	-16.916082	1.521894	0.000000	-4.762755	0.000000	0.000000	0.000000	0.469686	0.089214	-0.207693	0.000000	0.000000	2.000000	7.000000	0.000000
20399.191283	0.028926	0.574001	0.226634	78.962204	-53.291290	-18.668518	1.496193	0.000000	-4.770891	0.000000	0.000000	0.000000	0.469686	0.089214	-0.207693	0.000000	0.000000	2.000000	7.000000	0.000000
20399.194616	0.030355	0.574265	0.225866	78.962204	-53.291290	-18.668518	1.496193	0.000000	-4.770891	0.000000	0.000000	0.000000	0.428815	0.079233	-0.230329	0.000000	0.000000	2.000000	7.000000	0.000000
20399.197949	0.030355	0.574265	0.225866	78.962204	-53.291290	-18.668518	1.496193	0.000000	-4.770891	0.000000	0.000000	0.000000	0.428815	0.079233	-0.230329	0.000000	0.000000	2.000000	7.000000	0.000000
20399.201283	0.030355	0.574265	0.225866	79.001770	-54.953266	-20.091902	1.473283	0.000000	-4.778016	0.000000	0.000000	0.000000	0.428815	0.079233	-0.230329	0.000000	0.000000	2.000000	7.000000	0.000000
20399.204616	0.031645	0.574543	0.224966	79.001770	-54.953266	-20.091902	1.473283	0.000000	-4.778016	0.000000	0.000000	0.000000	0.387117	0.083552	-0.270111	0.000000	0.000000	2.000000	7.000000	0.000000
20399.207949	0.031645	0.574543	0.224966	79.001770	-54.953266	-20.091902	1.473283	0.000000	-4.778016	0.000000	0.000000	0.000000	0.387117	0.083552	-0.270111	0.000000	0.000000	2.000000	7.000000	0.000000
20399.211283	0.031645	0.574543	0.224966	79.038399	-56.373489	-21.265928	1.453604	0.000000	-4.784039	0.000000	0.000000	0.000000	0.387117	0.083552	-0.270111	0.000000	0.000000	2.000000	7.000000	0.000000
20399.214616	0.032892	0.574793	0.223902	79.038399	-56.373489	-21.265928	1.453604	0.000000	-4.784039	0.000000	0.000000	0.000000	0.374051	0.074864	-0.318960	0.000000	0.000000	2.000000	7.000000	0.000000
20399.217949	0.032892	0.574793	0.223902	79.038399	-56.373489	-21.265928	1.453604	0.000000	-4.784039	0.000000	0.000000	0.000000	0.374051	0.074864	-0.318960	0.000000	0.000000	2.000000	7.000000	0.000000
20399.221283	0.032892	0.574793	0.223902	79.134285	-57.417023	-21.905146	1.435503	0.000000	-4.789503	0.000000	0.000000	0.000000	0.374051	0.074864	-0.318960	0.000000	0.000000	2.000000	7.000000	0.000000
20399.224616	0.034063	0.575072	0.222684	79.134285	-57.417023	-21.905146	1.435503	0.000000	-4.789503	0.000000	0.000000	0.000000	0.351157	0.083637	-0.365566	0.000000	0.000000	2.000000	7.000000	0.000000
20399.227949	0.034063	0.575072	0.222684	79.134285	-57.417023	-21.905146	1.435503	0.000000	-4.789503	0.000000	0.000000	0.000000	0.351157	0.083637	-0.365566	0.000000	0.000000	2.000000	7.000000	0.000000
20399.231283	0.034063	0.575072	0.222684	79.224411	-58.333649	-22.446445	1.419586	0.000000	-4.794244	0.000000	0.000000	0.000000	0.351157	0.083637	-0.365566	0.000000	0.000000	2.000000	7.000000	0.000000
20399.234616	0.035156	0.575357	0.221296	79.224411	-58.333649	-22.446445	1.419586	0.000000	-4.794244	0.000000	0.000000	0.000000	0.327896	0.085772	-0.416202	0.000000	0.000000	2.000000	7.000000	0.000000
20399.237949	0.035156	0.575357	0.221296	79.224411	-58.333649	-22.446445	1.419586	0.000000	-4.794244	0.000000	0.000000	0.000000	0.327896	0.085772	-0.416202	0.000000	0.000000	2.000000	7.000000	0.000000
20399.241283	0.035156	0.575357	0.221296	79.302055	-59.008663	-22.747297	1.405981	0.000000	-4.798251	0.000000	0.000000	0.000000	0.327896	0.085772	-0.416202	0.000000	0.000000	2.000000	7.000000	0.000000
20399.244616	0.036299	0.575628	0.219720	79.302055	-59.008663	-22.747297	1.405981	0.000000	-4.798251	0.000000	0.000000	0.000000	0.342824	0.081239	-0.473029	0.000000	0.000000	2.000000	7.000000	0.000000
20399.247949	0.036299	0.575628	0.219720	79.302055	-59.008663	-22.747297	1.405981	0.000000	-4.798251	0.000000	0.000000	0.000000	0.342824	0.081239	-0.473029	0.000000	0.000000	2.000000	7.000000	0.000000
20399.251283	0.036299	0.575628	0.219720	79.382103	-59.482391	-22.856585	1.392274	0.000000	-4.802247	0.000000	0.000000	0.000000	0.342824	0.081239	-0.473029	0.000000	0.000000	2.000000	7.000000	0.000000
20399.254616	0.037455	0.575893	0.217902	79.382103	-59.482391	-22.856585	1.392274	0.000000	-4.802247	0.000000	0.000000	0.000000	0.346818	0.079490	-0.545393	0.000000	0.000000	2.000000	7.000000	0.000000
20399.257949	0.037455	0.575893	0.217902	79.382103	-59.482391	-22.856585	1.392274	0.000000	-4.802247	0.000000	0.000000	0.000000	0.346818	0.079490	-0.545393	0.000000	0.000000	2.000000	7.000000	0.000000
20399.261283	0.037455	0.575893	0.217902	79.491219	-59.891792	-22.998602	1.379472	0.000000	-4.805940	0.000000	0.000000	0.000000	0.346818	0.079490	-0.545393	0.000000	0.000000	2.000000	7.000000	0.000000
20399.264616	0.038719	0.576135	0.215854	79.491219	-59.891792	-22.998602	1.379472	0.000000	-4.805940	0.000000	0.000000	0.000000	0.379389	0.072682	-0.614206	0.000000	0.000000	2.000000	7.000000	0.000000
20399.267949	0.038719	0.576135	0.215854	79.491219	-59.891792	-22.998602	1.379472	0.000000	-4.805940	0.000000	0.000000	0.000000	0.379389	0.072682	-0.614206	0.000000	0.000000	2.000000	7.000000	0.000000
20399.271283	0.038719	0.576135	0.215854	79.643074	-60.324944	-23.283670	1.365529	0.000000	-4.809920	0.000000	0.000000	0.000000	0.379389	0.072682	-0.614206	0.000000	0.000000	2.000000	7.000000	0.000000
20399.274616	0.040087	0.576364	0.213523	79.643074	-60.324944	-23.283670	1.365529	0.000000	-4.809920	0.000000	0.000000	0.000000	0.410229	0.068421	-0.699520	0.000000	0.000000	2.000000	7.000000	0.000000
20399.277949	0.040087	0.576364	0.213523	79.643074	-60.324944	-23.283670	1.365529	0.000000	-4.809920	0.000000	0.000000	0.000000	0.410229	0.068421	-0.699520	0.000000	0.000000	2.000000	7.000000	0.000000
20399.281283	0.040087	0.576364	0.213523	79.803429	-60.870716	-23.544895	1.350804	0.000000	-4.814076	0.000000	0.000000	0.000000	0.410229	0.068421	-0.699520	0.000000	0.000000	2.000000	7.000000	0.000000
20399.284616	0.041554	0.576597	0.210916	79.803429	-60.870716	-23.544895	1.350804	0.000000	-4.814076	0.000000	0.000000	0.000000	0.440309	0.070063	-0.781998	0.000000	0.000000	2.000000	7.000000	0.000000
20399.287949	0.041554	0.576597	0.210916	79.803429	-60.870716	-23.544895	1.350804	0.000000	-4.814076	0.000000	0.000000	0.000000	0.440309	0.070063	-0.781998	0.000000	0.000000	2.000000	7.000000	0.000000
20399.291283	0.041554	0.576597	0.210916	79.949577	-61.533817	-23.644745	1.335204	0.000000	-4.818426	0.000000	0.000000	0.000000	0.440309	0.070063	-0.781998	0.000000	0.000000	2.000000	7.000000	0.000000
20399.294616	0.043026	0.576840	0.208070	79.949577	-61.533817	-23.644745	1.335204	0.000000	-4.818426	0.000000	0.000000	0.000000	0.441522	0.072879	-0.853889	0.000000	0.000000	2.000000	7.000000	0.000000
20399.297949	0.043026	0.576840	0.208070	79.949577	-61.533817	-23.644745	1.335204	0.000000	-4.818426	0.000000	0.000000	0.000000	0.441522	0.072879	-0.853889	0.000000	0.000000	2.000000	7.000000	0.000000
20399.301283	0.043026	0.576840	0.208070	80.083931	-62.326790	-23.749033	1.320496	0.000000	-4.822477	0.000000	0.000000	0.000000	0.441522	0.072879	-0.853889	0.000000	0.000000	2.000000	7.000000	0.000000
20399.304616	0.044563	0.577111	0.204990	80.083931	-62.326790	-23.749033	1.320496	0.000000	-4.822477	0.000000	0.000000	0.000000	0.461159	0.081440	-0.923963	0.000000	0.000000	2.000000	7.000000	0.000000
20399.307949	0.044563	0.577111	0.204990	80.083931	-62.326790	-23.749033	1.320496	0.000000	-4.822477	0.000000	0.000000	0.000000	0.461159	0.081440	-0.923963	0.000000	0.000000	2.000000	7.000000	0.000000
20399.311283	0.044563	0.577111	0.204990	80.220848	-63.148636	-23.978701	1.305292	0.000000	-4.826615	0.000000	0.000000	0.000000	0.461159	0.081440	-0.923963	0.000000	0.000000	2.000000	7.000000	0.000000
20399.314616	0.046135	0.577400	0.201728	80.220848	-63.148636	-23.978701	1.305292	0.000000	-4.826615	0.000000	0.000000	0.000000	0.471546	0.086654	-0.978438	0.000000	0.000000	2.000000	7.000000	0.000000
20399.317949	0.046135	0.577400	0.201728	80.220848	-63.148636	-23.978701	1.305292	0.000000	-4.826615	0.000000	0.000000	0.000000	0.471546	0.086654	-0.978438	0.000000	0.000000	2.000000	7.000000	0.000000
20399.321283	0.046135	0.577400	0.201728	80.351357	-63.897472	-24.287029	1.289892	0.000000	-4.830753	0.000000	0.000000	0.000000	0.471546	0.086654	-0.978438	0.000000	0.000000	2.000000	7.000000	0.000000
20399.324616	0.047805	0.577696	0.198332	80.351357	-63.897472	-24.287029	1.289892	0.000000	-4.830753	0.000000	0.000000	0.000000	0.501018	0.088715	-1.019004	0.000000	0.000000	2.000000	7.000000	0.000000
20399.327949	0.047805	0.577696	0.198332	80.351357	-63.897472	-24.287029	1.289892	0.000000	-4.830753	0.000000	0.000000	0.000000	0.501018	0.088715	-1.019004	0.000000	0.000000	2.000000	7.000000	0.000000
20399.331283	0.047805	0.577696	0.198332	80.428169	-64.174660	-24.296507	1.272518	0.000000	-4.835359	0.000000	0.000000	0.000000	0.501018	0.088715	-1.019004	0.000000	0.000000	2.000000	7.000000	0.000000
20399.334616	0.049573	0.578060	0.194838	80.428169	-64.174660	-24.296507	1.272518	0.000000	-4.835359	0.000000	0.000000	0.000000	0.530478	0.109246	-1.048092	0.000000	0.000000	2.000000	7.000000	0.000000
20399.337949	0.049573	0.578060	0.194838	80.428169	-64.174660	-24.296507	1.272518	0.000000	-4.835359	0.000000	0.000000	0.000000	0.530478	0.109246	-1.048092	0.000000	0.000000	2.000000	7.000000	0.000000
20399.341283	0.049573	0.578060	0.194838	80.433960	-63.565742	-23.483671	1.252785	0.000000	-4.840509	0.000000	0.000000	0.000000	0.530478	0.109246	-1.048092	0.000000	0.000000	2.000000	7.000000	0.000000
20399.344616	0.051438	0.578420	0.191259	80.433960	-63.565742	-23.483671	1.252785	0.000000	-4.840509	0.000000	0.000000	0.000000	0.559399	0.107931	-1.073718	0.000000	0.000000	2.000000	7.000000	0.000000
20399.347949	0.051438	0.578420	0.191259	80.433960	-63.565742	-23.483671	1.252785	0.000000	-4.840509	0.000000	0.000000	0.000000	0.559399	0.107931	-1.073718	0.000000	0.000000	2.000000	7.000000	0.000000
20399.351283	0.051438	0.578420	0.191259	80.399475	-62.133694	-21.707554	1.230488	0.000000	-4.846225	0.000000	0.000000	0.000000	0.559399	0.107931	-1.073718	0.000000	0.000000	2.000000	7.000000	0.000000
20399.354616	0.053367	0.578795	0.187609	80.399475	-62.133694	-21.707554	1.230488	0.000000	-4.846225	0.000000	0.000000	0.000000	0.578636	0.112645	-1.094960	0.000000	0.000000	2.000000	7.000000	0.000000
20399.357949	0.053367	0.578795	0.187609	80.399475	-62.133694	-21.707554	1.230488	0.000000	-4.846225	0.000000	0.000000	0.000000	0.578636	0.112645	-1.094960	0.000000	0.000000	2.000000	7.000000	0.000000
20399.361283	0.053367	0.578795	0.187609	80.341614	-60.357208	-19.487688	1.206124	0.000000	-4.852346	0.000000	0.000000	0.000000	0.578636	0.112645	-1.094960	0.000000	0.000000	2.000000	7.000000	0.000000
20399.364616	0.055361	0.579192	0.183921	80.341614	-60.357208	-19.487688	1.206124	0.000000	-4.852346	0.000000	0.000000	0.000000	0.598093	0.119048	-1.106302	0.000000	0.000000	2.000000	7.000000	0.000000
20399.367949	0.055361	0.579192	0.183921	80.341614	-60.357208	-19.487688	1.206124	0.000000	-4.852346	0.000000	0.000000	0.000000	0.598093	0.119048	-1.106302	0.000000	0.000000	2.000000	7.000000	0.000000
20399.371283	0.055361	0.579192	0.183921	80.296295	-58.562908	-17.255678	1.179308	0.000000	-4.858933	0.000000	0.000000	0.000000	0.598093	0.119048	-1.106302	0.000000	0.000000	2.000000	7.000000	0.000000
20399.374616	0.057415	0.579659	0.180168	80.296295	-58.562908	-17.255678	1.179308	0.000000	-4.858933	0.000000	0.000000	0.000000	0.616262	0.139996	-1.125969	0.000000	0.000000	2.000000	7.000000	0.000000
20399.377949	0.057415	0.579659	0.180168	80.296295	-58.562908	-17.255678	1.179308	0.000000	-4.858933	0.000000	0.000000	0.000000	0.616262	0.139996	-1.125969	0.000000	0.000000	2.000000	7.000000	0.000000
20399.381283	0.057415	0.579659	0.180168	80.289139	-56.845657	-15.098273	1.150128	0.000000	-4.865923	0.000000	0.000000	0.000000	0.616262	0.139996	-1.125969	0.000000	0.000000	2.000000	7.000000	0.000000
20399.384616	0.059497	0.580104	0.176351	80.289139	-56.845657	-15.098273	1.150128	0.000000	-4.865923	0.000000	0.000000	0.000000	0.624729	0.133395	-1.145238	0.000000	0.000000	2.000000	7.000000	0.000000
20399.387949	0.059497	0.580104	0.176351	80.289139	-56.845657	-15.098273	1.150128	0.000000	-4.865923	0.000000	0.000000	0.000000	0.624729	0.133395	-1.145238	0.000000	0.000000	2.000000	7.000000	0.000000
20399.391283	0.059497	0.580104	0.176351	80.320801	-55.271095	-13.097014	1.119220	0.000000	-4.873125	0.000000	0.000000	0.000000	0.624729	0.133395	-1.145238	0.000000	0.000000	2.000000	7.000000	0.000000
20399.394616	0.061610	0.580622	0.172503	80.320801	-55.271095	-13.097014	1.119220	0.000000	-4.873125	0.000000	0.000000	0.000000	0.633705	0.155639	-1.154198	0.000000	0.000000	2.000000	7.000000	0.000000
20399.397949	0.061610	0.580622	0.172503	80.320801	-55.271095	-13.097014	1.119220	0.000000	-4.873125	0.000000	0.000000	0.000000	0.633705	0.155639	-1.154198	0.000000	0.000000	2.000000	7.000000	0.000000
20399.401283	0.061610	0.580622	0.172503	80.376060	-53.979855	-11.428812	1.086172	0.000000	-4.880597	0.000000	0.000000	0.000000	0.633705	0.155639	-1.154198	0.000000	0.000000	2.000000	7.000000	0.000000
20399.404616	0.063777	0.581118	0.168588	80.376060	-53.979855	-11.428812	1.086172	0.000000	-4.880597	0.000000	0.000000	0.000000	0.650123	0.148571	-1.174707	0.000000	0.000000	2.000000	7.000000	0.000000
20399.407949	0.063777	0.581118	0.168588	80.376060	-53.979855	-11.428812	1.086172	0.000000	-4.880597	0.000000	0.000000	0.000000	0.650123	0.148571	-1.174707	0.000000	0.000000	2.000000	7.000000	0.000000
20399.411283	0.063777	0.581118	0.168588	80.448112	-52.991840	-9.992656	1.050347	0.000000	-4.888433	0.000000	0.000000	0.000000	0.650123	0.148571	-1.174707	0.000000	0.000000	2.000000	7.000000	0.000000
20399.414616	0.065967	0.581644	0.164613	80.448112	-52.991840	-9.992656	1.050347	0.000000	-4.888433	0.000000	0.000000	0.000000	0.657209	0.157832	-1.192408	0.000000	0.000000	2.000000	7.000000	0.000000
20399.417949	0.065967	0.581644	0.164613	80.448112	-52.991840	-9.992656	1.050347	0.000000	-4.888433	0.000000	0.000000	0.000000	0.657209	0.157832	-1.192408	0.000000	0.000000	2.000000	7.000000	0.000000
20399.421283	0.065967	0.581644	0.164613	80.516411	-52.347946	-8.853077	1.012310	0.000000	-4.896451	0.000000	0.000000	0.000000	0.657209	0.157832	-1.192408	0.000000	0.000000	2.000000	7.000000	0.000000
20399.424616	0.068179	0.582145	0.160571	80.516411	-52.347946	-8.853077	1.012310	0.000000	-4.896451	0.000000	0.000000	0.000000	0.663527	0.150377	-1.212479	0.000000	0.000000	2.000000	7.000000	0.000000
20399.427949	0.068179	0.582145	0.160571	80.516411	-52.347946	-8.853077	1.012310	0.000000	-4.896451	0.000000	0.000000	0.000000	0.663527	0.150377	-1.212479	0.000000	0.000000	2.000000	7.000000	0.000000
20399.431283	0.068179	0.582145	0.160571	80.568535	-52.051498	-8.120707	0.971963	0.000000	-4.904619	0.000000	0.000000	0.000000	0.663527	0.150377	-1.212479	0.000000	0.000000	2.000000	7.000000	0.000000
20399.434616	0.070353	0.582587	0.156476	80.568535	-52.051498	-8.120707	0.971963	0.000000	-4.904619	0.000000	0.000000	0.000000	0.652034	0.132710	-1.228725	0.000000	0.000000	2.000000	7.000000	0.000000
20399.437949	0.070353	0.582587	0.156476	80.568535	-52.051498	-8.120707	0.971963	0.000000	-4.904619	0.000000	0.000000	0.000000	0.652034	0.132710	-1.228725	0.000000	0.000000	2.000000	7.000000	0.000000
20399.441283	0.070353	0.582587	0.156476	80.607758	-51.966347	-7.510138	0.930791	0.000000	-4.912599	0.000000	0.000000	0.000000	0.652034	0.132710	-1.228725	0.000000	0.000000	2.000000	7.000000	0.000000
20399.444616	0.072516	0.582971	0.152322	80.607758	-51.966347	-7.510138	0.930791	0.000000	-4.912599	0.000000	0.000000	0.000000	0.649026	0.115094	-1.246001	0.000000	0.000000	2.000000	7.000000	0.000000
20399.447949	0.072516	0.582971	0.152322	80.607758	-51.966347	-7.510138	0.930791	0.000000	-4.912599	0.000000	0.000000	0.000000	0.649026	0.115094	-1.246001	0.000000	0.000000	2.000000	7.000000	0.000000
20399.451283	0.072516	0.582971	0.152322	80.639153	-51.758114	-6.544800	0.887832	0.000000	-4.920544	0.000000	0.000000	0.000000	0.649026	0.115094	-1.246001	0.000000	0.000000	2.000000	7.000000	0.000000
20399.454616	0.074646	0.583378	0.148172	80.639153	-51.758114	-6.544800	0.887832	0.000000	-4.920544	0.000000	0.000000	0.000000	0.639149	0.121995	-1.245079	0.000000	0.000000	2.000000	7.000000	0.000000
20399.457949	0.074646	0.583378	0.148172	80.639153	-51.758114	-6.544800	0.887832	0.000000	-4.920544	0.000000	0.000000	0.000000	0.639149	0.121995	-1.245079	0.000000	0.000000	2.000000	7.000000	0.000000
20399.461283	0.074646	0.583378	0.148172	80.657921	-51.300377	-5.147898	0.843289	0.000000	-4.928373	0.000000	0.000000	0.000000	0.639149	0.121995	-1.245079	0.000000	0.000000	2.000000	7.000000	0.000000
20399.464616	0.076772	0.583753	0.144014	80.657921	-51.300377	-5.147898	0.843289	0.000000	-4.928373	0.000000	0.000000	0.000000	0.637599	0.112746	-1.247271	0.000000	0.000000	2.000000	7.000000	0.000000
20399.467949	0.076772	0.583753	0.144014	80.657921	-51.300377	-5.147898	0.843289	0.000000	-4.928373	0.000000	0.000000	0.000000	0.637599	0.112746	-1.247271	0.000000	0.000000	2.000000	7.000000	0.000000
20399.471283	0.076772	0.583753	0.144014	80.644615	-50.342777	-3.261129	0.796166	0.000000	-4.936205	0.000000	0.000000	0.000000	0.637599	0.112746	-1.247271	0.000000	0.000000	2.000000	7.000000	0.000000
20399.474616	0.078979	0.584086	0.139860	80.644615	-50.342777	-3.261129	0.796166	0.000000	-4.936205	0.000000	0.000000	0.000000	0.662251	0.099833	-1.246329	0.000000	0.000000	2.000000	7.000000	0.000000
20399.477949	0.078979	0.584086	0.139860	80.644615	-50.342777	-3.261129	0.796166	0.000000	-4.936205	0.000000	0.000000	0.000000	0.662251	0.099833	-1.246329	0.000000	0.000000	2.000000	7.000000	0.000000
20399.481283	0.078979	0.584086	0.139860	80.579170	-48.918415	-1.079007	0.743145	0.000000	-4.944465	0.000000	0.000000	0.000000	0.662251	0.099833	-1.246329	0.000000	0.000000	2.000000	7.000000	0.000000
20399.484616	0.081231	0.584382	0.135655	80.579170	-48.918415	-1.079007	0.743145	0.000000	-4.944465	0.000000	0.000000	0.000000	0.675516	0.088606	-1.261547	0.000000	0.000000	2.000000	7.000000	0.000000
20399.487949	0.081231	0.584382	0.135655	80.579170	-48.918415	-1.079007	0.743145	0.000000	-4.944465	0.000000	0.000000	0.000000	0.675516	0.088606	-1.261547	0.000000	0.000000	2.000000	7.000000	0.000000
20399.491283	0.081231	0.584382	0.135655	80.476311	-47.099533	1.328610	0.685265	0.000000	-4.952819	0.000000	0.000000	0.000000	0.675516	0.088606	-1.261547	0.000000	0.000000	2.000000	7.000000	0.000000
20399.494616	0.083549	0.584567	0.131372	80.476311	-47.099533	1.328610	0.685265	0.000000	-4.952819	0.000000	0.000000	0.000000	0.695523	0.055558	-1.284880	0.000000	0.000000	2.000000	7.000000	0.000000
20399.497949	0.083549	0.584567	0.131372	80.476311	-47.099533	1.328610	0.685265	0.000000	-4.952819	0.000000	0.000000	0.000000	0.695523	0.055558	-1.284880	0.000000	0.000000	2.000000	7.000000	0.000000
20399.501283	0.083549	0.584567	0.131372	80.353806	-45.161945	3.755813	0.621256	0.000000	-4.961254	0.000000	0.000000	0.000000	0.695523	0.055558	-1.284880	0.000000	0.000000	2.000000	7.000000	0.000000
20399.504616	0.085900	0.584655	0.126992	80.353806	-45.161945	3.755813	0.621256	0.000000	-4.961254	0.000000	0.000000	0.000000	0.705267	0.026496	-1.313884	0.000000	0.000000	2.000000	7.000000	0.000000
20399.507949	0.085900	0.584655	0.126992	80.353806	-45.161945	3.755813	0.621256	0.000000	-4.961254	0.000000	0.000000	0.000000	0.705267	0.026496	-1.313884	0.000000	0.000000	2.000000	7.000000	0.000000
20399.511283	0.085900	0.584655	0.126992	80.200943	-43.054962	6.477639	0.551750	0.000000	-4.969464	0.000000	0.000000	0.000000	0.705267	0.026496	-1.313884	0.000000	0.000000	2.000000	7.000000	0.000000
20399.514616	0.088269	0.584631	0.122442	80.200943	-43.054962	6.477639	0.551750	0.000000	-4.969464	0.000000	0.000000	0.000000	0.710733	-0.007146	-1.365149	0.000000	0.000000	2.000000	7.000000	0.000000
20399.517949	0.088269	0.584631	0.122442	80.200943	-43.054962	6.477639	0.551750	0.000000	-4.969464	0.000000	0.000000	0.000000	0.710733	-0.007146	-1.365149	0.000000	0.000000	2.000000	7.000000	0.000000
20399.521283	0.088269	0.584631	0.122442	80.012703	-40.799377	9.561387	0.476844	0.000000	-4.977210	0.000000	0.000000	0.000000	0.710733	-0.007146	-1.365149	0.000000	0.000000	2.000000	7.000000	0.000000
20399.524616	0.090598	0.584495	0.117727	80.012703	-40.799377	9.561387	0.476844	0.000000	-4.977210	0.000000	0.000000	0.000000	0.698448	-0.040734	-1.414518	0.000000	0.000000	2.000000	7.000000	0.000000
20399.527949	0.090598	0.584495	0.117727	80.012703	-40.799377	9.561387	0.476844	0.000000	-4.977210	0.000000	0.000000	0.000000	0.698448	-0.040734	-1.414518	0.000000	0.000000	2.000000	7.000000	0.000000
20399.531283	0.090598	0.584495	0.117727	79.753662	-38.379017	12.943943	0.398066	0.000000	-4.984129	0.000000	0.000000	0.000000	0.698448	-0.040734	-1.414518	0.000000	0.000000	2.000000	7.000000	0.000000
20399.534616	0.092842	0.584284	0.112943	79.753662	-38.379017	12.943943	0.398066	0.000000	-4.984129	0.000000	0.000000	0.000000	0.673231	-0.063392	-1.435216	0.000000	0.000000	2.000000	7.000000	0.000000
20399.537949	0.092842	0.584284	0.112943	79.753662	-38.379017	12.943943	0.398066	0.000000	-4.984129	0.000000	0.000000	0.000000	0.673231	-0.063392	-1.435216	0.000000	0.000000	2.000000	7.000000	0.000000
20399.541283	0.092842	0.584284	0.112943	79.387520	-35.869114	16.235823	0.316267	0.000000	-4.989987	0.000000	0.000000	0.000000	0.673231	-0.063392	-1.435216	0.000000	0.000000	2.000000	7.000000	0.000000
20399.544616	0.095000	0.584029	0.108083	79.387520	-35.869114	16.235823	0.316267	0.000000	-4.989987	0.000000	0.000000	0.000000	0.647533	-0.076449	-1.457920	0.000000	0.000000	2.000000	7.000000	0.000000
20399.547949	0.095000	0.584029	0.108083	79.387520	-35.869114	16.235823	0.316267	0.000000	-4.989987	0.000000	0.000000	0.000000	0.647533	-0.076449	-1.457920	0.000000	0.000000	2.000000	7.000000	0.000000
20399.551283	0.095000	0.584029	0.108083	78.897728	-33.246616	19.259266	0.231052	0.000000	-4.994658	0.000000	0.000000	0.000000	0.647533	-0.076449	-1.457920	0.000000	0.000000	2.000000	7.000000	0.000000
20399.554616	0.097054	0.583792	0.103357	78.897728	-33.246616	19.259266	0.231052	0.000000	-4.994658	0.000000	0.000000	0.000000	0.616117	-0.071087	-1.417734	0.000000	0.000000	2.000000	7.000000	0.000000
20399.557949	0.097054	0.583792	0.103357	78.897728	-33.246616	19.259266	0.231052	0.000000	-4.994658	0.000000	0.000000	0.000000	0.616117	-0.071087	-1.417734	0.000000	0.000000	2.000000	7.000000	0.000000
20399.561283	0.097054	0.583792	0.103357	78.308975	-30.551016	22.134935	0.142466	0.000000	-4.997970	0.000000	0.000000	0.000000	0.616117	-0.071087	-1.417734	0.000000	0.000000	2.000000	7.000000	0.000000
20399.564616	0.099021	0.583527	0.098696	78.308975	-30.551016	22.134935	0.142466	0.000000	-4.997970	0.000000	0.000000	0.000000	0.590295	-0.079714	-1.398254	0.000000	0.000000	2.000000	7.000000	0.000000
20399.567949	0.099021	0.583527	0.098696	78.308975	-30.551016	22.134935	0.142466	0.000000	-4.997970	0.000000	0.000000	0.000000	0.590295	-0.079714	-1.398254	0.000000	0.000000	2.000000	7.000000	0.000000
20399.571283	0.099021	0.583527	0.098696	77.649307	-27.958759	24.927425	0.048926	0.000000	-4.934819	0.000000	0.000000	0.000000	0.590295	-0.079714	-1.398254	0.000000	0.000000	2.000000	7.000000	0.000000
20399.574616	0.100879	0.583233	0.094107	77.649307	-27.958759	24.927425	0.048926	0.000000	-4.934819	0.000000	0.000000	0.000000	0.557349	-0.088018	-1.376779	0.000000	0.000000	2.000000	7.000000	0.000000
20399.577949	0.100879	0.583233	0.094107	77.649307	-27.958759	24.927425	0.048926	0.000000	-4.934819	0.000000	0.000000	0.000000	0.557349	-0.088018	-1.376779	0.000000	0.000000	2.000000	7.000000	0.000000
20399.581283	0.100879	0.583233	0.094107	76.971382	-25.604179	27.568712	-0.043966	0.000000	-4.705356	0.000000	0.000000	0.000000	0.557349	-0.088018	-1.376779	0.000000	0.000000	2.000000	7.000000	0.000000
20399.584616	0.102640	0.582861	0.089642	76.971382	-25.604179	27.568712	-0.043966	0.000000	-4.705356	0.000000	0.000000	0.000000	0.528193	-0.111627	-1.339413	0.000000	0.000000	2.000000	7.000000	0.000000
20399.587949	0.102640	0.582861	0.089642	76.971382	-25.604179	27.568712	-0.043966	0.000000	-4.705356	0.000000	0.000000	0.000000	0.528193	-0.111627	-1.339413	0.000000	0.000000	2.000000	7.000000	0.000000
20399.591283	0.102640	0.582861	0.089642	76.311157	-23.537703	29.968285	-0.131998	0.000000	-4.482121	0.000000	0.000000	0.000000	0.528193	-0.111627	-1.339413	0.000000	0.000000	2.000000	7.000000	0.000000
20399.594616	0.104310	0.582433	0.085320	76.311157	-23.537703	29.968285	-0.131998	0.000000	-4.482121	0.000000	0.000000	0.000000	0.501048	-0.128588	-1.296779	0.000000	0.000000	2.000000	7.000000	0.000000
20399.597949	0.104310	0.582433	0.085320	76.311157	-23.537703	29.968285	-0.131998	0.000000	-4.482121	0.000000	0.000000	0.000000	0.501048	-0.128588	-1.296779	0.000000	0.000000	2.000000	7.000000	0.000000
20399.601283	0.104310	0.582433	0.085320	75.681717	-21.676794	32.245129	-0.215506	0.000000	-4.265990	0.000000	0.000000	0.000000	0.501048	-0.128588	-1.296779	0.000000	0.000000	2.000000	7.000000	0.000000
20399.604616	0.105871	0.581969	0.081162	75.681717	-21.676794	32.245129	-0.215506	0.000000	-4.265990	0.000000	0.000000	0.000000	0.468320	-0.139090	-1.247321	0.000000	0.000000	2.000000	7.000000	0.000000
20399.607949	0.105871	0.581969	0.081162	75.681717	-21.676794	32.245129	-0.215506	0.000000	-4.265990	0.000000	0.000000	0.000000	0.468320	-0.139090	-1.247321	0.000000	0.000000	2.000000	7.000000	0.000000
20399.611283	0.105871	0.581969	0.081162	75.103615	-19.951687	34.555103	-0.293559	0.000000	-4.058104	0.000000	0.000000	0.000000	0.468320	-0.139090	-1.247321	0.000000	0.000000	2.000000	7.000000	0.000000
20399.614616	0.107286	0.581530	0.077229	75.103615	-19.951687	34.555103	-0.293559	0.000000	-4.058104	0.000000	0.000000	0.000000	0.424569	-0.131625	-1.180053	0.000000	0.000000	2.000000	7.000000	0.000000
20399.617949	0.107286	0.581530	0.077229	75.103615	-19.951687	34.555103	-0.293559	0.000000	-4.058104	0.000000	0.000000	0.000000	0.424569	-0.131625	-1.180053	0.000000	0.000000	2.000000	7.000000	0.000000
20399.621283	0.107286	0.581530	0.077229	74.568298	-18.304682	36.885323	-0.364320	0.000000	-3.861428	0.000000	0.000000	0.000000	0.424569	-0.131625	-1.180053	0.000000	0.000000	2.000000	7.000000	0.000000
20399.624616	0.108595	0.581127	0.073555	74.568298	-18.304682	36.885323	-0.364320	0.000000	-3.861428	0.000000	0.000000	0.000000	0.392550	-0.121124	-1.101979	0.000000	0.000000	2.000000	7.000000	0.000000
20399.627949	0.108595	0.581127	0.073555	74.568298	-18.304682	36.885323	-0.364320	0.000000	-3.861428	0.000000	0.000000	0.000000	0.392550	-0.121124	-1.101979	0.000000	0.000000	2.000000	7.000000	0.000000
20399.631283	0.108595	0.581127	0.073555	74.090782	-16.760868	39.044899	-0.429745	0.000000	-3.677765	0.000000	0.000000	0.000000	0.392550	-0.121124	-1.101979	0.000000	0.000000	2.000000	7.000000	0.000000
20399.634616	0.109740	0.580760	0.070096	74.090782	-16.760868	39.044899	-0.429745	0.000000	-3.677765	0.000000	0.000000	0.000000	0.343488	-0.109804	-1.037931	0.000000	0.000000	2.000000	7.000000	0.000000
20399.637949	0.109740	0.580760	0.070096	74.090782	-16.760868	39.044899	-0.429745	0.000000	-3.677765	0.000000	0.000000	0.000000	0.343488	-0.109804	-1.037931	0.000000	0.000000	2.000000	7.000000	0.000000
20399.641283	0.109740	0.580760	0.070096	73.754570	-15.521895	40.914108	-0.486993	0.000000	-3.504776	0.000000	0.000000	0.000000	0.343488	-0.109804	-1.037931	0.000000	0.000000	2.000000	7.000000	0.000000
20399.644616	0.110739	0.580434	0.066786	73.754570	-15.521895	40.914108	-0.486993	0.000000	-3.504776	0.000000	0.000000	0.000000	0.299755	-0.097882	-0.992758	0.000000	0.000000	2.000000	7.000000	0.000000
20399.647949	0.110739	0.580434	0.066786	73.754570	-15.521895	40.914108	-0.486993	0.000000	-3.504776	0.000000	0.000000	0.000000	0.299755	-0.097882	-0.992758	0.000000	0.000000	2.000000	7.000000	0.000000
20399.651283	0.110739	0.580434	0.066786	73.618126	-14.851079	42.136433	-0.536953	0.000000	-3.339317	0.000000	0.000000	0.000000	0.299755	-0.097882	-0.992758	0.000000	0.000000	2.000000	7.000000	0.000000
20399.654616	0.111504	0.580109	0.063680	73.618126	-14.851079	42.136433	-0.536953	0.000000	-3.339317	0.000000	0.000000	0.000000	0.229477	-0.097632	-0.931957	0.000000	0.000000	2.000000	7.000000	0.000000
20399.657949	0.111504	0.580109	0.063680	73.618126	-14.851079	42.136433	-0.536953	0.000000	-3.339317	0.000000	0.000000	0.000000	0.229477	-0.097632	-0.931957	0.000000	0.000000	2.000000	7.000000	0.000000
20399.661283	0.111504	0.580109	0.063680	73.681046	-14.739823	42.690483	-0.575199	0.000000	-3.183990	0.000000	0.000000	0.000000	0.229477	-0.097632	-0.931957	0.000000	0.000000	2.000000	7.000000	0.000000
20399.664616	0.112129	0.579805	0.060712	73.681046	-14.739823	42.690483	-0.575199	0.000000	-3.183990	0.000000	0.000000	0.000000	0.187560	-0.091094	-0.890320	0.000000	0.000000	2.000000	7.000000	0.000000
20399.667949	0.112129	0.579805	0.060712	73.681046	-14.739823	42.690483	-0.575199	0.000000	-3.183990	0.000000	0.000000	0.000000	0.187560	-0.091094	-0.890320	0.000000	0.000000	2.000000	7.000000	0.000000
20399.671283	0.112129	0.579805	0.060712	73.849228	-14.921141	42.783039	-0.606459	0.000000	-3.035604	0.000000	0.000000	0.000000	0.187560	-0.091094	-0.890320	0.000000	0.000000	2.000000	7.000000	0.000000
20399.674616	0.112664	0.579505	0.057858	73.849228	-14.921141	42.783039	-0.606459	0.000000	-3.035604	0.000000	0.000000	0.000000	0.160320	-0.090094	-0.856249	0.000000	0.000000	2.000000	7.000000	0.000000
20399.677949	0.112664	0.579505	0.057858	73.849228	-14.921141	42.783039	-0.606459	0.000000	-3.035604	0.000000	0.000000	0.000000	0.160320	-0.090094	-0.856249	0.000000	0.000000	2.000000	7.000000	0.000000
20399.681283	0.112664	0.579505	0.057858	74.000214	-15.081727	42.793015	-0.633179	0.000000	-2.892895	0.000000	0.000000	0.000000	0.160320	-0.090094	-0.856249	0.000000	0.000000	2.000000	7.000000	0.000000
20399.684616	0.113108	0.579237	0.055112	74.000214	-15.081727	42.793015	-0.633179	0.000000	-2.892895	0.000000	0.000000	0.000000	0.133365	-0.080336	-0.823841	0.000000	0.000000	2.000000	7.000000	0.000000
20399.687949	0.113108	0.579237	0.055112	74.000214	-15.081727	42.793015	-0.633179	0.000000	-2.892895	0.000000	0.000000	0.000000	0.133365	-0.080336	-0.823841	0.000000	0.000000	2.000000	7.000000	0.000000
20399.691283	0.113108	0.579237	0.055112	74.136093	-15.241282	42.828945	-0.655406	0.000000	-2.755589	0.000000	0.000000	0.000000	0.133365	-0.080336	-0.823841	0.000000	0.000000	2.000000	7.000000	0.000000
20399.694616	0.113348	0.579021	0.052517	74.136093	-15.241282	42.828945	-0.655406	0.000000	-2.755589	0.000000	0.000000	0.000000	0.071856	-0.064851	-0.778288	0.000000	0.000000	2.000000	7.000000	0.000000
20399.697949	0.113348	0.579021	0.052517	74.136093	-15.241282	42.828945	-0.655406	0.000000	-2.755589	0.000000	0.000000	0.000000	0.071856	-0.064851	-0.778288	0.000000	0.000000	2.000000	7.000000	0.000000
20399.701283	0.113348	0.579021	0.052517	74.258781	-15.406334	42.903149	-0.667382	0.000000	-2.625874	0.000000	0.000000	0.000000	0.071856	-0.064851	-0.778288	0.000000	0.000000	2.000000	7.000000	0.000000
20399.704616	0.113361	0.578885	0.050075	74.258781	-15.406334	42.903149	-0.667382	0.000000	-2.625874	0.000000	0.000000	0.000000	0.003884	-0.040864	-0.732744	0.000000	0.000000	2.000000	7.000000	0.000000
20399.707949	0.113361	0.578885	0.050075	74.258781	-15.406334	42.903149	-0.667382	0.000000	-2.625874	0.000000	0.000000	0.000000	0.003884	-0.040864	-0.732744	0.000000	0.000000	2.000000	7.000000	0.000000
20399.711283	0.113361	0.578885	0.050075	74.374718	-15.588865	42.961193	-0.668030	0.000000	-2.503750	0.000000	0.000000	0.000000	0.003884	-0.040864	-0.732744	0.000000	0.000000	2.000000	7.000000	0.000000
20399.714616	0.113159	0.578781	0.047709	74.374718	-15.588865	42.961193	-0.668030	0.000000	-2.503750	0.000000	0.000000	0.000000	-0.060465	-0.031060	-0.709805	0.000000	0.000000	2.000000	7.000000	0.000000
20399.717949	0.113159	0.578781	0.047709	74.374718	-15.588865	42.961193	-0.668030	0.000000	-2.503750	0.000000	0.000000	0.000000	-0.060465	-0.031060	-0.709805	0.000000	0.000000	2.000000	7.000000	0.000000
20399.721283	0.113159	0.578781	0.047709	74.484947	-15.793891	42.835609	-0.657952	0.000000	-2.385449	0.000000	0.000000	0.000000	-0.060465	-0.031060	-0.709805	0.000000	0.000000	2.000000	7.000000	0.000000
20399.724616	0.112703	0.578701	0.045453	74.484947	-15.793891	42.835609	-0.657952	0.000000	-2.385449	0.000000	0.000000	0.000000	-0.136666	-0.024097	-0.676876	0.000000	0.000000	2.000000	7.000000	0.000000
20399.727949	0.112703	0.578701	0.045453	74.484947	-15.793891	42.835609	-0.657952	0.000000	-2.385449	0.000000	0.000000	0.000000	-0.136666	-0.024097	-0.676876	0.000000	0.000000	2.000000	7.000000	0.000000
20399.731283	0.112703	0.578701	0.045453	74.598518	-16.025242	42.611282	-0.635175	0.000000	-2.272636	0.000000	0.000000	0.000000	-0.136666	-0.024097	-0.676876	0.000000	0.000000	2.000000	7.000000	0.000000
20399.734616	0.112058	0.578588	0.043242	74.598518	-16.025242	42.611282	-0.635175	0.000000	-2.272636	0.000000	0.000000	0.000000	-0.193647	-0.033977	-0.663367	0.000000	0.000000	2.000000	7.000000	0.000000
20399.737949	0.112058	0.578588	0.043242	74.598518	-16.025242	42.611282	-0.635175	0.000000	-2.272636	0.000000	0.000000	0.000000	-0.193647	-0.033977	-0.663367	0.000000	0.000000	2.000000	7.000000	0.000000
20399.741283	0.112058	0.578588	0.043242	74.716026	-16.250679	42.412453	-0.602900	0.000000	-2.162075	0.000000	0.000000	0.000000	-0.193647	-0.033977	-0.663367	0.000000	0.000000	2.000000	7.000000	0.000000
20399.744616	0.111342	0.578470	0.041042	74.716026	-16.250679	42.412453	-0.602900	0.000000	-2.162075	0.000000	0.000000	0.000000	-0.214826	-0.035397	-0.659940	0.000000	0.000000	2.000000	7.000000	0.000000
20399.747949	0.111342	0.578470	0.041042	74.716026	-16.250679	42.412453	-0.602900	0.000000	-2.162075	0.000000	0.000000	0.000000	-0.214826	-0.035397	-0.659940	0.000000	0.000000	2.000000	7.000000	0.000000
20399.751283	0.111342	0.578470	0.041042	74.842178	-16.482519	42.221977	-0.567096	0.000000	-2.052085	0.000000	0.000000	0.000000	-0.214826	-0.035397	-0.659940	0.000000	0.000000	2.000000	7.000000	0.000000
20399.754616	0.110559	0.578291	0.038866	74.842178	-16.482519	42.221977	-0.567096	0.000000	-2.052085	0.000000	0.000000	0.000000	-0.234857	-0.053458	-0.652721	0.000000	0.000000	2.000000	7.000000	0.000000
20399.757949	0.110559	0.578291	0.038866	74.842178	-16.482519	42.221977	-0.567096	0.000000	-2.052085	0.000000	0.000000	0.000000	-0.234857	-0.053458	-0.652721	0.000000	0.000000	2.000000	7.000000	0.000000
20399.761283	0.110559	0.578291	0.038866	74.961205	-16.732355	42.005005	-0.527953	0.000000	-1.943298	0.000000	0.000000	0.000000	-0.234857	-0.053458	-0.652721	0.000000	0.000000	2.000000	7.000000	0.000000
20399.764616	0.109783	0.578100	0.036708	74.961205	-16.732355	42.005005	-0.527953	0.000000	-1.943298	0.000000	0.000000	0.000000	-0.232860	-0.057415	-0.647348	0.000000	0.000000	2.000000	7.000000	0.000000
20399.767949	0.109783	0.578100	0.036708	74.961205	-16.732355	42.005005	-0.527953	0.000000	-1.943298	0.000000	0.000000	0.000000	-0.232860	-0.057415	-0.647348	0.000000	0.000000	2.000000	7.000000	0.000000
20399.771283	0.109783	0.578100	0.036708	75.077621	-17.021374	41.743637	-0.489143	0.000000	-1.835407	0.000000	0.000000	0.000000	-0.232860	-0.057415	-0.647348	0.000000	0.000000	2.000000	7.000000	0.000000
20399.774616	0.108975	0.577905	0.034618	75.077621	-17.021374	41.743637	-0.489143	0.000000	-1.835407	0.000000	0.000000	0.000000	-0.242274	-0.058445	-0.627106	0.000000	0.000000	2.000000	7.000000	0.000000
20399.777949	0.108975	0.577905	0.034618	75.077621	-17.021374	41.743637	-0.489143	0.000000	-1.835407	0.000000	0.000000	0.000000	-0.242274	-0.058445	-0.627106	0.000000	0.000000	2.000000	7.000000	0.000000
20399.781283	0.108975	0.577905	0.034618	75.179337	-17.279404	41.518135	-0.448764	0.000000	-1.730889	0.000000	0.000000	0.000000	-0.242274	-0.058445	-0.627106	0.000000	0.000000	2.000000	7.000000	0.000000
20399.784616	0.108124	0.577689	0.032646	75.179337	-17.279404	41.518135	-0.448764	0.000000	-1.730889	0.000000	0.000000	0.000000	-0.255477	-0.064700	-0.591607	0.000000	0.000000	2.000000	7.000000	0.000000
20399.787949	0.108124	0.577689	0.032646	75.179337	-17.279404	41.518135	-0.448764	0.000000	-1.730889	0.000000	0.000000	0.000000	-0.255477	-0.064700	-0.591607	0.000000	0.000000	2.000000	7.000000	0.000000
20399.791283	0.108124	0.577689	0.032646	75.245941	-17.460817	41.374596	-0.406185	0.000000	-1.632288	0.000000	0.000000	0.000000	-0.255477	-0.064700	-0.591607	0.000000	0.000000	2.000000	7.000000	0.000000
20399.794616	0.107236	0.577491	0.030825	75.245941	-17.460817	41.374596	-0.406185	0.000000	-1.632288	0.000000	0.000000	0.000000	-0.266305	-0.059587	-0.546208	0.000000	0.000000	2.000000	7.000000	0.000000
20399.797949	0.107236	0.577491	0.030825	75.245941	-17.460817	41.374596	-0.406185	0.000000	-1.632288	0.000000	0.000000	0.000000	-0.266305	-0.059587	-0.546208	0.000000	0.000000	2.000000	7.000000	0.000000
20399.801283	0.107236	0.577491	0.030825	75.273056	-17.532236	41.348713	-0.361801	0.000000	-1.541254	0.000000	0.000000	0.000000	-0.266305	-0.059587	-0.546208	0.000000	0.000000	2.000000	7.000000	0.000000
20399.804616	0.106267	0.577310	0.029166	75.273056	-17.532236	41.348713	-0.361801	0.000000	-1.541254	0.000000	0.000000	0.000000	-0.290823	-0.054316	-0.497665	0.000000	0.000000	2.000000	7.000000	0.000000
20399.807949	0.106267	0.577310	0.029166	75.273056	-17.532236	41.348713	-0.361801	0.000000	-1.541254	0.000000	0.000000	0.000000	-0.290823	-0.054316	-0.497665	0.000000	0.000000	2.000000	7.000000	0.000000
20399.811283	0.106267	0.577310	0.029166	75.262535	-17.513718	41.424923	-0.313330	0.000000	-1.458310	0.000000	0.000000	0.000000	-0.290823	-0.054316	-0.497665	0.000000	0.000000	2.000000	7.000000	0.000000
20399.814616	0.105190	0.577128	0.027658	75.262535	-17.513718	41.424923	-0.313330	0.000000	-1.458310	0.000000	0.000000	0.000000	-0.323074	-0.054429	-0.452555	0.000000	0.000000	2.000000	7.000000	0.000000
20399.817949	0.105190	0.577128	0.027658	75.262535	-17.513718	41.424923	-0.313330	0.000000	-1.458310	0.000000	0.000000	0.000000	-0.323074	-0.054429	-0.452555	0.000000	0.000000	2.000000	7.000000	0.000000
20399.821283	0.105190	0.577128	0.027658	75.236626	-17.455727	41.552513	-0.259484	0.000000	-1.382884	0.000000	0.000000	0.000000	-0.323074	-0.054429	-0.452555	0.000000	0.000000	2.000000	7.000000	0.000000
20399.824616	0.104075	0.576947	0.026284	75.236626	-17.455727	41.552513	-0.259484	0.000000	-1.382884	0.000000	0.000000	0.000000	-0.334410	-0.054344	-0.411984	0.000000	0.000000	2.000000	7.000000	0.000000
20399.827949	0.104075	0.576947	0.026284	75.236626	-17.455727	41.552513	-0.259484	0.000000	-1.382884	0.000000	0.000000	0.000000	-0.334410	-0.054344	-0.411984	0.000000	0.000000	2.000000	7.000000	0.000000
20399.831283	0.104075	0.576947	0.026284	75.212296	-17.391230	41.697758	-0.203750	0.000000	-1.314220	0.000000	0.000000	0.000000	-0.334410	-0.054344	-0.411984	0.000000	0.000000	2.000000	7.000000	0.000000
20399.834616	0.102937	0.576757	0.025002	75.212296	-17.391230	41.697758	-0.203750	0.000000	-1.314220	0.000000	0.000000	0.000000	-0.341383	-0.057076	-0.384698	0.000000	0.000000	2.000000	7.000000	0.000000
20399.837949	0.102937	0.576757	0.025002	75.212296	-17.391230	41.697758	-0.203750	0.000000	-1.314220	0.000000	0.000000	0.000000	-0.341383	-0.057076	-0.384698	0.000000	0.000000	2.000000	7.000000	0.000000
20399.841283	0.102937	0.576757	0.025002	75.213043	-17.409618	41.765499	-0.146853	0.000000	-1.250103	0.000000	0.000000	0.000000	-0.341383	-0.057076	-0.384698	0.000000	0.000000	2.000000	7.000000	0.000000
20399.844616	0.101823	0.576531	0.023807	75.213043	-17.409618	41.765499	-0.146853	0.000000	-1.250103	0.000000	0.000000	0.000000	-0.334245	-0.067711	-0.358383	0.000000	0.000000	2.000000	7.000000	0.000000
20399.847949	0.101823	0.576531	0.023807	75.213043	-17.409618	41.765499	-0.146853	0.000000	-1.250103	0.000000	0.000000	0.000000	-0.334245	-0.067711	-0.358383	0.000000	0.000000	2.000000	7.000000	0.000000
20399.851283	0.101823	0.576531	0.023807	75.241791	-17.510942	41.750057	-0.091145	0.000000	-1.190373	0.000000	0.000000	0.000000	-0.334245	-0.067711	-0.358383	0.000000	0.000000	2.000000	7.000000	0.000000
20399.854616	0.100706	0.576252	0.022689	75.241791	-17.510942	41.750057	-0.091145	0.000000	-1.190373	0.000000	0.000000	0.000000	-0.335119	-0.083692	-0.335525	0.000000	0.000000	2.000000	7.000000	0.000000
20399.857949	0.100706	0.576252	0.022689	75.241791	-17.510942	41.750057	-0.091145	0.000000	-1.190373	0.000000	0.000000	0.000000	-0.335119	-0.083692	-0.335525	0.000000	0.000000	2.000000	7.000000	0.000000
20399.861283	0.100706	0.576252	0.022689	75.300255	-17.701525	41.645317	-0.035292	0.000000	-1.134452	0.000000	0.000000	0.000000	-0.335119	-0.083692	-0.335525	0.000000	0.000000	2.000000	7.000000	0.000000
20399.864616	0.099677	0.575921	0.021628	75.300255	-17.701525	41.645317	-0.035292	0.000000	-1.134452	0.000000	0.000000	0.000000	-0.308773	-0.099488	-0.318332	0.000000	0.000000	2.000000	7.000000	0.000000
20399.867949	0.099677	0.575921	0.021628	75.300255	-17.701525	41.645317	-0.035292	0.000000	-1.134452	0.000000	0.000000	0.000000	-0.308773	-0.099488	-0.318332	0.000000	0.000000	2.000000	7.000000	0.000000
20399.871283	0.099677	0.575921	0.021628	75.376854	-17.973238	41.449158	0.016171	0.000000	-1.081396	0.000000	0.000000	0.000000	-0.308773	-0.099488	-0.318332	0.000000	0.000000	2.000000	7.000000	0.000000
20399.874616	0.098689	0.575537	0.020634	75.376854	-17.973238	41.449158	0.016171	0.000000	-1.081396	0.000000	0.000000	0.000000	-0.296275	-0.115096	-0.298149	0.000000	0.000000	2.000000	7.000000	0.000000
20399.877949	0.098689	0.575537	0.020634	75.376854	-17.973238	41.449158	0.016171	0.000000	-1.081396	0.000000	0.000000	0.000000	-0.296275	-0.115096	-0.298149	0.000000	0.000000	2.000000	7.000000	0.000000
20399.881283	0.098689	0.575537	0.020634	75.459152	-18.314869	41.169266	0.065550	0.000000	-1.031705	0.000000	0.000000	0.000000	-0.296275	-0.115096	-0.298149	0.000000	0.000000	2.000000	7.000000	0.000000
20399.884616	0.097715	0.575110	0.019689	75.459152	-18.314869	41.169266	0.065550	0.000000	-1.031705	0.000000	0.000000	0.000000	-0.292132	-0.128058	-0.283409	0.000000	0.000000	2.000000	7.000000	0.000000
20399.887949	0.097715	0.575110	0.019689	75.459152	-18.314869	41.169266	0.065550	0.000000	-1.031705	0.000000	0.000000	0.000000	-0.292132	-0.128058	-0.283409	0.000000	0.000000	2.000000	7.000000	0.000000
20399.891283	0.097715	0.575110	0.019689	75.519928	-18.758175	40.740643	0.114238	0.000000	-0.984470	0.000000	0.000000	0.000000	-0.292132	-0.128058	-0.283409	0.000000	0.000000	2.000000	7.000000	0.000000
20399.894616	0.096763	0.574650	0.018834	75.519928	-18.758175	40.740643	0.114238	0.000000	-0.984470	0.000000	0.000000	0.000000	-0.285630	-0.137961	-0.256699	0.000000	0.000000	2.000000	7.000000	0.000000
20399.897949	0.096763	0.574650	0.018834	75.519928	-18.758175	40.740643	0.114238	0.000000	-0.984470	0.000000	0.000000	0.000000	-0.285630	-0.137961	-0.256699	0.000000	0.000000	2.000000	7.000000	0.000000
20399.901283	0.096763	0.574650	0.018834	75.554443	-19.351805	40.111015	0.161843	0.000000	-0.941687	0.000000	0.000000	0.000000	-0.285630	-0.137961	-0.256699	0.000000	0.000000	2.000000	7.000000	0.000000
20399.904616	0.095802	0.574148	0.018032	75.554443	-19.351805	40.111015	0.161843	0.000000	-0.941687	0.000000	0.000000	0.000000	-0.288424	-0.150720	-0.240535	0.000000	0.000000	2.000000	7.000000	0.000000
20399.907949	0.095802	0.574148	0.018032	75.554443	-19.351805	40.111015	0.161843	0.000000	-0.941687	0.000000	0.000000	0.000000	-0.288424	-0.150720	-0.240535	0.000000	0.000000	2.000000	7.000000	0.000000
20399.911283	0.095802	0.574148	0.018032	75.554512	-20.122272	39.236786	0.209914	0.000000	-0.901598	0.000000	0.000000	0.000000	-0.288424	-0.150720	-0.240535	0.000000	0.000000	2.000000	7.000000	0.000000
20399.914616	0.094794	0.573613	0.017333	75.554512	-20.122272	39.236786	0.209914	0.000000	-0.901598	0.000000	0.000000	0.000000	-0.302382	-0.160453	-0.209718	0.000000	0.000000	2.000000	7.000000	0.000000
20399.917949	0.094794	0.573613	0.017333	75.554512	-20.122272	39.236786	0.209914	0.000000	-0.901598	0.000000	0.000000	0.000000	-0.302382	-0.160453	-0.209718	0.000000	0.000000	2.000000	7.000000	0.000000
20399.921283	0.094794	0.573613	0.017333	75.527321	-20.973774	38.245777	0.260311	0.000000	-0.866645	0.000000	0.000000	0.000000	-0.302382	-0.160453	-0.209718	0.000000	0.000000	2.000000	7.000000	0.000000
20399.924616	0.093727	0.573044	0.016673	75.527321	-20.973774	38.245777	0.260311	0.000000	-0.866645	0.000000	0.000000	0.000000	-0.320136	-0.170585	-0.197915	0.000000	0.000000	2.000000	7.000000	0.000000
20399.927949	0.093727	0.573044	0.016673	75.527321	-20.973774	38.245777	0.260311	0.000000	-0.866645	0.000000	0.000000	0.000000	-0.320136	-0.170585	-0.197915	0.000000	0.000000	2.000000	7.000000	0.000000
20399.931283	0.093727	0.573044	0.016673	75.477005	-21.920996	37.118843	0.313667	0.000000	-0.833659	0.000000	0.000000	0.000000	-0.320136	-0.170585	-0.197915	0.000000	0.000000	2.000000	7.000000	0.000000
20399.934616	0.092678	0.572496	0.016090	75.477005	-21.920996	37.118843	0.313667	0.000000	-0.833659	0.000000	0.000000	0.000000	-0.314652	-0.164370	-0.174970	0.000000	0.000000	2.000000	7.000000	0.000000
20399.937949	0.092678	0.572496	0.016090	75.477005	-21.920996	37.118843	0.313667	0.000000	-0.833659	0.000000	0.000000	0.000000	-0.314652	-0.164370	-0.174970	0.000000	0.000000	2.000000	7.000000	0.000000
20399.941283	0.092678	0.572496	0.016090	75.391808	-22.941296	35.865112	0.366109	0.000000	-0.804497	0.000000	0.000000	0.000000	-0.314652	-0.164370	-0.174970	0.000000	0.000000	2.000000	7.000000	0.000000
20399.944616	0.091665	0.571880	0.015558	75.391808	-22.941296	35.865112	0.366109	0.000000	-0.804497	0.000000	0.000000	0.000000	-0.303813	-0.184849	-0.159730	0.000000	0.000000	2.000000	7.000000	0.000000
20399.947949	0.091665	0.571880	0.015558	75.391808	-22.941296	35.865112	0.366109	0.000000	-0.804497	0.000000	0.000000	0.000000	-0.303813	-0.184849	-0.159730	0.000000	0.000000	2.000000	7.000000	0.000000
20399.951283	0.091665	0.571880	0.015558	75.277824	-24.013531	34.514210	0.416744	0.000000	-0.777875	0.000000	0.000000	0.000000	-0.303813	-0.184849	-0.159730	0.000000	0.000000	2.000000	7.000000	0.000000
20399.954616	0.090689	0.571267	0.015081	75.277824	-24.013531	34.514210	0.416744	0.000000	-0.777875	0.000000	0.000000	0.000000	-0.292828	-0.184049	-0.143046	0.000000	0.000000	2.000000	7.000000	0.000000
20399.957949	0.090689	0.571267	0.015081	75.277824	-24.013531	34.514210	0.416744	0.000000	-0.777875	0.000000	0.000000	0.000000	-0.292828	-0.184049	-0.143046	0.000000	0.000000	2.000000	7.000000	0.000000
20399.961283	0.090689	0.571267	0.015081	75.132629	-25.075552	33.132874	0.465549	0.000000	-0.754034	0.000000	0.000000	0.000000	-0.292828	-0.184049	-0.143046	0.000000	0.000000	2.000000	7.000000	0.000000
20399.964616	0.089814	0.570612	0.014636	75.132629	-25.075552	33.132874	0.465549	0.000000	-0.754034	0.000000	0.000000	0.000000	-0.262422	-0.196559	-0.133394	0.000000	0.000000	2.000000	7.000000	0.000000
20399.967949	0.089814	0.570612	0.014636	75.132629	-25.075552	33.132874	0.465549	0.000000	-0.754034	0.000000	0.000000	0.000000	-0.262422	-0.196559	-0.133394	0.000000	0.000000	2.000000	7.000000	0.000000
20399.971283	0.089814	0.570612	0.014636	74.945023	-26.079271	31.763519	0.509286	0.000000	-0.731802	0.000000	0.000000	0.000000	-0.262422	-0.196559	-0.133394	0.000000	0.000000	2.000000	7.000000	0.000000
20399.974616	0.089021	0.569933	0.014245	74.945023	-26.079271	31.763519	0.509286	0.000000	-0.731802	0.000000	0.000000	0.000000	-0.237920	-0.203657	-0.117210	0.000000	0.000000	2.000000	7.000000	0.000000
20399.977949	0.089021	0.569933	0.014245	74.945023	-26.079271	31.763519	0.509286	0.000000	-0.731802	0.000000	0.000000	0.000000	-0.237920	-0.203657	-0.117210	0.000000	0.000000	2.000000	7.000000	0.000000
20399.981283	0.089021	0.569933	0.014245	74.744026	-26.916454	30.566015	0.509286	0.000000	-0.731802	0.000000	0.000000	0.000000	-0.237920	-0.203657	-0.117210	0.000000	0.000000	2.000000	7.000000	0.000000
20399.984616	0.089021	0.569933	0.014245	74.744026	-26.916454	30.566015	0.509286	0.000000	-0.731802	0.000000	0.000000	0.000000	-0.237920	-0.203657	-0.117210	0.000000	0.000000	2.000000	7.000000	0.000000
20399.987949	0.088361	0.569336	0.013940	74.744026	-26.916454	30.566015	0.509286	0.000000	-0.731802	0.000000	0.000000	0.000000	-0.197924	-0.178937	-0.091616	0.000000	0.000000	2.000000	7.000000	0.000000
20399.991283	0.087724	0.568670	0.013623	74.485664	-27.789652	29.249882	0.548939	0.000000	-0.712267	0.000000	0.000000	0.000000	-0.191292	-0.199747	-0.094976	0.000000	0.000000	2.000000	7.000000	0.000000
20399.994616	0.087724	0.568670	0.013623	74.485664	-27.789652	29.249882	0.548939	0.000000	-0.712267	0.000000	0.000000	0.000000	-0.191292	-0.199747	-0.094976	0.000000	0.000000	2.000000	7.000000	0.000000
20399.997949	0.087724	0.568670	0.013623	74.485664	-27.789652	29.249882	0.548939	0.000000	-0.712267	0.000000	0.000000	0.000000	-0.191292	-0.199747	-0.094976	0.000000	0.000000	2.000000	7.000000	0.000000
20400.001283	0.087724	0.568670	0.013623	74.208168	-28.622679	27.950836	0.613809	0.000000	-0.681168	0.000000	0.000000	0.000000	-0.191292	-0.199747	-0.094976	0.000000	0.000000	2.000000	7.000000	0.000000
20400.004616	0.087169	0.568025	0.013373	74.208168	-28.622679	27.950836	0.613809	0.000000	-0.681168	0.000000	0.000000	0.000000	-0.166504	-0.193701	-0.075074	0.000000	0.000000	2.000000	7.000000	0.000000
20400.007949	0.087169	0.568025	0.013373	74.208168	-28.622679	27.950836	0.613809	0.000000	-0.681168	0.000000	0.000000	0.000000	-0.166504	-0.193701	-0.075074	0.000000	0.000000	2.000000	7.000000	0.000000
20400.011283	0.086714	0.567407	0.013162	73.912941	-29.443447	26.626587	0.613809	0.000000	-0.681168	0.000000	0.000000	0.000000	-0.136399	-0.185277	-0.063221	0.000000	0.000000	2.000000	7.000000	0.000000
20400.014616	0.086714	0.567407	0.013162	73.912941	-29.443447	26.626587	0.613809	0.000000	-0.681168	0.000000	0.000000	0.000000	-0.136399	-0.185277	-0.063221	0.000000	0.000000	2.000000	7.000000	0.000000
20400.017949	0.086714	0.567407	0.013162	73.912941	-29.443447	26.626587	0.613809	0.000000	-0.681168	0.000000	0.000000	0.000000	-0.136399	-0.185277	-0.063221	0.000000	0.000000	2.000000	7.000000	0.000000
20400.021283	0.086714	0.567407	0.013162	73.602745	-30.237593	25.304356	0.664293	0.000000	-0.658119	0.000000	0.000000	0.000000	-0.136399	-0.185277	-0.063221	0.000000	0.000000	2.000000	7.000000	0.000000
20400.024616	0.086415	0.566845	0.013041	73.602745	-30.237593	25.304356	0.664293	0.000000	-0.658119	0.000000	0.000000	0.000000	-0.089790	-0.168758	-0.036389	0.000000	0.000000	2.000000	7.000000	0.000000
20400.027949	0.086415	0.566845	0.013041	73.602745	-30.237593	25.304356	0.664293	0.000000	-0.658119	0.000000	0.000000	0.000000	-0.089790	-0.168758	-0.036389	0.000000	0.000000	2.000000	7.000000	0.000000
20400.031283	0.086223	0.566319	0.013001	73.291245	-31.017260	23.973322	0.664293	0.000000	-0.658119	0.000000	0.000000	0.000000	-0.057601	-0.157647	-0.012119	0.000000	0.000000	2.000000	7.000000	0.000000
20400.034616	0.086223	0.566319	0.013001	73.291245	-31.017260	23.973322	0.664293	0.000000	-0.658119	0.000000	0.000000	0.000000	-0.057601	-0.157647	-0.012119	0.000000	0.000000	2.000000	7.000000	0.000000
20400.037949	0.086223	0.566319	0.013001	73.291245	-31.017260	23.973322	0.664293	0.000000	-0.658119	0.000000	0.000000	0.000000	-0.057601	-0.157647	-0.012119	0.000000	0.000000	2.000000	7.000000	0.000000
20400.041283	0.086223	0.566319	0.013001	72.986305	-31.751635	22.692686	0.688857	0.000000	-0.650035	0.000000	0.000000	0.000000	-0.057601	-0.157647	-0.012119	0.000000	0.000000	2.000000	7.000000	0.000000
20400.044616	0.086180	0.565813	0.013016	72.986305	-31.751635	22.692686	0.688857	0.000000	-0.650035	0.000000	0.000000	0.000000	-0.013001	-0.151964	0.004593	0.000000	0.000000	2.000000	7.000000	0.000000
20400.047949	0.086180	0.565813	0.013016	72.986305	-31.751635	22.692686	0.688857	0.000000	-0.650035	0.000000	0.000000	0.000000	-0.013001	-0.151964	0.004593	0.000000	0.000000	2.000000	7.000000	0.000000
20400.051283	0.086243	0.565342	0.013113	72.693039	-32.525646	21.369970	0.688857	0.000000	-0.650035	0.000000	0.000000	0.000000	0.019160	-0.141054	0.028993	0.000000	0.000000	2.000000	7.000000	0.000000
20400.054616	0.086243	0.565342	0.013113	72.693039	-32.525646	21.369970	0.688857	0.000000	-0.650035	0.000000	0.000000	0.000000	0.019160	-0.141054	0.028993	0.000000	0.000000	2.000000	7.000000	0.000000
20400.057949	0.086243	0.565342	0.013113	72.693039	-32.525646	21.369970	0.688857	0.000000	-0.650035	0.000000	0.000000	0.000000	0.019160	-0.141054	0.028993	0.000000	0.000000	2.000000	7.000000	0.000000
20400.061283	0.086345	0.564961	0.013291	72.398491	-33.239277	20.121885	0.687831	0.000000	-0.655632	0.000000	0.000000	0.000000	0.030611	-0.114538	0.053630	0.000000	0.000000	2.000000	7.000000	0.000000
20400.064616	0.086345	0.564961	0.013291	72.398491	-33.239277	20.121885	0.687831	0.000000	-0.655632	0.000000	0.000000	0.000000	0.030611	-0.114538	0.053630	0.000000	0.000000	2.000000	7.000000	0.000000
20400.067949	0.086345	0.564961	0.013291	72.398491	-33.239277	20.121885	0.687831	0.000000	-0.655632	0.000000	0.000000	0.000000	0.030611	-0.114538	0.053630	0.000000	0.000000	2.000000	7.000000	0.000000
20400.071283	0.086506	0.564623	0.013537	72.114662	-33.847095	19.087521	0.682729	0.000000	-0.664571	0.000000	0.000000	0.000000	0.048159	-0.101228	0.073614	0.000000	0.000000	2.000000	7.000000	0.000000
20400.074616	0.086506	0.564623	0.013537	72.114662	-33.847095	19.087521	0.682729	0.000000	-0.664571	0.000000	0.000000	0.000000	0.048159	-0.101228	0.073614	0.000000	0.000000	2.000000	7.000000	0.000000
20400.077949	0.086506	0.564623	0.013537	72.114662	-33.847095	19.087521	0.682729	0.000000	-0.664571	0.000000	0.000000	0.000000	0.048159	-0.101228	0.073614	0.000000	0.000000	2.000000	7.000000	0.000000
20400.081283	0.086506	0.564623	0.013537	71.854439	-34.324757	18.374779	0.674703	0.000000	-0.676839	0.000000	0.000000	0.000000	0.048159	-0.101228	0.073614	0.000000	0.000000	2.000000	7.000000	0.000000
20400.084616	0.086753	0.564392	0.013874	71.854439	-34.324757	18.374779	0.674703	0.000000	-0.676839	0.000000	0.000000	0.000000	0.074053	-0.069508	0.101044	0.000000	0.000000	2.000000	7.000000	0.000000
20400.087949	0.086753	0.564392	0.013874	71.854439	-34.324757	18.374779	0.674703	0.000000	-0.676839	0.000000	0.000000	0.000000	0.074053	-0.069508	0.101044	0.000000	0.000000	2.000000	7.000000	0.000000
20400.091283	0.086991	0.564204	0.014289	71.629562	-34.681499	17.888807	0.674703	0.000000	-0.676839	0.000000	0.000000	0.000000	0.071568	-0.056272	0.124734	0.000000	0.000000	2.000000	7.000000	0.000000
20400.094616	0.086991	0.564204	0.014289	71.629562	-34.681499	17.888807	0.674703	0.000000	-0.676839	0.000000	0.000000	0.000000	0.071568	-0.056272	0.124734	0.000000	0.000000	2.000000	7.000000	0.000000
20400.097949	0.086991	0.564204	0.014289	71.629562	-34.681499	17.888807	0.674703	0.000000	-0.676839	0.000000	0.000000	0.000000	0.071568	-0.056272	0.124734	0.000000	0.000000	2.000000	7.000000	0.000000
20400.101283	0.086991	0.564204	0.014289	71.466743	-34.891911	17.701893	0.650433	0.000000	-0.714469	0.000000	0.000000	0.000000	0.071568	-0.056272	0.124734	0.000000	0.000000	2.000000	7.000000	0.000000
20400.104616	0.087276	0.564086	0.014702	71.466743	-34.891911	17.701893	0.650433	0.000000	-0.714469	0.000000	0.000000	0.000000	0.085410	-0.035393	0.123921	0.000000	0.000000	2.000000	7.000000	0.000000
20400.107949	0.087276	0.564086	0.014702	71.466743	-34.891911	17.701893	0.650433	0.000000	-0.714469	0.000000	0.000000	0.000000	0.085410	-0.035393	0.123921	0.000000	0.000000	2.000000	7.000000	0.000000
20400.111283	0.087632	0.563985	0.015120	71.378357	-34.964684	17.717209	0.650433	0.000000	-0.714469	0.000000	0.000000	0.000000	0.106656	-0.030218	0.125287	0.000000	0.000000	2.000000	7.000000	0.000000
20400.114616	0.087632	0.563985	0.015120	71.378357	-34.964684	17.717209	0.650433	0.000000	-0.714469	0.000000	0.000000	0.000000	0.106656	-0.030218	0.125287	0.000000	0.000000	2.000000	7.000000	0.000000
20400.117949	0.087632	0.563985	0.015120	71.378357	-34.964684	17.717209	0.650433	0.000000	-0.714469	0.000000	0.000000	0.000000	0.106656	-0.030218	0.125287	0.000000	0.000000	2.000000	7.000000	0.000000
20400.121283	0.087632	0.563985	0.015120	71.360085	-34.927246	17.821833	0.618422	0.000000	-0.756004	0.000000	0.000000	0.000000	0.106656	-0.030218	0.125287	0.000000	0.000000	2.000000	7.000000	0.000000
20400.124616	0.088006	0.563893	0.015510	71.360085	-34.927246	17.821833	0.618422	0.000000	-0.756004	0.000000	0.000000	0.000000	0.112242	-0.027758	0.116992	0.000000	0.000000	2.000000	7.000000	0.000000
20400.127949	0.088006	0.563893	0.015510	71.360085	-34.927246	17.821833	0.618422	0.000000	-0.756004	0.000000	0.000000	0.000000	0.112242	-0.027758	0.116992	0.000000	0.000000	2.000000	7.000000	0.000000
20400.131283	0.088348	0.563843	0.015852	71.352303	-34.874672	17.891430	0.618422	0.000000	-0.756004	0.000000	0.000000	0.000000	0.102747	-0.014819	0.102573	0.000000	0.000000	2.000000	7.000000	0.000000
20400.134616	0.088348	0.563843	0.015852	71.352303	-34.874672	17.891430	0.618422	0.000000	-0.756004	0.000000	0.000000	0.000000	0.102747	-0.014819	0.102573	0.000000	0.000000	2.000000	7.000000	0.000000
20400.137949	0.088348	0.563843	0.015852	71.352303	-34.874672	17.891430	0.618422	0.000000	-0.756004	0.000000	0.000000	0.000000	0.102747	-0.014819	0.102573	0.000000	0.000000	2.000000	7.000000	0.000000
20400.141283	0.088348	0.563843	0.015852	71.351807	-34.866741	17.947121	0.582590	0.000000	-0.792598	0.000000	0.000000	0.000000	0.102747	-0.014819	0.102573	0.000000	0.000000	2.000000	7.000000	0.000000
20400.144616	0.088638	0.563811	0.016156	71.351807	-34.866741	17.947121	0.582590	0.000000	-0.792598	0.000000	0.000000	0.000000	0.086795	-0.009718	0.091169	0.000000	0.000000	2.000000	7.000000	0.000000
20400.147949	0.088638	0.563811	0.016156	71.351807	-34.866741	17.947121	0.582590	0.000000	-0.792598	0.000000	0.000000	0.000000	0.086795	-0.009718	0.091169	0.000000	0.000000	2.000000	7.000000	0.000000
20400.151283	0.088638	0.563811	0.016156	71.356339	-34.894131	18.011812	0.582590	0.000000	-0.792598	0.000000	0.000000	0.000000	0.086795	-0.009718	0.091169	0.000000	0.000000	2.000000	7.000000	0.000000
20400.154616	0.088638	0.563811	0.016156	71.356339	-34.894131	18.011812	0.582590	0.000000	-0.792598	0.000000	0.000000	0.000000	0.086795	-0.009718	0.091169	0.000000	0.000000	2.000000	7.000000	0.000000
20400.157949	0.088888	0.563787	0.016377	71.356339	-34.894131	18.011812	0.582590	0.000000	-0.792598	0.000000	0.000000	0.000000	0.075267	-0.007351	0.066428	0.000000	0.000000	2.000000	7.000000	0.000000
20400.161283	0.088888	0.563787	0.016377	71.365059	-34.943916	18.089041	0.568124	0.000000	-0.807793	0.000000	0.000000	0.000000	0.075267	-0.007351	0.066428	0.000000	0.000000	2.000000	7.000000	0.000000
20400.164616	0.088888	0.563787	0.016377	71.365059	-34.943916	18.089041	0.568124	0.000000	-0.807793	0.000000	0.000000	0.000000	0.075267	-0.007351	0.066428	0.000000	0.000000	2.000000	7.000000	0.000000
20400.167949	0.088888	0.563787	0.016377	71.365059	-34.943916	18.089041	0.568124	0.000000	-0.807793	0.000000	0.000000	0.000000	0.075267	-0.007351	0.066428	0.000000	0.000000	2.000000	7.000000	0.000000
20400.171283	0.089279	0.563753	0.016596	71.373108	-34.972534	18.187553	0.555580	0.000000	-0.818864	0.000000	0.000000	0.000000	0.117114	-0.009944	0.065664	0.000000	0.000000	2.000000	7.000000	0.000000
20400.174616	0.089279	0.563753	0.016596	71.373108	-34.972534	18.187553	0.555580	0.000000	-0.818864	0.000000	0.000000	0.000000	0.117114	-0.009944	0.065664	0.000000	0.000000	2.000000	7.000000	0.000000
20400.177949	0.089279	0.563753	0.016596	71.373108	-34.972534	18.187553	0.555580	0.000000	-0.818864	0.000000	0.000000	0.000000	0.117114	-0.009944	0.065664	0.000000	0.000000	2.000000	7.000000	0.000000
20400.181283	0.089279	0.563753	0.016596	71.369736	-34.944012	18.251217	0.536061	0.000000	-0.829808	0.000000	0.000000	0.000000	0.117114	-0.009944	0.065664	0.000000	0.000000	2.000000	7.000000	0.000000
20400.184616	0.089489	0.563762	0.016598	71.369736	-34.944012	18.251217	0.536061	0.000000	-0.829808	0.000000	0.000000	0.000000	0.063008	0.002726	0.000647	0.000000	0.000000	2.000000	7.000000	0.000000
20400.187949	0.089489	0.563762	0.016598	71.369736	-34.944012	18.251217	0.536061	0.000000	-0.829808	0.000000	0.000000	0.000000	0.063008	0.002726	0.000647	0.000000	0.000000	2.000000	7.000000	0.000000
20400.191283	0.089489	0.563762	0.016598	71.367561	-34.912907	18.258221	0.536061	0.000000	-0.829808	0.000000	0.000000	0.000000	0.063008	0.002726	0.000647	0.000000	0.000000	2.000000	7.000000	0.000000
20400.194616	0.089489	0.563762	0.016598	71.367561	-34.912907	18.258221	0.536061	0.000000	-0.829808	0.000000	0.000000	0.000000	0.063008	0.002726	0.000647	0.000000	0.000000	2.000000	7.000000	0.000000
20400.197949	0.089695	0.563780	0.016577	71.367561	-34.912907	18.258221	0.536061	0.000000	-0.829808	0.000000	0.000000	0.000000	0.061708	0.005318	-0.006290	0.000000	0.000000	2.000000	7.000000	0.000000
20400.201283	0.089695	0.563780	0.016577	71.363174	-34.872444	18.272230	0.525559	0.000000	-0.829916	0.000000	0.000000	0.000000	0.061708	0.005318	-0.006290	0.000000	0.000000	2.000000	7.000000	0.000000
20400.204616	0.089695	0.563780	0.016577	71.363174	-34.872444	18.272230	0.525559	0.000000	-0.829916	0.000000	0.000000	0.000000	0.061708	0.005318	-0.006290	0.000000	0.000000	2.000000	7.000000	0.000000
20400.207949	0.089695	0.563780	0.016577	71.363174	-34.872444	18.272230	0.525559	0.000000	-0.829916	0.000000	0.000000	0.000000	0.061708	0.005318	-0.006290	0.000000	0.000000	2.000000	7.000000	0.000000
20400.211283	0.090171	0.563868	0.016511	71.358788	-34.831978	18.286222	0.515275	0.000000	-0.828867	0.000000	0.000000	0.000000	0.142995	0.026448	-0.019946	0.000000	0.000000	2.000000	7.000000	0.000000
20400.214616	0.090171	0.563868	0.016511	71.358788	-34.831978	18.286222	0.515275	0.000000	-0.828867	0.000000	0.000000	0.000000	0.142995	0.026448	-0.019946	0.000000	0.000000	2.000000	7.000000	0.000000
20400.217949	0.090171	0.563868	0.016511	71.358788	-34.831978	18.286222	0.515275	0.000000	-0.828867	0.000000	0.000000	0.000000	0.142995	0.026448	-0.019946	0.000000	0.000000	2.000000	7.000000	0.000000
20400.221283	0.090421	0.563912	0.016475	71.355583	-34.784298	18.311792	0.491442	0.000000	-0.825543	0.000000	0.000000	0.000000	0.074865	0.013203	-0.010673	0.000000	0.000000	2.000000	7.000000	0.000000
20400.224616	0.090421	0.563912	0.016475	71.355583	-34.784298	18.311792	0.491442	0.000000	-0.825543	0.000000	0.000000	0.000000	0.074865	0.013203	-0.010673	0.000000	0.000000	2.000000	7.000000	0.000000
20400.227949	0.090421	0.563912	0.016475	71.355583	-34.784298	18.311792	0.491442	0.000000	-0.825543	0.000000	0.000000	0.000000	0.074865	0.013203	-0.010673	0.000000	0.000000	2.000000	7.000000	0.000000
20400.231283	0.090421	0.563912	0.016475	71.362946	-34.720657	18.401646	0.478965	0.000000	-0.823764	0.000000	0.000000	0.000000	0.074865	0.013203	-0.010673	0.000000	0.000000	2.000000	7.000000	0.000000
20400.234616	0.090715	0.563956	0.016431	71.362946	-34.720657	18.401646	0.478965	0.000000	-0.823764	0.000000	0.000000	0.000000	0.088351	0.013227	-0.013297	0.000000	0.000000	2.000000	7.000000	0.000000
20400.237949	0.090715	0.563956	0.016431	71.362946	-34.720657	18.401646	0.478965	0.000000	-0.823764	0.000000	0.000000	0.000000	0.088351	0.013227	-0.013297	0.000000	0.000000	2.000000	7.000000	0.000000
20400.241283	0.090715	0.563956	0.016431	71.390205	-34.621181	18.616663	0.478965	0.000000	-0.823764	0.000000	0.000000	0.000000	0.088351	0.013227	-0.013297	0.000000	0.000000	2.000000	7.000000	0.000000
20400.244616	0.090715	0.563956	0.016431	71.390205	-34.621181	18.616663	0.478965	0.000000	-0.823764	0.000000	0.000000	0.000000	0.088351	0.013227	-0.013297	0.000000	0.000000	2.000000	7.000000	0.000000
20400.247949	0.091010	0.564000	0.016386	71.390205	-34.621181	18.616663	0.478965	0.000000	-0.823764	0.000000	0.000000	0.000000	0.088347	0.013215	-0.013352	0.000000	0.000000	2.000000	7.000000	0.000000
20400.251283	0.091010	0.564000	0.016386	71.425621	-34.506138	18.889179	0.464240	0.000000	-0.821548	0.000000	0.000000	0.000000	0.088347	0.013215	-0.013352	0.000000	0.000000	2.000000	7.000000	0.000000
20400.254616	0.091010	0.564000	0.016386	71.425621	-34.506138	18.889179	0.464240	0.000000	-0.821548	0.000000	0.000000	0.000000	0.088347	0.013215	-0.013352	0.000000	0.000000	2.000000	7.000000	0.000000
20400.257949	0.091010	0.564000	0.016386	71.425621	-34.506138	18.889179	0.464240	0.000000	-0.821548	0.000000	0.000000	0.000000	0.088347	0.013215	-0.013352	0.000000	0.000000	2.000000	7.000000	0.000000
20400.261283	0.091683	0.564124	0.016251	71.458664	-34.397007	19.099010	0.449515	0.000000	-0.819323	0.000000	0.000000	0.000000	0.201972	0.036933	-0.040719	0.000000	0.000000	2.000000	7.000000	0.000000
20400.264616	0.091683	0.564124	0.016251	71.458664	-34.397007	19.099010	0.449515	0.000000	-0.819323	0.000000	0.000000	0.000000	0.201972	0.036933	-0.040719	0.000000	0.000000	2.000000	7.000000	0.000000
20400.267949	0.091683	0.564124	0.016251	71.458664	-34.397007	19.099010	0.449515	0.000000	-0.819323	0.000000	0.000000	0.000000	0.201972	0.036933	-0.040719	0.000000	0.000000	2.000000	7.000000	0.000000
20400.271283	0.091683	0.564124	0.016251	71.480118	-34.292717	19.215267	0.415853	0.000000	-0.812536	0.000000	0.000000	0.000000	0.201972	0.036933	-0.040719	0.000000	0.000000	2.000000	7.000000	0.000000
20400.274616	0.092018	0.564176	0.016174	71.480118	-34.292717	19.215267	0.415853	0.000000	-0.812536	0.000000	0.000000	0.000000	0.100458	0.015810	-0.023062	0.000000	0.000000	2.000000	7.000000	0.000000
20400.277949	0.092018	0.564176	0.016174	71.480118	-34.292717	19.215267	0.415853	0.000000	-0.812536	0.000000	0.000000	0.000000	0.100458	0.015810	-0.023062	0.000000	0.000000	2.000000	7.000000	0.000000
20400.281283	0.092018	0.564176	0.016174	71.496605	-34.216106	19.280569	0.415853	0.000000	-0.812536	0.000000	0.000000	0.000000	0.100458	0.015810	-0.023062	0.000000	0.000000	2.000000	7.000000	0.000000
20400.284616	0.092018	0.564176	0.016174	71.496605	-34.216106	19.280569	0.415853	0.000000	-0.812536	0.000000	0.000000	0.000000	0.100458	0.015810	-0.023062	0.000000	0.000000	2.000000	7.000000	0.000000
20400.287949	0.092331	0.564203	0.016107	71.496605	-34.216106	19.280569	0.415853	0.000000	-0.812536	0.000000	0.000000	0.000000	0.094036	0.007913	-0.020098	0.000000	0.000000	2.000000	7.000000	0.000000
20400.291283	0.092671	0.564247	0.016053	71.506195	-34.140079	19.338362	0.399110	0.000000	-0.808692	0.000000	0.000000	0.000000	0.101775	0.013211	-0.016300	0.000000	0.000000	2.000000	7.000000	0.000000
20400.294616	0.092671	0.564247	0.016053	71.506195	-34.140079	19.338362	0.399110	0.000000	-0.808692	0.000000	0.000000	0.000000	0.101775	0.013211	-0.016300	0.000000	0.000000	2.000000	7.000000	0.000000
20400.297949	0.092671	0.564247	0.016053	71.506195	-34.140079	19.338362	0.399110	0.000000	-0.808692	0.000000	0.000000	0.000000	0.101775	0.013211	-0.016300	0.000000	0.000000	2.000000	7.000000	0.000000
20400.301283	0.092671	0.564247	0.016053	71.514603	-34.063129	19.392546	0.366475	0.000000	-0.802626	0.000000	0.000000	0.000000	0.101775	0.013211	-0.016300	0.000000	0.000000	2.000000	7.000000	0.000000
20400.304616	0.093063	0.564300	0.016029	71.514603	-34.063129	19.392546	0.366475	0.000000	-0.802626	0.000000	0.000000	0.000000	0.117618	0.015964	-0.006944	0.000000	0.000000	2.000000	7.000000	0.000000
20400.307949	0.093063	0.564300	0.016029	71.514603	-34.063129	19.392546	0.366475	0.000000	-0.802626	0.000000	0.000000	0.000000	0.117618	0.015964	-0.006944	0.000000	0.000000	2.000000	7.000000	0.000000
20400.311283	0.093063	0.564300	0.016029	71.520821	-33.974041	19.453787	0.366475	0.000000	-0.802626	0.000000	0.000000	0.000000	0.117618	0.015964	-0.006944	0.000000	0.000000	2.000000	7.000000	0.000000
20400.314616	0.093063	0.564300	0.016029	71.520821	-33.974041	19.453787	0.366475	0.000000	-0.802626	0.000000	0.000000	0.000000	0.117618	0.015964	-0.006944	0.000000	0.000000	2.000000	7.000000	0.000000
20400.317949	0.093474	0.564335	0.015984	71.520821	-33.974041	19.453787	0.366475	0.000000	-0.802626	0.000000	0.000000	0.000000	0.123339	0.010634	-0.013552	0.000000	0.000000	2.000000	7.000000	0.000000
20400.321283	0.093892	0.564406	0.015973	71.530510	-33.879375	19.542006	0.346872	0.000000	-0.801469	0.000000	0.000000	0.000000	0.125392	0.021272	-0.003309	0.000000	0.000000	2.000000	7.000000	0.000000
20400.324616	0.093892	0.564406	0.015973	71.530510	-33.879375	19.542006	0.346872	0.000000	-0.801469	0.000000	0.000000	0.000000	0.125392	0.021272	-0.003309	0.000000	0.000000	2.000000	7.000000	0.000000
20400.327949	0.093892	0.564406	0.015973	71.530510	-33.879375	19.542006	0.346872	0.000000	-0.801469	0.000000	0.000000	0.000000	0.125392	0.021272	-0.003309	0.000000	0.000000	2.000000	7.000000	0.000000
20400.331283	0.093892	0.564406	0.015973	71.553093	-33.753918	19.716951	0.305416	0.000000	-0.798659	0.000000	0.000000	0.000000	0.125392	0.021272	-0.003309	0.000000	0.000000	2.000000	7.000000	0.000000
20400.334616	0.094311	0.564451	0.015968	71.553093	-33.753918	19.716951	0.305416	0.000000	-0.798659	0.000000	0.000000	0.000000	0.125747	0.013378	-0.001701	0.000000	0.000000	2.000000	7.000000	0.000000
20400.337949	0.094311	0.564451	0.015968	71.553093	-33.753918	19.716951	0.305416	0.000000	-0.798659	0.000000	0.000000	0.000000	0.125747	0.013378	-0.001701	0.000000	0.000000	2.000000	7.000000	0.000000
20400.341283	0.094311	0.564451	0.015968	71.591911	-33.604736	19.983669	0.305416	0.000000	-0.798659	0.000000	0.000000	0.000000	0.125747	0.013378	-0.001701	0.000000	0.000000	2.000000	7.000000	0.000000
20400.344616	0.094311	0.564451	0.015968	71.591911	-33.604736	19.983669	0.305416	0.000000	-0.798659	0.000000	0.000000	0.000000	0.125747	0.013378	-0.001701	0.000000	0.000000	2.000000	7.000000	0.000000
20400.347949	0.094706	0.564522	0.015960	71.591911	-33.604736	19.983669	0.305416	0.000000	-0.798659	0.000000	0.000000	0.000000	0.118685	0.021279	-0.002190	0.000000	0.000000	2.000000	7.000000	0.000000
20400.351283	0.095081	0.564566	0.015963	71.645607	-33.443520	20.340622	0.284459	0.000000	-0.798375	0.000000	0.000000	0.000000	0.112305	0.013385	0.000786	0.000000	0.000000	2.000000	7.000000	0.000000
20400.354616	0.095081	0.564566	0.015963	71.645607	-33.443520	20.340622	0.284459	0.000000	-0.798375	0.000000	0.000000	0.000000	0.112305	0.013385	0.000786	0.000000	0.000000	2.000000	7.000000	0.000000
20400.357949	0.095081	0.564566	0.015963	71.645607	-33.443520	20.340622	0.284459	0.000000	-0.798375	0.000000	0.000000	0.000000	0.112305	0.013385	0.000786	0.000000	0.000000	2.000000	7.000000	0.000000
20400.361283	0.095420	0.564611	0.015906	71.715294	-33.265018	20.704384	0.245960	0.000000	-0.798141	0.000000	0.000000	0.000000	0.101762	0.013231	-0.016903	0.000000	0.000000	2.000000	7.000000	0.000000
20400.364616	0.095420	0.564611	0.015906	71.715294	-33.265018	20.704384	0.245960	0.000000	-0.798141	0.000000	0.000000	0.000000	0.101762	0.013231	-0.016903	0.000000	0.000000	2.000000	7.000000	0.000000
20400.367949	0.095420	0.564611	0.015906	71.715294	-33.265018	20.704384	0.245960	0.000000	-0.798141	0.000000	0.000000	0.000000	0.101762	0.013231	-0.016903	0.000000	0.000000	2.000000	7.000000	0.000000
20400.371283	0.095420	0.564611	0.015906	71.804390	-33.057476	21.077641	0.229000	0.000000	-0.795324	0.000000	0.000000	0.000000	0.101762	0.013231	-0.016903	0.000000	0.000000	2.000000	7.000000	0.000000
20400.374616	0.095741	0.564646	0.015877	71.804390	-33.057476	21.077641	0.229000	0.000000	-0.795324	0.000000	0.000000	0.000000	0.096408	0.010655	-0.008720	0.000000	0.000000	2.000000	7.000000	0.000000
20400.377949	0.095741	0.564646	0.015877	71.804390	-33.057476	21.077641	0.229000	0.000000	-0.795324	0.000000	0.000000	0.000000	0.096408	0.010655	-0.008720	0.000000	0.000000	2.000000	7.000000	0.000000
20400.381283	0.095741	0.564646	0.015877	71.901230	-32.847046	21.409376	0.229000	0.000000	-0.795324	0.000000	0.000000	0.000000	0.096408	0.010655	-0.008720	0.000000	0.000000	2.000000	7.000000	0.000000
20400.384616	0.095741	0.564646	0.015877	71.901230	-32.847046	21.409376	0.229000	0.000000	-0.795324	0.000000	0.000000	0.000000	0.096408	0.010655	-0.008720	0.000000	0.000000	2.000000	7.000000	0.000000
20400.387949	0.096037	0.564664	0.015835	71.901230	-32.847046	21.409376	0.229000	0.000000	-0.795324	0.000000	0.000000	0.000000	0.088626	0.005308	-0.012585	0.000000	0.000000	2.000000	7.000000	0.000000
20400.391283	0.096284	0.564664	0.015785	71.985077	-32.672062	21.687077	0.212932	0.000000	-0.793871	0.000000	0.000000	0.000000	0.074097	-0.000003	-0.015063	0.000000	0.000000	2.000000	7.000000	0.000000
20400.394616	0.096284	0.564664	0.015785	71.985077	-32.672062	21.687077	0.212932	0.000000	-0.793871	0.000000	0.000000	0.000000	0.074097	-0.000003	-0.015063	0.000000	0.000000	2.000000	7.000000	0.000000
20400.397949	0.096284	0.564664	0.015785	71.985077	-32.672062	21.687077	0.212932	0.000000	-0.793871	0.000000	0.000000	0.000000	0.074097	-0.000003	-0.015063	0.000000	0.000000	2.000000	7.000000	0.000000
20400.401283	0.096284	0.564664	0.015785	72.058411	-32.516064	21.940107	0.185811	0.000000	-0.789262	0.000000	0.000000	0.000000	0.074097	-0.000003	-0.015063	0.000000	0.000000	2.000000	7.000000	0.000000
20400.404616	0.096513	0.564655	0.015762	72.058411	-32.516064	21.940107	0.185811	0.000000	-0.789262	0.000000	0.000000	0.000000	0.068757	-0.002585	-0.006837	0.000000	0.000000	2.000000	7.000000	0.000000
20400.407949	0.096513	0.564655	0.015762	72.058411	-32.516064	21.940107	0.185811	0.000000	-0.789262	0.000000	0.000000	0.000000	0.068757	-0.002585	-0.006837	0.000000	0.000000	2.000000	7.000000	0.000000
20400.411283	0.096513	0.564655	0.015762	72.128174	-32.353840	22.205849	0.185811	0.000000	-0.789262	0.000000	0.000000	0.000000	0.068757	-0.002585	-0.006837	0.000000	0.000000	2.000000	7.000000	0.000000
20400.414616	0.096513	0.564655	0.015762	72.128174	-32.353840	22.205849	0.185811	0.000000	-0.789262	0.000000	0.000000	0.000000	0.068757	-0.002585	-0.006837	0.000000	0.000000	2.000000	7.000000	0.000000
20400.417949	0.096741	0.564673	0.015734	72.128174	-32.353840	22.205849	0.185811	0.000000	-0.789262	0.000000	0.000000	0.000000	0.068407	0.005337	-0.008596	0.000000	0.000000	2.000000	7.000000	0.000000
20400.421283	0.096741	0.564673	0.015734	72.214836	-32.158955	22.571344	0.174352	0.000000	-0.788123	0.000000	0.000000	0.000000	0.068407	0.005337	-0.008596	0.000000	0.000000	2.000000	7.000000	0.000000
20400.424616	0.096741	0.564673	0.015734	72.214836	-32.158955	22.571344	0.174352	0.000000	-0.788123	0.000000	0.000000	0.000000	0.068407	0.005337	-0.008596	0.000000	0.000000	2.000000	7.000000	0.000000
20400.427949	0.096741	0.564673	0.015734	72.214836	-32.158955	22.571344	0.174352	0.000000	-0.788123	0.000000	0.000000	0.000000	0.068407	0.005337	-0.008596	0.000000	0.000000	2.000000	7.000000	0.000000
20400.431283	0.097237	0.564717	0.015644	72.326180	-31.909815	23.065437	0.162950	0.000000	-0.786690	0.000000	0.000000	0.000000	0.148860	0.013247	-0.026949	0.000000	0.000000	2.000000	7.000000	0.000000
20400.434616	0.097237	0.564717	0.015644	72.326180	-31.909815	23.065437	0.162950	0.000000	-0.786690	0.000000	0.000000	0.000000	0.148860	0.013247	-0.026949	0.000000	0.000000	2.000000	7.000000	0.000000
20400.437949	0.097237	0.564717	0.015644	72.326180	-31.909815	23.065437	0.162950	0.000000	-0.786690	0.000000	0.000000	0.000000	0.148860	0.013247	-0.026949	0.000000	0.000000	2.000000	7.000000	0.000000
20400.441283	0.097488	0.564735	0.015610	72.439323	-31.655161	23.515484	0.138140	0.000000	-0.782199	0.000000	0.000000	0.000000	0.075130	0.005325	-0.010089	0.000000	0.000000	2.000000	7.000000	0.000000
20400.444616	0.097488	0.564735	0.015610	72.439323	-31.655161	23.515484	0.138140	0.000000	-0.782199	0.000000	0.000000	0.000000	0.075130	0.005325	-0.010089	0.000000	0.000000	2.000000	7.000000	0.000000
20400.447949	0.097488	0.564735	0.015610	72.439323	-31.655161	23.515484	0.138140	0.000000	-0.782199	0.000000	0.000000	0.000000	0.075130	0.005325	-0.010089	0.000000	0.000000	2.000000	7.000000	0.000000
20400.451283	0.097488	0.564735	0.015610	72.539528	-31.400860	23.915890	0.125619	0.000000	-0.780517	0.000000	0.000000	0.000000	0.075130	0.005325	-0.010089	0.000000	0.000000	2.000000	7.000000	0.000000
20400.454616	0.097705	0.564779	0.015643	72.539528	-31.400860	23.915890	0.125619	0.000000	-0.780517	0.000000	0.000000	0.000000	0.065219	0.013381	0.009863	0.000000	0.000000	2.000000	7.000000	0.000000
20400.457949	0.097705	0.564779	0.015643	72.539528	-31.400860	23.915890	0.125619	0.000000	-0.780517	0.000000	0.000000	0.000000	0.065219	0.013381	0.009863	0.000000	0.000000	2.000000	7.000000	0.000000
20400.461283	0.097705	0.564779	0.015643	72.606781	-31.215649	24.202734	0.125619	0.000000	-0.780517	0.000000	0.000000	0.000000	0.065219	0.013381	0.009863	0.000000	0.000000	2.000000	7.000000	0.000000
20400.464616	0.097705	0.564779	0.015643	72.606781	-31.215649	24.202734	0.125619	0.000000	-0.780517	0.000000	0.000000	0.000000	0.065219	0.013381	0.009863	0.000000	0.000000	2.000000	7.000000	0.000000
20400.467949	0.097899	0.564851	0.015675	72.606781	-31.215649	24.202734	0.125619	0.000000	-0.780517	0.000000	0.000000	0.000000	0.058139	0.021319	0.009497	0.000000	0.000000	2.000000	7.000000	0.000000
20400.471283	0.097899	0.564851	0.015675	72.641228	-31.076563	24.404179	0.114749	0.000000	-0.782161	0.000000	0.000000	0.000000	0.058139	0.021319	0.009497	0.000000	0.000000	2.000000	7.000000	0.000000
20400.474616	0.097899	0.564851	0.015675	72.641228	-31.076563	24.404179	0.114749	0.000000	-0.782161	0.000000	0.000000	0.000000	0.058139	0.021319	0.009497	0.000000	0.000000	2.000000	7.000000	0.000000
20400.477949	0.097899	0.564851	0.015675	72.641228	-31.076563	24.404179	0.114749	0.000000	-0.782161	0.000000	0.000000	0.000000	0.058139	0.021319	0.009497	0.000000	0.000000	2.000000	7.000000	0.000000
20400.481283	0.098122	0.565037	0.015850	72.669830	-30.930870	24.616478	0.105059	0.000000	-0.783744	0.000000	0.000000	0.000000	0.067067	0.056053	0.052452	0.000000	0.000000	2.000000	7.000000	0.000000
20400.484616	0.098122	0.565037	0.015850	72.669830	-30.930870	24.616478	0.105059	0.000000	-0.783744	0.000000	0.000000	0.000000	0.067067	0.056053	0.052452	0.000000	0.000000	2.000000	7.000000	0.000000
20400.487949	0.098122	0.565037	0.015850	72.669830	-30.930870	24.616478	0.105059	0.000000	-0.783744	0.000000	0.000000	0.000000	0.067067	0.056053	0.052452	0.000000	0.000000	2.000000	7.000000	0.000000
20400.491283	0.098122	0.565037	0.015850	72.709389	-30.747679	24.885599	0.093881	0.000000	-0.792486	0.000000	0.000000	0.000000	0.067067	0.056053	0.052452	0.000000	0.000000	2.000000	7.000000	0.000000
20400.494616	0.098222	0.565197	0.015990	72.709389	-30.747679	24.885599	0.093881	0.000000	-0.792486	0.000000	0.000000	0.000000	0.029840	0.047987	0.042194	0.000000	0.000000	2.000000	7.000000	0.000000
20400.497949	0.098222	0.565197	0.015990	72.709389	-30.747679	24.885599	0.093881	0.000000	-0.792486	0.000000	0.000000	0.000000	0.029840	0.047987	0.042194	0.000000	0.000000	2.000000	7.000000	0.000000
20400.501283	0.098315	0.565392	0.016102	72.764046	-30.511011	25.244114	0.093881	0.000000	-0.792486	0.000000	0.000000	0.000000	0.028054	0.058532	0.033543	0.000000	0.000000	2.000000	7.000000	0.000000
20400.504616	0.098315	0.565392	0.016102	72.764046	-30.511011	25.244114	0.093881	0.000000	-0.792486	0.000000	0.000000	0.000000	0.028054	0.058532	0.033543	0.000000	0.000000	2.000000	7.000000	0.000000
20400.507949	0.098315	0.565392	0.016102	72.764046	-30.511011	25.244114	0.093881	0.000000	-0.792486	0.000000	0.000000	0.000000	0.028054	0.058532	0.033543	0.000000	0.000000	2.000000	7.000000	0.000000
20400.511283	0.098416	0.565623	0.016248	72.840149	-30.202396	25.718565	0.084232	0.000000	-0.805109	0.000000	0.000000	0.000000	0.030199	0.069239	0.043802	0.000000	0.000000	2.000000	7.000000	0.000000
20400.514616	0.098416	0.565623	0.016248	72.840149	-30.202396	25.718565	0.084232	0.000000	-0.805109	0.000000	0.000000	0.000000	0.030199	0.069239	0.043802	0.000000	0.000000	2.000000	7.000000	0.000000
20400.517949	0.098416	0.565623	0.016248	72.840149	-30.202396	25.718565	0.084232	0.000000	-0.805109	0.000000	0.000000	0.000000	0.030199	0.069239	0.043802	0.000000	0.000000	2.000000	7.000000	0.000000
20400.521283	0.098416	0.565623	0.016248	72.943962	-29.816082	26.321568	0.079199	0.000000	-0.812409	0.000000	0.000000	0.000000	0.030199	0.069239	0.043802	0.000000	0.000000	2.000000	7.000000	0.000000
20400.524616	0.098538	0.565881	0.016384	72.943962	-29.816082	26.321568	0.079199	0.000000	-0.812409	0.000000	0.000000	0.000000	0.036587	0.077199	0.040608	0.000000	0.000000	2.000000	7.000000	0.000000
20400.527949	0.098538	0.565881	0.016384	72.943962	-29.816082	26.321568	0.079199	0.000000	-0.812409	0.000000	0.000000	0.000000	0.036587	0.077199	0.040608	0.000000	0.000000	2.000000	7.000000	0.000000
20400.531283	0.098538	0.565881	0.016384	73.079895	-29.365934	27.032131	0.079199	0.000000	-0.812409	0.000000	0.000000	0.000000	0.036587	0.077199	0.040608	0.000000	0.000000	2.000000	7.000000	0.000000
20400.534616	0.098538	0.565881	0.016384	73.079895	-29.365934	27.032131	0.079199	0.000000	-0.812409	0.000000	0.000000	0.000000	0.036587	0.077199	0.040608	0.000000	0.000000	2.000000	7.000000	0.000000
20400.537949	0.098681	0.566164	0.016508	73.079895	-29.365934	27.032131	0.079199	0.000000	-0.812409	0.000000	0.000000	0.000000	0.042972	0.085186	0.037396	0.000000	0.000000	2.000000	7.000000	0.000000
20400.541283	0.098832	0.566484	0.016667	73.253540	-28.920460	27.787468	0.073101	0.000000	-0.819177	0.000000	0.000000	0.000000	0.045122	0.095928	0.047593	0.000000	0.000000	2.000000	7.000000	0.000000
20400.544616	0.098832	0.566484	0.016667	73.253540	-28.920460	27.787468	0.073101	0.000000	-0.819177	0.000000	0.000000	0.000000	0.045122	0.095928	0.047593	0.000000	0.000000	2.000000	7.000000	0.000000
20400.547949	0.098832	0.566484	0.016667	73.253540	-28.920460	27.787468	0.073101	0.000000	-0.819177	0.000000	0.000000	0.000000	0.045122	0.095928	0.047593	0.000000	0.000000	2.000000	7.000000	0.000000
20400.551283	0.098957	0.566857	0.016818	73.476112	-28.622854	28.434824	0.058419	0.000000	-0.833342	0.000000	0.000000	0.000000	0.037645	0.111872	0.045396	0.000000	0.000000	2.000000	7.000000	0.000000
20400.554616	0.098957	0.566857	0.016818	73.476112	-28.622854	28.434824	0.058419	0.000000	-0.833342	0.000000	0.000000	0.000000	0.037645	0.111872	0.045396	0.000000	0.000000	2.000000	7.000000	0.000000
20400.557949	0.098957	0.566857	0.016818	73.476112	-28.622854	28.434824	0.058419	0.000000	-0.833342	0.000000	0.000000	0.000000	0.037645	0.111872	0.045396	0.000000	0.000000	2.000000	7.000000	0.000000
20400.561283	0.098957	0.566857	0.016818	73.723335	-28.443869	28.974199	0.052145	0.000000	-0.840908	0.000000	0.000000	0.000000	0.037645	0.111872	0.045396	0.000000	0.000000	2.000000	7.000000	0.000000
20400.564616	0.099016	0.567301	0.016989	73.723335	-28.443869	28.974199	0.052145	0.000000	-0.840908	0.000000	0.000000	0.000000	0.017718	0.133197	0.051111	0.000000	0.000000	2.000000	7.000000	0.000000
20400.567949	0.099016	0.567301	0.016989	73.723335	-28.443869	28.974199	0.052145	0.000000	-0.840908	0.000000	0.000000	0.000000	0.017718	0.133197	0.051111	0.000000	0.000000	2.000000	7.000000	0.000000
20400.571283	0.099055	0.567790	0.017174	74.001389	-28.408907	29.382624	0.052145	0.000000	-0.840908	0.000000	0.000000	0.000000	0.011636	0.146611	0.055727	0.000000	0.000000	2.000000	7.000000	0.000000
20400.574616	0.099055	0.567790	0.017174	74.001389	-28.408907	29.382624	0.052145	0.000000	-0.840908	0.000000	0.000000	0.000000	0.011636	0.146611	0.055727	0.000000	0.000000	2.000000	7.000000	0.000000
20400.577949	0.099055	0.567790	0.017174	74.001389	-28.408907	29.382624	0.052145	0.000000	-0.840908	0.000000	0.000000	0.000000	0.011636	0.146611	0.055727	0.000000	0.000000	2.000000	7.000000	0.000000
20400.581283	0.099090	0.568358	0.017342	74.310135	-28.357712	29.845085	0.047253	0.000000	-0.858714	0.000000	0.000000	0.000000	0.010485	0.170564	0.050215	0.000000	0.000000	2.000000	7.000000	0.000000
20400.584616	0.099090	0.568358	0.017342	74.310135	-28.357712	29.845085	0.047253	0.000000	-0.858714	0.000000	0.000000	0.000000	0.010485	0.170564	0.050215	0.000000	0.000000	2.000000	7.000000	0.000000
20400.587949	0.099090	0.568358	0.017342	74.310135	-28.357712	29.845085	0.047253	0.000000	-0.858714	0.000000	0.000000	0.000000	0.010485	0.170564	0.050215	0.000000	0.000000	2.000000	7.000000	0.000000
20400.591283	0.099171	0.568998	0.017504	74.670273	-28.227781	30.452330	0.045505	0.000000	-0.867084	0.000000	0.000000	0.000000	0.024277	0.191979	0.048691	0.000000	0.000000	2.000000	7.000000	0.000000
20400.594616	0.099171	0.568998	0.017504	74.670273	-28.227781	30.452330	0.045505	0.000000	-0.867084	0.000000	0.000000	0.000000	0.024277	0.191979	0.048691	0.000000	0.000000	2.000000	7.000000	0.000000
20400.597949	0.099171	0.568998	0.017504	74.670273	-28.227781	30.452330	0.045505	0.000000	-0.867084	0.000000	0.000000	0.000000	0.024277	0.191979	0.048691	0.000000	0.000000	2.000000	7.000000	0.000000
20400.601283	0.099254	0.569683	0.017676	75.067734	-27.950975	31.263845	0.041459	0.000000	-0.875199	0.000000	0.000000	0.000000	0.024919	0.205504	0.051705	0.000000	0.000000	2.000000	7.000000	0.000000
20400.604616	0.099254	0.569683	0.017676	75.067734	-27.950975	31.263845	0.041459	0.000000	-0.875199	0.000000	0.000000	0.000000	0.024919	0.205504	0.051705	0.000000	0.000000	2.000000	7.000000	0.000000
20400.607949	0.099254	0.569683	0.017676	75.067734	-27.950975	31.263845	0.041459	0.000000	-0.875199	0.000000	0.000000	0.000000	0.024919	0.205504	0.051705	0.000000	0.000000	2.000000	7.000000	0.000000
20400.611283	0.099401	0.570448	0.017815	75.502991	-27.544754	32.257114	0.037306	0.000000	-0.883816	0.000000	0.000000	0.000000	0.044018	0.229534	0.041699	0.000000	0.000000	2.000000	7.000000	0.000000
20400.614616	0.099401	0.570448	0.017815	75.502991	-27.544754	32.257114	0.037306	0.000000	-0.883816	0.000000	0.000000	0.000000	0.044018	0.229534	0.041699	0.000000	0.000000	2.000000	7.000000	0.000000
20400.617949	0.099401	0.570448	0.017815	75.502991	-27.544754	32.257114	0.037306	0.000000	-0.883816	0.000000	0.000000	0.000000	0.044018	0.229534	0.041699	0.000000	0.000000	2.000000	7.000000	0.000000
20400.621283	0.099567	0.571267	0.017936	75.959282	-27.048458	33.361752	0.029970	0.000000	-0.890766	0.000000	0.000000	0.000000	0.049961	0.245681	0.036232	0.000000	0.000000	2.000000	7.000000	0.000000
20400.624616	0.099567	0.571267	0.017936	75.959282	-27.048458	33.361752	0.029970	0.000000	-0.890766	0.000000	0.000000	0.000000	0.049961	0.245681	0.036232	0.000000	0.000000	2.000000	7.000000	0.000000
20400.627949	0.099567	0.571267	0.017936	75.959282	-27.048458	33.361752	0.029970	0.000000	-0.890766	0.000000	0.000000	0.000000	0.049961	0.245681	0.036232	0.000000	0.000000	2.000000	7.000000	0.000000
20400.631283	0.099711	0.572185	0.018059	76.412445	-26.535635	34.470840	0.021643	0.000000	-0.896805	0.000000	0.000000	0.000000	0.043026	0.275179	0.036733	0.000000	0.000000	2.000000	7.000000	0.000000
20400.634616	0.099711	0.572185	0.018059	76.412445	-26.535635	34.470840	0.021643	0.000000	-0.896805	0.000000	0.000000	0.000000	0.043026	0.275179	0.036733	0.000000	0.000000	2.000000	7.000000	0.000000
20400.637949	0.099711	0.572185	0.018059	76.412445	-26.535635	34.470840	0.021643	0.000000	-0.896805	0.000000	0.000000	0.000000	0.043026	0.275179	0.036733	0.000000	0.000000	2.000000	7.000000	0.000000
20400.641283	0.099867	0.573120	0.018128	76.858734	-26.136265	35.425060	0.014472	0.000000	-0.902927	0.000000	0.000000	0.000000	0.046800	0.280465	0.020953	0.000000	0.000000	2.000000	7.000000	0.000000
20400.644616	0.099867	0.573120	0.018128	76.858734	-26.136265	35.425060	0.014472	0.000000	-0.902927	0.000000	0.000000	0.000000	0.046800	0.280465	0.020953	0.000000	0.000000	2.000000	7.000000	0.000000
20400.647949	0.099867	0.573120	0.018128	76.858734	-26.136265	35.425060	0.014472	0.000000	-0.902927	0.000000	0.000000	0.000000	0.046800	0.280465	0.020953	0.000000	0.000000	2.000000	7.000000	0.000000
20400.651283	0.099997	0.574108	0.018189	77.276665	-25.805864	36.256702	0.006672	0.000000	-0.906419	0.000000	0.000000	0.000000	0.039141	0.296608	0.018064	0.000000	0.000000	2.000000	7.000000	0.000000
20400.654616	0.099997	0.574108	0.018189	77.276665	-25.805864	36.256702	0.006672	0.000000	-0.906419	0.000000	0.000000	0.000000	0.039141	0.296608	0.018064	0.000000	0.000000	2.000000	7.000000	0.000000
20400.657949	0.099997	0.574108	0.018189	77.276665	-25.805864	36.256702	0.006672	0.000000	-0.906419	0.000000	0.000000	0.000000	0.039141	0.296608	0.018064	0.000000	0.000000	2.000000	7.000000	0.000000
20400.661283	0.100095	0.575114	0.018205	77.647217	-25.542692	36.952499	0.000149	0.000000	-0.909430	0.000000	0.000000	0.000000	0.029344	0.301804	0.005043	0.000000	0.000000	2.000000	7.000000	0.000000
20400.664616	0.100095	0.575114	0.018205	77.647217	-25.542692	36.952499	0.000149	0.000000	-0.909430	0.000000	0.000000	0.000000	0.029344	0.301804	0.005043	0.000000	0.000000	2.000000	7.000000	0.000000
20400.667949	0.100095	0.575114	0.018205	77.647217	-25.542692	36.952499	0.000149	0.000000	-0.909430	0.000000	0.000000	0.000000	0.029344	0.301804	0.005043	0.000000	0.000000	2.000000	7.000000	0.000000
20400.671283	0.100095	0.575114	0.018205	77.958290	-25.336075	37.515812	-0.004742	0.000000	-0.910271	0.000000	0.000000	0.000000	0.029344	0.301804	0.005043	0.000000	0.000000	2.000000	7.000000	0.000000
20400.674616	0.100163	0.576084	0.018191	77.958290	-25.336075	37.515812	-0.004742	0.000000	-0.910271	0.000000	0.000000	0.000000	0.020330	0.291048	-0.004180	0.000000	0.000000	2.000000	7.000000	0.000000
20400.677949	0.100163	0.576084	0.018191	77.958290	-25.336075	37.515812	-0.004742	0.000000	-0.910271	0.000000	0.000000	0.000000	0.020330	0.291048	-0.004180	0.000000	0.000000	2.000000	7.000000	0.000000
20400.681283	0.100226	0.577037	0.018159	78.210564	-25.194939	37.942245	-0.004742	0.000000	-0.910271	0.000000	0.000000	0.000000	0.019156	0.285674	-0.009761	0.000000	0.000000	2.000000	7.000000	0.000000
20400.684616	0.100226	0.577037	0.018159	78.210564	-25.194939	37.942245	-0.004742	0.000000	-0.910271	0.000000	0.000000	0.000000	0.019156	0.285674	-0.009761	0.000000	0.000000	2.000000	7.000000	0.000000
20400.687949	0.100226	0.577037	0.018159	78.210564	-25.194939	37.942245	-0.004742	0.000000	-0.910271	0.000000	0.000000	0.000000	0.019156	0.285674	-0.009761	0.000000	0.000000	2.000000	7.000000	0.000000
20400.691283	0.100307	0.577926	0.018093	78.405899	-25.071491	38.289379	-0.011323	0.000000	-0.907947	0.000000	0.000000	0.000000	0.024106	0.266841	-0.019784	0.000000	0.000000	2.000000	7.000000	0.000000
20400.694616	0.100307	0.577926	0.018093	78.405899	-25.071491	38.289379	-0.011323	0.000000	-0.907947	0.000000	0.000000	0.000000	0.024106	0.266841	-0.019784	0.000000	0.000000	2.000000	7.000000	0.000000
20400.697949	0.100307	0.577926	0.018093	78.405899	-25.071491	38.289379	-0.011323	0.000000	-0.907947	0.000000	0.000000	0.000000	0.024106	0.266841	-0.019784	0.000000	0.000000	2.000000	7.000000	0.000000
20400.701283	0.100407	0.578771	0.018011	78.558777	-24.946205	38.584827	-0.015340	0.000000	-0.904650	0.000000	0.000000	0.000000	0.030128	0.253433	-0.024729	0.000000	0.000000	2.000000	7.000000	0.000000
20400.704616	0.100407	0.578771	0.018011	78.558777	-24.946205	38.584827	-0.015340	0.000000	-0.904650	0.000000	0.000000	0.000000	0.030128	0.253433	-0.024729	0.000000	0.000000	2.000000	7.000000	0.000000
20400.707949	0.100407	0.578771	0.018011	78.558777	-24.946205	38.584827	-0.015340	0.000000	-0.904650	0.000000	0.000000	0.000000	0.030128	0.253433	-0.024729	0.000000	0.000000	2.000000	7.000000	0.000000
20400.711283	0.100407	0.578771	0.018011	78.660049	-24.775196	38.879189	-0.020362	0.000000	-0.900528	0.000000	0.000000	0.000000	0.030128	0.253433	-0.024729	0.000000	0.000000	2.000000	7.000000	0.000000
20400.714616	0.100569	0.579553	0.017886	78.660049	-24.775196	38.879189	-0.020362	0.000000	-0.900528	0.000000	0.000000	0.000000	0.048635	0.234485	-0.037436	0.000000	0.000000	2.000000	7.000000	0.000000
20400.717949	0.100569	0.579553	0.017886	78.660049	-24.775196	38.879189	-0.020362	0.000000	-0.900528	0.000000	0.000000	0.000000	0.048635	0.234485	-0.037436	0.000000	0.000000	2.000000	7.000000	0.000000
20400.721283	0.100737	0.580299	0.017789	78.705750	-24.603834	39.119972	-0.020362	0.000000	-0.900528	0.000000	0.000000	0.000000	0.050422	0.224090	-0.028919	0.000000	0.000000	2.000000	7.000000	0.000000
20400.724616	0.100737	0.580299	0.017789	78.705750	-24.603834	39.119972	-0.020362	0.000000	-0.900528	0.000000	0.000000	0.000000	0.050422	0.224090	-0.028919	0.000000	0.000000	2.000000	7.000000	0.000000
20400.727949	0.100737	0.580299	0.017789	78.705750	-24.603834	39.119972	-0.020362	0.000000	-0.900528	0.000000	0.000000	0.000000	0.050422	0.224090	-0.028919	0.000000	0.000000	2.000000	7.000000	0.000000
20400.731283	0.100737	0.580299	0.017789	78.715591	-24.448589	39.299637	-0.036872	0.000000	-0.889469	0.000000	0.000000	0.000000	0.050422	0.224090	-0.028919	0.000000	0.000000	2.000000	7.000000	0.000000
20400.734616	0.100905	0.580975	0.017689	78.715591	-24.448589	39.299637	-0.036872	0.000000	-0.889469	0.000000	0.000000	0.000000	0.050122	0.202680	-0.030256	0.000000	0.000000	2.000000	7.000000	0.000000
20400.737949	0.100905	0.580975	0.017689	78.715591	-24.448589	39.299637	-0.036872	0.000000	-0.889469	0.000000	0.000000	0.000000	0.050122	0.202680	-0.030256	0.000000	0.000000	2.000000	7.000000	0.000000
20400.741283	0.101071	0.581579	0.017584	78.705406	-24.239035	39.522755	-0.036872	0.000000	-0.889469	0.000000	0.000000	0.000000	0.049844	0.181251	-0.031504	0.000000	0.000000	2.000000	7.000000	0.000000
20400.744616	0.101071	0.581579	0.017584	78.705406	-24.239035	39.522755	-0.036872	0.000000	-0.889469	0.000000	0.000000	0.000000	0.049844	0.181251	-0.031504	0.000000	0.000000	2.000000	7.000000	0.000000
20400.747949	0.101071	0.581579	0.017584	78.705406	-24.239035	39.522755	-0.036872	0.000000	-0.889469	0.000000	0.000000	0.000000	0.049844	0.181251	-0.031504	0.000000	0.000000	2.000000	7.000000	0.000000
20400.751283	0.101071	0.581579	0.017584	78.681190	-23.889935	39.894669	-0.053532	0.000000	-0.879175	0.000000	0.000000	0.000000	0.049844	0.181251	-0.031504	0.000000	0.000000	2.000000	7.000000	0.000000
20400.754616	0.101196	0.582104	0.017507	78.681190	-23.889935	39.894669	-0.053532	0.000000	-0.879175	0.000000	0.000000	0.000000	0.037536	0.157402	-0.022853	0.000000	0.000000	2.000000	7.000000	0.000000
20400.757949	0.101196	0.582104	0.017507	78.681190	-23.889935	39.894669	-0.053532	0.000000	-0.879175	0.000000	0.000000	0.000000	0.037536	0.157402	-0.022853	0.000000	0.000000	2.000000	7.000000	0.000000
20400.761283	0.101343	0.582557	0.017423	78.671486	-23.515459	40.277306	-0.053532	0.000000	-0.879175	0.000000	0.000000	0.000000	0.044058	0.135930	-0.025383	0.000000	0.000000	2.000000	7.000000	0.000000
20400.764616	0.101343	0.582557	0.017423	78.671486	-23.515459	40.277306	-0.053532	0.000000	-0.879175	0.000000	0.000000	0.000000	0.044058	0.135930	-0.025383	0.000000	0.000000	2.000000	7.000000	0.000000
20400.767949	0.101343	0.582557	0.017423	78.671486	-23.515459	40.277306	-0.053532	0.000000	-0.879175	0.000000	0.000000	0.000000	0.044058	0.135930	-0.025383	0.000000	0.000000	2.000000	7.000000	0.000000
20400.771283	0.101343	0.582557	0.017423	78.674309	-23.113146	40.610405	-0.067131	0.000000	-0.871136	0.000000	0.000000	0.000000	0.044058	0.135930	-0.025383	0.000000	0.000000	2.000000	7.000000	0.000000
20400.774616	0.101489	0.582939	0.017335	78.674309	-23.113146	40.610405	-0.067131	0.000000	-0.871136	0.000000	0.000000	0.000000	0.043825	0.114492	-0.026415	0.000000	0.000000	2.000000	7.000000	0.000000
20400.777949	0.101489	0.582939	0.017335	78.674309	-23.113146	40.610405	-0.067131	0.000000	-0.871136	0.000000	0.000000	0.000000	0.043825	0.114492	-0.026415	0.000000	0.000000	2.000000	7.000000	0.000000
20400.781283	0.101489	0.582939	0.017335	78.684296	-22.734409	40.948586	-0.067131	0.000000	-0.871136	0.000000	0.000000	0.000000	0.043825	0.114492	-0.026415	0.000000	0.000000	2.000000	7.000000	0.000000
20400.784616	0.101489	0.582939	0.017335	78.684296	-22.734409	40.948586	-0.067131	0.000000	-0.871136	0.000000	0.000000	0.000000	0.043825	0.114492	-0.026415	0.000000	0.000000	2.000000	7.000000	0.000000
20400.787949	0.101665	0.583259	0.017278	78.684296	-22.734409	40.948586	-0.067131	0.000000	-0.871136	0.000000	0.000000	0.000000	0.052901	0.096182	-0.016982	0.000000	0.000000	2.000000	7.000000	0.000000
20400.791283	0.101808	0.583537	0.017284	78.695992	-22.391758	41.343628	-0.074435	0.000000	-0.866733	0.000000	0.000000	0.000000	0.042777	0.083439	0.001744	0.000000	0.000000	2.000000	7.000000	0.000000
20400.794616	0.101808	0.583537	0.017284	78.695992	-22.391758	41.343628	-0.074435	0.000000	-0.866733	0.000000	0.000000	0.000000	0.042777	0.083439	0.001744	0.000000	0.000000	2.000000	7.000000	0.000000
20400.797949	0.101808	0.583537	0.017284	78.695992	-22.391758	41.343628	-0.074435	0.000000	-0.866733	0.000000	0.000000	0.000000	0.042777	0.083439	0.001744	0.000000	0.000000	2.000000	7.000000	0.000000
20400.801283	0.101808	0.583537	0.017284	78.695702	-22.120325	41.652531	-0.090382	0.000000	-0.864194	0.000000	0.000000	0.000000	0.042777	0.083439	0.001744	0.000000	0.000000	2.000000	7.000000	0.000000
20400.804616	0.101953	0.583763	0.017303	78.695702	-22.120325	41.652531	-0.090382	0.000000	-0.864194	0.000000	0.000000	0.000000	0.043646	0.067552	0.005739	0.000000	0.000000	2.000000	7.000000	0.000000
20400.807949	0.101953	0.583763	0.017303	78.695702	-22.120325	41.652531	-0.090382	0.000000	-0.864194	0.000000	0.000000	0.000000	0.043646	0.067552	0.005739	0.000000	0.000000	2.000000	7.000000	0.000000
20400.811283	0.101953	0.583763	0.017303	78.677544	-21.979837	41.800156	-0.090382	0.000000	-0.864194	0.000000	0.000000	0.000000	0.043646	0.067552	0.005739	0.000000	0.000000	2.000000	7.000000	0.000000
20400.814616	0.101953	0.583763	0.017303	78.677544	-21.979837	41.800156	-0.090382	0.000000	-0.864194	0.000000	0.000000	0.000000	0.043646	0.067552	0.005739	0.000000	0.000000	2.000000	7.000000	0.000000
20400.817949	0.102041	0.583972	0.017383	78.677544	-21.979837	41.800156	-0.090382	0.000000	-0.864194	0.000000	0.000000	0.000000	0.026355	0.062783	0.023937	0.000000	0.000000	2.000000	7.000000	0.000000
20400.821283	0.102041	0.583972	0.017383	78.657730	-21.901558	41.878799	-0.097656	0.000000	-0.865150	0.000000	0.000000	0.000000	0.026355	0.062783	0.023937	0.000000	0.000000	2.000000	7.000000	0.000000
20400.824616	0.102041	0.583972	0.017383	78.657730	-21.901558	41.878799	-0.097656	0.000000	-0.865150	0.000000	0.000000	0.000000	0.026355	0.062783	0.023937	0.000000	0.000000	2.000000	7.000000	0.000000
20400.827949	0.102041	0.583972	0.017383	78.657730	-21.901558	41.878799	-0.097656	0.000000	-0.865150	0.000000	0.000000	0.000000	0.026355	0.062783	0.023937	0.000000	0.000000	2.000000	7.000000	0.000000
20400.831283	0.102090	0.584231	0.017612	78.652733	-21.788113	41.964043	-0.102049	0.000000	-0.869140	0.000000	0.000000	0.000000	0.014775	0.077877	0.068714	0.000000	0.000000	2.000000	7.000000	0.000000
20400.834616	0.102090	0.584231	0.017612	78.652733	-21.788113	41.964043	-0.102049	0.000000	-0.869140	0.000000	0.000000	0.000000	0.014775	0.077877	0.068714	0.000000	0.000000	2.000000	7.000000	0.000000
20400.837949	0.102090	0.584231	0.017612	78.652733	-21.788113	41.964043	-0.102049	0.000000	-0.869140	0.000000	0.000000	0.000000	0.014775	0.077877	0.068714	0.000000	0.000000	2.000000	7.000000	0.000000
20400.841283	0.102090	0.584231	0.017612	78.674202	-21.543837	42.142467	-0.104511	0.000000	-0.880592	0.000000	0.000000	0.000000	0.014775	0.077877	0.068714	0.000000	0.000000	2.000000	7.000000	0.000000
20400.844616	0.102114	0.584290	0.017724	78.674202	-21.543837	42.142467	-0.104511	0.000000	-0.880592	0.000000	0.000000	0.000000	0.007203	0.017471	0.033506	0.000000	0.000000	2.000000	7.000000	0.000000
20400.847949	0.102114	0.584290	0.017724	78.674202	-21.543837	42.142467	-0.104511	0.000000	-0.880592	0.000000	0.000000	0.000000	0.007203	0.017471	0.033506	0.000000	0.000000	2.000000	7.000000	0.000000
20400.851283	0.102114	0.584290	0.017724	78.716507	-21.245338	42.398312	-0.104511	0.000000	-0.880592	0.000000	0.000000	0.000000	0.007203	0.017471	0.033506	0.000000	0.000000	2.000000	7.000000	0.000000
20400.854616	0.102114	0.584290	0.017724	78.716507	-21.245338	42.398312	-0.104511	0.000000	-0.880592	0.000000	0.000000	0.000000	0.007203	0.017471	0.033506	0.000000	0.000000	2.000000	7.000000	0.000000
20400.857949	0.102131	0.584311	0.017802	78.716507	-21.245338	42.398312	-0.104511	0.000000	-0.880592	0.000000	0.000000	0.000000	0.005094	0.006337	0.023691	0.000000	0.000000	2.000000	7.000000	0.000000
20400.861283	0.102145	0.584313	0.017865	78.751640	-21.009830	42.597973	-0.105712	0.000000	-0.886176	0.000000	0.000000	0.000000	0.004040	0.000776	0.018786	0.000000	0.000000	2.000000	7.000000	0.000000
20400.864616	0.102145	0.584313	0.017865	78.751640	-21.009830	42.597973	-0.105712	0.000000	-0.886176	0.000000	0.000000	0.000000	0.004040	0.000776	0.018786	0.000000	0.000000	2.000000	7.000000	0.000000
20400.867949	0.102145	0.584313	0.017865	78.751640	-21.009830	42.597973	-0.105712	0.000000	-0.886176	0.000000	0.000000	0.000000	0.004040	0.000776	0.018786	0.000000	0.000000	2.000000	7.000000	0.000000
20400.871283	0.102145	0.584313	0.017865	78.767021	-20.867119	42.770264	-0.107234	0.000000	-0.893256	0.000000	0.000000	0.000000	0.004040	0.000776	0.018786	0.000000	0.000000	2.000000	7.000000	0.000000
20400.874616	0.102134	0.584343	0.017926	78.767021	-20.867119	42.770264	-0.107234	0.000000	-0.893256	0.000000	0.000000	0.000000	-0.003165	0.008759	0.018203	0.000000	0.000000	2.000000	7.000000	0.000000
20400.877949	0.102134	0.584343	0.017926	78.767021	-20.867119	42.770264	-0.107234	0.000000	-0.893256	0.000000	0.000000	0.000000	-0.003165	0.008759	0.018203	0.000000	0.000000	2.000000	7.000000	0.000000
20400.881283	0.102134	0.584343	0.017926	78.767410	-20.818373	42.832245	-0.107234	0.000000	-0.893256	0.000000	0.000000	0.000000	-0.003165	0.008759	0.018203	0.000000	0.000000	2.000000	7.000000	0.000000
20400.884616	0.102134	0.584343	0.017926	78.767410	-20.818373	42.832245	-0.107234	0.000000	-0.893256	0.000000	0.000000	0.000000	-0.003165	0.008759	0.018203	0.000000	0.000000	2.000000	7.000000	0.000000
20400.887949	0.102129	0.584364	0.018010	78.767410	-20.818373	42.832245	-0.107234	0.000000	-0.893256	0.000000	0.000000	0.000000	-0.001675	0.006333	0.025142	0.000000	0.000000	2.000000	7.000000	0.000000
20400.891283	0.102129	0.584364	0.018010	78.762146	-20.809397	42.849712	-0.106707	0.000000	-0.896290	0.000000	0.000000	0.000000	-0.001675	0.006333	0.025142	0.000000	0.000000	2.000000	7.000000	0.000000
20400.894616	0.102129	0.584364	0.018010	78.762146	-20.809397	42.849712	-0.106707	0.000000	-0.896290	0.000000	0.000000	0.000000	-0.001675	0.006333	0.025142	0.000000	0.000000	2.000000	7.000000	0.000000
20400.897949	0.102129	0.584364	0.018010	78.762146	-20.809397	42.849712	-0.106707	0.000000	-0.896290	0.000000	0.000000	0.000000	-0.001675	0.006333	0.025142	0.000000	0.000000	2.000000	7.000000	0.000000
20400.901283	0.102083	0.584462	0.018236	78.756310	-20.751995	42.921665	-0.106428	0.000000	-0.900480	0.000000	0.000000	0.000000	-0.013743	0.029391	0.067892	0.000000	0.000000	2.000000	7.000000	0.000000
20400.904616	0.102083	0.584462	0.018236	78.756310	-20.751995	42.921665	-0.106428	0.000000	-0.900480	0.000000	0.000000	0.000000	-0.013743	0.029391	0.067892	0.000000	0.000000	2.000000	7.000000	0.000000
20400.907949	0.102083	0.584462	0.018236	78.756310	-20.751995	42.921665	-0.106428	0.000000	-0.900480	0.000000	0.000000	0.000000	-0.013743	0.029391	0.067892	0.000000	0.000000	2.000000	7.000000	0.000000
20400.911283	0.102083	0.584462	0.018236	78.757133	-20.626093	43.076492	-0.104137	0.000000	-0.911795	0.000000	0.000000	0.000000	-0.013743	0.029391	0.067892	0.000000	0.000000	2.000000	7.000000	0.000000
20400.914616	0.102089	0.584512	0.018375	78.757133	-20.626093	43.076492	-0.104137	0.000000	-0.911795	0.000000	0.000000	0.000000	0.001906	0.015064	0.041876	0.000000	0.000000	2.000000	7.000000	0.000000
20400.917949	0.102089	0.584512	0.018375	78.757133	-20.626093	43.076492	-0.104137	0.000000	-0.911795	0.000000	0.000000	0.000000	0.001906	0.015064	0.041876	0.000000	0.000000	2.000000	7.000000	0.000000
20400.921283	0.102089	0.584512	0.018375	78.775398	-20.416487	43.341934	-0.104137	0.000000	-0.911795	0.000000	0.000000	0.000000	0.001906	0.015064	0.041876	0.000000	0.000000	2.000000	7.000000	0.000000
20400.924616	0.102089	0.584512	0.018375	78.775398	-20.416487	43.341934	-0.104137	0.000000	-0.911795	0.000000	0.000000	0.000000	0.001906	0.015064	0.041876	0.000000	0.000000	2.000000	7.000000	0.000000
20400.927949	0.102090	0.584570	0.018492	78.775398	-20.416487	43.341934	-0.104137	0.000000	-0.911795	0.000000	0.000000	0.000000	0.000411	0.017494	0.034931	0.000000	0.000000	2.000000	7.000000	0.000000
20400.931283	0.102142	0.584620	0.018622	78.799850	-20.179138	43.638245	-0.104455	0.000000	-0.918775	0.000000	0.000000	0.000000	0.015449	0.015076	0.038958	0.000000	0.000000	2.000000	7.000000	0.000000
20400.934616	0.102142	0.584620	0.018622	78.799850	-20.179138	43.638245	-0.104455	0.000000	-0.918775	0.000000	0.000000	0.000000	0.015449	0.015076	0.038958	0.000000	0.000000	2.000000	7.000000	0.000000
20400.937949	0.102142	0.584620	0.018622	78.799850	-20.179138	43.638245	-0.104455	0.000000	-0.918775	0.000000	0.000000	0.000000	0.015449	0.015076	0.038958	0.000000	0.000000	2.000000	7.000000	0.000000
20400.941283	0.102142	0.584620	0.018622	78.820335	-19.987101	43.874508	-0.107098	0.000000	-0.931089	0.000000	0.000000	0.000000	0.015449	0.015076	0.038958	0.000000	0.000000	2.000000	7.000000	0.000000
20400.944616	0.102208	0.584660	0.018707	78.820335	-19.987101	43.874508	-0.107098	0.000000	-0.931089	0.000000	0.000000	0.000000	0.019688	0.011922	0.025660	0.000000	0.000000	2.000000	7.000000	0.000000
20400.947949	0.102208	0.584660	0.018707	78.820335	-19.987101	43.874508	-0.107098	0.000000	-0.931089	0.000000	0.000000	0.000000	0.019688	0.011922	0.025660	0.000000	0.000000	2.000000	7.000000	0.000000
20400.951283	0.102208	0.584660	0.018707	78.822449	-19.923834	43.946949	-0.107098	0.000000	-0.931089	0.000000	0.000000	0.000000	0.019688	0.011922	0.025660	0.000000	0.000000	2.000000	7.000000	0.000000
20400.954616	0.102208	0.584660	0.018707	78.822449	-19.923834	43.946949	-0.107098	0.000000	-0.931089	0.000000	0.000000	0.000000	0.019688	0.011922	0.025660	0.000000	0.000000	2.000000	7.000000	0.000000
20400.957949	0.102267	0.584734	0.018763	78.822449	-19.923834	43.946949	-0.107098	0.000000	-0.931089	0.000000	0.000000	0.000000	0.017762	0.022297	0.016672	0.000000	0.000000	2.000000	7.000000	0.000000
20400.961283	0.102297	0.584843	0.018793	78.818184	-19.916616	43.952976	-0.110380	0.000000	-0.935366	0.000000	0.000000	0.000000	0.009054	0.032684	0.009138	0.000000	0.000000	2.000000	7.000000	0.000000
20400.964616	0.102297	0.584843	0.018793	78.818184	-19.916616	43.952976	-0.110380	0.000000	-0.935366	0.000000	0.000000	0.000000	0.009054	0.032684	0.009138	0.000000	0.000000	2.000000	7.000000	0.000000
20400.967949	0.102297	0.584843	0.018793	78.818184	-19.916616	43.952976	-0.110380	0.000000	-0.935366	0.000000	0.000000	0.000000	0.009054	0.032684	0.009138	0.000000	0.000000	2.000000	7.000000	0.000000
20400.971283	0.102297	0.584843	0.018793	78.817551	-19.924393	43.944305	-0.114849	0.000000	-0.939668	0.000000	0.000000	0.000000	0.009054	0.032684	0.009138	0.000000	0.000000	2.000000	7.000000	0.000000
20400.974616	0.102326	0.584979	0.018817	78.817551	-19.924393	43.944305	-0.114849	0.000000	-0.939668	0.000000	0.000000	0.000000	0.008616	0.040664	0.007082	0.000000	0.000000	2.000000	7.000000	0.000000
20400.977949	0.102326	0.584979	0.018817	78.817551	-19.924393	43.944305	-0.114849	0.000000	-0.939668	0.000000	0.000000	0.000000	0.008616	0.040664	0.007082	0.000000	0.000000	2.000000	7.000000	0.000000
20400.981283	0.102326	0.584979	0.018817	78.817024	-19.940590	43.930687	-0.114849	0.000000	-0.939668	0.000000	0.000000	0.000000	0.008616	0.040664	0.007082	0.000000	0.000000	2.000000	7.000000	0.000000
20400.984616	0.102326	0.584979	0.018817	78.817024	-19.940590	43.930687	-0.114849	0.000000	-0.939668	0.000000	0.000000	0.000000	0.008616	0.040664	0.007082	0.000000	0.000000	2.000000	7.000000	0.000000
20400.987949	0.102332	0.585115	0.018845	78.817024	-19.940590	43.930687	-0.114849	0.000000	-0.939668	0.000000	0.000000	0.000000	0.001833	0.040670	0.008528	0.000000	0.000000	2.000000	7.000000	0.000000
20400.991283	0.102332	0.585115	0.018845	78.820015	-19.959352	43.916004	-0.116285	0.000000	-0.940848	0.000000	0.000000	0.000000	0.001833	0.040670	0.008528	0.000000	0.000000	2.000000	7.000000	0.000000
20400.994616	0.102332	0.585115	0.018845	78.820015	-19.959352	43.916004	-0.116285	0.000000	-0.940848	0.000000	0.000000	0.000000	0.001833	0.040670	0.008528	0.000000	0.000000	2.000000	7.000000	0.000000
20400.997949	0.102332	0.585115	0.018845	78.820015	-19.959352	43.916004	-0.116285	0.000000	-0.940848	0.000000	0.000000	0.000000	0.001833	0.040670	0.008528	0.000000	0.000000	2.000000	7.000000	0.000000
20401.001283	0.102346	0.585431	0.018912	78.831261	-19.976295	43.910595	-0.116590	0.000000	-0.942269	0.000000	0.000000	0.000000	0.004266	0.094947	0.019850	0.000000	0.000000	2.000000	7.000000	0.000000
20401.004616	0.102346	0.585431	0.018912	78.831261	-19.976295	43.910595	-0.116590	0.000000	-0.942269	0.000000	0.000000	0.000000	0.004266	0.094947	0.019850	0.000000	0.000000	2.000000	7.000000	0.000000
20401.007949	0.102346	0.585431	0.018912	78.831261	-19.976295	43.910595	-0.116590	0.000000	-0.942269	0.000000	0.000000	0.000000	0.004266	0.094947	0.019850	0.000000	0.000000	2.000000	7.000000	0.000000
20401.011283	0.102346	0.585431	0.018912	78.853355	-20.019169	43.883404	-0.117302	0.000000	-0.945578	0.000000	0.000000	0.000000	0.004266	0.094947	0.019850	0.000000	0.000000	2.000000	7.000000	0.000000
20401.014616	0.102361	0.585577	0.018979	78.853355	-20.019169	43.883404	-0.117302	0.000000	-0.945578	0.000000	0.000000	0.000000	0.004367	0.043888	0.020313	0.000000	0.000000	2.000000	7.000000	0.000000
20401.017949	0.102361	0.585577	0.018979	78.853355	-20.019169	43.883404	-0.117302	0.000000	-0.945578	0.000000	0.000000	0.000000	0.004367	0.043888	0.020313	0.000000	0.000000	2.000000	7.000000	0.000000
20401.021283	0.102361	0.585577	0.018979	78.881638	-20.134178	43.773735	-0.117302	0.000000	-0.945578	0.000000	0.000000	0.000000	0.004367	0.043888	0.020313	0.000000	0.000000	2.000000	7.000000	0.000000
20401.024616	0.102361	0.585577	0.018979	78.881638	-20.134178	43.773735	-0.117302	0.000000	-0.945578	0.000000	0.000000	0.000000	0.004367	0.043888	0.020313	0.000000	0.000000	2.000000	7.000000	0.000000
20401.027949	0.102399	0.585697	0.019049	78.881638	-20.134178	43.773735	-0.117302	0.000000	-0.945578	0.000000	0.000000	0.000000	0.011587	0.035914	0.020899	0.000000	0.000000	2.000000	7.000000	0.000000
20401.031283	0.102436	0.585843	0.019112	78.914268	-20.285362	43.624672	-0.118030	0.000000	-0.948963	0.000000	0.000000	0.000000	0.011144	0.043917	0.018826	0.000000	0.000000	2.000000	7.000000	0.000000
20401.034616	0.102436	0.585843	0.019112	78.914268	-20.285362	43.624672	-0.118030	0.000000	-0.948963	0.000000	0.000000	0.000000	0.011144	0.043917	0.018826	0.000000	0.000000	2.000000	7.000000	0.000000
20401.037949	0.102436	0.585843	0.019112	78.914268	-20.285362	43.624672	-0.118030	0.000000	-0.948963	0.000000	0.000000	0.000000	0.011144	0.043917	0.018826	0.000000	0.000000	2.000000	7.000000	0.000000
20401.041283	0.102436	0.585843	0.019112	78.947769	-20.459440	43.454594	-0.121818	0.000000	-0.955584	0.000000	0.000000	0.000000	0.011144	0.043917	0.018826	0.000000	0.000000	2.000000	7.000000	0.000000
20401.044616	0.102459	0.586000	0.019219	78.947769	-20.459440	43.454594	-0.121818	0.000000	-0.955584	0.000000	0.000000	0.000000	0.006901	0.047113	0.032088	0.000000	0.000000	2.000000	7.000000	0.000000
20401.047949	0.102459	0.586000	0.019219	78.947769	-20.459440	43.454594	-0.121818	0.000000	-0.955584	0.000000	0.000000	0.000000	0.006901	0.047113	0.032088	0.000000	0.000000	2.000000	7.000000	0.000000
20401.051283	0.102459	0.586000	0.019219	78.989250	-20.662268	43.260769	-0.121818	0.000000	-0.955584	0.000000	0.000000	0.000000	0.006901	0.047113	0.032088	0.000000	0.000000	2.000000	7.000000	0.000000
20401.054616	0.102459	0.586000	0.019219	78.989250	-20.662268	43.260769	-0.121818	0.000000	-0.955584	0.000000	0.000000	0.000000	0.006901	0.047113	0.032088	0.000000	0.000000	2.000000	7.000000	0.000000
20401.057949	0.102455	0.586166	0.019307	78.989250	-20.662268	43.260769	-0.121818	0.000000	-0.955584	0.000000	0.000000	0.000000	-0.001382	0.049525	0.026587	0.000000	0.000000	2.000000	7.000000	0.000000
20401.061283	0.102455	0.586166	0.019307	79.024414	-20.844896	43.089764	-0.122968	0.000000	-0.960932	0.000000	0.000000	0.000000	-0.001382	0.049525	0.026587	0.000000	0.000000	2.000000	7.000000	0.000000
20401.064616	0.102455	0.586166	0.019307	79.024414	-20.844896	43.089764	-0.122968	0.000000	-0.960932	0.000000	0.000000	0.000000	-0.001382	0.049525	0.026587	0.000000	0.000000	2.000000	7.000000	0.000000
20401.067949	0.102455	0.586166	0.019307	79.024414	-20.844896	43.089764	-0.122968	0.000000	-0.960932	0.000000	0.000000	0.000000	-0.001382	0.049525	0.026587	0.000000	0.000000	2.000000	7.000000	0.000000
20401.071283	0.102397	0.586549	0.019480	79.041725	-20.950420	42.994396	-0.122738	0.000000	-0.965363	0.000000	0.000000	0.000000	-0.017251	0.115076	0.051887	0.000000	0.000000	2.000000	7.000000	0.000000
20401.074616	0.102397	0.586549	0.019480	79.041725	-20.950420	42.994396	-0.122738	0.000000	-0.965363	0.000000	0.000000	0.000000	-0.017251	0.115076	0.051887	0.000000	0.000000	2.000000	7.000000	0.000000
20401.077949	0.102397	0.586549	0.019480	79.041725	-20.950420	42.994396	-0.122738	0.000000	-0.965363	0.000000	0.000000	0.000000	-0.017251	0.115076	0.051887	0.000000	0.000000	2.000000	7.000000	0.000000
20401.081283	0.102419	0.586733	0.019580	79.043121	-20.960625	42.990883	-0.119863	0.000000	-0.974011	0.000000	0.000000	0.000000	0.006429	0.055179	0.029932	0.000000	0.000000	2.000000	7.000000	0.000000
20401.084616	0.102419	0.586733	0.019580	79.043121	-20.960625	42.990883	-0.119863	0.000000	-0.974011	0.000000	0.000000	0.000000	0.006429	0.055179	0.029932	0.000000	0.000000	2.000000	7.000000	0.000000
20401.087949	0.102419	0.586733	0.019580	79.043121	-20.960625	42.990883	-0.119863	0.000000	-0.974011	0.000000	0.000000	0.000000	0.006429	0.055179	0.029932	0.000000	0.000000	2.000000	7.000000	0.000000
20401.091283	0.102419	0.586733	0.019580	79.039528	-20.872807	43.093113	-0.120934	0.000000	-0.979000	0.000000	0.000000	0.000000	0.006429	0.055179	0.029932	0.000000	0.000000	2.000000	7.000000	0.000000
20401.094616	0.102459	0.586898	0.019659	79.039528	-20.872807	43.093113	-0.120934	0.000000	-0.979000	0.000000	0.000000	0.000000	0.012173	0.049600	0.023584	0.000000	0.000000	2.000000	7.000000	0.000000
20401.097949	0.102459	0.586898	0.019659	79.039528	-20.872807	43.093113	-0.120934	0.000000	-0.979000	0.000000	0.000000	0.000000	0.012173	0.049600	0.023584	0.000000	0.000000	2.000000	7.000000	0.000000
20401.101283	0.102459	0.586898	0.019659	79.033264	-20.748030	43.232182	-0.120934	0.000000	-0.979000	0.000000	0.000000	0.000000	0.012173	0.049600	0.023584	0.000000	0.000000	2.000000	7.000000	0.000000
20401.104616	0.102459	0.586898	0.019659	79.033264	-20.748030	43.232182	-0.120934	0.000000	-0.979000	0.000000	0.000000	0.000000	0.012173	0.049600	0.023584	0.000000	0.000000	2.000000	7.000000	0.000000
20401.107949	0.102524	0.587037	0.019739	79.033264	-20.748030	43.232182	-0.120934	0.000000	-0.979000	0.000000	0.000000	0.000000	0.019407	0.041599	0.024184	0.000000	0.000000	2.000000	7.000000	0.000000
20401.111283	0.102524	0.587037	0.019739	79.028496	-20.677458	43.308781	-0.122963	0.000000	-0.982930	0.000000	0.000000	0.000000	0.019407	0.041599	0.024184	0.000000	0.000000	2.000000	7.000000	0.000000
20401.114616	0.102524	0.587037	0.019739	79.028496	-20.677458	43.308781	-0.122963	0.000000	-0.982930	0.000000	0.000000	0.000000	0.019407	0.041599	0.024184	0.000000	0.000000	2.000000	7.000000	0.000000
20401.117949	0.102524	0.587037	0.019739	79.028496	-20.677458	43.308781	-0.122963	0.000000	-0.982930	0.000000	0.000000	0.000000	0.019407	0.041599	0.024184	0.000000	0.000000	2.000000	7.000000	0.000000
20401.121283	0.102649	0.587224	0.019882	79.034042	-20.706785	43.275948	-0.126197	0.000000	-0.986961	0.000000	0.000000	0.000000	0.037627	0.056074	0.042766	0.000000	0.000000	2.000000	7.000000	0.000000
20401.124616	0.102649	0.587224	0.019882	79.034042	-20.706785	43.275948	-0.126197	0.000000	-0.986961	0.000000	0.000000	0.000000	0.037627	0.056074	0.042766	0.000000	0.000000	2.000000	7.000000	0.000000
20401.127949	0.102649	0.587224	0.019882	79.034042	-20.706785	43.275948	-0.126197	0.000000	-0.986961	0.000000	0.000000	0.000000	0.037627	0.056074	0.042766	0.000000	0.000000	2.000000	7.000000	0.000000
20401.131283	0.102649	0.587224	0.019882	79.046738	-20.772665	43.212559	-0.132468	0.000000	-0.994089	0.000000	0.000000	0.000000	0.037627	0.056074	0.042766	0.000000	0.000000	2.000000	7.000000	0.000000
20401.134616	0.102660	0.587280	0.019930	79.046738	-20.772665	43.212559	-0.132468	0.000000	-0.994089	0.000000	0.000000	0.000000	0.003136	0.016825	0.014577	0.000000	0.000000	2.000000	7.000000	0.000000
20401.137949	0.102660	0.587280	0.019930	79.046738	-20.772665	43.212559	-0.132468	0.000000	-0.994089	0.000000	0.000000	0.000000	0.003136	0.016825	0.014577	0.000000	0.000000	2.000000	7.000000	0.000000
20401.141283	0.102660	0.587280	0.019930	79.063805	-20.839823	43.146400	-0.132468	0.000000	-0.994089	0.000000	0.000000	0.000000	0.003136	0.016825	0.014577	0.000000	0.000000	2.000000	7.000000	0.000000
20401.144616	0.102660	0.587280	0.019930	79.063805	-20.839823	43.146400	-0.132468	0.000000	-0.994089	0.000000	0.000000	0.000000	0.003136	0.016825	0.014577	0.000000	0.000000	2.000000	7.000000	0.000000
20401.147949	0.102693	0.587336	0.019974	79.063805	-20.839823	43.146400	-0.132468	0.000000	-0.994089	0.000000	0.000000	0.000000	0.009931	0.016826	0.013112	0.000000	0.000000	2.000000	7.000000	0.000000
20401.151283	0.102693	0.587336	0.019974	79.075531	-20.886444	43.103043	-0.132991	0.000000	-0.996518	0.000000	0.000000	0.000000	0.009931	0.016826	0.013112	0.000000	0.000000	2.000000	7.000000	0.000000
20401.154616	0.102693	0.587336	0.019974	79.075531	-20.886444	43.103043	-0.132991	0.000000	-0.996518	0.000000	0.000000	0.000000	0.009931	0.016826	0.013112	0.000000	0.000000	2.000000	7.000000	0.000000
20401.157949	0.102693	0.587336	0.019974	79.075531	-20.886444	43.103043	-0.132991	0.000000	-0.996518	0.000000	0.000000	0.000000	0.009931	0.016826	0.013112	0.000000	0.000000	2.000000	7.000000	0.000000
20401.161283	0.102726	0.587392	0.020018	79.079514	-20.848394	43.151726	-0.134646	0.000000	-0.998703	0.000000	0.000000	0.000000	0.009933	0.016827	0.013109	0.000000	0.000000	2.000000	7.000000	0.000000
20401.164616	0.102726	0.587392	0.020018	79.079514	-20.848394	43.151726	-0.134646	0.000000	-0.998703	0.000000	0.000000	0.000000	0.009933	0.016827	0.013109	0.000000	0.000000	2.000000	7.000000	0.000000
20401.167949	0.102726	0.587392	0.020018	79.079514	-20.848394	43.151726	-0.134646	0.000000	-0.998703	0.000000	0.000000	0.000000	0.009933	0.016827	0.013109	0.000000	0.000000	2.000000	7.000000	0.000000
20401.171283	0.102726	0.587392	0.020018	79.088211	-20.762018	43.252926	-0.136302	0.000000	-1.000888	0.000000	0.000000	0.000000	0.009933	0.016827	0.013109	0.000000	0.000000	2.000000	7.000000	0.000000
20401.174616	0.102752	0.587411	0.020029	79.088211	-20.762018	43.252926	-0.136302	0.000000	-1.000888	0.000000	0.000000	0.000000	0.007842	0.005604	0.003393	0.000000	0.000000	2.000000	7.000000	0.000000
20401.177949	0.102752	0.587411	0.020029	79.088211	-20.762018	43.252926	-0.136302	0.000000	-1.000888	0.000000	0.000000	0.000000	0.007842	0.005604	0.003393	0.000000	0.000000	2.000000	7.000000	0.000000
20401.181283	0.102752	0.587411	0.020029	79.107964	-20.629997	43.414700	-0.136302	0.000000	-1.000888	0.000000	0.000000	0.000000	0.007842	0.005604	0.003393	0.000000	0.000000	2.000000	7.000000	0.000000
20401.184616	0.102752	0.587411	0.020029	79.107964	-20.629997	43.414700	-0.136302	0.000000	-1.000888	0.000000	0.000000	0.000000	0.007842	0.005604	0.003393	0.000000	0.000000	2.000000	7.000000	0.000000
20401.187949	0.102802	0.587403	0.020042	79.107964	-20.629997	43.414700	-0.136302	0.000000	-1.000888	0.000000	0.000000	0.000000	0.015089	-0.002374	0.004015	0.000000	0.000000	2.000000	7.000000	0.000000
20401.191283	0.102802	0.587403	0.020042	79.126884	-20.476519	43.601418	-0.137609	0.000000	-1.001454	0.000000	0.000000	0.000000	0.015089	-0.002374	0.004015	0.000000	0.000000	2.000000	7.000000	0.000000
20401.194616	0.102802	0.587403	0.020042	79.126884	-20.476519	43.601418	-0.137609	0.000000	-1.001454	0.000000	0.000000	0.000000	0.015089	-0.002374	0.004015	0.000000	0.000000	2.000000	7.000000	0.000000
20401.197949	0.102802	0.587403	0.020042	79.126884	-20.476519	43.601418	-0.137609	0.000000	-1.001454	0.000000	0.000000	0.000000	0.015089	-0.002374	0.004015	0.000000	0.000000	2.000000	7.000000	0.000000
20401.201283	0.102926	0.587459	0.020067	79.128922	-20.431932	43.641113	-0.140124	0.000000	-1.002123	0.000000	0.000000	0.000000	0.037121	0.016832	0.007243	0.000000	0.000000	2.000000	7.000000	0.000000
20401.204616	0.102926	0.587459	0.020067	79.128922	-20.431932	43.641113	-0.140124	0.000000	-1.002123	0.000000	0.000000	0.000000	0.037121	0.016832	0.007243	0.000000	0.000000	2.000000	7.000000	0.000000
20401.207949	0.102926	0.587459	0.020067	79.128922	-20.431932	43.641113	-0.140124	0.000000	-1.002123	0.000000	0.000000	0.000000	0.037121	0.016832	0.007243	0.000000	0.000000	2.000000	7.000000	0.000000
20401.211283	0.102926	0.587459	0.020067	79.123657	-20.408955	43.658985	-0.146310	0.000000	-1.003330	0.000000	0.000000	0.000000	0.037121	0.016832	0.007243	0.000000	0.000000	2.000000	7.000000	0.000000
20401.214616	0.102952	0.587478	0.020078	79.123657	-20.408955	43.658985	-0.146310	0.000000	-1.003330	0.000000	0.000000	0.000000	0.007843	0.005609	0.003389	0.000000	0.000000	2.000000	7.000000	0.000000
20401.217949	0.102952	0.587478	0.020078	79.123657	-20.408955	43.658985	-0.146310	0.000000	-1.003330	0.000000	0.000000	0.000000	0.007843	0.005609	0.003389	0.000000	0.000000	2.000000	7.000000	0.000000
20401.221283	0.102952	0.587478	0.020078	79.118378	-20.391411	43.676849	-0.146310	0.000000	-1.003330	0.000000	0.000000	0.000000	0.007843	0.005609	0.003389	0.000000	0.000000	2.000000	7.000000	0.000000
20401.224616	0.102952	0.587478	0.020078	79.118378	-20.391411	43.676849	-0.146310	0.000000	-1.003330	0.000000	0.000000	0.000000	0.007843	0.005609	0.003389	0.000000	0.000000	2.000000	7.000000	0.000000
20401.227949	0.102959	0.587515	0.020110	79.118378	-20.391411	43.676849	-0.146310	0.000000	-1.003330	0.000000	0.000000	0.000000	0.002095	0.011218	0.009709	0.000000	0.000000	2.000000	7.000000	0.000000
20401.231283	0.102959	0.587515	0.020110	79.113091	-20.373882	43.694660	-0.147618	0.000000	-1.003895	0.000000	0.000000	0.000000	0.002095	0.011218	0.009709	0.000000	0.000000	2.000000	7.000000	0.000000
20401.234616	0.102959	0.587515	0.020110	79.113091	-20.373882	43.694660	-0.147618	0.000000	-1.003895	0.000000	0.000000	0.000000	0.002095	0.011218	0.009709	0.000000	0.000000	2.000000	7.000000	0.000000
20401.237949	0.102959	0.587515	0.020110	79.113091	-20.373882	43.694660	-0.147618	0.000000	-1.003895	0.000000	0.000000	0.000000	0.002095	0.011218	0.009709	0.000000	0.000000	2.000000	7.000000	0.000000
20401.241283	0.102973	0.587590	0.020175	79.107857	-20.356382	43.704556	-0.147967	0.000000	-1.005513	0.000000	0.000000	0.000000	0.004186	0.022455	0.019414	0.000000	0.000000	2.000000	7.000000	0.000000
20401.244616	0.102973	0.587590	0.020175	79.107857	-20.356382	43.704556	-0.147967	0.000000	-1.005513	0.000000	0.000000	0.000000	0.004186	0.022455	0.019414	0.000000	0.000000	2.000000	7.000000	0.000000
20401.247949	0.102973	0.587590	0.020175	79.107857	-20.356382	43.704556	-0.147967	0.000000	-1.005513	0.000000	0.000000	0.000000	0.004186	0.022455	0.019414	0.000000	0.000000	2.000000	7.000000	0.000000
20401.251283	0.102973	0.587590	0.020175	79.105141	-20.347635	43.713413	-0.148664	0.000000	-1.008749	0.000000	0.000000	0.000000	0.004186	0.022455	0.019414	0.000000	0.000000	2.000000	7.000000	0.000000
20401.254616	0.103004	0.587601	0.020209	79.105141	-20.347635	43.713413	-0.148664	0.000000	-1.008749	0.000000	0.000000	0.000000	0.009343	0.003219	0.010328	0.000000	0.000000	2.000000	7.000000	0.000000
20401.257949	0.103004	0.587601	0.020209	79.105141	-20.347635	43.713413	-0.148664	0.000000	-1.008749	0.000000	0.000000	0.000000	0.009343	0.003219	0.010328	0.000000	0.000000	2.000000	7.000000	0.000000
20401.261283	0.103004	0.587601	0.020209	79.102539	-20.336161	43.722340	-0.148664	0.000000	-1.008749	0.000000	0.000000	0.000000	0.009343	0.003219	0.010328	0.000000	0.000000	2.000000	7.000000	0.000000
20401.264616	0.103004	0.587601	0.020209	79.102539	-20.336161	43.722340	-0.148664	0.000000	-1.008749	0.000000	0.000000	0.000000	0.009343	0.003219	0.010328	0.000000	0.000000	2.000000	7.000000	0.000000
20401.267949	0.103011	0.587638	0.020242	79.102539	-20.336161	43.722340	-0.148664	0.000000	-1.008749	0.000000	0.000000	0.000000	0.002094	0.011225	0.009704	0.000000	0.000000	2.000000	7.000000	0.000000
20401.271283	0.103011	0.587638	0.020242	79.097244	-20.313265	43.740120	-0.150222	0.000000	-1.010470	0.000000	0.000000	0.000000	0.002094	0.011225	0.009704	0.000000	0.000000	2.000000	7.000000	0.000000
20401.274616	0.103011	0.587638	0.020242	79.097244	-20.313265	43.740120	-0.150222	0.000000	-1.010470	0.000000	0.000000	0.000000	0.002094	0.011225	0.009704	0.000000	0.000000	2.000000	7.000000	0.000000
20401.277949	0.103011	0.587638	0.020242	79.097244	-20.313265	43.740120	-0.150222	0.000000	-1.010470	0.000000	0.000000	0.000000	0.002094	0.011225	0.009704	0.000000	0.000000	2.000000	7.000000	0.000000
20401.281283	0.103118	0.587686	0.020294	79.091995	-20.290386	43.757896	-0.150571	0.000000	-1.012087	0.000000	0.000000	0.000000	0.031837	0.014442	0.015625	0.000000	0.000000	2.000000	7.000000	0.000000
20401.284616	0.103118	0.587686	0.020294	79.091995	-20.290386	43.757896	-0.150571	0.000000	-1.012087	0.000000	0.000000	0.000000	0.031837	0.014442	0.015625	0.000000	0.000000	2.000000	7.000000	0.000000
20401.287949	0.103118	0.587686	0.020294	79.091995	-20.290386	43.757896	-0.150571	0.000000	-1.012087	0.000000	0.000000	0.000000	0.031837	0.014442	0.015625	0.000000	0.000000	2.000000	7.000000	0.000000
20401.291283	0.103118	0.587686	0.020294	79.089340	-20.278929	43.758804	-0.155877	0.000000	-1.014691	0.000000	0.000000	0.000000	0.031837	0.014442	0.015625	0.000000	0.000000	2.000000	7.000000	0.000000
20401.294616	0.103149	0.587697	0.020328	79.089340	-20.278929	43.758804	-0.155877	0.000000	-1.014691	0.000000	0.000000	0.000000	0.009347	0.003217	0.010323	0.000000	0.000000	2.000000	7.000000	0.000000
20401.297949	0.103149	0.587697	0.020328	79.089340	-20.278929	43.758804	-0.155877	0.000000	-1.014691	0.000000	0.000000	0.000000	0.009347	0.003217	0.010323	0.000000	0.000000	2.000000	7.000000	0.000000
20401.301283	0.103149	0.587697	0.020328	79.086693	-20.270231	43.759686	-0.155877	0.000000	-1.014691	0.000000	0.000000	0.000000	0.009347	0.003217	0.010323	0.000000	0.000000	2.000000	7.000000	0.000000
20401.304616	0.103149	0.587697	0.020328	79.086693	-20.270231	43.759686	-0.155877	0.000000	-1.014691	0.000000	0.000000	0.000000	0.009347	0.003217	0.010323	0.000000	0.000000	2.000000	7.000000	0.000000
20401.307949	0.103152	0.587716	0.020344	79.086693	-20.270231	43.759686	-0.155877	0.000000	-1.014691	0.000000	0.000000	0.000000	0.001048	0.005619	0.004850	0.000000	0.000000	2.000000	7.000000	0.000000
20401.311283	0.103152	0.587716	0.020344	79.084045	-20.261509	43.744629	-0.157435	0.000000	-1.016412	0.000000	0.000000	0.000000	0.001048	0.005619	0.004850	0.000000	0.000000	2.000000	7.000000	0.000000
20401.314616	0.103152	0.587716	0.020344	79.084045	-20.261509	43.744629	-0.157435	0.000000	-1.016412	0.000000	0.000000	0.000000	0.001048	0.005619	0.004850	0.000000	0.000000	2.000000	7.000000	0.000000
20401.317949	0.103152	0.587716	0.020344	79.084045	-20.261509	43.744629	-0.157435	0.000000	-1.016412	0.000000	0.000000	0.000000	0.001048	0.005619	0.004850	0.000000	0.000000	2.000000	7.000000	0.000000
20401.321283	0.103183	0.587727	0.020379	79.084961	-20.252720	43.720451	-0.157610	0.000000	-1.017220	0.000000	0.000000	0.000000	0.009347	0.003227	0.010322	0.000000	0.000000	2.000000	7.000000	0.000000
20401.324616	0.103183	0.587727	0.020379	79.084961	-20.252720	43.720451	-0.157610	0.000000	-1.017220	0.000000	0.000000	0.000000	0.009347	0.003227	0.010322	0.000000	0.000000	2.000000	7.000000	0.000000
20401.327949	0.103183	0.587727	0.020379	79.084961	-20.252720	43.720451	-0.157610	0.000000	-1.017220	0.000000	0.000000	0.000000	0.009347	0.003227	0.010322	0.000000	0.000000	2.000000	7.000000	0.000000
20401.331283	0.103183	0.587727	0.020379	79.084991	-20.247286	43.688541	-0.159168	0.000000	-1.018941	0.000000	0.000000	0.000000	0.009347	0.003227	0.010322	0.000000	0.000000	2.000000	7.000000	0.000000
20401.334616	0.103234	0.587719	0.020392	79.084991	-20.247286	43.688541	-0.159168	0.000000	-1.018941	0.000000	0.000000	0.000000	0.015101	-0.002390	0.004001	0.000000	0.000000	2.000000	7.000000	0.000000
20401.337949	0.103234	0.587719	0.020392	79.084991	-20.247286	43.688541	-0.159168	0.000000	-1.018941	0.000000	0.000000	0.000000	0.015101	-0.002390	0.004001	0.000000	0.000000	2.000000	7.000000	0.000000
20401.341283	0.103234	0.587719	0.020392	79.084991	-20.239132	43.680576	-0.159168	0.000000	-1.018941	0.000000	0.000000	0.000000	0.015101	-0.002390	0.004001	0.000000	0.000000	2.000000	7.000000	0.000000
20401.344616	0.103234	0.587719	0.020392	79.084991	-20.239132	43.680576	-0.159168	0.000000	-1.018941	0.000000	0.000000	0.000000	0.015101	-0.002390	0.004001	0.000000	0.000000	2.000000	7.000000	0.000000
20401.347949	0.103302	0.587719	0.020377	79.084991	-20.239132	43.680576	-0.159168	0.000000	-1.018941	0.000000	0.000000	0.000000	0.020405	0.000006	-0.004412	0.000000	0.000000	2.000000	7.000000	0.000000
20401.351283	0.103302	0.587719	0.020377	79.084991	-20.230968	43.672592	-0.161684	0.000000	-1.019608	0.000000	0.000000	0.000000	0.020405	0.000006	-0.004412	0.000000	0.000000	2.000000	7.000000	0.000000
20401.354616	0.103302	0.587719	0.020377	79.084991	-20.230968	43.672592	-0.161684	0.000000	-1.019608	0.000000	0.000000	0.000000	0.020405	0.000006	-0.004412	0.000000	0.000000	2.000000	7.000000	0.000000
20401.357949	0.103302	0.587719	0.020377	79.084991	-20.230968	43.672592	-0.161684	0.000000	-1.019608	0.000000	0.000000	0.000000	0.020405	0.000006	-0.004412	0.000000	0.000000	2.000000	7.000000	0.000000
20401.361283	0.103446	0.587729	0.020387	79.082329	-20.214106	43.681450	-0.165085	0.000000	-1.018872	0.000000	0.000000	0.000000	0.043360	0.003229	0.002956	0.000000	0.000000	2.000000	7.000000	0.000000
20401.364616	0.103446	0.587729	0.020387	79.082329	-20.214106	43.681450	-0.165085	0.000000	-1.018872	0.000000	0.000000	0.000000	0.043360	0.003229	0.002956	0.000000	0.000000	2.000000	7.000000	0.000000
20401.367949	0.103446	0.587729	0.020387	79.082329	-20.214106	43.681450	-0.165085	0.000000	-1.018872	0.000000	0.000000	0.000000	0.043360	0.003229	0.002956	0.000000	0.000000	2.000000	7.000000	0.000000
20401.371283	0.103446	0.587729	0.020387	79.079689	-20.202663	43.682350	-0.172312	0.000000	-1.019365	0.000000	0.000000	0.000000	0.043360	0.003229	0.002956	0.000000	0.000000	2.000000	7.000000	0.000000
20401.374616	0.103472	0.587748	0.020399	79.079689	-20.202663	43.682350	-0.172312	0.000000	-1.019365	0.000000	0.000000	0.000000	0.007850	0.005614	0.003375	0.000000	0.000000	2.000000	7.000000	0.000000
20401.377949	0.103472	0.587748	0.020399	79.079689	-20.202663	43.682350	-0.172312	0.000000	-1.019365	0.000000	0.000000	0.000000	0.007850	0.005614	0.003375	0.000000	0.000000	2.000000	7.000000	0.000000
20401.381283	0.103472	0.587748	0.020399	79.077065	-20.193989	43.659271	-0.172312	0.000000	-1.019365	0.000000	0.000000	0.000000	0.007850	0.005614	0.003375	0.000000	0.000000	2.000000	7.000000	0.000000
20401.384616	0.103472	0.587748	0.020399	79.077065	-20.193989	43.659271	-0.172312	0.000000	-1.019365	0.000000	0.000000	0.000000	0.007850	0.005614	0.003375	0.000000	0.000000	2.000000	7.000000	0.000000
20401.387949	0.103471	0.587775	0.020392	79.077065	-20.193989	43.659271	-0.172312	0.000000	-1.019365	0.000000	0.000000	0.000000	-0.000453	0.008001	-0.002091	0.000000	0.000000	2.000000	7.000000	0.000000
20401.391283	0.103471	0.587775	0.020392	79.071762	-20.176615	43.605175	-0.173620	0.000000	-1.019928	0.000000	0.000000	0.000000	-0.000453	0.008001	-0.002091	0.000000	0.000000	2.000000	7.000000	0.000000
20401.394616	0.103471	0.587775	0.020392	79.071762	-20.176615	43.605175	-0.173620	0.000000	-1.019928	0.000000	0.000000	0.000000	-0.000453	0.008001	-0.002091	0.000000	0.000000	2.000000	7.000000	0.000000
20401.397949	0.103471	0.587775	0.020392	79.071762	-20.176615	43.605175	-0.173620	0.000000	-1.019928	0.000000	0.000000	0.000000	-0.000453	0.008001	-0.002091	0.000000	0.000000	2.000000	7.000000	0.000000
20401.401283	0.103485	0.587850	0.020456	79.067390	-20.153191	43.550823	-0.173545	0.000000	-1.019579	0.000000	0.000000	0.000000	0.004203	0.022475	0.019391	0.000000	0.000000	2.000000	7.000000	0.000000
20401.404616	0.103485	0.587850	0.020456	79.067390	-20.153191	43.550823	-0.173545	0.000000	-1.019579	0.000000	0.000000	0.000000	0.004203	0.022475	0.019391	0.000000	0.000000	2.000000	7.000000	0.000000
20401.407949	0.103485	0.587850	0.020456	79.067390	-20.153191	43.550823	-0.173545	0.000000	-1.019579	0.000000	0.000000	0.000000	0.004203	0.022475	0.019391	0.000000	0.000000	2.000000	7.000000	0.000000
20401.411283	0.103485	0.587850	0.020456	79.062111	-20.130386	43.544544	-0.174245	0.000000	-1.022811	0.000000	0.000000	0.000000	0.004203	0.022475	0.019391	0.000000	0.000000	2.000000	7.000000	0.000000
20401.414616	0.103542	0.587879	0.020502	79.062111	-20.130386	43.544544	-0.174245	0.000000	-1.022811	0.000000	0.000000	0.000000	0.017210	0.008842	0.013685	0.000000	0.000000	2.000000	7.000000	0.000000
20401.417949	0.103542	0.587879	0.020502	79.062111	-20.130386	43.544544	-0.174245	0.000000	-1.022811	0.000000	0.000000	0.000000	0.017210	0.008842	0.013685	0.000000	0.000000	2.000000	7.000000	0.000000
20401.421283	0.103542	0.587879	0.020502	79.054192	-20.098959	43.571041	-0.174245	0.000000	-1.022811	0.000000	0.000000	0.000000	0.017210	0.008842	0.013685	0.000000	0.000000	2.000000	7.000000	0.000000
20401.424616	0.103542	0.587879	0.020502	79.054192	-20.098959	43.571041	-0.174245	0.000000	-1.022811	0.000000	0.000000	0.000000	0.017210	0.008842	0.013685	0.000000	0.000000	2.000000	7.000000	0.000000
20401.427949	0.103598	0.587935	0.020540	79.054192	-20.098959	43.571041	-0.174245	0.000000	-1.022811	0.000000	0.000000	0.000000	0.016756	0.016872	0.011588	0.000000	0.000000	2.000000	7.000000	0.000000
20401.431283	0.103636	0.587983	0.020607	79.046249	-20.070303	43.597458	-0.177113	0.000000	-1.025092	0.000000	0.000000	0.000000	0.011461	0.014439	0.019998	0.000000	0.000000	2.000000	7.000000	0.000000
20401.434616	0.103636	0.587983	0.020607	79.046249	-20.070303	43.597458	-0.177113	0.000000	-1.025092	0.000000	0.000000	0.000000	0.011461	0.014439	0.019998	0.000000	0.000000	2.000000	7.000000	0.000000
20401.437949	0.103636	0.587983	0.020607	79.046249	-20.070303	43.597458	-0.177113	0.000000	-1.025092	0.000000	0.000000	0.000000	0.011461	0.014439	0.019998	0.000000	0.000000	2.000000	7.000000	0.000000
20401.441283	0.103636	0.587983	0.020607	79.038307	-20.044373	43.623867	-0.181817	0.000000	-1.030356	0.000000	0.000000	0.000000	0.011461	0.014439	0.019998	0.000000	0.000000	2.000000	7.000000	0.000000
20401.444616	0.103652	0.588032	0.020679	79.038307	-20.044373	43.623867	-0.181817	0.000000	-1.030356	0.000000	0.000000	0.000000	0.004655	0.014456	0.021471	0.000000	0.000000	2.000000	7.000000	0.000000
20401.447949	0.103652	0.588032	0.020679	79.038307	-20.044373	43.623867	-0.181817	0.000000	-1.030356	0.000000	0.000000	0.000000	0.004655	0.014456	0.021471	0.000000	0.000000	2.000000	7.000000	0.000000
20401.451283	0.103652	0.588032	0.020679	79.033028	-20.027122	43.617496	-0.181817	0.000000	-1.030356	0.000000	0.000000	0.000000	0.004655	0.014456	0.021471	0.000000	0.000000	2.000000	7.000000	0.000000
20401.454616	0.103652	0.588032	0.020679	79.033028	-20.027122	43.617496	-0.181817	0.000000	-1.030356	0.000000	0.000000	0.000000	0.004655	0.014456	0.021471	0.000000	0.000000	2.000000	7.000000	0.000000
20401.457949	0.103664	0.588061	0.020734	79.033028	-20.027122	43.617496	-0.181817	0.000000	-1.030356	0.000000	0.000000	0.000000	0.003606	0.008871	0.016626	0.000000	0.000000	2.000000	7.000000	0.000000
20401.461283	0.103664	0.588061	0.020734	79.030357	-20.021214	43.546505	-0.182593	0.000000	-1.033935	0.000000	0.000000	0.000000	0.003606	0.008871	0.016626	0.000000	0.000000	2.000000	7.000000	0.000000
20401.464616	0.103664	0.588061	0.020734	79.030357	-20.021214	43.546505	-0.182593	0.000000	-1.033935	0.000000	0.000000	0.000000	0.003606	0.008871	0.016626	0.000000	0.000000	2.000000	7.000000	0.000000
20401.467949	0.103664	0.588061	0.020734	79.030357	-20.021214	43.546505	-0.182593	0.000000	-1.033935	0.000000	0.000000	0.000000	0.003606	0.008871	0.016626	0.000000	0.000000	2.000000	7.000000	0.000000
20401.471283	0.103662	0.588088	0.020727	79.032257	-20.006407	43.426319	-0.183193	0.000000	-1.036706	0.000000	0.000000	0.000000	-0.000455	0.008003	-0.002097	0.000000	0.000000	2.000000	7.000000	0.000000
20401.474616	0.103662	0.588088	0.020727	79.032257	-20.006407	43.426319	-0.183193	0.000000	-1.036706	0.000000	0.000000	0.000000	-0.000455	0.008003	-0.002097	0.000000	0.000000	2.000000	7.000000	0.000000
20401.477949	0.103662	0.588088	0.020727	79.032257	-20.006407	43.426319	-0.183193	0.000000	-1.036706	0.000000	0.000000	0.000000	-0.000455	0.008003	-0.002097	0.000000	0.000000	2.000000	7.000000	0.000000
20401.481283	0.103662	0.588088	0.020727	79.038727	-19.964001	43.408623	-0.183118	0.000000	-1.036356	0.000000	0.000000	0.000000	-0.000455	0.008003	-0.002097	0.000000	0.000000	2.000000	7.000000	0.000000
20401.484616	0.103685	0.588088	0.020722	79.038727	-19.964001	43.408623	-0.183118	0.000000	-1.036356	0.000000	0.000000	0.000000	0.006806	-0.000008	-0.001477	0.000000	0.000000	2.000000	7.000000	0.000000
20401.487949	0.103685	0.588088	0.020722	79.038727	-19.964001	43.408623	-0.183118	0.000000	-1.036356	0.000000	0.000000	0.000000	0.006806	-0.000008	-0.001477	0.000000	0.000000	2.000000	7.000000	0.000000
20401.491283	0.103685	0.588088	0.020722	79.046104	-19.912786	43.470512	-0.183118	0.000000	-1.036356	0.000000	0.000000	0.000000	0.006806	-0.000008	-0.001477	0.000000	0.000000	2.000000	7.000000	0.000000
20401.494616	0.103685	0.588088	0.020722	79.046104	-19.912786	43.470512	-0.183118	0.000000	-1.036356	0.000000	0.000000	0.000000	0.006806	-0.000008	-0.001477	0.000000	0.000000	2.000000	7.000000	0.000000
20401.497949	0.103708	0.588088	0.020717	79.046104	-19.912786	43.470512	-0.183118	0.000000	-1.036356	0.000000	0.000000	0.000000	0.006807	-0.000008	-0.001477	0.000000	0.000000	2.000000	7.000000	0.000000
20401.501283	0.103708	0.588088	0.020717	79.056282	-19.837791	43.555752	-0.184252	0.000000	-1.036110	0.000000	0.000000	0.000000	0.006807	-0.000008	-0.001477	0.000000	0.000000	2.000000	7.000000	0.000000
20401.504616	0.103708	0.588088	0.020717	79.056282	-19.837791	43.555752	-0.184252	0.000000	-1.036110	0.000000	0.000000	0.000000	0.006807	-0.000008	-0.001477	0.000000	0.000000	2.000000	7.000000	0.000000
20401.507949	0.103708	0.588088	0.020717	79.056282	-19.837791	43.555752	-0.184252	0.000000	-1.036110	0.000000	0.000000	0.000000	0.006807	-0.000008	-0.001477	0.000000	0.000000	2.000000	7.000000	0.000000
20401.511283	0.103847	0.588107	0.020704	79.066544	-19.733074	43.673161	-0.185387	0.000000	-1.035864	0.000000	0.000000	0.000000	0.041886	0.005614	-0.004025	0.000000	0.000000	2.000000	7.000000	0.000000
20401.514616	0.103847	0.588107	0.020704	79.066544	-19.733074	43.673161	-0.185387	0.000000	-1.035864	0.000000	0.000000	0.000000	0.041886	0.005614	-0.004025	0.000000	0.000000	2.000000	7.000000	0.000000
20401.517949	0.103847	0.588107	0.020704	79.066544	-19.733074	43.673161	-0.185387	0.000000	-1.035864	0.000000	0.000000	0.000000	0.041886	0.005614	-0.004025	0.000000	0.000000	2.000000	7.000000	0.000000
20401.521283	0.103847	0.588107	0.020704	79.080330	-19.633333	43.789833	-0.192368	0.000000	-1.035193	0.000000	0.000000	0.000000	0.041886	0.005614	-0.004025	0.000000	0.000000	2.000000	7.000000	0.000000
20401.524616	0.103920	0.588099	0.020712	79.080330	-19.633333	43.789833	-0.192368	0.000000	-1.035193	0.000000	0.000000	0.000000	0.021926	-0.002382	0.002500	0.000000	0.000000	2.000000	7.000000	0.000000
20401.527949	0.103920	0.588099	0.020712	79.080330	-19.633333	43.789833	-0.192368	0.000000	-1.035193	0.000000	0.000000	0.000000	0.021926	-0.002382	0.002500	0.000000	0.000000	2.000000	7.000000	0.000000
20401.531283	0.103920	0.588099	0.020712	79.095985	-19.513952	43.931454	-0.192368	0.000000	-1.035193	0.000000	0.000000	0.000000	0.021926	-0.002382	0.002500	0.000000	0.000000	2.000000	7.000000	0.000000
20401.534616	0.103920	0.588099	0.020712	79.095985	-19.513952	43.931454	-0.192368	0.000000	-1.035193	0.000000	0.000000	0.000000	0.021926	-0.002382	0.002500	0.000000	0.000000	2.000000	7.000000	0.000000
20401.537949	0.103992	0.588117	0.020714	79.095985	-19.513952	43.931454	-0.192368	0.000000	-1.035193	0.000000	0.000000	0.000000	0.021470	0.005600	0.000400	0.000000	0.000000	2.000000	7.000000	0.000000
20401.541283	0.103992	0.588117	0.020714	79.115196	-19.379414	44.095680	-0.196022	0.000000	-1.035610	0.000000	0.000000	0.000000	0.021470	0.005600	0.000400	0.000000	0.000000	2.000000	7.000000	0.000000
20401.544616	0.103992	0.588117	0.020714	79.115196	-19.379414	44.095680	-0.196022	0.000000	-1.035610	0.000000	0.000000	0.000000	0.021470	0.005600	0.000400	0.000000	0.000000	2.000000	7.000000	0.000000
20401.547949	0.103992	0.588117	0.020714	79.115196	-19.379414	44.095680	-0.196022	0.000000	-1.035610	0.000000	0.000000	0.000000	0.021470	0.005600	0.000400	0.000000	0.000000	2.000000	7.000000	0.000000
20401.551283	0.104088	0.588109	0.020717	79.135216	-19.238174	44.268261	-0.199600	0.000000	-1.035677	0.000000	0.000000	0.000000	0.028733	-0.002378	0.001011	0.000000	0.000000	2.000000	7.000000	0.000000
20401.554616	0.104088	0.588109	0.020717	79.135216	-19.238174	44.268261	-0.199600	0.000000	-1.035677	0.000000	0.000000	0.000000	0.028733	-0.002378	0.001011	0.000000	0.000000	2.000000	7.000000	0.000000
20401.557949	0.104088	0.588109	0.020717	79.135216	-19.238174	44.268261	-0.199600	0.000000	-1.035677	0.000000	0.000000	0.000000	0.028733	-0.002378	0.001011	0.000000	0.000000	2.000000	7.000000	0.000000
20401.561283	0.104088	0.588109	0.020717	79.154251	-19.102562	44.425594	-0.204389	0.000000	-1.035845	0.000000	0.000000	0.000000	0.028733	-0.002378	0.001011	0.000000	0.000000	2.000000	7.000000	0.000000
20401.564616	0.104133	0.588109	0.020707	79.154251	-19.102562	44.425594	-0.204389	0.000000	-1.035845	0.000000	0.000000	0.000000	0.013611	0.000001	-0.002966	0.000000	0.000000	2.000000	7.000000	0.000000
20401.567949	0.104133	0.588109	0.020707	79.154251	-19.102562	44.425594	-0.204389	0.000000	-1.035845	0.000000	0.000000	0.000000	0.013611	0.000001	-0.002966	0.000000	0.000000	2.000000	7.000000	0.000000
20401.571283	0.104133	0.588109	0.020707	79.172310	-18.975412	44.567505	-0.204389	0.000000	-1.035845	0.000000	0.000000	0.000000	0.013611	0.000001	-0.002966	0.000000	0.000000	2.000000	7.000000	0.000000
20401.574616	0.104133	0.588109	0.020707	79.172310	-18.975412	44.567505	-0.204389	0.000000	-1.035845	0.000000	0.000000	0.000000	0.013611	0.000001	-0.002966	0.000000	0.000000	2.000000	7.000000	0.000000
20401.577949	0.104151	0.588117	0.020679	79.172310	-18.975412	44.567505	-0.204389	0.000000	-1.035845	0.000000	0.000000	0.000000	0.005293	0.002381	-0.008421	0.000000	0.000000	2.000000	7.000000	0.000000
20401.581283	0.104151	0.588117	0.020679	79.186752	-18.848288	44.702644	-0.206658	0.000000	-1.035351	0.000000	0.000000	0.000000	0.005293	0.002381	-0.008421	0.000000	0.000000	2.000000	7.000000	0.000000
20401.584616	0.104151	0.588117	0.020679	79.186752	-18.848288	44.702644	-0.206658	0.000000	-1.035351	0.000000	0.000000	0.000000	0.005293	0.002381	-0.008421	0.000000	0.000000	2.000000	7.000000	0.000000
20401.587949	0.104151	0.588117	0.020679	79.186752	-18.848288	44.702644	-0.206658	0.000000	-1.035351	0.000000	0.000000	0.000000	0.005293	0.002381	-0.008421	0.000000	0.000000	2.000000	7.000000	0.000000
20401.591283	0.104144	0.588166	0.020755	79.205589	-18.662045	44.854549	-0.207540	0.000000	-1.033947	0.000000	0.000000	0.000000	-0.002128	0.014487	0.022943	0.000000	0.000000	2.000000	7.000000	0.000000
20401.594616	0.104144	0.588166	0.020755	79.205589	-18.662045	44.854549	-0.207540	0.000000	-1.033947	0.000000	0.000000	0.000000	-0.002128	0.014487	0.022943	0.000000	0.000000	2.000000	7.000000	0.000000
20401.597949	0.104144	0.588166	0.020755	79.205589	-18.662045	44.854549	-0.207540	0.000000	-1.033947	0.000000	0.000000	0.000000	-0.002128	0.014487	0.022943	0.000000	0.000000	2.000000	7.000000	0.000000
20401.601283	0.104144	0.588166	0.020755	79.228737	-18.446203	45.007256	-0.207185	0.000000	-1.037771	0.000000	0.000000	0.000000	-0.002128	0.014487	0.022943	0.000000	0.000000	2.000000	7.000000	0.000000
20401.604616	0.104159	0.588214	0.020827	79.228737	-18.446203	45.007256	-0.207185	0.000000	-1.037771	0.000000	0.000000	0.000000	0.004673	0.014468	0.021456	0.000000	0.000000	2.000000	7.000000	0.000000
20401.607949	0.104159	0.588214	0.020827	79.228737	-18.446203	45.007256	-0.207185	0.000000	-1.037771	0.000000	0.000000	0.000000	0.004673	0.014468	0.021456	0.000000	0.000000	2.000000	7.000000	0.000000
20401.611283	0.104159	0.588214	0.020827	79.252670	-18.237612	45.233471	-0.207185	0.000000	-1.037771	0.000000	0.000000	0.000000	0.004673	0.014468	0.021456	0.000000	0.000000	2.000000	7.000000	0.000000
20401.614616	0.104159	0.588214	0.020827	79.252670	-18.237612	45.233471	-0.207185	0.000000	-1.037771	0.000000	0.000000	0.000000	0.004673	0.014468	0.021456	0.000000	0.000000	2.000000	7.000000	0.000000
20401.617949	0.104191	0.588225	0.020861	79.252670	-18.237612	45.233471	-0.207185	0.000000	-1.037771	0.000000	0.000000	0.000000	0.009375	0.003225	0.010293	0.000000	0.000000	2.000000	7.000000	0.000000
20401.621283	0.104191	0.588225	0.020861	79.281090	-18.066597	45.453487	-0.207964	0.000000	-1.041347	0.000000	0.000000	0.000000	0.009375	0.003225	0.010293	0.000000	0.000000	2.000000	7.000000	0.000000
20401.624616	0.104191	0.588225	0.020861	79.281090	-18.066597	45.453487	-0.207964	0.000000	-1.041347	0.000000	0.000000	0.000000	0.009375	0.003225	0.010293	0.000000	0.000000	2.000000	7.000000	0.000000
20401.627949	0.104191	0.588225	0.020861	79.281090	-18.066597	45.453487	-0.207964	0.000000	-1.041347	0.000000	0.000000	0.000000	0.009375	0.003225	0.010293	0.000000	0.000000	2.000000	7.000000	0.000000
20401.631283	0.104223	0.588209	0.020903	79.316032	-17.962807	45.595314	-0.209527	0.000000	-1.043063	0.000000	0.000000	0.000000	0.009833	-0.004773	0.012390	0.000000	1.000000	2.000000	7.000000	0.000000
20401.634616	0.104223	0.588209	0.020903	79.316032	-17.962807	45.595314	-0.209527	0.000000	-1.043063	0.000000	0.000000	0.000000	0.009833	-0.004773	0.012390	0.000000	1.000000	2.000000	7.000000	0.000000
