# Supplementary material for: Haptic Guidance Needs to Be Intuitive Not Just Informative to Improve Human Motor Accuracy
Source: PLoS One. 2016 Mar 16;11(3):e0150912. doi: 10.1371/journal.pone.0150912 (PMC4794196; doi:10.1371/journal.pone.0150912)
Supplement: S2 Data — (ZIP) [file pone.0150912.s002.zip › Subject2/exp2_0008.txt]

Time	PosX	PosY	PosZ	RotX	RotY	RotZ	ForceX	ForceY	ForceZ	MomentX	MomentY	MomentZ	VelocityX	VelocityY	VelocityZ	CalibratedWeight	ButtonDown	Condition	Trial	Visual
20403.927949	0.004462	0.563955	0.246622	86.072197	72.878983	119.857101	0.000000	0.000000	0.000000	0.000000	0.000000	0.000000	0.030184	0.002829	0.018411	0.000000	1.000000	2.000000	8.000000	0.000000
20403.931283	0.004462	0.563955	0.246622	86.085136	73.476112	120.285782	-1.950134	0.000000	-4.604017	0.000000	0.000000	0.000000	0.030184	0.002829	0.018411	0.000000	1.000000	2.000000	8.000000	0.000000
20403.934616	0.004462	0.563955	0.246622	86.085136	73.476112	120.285782	-1.950134	0.000000	-4.604017	0.000000	0.000000	0.000000	0.030184	0.002829	0.018411	0.000000	1.000000	2.000000	8.000000	0.000000
20403.937949	0.004259	0.563740	0.246243	86.085136	73.476112	120.285782	-1.950134	0.000000	-4.604017	0.000000	0.000000	0.000000	-0.060828	-0.064467	-0.113578	0.000000	1.000000	2.000000	8.000000	0.000000
20403.941283	0.004259	0.563740	0.246243	86.095100	73.817513	120.561462	-1.950134	0.000000	-4.604017	0.000000	0.000000	0.000000	-0.060828	-0.064467	-0.113578	0.000000	1.000000	2.000000	8.000000	0.000000
20403.944616	0.004259	0.563740	0.246243	86.095100	73.817513	120.561462	-1.950134	0.000000	-4.604017	0.000000	0.000000	0.000000	-0.060828	-0.064467	-0.113578	0.000000	1.000000	2.000000	8.000000	0.000000
20403.947949	0.004259	0.563740	0.246243	86.095100	73.817513	120.561462	-1.950134	0.000000	-4.604017	0.000000	0.000000	0.000000	-0.060828	-0.064467	-0.113578	0.000000	1.000000	2.000000	8.000000	0.000000
20403.951283	0.003052	0.563523	0.245075	86.112999	75.125336	121.787735	-1.949462	0.000000	-4.604302	0.000000	0.000000	0.000000	-0.362168	-0.065154	-0.350533	0.000000	1.000000	2.000000	8.000000	0.000000
20403.954616	0.003052	0.563523	0.245075	86.112999	75.125336	121.787735	-1.949462	0.000000	-4.604302	0.000000	0.000000	0.000000	-0.362168	-0.065154	-0.350533	0.000000	1.000000	2.000000	8.000000	0.000000
20403.957949	0.003052	0.563523	0.245075	86.112999	75.125336	121.787735	-1.949462	0.000000	-4.604302	0.000000	0.000000	0.000000	-0.362168	-0.065154	-0.350533	0.000000	1.000000	2.000000	8.000000	0.000000
20403.961283	0.002448	0.563461	0.244019	86.042152	76.745430	123.212486	-1.938093	0.000000	-4.609099	0.000000	0.000000	0.000000	-0.181126	-0.018634	-0.316612	0.000000	1.000000	2.000000	8.000000	0.000000
20403.964616	0.002448	0.563461	0.244019	86.042152	76.745430	123.212486	-1.938093	0.000000	-4.609099	0.000000	0.000000	0.000000	-0.181126	-0.018634	-0.316612	0.000000	1.000000	2.000000	8.000000	0.000000
20403.967949	0.002448	0.563461	0.244019	86.042152	76.745430	123.212486	-1.938093	0.000000	-4.609099	0.000000	0.000000	0.000000	-0.181126	-0.018634	-0.316612	0.000000	1.000000	2.000000	8.000000	0.000000
20403.971283	0.001780	0.563035	0.242888	85.840370	79.072708	125.346252	-1.935524	0.000000	-4.610178	0.000000	0.000000	0.000000	-0.200583	-0.127809	-0.339275	0.000000	1.000000	2.000000	8.000000	0.000000
20403.974616	0.001780	0.563035	0.242888	85.840370	79.072708	125.346252	-1.935524	0.000000	-4.610178	0.000000	0.000000	0.000000	-0.200583	-0.127809	-0.339275	0.000000	1.000000	2.000000	8.000000	0.000000
20403.977949	0.001780	0.563035	0.242888	85.840370	79.072708	125.346252	-1.935524	0.000000	-4.610178	0.000000	0.000000	0.000000	-0.200583	-0.127809	-0.339275	0.000000	1.000000	2.000000	8.000000	0.000000
20403.981283	0.001578	0.562733	0.241798	85.600204	80.624153	126.680206	-1.932396	0.000000	-4.611491	0.000000	0.000000	0.000000	-0.060558	-0.090466	-0.327066	0.000000	1.000000	2.000000	8.000000	0.000000
20403.984616	0.001578	0.562733	0.241798	85.600204	80.624153	126.680206	-1.932396	0.000000	-4.611491	0.000000	0.000000	0.000000	-0.060558	-0.090466	-0.327066	0.000000	1.000000	2.000000	8.000000	0.000000
20403.987949	0.001578	0.562733	0.241798	85.600204	80.624153	126.680206	-1.932396	0.000000	-4.611491	0.000000	0.000000	0.000000	-0.060558	-0.090466	-0.327066	0.000000	1.000000	2.000000	8.000000	0.000000
20403.991283	0.001277	0.562429	0.240818	85.362656	79.592651	125.542267	-1.936530	0.000000	-4.609756	0.000000	0.000000	0.000000	-0.090127	-0.091227	-0.294010	0.000000	1.000000	2.000000	8.000000	0.000000
20403.994616	0.001277	0.562429	0.240818	85.362656	79.592651	125.542267	-1.936530	0.000000	-4.609756	0.000000	0.000000	0.000000	-0.090127	-0.091227	-0.294010	0.000000	1.000000	2.000000	8.000000	0.000000
20403.997949	0.001277	0.562429	0.240818	85.362656	79.592651	125.542267	-1.936530	0.000000	-4.609756	0.000000	0.000000	0.000000	-0.090127	-0.091227	-0.294010	0.000000	1.000000	2.000000	8.000000	0.000000
20404.001283	0.001277	0.562429	0.240818	85.151924	75.379707	121.433853	-1.938340	0.000000	-4.608995	0.000000	0.000000	0.000000	-0.090127	-0.091227	-0.294010	0.000000	1.000000	2.000000	8.000000	0.000000
20404.004616	0.000945	0.562259	0.239944	85.151924	75.379707	121.433853	-1.938340	0.000000	-4.608995	0.000000	0.000000	0.000000	-0.099759	-0.051210	-0.262110	0.000000	1.000000	2.000000	8.000000	0.000000
20404.007949	0.000945	0.562259	0.239944	85.151924	75.379707	121.433853	-1.938340	0.000000	-4.608995	0.000000	0.000000	0.000000	-0.099759	-0.051210	-0.262110	0.000000	1.000000	2.000000	8.000000	0.000000
20404.011283	0.000679	0.562026	0.239175	85.005898	69.703850	115.825325	-1.938910	0.000000	-4.608756	0.000000	0.000000	0.000000	-0.079649	-0.069816	-0.230873	0.000000	1.000000	2.000000	8.000000	0.000000
20404.014616	0.000679	0.562026	0.239175	85.005898	69.703850	115.825325	-1.938910	0.000000	-4.608756	0.000000	0.000000	0.000000	-0.079649	-0.069816	-0.230873	0.000000	1.000000	2.000000	8.000000	0.000000
20404.017949	0.000679	0.562026	0.239175	85.005898	69.703850	115.825325	-1.938910	0.000000	-4.608756	0.000000	0.000000	0.000000	-0.079649	-0.069816	-0.230873	0.000000	1.000000	2.000000	8.000000	0.000000
20404.021283	0.000282	0.561867	0.238506	84.819946	63.936302	110.117622	-1.939863	0.000000	-4.608355	0.000000	0.000000	0.000000	-0.119085	-0.047743	-0.200727	0.000000	1.000000	2.000000	8.000000	0.000000
20404.024616	0.000282	0.561867	0.238506	84.819946	63.936302	110.117622	-1.939863	0.000000	-4.608355	0.000000	0.000000	0.000000	-0.119085	-0.047743	-0.200727	0.000000	1.000000	2.000000	8.000000	0.000000
20404.027949	0.000282	0.561867	0.238506	84.819946	63.936302	110.117622	-1.939863	0.000000	-4.608355	0.000000	0.000000	0.000000	-0.119085	-0.047743	-0.200727	0.000000	1.000000	2.000000	8.000000	0.000000
20404.031283	-0.000114	0.561755	0.237893	84.587387	58.814281	105.064110	-1.937971	0.000000	-4.609151	0.000000	0.000000	0.000000	-0.118859	-0.033471	-0.183846	0.000000	1.000000	2.000000	8.000000	0.000000
20404.034616	-0.000114	0.561755	0.237893	84.587387	58.814281	105.064110	-1.937971	0.000000	-4.609151	0.000000	0.000000	0.000000	-0.118859	-0.033471	-0.183846	0.000000	1.000000	2.000000	8.000000	0.000000
20404.037949	-0.000114	0.561755	0.237893	84.587387	58.814281	105.064110	-1.937971	0.000000	-4.609151	0.000000	0.000000	0.000000	-0.118859	-0.033471	-0.183846	0.000000	1.000000	2.000000	8.000000	0.000000
20404.041283	-0.000114	0.561755	0.237893	84.318588	54.674961	100.992996	-1.935689	0.000000	-4.610110	0.000000	0.000000	0.000000	-0.118859	-0.033471	-0.183846	0.000000	0.000000	2.000000	8.000000	0.000000
20404.044616	-0.000377	0.561772	0.237357	84.318588	54.674961	100.992996	-1.935689	0.000000	-4.610110	0.000000	0.000000	0.000000	-0.079102	0.004910	-0.160788	0.000000	0.000000	2.000000	8.000000	0.000000
20404.047949	-0.000377	0.561772	0.237357	84.318588	54.674961	100.992996	-1.935689	0.000000	-4.610110	0.000000	0.000000	0.000000	-0.079102	0.004910	-0.160788	0.000000	0.000000	2.000000	8.000000	0.000000
20404.051283	-0.000707	0.561895	0.236885	84.026962	51.383720	97.788902	-1.935051	0.000000	-4.610377	0.000000	0.000000	0.000000	-0.098767	0.036870	-0.141553	0.000000	0.000000	2.000000	8.000000	0.000000
20404.054616	-0.000707	0.561895	0.236885	84.026962	51.383720	97.788902	-1.935051	0.000000	-4.610377	0.000000	0.000000	0.000000	-0.098767	0.036870	-0.141553	0.000000	0.000000	2.000000	8.000000	0.000000
20404.057949	-0.000707	0.561895	0.236885	84.026962	51.383720	97.788902	-1.935051	0.000000	-4.610377	0.000000	0.000000	0.000000	-0.098767	0.036870	-0.141553	0.000000	0.000000	2.000000	8.000000	0.000000
20404.061283	-0.000707	0.561895	0.236885	83.768951	48.604801	95.074203	-1.932880	0.000000	-4.611288	0.000000	0.000000	0.000000	-0.098767	0.036870	-0.141553	0.000000	0.000000	2.000000	8.000000	0.000000
20404.064616	-0.001003	0.562069	0.236502	83.768951	48.604801	95.074203	-1.932880	0.000000	-4.611288	0.000000	0.000000	0.000000	-0.088793	0.052458	-0.114917	0.000000	0.000000	2.000000	8.000000	0.000000
20404.067949	-0.001003	0.562069	0.236502	83.768951	48.604801	95.074203	-1.932880	0.000000	-4.611288	0.000000	0.000000	0.000000	-0.088793	0.052458	-0.114917	0.000000	0.000000	2.000000	8.000000	0.000000
20404.071283	-0.001265	0.562244	0.236119	83.552597	46.184212	92.691048	-1.930634	0.000000	-4.612229	0.000000	0.000000	0.000000	-0.078821	0.052362	-0.115024	0.000000	0.000000	2.000000	8.000000	0.000000
20404.074616	-0.001265	0.562244	0.236119	83.552597	46.184212	92.691048	-1.930634	0.000000	-4.612229	0.000000	0.000000	0.000000	-0.078821	0.052362	-0.115024	0.000000	0.000000	2.000000	8.000000	0.000000
20404.077949	-0.001265	0.562244	0.236119	83.552597	46.184212	92.691048	-1.930634	0.000000	-4.612229	0.000000	0.000000	0.000000	-0.078821	0.052362	-0.115024	0.000000	0.000000	2.000000	8.000000	0.000000
20404.081283	-0.001265	0.562244	0.236119	83.365730	44.286083	90.836288	-1.928934	0.000000	-4.612940	0.000000	0.000000	0.000000	-0.078821	0.052362	-0.115024	0.000000	0.000000	2.000000	8.000000	0.000000
20404.084616	-0.001627	0.562407	0.235785	83.365730	44.286083	90.836288	-1.928934	0.000000	-4.612940	0.000000	0.000000	0.000000	-0.108373	0.048785	-0.100074	0.000000	0.000000	2.000000	8.000000	0.000000
20404.087949	-0.001627	0.562407	0.235785	83.365730	44.286083	90.836288	-1.928934	0.000000	-4.612940	0.000000	0.000000	0.000000	-0.108373	0.048785	-0.100074	0.000000	0.000000	2.000000	8.000000	0.000000
20404.091283	-0.001987	0.562531	0.235457	83.227722	42.980972	89.570816	-1.925239	0.000000	-4.614483	0.000000	0.000000	0.000000	-0.108274	0.037358	-0.098465	0.000000	0.000000	2.000000	8.000000	0.000000
20404.094616	-0.001987	0.562531	0.235457	83.227722	42.980972	89.570816	-1.925239	0.000000	-4.614483	0.000000	0.000000	0.000000	-0.108274	0.037358	-0.098465	0.000000	0.000000	2.000000	8.000000	0.000000
20404.097949	-0.001987	0.562531	0.235457	83.227722	42.980972	89.570816	-1.925239	0.000000	-4.614483	0.000000	0.000000	0.000000	-0.108274	0.037358	-0.098465	0.000000	0.000000	2.000000	8.000000	0.000000
20404.101283	-0.001987	0.562531	0.235457	83.160347	42.345425	88.976089	-1.921498	0.000000	-4.616042	0.000000	0.000000	0.000000	-0.108274	0.037358	-0.098465	0.000000	0.000000	2.000000	8.000000	0.000000
20404.104616	-0.002414	0.562655	0.235128	83.160347	42.345425	88.976089	-1.921498	0.000000	-4.616042	0.000000	0.000000	0.000000	-0.127890	0.037302	-0.098654	0.000000	0.000000	2.000000	8.000000	0.000000
20404.107949	-0.002414	0.562655	0.235128	83.160347	42.345425	88.976089	-1.921498	0.000000	-4.616042	0.000000	0.000000	0.000000	-0.127890	0.037302	-0.098654	0.000000	0.000000	2.000000	8.000000	0.000000
20404.111283	-0.002938	0.562822	0.234824	83.155075	42.249935	88.922813	-1.916652	0.000000	-4.618056	0.000000	0.000000	0.000000	-0.157365	0.050063	-0.091116	0.000000	0.000000	2.000000	8.000000	0.000000
20404.114616	-0.002938	0.562822	0.234824	83.155075	42.249935	88.922813	-1.916652	0.000000	-4.618056	0.000000	0.000000	0.000000	-0.157365	0.050063	-0.091116	0.000000	0.000000	2.000000	8.000000	0.000000
20404.117949	-0.002938	0.562822	0.234824	83.155075	42.249935	88.922813	-1.916652	0.000000	-4.618056	0.000000	0.000000	0.000000	-0.157365	0.050063	-0.091116	0.000000	0.000000	2.000000	8.000000	0.000000
20404.121283	-0.002938	0.562822	0.234824	83.165199	42.292614	88.995758	-1.909961	0.000000	-4.620828	0.000000	0.000000	0.000000	-0.157365	0.050063	-0.091116	0.000000	0.000000	2.000000	8.000000	0.000000
20404.124616	-0.003397	0.563005	0.234502	83.165199	42.292614	88.995758	-1.909961	0.000000	-4.620828	0.000000	0.000000	0.000000	-0.137497	0.054908	-0.096832	0.000000	0.000000	2.000000	8.000000	0.000000
20404.127949	-0.003397	0.563005	0.234502	83.165199	42.292614	88.995758	-1.909961	0.000000	-4.620828	0.000000	0.000000	0.000000	-0.137497	0.054908	-0.096832	0.000000	0.000000	2.000000	8.000000	0.000000
20404.131283	-0.003822	0.563188	0.234178	83.169846	42.289909	89.031403	-1.904489	0.000000	-4.623085	0.000000	0.000000	0.000000	-0.127523	0.054853	-0.096927	0.000000	0.000000	2.000000	8.000000	0.000000
20404.134616	-0.003822	0.563188	0.234178	83.169846	42.289909	89.031403	-1.904489	0.000000	-4.623085	0.000000	0.000000	0.000000	-0.127523	0.054853	-0.096927	0.000000	0.000000	2.000000	8.000000	0.000000
20404.137949	-0.003822	0.563188	0.234178	83.169846	42.289909	89.031403	-1.904489	0.000000	-4.623085	0.000000	0.000000	0.000000	-0.127523	0.054853	-0.096927	0.000000	0.000000	2.000000	8.000000	0.000000
20404.141283	-0.003822	0.563188	0.234178	83.174446	42.287186	89.066994	-1.899558	0.000000	-4.625114	0.000000	0.000000	0.000000	-0.127523	0.054853	-0.096927	0.000000	0.000000	2.000000	8.000000	0.000000
20404.144616	-0.004279	0.563430	0.233862	83.174446	42.287186	89.066994	-1.899558	0.000000	-4.625114	0.000000	0.000000	0.000000	-0.137258	0.072521	-0.094973	0.000000	0.000000	2.000000	8.000000	0.000000
20404.147949	-0.004279	0.563430	0.233862	83.174446	42.287186	89.066994	-1.899558	0.000000	-4.625114	0.000000	0.000000	0.000000	-0.137258	0.072521	-0.094973	0.000000	0.000000	2.000000	8.000000	0.000000
20404.151283	-0.004703	0.563683	0.233494	83.180336	42.276340	89.090469	-1.894011	0.000000	-4.627388	0.000000	0.000000	0.000000	-0.127192	0.075873	-0.110262	0.000000	0.000000	2.000000	8.000000	0.000000
20404.154616	-0.004703	0.563683	0.233494	83.180336	42.276340	89.090469	-1.894011	0.000000	-4.627388	0.000000	0.000000	0.000000	-0.127192	0.075873	-0.110262	0.000000	0.000000	2.000000	8.000000	0.000000
20404.157949	-0.004703	0.563683	0.233494	83.180336	42.276340	89.090469	-1.894011	0.000000	-4.627388	0.000000	0.000000	0.000000	-0.127192	0.075873	-0.110262	0.000000	0.000000	2.000000	8.000000	0.000000
20404.161283	-0.004703	0.563683	0.233494	83.187302	42.294315	89.136200	-1.889365	0.000000	-4.629287	0.000000	0.000000	0.000000	-0.127192	0.075873	-0.110262	0.000000	0.000000	2.000000	8.000000	0.000000
20404.164616	-0.005126	0.563947	0.233076	83.187302	42.294315	89.136200	-1.889365	0.000000	-4.629287	0.000000	0.000000	0.000000	-0.126942	0.079232	-0.125639	0.000000	0.000000	2.000000	8.000000	0.000000
20404.167949	-0.005126	0.563947	0.233076	83.187302	42.294315	89.136200	-1.889365	0.000000	-4.629287	0.000000	0.000000	0.000000	-0.126942	0.079232	-0.125639	0.000000	0.000000	2.000000	8.000000	0.000000
20404.171283	-0.005614	0.564201	0.232592	83.197815	42.316399	89.195580	-1.885069	0.000000	-4.631038	0.000000	0.000000	0.000000	-0.146280	0.076135	-0.145115	0.000000	0.000000	2.000000	8.000000	0.000000
20404.174616	-0.005614	0.564201	0.232592	83.197815	42.316399	89.195580	-1.885069	0.000000	-4.631038	0.000000	0.000000	0.000000	-0.146280	0.076135	-0.145115	0.000000	0.000000	2.000000	8.000000	0.000000
20404.177949	-0.005614	0.564201	0.232592	83.197815	42.316399	89.195580	-1.885069	0.000000	-4.631038	0.000000	0.000000	0.000000	-0.146280	0.076135	-0.145115	0.000000	0.000000	2.000000	8.000000	0.000000
20404.181283	-0.005614	0.564201	0.232592	83.215218	42.392445	89.293335	-1.880100	0.000000	-4.633058	0.000000	0.000000	0.000000	-0.146280	0.076135	-0.145115	0.000000	0.000000	2.000000	8.000000	0.000000
20404.184616	-0.006067	0.564498	0.232019	83.215218	42.392445	89.293335	-1.880100	0.000000	-4.633058	0.000000	0.000000	0.000000	-0.136022	0.089223	-0.171839	0.000000	0.000000	2.000000	8.000000	0.000000
20404.187949	-0.006067	0.564498	0.232019	83.215218	42.392445	89.293335	-1.880100	0.000000	-4.633058	0.000000	0.000000	0.000000	-0.136022	0.089223	-0.171839	0.000000	0.000000	2.000000	8.000000	0.000000
20404.191283	-0.006552	0.564796	0.231330	83.236481	42.495777	89.423828	-1.876310	0.000000	-4.634594	0.000000	0.000000	0.000000	-0.145272	0.089405	-0.206647	0.000000	0.000000	2.000000	8.000000	0.000000
20404.194616	-0.006552	0.564796	0.231330	83.236481	42.495777	89.423828	-1.876310	0.000000	-4.634594	0.000000	0.000000	0.000000	-0.145272	0.089405	-0.206647	0.000000	0.000000	2.000000	8.000000	0.000000
20404.197949	-0.006552	0.564796	0.231330	83.236481	42.495777	89.423828	-1.876310	0.000000	-4.634594	0.000000	0.000000	0.000000	-0.145272	0.089405	-0.206647	0.000000	0.000000	2.000000	8.000000	0.000000
20404.201283	-0.007066	0.565132	0.230519	83.265709	42.618298	89.547516	-1.872773	0.000000	-4.636024	0.000000	0.000000	0.000000	-0.154399	0.100798	-0.243357	0.000000	0.000000	2.000000	8.000000	0.000000
20404.204616	-0.007066	0.565132	0.230519	83.265709	42.618298	89.547516	-1.872773	0.000000	-4.636024	0.000000	0.000000	0.000000	-0.154399	0.100798	-0.243357	0.000000	0.000000	2.000000	8.000000	0.000000
20404.207949	-0.007066	0.565132	0.230519	83.265709	42.618298	89.547516	-1.872773	0.000000	-4.636024	0.000000	0.000000	0.000000	-0.154399	0.100798	-0.243357	0.000000	0.000000	2.000000	8.000000	0.000000
20404.211283	-0.007611	0.565522	0.229566	83.302330	42.782196	89.679466	-1.869539	0.000000	-4.637329	0.000000	0.000000	0.000000	-0.163343	0.116877	-0.285956	0.000000	0.000000	2.000000	8.000000	0.000000
20404.214616	-0.007611	0.565522	0.229566	83.302330	42.782196	89.679466	-1.869539	0.000000	-4.637329	0.000000	0.000000	0.000000	-0.163343	0.116877	-0.285956	0.000000	0.000000	2.000000	8.000000	0.000000
20404.217949	-0.007611	0.565522	0.229566	83.302330	42.782196	89.679466	-1.869539	0.000000	-4.637329	0.000000	0.000000	0.000000	-0.163343	0.116877	-0.285956	0.000000	0.000000	2.000000	8.000000	0.000000
20404.221283	-0.008184	0.565906	0.228463	83.349731	42.965355	89.824654	-1.866754	0.000000	-4.638451	0.000000	0.000000	0.000000	-0.172115	0.115159	-0.330932	0.000000	0.000000	2.000000	8.000000	0.000000
20404.224616	-0.008184	0.565906	0.228463	83.349731	42.965355	89.824654	-1.866754	0.000000	-4.638451	0.000000	0.000000	0.000000	-0.172115	0.115159	-0.330932	0.000000	0.000000	2.000000	8.000000	0.000000
20404.227949	-0.008184	0.565906	0.228463	83.349731	42.965355	89.824654	-1.866754	0.000000	-4.638451	0.000000	0.000000	0.000000	-0.172115	0.115159	-0.330932	0.000000	0.000000	2.000000	8.000000	0.000000
20404.231283	-0.008787	0.566321	0.227203	83.399010	43.253727	90.091522	-1.864486	0.000000	-4.639363	0.000000	0.000000	0.000000	-0.180700	0.124478	-0.377976	0.000000	0.000000	2.000000	8.000000	0.000000
20404.234616	-0.008787	0.566321	0.227203	83.399010	43.253727	90.091522	-1.864486	0.000000	-4.639363	0.000000	0.000000	0.000000	-0.180700	0.124478	-0.377976	0.000000	0.000000	2.000000	8.000000	0.000000
20404.237949	-0.008787	0.566321	0.227203	83.399010	43.253727	90.091522	-1.864486	0.000000	-4.639363	0.000000	0.000000	0.000000	-0.180700	0.124478	-0.377976	0.000000	0.000000	2.000000	8.000000	0.000000
20404.241283	-0.009417	0.566766	0.225785	83.450600	43.634785	90.474007	-1.862798	0.000000	-4.640041	0.000000	0.000000	0.000000	-0.189099	0.133508	-0.425353	0.000000	0.000000	2.000000	8.000000	0.000000
20404.244616	-0.009417	0.566766	0.225785	83.450600	43.634785	90.474007	-1.862798	0.000000	-4.640041	0.000000	0.000000	0.000000	-0.189099	0.133508	-0.425353	0.000000	0.000000	2.000000	8.000000	0.000000
20404.247949	-0.009417	0.566766	0.225785	83.450600	43.634785	90.474007	-1.862798	0.000000	-4.640041	0.000000	0.000000	0.000000	-0.189099	0.133508	-0.425353	0.000000	0.000000	2.000000	8.000000	0.000000
20404.251283	-0.010075	0.567181	0.224201	83.510727	44.097664	90.965485	-1.861717	0.000000	-4.640476	0.000000	0.000000	0.000000	-0.197267	0.124755	-0.475236	0.000000	0.000000	2.000000	8.000000	0.000000
20404.254616	-0.010075	0.567181	0.224201	83.510727	44.097664	90.965485	-1.861717	0.000000	-4.640476	0.000000	0.000000	0.000000	-0.197267	0.124755	-0.475236	0.000000	0.000000	2.000000	8.000000	0.000000
20404.257949	-0.010075	0.567181	0.224201	83.510727	44.097664	90.965485	-1.861717	0.000000	-4.640476	0.000000	0.000000	0.000000	-0.197267	0.124755	-0.475236	0.000000	0.000000	2.000000	8.000000	0.000000
20404.261283	-0.010759	0.567604	0.222443	83.579048	44.646835	91.562424	-1.861324	0.000000	-4.640633	0.000000	0.000000	0.000000	-0.205184	0.126907	-0.527351	0.000000	0.000000	2.000000	8.000000	0.000000
20404.264616	-0.010759	0.567604	0.222443	83.579048	44.646835	91.562424	-1.861324	0.000000	-4.640633	0.000000	0.000000	0.000000	-0.205184	0.126907	-0.527351	0.000000	0.000000	2.000000	8.000000	0.000000
20404.267949	-0.010759	0.567604	0.222443	83.579048	44.646835	91.562424	-1.861324	0.000000	-4.640633	0.000000	0.000000	0.000000	-0.205184	0.126907	-0.527351	0.000000	0.000000	2.000000	8.000000	0.000000
20404.271283	-0.011403	0.568081	0.220453	83.657425	45.313396	92.266655	-1.861703	0.000000	-4.640481	0.000000	0.000000	0.000000	-0.193261	0.143026	-0.596990	0.000000	0.000000	2.000000	8.000000	0.000000
20404.274616	-0.011403	0.568081	0.220453	83.657425	45.313396	92.266655	-1.861703	0.000000	-4.640481	0.000000	0.000000	0.000000	-0.193261	0.143026	-0.596990	0.000000	0.000000	2.000000	8.000000	0.000000
20404.277949	-0.011403	0.568081	0.220453	83.657425	45.313396	92.266655	-1.861703	0.000000	-4.640481	0.000000	0.000000	0.000000	-0.193261	0.143026	-0.596990	0.000000	0.000000	2.000000	8.000000	0.000000
20404.281283	-0.012071	0.568589	0.218214	83.748314	46.077766	93.029579	-1.864497	0.000000	-4.639359	0.000000	0.000000	0.000000	-0.200369	0.152227	-0.671610	0.000000	0.000000	2.000000	8.000000	0.000000
20404.284616	-0.012071	0.568589	0.218214	83.748314	46.077766	93.029579	-1.864497	0.000000	-4.639359	0.000000	0.000000	0.000000	-0.200369	0.152227	-0.671610	0.000000	0.000000	2.000000	8.000000	0.000000
20404.287949	-0.012071	0.568589	0.218214	83.748314	46.077766	93.029579	-1.864497	0.000000	-4.639359	0.000000	0.000000	0.000000	-0.200369	0.152227	-0.671610	0.000000	0.000000	2.000000	8.000000	0.000000
20404.291283	-0.012698	0.569109	0.215745	83.872475	46.758114	93.626854	-1.868738	0.000000	-4.637652	0.000000	0.000000	0.000000	-0.188077	0.156100	-0.740856	0.000000	0.000000	2.000000	8.000000	0.000000
20404.294616	-0.012698	0.569109	0.215745	83.872475	46.758114	93.626854	-1.868738	0.000000	-4.637652	0.000000	0.000000	0.000000	-0.188077	0.156100	-0.740856	0.000000	0.000000	2.000000	8.000000	0.000000
20404.297949	-0.012698	0.569109	0.215745	83.872475	46.758114	93.626854	-1.868738	0.000000	-4.637652	0.000000	0.000000	0.000000	-0.188077	0.156100	-0.740856	0.000000	0.000000	2.000000	8.000000	0.000000
20404.301283	-0.013379	0.569661	0.213053	84.058548	47.176624	93.878494	-1.875541	0.000000	-4.634905	0.000000	0.000000	0.000000	-0.204382	0.165706	-0.807434	0.000000	0.000000	2.000000	8.000000	0.000000
20404.304616	-0.013379	0.569661	0.213053	84.058548	47.176624	93.878494	-1.875541	0.000000	-4.634905	0.000000	0.000000	0.000000	-0.204382	0.165706	-0.807434	0.000000	0.000000	2.000000	8.000000	0.000000
20404.307949	-0.013379	0.569661	0.213053	84.058548	47.176624	93.878494	-1.875541	0.000000	-4.634905	0.000000	0.000000	0.000000	-0.204382	0.165706	-0.807434	0.000000	0.000000	2.000000	8.000000	0.000000
20404.311283	-0.014081	0.570238	0.210105	84.297829	47.351665	93.838364	-1.883157	0.000000	-4.631816	0.000000	0.000000	0.000000	-0.210510	0.172979	-0.884619	0.000000	0.000000	2.000000	8.000000	0.000000
20404.314616	-0.014081	0.570238	0.210105	84.297829	47.351665	93.838364	-1.883157	0.000000	-4.631816	0.000000	0.000000	0.000000	-0.210510	0.172979	-0.884619	0.000000	0.000000	2.000000	8.000000	0.000000
20404.317949	-0.014081	0.570238	0.210105	84.297829	47.351665	93.838364	-1.883157	0.000000	-4.631816	0.000000	0.000000	0.000000	-0.210510	0.172979	-0.884619	0.000000	0.000000	2.000000	8.000000	0.000000
20404.321283	-0.014866	0.570847	0.206960	84.585106	47.348499	93.612572	-1.892551	0.000000	-4.627985	0.000000	0.000000	0.000000	-0.235588	0.182862	-0.943300	0.000000	0.000000	2.000000	8.000000	0.000000
20404.324616	-0.014866	0.570847	0.206960	84.585106	47.348499	93.612572	-1.892551	0.000000	-4.627985	0.000000	0.000000	0.000000	-0.235588	0.182862	-0.943300	0.000000	0.000000	2.000000	8.000000	0.000000
20404.327949	-0.014866	0.570847	0.206960	84.585106	47.348499	93.612572	-1.892551	0.000000	-4.627985	0.000000	0.000000	0.000000	-0.235588	0.182862	-0.943300	0.000000	0.000000	2.000000	8.000000	0.000000
20404.331283	-0.015702	0.571457	0.203658	84.882393	47.249657	93.353210	-1.902128	0.000000	-4.624058	0.000000	0.000000	0.000000	-0.250894	0.182929	-0.990722	0.000000	0.000000	2.000000	8.000000	0.000000
20404.334616	-0.015702	0.571457	0.203658	84.882393	47.249657	93.353210	-1.902128	0.000000	-4.624058	0.000000	0.000000	0.000000	-0.250894	0.182929	-0.990722	0.000000	0.000000	2.000000	8.000000	0.000000
20404.337949	-0.015702	0.571457	0.203658	84.882393	47.249657	93.353210	-1.902128	0.000000	-4.624058	0.000000	0.000000	0.000000	-0.250894	0.182929	-0.990722	0.000000	0.000000	2.000000	8.000000	0.000000
20404.341283	-0.016557	0.572143	0.200217	85.172287	47.314068	93.349838	-1.912254	0.000000	-4.619879	0.000000	0.000000	0.000000	-0.256507	0.205794	-1.032266	0.000000	0.000000	2.000000	8.000000	0.000000
20404.344616	-0.016557	0.572143	0.200217	85.172287	47.314068	93.349838	-1.912254	0.000000	-4.619879	0.000000	0.000000	0.000000	-0.256507	0.205794	-1.032266	0.000000	0.000000	2.000000	8.000000	0.000000
20404.347949	-0.016557	0.572143	0.200217	85.172287	47.314068	93.349838	-1.912254	0.000000	-4.619879	0.000000	0.000000	0.000000	-0.256507	0.205794	-1.032266	0.000000	0.000000	2.000000	8.000000	0.000000
20404.351283	-0.017338	0.572894	0.196692	85.428680	47.405262	93.388603	-1.923450	0.000000	-4.615229	0.000000	0.000000	0.000000	-0.234277	0.225217	-1.057479	0.000000	0.000000	2.000000	8.000000	0.000000
20404.354616	-0.017338	0.572894	0.196692	85.428680	47.405262	93.388603	-1.923450	0.000000	-4.615229	0.000000	0.000000	0.000000	-0.234277	0.225217	-1.057479	0.000000	0.000000	2.000000	8.000000	0.000000
20404.357949	-0.017338	0.572894	0.196692	85.428680	47.405262	93.388603	-1.923450	0.000000	-4.615229	0.000000	0.000000	0.000000	-0.234277	0.225217	-1.057479	0.000000	0.000000	2.000000	8.000000	0.000000
20404.361283	-0.018107	0.573687	0.193067	85.629196	46.496540	92.430885	-1.937181	0.000000	-4.609482	0.000000	0.000000	0.000000	-0.230644	0.237800	-1.087556	0.000000	0.000000	2.000000	8.000000	0.000000
20404.364616	-0.018107	0.573687	0.193067	85.629196	46.496540	92.430885	-1.937181	0.000000	-4.609482	0.000000	0.000000	0.000000	-0.230644	0.237800	-1.087556	0.000000	0.000000	2.000000	8.000000	0.000000
20404.367949	-0.018107	0.573687	0.193067	85.629196	46.496540	92.430885	-1.937181	0.000000	-4.609482	0.000000	0.000000	0.000000	-0.230644	0.237800	-1.087556	0.000000	0.000000	2.000000	8.000000	0.000000
20404.371283	-0.018864	0.574525	0.189374	85.749229	43.581276	89.441719	-1.952463	0.000000	-4.603030	0.000000	0.000000	0.000000	-0.227182	0.251656	-1.107733	0.000000	0.000000	2.000000	8.000000	0.000000
20404.374616	-0.018864	0.574525	0.189374	85.749229	43.581276	89.441719	-1.952463	0.000000	-4.603030	0.000000	0.000000	0.000000	-0.227182	0.251656	-1.107733	0.000000	0.000000	2.000000	8.000000	0.000000
20404.377949	-0.018864	0.574525	0.189374	85.749229	43.581276	89.441719	-1.952463	0.000000	-4.603030	0.000000	0.000000	0.000000	-0.227182	0.251656	-1.107733	0.000000	0.000000	2.000000	8.000000	0.000000
20404.381283	-0.019580	0.575394	0.185635	85.787361	38.608562	84.357925	-1.969090	0.000000	-4.595942	0.000000	0.000000	0.000000	-0.214666	0.260698	-1.121689	0.000000	0.000000	2.000000	8.000000	0.000000
20404.384616	-0.019580	0.575394	0.185635	85.787361	38.608562	84.357925	-1.969090	0.000000	-4.595942	0.000000	0.000000	0.000000	-0.214666	0.260698	-1.121689	0.000000	0.000000	2.000000	8.000000	0.000000
20404.387949	-0.019580	0.575394	0.185635	85.787361	38.608562	84.357925	-1.969090	0.000000	-4.595942	0.000000	0.000000	0.000000	-0.214666	0.260698	-1.121689	0.000000	0.000000	2.000000	8.000000	0.000000
20404.391283	-0.020315	0.576292	0.181848	85.724792	32.775593	78.408440	-1.987582	0.000000	-4.587975	0.000000	0.000000	0.000000	-0.220454	0.269409	-1.136278	0.000000	0.000000	2.000000	8.000000	0.000000
20404.394616	-0.020315	0.576292	0.181848	85.724792	32.775593	78.408440	-1.987582	0.000000	-4.587975	0.000000	0.000000	0.000000	-0.220454	0.269409	-1.136278	0.000000	0.000000	2.000000	8.000000	0.000000
20404.397949	-0.020315	0.576292	0.181848	85.724792	32.775593	78.408440	-1.987582	0.000000	-4.587975	0.000000	0.000000	0.000000	-0.220454	0.269409	-1.136278	0.000000	0.000000	2.000000	8.000000	0.000000
20404.401283	-0.021098	0.577218	0.178010	85.606529	27.323669	72.853035	-2.006776	0.000000	-4.579612	0.000000	0.000000	0.000000	-0.235067	0.277724	-1.151285	0.000000	0.000000	2.000000	8.000000	0.000000
20404.404616	-0.021098	0.577218	0.178010	85.606529	27.323669	72.853035	-2.006776	0.000000	-4.579612	0.000000	0.000000	0.000000	-0.235067	0.277724	-1.151285	0.000000	0.000000	2.000000	8.000000	0.000000
20404.407949	-0.021098	0.577218	0.178010	85.606529	27.323669	72.853035	-2.006776	0.000000	-4.579612	0.000000	0.000000	0.000000	-0.235067	0.277724	-1.151285	0.000000	0.000000	2.000000	8.000000	0.000000
20404.411283	-0.021869	0.578184	0.174103	85.468491	22.319082	67.739899	-2.026105	0.000000	-4.571094	0.000000	0.000000	0.000000	-0.231091	0.289845	-1.172026	0.000000	0.000000	2.000000	8.000000	0.000000
20404.414616	-0.021869	0.578184	0.174103	85.468491	22.319082	67.739899	-2.026105	0.000000	-4.571094	0.000000	0.000000	0.000000	-0.231091	0.289845	-1.172026	0.000000	0.000000	2.000000	8.000000	0.000000
20404.417949	-0.021869	0.578184	0.174103	85.468491	22.319082	67.739899	-2.026105	0.000000	-4.571094	0.000000	0.000000	0.000000	-0.231091	0.289845	-1.172026	0.000000	0.000000	2.000000	8.000000	0.000000
20404.421283	-0.022745	0.579175	0.170144	85.326889	17.661516	62.970028	-2.047136	0.000000	-4.561714	0.000000	0.000000	0.000000	-0.262982	0.297296	-1.187983	0.000000	0.000000	2.000000	8.000000	0.000000
20404.424616	-0.022745	0.579175	0.170144	85.326889	17.661516	62.970028	-2.047136	0.000000	-4.561714	0.000000	0.000000	0.000000	-0.262982	0.297296	-1.187983	0.000000	0.000000	2.000000	8.000000	0.000000
20404.427949	-0.022745	0.579175	0.170144	85.326889	17.661516	62.970028	-2.047136	0.000000	-4.561714	0.000000	0.000000	0.000000	-0.262982	0.297296	-1.187983	0.000000	0.000000	2.000000	8.000000	0.000000
20404.431283	-0.023607	0.580169	0.166120	85.186798	12.971812	58.132553	-2.067172	0.000000	-4.552670	0.000000	0.000000	0.000000	-0.258454	0.298224	-1.207097	0.000000	0.000000	2.000000	8.000000	0.000000
20404.434616	-0.023607	0.580169	0.166120	85.186798	12.971812	58.132553	-2.067172	0.000000	-4.552670	0.000000	0.000000	0.000000	-0.258454	0.298224	-1.207097	0.000000	0.000000	2.000000	8.000000	0.000000
20404.437949	-0.023607	0.580169	0.166120	85.186798	12.971812	58.132553	-2.067172	0.000000	-4.552670	0.000000	0.000000	0.000000	-0.258454	0.298224	-1.207097	0.000000	0.000000	2.000000	8.000000	0.000000
20404.441283	-0.024512	0.581165	0.162030	85.053825	8.085567	53.062260	-2.089036	0.000000	-4.542678	0.000000	0.000000	0.000000	-0.271467	0.298789	-1.227022	0.000000	0.000000	2.000000	8.000000	0.000000
20404.444616	-0.024512	0.581165	0.162030	85.053825	8.085567	53.062260	-2.089036	0.000000	-4.542678	0.000000	0.000000	0.000000	-0.271467	0.298789	-1.227022	0.000000	0.000000	2.000000	8.000000	0.000000
20404.447949	-0.024512	0.581165	0.162030	85.053825	8.085567	53.062260	-2.089036	0.000000	-4.542678	0.000000	0.000000	0.000000	-0.271467	0.298789	-1.227022	0.000000	0.000000	2.000000	8.000000	0.000000
20404.451283	-0.025400	0.582128	0.157882	84.906342	3.181124	47.949860	-2.111546	0.000000	-4.532260	0.000000	0.000000	0.000000	-0.266593	0.288877	-1.244376	0.000000	0.000000	2.000000	8.000000	0.000000
20404.454616	-0.025400	0.582128	0.157882	84.906342	3.181124	47.949860	-2.111546	0.000000	-4.532260	0.000000	0.000000	0.000000	-0.266593	0.288877	-1.244376	0.000000	0.000000	2.000000	8.000000	0.000000
20404.457949	-0.025400	0.582128	0.157882	84.906342	3.181124	47.949860	-2.111546	0.000000	-4.532260	0.000000	0.000000	0.000000	-0.266593	0.288877	-1.244376	0.000000	0.000000	2.000000	8.000000	0.000000
20404.461283	-0.026272	0.583058	0.153676	84.726563	-1.562930	42.974236	-2.136073	0.000000	-4.520751	0.000000	0.000000	0.000000	-0.261628	0.278836	-1.261799	0.000000	0.000000	2.000000	8.000000	0.000000
20404.464616	-0.026272	0.583058	0.153676	84.726563	-1.562930	42.974236	-2.136073	0.000000	-4.520751	0.000000	0.000000	0.000000	-0.261628	0.278836	-1.261799	0.000000	0.000000	2.000000	8.000000	0.000000
20404.467949	-0.026272	0.583058	0.153676	84.726563	-1.562930	42.974236	-2.136073	0.000000	-4.520751	0.000000	0.000000	0.000000	-0.261628	0.278836	-1.261799	0.000000	0.000000	2.000000	8.000000	0.000000
20404.471283	-0.027128	0.583920	0.149419	84.506561	-5.612853	38.715668	-2.162780	0.000000	-4.508035	0.000000	0.000000	0.000000	-0.256664	0.258648	-1.277214	0.000000	0.000000	2.000000	8.000000	0.000000
20404.474616	-0.027128	0.583920	0.149419	84.506561	-5.612853	38.715668	-2.162780	0.000000	-4.508035	0.000000	0.000000	0.000000	-0.256664	0.258648	-1.277214	0.000000	0.000000	2.000000	8.000000	0.000000
20404.477949	-0.027128	0.583920	0.149419	84.506561	-5.612853	38.715668	-2.162780	0.000000	-4.508035	0.000000	0.000000	0.000000	-0.256664	0.258648	-1.277214	0.000000	0.000000	2.000000	8.000000	0.000000
20404.481283	-0.028053	0.584702	0.145127	84.260147	-8.742832	35.427269	-2.191756	0.000000	-4.494019	0.000000	0.000000	0.000000	-0.277654	0.234698	-1.287392	0.000000	0.000000	2.000000	8.000000	0.000000
20404.484616	-0.028053	0.584702	0.145127	84.260147	-8.742832	35.427269	-2.191756	0.000000	-4.494019	0.000000	0.000000	0.000000	-0.277654	0.234698	-1.287392	0.000000	0.000000	2.000000	8.000000	0.000000
20404.487949	-0.028053	0.584702	0.145127	84.260147	-8.742832	35.427269	-2.191756	0.000000	-4.494019	0.000000	0.000000	0.000000	-0.277654	0.234698	-1.287392	0.000000	0.000000	2.000000	8.000000	0.000000
20404.491283	-0.029017	0.585418	0.140782	83.995277	-10.839240	33.235531	-2.220821	0.000000	-4.479727	0.000000	0.000000	0.000000	-0.289216	0.214733	-1.303691	0.000000	0.000000	2.000000	8.000000	0.000000
20404.494616	-0.029017	0.585418	0.140782	83.995277	-10.839240	33.235531	-2.220821	0.000000	-4.479727	0.000000	0.000000	0.000000	-0.289216	0.214733	-1.303691	0.000000	0.000000	2.000000	8.000000	0.000000
20404.497949	-0.029017	0.585418	0.140782	83.995277	-10.839240	33.235531	-2.220821	0.000000	-4.479727	0.000000	0.000000	0.000000	-0.289216	0.214733	-1.303691	0.000000	0.000000	2.000000	8.000000	0.000000
20404.501283	-0.030049	0.586010	0.136430	83.737656	-12.129644	31.916197	-2.251070	0.000000	-4.464603	0.000000	0.000000	0.000000	-0.309537	0.177681	-1.305385	0.000000	0.000000	2.000000	8.000000	0.000000
20404.504616	-0.030049	0.586010	0.136430	83.737656	-12.129644	31.916197	-2.251070	0.000000	-4.464603	0.000000	0.000000	0.000000	-0.309537	0.177681	-1.305385	0.000000	0.000000	2.000000	8.000000	0.000000
20404.507949	-0.030049	0.586010	0.136430	83.737656	-12.129644	31.916197	-2.251070	0.000000	-4.464603	0.000000	0.000000	0.000000	-0.309537	0.177681	-1.305385	0.000000	0.000000	2.000000	8.000000	0.000000
20404.511283	-0.031171	0.586497	0.131992	83.492592	-12.714596	31.371592	-2.281237	0.000000	-4.449265	0.000000	0.000000	0.000000	-0.336425	0.146093	-1.331542	0.000000	0.000000	2.000000	8.000000	0.000000
20404.514616	-0.031171	0.586497	0.131992	83.492592	-12.714596	31.371592	-2.281237	0.000000	-4.449265	0.000000	0.000000	0.000000	-0.336425	0.146093	-1.331542	0.000000	0.000000	2.000000	8.000000	0.000000
20404.517949	-0.031171	0.586497	0.131992	83.492592	-12.714596	31.371592	-2.281237	0.000000	-4.449265	0.000000	0.000000	0.000000	-0.336425	0.146093	-1.331542	0.000000	0.000000	2.000000	8.000000	0.000000
20404.521283	-0.032326	0.586908	0.127520	83.255875	-12.994052	31.164818	-2.311883	0.000000	-4.433418	0.000000	0.000000	0.000000	-0.346585	0.123122	-1.341659	0.000000	0.000000	2.000000	8.000000	0.000000
20404.524616	-0.032326	0.586908	0.127520	83.255875	-12.994052	31.164818	-2.311883	0.000000	-4.433418	0.000000	0.000000	0.000000	-0.346585	0.123122	-1.341659	0.000000	0.000000	2.000000	8.000000	0.000000
20404.527949	-0.032326	0.586908	0.127520	83.255875	-12.994052	31.164818	-2.311883	0.000000	-4.433418	0.000000	0.000000	0.000000	-0.346585	0.123122	-1.341659	0.000000	0.000000	2.000000	8.000000	0.000000
20404.531283	-0.033566	0.587266	0.122966	82.999184	-13.147059	31.100508	-2.343867	0.000000	-4.416592	0.000000	0.000000	0.000000	-0.372061	0.107456	-1.365985	0.000000	0.000000	2.000000	8.000000	0.000000
20404.534616	-0.033566	0.587266	0.122966	82.999184	-13.147059	31.100508	-2.343867	0.000000	-4.416592	0.000000	0.000000	0.000000	-0.372061	0.107456	-1.365985	0.000000	0.000000	2.000000	8.000000	0.000000
20404.537949	-0.033566	0.587266	0.122966	82.999184	-13.147059	31.100508	-2.343867	0.000000	-4.416592	0.000000	0.000000	0.000000	-0.372061	0.107456	-1.365985	0.000000	0.000000	2.000000	8.000000	0.000000
20404.541283	-0.034812	0.587577	0.118432	82.692123	-13.113316	31.231020	-2.376634	0.000000	-4.399046	0.000000	0.000000	0.000000	-0.373742	0.093262	-1.360264	0.000000	0.000000	2.000000	8.000000	0.000000
20404.544616	-0.034812	0.587577	0.118432	82.692123	-13.113316	31.231020	-2.376634	0.000000	-4.399046	0.000000	0.000000	0.000000	-0.373742	0.093262	-1.360264	0.000000	0.000000	2.000000	8.000000	0.000000
20404.547949	-0.034812	0.587577	0.118432	82.692123	-13.113316	31.231020	-2.376634	0.000000	-4.399046	0.000000	0.000000	0.000000	-0.373742	0.093262	-1.360264	0.000000	0.000000	2.000000	8.000000	0.000000
20404.551283	-0.036009	0.587810	0.113928	82.320541	-12.810104	31.644529	-2.411027	0.000000	-4.380291	0.000000	0.000000	0.000000	-0.359164	0.069976	-1.351153	0.000000	0.000000	2.000000	8.000000	0.000000
20404.554616	-0.036009	0.587810	0.113928	82.320541	-12.810104	31.644529	-2.411027	0.000000	-4.380291	0.000000	0.000000	0.000000	-0.359164	0.069976	-1.351153	0.000000	0.000000	2.000000	8.000000	0.000000
20404.557949	-0.036009	0.587810	0.113928	82.320541	-12.810104	31.644529	-2.411027	0.000000	-4.380291	0.000000	0.000000	0.000000	-0.359164	0.069976	-1.351153	0.000000	0.000000	2.000000	8.000000	0.000000
20404.561283	-0.037239	0.587967	0.109451	81.888771	-12.365111	32.164642	-2.448581	0.000000	-4.359410	0.000000	0.000000	0.000000	-0.369075	0.047229	-1.343313	0.000000	0.000000	2.000000	8.000000	0.000000
20404.564616	-0.037239	0.587967	0.109451	81.888771	-12.365111	32.164642	-2.448581	0.000000	-4.359410	0.000000	0.000000	0.000000	-0.369075	0.047229	-1.343313	0.000000	0.000000	2.000000	8.000000	0.000000
20404.567949	-0.037239	0.587967	0.109451	81.888771	-12.365111	32.164642	-2.448581	0.000000	-4.359410	0.000000	0.000000	0.000000	-0.369075	0.047229	-1.343313	0.000000	0.000000	2.000000	8.000000	0.000000
20404.571283	-0.038423	0.588071	0.105020	81.403671	-11.924725	32.610504	-2.487189	0.000000	-4.337498	0.000000	0.000000	0.000000	-0.354988	0.030912	-1.329106	0.000000	0.000000	2.000000	8.000000	0.000000
20404.574616	-0.038423	0.588071	0.105020	81.403671	-11.924725	32.610504	-2.487189	0.000000	-4.337498	0.000000	0.000000	0.000000	-0.354988	0.030912	-1.329106	0.000000	0.000000	2.000000	8.000000	0.000000
20404.577949	-0.038423	0.588071	0.105020	81.403671	-11.924725	32.610504	-2.487189	0.000000	-4.337498	0.000000	0.000000	0.000000	-0.354988	0.030912	-1.329106	0.000000	0.000000	2.000000	8.000000	0.000000
20404.581283	-0.039615	0.588079	0.100664	80.900284	-11.526567	32.915455	-2.529019	0.000000	-4.313242	0.000000	0.000000	0.000000	-0.357743	0.002614	-1.306785	0.000000	0.000000	2.000000	8.000000	0.000000
20404.584616	-0.039615	0.588079	0.100664	80.900284	-11.526567	32.915455	-2.529019	0.000000	-4.313242	0.000000	0.000000	0.000000	-0.357743	0.002614	-1.306785	0.000000	0.000000	2.000000	8.000000	0.000000
20404.587949	-0.039615	0.588079	0.100664	80.900284	-11.526567	32.915455	-2.529019	0.000000	-4.313242	0.000000	0.000000	0.000000	-0.357743	0.002614	-1.306785	0.000000	0.000000	2.000000	8.000000	0.000000
20404.591283	-0.040736	0.588037	0.096360	80.400726	-11.188724	33.128288	-2.572051	0.000000	-4.287722	0.000000	0.000000	0.000000	-0.336219	-0.012558	-1.291293	0.000000	0.000000	2.000000	8.000000	0.000000
20404.594616	-0.040736	0.588037	0.096360	80.400726	-11.188724	33.128288	-2.572051	0.000000	-4.287722	0.000000	0.000000	0.000000	-0.336219	-0.012558	-1.291293	0.000000	0.000000	2.000000	8.000000	0.000000
20404.597949	-0.040736	0.588037	0.096360	80.400726	-11.188724	33.128288	-2.572051	0.000000	-4.287722	0.000000	0.000000	0.000000	-0.336219	-0.012558	-1.291293	0.000000	0.000000	2.000000	8.000000	0.000000
20404.601283	-0.041866	0.587966	0.092118	79.916656	-10.907874	33.401314	-2.619389	0.000000	-4.258967	0.000000	0.000000	0.000000	-0.339017	-0.021429	-1.272571	0.000000	0.000000	2.000000	8.000000	0.000000
20404.604616	-0.041866	0.587966	0.092118	79.916656	-10.907874	33.401314	-2.619389	0.000000	-4.258967	0.000000	0.000000	0.000000	-0.339017	-0.021429	-1.272571	0.000000	0.000000	2.000000	8.000000	0.000000
20404.607949	-0.041866	0.587966	0.092118	79.916656	-10.907874	33.401314	-2.619389	0.000000	-4.258967	0.000000	0.000000	0.000000	-0.339017	-0.021429	-1.272571	0.000000	0.000000	2.000000	8.000000	0.000000
20404.611283	-0.042979	0.587866	0.087942	79.458069	-10.687146	33.745090	-2.668465	0.000000	-4.228391	0.000000	0.000000	0.000000	-0.334056	-0.029963	-1.252940	0.000000	0.000000	2.000000	8.000000	0.000000
20404.614616	-0.042979	0.587866	0.087942	79.458069	-10.687146	33.745090	-2.668465	0.000000	-4.228391	0.000000	0.000000	0.000000	-0.334056	-0.029963	-1.252940	0.000000	0.000000	2.000000	8.000000	0.000000
20404.617949	-0.042979	0.587866	0.087942	79.458069	-10.687146	33.745090	-2.668465	0.000000	-4.228391	0.000000	0.000000	0.000000	-0.334056	-0.029963	-1.252940	0.000000	0.000000	2.000000	8.000000	0.000000
20404.621283	-0.044056	0.587768	0.083888	79.019569	-10.508300	34.060719	-2.720197	0.000000	-4.195299	0.000000	0.000000	0.000000	-0.322888	-0.029455	-1.216163	0.000000	0.000000	2.000000	8.000000	0.000000
20404.624616	-0.044056	0.587768	0.083888	79.019569	-10.508300	34.060719	-2.720197	0.000000	-4.195299	0.000000	0.000000	0.000000	-0.322888	-0.029455	-1.216163	0.000000	0.000000	2.000000	8.000000	0.000000
20404.627949	-0.044056	0.587768	0.083888	79.019569	-10.508300	34.060719	-2.720197	0.000000	-4.195299	0.000000	0.000000	0.000000	-0.322888	-0.029455	-1.216163	0.000000	0.000000	2.000000	8.000000	0.000000
20404.631283	-0.045122	0.587672	0.079956	78.604645	-10.361321	34.346573	-2.774159	0.000000	-4.159813	0.000000	0.000000	0.000000	-0.319866	-0.028624	-1.179486	0.000000	0.000000	2.000000	8.000000	0.000000
20404.634616	-0.045122	0.587672	0.079956	78.604645	-10.361321	34.346573	-2.774159	0.000000	-4.159813	0.000000	0.000000	0.000000	-0.319866	-0.028624	-1.179486	0.000000	0.000000	2.000000	8.000000	0.000000
20404.637949	-0.045122	0.587672	0.079956	78.604645	-10.361321	34.346573	-2.774159	0.000000	-4.159813	0.000000	0.000000	0.000000	-0.319866	-0.028624	-1.179486	0.000000	0.000000	2.000000	8.000000	0.000000
20404.641283	-0.046132	0.587591	0.076191	78.215134	-10.255222	34.587914	-2.743904	0.000000	-3.997804	0.000000	0.000000	0.000000	-0.302984	-0.024569	-1.129438	0.000000	0.000000	2.000000	8.000000	0.000000
20404.644616	-0.046132	0.587591	0.076191	78.215134	-10.255222	34.587914	-2.743904	0.000000	-3.997804	0.000000	0.000000	0.000000	-0.302984	-0.024569	-1.129438	0.000000	0.000000	2.000000	8.000000	0.000000
20404.647949	-0.046132	0.587591	0.076191	78.215134	-10.255222	34.587914	-2.743904	0.000000	-3.997804	0.000000	0.000000	0.000000	-0.302984	-0.024569	-1.129438	0.000000	0.000000	2.000000	8.000000	0.000000
20404.651283	-0.047118	0.587475	0.072646	77.855202	-10.175923	34.797573	-2.693406	0.000000	-3.809565	0.000000	0.000000	0.000000	-0.295794	-0.034643	-1.063559	0.000000	0.000000	2.000000	8.000000	0.000000
20404.654616	-0.047118	0.587475	0.072646	77.855202	-10.175923	34.797573	-2.693406	0.000000	-3.809565	0.000000	0.000000	0.000000	-0.295794	-0.034643	-1.063559	0.000000	0.000000	2.000000	8.000000	0.000000
20404.657949	-0.047118	0.587475	0.072646	77.855202	-10.175923	34.797573	-2.693406	0.000000	-3.809565	0.000000	0.000000	0.000000	-0.295794	-0.034643	-1.063559	0.000000	0.000000	2.000000	8.000000	0.000000
20404.661283	-0.048077	0.587377	0.069270	77.527206	-10.120352	34.978703	-2.644107	0.000000	-3.632305	0.000000	0.000000	0.000000	-0.287835	-0.029450	-1.012937	0.000000	0.000000	2.000000	8.000000	0.000000
20404.664616	-0.048077	0.587377	0.069270	77.527206	-10.120352	34.978703	-2.644107	0.000000	-3.632305	0.000000	0.000000	0.000000	-0.287835	-0.029450	-1.012937	0.000000	0.000000	2.000000	8.000000	0.000000
20404.667949	-0.048077	0.587377	0.069270	77.527206	-10.120352	34.978703	-2.644107	0.000000	-3.632305	0.000000	0.000000	0.000000	-0.287835	-0.029450	-1.012937	0.000000	0.000000	2.000000	8.000000	0.000000
20404.671283	-0.049015	0.587259	0.066094	77.232544	-10.100461	35.125881	-2.596135	0.000000	-3.463482	0.000000	0.000000	0.000000	-0.281271	-0.035321	-0.952781	0.000000	0.000000	2.000000	8.000000	0.000000
20404.674616	-0.049015	0.587259	0.066094	77.232544	-10.100461	35.125881	-2.596135	0.000000	-3.463482	0.000000	0.000000	0.000000	-0.281271	-0.035321	-0.952781	0.000000	0.000000	2.000000	8.000000	0.000000
20404.677949	-0.049015	0.587259	0.066094	77.232544	-10.100461	35.125881	-2.596135	0.000000	-3.463482	0.000000	0.000000	0.000000	-0.281271	-0.035321	-0.952781	0.000000	0.000000	2.000000	8.000000	0.000000
20404.681283	-0.049927	0.587124	0.063058	76.982384	-10.096556	35.253963	-2.549256	0.000000	-3.304685	0.000000	0.000000	0.000000	-0.273521	-0.040673	-0.910734	0.000000	0.000000	2.000000	8.000000	0.000000
20404.684616	-0.049927	0.587124	0.063058	76.982384	-10.096556	35.253963	-2.549256	0.000000	-3.304685	0.000000	0.000000	0.000000	-0.273521	-0.040673	-0.910734	0.000000	0.000000	2.000000	8.000000	0.000000
20404.687949	-0.049927	0.587124	0.063058	76.982384	-10.096556	35.253963	-2.549256	0.000000	-3.304685	0.000000	0.000000	0.000000	-0.273521	-0.040673	-0.910734	0.000000	0.000000	2.000000	8.000000	0.000000
20404.691283	-0.050892	0.586982	0.060195	76.778946	-10.124206	35.348679	-2.503670	0.000000	-3.152896	0.000000	0.000000	0.000000	-0.289473	-0.042620	-0.858781	0.000000	0.000000	2.000000	8.000000	0.000000
20404.694616	-0.050892	0.586982	0.060195	76.778946	-10.124206	35.348679	-2.503670	0.000000	-3.152896	0.000000	0.000000	0.000000	-0.289473	-0.042620	-0.858781	0.000000	0.000000	2.000000	8.000000	0.000000
20404.697949	-0.050892	0.586982	0.060195	76.778946	-10.124206	35.348679	-2.503670	0.000000	-3.152896	0.000000	0.000000	0.000000	-0.289473	-0.042620	-0.858781	0.000000	0.000000	2.000000	8.000000	0.000000
20404.701283	-0.051903	0.586786	0.057436	76.629135	-10.184198	35.409279	-2.455424	0.000000	-3.009766	0.000000	0.000000	0.000000	-0.303444	-0.058547	-0.827931	0.000000	0.000000	2.000000	8.000000	0.000000
20404.704616	-0.051903	0.586786	0.057436	76.629135	-10.184198	35.409279	-2.455424	0.000000	-3.009766	0.000000	0.000000	0.000000	-0.303444	-0.058547	-0.827931	0.000000	0.000000	2.000000	8.000000	0.000000
20404.707949	-0.051903	0.586786	0.057436	76.629135	-10.184198	35.409279	-2.455424	0.000000	-3.009766	0.000000	0.000000	0.000000	-0.303444	-0.058547	-0.827931	0.000000	0.000000	2.000000	8.000000	0.000000
20404.711283	-0.052939	0.586606	0.054807	76.528366	-10.270028	35.391628	-2.404850	0.000000	-2.871778	0.000000	0.000000	0.000000	-0.310934	-0.054129	-0.788675	0.000000	0.000000	2.000000	8.000000	0.000000
20404.714616	-0.052939	0.586606	0.054807	76.528366	-10.270028	35.391628	-2.404850	0.000000	-2.871778	0.000000	0.000000	0.000000	-0.310934	-0.054129	-0.788675	0.000000	0.000000	2.000000	8.000000	0.000000
20404.717949	-0.052939	0.586606	0.054807	76.528366	-10.270028	35.391628	-2.404850	0.000000	-2.871778	0.000000	0.000000	0.000000	-0.310934	-0.054129	-0.788675	0.000000	0.000000	2.000000	8.000000	0.000000
20404.721283	-0.053957	0.586451	0.052354	76.471375	-10.367406	35.314262	-2.353028	0.000000	-2.740332	0.000000	0.000000	0.000000	-0.305382	-0.046511	-0.735877	0.000000	0.000000	2.000000	8.000000	0.000000
20404.724616	-0.053957	0.586451	0.052354	76.471375	-10.367406	35.314262	-2.353028	0.000000	-2.740332	0.000000	0.000000	0.000000	-0.305382	-0.046511	-0.735877	0.000000	0.000000	2.000000	8.000000	0.000000
20404.727949	-0.053957	0.586451	0.052354	76.471375	-10.367406	35.314262	-2.353028	0.000000	-2.740332	0.000000	0.000000	0.000000	-0.305382	-0.046511	-0.735877	0.000000	0.000000	2.000000	8.000000	0.000000
20404.731283	-0.054909	0.586303	0.050067	76.459404	-10.482869	35.169872	-2.302131	0.000000	-2.617686	0.000000	0.000000	0.000000	-0.285384	-0.044313	-0.686030	0.000000	0.000000	2.000000	8.000000	0.000000
20404.734616	-0.054909	0.586303	0.050067	76.459404	-10.482869	35.169872	-2.302131	0.000000	-2.617686	0.000000	0.000000	0.000000	-0.285384	-0.044313	-0.686030	0.000000	0.000000	2.000000	8.000000	0.000000
20404.737949	-0.054909	0.586303	0.050067	76.459404	-10.482869	35.169872	-2.302131	0.000000	-2.617686	0.000000	0.000000	0.000000	-0.285384	-0.044313	-0.686030	0.000000	0.000000	2.000000	8.000000	0.000000
20404.741283	-0.055846	0.586230	0.047968	76.487160	-10.613891	35.000008	-2.254567	0.000000	-2.503347	0.000000	0.000000	0.000000	-0.281275	-0.022122	-0.629790	0.000000	0.000000	2.000000	8.000000	0.000000
20404.744616	-0.055846	0.586230	0.047968	76.487160	-10.613891	35.000008	-2.254567	0.000000	-2.503347	0.000000	0.000000	0.000000	-0.281275	-0.022122	-0.629790	0.000000	0.000000	2.000000	8.000000	0.000000
20404.747949	-0.055846	0.586230	0.047968	76.487160	-10.613891	35.000008	-2.254567	0.000000	-2.503347	0.000000	0.000000	0.000000	-0.281275	-0.022122	-0.629790	0.000000	0.000000	2.000000	8.000000	0.000000
20404.751283	-0.056743	0.586220	0.046020	76.550034	-10.755922	34.870277	-2.207688	0.000000	-2.398382	0.000000	0.000000	0.000000	-0.269168	-0.002878	-0.584279	0.000000	0.000000	2.000000	8.000000	0.000000
20404.754616	-0.056743	0.586220	0.046020	76.550034	-10.755922	34.870277	-2.207688	0.000000	-2.398382	0.000000	0.000000	0.000000	-0.269168	-0.002878	-0.584279	0.000000	0.000000	2.000000	8.000000	0.000000
20404.757949	-0.056743	0.586220	0.046020	76.550034	-10.755922	34.870277	-2.207688	0.000000	-2.398382	0.000000	0.000000	0.000000	-0.269168	-0.002878	-0.584279	0.000000	0.000000	2.000000	8.000000	0.000000
20404.761283	-0.057628	0.586266	0.044246	76.621803	-10.903922	34.798870	-2.162826	0.000000	-2.301002	0.000000	0.000000	0.000000	-0.265481	0.013881	-0.532349	0.000000	0.000000	2.000000	8.000000	0.000000
20404.764616	-0.057628	0.586266	0.044246	76.621803	-10.903922	34.798870	-2.162826	0.000000	-2.301002	0.000000	0.000000	0.000000	-0.265481	0.013881	-0.532349	0.000000	0.000000	2.000000	8.000000	0.000000
20404.767949	-0.057628	0.586266	0.044246	76.621803	-10.903922	34.798870	-2.162826	0.000000	-2.301002	0.000000	0.000000	0.000000	-0.265481	0.013881	-0.532349	0.000000	0.000000	2.000000	8.000000	0.000000
20404.771283	-0.058522	0.586359	0.042603	76.681099	-11.042691	34.747337	-2.118579	0.000000	-2.212277	0.000000	0.000000	0.000000	-0.267956	0.027709	-0.492906	0.000000	0.000000	2.000000	8.000000	0.000000
20404.774616	-0.058522	0.586359	0.042603	76.681099	-11.042691	34.747337	-2.118579	0.000000	-2.212277	0.000000	0.000000	0.000000	-0.267956	0.027709	-0.492906	0.000000	0.000000	2.000000	8.000000	0.000000
20404.777949	-0.058522	0.586359	0.042603	76.681099	-11.042691	34.747337	-2.118579	0.000000	-2.212277	0.000000	0.000000	0.000000	-0.267956	0.027709	-0.492906	0.000000	0.000000	2.000000	8.000000	0.000000
20404.781283	-0.059427	0.586489	0.041115	76.731026	-11.183999	34.650906	-2.073920	0.000000	-2.130126	0.000000	0.000000	0.000000	-0.271534	0.039085	-0.446359	0.000000	0.000000	2.000000	8.000000	0.000000
20404.784616	-0.059427	0.586489	0.041115	76.731026	-11.183999	34.650906	-2.073920	0.000000	-2.130126	0.000000	0.000000	0.000000	-0.271534	0.039085	-0.446359	0.000000	0.000000	2.000000	8.000000	0.000000
20404.787949	-0.059427	0.586489	0.041115	76.731026	-11.183999	34.650906	-2.073920	0.000000	-2.130126	0.000000	0.000000	0.000000	-0.271534	0.039085	-0.446359	0.000000	0.000000	2.000000	8.000000	0.000000
20404.791283	-0.060339	0.586601	0.039733	76.774727	-11.320667	34.476673	-2.028664	0.000000	-2.055733	0.000000	0.000000	0.000000	-0.273651	0.033688	-0.414363	0.000000	0.000000	2.000000	8.000000	0.000000
20404.794616	-0.060339	0.586601	0.039733	76.774727	-11.320667	34.476673	-2.028664	0.000000	-2.055733	0.000000	0.000000	0.000000	-0.273651	0.033688	-0.414363	0.000000	0.000000	2.000000	8.000000	0.000000
20404.797949	-0.060339	0.586601	0.039733	76.774727	-11.320667	34.476673	-2.028664	0.000000	-2.055733	0.000000	0.000000	0.000000	-0.273651	0.033688	-0.414363	0.000000	0.000000	2.000000	8.000000	0.000000
20404.801283	-0.061236	0.586742	0.038471	76.809059	-11.448910	34.217770	-1.983056	0.000000	-1.986673	0.000000	0.000000	0.000000	-0.269270	0.042334	-0.378643	0.000000	0.000000	2.000000	8.000000	0.000000
20404.804616	-0.061236	0.586742	0.038471	76.809059	-11.448910	34.217770	-1.983056	0.000000	-1.986673	0.000000	0.000000	0.000000	-0.269270	0.042334	-0.378643	0.000000	0.000000	2.000000	8.000000	0.000000
20404.807949	-0.061236	0.586742	0.038471	76.809059	-11.448910	34.217770	-1.983056	0.000000	-1.986673	0.000000	0.000000	0.000000	-0.269270	0.042334	-0.378643	0.000000	0.000000	2.000000	8.000000	0.000000
20404.811283	-0.062072	0.586866	0.037325	76.840286	-11.573471	33.927959	-1.938178	0.000000	-1.923566	0.000000	0.000000	0.000000	-0.250740	0.037252	-0.343842	0.000000	0.000000	2.000000	8.000000	0.000000
20404.814616	-0.062072	0.586866	0.037325	76.840286	-11.573471	33.927959	-1.938178	0.000000	-1.923566	0.000000	0.000000	0.000000	-0.250740	0.037252	-0.343842	0.000000	0.000000	2.000000	8.000000	0.000000
20404.817949	-0.062072	0.586866	0.037325	76.840286	-11.573471	33.927959	-1.938178	0.000000	-1.923566	0.000000	0.000000	0.000000	-0.250740	0.037252	-0.343842	0.000000	0.000000	2.000000	8.000000	0.000000
20404.821283	-0.062847	0.586974	0.036296	76.868340	-11.686145	33.750828	-1.896388	0.000000	-1.866259	0.000000	0.000000	0.000000	-0.232554	0.032360	-0.308879	0.000000	0.000000	2.000000	8.000000	0.000000
20404.824616	-0.062847	0.586974	0.036296	76.868340	-11.686145	33.750828	-1.896388	0.000000	-1.866259	0.000000	0.000000	0.000000	-0.232554	0.032360	-0.308879	0.000000	0.000000	2.000000	8.000000	0.000000
20404.827949	-0.062847	0.586974	0.036296	76.868340	-11.686145	33.750828	-1.896388	0.000000	-1.866259	0.000000	0.000000	0.000000	-0.232554	0.032360	-0.308879	0.000000	0.000000	2.000000	8.000000	0.000000
20404.831283	-0.063576	0.587045	0.035301	76.899414	-11.803141	33.724487	-1.857629	0.000000	-1.814779	0.000000	0.000000	0.000000	-0.218630	0.021308	-0.298478	0.000000	0.000000	2.000000	8.000000	0.000000
20404.834616	-0.063576	0.587045	0.035301	76.899414	-11.803141	33.724487	-1.857629	0.000000	-1.814779	0.000000	0.000000	0.000000	-0.218630	0.021308	-0.298478	0.000000	0.000000	2.000000	8.000000	0.000000
20404.837949	-0.063576	0.587045	0.035301	76.899414	-11.803141	33.724487	-1.857629	0.000000	-1.814779	0.000000	0.000000	0.000000	-0.218630	0.021308	-0.298478	0.000000	0.000000	2.000000	8.000000	0.000000
20404.841283	-0.064295	0.587120	0.034433	76.924263	-11.912648	33.708229	-1.821190	0.000000	-1.765033	0.000000	0.000000	0.000000	-0.215592	0.022277	-0.260213	0.000000	0.000000	2.000000	8.000000	0.000000
20404.844616	-0.064295	0.587120	0.034433	76.924263	-11.912648	33.708229	-1.821190	0.000000	-1.765033	0.000000	0.000000	0.000000	-0.215592	0.022277	-0.260213	0.000000	0.000000	2.000000	8.000000	0.000000
20404.847949	-0.064295	0.587120	0.034433	76.924263	-11.912648	33.708229	-1.821190	0.000000	-1.765033	0.000000	0.000000	0.000000	-0.215592	0.022277	-0.260213	0.000000	0.000000	2.000000	8.000000	0.000000
20404.851283	-0.065038	0.587158	0.033592	76.951920	-12.035221	33.675426	-1.785259	0.000000	-1.721664	0.000000	0.000000	0.000000	-0.222961	0.011404	-0.252442	0.000000	0.000000	2.000000	8.000000	0.000000
20404.854616	-0.065038	0.587158	0.033592	76.951920	-12.035221	33.675426	-1.785259	0.000000	-1.721664	0.000000	0.000000	0.000000	-0.222961	0.011404	-0.252442	0.000000	0.000000	2.000000	8.000000	0.000000
20404.857949	-0.065038	0.587158	0.033592	76.951920	-12.035221	33.675426	-1.785259	0.000000	-1.721664	0.000000	0.000000	0.000000	-0.222961	0.011404	-0.252442	0.000000	0.000000	2.000000	8.000000	0.000000
20404.861283	-0.065817	0.587181	0.032856	76.976196	-12.176943	33.628193	-1.748098	0.000000	-1.679590	0.000000	0.000000	0.000000	-0.233542	0.006954	-0.220875	0.000000	0.000000	2.000000	8.000000	0.000000
20404.864616	-0.065817	0.587181	0.032856	76.976196	-12.176943	33.628193	-1.748098	0.000000	-1.679590	0.000000	0.000000	0.000000	-0.233542	0.006954	-0.220875	0.000000	0.000000	2.000000	8.000000	0.000000
20404.867949	-0.065817	0.587181	0.032856	76.976196	-12.176943	33.628193	-1.748098	0.000000	-1.679590	0.000000	0.000000	0.000000	-0.233542	0.006954	-0.220875	0.000000	0.000000	2.000000	8.000000	0.000000
20404.871283	-0.066602	0.587179	0.032188	77.003326	-12.326414	33.556320	-1.709175	0.000000	-1.642777	0.000000	0.000000	0.000000	-0.235679	-0.000606	-0.200285	0.000000	0.000000	2.000000	8.000000	0.000000
20404.874616	-0.066602	0.587179	0.032188	77.003326	-12.326414	33.556320	-1.709175	0.000000	-1.642777	0.000000	0.000000	0.000000	-0.235679	-0.000606	-0.200285	0.000000	0.000000	2.000000	8.000000	0.000000
20404.877949	-0.066602	0.587179	0.032188	77.003326	-12.326414	33.556320	-1.709175	0.000000	-1.642777	0.000000	0.000000	0.000000	-0.235679	-0.000606	-0.200285	0.000000	0.000000	2.000000	8.000000	0.000000
20404.881283	-0.066602	0.587179	0.032188	77.027855	-12.448292	33.524235	-1.669895	0.000000	-1.609396	0.000000	0.000000	0.000000	-0.235679	-0.000606	-0.200285	0.000000	0.000000	2.000000	8.000000	0.000000
20404.884616	-0.067326	0.587152	0.031599	77.027855	-12.448292	33.524235	-1.669895	0.000000	-1.609396	0.000000	0.000000	0.000000	-0.217044	-0.008091	-0.176808	0.000000	0.000000	2.000000	8.000000	0.000000
20404.887949	-0.067326	0.587152	0.031599	77.027855	-12.448292	33.524235	-1.669895	0.000000	-1.609396	0.000000	0.000000	0.000000	-0.217044	-0.008091	-0.176808	0.000000	0.000000	2.000000	8.000000	0.000000
20404.891283	-0.068031	0.587108	0.031058	77.049568	-12.551712	33.492672	-1.633721	0.000000	-1.579928	0.000000	0.000000	0.000000	-0.211521	-0.013064	-0.162181	0.000000	0.000000	2.000000	8.000000	0.000000
20404.894616	-0.068031	0.587108	0.031058	77.049568	-12.551712	33.492672	-1.633721	0.000000	-1.579928	0.000000	0.000000	0.000000	-0.211521	-0.013064	-0.162181	0.000000	0.000000	2.000000	8.000000	0.000000
20404.897949	-0.068031	0.587108	0.031058	77.049568	-12.551712	33.492672	-1.633721	0.000000	-1.579928	0.000000	0.000000	0.000000	-0.211521	-0.013064	-0.162181	0.000000	0.000000	2.000000	8.000000	0.000000
20404.901283	-0.068031	0.587108	0.031058	77.073547	-12.681498	33.373608	-1.598467	0.000000	-1.552898	0.000000	0.000000	0.000000	-0.211521	-0.013064	-0.162181	0.000000	0.000000	2.000000	8.000000	0.000000
20404.904616	-0.068655	0.587032	0.030623	77.073547	-12.681498	33.373608	-1.598467	0.000000	-1.552898	0.000000	0.000000	0.000000	-0.187223	-0.022918	-0.130565	0.000000	0.000000	2.000000	8.000000	0.000000
20404.907949	-0.068655	0.587032	0.030623	77.073547	-12.681498	33.373608	-1.598467	0.000000	-1.552898	0.000000	0.000000	0.000000	-0.187223	-0.022918	-0.130565	0.000000	0.000000	2.000000	8.000000	0.000000
20404.911283	-0.069230	0.586910	0.030184	77.102982	-12.938757	33.088017	-1.567263	0.000000	-1.531137	0.000000	0.000000	0.000000	-0.172616	-0.036597	-0.131662	0.000000	0.000000	2.000000	8.000000	0.000000
20404.914616	-0.069230	0.586910	0.030184	77.102982	-12.938757	33.088017	-1.567263	0.000000	-1.531137	0.000000	0.000000	0.000000	-0.172616	-0.036597	-0.131662	0.000000	0.000000	2.000000	8.000000	0.000000
20404.917949	-0.069230	0.586910	0.030184	77.102982	-12.938757	33.088017	-1.567263	0.000000	-1.531137	0.000000	0.000000	0.000000	-0.172616	-0.036597	-0.131662	0.000000	0.000000	2.000000	8.000000	0.000000
20404.921283	-0.069230	0.586910	0.030184	77.128105	-13.384569	32.600922	-1.538494	0.000000	-1.509194	0.000000	0.000000	0.000000	-0.172616	-0.036597	-0.131662	0.000000	0.000000	2.000000	8.000000	0.000000
20404.924616	-0.069810	0.586726	0.029782	77.128105	-13.384569	32.600922	-1.538494	0.000000	-1.509194	0.000000	0.000000	0.000000	-0.173916	-0.055181	-0.120688	0.000000	0.000000	2.000000	8.000000	0.000000
20404.927949	-0.069810	0.586726	0.029782	77.128105	-13.384569	32.600922	-1.538494	0.000000	-1.509194	0.000000	0.000000	0.000000	-0.173916	-0.055181	-0.120688	0.000000	0.000000	2.000000	8.000000	0.000000
20404.931283	-0.070368	0.586488	0.029396	77.155136	-14.074041	31.813320	-1.509508	0.000000	-1.489079	0.000000	0.000000	0.000000	-0.167310	-0.071282	-0.115743	0.000000	0.000000	2.000000	8.000000	0.000000
20404.934616	-0.070368	0.586488	0.029396	77.155136	-14.074041	31.813320	-1.509508	0.000000	-1.489079	0.000000	0.000000	0.000000	-0.167310	-0.071282	-0.115743	0.000000	0.000000	2.000000	8.000000	0.000000
20404.937949	-0.070368	0.586488	0.029396	77.155136	-14.074041	31.813320	-1.509508	0.000000	-1.489079	0.000000	0.000000	0.000000	-0.167310	-0.071282	-0.115743	0.000000	0.000000	2.000000	8.000000	0.000000
20404.941283	-0.070944	0.586187	0.028980	77.186256	-14.870297	30.886557	-1.481623	0.000000	-1.469788	0.000000	0.000000	0.000000	-0.172843	-0.090498	-0.124746	0.000000	0.000000	2.000000	8.000000	0.000000
20404.944616	-0.070944	0.586187	0.028980	77.186256	-14.870297	30.886557	-1.481623	0.000000	-1.469788	0.000000	0.000000	0.000000	-0.172843	-0.090498	-0.124746	0.000000	0.000000	2.000000	8.000000	0.000000
20404.947949	-0.070944	0.586187	0.028980	77.186256	-14.870297	30.886557	-1.481623	0.000000	-1.469788	0.000000	0.000000	0.000000	-0.172843	-0.090498	-0.124746	0.000000	0.000000	2.000000	8.000000	0.000000
20404.951283	-0.071515	0.585821	0.028537	77.221687	-15.743898	29.865881	-1.452816	0.000000	-1.448997	0.000000	0.000000	0.000000	-0.171402	-0.109662	-0.132794	0.000000	0.000000	2.000000	8.000000	0.000000
20404.954616	-0.071515	0.585821	0.028537	77.221687	-15.743898	29.865881	-1.452816	0.000000	-1.448997	0.000000	0.000000	0.000000	-0.171402	-0.109662	-0.132794	0.000000	0.000000	2.000000	8.000000	0.000000
20404.957949	-0.071515	0.585821	0.028537	77.221687	-15.743898	29.865881	-1.452816	0.000000	-1.448997	0.000000	0.000000	0.000000	-0.171402	-0.109662	-0.132794	0.000000	0.000000	2.000000	8.000000	0.000000
20404.961283	-0.071515	0.585821	0.028537	77.259895	-16.628397	28.829538	-1.424249	0.000000	-1.426865	0.000000	0.000000	0.000000	-0.171402	-0.109662	-0.132794	0.000000	0.000000	2.000000	8.000000	0.000000
20404.964616	-0.072061	0.585410	0.028088	77.259895	-16.628397	28.829538	-1.424249	0.000000	-1.426865	0.000000	0.000000	0.000000	-0.163744	-0.123207	-0.134938	0.000000	0.000000	2.000000	8.000000	0.000000
20404.967949	-0.072061	0.585410	0.028088	77.259895	-16.628397	28.829538	-1.424249	0.000000	-1.426865	0.000000	0.000000	0.000000	-0.163744	-0.123207	-0.134938	0.000000	0.000000	2.000000	8.000000	0.000000
20404.971283	-0.072581	0.584955	0.027631	77.299988	-17.542652	27.753441	-1.396958	0.000000	-1.404375	0.000000	0.000000	0.000000	-0.156090	-0.136693	-0.137096	0.000000	0.000000	2.000000	8.000000	0.000000
20404.974616	-0.072581	0.584955	0.027631	77.299988	-17.542652	27.753441	-1.396958	0.000000	-1.404375	0.000000	0.000000	0.000000	-0.156090	-0.136693	-0.137096	0.000000	0.000000	2.000000	8.000000	0.000000
20404.977949	-0.072581	0.584955	0.027631	77.299988	-17.542652	27.753441	-1.396958	0.000000	-1.404375	0.000000	0.000000	0.000000	-0.156090	-0.136693	-0.137096	0.000000	0.000000	2.000000	8.000000	0.000000
20404.981283	-0.072581	0.584955	0.027631	77.342171	-18.475367	26.652328	-1.370943	0.000000	-1.381526	0.000000	0.000000	0.000000	-0.156090	-0.136693	-0.137096	0.000000	0.000000	2.000000	8.000000	0.000000
20404.984616	-0.073046	0.584471	0.027123	77.342171	-18.475367	26.652328	-1.370943	0.000000	-1.381526	0.000000	0.000000	0.000000	-0.139425	-0.145265	-0.152240	0.000000	0.000000	2.000000	8.000000	0.000000
20404.987949	-0.073046	0.584471	0.027123	77.342171	-18.475367	26.652328	-1.370943	0.000000	-1.381526	0.000000	0.000000	0.000000	-0.139425	-0.145265	-0.152240	0.000000	0.000000	2.000000	8.000000	0.000000
20404.991283	-0.073483	0.583923	0.026592	77.388184	-19.388458	25.571943	-1.347705	0.000000	-1.356153	0.000000	0.000000	0.000000	-0.131006	-0.164242	-0.159373	0.000000	0.000000	2.000000	8.000000	0.000000
20404.994616	-0.073483	0.583923	0.026592	77.388184	-19.388458	25.571943	-1.347705	0.000000	-1.356153	0.000000	0.000000	0.000000	-0.131006	-0.164242	-0.159373	0.000000	0.000000	2.000000	8.000000	0.000000
20404.997949	-0.073483	0.583923	0.026592	77.388184	-19.388458	25.571943	-1.347705	0.000000	-1.356153	0.000000	0.000000	0.000000	-0.131006	-0.164242	-0.159373	0.000000	0.000000	2.000000	8.000000	0.000000
20405.001283	-0.073483	0.583923	0.026592	77.436867	-20.309566	24.480381	-1.325871	0.000000	-1.329591	0.000000	0.000000	0.000000	-0.131006	-0.164242	-0.159373	0.000000	0.000000	2.000000	8.000000	0.000000
20405.004616	-0.073887	0.583347	0.026006	77.436867	-20.309566	24.480381	-1.325871	0.000000	-1.329591	0.000000	0.000000	0.000000	-0.121189	-0.172706	-0.175606	0.000000	0.000000	2.000000	8.000000	0.000000
20405.007949	-0.073887	0.583347	0.026006	77.436867	-20.309566	24.480381	-1.325871	0.000000	-1.329591	0.000000	0.000000	0.000000	-0.121189	-0.172706	-0.175606	0.000000	0.000000	2.000000	8.000000	0.000000
20405.011283	-0.074356	0.582727	0.025399	77.491623	-21.295897	23.316301	-1.305673	0.000000	-1.300323	0.000000	0.000000	0.000000	-0.140984	-0.186006	-0.182101	0.000000	0.000000	2.000000	8.000000	0.000000
20405.014616	-0.074356	0.582727	0.025399	77.491623	-21.295897	23.316301	-1.305673	0.000000	-1.300323	0.000000	0.000000	0.000000	-0.140984	-0.186006	-0.182101	0.000000	0.000000	2.000000	8.000000	0.000000
20405.017949	-0.074356	0.582727	0.025399	77.491623	-21.295897	23.316301	-1.305673	0.000000	-1.300323	0.000000	0.000000	0.000000	-0.140984	-0.186006	-0.182101	0.000000	0.000000	2.000000	8.000000	0.000000
20405.021283	-0.074890	0.582045	0.024754	77.543404	-22.332985	22.103172	-1.282176	0.000000	-1.269973	0.000000	0.000000	0.000000	-0.159909	-0.204808	-0.193690	0.000000	0.000000	2.000000	8.000000	0.000000
20405.024616	-0.074890	0.582045	0.024754	77.543404	-22.332985	22.103172	-1.282176	0.000000	-1.269973	0.000000	0.000000	0.000000	-0.159909	-0.204808	-0.193690	0.000000	0.000000	2.000000	8.000000	0.000000
20405.027949	-0.074890	0.582045	0.024754	77.543404	-22.332985	22.103172	-1.282176	0.000000	-1.269973	0.000000	0.000000	0.000000	-0.159909	-0.204808	-0.193690	0.000000	0.000000	2.000000	8.000000	0.000000
20405.031283	-0.075461	0.581326	0.024066	77.599976	-23.392553	20.872353	-1.255524	0.000000	-1.237691	0.000000	0.000000	0.000000	-0.171529	-0.215509	-0.206373	0.000000	0.000000	2.000000	8.000000	0.000000
20405.034616	-0.075461	0.581326	0.024066	77.599976	-23.392553	20.872353	-1.255524	0.000000	-1.237691	0.000000	0.000000	0.000000	-0.171529	-0.215509	-0.206373	0.000000	0.000000	2.000000	8.000000	0.000000
20405.037949	-0.075461	0.581326	0.024066	77.599976	-23.392553	20.872353	-1.255524	0.000000	-1.237691	0.000000	0.000000	0.000000	-0.171529	-0.215509	-0.206373	0.000000	0.000000	2.000000	8.000000	0.000000
20405.041283	-0.076070	0.580599	0.023329	77.661446	-24.382320	19.737902	-1.226936	0.000000	-1.203295	0.000000	0.000000	0.000000	-0.182725	-0.218210	-0.221162	0.000000	0.000000	2.000000	8.000000	0.000000
20405.044616	-0.076070	0.580599	0.023329	77.661446	-24.382320	19.737902	-1.226936	0.000000	-1.203295	0.000000	0.000000	0.000000	-0.182725	-0.218210	-0.221162	0.000000	0.000000	2.000000	8.000000	0.000000
20405.047949	-0.076070	0.580599	0.023329	77.661446	-24.382320	19.737902	-1.226936	0.000000	-1.203295	0.000000	0.000000	0.000000	-0.182725	-0.218210	-0.221162	0.000000	0.000000	2.000000	8.000000	0.000000
20405.051283	-0.076675	0.579855	0.022573	77.733170	-25.252056	18.768559	-1.196482	0.000000	-1.166435	0.000000	0.000000	0.000000	-0.181251	-0.223300	-0.226849	0.000000	0.000000	2.000000	8.000000	0.000000
20405.054616	-0.076675	0.579855	0.022573	77.733170	-25.252056	18.768559	-1.196482	0.000000	-1.166435	0.000000	0.000000	0.000000	-0.181251	-0.223300	-0.226849	0.000000	0.000000	2.000000	8.000000	0.000000
20405.057949	-0.076675	0.579855	0.022573	77.733170	-25.252056	18.768559	-1.196482	0.000000	-1.166435	0.000000	0.000000	0.000000	-0.181251	-0.223300	-0.226849	0.000000	0.000000	2.000000	8.000000	0.000000
20405.061283	-0.077271	0.579075	0.021781	77.809402	-26.000284	17.952024	-1.166273	0.000000	-1.128627	0.000000	0.000000	0.000000	-0.178936	-0.233859	-0.237585	0.000000	0.000000	2.000000	8.000000	0.000000
20405.064616	-0.077271	0.579075	0.021781	77.809402	-26.000284	17.952024	-1.166273	0.000000	-1.128627	0.000000	0.000000	0.000000	-0.178936	-0.233859	-0.237585	0.000000	0.000000	2.000000	8.000000	0.000000
20405.067949	-0.077271	0.579075	0.021781	77.809402	-26.000284	17.952024	-1.166273	0.000000	-1.128627	0.000000	0.000000	0.000000	-0.178936	-0.233859	-0.237585	0.000000	0.000000	2.000000	8.000000	0.000000
20405.071283	-0.077873	0.578281	0.021033	77.845268	-26.591341	17.313133	-1.136450	0.000000	-1.089029	0.000000	0.000000	0.000000	-0.180477	-0.238282	-0.224343	0.000000	0.000000	2.000000	8.000000	0.000000
20405.074616	-0.077873	0.578281	0.021033	77.845268	-26.591341	17.313133	-1.136450	0.000000	-1.089029	0.000000	0.000000	0.000000	-0.180477	-0.238282	-0.224343	0.000000	0.000000	2.000000	8.000000	0.000000
20405.077949	-0.077873	0.578281	0.021033	77.845268	-26.591341	17.313133	-1.136450	0.000000	-1.089029	0.000000	0.000000	0.000000	-0.180477	-0.238282	-0.224343	0.000000	0.000000	2.000000	8.000000	0.000000
20405.081283	-0.078493	0.577444	0.020268	77.755905	-26.981956	16.860928	-1.106371	0.000000	-1.051639	0.000000	0.000000	0.000000	-0.186072	-0.251178	-0.229302	0.000000	0.000000	2.000000	8.000000	0.000000
20405.084616	-0.078493	0.577444	0.020268	77.755905	-26.981956	16.860928	-1.106371	0.000000	-1.051639	0.000000	0.000000	0.000000	-0.186072	-0.251178	-0.229302	0.000000	0.000000	2.000000	8.000000	0.000000
20405.087949	-0.078493	0.577444	0.020268	77.755905	-26.981956	16.860928	-1.106371	0.000000	-1.051639	0.000000	0.000000	0.000000	-0.186072	-0.251178	-0.229302	0.000000	0.000000	2.000000	8.000000	0.000000
20405.091283	-0.079143	0.576636	0.019555	77.522392	-27.178507	16.573963	-1.075359	0.000000	-1.013422	0.000000	0.000000	0.000000	-0.194962	-0.242174	-0.214142	0.000000	0.000000	2.000000	8.000000	0.000000
20405.094616	-0.079143	0.576636	0.019555	77.522392	-27.178507	16.573963	-1.075359	0.000000	-1.013422	0.000000	0.000000	0.000000	-0.194962	-0.242174	-0.214142	0.000000	0.000000	2.000000	8.000000	0.000000
20405.097949	-0.079143	0.576636	0.019555	77.522392	-27.178507	16.573963	-1.075359	0.000000	-1.013422	0.000000	0.000000	0.000000	-0.194962	-0.242174	-0.214142	0.000000	0.000000	2.000000	8.000000	0.000000
20405.101283	-0.079838	0.575778	0.018843	77.204193	-27.252632	16.393036	-1.042866	0.000000	-0.977731	0.000000	0.000000	0.000000	-0.208462	-0.257526	-0.213363	0.000000	0.000000	2.000000	8.000000	0.000000
20405.104616	-0.079838	0.575778	0.018843	77.204193	-27.252632	16.393036	-1.042866	0.000000	-0.977731	0.000000	0.000000	0.000000	-0.208462	-0.257526	-0.213363	0.000000	0.000000	2.000000	8.000000	0.000000
20405.107949	-0.079838	0.575778	0.018843	77.204193	-27.252632	16.393036	-1.042866	0.000000	-0.977731	0.000000	0.000000	0.000000	-0.208462	-0.257526	-0.213363	0.000000	0.000000	2.000000	8.000000	0.000000
20405.111283	-0.080513	0.574958	0.018167	76.856865	-27.261557	16.277020	-1.008122	0.000000	-0.942171	0.000000	0.000000	0.000000	-0.202671	-0.246091	-0.202936	0.000000	0.000000	2.000000	8.000000	0.000000
20405.114616	-0.080513	0.574958	0.018167	76.856865	-27.261557	16.277020	-1.008122	0.000000	-0.942171	0.000000	0.000000	0.000000	-0.202671	-0.246091	-0.202936	0.000000	0.000000	2.000000	8.000000	0.000000
20405.117949	-0.080513	0.574958	0.018167	76.856865	-27.261557	16.277020	-1.008122	0.000000	-0.942171	0.000000	0.000000	0.000000	-0.202671	-0.246091	-0.202936	0.000000	0.000000	2.000000	8.000000	0.000000
20405.121283	-0.081140	0.574165	0.017489	76.523567	-27.178417	16.274395	-0.974344	0.000000	-0.908348	0.000000	0.000000	0.000000	-0.188146	-0.237734	-0.203319	0.000000	0.000000	2.000000	8.000000	0.000000
20405.124616	-0.081140	0.574165	0.017489	76.523567	-27.178417	16.274395	-0.974344	0.000000	-0.908348	0.000000	0.000000	0.000000	-0.188146	-0.237734	-0.203319	0.000000	0.000000	2.000000	8.000000	0.000000
20405.127949	-0.081140	0.574165	0.017489	76.523567	-27.178417	16.274395	-0.974344	0.000000	-0.908348	0.000000	0.000000	0.000000	-0.188146	-0.237734	-0.203319	0.000000	0.000000	2.000000	8.000000	0.000000
20405.131283	-0.081709	0.573447	0.016889	76.197601	-27.042963	16.333471	-0.942986	0.000000	-0.874462	0.000000	0.000000	0.000000	-0.170762	-0.215589	-0.180177	0.000000	0.000000	2.000000	8.000000	0.000000
20405.134616	-0.081709	0.573447	0.016889	76.197601	-27.042963	16.333471	-0.942986	0.000000	-0.874462	0.000000	0.000000	0.000000	-0.170762	-0.215589	-0.180177	0.000000	0.000000	2.000000	8.000000	0.000000
20405.137949	-0.081709	0.573447	0.016889	76.197601	-27.042963	16.333471	-0.942986	0.000000	-0.874462	0.000000	0.000000	0.000000	-0.170762	-0.215589	-0.180177	0.000000	0.000000	2.000000	8.000000	0.000000
20405.141283	-0.082211	0.572774	0.016309	75.891930	-26.921003	16.381742	-0.914526	0.000000	-0.844432	0.000000	0.000000	0.000000	-0.150574	-0.201922	-0.174027	0.000000	0.000000	2.000000	8.000000	0.000000
20405.144616	-0.082211	0.572774	0.016309	75.891930	-26.921003	16.381742	-0.914526	0.000000	-0.844432	0.000000	0.000000	0.000000	-0.150574	-0.201922	-0.174027	0.000000	0.000000	2.000000	8.000000	0.000000
20405.147949	-0.082211	0.572774	0.016309	75.891930	-26.921003	16.381742	-0.914526	0.000000	-0.844432	0.000000	0.000000	0.000000	-0.150574	-0.201922	-0.174027	0.000000	0.000000	2.000000	8.000000	0.000000
20405.151283	-0.082211	0.572774	0.016309	75.612297	-26.828571	16.389942	-0.889430	0.000000	-0.815428	0.000000	0.000000	0.000000	-0.150574	-0.201922	-0.174027	0.000000	0.000000	2.000000	8.000000	0.000000
20405.154616	-0.082637	0.572192	0.015828	75.612297	-26.828571	16.389942	-0.889430	0.000000	-0.815428	0.000000	0.000000	0.000000	-0.127647	-0.174559	-0.144261	0.000000	0.000000	2.000000	8.000000	0.000000
20405.157949	-0.082637	0.572192	0.015828	75.612297	-26.828571	16.389942	-0.889430	0.000000	-0.815428	0.000000	0.000000	0.000000	-0.127647	-0.174559	-0.144261	0.000000	0.000000	2.000000	8.000000	0.000000
20405.161283	-0.083000	0.571647	0.015392	75.355225	-26.848310	16.252214	-0.868155	0.000000	-0.791384	0.000000	0.000000	0.000000	-0.108937	-0.163533	-0.130848	0.000000	0.000000	2.000000	8.000000	0.000000
20405.164616	-0.083000	0.571647	0.015392	75.355225	-26.848310	16.252214	-0.868155	0.000000	-0.791384	0.000000	0.000000	0.000000	-0.108937	-0.163533	-0.130848	0.000000	0.000000	2.000000	8.000000	0.000000
20405.167949	-0.083000	0.571647	0.015392	75.355225	-26.848310	16.252214	-0.868155	0.000000	-0.791384	0.000000	0.000000	0.000000	-0.108937	-0.163533	-0.130848	0.000000	0.000000	2.000000	8.000000	0.000000
20405.171283	-0.083000	0.571647	0.015392	75.118889	-27.017363	15.922383	-0.849999	0.000000	-0.769576	0.000000	0.000000	0.000000	-0.108937	-0.163533	-0.130848	0.000000	0.000000	2.000000	8.000000	0.000000
20405.174616	-0.083356	0.571166	0.015050	75.118889	-27.017363	15.922383	-0.849999	0.000000	-0.769576	0.000000	0.000000	0.000000	-0.106806	-0.144258	-0.102495	0.000000	0.000000	2.000000	8.000000	0.000000
20405.177949	-0.083356	0.571166	0.015050	75.118889	-27.017363	15.922383	-0.849999	0.000000	-0.769576	0.000000	0.000000	0.000000	-0.106806	-0.144258	-0.102495	0.000000	0.000000	2.000000	8.000000	0.000000
20405.181283	-0.083703	0.570705	0.014792	74.904488	-27.336012	15.398292	-0.832199	0.000000	-0.752494	0.000000	0.000000	0.000000	-0.104190	-0.138272	-0.077358	0.000000	0.000000	2.000000	8.000000	0.000000
20405.184616	-0.083703	0.570705	0.014792	74.904488	-27.336012	15.398292	-0.832199	0.000000	-0.752494	0.000000	0.000000	0.000000	-0.104190	-0.138272	-0.077358	0.000000	0.000000	2.000000	8.000000	0.000000
20405.187949	-0.083703	0.570705	0.014792	74.904488	-27.336012	15.398292	-0.832199	0.000000	-0.752494	0.000000	0.000000	0.000000	-0.104190	-0.138272	-0.077358	0.000000	0.000000	2.000000	8.000000	0.000000
20405.191283	-0.083703	0.570705	0.014792	74.725037	-27.764585	14.737473	-0.814833	0.000000	-0.739601	0.000000	0.000000	0.000000	-0.104190	-0.138272	-0.077358	0.000000	0.000000	2.000000	8.000000	0.000000
20405.194616	-0.083991	0.570324	0.014591	74.725037	-27.764585	14.737473	-0.814833	0.000000	-0.739601	0.000000	0.000000	0.000000	-0.086320	-0.114161	-0.060404	0.000000	0.000000	2.000000	8.000000	0.000000
20405.197949	-0.083991	0.570324	0.014591	74.725037	-27.764585	14.737473	-0.814833	0.000000	-0.739601	0.000000	0.000000	0.000000	-0.086320	-0.114161	-0.060404	0.000000	0.000000	2.000000	8.000000	0.000000
20405.201283	-0.083991	0.570324	0.014591	74.581100	-28.285633	13.957657	-0.800447	0.000000	-0.729534	0.000000	0.000000	0.000000	-0.086320	-0.114161	-0.060404	0.000000	0.000000	2.000000	8.000000	0.000000
20405.204616	-0.083991	0.570324	0.014591	74.581100	-28.285633	13.957657	-0.800447	0.000000	-0.729534	0.000000	0.000000	0.000000	-0.086320	-0.114161	-0.060404	0.000000	0.000000	2.000000	8.000000	0.000000
20405.207949	-0.084217	0.569980	0.014435	74.581100	-28.285633	13.957657	-0.800447	0.000000	-0.729534	0.000000	0.000000	0.000000	-0.067921	-0.103351	-0.046673	0.000000	0.000000	2.000000	8.000000	0.000000
20405.211283	-0.084405	0.569671	0.014321	74.467262	-28.899706	13.063807	-0.800447	0.000000	-0.729534	0.000000	0.000000	0.000000	-0.056278	-0.092556	-0.034091	0.000000	0.000000	2.000000	8.000000	0.000000
20405.214616	-0.084405	0.569671	0.014321	74.467262	-28.899706	13.063807	-0.800447	0.000000	-0.729534	0.000000	0.000000	0.000000	-0.056278	-0.092556	-0.034091	0.000000	0.000000	2.000000	8.000000	0.000000
20405.217949	-0.084405	0.569671	0.014321	74.467262	-28.899706	13.063807	-0.800447	0.000000	-0.729534	0.000000	0.000000	0.000000	-0.056278	-0.092556	-0.034091	0.000000	0.000000	2.000000	8.000000	0.000000
20405.221283	-0.084511	0.569443	0.014269	74.381058	-29.600698	12.056482	-0.779747	0.000000	-0.716073	0.000000	0.000000	0.000000	-0.031834	-0.068575	-0.015724	0.000000	0.000000	2.000000	8.000000	0.000000
20405.224616	-0.084511	0.569443	0.014269	74.381058	-29.600698	12.056482	-0.779747	0.000000	-0.716073	0.000000	0.000000	0.000000	-0.031834	-0.068575	-0.015724	0.000000	0.000000	2.000000	8.000000	0.000000
20405.227949	-0.084511	0.569443	0.014269	74.381058	-29.600698	12.056482	-0.779747	0.000000	-0.716073	0.000000	0.000000	0.000000	-0.031834	-0.068575	-0.015724	0.000000	0.000000	2.000000	8.000000	0.000000
20405.231283	-0.084511	0.569443	0.014269	74.298859	-30.384224	10.938359	-0.774442	0.000000	-0.713452	0.000000	0.000000	0.000000	-0.031834	-0.068575	-0.015724	0.000000	0.000000	2.000000	8.000000	0.000000
20405.234616	-0.084593	0.569267	0.014208	74.298859	-30.384224	10.938359	-0.774442	0.000000	-0.713452	0.000000	0.000000	0.000000	-0.024459	-0.052863	-0.018175	0.000000	0.000000	2.000000	8.000000	0.000000
20405.237949	-0.084593	0.569267	0.014208	74.298859	-30.384224	10.938359	-0.774442	0.000000	-0.713452	0.000000	0.000000	0.000000	-0.024459	-0.052863	-0.018175	0.000000	0.000000	2.000000	8.000000	0.000000
20405.241283	-0.084593	0.569267	0.014208	74.199669	-31.192696	9.770689	-0.770365	0.000000	-0.710423	0.000000	0.000000	0.000000	-0.024459	-0.052863	-0.018175	0.000000	0.000000	2.000000	8.000000	0.000000
20405.244616	-0.084593	0.569267	0.014208	74.199669	-31.192696	9.770689	-0.770365	0.000000	-0.710423	0.000000	0.000000	0.000000	-0.024459	-0.052863	-0.018175	0.000000	0.000000	2.000000	8.000000	0.000000
20405.247949	-0.084635	0.569152	0.014184	74.199669	-31.192696	9.770689	-0.770365	0.000000	-0.710423	0.000000	0.000000	0.000000	-0.012549	-0.034282	-0.007291	0.000000	0.000000	2.000000	8.000000	0.000000
20405.251283	-0.084681	0.569100	0.014188	74.083923	-31.972942	8.627151	-0.770365	0.000000	-0.710423	0.000000	0.000000	0.000000	-0.014077	-0.015696	0.001200	0.000000	0.000000	2.000000	8.000000	0.000000
20405.254616	-0.084681	0.569100	0.014188	74.083923	-31.972942	8.627151	-0.770365	0.000000	-0.710423	0.000000	0.000000	0.000000	-0.014077	-0.015696	0.001200	0.000000	0.000000	2.000000	8.000000	0.000000
20405.257949	-0.084681	0.569100	0.014188	74.083923	-31.972942	8.627151	-0.770365	0.000000	-0.710423	0.000000	0.000000	0.000000	-0.014077	-0.015696	0.001200	0.000000	0.000000	2.000000	8.000000	0.000000
20405.261283	-0.084681	0.569100	0.014188	73.968742	-32.682167	7.568524	-0.765927	0.000000	-0.709408	0.000000	0.000000	0.000000	-0.014077	-0.015696	0.001200	0.000000	0.000000	2.000000	8.000000	0.000000
20405.264616	-0.084660	0.569074	0.014198	73.968742	-32.682167	7.568524	-0.765927	0.000000	-0.709408	0.000000	0.000000	0.000000	0.006391	-0.007851	0.003011	0.000000	0.000000	2.000000	8.000000	0.000000
20405.267949	-0.084660	0.569074	0.014198	73.968742	-32.682167	7.568524	-0.765927	0.000000	-0.709408	0.000000	0.000000	0.000000	0.006391	-0.007851	0.003011	0.000000	0.000000	2.000000	8.000000	0.000000
20405.271283	-0.084660	0.569074	0.014198	73.864052	-33.279457	6.669580	-0.766993	0.000000	-0.709910	0.000000	0.000000	0.000000	0.006391	-0.007851	0.003011	0.000000	0.000000	2.000000	8.000000	0.000000
20405.274616	-0.084660	0.569074	0.014198	73.864052	-33.279457	6.669580	-0.766993	0.000000	-0.709910	0.000000	0.000000	0.000000	0.006391	-0.007851	0.003011	0.000000	0.000000	2.000000	8.000000	0.000000
20405.277949	-0.084615	0.569074	0.014206	73.864052	-33.279457	6.669580	-0.766993	0.000000	-0.709910	0.000000	0.000000	0.000000	0.013427	-0.000001	0.002411	0.000000	0.000000	2.000000	8.000000	0.000000
20405.281283	-0.084615	0.569074	0.014206	73.772514	-33.756542	5.936869	-0.766993	0.000000	-0.709910	0.000000	0.000000	0.000000	0.013427	-0.000001	0.002411	0.000000	0.000000	2.000000	8.000000	0.000000
20405.284616	-0.084615	0.569074	0.014206	73.772514	-33.756542	5.936869	-0.766993	0.000000	-0.709910	0.000000	0.000000	0.000000	0.013427	-0.000001	0.002411	0.000000	0.000000	2.000000	8.000000	0.000000
20405.287949	-0.084615	0.569074	0.014206	73.772514	-33.756542	5.936869	-0.766993	0.000000	-0.709910	0.000000	0.000000	0.000000	0.013427	-0.000001	0.002411	0.000000	0.000000	2.000000	8.000000	0.000000
20405.291283	-0.084475	0.569134	0.014195	73.697487	-34.130798	5.356494	-0.769230	0.000000	-0.710311	0.000000	0.000000	0.000000	0.042174	0.018181	-0.003344	0.000000	0.000000	2.000000	8.000000	0.000000
20405.294616	-0.084475	0.569134	0.014195	73.697487	-34.130798	5.356494	-0.769230	0.000000	-0.710311	0.000000	0.000000	0.000000	0.042174	0.018181	-0.003344	0.000000	0.000000	2.000000	8.000000	0.000000
20405.297949	-0.084475	0.569134	0.014195	73.697487	-34.130798	5.356494	-0.769230	0.000000	-0.710311	0.000000	0.000000	0.000000	0.042174	0.018181	-0.003344	0.000000	0.000000	2.000000	8.000000	0.000000
20405.301283	-0.084475	0.569134	0.014195	73.637871	-34.437286	4.883092	-0.776259	0.000000	-0.709754	0.000000	0.000000	0.000000	0.042174	0.018181	-0.003344	0.000000	0.000000	2.000000	8.000000	0.000000
20405.304616	-0.084440	0.569159	0.014130	73.637871	-34.437286	4.883092	-0.776259	0.000000	-0.709754	0.000000	0.000000	0.000000	0.010453	0.007466	-0.019671	0.000000	0.000000	2.000000	8.000000	0.000000
20405.307949	-0.084440	0.569159	0.014130	73.637871	-34.437286	4.883092	-0.776259	0.000000	-0.709754	0.000000	0.000000	0.000000	0.010453	0.007466	-0.019671	0.000000	0.000000	2.000000	8.000000	0.000000
20405.311283	-0.084440	0.569159	0.014130	73.582962	-34.697239	4.481123	-0.778001	0.000000	-0.706476	0.000000	0.000000	0.000000	0.010453	0.007466	-0.019671	0.000000	0.000000	2.000000	8.000000	0.000000
20405.314616	-0.084440	0.569159	0.014130	73.582962	-34.697239	4.481123	-0.778001	0.000000	-0.706476	0.000000	0.000000	0.000000	0.010453	0.007466	-0.019671	0.000000	0.000000	2.000000	8.000000	0.000000
20405.317949	-0.084396	0.569227	0.014012	73.582962	-34.697239	4.481123	-0.778001	0.000000	-0.706476	0.000000	0.000000	0.000000	0.013266	0.020262	-0.035398	0.000000	0.000000	2.000000	8.000000	0.000000
20405.321283	-0.084396	0.569227	0.014012	73.541405	-34.888218	4.187545	-0.778001	0.000000	-0.706476	0.000000	0.000000	0.000000	0.013266	0.020262	-0.035398	0.000000	0.000000	2.000000	8.000000	0.000000
20405.324616	-0.084396	0.569227	0.014012	73.541405	-34.888218	4.187545	-0.778001	0.000000	-0.706476	0.000000	0.000000	0.000000	0.013266	0.020262	-0.035398	0.000000	0.000000	2.000000	8.000000	0.000000
20405.327949	-0.084396	0.569227	0.014012	73.541405	-34.888218	4.187545	-0.778001	0.000000	-0.706476	0.000000	0.000000	0.000000	0.013266	0.020262	-0.035398	0.000000	0.000000	2.000000	8.000000	0.000000
20405.331283	-0.084393	0.569370	0.013736	73.521202	-34.976074	4.059440	-0.780212	0.000000	-0.700576	0.000000	0.000000	0.000000	0.000947	0.042977	-0.082580	0.000000	0.000000	2.000000	8.000000	0.000000
20405.334616	-0.084393	0.569370	0.013736	73.521202	-34.976074	4.059440	-0.780212	0.000000	-0.700576	0.000000	0.000000	0.000000	0.000947	0.042977	-0.082580	0.000000	0.000000	2.000000	8.000000	0.000000
20405.337949	-0.084393	0.569370	0.013736	73.521202	-34.976074	4.059440	-0.780212	0.000000	-0.700576	0.000000	0.000000	0.000000	0.000947	0.042977	-0.082580	0.000000	0.000000	2.000000	8.000000	0.000000
20405.341283	-0.084393	0.569370	0.013736	73.521202	-34.981503	4.059446	-0.780370	0.000000	-0.686813	0.000000	0.000000	0.000000	0.000947	0.042977	-0.082580	0.000000	0.000000	2.000000	8.000000	0.000000
20405.344616	-0.084408	0.569428	0.013566	73.521202	-34.981503	4.059446	-0.780370	0.000000	-0.686813	0.000000	0.000000	0.000000	-0.004676	0.017330	-0.051132	0.000000	0.000000	2.000000	8.000000	0.000000
20405.347949	-0.084408	0.569428	0.013566	73.521202	-34.981503	4.059446	-0.780370	0.000000	-0.686813	0.000000	0.000000	0.000000	-0.004676	0.017330	-0.051132	0.000000	0.000000	2.000000	8.000000	0.000000
20405.351283	-0.084408	0.569428	0.013566	73.521202	-34.989674	4.059441	-0.779591	0.000000	-0.678291	0.000000	0.000000	0.000000	-0.004676	0.017330	-0.051132	0.000000	0.000000	2.000000	8.000000	0.000000
20405.354616	-0.084408	0.569428	0.013566	73.521202	-34.989674	4.059441	-0.779591	0.000000	-0.678291	0.000000	0.000000	0.000000	-0.004676	0.017330	-0.051132	0.000000	0.000000	2.000000	8.000000	0.000000
20405.357949	-0.084477	0.569469	0.013434	73.521202	-34.989674	4.059441	-0.779591	0.000000	-0.678291	0.000000	0.000000	0.000000	-0.020568	0.012381	-0.039619	0.000000	0.000000	2.000000	8.000000	0.000000
20405.361283	-0.084501	0.569510	0.013310	73.521889	-34.994350	4.072726	-0.779591	0.000000	-0.678291	0.000000	0.000000	0.000000	-0.007152	0.012366	-0.037218	0.000000	0.000000	2.000000	8.000000	0.000000
20405.364616	-0.084501	0.569510	0.013310	73.521889	-34.994350	4.072726	-0.779591	0.000000	-0.678291	0.000000	0.000000	0.000000	-0.007152	0.012366	-0.037218	0.000000	0.000000	2.000000	8.000000	0.000000
20405.367949	-0.084501	0.569510	0.013310	73.521889	-34.994350	4.072726	-0.779591	0.000000	-0.678291	0.000000	0.000000	0.000000	-0.007152	0.012366	-0.037218	0.000000	0.000000	2.000000	8.000000	0.000000
20405.371283	-0.084501	0.569510	0.013310	73.521889	-34.994350	4.072726	-0.774971	0.000000	-0.665485	0.000000	0.000000	0.000000	-0.007152	0.012366	-0.037218	0.000000	0.000000	2.000000	8.000000	0.000000
20405.374616	-0.084484	0.569543	0.013217	73.521889	-34.994350	4.072726	-0.774971	0.000000	-0.665485	0.000000	0.000000	0.000000	0.005001	0.009880	-0.027851	0.000000	0.000000	2.000000	8.000000	0.000000
20405.377949	-0.084484	0.569543	0.013217	73.521889	-34.994350	4.072726	-0.774971	0.000000	-0.665485	0.000000	0.000000	0.000000	0.005001	0.009880	-0.027851	0.000000	0.000000	2.000000	8.000000	0.000000
20405.381283	-0.084484	0.569543	0.013217	73.522575	-34.990883	4.086009	-0.775805	0.000000	-0.660843	0.000000	0.000000	0.000000	0.005001	0.009880	-0.027851	0.000000	0.000000	2.000000	8.000000	0.000000
20405.384616	-0.084484	0.569543	0.013217	73.522575	-34.990883	4.086009	-0.775805	0.000000	-0.660843	0.000000	0.000000	0.000000	0.005001	0.009880	-0.027851	0.000000	0.000000	2.000000	8.000000	0.000000
20405.387949	-0.084467	0.569576	0.013124	73.522575	-34.990883	4.086009	-0.775805	0.000000	-0.660843	0.000000	0.000000	0.000000	0.005002	0.009879	-0.027853	0.000000	0.000000	2.000000	8.000000	0.000000
20405.391283	-0.084467	0.569576	0.013124	73.522591	-34.985435	4.086011	-0.775805	0.000000	-0.660843	0.000000	0.000000	0.000000	0.005002	0.009879	-0.027853	0.000000	0.000000	2.000000	8.000000	0.000000
20405.394616	-0.084467	0.569576	0.013124	73.522591	-34.985435	4.086011	-0.775805	0.000000	-0.660843	0.000000	0.000000	0.000000	0.005002	0.009879	-0.027853	0.000000	0.000000	2.000000	8.000000	0.000000
20405.397949	-0.084467	0.569576	0.013124	73.522591	-34.985435	4.086011	-0.775805	0.000000	-0.660843	0.000000	0.000000	0.000000	0.005002	0.009879	-0.027853	0.000000	0.000000	2.000000	8.000000	0.000000
20405.401283	-0.084348	0.569660	0.012971	73.519768	-34.975571	4.090635	-0.776638	0.000000	-0.656201	0.000000	0.000000	0.000000	0.035861	0.025094	-0.045755	0.000000	0.000000	2.000000	8.000000	0.000000
20405.404616	-0.084348	0.569660	0.012971	73.519768	-34.975571	4.090635	-0.776638	0.000000	-0.656201	0.000000	0.000000	0.000000	0.035861	0.025094	-0.045755	0.000000	0.000000	2.000000	8.000000	0.000000
20405.407949	-0.084348	0.569660	0.012971	73.519768	-34.975571	4.090635	-0.776638	0.000000	-0.656201	0.000000	0.000000	0.000000	0.035861	0.025094	-0.045755	0.000000	0.000000	2.000000	8.000000	0.000000
20405.411283	-0.084348	0.569660	0.012971	73.519745	-34.972839	4.090634	-0.782615	0.000000	-0.648575	0.000000	0.000000	0.000000	0.035861	0.025094	-0.045755	0.000000	0.000000	2.000000	8.000000	0.000000
20405.414616	-0.084309	0.569693	0.012883	73.519745	-34.972839	4.090634	-0.782615	0.000000	-0.648575	0.000000	0.000000	0.000000	0.011694	0.009876	-0.026660	0.000000	0.000000	2.000000	8.000000	0.000000
20405.417949	-0.084309	0.569693	0.012883	73.519745	-34.972839	4.090634	-0.782615	0.000000	-0.648575	0.000000	0.000000	0.000000	0.011694	0.009876	-0.026660	0.000000	0.000000	2.000000	8.000000	0.000000
20405.421283	-0.084309	0.569693	0.012883	73.525177	-34.978539	4.086793	-0.784564	0.000000	-0.644131	0.000000	0.000000	0.000000	0.011694	0.009876	-0.026660	0.000000	0.000000	2.000000	8.000000	0.000000
20405.424616	-0.084309	0.569693	0.012883	73.525177	-34.978539	4.086793	-0.784564	0.000000	-0.644131	0.000000	0.000000	0.000000	0.011694	0.009876	-0.026660	0.000000	0.000000	2.000000	8.000000	0.000000
20405.427949	-0.084285	0.569716	0.012749	73.525177	-34.978539	4.086793	-0.784564	0.000000	-0.644131	0.000000	0.000000	0.000000	0.007170	0.006945	-0.039980	0.000000	0.000000	2.000000	8.000000	0.000000
20405.431283	-0.084285	0.569716	0.012749	73.531990	-34.977264	4.093561	-0.784564	0.000000	-0.644131	0.000000	0.000000	0.000000	0.007170	0.006945	-0.039980	0.000000	0.000000	2.000000	8.000000	0.000000
20405.434616	-0.084285	0.569716	0.012749	73.531990	-34.977264	4.093561	-0.784564	0.000000	-0.644131	0.000000	0.000000	0.000000	0.007170	0.006945	-0.039980	0.000000	0.000000	2.000000	8.000000	0.000000
20405.437949	-0.084285	0.569716	0.012749	73.531990	-34.977264	4.093561	-0.784564	0.000000	-0.644131	0.000000	0.000000	0.000000	0.007170	0.006945	-0.039980	0.000000	0.000000	2.000000	8.000000	0.000000
20405.441283	-0.084217	0.569710	0.012499	73.554337	-34.975479	4.109356	-0.785759	0.000000	-0.637468	0.000000	0.000000	0.000000	0.020379	-0.001751	-0.075140	0.000000	0.000000	2.000000	8.000000	0.000000
20405.444616	-0.084217	0.569710	0.012499	73.554337	-34.975479	4.109356	-0.785759	0.000000	-0.637468	0.000000	0.000000	0.000000	0.020379	-0.001751	-0.075140	0.000000	0.000000	2.000000	8.000000	0.000000
20405.447949	-0.084217	0.569710	0.012499	73.554337	-34.975479	4.109356	-0.785759	0.000000	-0.637468	0.000000	0.000000	0.000000	0.020379	-0.001751	-0.075140	0.000000	0.000000	2.000000	8.000000	0.000000
20405.451283	-0.084142	0.569697	0.012339	73.588257	-34.984123	4.118467	-0.789156	0.000000	-0.624945	0.000000	0.000000	0.000000	0.022391	-0.003789	-0.047899	0.000000	0.000000	2.000000	8.000000	0.000000
20405.454616	-0.084142	0.569697	0.012339	73.588257	-34.984123	4.118467	-0.789156	0.000000	-0.624945	0.000000	0.000000	0.000000	0.022391	-0.003789	-0.047899	0.000000	0.000000	2.000000	8.000000	0.000000
20405.457949	-0.084142	0.569697	0.012339	73.588257	-34.984123	4.118467	-0.789156	0.000000	-0.624945	0.000000	0.000000	0.000000	0.022391	-0.003789	-0.047899	0.000000	0.000000	2.000000	8.000000	0.000000
20405.461283	-0.084142	0.569697	0.012339	73.638924	-35.024197	4.096402	-0.792888	0.000000	-0.616962	0.000000	0.000000	0.000000	0.022391	-0.003789	-0.047899	0.000000	0.000000	2.000000	8.000000	0.000000
20405.464616	-0.084020	0.569667	0.012170	73.638924	-35.024197	4.096402	-0.792888	0.000000	-0.616962	0.000000	0.000000	0.000000	0.036675	-0.009171	-0.050668	0.000000	0.000000	2.000000	8.000000	0.000000
20405.467949	-0.084020	0.569667	0.012170	73.638924	-35.024197	4.096402	-0.792888	0.000000	-0.616962	0.000000	0.000000	0.000000	0.036675	-0.009171	-0.050668	0.000000	0.000000	2.000000	8.000000	0.000000
20405.471283	-0.084020	0.569667	0.012170	73.688667	-35.059288	4.074263	-0.799000	0.000000	-0.608517	0.000000	0.000000	0.000000	0.036675	-0.009171	-0.050668	0.000000	0.000000	2.000000	8.000000	0.000000
20405.474616	-0.084020	0.569667	0.012170	73.688667	-35.059288	4.074263	-0.799000	0.000000	-0.608517	0.000000	0.000000	0.000000	0.036675	-0.009171	-0.050668	0.000000	0.000000	2.000000	8.000000	0.000000
20405.477949	-0.083905	0.569646	0.012042	73.688667	-35.059288	4.074263	-0.799000	0.000000	-0.608517	0.000000	0.000000	0.000000	0.034488	-0.006260	-0.038560	0.000000	0.000000	2.000000	8.000000	0.000000
20405.481283	-0.083905	0.569646	0.012042	73.746429	-35.112297	4.044421	-0.799000	0.000000	-0.608517	0.000000	0.000000	0.000000	0.034488	-0.006260	-0.038560	0.000000	0.000000	2.000000	8.000000	0.000000
20405.484616	-0.083905	0.569646	0.012042	73.746429	-35.112297	4.044421	-0.799000	0.000000	-0.608517	0.000000	0.000000	0.000000	0.034488	-0.006260	-0.038560	0.000000	0.000000	2.000000	8.000000	0.000000
20405.487949	-0.083905	0.569646	0.012042	73.746429	-35.112297	4.044421	-0.799000	0.000000	-0.608517	0.000000	0.000000	0.000000	0.034488	-0.006260	-0.038560	0.000000	0.000000	2.000000	8.000000	0.000000
20405.491283	-0.083725	0.569666	0.011805	73.803947	-35.164978	4.019836	-0.804748	0.000000	-0.602090	0.000000	0.000000	0.000000	0.054054	0.006004	-0.071041	0.000000	0.000000	2.000000	8.000000	0.000000
20405.494616	-0.083725	0.569666	0.011805	73.803947	-35.164978	4.019836	-0.804748	0.000000	-0.602090	0.000000	0.000000	0.000000	0.054054	0.006004	-0.071041	0.000000	0.000000	2.000000	8.000000	0.000000
20405.497949	-0.083725	0.569666	0.011805	73.803947	-35.164978	4.019836	-0.804748	0.000000	-0.602090	0.000000	0.000000	0.000000	0.054054	0.006004	-0.071041	0.000000	0.000000	2.000000	8.000000	0.000000
20405.501283	-0.083725	0.569666	0.011805	73.867073	-35.194622	4.033849	-0.813757	0.000000	-0.590250	0.000000	0.000000	0.000000	0.054054	0.006004	-0.071041	0.000000	0.000000	2.000000	8.000000	0.000000
20405.504616	-0.083689	0.569716	0.011733	73.867073	-35.194622	4.033849	-0.813757	0.000000	-0.590250	0.000000	0.000000	0.000000	0.010738	0.015139	-0.021538	0.000000	0.000000	2.000000	8.000000	0.000000
20405.507949	-0.083689	0.569716	0.011733	73.867073	-35.194622	4.033849	-0.813757	0.000000	-0.590250	0.000000	0.000000	0.000000	0.010738	0.015139	-0.021538	0.000000	0.000000	2.000000	8.000000	0.000000
20405.511283	-0.083689	0.569716	0.011733	73.946098	-35.264763	4.016129	-0.815547	0.000000	-0.586661	0.000000	0.000000	0.000000	0.010738	0.015139	-0.021538	0.000000	0.000000	2.000000	8.000000	0.000000
20405.514616	-0.083689	0.569716	0.011733	73.946098	-35.264763	4.016129	-0.815547	0.000000	-0.586661	0.000000	0.000000	0.000000	0.010738	0.015139	-0.021538	0.000000	0.000000	2.000000	8.000000	0.000000
20405.517949	-0.083680	0.569759	0.011681	73.946098	-35.264763	4.016129	-0.815547	0.000000	-0.586661	0.000000	0.000000	0.000000	0.002813	0.012701	-0.015760	0.000000	0.000000	2.000000	8.000000	0.000000
20405.521283	-0.083680	0.569759	0.011681	74.035065	-35.376858	3.954778	-0.815547	0.000000	-0.586661	0.000000	0.000000	0.000000	0.002813	0.012701	-0.015760	0.000000	0.000000	2.000000	8.000000	0.000000
20405.524616	-0.083680	0.569759	0.011681	74.035065	-35.376858	3.954778	-0.815547	0.000000	-0.586661	0.000000	0.000000	0.000000	0.002813	0.012701	-0.015760	0.000000	0.000000	2.000000	8.000000	0.000000
20405.527949	-0.083680	0.569759	0.011681	74.035065	-35.376858	3.954778	-0.815547	0.000000	-0.586661	0.000000	0.000000	0.000000	0.002813	0.012701	-0.015760	0.000000	0.000000	2.000000	8.000000	0.000000
20405.531283	-0.083669	0.569923	0.011621	74.125938	-35.469975	3.919088	-0.816015	0.000000	-0.584034	0.000000	0.000000	0.000000	0.003189	0.049279	-0.017877	0.000000	0.000000	2.000000	8.000000	0.000000
20405.534616	-0.083669	0.569923	0.011621	74.125938	-35.469975	3.919088	-0.816015	0.000000	-0.584034	0.000000	0.000000	0.000000	0.003189	0.049279	-0.017877	0.000000	0.000000	2.000000	8.000000	0.000000
20405.537949	-0.083669	0.569923	0.011621	74.125938	-35.469975	3.919088	-0.816015	0.000000	-0.584034	0.000000	0.000000	0.000000	0.003189	0.049279	-0.017877	0.000000	0.000000	2.000000	8.000000	0.000000
20405.541283	-0.083669	0.569923	0.011621	74.203644	-35.490082	3.969992	-0.816547	0.000000	-0.581055	0.000000	0.000000	0.000000	0.003189	0.049279	-0.017877	0.000000	0.000000	2.000000	8.000000	0.000000
20405.544616	-0.083666	0.570001	0.011603	74.203644	-35.490082	3.969992	-0.816547	0.000000	-0.581055	0.000000	0.000000	0.000000	0.000975	0.023417	-0.005458	0.000000	0.000000	2.000000	8.000000	0.000000
20405.547949	-0.083666	0.570001	0.011603	74.203644	-35.490082	3.969992	-0.816547	0.000000	-0.581055	0.000000	0.000000	0.000000	0.000975	0.023417	-0.005458	0.000000	0.000000	2.000000	8.000000	0.000000
20405.551283	-0.083666	0.570001	0.011603	74.280258	-35.431759	4.121493	-0.816709	0.000000	-0.580145	0.000000	0.000000	0.000000	0.000975	0.023417	-0.005458	0.000000	0.000000	2.000000	8.000000	0.000000
20405.554616	-0.083666	0.570001	0.011603	74.280258	-35.431759	4.121493	-0.816709	0.000000	-0.580145	0.000000	0.000000	0.000000	0.000975	0.023417	-0.005458	0.000000	0.000000	2.000000	8.000000	0.000000
20405.557949	-0.083670	0.570089	0.011625	74.280258	-35.431759	4.121493	-0.816709	0.000000	-0.580145	0.000000	0.000000	0.000000	-0.001190	0.026323	0.006664	0.000000	0.000000	2.000000	8.000000	0.000000
20405.561283	-0.083670	0.570089	0.011625	74.361298	-35.269012	4.415055	-0.816709	0.000000	-0.580145	0.000000	0.000000	0.000000	-0.001190	0.026323	0.006664	0.000000	0.000000	2.000000	8.000000	0.000000
20405.564616	-0.083670	0.570089	0.011625	74.361298	-35.269012	4.415055	-0.816709	0.000000	-0.580145	0.000000	0.000000	0.000000	-0.001190	0.026323	0.006664	0.000000	0.000000	2.000000	8.000000	0.000000
20405.567949	-0.083670	0.570089	0.011625	74.361298	-35.269012	4.415055	-0.816709	0.000000	-0.580145	0.000000	0.000000	0.000000	-0.001190	0.026323	0.006664	0.000000	0.000000	2.000000	8.000000	0.000000
20405.571283	-0.083695	0.570203	0.011637	74.453140	-35.056618	4.783823	-0.816511	0.000000	-0.581256	0.000000	0.000000	0.000000	-0.007540	0.034150	0.003645	0.000000	0.000000	2.000000	8.000000	0.000000
20405.574616	-0.083695	0.570203	0.011637	74.453140	-35.056618	4.783823	-0.816511	0.000000	-0.581256	0.000000	0.000000	0.000000	-0.007540	0.034150	0.003645	0.000000	0.000000	2.000000	8.000000	0.000000
20405.577949	-0.083695	0.570203	0.011637	74.453140	-35.056618	4.783823	-0.816511	0.000000	-0.581256	0.000000	0.000000	0.000000	-0.007540	0.034150	0.003645	0.000000	0.000000	2.000000	8.000000	0.000000
20405.581283	-0.083695	0.570203	0.011637	74.560753	-34.831142	5.177906	-0.815255	0.000000	-0.581863	0.000000	0.000000	0.000000	-0.007540	0.034150	0.003645	0.000000	0.000000	2.000000	8.000000	0.000000
20405.584616	-0.083694	0.570229	0.011631	74.560753	-34.831142	5.177906	-0.815255	0.000000	-0.581863	0.000000	0.000000	0.000000	0.000324	0.007797	-0.001823	0.000000	0.000000	2.000000	8.000000	0.000000
20405.587949	-0.083694	0.570229	0.011631	74.560753	-34.831142	5.177906	-0.815255	0.000000	-0.581863	0.000000	0.000000	0.000000	0.000324	0.007797	-0.001823	0.000000	0.000000	2.000000	8.000000	0.000000
20405.591283	-0.083741	0.570247	0.011640	74.685509	-34.630772	5.556266	-0.815309	0.000000	-0.581559	0.000000	0.000000	0.000000	-0.014271	0.005366	0.002766	0.000000	0.000000	2.000000	8.000000	0.000000
20405.594616	-0.083741	0.570247	0.011640	74.685509	-34.630772	5.556266	-0.815309	0.000000	-0.581559	0.000000	0.000000	0.000000	-0.014271	0.005366	0.002766	0.000000	0.000000	2.000000	8.000000	0.000000
20405.597949	-0.083741	0.570247	0.011640	74.685509	-34.630772	5.556266	-0.815309	0.000000	-0.581559	0.000000	0.000000	0.000000	-0.014271	0.005366	0.002766	0.000000	0.000000	2.000000	8.000000	0.000000
20405.601283	-0.083741	0.570247	0.011640	74.794479	-34.442574	5.905567	-0.812930	0.000000	-0.582020	0.000000	0.000000	0.000000	-0.014271	0.005366	0.002766	0.000000	0.000000	2.000000	8.000000	0.000000
20405.604616	-0.083764	0.570247	0.011636	74.794479	-34.442574	5.905567	-0.812930	0.000000	-0.582020	0.000000	0.000000	0.000000	-0.006678	0.000001	-0.001192	0.000000	0.000000	2.000000	8.000000	0.000000
20405.607949	-0.083764	0.570247	0.011636	74.794479	-34.442574	5.905567	-0.812930	0.000000	-0.582020	0.000000	0.000000	0.000000	-0.006678	0.000001	-0.001192	0.000000	0.000000	2.000000	8.000000	0.000000
20405.611283	-0.083764	0.570247	0.011636	74.871788	-34.239529	6.245704	-0.811817	0.000000	-0.581822	0.000000	0.000000	0.000000	-0.006678	0.000001	-0.001192	0.000000	0.000000	2.000000	8.000000	0.000000
20405.614616	-0.083764	0.570247	0.011636	74.871788	-34.239529	6.245704	-0.811817	0.000000	-0.581822	0.000000	0.000000	0.000000	-0.006678	0.000001	-0.001192	0.000000	0.000000	2.000000	8.000000	0.000000
20405.617949	-0.083808	0.570247	0.011628	74.871788	-34.239529	6.245704	-0.811817	0.000000	-0.581822	0.000000	0.000000	0.000000	-0.013352	0.000001	-0.002386	0.000000	0.000000	2.000000	8.000000	0.000000
20405.621283	-0.083808	0.570247	0.011628	74.928452	-34.056679	6.540946	-0.811817	0.000000	-0.581822	0.000000	0.000000	0.000000	-0.013352	0.000001	-0.002386	0.000000	0.000000	2.000000	8.000000	0.000000
20405.624616	-0.083808	0.570247	0.011628	74.928452	-34.056679	6.540946	-0.811817	0.000000	-0.581822	0.000000	0.000000	0.000000	-0.013352	0.000001	-0.002386	0.000000	0.000000	2.000000	8.000000	0.000000
20405.627949	-0.083808	0.570247	0.011628	74.928452	-34.056679	6.540946	-0.811817	0.000000	-0.581822	0.000000	0.000000	0.000000	-0.013352	0.000001	-0.002386	0.000000	0.000000	2.000000	8.000000	0.000000
20405.631283	-0.083914	0.570214	0.011706	74.978165	-33.912281	6.779505	-0.809592	0.000000	-0.581424	0.000000	0.000000	0.000000	-0.031695	-0.009758	0.023117	0.000000	0.000000	2.000000	8.000000	0.000000
20405.634616	-0.083914	0.570214	0.011706	74.978165	-33.912281	6.779505	-0.809592	0.000000	-0.581424	0.000000	0.000000	0.000000	-0.031695	-0.009758	0.023117	0.000000	0.000000	2.000000	8.000000	0.000000
20405.637949	-0.083914	0.570214	0.011706	74.978165	-33.912281	6.779505	-0.809592	0.000000	-0.581424	0.000000	0.000000	0.000000	-0.031695	-0.009758	0.023117	0.000000	0.000000	2.000000	8.000000	0.000000
20405.641283	-0.083914	0.570214	0.011706	75.049843	-33.790455	7.000814	-0.804309	0.000000	-0.585277	0.000000	0.000000	0.000000	-0.031695	-0.009758	0.023117	0.000000	0.000000	2.000000	8.000000	0.000000
20405.644616	-0.083916	0.570162	0.011718	75.049843	-33.790455	7.000814	-0.804309	0.000000	-0.585277	0.000000	0.000000	0.000000	-0.000652	-0.015614	0.003646	0.000000	0.000000	2.000000	8.000000	0.000000
20405.647949	-0.083916	0.570162	0.011718	75.049843	-33.790455	7.000814	-0.804309	0.000000	-0.585277	0.000000	0.000000	0.000000	-0.000652	-0.015614	0.003646	0.000000	0.000000	2.000000	8.000000	0.000000
20405.651283	-0.083916	0.570162	0.011718	75.143089	-33.642910	7.262549	-0.804200	0.000000	-0.585884	0.000000	0.000000	0.000000	-0.000652	-0.015614	0.003646	0.000000	0.000000	2.000000	8.000000	0.000000
20405.654616	-0.083916	0.570162	0.011718	75.143089	-33.642910	7.262549	-0.804200	0.000000	-0.585884	0.000000	0.000000	0.000000	-0.000652	-0.015614	0.003646	0.000000	0.000000	2.000000	8.000000	0.000000
20405.657949	-0.083896	0.570110	0.011734	75.143089	-33.642910	7.262549	-0.804200	0.000000	-0.585884	0.000000	0.000000	0.000000	0.006024	-0.015622	0.004839	0.000000	0.000000	2.000000	8.000000	0.000000
20405.661283	-0.083896	0.570110	0.011734	75.248291	-33.508064	7.515592	-0.804200	0.000000	-0.585884	0.000000	0.000000	0.000000	0.006024	-0.015622	0.004839	0.000000	0.000000	2.000000	8.000000	0.000000
20405.664616	-0.083896	0.570110	0.011734	75.248291	-33.508064	7.515592	-0.804200	0.000000	-0.585884	0.000000	0.000000	0.000000	0.006024	-0.015622	0.004839	0.000000	0.000000	2.000000	8.000000	0.000000
20405.667949	-0.083896	0.570110	0.011734	75.248291	-33.508064	7.515592	-0.804200	0.000000	-0.585884	0.000000	0.000000	0.000000	0.006024	-0.015622	0.004839	0.000000	0.000000	2.000000	8.000000	0.000000
20405.671283	-0.083795	0.569943	0.011682	75.351646	-33.369392	7.770034	-0.805204	0.000000	-0.586691	0.000000	0.000000	0.000000	0.030341	-0.050220	-0.015524	0.000000	0.000000	2.000000	8.000000	0.000000
20405.674616	-0.083795	0.569943	0.011682	75.351646	-33.369392	7.770034	-0.805204	0.000000	-0.586691	0.000000	0.000000	0.000000	0.030341	-0.050220	-0.015524	0.000000	0.000000	2.000000	8.000000	0.000000
20405.677949	-0.083795	0.569943	0.011682	75.351646	-33.369392	7.770034	-0.805204	0.000000	-0.586691	0.000000	0.000000	0.000000	0.030341	-0.050220	-0.015524	0.000000	0.000000	2.000000	8.000000	0.000000
20405.681283	-0.083795	0.569943	0.011682	75.453644	-33.218632	8.038126	-0.810261	0.000000	-0.584103	0.000000	0.000000	0.000000	0.030341	-0.050220	-0.015524	0.000000	0.000000	2.000000	8.000000	0.000000
20405.684616	-0.083742	0.569863	0.011645	75.453644	-33.218632	8.038126	-0.810261	0.000000	-0.584103	0.000000	0.000000	0.000000	0.015794	-0.023904	-0.011258	0.000000	0.000000	2.000000	8.000000	0.000000
20405.687949	-0.083742	0.569863	0.011645	75.453644	-33.218632	8.038126	-0.810261	0.000000	-0.584103	0.000000	0.000000	0.000000	0.015794	-0.023904	-0.011258	0.000000	0.000000	2.000000	8.000000	0.000000
20405.691283	-0.083742	0.569863	0.011645	75.542709	-33.053661	8.314446	-0.812893	0.000000	-0.582227	0.000000	0.000000	0.000000	0.015794	-0.023904	-0.011258	0.000000	0.000000	2.000000	8.000000	0.000000
20405.694616	-0.083742	0.569863	0.011645	75.542709	-33.053661	8.314446	-0.812893	0.000000	-0.582227	0.000000	0.000000	0.000000	0.015794	-0.023904	-0.011258	0.000000	0.000000	2.000000	8.000000	0.000000
20405.697949	-0.083691	0.569827	0.011618	75.542709	-33.053661	8.314446	-0.812893	0.000000	-0.582227	0.000000	0.000000	0.000000	0.015193	-0.010708	-0.007926	0.000000	0.000000	2.000000	8.000000	0.000000
20405.701283	-0.083691	0.569827	0.011618	75.616737	-32.837334	8.649283	-0.812893	0.000000	-0.582227	0.000000	0.000000	0.000000	0.015193	-0.010708	-0.007926	0.000000	0.000000	2.000000	8.000000	0.000000
20405.704616	-0.083691	0.569827	0.011618	75.616737	-32.837334	8.649283	-0.812893	0.000000	-0.582227	0.000000	0.000000	0.000000	0.015193	-0.010708	-0.007926	0.000000	0.000000	2.000000	8.000000	0.000000
20405.707949	-0.083691	0.569827	0.011618	75.616737	-32.837334	8.649283	-0.812893	0.000000	-0.582227	0.000000	0.000000	0.000000	0.015193	-0.010708	-0.007926	0.000000	0.000000	2.000000	8.000000	0.000000
20405.711283	-0.083624	0.569757	0.011625	75.673180	-32.506107	9.116533	-0.815425	0.000000	-0.580906	0.000000	0.000000	0.000000	0.020303	-0.020963	0.002051	0.000000	0.000000	2.000000	8.000000	0.000000
20405.714616	-0.083624	0.569757	0.011625	75.673180	-32.506107	9.116533	-0.815425	0.000000	-0.580906	0.000000	0.000000	0.000000	0.020303	-0.020963	0.002051	0.000000	0.000000	2.000000	8.000000	0.000000
20405.717949	-0.083624	0.569757	0.011625	75.673180	-32.506107	9.116533	-0.815425	0.000000	-0.580906	0.000000	0.000000	0.000000	0.020303	-0.020963	0.002051	0.000000	0.000000	2.000000	8.000000	0.000000
20405.721283	-0.083624	0.569757	0.011625	75.728699	-32.135948	9.633272	-0.818809	0.000000	-0.581248	0.000000	0.000000	0.000000	0.020303	-0.020963	0.002051	0.000000	0.000000	2.000000	8.000000	0.000000
20405.724616	-0.083585	0.569723	0.011662	75.728699	-32.135948	9.633272	-0.818809	0.000000	-0.581248	0.000000	0.000000	0.000000	0.011786	-0.010260	0.011170	0.000000	0.000000	2.000000	8.000000	0.000000
20405.727949	-0.083585	0.569723	0.011662	75.728699	-32.135948	9.633272	-0.818809	0.000000	-0.581248	0.000000	0.000000	0.000000	0.011786	-0.010260	0.011170	0.000000	0.000000	2.000000	8.000000	0.000000
20405.731283	-0.083585	0.569723	0.011662	75.794197	-31.711695	10.230215	-0.820773	0.000000	-0.583109	0.000000	0.000000	0.000000	0.011786	-0.010260	0.011170	0.000000	0.000000	2.000000	8.000000	0.000000
20405.734616	-0.083585	0.569723	0.011662	75.794197	-31.711695	10.230215	-0.820773	0.000000	-0.583109	0.000000	0.000000	0.000000	0.011786	-0.010260	0.011170	0.000000	0.000000	2.000000	8.000000	0.000000
20405.737949	-0.083547	0.569637	0.011712	75.794197	-31.711695	10.230215	-0.820773	0.000000	-0.583109	0.000000	0.000000	0.000000	0.011142	-0.025869	0.014797	0.000000	0.000000	2.000000	8.000000	0.000000
20405.741283	-0.083512	0.569499	0.011773	75.879280	-31.227680	10.908078	-0.820773	0.000000	-0.583109	0.000000	0.000000	0.000000	0.010500	-0.041486	0.018416	0.000000	0.000000	2.000000	8.000000	0.000000
20405.744616	-0.083512	0.569499	0.011773	75.879280	-31.227680	10.908078	-0.820773	0.000000	-0.583109	0.000000	0.000000	0.000000	0.010500	-0.041486	0.018416	0.000000	0.000000	2.000000	8.000000	0.000000
20405.747949	-0.083512	0.569499	0.011773	75.879280	-31.227680	10.908078	-0.820773	0.000000	-0.583109	0.000000	0.000000	0.000000	0.010500	-0.041486	0.018416	0.000000	0.000000	2.000000	8.000000	0.000000
20405.751283	-0.083512	0.569499	0.011773	75.975204	-30.698214	11.653768	-0.824381	0.000000	-0.588645	0.000000	0.000000	0.000000	0.010500	-0.041486	0.018416	0.000000	0.000000	2.000000	8.000000	0.000000
20405.754616	-0.083451	0.569273	0.011816	75.975204	-30.698214	11.653768	-0.824381	0.000000	-0.588645	0.000000	0.000000	0.000000	0.018376	-0.067805	0.012887	0.000000	0.000000	2.000000	8.000000	0.000000
20405.757949	-0.083451	0.569273	0.011816	75.975204	-30.698214	11.653768	-0.824381	0.000000	-0.588645	0.000000	0.000000	0.000000	0.018376	-0.067805	0.012887	0.000000	0.000000	2.000000	8.000000	0.000000
20405.761283	-0.083437	0.568994	0.011863	76.078690	-30.141312	12.437538	-0.827443	0.000000	-0.590793	0.000000	0.000000	0.000000	0.004386	-0.083440	0.014086	0.000000	0.000000	2.000000	8.000000	0.000000
20405.764616	-0.083437	0.568994	0.011863	76.078690	-30.141312	12.437538	-0.827443	0.000000	-0.590793	0.000000	0.000000	0.000000	0.004386	-0.083440	0.014086	0.000000	0.000000	2.000000	8.000000	0.000000
20405.767949	-0.083437	0.568994	0.011863	76.078690	-30.141312	12.437538	-0.827443	0.000000	-0.590793	0.000000	0.000000	0.000000	0.004386	-0.083440	0.014086	0.000000	0.000000	2.000000	8.000000	0.000000
20405.771283	-0.083437	0.568994	0.011863	76.193024	-29.557528	13.263262	-0.828174	0.000000	-0.593141	0.000000	0.000000	0.000000	0.004386	-0.083440	0.014086	0.000000	0.000000	2.000000	8.000000	0.000000
20405.774616	-0.083424	0.568664	0.011922	76.193024	-29.557528	13.263262	-0.828174	0.000000	-0.593141	0.000000	0.000000	0.000000	0.003755	-0.099047	0.017637	0.000000	0.000000	2.000000	8.000000	0.000000
20405.777949	-0.083424	0.568664	0.011922	76.193024	-29.557528	13.263262	-0.828174	0.000000	-0.593141	0.000000	0.000000	0.000000	0.003755	-0.099047	0.017637	0.000000	0.000000	2.000000	8.000000	0.000000
20405.781283	-0.083436	0.568282	0.011988	76.314941	-28.940397	14.137584	-0.828800	0.000000	-0.596080	0.000000	0.000000	0.000000	-0.003550	-0.114681	0.019966	0.000000	0.000000	2.000000	8.000000	0.000000
20405.784616	-0.083436	0.568282	0.011988	76.314941	-28.940397	14.137584	-0.828800	0.000000	-0.596080	0.000000	0.000000	0.000000	-0.003550	-0.114681	0.019966	0.000000	0.000000	2.000000	8.000000	0.000000
20405.787949	-0.083436	0.568282	0.011988	76.314941	-28.940397	14.137584	-0.828800	0.000000	-0.596080	0.000000	0.000000	0.000000	-0.003550	-0.114681	0.019966	0.000000	0.000000	2.000000	8.000000	0.000000
20405.791283	-0.083449	0.567874	0.012060	76.435974	-28.329622	15.000099	-0.828208	0.000000	-0.599408	0.000000	0.000000	0.000000	-0.003853	-0.122524	0.021662	0.000000	0.000000	2.000000	8.000000	0.000000
20405.794616	-0.083449	0.567874	0.012060	76.435974	-28.329622	15.000099	-0.828208	0.000000	-0.599408	0.000000	0.000000	0.000000	-0.003853	-0.122524	0.021662	0.000000	0.000000	2.000000	8.000000	0.000000
20405.797949	-0.083449	0.567874	0.012060	76.435974	-28.329622	15.000099	-0.828208	0.000000	-0.599408	0.000000	0.000000	0.000000	-0.003853	-0.122524	0.021662	0.000000	0.000000	2.000000	8.000000	0.000000
20405.801283	-0.083449	0.567874	0.012060	76.563660	-27.684967	15.907254	-0.827566	0.000000	-0.603018	0.000000	0.000000	0.000000	-0.003853	-0.122524	0.021662	0.000000	0.000000	2.000000	8.000000	0.000000
20405.804616	-0.083464	0.567413	0.012144	76.563660	-27.684967	15.907254	-0.827566	0.000000	-0.603018	0.000000	0.000000	0.000000	-0.004467	-0.138135	0.025116	0.000000	0.000000	2.000000	8.000000	0.000000
20405.807949	-0.083464	0.567413	0.012144	76.563660	-27.684967	15.907254	-0.827566	0.000000	-0.603018	0.000000	0.000000	0.000000	-0.004467	-0.138135	0.025116	0.000000	0.000000	2.000000	8.000000	0.000000
20405.811283	-0.083464	0.567413	0.012144	76.701012	-26.929544	16.954231	-0.826821	0.000000	-0.607204	0.000000	0.000000	0.000000	-0.004467	-0.138135	0.025116	0.000000	0.000000	2.000000	8.000000	0.000000
20405.814616	-0.083464	0.567413	0.012144	76.701012	-26.929544	16.954231	-0.826821	0.000000	-0.607204	0.000000	0.000000	0.000000	-0.004467	-0.138135	0.025116	0.000000	0.000000	2.000000	8.000000	0.000000
20405.817949	-0.083413	0.566927	0.012245	76.701012	-26.929544	16.954231	-0.826821	0.000000	-0.607204	0.000000	0.000000	0.000000	0.015299	-0.145991	0.030320	0.000000	0.000000	2.000000	8.000000	0.000000
20405.821283	-0.083319	0.566388	0.012365	76.849693	-26.056068	18.142782	-0.826821	0.000000	-0.607204	0.000000	0.000000	0.000000	0.028079	-0.161635	0.036071	0.000000	0.000000	2.000000	8.000000	0.000000
20405.824616	-0.083319	0.566388	0.012365	76.849693	-26.056068	18.142782	-0.826821	0.000000	-0.607204	0.000000	0.000000	0.000000	0.028079	-0.161635	0.036071	0.000000	0.000000	2.000000	8.000000	0.000000
20405.827949	-0.083319	0.566388	0.012365	76.849693	-26.056068	18.142782	-0.826821	0.000000	-0.607204	0.000000	0.000000	0.000000	0.028079	-0.161635	0.036071	0.000000	0.000000	2.000000	8.000000	0.000000
20405.831283	-0.083319	0.566388	0.012365	76.999680	-25.093275	19.444429	-0.834051	0.000000	-0.618269	0.000000	0.000000	0.000000	0.028079	-0.161635	0.036071	0.000000	0.000000	2.000000	8.000000	0.000000
20405.834616	-0.083199	0.565857	0.012466	76.999680	-25.093275	19.444429	-0.834051	0.000000	-0.618269	0.000000	0.000000	0.000000	0.036049	-0.159160	0.030115	0.000000	0.000000	2.000000	8.000000	0.000000
20405.837949	-0.083199	0.565857	0.012466	76.999680	-25.093275	19.444429	-0.834051	0.000000	-0.618269	0.000000	0.000000	0.000000	0.036049	-0.159160	0.030115	0.000000	0.000000	2.000000	8.000000	0.000000
20405.841283	-0.083098	0.565309	0.012544	77.143303	-24.171499	20.680016	-0.840059	0.000000	-0.623288	0.000000	0.000000	0.000000	0.030327	-0.164463	0.023541	0.000000	0.000000	2.000000	8.000000	0.000000
20405.844616	-0.083098	0.565309	0.012544	77.143303	-24.171499	20.680016	-0.840059	0.000000	-0.623288	0.000000	0.000000	0.000000	0.030327	-0.164463	0.023541	0.000000	0.000000	2.000000	8.000000	0.000000
20405.847949	-0.083098	0.565309	0.012544	77.143303	-24.171499	20.680016	-0.840059	0.000000	-0.623288	0.000000	0.000000	0.000000	0.030327	-0.164463	0.023541	0.000000	0.000000	2.000000	8.000000	0.000000
20405.851283	-0.083015	0.564769	0.012595	77.273705	-23.358112	21.779127	-0.845114	0.000000	-0.627212	0.000000	0.000000	0.000000	0.024905	-0.161965	0.015215	0.000000	0.000000	2.000000	8.000000	0.000000
20405.854616	-0.083015	0.564769	0.012595	77.273705	-23.358112	21.779127	-0.845114	0.000000	-0.627212	0.000000	0.000000	0.000000	0.024905	-0.161965	0.015215	0.000000	0.000000	2.000000	8.000000	0.000000
20405.857949	-0.083015	0.564769	0.012595	77.273705	-23.358112	21.779127	-0.845114	0.000000	-0.627212	0.000000	0.000000	0.000000	0.024905	-0.161965	0.015215	0.000000	0.000000	2.000000	8.000000	0.000000
20405.861283	-0.082996	0.564281	0.012622	77.384445	-22.677853	22.689367	-0.849264	0.000000	-0.629748	0.000000	0.000000	0.000000	0.005482	-0.146315	0.008029	0.000000	0.000000	2.000000	8.000000	0.000000
20405.864616	-0.082996	0.564281	0.012622	77.384445	-22.677853	22.689367	-0.849264	0.000000	-0.629748	0.000000	0.000000	0.000000	0.005482	-0.146315	0.008029	0.000000	0.000000	2.000000	8.000000	0.000000
20405.867949	-0.082996	0.564281	0.012622	77.384445	-22.677853	22.689367	-0.849264	0.000000	-0.629748	0.000000	0.000000	0.000000	0.005482	-0.146315	0.008029	0.000000	0.000000	2.000000	8.000000	0.000000
20405.871283	-0.082996	0.564281	0.012622	77.484863	-22.115746	23.442593	-0.850178	0.000000	-0.631086	0.000000	0.000000	0.000000	0.005482	-0.146315	0.008029	0.000000	0.000000	2.000000	8.000000	0.000000
20405.874616	-0.082977	0.563820	0.012642	77.484863	-22.115746	23.442593	-0.850178	0.000000	-0.631086	0.000000	0.000000	0.000000	0.005811	-0.138456	0.006159	0.000000	0.000000	2.000000	8.000000	0.000000
20405.877949	-0.082977	0.563820	0.012642	77.484863	-22.115746	23.442593	-0.850178	0.000000	-0.631086	0.000000	0.000000	0.000000	0.005811	-0.138456	0.006159	0.000000	0.000000	2.000000	8.000000	0.000000
20405.881283	-0.082977	0.563820	0.012642	77.569176	-21.628344	24.103104	-0.851147	0.000000	-0.632113	0.000000	0.000000	0.000000	0.005811	-0.138456	0.006159	0.000000	0.000000	2.000000	8.000000	0.000000
20405.884616	-0.082977	0.563820	0.012642	77.569176	-21.628344	24.103104	-0.851147	0.000000	-0.632113	0.000000	0.000000	0.000000	0.005811	-0.138456	0.006159	0.000000	0.000000	2.000000	8.000000	0.000000
20405.887949	-0.082982	0.563402	0.012670	77.569176	-21.628344	24.103104	-0.851147	0.000000	-0.632113	0.000000	0.000000	0.000000	-0.001477	-0.125336	0.008361	0.000000	0.000000	2.000000	8.000000	0.000000
20405.891283	-0.082968	0.563002	0.012719	77.644554	-21.154100	24.730938	-0.851147	0.000000	-0.632113	0.000000	0.000000	0.000000	0.004310	-0.120067	0.014668	0.000000	0.000000	2.000000	8.000000	0.000000
20405.894616	-0.082968	0.563002	0.012719	77.644554	-21.154100	24.730938	-0.851147	0.000000	-0.632113	0.000000	0.000000	0.000000	0.004310	-0.120067	0.014668	0.000000	0.000000	2.000000	8.000000	0.000000
20405.897949	-0.082968	0.563002	0.012719	77.644554	-21.154100	24.730938	-0.851147	0.000000	-0.632113	0.000000	0.000000	0.000000	0.004310	-0.120067	0.014668	0.000000	0.000000	2.000000	8.000000	0.000000
20405.901283	-0.082915	0.562637	0.012810	77.715698	-20.725527	25.297523	-0.851619	0.000000	-0.635951	0.000000	0.000000	0.000000	0.015867	-0.109491	0.027410	0.000000	0.000000	2.000000	8.000000	0.000000
20405.904616	-0.082915	0.562637	0.012810	77.715698	-20.725527	25.297523	-0.851619	0.000000	-0.635951	0.000000	0.000000	0.000000	0.015867	-0.109491	0.027410	0.000000	0.000000	2.000000	8.000000	0.000000
20405.907949	-0.082915	0.562637	0.012810	77.715698	-20.725527	25.297523	-0.851619	0.000000	-0.635951	0.000000	0.000000	0.000000	0.015867	-0.109491	0.027410	0.000000	0.000000	2.000000	8.000000	0.000000
20405.911283	-0.082915	0.562637	0.012810	77.778954	-20.301273	25.851835	-0.854263	0.000000	-0.640519	0.000000	0.000000	0.000000	0.015867	-0.109491	0.027410	0.000000	0.000000	2.000000	8.000000	0.000000
20405.914616	-0.082812	0.562306	0.012881	77.778954	-20.301273	25.851835	-0.854263	0.000000	-0.640519	0.000000	0.000000	0.000000	0.030798	-0.099155	0.021049	0.000000	0.000000	2.000000	8.000000	0.000000
20405.917949	-0.082812	0.562306	0.012881	77.778954	-20.301273	25.851835	-0.854263	0.000000	-0.640519	0.000000	0.000000	0.000000	0.030798	-0.099155	0.021049	0.000000	0.000000	2.000000	8.000000	0.000000
20405.921283	-0.082664	0.562002	0.012953	77.837379	-19.879276	26.390409	-0.859396	0.000000	-0.644027	0.000000	0.000000	0.000000	0.044508	-0.091317	0.021638	0.000000	0.000000	2.000000	8.000000	0.000000
20405.924616	-0.082664	0.562002	0.012953	77.837379	-19.879276	26.390409	-0.859396	0.000000	-0.644027	0.000000	0.000000	0.000000	0.044508	-0.091317	0.021638	0.000000	0.000000	2.000000	8.000000	0.000000
20405.927949	-0.082664	0.562002	0.012953	77.837379	-19.879276	26.390409	-0.859396	0.000000	-0.644027	0.000000	0.000000	0.000000	0.044508	-0.091317	0.021638	0.000000	0.000000	2.000000	8.000000	0.000000
20405.931283	-0.082664	0.562002	0.012953	77.882568	-19.585283	26.762028	-0.866814	0.000000	-0.647633	0.000000	0.000000	0.000000	0.044508	-0.091317	0.021638	0.000000	0.000000	2.000000	8.000000	0.000000
20405.934616	-0.082536	0.561750	0.013009	77.882568	-19.585283	26.762028	-0.866814	0.000000	-0.647633	0.000000	0.000000	0.000000	0.038426	-0.075693	0.017017	0.000000	0.000000	2.000000	8.000000	0.000000
20405.937949	-0.082536	0.561750	0.013009	77.882568	-19.585283	26.762028	-0.866814	0.000000	-0.647633	0.000000	0.000000	0.000000	0.038426	-0.075693	0.017017	0.000000	0.000000	2.000000	8.000000	0.000000
20405.941283	-0.082536	0.561750	0.013009	77.911629	-19.495012	26.864626	-0.873218	0.000000	-0.650470	0.000000	0.000000	0.000000	0.038426	-0.075693	0.017017	0.000000	0.000000	2.000000	8.000000	0.000000
20405.944616	-0.082536	0.561750	0.013009	77.911629	-19.495012	26.864626	-0.873218	0.000000	-0.650470	0.000000	0.000000	0.000000	0.038426	-0.075693	0.017017	0.000000	0.000000	2.000000	8.000000	0.000000
20405.947949	-0.082431	0.561567	0.013068	77.911629	-19.495012	26.864626	-0.873218	0.000000	-0.650470	0.000000	0.000000	0.000000	0.031413	-0.054767	0.017677	0.000000	0.000000	2.000000	8.000000	0.000000
20405.951283	-0.082431	0.561567	0.013068	77.929878	-19.507282	26.842045	-0.873218	0.000000	-0.650470	0.000000	0.000000	0.000000	0.031413	-0.054767	0.017677	0.000000	0.000000	2.000000	8.000000	0.000000
20405.954616	-0.082431	0.561567	0.013068	77.929878	-19.507282	26.842045	-0.873218	0.000000	-0.650470	0.000000	0.000000	0.000000	0.031413	-0.054767	0.017677	0.000000	0.000000	2.000000	8.000000	0.000000
20405.957949	-0.082431	0.561567	0.013068	77.929878	-19.507282	26.842045	-0.873218	0.000000	-0.650470	0.000000	0.000000	0.000000	0.031413	-0.054767	0.017677	0.000000	0.000000	2.000000	8.000000	0.000000
20405.961283	-0.082285	0.561279	0.013026	77.951469	-19.516201	26.824583	-0.878454	0.000000	-0.653416	0.000000	0.000000	0.000000	0.043638	-0.086349	-0.012708	0.000000	0.000000	2.000000	8.000000	0.000000
20405.964616	-0.082285	0.561279	0.013026	77.951469	-19.516201	26.824583	-0.878454	0.000000	-0.653416	0.000000	0.000000	0.000000	0.043638	-0.086349	-0.012708	0.000000	0.000000	2.000000	8.000000	0.000000
20405.967949	-0.082285	0.561279	0.013026	77.951469	-19.516201	26.824583	-0.878454	0.000000	-0.653416	0.000000	0.000000	0.000000	0.043638	-0.086349	-0.012708	0.000000	0.000000	2.000000	8.000000	0.000000
20405.971283	-0.082285	0.561279	0.013026	77.966873	-19.525705	26.812065	-0.885727	0.000000	-0.651298	0.000000	0.000000	0.000000	0.043638	-0.086349	-0.012708	0.000000	0.000000	2.000000	8.000000	0.000000
20405.974616	-0.082252	0.561183	0.012965	77.966873	-19.525705	26.812065	-0.885727	0.000000	-0.651298	0.000000	0.000000	0.000000	0.010083	-0.028857	-0.018175	0.000000	0.000000	2.000000	8.000000	0.000000
20405.977949	-0.082252	0.561183	0.012965	77.966873	-19.525705	26.812065	-0.885727	0.000000	-0.651298	0.000000	0.000000	0.000000	0.010083	-0.028857	-0.018175	0.000000	0.000000	2.000000	8.000000	0.000000
20405.981283	-0.082252	0.561183	0.012965	77.979233	-19.535524	26.802036	-0.887407	0.000000	-0.648269	0.000000	0.000000	0.000000	0.010083	-0.028857	-0.018175	0.000000	0.000000	2.000000	8.000000	0.000000
20405.984616	-0.082252	0.561183	0.012965	77.979233	-19.535524	26.802036	-0.887407	0.000000	-0.648269	0.000000	0.000000	0.000000	0.010083	-0.028857	-0.018175	0.000000	0.000000	2.000000	8.000000	0.000000
20405.987949	-0.082244	0.561104	0.012918	77.979233	-19.535524	26.802036	-0.887407	0.000000	-0.648269	0.000000	0.000000	0.000000	0.002465	-0.023599	-0.014095	0.000000	0.000000	2.000000	8.000000	0.000000
20405.991283	-0.082257	0.561052	0.012862	77.988480	-19.545607	26.794504	-0.887407	0.000000	-0.648269	0.000000	0.000000	0.000000	-0.003935	-0.015779	-0.016948	0.000000	0.000000	2.000000	8.000000	0.000000
20405.994616	-0.082257	0.561052	0.012862	77.988480	-19.545607	26.794504	-0.887407	0.000000	-0.648269	0.000000	0.000000	0.000000	-0.003935	-0.015779	-0.016948	0.000000	0.000000	2.000000	8.000000	0.000000
20405.997949	-0.082257	0.561052	0.012862	77.988480	-19.545607	26.794504	-0.887407	0.000000	-0.648269	0.000000	0.000000	0.000000	-0.003935	-0.015779	-0.016948	0.000000	0.000000	2.000000	8.000000	0.000000
20406.001283	-0.082257	0.561052	0.012862	77.991310	-19.553953	26.784290	-0.887163	0.000000	-0.643095	0.000000	0.000000	0.000000	-0.003935	-0.015779	-0.016948	0.000000	0.000000	2.000000	8.000000	0.000000
20406.004616	-0.082272	0.561043	0.012817	77.991310	-19.553953	26.784290	-0.887163	0.000000	-0.643095	0.000000	0.000000	0.000000	-0.004560	-0.002700	-0.013366	0.000000	0.000000	2.000000	8.000000	0.000000
20406.007949	-0.082272	0.561043	0.012817	77.991310	-19.553953	26.784290	-0.887163	0.000000	-0.643095	0.000000	0.000000	0.000000	-0.004560	-0.002700	-0.013366	0.000000	0.000000	2.000000	8.000000	0.000000
20406.011283	-0.082272	0.561043	0.012817	77.991310	-19.559385	26.784292	-0.886403	0.000000	-0.640867	0.000000	0.000000	0.000000	-0.004560	-0.002700	-0.013366	0.000000	0.000000	2.000000	8.000000	0.000000
20406.014616	-0.082272	0.561043	0.012817	77.991310	-19.559385	26.784292	-0.886403	0.000000	-0.640867	0.000000	0.000000	0.000000	-0.004560	-0.002700	-0.013366	0.000000	0.000000	2.000000	8.000000	0.000000
20406.017949	-0.082290	0.561051	0.012790	77.991310	-19.559385	26.784292	-0.886403	0.000000	-0.640867	0.000000	0.000000	0.000000	-0.005480	0.002564	-0.008108	0.000000	0.000000	2.000000	8.000000	0.000000
20406.021283	-0.082290	0.561051	0.012790	77.982056	-19.557457	26.791834	-0.886403	0.000000	-0.640867	0.000000	0.000000	0.000000	-0.005480	0.002564	-0.008108	0.000000	0.000000	2.000000	8.000000	0.000000
20406.024616	-0.082290	0.561051	0.012790	77.982056	-19.557457	26.791834	-0.886403	0.000000	-0.640867	0.000000	0.000000	0.000000	-0.005480	0.002564	-0.008108	0.000000	0.000000	2.000000	8.000000	0.000000
20406.027949	-0.082290	0.561051	0.012790	77.982056	-19.557457	26.791834	-0.886403	0.000000	-0.640867	0.000000	0.000000	0.000000	-0.005480	0.002564	-0.008108	0.000000	0.000000	2.000000	8.000000	0.000000
20406.031283	-0.082384	0.561234	0.012799	77.969688	-19.553070	26.801882	-0.885489	0.000000	-0.639516	0.000000	0.000000	0.000000	-0.028065	0.054884	0.002694	0.000000	0.000000	2.000000	8.000000	0.000000
20406.034616	-0.082384	0.561234	0.012799	77.969688	-19.553070	26.801882	-0.885489	0.000000	-0.639516	0.000000	0.000000	0.000000	-0.028065	0.054884	0.002694	0.000000	0.000000	2.000000	8.000000	0.000000
20406.037949	-0.082384	0.561234	0.012799	77.969688	-19.553070	26.801882	-0.885489	0.000000	-0.639516	0.000000	0.000000	0.000000	-0.028065	0.054884	0.002694	0.000000	0.000000	2.000000	8.000000	0.000000
20406.041283	-0.082384	0.561234	0.012799	77.951210	-19.543816	26.816906	-0.880812	0.000000	-0.639965	0.000000	0.000000	0.000000	-0.028065	0.054884	0.002694	0.000000	0.000000	2.000000	8.000000	0.000000
20406.044616	-0.082439	0.561357	0.012850	77.951210	-19.543816	26.816906	-0.880812	0.000000	-0.639965	0.000000	0.000000	0.000000	-0.016484	0.036700	0.015316	0.000000	0.000000	2.000000	8.000000	0.000000
20406.047949	-0.082439	0.561357	0.012850	77.951210	-19.543816	26.816906	-0.880812	0.000000	-0.639965	0.000000	0.000000	0.000000	-0.016484	0.036700	0.015316	0.000000	0.000000	2.000000	8.000000	0.000000
20406.051283	-0.082439	0.561357	0.012850	77.935776	-19.537045	26.829386	-0.878064	0.000000	-0.642518	0.000000	0.000000	0.000000	-0.016484	0.036700	0.015316	0.000000	0.000000	2.000000	8.000000	0.000000
20406.054616	-0.082439	0.561357	0.012850	77.935776	-19.537045	26.829386	-0.878064	0.000000	-0.642518	0.000000	0.000000	0.000000	-0.016484	0.036700	0.015316	0.000000	0.000000	2.000000	8.000000	0.000000
20406.057949	-0.082487	0.561470	0.012861	77.935776	-19.537045	26.829386	-0.878064	0.000000	-0.642518	0.000000	0.000000	0.000000	-0.014346	0.033992	0.003113	0.000000	0.000000	2.000000	8.000000	0.000000
20406.061283	-0.082487	0.561470	0.012861	77.920082	-19.533447	26.834171	-0.878064	0.000000	-0.642518	0.000000	0.000000	0.000000	-0.014346	0.033992	0.003113	0.000000	0.000000	2.000000	8.000000	0.000000
20406.064616	-0.082487	0.561470	0.012861	77.920082	-19.533447	26.834171	-0.878064	0.000000	-0.642518	0.000000	0.000000	0.000000	-0.014346	0.033992	0.003113	0.000000	0.000000	2.000000	8.000000	0.000000
20406.067949	-0.082487	0.561470	0.012861	77.920082	-19.533447	26.834171	-0.878064	0.000000	-0.642518	0.000000	0.000000	0.000000	-0.014346	0.033992	0.003113	0.000000	0.000000	2.000000	8.000000	0.000000
20406.071283	-0.082563	0.561618	0.012902	77.910782	-19.531582	26.841610	-0.875673	0.000000	-0.643036	0.000000	0.000000	0.000000	-0.022884	0.044512	0.012431	0.000000	0.000000	2.000000	8.000000	0.000000
20406.074616	-0.082563	0.561618	0.012902	77.910782	-19.531582	26.841610	-0.875673	0.000000	-0.643036	0.000000	0.000000	0.000000	-0.022884	0.044512	0.012431	0.000000	0.000000	2.000000	8.000000	0.000000
20406.077949	-0.082563	0.561618	0.012902	77.910782	-19.531582	26.841610	-0.875673	0.000000	-0.643036	0.000000	0.000000	0.000000	-0.022884	0.044512	0.012431	0.000000	0.000000	2.000000	8.000000	0.000000
20406.081283	-0.082563	0.561618	0.012902	77.907684	-19.531887	26.844097	-0.871859	0.000000	-0.645108	0.000000	0.000000	0.000000	-0.022884	0.044512	0.012431	0.000000	0.000000	2.000000	8.000000	0.000000
20406.084616	-0.082602	0.561653	0.012866	77.907684	-19.531887	26.844097	-0.871859	0.000000	-0.645108	0.000000	0.000000	0.000000	-0.011875	0.010387	-0.010975	0.000000	0.000000	2.000000	8.000000	0.000000
20406.087949	-0.082602	0.561653	0.012866	77.907684	-19.531887	26.844097	-0.871859	0.000000	-0.645108	0.000000	0.000000	0.000000	-0.011875	0.010387	-0.010975	0.000000	0.000000	2.000000	8.000000	0.000000
20406.091283	-0.082602	0.561653	0.012866	77.907440	-19.545893	26.836445	-0.869880	0.000000	-0.643279	0.000000	0.000000	0.000000	-0.011875	0.010387	-0.010975	0.000000	0.000000	2.000000	8.000000	0.000000
20406.094616	-0.082602	0.561653	0.012866	77.907440	-19.545893	26.836445	-0.869880	0.000000	-0.643279	0.000000	0.000000	0.000000	-0.011875	0.010387	-0.010975	0.000000	0.000000	2.000000	8.000000	0.000000
20406.097949	-0.082643	0.561661	0.012835	77.907440	-19.545893	26.836445	-0.869880	0.000000	-0.643279	0.000000	0.000000	0.000000	-0.012169	0.002562	-0.009290	0.000000	0.000000	2.000000	8.000000	0.000000
20406.101283	-0.082643	0.561661	0.012835	77.910538	-19.556473	26.833969	-0.869880	0.000000	-0.643279	0.000000	0.000000	0.000000	-0.012169	0.002562	-0.009290	0.000000	0.000000	2.000000	8.000000	0.000000
20406.104616	-0.082643	0.561661	0.012835	77.910538	-19.556473	26.833969	-0.869880	0.000000	-0.643279	0.000000	0.000000	0.000000	-0.012169	0.002562	-0.009290	0.000000	0.000000	2.000000	8.000000	0.000000
20406.107949	-0.082643	0.561661	0.012835	77.910538	-19.556473	26.833969	-0.869880	0.000000	-0.643279	0.000000	0.000000	0.000000	-0.012169	0.002562	-0.009290	0.000000	0.000000	2.000000	8.000000	0.000000
20406.111283	-0.082740	0.561643	0.012734	77.913620	-19.564331	26.831482	-0.867852	0.000000	-0.641731	0.000000	0.000000	0.000000	-0.029176	-0.005415	-0.030265	0.000000	0.000000	2.000000	8.000000	0.000000
20406.114616	-0.082740	0.561643	0.012734	77.913620	-19.564331	26.831482	-0.867852	0.000000	-0.641731	0.000000	0.000000	0.000000	-0.029176	-0.005415	-0.030265	0.000000	0.000000	2.000000	8.000000	0.000000
20406.117949	-0.082740	0.561643	0.012734	77.913620	-19.564331	26.831482	-0.867852	0.000000	-0.641731	0.000000	0.000000	0.000000	-0.029176	-0.005415	-0.030265	0.000000	0.000000	2.000000	8.000000	0.000000
20406.121283	-0.082740	0.561643	0.012734	77.916687	-19.569502	26.828976	-0.862989	0.000000	-0.636687	0.000000	0.000000	0.000000	-0.029176	-0.005415	-0.030265	0.000000	0.000000	2.000000	8.000000	0.000000
20406.124616	-0.082759	0.561626	0.012712	77.916687	-19.569502	26.828976	-0.862989	0.000000	-0.636687	0.000000	0.000000	0.000000	-0.005766	-0.005271	-0.006430	0.000000	0.000000	2.000000	8.000000	0.000000
20406.127949	-0.082759	0.561626	0.012712	77.916687	-19.569502	26.828976	-0.862989	0.000000	-0.636687	0.000000	0.000000	0.000000	-0.005766	-0.005271	-0.006430	0.000000	0.000000	2.000000	8.000000	0.000000
20406.131283	-0.082759	0.561626	0.012712	77.919769	-19.569195	26.826500	-0.862028	0.000000	-0.635615	0.000000	0.000000	0.000000	-0.005766	-0.005271	-0.006430	0.000000	0.000000	2.000000	8.000000	0.000000
20406.134616	-0.082759	0.561626	0.012712	77.919769	-19.569195	26.826500	-0.862028	0.000000	-0.635615	0.000000	0.000000	0.000000	-0.005766	-0.005271	-0.006430	0.000000	0.000000	2.000000	8.000000	0.000000
20406.137949	-0.082738	0.561600	0.012722	77.919769	-19.569195	26.826500	-0.862028	0.000000	-0.635615	0.000000	0.000000	0.000000	0.006396	-0.007814	0.002864	0.000000	0.000000	2.000000	8.000000	0.000000
20406.141283	-0.082738	0.561600	0.012722	77.925957	-19.568642	26.821520	-0.862028	0.000000	-0.635615	0.000000	0.000000	0.000000	0.006396	-0.007814	0.002864	0.000000	0.000000	2.000000	8.000000	0.000000
20406.144616	-0.082738	0.561600	0.012722	77.925957	-19.568642	26.821520	-0.862028	0.000000	-0.635615	0.000000	0.000000	0.000000	0.006396	-0.007814	0.002864	0.000000	0.000000	2.000000	8.000000	0.000000
20406.147949	-0.082738	0.561600	0.012722	77.925957	-19.568642	26.821520	-0.862028	0.000000	-0.635615	0.000000	0.000000	0.000000	0.006396	-0.007814	0.002864	0.000000	0.000000	2.000000	8.000000	0.000000
20406.151283	-0.082622	0.561513	0.012718	77.929047	-19.562922	26.819017	-0.863094	0.000000	-0.636092	0.000000	0.000000	0.000000	0.034715	-0.026166	-0.001249	0.000000	0.000000	2.000000	8.000000	0.000000
20406.154616	-0.082622	0.561513	0.012718	77.929047	-19.562922	26.819017	-0.863094	0.000000	-0.636092	0.000000	0.000000	0.000000	0.034715	-0.026166	-0.001249	0.000000	0.000000	2.000000	8.000000	0.000000
20406.157949	-0.082622	0.561513	0.012718	77.929047	-19.562922	26.819017	-0.863094	0.000000	-0.636092	0.000000	0.000000	0.000000	0.034715	-0.026166	-0.001249	0.000000	0.000000	2.000000	8.000000	0.000000
20406.161283	-0.082622	0.561513	0.012718	77.935234	-19.562365	26.814030	-0.868880	0.000000	-0.635884	0.000000	0.000000	0.000000	0.034715	-0.026166	-0.001249	0.000000	0.000000	2.000000	8.000000	0.000000
20406.164616	-0.082579	0.561486	0.012731	77.935234	-19.562365	26.814030	-0.868880	0.000000	-0.635884	0.000000	0.000000	0.000000	0.013091	-0.007824	0.004036	0.000000	0.000000	2.000000	8.000000	0.000000
20406.167949	-0.082579	0.561486	0.012731	77.935234	-19.562365	26.814030	-0.868880	0.000000	-0.635884	0.000000	0.000000	0.000000	0.013091	-0.007824	0.004036	0.000000	0.000000	2.000000	8.000000	0.000000
20406.171283	-0.082579	0.561486	0.012731	77.937485	-19.579660	26.788509	-0.871062	0.000000	-0.636557	0.000000	0.000000	0.000000	0.013091	-0.007824	0.004036	0.000000	0.000000	2.000000	8.000000	0.000000
20406.174616	-0.082579	0.561486	0.012731	77.937485	-19.579660	26.788509	-0.871062	0.000000	-0.636557	0.000000	0.000000	0.000000	0.013091	-0.007824	0.004036	0.000000	0.000000	2.000000	8.000000	0.000000
20406.177949	-0.082553	0.561469	0.012718	77.937485	-19.579660	26.788509	-0.871062	0.000000	-0.636557	0.000000	0.000000	0.000000	0.007614	-0.005247	-0.004078	0.000000	0.000000	2.000000	8.000000	0.000000
20406.181283	-0.082553	0.561469	0.012718	77.940033	-19.593821	26.770657	-0.871062	0.000000	-0.636557	0.000000	0.000000	0.000000	0.007614	-0.005247	-0.004078	0.000000	0.000000	2.000000	8.000000	0.000000
20406.184616	-0.082553	0.561469	0.012718	77.940033	-19.593821	26.770657	-0.871062	0.000000	-0.636557	0.000000	0.000000	0.000000	0.007614	-0.005247	-0.004078	0.000000	0.000000	2.000000	8.000000	0.000000
20406.187949	-0.082553	0.561469	0.012718	77.940033	-19.593821	26.770657	-0.871062	0.000000	-0.636557	0.000000	0.000000	0.000000	0.007614	-0.005247	-0.004078	0.000000	0.000000	2.000000	8.000000	0.000000
20406.191283	-0.082618	0.561425	0.012694	77.943108	-19.604416	26.768162	-0.872331	0.000000	-0.635877	0.000000	0.000000	0.000000	-0.019449	-0.013100	-0.007100	0.000000	0.000000	2.000000	8.000000	0.000000
20406.194616	-0.082618	0.561425	0.012694	77.943108	-19.604416	26.768162	-0.872331	0.000000	-0.635877	0.000000	0.000000	0.000000	-0.019449	-0.013100	-0.007100	0.000000	0.000000	2.000000	8.000000	0.000000
20406.197949	-0.082618	0.561425	0.012694	77.943108	-19.604416	26.768162	-0.872331	0.000000	-0.635877	0.000000	0.000000	0.000000	-0.019449	-0.013100	-0.007100	0.000000	0.000000	2.000000	8.000000	0.000000
20406.201283	-0.082618	0.561425	0.012694	77.946213	-19.612322	26.765663	-0.869090	0.000000	-0.634694	0.000000	0.000000	0.000000	-0.019449	-0.013100	-0.007100	0.000000	0.000000	2.000000	8.000000	0.000000
20406.204616	-0.082660	0.561408	0.012669	77.946213	-19.612322	26.765663	-0.869090	0.000000	-0.634694	0.000000	0.000000	0.000000	-0.012459	-0.005248	-0.007608	0.000000	0.000000	2.000000	8.000000	0.000000
20406.207949	-0.082660	0.561408	0.012669	77.946213	-19.612322	26.765663	-0.869090	0.000000	-0.634694	0.000000	0.000000	0.000000	-0.012459	-0.005248	-0.007608	0.000000	0.000000	2.000000	8.000000	0.000000
20406.211283	-0.082660	0.561408	0.012669	77.949272	-19.617487	26.763124	-0.867013	0.000000	-0.633426	0.000000	0.000000	0.000000	-0.012459	-0.005248	-0.007608	0.000000	0.000000	2.000000	8.000000	0.000000
20406.214616	-0.082660	0.561408	0.012669	77.949272	-19.617487	26.763124	-0.867013	0.000000	-0.633426	0.000000	0.000000	0.000000	-0.012459	-0.005248	-0.007608	0.000000	0.000000	2.000000	8.000000	0.000000
20406.217949	-0.082705	0.561382	0.012666	77.949272	-19.617487	26.763124	-0.867013	0.000000	-0.633426	0.000000	0.000000	0.000000	-0.013680	-0.007827	-0.000673	0.000000	0.000000	2.000000	8.000000	0.000000
20406.221283	-0.082705	0.561382	0.012666	77.949287	-19.620209	26.763138	-0.867013	0.000000	-0.633426	0.000000	0.000000	0.000000	-0.013680	-0.007827	-0.000673	0.000000	0.000000	2.000000	8.000000	0.000000
20406.224616	-0.082705	0.561382	0.012666	77.949287	-19.620209	26.763138	-0.867013	0.000000	-0.633426	0.000000	0.000000	0.000000	-0.013680	-0.007827	-0.000673	0.000000	0.000000	2.000000	8.000000	0.000000
20406.227949	-0.082705	0.561382	0.012666	77.949287	-19.620209	26.763138	-0.867013	0.000000	-0.633426	0.000000	0.000000	0.000000	-0.013680	-0.007827	-0.000673	0.000000	0.000000	2.000000	8.000000	0.000000
20406.231283	-0.082688	0.561347	0.012699	77.952370	-19.619955	26.760624	-0.864733	0.000000	-0.633314	0.000000	0.000000	0.000000	0.005174	-0.010377	0.009795	0.000000	0.000000	2.000000	8.000000	0.000000
20406.234616	-0.082688	0.561347	0.012699	77.952370	-19.619955	26.760624	-0.864733	0.000000	-0.633314	0.000000	0.000000	0.000000	0.005174	-0.010377	0.009795	0.000000	0.000000	2.000000	8.000000	0.000000
20406.237949	-0.082688	0.561347	0.012699	77.952370	-19.619955	26.760624	-0.864733	0.000000	-0.633314	0.000000	0.000000	0.000000	0.005174	-0.010377	0.009795	0.000000	0.000000	2.000000	8.000000	0.000000
20406.241283	-0.082688	0.561347	0.012699	77.952370	-19.619955	26.760624	-0.865596	0.000000	-0.634946	0.000000	0.000000	0.000000	0.005174	-0.010377	0.009795	0.000000	0.000000	2.000000	8.000000	0.000000
20406.244616	-0.082692	0.561339	0.012722	77.952370	-19.619955	26.760624	-0.865596	0.000000	-0.634946	0.000000	0.000000	0.000000	-0.001220	-0.002569	0.006936	0.000000	0.000000	2.000000	8.000000	0.000000
20406.247949	-0.082692	0.561339	0.012722	77.952370	-19.619955	26.760624	-0.865596	0.000000	-0.634946	0.000000	0.000000	0.000000	-0.001220	-0.002569	0.006936	0.000000	0.000000	2.000000	8.000000	0.000000
20406.251283	-0.082692	0.561339	0.012722	77.952103	-19.625814	26.752949	-0.865392	0.000000	-0.636102	0.000000	0.000000	0.000000	-0.001220	-0.002569	0.006936	0.000000	0.000000	2.000000	8.000000	0.000000
20406.254616	-0.082692	0.561339	0.012722	77.952103	-19.625814	26.752949	-0.865392	0.000000	-0.636102	0.000000	0.000000	0.000000	-0.001220	-0.002569	0.006936	0.000000	0.000000	2.000000	8.000000	0.000000
20406.257949	-0.082692	0.561339	0.012722	77.952103	-19.625814	26.752949	-0.865392	0.000000	-0.636102	0.000000	0.000000	0.000000	-0.000000	0.000005	-0.000000	0.000000	0.000000	2.000000	8.000000	0.000000
20406.261283	-0.082692	0.561339	0.012722	77.952103	-19.631256	26.752932	-0.865392	0.000000	-0.636102	0.000000	0.000000	0.000000	-0.000000	0.000005	-0.000000	0.000000	0.000000	2.000000	8.000000	0.000000
20406.264616	-0.082692	0.561339	0.012722	77.952103	-19.631256	26.752932	-0.865392	0.000000	-0.636102	0.000000	0.000000	0.000000	-0.000000	0.000005	-0.000000	0.000000	0.000000	2.000000	8.000000	0.000000
20406.267949	-0.082692	0.561339	0.012722	77.952103	-19.631256	26.752932	-0.865392	0.000000	-0.636102	0.000000	0.000000	0.000000	-0.000000	0.000005	-0.000000	0.000000	0.000000	2.000000	8.000000	0.000000
20406.271283	-0.082780	0.561365	0.012701	77.949028	-19.634230	26.755474	-0.865392	0.000000	-0.636102	0.000000	0.000000	0.000000	-0.026473	0.007842	-0.006394	0.000000	0.000000	2.000000	8.000000	0.000000
20406.274616	-0.082780	0.561365	0.012701	77.949028	-19.634230	26.755474	-0.865392	0.000000	-0.636102	0.000000	0.000000	0.000000	-0.026473	0.007842	-0.006394	0.000000	0.000000	2.000000	8.000000	0.000000
20406.277949	-0.082780	0.561365	0.012701	77.949028	-19.634230	26.755474	-0.865392	0.000000	-0.636102	0.000000	0.000000	0.000000	-0.026473	0.007842	-0.006394	0.000000	0.000000	2.000000	8.000000	0.000000
20406.281283	-0.082780	0.561365	0.012701	77.945946	-19.634485	26.757982	-0.860980	0.000000	-0.635036	0.000000	0.000000	0.000000	-0.026473	0.007842	-0.006394	0.000000	0.000000	2.000000	8.000000	0.000000
20406.284616	-0.082806	0.561382	0.012714	77.945946	-19.634485	26.757982	-0.860980	0.000000	-0.635036	0.000000	0.000000	0.000000	-0.007616	0.005248	0.004076	0.000000	0.000000	2.000000	8.000000	0.000000
20406.287949	-0.082806	0.561382	0.012714	77.945946	-19.634485	26.757982	-0.860980	0.000000	-0.635036	0.000000	0.000000	0.000000	-0.007616	0.005248	0.004076	0.000000	0.000000	2.000000	8.000000	0.000000
20406.291283	-0.082806	0.561382	0.012714	77.939796	-19.626884	26.762985	-0.859711	0.000000	-0.635716	0.000000	0.000000	0.000000	-0.007616	0.005248	0.004076	0.000000	0.000000	2.000000	8.000000	0.000000
20406.294616	-0.082806	0.561382	0.012714	77.939796	-19.626884	26.762985	-0.859711	0.000000	-0.635716	0.000000	0.000000	0.000000	-0.007616	0.005248	0.004076	0.000000	0.000000	2.000000	8.000000	0.000000
20406.297949	-0.082786	0.561426	0.012730	77.939796	-19.626884	26.762985	-0.859711	0.000000	-0.635716	0.000000	0.000000	0.000000	0.006062	0.013082	0.004751	0.000000	0.000000	2.000000	8.000000	0.000000
20406.301283	-0.082786	0.561426	0.012730	77.936638	-19.624430	26.765469	-0.859711	0.000000	-0.635716	0.000000	0.000000	0.000000	0.006062	0.013082	0.004751	0.000000	0.000000	2.000000	8.000000	0.000000
20406.304616	-0.082786	0.561426	0.012730	77.936638	-19.624430	26.765469	-0.859711	0.000000	-0.635716	0.000000	0.000000	0.000000	0.006062	0.013082	0.004751	0.000000	0.000000	2.000000	8.000000	0.000000
20406.307949	-0.082786	0.561426	0.012730	77.936638	-19.624430	26.765469	-0.859711	0.000000	-0.635716	0.000000	0.000000	0.000000	0.006062	0.013082	0.004751	0.000000	0.000000	2.000000	8.000000	0.000000
20406.311283	-0.082769	0.561461	0.012769	77.933319	-19.625107	26.760328	-0.860721	0.000000	-0.636508	0.000000	0.000000	0.000000	0.004841	0.010521	0.011686	0.000000	0.000000	2.000000	8.000000	0.000000
20406.314616	-0.082769	0.561461	0.012769	77.933319	-19.625107	26.760328	-0.860721	0.000000	-0.636508	0.000000	0.000000	0.000000	0.004841	0.010521	0.011686	0.000000	0.000000	2.000000	8.000000	0.000000
20406.317949	-0.082769	0.561461	0.012769	77.933319	-19.625107	26.760328	-0.860721	0.000000	-0.636508	0.000000	0.000000	0.000000	0.004841	0.010521	0.011686	0.000000	0.000000	2.000000	8.000000	0.000000
20406.321283	-0.082769	0.561461	0.012769	77.928864	-19.651899	26.724489	-0.861528	0.000000	-0.638455	0.000000	0.000000	0.000000	0.004841	0.010521	0.011686	0.000000	0.000000	2.000000	8.000000	0.000000
20406.324616	-0.082768	0.561487	0.012763	77.928864	-19.651899	26.724489	-0.861528	0.000000	-0.638455	0.000000	0.000000	0.000000	0.000297	0.007826	-0.001683	0.000000	0.000000	2.000000	8.000000	0.000000
20406.327949	-0.082768	0.561487	0.012763	77.928864	-19.651899	26.724489	-0.861528	0.000000	-0.638455	0.000000	0.000000	0.000000	0.000297	0.007826	-0.001683	0.000000	0.000000	2.000000	8.000000	0.000000
20406.331283	-0.082768	0.561487	0.012763	77.923050	-19.710653	26.650339	-0.861578	0.000000	-0.638175	0.000000	0.000000	0.000000	0.000297	0.007826	-0.001683	0.000000	0.000000	2.000000	8.000000	0.000000
20406.334616	-0.082768	0.561487	0.012763	77.923050	-19.710653	26.650339	-0.861578	0.000000	-0.638175	0.000000	0.000000	0.000000	0.000297	0.007826	-0.001683	0.000000	0.000000	2.000000	8.000000	0.000000
20406.337949	-0.082811	0.561539	0.012744	77.923050	-19.710653	26.650339	-0.861578	0.000000	-0.638175	0.000000	0.000000	0.000000	-0.012792	0.015649	-0.005726	0.000000	0.000000	2.000000	8.000000	0.000000
20406.341283	-0.082811	0.561539	0.012744	77.915199	-19.748934	26.609407	-0.861578	0.000000	-0.638175	0.000000	0.000000	0.000000	-0.012792	0.015649	-0.005726	0.000000	0.000000	2.000000	8.000000	0.000000
20406.344616	-0.082811	0.561539	0.012744	77.915199	-19.748934	26.609407	-0.861578	0.000000	-0.638175	0.000000	0.000000	0.000000	-0.012792	0.015649	-0.005726	0.000000	0.000000	2.000000	8.000000	0.000000
20406.347949	-0.082811	0.561539	0.012744	77.915199	-19.748934	26.609407	-0.861578	0.000000	-0.638175	0.000000	0.000000	0.000000	-0.012792	0.015649	-0.005726	0.000000	0.000000	2.000000	8.000000	0.000000
20406.351283	-0.082912	0.561608	0.012667	77.912155	-19.751883	26.611956	-0.859446	0.000000	-0.637221	0.000000	0.000000	0.000000	-0.030419	0.020749	-0.023143	0.000000	0.000000	2.000000	8.000000	0.000000
20406.354616	-0.082912	0.561608	0.012667	77.912155	-19.751883	26.611956	-0.859446	0.000000	-0.637221	0.000000	0.000000	0.000000	-0.030419	0.020749	-0.023143	0.000000	0.000000	2.000000	8.000000	0.000000
20406.357949	-0.082912	0.561608	0.012667	77.912155	-19.751883	26.611956	-0.859446	0.000000	-0.637221	0.000000	0.000000	0.000000	-0.030419	0.020749	-0.023143	0.000000	0.000000	2.000000	8.000000	0.000000
20406.361283	-0.082912	0.561608	0.012667	77.909042	-19.757561	26.614487	-0.854376	0.000000	-0.633363	0.000000	0.000000	0.000000	-0.030419	0.020749	-0.023143	0.000000	0.000000	2.000000	8.000000	0.000000
20406.364616	-0.082956	0.561634	0.012654	77.909042	-19.757561	26.614487	-0.854376	0.000000	-0.633363	0.000000	0.000000	0.000000	-0.013085	0.007825	-0.004047	0.000000	0.000000	2.000000	8.000000	0.000000
20406.367949	-0.082956	0.561634	0.012654	77.909042	-19.757561	26.614487	-0.854376	0.000000	-0.633363	0.000000	0.000000	0.000000	-0.013085	0.007825	-0.004047	0.000000	0.000000	2.000000	8.000000	0.000000
20406.371283	-0.082956	0.561634	0.012654	77.905983	-19.760550	26.617010	-0.852195	0.000000	-0.632689	0.000000	0.000000	0.000000	-0.013085	0.007825	-0.004047	0.000000	0.000000	2.000000	8.000000	0.000000
20406.374616	-0.082956	0.561634	0.012654	77.905983	-19.760550	26.617010	-0.852195	0.000000	-0.632689	0.000000	0.000000	0.000000	-0.013085	0.007825	-0.004047	0.000000	0.000000	2.000000	8.000000	0.000000
20406.377949	-0.082996	0.561669	0.012617	77.905983	-19.760550	26.617010	-0.852195	0.000000	-0.632689	0.000000	0.000000	0.000000	-0.011859	0.010375	-0.010986	0.000000	0.000000	2.000000	8.000000	0.000000
20406.381283	-0.083021	0.561686	0.012631	77.902878	-19.760788	26.619541	-0.852195	0.000000	-0.632689	0.000000	0.000000	0.000000	-0.007619	0.005259	0.004069	0.000000	0.000000	2.000000	8.000000	0.000000
20406.384616	-0.083021	0.561686	0.012631	77.902878	-19.760788	26.619541	-0.852195	0.000000	-0.632689	0.000000	0.000000	0.000000	-0.007619	0.005259	0.004069	0.000000	0.000000	2.000000	8.000000	0.000000
20406.387949	-0.083021	0.561686	0.012631	77.902878	-19.760788	26.619541	-0.852195	0.000000	-0.632689	0.000000	0.000000	0.000000	-0.007619	0.005259	0.004069	0.000000	0.000000	2.000000	8.000000	0.000000
20406.391283	-0.083021	0.561686	0.012631	77.896706	-19.755850	26.624588	-0.848948	0.000000	-0.631536	0.000000	0.000000	0.000000	-0.007619	0.005259	0.004069	0.000000	0.000000	2.000000	8.000000	0.000000
20406.394616	-0.083027	0.561722	0.012666	77.896706	-19.755850	26.624588	-0.848948	0.000000	-0.631536	0.000000	0.000000	0.000000	-0.001855	0.010530	0.010501	0.000000	0.000000	2.000000	8.000000	0.000000
20406.397949	-0.083027	0.561722	0.012666	77.896706	-19.755850	26.624588	-0.848948	0.000000	-0.631536	0.000000	0.000000	0.000000	-0.001855	0.010530	0.010501	0.000000	0.000000	2.000000	8.000000	0.000000
20406.401283	-0.083027	0.561722	0.012666	77.893623	-19.753393	26.627111	-0.848639	0.000000	-0.633286	0.000000	0.000000	0.000000	-0.001855	0.010530	0.010501	0.000000	0.000000	2.000000	8.000000	0.000000
20406.404616	-0.083027	0.561722	0.012666	77.893623	-19.753393	26.627111	-0.848639	0.000000	-0.633286	0.000000	0.000000	0.000000	-0.001855	0.010530	0.010501	0.000000	0.000000	2.000000	8.000000	0.000000
20406.407949	-0.083030	0.561739	0.012683	77.893623	-19.753393	26.627111	-0.848639	0.000000	-0.633286	0.000000	0.000000	0.000000	-0.000927	0.005272	0.005250	0.000000	0.000000	2.000000	8.000000	0.000000
20406.411283	-0.083030	0.561739	0.012683	77.887436	-19.745741	26.632145	-0.848639	0.000000	-0.633286	0.000000	0.000000	0.000000	-0.000927	0.005272	0.005250	0.000000	0.000000	2.000000	8.000000	0.000000
20406.414616	-0.083030	0.561739	0.012683	77.887436	-19.745741	26.632145	-0.848639	0.000000	-0.633286	0.000000	0.000000	0.000000	-0.000927	0.005272	0.005250	0.000000	0.000000	2.000000	8.000000	0.000000
20406.417949	-0.083030	0.561739	0.012683	77.887436	-19.745741	26.632145	-0.848639	0.000000	-0.633286	0.000000	0.000000	0.000000	-0.000927	0.005272	0.005250	0.000000	0.000000	2.000000	8.000000	0.000000
20406.421283	-0.083016	0.561818	0.012734	77.881264	-19.740799	26.637186	-0.848485	0.000000	-0.634161	0.000000	0.000000	0.000000	0.004210	0.023617	0.015242	0.000000	0.000000	2.000000	8.000000	0.000000
20406.424616	-0.083016	0.561818	0.012734	77.881264	-19.740799	26.637186	-0.848485	0.000000	-0.634161	0.000000	0.000000	0.000000	0.004210	0.023617	0.015242	0.000000	0.000000	2.000000	8.000000	0.000000
20406.427949	-0.083016	0.561818	0.012734	77.881264	-19.740799	26.637186	-0.848485	0.000000	-0.634161	0.000000	0.000000	0.000000	0.004210	0.023617	0.015242	0.000000	0.000000	2.000000	8.000000	0.000000
20406.431283	-0.083016	0.561818	0.012734	77.875122	-19.738607	26.642239	-0.849186	0.000000	-0.636701	0.000000	0.000000	0.000000	0.004210	0.023617	0.015242	0.000000	0.000000	2.000000	8.000000	0.000000
20406.434616	-0.083045	0.561853	0.012765	77.875122	-19.738607	26.642239	-0.849186	0.000000	-0.636701	0.000000	0.000000	0.000000	-0.008548	0.010525	0.009314	0.000000	0.000000	2.000000	8.000000	0.000000
20406.437949	-0.083045	0.561853	0.012765	77.875122	-19.738607	26.642239	-0.849186	0.000000	-0.636701	0.000000	0.000000	0.000000	-0.008548	0.010525	0.009314	0.000000	0.000000	2.000000	8.000000	0.000000
20406.441283	-0.083045	0.561853	0.012765	77.875092	-19.735886	26.642220	-0.847762	0.000000	-0.638254	0.000000	0.000000	0.000000	-0.008548	0.010525	0.009314	0.000000	0.000000	2.000000	8.000000	0.000000
20406.444616	-0.083045	0.561853	0.012765	77.875092	-19.735886	26.642220	-0.847762	0.000000	-0.638254	0.000000	0.000000	0.000000	-0.008548	0.010525	0.009314	0.000000	0.000000	2.000000	8.000000	0.000000
20406.447949	-0.083027	0.561844	0.012792	77.875092	-19.735886	26.642220	-0.847762	0.000000	-0.638254	0.000000	0.000000	0.000000	0.005467	-0.002553	0.008119	0.000000	0.000000	2.000000	8.000000	0.000000
20406.451283	-0.083027	0.561844	0.012792	77.875092	-19.735886	26.642220	-0.847762	0.000000	-0.638254	0.000000	0.000000	0.000000	0.005467	-0.002553	0.008119	0.000000	0.000000	2.000000	8.000000	0.000000
20406.454616	-0.083027	0.561844	0.012792	77.875092	-19.735886	26.642220	-0.847762	0.000000	-0.638254	0.000000	0.000000	0.000000	0.005467	-0.002553	0.008119	0.000000	0.000000	2.000000	8.000000	0.000000
20406.457949	-0.083027	0.561844	0.012792	77.875092	-19.735886	26.642220	-0.847762	0.000000	-0.638254	0.000000	0.000000	0.000000	0.005467	-0.002553	0.008119	0.000000	0.000000	2.000000	8.000000	0.000000
20406.461283	-0.082949	0.561818	0.012746	77.881264	-19.735369	26.637180	-0.848673	0.000000	-0.639607	0.000000	0.000000	0.000000	0.023156	-0.007979	-0.013889	0.000000	0.000000	2.000000	8.000000	0.000000
20406.464616	-0.082949	0.561818	0.012746	77.881264	-19.735369	26.637180	-0.848673	0.000000	-0.639607	0.000000	0.000000	0.000000	0.023156	-0.007979	-0.013889	0.000000	0.000000	2.000000	8.000000	0.000000
20406.467949	-0.082949	0.561818	0.012746	77.881264	-19.735369	26.637180	-0.848673	0.000000	-0.639607	0.000000	0.000000	0.000000	0.023156	-0.007979	-0.013889	0.000000	0.000000	2.000000	8.000000	0.000000
20406.471283	-0.082949	0.561818	0.012746	77.884377	-19.732374	26.634689	-0.852532	0.000000	-0.637292	0.000000	0.000000	0.000000	0.023156	-0.007979	-0.013889	0.000000	0.000000	2.000000	8.000000	0.000000
20406.474616	-0.082899	0.561783	0.012719	77.884377	-19.732374	26.634689	-0.852532	0.000000	-0.637292	0.000000	0.000000	0.000000	0.015236	-0.010533	-0.008136	0.000000	0.000000	2.000000	8.000000	0.000000
20406.477949	-0.082899	0.561783	0.012719	77.884377	-19.732374	26.634689	-0.852532	0.000000	-0.637292	0.000000	0.000000	0.000000	0.015236	-0.010533	-0.008136	0.000000	0.000000	2.000000	8.000000	0.000000
20406.481283	-0.082899	0.561783	0.012719	77.890549	-19.731886	26.629633	-0.855072	0.000000	-0.635936	0.000000	0.000000	0.000000	0.015236	-0.010533	-0.008136	0.000000	0.000000	2.000000	8.000000	0.000000
20406.484616	-0.082899	0.561783	0.012719	77.890549	-19.731886	26.629633	-0.855072	0.000000	-0.635936	0.000000	0.000000	0.000000	0.015236	-0.010533	-0.008136	0.000000	0.000000	2.000000	8.000000	0.000000
20406.487949	-0.082869	0.561774	0.012682	77.890549	-19.731886	26.629633	-0.855072	0.000000	-0.635936	0.000000	0.000000	0.000000	0.008841	-0.002729	-0.011007	0.000000	0.000000	2.000000	8.000000	0.000000
20406.491283	-0.082869	0.561774	0.012682	77.893639	-19.734354	26.627117	-0.855072	0.000000	-0.635936	0.000000	0.000000	0.000000	0.008841	-0.002729	-0.011007	0.000000	0.000000	2.000000	8.000000	0.000000
20406.494616	-0.082869	0.561774	0.012682	77.893639	-19.734354	26.627117	-0.855072	0.000000	-0.635936	0.000000	0.000000	0.000000	0.008841	-0.002729	-0.011007	0.000000	0.000000	2.000000	8.000000	0.000000
20406.497949	-0.082869	0.561774	0.012682	77.893639	-19.734354	26.627117	-0.855072	0.000000	-0.635936	0.000000	0.000000	0.000000	0.008841	-0.002729	-0.011007	0.000000	0.000000	2.000000	8.000000	0.000000
20406.501283	-0.082885	0.561739	0.012643	77.896729	-19.739536	26.624603	-0.856545	0.000000	-0.634102	0.000000	0.000000	0.000000	-0.004838	-0.010521	-0.011680	0.000000	0.000000	2.000000	8.000000	0.000000
20406.504616	-0.082885	0.561739	0.012643	77.896729	-19.739536	26.624603	-0.856545	0.000000	-0.634102	0.000000	0.000000	0.000000	-0.004838	-0.010521	-0.011680	0.000000	0.000000	2.000000	8.000000	0.000000
20406.507949	-0.082885	0.561739	0.012643	77.896729	-19.739536	26.624603	-0.856545	0.000000	-0.634102	0.000000	0.000000	0.000000	-0.004838	-0.010521	-0.011680	0.000000	0.000000	2.000000	8.000000	0.000000
20406.511283	-0.082885	0.561739	0.012643	77.896729	-19.744976	26.624594	-0.855739	0.000000	-0.632155	0.000000	0.000000	0.000000	-0.004838	-0.010521	-0.011680	0.000000	0.000000	2.000000	8.000000	0.000000
20406.514616	-0.082934	0.561730	0.012658	77.896729	-19.744976	26.624594	-0.855739	0.000000	-0.632155	0.000000	0.000000	0.000000	-0.014608	-0.002552	0.004576	0.000000	0.000000	2.000000	8.000000	0.000000
20406.517949	-0.082934	0.561730	0.012658	77.896729	-19.744976	26.624594	-0.855739	0.000000	-0.632155	0.000000	0.000000	0.000000	-0.014608	-0.002552	0.004576	0.000000	0.000000	2.000000	8.000000	0.000000
20406.521283	-0.082934	0.561730	0.012658	77.890526	-19.745481	26.629631	-0.853304	0.000000	-0.632918	0.000000	0.000000	0.000000	-0.014608	-0.002552	0.004576	0.000000	0.000000	2.000000	8.000000	0.000000
20406.524616	-0.082934	0.561730	0.012658	77.890526	-19.745481	26.629631	-0.853304	0.000000	-0.632918	0.000000	0.000000	0.000000	-0.014608	-0.002552	0.004576	0.000000	0.000000	2.000000	8.000000	0.000000
20406.527949	-0.082989	0.561757	0.012709	77.890526	-19.745481	26.629631	-0.853304	0.000000	-0.632918	0.000000	0.000000	0.000000	-0.016460	0.007970	0.015074	0.000000	0.000000	2.000000	8.000000	0.000000
20406.531283	-0.082989	0.561757	0.012709	77.884392	-19.743273	26.634680	-0.853304	0.000000	-0.632918	0.000000	0.000000	0.000000	-0.016460	0.007970	0.015074	0.000000	0.000000	2.000000	8.000000	0.000000
20406.534616	-0.082989	0.561757	0.012709	77.884392	-19.743273	26.634680	-0.853304	0.000000	-0.632918	0.000000	0.000000	0.000000	-0.016460	0.007970	0.015074	0.000000	0.000000	2.000000	8.000000	0.000000
20406.537949	-0.082989	0.561757	0.012709	77.884392	-19.743273	26.634680	-0.853304	0.000000	-0.632918	0.000000	0.000000	0.000000	-0.016460	0.007970	0.015074	0.000000	0.000000	2.000000	8.000000	0.000000
20406.541283	-0.083028	0.561818	0.012798	77.878212	-19.738337	26.639709	-0.850561	0.000000	-0.635430	0.000000	0.000000	0.000000	-0.011625	0.018507	0.026750	0.000000	0.000000	2.000000	8.000000	0.000000
20406.544616	-0.083028	0.561818	0.012798	77.878212	-19.738337	26.639709	-0.850561	0.000000	-0.635430	0.000000	0.000000	0.000000	-0.011625	0.018507	0.026750	0.000000	0.000000	2.000000	8.000000	0.000000
20406.547949	-0.083028	0.561818	0.012798	77.878212	-19.738337	26.639709	-0.850561	0.000000	-0.635430	0.000000	0.000000	0.000000	-0.011625	0.018507	0.026750	0.000000	0.000000	2.000000	8.000000	0.000000
20406.551283	-0.083028	0.561818	0.012798	77.875122	-19.730455	26.642223	-0.848623	0.000000	-0.639888	0.000000	0.000000	0.000000	-0.011625	0.018507	0.026750	0.000000	0.000000	2.000000	8.000000	0.000000
20406.554616	-0.082964	0.561836	0.012827	77.875122	-19.730455	26.642223	-0.848623	0.000000	-0.639888	0.000000	0.000000	0.000000	0.019153	0.005273	0.008794	0.000000	0.000000	2.000000	8.000000	0.000000
20406.557949	-0.082964	0.561836	0.012827	77.875122	-19.730455	26.642223	-0.848623	0.000000	-0.639888	0.000000	0.000000	0.000000	0.019153	0.005273	0.008794	0.000000	0.000000	2.000000	8.000000	0.000000
20406.561283	-0.082964	0.561836	0.012827	77.868942	-19.720083	26.647257	-0.851815	0.000000	-0.641354	0.000000	0.000000	0.000000	0.019153	0.005273	0.008794	0.000000	0.000000	2.000000	8.000000	0.000000
20406.564616	-0.082964	0.561836	0.012827	77.868942	-19.720083	26.647257	-0.851815	0.000000	-0.641354	0.000000	0.000000	0.000000	0.019153	0.005273	0.008794	0.000000	0.000000	2.000000	8.000000	0.000000
20406.567949	-0.082943	0.561880	0.012843	77.868942	-19.720083	26.647257	-0.851815	0.000000	-0.641354	0.000000	0.000000	0.000000	0.006065	0.013090	0.004740	0.000000	0.000000	2.000000	8.000000	0.000000
20406.571283	-0.082943	0.561880	0.012843	77.865860	-19.714909	26.649776	-0.851815	0.000000	-0.641354	0.000000	0.000000	0.000000	0.006065	0.013090	0.004740	0.000000	0.000000	2.000000	8.000000	0.000000
20406.574616	-0.082943	0.561880	0.012843	77.865860	-19.714909	26.649776	-0.851815	0.000000	-0.641354	0.000000	0.000000	0.000000	0.006065	0.013090	0.004740	0.000000	0.000000	2.000000	8.000000	0.000000
20406.577949	-0.082943	0.561880	0.012843	77.865860	-19.714909	26.649776	-0.851815	0.000000	-0.641354	0.000000	0.000000	0.000000	0.006065	0.013090	0.004740	0.000000	0.000000	2.000000	8.000000	0.000000
20406.581283	-0.082908	0.561931	0.012772	77.865028	-19.732378	26.626856	-0.852826	0.000000	-0.642144	0.000000	0.000000	0.000000	0.010664	0.015491	-0.021322	0.000000	0.000000	2.000000	8.000000	0.000000
20406.584616	-0.082908	0.561931	0.012772	77.865028	-19.732378	26.626856	-0.852826	0.000000	-0.642144	0.000000	0.000000	0.000000	0.010664	0.015491	-0.021322	0.000000	0.000000	2.000000	8.000000	0.000000
20406.587949	-0.082908	0.561931	0.012772	77.865028	-19.732378	26.626856	-0.852826	0.000000	-0.642144	0.000000	0.000000	0.000000	0.010664	0.015491	-0.021322	0.000000	0.000000	2.000000	8.000000	0.000000
20406.591283	-0.082908	0.561931	0.012772	77.864220	-19.749821	26.603964	-0.854604	0.000000	-0.638590	0.000000	0.000000	0.000000	0.010664	0.015491	-0.021322	0.000000	0.000000	2.000000	8.000000	0.000000
20406.594616	-0.082904	0.561940	0.012749	77.864220	-19.749821	26.603964	-0.854604	0.000000	-0.638590	0.000000	0.000000	0.000000	0.001225	0.002551	-0.006938	0.000000	0.000000	2.000000	8.000000	0.000000
20406.597949	-0.082904	0.561940	0.012749	77.864220	-19.749821	26.603964	-0.854604	0.000000	-0.638590	0.000000	0.000000	0.000000	0.001225	0.002551	-0.006938	0.000000	0.000000	2.000000	8.000000	0.000000
20406.601283	-0.082904	0.561940	0.012749	77.864182	-19.752531	26.603943	-0.854808	0.000000	-0.637434	0.000000	0.000000	0.000000	0.001225	0.002551	-0.006938	0.000000	0.000000	2.000000	8.000000	0.000000
20406.604616	-0.082904	0.561940	0.012749	77.864182	-19.752531	26.603943	-0.854808	0.000000	-0.637434	0.000000	0.000000	0.000000	0.001225	0.002551	-0.006938	0.000000	0.000000	2.000000	8.000000	0.000000
20406.607949	-0.082922	0.561948	0.012722	77.864182	-19.752531	26.603943	-0.854808	0.000000	-0.637434	0.000000	0.000000	0.000000	-0.005468	0.002539	-0.008119	0.000000	0.000000	2.000000	8.000000	0.000000
20406.611283	-0.082922	0.561948	0.012722	77.867287	-19.754999	26.593460	-0.854808	0.000000	-0.637434	0.000000	0.000000	0.000000	-0.005468	0.002539	-0.008119	0.000000	0.000000	2.000000	8.000000	0.000000
20406.614616	-0.082922	0.561948	0.012722	77.867287	-19.754999	26.593460	-0.854808	0.000000	-0.637434	0.000000	0.000000	0.000000	-0.005468	0.002539	-0.008119	0.000000	0.000000	2.000000	8.000000	0.000000
20406.617949	-0.082922	0.561948	0.012722	77.867287	-19.754999	26.593460	-0.854808	0.000000	-0.637434	0.000000	0.000000	0.000000	-0.005468	0.002539	-0.008119	0.000000	0.000000	2.000000	8.000000	0.000000
20406.621283	-0.082877	0.561948	0.012729	77.867287	-19.749567	26.593451	-0.853896	0.000000	-0.636081	0.000000	0.000000	0.000000	0.013382	0.000000	0.002361	0.000000	0.000000	2.000000	8.000000	0.000000
20406.624616	-0.082877	0.561948	0.012729	77.867287	-19.749567	26.593451	-0.853896	0.000000	-0.636081	0.000000	0.000000	0.000000	0.013382	0.000000	0.002361	0.000000	0.000000	2.000000	8.000000	0.000000
20406.627949	-0.082877	0.561948	0.012729	77.867287	-19.749567	26.593451	-0.853896	0.000000	-0.636081	0.000000	0.000000	0.000000	0.013382	0.000000	0.002361	0.000000	0.000000	2.000000	8.000000	0.000000
20406.631283	-0.082877	0.561948	0.012729	77.864220	-19.744387	26.595991	-0.856127	0.000000	-0.636474	0.000000	0.000000	0.000000	0.013382	0.000000	0.002361	0.000000	0.000000	2.000000	8.000000	0.000000
20406.634616	-0.082855	0.561948	0.012733	77.864220	-19.744387	26.595991	-0.856127	0.000000	-0.636474	0.000000	0.000000	0.000000	0.006693	0.000000	0.001180	0.000000	0.000000	2.000000	8.000000	0.000000
20406.637949	-0.082855	0.561948	0.012733	77.864220	-19.744387	26.595991	-0.856127	0.000000	-0.636474	0.000000	0.000000	0.000000	0.006693	0.000000	0.001180	0.000000	0.000000	2.000000	8.000000	0.000000
20406.641283	-0.082855	0.561948	0.012733	77.861115	-19.739210	26.598492	-0.857242	0.000000	-0.636671	0.000000	0.000000	0.000000	0.006693	0.000000	0.001180	0.000000	0.000000	2.000000	8.000000	0.000000
20406.644616	-0.082855	0.561948	0.012733	77.861115	-19.739210	26.598492	-0.857242	0.000000	-0.636671	0.000000	0.000000	0.000000	0.006693	0.000000	0.001180	0.000000	0.000000	2.000000	8.000000	0.000000
20406.647949	-0.082817	0.561983	0.012776	77.861115	-19.739210	26.598492	-0.857242	0.000000	-0.636671	0.000000	0.000000	0.000000	0.011536	0.010547	0.012854	0.000000	0.000000	2.000000	8.000000	0.000000
20406.651283	-0.082817	0.561983	0.012776	77.854942	-19.731564	26.603521	-0.857242	0.000000	-0.636671	0.000000	0.000000	0.000000	0.011536	0.010547	0.012854	0.000000	0.000000	2.000000	8.000000	0.000000
20406.654616	-0.082817	0.561983	0.012776	77.854942	-19.731564	26.603521	-0.857242	0.000000	-0.636671	0.000000	0.000000	0.000000	0.011536	0.010547	0.012854	0.000000	0.000000	2.000000	8.000000	0.000000
20406.657949	-0.082817	0.561983	0.012776	77.854942	-19.731564	26.603521	-0.857242	0.000000	-0.636671	0.000000	0.000000	0.000000	0.011536	0.010547	0.012854	0.000000	0.000000	2.000000	8.000000	0.000000
20406.661283	-0.082871	0.562036	0.012821	77.848778	-19.732073	26.608555	-0.859165	0.000000	-0.638813	0.000000	0.000000	0.000000	-0.016161	0.015799	0.013380	0.000000	0.000000	2.000000	8.000000	0.000000
20406.664616	-0.082871	0.562036	0.012821	77.848778	-19.732073	26.608555	-0.859165	0.000000	-0.638813	0.000000	0.000000	0.000000	-0.016161	0.015799	0.013380	0.000000	0.000000	2.000000	8.000000	0.000000
20406.667949	-0.082871	0.562036	0.012821	77.848778	-19.732073	26.608555	-0.859165	0.000000	-0.638813	0.000000	0.000000	0.000000	-0.016161	0.015799	0.013380	0.000000	0.000000	2.000000	8.000000	0.000000
20406.671283	-0.082871	0.562036	0.012821	77.842613	-19.732597	26.613594	-0.856471	0.000000	-0.641044	0.000000	0.000000	0.000000	-0.016161	0.015799	0.013380	0.000000	0.000000	2.000000	8.000000	0.000000
20406.674616	-0.082944	0.562071	0.012844	77.842613	-19.732597	26.613594	-0.856471	0.000000	-0.641044	0.000000	0.000000	0.000000	-0.021932	0.010539	0.006950	0.000000	0.000000	2.000000	8.000000	0.000000
20406.677949	-0.082944	0.562071	0.012844	77.842613	-19.732597	26.613594	-0.856471	0.000000	-0.641044	0.000000	0.000000	0.000000	-0.021932	0.010539	0.006950	0.000000	0.000000	2.000000	8.000000	0.000000
20406.681283	-0.082944	0.562071	0.012844	77.842613	-19.738050	26.613577	-0.852816	0.000000	-0.642202	0.000000	0.000000	0.000000	-0.021932	0.010539	0.006950	0.000000	0.000000	2.000000	8.000000	0.000000
20406.684616	-0.082944	0.562071	0.012844	77.842613	-19.738050	26.613577	-0.852816	0.000000	-0.642202	0.000000	0.000000	0.000000	-0.021932	0.010539	0.006950	0.000000	0.000000	2.000000	8.000000	0.000000
20406.687949	-0.082992	0.562063	0.012859	77.842613	-19.738050	26.613577	-0.852816	0.000000	-0.642202	0.000000	0.000000	0.000000	-0.014612	-0.002538	0.004575	0.000000	0.000000	2.000000	8.000000	0.000000
20406.691283	-0.082992	0.562063	0.012859	77.842613	-19.743486	26.613590	-0.852816	0.000000	-0.642202	0.000000	0.000000	0.000000	-0.014612	-0.002538	0.004575	0.000000	0.000000	2.000000	8.000000	0.000000
20406.694616	-0.082992	0.562063	0.012859	77.842613	-19.743486	26.613590	-0.852816	0.000000	-0.642202	0.000000	0.000000	0.000000	-0.014612	-0.002538	0.004575	0.000000	0.000000	2.000000	8.000000	0.000000
20406.697949	-0.082992	0.562063	0.012859	77.842613	-19.743486	26.613590	-0.852816	0.000000	-0.642202	0.000000	0.000000	0.000000	-0.014612	-0.002538	0.004575	0.000000	0.000000	2.000000	8.000000	0.000000
20406.701283	-0.083034	0.562045	0.012834	77.845695	-19.748657	26.611076	-0.850381	0.000000	-0.642964	0.000000	0.000000	0.000000	-0.012461	-0.005273	-0.007610	0.000000	0.000000	2.000000	8.000000	0.000000
20406.704616	-0.083034	0.562045	0.012834	77.845695	-19.748657	26.611076	-0.850381	0.000000	-0.642964	0.000000	0.000000	0.000000	-0.012461	-0.005273	-0.007610	0.000000	0.000000	2.000000	8.000000	0.000000
20406.707949	-0.083034	0.562045	0.012834	77.845695	-19.748657	26.611076	-0.850381	0.000000	-0.642964	0.000000	0.000000	0.000000	-0.012461	-0.005273	-0.007610	0.000000	0.000000	2.000000	8.000000	0.000000
20406.711283	-0.083034	0.562045	0.012834	77.842613	-19.746191	26.613600	-0.848304	0.000000	-0.641696	0.000000	0.000000	0.000000	-0.012461	-0.005273	-0.007610	0.000000	0.000000	2.000000	8.000000	0.000000
20406.714616	-0.083033	0.562071	0.012828	77.842613	-19.746191	26.613600	-0.848304	0.000000	-0.641696	0.000000	0.000000	0.000000	0.000297	0.007821	-0.001692	0.000000	0.000000	2.000000	8.000000	0.000000
20406.717949	-0.083033	0.562071	0.012828	77.842613	-19.746191	26.613600	-0.848304	0.000000	-0.641696	0.000000	0.000000	0.000000	0.000297	0.007821	-0.001692	0.000000	0.000000	2.000000	8.000000	0.000000
20406.721283	-0.083033	0.562071	0.012828	77.839531	-19.741041	26.616091	-0.848354	0.000000	-0.641414	0.000000	0.000000	0.000000	0.000297	0.007821	-0.001692	0.000000	0.000000	2.000000	8.000000	0.000000
20406.724616	-0.083033	0.562071	0.012828	77.839531	-19.741041	26.616091	-0.848354	0.000000	-0.641414	0.000000	0.000000	0.000000	0.000297	0.007821	-0.001692	0.000000	0.000000	2.000000	8.000000	0.000000
20406.727949	-0.083014	0.562089	0.012850	77.839531	-19.741041	26.616091	-0.848354	0.000000	-0.641414	0.000000	0.000000	0.000000	0.005768	0.005280	0.006427	0.000000	0.000000	2.000000	8.000000	0.000000
20406.731283	-0.083014	0.562089	0.012850	77.839531	-19.741041	26.616091	-0.848354	0.000000	-0.641414	0.000000	0.000000	0.000000	0.005768	0.005280	0.006427	0.000000	0.000000	2.000000	8.000000	0.000000
20406.734616	-0.083014	0.562089	0.012850	77.839531	-19.741041	26.616091	-0.848354	0.000000	-0.641414	0.000000	0.000000	0.000000	0.005768	0.005280	0.006427	0.000000	0.000000	2.000000	8.000000	0.000000
20406.737949	-0.083014	0.562089	0.012850	77.839531	-19.741041	26.616091	-0.848354	0.000000	-0.641414	0.000000	0.000000	0.000000	0.005768	0.005280	0.006427	0.000000	0.000000	2.000000	8.000000	0.000000
20406.741283	-0.082986	0.562123	0.012825	77.836441	-19.735855	26.618622	-0.849315	0.000000	-0.642485	0.000000	0.000000	0.000000	0.008218	0.010369	-0.007449	0.000000	0.000000	2.000000	8.000000	0.000000
20406.744616	-0.082986	0.562123	0.012825	77.836441	-19.735855	26.618622	-0.849315	0.000000	-0.642485	0.000000	0.000000	0.000000	0.008218	0.010369	-0.007449	0.000000	0.000000	2.000000	8.000000	0.000000
20406.747949	-0.082986	0.562123	0.012825	77.836441	-19.735855	26.618622	-0.849315	0.000000	-0.642485	0.000000	0.000000	0.000000	0.008218	0.010369	-0.007449	0.000000	0.000000	2.000000	8.000000	0.000000
20406.751283	-0.082986	0.562123	0.012825	77.836441	-19.735855	26.618622	-0.850685	0.000000	-0.641244	0.000000	0.000000	0.000000	0.008218	0.010369	-0.007449	0.000000	0.000000	2.000000	8.000000	0.000000
20406.754616	-0.082986	0.562123	0.012825	77.836441	-19.735855	26.618622	-0.850685	0.000000	-0.641244	0.000000	0.000000	0.000000	-0.000001	-0.000002	0.000000	0.000000	0.000000	2.000000	8.000000	0.000000
20406.757949	-0.082986	0.562123	0.012825	77.836441	-19.735855	26.618622	-0.850685	0.000000	-0.641244	0.000000	0.000000	0.000000	-0.000001	-0.000002	0.000000	0.000000	0.000000	2.000000	8.000000	0.000000
20406.761283	-0.082986	0.562123	0.012825	77.836441	-19.735855	26.618622	-0.850685	0.000000	-0.641244	0.000000	0.000000	0.000000	-0.000001	-0.000002	0.000000	0.000000	0.000000	2.000000	8.000000	0.000000
20406.764616	-0.082986	0.562123	0.012825	77.836441	-19.735855	26.618622	-0.850685	0.000000	-0.641244	0.000000	0.000000	0.000000	-0.000001	-0.000002	0.000000	0.000000	0.000000	2.000000	8.000000	0.000000
20406.767949	-0.082986	0.562123	0.012825	77.836441	-19.735855	26.618622	-0.850685	0.000000	-0.641244	0.000000	0.000000	0.000000	-0.000001	-0.000002	0.000000	0.000000	0.000000	2.000000	8.000000	0.000000
20406.771283	-0.082986	0.562123	0.012825	77.836441	-19.733135	26.618614	-0.850685	0.000000	-0.641244	0.000000	0.000000	0.000000	-0.000001	-0.000002	0.000000	0.000000	0.000000	2.000000	8.000000	0.000000
20406.774616	-0.082986	0.562123	0.012825	77.836441	-19.733135	26.618614	-0.850685	0.000000	-0.641244	0.000000	0.000000	0.000000	-0.000001	-0.000002	0.000000	0.000000	0.000000	2.000000	8.000000	0.000000
20406.777949	-0.082986	0.562123	0.012825	77.836441	-19.733135	26.618614	-0.850685	0.000000	-0.641244	0.000000	0.000000	0.000000	-0.000001	-0.000002	0.000000	0.000000	0.000000	2.000000	8.000000	0.000000
20406.781283	-0.082943	0.562097	0.012838	77.839531	-19.732868	26.616089	-0.850685	0.000000	-0.641244	0.000000	0.000000	0.000000	0.013089	-0.007821	0.004056	0.000000	0.000000	2.000000	8.000000	0.000000
20406.784616	-0.082943	0.562097	0.012838	77.839531	-19.732868	26.616089	-0.850685	0.000000	-0.641244	0.000000	0.000000	0.000000	0.013089	-0.007821	0.004056	0.000000	0.000000	2.000000	8.000000	0.000000
20406.787949	-0.082943	0.562097	0.012838	77.839531	-19.732868	26.616089	-0.850685	0.000000	-0.641244	0.000000	0.000000	0.000000	0.013089	-0.007821	0.004056	0.000000	0.000000	2.000000	8.000000	0.000000
20406.791283	-0.082943	0.562097	0.012838	77.839523	-19.730152	26.616096	-0.852866	0.000000	-0.641920	0.000000	0.000000	0.000000	0.013089	-0.007821	0.004056	0.000000	0.000000	2.000000	8.000000	0.000000
20406.794616	-0.082920	0.562097	0.012842	77.839523	-19.730152	26.616096	-0.852866	0.000000	-0.641920	0.000000	0.000000	0.000000	0.006692	-0.000007	0.001181	0.000000	0.000000	2.000000	8.000000	0.000000
20406.797949	-0.082920	0.562097	0.012842	77.839523	-19.730152	26.616096	-0.852866	0.000000	-0.641920	0.000000	0.000000	0.000000	0.006692	-0.000007	0.001181	0.000000	0.000000	2.000000	8.000000	0.000000
20406.801283	-0.082920	0.562097	0.012842	77.839531	-19.724710	26.616098	-0.853981	0.000000	-0.642116	0.000000	0.000000	0.000000	0.006692	-0.000007	0.001181	0.000000	0.000000	2.000000	8.000000	0.000000
20406.804616	-0.082920	0.562097	0.012842	77.839531	-19.724710	26.616098	-0.853981	0.000000	-0.642116	0.000000	0.000000	0.000000	0.006692	-0.000007	0.001181	0.000000	0.000000	2.000000	8.000000	0.000000
20406.807949	-0.082880	0.562089	0.012873	77.839531	-19.724710	26.616098	-0.853981	0.000000	-0.642116	0.000000	0.000000	0.000000	0.012165	-0.002552	0.009299	0.000000	0.000000	2.000000	8.000000	0.000000
20406.811283	-0.082880	0.562089	0.012873	77.836418	-19.719530	26.618603	-0.853981	0.000000	-0.642116	0.000000	0.000000	0.000000	0.012165	-0.002552	0.009299	0.000000	0.000000	2.000000	8.000000	0.000000
20406.814616	-0.082880	0.562089	0.012873	77.836418	-19.719530	26.618603	-0.853981	0.000000	-0.642116	0.000000	0.000000	0.000000	0.012165	-0.002552	0.009299	0.000000	0.000000	2.000000	8.000000	0.000000
20406.817949	-0.082880	0.562089	0.012873	77.836418	-19.719530	26.618603	-0.853981	0.000000	-0.642116	0.000000	0.000000	0.000000	0.012165	-0.002552	0.009299	0.000000	0.000000	2.000000	8.000000	0.000000
20406.821283	-0.082816	0.562106	0.012903	77.836456	-19.714108	26.618612	-0.856009	0.000000	-0.643666	0.000000	0.000000	0.000000	0.019159	0.005279	0.008785	0.000000	0.000000	2.000000	8.000000	0.000000
20406.824616	-0.082816	0.562106	0.012903	77.836456	-19.714108	26.618612	-0.856009	0.000000	-0.643666	0.000000	0.000000	0.000000	0.019159	0.005279	0.008785	0.000000	0.000000	2.000000	8.000000	0.000000
20406.827949	-0.082816	0.562106	0.012903	77.836456	-19.714108	26.618612	-0.856009	0.000000	-0.643666	0.000000	0.000000	0.000000	0.019159	0.005279	0.008785	0.000000	0.000000	2.000000	8.000000	0.000000
20406.831283	-0.082816	0.562106	0.012903	77.836441	-19.711380	26.618599	-0.859202	0.000000	-0.645131	0.000000	0.000000	0.000000	0.019159	0.005279	0.008785	0.000000	0.000000	2.000000	8.000000	0.000000
20406.834616	-0.082798	0.562098	0.012930	77.836441	-19.711380	26.618599	-0.859202	0.000000	-0.645131	0.000000	0.000000	0.000000	0.005472	-0.002560	0.008118	0.000000	0.000000	2.000000	8.000000	0.000000
20406.837949	-0.082798	0.562098	0.012930	77.836441	-19.711380	26.618599	-0.859202	0.000000	-0.645131	0.000000	0.000000	0.000000	0.005472	-0.002560	0.008118	0.000000	0.000000	2.000000	8.000000	0.000000
20406.841283	-0.082798	0.562098	0.012930	77.836418	-19.708651	26.618591	-0.860114	0.000000	-0.646483	0.000000	0.000000	0.000000	0.005472	-0.002560	0.008118	0.000000	0.000000	2.000000	8.000000	0.000000
20406.844616	-0.082798	0.562098	0.012930	77.836418	-19.708651	26.618591	-0.860114	0.000000	-0.646483	0.000000	0.000000	0.000000	0.005472	-0.002560	0.008118	0.000000	0.000000	2.000000	8.000000	0.000000
20406.847949	-0.082775	0.562098	0.012934	77.836418	-19.708651	26.618591	-0.860114	0.000000	-0.646483	0.000000	0.000000	0.000000	0.006695	-0.000003	0.001179	0.000000	0.000000	2.000000	8.000000	0.000000
20406.851283	-0.082775	0.562098	0.012934	77.836441	-19.705935	26.618614	-0.860114	0.000000	-0.646483	0.000000	0.000000	0.000000	0.006695	-0.000003	0.001179	0.000000	0.000000	2.000000	8.000000	0.000000
20406.854616	-0.082775	0.562098	0.012934	77.836441	-19.705935	26.618614	-0.860114	0.000000	-0.646483	0.000000	0.000000	0.000000	0.006695	-0.000003	0.001179	0.000000	0.000000	2.000000	8.000000	0.000000
20406.857949	-0.082775	0.562098	0.012934	77.836441	-19.705935	26.618614	-0.860114	0.000000	-0.646483	0.000000	0.000000	0.000000	0.006695	-0.000003	0.001179	0.000000	0.000000	2.000000	8.000000	0.000000
20406.861283	-0.082765	0.562072	0.013007	77.836441	-19.705935	26.618614	-0.861230	0.000000	-0.646680	0.000000	0.000000	0.000000	0.003031	-0.007657	0.021993	0.000000	0.000000	2.000000	8.000000	0.000000
20406.864616	-0.082765	0.562072	0.013007	77.836441	-19.705935	26.618614	-0.861230	0.000000	-0.646680	0.000000	0.000000	0.000000	0.003031	-0.007657	0.021993	0.000000	0.000000	2.000000	8.000000	0.000000
20406.867949	-0.082765	0.562072	0.013007	77.836441	-19.705935	26.618614	-0.861230	0.000000	-0.646680	0.000000	0.000000	0.000000	0.003031	-0.007657	0.021993	0.000000	0.000000	2.000000	8.000000	0.000000
20406.871283	-0.082765	0.562072	0.013007	77.830299	-19.701048	26.615646	-0.861735	0.000000	-0.650345	0.000000	0.000000	0.000000	0.003031	-0.007657	0.021993	0.000000	0.000000	2.000000	8.000000	0.000000
20406.874616	-0.082780	0.562090	0.013088	77.830299	-19.701048	26.615646	-0.861735	0.000000	-0.650345	0.000000	0.000000	0.000000	-0.004287	0.005435	0.024365	0.000000	0.000000	2.000000	8.000000	0.000000
20406.877949	-0.082780	0.562090	0.013088	77.830299	-19.701048	26.615646	-0.861735	0.000000	-0.650345	0.000000	0.000000	0.000000	-0.004287	0.005435	0.024365	0.000000	0.000000	2.000000	8.000000	0.000000
20406.881283	-0.082780	0.562090	0.013088	77.824112	-19.693413	26.620665	-0.861021	0.000000	-0.654406	0.000000	0.000000	0.000000	-0.004287	0.005435	0.024365	0.000000	0.000000	2.000000	8.000000	0.000000
20406.884616	-0.082780	0.562090	0.013088	77.824112	-19.693413	26.620665	-0.861021	0.000000	-0.654406	0.000000	0.000000	0.000000	-0.004287	0.005435	0.024365	0.000000	0.000000	2.000000	8.000000	0.000000
20406.887949	-0.082772	0.562108	0.013173	77.824112	-19.693413	26.620665	-0.861021	0.000000	-0.654406	0.000000	0.000000	0.000000	0.002408	0.005419	0.025543	0.000000	0.000000	2.000000	8.000000	0.000000
20406.891283	-0.082772	0.562108	0.013173	77.817924	-19.683086	26.617678	-0.861021	0.000000	-0.654406	0.000000	0.000000	0.000000	0.002408	0.005419	0.025543	0.000000	1.000000	2.000000	8.000000	0.000000
20406.894616	-0.082772	0.562108	0.013173	77.817924	-19.683086	26.617678	-0.861021	0.000000	-0.654406	0.000000	0.000000	0.000000	0.002408	0.005419	0.025543	0.000000	1.000000	2.000000	8.000000	0.000000
