# Supplementary material for: Haptic Guidance Needs to Be Intuitive Not Just Informative to Improve Human Motor Accuracy
Source: PLoS One. 2016 Mar 16;11(3):e0150912. doi: 10.1371/journal.pone.0150912 (PMC4794196; doi:10.1371/journal.pone.0150912)
Supplement: S2 Data — (ZIP) [file pone.0150912.s002.zip › Subject2/exp2_0009.txt]

Time	PosX	PosY	PosZ	RotX	RotY	RotZ	ForceX	ForceY	ForceZ	MomentX	MomentY	MomentZ	VelocityX	VelocityY	VelocityZ	CalibratedWeight	ButtonDown	Condition	Trial	Visual
20409.007949	0.002341	0.540024	0.251895	86.212769	77.578033	119.091644	0.000000	0.000000	0.000000	0.000000	0.000000	0.000000	0.000105	0.050838	0.031781	0.000000	1.000000	2.000000	9.000000	0.000000
20409.011283	0.002812	0.540192	0.251653	86.268707	77.744858	119.195610	1.807402	0.000000	-4.661899	0.000000	0.000000	0.000000	0.141088	0.050483	-0.072430	0.000000	1.000000	2.000000	9.000000	0.000000
20409.014616	0.002812	0.540192	0.251653	86.268707	77.744858	119.195610	1.807402	0.000000	-4.661899	0.000000	0.000000	0.000000	0.141088	0.050483	-0.072430	0.000000	1.000000	2.000000	9.000000	0.000000
20409.017949	0.002812	0.540192	0.251653	86.268707	77.744858	119.195610	1.807402	0.000000	-4.661899	0.000000	0.000000	0.000000	0.141088	0.050483	-0.072430	0.000000	1.000000	2.000000	9.000000	0.000000
20409.021283	0.003550	0.540276	0.251357	86.332695	77.812225	119.174698	1.801331	0.000000	-4.664248	0.000000	0.000000	0.000000	0.221642	0.025035	-0.088849	0.000000	1.000000	2.000000	9.000000	0.000000
20409.024616	0.003550	0.540276	0.251357	86.332695	77.812225	119.174698	1.801331	0.000000	-4.664248	0.000000	0.000000	0.000000	0.221642	0.025035	-0.088849	0.000000	1.000000	2.000000	9.000000	0.000000
20409.027949	0.003550	0.540276	0.251357	86.332695	77.812225	119.174698	1.801331	0.000000	-4.664248	0.000000	0.000000	0.000000	0.221642	0.025035	-0.088849	0.000000	1.000000	2.000000	9.000000	0.000000
20409.031283	0.003550	0.540276	0.251357	86.433556	78.690269	119.949997	1.791235	0.000000	-4.668134	0.000000	0.000000	0.000000	0.221642	0.025035	-0.088849	0.000000	1.000000	2.000000	9.000000	0.000000
20409.034616	0.004051	0.540238	0.250698	86.433556	78.690269	119.949997	1.791235	0.000000	-4.668134	0.000000	0.000000	0.000000	0.150229	-0.011333	-0.197833	0.000000	1.000000	2.000000	9.000000	0.000000
20409.037949	0.004051	0.540238	0.250698	86.433556	78.690269	119.949997	1.791235	0.000000	-4.668134	0.000000	0.000000	0.000000	0.150229	-0.011333	-0.197833	0.000000	1.000000	2.000000	9.000000	0.000000
20409.041283	0.004750	0.540339	0.249720	86.679047	79.353470	120.406372	1.787212	0.000000	-4.669676	0.000000	0.000000	0.000000	0.209738	0.030344	-0.293469	0.000000	1.000000	2.000000	9.000000	0.000000
20409.044616	0.004750	0.540339	0.249720	86.679047	79.353470	120.406372	1.787212	0.000000	-4.669676	0.000000	0.000000	0.000000	0.209738	0.030344	-0.293469	0.000000	1.000000	2.000000	9.000000	0.000000
20409.047949	0.004750	0.540339	0.249720	86.679047	79.353470	120.406372	1.787212	0.000000	-4.669676	0.000000	0.000000	0.000000	0.209738	0.030344	-0.293469	0.000000	1.000000	2.000000	9.000000	0.000000
20409.051283	0.005880	0.540304	0.248419	87.123970	80.321533	121.019562	1.781912	0.000000	-4.671700	0.000000	0.000000	0.000000	0.339050	-0.010419	-0.390239	0.000000	1.000000	2.000000	9.000000	0.000000
20409.054616	0.005880	0.540304	0.248419	87.123970	80.321533	121.019562	1.781912	0.000000	-4.671700	0.000000	0.000000	0.000000	0.339050	-0.010419	-0.390239	0.000000	1.000000	2.000000	9.000000	0.000000
20409.057949	0.005880	0.540304	0.248419	87.123970	80.321533	121.019562	1.781912	0.000000	-4.671700	0.000000	0.000000	0.000000	0.339050	-0.010419	-0.390239	0.000000	1.000000	2.000000	9.000000	0.000000
20409.061283	0.006906	0.540188	0.247091	87.701607	79.335602	119.585793	1.771490	0.000000	-4.675663	0.000000	0.000000	0.000000	0.307628	-0.034858	-0.398204	0.000000	1.000000	2.000000	9.000000	0.000000
20409.064616	0.006906	0.540188	0.247091	87.701607	79.335602	119.585793	1.771490	0.000000	-4.675663	0.000000	0.000000	0.000000	0.307628	-0.034858	-0.398204	0.000000	1.000000	2.000000	9.000000	0.000000
20409.067949	0.006906	0.540188	0.247091	87.701607	79.335602	119.585793	1.771490	0.000000	-4.675663	0.000000	0.000000	0.000000	0.307628	-0.034858	-0.398204	0.000000	1.000000	2.000000	9.000000	0.000000
20409.071283	0.008195	0.540180	0.245854	88.331993	67.220154	106.917664	1.762835	0.000000	-4.678933	0.000000	0.000000	0.000000	0.386878	-0.002351	-0.371108	0.000000	1.000000	2.000000	9.000000	0.000000
20409.074616	0.008195	0.540180	0.245854	88.331993	67.220154	106.917664	1.762835	0.000000	-4.678933	0.000000	0.000000	0.000000	0.386878	-0.002351	-0.371108	0.000000	1.000000	2.000000	9.000000	0.000000
20409.077949	0.008195	0.540180	0.245854	88.331993	67.220154	106.917664	1.762835	0.000000	-4.678933	0.000000	0.000000	0.000000	0.386878	-0.002351	-0.371108	0.000000	1.000000	2.000000	9.000000	0.000000
20409.081283	0.009780	0.540231	0.244617	88.590691	32.171398	71.358315	1.749087	0.000000	-4.684090	0.000000	0.000000	0.000000	0.475485	0.015208	-0.371294	0.000000	1.000000	2.000000	9.000000	0.000000
20409.084616	0.009780	0.540231	0.244617	88.590691	32.171398	71.358315	1.749087	0.000000	-4.684090	0.000000	0.000000	0.000000	0.475485	0.015208	-0.371294	0.000000	1.000000	2.000000	9.000000	0.000000
20409.087949	0.009780	0.540231	0.244617	88.590691	32.171398	71.358315	1.749087	0.000000	-4.684090	0.000000	0.000000	0.000000	0.475485	0.015208	-0.371294	0.000000	1.000000	2.000000	9.000000	0.000000
20409.091283	0.011428	0.540334	0.243493	88.065285	1.111526	40.126942	1.730176	0.000000	-4.691108	0.000000	0.000000	0.000000	0.494339	0.030898	-0.337097	0.000000	1.000000	2.000000	9.000000	0.000000
20409.094616	0.011428	0.540334	0.243493	88.065285	1.111526	40.126942	1.730176	0.000000	-4.691108	0.000000	0.000000	0.000000	0.494339	0.030898	-0.337097	0.000000	1.000000	2.000000	9.000000	0.000000
20409.097949	0.011428	0.540334	0.243493	88.065285	1.111526	40.126942	1.730176	0.000000	-4.691108	0.000000	0.000000	0.000000	0.494339	0.030898	-0.337097	0.000000	1.000000	2.000000	9.000000	0.000000
20409.101283	0.013205	0.540503	0.242433	87.223351	-11.195258	28.012266	1.709208	0.000000	-4.698788	0.000000	0.000000	0.000000	0.533001	0.050628	-0.318065	0.000000	1.000000	2.000000	9.000000	0.000000
20409.104616	0.013205	0.540503	0.242433	87.223351	-11.195258	28.012266	1.709208	0.000000	-4.698788	0.000000	0.000000	0.000000	0.533001	0.050628	-0.318065	0.000000	1.000000	2.000000	9.000000	0.000000
20409.107949	0.013205	0.540503	0.242433	87.223351	-11.195258	28.012266	1.709208	0.000000	-4.698788	0.000000	0.000000	0.000000	0.533001	0.050628	-0.318065	0.000000	1.000000	2.000000	9.000000	0.000000
20409.111283	0.015075	0.540764	0.241337	86.363640	-16.245029	23.160149	1.685332	0.000000	-4.707404	0.000000	0.000000	0.000000	0.561047	0.078357	-0.328857	0.000000	1.000000	2.000000	9.000000	0.000000
20409.114616	0.015075	0.540764	0.241337	86.363640	-16.245029	23.160149	1.685332	0.000000	-4.707404	0.000000	0.000000	0.000000	0.561047	0.078357	-0.328857	0.000000	1.000000	2.000000	9.000000	0.000000
20409.117949	0.015075	0.540764	0.241337	86.363640	-16.245029	23.160149	1.685332	0.000000	-4.707404	0.000000	0.000000	0.000000	0.561047	0.078357	-0.328857	0.000000	1.000000	2.000000	9.000000	0.000000
20409.121283	0.016973	0.541083	0.240242	85.518776	-19.268349	20.116974	1.659709	0.000000	-4.716499	0.000000	0.000000	0.000000	0.569278	0.095655	-0.328556	0.000000	1.000000	2.000000	9.000000	0.000000
20409.124616	0.016973	0.541083	0.240242	85.518776	-19.268349	20.116974	1.659709	0.000000	-4.716499	0.000000	0.000000	0.000000	0.569278	0.095655	-0.328556	0.000000	1.000000	2.000000	9.000000	0.000000
20409.127949	0.016973	0.541083	0.240242	85.518776	-19.268349	20.116974	1.659709	0.000000	-4.716499	0.000000	0.000000	0.000000	0.569278	0.095655	-0.328556	0.000000	1.000000	2.000000	9.000000	0.000000
20409.131283	0.018802	0.541513	0.239272	84.672997	-21.793161	17.739719	1.633214	0.000000	-4.725739	0.000000	0.000000	0.000000	0.548718	0.128950	-0.290766	0.000000	0.000000	2.000000	9.000000	0.000000
20409.134616	0.018802	0.541513	0.239272	84.672997	-21.793161	17.739719	1.633214	0.000000	-4.725739	0.000000	0.000000	0.000000	0.548718	0.128950	-0.290766	0.000000	0.000000	2.000000	9.000000	0.000000
20409.137949	0.018802	0.541513	0.239272	84.672997	-21.793161	17.739719	1.633214	0.000000	-4.725739	0.000000	0.000000	0.000000	0.548718	0.128950	-0.290766	0.000000	0.000000	2.000000	9.000000	0.000000
20409.141283	0.020595	0.541990	0.238388	83.845337	-23.927057	16.003595	1.606778	0.000000	-4.734793	0.000000	0.000000	0.000000	0.538095	0.143361	-0.265183	0.000000	0.000000	2.000000	9.000000	0.000000
20409.144616	0.020595	0.541990	0.238388	83.845337	-23.927057	16.003595	1.606778	0.000000	-4.734793	0.000000	0.000000	0.000000	0.538095	0.143361	-0.265183	0.000000	0.000000	2.000000	9.000000	0.000000
20409.147949	0.020595	0.541990	0.238388	83.845337	-23.927057	16.003595	1.606778	0.000000	-4.734793	0.000000	0.000000	0.000000	0.538095	0.143361	-0.265183	0.000000	0.000000	2.000000	9.000000	0.000000
20409.151283	0.022355	0.542558	0.237618	83.101128	-25.725067	14.639929	1.580099	0.000000	-4.743763	0.000000	0.000000	0.000000	0.527982	0.170422	-0.231260	0.000000	0.000000	2.000000	9.000000	0.000000
20409.154616	0.022355	0.542558	0.237618	83.101128	-25.725067	14.639929	1.580099	0.000000	-4.743763	0.000000	0.000000	0.000000	0.527982	0.170422	-0.231260	0.000000	0.000000	2.000000	9.000000	0.000000
20409.157949	0.022355	0.542558	0.237618	83.101128	-25.725067	14.639929	1.580099	0.000000	-4.743763	0.000000	0.000000	0.000000	0.527982	0.170422	-0.231260	0.000000	0.000000	2.000000	9.000000	0.000000
20409.161283	0.024115	0.543120	0.236955	82.590317	-27.545450	13.242724	1.553010	0.000000	-4.752701	0.000000	0.000000	0.000000	0.528010	0.168451	-0.198788	0.000000	0.000000	2.000000	9.000000	0.000000
20409.164616	0.024115	0.543120	0.236955	82.590317	-27.545450	13.242724	1.553010	0.000000	-4.752701	0.000000	0.000000	0.000000	0.528010	0.168451	-0.198788	0.000000	0.000000	2.000000	9.000000	0.000000
20409.167949	0.024115	0.543120	0.236955	82.590317	-27.545450	13.242724	1.553010	0.000000	-4.752701	0.000000	0.000000	0.000000	0.528010	0.168451	-0.198788	0.000000	0.000000	2.000000	9.000000	0.000000
20409.171283	0.025840	0.543684	0.236320	82.418304	-29.760660	11.472169	1.524957	0.000000	-4.761775	0.000000	0.000000	0.000000	0.517506	0.169344	-0.190485	0.000000	0.000000	2.000000	9.000000	0.000000
20409.174616	0.025840	0.543684	0.236320	82.418304	-29.760660	11.472169	1.524957	0.000000	-4.761775	0.000000	0.000000	0.000000	0.517506	0.169344	-0.190485	0.000000	0.000000	2.000000	9.000000	0.000000
20409.177949	0.025840	0.543684	0.236320	82.418304	-29.760660	11.472169	1.524957	0.000000	-4.761775	0.000000	0.000000	0.000000	0.517506	0.169344	-0.190485	0.000000	0.000000	2.000000	9.000000	0.000000
20409.181283	0.027400	0.544197	0.235741	82.443054	-31.719770	9.874512	1.497070	0.000000	-4.770617	0.000000	0.000000	0.000000	0.467898	0.153780	-0.173588	0.000000	0.000000	2.000000	9.000000	0.000000
20409.184616	0.027400	0.544197	0.235741	82.443054	-31.719770	9.874512	1.497070	0.000000	-4.770617	0.000000	0.000000	0.000000	0.467898	0.153780	-0.173588	0.000000	0.000000	2.000000	9.000000	0.000000
20409.187949	0.027400	0.544197	0.235741	82.443054	-31.719770	9.874512	1.497070	0.000000	-4.770617	0.000000	0.000000	0.000000	0.467898	0.153780	-0.173588	0.000000	0.000000	2.000000	9.000000	0.000000
20409.191283	0.028891	0.544709	0.235161	82.575424	-33.142200	8.692478	1.471619	0.000000	-4.778529	0.000000	0.000000	0.000000	0.447418	0.153515	-0.174046	0.000000	0.000000	2.000000	9.000000	0.000000
20409.194616	0.028891	0.544709	0.235161	82.575424	-33.142200	8.692478	1.471619	0.000000	-4.778529	0.000000	0.000000	0.000000	0.447418	0.153515	-0.174046	0.000000	0.000000	2.000000	9.000000	0.000000
20409.197949	0.028891	0.544709	0.235161	82.575424	-33.142200	8.692478	1.471619	0.000000	-4.778529	0.000000	0.000000	0.000000	0.447418	0.153515	-0.174046	0.000000	0.000000	2.000000	9.000000	0.000000
20409.201283	0.030249	0.545220	0.234583	82.762184	-34.265415	7.683187	1.447198	0.000000	-4.785982	0.000000	0.000000	0.000000	0.407281	0.153281	-0.173522	0.000000	0.000000	2.000000	9.000000	0.000000
20409.204616	0.030249	0.545220	0.234583	82.762184	-34.265415	7.683187	1.447198	0.000000	-4.785982	0.000000	0.000000	0.000000	0.407281	0.153281	-0.173522	0.000000	0.000000	2.000000	9.000000	0.000000
20409.207949	0.030249	0.545220	0.234583	82.762184	-34.265415	7.683187	1.447198	0.000000	-4.785982	0.000000	0.000000	0.000000	0.407281	0.153281	-0.173522	0.000000	0.000000	2.000000	9.000000	0.000000
20409.211283	0.031440	0.545730	0.234008	82.933784	-35.348118	6.605004	1.425044	0.000000	-4.792624	0.000000	0.000000	0.000000	0.357395	0.153005	-0.172303	0.000000	0.000000	2.000000	9.000000	0.000000
20409.214616	0.031440	0.545730	0.234008	82.933784	-35.348118	6.605004	1.425044	0.000000	-4.792624	0.000000	0.000000	0.000000	0.357395	0.153005	-0.172303	0.000000	0.000000	2.000000	9.000000	0.000000
20409.217949	0.031440	0.545730	0.234008	82.933784	-35.348118	6.605004	1.425044	0.000000	-4.792624	0.000000	0.000000	0.000000	0.357395	0.153005	-0.172303	0.000000	0.000000	2.000000	9.000000	0.000000
20409.221283	0.032529	0.546214	0.233390	83.088341	-36.384186	5.497882	1.405806	0.000000	-4.798303	0.000000	0.000000	0.000000	0.326658	0.145233	-0.185443	0.000000	0.000000	2.000000	9.000000	0.000000
20409.224616	0.032529	0.546214	0.233390	83.088341	-36.384186	5.497882	1.405806	0.000000	-4.798303	0.000000	0.000000	0.000000	0.326658	0.145233	-0.185443	0.000000	0.000000	2.000000	9.000000	0.000000
20409.227949	0.032529	0.546214	0.233390	83.088341	-36.384186	5.497882	1.405806	0.000000	-4.798303	0.000000	0.000000	0.000000	0.326658	0.145233	-0.185443	0.000000	0.000000	2.000000	9.000000	0.000000
20409.231283	0.033514	0.546726	0.232705	83.211761	-37.231758	4.629439	1.388592	0.000000	-4.803313	0.000000	0.000000	0.000000	0.295589	0.153790	-0.205471	0.000000	0.000000	2.000000	9.000000	0.000000
20409.234616	0.033514	0.546726	0.232705	83.211761	-37.231758	4.629439	1.388592	0.000000	-4.803313	0.000000	0.000000	0.000000	0.295589	0.153790	-0.205471	0.000000	0.000000	2.000000	9.000000	0.000000
20409.237949	0.033514	0.546726	0.232705	83.211761	-37.231758	4.629439	1.388592	0.000000	-4.803313	0.000000	0.000000	0.000000	0.295589	0.153790	-0.205471	0.000000	0.000000	2.000000	9.000000	0.000000
20409.241283	0.034398	0.547196	0.231996	83.304909	-37.839592	4.113298	1.373574	0.000000	-4.807629	0.000000	0.000000	0.000000	0.265138	0.140892	-0.212879	0.000000	0.000000	2.000000	9.000000	0.000000
20409.244616	0.034398	0.547196	0.231996	83.304909	-37.839592	4.113298	1.373574	0.000000	-4.807629	0.000000	0.000000	0.000000	0.265138	0.140892	-0.212879	0.000000	0.000000	2.000000	9.000000	0.000000
20409.247949	0.034398	0.547196	0.231996	83.304909	-37.839592	4.113298	1.373574	0.000000	-4.807629	0.000000	0.000000	0.000000	0.265138	0.140892	-0.212879	0.000000	0.000000	2.000000	9.000000	0.000000
20409.251283	0.035211	0.547656	0.231223	83.403877	-38.163918	3.969695	1.360510	0.000000	-4.811342	0.000000	0.000000	0.000000	0.243979	0.138030	-0.231794	0.000000	0.000000	2.000000	9.000000	0.000000
20409.254616	0.035211	0.547656	0.231223	83.403877	-38.163918	3.969695	1.360510	0.000000	-4.811342	0.000000	0.000000	0.000000	0.243979	0.138030	-0.231794	0.000000	0.000000	2.000000	9.000000	0.000000
20409.257949	0.035211	0.547656	0.231223	83.403877	-38.163918	3.969695	1.360510	0.000000	-4.811342	0.000000	0.000000	0.000000	0.243979	0.138030	-0.231794	0.000000	0.000000	2.000000	9.000000	0.000000
20409.261283	0.035953	0.548065	0.230360	83.533035	-37.923340	4.370240	1.349039	0.000000	-4.814571	0.000000	0.000000	0.000000	0.222383	0.122556	-0.258867	0.000000	0.000000	2.000000	9.000000	0.000000
20409.264616	0.035953	0.548065	0.230360	83.533035	-37.923340	4.370240	1.349039	0.000000	-4.814571	0.000000	0.000000	0.000000	0.222383	0.122556	-0.258867	0.000000	0.000000	2.000000	9.000000	0.000000
20409.267949	0.035953	0.548065	0.230360	83.533035	-37.923340	4.370240	1.349039	0.000000	-4.814571	0.000000	0.000000	0.000000	0.222383	0.122556	-0.258867	0.000000	0.000000	2.000000	9.000000	0.000000
20409.271283	0.036721	0.548463	0.229429	83.682732	-37.298187	5.101354	1.339351	0.000000	-4.817275	0.000000	0.000000	0.000000	0.230530	0.119601	-0.279367	0.000000	0.000000	2.000000	9.000000	0.000000
20409.274616	0.036721	0.548463	0.229429	83.682732	-37.298187	5.101354	1.339351	0.000000	-4.817275	0.000000	0.000000	0.000000	0.230530	0.119601	-0.279367	0.000000	0.000000	2.000000	9.000000	0.000000
20409.277949	0.036721	0.548463	0.229429	83.682732	-37.298187	5.101354	1.339351	0.000000	-4.817275	0.000000	0.000000	0.000000	0.230530	0.119601	-0.279367	0.000000	0.000000	2.000000	9.000000	0.000000
20409.281283	0.037448	0.548864	0.228382	83.823967	-36.457489	6.021728	1.329412	0.000000	-4.820028	0.000000	0.000000	0.000000	0.218198	0.120256	-0.314192	0.000000	0.000000	2.000000	9.000000	0.000000
20409.284616	0.037448	0.548864	0.228382	83.823967	-36.457489	6.021728	1.329412	0.000000	-4.820028	0.000000	0.000000	0.000000	0.218198	0.120256	-0.314192	0.000000	0.000000	2.000000	9.000000	0.000000
20409.287949	0.037448	0.548864	0.228382	83.823967	-36.457489	6.021728	1.329412	0.000000	-4.820028	0.000000	0.000000	0.000000	0.218198	0.120256	-0.314192	0.000000	0.000000	2.000000	9.000000	0.000000
20409.291283	0.038136	0.549309	0.227245	83.962006	-35.653297	6.899982	1.320806	0.000000	-4.822393	0.000000	0.000000	0.000000	0.206240	0.133323	-0.340963	0.000000	0.000000	2.000000	9.000000	0.000000
20409.294616	0.038136	0.549309	0.227245	83.962006	-35.653297	6.899982	1.320806	0.000000	-4.822393	0.000000	0.000000	0.000000	0.206240	0.133323	-0.340963	0.000000	0.000000	2.000000	9.000000	0.000000
20409.297949	0.038136	0.549309	0.227245	83.962006	-35.653297	6.899982	1.320806	0.000000	-4.822393	0.000000	0.000000	0.000000	0.206240	0.133323	-0.340963	0.000000	0.000000	2.000000	9.000000	0.000000
20409.301283	0.038847	0.549754	0.225988	84.086990	-35.038750	7.577615	1.313375	0.000000	-4.824422	0.000000	0.000000	0.000000	0.213224	0.133721	-0.377180	0.000000	0.000000	2.000000	9.000000	0.000000
20409.304616	0.038847	0.549754	0.225988	84.086990	-35.038750	7.577615	1.313375	0.000000	-4.824422	0.000000	0.000000	0.000000	0.213224	0.133721	-0.377180	0.000000	0.000000	2.000000	9.000000	0.000000
20409.307949	0.038847	0.549754	0.225988	84.086990	-35.038750	7.577615	1.313375	0.000000	-4.824422	0.000000	0.000000	0.000000	0.213224	0.133721	-0.377180	0.000000	0.000000	2.000000	9.000000	0.000000
20409.311283	0.039611	0.550217	0.224588	84.204613	-34.712082	7.966636	1.306047	0.000000	-4.826411	0.000000	0.000000	0.000000	0.229403	0.138871	-0.419837	0.000000	0.000000	2.000000	9.000000	0.000000
20409.314616	0.039611	0.550217	0.224588	84.204613	-34.712082	7.966636	1.306047	0.000000	-4.826411	0.000000	0.000000	0.000000	0.229403	0.138871	-0.419837	0.000000	0.000000	2.000000	9.000000	0.000000
20409.317949	0.039611	0.550217	0.224588	84.204613	-34.712082	7.966636	1.306047	0.000000	-4.826411	0.000000	0.000000	0.000000	0.229403	0.138871	-0.419837	0.000000	0.000000	2.000000	9.000000	0.000000
20409.321283	0.040396	0.550639	0.223039	84.324776	-34.483006	8.247091	1.298314	0.000000	-4.828497	0.000000	0.000000	0.000000	0.235449	0.126402	-0.464854	0.000000	0.000000	2.000000	9.000000	0.000000
20409.324616	0.040396	0.550639	0.223039	84.324776	-34.483006	8.247091	1.298314	0.000000	-4.828497	0.000000	0.000000	0.000000	0.235449	0.126402	-0.464854	0.000000	0.000000	2.000000	9.000000	0.000000
20409.327949	0.040396	0.550639	0.223039	84.324776	-34.483006	8.247091	1.298314	0.000000	-4.828497	0.000000	0.000000	0.000000	0.235449	0.126402	-0.464854	0.000000	0.000000	2.000000	9.000000	0.000000
20409.331283	0.041228	0.551046	0.221266	84.452423	-34.446190	8.345130	1.290876	0.000000	-4.830490	0.000000	0.000000	0.000000	0.249619	0.122221	-0.531926	0.000000	0.000000	2.000000	9.000000	0.000000
20409.334616	0.041228	0.551046	0.221266	84.452423	-34.446190	8.345130	1.290876	0.000000	-4.830490	0.000000	0.000000	0.000000	0.249619	0.122221	-0.531926	0.000000	0.000000	2.000000	9.000000	0.000000
20409.337949	0.041228	0.551046	0.221266	84.452423	-34.446190	8.345130	1.290876	0.000000	-4.830490	0.000000	0.000000	0.000000	0.249619	0.122221	-0.531926	0.000000	0.000000	2.000000	9.000000	0.000000
20409.341283	0.042205	0.551464	0.219308	84.603081	-34.368767	8.572579	1.283572	0.000000	-4.832437	0.000000	0.000000	0.000000	0.293101	0.125338	-0.587461	0.000000	0.000000	2.000000	9.000000	0.000000
20409.344616	0.042205	0.551464	0.219308	84.603081	-34.368767	8.572579	1.283572	0.000000	-4.832437	0.000000	0.000000	0.000000	0.293101	0.125338	-0.587461	0.000000	0.000000	2.000000	9.000000	0.000000
20409.347949	0.042205	0.551464	0.219308	84.603081	-34.368767	8.572579	1.283572	0.000000	-4.832437	0.000000	0.000000	0.000000	0.293101	0.125338	-0.587461	0.000000	0.000000	2.000000	9.000000	0.000000
20409.351283	0.043289	0.551882	0.217098	84.788567	-34.091534	9.147380	1.274161	0.000000	-4.834927	0.000000	0.000000	0.000000	0.325011	0.125379	-0.662773	0.000000	0.000000	2.000000	9.000000	0.000000
20409.354616	0.043289	0.551882	0.217098	84.788567	-34.091534	9.147380	1.274161	0.000000	-4.834927	0.000000	0.000000	0.000000	0.325011	0.125379	-0.662773	0.000000	0.000000	2.000000	9.000000	0.000000
20409.357949	0.043289	0.551882	0.217098	84.788567	-34.091534	9.147380	1.274161	0.000000	-4.834927	0.000000	0.000000	0.000000	0.325011	0.125379	-0.662773	0.000000	0.000000	2.000000	9.000000	0.000000
20409.361283	0.044509	0.552340	0.214661	84.997856	-33.734497	9.849664	1.263716	0.000000	-4.837667	0.000000	0.000000	0.000000	0.366220	0.137416	-0.731304	0.000000	0.000000	2.000000	9.000000	0.000000
20409.364616	0.044509	0.552340	0.214661	84.997856	-33.734497	9.849664	1.263716	0.000000	-4.837667	0.000000	0.000000	0.000000	0.366220	0.137416	-0.731304	0.000000	0.000000	2.000000	9.000000	0.000000
20409.367949	0.044509	0.552340	0.214661	84.997856	-33.734497	9.849664	1.263716	0.000000	-4.837667	0.000000	0.000000	0.000000	0.366220	0.137416	-0.731304	0.000000	0.000000	2.000000	9.000000	0.000000
20409.371283	0.045832	0.552836	0.211994	85.187492	-33.799164	10.016422	1.251384	0.000000	-4.840871	0.000000	0.000000	0.000000	0.396929	0.148917	-0.800147	0.000000	0.000000	2.000000	9.000000	0.000000
20409.374616	0.045832	0.552836	0.211994	85.187492	-33.799164	10.016422	1.251384	0.000000	-4.840871	0.000000	0.000000	0.000000	0.396929	0.148917	-0.800147	0.000000	0.000000	2.000000	9.000000	0.000000
20409.377949	0.045832	0.552836	0.211994	85.187492	-33.799164	10.016422	1.251384	0.000000	-4.840871	0.000000	0.000000	0.000000	0.396929	0.148917	-0.800147	0.000000	0.000000	2.000000	9.000000	0.000000
20409.381283	0.047193	0.553389	0.209112	85.333260	-34.745106	9.173982	1.237807	0.000000	-4.844361	0.000000	0.000000	0.000000	0.408006	0.165986	-0.864422	0.000000	0.000000	2.000000	9.000000	0.000000
20409.384616	0.047193	0.553389	0.209112	85.333260	-34.745106	9.173982	1.237807	0.000000	-4.844361	0.000000	0.000000	0.000000	0.408006	0.165986	-0.864422	0.000000	0.000000	2.000000	9.000000	0.000000
20409.387949	0.047193	0.553389	0.209112	85.333260	-34.745106	9.173982	1.237807	0.000000	-4.844361	0.000000	0.000000	0.000000	0.408006	0.165986	-0.864422	0.000000	0.000000	2.000000	9.000000	0.000000
20409.391283	0.048558	0.553966	0.206055	85.472168	-36.062595	7.858090	1.224227	0.000000	-4.847811	0.000000	0.000000	0.000000	0.409748	0.172936	-0.917258	0.000000	0.000000	2.000000	9.000000	0.000000
20409.394616	0.048558	0.553966	0.206055	85.472168	-36.062595	7.858090	1.224227	0.000000	-4.847811	0.000000	0.000000	0.000000	0.409748	0.172936	-0.917258	0.000000	0.000000	2.000000	9.000000	0.000000
20409.397949	0.048558	0.553966	0.206055	85.472168	-36.062595	7.858090	1.224227	0.000000	-4.847811	0.000000	0.000000	0.000000	0.409748	0.172936	-0.917258	0.000000	0.000000	2.000000	9.000000	0.000000
20409.401283	0.049927	0.554543	0.202805	85.613846	-37.505589	6.423165	1.211083	0.000000	-4.851111	0.000000	0.000000	0.000000	0.410622	0.173204	-0.975028	0.000000	0.000000	2.000000	9.000000	0.000000
20409.404616	0.049927	0.554543	0.202805	85.613846	-37.505589	6.423165	1.211083	0.000000	-4.851111	0.000000	0.000000	0.000000	0.410622	0.173204	-0.975028	0.000000	0.000000	2.000000	9.000000	0.000000
20409.407949	0.049927	0.554543	0.202805	85.613846	-37.505589	6.423165	1.211083	0.000000	-4.851111	0.000000	0.000000	0.000000	0.410622	0.173204	-0.975028	0.000000	0.000000	2.000000	9.000000	0.000000
20409.411283	0.051333	0.555130	0.199424	85.757156	-39.112209	4.938571	1.198521	0.000000	-4.854230	0.000000	0.000000	0.000000	0.421821	0.175970	-1.014025	0.000000	0.000000	2.000000	9.000000	0.000000
20409.414616	0.051333	0.555130	0.199424	85.757156	-39.112209	4.938571	1.198521	0.000000	-4.854230	0.000000	0.000000	0.000000	0.421821	0.175970	-1.014025	0.000000	0.000000	2.000000	9.000000	0.000000
20409.417949	0.051333	0.555130	0.199424	85.757156	-39.112209	4.938571	1.198521	0.000000	-4.854230	0.000000	0.000000	0.000000	0.421821	0.175970	-1.014025	0.000000	0.000000	2.000000	9.000000	0.000000
20409.421283	0.052774	0.555760	0.195907	85.884392	-40.653034	3.715812	1.185396	0.000000	-4.857452	0.000000	0.000000	0.000000	0.432285	0.189037	-1.055179	0.000000	0.000000	2.000000	9.000000	0.000000
20409.424616	0.052774	0.555760	0.195907	85.884392	-40.653034	3.715812	1.185396	0.000000	-4.857452	0.000000	0.000000	0.000000	0.432285	0.189037	-1.055179	0.000000	0.000000	2.000000	9.000000	0.000000
20409.427949	0.052774	0.555760	0.195907	85.884392	-40.653034	3.715812	1.185396	0.000000	-4.857452	0.000000	0.000000	0.000000	0.432285	0.189037	-1.055179	0.000000	0.000000	2.000000	9.000000	0.000000
20409.431283	0.054282	0.556401	0.192288	85.959595	-41.499588	3.333952	1.171748	0.000000	-4.860762	0.000000	0.000000	0.000000	0.452341	0.192439	-1.085827	0.000000	0.000000	2.000000	9.000000	0.000000
20409.434616	0.054282	0.556401	0.192288	85.959595	-41.499588	3.333952	1.171748	0.000000	-4.860762	0.000000	0.000000	0.000000	0.452341	0.192439	-1.085827	0.000000	0.000000	2.000000	9.000000	0.000000
20409.437949	0.054282	0.556401	0.192288	85.959595	-41.499588	3.333952	1.171748	0.000000	-4.860762	0.000000	0.000000	0.000000	0.452341	0.192439	-1.085827	0.000000	0.000000	2.000000	9.000000	0.000000
20409.441283	0.055916	0.557109	0.188568	85.956833	-41.113380	4.216206	1.156554	0.000000	-4.864400	0.000000	0.000000	0.000000	0.490302	0.212200	-1.115842	0.000000	0.000000	2.000000	9.000000	0.000000
20409.444616	0.055916	0.557109	0.188568	85.956833	-41.113380	4.216206	1.156554	0.000000	-4.864400	0.000000	0.000000	0.000000	0.490302	0.212200	-1.115842	0.000000	0.000000	2.000000	9.000000	0.000000
20409.447949	0.055916	0.557109	0.188568	85.956833	-41.113380	4.216206	1.156554	0.000000	-4.864400	0.000000	0.000000	0.000000	0.490302	0.212200	-1.115842	0.000000	0.000000	2.000000	9.000000	0.000000
20409.451283	0.057617	0.557815	0.184798	85.876358	-39.496788	6.231434	1.138217	0.000000	-4.868723	0.000000	0.000000	0.000000	0.510154	0.211873	-1.131178	0.000000	0.000000	2.000000	9.000000	0.000000
20409.454616	0.057617	0.557815	0.184798	85.876358	-39.496788	6.231434	1.138217	0.000000	-4.868723	0.000000	0.000000	0.000000	0.510154	0.211873	-1.131178	0.000000	0.000000	2.000000	9.000000	0.000000
20409.457949	0.057617	0.557815	0.184798	85.876358	-39.496788	6.231434	1.138217	0.000000	-4.868723	0.000000	0.000000	0.000000	0.510154	0.211873	-1.131178	0.000000	0.000000	2.000000	9.000000	0.000000
20409.461283	0.059380	0.558590	0.180964	85.726669	-37.060497	9.001332	1.117727	0.000000	-4.873467	0.000000	0.000000	0.000000	0.529098	0.232394	-1.150050	0.000000	0.000000	2.000000	9.000000	0.000000
20409.464616	0.059380	0.558590	0.180964	85.726669	-37.060497	9.001332	1.117727	0.000000	-4.873467	0.000000	0.000000	0.000000	0.529098	0.232394	-1.150050	0.000000	0.000000	2.000000	9.000000	0.000000
20409.467949	0.059380	0.558590	0.180964	85.726669	-37.060497	9.001332	1.117727	0.000000	-4.873467	0.000000	0.000000	0.000000	0.529098	0.232394	-1.150050	0.000000	0.000000	2.000000	9.000000	0.000000
20409.471283	0.061178	0.559312	0.177107	85.533844	-34.305092	11.986790	1.095063	0.000000	-4.878611	0.000000	0.000000	0.000000	0.539420	0.216676	-1.157304	0.000000	0.000000	2.000000	9.000000	0.000000
20409.474616	0.061178	0.559312	0.177107	85.533844	-34.305092	11.986790	1.095063	0.000000	-4.878611	0.000000	0.000000	0.000000	0.539420	0.216676	-1.157304	0.000000	0.000000	2.000000	9.000000	0.000000
20409.477949	0.061178	0.559312	0.177107	85.533844	-34.305092	11.986790	1.095063	0.000000	-4.878611	0.000000	0.000000	0.000000	0.539420	0.216676	-1.157304	0.000000	0.000000	2.000000	9.000000	0.000000
20409.481283	0.062947	0.560066	0.173199	85.337761	-31.841284	14.567568	1.070576	0.000000	-4.884042	0.000000	0.000000	0.000000	0.530477	0.226197	-1.172221	0.000000	0.000000	2.000000	9.000000	0.000000
20409.484616	0.062947	0.560066	0.173199	85.337761	-31.841284	14.567568	1.070576	0.000000	-4.884042	0.000000	0.000000	0.000000	0.530477	0.226197	-1.172221	0.000000	0.000000	2.000000	9.000000	0.000000
20409.487949	0.062947	0.560066	0.173199	85.337761	-31.841284	14.567568	1.070576	0.000000	-4.884042	0.000000	0.000000	0.000000	0.530477	0.226197	-1.172221	0.000000	0.000000	2.000000	9.000000	0.000000
20409.491283	0.064742	0.560776	0.169212	85.148689	-29.681341	16.874096	1.046004	0.000000	-4.889364	0.000000	0.000000	0.000000	0.538489	0.212986	-1.196175	0.000000	0.000000	2.000000	9.000000	0.000000
20409.494616	0.064742	0.560776	0.169212	85.148689	-29.681341	16.874096	1.046004	0.000000	-4.889364	0.000000	0.000000	0.000000	0.538489	0.212986	-1.196175	0.000000	0.000000	2.000000	9.000000	0.000000
20409.497949	0.064742	0.560776	0.169212	85.148689	-29.681341	16.874096	1.046004	0.000000	-4.889364	0.000000	0.000000	0.000000	0.538489	0.212986	-1.196175	0.000000	0.000000	2.000000	9.000000	0.000000
20409.501283	0.066508	0.561468	0.165200	84.969307	-27.788242	19.060333	1.019933	0.000000	-4.894868	0.000000	0.000000	0.000000	0.529801	0.207514	-1.203469	0.000000	0.000000	2.000000	9.000000	0.000000
20409.504616	0.066508	0.561468	0.165200	84.969307	-27.788242	19.060333	1.019933	0.000000	-4.894868	0.000000	0.000000	0.000000	0.529801	0.207514	-1.203469	0.000000	0.000000	2.000000	9.000000	0.000000
20409.507949	0.066508	0.561468	0.165200	84.969307	-27.788242	19.060333	1.019933	0.000000	-4.894868	0.000000	0.000000	0.000000	0.529801	0.207514	-1.203469	0.000000	0.000000	2.000000	9.000000	0.000000
20409.511283	0.068272	0.562121	0.161147	84.805588	-26.207008	21.068012	0.993476	0.000000	-4.900307	0.000000	0.000000	0.000000	0.529372	0.195978	-1.216092	0.000000	0.000000	2.000000	9.000000	0.000000
20409.514616	0.068272	0.562121	0.161147	84.805588	-26.207008	21.068012	0.993476	0.000000	-4.900307	0.000000	0.000000	0.000000	0.529372	0.195978	-1.216092	0.000000	0.000000	2.000000	9.000000	0.000000
20409.517949	0.068272	0.562121	0.161147	84.805588	-26.207008	21.068012	0.993476	0.000000	-4.900307	0.000000	0.000000	0.000000	0.529372	0.195978	-1.216092	0.000000	0.000000	2.000000	9.000000	0.000000
20409.521283	0.070036	0.562756	0.157066	84.662453	-24.871660	22.764109	0.965893	0.000000	-4.905818	0.000000	0.000000	0.000000	0.529163	0.190483	-1.224267	0.000000	0.000000	2.000000	9.000000	0.000000
20409.524616	0.070036	0.562756	0.157066	84.662453	-24.871660	22.764109	0.965893	0.000000	-4.905818	0.000000	0.000000	0.000000	0.529163	0.190483	-1.224267	0.000000	0.000000	2.000000	9.000000	0.000000
20409.527949	0.070036	0.562756	0.157066	84.662453	-24.871660	22.764109	0.965893	0.000000	-4.905818	0.000000	0.000000	0.000000	0.529163	0.190483	-1.224267	0.000000	0.000000	2.000000	9.000000	0.000000
20409.531283	0.071776	0.563365	0.153018	84.526360	-23.700104	24.174253	0.936965	0.000000	-4.911425	0.000000	0.000000	0.000000	0.522028	0.182676	-1.214433	0.000000	0.000000	2.000000	9.000000	0.000000
20409.534616	0.071776	0.563365	0.153018	84.526360	-23.700104	24.174253	0.936965	0.000000	-4.911425	0.000000	0.000000	0.000000	0.522028	0.182676	-1.214433	0.000000	0.000000	2.000000	9.000000	0.000000
20409.537949	0.071776	0.563365	0.153018	84.526360	-23.700104	24.174253	0.936965	0.000000	-4.911425	0.000000	0.000000	0.000000	0.522028	0.182676	-1.214433	0.000000	0.000000	2.000000	9.000000	0.000000
20409.541283	0.073387	0.563961	0.149089	84.388351	-22.503382	25.714472	0.906940	0.000000	-4.917058	0.000000	0.000000	0.000000	0.483123	0.178912	-1.178540	0.000000	0.000000	2.000000	9.000000	0.000000
20409.544616	0.073387	0.563961	0.149089	84.388351	-22.503382	25.714472	0.906940	0.000000	-4.917058	0.000000	0.000000	0.000000	0.483123	0.178912	-1.178540	0.000000	0.000000	2.000000	9.000000	0.000000
20409.547949	0.073387	0.563961	0.149089	84.388351	-22.503382	25.714472	0.906940	0.000000	-4.917058	0.000000	0.000000	0.000000	0.483123	0.178912	-1.178540	0.000000	0.000000	2.000000	9.000000	0.000000
20409.551283	0.074933	0.564552	0.145312	84.238533	-21.286057	27.258614	0.878642	0.000000	-4.922193	0.000000	0.000000	0.000000	0.463800	0.177420	-1.133121	0.000000	0.000000	2.000000	9.000000	0.000000
20409.554616	0.074933	0.564552	0.145312	84.238533	-21.286057	27.258614	0.878642	0.000000	-4.922193	0.000000	0.000000	0.000000	0.463800	0.177420	-1.133121	0.000000	0.000000	2.000000	9.000000	0.000000
20409.557949	0.074933	0.564552	0.145312	84.238533	-21.286057	27.258614	0.878642	0.000000	-4.922193	0.000000	0.000000	0.000000	0.463800	0.177420	-1.133121	0.000000	0.000000	2.000000	9.000000	0.000000
20409.561283	0.076478	0.565180	0.141712	84.070305	-20.054338	28.959650	0.849980	0.000000	-4.927224	0.000000	0.000000	0.000000	0.463536	0.188307	-1.079978	0.000000	0.000000	2.000000	9.000000	0.000000
20409.564616	0.076478	0.565180	0.141712	84.070305	-20.054338	28.959650	0.849980	0.000000	-4.927224	0.000000	0.000000	0.000000	0.463536	0.188307	-1.079978	0.000000	0.000000	2.000000	9.000000	0.000000
20409.567949	0.076478	0.565180	0.141712	84.070305	-20.054338	28.959650	0.849980	0.000000	-4.927224	0.000000	0.000000	0.000000	0.463536	0.188307	-1.079978	0.000000	0.000000	2.000000	9.000000	0.000000
20409.571283	0.077992	0.565806	0.138265	83.901596	-18.915249	30.657881	0.818728	0.000000	-4.932513	0.000000	0.000000	0.000000	0.454226	0.187718	-1.034152	0.000000	0.000000	2.000000	9.000000	0.000000
20409.574616	0.077992	0.565806	0.138265	83.901596	-18.915249	30.657881	0.818728	0.000000	-4.932513	0.000000	0.000000	0.000000	0.454226	0.187718	-1.034152	0.000000	0.000000	2.000000	9.000000	0.000000
20409.577949	0.077992	0.565806	0.138265	83.901596	-18.915249	30.657881	0.818728	0.000000	-4.932513	0.000000	0.000000	0.000000	0.454226	0.187718	-1.034152	0.000000	0.000000	2.000000	9.000000	0.000000
20409.581283	0.079482	0.566556	0.135007	83.733650	-18.042173	32.093552	0.785973	0.000000	-4.937838	0.000000	0.000000	0.000000	0.446947	0.224889	-0.977531	0.000000	0.000000	2.000000	9.000000	0.000000
20409.584616	0.079482	0.566556	0.135007	83.733650	-18.042173	32.093552	0.785973	0.000000	-4.937838	0.000000	0.000000	0.000000	0.446947	0.224889	-0.977531	0.000000	0.000000	2.000000	9.000000	0.000000
20409.587949	0.079482	0.566556	0.135007	83.733650	-18.042173	32.093552	0.785973	0.000000	-4.937838	0.000000	0.000000	0.000000	0.446947	0.224889	-0.977531	0.000000	0.000000	2.000000	9.000000	0.000000
20409.591283	0.080916	0.567370	0.131897	83.551140	-17.761005	32.849609	0.751274	0.000000	-4.943236	0.000000	0.000000	0.000000	0.430146	0.244441	-0.932899	0.000000	0.000000	2.000000	9.000000	0.000000
20409.594616	0.080916	0.567370	0.131897	83.551140	-17.761005	32.849609	0.751274	0.000000	-4.943236	0.000000	0.000000	0.000000	0.430146	0.244441	-0.932899	0.000000	0.000000	2.000000	9.000000	0.000000
20409.597949	0.080916	0.567370	0.131897	83.551140	-17.761005	32.849609	0.751274	0.000000	-4.943236	0.000000	0.000000	0.000000	0.430146	0.244441	-0.932899	0.000000	0.000000	2.000000	9.000000	0.000000
20409.601283	0.082239	0.568283	0.128940	83.356186	-18.190275	32.778557	0.716006	0.000000	-4.948468	0.000000	0.000000	0.000000	0.397126	0.273909	-0.887210	0.000000	0.000000	2.000000	9.000000	0.000000
20409.604616	0.082239	0.568283	0.128940	83.356186	-18.190275	32.778557	0.716006	0.000000	-4.948468	0.000000	0.000000	0.000000	0.397126	0.273909	-0.887210	0.000000	0.000000	2.000000	9.000000	0.000000
20409.607949	0.082239	0.568283	0.128940	83.356186	-18.190275	32.778557	0.716006	0.000000	-4.948468	0.000000	0.000000	0.000000	0.397126	0.273909	-0.887210	0.000000	0.000000	2.000000	9.000000	0.000000
20409.611283	0.083452	0.569256	0.126106	83.177170	-19.141870	32.131844	0.682281	0.000000	-4.953230	0.000000	0.000000	0.000000	0.363705	0.291689	-0.850180	0.000000	0.000000	2.000000	9.000000	0.000000
20409.614616	0.083452	0.569256	0.126106	83.177170	-19.141870	32.131844	0.682281	0.000000	-4.953230	0.000000	0.000000	0.000000	0.363705	0.291689	-0.850180	0.000000	0.000000	2.000000	9.000000	0.000000
20409.617949	0.083452	0.569256	0.126106	83.177170	-19.141870	32.131844	0.682281	0.000000	-4.953230	0.000000	0.000000	0.000000	0.363705	0.291689	-0.850180	0.000000	0.000000	2.000000	9.000000	0.000000
20409.621283	0.084581	0.570236	0.123383	83.030464	-20.233458	31.353199	0.650555	0.000000	-4.957498	0.000000	0.000000	0.000000	0.338940	0.294112	-0.816673	0.000000	0.000000	2.000000	9.000000	0.000000
20409.624616	0.084581	0.570236	0.123383	83.030464	-20.233458	31.353199	0.650555	0.000000	-4.957498	0.000000	0.000000	0.000000	0.338940	0.294112	-0.816673	0.000000	0.000000	2.000000	9.000000	0.000000
20409.627949	0.084581	0.570236	0.123383	83.030464	-20.233458	31.353199	0.650555	0.000000	-4.957498	0.000000	0.000000	0.000000	0.338940	0.294112	-0.816673	0.000000	0.000000	2.000000	9.000000	0.000000
20409.631283	0.085626	0.571186	0.120743	82.958000	-21.022144	30.851118	0.620002	0.000000	-4.961411	0.000000	0.000000	0.000000	0.313436	0.285039	-0.791976	0.000000	0.000000	2.000000	9.000000	0.000000
20409.634616	0.085626	0.571186	0.120743	82.958000	-21.022144	30.851118	0.620002	0.000000	-4.961411	0.000000	0.000000	0.000000	0.313436	0.285039	-0.791976	0.000000	0.000000	2.000000	9.000000	0.000000
20409.637949	0.085626	0.571186	0.120743	82.958000	-21.022144	30.851118	0.620002	0.000000	-4.961411	0.000000	0.000000	0.000000	0.313436	0.285039	-0.791976	0.000000	0.000000	2.000000	9.000000	0.000000
20409.641283	0.086605	0.572061	0.118115	82.981529	-21.367090	30.780979	0.591048	0.000000	-4.964943	0.000000	0.000000	0.000000	0.293595	0.262327	-0.788436	0.000000	0.000000	2.000000	9.000000	0.000000
20409.644616	0.086605	0.572061	0.118115	82.981529	-21.367090	30.780979	0.591048	0.000000	-4.964943	0.000000	0.000000	0.000000	0.293595	0.262327	-0.788436	0.000000	0.000000	2.000000	9.000000	0.000000
20409.647949	0.086605	0.572061	0.118115	82.981529	-21.367090	30.780979	0.591048	0.000000	-4.964943	0.000000	0.000000	0.000000	0.293595	0.262327	-0.788436	0.000000	0.000000	2.000000	9.000000	0.000000
20409.651283	0.087542	0.572872	0.115474	83.036629	-21.480715	30.951262	0.563426	0.000000	-4.968154	0.000000	0.000000	0.000000	0.281180	0.243501	-0.792426	0.000000	0.000000	2.000000	9.000000	0.000000
20409.654616	0.087542	0.572872	0.115474	83.036629	-21.480715	30.951262	0.563426	0.000000	-4.968154	0.000000	0.000000	0.000000	0.281180	0.243501	-0.792426	0.000000	0.000000	2.000000	9.000000	0.000000
20409.657949	0.087542	0.572872	0.115474	83.036629	-21.480715	30.951262	0.563426	0.000000	-4.968154	0.000000	0.000000	0.000000	0.281180	0.243501	-0.792426	0.000000	0.000000	2.000000	9.000000	0.000000
20409.661283	0.088402	0.573543	0.112762	83.104195	-21.680653	30.958874	0.536312	0.000000	-4.971154	0.000000	0.000000	0.000000	0.257864	0.201298	-0.813516	0.000000	0.000000	2.000000	9.000000	0.000000
20409.664616	0.088402	0.573543	0.112762	83.104195	-21.680653	30.958874	0.536312	0.000000	-4.971154	0.000000	0.000000	0.000000	0.257864	0.201298	-0.813516	0.000000	0.000000	2.000000	9.000000	0.000000
20409.667949	0.088402	0.573543	0.112762	83.104195	-21.680653	30.958874	0.536312	0.000000	-4.971154	0.000000	0.000000	0.000000	0.257864	0.201298	-0.813516	0.000000	0.000000	2.000000	9.000000	0.000000
20409.671283	0.089184	0.574157	0.109983	83.178551	-21.992285	30.797901	0.511584	0.000000	-4.973759	0.000000	0.000000	0.000000	0.234749	0.184046	-0.833731	0.000000	0.000000	2.000000	9.000000	0.000000
20409.674616	0.089184	0.574157	0.109983	83.178551	-21.992285	30.797901	0.511584	0.000000	-4.973759	0.000000	0.000000	0.000000	0.234749	0.184046	-0.833731	0.000000	0.000000	2.000000	9.000000	0.000000
20409.677949	0.089184	0.574157	0.109983	83.178551	-21.992285	30.797901	0.511584	0.000000	-4.973759	0.000000	0.000000	0.000000	0.234749	0.184046	-0.833731	0.000000	0.000000	2.000000	9.000000	0.000000
20409.681283	0.089856	0.574654	0.107094	83.254539	-22.526871	30.392426	0.489344	0.000000	-4.975997	0.000000	0.000000	0.000000	0.201464	0.149151	-0.866583	0.000000	0.000000	2.000000	9.000000	0.000000
20409.684616	0.089856	0.574654	0.107094	83.254539	-22.526871	30.392426	0.489344	0.000000	-4.975997	0.000000	0.000000	0.000000	0.201464	0.149151	-0.866583	0.000000	0.000000	2.000000	9.000000	0.000000
20409.687949	0.089856	0.574654	0.107094	83.254539	-22.526871	30.392426	0.489344	0.000000	-4.975997	0.000000	0.000000	0.000000	0.201464	0.149151	-0.866583	0.000000	0.000000	2.000000	9.000000	0.000000
20409.691283	0.090419	0.575055	0.104111	83.332001	-23.335009	29.757906	0.471504	0.000000	-4.977718	0.000000	0.000000	0.000000	0.169047	0.120174	-0.894898	0.000000	0.000000	2.000000	9.000000	0.000000
20409.694616	0.090419	0.575055	0.104111	83.332001	-23.335009	29.757906	0.471504	0.000000	-4.977718	0.000000	0.000000	0.000000	0.169047	0.120174	-0.894898	0.000000	0.000000	2.000000	9.000000	0.000000
20409.697949	0.090419	0.575055	0.104111	83.332001	-23.335009	29.757906	0.471504	0.000000	-4.977718	0.000000	0.000000	0.000000	0.169047	0.120174	-0.894898	0.000000	0.000000	2.000000	9.000000	0.000000
20409.701283	0.090843	0.575351	0.101001	83.420670	-24.246943	29.059031	0.458186	0.000000	-4.978962	0.000000	0.000000	0.000000	0.127028	0.088855	-0.933256	0.000000	0.000000	2.000000	9.000000	0.000000
20409.704616	0.090843	0.575351	0.101001	83.420670	-24.246943	29.059031	0.458186	0.000000	-4.978962	0.000000	0.000000	0.000000	0.127028	0.088855	-0.933256	0.000000	0.000000	2.000000	9.000000	0.000000
20409.707949	0.090843	0.575351	0.101001	83.420670	-24.246943	29.059031	0.458186	0.000000	-4.978962	0.000000	0.000000	0.000000	0.127028	0.088855	-0.933256	0.000000	0.000000	2.000000	9.000000	0.000000
20409.711283	0.091167	0.575528	0.097838	83.528824	-24.886173	28.663391	0.451481	0.000000	-4.979575	0.000000	0.000000	0.000000	0.097181	0.053066	-0.948732	0.000000	0.000000	2.000000	9.000000	0.000000
20409.714616	0.091167	0.575528	0.097838	83.528824	-24.886173	28.663391	0.451481	0.000000	-4.979575	0.000000	0.000000	0.000000	0.097181	0.053066	-0.948732	0.000000	0.000000	2.000000	9.000000	0.000000
20409.717949	0.091167	0.575528	0.097838	83.528824	-24.886173	28.663391	0.451481	0.000000	-4.979575	0.000000	0.000000	0.000000	0.097181	0.053066	-0.948732	0.000000	0.000000	2.000000	9.000000	0.000000
20409.721283	0.091472	0.575556	0.094617	83.590355	-25.087584	28.723761	0.441672	0.000000	-4.891910	0.000000	0.000000	0.000000	0.091526	0.008435	-0.966293	0.000000	0.000000	2.000000	9.000000	0.000000
20409.724616	0.091472	0.575556	0.094617	83.590355	-25.087584	28.723761	0.441672	0.000000	-4.891910	0.000000	0.000000	0.000000	0.091526	0.008435	-0.966293	0.000000	0.000000	2.000000	9.000000	0.000000
20409.727949	0.091472	0.575556	0.094617	83.590355	-25.087584	28.723761	0.441672	0.000000	-4.891910	0.000000	0.000000	0.000000	0.091526	0.008435	-0.966293	0.000000	0.000000	2.000000	9.000000	0.000000
20409.731283	0.091711	0.575475	0.091377	83.563187	-24.646709	29.391092	0.426418	0.000000	-4.730861	0.000000	0.000000	0.000000	0.071708	-0.024157	-0.972004	0.000000	0.000000	2.000000	9.000000	0.000000
20409.734616	0.091711	0.575475	0.091377	83.563187	-24.646709	29.391092	0.426418	0.000000	-4.730861	0.000000	0.000000	0.000000	0.071708	-0.024157	-0.972004	0.000000	0.000000	2.000000	9.000000	0.000000
20409.737949	0.091711	0.575475	0.091377	83.563187	-24.646709	29.391092	0.426418	0.000000	-4.730861	0.000000	0.000000	0.000000	0.071708	-0.024157	-0.972004	0.000000	0.000000	2.000000	9.000000	0.000000
20409.741283	0.091988	0.575287	0.088100	83.421204	-23.479443	30.813524	0.414466	0.000000	-4.568861	0.000000	0.000000	0.000000	0.083180	-0.056359	-0.983020	0.000000	0.000000	2.000000	9.000000	0.000000
20409.744616	0.091988	0.575287	0.088100	83.421204	-23.479443	30.813524	0.414466	0.000000	-4.568861	0.000000	0.000000	0.000000	0.083180	-0.056359	-0.983020	0.000000	0.000000	2.000000	9.000000	0.000000
20409.747949	0.091988	0.575287	0.088100	83.421204	-23.479443	30.813524	0.414466	0.000000	-4.568861	0.000000	0.000000	0.000000	0.083180	-0.056359	-0.983020	0.000000	0.000000	2.000000	9.000000	0.000000
20409.751283	0.092313	0.574991	0.084847	83.160721	-21.651035	32.870094	0.400603	0.000000	-4.405024	0.000000	0.000000	0.000000	0.097389	-0.088949	-0.976124	0.000000	0.000000	2.000000	9.000000	0.000000
20409.754616	0.092313	0.574991	0.084847	83.160721	-21.651035	32.870094	0.400603	0.000000	-4.405024	0.000000	0.000000	0.000000	0.097389	-0.088949	-0.976124	0.000000	0.000000	2.000000	9.000000	0.000000
20409.757949	0.092313	0.574991	0.084847	83.160721	-21.651035	32.870094	0.400603	0.000000	-4.405024	0.000000	0.000000	0.000000	0.097389	-0.088949	-0.976124	0.000000	0.000000	2.000000	9.000000	0.000000
20409.761283	0.092679	0.574628	0.081587	82.802872	-19.462833	35.125423	0.384372	0.000000	-4.242337	0.000000	0.000000	0.000000	0.109894	-0.108772	-0.977788	0.000000	0.000000	2.000000	9.000000	0.000000
20409.764616	0.092679	0.574628	0.081587	82.802872	-19.462833	35.125423	0.384372	0.000000	-4.242337	0.000000	0.000000	0.000000	0.109894	-0.108772	-0.977788	0.000000	0.000000	2.000000	9.000000	0.000000
20409.767949	0.092679	0.574628	0.081587	82.802872	-19.462833	35.125423	0.384372	0.000000	-4.242337	0.000000	0.000000	0.000000	0.109894	-0.108772	-0.977788	0.000000	0.000000	2.000000	9.000000	0.000000
20409.771283	0.093010	0.574201	0.078336	82.378357	-17.210228	37.389458	0.366056	0.000000	-4.079372	0.000000	0.000000	0.000000	0.099242	-0.128283	-0.975520	0.000000	0.000000	2.000000	9.000000	0.000000
20409.774616	0.093010	0.574201	0.078336	82.378357	-17.210228	37.389458	0.366056	0.000000	-4.079372	0.000000	0.000000	0.000000	0.099242	-0.128283	-0.975520	0.000000	0.000000	2.000000	9.000000	0.000000
20409.777949	0.093010	0.574201	0.078336	82.378357	-17.210228	37.389458	0.366056	0.000000	-4.079372	0.000000	0.000000	0.000000	0.099242	-0.128283	-0.975520	0.000000	0.000000	2.000000	9.000000	0.000000
20409.781283	0.093290	0.573736	0.075150	81.919319	-15.105090	39.533035	0.349516	0.000000	-3.916785	0.000000	0.000000	0.000000	0.084011	-0.139272	-0.955623	0.000000	0.000000	2.000000	9.000000	0.000000
20409.784616	0.093290	0.573736	0.075150	81.919319	-15.105090	39.533035	0.349516	0.000000	-3.916785	0.000000	0.000000	0.000000	0.084011	-0.139272	-0.955623	0.000000	0.000000	2.000000	9.000000	0.000000
20409.787949	0.093290	0.573736	0.075150	81.919319	-15.105090	39.533035	0.349516	0.000000	-3.916785	0.000000	0.000000	0.000000	0.084011	-0.139272	-0.955623	0.000000	0.000000	2.000000	9.000000	0.000000
20409.791283	0.093449	0.573226	0.072067	81.458450	-13.240895	41.443256	0.335514	0.000000	-3.757515	0.000000	0.000000	0.000000	0.047727	-0.153143	-0.924865	0.000000	0.000000	2.000000	9.000000	0.000000
20409.794616	0.093449	0.573226	0.072067	81.458450	-13.240895	41.443256	0.335514	0.000000	-3.757515	0.000000	0.000000	0.000000	0.047727	-0.153143	-0.924865	0.000000	0.000000	2.000000	9.000000	0.000000
20409.797949	0.093449	0.573226	0.072067	81.458450	-13.240895	41.443256	0.335514	0.000000	-3.757515	0.000000	0.000000	0.000000	0.047727	-0.153143	-0.924865	0.000000	0.000000	2.000000	9.000000	0.000000
20409.801283	0.093488	0.572700	0.069082	81.018875	-11.656962	42.989803	0.327559	0.000000	-3.603370	0.000000	0.000000	0.000000	0.011896	-0.157880	-0.895767	0.000000	0.000000	2.000000	9.000000	0.000000
20409.804616	0.093488	0.572700	0.069082	81.018875	-11.656962	42.989803	0.327559	0.000000	-3.603370	0.000000	0.000000	0.000000	0.011896	-0.157880	-0.895767	0.000000	0.000000	2.000000	9.000000	0.000000
20409.807949	0.093488	0.572700	0.069082	81.018875	-11.656962	42.989803	0.327559	0.000000	-3.603370	0.000000	0.000000	0.000000	0.011896	-0.157880	-0.895767	0.000000	0.000000	2.000000	9.000000	0.000000
20409.811283	0.093472	0.572157	0.066245	80.610786	-10.318069	44.257908	0.325577	0.000000	-3.454076	0.000000	0.000000	0.000000	-0.005016	-0.162951	-0.850825	0.000000	0.000000	2.000000	9.000000	0.000000
20409.814616	0.093472	0.572157	0.066245	80.610786	-10.318069	44.257908	0.325577	0.000000	-3.454076	0.000000	0.000000	0.000000	-0.005016	-0.162951	-0.850825	0.000000	0.000000	2.000000	9.000000	0.000000
20409.817949	0.093472	0.572157	0.066245	80.610786	-10.318069	44.257908	0.325577	0.000000	-3.454076	0.000000	0.000000	0.000000	-0.005016	-0.162951	-0.850825	0.000000	0.000000	2.000000	9.000000	0.000000
20409.821283	0.093424	0.571626	0.063550	80.241638	-9.198046	45.335861	0.326412	0.000000	-3.312272	0.000000	0.000000	0.000000	-0.014310	-0.159043	-0.808756	0.000000	0.000000	2.000000	9.000000	0.000000
20409.824616	0.093424	0.571626	0.063550	80.241638	-9.198046	45.335861	0.326412	0.000000	-3.312272	0.000000	0.000000	0.000000	-0.014310	-0.159043	-0.808756	0.000000	0.000000	2.000000	9.000000	0.000000
20409.827949	0.093424	0.571626	0.063550	80.241638	-9.198046	45.335861	0.326412	0.000000	-3.312272	0.000000	0.000000	0.000000	-0.014310	-0.159043	-0.808756	0.000000	0.000000	2.000000	9.000000	0.000000
20409.831283	0.093365	0.571072	0.060958	79.916634	-8.281082	46.288601	0.328797	0.000000	-3.177479	0.000000	0.000000	0.000000	-0.017609	-0.166193	-0.777519	0.000000	0.000000	2.000000	9.000000	0.000000
20409.834616	0.093365	0.571072	0.060958	79.916634	-8.281082	46.288601	0.328797	0.000000	-3.177479	0.000000	0.000000	0.000000	-0.017609	-0.166193	-0.777519	0.000000	0.000000	2.000000	9.000000	0.000000
20409.837949	0.093365	0.571072	0.060958	79.916634	-8.281082	46.288601	0.328797	0.000000	-3.177479	0.000000	0.000000	0.000000	-0.017609	-0.166193	-0.777519	0.000000	0.000000	2.000000	9.000000	0.000000
20409.841283	0.093292	0.570506	0.058448	79.628891	-7.508247	47.157684	0.331732	0.000000	-3.047893	0.000000	0.000000	0.000000	-0.021915	-0.170072	-0.752852	0.000000	0.000000	2.000000	9.000000	0.000000
20409.844616	0.093292	0.570506	0.058448	79.628891	-7.508247	47.157684	0.331732	0.000000	-3.047893	0.000000	0.000000	0.000000	-0.021915	-0.170072	-0.752852	0.000000	0.000000	2.000000	9.000000	0.000000
20409.847949	0.093292	0.570506	0.058448	79.628891	-7.508247	47.157684	0.331732	0.000000	-3.047893	0.000000	0.000000	0.000000	-0.021915	-0.170072	-0.752852	0.000000	0.000000	2.000000	9.000000	0.000000
20409.851283	0.093195	0.569943	0.056104	79.384224	-6.872627	47.896858	0.335385	0.000000	-2.922417	0.000000	0.000000	0.000000	-0.029093	-0.168660	-0.703304	0.000000	0.000000	2.000000	9.000000	0.000000
20409.854616	0.093195	0.569943	0.056104	79.384224	-6.872627	47.896858	0.335385	0.000000	-2.922417	0.000000	0.000000	0.000000	-0.029093	-0.168660	-0.703304	0.000000	0.000000	2.000000	9.000000	0.000000
20409.857949	0.093195	0.569943	0.056104	79.384224	-6.872627	47.896858	0.335385	0.000000	-2.922417	0.000000	0.000000	0.000000	-0.029093	-0.168660	-0.703304	0.000000	0.000000	2.000000	9.000000	0.000000
20409.861283	0.093027	0.569342	0.053796	79.184090	-6.361403	48.481606	0.340234	0.000000	-2.805200	0.000000	0.000000	0.000000	-0.050516	-0.180325	-0.692291	0.000000	0.000000	2.000000	9.000000	0.000000
20409.864616	0.093027	0.569342	0.053796	79.184090	-6.361403	48.481606	0.340234	0.000000	-2.805200	0.000000	0.000000	0.000000	-0.050516	-0.180325	-0.692291	0.000000	0.000000	2.000000	9.000000	0.000000
20409.867949	0.093027	0.569342	0.053796	79.184090	-6.361403	48.481606	0.340234	0.000000	-2.805200	0.000000	0.000000	0.000000	-0.050516	-0.180325	-0.692291	0.000000	0.000000	2.000000	9.000000	0.000000
20409.871283	0.092773	0.568758	0.051580	79.025177	-5.957657	48.897175	0.348653	0.000000	-2.689818	0.000000	0.000000	0.000000	-0.076155	-0.175260	-0.665039	0.000000	0.000000	2.000000	9.000000	0.000000
20409.874616	0.092773	0.568758	0.051580	79.025177	-5.957657	48.897175	0.348653	0.000000	-2.689818	0.000000	0.000000	0.000000	-0.076155	-0.175260	-0.665039	0.000000	0.000000	2.000000	9.000000	0.000000
20409.877949	0.092773	0.568758	0.051580	79.025177	-5.957657	48.897175	0.348653	0.000000	-2.689818	0.000000	0.000000	0.000000	-0.076155	-0.175260	-0.665039	0.000000	0.000000	2.000000	9.000000	0.000000
20409.881283	0.092453	0.568154	0.049416	78.913795	-5.664543	49.166878	0.361346	0.000000	-2.578979	0.000000	0.000000	0.000000	-0.095973	-0.181187	-0.648978	0.000000	0.000000	2.000000	9.000000	0.000000
20409.884616	0.092453	0.568154	0.049416	78.913795	-5.664543	49.166878	0.361346	0.000000	-2.578979	0.000000	0.000000	0.000000	-0.095973	-0.181187	-0.648978	0.000000	0.000000	2.000000	9.000000	0.000000
20409.887949	0.092453	0.568154	0.049416	78.913795	-5.664543	49.166878	0.361346	0.000000	-2.578979	0.000000	0.000000	0.000000	-0.095973	-0.181187	-0.648978	0.000000	0.000000	2.000000	9.000000	0.000000
20409.891283	0.092091	0.567559	0.047296	78.849785	-5.463187	49.353874	0.377341	0.000000	-2.470816	0.000000	0.000000	0.000000	-0.108640	-0.178559	-0.635994	0.000000	0.000000	2.000000	9.000000	0.000000
20409.894616	0.092091	0.567559	0.047296	78.849785	-5.463187	49.353874	0.377341	0.000000	-2.470816	0.000000	0.000000	0.000000	-0.108640	-0.178559	-0.635994	0.000000	0.000000	2.000000	9.000000	0.000000
20409.897949	0.092091	0.567559	0.047296	78.849785	-5.463187	49.353874	0.377341	0.000000	-2.470816	0.000000	0.000000	0.000000	-0.108640	-0.178559	-0.635994	0.000000	0.000000	2.000000	9.000000	0.000000
20409.901283	0.091714	0.566991	0.045232	78.828087	-5.352502	49.460903	0.395448	0.000000	-2.364816	0.000000	0.000000	0.000000	-0.113035	-0.170485	-0.619235	0.000000	0.000000	2.000000	9.000000	0.000000
20409.904616	0.091714	0.566991	0.045232	78.828087	-5.352502	49.460903	0.395448	0.000000	-2.364816	0.000000	0.000000	0.000000	-0.113035	-0.170485	-0.619235	0.000000	0.000000	2.000000	9.000000	0.000000
20409.907949	0.091714	0.566991	0.045232	78.828087	-5.352502	49.460903	0.395448	0.000000	-2.364816	0.000000	0.000000	0.000000	-0.113035	-0.170485	-0.619235	0.000000	0.000000	2.000000	9.000000	0.000000
20409.911283	0.091303	0.566467	0.043245	78.844528	-5.321923	49.487400	0.414287	0.000000	-2.261611	0.000000	0.000000	0.000000	-0.123527	-0.156980	-0.596017	0.000000	0.000000	2.000000	9.000000	0.000000
20409.914616	0.091303	0.566467	0.043245	78.844528	-5.321923	49.487400	0.414287	0.000000	-2.261611	0.000000	0.000000	0.000000	-0.123527	-0.156980	-0.596017	0.000000	0.000000	2.000000	9.000000	0.000000
20409.917949	0.091303	0.566467	0.043245	78.844528	-5.321923	49.487400	0.414287	0.000000	-2.261611	0.000000	0.000000	0.000000	-0.123527	-0.156980	-0.596017	0.000000	0.000000	2.000000	9.000000	0.000000
20409.921283	0.090856	0.565989	0.041337	78.888618	-5.355706	49.452076	0.434875	0.000000	-2.162274	0.000000	0.000000	0.000000	-0.133821	-0.143554	-0.572666	0.000000	0.000000	2.000000	9.000000	0.000000
20409.924616	0.090856	0.565989	0.041337	78.888618	-5.355706	49.452076	0.434875	0.000000	-2.162274	0.000000	0.000000	0.000000	-0.133821	-0.143554	-0.572666	0.000000	0.000000	2.000000	9.000000	0.000000
20409.927949	0.090856	0.565989	0.041337	78.888618	-5.355706	49.452076	0.434875	0.000000	-2.162274	0.000000	0.000000	0.000000	-0.133821	-0.143554	-0.572666	0.000000	0.000000	2.000000	9.000000	0.000000
20409.931283	0.090378	0.565527	0.039512	78.977684	-5.482599	49.333519	0.457178	0.000000	-2.066830	0.000000	0.000000	0.000000	-0.143617	-0.138448	-0.547439	0.000000	0.000000	2.000000	9.000000	0.000000
20409.934616	0.090378	0.565527	0.039512	78.977684	-5.482599	49.333519	0.457178	0.000000	-2.066830	0.000000	0.000000	0.000000	-0.143617	-0.138448	-0.547439	0.000000	0.000000	2.000000	9.000000	0.000000
20409.937949	0.090378	0.565527	0.039512	78.977684	-5.482599	49.333519	0.457178	0.000000	-2.066830	0.000000	0.000000	0.000000	-0.143617	-0.138448	-0.547439	0.000000	0.000000	2.000000	9.000000	0.000000
20409.941283	0.089821	0.565055	0.037786	79.112640	-5.705608	49.133625	0.481114	0.000000	-1.975590	0.000000	0.000000	0.000000	-0.167039	-0.141588	-0.517824	0.000000	0.000000	2.000000	9.000000	0.000000
20409.944616	0.089821	0.565055	0.037786	79.112640	-5.705608	49.133625	0.481114	0.000000	-1.975590	0.000000	0.000000	0.000000	-0.167039	-0.141588	-0.517824	0.000000	0.000000	2.000000	9.000000	0.000000
20409.947949	0.089821	0.565055	0.037786	79.112640	-5.705608	49.133625	0.481114	0.000000	-1.975590	0.000000	0.000000	0.000000	-0.167039	-0.141588	-0.517824	0.000000	0.000000	2.000000	9.000000	0.000000
20409.951283	0.089205	0.564610	0.036126	79.253983	-5.954529	48.916214	0.508954	0.000000	-1.889286	0.000000	0.000000	0.000000	-0.184700	-0.133615	-0.498031	0.000000	0.000000	2.000000	9.000000	0.000000
20409.954616	0.089205	0.564610	0.036126	79.253983	-5.954529	48.916214	0.508954	0.000000	-1.889286	0.000000	0.000000	0.000000	-0.184700	-0.133615	-0.498031	0.000000	0.000000	2.000000	9.000000	0.000000
20409.957949	0.089205	0.564610	0.036126	79.253983	-5.954529	48.916214	0.508954	0.000000	-1.889286	0.000000	0.000000	0.000000	-0.184700	-0.133615	-0.498031	0.000000	0.000000	2.000000	9.000000	0.000000
20409.961283	0.088587	0.564145	0.034575	79.389168	-6.202400	48.702686	0.539737	0.000000	-1.806281	0.000000	0.000000	0.000000	-0.185380	-0.139441	-0.465320	0.000000	0.000000	2.000000	9.000000	0.000000
20409.964616	0.088587	0.564145	0.034575	79.389168	-6.202400	48.702686	0.539737	0.000000	-1.806281	0.000000	0.000000	0.000000	-0.185380	-0.139441	-0.465320	0.000000	0.000000	2.000000	9.000000	0.000000
20409.967949	0.088587	0.564145	0.034575	79.389168	-6.202400	48.702686	0.539737	0.000000	-1.806281	0.000000	0.000000	0.000000	-0.185380	-0.139441	-0.465320	0.000000	0.000000	2.000000	9.000000	0.000000
20409.971283	0.087985	0.563698	0.033100	79.516052	-6.441579	48.497997	0.570634	0.000000	-1.728728	0.000000	0.000000	0.000000	-0.180593	-0.134163	-0.442334	0.000000	0.000000	2.000000	9.000000	0.000000
20409.974616	0.087985	0.563698	0.033100	79.516052	-6.441579	48.497997	0.570634	0.000000	-1.728728	0.000000	0.000000	0.000000	-0.180593	-0.134163	-0.442334	0.000000	0.000000	2.000000	9.000000	0.000000
20409.977949	0.087985	0.563698	0.033100	79.516052	-6.441579	48.497997	0.570634	0.000000	-1.728728	0.000000	0.000000	0.000000	-0.180593	-0.134163	-0.442334	0.000000	0.000000	2.000000	9.000000	0.000000
20409.981283	0.087446	0.563268	0.031694	79.632462	-6.658587	48.307301	0.600733	0.000000	-1.655005	0.000000	0.000000	0.000000	-0.161909	-0.128905	-0.421722	0.000000	0.000000	2.000000	9.000000	0.000000
20409.984616	0.087446	0.563268	0.031694	79.632462	-6.658587	48.307301	0.600733	0.000000	-1.655005	0.000000	0.000000	0.000000	-0.161909	-0.128905	-0.421722	0.000000	0.000000	2.000000	9.000000	0.000000
20409.987949	0.087446	0.563268	0.031694	79.632462	-6.658587	48.307301	0.600733	0.000000	-1.655005	0.000000	0.000000	0.000000	-0.161909	-0.128905	-0.421722	0.000000	0.000000	2.000000	9.000000	0.000000
20409.991283	0.087002	0.562856	0.030417	79.721954	-6.832148	48.155251	0.627718	0.000000	-1.584718	0.000000	0.000000	0.000000	-0.133051	-0.123777	-0.383318	0.000000	0.000000	2.000000	9.000000	0.000000
20409.994616	0.087002	0.562856	0.030417	79.721954	-6.832148	48.155251	0.627718	0.000000	-1.584718	0.000000	0.000000	0.000000	-0.133051	-0.123777	-0.383318	0.000000	0.000000	2.000000	9.000000	0.000000
20409.997949	0.087002	0.562856	0.030417	79.721954	-6.832148	48.155251	0.627718	0.000000	-1.584718	0.000000	0.000000	0.000000	-0.133051	-0.123777	-0.383318	0.000000	0.000000	2.000000	9.000000	0.000000
20410.001283	0.086577	0.562479	0.029234	79.773689	-6.951406	48.048641	0.649893	0.000000	-1.520832	0.000000	0.000000	0.000000	-0.127615	-0.113125	-0.354722	0.000000	0.000000	2.000000	9.000000	0.000000
20410.004616	0.086577	0.562479	0.029234	79.773689	-6.951406	48.048641	0.649893	0.000000	-1.520832	0.000000	0.000000	0.000000	-0.127615	-0.113125	-0.354722	0.000000	0.000000	2.000000	9.000000	0.000000
20410.007949	0.086577	0.562479	0.029234	79.773689	-6.951406	48.048641	0.649893	0.000000	-1.520832	0.000000	0.000000	0.000000	-0.127615	-0.113125	-0.354722	0.000000	0.000000	2.000000	9.000000	0.000000
20410.011283	0.086170	0.562110	0.028153	79.774025	-7.095273	47.888176	0.671162	0.000000	-1.461712	0.000000	0.000000	0.000000	-0.121896	-0.110603	-0.324311	0.000000	0.000000	2.000000	9.000000	0.000000
20410.014616	0.086170	0.562110	0.028153	79.774025	-7.095273	47.888176	0.671162	0.000000	-1.461712	0.000000	0.000000	0.000000	-0.121896	-0.110603	-0.324311	0.000000	0.000000	2.000000	9.000000	0.000000
20410.017949	0.086170	0.562110	0.028153	79.774025	-7.095273	47.888176	0.671162	0.000000	-1.461712	0.000000	0.000000	0.000000	-0.121896	-0.110603	-0.324311	0.000000	0.000000	2.000000	9.000000	0.000000
20410.021283	0.085694	0.561768	0.027207	79.715149	-7.384288	47.535835	0.691478	0.000000	-1.407660	0.000000	0.000000	0.000000	-0.142871	-0.102692	-0.283735	0.000000	0.000000	2.000000	9.000000	0.000000
20410.024616	0.085694	0.561768	0.027207	79.715149	-7.384288	47.535835	0.691478	0.000000	-1.407660	0.000000	0.000000	0.000000	-0.142871	-0.102692	-0.283735	0.000000	0.000000	2.000000	9.000000	0.000000
20410.027949	0.085694	0.561768	0.027207	79.715149	-7.384288	47.535835	0.691478	0.000000	-1.407660	0.000000	0.000000	0.000000	-0.142871	-0.102692	-0.283735	0.000000	0.000000	2.000000	9.000000	0.000000
20410.031283	0.085138	0.561425	0.026339	79.627068	-7.790000	47.035221	0.715290	0.000000	-1.360370	0.000000	0.000000	0.000000	-0.166771	-0.102721	-0.260383	0.000000	0.000000	2.000000	9.000000	0.000000
20410.034616	0.085138	0.561425	0.026339	79.627068	-7.790000	47.035221	0.715290	0.000000	-1.360370	0.000000	0.000000	0.000000	-0.166771	-0.102721	-0.260383	0.000000	0.000000	2.000000	9.000000	0.000000
20410.037949	0.085138	0.561425	0.026339	79.627068	-7.790000	47.035221	0.715290	0.000000	-1.360370	0.000000	0.000000	0.000000	-0.166771	-0.102721	-0.260383	0.000000	0.000000	2.000000	9.000000	0.000000
20410.041283	0.084599	0.561074	0.025556	79.548119	-8.283270	46.434032	0.743085	0.000000	-1.316973	0.000000	0.000000	0.000000	-0.161858	-0.105425	-0.235012	0.000000	0.000000	2.000000	9.000000	0.000000
20410.044616	0.084599	0.561074	0.025556	79.548119	-8.283270	46.434032	0.743085	0.000000	-1.316973	0.000000	0.000000	0.000000	-0.161858	-0.105425	-0.235012	0.000000	0.000000	2.000000	9.000000	0.000000
20410.047949	0.084599	0.561074	0.025556	79.548119	-8.283270	46.434032	0.743085	0.000000	-1.316973	0.000000	0.000000	0.000000	-0.161858	-0.105425	-0.235012	0.000000	0.000000	2.000000	9.000000	0.000000
20410.051283	0.084599	0.561074	0.025556	79.475403	-8.749996	45.863934	0.770061	0.000000	-1.277805	0.000000	0.000000	0.000000	-0.161858	-0.105425	-0.235012	0.000000	0.000000	2.000000	9.000000	0.000000
20410.054616	0.084097	0.560740	0.024848	79.475403	-8.749996	45.863934	0.770061	0.000000	-1.277805	0.000000	0.000000	0.000000	-0.150426	-0.100118	-0.212454	0.000000	0.000000	2.000000	9.000000	0.000000
20410.057949	0.084097	0.560740	0.024848	79.475403	-8.749996	45.863934	0.770061	0.000000	-1.277805	0.000000	0.000000	0.000000	-0.150426	-0.100118	-0.212454	0.000000	0.000000	2.000000	9.000000	0.000000
20410.061283	0.083655	0.560380	0.024199	79.421562	-9.193733	45.326569	0.795132	0.000000	-1.242396	0.000000	0.000000	0.000000	-0.132826	-0.108124	-0.194550	0.000000	0.000000	2.000000	9.000000	0.000000
20410.064616	0.083655	0.560380	0.024199	79.421562	-9.193733	45.326569	0.795132	0.000000	-1.242396	0.000000	0.000000	0.000000	-0.132826	-0.108124	-0.194550	0.000000	0.000000	2.000000	9.000000	0.000000
20410.067949	0.083655	0.560380	0.024199	79.421562	-9.193733	45.326569	0.795132	0.000000	-1.242396	0.000000	0.000000	0.000000	-0.132826	-0.108124	-0.194550	0.000000	0.000000	2.000000	9.000000	0.000000
20410.071283	0.083655	0.560380	0.024199	79.377472	-9.594278	44.844494	0.817270	0.000000	-1.209971	0.000000	0.000000	0.000000	-0.132826	-0.108124	-0.194550	0.000000	0.000000	2.000000	9.000000	0.000000
20410.074616	0.083231	0.560028	0.023654	79.377472	-9.594278	44.844494	0.817270	0.000000	-1.209971	0.000000	0.000000	0.000000	-0.127211	-0.105501	-0.163763	0.000000	0.000000	2.000000	9.000000	0.000000
20410.077949	0.083231	0.560028	0.023654	79.377472	-9.594278	44.844494	0.817270	0.000000	-1.209971	0.000000	0.000000	0.000000	-0.127211	-0.105501	-0.163763	0.000000	0.000000	2.000000	9.000000	0.000000
20410.081283	0.082842	0.559650	0.023172	79.361206	-10.104451	44.240437	0.838472	0.000000	-1.182677	0.000000	0.000000	0.000000	-0.116609	-0.113453	-0.144558	0.000000	0.000000	2.000000	9.000000	0.000000
20410.084616	0.082842	0.559650	0.023172	79.361206	-10.104451	44.240437	0.838472	0.000000	-1.182677	0.000000	0.000000	0.000000	-0.116609	-0.113453	-0.144558	0.000000	0.000000	2.000000	9.000000	0.000000
20410.087949	0.082842	0.559650	0.023172	79.361206	-10.104451	44.240437	0.838472	0.000000	-1.182677	0.000000	0.000000	0.000000	-0.116609	-0.113453	-0.144558	0.000000	0.000000	2.000000	9.000000	0.000000
20410.091283	0.082842	0.559650	0.023172	79.371620	-10.846036	43.373695	0.857906	0.000000	-1.158584	0.000000	0.000000	0.000000	-0.116609	-0.113453	-0.144558	0.000000	0.000000	2.000000	9.000000	0.000000
20410.094616	0.082446	0.559263	0.022779	79.371620	-10.846036	43.373695	0.857906	0.000000	-1.158584	0.000000	0.000000	0.000000	-0.118833	-0.116121	-0.117734	0.000000	0.000000	2.000000	9.000000	0.000000
20410.097949	0.082446	0.559263	0.022779	79.371620	-10.846036	43.373695	0.857906	0.000000	-1.158584	0.000000	0.000000	0.000000	-0.118833	-0.116121	-0.117734	0.000000	0.000000	2.000000	9.000000	0.000000
20410.101283	0.082058	0.558858	0.022432	79.375702	-11.679731	42.389126	0.877712	0.000000	-1.138961	0.000000	0.000000	0.000000	-0.116334	-0.121361	-0.104201	0.000000	0.000000	2.000000	9.000000	0.000000
20410.104616	0.082058	0.558858	0.022432	79.375702	-11.679731	42.389126	0.877712	0.000000	-1.138961	0.000000	0.000000	0.000000	-0.116334	-0.121361	-0.104201	0.000000	0.000000	2.000000	9.000000	0.000000
20410.107949	0.082058	0.558858	0.022432	79.375702	-11.679731	42.389126	0.877712	0.000000	-1.138961	0.000000	0.000000	0.000000	-0.116334	-0.121361	-0.104201	0.000000	0.000000	2.000000	9.000000	0.000000
20410.111283	0.082058	0.558858	0.022432	79.373657	-12.548295	41.356052	0.897101	0.000000	-1.121595	0.000000	0.000000	0.000000	-0.116334	-0.121361	-0.104201	0.000000	0.000000	2.000000	9.000000	0.000000
20410.114616	0.081753	0.558471	0.022153	79.373657	-12.548295	41.356052	0.897101	0.000000	-1.121595	0.000000	0.000000	0.000000	-0.091591	-0.116089	-0.083646	0.000000	0.000000	2.000000	9.000000	0.000000
20410.117949	0.081753	0.558471	0.022153	79.373657	-12.548295	41.356052	0.897101	0.000000	-1.121595	0.000000	0.000000	0.000000	-0.091591	-0.116089	-0.083646	0.000000	0.000000	2.000000	9.000000	0.000000
20410.121283	0.081521	0.558049	0.021890	79.378441	-13.309161	40.446434	0.912366	0.000000	-1.107653	0.000000	0.000000	0.000000	-0.069604	-0.126639	-0.078790	0.000000	0.000000	2.000000	9.000000	0.000000
20410.124616	0.081521	0.558049	0.021890	79.378441	-13.309161	40.446434	0.912366	0.000000	-1.107653	0.000000	0.000000	0.000000	-0.069604	-0.126639	-0.078790	0.000000	0.000000	2.000000	9.000000	0.000000
20410.127949	0.081521	0.558049	0.021890	79.378441	-13.309161	40.446434	0.912366	0.000000	-1.107653	0.000000	0.000000	0.000000	-0.069604	-0.126639	-0.078790	0.000000	0.000000	2.000000	9.000000	0.000000
20410.131283	0.081521	0.558049	0.021890	79.384071	-13.970313	39.646961	0.923967	0.000000	-1.094522	0.000000	0.000000	0.000000	-0.069604	-0.126639	-0.078790	0.000000	0.000000	2.000000	9.000000	0.000000
20410.134616	0.081409	0.557636	0.021648	79.384071	-13.970313	39.646961	0.923967	0.000000	-1.094522	0.000000	0.000000	0.000000	-0.033401	-0.123947	-0.072598	0.000000	0.000000	2.000000	9.000000	0.000000
20410.137949	0.081409	0.557636	0.021648	79.384071	-13.970313	39.646961	0.923967	0.000000	-1.094522	0.000000	0.000000	0.000000	-0.033401	-0.123947	-0.072598	0.000000	0.000000	2.000000	9.000000	0.000000
20410.141283	0.081409	0.557636	0.021648	79.394920	-14.617476	38.858505	0.929533	0.000000	-1.082422	0.000000	0.000000	0.000000	-0.033401	-0.123947	-0.072598	0.000000	0.000000	2.000000	9.000000	0.000000
20410.144616	0.081409	0.557636	0.021648	79.394920	-14.617476	38.858505	0.929533	0.000000	-1.082422	0.000000	0.000000	0.000000	-0.033401	-0.123947	-0.072598	0.000000	0.000000	2.000000	9.000000	0.000000
20410.147949	0.081367	0.557197	0.021400	79.394920	-14.617476	38.858505	0.929533	0.000000	-1.082422	0.000000	0.000000	0.000000	-0.012683	-0.131774	-0.074592	0.000000	0.000000	2.000000	9.000000	0.000000
20410.151283	0.081354	0.556766	0.021187	79.399361	-15.268466	38.052696	0.929533	0.000000	-1.082422	0.000000	0.000000	0.000000	-0.003825	-0.129132	-0.063727	0.000000	0.000000	2.000000	9.000000	0.000000
20410.154616	0.081354	0.556766	0.021187	79.399361	-15.268466	38.052696	0.929533	0.000000	-1.082422	0.000000	0.000000	0.000000	-0.003825	-0.129132	-0.063727	0.000000	0.000000	2.000000	9.000000	0.000000
20410.157949	0.081354	0.556766	0.021187	79.399361	-15.268466	38.052696	0.929533	0.000000	-1.082422	0.000000	0.000000	0.000000	-0.003825	-0.129132	-0.063727	0.000000	0.000000	2.000000	9.000000	0.000000
20410.161283	0.081410	0.556336	0.020963	79.385223	-15.966939	37.178062	0.932284	0.000000	-1.059369	0.000000	0.000000	0.000000	0.016575	-0.129009	-0.067334	0.000000	0.000000	2.000000	9.000000	0.000000
20410.164616	0.081410	0.556336	0.020963	79.385223	-15.966939	37.178062	0.932284	0.000000	-1.059369	0.000000	0.000000	0.000000	0.016575	-0.129009	-0.067334	0.000000	0.000000	2.000000	9.000000	0.000000
20410.167949	0.081410	0.556336	0.020963	79.385223	-15.966939	37.178062	0.932284	0.000000	-1.059369	0.000000	0.000000	0.000000	0.016575	-0.129009	-0.067334	0.000000	0.000000	2.000000	9.000000	0.000000
20410.171283	0.081410	0.556336	0.020963	79.345154	-16.683233	36.260849	0.929522	0.000000	-1.048147	0.000000	0.000000	0.000000	0.016575	-0.129009	-0.067334	0.000000	0.000000	2.000000	9.000000	0.000000
20410.174616	0.081528	0.555914	0.020834	79.345154	-16.683233	36.260849	0.929522	0.000000	-1.048147	0.000000	0.000000	0.000000	0.035468	-0.126575	-0.038557	0.000000	0.000000	2.000000	9.000000	0.000000
20410.177949	0.081528	0.555914	0.020834	79.345154	-16.683233	36.260849	0.929522	0.000000	-1.048147	0.000000	0.000000	0.000000	0.035468	-0.126575	-0.038557	0.000000	0.000000	2.000000	9.000000	0.000000
20410.181283	0.081645	0.555519	0.020700	79.285400	-17.276846	35.465107	0.923611	0.000000	-1.041721	0.000000	0.000000	0.000000	0.035157	-0.118572	-0.040270	0.000000	0.000000	2.000000	9.000000	0.000000
20410.184616	0.081645	0.555519	0.020700	79.285400	-17.276846	35.465107	0.923611	0.000000	-1.041721	0.000000	0.000000	0.000000	0.035157	-0.118572	-0.040270	0.000000	0.000000	2.000000	9.000000	0.000000
20410.187949	0.081645	0.555519	0.020700	79.285400	-17.276846	35.465107	0.923611	0.000000	-1.041721	0.000000	0.000000	0.000000	0.035157	-0.118572	-0.040270	0.000000	0.000000	2.000000	9.000000	0.000000
20410.191283	0.081645	0.555519	0.020700	79.224861	-17.686209	34.880470	0.917751	0.000000	-1.035009	0.000000	0.000000	0.000000	0.035157	-0.118572	-0.040270	0.000000	0.000000	2.000000	9.000000	0.000000
20410.194616	0.081844	0.555141	0.020635	79.224861	-17.686209	34.880470	0.917751	0.000000	-1.035009	0.000000	0.000000	0.000000	0.059699	-0.113526	-0.019519	0.000000	0.000000	2.000000	9.000000	0.000000
20410.197949	0.081844	0.555141	0.020635	79.224861	-17.686209	34.880470	0.917751	0.000000	-1.035009	0.000000	0.000000	0.000000	0.059699	-0.113526	-0.019519	0.000000	0.000000	2.000000	9.000000	0.000000
20410.201283	0.081844	0.555141	0.020635	79.178986	-17.982025	34.441006	0.907801	0.000000	-1.031756	0.000000	0.000000	0.000000	0.059699	-0.113526	-0.019519	0.000000	0.000000	2.000000	9.000000	0.000000
20410.204616	0.081844	0.555141	0.020635	79.178986	-17.982025	34.441006	0.907801	0.000000	-1.031756	0.000000	0.000000	0.000000	0.059699	-0.113526	-0.019519	0.000000	0.000000	2.000000	9.000000	0.000000
20410.207949	0.082059	0.554754	0.020525	79.178986	-17.982025	34.441006	0.907801	0.000000	-1.031756	0.000000	0.000000	0.000000	0.064384	-0.115958	-0.032983	0.000000	0.000000	2.000000	9.000000	0.000000
20410.211283	0.082234	0.554402	0.020458	79.152840	-18.231026	34.076691	0.907801	0.000000	-1.031756	0.000000	0.000000	0.000000	0.052567	-0.105520	-0.020150	0.000000	0.000000	2.000000	9.000000	0.000000
20410.214616	0.082234	0.554402	0.020458	79.152840	-18.231026	34.076691	0.907801	0.000000	-1.031756	0.000000	0.000000	0.000000	0.052567	-0.105520	-0.020150	0.000000	0.000000	2.000000	9.000000	0.000000
20410.217949	0.082234	0.554402	0.020458	79.152840	-18.231026	34.076691	0.907801	0.000000	-1.031756	0.000000	0.000000	0.000000	0.052567	-0.105520	-0.020150	0.000000	0.000000	2.000000	9.000000	0.000000
20410.221283	0.082234	0.554402	0.020458	79.140831	-18.500223	33.702801	0.888310	0.000000	-1.022900	0.000000	0.000000	0.000000	0.052567	-0.105520	-0.020150	0.000000	0.000000	2.000000	9.000000	0.000000
20410.224616	0.082406	0.554033	0.020373	79.140831	-18.500223	33.702801	0.888310	0.000000	-1.022900	0.000000	0.000000	0.000000	0.051625	-0.110690	-0.025559	0.000000	0.000000	2.000000	9.000000	0.000000
20410.227949	0.082406	0.554033	0.020373	79.140831	-18.500223	33.702801	0.888310	0.000000	-1.022900	0.000000	0.000000	0.000000	0.051625	-0.110690	-0.025559	0.000000	0.000000	2.000000	9.000000	0.000000
20410.231283	0.082596	0.553700	0.020255	79.143730	-18.690716	33.444839	0.879705	0.000000	-1.018641	0.000000	0.000000	0.000000	0.056933	-0.099961	-0.035270	0.000000	0.000000	2.000000	9.000000	0.000000
20410.234616	0.082596	0.553700	0.020255	79.143730	-18.690716	33.444839	0.879705	0.000000	-1.018641	0.000000	0.000000	0.000000	0.056933	-0.099961	-0.035270	0.000000	0.000000	2.000000	9.000000	0.000000
20410.237949	0.082596	0.553700	0.020255	79.143730	-18.690716	33.444839	0.879705	0.000000	-1.018641	0.000000	0.000000	0.000000	0.056933	-0.099961	-0.035270	0.000000	0.000000	2.000000	9.000000	0.000000
20410.241283	0.082766	0.553384	0.020159	79.165947	-18.750906	33.368759	0.870216	0.000000	-1.012762	0.000000	0.000000	0.000000	0.051021	-0.094743	-0.028868	0.000000	0.000000	2.000000	9.000000	0.000000
20410.244616	0.082766	0.553384	0.020159	79.165947	-18.750906	33.368759	0.870216	0.000000	-1.012762	0.000000	0.000000	0.000000	0.051021	-0.094743	-0.028868	0.000000	0.000000	2.000000	9.000000	0.000000
20410.247949	0.082766	0.553384	0.020159	79.165947	-18.750906	33.368759	0.870216	0.000000	-1.012762	0.000000	0.000000	0.000000	0.051021	-0.094743	-0.028868	0.000000	0.000000	2.000000	9.000000	0.000000
20410.251283	0.082766	0.553384	0.020159	79.178238	-18.741352	33.358685	0.861712	0.000000	-1.007951	0.000000	0.000000	0.000000	0.051021	-0.094743	-0.028868	0.000000	0.000000	2.000000	9.000000	0.000000
20410.254616	0.082961	0.553113	0.020071	79.178238	-18.741352	33.358685	0.861712	0.000000	-1.007951	0.000000	0.000000	0.000000	0.058442	-0.081562	-0.026360	0.000000	0.000000	2.000000	9.000000	0.000000
20410.257949	0.082961	0.553113	0.020071	79.178238	-18.741352	33.358685	0.861712	0.000000	-1.007951	0.000000	0.000000	0.000000	0.058442	-0.081562	-0.026360	0.000000	0.000000	2.000000	9.000000	0.000000
20410.261283	0.082961	0.553113	0.020071	79.175468	-18.671585	33.397129	0.851972	0.000000	-1.003558	0.000000	0.000000	0.000000	0.058442	-0.081562	-0.026360	0.000000	0.000000	2.000000	9.000000	0.000000
20410.264616	0.082961	0.553113	0.020071	79.175468	-18.671585	33.397129	0.851972	0.000000	-1.003558	0.000000	0.000000	0.000000	0.058442	-0.081562	-0.026360	0.000000	0.000000	2.000000	9.000000	0.000000
20410.267949	0.083174	0.552850	0.019956	79.175468	-18.671585	33.397129	0.851972	0.000000	-1.003558	0.000000	0.000000	0.000000	0.064017	-0.078796	-0.034483	0.000000	0.000000	2.000000	9.000000	0.000000
20410.271283	0.083420	0.552613	0.019895	79.159645	-18.554832	33.479603	0.851972	0.000000	-1.003558	0.000000	0.000000	0.000000	0.073836	-0.071129	-0.018226	0.000000	0.000000	2.000000	9.000000	0.000000
20410.274616	0.083420	0.552613	0.019895	79.159645	-18.554832	33.479603	0.851972	0.000000	-1.003558	0.000000	0.000000	0.000000	0.073836	-0.071129	-0.018226	0.000000	0.000000	2.000000	9.000000	0.000000
20410.277949	0.083420	0.552613	0.019895	79.159645	-18.554832	33.479603	0.851972	0.000000	-1.003558	0.000000	0.000000	0.000000	0.073836	-0.071129	-0.018226	0.000000	0.000000	2.000000	9.000000	0.000000
20410.281283	0.083420	0.552613	0.019895	79.154236	-18.480541	33.528641	0.828997	0.000000	-0.994773	0.000000	0.000000	0.000000	0.073836	-0.071129	-0.018226	0.000000	0.000000	2.000000	9.000000	0.000000
20410.284616	0.083661	0.552411	0.019806	79.154236	-18.480541	33.528641	0.828997	0.000000	-0.994773	0.000000	0.000000	0.000000	0.072345	-0.060440	-0.026701	0.000000	0.000000	2.000000	9.000000	0.000000
20410.287949	0.083661	0.552411	0.019806	79.154236	-18.480541	33.528641	0.828997	0.000000	-0.994773	0.000000	0.000000	0.000000	0.072345	-0.060440	-0.026701	0.000000	0.000000	2.000000	9.000000	0.000000
20410.291283	0.083661	0.552411	0.019806	79.165817	-18.470602	33.506496	0.816939	0.000000	-0.990323	0.000000	0.000000	0.000000	0.072345	-0.060440	-0.026701	0.000000	0.000000	2.000000	9.000000	0.000000
20410.294616	0.083661	0.552411	0.019806	79.165817	-18.470602	33.506496	0.816939	0.000000	-0.990323	0.000000	0.000000	0.000000	0.072345	-0.060440	-0.026701	0.000000	0.000000	2.000000	9.000000	0.000000
20410.297949	0.083906	0.552201	0.019740	79.165817	-18.470602	33.506496	0.816939	0.000000	-0.990323	0.000000	0.000000	0.000000	0.073529	-0.063172	-0.019900	0.000000	0.000000	2.000000	9.000000	0.000000
20410.301283	0.083906	0.552201	0.019740	79.185074	-18.500744	33.450882	0.816939	0.000000	-0.990323	0.000000	0.000000	0.000000	0.073529	-0.063172	-0.019900	0.000000	0.000000	2.000000	9.000000	0.000000
20410.304616	0.083906	0.552201	0.019740	79.185074	-18.500744	33.450882	0.816939	0.000000	-0.990323	0.000000	0.000000	0.000000	0.073529	-0.063172	-0.019900	0.000000	0.000000	2.000000	9.000000	0.000000
20410.307949	0.083906	0.552201	0.019740	79.185074	-18.500744	33.450882	0.816939	0.000000	-0.990323	0.000000	0.000000	0.000000	0.073529	-0.063172	-0.019900	0.000000	0.000000	2.000000	9.000000	0.000000
20410.311283	0.084335	0.551911	0.019657	79.201599	-18.520542	33.403049	0.804685	0.000000	-0.987006	0.000000	0.000000	0.000000	0.128649	-0.086972	-0.024975	0.000000	0.000000	2.000000	9.000000	0.000000
20410.314616	0.084335	0.551911	0.019657	79.201599	-18.520542	33.403049	0.804685	0.000000	-0.987006	0.000000	0.000000	0.000000	0.128649	-0.086972	-0.024975	0.000000	0.000000	2.000000	9.000000	0.000000
20410.317949	0.084335	0.551911	0.019657	79.201599	-18.520542	33.403049	0.804685	0.000000	-0.987006	0.000000	0.000000	0.000000	0.128649	-0.086972	-0.024975	0.000000	0.000000	2.000000	9.000000	0.000000
20410.321283	0.084335	0.551911	0.019657	79.212593	-18.522026	33.371086	0.783243	0.000000	-0.982843	0.000000	0.000000	0.000000	0.128649	-0.086972	-0.024975	0.000000	0.000000	2.000000	9.000000	0.000000
20410.324616	0.084584	0.551814	0.019610	79.212593	-18.522026	33.371086	0.783243	0.000000	-0.982843	0.000000	0.000000	0.000000	0.074564	-0.028983	-0.013980	0.000000	0.000000	2.000000	9.000000	0.000000
20410.327949	0.084584	0.551814	0.019610	79.212593	-18.522026	33.371086	0.783243	0.000000	-0.982843	0.000000	0.000000	0.000000	0.074564	-0.028983	-0.013980	0.000000	0.000000	2.000000	9.000000	0.000000
20410.331283	0.084584	0.551814	0.019610	79.218071	-18.507854	33.355068	0.770816	0.000000	-0.980513	0.000000	0.000000	0.000000	0.074564	-0.028983	-0.013980	0.000000	0.000000	2.000000	9.000000	0.000000
20410.334616	0.084584	0.551814	0.019610	79.218071	-18.507854	33.355068	0.770816	0.000000	-0.980513	0.000000	0.000000	0.000000	0.074564	-0.028983	-0.013980	0.000000	0.000000	2.000000	9.000000	0.000000
20410.337949	0.084830	0.551771	0.019553	79.218071	-18.507854	33.355068	0.770816	0.000000	-0.980513	0.000000	0.000000	0.000000	0.074012	-0.013107	-0.017076	0.000000	0.000000	2.000000	9.000000	0.000000
20410.341283	0.084830	0.551771	0.019553	79.218071	-18.475195	33.355061	0.770816	0.000000	-0.980513	0.000000	0.000000	0.000000	0.074012	-0.013107	-0.017076	0.000000	0.000000	2.000000	9.000000	0.000000
20410.344616	0.084830	0.551771	0.019553	79.218071	-18.475195	33.355061	0.770816	0.000000	-0.980513	0.000000	0.000000	0.000000	0.074012	-0.013107	-0.017076	0.000000	0.000000	2.000000	9.000000	0.000000
20410.347949	0.084830	0.551771	0.019553	79.218071	-18.475195	33.355061	0.770816	0.000000	-0.980513	0.000000	0.000000	0.000000	0.074012	-0.013107	-0.017076	0.000000	0.000000	2.000000	9.000000	0.000000
20410.351283	0.085396	0.551771	0.019452	79.218819	-18.434120	33.386501	0.758481	0.000000	-0.977667	0.000000	0.000000	0.000000	0.169717	-0.000000	-0.030302	0.000000	0.000000	2.000000	9.000000	0.000000
20410.354616	0.085396	0.551771	0.019452	79.218819	-18.434120	33.386501	0.758481	0.000000	-0.977667	0.000000	0.000000	0.000000	0.169717	-0.000000	-0.030302	0.000000	0.000000	2.000000	9.000000	0.000000
20410.357949	0.085396	0.551771	0.019452	79.218819	-18.434120	33.386501	0.758481	0.000000	-0.977667	0.000000	0.000000	0.000000	0.169717	-0.000000	-0.030302	0.000000	0.000000	2.000000	9.000000	0.000000
20410.361283	0.085396	0.551771	0.019452	79.217636	-18.382231	33.441456	0.730195	0.000000	-0.972617	0.000000	0.000000	0.000000	0.169717	-0.000000	-0.030302	0.000000	0.000000	2.000000	9.000000	0.000000
20410.364616	0.085689	0.551797	0.019394	79.217636	-18.382231	33.441456	0.730195	0.000000	-0.972617	0.000000	0.000000	0.000000	0.087964	0.007928	-0.017362	0.000000	0.000000	2.000000	9.000000	0.000000
20410.367949	0.085689	0.551797	0.019394	79.217636	-18.382231	33.441456	0.730195	0.000000	-0.972617	0.000000	0.000000	0.000000	0.087964	0.007928	-0.017362	0.000000	0.000000	2.000000	9.000000	0.000000
20410.371283	0.085689	0.551797	0.019394	79.218376	-18.341148	33.496845	0.715534	0.000000	-0.969723	0.000000	0.000000	0.000000	0.087964	0.007928	-0.017362	0.000000	0.000000	2.000000	9.000000	0.000000
20410.374616	0.085689	0.551797	0.019394	79.218376	-18.341148	33.496845	0.715534	0.000000	-0.969723	0.000000	0.000000	0.000000	0.087964	0.007928	-0.017362	0.000000	0.000000	2.000000	9.000000	0.000000
20410.377949	0.085982	0.551823	0.019336	79.218376	-18.341148	33.496845	0.715534	0.000000	-0.969723	0.000000	0.000000	0.000000	0.087953	0.007954	-0.017417	0.000000	0.000000	2.000000	9.000000	0.000000
20410.381283	0.085982	0.551823	0.019336	79.215660	-18.295227	33.560684	0.715534	0.000000	-0.969723	0.000000	0.000000	0.000000	0.087953	0.007954	-0.017417	0.000000	0.000000	2.000000	9.000000	0.000000
20410.384616	0.085982	0.551823	0.019336	79.215660	-18.295227	33.560684	0.715534	0.000000	-0.969723	0.000000	0.000000	0.000000	0.087953	0.007954	-0.017417	0.000000	0.000000	2.000000	9.000000	0.000000
20410.387949	0.085982	0.551823	0.019336	79.215660	-18.295227	33.560684	0.715534	0.000000	-0.969723	0.000000	0.000000	0.000000	0.087953	0.007954	-0.017417	0.000000	0.000000	2.000000	9.000000	0.000000
20410.391283	0.086598	0.551887	0.019125	79.212891	-18.246569	33.608570	0.700875	0.000000	-0.966820	0.000000	0.000000	0.000000	0.184729	0.018948	-0.063358	0.000000	0.000000	2.000000	9.000000	0.000000
20410.394616	0.086598	0.551887	0.019125	79.212891	-18.246569	33.608570	0.700875	0.000000	-0.966820	0.000000	0.000000	0.000000	0.184729	0.018948	-0.063358	0.000000	0.000000	2.000000	9.000000	0.000000
20410.397949	0.086598	0.551887	0.019125	79.212891	-18.246569	33.608570	0.700875	0.000000	-0.966820	0.000000	0.000000	0.000000	0.184729	0.018948	-0.063358	0.000000	0.000000	2.000000	9.000000	0.000000
20410.401283	0.086598	0.551887	0.019125	79.210114	-18.203365	33.640480	0.670087	0.000000	-0.956261	0.000000	0.000000	0.000000	0.184729	0.018948	-0.063358	0.000000	0.000000	2.000000	9.000000	0.000000
20410.404616	0.086875	0.551950	0.018975	79.210114	-18.203365	33.640480	0.670087	0.000000	-0.956261	0.000000	0.000000	0.000000	0.082893	0.018963	-0.045007	0.000000	0.000000	2.000000	9.000000	0.000000
20410.407949	0.086875	0.551950	0.018975	79.210114	-18.203365	33.640480	0.670087	0.000000	-0.956261	0.000000	0.000000	0.000000	0.082893	0.018963	-0.045007	0.000000	0.000000	2.000000	9.000000	0.000000
20410.411283	0.086875	0.551950	0.018975	79.201889	-18.149918	33.696358	0.656271	0.000000	-0.948759	0.000000	0.000000	0.000000	0.082893	0.018963	-0.045007	0.000000	0.000000	2.000000	9.000000	0.000000
20410.414616	0.086875	0.551950	0.018975	79.201889	-18.149918	33.696358	0.656271	0.000000	-0.948759	0.000000	0.000000	0.000000	0.082893	0.018963	-0.045007	0.000000	0.000000	2.000000	9.000000	0.000000
20410.417949	0.087112	0.552047	0.018869	79.201889	-18.149918	33.696358	0.656271	0.000000	-0.948759	0.000000	0.000000	0.000000	0.071241	0.029288	-0.031924	0.000000	0.000000	2.000000	9.000000	0.000000
20410.421283	0.087112	0.552047	0.018869	79.193634	-18.096531	33.823963	0.656271	0.000000	-0.948759	0.000000	0.000000	0.000000	0.071241	0.029288	-0.031924	0.000000	0.000000	2.000000	9.000000	0.000000
20410.424616	0.087112	0.552047	0.018869	79.193634	-18.096531	33.823963	0.656271	0.000000	-0.948759	0.000000	0.000000	0.000000	0.071241	0.029288	-0.031924	0.000000	0.000000	2.000000	9.000000	0.000000
20410.427949	0.087112	0.552047	0.018869	79.193634	-18.096531	33.823963	0.656271	0.000000	-0.948759	0.000000	0.000000	0.000000	0.071241	0.029288	-0.031924	0.000000	0.000000	2.000000	9.000000	0.000000
20410.431283	0.087552	0.552270	0.018591	79.185387	-18.045862	34.039318	0.644398	0.000000	-0.943439	0.000000	0.000000	0.000000	0.131838	0.066832	-0.083293	0.000000	0.000000	2.000000	9.000000	0.000000
20410.434616	0.087552	0.552270	0.018591	79.185387	-18.045862	34.039318	0.644398	0.000000	-0.943439	0.000000	0.000000	0.000000	0.131838	0.066832	-0.083293	0.000000	0.000000	2.000000	9.000000	0.000000
20410.437949	0.087552	0.552270	0.018591	79.185387	-18.045862	34.039318	0.644398	0.000000	-0.943439	0.000000	0.000000	0.000000	0.131838	0.066832	-0.083293	0.000000	0.000000	2.000000	9.000000	0.000000
20410.441283	0.087552	0.552270	0.018591	79.179893	-18.005772	34.342422	0.622425	0.000000	-0.929557	0.000000	0.000000	0.000000	0.131838	0.066832	-0.083293	0.000000	0.000000	2.000000	9.000000	0.000000
20410.444616	0.087744	0.552368	0.018493	79.179893	-18.005772	34.342422	0.622425	0.000000	-0.929557	0.000000	0.000000	0.000000	0.057603	0.029270	-0.029546	0.000000	0.000000	2.000000	9.000000	0.000000
20410.447949	0.087744	0.552368	0.018493	79.179893	-18.005772	34.342422	0.622425	0.000000	-0.929557	0.000000	0.000000	0.000000	0.057603	0.029270	-0.029546	0.000000	0.000000	2.000000	9.000000	0.000000
20410.451283	0.087744	0.552368	0.018493	79.175125	-17.957291	34.708828	0.612824	0.000000	-0.924632	0.000000	0.000000	0.000000	0.057603	0.029270	-0.029546	0.000000	0.000000	2.000000	9.000000	0.000000
20410.454616	0.087744	0.552368	0.018493	79.175125	-17.957291	34.708828	0.612824	0.000000	-0.924632	0.000000	0.000000	0.000000	0.057603	0.029270	-0.029546	0.000000	0.000000	2.000000	9.000000	0.000000
20410.457949	0.087955	0.552448	0.018372	79.175125	-17.957291	34.708828	0.612824	0.000000	-0.924632	0.000000	0.000000	0.000000	0.063369	0.024095	-0.036149	0.000000	0.000000	2.000000	9.000000	0.000000
20410.461283	0.087955	0.552448	0.018372	79.169655	-17.917240	34.924171	0.612824	0.000000	-0.924632	0.000000	0.000000	0.000000	0.063369	0.024095	-0.036149	0.000000	0.000000	2.000000	9.000000	0.000000
20410.464616	0.087955	0.552448	0.018372	79.169655	-17.917240	34.924171	0.612824	0.000000	-0.924632	0.000000	0.000000	0.000000	0.063369	0.024095	-0.036149	0.000000	0.000000	2.000000	9.000000	0.000000
20410.467949	0.087955	0.552448	0.018372	79.169655	-17.917240	34.924171	0.612824	0.000000	-0.924632	0.000000	0.000000	0.000000	0.063369	0.024095	-0.036149	0.000000	0.000000	2.000000	9.000000	0.000000
20410.471283	0.088346	0.552528	0.018218	79.166870	-17.882256	34.971958	0.602263	0.000000	-0.918608	0.000000	0.000000	0.000000	0.117503	0.024087	-0.046236	0.000000	0.000000	2.000000	9.000000	0.000000
20410.474616	0.088346	0.552528	0.018218	79.166870	-17.882256	34.971958	0.602263	0.000000	-0.918608	0.000000	0.000000	0.000000	0.117503	0.024087	-0.046236	0.000000	0.000000	2.000000	9.000000	0.000000
20410.477949	0.088346	0.552528	0.018218	79.166870	-17.882256	34.971958	0.602263	0.000000	-0.918608	0.000000	0.000000	0.000000	0.117503	0.024087	-0.046236	0.000000	0.000000	2.000000	9.000000	0.000000
20410.481283	0.088518	0.552547	0.018139	79.166870	-17.863218	34.971962	0.582679	0.000000	-0.910901	0.000000	0.000000	0.000000	0.051606	0.005475	-0.023787	0.000000	0.000000	2.000000	9.000000	0.000000
20410.484616	0.088518	0.552547	0.018139	79.166870	-17.863218	34.971962	0.582679	0.000000	-0.910901	0.000000	0.000000	0.000000	0.051606	0.005475	-0.023787	0.000000	0.000000	2.000000	9.000000	0.000000
20410.487949	0.088518	0.552547	0.018139	79.166870	-17.863218	34.971962	0.582679	0.000000	-0.910901	0.000000	0.000000	0.000000	0.051606	0.005475	-0.023787	0.000000	0.000000	2.000000	9.000000	0.000000
20410.491283	0.088518	0.552547	0.018139	79.163368	-17.847515	34.972382	0.574078	0.000000	-0.906937	0.000000	0.000000	0.000000	0.051606	0.005475	-0.023787	0.000000	0.000000	2.000000	9.000000	0.000000
20410.494616	0.088607	0.552600	0.018112	79.163368	-17.847515	34.972382	0.574078	0.000000	-0.906937	0.000000	0.000000	0.000000	0.026504	0.015861	-0.008118	0.000000	0.000000	2.000000	9.000000	0.000000
20410.497949	0.088607	0.552600	0.018112	79.163368	-17.847515	34.972382	0.574078	0.000000	-0.906937	0.000000	0.000000	0.000000	0.026504	0.015861	-0.008118	0.000000	0.000000	2.000000	9.000000	0.000000
20410.501283	0.088607	0.552600	0.018112	79.157852	-17.823795	34.988216	0.569661	0.000000	-0.905584	0.000000	0.000000	0.000000	0.026504	0.015861	-0.008118	0.000000	0.000000	2.000000	9.000000	0.000000
20410.504616	0.088607	0.552600	0.018112	79.157852	-17.823795	34.988216	0.569661	0.000000	-0.905584	0.000000	0.000000	0.000000	0.026504	0.015861	-0.008118	0.000000	0.000000	2.000000	9.000000	0.000000
20410.507949	0.088669	0.552635	0.018071	79.157852	-17.823795	34.988216	0.569661	0.000000	-0.905584	0.000000	0.000000	0.000000	0.018741	0.010656	-0.012181	0.000000	0.000000	2.000000	9.000000	0.000000
20410.511283	0.088669	0.552635	0.018071	79.152367	-17.808294	35.004028	0.569661	0.000000	-0.905584	0.000000	0.000000	0.000000	0.018741	0.010656	-0.012181	0.000000	0.000000	2.000000	9.000000	0.000000
20410.514616	0.088669	0.552635	0.018071	79.152367	-17.808294	35.004028	0.569661	0.000000	-0.905584	0.000000	0.000000	0.000000	0.018741	0.010656	-0.012181	0.000000	0.000000	2.000000	9.000000	0.000000
20410.517949	0.088669	0.552635	0.018071	79.152367	-17.808294	35.004028	0.569661	0.000000	-0.905584	0.000000	0.000000	0.000000	0.018741	0.010656	-0.012181	0.000000	0.000000	2.000000	9.000000	0.000000
20410.521283	0.088673	0.552749	0.018091	79.145599	-17.773626	35.042713	0.566537	0.000000	-0.903554	0.000000	0.000000	0.000000	0.001122	0.034148	0.006021	0.000000	0.000000	2.000000	9.000000	0.000000
20410.524616	0.088673	0.552749	0.018091	79.145599	-17.773626	35.042713	0.566537	0.000000	-0.903554	0.000000	0.000000	0.000000	0.001122	0.034148	0.006021	0.000000	0.000000	2.000000	9.000000	0.000000
20410.527949	0.088673	0.552749	0.018091	79.145599	-17.773626	35.042713	0.566537	0.000000	-0.903554	0.000000	0.000000	0.000000	0.001122	0.034148	0.006021	0.000000	0.000000	2.000000	9.000000	0.000000
20410.531283	0.088673	0.552749	0.018091	79.147430	-17.731758	35.095573	0.566350	0.000000	-0.904557	0.000000	0.000000	0.000000	0.001122	0.034148	0.006021	0.000000	0.000000	2.000000	9.000000	0.000000
20410.534616	0.088672	0.552775	0.018086	79.147430	-17.731758	35.095573	0.566350	0.000000	-0.904557	0.000000	0.000000	0.000000	-0.000286	0.007923	-0.001540	0.000000	0.000000	2.000000	9.000000	0.000000
20410.537949	0.088672	0.552775	0.018086	79.147430	-17.731758	35.095573	0.566350	0.000000	-0.904557	0.000000	0.000000	0.000000	-0.000286	0.007923	-0.001540	0.000000	0.000000	2.000000	9.000000	0.000000
20410.541283	0.088672	0.552775	0.018086	79.154213	-17.675045	35.163078	0.566398	0.000000	-0.904301	0.000000	0.000000	0.000000	-0.000286	0.007923	-0.001540	0.000000	0.000000	2.000000	9.000000	0.000000
20410.544616	0.088672	0.552775	0.018086	79.154213	-17.675045	35.163078	0.566398	0.000000	-0.904301	0.000000	0.000000	0.000000	-0.000286	0.007923	-0.001540	0.000000	0.000000	2.000000	9.000000	0.000000
20410.547949	0.088717	0.552775	0.018078	79.154213	-17.675045	35.163078	0.566398	0.000000	-0.904301	0.000000	0.000000	0.000000	0.013536	0.000002	-0.002526	0.000000	0.000000	2.000000	9.000000	0.000000
20410.551283	0.088717	0.552775	0.018078	79.158791	-17.629974	35.208122	0.566398	0.000000	-0.904301	0.000000	0.000000	0.000000	0.013536	0.000002	-0.002526	0.000000	0.000000	2.000000	9.000000	0.000000
20410.554616	0.088717	0.552775	0.018078	79.158791	-17.629974	35.208122	0.566398	0.000000	-0.904301	0.000000	0.000000	0.000000	0.013536	0.000002	-0.002526	0.000000	0.000000	2.000000	9.000000	0.000000
20410.557949	0.088717	0.552775	0.018078	79.158791	-17.629974	35.208122	0.566398	0.000000	-0.904301	0.000000	0.000000	0.000000	0.013536	0.000002	-0.002526	0.000000	0.000000	2.000000	9.000000	0.000000
20410.561283	0.088892	0.552714	0.018014	79.167839	-17.636580	35.200005	0.564142	0.000000	-0.903880	0.000000	0.000000	0.000000	0.052444	-0.018309	-0.019212	0.000000	0.000000	2.000000	9.000000	0.000000
20410.564616	0.088892	0.552714	0.018014	79.167839	-17.636580	35.200005	0.564142	0.000000	-0.903880	0.000000	0.000000	0.000000	0.052444	-0.018309	-0.019212	0.000000	0.000000	2.000000	9.000000	0.000000
20410.567949	0.088892	0.552714	0.018014	79.167839	-17.636580	35.200005	0.564142	0.000000	-0.903880	0.000000	0.000000	0.000000	0.052444	-0.018309	-0.019212	0.000000	0.000000	2.000000	9.000000	0.000000
20410.571283	0.088892	0.552714	0.018014	79.173347	-17.641191	35.184223	0.555401	0.000000	-0.900678	0.000000	0.000000	0.000000	0.052444	-0.018309	-0.019212	0.000000	0.000000	2.000000	9.000000	0.000000
20410.574616	0.088977	0.552653	0.017966	79.173347	-17.641191	35.184223	0.555401	0.000000	-0.900678	0.000000	0.000000	0.000000	0.025367	-0.018290	-0.014163	0.000000	0.000000	2.000000	9.000000	0.000000
20410.577949	0.088977	0.552653	0.017966	79.173347	-17.641191	35.184223	0.555401	0.000000	-0.900678	0.000000	0.000000	0.000000	0.025367	-0.018290	-0.014163	0.000000	0.000000	2.000000	9.000000	0.000000
20410.581283	0.088977	0.552653	0.017966	79.181656	-17.656300	35.160557	0.551173	0.000000	-0.898317	0.000000	0.000000	0.000000	0.025367	-0.018290	-0.014163	0.000000	0.000000	2.000000	9.000000	0.000000
20410.584616	0.088977	0.552653	0.017966	79.181656	-17.656300	35.160557	0.551173	0.000000	-0.898317	0.000000	0.000000	0.000000	0.025367	-0.018290	-0.014163	0.000000	0.000000	2.000000	9.000000	0.000000
20410.587949	0.089038	0.552619	0.017918	79.181656	-17.656300	35.160557	0.551173	0.000000	-0.898317	0.000000	0.000000	0.000000	0.018306	-0.010361	-0.014439	0.000000	0.000000	2.000000	9.000000	0.000000
20410.591283	0.089038	0.552619	0.017918	79.187141	-17.666389	35.144733	0.551173	0.000000	-0.898317	0.000000	0.000000	0.000000	0.018306	-0.010361	-0.014439	0.000000	0.000000	2.000000	9.000000	0.000000
20410.594616	0.089038	0.552619	0.017918	79.187141	-17.666389	35.144733	0.551173	0.000000	-0.898317	0.000000	0.000000	0.000000	0.018306	-0.010361	-0.014439	0.000000	0.000000	2.000000	9.000000	0.000000
20410.597949	0.089038	0.552619	0.017918	79.187141	-17.666389	35.144733	0.551173	0.000000	-0.898317	0.000000	0.000000	0.000000	0.018306	-0.010361	-0.014439	0.000000	0.000000	2.000000	9.000000	0.000000
20410.601283	0.089098	0.552611	0.017865	79.184387	-17.655891	35.152645	0.548122	0.000000	-0.895911	0.000000	0.000000	0.000000	0.018015	-0.002443	-0.015979	0.000000	0.000000	2.000000	9.000000	0.000000
20410.604616	0.089098	0.552611	0.017865	79.184387	-17.655891	35.152645	0.548122	0.000000	-0.895911	0.000000	0.000000	0.000000	0.018015	-0.002443	-0.015979	0.000000	0.000000	2.000000	9.000000	0.000000
20410.607949	0.089098	0.552611	0.017865	79.184387	-17.655891	35.152645	0.548122	0.000000	-0.895911	0.000000	0.000000	0.000000	0.018015	-0.002443	-0.015979	0.000000	0.000000	2.000000	9.000000	0.000000
20410.611283	0.089098	0.552611	0.017865	79.179619	-17.629229	35.183929	0.545120	0.000000	-0.893247	0.000000	0.000000	0.000000	0.018015	-0.002443	-0.015979	0.000000	0.000000	2.000000	9.000000	0.000000
20410.614616	0.089172	0.552645	0.017888	79.179619	-17.629229	35.183929	0.545120	0.000000	-0.893247	0.000000	0.000000	0.000000	0.022290	0.010370	0.006829	0.000000	0.000000	2.000000	9.000000	0.000000
20410.617949	0.089172	0.552645	0.017888	79.179619	-17.629229	35.183929	0.545120	0.000000	-0.893247	0.000000	0.000000	0.000000	0.022290	0.010370	0.006829	0.000000	0.000000	2.000000	9.000000	0.000000
20410.621283	0.089172	0.552645	0.017888	79.171326	-17.597824	35.223549	0.541405	0.000000	-0.894385	0.000000	0.000000	0.000000	0.022290	0.010370	0.006829	0.000000	0.000000	2.000000	9.000000	0.000000
20410.624616	0.089172	0.552645	0.017888	79.171326	-17.597824	35.223549	0.541405	0.000000	-0.894385	0.000000	0.000000	0.000000	0.022290	0.010370	0.006829	0.000000	0.000000	2.000000	9.000000	0.000000
20410.627949	0.089253	0.552714	0.017946	79.171326	-17.597824	35.223549	0.541405	0.000000	-0.894385	0.000000	0.000000	0.000000	0.024293	0.020726	0.017458	0.000000	0.000000	2.000000	9.000000	0.000000
20410.631283	0.089253	0.552714	0.017946	79.157578	-17.545563	35.286877	0.541405	0.000000	-0.894385	0.000000	0.000000	0.000000	0.024293	0.020726	0.017458	0.000000	0.000000	2.000000	9.000000	0.000000
20410.634616	0.089253	0.552714	0.017946	79.157578	-17.545563	35.286877	0.541405	0.000000	-0.894385	0.000000	0.000000	0.000000	0.024293	0.020726	0.017458	0.000000	0.000000	2.000000	9.000000	0.000000
20410.637949	0.089253	0.552714	0.017946	79.157578	-17.545563	35.286877	0.541405	0.000000	-0.894385	0.000000	0.000000	0.000000	0.024293	0.020726	0.017458	0.000000	0.000000	2.000000	9.000000	0.000000
20410.641283	0.089493	0.552904	0.018103	79.138237	-17.478022	35.389641	0.537356	0.000000	-0.897295	0.000000	0.000000	0.000000	0.071904	0.057058	0.047008	0.000000	0.000000	2.000000	9.000000	0.000000
20410.644616	0.089493	0.552904	0.018103	79.138237	-17.478022	35.389641	0.537356	0.000000	-0.897295	0.000000	0.000000	0.000000	0.071904	0.057058	0.047008	0.000000	0.000000	2.000000	9.000000	0.000000
20410.647949	0.089493	0.552904	0.018103	79.138237	-17.478022	35.389641	0.537356	0.000000	-0.897295	0.000000	0.000000	0.000000	0.071904	0.057058	0.047008	0.000000	0.000000	2.000000	9.000000	0.000000
20410.651283	0.089493	0.552904	0.018103	79.124413	-17.428709	35.532482	0.525372	0.000000	-0.905130	0.000000	0.000000	0.000000	0.071904	0.057058	0.047008	0.000000	0.000000	2.000000	9.000000	0.000000
20410.654616	0.089603	0.553008	0.018192	79.124413	-17.428709	35.532482	0.525372	0.000000	-0.905130	0.000000	0.000000	0.000000	0.033081	0.031144	0.026772	0.000000	0.000000	2.000000	9.000000	0.000000
20410.657949	0.089603	0.553008	0.018192	79.124413	-17.428709	35.532482	0.525372	0.000000	-0.905130	0.000000	0.000000	0.000000	0.033081	0.031144	0.026772	0.000000	0.000000	2.000000	9.000000	0.000000
20410.661283	0.089603	0.553008	0.018192	79.107132	-17.382986	35.683525	0.519859	0.000000	-0.909592	0.000000	0.000000	0.000000	0.033081	0.031144	0.026772	0.000000	0.000000	2.000000	9.000000	0.000000
20410.664616	0.089603	0.553008	0.018192	79.107132	-17.382986	35.683525	0.519859	0.000000	-0.909592	0.000000	0.000000	0.000000	0.033081	0.031144	0.026772	0.000000	0.000000	2.000000	9.000000	0.000000
20410.667949	0.089668	0.553112	0.018290	79.107132	-17.382986	35.683525	0.519859	0.000000	-0.909592	0.000000	0.000000	0.000000	0.019549	0.031141	0.029309	0.000000	0.000000	2.000000	9.000000	0.000000
20410.671283	0.089668	0.553112	0.018290	79.090530	-17.331707	35.841881	0.519859	0.000000	-0.909592	0.000000	0.000000	0.000000	0.019549	0.031141	0.029309	0.000000	0.000000	2.000000	9.000000	0.000000
20410.674616	0.089668	0.553112	0.018290	79.090530	-17.331707	35.841881	0.519859	0.000000	-0.909592	0.000000	0.000000	0.000000	0.019549	0.031141	0.029309	0.000000	0.000000	2.000000	9.000000	0.000000
20410.677949	0.089668	0.553112	0.018290	79.090530	-17.331707	35.841881	0.519859	0.000000	-0.909592	0.000000	0.000000	0.000000	0.019549	0.031141	0.029309	0.000000	0.000000	2.000000	9.000000	0.000000
20410.681283	0.089760	0.553303	0.018408	79.076721	-17.290892	36.000343	0.516600	0.000000	-0.914477	0.000000	0.000000	0.000000	0.027745	0.057395	0.035538	0.000000	0.000000	2.000000	9.000000	0.000000
20410.684616	0.089760	0.553303	0.018408	79.076721	-17.290892	36.000343	0.516600	0.000000	-0.914477	0.000000	0.000000	0.000000	0.000000	-0.000004	0.000000	0.000000	0.000000	2.000000	9.000000	0.000000
20410.687949	0.089760	0.553303	0.018408	79.076721	-17.290892	36.000343	0.516600	0.000000	-0.914477	0.000000	0.000000	0.000000	0.000000	-0.000004	0.000000	0.000000	0.000000	2.000000	9.000000	0.000000
20410.691283	0.089760	0.553303	0.018408	79.062904	-17.252897	36.166687	0.511976	0.000000	-0.920400	0.000000	0.000000	0.000000	0.000000	-0.000004	0.000000	0.000000	0.000000	2.000000	9.000000	0.000000
20410.694616	0.089760	0.553303	0.018408	79.062904	-17.252897	36.166687	0.511976	0.000000	-0.920400	0.000000	0.000000	0.000000	0.000000	-0.000004	0.000000	0.000000	0.000000	2.000000	9.000000	0.000000
20410.697949	0.089773	0.553399	0.018474	79.062904	-17.252897	36.166687	0.511976	0.000000	-0.920400	0.000000	0.000000	0.000000	0.003713	0.028707	0.019675	0.000000	0.000000	2.000000	9.000000	0.000000
20410.701283	0.089773	0.553399	0.018474	79.051086	-17.225504	36.285854	0.511976	0.000000	-0.920400	0.000000	0.000000	0.000000	0.003713	0.028707	0.019675	0.000000	0.000000	2.000000	9.000000	0.000000
20410.704616	0.089773	0.553399	0.018474	79.051086	-17.225504	36.285854	0.511976	0.000000	-0.920400	0.000000	0.000000	0.000000	0.003713	0.028707	0.019675	0.000000	0.000000	2.000000	9.000000	0.000000
20410.707949	0.089773	0.553399	0.018474	79.051086	-17.225504	36.285854	0.511976	0.000000	-0.920400	0.000000	0.000000	0.000000	0.003713	0.028707	0.019675	0.000000	0.000000	2.000000	9.000000	0.000000
20410.711283	0.089853	0.553592	0.018529	79.036514	-17.187918	36.356800	0.511357	0.000000	-0.923679	0.000000	0.000000	0.000000	0.024158	0.057740	0.016479	0.000000	0.000000	2.000000	9.000000	0.000000
20410.714616	0.089853	0.553592	0.018529	79.036514	-17.187918	36.356800	0.511357	0.000000	-0.923679	0.000000	0.000000	0.000000	0.024158	0.057740	0.016479	0.000000	0.000000	2.000000	9.000000	0.000000
20410.717949	0.089853	0.553592	0.018529	79.036514	-17.187918	36.356800	0.511357	0.000000	-0.923679	0.000000	0.000000	0.000000	0.024158	0.057740	0.016479	0.000000	0.000000	2.000000	9.000000	0.000000
20410.721283	0.089853	0.553592	0.018529	79.024635	-17.160648	36.396015	0.507331	0.000000	-0.926425	0.000000	0.000000	0.000000	0.024158	0.057740	0.016479	0.000000	0.000000	2.000000	9.000000	0.000000
20410.724616	0.089881	0.553679	0.018549	79.024635	-17.160648	36.396015	0.507331	0.000000	-0.926425	0.000000	0.000000	0.000000	0.008192	0.026277	0.006218	0.000000	0.000000	2.000000	9.000000	0.000000
20410.727949	0.089881	0.553679	0.018549	79.024635	-17.160648	36.396015	0.507331	0.000000	-0.926425	0.000000	0.000000	0.000000	0.008192	0.026277	0.006218	0.000000	0.000000	2.000000	9.000000	0.000000
20410.731283	0.089881	0.553679	0.018549	79.016006	-17.159246	36.413792	0.505966	0.000000	-0.927461	0.000000	0.000000	0.000000	0.008192	0.026277	0.006218	0.000000	0.000000	2.000000	9.000000	0.000000
20410.734616	0.089905	0.553749	0.018552	79.016006	-17.159246	36.413792	0.505966	0.000000	-0.927461	0.000000	0.000000	0.000000	0.007190	0.021049	0.000912	0.000000	0.000000	2.000000	9.000000	0.000000
20410.737949	0.089905	0.553749	0.018552	79.016006	-17.159246	36.413792	0.505966	0.000000	-0.927461	0.000000	0.000000	0.000000	0.007190	0.021049	0.000912	0.000000	0.000000	2.000000	9.000000	0.000000
20410.741283	0.089905	0.553749	0.018552	79.004700	-17.159264	36.470810	0.504767	0.000000	-0.927613	0.000000	0.000000	0.000000	0.007190	0.021049	0.000912	0.000000	0.000000	2.000000	9.000000	0.000000
20410.744616	0.089905	0.553749	0.018552	79.004700	-17.159264	36.470810	0.504767	0.000000	-0.927613	0.000000	0.000000	0.000000	0.007190	0.021049	0.000912	0.000000	0.000000	2.000000	9.000000	0.000000
20410.747949	0.089906	0.553820	0.018560	79.004700	-17.159264	36.470810	0.504767	0.000000	-0.927613	0.000000	0.000000	0.000000	0.000413	0.021078	0.002189	0.000000	0.000000	2.000000	9.000000	0.000000
20410.751283	0.089906	0.553820	0.018560	78.998444	-17.152584	36.670151	0.504767	0.000000	-0.927613	0.000000	0.000000	0.000000	0.000413	0.021078	0.002189	0.000000	0.000000	2.000000	9.000000	0.000000
20410.754616	0.089906	0.553820	0.018560	78.998444	-17.152584	36.670151	0.504767	0.000000	-0.927613	0.000000	0.000000	0.000000	0.000413	0.021078	0.002189	0.000000	0.000000	2.000000	9.000000	0.000000
20410.757949	0.089906	0.553820	0.018560	78.998444	-17.152584	36.670151	0.504767	0.000000	-0.927613	0.000000	0.000000	0.000000	0.000413	0.021078	0.002189	0.000000	0.000000	2.000000	9.000000	0.000000
20410.761283	0.089857	0.553925	0.018547	78.992897	-17.140266	37.020546	0.504699	0.000000	-0.927978	0.000000	0.000000	0.000000	-0.014729	0.031746	-0.003668	0.000000	0.000000	2.000000	9.000000	0.000000
20410.764616	0.089857	0.553925	0.018547	78.992897	-17.140266	37.020546	0.504699	0.000000	-0.927978	0.000000	0.000000	0.000000	-0.014729	0.031746	-0.003668	0.000000	0.000000	2.000000	9.000000	0.000000
20410.767949	0.089857	0.553925	0.018547	78.992897	-17.140266	37.020546	0.504699	0.000000	-0.927978	0.000000	0.000000	0.000000	-0.014729	0.031746	-0.003668	0.000000	0.000000	2.000000	9.000000	0.000000
20410.771283	0.089857	0.553925	0.018547	78.990120	-17.130035	37.227638	0.507154	0.000000	-0.927367	0.000000	0.000000	0.000000	-0.014729	0.031746	-0.003668	0.000000	0.000000	2.000000	9.000000	0.000000
20410.774616	0.089874	0.553961	0.018515	78.990120	-17.130035	37.227638	0.507154	0.000000	-0.927367	0.000000	0.000000	0.000000	0.005188	0.010663	-0.009695	0.000000	0.000000	2.000000	9.000000	0.000000
20410.777949	0.089874	0.553961	0.018515	78.990120	-17.130035	37.227638	0.507154	0.000000	-0.927367	0.000000	0.000000	0.000000	0.005188	0.010663	-0.009695	0.000000	0.000000	2.000000	9.000000	0.000000
20410.781283	0.089874	0.553961	0.018515	78.987366	-17.117088	37.259232	0.506289	0.000000	-0.925751	0.000000	0.000000	0.000000	0.005188	0.010663	-0.009695	0.000000	0.000000	2.000000	9.000000	0.000000
20410.784616	0.089874	0.553961	0.018515	78.987366	-17.117088	37.259232	0.506289	0.000000	-0.925751	0.000000	0.000000	0.000000	0.005188	0.010663	-0.009695	0.000000	0.000000	2.000000	9.000000	0.000000
20410.787949	0.089914	0.553997	0.018478	78.987366	-17.117088	37.259232	0.506289	0.000000	-0.925751	0.000000	0.000000	0.000000	0.011959	0.010681	-0.010975	0.000000	0.000000	2.000000	9.000000	0.000000
20410.791283	0.089914	0.553997	0.018478	78.986595	-17.117279	37.259754	0.506289	0.000000	-0.925751	0.000000	0.000000	0.000000	0.011959	0.010681	-0.010975	0.000000	0.000000	2.000000	9.000000	0.000000
20410.794616	0.089914	0.553997	0.018478	78.986595	-17.117279	37.259754	0.506289	0.000000	-0.925751	0.000000	0.000000	0.000000	0.011959	0.010681	-0.010975	0.000000	0.000000	2.000000	9.000000	0.000000
20410.797949	0.089914	0.553997	0.018478	78.986595	-17.117279	37.259754	0.506289	0.000000	-0.925751	0.000000	0.000000	0.000000	0.011959	0.010681	-0.010975	0.000000	0.000000	2.000000	9.000000	0.000000
20410.801283	0.090049	0.554023	0.018448	78.983833	-17.098900	37.267399	0.504296	0.000000	-0.923922	0.000000	0.000000	0.000000	0.040348	0.007934	-0.009248	0.000000	0.000000	2.000000	9.000000	0.000000
20410.804616	0.090049	0.554023	0.018448	78.983833	-17.098900	37.267399	0.504296	0.000000	-0.923922	0.000000	0.000000	0.000000	0.040348	0.007934	-0.009248	0.000000	0.000000	2.000000	9.000000	0.000000
20410.807949	0.090049	0.554023	0.018448	78.983833	-17.098900	37.267399	0.504296	0.000000	-0.923922	0.000000	0.000000	0.000000	0.040348	0.007934	-0.009248	0.000000	0.000000	2.000000	9.000000	0.000000
20410.811283	0.090049	0.554023	0.018448	78.978058	-17.105791	37.245274	0.497571	0.000000	-0.922381	0.000000	0.000000	0.000000	0.040348	0.007934	-0.009248	0.000000	0.000000	2.000000	9.000000	0.000000
20410.814616	0.090120	0.554040	0.018452	78.978058	-17.105791	37.245274	0.497571	0.000000	-0.922381	0.000000	0.000000	0.000000	0.021326	0.005195	0.001448	0.000000	0.000000	2.000000	9.000000	0.000000
20410.817949	0.090120	0.554040	0.018452	78.978058	-17.105791	37.245274	0.497571	0.000000	-0.922381	0.000000	0.000000	0.000000	0.021326	0.005195	0.001448	0.000000	0.000000	2.000000	9.000000	0.000000
20410.821283	0.090120	0.554040	0.018452	78.966270	-17.160421	37.171696	0.494017	0.000000	-0.922622	0.000000	0.000000	0.000000	0.021326	0.005195	0.001448	0.000000	0.000000	2.000000	9.000000	0.000000
20410.824616	0.090120	0.554040	0.018452	78.966270	-17.160421	37.171696	0.494017	0.000000	-0.922622	0.000000	0.000000	0.000000	0.021326	0.005195	0.001448	0.000000	0.000000	2.000000	9.000000	0.000000
20410.827949	0.090168	0.554058	0.018462	78.966270	-17.160421	37.171696	0.494017	0.000000	-0.922622	0.000000	0.000000	0.000000	0.014550	0.005192	0.002730	0.000000	0.000000	2.000000	9.000000	0.000000
20410.831283	0.090168	0.554058	0.018462	78.941376	-17.255955	37.031437	0.494017	0.000000	-0.922622	0.000000	0.000000	0.000000	0.014550	0.005192	0.002730	0.000000	0.000000	2.000000	9.000000	0.000000
20410.834616	0.090168	0.554058	0.018462	78.941376	-17.255955	37.031437	0.494017	0.000000	-0.922622	0.000000	0.000000	0.000000	0.014550	0.005192	0.002730	0.000000	0.000000	2.000000	9.000000	0.000000
20410.837949	0.090168	0.554058	0.018462	78.941376	-17.255955	37.031437	0.494017	0.000000	-0.922622	0.000000	0.000000	0.000000	0.014550	0.005192	0.002730	0.000000	0.000000	2.000000	9.000000	0.000000
20410.841283	0.090279	0.554162	0.018550	78.912674	-17.378908	36.862778	0.491592	0.000000	-0.923077	0.000000	0.000000	0.000000	0.033123	0.031244	0.026634	0.000000	0.000000	2.000000	9.000000	0.000000
20410.844616	0.090279	0.554162	0.018550	78.912674	-17.378908	36.862778	0.491592	0.000000	-0.923077	0.000000	0.000000	0.000000	0.033123	0.031244	0.026634	0.000000	0.000000	2.000000	9.000000	0.000000
20410.847949	0.090279	0.554162	0.018550	78.912674	-17.378908	36.862778	0.491592	0.000000	-0.923077	0.000000	0.000000	0.000000	0.033123	0.031244	0.026634	0.000000	0.000000	2.000000	9.000000	0.000000
20410.851283	0.090279	0.554162	0.018550	78.886162	-17.484432	36.708977	0.486071	0.000000	-0.927516	0.000000	0.000000	0.000000	0.033123	0.031244	0.026634	0.000000	0.000000	2.000000	9.000000	0.000000
20410.854616	0.090337	0.554231	0.018612	78.886162	-17.484432	36.708977	0.486071	0.000000	-0.927516	0.000000	0.000000	0.000000	0.017571	0.020843	0.018604	0.000000	0.000000	2.000000	9.000000	0.000000
20410.857949	0.090337	0.554231	0.018612	78.886162	-17.484432	36.708977	0.486071	0.000000	-0.927516	0.000000	0.000000	0.000000	0.017571	0.020843	0.018604	0.000000	0.000000	2.000000	9.000000	0.000000
20410.861283	0.090337	0.554231	0.018612	78.861679	-17.518934	36.644466	0.483143	0.000000	-0.930617	0.000000	0.000000	0.000000	0.017571	0.020843	0.018604	0.000000	0.000000	2.000000	9.000000	0.000000
20410.864616	0.090337	0.554231	0.018612	78.861679	-17.518934	36.644466	0.483143	0.000000	-0.930617	0.000000	0.000000	0.000000	0.017571	0.020843	0.018604	0.000000	0.000000	2.000000	9.000000	0.000000
20410.867949	0.090418	0.554301	0.018670	78.861679	-17.518934	36.644466	0.483143	0.000000	-0.930617	0.000000	0.000000	0.000000	0.024351	0.020812	0.017310	0.000000	0.000000	2.000000	9.000000	0.000000
20410.871283	0.090418	0.554301	0.018670	78.846062	-17.513870	36.639114	0.483143	0.000000	-0.930617	0.000000	0.000000	0.000000	0.024351	0.020812	0.017310	0.000000	0.000000	2.000000	9.000000	0.000000
20410.874616	0.090418	0.554301	0.018670	78.846062	-17.513870	36.639114	0.483143	0.000000	-0.930617	0.000000	0.000000	0.000000	0.024351	0.020812	0.017310	0.000000	0.000000	2.000000	9.000000	0.000000
20410.877949	0.090418	0.554301	0.018670	78.846062	-17.513870	36.639114	0.483143	0.000000	-0.930617	0.000000	0.000000	0.000000	0.024351	0.020812	0.017310	0.000000	0.000000	2.000000	9.000000	0.000000
20410.881283	0.090565	0.554474	0.018825	78.832306	-17.468168	36.677402	0.479085	0.000000	-0.933502	0.000000	0.000000	0.000000	0.043949	0.052110	0.046463	0.000000	0.000000	2.000000	9.000000	0.000000
20410.884616	0.090565	0.554474	0.018825	78.832306	-17.468168	36.677402	0.479085	0.000000	-0.933502	0.000000	0.000000	0.000000	0.000001	0.000003	0.000000	0.000000	0.000000	2.000000	9.000000	0.000000
20410.887949	0.090565	0.554474	0.018825	78.832306	-17.468168	36.677402	0.479085	0.000000	-0.933502	0.000000	0.000000	0.000000	0.000001	0.000003	0.000000	0.000000	0.000000	2.000000	9.000000	0.000000
20410.891283	0.090565	0.554474	0.018825	78.818504	-17.425255	36.715591	0.471760	0.000000	-0.941246	0.000000	0.000000	0.000000	0.000001	0.000003	0.000000	0.000000	0.000000	2.000000	9.000000	0.000000
20410.894616	0.090565	0.554474	0.018825	78.818504	-17.425255	36.715591	0.471760	0.000000	-0.941246	0.000000	0.000000	0.000000	0.000001	0.000003	0.000000	0.000000	0.000000	2.000000	9.000000	0.000000
20410.897949	0.090631	0.554552	0.018927	78.818504	-17.425255	36.715591	0.471760	0.000000	-0.941246	0.000000	0.000000	0.000000	0.019897	0.023331	0.030717	0.000000	0.000000	2.000000	9.000000	0.000000
20410.901283	0.090631	0.554552	0.018927	78.804703	-17.382433	36.753696	0.471760	0.000000	-0.941246	0.000000	0.000000	0.000000	0.019897	0.023331	0.030717	0.000000	0.000000	2.000000	9.000000	0.000000
20410.904616	0.090631	0.554552	0.018927	78.804703	-17.382433	36.753696	0.471760	0.000000	-0.941246	0.000000	0.000000	0.000000	0.019897	0.023331	0.030717	0.000000	0.000000	2.000000	9.000000	0.000000
20410.907949	0.090631	0.554552	0.018927	78.804703	-17.382433	36.753696	0.471760	0.000000	-0.941246	0.000000	0.000000	0.000000	0.019897	0.023331	0.030717	0.000000	0.000000	2.000000	9.000000	0.000000
20410.911283	0.090707	0.554709	0.019077	78.790901	-17.345154	36.791676	0.468444	0.000000	-0.946365	0.000000	0.000000	0.000000	0.022620	0.046926	0.044994	0.000000	0.000000	2.000000	9.000000	0.000000
20410.914616	0.090707	0.554709	0.019077	78.790901	-17.345154	36.791676	0.468444	0.000000	-0.946365	0.000000	0.000000	0.000000	0.022620	0.046926	0.044994	0.000000	0.000000	2.000000	9.000000	0.000000
20410.917949	0.090707	0.554709	0.019077	78.790901	-17.345154	36.791676	0.468444	0.000000	-0.946365	0.000000	0.000000	0.000000	0.022620	0.046926	0.044994	0.000000	0.000000	2.000000	9.000000	0.000000
20410.921283	0.090707	0.554709	0.019077	78.779892	-17.315411	36.830017	0.464674	0.000000	-0.953864	0.000000	0.000000	0.000000	0.022620	0.046926	0.044994	0.000000	0.000000	2.000000	9.000000	0.000000
20410.924616	0.090716	0.554787	0.019125	78.779892	-17.315411	36.830017	0.464674	0.000000	-0.953864	0.000000	0.000000	0.000000	0.002722	0.023607	0.014283	0.000000	0.000000	2.000000	9.000000	0.000000
20410.927949	0.090716	0.554787	0.019125	78.779892	-17.315411	36.830017	0.464674	0.000000	-0.953864	0.000000	0.000000	0.000000	0.002722	0.023607	0.014283	0.000000	0.000000	2.000000	9.000000	0.000000
20410.931283	0.090716	0.554787	0.019125	78.771584	-17.293129	36.852711	0.464220	0.000000	-0.956245	0.000000	0.000000	0.000000	0.002722	0.023607	0.014283	0.000000	0.000000	2.000000	9.000000	0.000000
20410.934616	0.090716	0.554787	0.019125	78.771584	-17.293129	36.852711	0.464220	0.000000	-0.956245	0.000000	0.000000	0.000000	0.002722	0.023607	0.014283	0.000000	0.000000	2.000000	9.000000	0.000000
20410.937949	0.090726	0.554839	0.019178	78.771584	-17.293129	36.852711	0.464220	0.000000	-0.956245	0.000000	0.000000	0.000000	0.003018	0.015659	0.015850	0.000000	0.000000	2.000000	9.000000	0.000000
20410.941283	0.090726	0.554839	0.019178	78.766060	-17.275566	36.867828	0.464220	0.000000	-0.956245	0.000000	0.000000	0.000000	0.003018	0.015659	0.015850	0.000000	0.000000	2.000000	9.000000	0.000000
20410.944616	0.090726	0.554839	0.019178	78.766060	-17.275566	36.867828	0.464220	0.000000	-0.956245	0.000000	0.000000	0.000000	0.003018	0.015659	0.015850	0.000000	0.000000	2.000000	9.000000	0.000000
20410.947949	0.090726	0.554839	0.019178	78.766060	-17.275566	36.867828	0.464220	0.000000	-0.956245	0.000000	0.000000	0.000000	0.003018	0.015659	0.015850	0.000000	0.000000	2.000000	9.000000	0.000000
20410.951283	0.090783	0.554936	0.019234	78.757767	-17.253347	36.890507	0.463717	0.000000	-0.958886	0.000000	0.000000	0.000000	0.017295	0.028816	0.016971	0.000000	0.000000	2.000000	9.000000	0.000000
20410.954616	0.090783	0.554936	0.019234	78.757767	-17.253347	36.890507	0.463717	0.000000	-0.958886	0.000000	0.000000	0.000000	0.017295	0.028816	0.016971	0.000000	0.000000	2.000000	9.000000	0.000000
20410.957949	0.090783	0.554936	0.019234	78.757767	-17.253347	36.890507	0.463717	0.000000	-0.958886	0.000000	0.000000	0.000000	0.017295	0.028816	0.016971	0.000000	0.000000	2.000000	9.000000	0.000000
20410.961283	0.090783	0.554936	0.019234	78.754158	-17.239971	36.898884	0.460834	0.000000	-0.961715	0.000000	0.000000	0.000000	0.017295	0.028816	0.016971	0.000000	0.000000	2.000000	9.000000	0.000000
20410.964616	0.090813	0.554970	0.019265	78.754158	-17.239971	36.898884	0.460834	0.000000	-0.961715	0.000000	0.000000	0.000000	0.008797	0.010428	0.009270	0.000000	0.000000	2.000000	9.000000	0.000000
20410.967949	0.090813	0.554970	0.019265	78.754158	-17.239971	36.898884	0.460834	0.000000	-0.961715	0.000000	0.000000	0.000000	0.008797	0.010428	0.009270	0.000000	0.000000	2.000000	9.000000	0.000000
20410.971283	0.090813	0.554970	0.019265	78.745850	-17.215059	36.921486	0.459368	0.000000	-0.963260	0.000000	0.000000	0.000000	0.008797	0.010428	0.009270	0.000000	0.000000	2.000000	9.000000	0.000000
20410.974616	0.090813	0.554970	0.019265	78.745850	-17.215059	36.921486	0.459368	0.000000	-0.963260	0.000000	0.000000	0.000000	0.008797	0.010428	0.009270	0.000000	0.000000	2.000000	9.000000	0.000000
20410.977949	0.090845	0.555022	0.019314	78.745850	-17.215059	36.921486	0.459368	0.000000	-0.963260	0.000000	0.000000	0.000000	0.009805	0.015659	0.014548	0.000000	0.000000	2.000000	9.000000	0.000000
20410.981283	0.090845	0.555022	0.019314	78.743103	-17.207684	36.929005	0.459368	0.000000	-0.963260	0.000000	0.000000	0.000000	0.009805	0.015659	0.014548	0.000000	0.000000	2.000000	9.000000	0.000000
20410.984616	0.090845	0.555022	0.019314	78.743103	-17.207684	36.929005	0.459368	0.000000	-0.963260	0.000000	0.000000	0.000000	0.009805	0.015659	0.014548	0.000000	0.000000	2.000000	9.000000	0.000000
20410.987949	0.090845	0.555022	0.019314	78.743103	-17.207684	36.929005	0.459368	0.000000	-0.963260	0.000000	0.000000	0.000000	0.009805	0.015659	0.014548	0.000000	0.000000	2.000000	9.000000	0.000000
20410.991283	0.090852	0.555057	0.019349	78.740334	-17.200302	36.936535	0.457734	0.000000	-0.965684	0.000000	0.000000	0.000000	0.002011	0.010450	0.010560	0.000000	0.000000	2.000000	9.000000	0.000000
20410.994616	0.090852	0.555057	0.019349	78.740334	-17.200302	36.936535	0.457734	0.000000	-0.965684	0.000000	0.000000	0.000000	0.002011	0.010450	0.010560	0.000000	0.000000	2.000000	9.000000	0.000000
20410.997949	0.090852	0.555057	0.019349	78.740334	-17.200302	36.936535	0.457734	0.000000	-0.965684	0.000000	0.000000	0.000000	0.002011	0.010450	0.010560	0.000000	0.000000	2.000000	9.000000	0.000000
20411.001283	0.090852	0.555057	0.019349	78.740334	-17.200302	36.936535	0.457399	0.000000	-0.967444	0.000000	0.000000	0.000000	0.002011	0.010450	0.010560	0.000000	0.000000	2.000000	9.000000	0.000000
20411.004616	0.090852	0.555057	0.019349	78.740334	-17.200302	36.936535	0.457399	0.000000	-0.967444	0.000000	0.000000	0.000000	-0.000001	0.000007	0.000000	0.000000	0.000000	2.000000	9.000000	0.000000
20411.007949	0.090852	0.555057	0.019349	78.740334	-17.200302	36.936535	0.457399	0.000000	-0.967444	0.000000	0.000000	0.000000	-0.000001	0.000007	0.000000	0.000000	0.000000	2.000000	9.000000	0.000000
20411.011283	0.090852	0.555057	0.019349	78.743103	-17.207684	36.929005	0.457399	0.000000	-0.967444	0.000000	0.000000	0.000000	-0.000001	0.000007	0.000000	0.000000	0.000000	2.000000	9.000000	0.000000
20411.014616	0.090852	0.555057	0.019349	78.743103	-17.207684	36.929005	0.457399	0.000000	-0.967444	0.000000	0.000000	0.000000	-0.000001	0.000007	0.000000	0.000000	0.000000	2.000000	9.000000	0.000000
20411.017949	0.090849	0.555040	0.019331	78.743103	-17.207684	36.929005	0.457399	0.000000	-0.967444	0.000000	0.000000	0.000000	-0.001008	-0.005229	-0.005280	0.000000	0.000000	2.000000	9.000000	0.000000
20411.021283	0.090849	0.555040	0.019331	78.745850	-17.215059	36.921486	0.457399	0.000000	-0.967444	0.000000	0.000000	0.000000	-0.001008	-0.005229	-0.005280	0.000000	0.000000	2.000000	9.000000	0.000000
20411.024616	0.090849	0.555040	0.019331	78.745850	-17.215059	36.921486	0.457399	0.000000	-0.967444	0.000000	0.000000	0.000000	-0.001008	-0.005229	-0.005280	0.000000	0.000000	2.000000	9.000000	0.000000
20411.027949	0.090849	0.555040	0.019331	78.745850	-17.215059	36.921486	0.457399	0.000000	-0.967444	0.000000	0.000000	0.000000	-0.001008	-0.005229	-0.005280	0.000000	0.000000	2.000000	9.000000	0.000000
20411.031283	0.090885	0.555058	0.019277	78.743080	-17.202251	36.928993	0.457567	0.000000	-0.966564	0.000000	0.000000	0.000000	0.010959	0.005467	-0.016298	0.000000	0.000000	2.000000	9.000000	0.000000
20411.034616	0.090885	0.555058	0.019277	78.743080	-17.202251	36.928993	0.457567	0.000000	-0.966564	0.000000	0.000000	0.000000	0.010959	0.005467	-0.016298	0.000000	0.000000	2.000000	9.000000	0.000000
20411.037949	0.090885	0.555058	0.019277	78.743080	-17.202251	36.928993	0.457567	0.000000	-0.966564	0.000000	0.000000	0.000000	0.010959	0.005467	-0.016298	0.000000	0.000000	2.000000	9.000000	0.000000
20411.041283	0.090885	0.555058	0.019277	78.740334	-17.192133	36.936550	0.455740	0.000000	-0.963848	0.000000	0.000000	0.000000	0.010959	0.005467	-0.016298	0.000000	0.000000	2.000000	9.000000	0.000000
20411.044616	0.090907	0.555085	0.019267	78.740334	-17.192133	36.936550	0.455740	0.000000	-0.963848	0.000000	0.000000	0.000000	0.006484	0.007942	-0.002869	0.000000	0.000000	2.000000	9.000000	0.000000
20411.047949	0.090907	0.555085	0.019267	78.740334	-17.192133	36.936550	0.455740	0.000000	-0.963848	0.000000	0.000000	0.000000	0.006484	0.007942	-0.002869	0.000000	0.000000	2.000000	9.000000	0.000000
20411.051283	0.090907	0.555085	0.019267	78.736801	-17.187538	36.936771	0.454659	0.000000	-0.963370	0.000000	0.000000	0.000000	0.006484	0.007942	-0.002869	0.000000	0.000000	2.000000	9.000000	0.000000
20411.054616	0.090907	0.555085	0.019267	78.736801	-17.187538	36.936771	0.454659	0.000000	-0.963370	0.000000	0.000000	0.000000	0.006484	0.007942	-0.002869	0.000000	0.000000	2.000000	9.000000	0.000000
20411.057949	0.090933	0.555102	0.019281	78.736801	-17.187538	36.936771	0.454659	0.000000	-0.963370	0.000000	0.000000	0.000000	0.007794	0.005221	0.003984	0.000000	0.000000	2.000000	9.000000	0.000000
20411.061283	0.090933	0.555102	0.019281	78.732536	-17.193869	36.929680	0.454659	0.000000	-0.963370	0.000000	0.000000	0.000000	0.007794	0.005221	0.003984	0.000000	0.000000	2.000000	9.000000	0.000000
20411.064616	0.090933	0.555102	0.019281	78.732536	-17.193869	36.929680	0.454659	0.000000	-0.963370	0.000000	0.000000	0.000000	0.007794	0.005221	0.003984	0.000000	0.000000	2.000000	9.000000	0.000000
20411.067949	0.090933	0.555102	0.019281	78.732536	-17.193869	36.929680	0.454659	0.000000	-0.963370	0.000000	0.000000	0.000000	0.007794	0.005221	0.003984	0.000000	0.000000	2.000000	9.000000	0.000000
20411.071283	0.090894	0.555137	0.019324	78.728218	-17.200193	36.922623	0.453360	0.000000	-0.964034	0.000000	0.000000	0.000000	-0.011559	0.010437	0.013147	0.000000	0.000000	2.000000	9.000000	0.000000
20411.074616	0.090894	0.555137	0.019324	78.728218	-17.200193	36.922623	0.453360	0.000000	-0.964034	0.000000	0.000000	0.000000	-0.011559	0.010437	0.013147	0.000000	0.000000	2.000000	9.000000	0.000000
20411.077949	0.090894	0.555137	0.019324	78.728218	-17.200193	36.922623	0.453360	0.000000	-0.964034	0.000000	0.000000	0.000000	-0.011559	0.010437	0.013147	0.000000	0.000000	2.000000	9.000000	0.000000
20411.081283	0.090894	0.555137	0.019324	78.728249	-17.205637	36.922619	0.455287	0.000000	-0.966225	0.000000	0.000000	0.000000	-0.011559	0.010437	0.013147	0.000000	0.000000	2.000000	9.000000	0.000000
20411.084616	0.090853	0.555128	0.019356	78.728249	-17.205637	36.922619	0.455287	0.000000	-0.966225	0.000000	0.000000	0.000000	-0.012267	-0.002734	0.009444	0.000000	0.000000	2.000000	9.000000	0.000000
20411.087949	0.090853	0.555128	0.019356	78.728249	-17.205637	36.922619	0.455287	0.000000	-0.966225	0.000000	0.000000	0.000000	-0.012267	-0.002734	0.009444	0.000000	0.000000	2.000000	9.000000	0.000000
20411.091283	0.090853	0.555128	0.019356	78.728249	-17.208366	36.922634	0.457331	0.000000	-0.967799	0.000000	0.000000	0.000000	-0.012267	-0.002734	0.009444	0.000000	0.000000	2.000000	9.000000	0.000000
20411.094616	0.090853	0.555128	0.019356	78.728249	-17.208366	36.922634	0.457331	0.000000	-0.967799	0.000000	0.000000	0.000000	-0.012267	-0.002734	0.009444	0.000000	0.000000	2.000000	9.000000	0.000000
20411.097949	0.090831	0.555128	0.019360	78.728249	-17.208366	36.922634	0.457331	0.000000	-0.967799	0.000000	0.000000	0.000000	-0.006786	0.000002	0.001293	0.000000	0.000000	2.000000	9.000000	0.000000
20411.101283	0.090831	0.555128	0.019360	78.730995	-17.213013	36.915096	0.457331	0.000000	-0.967799	0.000000	0.000000	0.000000	-0.006786	0.000002	0.001293	0.000000	0.000000	2.000000	9.000000	0.000000
20411.104616	0.090831	0.555128	0.019360	78.730995	-17.213013	36.915096	0.457331	0.000000	-0.967799	0.000000	0.000000	0.000000	-0.006786	0.000002	0.001293	0.000000	0.000000	2.000000	9.000000	0.000000
20411.107949	0.090831	0.555128	0.019360	78.730995	-17.213013	36.915096	0.457331	0.000000	-0.967799	0.000000	0.000000	0.000000	-0.006786	0.000002	0.001293	0.000000	0.000000	2.000000	9.000000	0.000000
20411.111283	0.090915	0.555093	0.019308	78.733757	-17.214939	36.907581	0.458462	0.000000	-0.968014	0.000000	0.000000	0.000000	0.025131	-0.010435	-0.015734	0.000000	0.000000	2.000000	9.000000	0.000000
20411.114616	0.090915	0.555093	0.019308	78.733757	-17.214939	36.907581	0.458462	0.000000	-0.968014	0.000000	0.000000	0.000000	0.025131	-0.010435	-0.015734	0.000000	0.000000	2.000000	9.000000	0.000000
20411.117949	0.090915	0.555093	0.019308	78.733757	-17.214939	36.907581	0.458462	0.000000	-0.968014	0.000000	0.000000	0.000000	0.025131	-0.010435	-0.015734	0.000000	0.000000	2.000000	9.000000	0.000000
20411.121283	0.090915	0.555093	0.019308	78.728706	-17.218620	36.893208	0.454274	0.000000	-0.965392	0.000000	0.000000	0.000000	0.025131	-0.010435	-0.015734	0.000000	0.000000	2.000000	9.000000	0.000000
20411.124616	0.090941	0.555110	0.019321	78.728706	-17.218620	36.893208	0.454274	0.000000	-0.965392	0.000000	0.000000	0.000000	0.007794	0.005226	0.003984	0.000000	0.000000	2.000000	9.000000	0.000000
20411.127949	0.090941	0.555110	0.019321	78.728706	-17.218620	36.893208	0.454274	0.000000	-0.965392	0.000000	0.000000	0.000000	0.007794	0.005226	0.003984	0.000000	0.000000	2.000000	9.000000	0.000000
20411.131283	0.090941	0.555110	0.019321	78.724205	-17.251528	36.849510	0.452975	0.000000	-0.966056	0.000000	0.000000	0.000000	0.007794	0.005226	0.003984	0.000000	0.000000	2.000000	9.000000	0.000000
20411.134616	0.090941	0.555110	0.019321	78.724205	-17.251528	36.849510	0.452975	0.000000	-0.966056	0.000000	0.000000	0.000000	0.007794	0.005226	0.003984	0.000000	0.000000	2.000000	9.000000	0.000000
20411.137949	0.090944	0.555128	0.019339	78.724205	-17.251528	36.849510	0.452975	0.000000	-0.966056	0.000000	0.000000	0.000000	0.001010	0.005223	0.005279	0.000000	0.000000	2.000000	9.000000	0.000000
20411.141283	0.090944	0.555128	0.019339	78.720634	-17.249619	36.849739	0.452975	0.000000	-0.966056	0.000000	0.000000	0.000000	0.001010	0.005223	0.005279	0.000000	0.000000	2.000000	9.000000	0.000000
20411.144616	0.090944	0.555128	0.019339	78.720634	-17.249619	36.849739	0.452975	0.000000	-0.966056	0.000000	0.000000	0.000000	0.001010	0.005223	0.005279	0.000000	0.000000	2.000000	9.000000	0.000000
20411.147949	0.090944	0.555128	0.019339	78.720634	-17.249619	36.849739	0.452975	0.000000	-0.966056	0.000000	0.000000	0.000000	0.001010	0.005223	0.005279	0.000000	0.000000	2.000000	9.000000	0.000000
20411.151283	0.090970	0.555145	0.019352	78.717896	-17.242243	36.857265	0.452806	0.000000	-0.966936	0.000000	0.000000	0.000000	0.007793	0.005220	0.003983	0.000000	0.000000	2.000000	9.000000	0.000000
20411.154616	0.090970	0.555145	0.019352	78.717896	-17.242243	36.857265	0.452806	0.000000	-0.966936	0.000000	0.000000	0.000000	0.007793	0.005220	0.003983	0.000000	1.000000	2.000000	9.000000	0.000000
20411.157949	0.090970	0.555145	0.019352	78.717896	-17.242243	36.857265	0.452806	0.000000	-0.966936	0.000000	0.000000	0.000000	0.007793	0.005220	0.003983	0.000000	1.000000	2.000000	9.000000	0.000000
