# Supplementary material for: Haptic Guidance Needs to Be Intuitive Not Just Informative to Improve Human Motor Accuracy
Source: PLoS One. 2016 Mar 16;11(3):e0150912. doi: 10.1371/journal.pone.0150912 (PMC4794196; doi:10.1371/journal.pone.0150912)
Supplement: S2 Data — (ZIP) [file pone.0150912.s002.zip › Subject2/exp2_0010.txt]

Time	PosX	PosY	PosZ	RotX	RotY	RotZ	ForceX	ForceY	ForceZ	MomentX	MomentY	MomentZ	VelocityX	VelocityY	VelocityZ	CalibratedWeight	ButtonDown	Condition	Trial	Visual
20413.741283	0.002259	0.552529	0.257896	88.585426	-30.305769	15.952655	-1.842973	0.000000	-4.647951	0.000000	0.000000	0.000000	0.020449	-0.026261	0.026668	0.000000	1.000000	2.000000	10.000000	0.000000
20413.744616	0.002259	0.552486	0.257871	88.585426	-30.305769	15.952655	-1.842973	0.000000	-4.647951	0.000000	0.000000	0.000000	-0.000024	-0.012920	-0.007573	0.000000	1.000000	2.000000	10.000000	0.000000
20413.747949	0.002259	0.552486	0.257871	88.585426	-30.305769	15.952655	-1.842973	0.000000	-4.647951	0.000000	0.000000	0.000000	-0.000024	-0.012920	-0.007573	0.000000	1.000000	2.000000	10.000000	0.000000
20413.751283	0.002259	0.552486	0.257871	88.672195	-32.684425	13.607684	-1.843128	0.000000	-4.647890	0.000000	0.000000	0.000000	-0.000024	-0.012920	-0.007573	0.000000	1.000000	2.000000	10.000000	0.000000
20413.754616	0.001681	0.552050	0.257280	88.672195	-32.684425	13.607684	-1.843128	0.000000	-4.647890	0.000000	0.000000	0.000000	-0.173533	-0.130949	-0.177338	0.000000	1.000000	2.000000	10.000000	0.000000
20413.757949	0.001681	0.552050	0.257280	88.672195	-32.684425	13.607684	-1.843128	0.000000	-4.647890	0.000000	0.000000	0.000000	-0.173533	-0.130949	-0.177338	0.000000	1.000000	2.000000	10.000000	0.000000
20413.761283	0.001681	0.552050	0.257280	88.682701	-33.413639	12.836891	-1.837754	0.000000	-4.650017	0.000000	0.000000	0.000000	-0.173533	-0.130949	-0.177338	0.000000	1.000000	2.000000	10.000000	0.000000
20413.764616	0.001681	0.552050	0.257280	88.682701	-33.413639	12.836891	-1.837754	0.000000	-4.650017	0.000000	0.000000	0.000000	-0.173533	-0.130949	-0.177338	0.000000	1.000000	2.000000	10.000000	0.000000
20413.767949	0.001306	0.552047	0.256660	88.682701	-33.413639	12.836891	-1.837754	0.000000	-4.650017	0.000000	0.000000	0.000000	-0.112263	-0.000883	-0.185851	0.000000	1.000000	2.000000	10.000000	0.000000
20413.771283	0.001306	0.552047	0.256660	88.630264	-31.741043	14.356457	-1.837754	0.000000	-4.650017	0.000000	0.000000	0.000000	-0.112263	-0.000883	-0.185851	0.000000	1.000000	2.000000	10.000000	0.000000
20413.774616	0.000966	0.551748	0.255752	88.630264	-31.741043	14.356457	-1.837754	0.000000	-4.650017	0.000000	0.000000	0.000000	-0.102029	-0.089728	-0.272384	0.000000	1.000000	2.000000	10.000000	0.000000
20413.777949	0.000966	0.551748	0.255752	88.630264	-31.741043	14.356457	-1.837754	0.000000	-4.650017	0.000000	0.000000	0.000000	-0.102029	-0.089728	-0.272384	0.000000	1.000000	2.000000	10.000000	0.000000
20413.781283	0.000966	0.551748	0.255752	88.367928	-25.860666	19.982517	-1.836014	0.000000	-4.650705	0.000000	0.000000	0.000000	-0.102029	-0.089728	-0.272384	0.000000	1.000000	2.000000	10.000000	0.000000
20413.784616	0.000492	0.551410	0.254847	88.367928	-25.860666	19.982517	-1.836014	0.000000	-4.650705	0.000000	0.000000	0.000000	-0.142330	-0.101330	-0.271478	0.000000	1.000000	2.000000	10.000000	0.000000
20413.787949	0.000492	0.551410	0.254847	88.367928	-25.860666	19.982517	-1.836014	0.000000	-4.650705	0.000000	0.000000	0.000000	-0.142330	-0.101330	-0.271478	0.000000	1.000000	2.000000	10.000000	0.000000
20413.791283	0.000492	0.551410	0.254847	87.841331	-19.063587	26.619501	-1.834163	0.000000	-4.651434	0.000000	0.000000	0.000000	-0.142330	-0.101330	-0.271478	0.000000	1.000000	2.000000	10.000000	0.000000
20413.794616	0.000187	0.551051	0.253927	87.841331	-19.063587	26.619501	-1.834163	0.000000	-4.651434	0.000000	0.000000	0.000000	-0.091334	-0.107680	-0.276057	0.000000	1.000000	2.000000	10.000000	0.000000
20413.797949	0.000187	0.551051	0.253927	87.841331	-19.063587	26.619501	-1.834163	0.000000	-4.651434	0.000000	0.000000	0.000000	-0.091334	-0.107680	-0.276057	0.000000	1.000000	2.000000	10.000000	0.000000
20413.801283	0.000187	0.551051	0.253927	87.084419	-13.578644	32.072208	-1.835088	0.000000	-4.651070	0.000000	0.000000	0.000000	-0.091334	-0.107680	-0.276057	0.000000	1.000000	2.000000	10.000000	0.000000
20413.804616	0.000120	0.550675	0.253023	87.084419	-13.578644	32.072208	-1.835088	0.000000	-4.651070	0.000000	0.000000	0.000000	-0.020300	-0.112792	-0.271376	0.000000	1.000000	2.000000	10.000000	0.000000
20413.807949	0.000120	0.550675	0.253023	87.084419	-13.578644	32.072208	-1.835088	0.000000	-4.651070	0.000000	0.000000	0.000000	-0.020300	-0.112792	-0.271376	0.000000	1.000000	2.000000	10.000000	0.000000
20413.811283	0.000120	0.550675	0.253023	86.258957	-10.379684	35.246052	-1.839686	0.000000	-4.649253	0.000000	0.000000	0.000000	-0.020300	-0.112792	-0.271376	0.000000	1.000000	2.000000	10.000000	0.000000
20413.814616	-0.000082	0.550162	0.252118	86.258957	-10.379684	35.246052	-1.839686	0.000000	-4.649253	0.000000	0.000000	0.000000	-0.060654	-0.153969	-0.271311	0.000000	1.000000	2.000000	10.000000	0.000000
20413.817949	-0.000082	0.550162	0.252118	86.258957	-10.379684	35.246052	-1.839686	0.000000	-4.649253	0.000000	0.000000	0.000000	-0.060654	-0.153969	-0.271311	0.000000	1.000000	2.000000	10.000000	0.000000
20413.821283	-0.000082	0.550162	0.252118	85.425812	-8.402993	37.121807	-1.842168	0.000000	-4.648270	0.000000	0.000000	0.000000	-0.060654	-0.153969	-0.271311	0.000000	1.000000	2.000000	10.000000	0.000000
20413.824616	-0.000116	0.549709	0.251219	85.425812	-8.402993	37.121807	-1.842168	0.000000	-4.648270	0.000000	0.000000	0.000000	-0.010057	-0.135710	-0.269660	0.000000	1.000000	2.000000	10.000000	0.000000
20413.827949	-0.000116	0.549709	0.251219	85.425812	-8.402993	37.121807	-1.842168	0.000000	-4.648270	0.000000	0.000000	0.000000	-0.010057	-0.135710	-0.269660	0.000000	1.000000	2.000000	10.000000	0.000000
20413.831283	-0.000116	0.549709	0.251219	84.627136	-7.083811	38.263031	-1.847325	0.000000	-4.646223	0.000000	0.000000	0.000000	-0.010057	-0.135710	-0.269660	0.000000	1.000000	2.000000	10.000000	0.000000
20413.834616	-0.000116	0.549709	0.251219	84.627136	-7.083811	38.263031	-1.847325	0.000000	-4.646223	0.000000	0.000000	0.000000	-0.010057	-0.135710	-0.269660	0.000000	1.000000	2.000000	10.000000	0.000000
20413.837949	-0.000116	0.549240	0.250336	84.627136	-7.083811	38.263031	-1.847325	0.000000	-4.646223	0.000000	0.000000	0.000000	0.000043	-0.140743	-0.264931	0.000000	1.000000	2.000000	10.000000	0.000000
20413.841283	-0.000116	0.549240	0.250336	83.845497	-6.240621	38.891705	-1.847325	0.000000	-4.646223	0.000000	0.000000	0.000000	0.000043	-0.140743	-0.264931	0.000000	1.000000	2.000000	10.000000	0.000000
20413.844616	-0.000183	0.548865	0.249565	83.845497	-6.240621	38.891705	-1.847325	0.000000	-4.646223	0.000000	0.000000	0.000000	-0.020092	-0.112535	-0.231345	0.000000	1.000000	2.000000	10.000000	0.000000
20413.847949	-0.000183	0.548865	0.249565	83.845497	-6.240621	38.891705	-1.847325	0.000000	-4.646223	0.000000	0.000000	0.000000	-0.020092	-0.112535	-0.231345	0.000000	1.000000	2.000000	10.000000	0.000000
20413.851283	-0.000183	0.548865	0.249565	83.089989	-5.866578	39.065975	-1.856813	0.000000	-4.642440	0.000000	0.000000	0.000000	-0.020092	-0.112535	-0.231345	0.000000	1.000000	2.000000	10.000000	0.000000
20413.854616	-0.000183	0.548865	0.249565	83.089989	-5.866578	39.065975	-1.856813	0.000000	-4.642440	0.000000	0.000000	0.000000	-0.020092	-0.112535	-0.231345	0.000000	1.000000	2.000000	10.000000	0.000000
20413.857949	-0.000283	0.548545	0.248912	83.089989	-5.866578	39.065975	-1.856813	0.000000	-4.642440	0.000000	0.000000	0.000000	-0.030116	-0.096047	-0.196019	0.000000	1.000000	2.000000	10.000000	0.000000
20413.861283	-0.000283	0.548545	0.248912	82.382896	-5.629443	39.246784	-1.856813	0.000000	-4.642440	0.000000	0.000000	0.000000	-0.030116	-0.096047	-0.196019	0.000000	1.000000	2.000000	10.000000	0.000000
20413.864616	-0.000383	0.548267	0.248426	82.382896	-5.629443	39.246784	-1.856813	0.000000	-4.642440	0.000000	0.000000	0.000000	-0.030088	-0.083520	-0.145755	0.000000	0.000000	2.000000	10.000000	0.000000
20413.867949	-0.000383	0.548267	0.248426	82.382896	-5.629443	39.246784	-1.856813	0.000000	-4.642440	0.000000	0.000000	0.000000	-0.030088	-0.083520	-0.145755	0.000000	0.000000	2.000000	10.000000	0.000000
20413.871283	-0.000383	0.548267	0.248426	81.749573	-5.362437	39.500408	-1.860918	0.000000	-4.640795	0.000000	0.000000	0.000000	-0.030088	-0.083520	-0.145755	0.000000	0.000000	2.000000	10.000000	0.000000
20413.874616	-0.000383	0.548267	0.248426	81.749573	-5.362437	39.500408	-1.860918	0.000000	-4.640795	0.000000	0.000000	0.000000	-0.030088	-0.083520	-0.145755	0.000000	0.000000	2.000000	10.000000	0.000000
20413.877949	-0.000517	0.548009	0.248095	81.749573	-5.362437	39.500408	-1.860918	0.000000	-4.640795	0.000000	0.000000	0.000000	-0.040122	-0.077431	-0.099242	0.000000	0.000000	2.000000	10.000000	0.000000
20413.881283	-0.000517	0.548009	0.248095	81.288147	-5.073240	39.788265	-1.860918	0.000000	-4.640795	0.000000	0.000000	0.000000	-0.040122	-0.077431	-0.099242	0.000000	0.000000	2.000000	10.000000	0.000000
20413.884616	-0.000517	0.548009	0.248095	81.288147	-5.073240	39.788265	-1.860918	0.000000	-4.640795	0.000000	0.000000	0.000000	-0.040122	-0.077431	-0.099242	0.000000	0.000000	2.000000	10.000000	0.000000
20413.887949	-0.000517	0.548009	0.248095	81.288147	-5.073240	39.788265	-1.860918	0.000000	-4.640795	0.000000	0.000000	0.000000	-0.040122	-0.077431	-0.099242	0.000000	0.000000	2.000000	10.000000	0.000000
20413.891283	-0.000718	0.547469	0.247705	81.199577	-5.024219	39.846909	-1.860901	0.000000	-4.640802	0.000000	0.000000	0.000000	-0.060145	-0.161870	-0.117069	0.000000	0.000000	2.000000	10.000000	0.000000
20413.894616	-0.000718	0.547469	0.247705	81.199577	-5.024219	39.846909	-1.860901	0.000000	-4.640802	0.000000	0.000000	0.000000	0.000000	-0.000008	0.000000	0.000000	0.000000	2.000000	10.000000	0.000000
20413.897949	-0.000718	0.547469	0.247705	81.199577	-5.024219	39.846909	-1.860901	0.000000	-4.640802	0.000000	0.000000	0.000000	0.000000	-0.000008	0.000000	0.000000	0.000000	2.000000	10.000000	0.000000
20413.901283	-0.000718	0.547469	0.247705	81.366920	-5.140453	39.742260	-1.860191	0.000000	-4.641088	0.000000	0.000000	0.000000	0.000000	-0.000008	0.000000	0.000000	0.000000	2.000000	10.000000	0.000000
20413.904616	-0.000718	0.547469	0.247705	81.366920	-5.140453	39.742260	-1.860191	0.000000	-4.641088	0.000000	0.000000	0.000000	0.000000	-0.000008	0.000000	0.000000	0.000000	2.000000	10.000000	0.000000
20413.907949	-0.000851	0.547158	0.247570	81.366920	-5.140453	39.742260	-1.860191	0.000000	-4.641088	0.000000	0.000000	0.000000	-0.040105	-0.093227	-0.040425	0.000000	0.000000	2.000000	10.000000	0.000000
20413.911283	-0.000851	0.547158	0.247570	81.588799	-5.303516	39.596493	-1.860191	0.000000	-4.641088	0.000000	0.000000	0.000000	-0.040105	-0.093227	-0.040425	0.000000	0.000000	2.000000	10.000000	0.000000
20413.914616	-0.000851	0.547158	0.247570	81.588799	-5.303516	39.596493	-1.860191	0.000000	-4.641088	0.000000	0.000000	0.000000	-0.040105	-0.093227	-0.040425	0.000000	0.000000	2.000000	10.000000	0.000000
20413.917949	-0.000851	0.547158	0.247570	81.588799	-5.303516	39.596493	-1.860191	0.000000	-4.641088	0.000000	0.000000	0.000000	-0.040105	-0.093227	-0.040425	0.000000	0.000000	2.000000	10.000000	0.000000
20413.921283	-0.001319	0.546358	0.247275	81.788460	-5.460743	39.459091	-1.858903	0.000000	-4.641603	0.000000	0.000000	0.000000	-0.140346	-0.240063	-0.088627	0.000000	0.000000	2.000000	10.000000	0.000000
20413.924616	-0.001319	0.546358	0.247275	81.788460	-5.460743	39.459091	-1.858903	0.000000	-4.641603	0.000000	0.000000	0.000000	-0.000000	-0.000005	0.000002	0.000000	0.000000	2.000000	10.000000	0.000000
20413.927949	-0.001319	0.546358	0.247275	81.788460	-5.460743	39.459091	-1.858903	0.000000	-4.641603	0.000000	0.000000	0.000000	-0.000000	-0.000005	0.000002	0.000000	0.000000	2.000000	10.000000	0.000000
20413.931283	-0.001319	0.546358	0.247275	81.955315	-5.589325	39.354069	-1.853245	0.000000	-4.643865	0.000000	0.000000	0.000000	-0.000000	-0.000005	0.000002	0.000000	0.000000	2.000000	10.000000	0.000000
20413.934616	-0.001319	0.546358	0.247275	81.955315	-5.589325	39.354069	-1.853245	0.000000	-4.643865	0.000000	0.000000	0.000000	-0.000000	-0.000005	0.000002	0.000000	0.000000	2.000000	10.000000	0.000000
20413.937949	-0.001586	0.545924	0.247091	81.955315	-5.589325	39.354069	-1.853245	0.000000	-4.643865	0.000000	0.000000	0.000000	-0.080135	-0.130101	-0.055135	0.000000	0.000000	2.000000	10.000000	0.000000
20413.941283	-0.001586	0.545924	0.247091	82.072311	-5.688594	39.283413	-1.853245	0.000000	-4.643865	0.000000	0.000000	0.000000	-0.080135	-0.130101	-0.055135	0.000000	0.000000	2.000000	10.000000	0.000000
20413.944616	-0.001920	0.545522	0.246839	82.072311	-5.688594	39.283413	-1.853245	0.000000	-4.643865	0.000000	0.000000	0.000000	-0.100092	-0.120828	-0.075534	0.000000	0.000000	2.000000	10.000000	0.000000
20413.947949	-0.001920	0.545522	0.246839	82.072311	-5.688594	39.283413	-1.853245	0.000000	-4.643865	0.000000	0.000000	0.000000	-0.100092	-0.120828	-0.075534	0.000000	0.000000	2.000000	10.000000	0.000000
20413.951283	-0.001920	0.545522	0.246839	82.146973	-5.759438	39.243591	-1.846311	0.000000	-4.646626	0.000000	0.000000	0.000000	-0.100092	-0.120828	-0.075534	0.000000	0.000000	2.000000	10.000000	0.000000
20413.954616	-0.001920	0.545522	0.246839	82.146973	-5.759438	39.243591	-1.846311	0.000000	-4.646626	0.000000	0.000000	0.000000	-0.100092	-0.120828	-0.075534	0.000000	0.000000	2.000000	10.000000	0.000000
20413.957949	-0.002320	0.545158	0.246582	82.146973	-5.759438	39.243591	-1.846311	0.000000	-4.646626	0.000000	0.000000	0.000000	-0.120060	-0.109226	-0.077214	0.000000	0.000000	2.000000	10.000000	0.000000
20413.961283	-0.002320	0.545158	0.246582	82.201050	-5.748860	39.291878	-1.846311	0.000000	-4.646626	0.000000	0.000000	0.000000	-0.120060	-0.109226	-0.077214	0.000000	0.000000	2.000000	10.000000	0.000000
20413.964616	-0.002653	0.544871	0.246314	82.201050	-5.748860	39.291878	-1.846311	0.000000	-4.646626	0.000000	0.000000	0.000000	-0.099923	-0.086102	-0.080198	0.000000	0.000000	2.000000	10.000000	0.000000
20413.967949	-0.002653	0.544871	0.246314	82.201050	-5.748860	39.291878	-1.846311	0.000000	-4.646626	0.000000	0.000000	0.000000	-0.099923	-0.086102	-0.080198	0.000000	0.000000	2.000000	10.000000	0.000000
20413.971283	-0.002653	0.544871	0.246314	82.254784	-5.535922	39.552357	-1.837751	0.000000	-4.650018	0.000000	0.000000	0.000000	-0.099923	-0.086102	-0.080198	0.000000	0.000000	2.000000	10.000000	0.000000
20413.974616	-0.002653	0.544871	0.246314	82.254784	-5.535922	39.552357	-1.837751	0.000000	-4.650018	0.000000	0.000000	0.000000	-0.099923	-0.086102	-0.080198	0.000000	0.000000	2.000000	10.000000	0.000000
20413.977949	-0.002986	0.544580	0.246015	82.254784	-5.535922	39.552357	-1.837751	0.000000	-4.650018	0.000000	0.000000	0.000000	-0.099807	-0.087198	-0.089730	0.000000	0.000000	2.000000	10.000000	0.000000
20413.981283	-0.002986	0.544580	0.246015	82.308952	-5.277225	39.860012	-1.837751	0.000000	-4.650018	0.000000	0.000000	0.000000	-0.099807	-0.087198	-0.089730	0.000000	0.000000	2.000000	10.000000	0.000000
20413.984616	-0.003252	0.544311	0.245729	82.308952	-5.277225	39.860012	-1.837751	0.000000	-4.650018	0.000000	0.000000	0.000000	-0.079720	-0.080831	-0.085805	0.000000	0.000000	2.000000	10.000000	0.000000
20413.987949	-0.003252	0.544311	0.245729	82.308952	-5.277225	39.860012	-1.837751	0.000000	-4.650018	0.000000	0.000000	0.000000	-0.079720	-0.080831	-0.085805	0.000000	0.000000	2.000000	10.000000	0.000000
20413.991283	-0.003252	0.544311	0.245729	82.363312	-5.224340	39.910610	-1.831737	0.000000	-4.652391	0.000000	0.000000	0.000000	-0.079720	-0.080831	-0.085805	0.000000	0.000000	2.000000	10.000000	0.000000
20413.994616	-0.003484	0.544037	0.245412	82.363312	-5.224340	39.910610	-1.831737	0.000000	-4.652391	0.000000	0.000000	0.000000	-0.069601	-0.081910	-0.095289	0.000000	0.000000	2.000000	10.000000	0.000000
20413.997949	-0.003484	0.544037	0.245412	82.363312	-5.224340	39.910610	-1.831737	0.000000	-4.652391	0.000000	0.000000	0.000000	-0.069601	-0.081910	-0.095289	0.000000	0.000000	2.000000	10.000000	0.000000
20414.001283	-0.003484	0.544037	0.245412	82.416336	-5.275077	39.812073	-1.829981	0.000000	-4.653081	0.000000	0.000000	0.000000	-0.069601	-0.081910	-0.095289	0.000000	0.000000	2.000000	10.000000	0.000000
20414.004616	-0.003484	0.544037	0.245412	82.416336	-5.275077	39.812073	-1.829981	0.000000	-4.653081	0.000000	0.000000	0.000000	-0.069601	-0.081910	-0.095289	0.000000	0.000000	2.000000	10.000000	0.000000
20414.007949	-0.003682	0.543782	0.245076	82.416336	-5.275077	39.812073	-1.829981	0.000000	-4.653081	0.000000	0.000000	0.000000	-0.059508	-0.076699	-0.100780	0.000000	0.000000	2.000000	10.000000	0.000000
20414.011283	-0.003682	0.543782	0.245076	82.469147	-5.337115	39.682182	-1.829981	0.000000	-4.653081	0.000000	0.000000	0.000000	-0.059508	-0.076699	-0.100780	0.000000	0.000000	2.000000	10.000000	0.000000
20414.014616	-0.003847	0.543561	0.244703	82.469147	-5.337115	39.682182	-1.829981	0.000000	-4.653081	0.000000	0.000000	0.000000	-0.049394	-0.066289	-0.111704	0.000000	0.000000	2.000000	10.000000	0.000000
20414.017949	-0.003847	0.543561	0.244703	82.469147	-5.337115	39.682182	-1.829981	0.000000	-4.653081	0.000000	0.000000	0.000000	-0.049394	-0.066289	-0.111704	0.000000	0.000000	2.000000	10.000000	0.000000
20414.021283	-0.003847	0.543561	0.244703	82.525093	-5.399159	39.557503	-1.828591	0.000000	-4.653628	0.000000	0.000000	0.000000	-0.049394	-0.066289	-0.111704	0.000000	0.000000	2.000000	10.000000	0.000000
20414.024616	-0.003847	0.543561	0.244703	82.525093	-5.399159	39.557503	-1.828591	0.000000	-4.653628	0.000000	0.000000	0.000000	-0.049394	-0.066289	-0.111704	0.000000	0.000000	2.000000	10.000000	0.000000
20414.027949	-0.004011	0.543388	0.244245	82.525093	-5.399159	39.557503	-1.828591	0.000000	-4.653628	0.000000	0.000000	0.000000	-0.049194	-0.051895	-0.137539	0.000000	0.000000	2.000000	10.000000	0.000000
20414.031283	-0.004011	0.543388	0.244245	82.578125	-5.454356	39.465229	-1.828591	0.000000	-4.653628	0.000000	0.000000	0.000000	-0.049194	-0.051895	-0.137539	0.000000	0.000000	2.000000	10.000000	0.000000
20414.034616	-0.004207	0.543270	0.243763	82.578125	-5.454356	39.465229	-1.828591	0.000000	-4.653628	0.000000	0.000000	0.000000	-0.059069	-0.035233	-0.144607	0.000000	0.000000	2.000000	10.000000	0.000000
20414.037949	-0.004207	0.543270	0.243763	82.578125	-5.454356	39.465229	-1.828591	0.000000	-4.653628	0.000000	0.000000	0.000000	-0.059069	-0.035233	-0.144607	0.000000	0.000000	2.000000	10.000000	0.000000
20414.041283	-0.004207	0.543270	0.243763	82.634224	-5.512208	39.370224	-1.828734	0.000000	-4.653572	0.000000	0.000000	0.000000	-0.059069	-0.035233	-0.144607	0.000000	0.000000	2.000000	10.000000	0.000000
20414.044616	-0.004207	0.543270	0.243763	82.634224	-5.512208	39.370224	-1.828734	0.000000	-4.653572	0.000000	0.000000	0.000000	-0.059069	-0.035233	-0.144607	0.000000	0.000000	2.000000	10.000000	0.000000
20414.047949	-0.004470	0.543205	0.243226	82.634224	-5.512208	39.370224	-1.828734	0.000000	-4.653572	0.000000	0.000000	0.000000	-0.078833	-0.019727	-0.161202	0.000000	0.000000	2.000000	10.000000	0.000000
20414.051283	-0.004470	0.543205	0.243226	82.687233	-5.576607	39.308796	-1.828734	0.000000	-4.653572	0.000000	0.000000	0.000000	-0.078833	-0.019727	-0.161202	0.000000	0.000000	2.000000	10.000000	0.000000
20414.054616	-0.004799	0.543152	0.242637	82.687233	-5.576607	39.308796	-1.828734	0.000000	-4.653572	0.000000	0.000000	0.000000	-0.098541	-0.015769	-0.176464	0.000000	0.000000	2.000000	10.000000	0.000000
20414.057949	-0.004799	0.543152	0.242637	82.687233	-5.576607	39.308796	-1.828734	0.000000	-4.653572	0.000000	0.000000	0.000000	-0.098541	-0.015769	-0.176464	0.000000	0.000000	2.000000	10.000000	0.000000
20414.061283	-0.004799	0.543152	0.242637	82.746445	-5.648759	39.250240	-1.826259	0.000000	-4.654544	0.000000	0.000000	0.000000	-0.098541	-0.015769	-0.176464	0.000000	0.000000	2.000000	10.000000	0.000000
20414.064616	-0.004799	0.543152	0.242637	82.746445	-5.648759	39.250240	-1.826259	0.000000	-4.654544	0.000000	0.000000	0.000000	-0.098541	-0.015769	-0.176464	0.000000	0.000000	2.000000	10.000000	0.000000
20414.067949	-0.005159	0.543164	0.241944	82.746445	-5.648759	39.250240	-1.826259	0.000000	-4.654544	0.000000	0.000000	0.000000	-0.108099	0.003609	-0.208060	0.000000	0.000000	2.000000	10.000000	0.000000
20414.071283	-0.005159	0.543164	0.241944	82.802574	-5.719352	39.193287	-1.826259	0.000000	-4.654544	0.000000	0.000000	0.000000	-0.108099	0.003609	-0.208060	0.000000	0.000000	2.000000	10.000000	0.000000
20414.074616	-0.005518	0.543231	0.241226	82.802574	-5.719352	39.193287	-1.826259	0.000000	-4.654544	0.000000	0.000000	0.000000	-0.107826	0.020121	-0.215265	0.000000	0.000000	2.000000	10.000000	0.000000
20414.077949	-0.005518	0.543231	0.241226	82.802574	-5.719352	39.193287	-1.826259	0.000000	-4.654544	0.000000	0.000000	0.000000	-0.107826	0.020121	-0.215265	0.000000	0.000000	2.000000	10.000000	0.000000
20414.081283	-0.005518	0.543231	0.241226	82.861771	-5.795570	39.109470	-1.823481	0.000000	-4.655633	0.000000	0.000000	0.000000	-0.107826	0.020121	-0.215265	0.000000	0.000000	2.000000	10.000000	0.000000
20414.084616	-0.005518	0.543231	0.241226	82.861771	-5.795570	39.109470	-1.823481	0.000000	-4.655633	0.000000	0.000000	0.000000	-0.107826	0.020121	-0.215265	0.000000	0.000000	2.000000	10.000000	0.000000
20414.087949	-0.005909	0.543379	0.240385	82.861771	-5.795570	39.109470	-1.823481	0.000000	-4.655633	0.000000	0.000000	0.000000	-0.117223	0.044462	-0.252525	0.000000	0.000000	2.000000	10.000000	0.000000
20414.091283	-0.005909	0.543379	0.240385	82.924095	-5.874936	38.974640	-1.823481	0.000000	-4.655633	0.000000	0.000000	0.000000	-0.117223	0.044462	-0.252525	0.000000	0.000000	2.000000	10.000000	0.000000
20414.094616	-0.006298	0.543574	0.239455	82.924095	-5.874936	38.974640	-1.823481	0.000000	-4.655633	0.000000	0.000000	0.000000	-0.116698	0.058420	-0.278942	0.000000	0.000000	2.000000	10.000000	0.000000
20414.097949	-0.006298	0.543574	0.239455	82.924095	-5.874936	38.974640	-1.823481	0.000000	-4.655633	0.000000	0.000000	0.000000	-0.116698	0.058420	-0.278942	0.000000	0.000000	2.000000	10.000000	0.000000
20414.101283	-0.006298	0.543574	0.239455	82.989357	-5.977432	38.724957	-1.822033	0.000000	-4.656199	0.000000	0.000000	0.000000	-0.116698	0.058420	-0.278942	0.000000	0.000000	2.000000	10.000000	0.000000
20414.104616	-0.006751	0.543832	0.238417	82.989357	-5.977432	38.724957	-1.822033	0.000000	-4.656199	0.000000	0.000000	0.000000	-0.135885	0.077363	-0.311184	0.000000	0.000000	2.000000	10.000000	0.000000
20414.107949	-0.006751	0.543832	0.238417	82.989357	-5.977432	38.724957	-1.822033	0.000000	-4.656199	0.000000	0.000000	0.000000	-0.135885	0.077363	-0.311184	0.000000	0.000000	2.000000	10.000000	0.000000
20414.111283	-0.006751	0.543832	0.238417	83.061043	-6.076874	38.429310	-1.821236	0.000000	-4.656512	0.000000	0.000000	0.000000	-0.135885	0.077363	-0.311184	0.000000	0.000000	2.000000	10.000000	0.000000
20414.114616	-0.007300	0.544093	0.237263	83.061043	-6.076874	38.429310	-1.821236	0.000000	-4.656512	0.000000	0.000000	0.000000	-0.164781	0.078451	-0.346398	0.000000	0.000000	2.000000	10.000000	0.000000
20414.117949	-0.007300	0.544093	0.237263	83.061043	-6.076874	38.429310	-1.821236	0.000000	-4.656512	0.000000	0.000000	0.000000	-0.164781	0.078451	-0.346398	0.000000	0.000000	2.000000	10.000000	0.000000
20414.121283	-0.007300	0.544093	0.237263	83.138931	-6.190639	38.207176	-1.819573	0.000000	-4.657162	0.000000	0.000000	0.000000	-0.164781	0.078451	-0.346398	0.000000	0.000000	2.000000	10.000000	0.000000
20414.124616	-0.007912	0.544417	0.235999	83.138931	-6.190639	38.207176	-1.819573	0.000000	-4.657162	0.000000	0.000000	0.000000	-0.183600	0.097087	-0.379142	0.000000	0.000000	2.000000	10.000000	0.000000
20414.127949	-0.007912	0.544417	0.235999	83.138931	-6.190639	38.207176	-1.819573	0.000000	-4.657162	0.000000	0.000000	0.000000	-0.183600	0.097087	-0.379142	0.000000	0.000000	2.000000	10.000000	0.000000
20414.131283	-0.007912	0.544417	0.235999	83.223236	-6.301458	38.090572	-1.817548	0.000000	-4.657951	0.000000	0.000000	0.000000	-0.183600	0.097087	-0.379142	0.000000	0.000000	2.000000	10.000000	0.000000
20414.134616	-0.008587	0.544785	0.234643	83.223236	-6.301458	38.090572	-1.817548	0.000000	-4.657951	0.000000	0.000000	0.000000	-0.202289	0.110422	-0.406648	0.000000	0.000000	2.000000	10.000000	0.000000
20414.137949	-0.008587	0.544785	0.234643	83.223236	-6.301458	38.090572	-1.817548	0.000000	-4.657951	0.000000	0.000000	0.000000	-0.202289	0.110422	-0.406648	0.000000	0.000000	2.000000	10.000000	0.000000
20414.141283	-0.008587	0.544785	0.234643	83.304260	-6.428879	37.990597	-1.815043	0.000000	-4.658929	0.000000	0.000000	0.000000	-0.202289	0.110422	-0.406648	0.000000	0.000000	2.000000	10.000000	0.000000
20414.144616	-0.009322	0.545231	0.233159	83.304260	-6.428879	37.990597	-1.815043	0.000000	-4.658929	0.000000	0.000000	0.000000	-0.220628	0.133708	-0.445485	0.000000	0.000000	2.000000	10.000000	0.000000
20414.147949	-0.009322	0.545231	0.233159	83.304260	-6.428879	37.990597	-1.815043	0.000000	-4.658929	0.000000	0.000000	0.000000	-0.220628	0.133708	-0.445485	0.000000	0.000000	2.000000	10.000000	0.000000
20414.151283	-0.009322	0.545231	0.233159	83.391647	-6.550704	37.868382	-1.812320	0.000000	-4.659989	0.000000	0.000000	0.000000	-0.220628	0.133708	-0.445485	0.000000	0.000000	2.000000	10.000000	0.000000
20414.154616	-0.010020	0.545757	0.231576	83.391647	-6.550704	37.868382	-1.812320	0.000000	-4.659989	0.000000	0.000000	0.000000	-0.209426	0.157883	-0.474616	0.000000	0.000000	2.000000	10.000000	0.000000
20414.157949	-0.010020	0.545757	0.231576	83.391647	-6.550704	37.868382	-1.812320	0.000000	-4.659989	0.000000	0.000000	0.000000	-0.209426	0.157883	-0.474616	0.000000	0.000000	2.000000	10.000000	0.000000
20414.161283	-0.010020	0.545757	0.231576	83.478836	-6.684262	37.679756	-1.810872	0.000000	-4.660552	0.000000	0.000000	0.000000	-0.209426	0.157883	-0.474616	0.000000	0.000000	2.000000	10.000000	0.000000
20414.164616	-0.010680	0.546359	0.229864	83.478836	-6.684262	37.679756	-1.810872	0.000000	-4.660552	0.000000	0.000000	0.000000	-0.198045	0.180532	-0.513669	0.000000	0.000000	2.000000	10.000000	0.000000
20414.167949	-0.010680	0.546359	0.229864	83.478836	-6.684262	37.679756	-1.810872	0.000000	-4.660552	0.000000	0.000000	0.000000	-0.198045	0.180532	-0.513669	0.000000	0.000000	2.000000	10.000000	0.000000
20414.171283	-0.010680	0.546359	0.229864	83.565994	-6.817177	37.457096	-1.810963	0.000000	-4.660516	0.000000	0.000000	0.000000	-0.198045	0.180532	-0.513669	0.000000	0.000000	2.000000	10.000000	0.000000
20414.174616	-0.011302	0.547051	0.228002	83.565994	-6.817177	37.457096	-1.810963	0.000000	-4.660516	0.000000	0.000000	0.000000	-0.186523	0.207771	-0.558658	0.000000	0.000000	2.000000	10.000000	0.000000
20414.177949	-0.011302	0.547051	0.228002	83.565994	-6.817177	37.457096	-1.810963	0.000000	-4.660516	0.000000	0.000000	0.000000	-0.186523	0.207771	-0.558658	0.000000	0.000000	2.000000	10.000000	0.000000
20414.181283	-0.011302	0.547051	0.228002	83.659218	-6.974125	37.201054	-1.812772	0.000000	-4.659813	0.000000	0.000000	0.000000	-0.186523	0.207771	-0.558658	0.000000	0.000000	2.000000	10.000000	0.000000
20414.184616	-0.011918	0.547800	0.226025	83.659218	-6.974125	37.201054	-1.812772	0.000000	-4.659813	0.000000	0.000000	0.000000	-0.184869	0.224623	-0.593018	0.000000	0.000000	2.000000	10.000000	0.000000
20414.187949	-0.011918	0.547800	0.226025	83.659218	-6.974125	37.201054	-1.812772	0.000000	-4.659813	0.000000	0.000000	0.000000	-0.184869	0.224623	-0.593018	0.000000	0.000000	2.000000	10.000000	0.000000
20414.191283	-0.011918	0.547800	0.226025	83.749283	-7.128365	36.960960	-1.815506	0.000000	-4.658749	0.000000	0.000000	0.000000	-0.184869	0.224623	-0.593018	0.000000	0.000000	2.000000	10.000000	0.000000
20414.194616	-0.012529	0.548678	0.223923	83.749283	-7.128365	36.960960	-1.815506	0.000000	-4.658749	0.000000	0.000000	0.000000	-0.183055	0.263412	-0.630725	0.000000	0.000000	2.000000	10.000000	0.000000
20414.197949	-0.012529	0.548678	0.223923	83.749283	-7.128365	36.960960	-1.815506	0.000000	-4.658749	0.000000	0.000000	0.000000	-0.183055	0.263412	-0.630725	0.000000	0.000000	2.000000	10.000000	0.000000
20414.201283	-0.012529	0.548678	0.223923	83.839325	-7.293786	36.685886	-1.819281	0.000000	-4.657276	0.000000	0.000000	0.000000	-0.183055	0.263412	-0.630725	0.000000	0.000000	2.000000	10.000000	0.000000
20414.204616	-0.013166	0.549618	0.221768	83.839325	-7.293786	36.685886	-1.819281	0.000000	-4.657276	0.000000	0.000000	0.000000	-0.191233	0.282039	-0.646393	0.000000	0.000000	2.000000	10.000000	0.000000
20414.207949	-0.013166	0.549618	0.221768	83.839325	-7.293786	36.685886	-1.819281	0.000000	-4.657276	0.000000	0.000000	0.000000	-0.191233	0.282039	-0.646393	0.000000	0.000000	2.000000	10.000000	0.000000
20414.211283	-0.013166	0.549618	0.221768	83.923363	-7.444648	36.424355	-1.823001	0.000000	-4.655821	0.000000	0.000000	0.000000	-0.191233	0.282039	-0.646393	0.000000	0.000000	2.000000	10.000000	0.000000
20414.214616	-0.013926	0.550631	0.219507	83.923363	-7.444648	36.424355	-1.823001	0.000000	-4.655821	0.000000	0.000000	0.000000	-0.227863	0.303859	-0.678427	0.000000	0.000000	2.000000	10.000000	0.000000
20414.217949	-0.013926	0.550631	0.219507	83.923363	-7.444648	36.424355	-1.823001	0.000000	-4.655821	0.000000	0.000000	0.000000	-0.227863	0.303859	-0.678427	0.000000	0.000000	2.000000	10.000000	0.000000
20414.221283	-0.013926	0.550631	0.219507	84.007370	-7.603304	36.248138	-1.825316	0.000000	-4.654913	0.000000	0.000000	0.000000	-0.227863	0.303859	-0.678427	0.000000	0.000000	2.000000	10.000000	0.000000
20414.224616	-0.014679	0.551709	0.217225	84.007370	-7.603304	36.248138	-1.825316	0.000000	-4.654913	0.000000	0.000000	0.000000	-0.226129	0.323182	-0.684593	0.000000	0.000000	2.000000	10.000000	0.000000
20414.227949	-0.014679	0.551709	0.217225	84.007370	-7.603304	36.248138	-1.825316	0.000000	-4.654913	0.000000	0.000000	0.000000	-0.226129	0.323182	-0.684593	0.000000	0.000000	2.000000	10.000000	0.000000
20414.231283	-0.014679	0.551709	0.217225	84.082024	-7.754335	36.087601	-1.827935	0.000000	-4.653886	0.000000	0.000000	0.000000	-0.226129	0.323182	-0.684593	0.000000	0.000000	2.000000	10.000000	0.000000
20414.234616	-0.015458	0.552881	0.214883	84.082024	-7.754335	36.087601	-1.827935	0.000000	-4.653886	0.000000	0.000000	0.000000	-0.233679	0.351831	-0.702571	0.000000	0.000000	2.000000	10.000000	0.000000
20414.237949	-0.015458	0.552881	0.214883	84.082024	-7.754335	36.087601	-1.827935	0.000000	-4.653886	0.000000	0.000000	0.000000	-0.233679	0.351831	-0.702571	0.000000	0.000000	2.000000	10.000000	0.000000
20414.241283	-0.015458	0.552881	0.214883	84.147331	-7.891568	35.903587	-1.830578	0.000000	-4.652847	0.000000	0.000000	0.000000	-0.233679	0.351831	-0.702571	0.000000	0.000000	2.000000	10.000000	0.000000
20414.244616	-0.016167	0.554169	0.212496	84.147331	-7.891568	35.903587	-1.830578	0.000000	-4.652847	0.000000	0.000000	0.000000	-0.212549	0.386257	-0.715953	0.000000	0.000000	2.000000	10.000000	0.000000
20414.247949	-0.016167	0.554169	0.212496	84.147331	-7.891568	35.903587	-1.830578	0.000000	-4.652847	0.000000	0.000000	0.000000	-0.212549	0.386257	-0.715953	0.000000	0.000000	2.000000	10.000000	0.000000
20414.251283	-0.016167	0.554169	0.212496	84.203262	-8.014374	35.736576	-1.834945	0.000000	-4.651126	0.000000	0.000000	0.000000	-0.212549	0.386257	-0.715953	0.000000	0.000000	2.000000	10.000000	0.000000
20414.254616	-0.016806	0.555538	0.210103	84.203262	-8.014374	35.736576	-1.834945	0.000000	-4.651126	0.000000	0.000000	0.000000	-0.191862	0.410798	-0.717902	0.000000	0.000000	2.000000	10.000000	0.000000
20414.257949	-0.016806	0.555538	0.210103	84.203262	-8.014374	35.736576	-1.834945	0.000000	-4.651126	0.000000	0.000000	0.000000	-0.191862	0.410798	-0.717902	0.000000	0.000000	2.000000	10.000000	0.000000
20414.261283	-0.016806	0.555538	0.210103	84.255737	-8.167331	35.605717	-1.840774	0.000000	-4.648822	0.000000	0.000000	0.000000	-0.191862	0.410798	-0.717902	0.000000	0.000000	2.000000	10.000000	0.000000
20414.264616	-0.017408	0.556947	0.207675	84.255737	-8.167331	35.605717	-1.840774	0.000000	-4.648822	0.000000	0.000000	0.000000	-0.180618	0.422599	-0.728544	0.000000	0.000000	2.000000	10.000000	0.000000
20414.267949	-0.017408	0.556947	0.207675	84.255737	-8.167331	35.605717	-1.840774	0.000000	-4.648822	0.000000	0.000000	0.000000	-0.180618	0.422599	-0.728544	0.000000	0.000000	2.000000	10.000000	0.000000
20414.271283	-0.017408	0.556947	0.207675	84.305153	-8.553282	35.247704	-1.847726	0.000000	-4.646064	0.000000	0.000000	0.000000	-0.180618	0.422599	-0.728544	0.000000	0.000000	2.000000	10.000000	0.000000
20414.274616	-0.018003	0.558405	0.205157	84.305153	-8.553282	35.247704	-1.847726	0.000000	-4.646064	0.000000	0.000000	0.000000	-0.178444	0.437337	-0.755477	0.000000	0.000000	2.000000	10.000000	0.000000
20414.277949	-0.018003	0.558405	0.205157	84.305153	-8.553282	35.247704	-1.847726	0.000000	-4.646064	0.000000	0.000000	0.000000	-0.178444	0.437337	-0.755477	0.000000	0.000000	2.000000	10.000000	0.000000
20414.281283	-0.018003	0.558405	0.205157	84.353470	-9.235516	34.570953	-1.855670	0.000000	-4.642897	0.000000	0.000000	0.000000	-0.178444	0.437337	-0.755477	0.000000	0.000000	2.000000	10.000000	0.000000
20414.284616	-0.018592	0.559828	0.202612	84.353470	-9.235516	34.570953	-1.855670	0.000000	-4.642897	0.000000	0.000000	0.000000	-0.176724	0.426867	-0.763373	0.000000	0.000000	2.000000	10.000000	0.000000
20414.287949	-0.018592	0.559828	0.202612	84.353470	-9.235516	34.570953	-1.855670	0.000000	-4.642897	0.000000	0.000000	0.000000	-0.176724	0.426867	-0.763373	0.000000	0.000000	2.000000	10.000000	0.000000
20414.291283	-0.018592	0.559828	0.202612	84.402763	-10.231322	33.563625	-1.864116	0.000000	-4.639512	0.000000	0.000000	0.000000	-0.176724	0.426867	-0.763373	0.000000	0.000000	2.000000	10.000000	0.000000
20414.294616	-0.019235	0.561220	0.199952	84.402763	-10.231322	33.563625	-1.864116	0.000000	-4.639512	0.000000	0.000000	0.000000	-0.192934	0.417813	-0.798014	0.000000	0.000000	2.000000	10.000000	0.000000
20414.297949	-0.019235	0.561220	0.199952	84.402763	-10.231322	33.563625	-1.864116	0.000000	-4.639512	0.000000	0.000000	0.000000	-0.192934	0.417813	-0.798014	0.000000	0.000000	2.000000	10.000000	0.000000
20414.301283	-0.019235	0.561220	0.199952	84.457794	-11.370727	32.398914	-1.872611	0.000000	-4.636090	0.000000	0.000000	0.000000	-0.192934	0.417813	-0.798014	0.000000	0.000000	2.000000	10.000000	0.000000
20414.304616	-0.019902	0.562608	0.197224	84.457794	-11.370727	32.398914	-1.872611	0.000000	-4.636090	0.000000	0.000000	0.000000	-0.199916	0.416213	-0.818306	0.000000	0.000000	2.000000	10.000000	0.000000
20414.307949	-0.019902	0.562608	0.197224	84.457794	-11.370727	32.398914	-1.872611	0.000000	-4.636090	0.000000	0.000000	0.000000	-0.199916	0.416213	-0.818306	0.000000	0.000000	2.000000	10.000000	0.000000
20414.311283	-0.019902	0.562608	0.197224	84.521210	-12.153590	31.603989	-1.881399	0.000000	-4.632530	0.000000	0.000000	0.000000	-0.199916	0.416213	-0.818306	0.000000	0.000000	2.000000	10.000000	0.000000
20414.314616	-0.020559	0.563948	0.194401	84.521210	-12.153590	31.603989	-1.881399	0.000000	-4.632530	0.000000	0.000000	0.000000	-0.197161	0.402051	-0.846986	0.000000	0.000000	2.000000	10.000000	0.000000
20414.317949	-0.020559	0.563948	0.194401	84.521210	-12.153590	31.603989	-1.881399	0.000000	-4.632530	0.000000	0.000000	0.000000	-0.197161	0.402051	-0.846986	0.000000	0.000000	2.000000	10.000000	0.000000
20414.321283	-0.020559	0.563948	0.194401	84.594559	-12.436835	31.315916	-1.891398	0.000000	-4.628457	0.000000	0.000000	0.000000	-0.197161	0.402051	-0.846986	0.000000	0.000000	2.000000	10.000000	0.000000
20414.324616	-0.021208	0.565302	0.191524	84.594559	-12.436835	31.315916	-1.891398	0.000000	-4.628457	0.000000	0.000000	0.000000	-0.194717	0.406170	-0.863134	0.000000	0.000000	2.000000	10.000000	0.000000
20414.327949	-0.021208	0.565302	0.191524	84.594559	-12.436835	31.315916	-1.891398	0.000000	-4.628457	0.000000	0.000000	0.000000	-0.194717	0.406170	-0.863134	0.000000	0.000000	2.000000	10.000000	0.000000
20414.331283	-0.021208	0.565302	0.191524	84.670349	-12.666920	31.007839	-1.902288	0.000000	-4.623992	0.000000	0.000000	0.000000	-0.194717	0.406170	-0.863134	0.000000	0.000000	2.000000	10.000000	0.000000
20414.334616	-0.021788	0.566598	0.188607	84.670349	-12.666920	31.007839	-1.902288	0.000000	-4.623992	0.000000	0.000000	0.000000	-0.173940	0.388837	-0.875230	0.000000	0.000000	2.000000	10.000000	0.000000
20414.337949	-0.021788	0.566598	0.188607	84.670349	-12.666920	31.007839	-1.902288	0.000000	-4.623992	0.000000	0.000000	0.000000	-0.173940	0.388837	-0.875230	0.000000	0.000000	2.000000	10.000000	0.000000
20414.341283	-0.021788	0.566598	0.188607	84.720139	-12.823042	30.742928	-1.915275	0.000000	-4.618628	0.000000	0.000000	0.000000	-0.173940	0.388837	-0.875230	0.000000	0.000000	2.000000	10.000000	0.000000
20414.344616	-0.022361	0.567877	0.185675	84.720139	-12.823042	30.742928	-1.915275	0.000000	-4.618628	0.000000	0.000000	0.000000	-0.171980	0.383850	-0.879399	0.000000	0.000000	2.000000	10.000000	0.000000
20414.347949	-0.022361	0.567877	0.185675	84.720139	-12.823042	30.742928	-1.915275	0.000000	-4.618628	0.000000	0.000000	0.000000	-0.171980	0.383850	-0.879399	0.000000	0.000000	2.000000	10.000000	0.000000
20414.351283	-0.022361	0.567877	0.185675	84.713722	-12.950075	30.536711	-1.928882	0.000000	-4.612961	0.000000	0.000000	0.000000	-0.171980	0.383850	-0.879399	0.000000	0.000000	2.000000	10.000000	0.000000
20414.354616	-0.022897	0.569085	0.182723	84.713722	-12.950075	30.536711	-1.928882	0.000000	-4.612961	0.000000	0.000000	0.000000	-0.160807	0.362191	-0.885641	0.000000	0.000000	2.000000	10.000000	0.000000
20414.357949	-0.022897	0.569085	0.182723	84.713722	-12.950075	30.536711	-1.928882	0.000000	-4.612961	0.000000	0.000000	0.000000	-0.160807	0.362191	-0.885641	0.000000	0.000000	2.000000	10.000000	0.000000
20414.361283	-0.022897	0.569085	0.182723	84.655739	-13.062319	30.414799	-1.943859	0.000000	-4.606670	0.000000	0.000000	0.000000	-0.160807	0.362191	-0.885641	0.000000	0.000000	2.000000	10.000000	0.000000
20414.364616	-0.023488	0.570206	0.179768	84.655739	-13.062319	30.414799	-1.943859	0.000000	-4.606670	0.000000	0.000000	0.000000	-0.177182	0.336349	-0.886663	0.000000	0.000000	2.000000	10.000000	0.000000
20414.367949	-0.023488	0.570206	0.179768	84.655739	-13.062319	30.414799	-1.943859	0.000000	-4.606670	0.000000	0.000000	0.000000	-0.177182	0.336349	-0.886663	0.000000	0.000000	2.000000	10.000000	0.000000
20414.371283	-0.023488	0.570206	0.179768	84.575447	-12.990827	30.536598	-1.958112	0.000000	-4.600630	0.000000	0.000000	0.000000	-0.177182	0.336349	-0.886663	0.000000	0.000000	2.000000	10.000000	0.000000
20414.374616	-0.024099	0.571229	0.176740	84.575447	-12.990827	30.536598	-1.958112	0.000000	-4.600630	0.000000	0.000000	0.000000	-0.183485	0.307032	-0.908149	0.000000	0.000000	2.000000	10.000000	0.000000
20414.377949	-0.024099	0.571229	0.176740	84.575447	-12.990827	30.536598	-1.958112	0.000000	-4.600630	0.000000	0.000000	0.000000	-0.183485	0.307032	-0.908149	0.000000	0.000000	2.000000	10.000000	0.000000
20414.381283	-0.024099	0.571229	0.176740	84.514587	-12.910420	30.668835	-1.972997	0.000000	-4.594266	0.000000	0.000000	0.000000	-0.183485	0.307032	-0.908149	0.000000	0.000000	2.000000	10.000000	0.000000
20414.384616	-0.024792	0.572107	0.173666	84.514587	-12.910420	30.668835	-1.972997	0.000000	-4.594266	0.000000	0.000000	0.000000	-0.207867	0.263222	-0.922400	0.000000	0.000000	2.000000	10.000000	0.000000
20414.387949	-0.024792	0.572107	0.173666	84.514587	-12.910420	30.668835	-1.972997	0.000000	-4.594266	0.000000	0.000000	0.000000	-0.207867	0.263222	-0.922400	0.000000	0.000000	2.000000	10.000000	0.000000
20414.391283	-0.024792	0.572107	0.173666	84.469940	-12.866709	30.774931	-1.986985	0.000000	-4.588234	0.000000	0.000000	0.000000	-0.207867	0.263222	-0.922400	0.000000	0.000000	2.000000	10.000000	0.000000
20414.394616	-0.025472	0.572806	0.170462	84.469940	-12.866709	30.774931	-1.986985	0.000000	-4.588234	0.000000	0.000000	0.000000	-0.203956	0.209774	-0.961040	0.000000	0.000000	2.000000	10.000000	0.000000
20414.397949	-0.025472	0.572806	0.170462	84.469940	-12.866709	30.774931	-1.986985	0.000000	-4.588234	0.000000	0.000000	0.000000	-0.203956	0.209774	-0.961040	0.000000	0.000000	2.000000	10.000000	0.000000
20414.401283	-0.025472	0.572806	0.170462	84.482536	-12.944099	30.757439	-2.002984	0.000000	-4.581272	0.000000	0.000000	0.000000	-0.203956	0.209774	-0.961040	0.000000	0.000000	2.000000	10.000000	0.000000
20414.404616	-0.026197	0.573396	0.167114	84.482536	-12.944099	30.757439	-2.002984	0.000000	-4.581272	0.000000	0.000000	0.000000	-0.217503	0.177052	-1.004567	0.000000	0.000000	2.000000	10.000000	0.000000
20414.407949	-0.026197	0.573396	0.167114	84.482536	-12.944099	30.757439	-2.002984	0.000000	-4.581272	0.000000	0.000000	0.000000	-0.217503	0.177052	-1.004567	0.000000	0.000000	2.000000	10.000000	0.000000
20414.411283	-0.026197	0.573396	0.167114	84.524139	-13.077386	30.673367	-2.019950	0.000000	-4.573817	0.000000	0.000000	0.000000	-0.217503	0.177052	-1.004567	0.000000	0.000000	2.000000	10.000000	0.000000
20414.414616	-0.026877	0.573843	0.163629	84.524139	-13.077386	30.673367	-2.019950	0.000000	-4.573817	0.000000	0.000000	0.000000	-0.204129	0.134133	-1.045541	0.000000	0.000000	2.000000	10.000000	0.000000
20414.417949	-0.026877	0.573843	0.163629	84.524139	-13.077386	30.673367	-2.019950	0.000000	-4.573817	0.000000	0.000000	0.000000	-0.204129	0.134133	-1.045541	0.000000	0.000000	2.000000	10.000000	0.000000
20414.421283	-0.026877	0.573843	0.163629	84.535637	-13.147418	30.638676	-2.039978	0.000000	-4.564920	0.000000	0.000000	0.000000	-0.204129	0.134133	-1.045541	0.000000	0.000000	2.000000	10.000000	0.000000
20414.424616	-0.027544	0.574208	0.160048	84.535637	-13.147418	30.638676	-2.039978	0.000000	-4.564920	0.000000	0.000000	0.000000	-0.200094	0.109557	-1.074191	0.000000	0.000000	2.000000	10.000000	0.000000
20414.427949	-0.027544	0.574208	0.160048	84.535637	-13.147418	30.638676	-2.039978	0.000000	-4.564920	0.000000	0.000000	0.000000	-0.200094	0.109557	-1.074191	0.000000	0.000000	2.000000	10.000000	0.000000
20414.431283	-0.027544	0.574208	0.160048	84.464760	-13.043741	30.760857	-2.062090	0.000000	-4.554973	0.000000	0.000000	0.000000	-0.200094	0.109557	-1.074191	0.000000	0.000000	2.000000	10.000000	0.000000
20414.434616	-0.028258	0.574485	0.156425	84.464760	-13.043741	30.760857	-2.062090	0.000000	-4.554973	0.000000	0.000000	0.000000	-0.214193	0.083091	-1.086884	0.000000	0.000000	2.000000	10.000000	0.000000
20414.437949	-0.028258	0.574485	0.156425	84.464760	-13.043741	30.760857	-2.062090	0.000000	-4.554973	0.000000	0.000000	0.000000	-0.214193	0.083091	-1.086884	0.000000	0.000000	2.000000	10.000000	0.000000
20414.441283	-0.028258	0.574485	0.156425	84.259697	-12.690084	31.108025	-2.084398	0.000000	-4.544808	0.000000	0.000000	0.000000	-0.214193	0.083091	-1.086884	0.000000	0.000000	2.000000	10.000000	0.000000
20414.444616	-0.029021	0.574755	0.152818	84.259697	-12.690084	31.108025	-2.084398	0.000000	-4.544808	0.000000	0.000000	0.000000	-0.228771	0.081038	-1.082001	0.000000	0.000000	2.000000	10.000000	0.000000
20414.447949	-0.029021	0.574755	0.152818	84.259697	-12.690084	31.108025	-2.084398	0.000000	-4.544808	0.000000	0.000000	0.000000	-0.228771	0.081038	-1.082001	0.000000	0.000000	2.000000	10.000000	0.000000
20414.451283	-0.029021	0.574755	0.152818	83.943268	-12.145560	31.613531	-2.106232	0.000000	-4.534731	0.000000	0.000000	0.000000	-0.228771	0.081038	-1.082001	0.000000	0.000000	2.000000	10.000000	0.000000
20414.454616	-0.029860	0.574986	0.149233	83.943268	-12.145560	31.613531	-2.106232	0.000000	-4.534731	0.000000	0.000000	0.000000	-0.251807	0.069122	-1.075491	0.000000	0.000000	2.000000	10.000000	0.000000
20414.457949	-0.029860	0.574986	0.149233	83.943268	-12.145560	31.613531	-2.106232	0.000000	-4.534731	0.000000	0.000000	0.000000	-0.251807	0.069122	-1.075491	0.000000	0.000000	2.000000	10.000000	0.000000
20414.461283	-0.029860	0.574986	0.149233	83.567329	-11.601010	32.008228	-2.126806	0.000000	-4.525118	0.000000	0.000000	0.000000	-0.251807	0.069122	-1.075491	0.000000	0.000000	2.000000	10.000000	0.000000
20414.464616	-0.030746	0.575157	0.145657	83.567329	-11.601010	32.008228	-2.126806	0.000000	-4.525118	0.000000	0.000000	0.000000	-0.265620	0.051409	-1.072931	0.000000	0.000000	2.000000	10.000000	0.000000
20414.467949	-0.030746	0.575157	0.145657	83.567329	-11.601010	32.008228	-2.126806	0.000000	-4.525118	0.000000	0.000000	0.000000	-0.265620	0.051409	-1.072931	0.000000	0.000000	2.000000	10.000000	0.000000
20414.471283	-0.030746	0.575157	0.145657	83.198135	-11.067698	32.322144	-2.146985	0.000000	-4.515579	0.000000	0.000000	0.000000	-0.265620	0.051409	-1.072931	0.000000	0.000000	2.000000	10.000000	0.000000
20414.474616	-0.031703	0.575263	0.142051	83.198135	-11.067698	32.322144	-2.146985	0.000000	-4.515579	0.000000	0.000000	0.000000	-0.287110	0.031842	-1.081666	0.000000	0.000000	2.000000	10.000000	0.000000
20414.477949	-0.031703	0.575263	0.142051	83.198135	-11.067698	32.322144	-2.146985	0.000000	-4.515579	0.000000	0.000000	0.000000	-0.287110	0.031842	-1.081666	0.000000	0.000000	2.000000	10.000000	0.000000
20414.481283	-0.031703	0.575263	0.142051	82.860451	-10.409138	32.891033	-2.166558	0.000000	-4.506220	0.000000	0.000000	0.000000	-0.287110	0.031842	-1.081666	0.000000	0.000000	2.000000	10.000000	0.000000
20414.484616	-0.032616	0.575337	0.138416	82.860451	-10.409138	32.891033	-2.166558	0.000000	-4.506220	0.000000	0.000000	0.000000	-0.274060	0.022242	-1.090625	0.000000	0.000000	2.000000	10.000000	0.000000
20414.487949	-0.032616	0.575337	0.138416	82.860451	-10.409138	32.891033	-2.166558	0.000000	-4.506220	0.000000	0.000000	0.000000	-0.274060	0.022242	-1.090625	0.000000	0.000000	2.000000	10.000000	0.000000
20414.491283	-0.032616	0.575337	0.138416	82.565628	-9.560857	33.854706	-2.188543	0.000000	-4.495585	0.000000	0.000000	0.000000	-0.274060	0.022242	-1.090625	0.000000	0.000000	2.000000	10.000000	0.000000
20414.494616	-0.033488	0.575367	0.134772	82.565628	-9.560857	33.854706	-2.188543	0.000000	-4.495585	0.000000	0.000000	0.000000	-0.261481	0.008952	-1.093092	0.000000	0.000000	2.000000	10.000000	0.000000
20414.497949	-0.033488	0.575367	0.134772	82.565628	-9.560857	33.854706	-2.188543	0.000000	-4.495585	0.000000	0.000000	0.000000	-0.261481	0.008952	-1.093092	0.000000	0.000000	2.000000	10.000000	0.000000
20414.501283	-0.033488	0.575367	0.134772	82.317451	-8.752091	34.813244	-2.212775	0.000000	-4.483706	0.000000	0.000000	0.000000	-0.261481	0.008952	-1.093092	0.000000	0.000000	2.000000	10.000000	0.000000
20414.504616	-0.034316	0.575378	0.131077	82.317451	-8.752091	34.813244	-2.212775	0.000000	-4.483706	0.000000	0.000000	0.000000	-0.248287	0.003252	-1.108459	0.000000	0.000000	2.000000	10.000000	0.000000
20414.507949	-0.034316	0.575378	0.131077	82.317451	-8.752091	34.813244	-2.212775	0.000000	-4.483706	0.000000	0.000000	0.000000	-0.248287	0.003252	-1.108459	0.000000	0.000000	2.000000	10.000000	0.000000
20414.511283	-0.034316	0.575378	0.131077	82.109123	-8.251036	35.429722	-2.240044	0.000000	-4.470145	0.000000	0.000000	0.000000	-0.248287	0.003252	-1.108459	0.000000	0.000000	2.000000	10.000000	0.000000
20414.514616	-0.035075	0.575365	0.127391	82.109123	-8.251036	35.429722	-2.240044	0.000000	-4.470145	0.000000	0.000000	0.000000	-0.227895	-0.003957	-1.105765	0.000000	0.000000	2.000000	10.000000	0.000000
20414.517949	-0.035075	0.575365	0.127391	82.109123	-8.251036	35.429722	-2.240044	0.000000	-4.470145	0.000000	0.000000	0.000000	-0.227895	-0.003957	-1.105765	0.000000	0.000000	2.000000	10.000000	0.000000
20414.521283	-0.035075	0.575365	0.127391	81.927399	-8.122753	35.612186	-2.270386	0.000000	-4.454812	0.000000	0.000000	0.000000	-0.227895	-0.003957	-1.105765	0.000000	0.000000	2.000000	10.000000	0.000000
20414.524616	-0.035822	0.575340	0.123690	81.927399	-8.122753	35.612186	-2.270386	0.000000	-4.454812	0.000000	0.000000	0.000000	-0.223978	-0.007421	-1.110448	0.000000	0.000000	2.000000	10.000000	0.000000
20414.527949	-0.035822	0.575340	0.123690	81.927399	-8.122753	35.612186	-2.270386	0.000000	-4.454812	0.000000	0.000000	0.000000	-0.223978	-0.007421	-1.110448	0.000000	0.000000	2.000000	10.000000	0.000000
20414.531283	-0.035822	0.575340	0.123690	81.759857	-8.097950	35.677944	-2.302793	0.000000	-4.438147	0.000000	0.000000	0.000000	-0.223978	-0.007421	-1.110448	0.000000	0.000000	2.000000	10.000000	0.000000
20414.534616	-0.036640	0.575312	0.120005	81.759857	-8.097950	35.677944	-2.302793	0.000000	-4.438147	0.000000	0.000000	0.000000	-0.245408	-0.008606	-1.105465	0.000000	0.000000	2.000000	10.000000	0.000000
20414.537949	-0.036640	0.575312	0.120005	81.759857	-8.097950	35.677944	-2.302793	0.000000	-4.438147	0.000000	0.000000	0.000000	-0.245408	-0.008606	-1.105465	0.000000	0.000000	2.000000	10.000000	0.000000
20414.541283	-0.036640	0.575312	0.120005	81.613091	-8.095831	35.774509	-2.334490	0.000000	-4.421556	0.000000	0.000000	0.000000	-0.245408	-0.008606	-1.105465	0.000000	0.000000	2.000000	10.000000	0.000000
20414.544616	-0.037474	0.575248	0.116347	81.613091	-8.095831	35.774509	-2.334490	0.000000	-4.421556	0.000000	0.000000	0.000000	-0.250204	-0.019158	-1.097398	0.000000	0.000000	2.000000	10.000000	0.000000
20414.547949	-0.037474	0.575248	0.116347	81.613091	-8.095831	35.774509	-2.334490	0.000000	-4.421556	0.000000	0.000000	0.000000	-0.250204	-0.019158	-1.097398	0.000000	0.000000	2.000000	10.000000	0.000000
20414.551283	-0.037474	0.575248	0.116347	81.471588	-8.106264	35.864105	-2.366910	0.000000	-4.404286	0.000000	0.000000	0.000000	-0.250204	-0.019158	-1.097398	0.000000	0.000000	2.000000	10.000000	0.000000
20414.554616	-0.038351	0.575200	0.112724	81.471588	-8.106264	35.864105	-2.366910	0.000000	-4.404286	0.000000	0.000000	0.000000	-0.263206	-0.014253	-1.086998	0.000000	0.000000	2.000000	10.000000	0.000000
20414.557949	-0.038351	0.575200	0.112724	81.471588	-8.106264	35.864105	-2.366910	0.000000	-4.404286	0.000000	0.000000	0.000000	-0.263206	-0.014253	-1.086998	0.000000	0.000000	2.000000	10.000000	0.000000
20414.561283	-0.038351	0.575200	0.112724	81.331268	-8.079290	35.997547	-2.399152	0.000000	-4.386806	0.000000	0.000000	0.000000	-0.263206	-0.014253	-1.086998	0.000000	0.000000	2.000000	10.000000	0.000000
20414.564616	-0.039220	0.575177	0.109177	81.331268	-8.079290	35.997547	-2.399152	0.000000	-4.386806	0.000000	0.000000	0.000000	-0.260635	-0.006978	-1.063998	0.000000	0.000000	2.000000	10.000000	0.000000
20414.567949	-0.039220	0.575177	0.109177	81.331268	-8.079290	35.997547	-2.399152	0.000000	-4.386806	0.000000	0.000000	0.000000	-0.260635	-0.006978	-1.063998	0.000000	0.000000	2.000000	10.000000	0.000000
20414.571283	-0.039220	0.575177	0.109177	81.164513	-7.983594	36.193424	-2.432069	0.000000	-4.368643	0.000000	0.000000	0.000000	-0.260635	-0.006978	-1.063998	0.000000	0.000000	2.000000	10.000000	0.000000
20414.574616	-0.040082	0.575198	0.105724	81.164513	-7.983594	36.193424	-2.432069	0.000000	-4.368643	0.000000	0.000000	0.000000	-0.258563	0.006185	-1.035934	0.000000	0.000000	2.000000	10.000000	0.000000
20414.577949	-0.040082	0.575198	0.105724	81.164513	-7.983594	36.193424	-2.432069	0.000000	-4.368643	0.000000	0.000000	0.000000	-0.258563	0.006185	-1.035934	0.000000	0.000000	2.000000	10.000000	0.000000
20414.581283	-0.040082	0.575198	0.105724	80.964775	-7.905736	36.337387	-2.465309	0.000000	-4.349971	0.000000	0.000000	0.000000	-0.258563	0.006185	-1.035934	0.000000	0.000000	2.000000	10.000000	0.000000
20414.584616	-0.040857	0.575243	0.102356	80.964775	-7.905736	36.337387	-2.465309	0.000000	-4.349971	0.000000	0.000000	0.000000	-0.232432	0.013548	-1.010463	0.000000	0.000000	2.000000	10.000000	0.000000
20414.587949	-0.040857	0.575243	0.102356	80.964775	-7.905736	36.337387	-2.465309	0.000000	-4.349971	0.000000	0.000000	0.000000	-0.232432	0.013548	-1.010463	0.000000	0.000000	2.000000	10.000000	0.000000
20414.591283	-0.040857	0.575243	0.102356	80.738594	-7.886671	36.421825	-2.501530	0.000000	-4.329243	0.000000	0.000000	0.000000	-0.232432	0.013548	-1.010463	0.000000	0.000000	2.000000	10.000000	0.000000
20414.594616	-0.041624	0.575324	0.099046	80.738594	-7.886671	36.421825	-2.501530	0.000000	-4.329243	0.000000	0.000000	0.000000	-0.230149	0.024383	-0.993035	0.000000	0.000000	2.000000	10.000000	0.000000
20414.597949	-0.041624	0.575324	0.099046	80.738594	-7.886671	36.421825	-2.501530	0.000000	-4.329243	0.000000	0.000000	0.000000	-0.230149	0.024383	-0.993035	0.000000	0.000000	2.000000	10.000000	0.000000
20414.601283	-0.041624	0.575324	0.099046	80.492996	-7.868269	36.516338	-2.538785	0.000000	-4.307502	0.000000	0.000000	0.000000	-0.230149	0.024383	-0.993035	0.000000	0.000000	2.000000	10.000000	0.000000
20414.604616	-0.042388	0.575469	0.095849	80.492996	-7.868269	36.516338	-2.538785	0.000000	-4.307502	0.000000	0.000000	0.000000	-0.229230	0.043426	-0.959127	0.000000	0.000000	2.000000	10.000000	0.000000
20414.607949	-0.042388	0.575469	0.095849	80.492996	-7.868269	36.516338	-2.538785	0.000000	-4.307502	0.000000	0.000000	0.000000	-0.229230	0.043426	-0.959127	0.000000	0.000000	2.000000	10.000000	0.000000
20414.611283	-0.042388	0.575469	0.095849	80.231712	-7.850469	36.594387	-2.575863	0.000000	-4.285432	0.000000	0.000000	0.000000	-0.229230	0.043426	-0.959127	0.000000	0.000000	2.000000	10.000000	0.000000
20414.614616	-0.043147	0.575669	0.092727	80.231712	-7.850469	36.594387	-2.575863	0.000000	-4.285432	0.000000	0.000000	0.000000	-0.227620	0.059959	-0.936338	0.000000	0.000000	2.000000	10.000000	0.000000
20414.617949	-0.043147	0.575669	0.092727	80.231712	-7.850469	36.594387	-2.575863	0.000000	-4.285432	0.000000	0.000000	0.000000	-0.227620	0.059959	-0.936338	0.000000	0.000000	2.000000	10.000000	0.000000
20414.621283	-0.043147	0.575669	0.092727	79.974030	-7.849231	36.624290	-2.613493	0.000000	-4.262588	0.000000	0.000000	0.000000	-0.227620	0.059959	-0.936338	0.000000	0.000000	2.000000	10.000000	0.000000
20414.624616	-0.043983	0.575921	0.089738	79.974030	-7.849231	36.624290	-2.613493	0.000000	-4.262588	0.000000	0.000000	0.000000	-0.250987	0.075753	-0.896909	0.000000	0.000000	2.000000	10.000000	0.000000
20414.627949	-0.043983	0.575921	0.089738	79.974030	-7.849231	36.624290	-2.613493	0.000000	-4.262588	0.000000	0.000000	0.000000	-0.250987	0.075753	-0.896909	0.000000	0.000000	2.000000	10.000000	0.000000
20414.631283	-0.043983	0.575921	0.089738	79.727638	-7.861706	36.603642	-2.647638	0.000000	-4.241464	0.000000	0.000000	0.000000	-0.250987	0.075753	-0.896909	0.000000	0.000000	2.000000	10.000000	0.000000
20414.634616	-0.044846	0.576227	0.086885	79.727638	-7.861706	36.603642	-2.647638	0.000000	-4.241464	0.000000	0.000000	0.000000	-0.258750	0.091689	-0.855943	0.000000	0.000000	2.000000	10.000000	0.000000
20414.637949	-0.044846	0.576227	0.086885	79.727638	-7.861706	36.603642	-2.647638	0.000000	-4.241464	0.000000	0.000000	0.000000	-0.258750	0.091689	-0.855943	0.000000	0.000000	2.000000	10.000000	0.000000
20414.641283	-0.044846	0.576227	0.086885	79.520164	-7.857787	36.581417	-2.679674	0.000000	-4.221296	0.000000	0.000000	0.000000	-0.258750	0.091689	-0.855943	0.000000	0.000000	2.000000	10.000000	0.000000
20414.644616	-0.045753	0.576520	0.084080	79.520164	-7.857787	36.581417	-2.679674	0.000000	-4.221296	0.000000	0.000000	0.000000	-0.272180	0.088012	-0.841339	0.000000	0.000000	2.000000	10.000000	0.000000
20414.647949	-0.045753	0.576520	0.084080	79.520164	-7.857787	36.581417	-2.679674	0.000000	-4.221296	0.000000	0.000000	0.000000	-0.272180	0.088012	-0.841339	0.000000	0.000000	2.000000	10.000000	0.000000
20414.651283	-0.045753	0.576520	0.084080	79.358444	-7.774418	36.663391	-2.710696	0.000000	-4.201444	0.000000	0.000000	0.000000	-0.272180	0.088012	-0.841339	0.000000	0.000000	2.000000	10.000000	0.000000
20414.654616	-0.046684	0.576800	0.081388	79.358444	-7.774418	36.663391	-2.710696	0.000000	-4.201444	0.000000	0.000000	0.000000	-0.279411	0.083990	-0.807618	0.000000	0.000000	2.000000	10.000000	0.000000
20414.657949	-0.046684	0.576800	0.081388	79.358444	-7.774418	36.663391	-2.710696	0.000000	-4.201444	0.000000	0.000000	0.000000	-0.279411	0.083990	-0.807618	0.000000	0.000000	2.000000	10.000000	0.000000
20414.661283	-0.046684	0.576800	0.081388	79.242493	-7.577477	36.892979	-2.665781	0.000000	-4.069406	0.000000	0.000000	0.000000	-0.279411	0.083990	-0.807618	0.000000	0.000000	2.000000	10.000000	0.000000
20414.664616	-0.047612	0.577107	0.078782	79.242493	-7.577477	36.892979	-2.665781	0.000000	-4.069406	0.000000	0.000000	0.000000	-0.278361	0.092195	-0.781751	0.000000	0.000000	2.000000	10.000000	0.000000
20414.667949	-0.047612	0.577107	0.078782	79.242493	-7.577477	36.892979	-2.665781	0.000000	-4.069406	0.000000	0.000000	0.000000	-0.278361	0.092195	-0.781751	0.000000	0.000000	2.000000	10.000000	0.000000
20414.671283	-0.047612	0.577107	0.078782	79.171623	-7.306019	37.207027	-2.619388	0.000000	-3.939114	0.000000	0.000000	0.000000	-0.278361	0.092195	-0.781751	0.000000	0.000000	2.000000	10.000000	0.000000
20414.674616	-0.048457	0.577386	0.076222	79.171623	-7.306019	37.207027	-2.619388	0.000000	-3.939114	0.000000	0.000000	0.000000	-0.253387	0.083439	-0.768149	0.000000	0.000000	2.000000	10.000000	0.000000
20414.677949	-0.048457	0.577386	0.076222	79.171623	-7.306019	37.207027	-2.619388	0.000000	-3.939114	0.000000	0.000000	0.000000	-0.253387	0.083439	-0.768149	0.000000	0.000000	2.000000	10.000000	0.000000
20414.681283	-0.048457	0.577386	0.076222	79.159119	-7.105134	37.460594	-2.577157	0.000000	-3.811089	0.000000	0.000000	0.000000	-0.253387	0.083439	-0.768149	0.000000	0.000000	2.000000	10.000000	0.000000
20414.684616	-0.049300	0.577692	0.073749	79.159119	-7.105134	37.460594	-2.577157	0.000000	-3.811089	0.000000	0.000000	0.000000	-0.252854	0.091942	-0.741882	0.000000	0.000000	2.000000	10.000000	0.000000
20414.687949	-0.049300	0.577692	0.073749	79.159119	-7.105134	37.460594	-2.577157	0.000000	-3.811089	0.000000	0.000000	0.000000	-0.252854	0.091942	-0.741882	0.000000	0.000000	2.000000	10.000000	0.000000
20414.691283	-0.049300	0.577692	0.073749	79.197624	-7.074451	37.546375	-2.535015	0.000000	-3.687442	0.000000	0.000000	0.000000	-0.252854	0.091942	-0.741882	0.000000	0.000000	2.000000	10.000000	0.000000
20414.694616	-0.050087	0.577970	0.071320	79.197624	-7.074451	37.546375	-2.535015	0.000000	-3.687442	0.000000	0.000000	0.000000	-0.236061	0.083492	-0.728595	0.000000	0.000000	2.000000	10.000000	0.000000
20414.697949	-0.050087	0.577970	0.071320	79.197624	-7.074451	37.546375	-2.535015	0.000000	-3.687442	0.000000	0.000000	0.000000	-0.236061	0.083492	-0.728595	0.000000	0.000000	2.000000	10.000000	0.000000
20414.701283	-0.050087	0.577970	0.071320	79.272881	-7.184001	37.536343	-2.495671	0.000000	-3.566010	0.000000	0.000000	0.000000	-0.236061	0.083492	-0.728595	0.000000	0.000000	2.000000	10.000000	0.000000
20414.704616	-0.050876	0.578239	0.069010	79.272881	-7.184001	37.536343	-2.495671	0.000000	-3.566010	0.000000	0.000000	0.000000	-0.236802	0.080625	-0.693180	0.000000	0.000000	2.000000	10.000000	0.000000
20414.707949	-0.050876	0.578239	0.069010	79.272881	-7.184001	37.536343	-2.495671	0.000000	-3.566010	0.000000	0.000000	0.000000	-0.236802	0.080625	-0.693180	0.000000	0.000000	2.000000	10.000000	0.000000
20414.711283	-0.050876	0.578239	0.069010	79.354210	-7.308142	37.523472	-2.456204	0.000000	-3.450479	0.000000	0.000000	0.000000	-0.236802	0.080625	-0.693180	0.000000	0.000000	2.000000	10.000000	0.000000
20414.714616	-0.051687	0.578500	0.066753	79.354210	-7.308142	37.523472	-2.456204	0.000000	-3.450479	0.000000	0.000000	0.000000	-0.243398	0.078275	-0.676876	0.000000	0.000000	2.000000	10.000000	0.000000
20414.717949	-0.051687	0.578500	0.066753	79.354210	-7.308142	37.523472	-2.456204	0.000000	-3.450479	0.000000	0.000000	0.000000	-0.243398	0.078275	-0.676876	0.000000	0.000000	2.000000	10.000000	0.000000
20414.721283	-0.051687	0.578500	0.066753	79.429344	-7.434207	37.511452	-2.415637	0.000000	-3.337667	0.000000	0.000000	0.000000	-0.243398	0.078275	-0.676876	0.000000	0.000000	2.000000	10.000000	0.000000
20414.724616	-0.052528	0.578772	0.064630	79.429344	-7.434207	37.511452	-2.415637	0.000000	-3.337667	0.000000	0.000000	0.000000	-0.252373	0.081582	-0.637020	0.000000	0.000000	2.000000	10.000000	0.000000
20414.727949	-0.052528	0.578772	0.064630	79.429344	-7.434207	37.511452	-2.415637	0.000000	-3.337667	0.000000	0.000000	0.000000	-0.252373	0.081582	-0.637020	0.000000	0.000000	2.000000	10.000000	0.000000
20414.731283	-0.052528	0.578772	0.064630	79.498146	-7.556722	37.500256	-2.373575	0.000000	-3.231497	0.000000	0.000000	0.000000	-0.252373	0.081582	-0.637020	0.000000	0.000000	2.000000	10.000000	0.000000
20414.734616	-0.053370	0.579028	0.062587	79.498146	-7.556722	37.500256	-2.373575	0.000000	-3.231497	0.000000	0.000000	0.000000	-0.252412	0.076710	-0.612886	0.000000	0.000000	2.000000	10.000000	0.000000
20414.737949	-0.053370	0.579028	0.062587	79.498146	-7.556722	37.500256	-2.373575	0.000000	-3.231497	0.000000	0.000000	0.000000	-0.252412	0.076710	-0.612886	0.000000	0.000000	2.000000	10.000000	0.000000
20414.741283	-0.053370	0.579028	0.062587	79.557594	-7.677853	37.490467	-2.331507	0.000000	-3.129349	0.000000	0.000000	0.000000	-0.252412	0.076710	-0.612886	0.000000	0.000000	2.000000	10.000000	0.000000
20414.744616	-0.054166	0.579306	0.060663	79.557594	-7.677853	37.490467	-2.331507	0.000000	-3.129349	0.000000	0.000000	0.000000	-0.238884	0.083367	-0.577312	0.000000	0.000000	2.000000	10.000000	0.000000
20414.747949	-0.054166	0.579306	0.060663	79.557594	-7.677853	37.490467	-2.331507	0.000000	-3.129349	0.000000	0.000000	0.000000	-0.238884	0.083367	-0.577312	0.000000	0.000000	2.000000	10.000000	0.000000
20414.751283	-0.054166	0.579306	0.060663	79.613937	-7.793149	37.481106	-2.291693	0.000000	-3.033131	0.000000	0.000000	0.000000	-0.238884	0.083367	-0.577312	0.000000	0.000000	2.000000	10.000000	0.000000
20414.754616	-0.054940	0.579569	0.058822	79.613937	-7.793149	37.481106	-2.291693	0.000000	-3.033131	0.000000	0.000000	0.000000	-0.232039	0.078904	-0.552101	0.000000	0.000000	2.000000	10.000000	0.000000
20414.757949	-0.054940	0.579569	0.058822	79.613937	-7.793149	37.481106	-2.291693	0.000000	-3.033131	0.000000	0.000000	0.000000	-0.232039	0.078904	-0.552101	0.000000	0.000000	2.000000	10.000000	0.000000
20414.761283	-0.054940	0.579569	0.058822	79.673355	-7.903608	37.471092	-2.253020	0.000000	-2.941114	0.000000	0.000000	0.000000	-0.232039	0.078904	-0.552101	0.000000	0.000000	2.000000	10.000000	0.000000
20414.764616	-0.055666	0.579770	0.057059	79.673355	-7.903608	37.471092	-2.253020	0.000000	-2.941114	0.000000	0.000000	0.000000	-0.217786	0.060510	-0.528867	0.000000	0.000000	2.000000	10.000000	0.000000
20414.767949	-0.055666	0.579770	0.057059	79.673355	-7.903608	37.471092	-2.253020	0.000000	-2.941114	0.000000	0.000000	0.000000	-0.217786	0.060510	-0.528867	0.000000	0.000000	2.000000	10.000000	0.000000
20414.771283	-0.055666	0.579770	0.057059	79.732796	-8.008748	37.460983	-2.216722	0.000000	-2.852969	0.000000	0.000000	0.000000	-0.217786	0.060510	-0.528867	0.000000	0.000000	2.000000	10.000000	0.000000
20414.774616	-0.056320	0.579940	0.055370	79.732796	-8.008748	37.460983	-2.216722	0.000000	-2.852969	0.000000	0.000000	0.000000	-0.196287	0.050847	-0.506678	0.000000	0.000000	2.000000	10.000000	0.000000
20414.777949	-0.056320	0.579940	0.055370	79.732796	-8.008748	37.460983	-2.216722	0.000000	-2.852969	0.000000	0.000000	0.000000	-0.196287	0.050847	-0.506678	0.000000	0.000000	2.000000	10.000000	0.000000
20414.781283	-0.056320	0.579940	0.055370	79.798531	-8.109643	37.449696	-2.184007	0.000000	-2.768523	0.000000	0.000000	0.000000	-0.196287	0.050847	-0.506678	0.000000	0.000000	2.000000	10.000000	0.000000
20414.784616	-0.056968	0.580031	0.053676	79.798531	-8.109643	37.449696	-2.184007	0.000000	-2.768523	0.000000	0.000000	0.000000	-0.194530	0.027275	-0.508405	0.000000	0.000000	2.000000	10.000000	0.000000
20414.787949	-0.056968	0.580031	0.053676	79.798531	-8.109643	37.449696	-2.184007	0.000000	-2.768523	0.000000	0.000000	0.000000	-0.194530	0.027275	-0.508405	0.000000	0.000000	2.000000	10.000000	0.000000
20414.791283	-0.056968	0.580031	0.053676	79.870468	-8.209014	37.437138	-2.151586	0.000000	-2.683789	0.000000	0.000000	0.000000	-0.194530	0.027275	-0.508405	0.000000	0.000000	2.000000	10.000000	0.000000
20414.794616	-0.057542	0.580081	0.052016	79.870468	-8.209014	37.437138	-2.151586	0.000000	-2.683789	0.000000	0.000000	0.000000	-0.172120	0.015131	-0.497841	0.000000	0.000000	2.000000	10.000000	0.000000
20414.797949	-0.057542	0.580081	0.052016	79.870468	-8.209014	37.437138	-2.151586	0.000000	-2.683789	0.000000	0.000000	0.000000	-0.172120	0.015131	-0.497841	0.000000	0.000000	2.000000	10.000000	0.000000
20414.801283	-0.057542	0.580081	0.052016	79.948677	-8.306968	37.423271	-2.122899	0.000000	-2.600815	0.000000	0.000000	0.000000	-0.172120	0.015131	-0.497841	0.000000	0.000000	2.000000	10.000000	0.000000
20414.804616	-0.058112	0.580073	0.050368	79.948677	-8.306968	37.423271	-2.122899	0.000000	-2.600815	0.000000	0.000000	0.000000	-0.171085	-0.002487	-0.494581	0.000000	0.000000	2.000000	10.000000	0.000000
20414.807949	-0.058112	0.580073	0.050368	79.948677	-8.306968	37.423271	-2.122899	0.000000	-2.600815	0.000000	0.000000	0.000000	-0.171085	-0.002487	-0.494581	0.000000	0.000000	2.000000	10.000000	0.000000
20414.811283	-0.058112	0.580073	0.050368	80.030052	-8.400266	37.408657	-2.094385	0.000000	-2.518385	0.000000	0.000000	0.000000	-0.171085	-0.002487	-0.494581	0.000000	0.000000	2.000000	10.000000	0.000000
20414.814616	-0.058636	0.580016	0.048775	80.030052	-8.400266	37.408657	-2.094385	0.000000	-2.518385	0.000000	0.000000	0.000000	-0.157030	-0.017104	-0.477785	0.000000	0.000000	2.000000	10.000000	0.000000
20414.817949	-0.058636	0.580016	0.048775	80.030052	-8.400266	37.408657	-2.094385	0.000000	-2.518385	0.000000	0.000000	0.000000	-0.157030	-0.017104	-0.477785	0.000000	0.000000	2.000000	10.000000	0.000000
20414.821283	-0.058636	0.580016	0.048775	80.114517	-8.497057	37.393211	-2.068213	0.000000	-2.438754	0.000000	0.000000	0.000000	-0.157030	-0.017104	-0.477785	0.000000	0.000000	2.000000	10.000000	0.000000
20414.824616	-0.059177	0.579938	0.047161	80.114517	-8.497057	37.393211	-2.068213	0.000000	-2.438754	0.000000	0.000000	0.000000	-0.162289	-0.023355	-0.484243	0.000000	0.000000	2.000000	10.000000	0.000000
20414.827949	-0.059177	0.579938	0.047161	80.114517	-8.497057	37.393211	-2.068213	0.000000	-2.438754	0.000000	0.000000	0.000000	-0.162289	-0.023355	-0.484243	0.000000	0.000000	2.000000	10.000000	0.000000
20414.831283	-0.059177	0.579938	0.047161	80.198914	-8.602599	37.367336	-2.041165	0.000000	-2.358047	0.000000	0.000000	0.000000	-0.162289	-0.023355	-0.484243	0.000000	0.000000	2.000000	10.000000	0.000000
20414.834616	-0.059718	0.579840	0.045591	80.198914	-8.602599	37.367336	-2.041165	0.000000	-2.358047	0.000000	0.000000	0.000000	-0.162528	-0.029409	-0.471061	0.000000	0.000000	2.000000	10.000000	0.000000
20414.837949	-0.059718	0.579840	0.045591	80.198914	-8.602599	37.367336	-2.041165	0.000000	-2.358047	0.000000	0.000000	0.000000	-0.162528	-0.029409	-0.471061	0.000000	0.000000	2.000000	10.000000	0.000000
20414.841283	-0.059718	0.579840	0.045591	80.281891	-8.702276	37.351711	-2.014077	0.000000	-2.279537	0.000000	0.000000	0.000000	-0.162528	-0.029409	-0.471061	0.000000	0.000000	2.000000	10.000000	0.000000
20414.844616	-0.060280	0.579712	0.044022	80.281891	-8.702276	37.351711	-2.014077	0.000000	-2.279537	0.000000	0.000000	0.000000	-0.168538	-0.038245	-0.470598	0.000000	0.000000	2.000000	10.000000	0.000000
20414.847949	-0.060280	0.579712	0.044022	80.281891	-8.702276	37.351711	-2.014077	0.000000	-2.279537	0.000000	0.000000	0.000000	-0.168538	-0.038245	-0.470598	0.000000	0.000000	2.000000	10.000000	0.000000
20414.851283	-0.060280	0.579712	0.044022	80.346344	-8.800615	37.340103	-1.985987	0.000000	-2.201104	0.000000	0.000000	0.000000	-0.168538	-0.038245	-0.470598	0.000000	0.000000	2.000000	10.000000	0.000000
20414.854616	-0.060896	0.579548	0.042538	80.346344	-8.800615	37.340103	-1.985987	0.000000	-2.201104	0.000000	0.000000	0.000000	-0.184748	-0.049435	-0.445214	0.000000	0.000000	2.000000	10.000000	0.000000
20414.857949	-0.060896	0.579548	0.042538	80.346344	-8.800615	37.340103	-1.985987	0.000000	-2.201104	0.000000	0.000000	0.000000	-0.184748	-0.049435	-0.445214	0.000000	0.000000	2.000000	10.000000	0.000000
20414.861283	-0.060896	0.579548	0.042538	80.359062	-8.889869	37.340134	-1.955196	0.000000	-2.126902	0.000000	0.000000	0.000000	-0.184748	-0.049435	-0.445214	0.000000	0.000000	2.000000	10.000000	0.000000
20414.864616	-0.061494	0.579374	0.041141	80.359062	-8.889869	37.340134	-1.955196	0.000000	-2.126902	0.000000	0.000000	0.000000	-0.179432	-0.052215	-0.419182	0.000000	0.000000	2.000000	10.000000	0.000000
20414.867949	-0.061494	0.579374	0.041141	80.359062	-8.889869	37.340134	-1.955196	0.000000	-2.126902	0.000000	0.000000	0.000000	-0.179432	-0.052215	-0.419182	0.000000	0.000000	2.000000	10.000000	0.000000
20414.871283	-0.061494	0.579374	0.041141	80.340240	-8.957669	37.357746	-1.925291	0.000000	-2.057038	0.000000	0.000000	0.000000	-0.179432	-0.052215	-0.419182	0.000000	0.000000	2.000000	10.000000	0.000000
20414.874616	-0.062073	0.579172	0.039814	80.340240	-8.957669	37.357746	-1.925291	0.000000	-2.057038	0.000000	0.000000	0.000000	-0.173680	-0.060481	-0.398038	0.000000	0.000000	2.000000	10.000000	0.000000
20414.877949	-0.062073	0.579172	0.039814	80.340240	-8.957669	37.357746	-1.925291	0.000000	-2.057038	0.000000	0.000000	0.000000	-0.173680	-0.060481	-0.398038	0.000000	0.000000	2.000000	10.000000	0.000000
20414.881283	-0.062073	0.579172	0.039814	80.317444	-9.025269	37.365742	-1.896344	0.000000	-1.990698	0.000000	0.000000	0.000000	-0.173680	-0.060481	-0.398038	0.000000	0.000000	2.000000	10.000000	0.000000
20414.884616	-0.062586	0.578943	0.038564	80.317444	-9.025269	37.365742	-1.896344	0.000000	-1.990698	0.000000	0.000000	0.000000	-0.153959	-0.068597	-0.375047	0.000000	0.000000	2.000000	10.000000	0.000000
20414.887949	-0.062586	0.578943	0.038564	80.317444	-9.025269	37.365742	-1.896344	0.000000	-1.990698	0.000000	0.000000	0.000000	-0.153959	-0.068597	-0.375047	0.000000	0.000000	2.000000	10.000000	0.000000
20414.891283	-0.062586	0.578943	0.038564	80.310135	-9.090734	37.370445	-1.870684	0.000000	-1.928190	0.000000	0.000000	0.000000	-0.153959	-0.068597	-0.375047	0.000000	0.000000	2.000000	10.000000	0.000000
20414.894616	-0.063041	0.578670	0.037437	80.310135	-9.090734	37.370445	-1.870684	0.000000	-1.928190	0.000000	0.000000	0.000000	-0.136261	-0.081852	-0.338032	0.000000	0.000000	2.000000	10.000000	0.000000
20414.897949	-0.063041	0.578670	0.037437	80.310135	-9.090734	37.370445	-1.870684	0.000000	-1.928190	0.000000	0.000000	0.000000	-0.136261	-0.081852	-0.338032	0.000000	0.000000	2.000000	10.000000	0.000000
20414.901283	-0.063041	0.578670	0.037437	80.299690	-9.150199	37.375721	-1.847974	0.000000	-1.871852	0.000000	0.000000	0.000000	-0.136261	-0.081852	-0.338032	0.000000	0.000000	2.000000	10.000000	0.000000
20414.904616	-0.063472	0.578362	0.036342	80.299690	-9.150199	37.375721	-1.847974	0.000000	-1.871852	0.000000	0.000000	0.000000	-0.129566	-0.092679	-0.328618	0.000000	0.000000	2.000000	10.000000	0.000000
20414.907949	-0.063472	0.578362	0.036342	80.299690	-9.150199	37.375721	-1.847974	0.000000	-1.871852	0.000000	0.000000	0.000000	-0.129566	-0.092679	-0.328618	0.000000	0.000000	2.000000	10.000000	0.000000
20414.911283	-0.063472	0.578362	0.036342	80.280846	-9.207626	37.382999	-1.826380	0.000000	-1.817082	0.000000	0.000000	0.000000	-0.129566	-0.092679	-0.328618	0.000000	0.000000	2.000000	10.000000	0.000000
20414.914616	-0.063936	0.578045	0.035328	80.280846	-9.207626	37.382999	-1.826380	0.000000	-1.817082	0.000000	0.000000	0.000000	-0.139177	-0.094940	-0.304036	0.000000	0.000000	2.000000	10.000000	0.000000
20414.917949	-0.063936	0.578045	0.035328	80.280846	-9.207626	37.382999	-1.826380	0.000000	-1.817082	0.000000	0.000000	0.000000	-0.139177	-0.094940	-0.304036	0.000000	0.000000	2.000000	10.000000	0.000000
20414.921283	-0.063936	0.578045	0.035328	80.256477	-9.280520	37.381241	-1.803183	0.000000	-1.766410	0.000000	0.000000	0.000000	-0.139177	-0.094940	-0.304036	0.000000	0.000000	2.000000	10.000000	0.000000
20414.924616	-0.064451	0.577684	0.034360	80.256477	-9.280520	37.381241	-1.803183	0.000000	-1.766410	0.000000	0.000000	0.000000	-0.154528	-0.108223	-0.290374	0.000000	0.000000	2.000000	10.000000	0.000000
20414.927949	-0.064451	0.577684	0.034360	80.256477	-9.280520	37.381241	-1.803183	0.000000	-1.766410	0.000000	0.000000	0.000000	-0.154528	-0.108223	-0.290374	0.000000	0.000000	2.000000	10.000000	0.000000
20414.931283	-0.064451	0.577684	0.034360	80.234505	-9.350999	37.389088	-1.777429	0.000000	-1.718014	0.000000	0.000000	0.000000	-0.154528	-0.108223	-0.290374	0.000000	0.000000	2.000000	10.000000	0.000000
20414.934616	-0.065025	0.577308	0.033494	80.234505	-9.350999	37.389088	-1.777429	0.000000	-1.718014	0.000000	0.000000	0.000000	-0.172111	-0.112963	-0.259753	0.000000	0.000000	2.000000	10.000000	0.000000
20414.937949	-0.065025	0.577308	0.033494	80.234505	-9.350999	37.389088	-1.777429	0.000000	-1.718014	0.000000	0.000000	0.000000	-0.172111	-0.112963	-0.259753	0.000000	0.000000	2.000000	10.000000	0.000000
20414.941283	-0.065025	0.577308	0.033494	80.215576	-9.427480	37.396294	-1.748744	0.000000	-1.674722	0.000000	0.000000	0.000000	-0.172111	-0.112963	-0.259753	0.000000	0.000000	2.000000	10.000000	0.000000
20414.944616	-0.065650	0.576887	0.032674	80.215576	-9.427480	37.396294	-1.748744	0.000000	-1.674722	0.000000	0.000000	0.000000	-0.187483	-0.126111	-0.246175	0.000000	0.000000	2.000000	10.000000	0.000000
20414.947949	-0.065650	0.576887	0.032674	80.215576	-9.427480	37.396294	-1.748744	0.000000	-1.674722	0.000000	0.000000	0.000000	-0.187483	-0.126111	-0.246175	0.000000	0.000000	2.000000	10.000000	0.000000
20414.951283	-0.065650	0.576887	0.032674	80.204491	-9.500188	37.401897	-1.717497	0.000000	-1.633693	0.000000	0.000000	0.000000	-0.187483	-0.126111	-0.246175	0.000000	0.000000	2.000000	10.000000	0.000000
20414.954616	-0.066233	0.576424	0.031911	80.204491	-9.500188	37.401897	-1.717497	0.000000	-1.633693	0.000000	0.000000	0.000000	-0.174988	-0.139172	-0.228893	0.000000	0.000000	2.000000	10.000000	0.000000
20414.957949	-0.066233	0.576424	0.031911	80.204491	-9.500188	37.401897	-1.717497	0.000000	-1.633693	0.000000	0.000000	0.000000	-0.174988	-0.139172	-0.228893	0.000000	0.000000	2.000000	10.000000	0.000000
20414.961283	-0.066233	0.576424	0.031911	80.194199	-9.570204	37.407440	-1.688332	0.000000	-1.595544	0.000000	0.000000	0.000000	-0.174988	-0.139172	-0.228893	0.000000	0.000000	2.000000	10.000000	0.000000
20414.964616	-0.066795	0.575925	0.031179	80.194199	-9.570204	37.407440	-1.688332	0.000000	-1.595544	0.000000	0.000000	0.000000	-0.168620	-0.149635	-0.219505	0.000000	0.000000	2.000000	10.000000	0.000000
20414.967949	-0.066795	0.575925	0.031179	80.194199	-9.570204	37.407440	-1.688332	0.000000	-1.595544	0.000000	0.000000	0.000000	-0.168620	-0.149635	-0.219505	0.000000	0.000000	2.000000	10.000000	0.000000
20414.971283	-0.066795	0.575925	0.031179	80.196281	-9.637424	37.410374	-1.660229	0.000000	-1.558960	0.000000	0.000000	0.000000	-0.168620	-0.149635	-0.219505	0.000000	0.000000	2.000000	10.000000	0.000000
20414.974616	-0.067291	0.575364	0.030492	80.196281	-9.637424	37.410374	-1.660229	0.000000	-1.558960	0.000000	0.000000	0.000000	-0.148694	-0.168112	-0.206282	0.000000	0.000000	2.000000	10.000000	0.000000
20414.977949	-0.067291	0.575364	0.030492	80.196281	-9.637424	37.410374	-1.660229	0.000000	-1.558960	0.000000	0.000000	0.000000	-0.148694	-0.168112	-0.206282	0.000000	0.000000	2.000000	10.000000	0.000000
20414.981283	-0.067291	0.575364	0.030492	80.199997	-9.702037	37.413158	-1.635447	0.000000	-1.524579	0.000000	0.000000	0.000000	-0.148694	-0.168112	-0.206282	0.000000	0.000000	2.000000	10.000000	0.000000
20414.984616	-0.067291	0.575364	0.030492	80.199997	-9.702037	37.413158	-1.635447	0.000000	-1.524579	0.000000	0.000000	0.000000	-0.148694	-0.168112	-0.206282	0.000000	0.000000	2.000000	10.000000	0.000000
20414.987949	-0.067791	0.574788	0.029849	80.199997	-9.702037	37.413158	-1.635447	0.000000	-1.524579	0.000000	0.000000	0.000000	-0.150129	-0.172971	-0.192796	0.000000	0.000000	2.000000	10.000000	0.000000
20414.991283	-0.067791	0.574788	0.029849	80.175873	-9.765931	37.412121	-1.635447	0.000000	-1.524579	0.000000	0.000000	0.000000	-0.150129	-0.172971	-0.192796	0.000000	0.000000	2.000000	10.000000	0.000000
20414.994616	-0.068292	0.574158	0.029217	80.175873	-9.765931	37.412121	-1.635447	0.000000	-1.524579	0.000000	0.000000	0.000000	-0.150187	-0.188804	-0.189453	0.000000	0.000000	2.000000	10.000000	0.000000
20414.997949	-0.068292	0.574158	0.029217	80.175873	-9.765931	37.412121	-1.635447	0.000000	-1.524579	0.000000	0.000000	0.000000	-0.150187	-0.188804	-0.189453	0.000000	0.000000	2.000000	10.000000	0.000000
20415.001283	-0.068292	0.574158	0.029217	80.115608	-9.816340	37.428883	-1.585394	0.000000	-1.460871	0.000000	0.000000	0.000000	-0.150187	-0.188804	-0.189453	0.000000	0.000000	2.000000	10.000000	0.000000
20415.004616	-0.068794	0.573522	0.028607	80.115608	-9.816340	37.428883	-1.585394	0.000000	-1.460871	0.000000	0.000000	0.000000	-0.150708	-0.191047	-0.182979	0.000000	0.000000	2.000000	10.000000	0.000000
20415.007949	-0.068794	0.573522	0.028607	80.115608	-9.816340	37.428883	-1.585394	0.000000	-1.460871	0.000000	0.000000	0.000000	-0.150708	-0.191047	-0.182979	0.000000	0.000000	2.000000	10.000000	0.000000
20415.011283	-0.068794	0.573522	0.028607	80.030701	-9.864249	37.442799	-1.560276	0.000000	-1.430375	0.000000	0.000000	0.000000	-0.150708	-0.191047	-0.182979	0.000000	0.000000	2.000000	10.000000	0.000000
20415.014616	-0.069323	0.572850	0.028022	80.030701	-9.864249	37.442799	-1.560276	0.000000	-1.430375	0.000000	0.000000	0.000000	-0.158425	-0.201345	-0.175620	0.000000	0.000000	2.000000	10.000000	0.000000
20415.017949	-0.069323	0.572850	0.028022	80.030701	-9.864249	37.442799	-1.560276	0.000000	-1.430375	0.000000	0.000000	0.000000	-0.158425	-0.201345	-0.175620	0.000000	0.000000	2.000000	10.000000	0.000000
20415.021283	-0.069323	0.572850	0.028022	79.923424	-9.915891	37.469021	-1.533872	0.000000	-1.401105	0.000000	0.000000	0.000000	-0.158425	-0.201345	-0.175620	0.000000	0.000000	2.000000	10.000000	0.000000
20415.024616	-0.069919	0.572154	0.027431	79.923424	-9.915891	37.469021	-1.533872	0.000000	-1.401105	0.000000	0.000000	0.000000	-0.178944	-0.209034	-0.177273	0.000000	0.000000	2.000000	10.000000	0.000000
20415.027949	-0.069919	0.572154	0.027431	79.923424	-9.915891	37.469021	-1.533872	0.000000	-1.401105	0.000000	0.000000	0.000000	-0.178944	-0.209034	-0.177273	0.000000	0.000000	2.000000	10.000000	0.000000
20415.031283	-0.069919	0.572154	0.027431	79.805382	-9.963033	37.488991	-1.504048	0.000000	-1.371559	0.000000	0.000000	0.000000	-0.178944	-0.209034	-0.177273	0.000000	0.000000	2.000000	10.000000	0.000000
20415.034616	-0.070492	0.571431	0.026848	79.805382	-9.963033	37.488991	-1.504048	0.000000	-1.371559	0.000000	0.000000	0.000000	-0.171815	-0.216687	-0.175017	0.000000	0.000000	2.000000	10.000000	0.000000
20415.037949	-0.070492	0.571431	0.026848	79.805382	-9.963033	37.488991	-1.504048	0.000000	-1.371559	0.000000	0.000000	0.000000	-0.171815	-0.216687	-0.175017	0.000000	0.000000	2.000000	10.000000	0.000000
20415.041283	-0.070492	0.571431	0.026848	79.684372	-10.012689	37.509148	-1.475412	0.000000	-1.342390	0.000000	0.000000	0.000000	-0.171815	-0.216687	-0.175017	0.000000	0.000000	2.000000	10.000000	0.000000
20415.044616	-0.071077	0.570683	0.026202	79.684372	-10.012689	37.509148	-1.475412	0.000000	-1.342390	0.000000	0.000000	0.000000	-0.175685	-0.224579	-0.193828	0.000000	0.000000	2.000000	10.000000	0.000000
20415.047949	-0.071077	0.570683	0.026202	79.684372	-10.012689	37.509148	-1.475412	0.000000	-1.342390	0.000000	0.000000	0.000000	-0.175685	-0.224579	-0.193828	0.000000	0.000000	2.000000	10.000000	0.000000
20415.051283	-0.071077	0.570683	0.026202	79.554848	-10.071438	37.481232	-1.446131	0.000000	-1.310085	0.000000	0.000000	0.000000	-0.175685	-0.224579	-0.193828	0.000000	0.000000	2.000000	10.000000	0.000000
20415.054616	-0.071685	0.569909	0.025556	79.554848	-10.071438	37.481232	-1.446131	0.000000	-1.310085	0.000000	0.000000	0.000000	-0.182273	-0.232166	-0.193679	0.000000	0.000000	2.000000	10.000000	0.000000
20415.057949	-0.071685	0.569909	0.025556	79.554848	-10.071438	37.481232	-1.446131	0.000000	-1.310085	0.000000	0.000000	0.000000	-0.182273	-0.232166	-0.193679	0.000000	0.000000	2.000000	10.000000	0.000000
20415.061283	-0.071685	0.569909	0.025556	79.381348	-10.119562	37.301521	-1.415753	0.000000	-1.277805	0.000000	0.000000	0.000000	-0.182273	-0.232166	-0.193679	0.000000	0.000000	2.000000	10.000000	0.000000
20415.064616	-0.072264	0.569145	0.024888	79.381348	-10.119562	37.301521	-1.415753	0.000000	-1.277805	0.000000	0.000000	0.000000	-0.173784	-0.229114	-0.200300	0.000000	0.000000	2.000000	10.000000	0.000000
20415.067949	-0.072264	0.569145	0.024888	79.381348	-10.119562	37.301521	-1.415753	0.000000	-1.277805	0.000000	0.000000	0.000000	-0.173784	-0.229114	-0.200300	0.000000	0.000000	2.000000	10.000000	0.000000
20415.071283	-0.072264	0.569145	0.024888	79.147667	-10.147785	37.012871	-1.386788	0.000000	-1.244422	0.000000	0.000000	0.000000	-0.173784	-0.229114	-0.200300	0.000000	0.000000	2.000000	10.000000	0.000000
20415.074616	-0.072822	0.568374	0.024245	79.147667	-10.147785	37.012871	-1.386788	0.000000	-1.244422	0.000000	0.000000	0.000000	-0.167396	-0.231281	-0.192986	0.000000	0.000000	2.000000	10.000000	0.000000
20415.077949	-0.072822	0.568374	0.024245	79.147667	-10.147785	37.012871	-1.386788	0.000000	-1.244422	0.000000	0.000000	0.000000	-0.167396	-0.231281	-0.192986	0.000000	0.000000	2.000000	10.000000	0.000000
20415.081283	-0.072822	0.568374	0.024245	78.826050	-10.168349	36.649323	-1.358889	0.000000	-1.212258	0.000000	0.000000	0.000000	-0.167396	-0.231281	-0.192986	0.000000	0.000000	2.000000	10.000000	0.000000
20415.084616	-0.073424	0.567605	0.023593	78.826050	-10.168349	36.649323	-1.358889	0.000000	-1.212258	0.000000	0.000000	0.000000	-0.180546	-0.230825	-0.195737	0.000000	0.000000	2.000000	10.000000	0.000000
20415.087949	-0.073424	0.567605	0.023593	78.826050	-10.168349	36.649323	-1.358889	0.000000	-1.212258	0.000000	0.000000	0.000000	-0.180546	-0.230825	-0.195737	0.000000	0.000000	2.000000	10.000000	0.000000
20415.091283	-0.073424	0.567605	0.023593	78.443413	-10.185389	36.140278	-1.328798	0.000000	-1.179635	0.000000	0.000000	0.000000	-0.180546	-0.230825	-0.195737	0.000000	0.000000	2.000000	10.000000	0.000000
20415.094616	-0.074049	0.566855	0.022952	78.443413	-10.185389	36.140278	-1.328798	0.000000	-1.179635	0.000000	0.000000	0.000000	-0.187594	-0.225031	-0.192311	0.000000	0.000000	2.000000	10.000000	0.000000
20415.097949	-0.074049	0.566855	0.022952	78.443413	-10.185389	36.140278	-1.328798	0.000000	-1.179635	0.000000	0.000000	0.000000	-0.187594	-0.225031	-0.192311	0.000000	0.000000	2.000000	10.000000	0.000000
20415.101283	-0.074049	0.566855	0.022952	78.033630	-10.205557	35.550964	-1.297532	0.000000	-1.147583	0.000000	0.000000	0.000000	-0.187594	-0.225031	-0.192311	0.000000	0.000000	2.000000	10.000000	0.000000
20415.104616	-0.074707	0.566151	0.022380	78.033630	-10.205557	35.550964	-1.297532	0.000000	-1.147583	0.000000	0.000000	0.000000	-0.197338	-0.211133	-0.171575	0.000000	0.000000	2.000000	10.000000	0.000000
20415.107949	-0.074707	0.566151	0.022380	78.033630	-10.205557	35.550964	-1.297532	0.000000	-1.147583	0.000000	0.000000	0.000000	-0.197338	-0.211133	-0.171575	0.000000	0.000000	2.000000	10.000000	0.000000
20415.111283	-0.074707	0.566151	0.022380	77.617622	-10.223964	35.029816	-1.264643	0.000000	-1.118987	0.000000	0.000000	0.000000	-0.197338	-0.211133	-0.171575	0.000000	0.000000	2.000000	10.000000	0.000000
20415.114616	-0.075317	0.565475	0.021807	77.617622	-10.223964	35.029816	-1.264643	0.000000	-1.118987	0.000000	0.000000	0.000000	-0.182891	-0.202851	-0.171830	0.000000	0.000000	2.000000	10.000000	0.000000
20415.117949	-0.075317	0.565475	0.021807	77.617622	-10.223964	35.029816	-1.264643	0.000000	-1.118987	0.000000	0.000000	0.000000	-0.182891	-0.202851	-0.171830	0.000000	0.000000	2.000000	10.000000	0.000000
20415.121283	-0.075317	0.565475	0.021807	77.217659	-10.246062	34.574165	-1.234161	0.000000	-1.090349	0.000000	0.000000	0.000000	-0.182891	-0.202851	-0.171830	0.000000	0.000000	2.000000	10.000000	0.000000
20415.124616	-0.075317	0.565475	0.021807	77.217659	-10.246062	34.574165	-1.234161	0.000000	-1.090349	0.000000	0.000000	0.000000	-0.182891	-0.202851	-0.171830	0.000000	0.000000	2.000000	10.000000	0.000000
20415.127949	-0.075914	0.564844	0.021311	77.217659	-10.246062	34.574165	-1.234161	0.000000	-1.090349	0.000000	0.000000	0.000000	-0.179148	-0.189098	-0.148806	0.000000	0.000000	2.000000	10.000000	0.000000
20415.131283	-0.075914	0.564844	0.021311	76.852295	-10.267870	34.262398	-1.234161	0.000000	-1.090349	0.000000	0.000000	0.000000	-0.179148	-0.189098	-0.148806	0.000000	0.000000	2.000000	10.000000	0.000000
20415.134616	-0.076424	0.564277	0.020857	76.852295	-10.267870	34.262398	-1.234161	0.000000	-1.090349	0.000000	0.000000	0.000000	-0.152892	-0.170253	-0.136297	0.000000	0.000000	2.000000	10.000000	0.000000
20415.137949	-0.076424	0.564277	0.020857	76.852295	-10.267870	34.262398	-1.234161	0.000000	-1.090349	0.000000	0.000000	0.000000	-0.152892	-0.170253	-0.136297	0.000000	0.000000	2.000000	10.000000	0.000000
20415.141283	-0.076424	0.564277	0.020857	76.524658	-10.291368	34.119171	-1.178821	0.000000	-1.042832	0.000000	0.000000	0.000000	-0.152892	-0.170253	-0.136297	0.000000	0.000000	2.000000	10.000000	0.000000
20415.144616	-0.076919	0.563737	0.020462	76.524658	-10.291368	34.119171	-1.178821	0.000000	-1.042832	0.000000	0.000000	0.000000	-0.148553	-0.161980	-0.118252	0.000000	0.000000	2.000000	10.000000	0.000000
20415.147949	-0.076919	0.563737	0.020462	76.524658	-10.291368	34.119171	-1.178821	0.000000	-1.042832	0.000000	0.000000	0.000000	-0.148553	-0.161980	-0.118252	0.000000	0.000000	2.000000	10.000000	0.000000
20415.151283	-0.076919	0.563737	0.020462	76.243988	-10.319497	34.120346	-1.154062	0.000000	-1.023123	0.000000	0.000000	0.000000	-0.148553	-0.161980	-0.118252	0.000000	0.000000	2.000000	10.000000	0.000000
20415.154616	-0.077395	0.563260	0.020100	76.243988	-10.319497	34.120346	-1.154062	0.000000	-1.023123	0.000000	0.000000	0.000000	-0.142897	-0.143254	-0.108799	0.000000	0.000000	2.000000	10.000000	0.000000
20415.157949	-0.077395	0.563260	0.020100	76.243988	-10.319497	34.120346	-1.154062	0.000000	-1.023123	0.000000	0.000000	0.000000	-0.142897	-0.143254	-0.108799	0.000000	0.000000	2.000000	10.000000	0.000000
20415.161283	-0.077395	0.563260	0.020100	76.000954	-10.348048	34.147800	-1.130246	0.000000	-1.004990	0.000000	0.000000	0.000000	-0.142897	-0.143254	-0.108799	0.000000	0.000000	2.000000	10.000000	0.000000
20415.164616	-0.077395	0.563260	0.020100	76.000954	-10.348048	34.147800	-1.130246	0.000000	-1.004990	0.000000	0.000000	0.000000	-0.142897	-0.143254	-0.108799	0.000000	0.000000	2.000000	10.000000	0.000000
20415.167949	-0.077833	0.562862	0.019790	76.000954	-10.348048	34.147800	-1.130246	0.000000	-1.004990	0.000000	0.000000	0.000000	-0.131350	-0.119244	-0.092935	0.000000	0.000000	2.000000	10.000000	0.000000
20415.171283	-0.077833	0.562862	0.019790	75.799431	-10.376719	34.169865	-1.130246	0.000000	-1.004990	0.000000	0.000000	0.000000	-0.131350	-0.119244	-0.092935	0.000000	0.000000	2.000000	10.000000	0.000000
20415.174616	-0.078233	0.562518	0.019539	75.799431	-10.376719	34.169865	-1.130246	0.000000	-1.004990	0.000000	0.000000	0.000000	-0.120168	-0.103247	-0.075266	0.000000	0.000000	2.000000	10.000000	0.000000
20415.177949	-0.078233	0.562518	0.019539	75.799431	-10.376719	34.169865	-1.130246	0.000000	-1.004990	0.000000	0.000000	0.000000	-0.120168	-0.103247	-0.075266	0.000000	0.000000	2.000000	10.000000	0.000000
20415.181283	-0.078233	0.562518	0.019539	75.638725	-10.397628	34.185608	-1.088326	0.000000	-0.976956	0.000000	0.000000	0.000000	-0.120168	-0.103247	-0.075266	0.000000	0.000000	2.000000	10.000000	0.000000
20415.184616	-0.078233	0.562518	0.019539	75.638725	-10.397628	34.185608	-1.088326	0.000000	-0.976956	0.000000	0.000000	0.000000	-0.120168	-0.103247	-0.075266	0.000000	0.000000	2.000000	10.000000	0.000000
20415.187949	-0.078576	0.562271	0.019363	75.638725	-10.397628	34.185608	-1.088326	0.000000	-0.976956	0.000000	0.000000	0.000000	-0.102849	-0.074066	-0.052876	0.000000	0.000000	2.000000	10.000000	0.000000
20415.191283	-0.078576	0.562271	0.019363	75.520203	-10.415575	34.204334	-1.088326	0.000000	-0.976956	0.000000	0.000000	0.000000	-0.102849	-0.074066	-0.052876	0.000000	0.000000	2.000000	10.000000	0.000000
20415.194616	-0.078576	0.562271	0.019363	75.520203	-10.415575	34.204334	-1.088326	0.000000	-0.976956	0.000000	0.000000	0.000000	-0.102849	-0.074066	-0.052876	0.000000	0.000000	2.000000	10.000000	0.000000
20415.197949	-0.078576	0.562271	0.019363	75.520203	-10.415575	34.204334	-1.088326	0.000000	-0.976956	0.000000	0.000000	0.000000	-0.102849	-0.074066	-0.052876	0.000000	0.000000	2.000000	10.000000	0.000000
20415.201283	-0.079023	0.562042	0.019252	75.434647	-10.428587	34.212765	-1.071184	0.000000	-0.968144	0.000000	0.000000	0.000000	-0.133941	-0.068684	-0.033178	0.000000	0.000000	2.000000	10.000000	0.000000
20415.204616	-0.079023	0.562042	0.019252	75.434647	-10.428587	34.212765	-1.071184	0.000000	-0.968144	0.000000	0.000000	0.000000	-0.133941	-0.068684	-0.033178	0.000000	0.000000	2.000000	10.000000	0.000000
20415.207949	-0.079023	0.562042	0.019252	75.434647	-10.428587	34.212765	-1.071184	0.000000	-0.968144	0.000000	0.000000	0.000000	-0.133941	-0.068684	-0.033178	0.000000	0.000000	2.000000	10.000000	0.000000
20415.211283	-0.079023	0.562042	0.019252	75.383728	-10.429045	34.217594	-1.048861	0.000000	-0.962614	0.000000	0.000000	0.000000	-0.133941	-0.068684	-0.033178	0.000000	0.000000	2.000000	10.000000	0.000000
20415.214616	-0.079056	0.562042	0.019312	75.383728	-10.429045	34.217594	-1.048861	0.000000	-0.962614	0.000000	0.000000	0.000000	-0.009950	0.000054	0.017955	0.000000	0.000000	2.000000	10.000000	0.000000
20415.217949	-0.079056	0.562042	0.019312	75.383728	-10.429045	34.217594	-1.048861	0.000000	-0.962614	0.000000	0.000000	0.000000	-0.009950	0.000054	0.017955	0.000000	0.000000	2.000000	10.000000	0.000000
20415.221283	-0.079056	0.562042	0.019312	75.371216	-10.420035	34.218475	-1.047202	0.000000	-0.965607	0.000000	0.000000	0.000000	-0.009950	0.000054	0.017955	0.000000	0.000000	2.000000	10.000000	0.000000
20415.224616	-0.079056	0.562042	0.019312	75.371216	-10.420035	34.218475	-1.047202	0.000000	-0.965607	0.000000	0.000000	0.000000	-0.009950	0.000054	0.017955	0.000000	0.000000	2.000000	10.000000	0.000000
20415.227949	-0.079003	0.562104	0.019416	75.371216	-10.420035	34.218475	-1.047202	0.000000	-0.965607	0.000000	0.000000	0.000000	0.015744	0.018567	0.031220	0.000000	0.000000	2.000000	10.000000	0.000000
20415.231283	-0.079003	0.562104	0.019416	75.349266	-10.412305	34.213528	-1.047202	0.000000	-0.965607	0.000000	0.000000	0.000000	0.015744	0.018567	0.031220	0.000000	0.000000	2.000000	10.000000	0.000000
20415.234616	-0.079003	0.562104	0.019416	75.349266	-10.412305	34.213528	-1.047202	0.000000	-0.965607	0.000000	0.000000	0.000000	0.015744	0.018567	0.031220	0.000000	0.000000	2.000000	10.000000	0.000000
20415.237949	-0.079003	0.562104	0.019416	75.349266	-10.412305	34.213528	-1.047202	0.000000	-0.965607	0.000000	0.000000	0.000000	0.015744	0.018567	0.031220	0.000000	0.000000	2.000000	10.000000	0.000000
20415.241283	-0.078847	0.562360	0.019734	75.324219	-10.397020	34.215248	-1.049827	0.000000	-0.970810	0.000000	0.000000	0.000000	0.046979	0.076855	0.095448	0.000000	0.000000	2.000000	10.000000	0.000000
20415.244616	-0.078847	0.562360	0.019734	75.324219	-10.397020	34.215248	-1.049827	0.000000	-0.970810	0.000000	0.000000	0.000000	0.046979	0.076855	0.095448	0.000000	0.000000	2.000000	10.000000	0.000000
20415.247949	-0.078847	0.562360	0.019734	75.324219	-10.397020	34.215248	-1.049827	0.000000	-0.970810	0.000000	0.000000	0.000000	0.046979	0.076855	0.095448	0.000000	0.000000	2.000000	10.000000	0.000000
20415.251283	-0.078847	0.562360	0.019734	75.299194	-10.384463	34.217003	-1.057656	0.000000	-0.986718	0.000000	0.000000	0.000000	0.046979	0.076855	0.095448	0.000000	0.000000	2.000000	10.000000	0.000000
20415.254616	-0.078753	0.562510	0.019869	75.299194	-10.384463	34.217003	-1.057656	0.000000	-0.986718	0.000000	0.000000	0.000000	0.028206	0.045045	0.040478	0.000000	0.000000	2.000000	10.000000	0.000000
20415.257949	-0.078753	0.562510	0.019869	75.299194	-10.384463	34.217003	-1.057656	0.000000	-0.986718	0.000000	0.000000	0.000000	0.028206	0.045045	0.040478	0.000000	0.000000	2.000000	10.000000	0.000000
20415.261283	-0.078753	0.562510	0.019869	75.274117	-10.381941	34.212280	-1.062357	0.000000	-0.993464	0.000000	0.000000	0.000000	0.028206	0.045045	0.040478	0.000000	0.000000	2.000000	10.000000	0.000000
20415.264616	-0.078753	0.562510	0.019869	75.274117	-10.381941	34.212280	-1.062357	0.000000	-0.993464	0.000000	0.000000	0.000000	0.028206	0.045045	0.040478	0.000000	0.000000	2.000000	10.000000	0.000000
20415.267949	-0.078727	0.562661	0.019993	75.274117	-10.381941	34.212280	-1.062357	0.000000	-0.993464	0.000000	0.000000	0.000000	0.007837	0.045064	0.037093	0.000000	0.000000	2.000000	10.000000	0.000000
20415.271283	-0.078727	0.562661	0.019993	75.264595	-10.378854	34.212719	-1.062357	0.000000	-0.993464	0.000000	0.000000	0.000000	0.007837	0.045064	0.037093	0.000000	0.000000	2.000000	10.000000	0.000000
20415.274616	-0.078727	0.562661	0.019993	75.264595	-10.378854	34.212719	-1.062357	0.000000	-0.993464	0.000000	0.000000	0.000000	0.007837	0.045064	0.037093	0.000000	0.000000	2.000000	10.000000	0.000000
20415.277949	-0.078727	0.562661	0.019993	75.264595	-10.378854	34.212719	-1.062357	0.000000	-0.993464	0.000000	0.000000	0.000000	0.007837	0.045064	0.037093	0.000000	0.000000	2.000000	10.000000	0.000000
20415.281283	-0.078718	0.562846	0.020084	75.286819	-10.378671	34.210320	-1.063663	0.000000	-0.999646	0.000000	0.000000	0.000000	0.002477	0.055630	0.027318	0.000000	0.000000	2.000000	10.000000	0.000000
20415.284616	-0.078718	0.562846	0.020084	75.286819	-10.378671	34.210320	-1.063663	0.000000	-0.999646	0.000000	0.000000	0.000000	0.002477	0.055630	0.027318	0.000000	0.000000	2.000000	10.000000	0.000000
20415.287949	-0.078718	0.562846	0.020084	75.286819	-10.378671	34.210320	-1.063663	0.000000	-0.999646	0.000000	0.000000	0.000000	0.002477	0.055630	0.027318	0.000000	0.000000	2.000000	10.000000	0.000000
20415.291283	-0.078718	0.562846	0.020084	75.327698	-10.382783	34.206364	-1.064076	0.000000	-1.004199	0.000000	0.000000	0.000000	0.002477	0.055630	0.027318	0.000000	0.000000	2.000000	10.000000	0.000000
20415.294616	-0.078714	0.562881	0.020055	75.327698	-10.382783	34.206364	-1.064076	0.000000	-1.004199	0.000000	0.000000	0.000000	0.001424	0.010548	-0.008636	0.000000	0.000000	2.000000	10.000000	0.000000
20415.297949	-0.078714	0.562881	0.020055	75.327698	-10.382783	34.206364	-1.064076	0.000000	-1.004199	0.000000	0.000000	0.000000	0.001424	0.010548	-0.008636	0.000000	0.000000	2.000000	10.000000	0.000000
20415.301283	-0.078714	0.562881	0.020055	75.376312	-10.384830	34.201756	-1.064314	0.000000	-1.002760	0.000000	0.000000	0.000000	0.001424	0.010548	-0.008636	0.000000	0.000000	2.000000	10.000000	0.000000
20415.304616	-0.078714	0.562881	0.020055	75.376312	-10.384830	34.201756	-1.064314	0.000000	-1.002760	0.000000	0.000000	0.000000	0.001424	0.010548	-0.008636	0.000000	0.000000	2.000000	10.000000	0.000000
20415.307949	-0.078683	0.562899	0.020013	75.376312	-10.384830	34.201756	-1.064314	0.000000	-1.002760	0.000000	0.000000	0.000000	0.009082	0.005235	-0.012734	0.000000	0.000000	2.000000	10.000000	0.000000
20415.311283	-0.078683	0.562899	0.020013	75.413383	-10.383068	34.198215	-1.064314	0.000000	-1.002760	0.000000	0.000000	0.000000	0.009082	0.005235	-0.012734	0.000000	0.000000	2.000000	10.000000	0.000000
20415.314616	-0.078683	0.562899	0.020013	75.413383	-10.383068	34.198215	-1.064314	0.000000	-1.002760	0.000000	0.000000	0.000000	0.009082	0.005235	-0.012734	0.000000	0.000000	2.000000	10.000000	0.000000
20415.317949	-0.078683	0.562899	0.020013	75.413383	-10.383068	34.198215	-1.064314	0.000000	-1.002760	0.000000	0.000000	0.000000	0.009082	0.005235	-0.012734	0.000000	0.000000	2.000000	10.000000	0.000000
20415.321283	-0.078592	0.562881	0.019879	75.441277	-10.382827	34.195747	-1.065827	0.000000	-1.000638	0.000000	0.000000	0.000000	0.027530	-0.005461	-0.040008	0.000000	0.000000	2.000000	10.000000	0.000000
20415.324616	-0.078592	0.562881	0.019879	75.441277	-10.382827	34.195747	-1.065827	0.000000	-1.000638	0.000000	0.000000	0.000000	0.027530	-0.005461	-0.040008	0.000000	0.000000	2.000000	10.000000	0.000000
20415.327949	-0.078592	0.562881	0.019879	75.441277	-10.382827	34.195747	-1.065827	0.000000	-1.000638	0.000000	0.000000	0.000000	0.027530	-0.005461	-0.040008	0.000000	0.000000	2.000000	10.000000	0.000000
20415.331283	-0.078592	0.562881	0.019879	75.449860	-10.383495	34.195087	-1.070415	0.000000	-0.993970	0.000000	0.000000	0.000000	0.027530	-0.005461	-0.040008	0.000000	0.000000	2.000000	10.000000	0.000000
20415.334616	-0.078560	0.562827	0.019831	75.449860	-10.383495	34.195087	-1.070415	0.000000	-0.993970	0.000000	0.000000	0.000000	0.009375	-0.015937	-0.014539	0.000000	0.000000	2.000000	10.000000	0.000000
20415.337949	-0.078560	0.562827	0.019831	75.449860	-10.383495	34.195087	-1.070415	0.000000	-0.993970	0.000000	0.000000	0.000000	0.009375	-0.015937	-0.014539	0.000000	0.000000	2.000000	10.000000	0.000000
20415.341283	-0.078560	0.562827	0.019831	75.462379	-10.381633	34.194199	-1.071978	0.000000	-0.991547	0.000000	0.000000	0.000000	0.009375	-0.015937	-0.014539	0.000000	0.000000	2.000000	10.000000	0.000000
20415.344616	-0.078560	0.562827	0.019831	75.462379	-10.381633	34.194199	-1.071978	0.000000	-0.991547	0.000000	0.000000	0.000000	0.009375	-0.015937	-0.014539	0.000000	0.000000	2.000000	10.000000	0.000000
20415.347949	-0.078545	0.562765	0.019738	75.462379	-10.381633	34.194199	-1.071978	0.000000	-0.991547	0.000000	0.000000	0.000000	0.004580	-0.018608	-0.027811	0.000000	0.000000	2.000000	10.000000	0.000000
20415.351283	-0.078545	0.562765	0.019738	75.477211	-10.380026	34.193062	-1.071978	0.000000	-0.991547	0.000000	0.000000	0.000000	0.004580	-0.018608	-0.027811	0.000000	0.000000	2.000000	10.000000	0.000000
20415.354616	-0.078545	0.562765	0.019738	75.477211	-10.380026	34.193062	-1.071978	0.000000	-0.991547	0.000000	0.000000	0.000000	0.004580	-0.018608	-0.027811	0.000000	0.000000	2.000000	10.000000	0.000000
20415.357949	-0.078545	0.562765	0.019738	75.477211	-10.380026	34.193062	-1.071978	0.000000	-0.991547	0.000000	0.000000	0.000000	0.004580	-0.018608	-0.027811	0.000000	0.000000	2.000000	10.000000	0.000000
20415.361283	-0.078502	0.562642	0.019620	75.494354	-10.381355	34.191704	-1.072741	0.000000	-0.986912	0.000000	0.000000	0.000000	0.012811	-0.037127	-0.035436	0.000000	0.000000	2.000000	10.000000	0.000000
20415.364616	-0.078502	0.562642	0.019620	75.494354	-10.381355	34.191704	-1.072741	0.000000	-0.986912	0.000000	0.000000	0.000000	0.012811	-0.037127	-0.035436	0.000000	0.000000	2.000000	10.000000	0.000000
20415.367949	-0.078502	0.562642	0.019620	75.494354	-10.381355	34.191704	-1.072741	0.000000	-0.986912	0.000000	0.000000	0.000000	0.012811	-0.037127	-0.035436	0.000000	0.000000	2.000000	10.000000	0.000000
20415.371283	-0.078502	0.562642	0.019620	75.526909	-10.381621	34.188786	-1.074877	0.000000	-0.981005	0.000000	0.000000	0.000000	0.012811	-0.037127	-0.035436	0.000000	0.000000	2.000000	10.000000	0.000000
20415.374616	-0.078471	0.562589	0.019572	75.526909	-10.381621	34.188786	-1.074877	0.000000	-0.981005	0.000000	0.000000	0.000000	0.009367	-0.015918	-0.014553	0.000000	0.000000	2.000000	10.000000	0.000000
20415.377949	-0.078471	0.562589	0.019572	75.526909	-10.381621	34.188786	-1.074877	0.000000	-0.981005	0.000000	0.000000	0.000000	0.009367	-0.015918	-0.014553	0.000000	0.000000	2.000000	10.000000	0.000000
20415.381283	-0.078471	0.562589	0.019572	75.578667	-10.384027	34.183811	-1.076438	0.000000	-0.978580	0.000000	0.000000	0.000000	0.009367	-0.015918	-0.014553	0.000000	0.000000	2.000000	10.000000	0.000000
20415.384616	-0.078471	0.562589	0.019572	75.578667	-10.384027	34.183811	-1.076438	0.000000	-0.978580	0.000000	0.000000	0.000000	0.009367	-0.015918	-0.014553	0.000000	0.000000	2.000000	10.000000	0.000000
20415.387949	-0.078442	0.562580	0.019535	75.578667	-10.384027	34.183811	-1.076438	0.000000	-0.978580	0.000000	0.000000	0.000000	0.008789	-0.002676	-0.011036	0.000000	0.000000	2.000000	10.000000	0.000000
20415.391283	-0.078442	0.562580	0.019535	75.656578	-10.392057	34.176037	-1.076438	0.000000	-0.978580	0.000000	0.000000	0.000000	0.008789	-0.002676	-0.011036	0.000000	0.000000	2.000000	10.000000	0.000000
20415.394616	-0.078442	0.562580	0.019535	75.656578	-10.392057	34.176037	-1.076438	0.000000	-0.978580	0.000000	0.000000	0.000000	0.008789	-0.002676	-0.011036	0.000000	0.000000	2.000000	10.000000	0.000000
20415.397949	-0.078442	0.562580	0.019535	75.656578	-10.392057	34.176037	-1.076438	0.000000	-0.978580	0.000000	0.000000	0.000000	0.008789	-0.002676	-0.011036	0.000000	0.000000	2.000000	10.000000	0.000000
20415.401283	-0.078443	0.562650	0.019541	75.759949	-10.402806	34.165630	-1.077903	0.000000	-0.976741	0.000000	0.000000	0.000000	-0.000298	0.021136	0.001814	0.000000	0.000000	2.000000	10.000000	0.000000
20415.404616	-0.078443	0.562650	0.019541	75.759949	-10.402806	34.165630	-1.077903	0.000000	-0.976741	0.000000	0.000000	0.000000	-0.000298	0.021136	0.001814	0.000000	0.000000	2.000000	10.000000	0.000000
20415.407949	-0.078443	0.562650	0.019541	75.759949	-10.402806	34.165630	-1.077903	0.000000	-0.976741	0.000000	0.000000	0.000000	-0.000298	0.021136	0.001814	0.000000	0.000000	2.000000	10.000000	0.000000
20415.411283	-0.078443	0.562650	0.019541	75.882545	-10.415949	34.152939	-1.077853	0.000000	-0.977043	0.000000	0.000000	0.000000	-0.000298	0.021136	0.001814	0.000000	0.000000	2.000000	10.000000	0.000000
20415.414616	-0.078441	0.562703	0.019529	75.882545	-10.415949	34.152939	-1.077853	0.000000	-0.977043	0.000000	0.000000	0.000000	0.000560	0.015839	-0.003412	0.000000	0.000000	2.000000	10.000000	0.000000
20415.417949	-0.078441	0.562703	0.019529	75.882545	-10.415949	34.152939	-1.077853	0.000000	-0.977043	0.000000	0.000000	0.000000	0.000560	0.015839	-0.003412	0.000000	0.000000	2.000000	10.000000	0.000000
20415.421283	-0.078441	0.562703	0.019529	76.038406	-10.427821	34.143429	-1.077947	0.000000	-0.976474	0.000000	0.000000	0.000000	0.000560	0.015839	-0.003412	0.000000	0.000000	2.000000	10.000000	0.000000
20415.424616	-0.078441	0.562703	0.019529	76.038406	-10.427821	34.143429	-1.077947	0.000000	-0.976474	0.000000	0.000000	0.000000	0.000560	0.015839	-0.003412	0.000000	0.000000	2.000000	10.000000	0.000000
20415.427949	-0.078446	0.562765	0.019559	76.038406	-10.427821	34.143429	-1.077947	0.000000	-0.976474	0.000000	0.000000	0.000000	-0.001438	0.018526	0.008739	0.000000	0.000000	2.000000	10.000000	0.000000
20415.431283	-0.078446	0.562765	0.019559	76.231285	-10.449050	34.122860	-1.077947	0.000000	-0.976474	0.000000	0.000000	0.000000	-0.001438	0.018526	0.008739	0.000000	0.000000	2.000000	10.000000	0.000000
20415.434616	-0.078446	0.562765	0.019559	76.231285	-10.449050	34.122860	-1.077947	0.000000	-0.976474	0.000000	0.000000	0.000000	-0.001438	0.018526	0.008739	0.000000	0.000000	2.000000	10.000000	0.000000
20415.437949	-0.078446	0.562765	0.019559	76.231285	-10.449050	34.122860	-1.077947	0.000000	-0.976474	0.000000	0.000000	0.000000	-0.001438	0.018526	0.008739	0.000000	0.000000	2.000000	10.000000	0.000000
20415.441283	-0.078458	0.562861	0.019492	76.440369	-10.475418	34.099915	-1.077707	0.000000	-0.977931	0.000000	0.000000	0.000000	-0.003665	0.028987	-0.020101	0.000000	0.000000	2.000000	10.000000	0.000000
20415.444616	-0.078458	0.562861	0.019492	76.440369	-10.475418	34.099915	-1.077707	0.000000	-0.977931	0.000000	0.000000	0.000000	-0.003665	0.028987	-0.020101	0.000000	0.000000	2.000000	10.000000	0.000000
20415.447949	-0.078458	0.562861	0.019492	76.440369	-10.475418	34.099915	-1.077707	0.000000	-0.977931	0.000000	0.000000	0.000000	-0.003665	0.028987	-0.020101	0.000000	0.000000	2.000000	10.000000	0.000000
20415.451283	-0.078458	0.562861	0.019492	76.642464	-10.501692	34.077015	-1.077096	0.000000	-0.974581	0.000000	0.000000	0.000000	-0.003665	0.028987	-0.020101	0.000000	0.000000	2.000000	10.000000	0.000000
20415.454616	-0.078475	0.562923	0.019453	76.642464	-10.501692	34.077015	-1.077096	0.000000	-0.974581	0.000000	0.000000	0.000000	-0.005085	0.018440	-0.011466	0.000000	0.000000	2.000000	10.000000	0.000000
20415.457949	-0.078475	0.562923	0.019453	76.642464	-10.501692	34.077015	-1.077096	0.000000	-0.974581	0.000000	0.000000	0.000000	-0.005085	0.018440	-0.011466	0.000000	0.000000	2.000000	10.000000	0.000000
20415.461283	-0.078475	0.562923	0.019453	76.827583	-10.524003	34.063324	-1.076249	0.000000	-0.972670	0.000000	0.000000	0.000000	-0.005085	0.018440	-0.011466	0.000000	0.000000	2.000000	10.000000	0.000000
20415.464616	-0.078475	0.562923	0.019453	76.827583	-10.524003	34.063324	-1.076249	0.000000	-0.972670	0.000000	0.000000	0.000000	-0.005085	0.018440	-0.011466	0.000000	0.000000	2.000000	10.000000	0.000000
20415.467949	-0.078471	0.563028	0.019431	76.827583	-10.524003	34.063324	-1.076249	0.000000	-0.972670	0.000000	0.000000	0.000000	0.001126	0.031681	-0.006842	0.000000	0.000000	2.000000	10.000000	0.000000
20415.471283	-0.078471	0.563028	0.019431	76.986435	-10.546526	34.044117	-1.076249	0.000000	-0.972670	0.000000	0.000000	0.000000	0.001126	0.031681	-0.006842	0.000000	0.000000	2.000000	10.000000	0.000000
20415.474616	-0.078471	0.563028	0.019431	76.986435	-10.546526	34.044117	-1.076249	0.000000	-0.972670	0.000000	0.000000	0.000000	0.001126	0.031681	-0.006842	0.000000	0.000000	2.000000	10.000000	0.000000
20415.477949	-0.078471	0.563028	0.019431	76.986435	-10.546526	34.044117	-1.076249	0.000000	-0.972670	0.000000	0.000000	0.000000	0.001126	0.031681	-0.006842	0.000000	0.000000	2.000000	10.000000	0.000000
20415.481283	-0.078497	0.563195	0.019302	77.128311	-10.567164	34.026653	-1.076436	0.000000	-0.971529	0.000000	0.000000	0.000000	-0.007597	0.050002	-0.038525	0.000000	0.000000	2.000000	10.000000	0.000000
20415.484616	-0.078497	0.563195	0.019302	77.128311	-10.567164	34.026653	-1.076436	0.000000	-0.971529	0.000000	0.000000	0.000000	-0.007597	0.050002	-0.038525	0.000000	0.000000	2.000000	10.000000	0.000000
20415.487949	-0.078497	0.563195	0.019302	77.128311	-10.567164	34.026653	-1.076436	0.000000	-0.971529	0.000000	0.000000	0.000000	-0.007597	0.050002	-0.038525	0.000000	0.000000	2.000000	10.000000	0.000000
20415.491283	-0.078497	0.563195	0.019302	77.247108	-10.585225	34.011749	-1.075170	0.000000	-0.965109	0.000000	0.000000	0.000000	-0.007597	0.050002	-0.038525	0.000000	0.000000	2.000000	10.000000	0.000000
20415.494616	-0.078510	0.563265	0.019241	77.247108	-10.585225	34.011749	-1.075170	0.000000	-0.965109	0.000000	0.000000	0.000000	-0.003937	0.021044	-0.018412	0.000000	0.000000	2.000000	10.000000	0.000000
20415.497949	-0.078510	0.563265	0.019241	77.247108	-10.585225	34.011749	-1.075170	0.000000	-0.965109	0.000000	0.000000	0.000000	-0.003937	0.021044	-0.018412	0.000000	0.000000	2.000000	10.000000	0.000000
20415.501283	-0.078510	0.563265	0.019241	77.331146	-10.599027	34.000961	-1.074514	0.000000	-0.962040	0.000000	0.000000	0.000000	-0.003937	0.021044	-0.018412	0.000000	0.000000	2.000000	10.000000	0.000000
20415.504616	-0.078510	0.563265	0.019241	77.331146	-10.599027	34.000961	-1.074514	0.000000	-0.962040	0.000000	0.000000	0.000000	-0.003937	0.021044	-0.018412	0.000000	0.000000	2.000000	10.000000	0.000000
20415.507949	-0.078545	0.563335	0.019176	77.331146	-10.599027	34.000961	-1.074514	0.000000	-0.962040	0.000000	0.000000	0.000000	-0.010717	0.021036	-0.019534	0.000000	0.000000	2.000000	10.000000	0.000000
20415.511283	-0.078545	0.563335	0.019176	77.383575	-10.611439	33.994171	-1.074514	0.000000	-0.962040	0.000000	0.000000	0.000000	-0.010717	0.021036	-0.019534	0.000000	0.000000	2.000000	10.000000	0.000000
20415.514616	-0.078574	0.563396	0.019070	77.383575	-10.611439	33.994171	-1.074514	0.000000	-0.962040	0.000000	0.000000	0.000000	-0.008708	0.018318	-0.031688	0.000000	0.000000	2.000000	10.000000	0.000000
20415.517949	-0.078574	0.563396	0.019070	77.383575	-10.611439	33.994171	-1.074514	0.000000	-0.962040	0.000000	0.000000	0.000000	-0.008708	0.018318	-0.031688	0.000000	0.000000	2.000000	10.000000	0.000000
20415.521283	-0.078574	0.563396	0.019070	77.405113	-10.619921	33.991230	-1.071276	0.000000	-0.953503	0.000000	0.000000	0.000000	-0.008708	0.018318	-0.031688	0.000000	0.000000	2.000000	10.000000	0.000000
20415.524616	-0.078574	0.563396	0.019070	77.405113	-10.619921	33.991230	-1.071276	0.000000	-0.953503	0.000000	0.000000	0.000000	-0.008708	0.018318	-0.031688	0.000000	0.000000	2.000000	10.000000	0.000000
20415.527949	-0.078610	0.563466	0.019005	77.405113	-10.619921	33.991230	-1.071276	0.000000	-0.953503	0.000000	0.000000	0.000000	-0.010709	0.021028	-0.019542	0.000000	0.000000	2.000000	10.000000	0.000000
20415.531283	-0.078610	0.563466	0.019005	77.403442	-10.631063	33.983746	-1.071276	0.000000	-0.953503	0.000000	0.000000	0.000000	-0.010709	0.021028	-0.019542	0.000000	0.000000	2.000000	10.000000	0.000000
20415.534616	-0.078610	0.563466	0.019005	77.403442	-10.631063	33.983746	-1.071276	0.000000	-0.953503	0.000000	0.000000	0.000000	-0.010709	0.021028	-0.019542	0.000000	0.000000	2.000000	10.000000	0.000000
20415.537949	-0.078610	0.563466	0.019005	77.403442	-10.631063	33.983746	-1.071276	0.000000	-0.953503	0.000000	0.000000	0.000000	-0.010709	0.021028	-0.019542	0.000000	0.000000	2.000000	10.000000	0.000000
20415.541283	-0.078681	0.563633	0.018869	77.397194	-10.638612	33.984371	-1.069492	0.000000	-0.950246	0.000000	0.000000	0.000000	-0.021122	0.049951	-0.040816	0.000000	0.000000	2.000000	10.000000	0.000000
20415.544616	-0.078681	0.563633	0.018869	77.397194	-10.638612	33.984371	-1.069492	0.000000	-0.950246	0.000000	0.000000	0.000000	-0.021122	0.049951	-0.040816	0.000000	0.000000	2.000000	10.000000	0.000000
20415.547949	-0.078681	0.563633	0.018869	77.397194	-10.638612	33.984371	-1.069492	0.000000	-0.950246	0.000000	0.000000	0.000000	-0.021122	0.049951	-0.040816	0.000000	0.000000	2.000000	10.000000	0.000000
20415.551283	-0.078681	0.563633	0.018869	77.390091	-10.643435	33.985008	-1.065971	0.000000	-0.943443	0.000000	0.000000	0.000000	-0.021122	0.049951	-0.040816	0.000000	0.000000	2.000000	10.000000	0.000000
20415.554616	-0.078716	0.563703	0.018804	77.390091	-10.643435	33.985008	-1.065971	0.000000	-0.943443	0.000000	0.000000	0.000000	-0.010695	0.021010	-0.019556	0.000000	0.000000	2.000000	10.000000	0.000000
20415.557949	-0.078716	0.563703	0.018804	77.390091	-10.643435	33.985008	-1.065971	0.000000	-0.943443	0.000000	0.000000	0.000000	-0.010695	0.021010	-0.019556	0.000000	0.000000	2.000000	10.000000	0.000000
20415.561283	-0.078716	0.563703	0.018804	77.390808	-10.651906	33.984749	-1.064189	0.000000	-0.940184	0.000000	0.000000	0.000000	-0.010695	0.021010	-0.019556	0.000000	0.000000	2.000000	10.000000	0.000000
20415.564616	-0.078716	0.563703	0.018804	77.390808	-10.651906	33.984749	-1.064189	0.000000	-0.940184	0.000000	0.000000	0.000000	-0.010695	0.021010	-0.019556	0.000000	0.000000	2.000000	10.000000	0.000000
20415.567949	-0.078774	0.563773	0.018735	77.390808	-10.651906	33.984749	-1.064189	0.000000	-0.940184	0.000000	0.000000	0.000000	-0.017468	0.021002	-0.020681	0.000000	0.000000	2.000000	10.000000	0.000000
20415.571283	-0.078774	0.563773	0.018735	77.405380	-10.659490	33.982681	-1.064189	0.000000	-0.940184	0.000000	0.000000	0.000000	-0.017468	0.021002	-0.020681	0.000000	0.000000	2.000000	10.000000	0.000000
20415.574616	-0.078774	0.563773	0.018735	77.405380	-10.659490	33.982681	-1.064189	0.000000	-0.940184	0.000000	0.000000	0.000000	-0.017468	0.021002	-0.020681	0.000000	0.000000	2.000000	10.000000	0.000000
20415.577949	-0.078774	0.563773	0.018735	77.405380	-10.659490	33.982681	-1.064189	0.000000	-0.940184	0.000000	0.000000	0.000000	-0.017468	0.021002	-0.020681	0.000000	0.000000	2.000000	10.000000	0.000000
20415.581283	-0.078842	0.563921	0.018581	77.447739	-10.670766	33.977016	-1.061277	0.000000	-0.936737	0.000000	0.000000	0.000000	-0.020222	0.044559	-0.046069	0.000000	0.000000	2.000000	10.000000	0.000000
20415.584616	-0.078842	0.563921	0.018581	77.447739	-10.670766	33.977016	-1.061277	0.000000	-0.936737	0.000000	0.000000	0.000000	-0.020222	0.044559	-0.046069	0.000000	0.000000	2.000000	10.000000	0.000000
20415.587949	-0.078842	0.563921	0.018581	77.447739	-10.670766	33.977016	-1.061277	0.000000	-0.936737	0.000000	0.000000	0.000000	-0.020222	0.044559	-0.046069	0.000000	0.000000	2.000000	10.000000	0.000000
20415.591283	-0.078842	0.563921	0.018581	77.531776	-10.684990	33.965809	-1.057907	0.000000	-0.929059	0.000000	0.000000	0.000000	-0.020222	0.044559	-0.046069	0.000000	0.000000	2.000000	10.000000	0.000000
20415.594616	-0.078851	0.564000	0.018497	77.531776	-10.684990	33.965809	-1.057907	0.000000	-0.929059	0.000000	0.000000	0.000000	-0.002754	0.023583	-0.025387	0.000000	0.000000	2.000000	10.000000	0.000000
20415.597949	-0.078851	0.564000	0.018497	77.531776	-10.684990	33.965809	-1.057907	0.000000	-0.929059	0.000000	0.000000	0.000000	-0.002754	0.023583	-0.025387	0.000000	0.000000	2.000000	10.000000	0.000000
20415.601283	-0.078851	0.564000	0.018497	77.646660	-10.712511	33.935062	-1.057448	0.000000	-0.924828	0.000000	0.000000	0.000000	-0.002754	0.023583	-0.025387	0.000000	0.000000	2.000000	10.000000	0.000000
20415.604616	-0.078851	0.564000	0.018497	77.646660	-10.712511	33.935062	-1.057448	0.000000	-0.924828	0.000000	0.000000	0.000000	-0.002754	0.023583	-0.025387	0.000000	0.000000	2.000000	10.000000	0.000000
20415.607949	-0.078838	0.564079	0.018416	77.646660	-10.712511	33.935062	-1.057448	0.000000	-0.924828	0.000000	0.000000	0.000000	0.004024	0.023563	-0.024269	0.000000	0.000000	2.000000	10.000000	0.000000
20415.611283	-0.078838	0.564079	0.018416	77.750687	-10.733355	33.912796	-1.057448	0.000000	-0.924828	0.000000	0.000000	0.000000	0.004024	0.023563	-0.024269	0.000000	0.000000	2.000000	10.000000	0.000000
20415.614616	-0.078847	0.564157	0.018331	77.750687	-10.733355	33.912796	-1.057448	0.000000	-0.924828	0.000000	0.000000	0.000000	-0.002748	0.023543	-0.025396	0.000000	0.000000	2.000000	10.000000	0.000000
20415.617949	-0.078847	0.564157	0.018331	77.750687	-10.733355	33.912796	-1.057448	0.000000	-0.924828	0.000000	0.000000	0.000000	-0.002748	0.023543	-0.025396	0.000000	0.000000	2.000000	10.000000	0.000000
20415.621283	-0.078847	0.564157	0.018331	77.852348	-10.762961	33.882671	-1.057660	0.000000	-0.916550	0.000000	0.000000	0.000000	-0.002748	0.023543	-0.025396	0.000000	0.000000	2.000000	10.000000	0.000000
20415.624616	-0.078839	0.564271	0.018285	77.852348	-10.762961	33.882671	-1.057660	0.000000	-0.916550	0.000000	0.000000	0.000000	0.002299	0.034179	-0.013860	0.000000	0.000000	2.000000	10.000000	0.000000
20415.627949	-0.078839	0.564271	0.018285	77.852348	-10.762961	33.882671	-1.057660	0.000000	-0.916550	0.000000	0.000000	0.000000	0.002299	0.034179	-0.013860	0.000000	0.000000	2.000000	10.000000	0.000000
20415.631283	-0.078839	0.564271	0.018285	77.938507	-10.784942	33.861969	-1.058044	0.000000	-0.914240	0.000000	0.000000	0.000000	0.002299	0.034179	-0.013860	0.000000	0.000000	2.000000	10.000000	0.000000
20415.634616	-0.078839	0.564271	0.018285	77.938507	-10.784942	33.861969	-1.058044	0.000000	-0.914240	0.000000	0.000000	0.000000	0.002299	0.034179	-0.013860	0.000000	0.000000	2.000000	10.000000	0.000000
20415.637949	-0.078879	0.564403	0.018248	77.938507	-10.784942	33.861969	-1.058044	0.000000	-0.914240	0.000000	0.000000	0.000000	-0.012107	0.039503	-0.010907	0.000000	0.000000	2.000000	10.000000	0.000000
20415.641283	-0.078879	0.564403	0.018248	78.030830	-10.813729	33.839939	-1.058044	0.000000	-0.914240	0.000000	0.000000	0.000000	-0.012107	0.039503	-0.010907	0.000000	0.000000	2.000000	10.000000	0.000000
20415.644616	-0.078879	0.564403	0.018248	78.030830	-10.813729	33.839939	-1.058044	0.000000	-0.914240	0.000000	0.000000	0.000000	-0.012107	0.039503	-0.010907	0.000000	0.000000	2.000000	10.000000	0.000000
20415.647949	-0.078879	0.564403	0.018248	78.030830	-10.813729	33.839939	-1.058044	0.000000	-0.914240	0.000000	0.000000	0.000000	-0.012107	0.039503	-0.010907	0.000000	0.000000	2.000000	10.000000	0.000000
20415.651283	-0.078996	0.564684	0.018253	78.115417	-10.832870	33.826668	-1.056026	0.000000	-0.912422	0.000000	0.000000	0.000000	-0.035006	0.084470	0.001315	0.000000	0.000000	2.000000	10.000000	0.000000
20415.654616	-0.078996	0.564684	0.018253	78.115417	-10.832870	33.826668	-1.056026	0.000000	-0.912422	0.000000	0.000000	0.000000	-0.035006	0.084470	0.001315	0.000000	0.000000	2.000000	10.000000	0.000000
20415.657949	-0.078996	0.564684	0.018253	78.115417	-10.832870	33.826668	-1.056026	0.000000	-0.912422	0.000000	0.000000	0.000000	-0.035006	0.084470	0.001315	0.000000	0.000000	2.000000	10.000000	0.000000
20415.661283	-0.078996	0.564684	0.018253	78.202324	-10.858003	33.820801	-1.050192	0.000000	-0.912642	0.000000	0.000000	0.000000	-0.035006	0.084470	0.001315	0.000000	0.000000	2.000000	10.000000	0.000000
20415.664616	-0.079075	0.564852	0.018311	78.202324	-10.858003	33.820801	-1.050192	0.000000	-0.912642	0.000000	0.000000	0.000000	-0.023770	0.050315	0.017417	0.000000	0.000000	2.000000	10.000000	0.000000
20415.667949	-0.079075	0.564852	0.018311	78.202324	-10.858003	33.820801	-1.050192	0.000000	-0.912642	0.000000	0.000000	0.000000	-0.023770	0.050315	0.017417	0.000000	0.000000	2.000000	10.000000	0.000000
20415.671283	-0.079075	0.564852	0.018311	78.299995	-10.887891	33.804981	-1.046230	0.000000	-0.915544	0.000000	0.000000	0.000000	-0.023770	0.050315	0.017417	0.000000	0.000000	2.000000	10.000000	0.000000
20415.674616	-0.079075	0.564852	0.018311	78.299995	-10.887891	33.804981	-1.046230	0.000000	-0.915544	0.000000	0.000000	0.000000	-0.023770	0.050315	0.017417	0.000000	0.000000	2.000000	10.000000	0.000000
20415.677949	-0.079200	0.565020	0.018361	78.299995	-10.887891	33.804981	-1.046230	0.000000	-0.915544	0.000000	0.000000	0.000000	-0.037318	0.050333	0.015138	0.000000	0.000000	2.000000	10.000000	0.000000
20415.681283	-0.079200	0.565020	0.018361	78.411530	-10.920266	33.786709	-1.046230	0.000000	-0.915544	0.000000	0.000000	0.000000	-0.037318	0.050333	0.015138	0.000000	0.000000	2.000000	10.000000	0.000000
20415.684616	-0.079343	0.565196	0.018385	78.411530	-10.920266	33.786709	-1.046230	0.000000	-0.915544	0.000000	0.000000	0.000000	-0.042936	0.052914	0.007037	0.000000	0.000000	2.000000	10.000000	0.000000
20415.687949	-0.079343	0.565196	0.018385	78.411530	-10.920266	33.786709	-1.046230	0.000000	-0.915544	0.000000	0.000000	0.000000	-0.042936	0.052914	0.007037	0.000000	0.000000	2.000000	10.000000	0.000000
20415.691283	-0.079343	0.565196	0.018385	78.519966	-10.955329	33.768486	-1.032855	0.000000	-0.919240	0.000000	0.000000	0.000000	-0.042936	0.052914	0.007037	0.000000	0.000000	2.000000	10.000000	0.000000
20415.694616	-0.079343	0.565196	0.018385	78.519966	-10.955329	33.768486	-1.032855	0.000000	-0.919240	0.000000	0.000000	0.000000	-0.042936	0.052914	0.007037	0.000000	0.000000	2.000000	10.000000	0.000000
20415.697949	-0.079485	0.565399	0.018402	78.519966	-10.955329	33.768486	-1.032855	0.000000	-0.919240	0.000000	0.000000	0.000000	-0.042648	0.060849	0.005255	0.000000	0.000000	2.000000	10.000000	0.000000
20415.701283	-0.079485	0.565399	0.018402	78.622948	-10.987229	33.750702	-1.032855	0.000000	-0.919240	0.000000	0.000000	0.000000	-0.042648	0.060849	0.005255	0.000000	0.000000	2.000000	10.000000	0.000000
20415.704616	-0.079485	0.565399	0.018402	78.622948	-10.987229	33.750702	-1.032855	0.000000	-0.919240	0.000000	0.000000	0.000000	-0.042648	0.060849	0.005255	0.000000	0.000000	2.000000	10.000000	0.000000
20415.707949	-0.079485	0.565399	0.018402	78.622948	-10.987229	33.750702	-1.032855	0.000000	-0.919240	0.000000	0.000000	0.000000	-0.042648	0.060849	0.005255	0.000000	0.000000	2.000000	10.000000	0.000000
20415.711283	-0.079715	0.565848	0.018392	78.716675	-11.017915	33.734119	-1.025747	0.000000	-0.920116	0.000000	0.000000	0.000000	-0.069130	0.134746	-0.002980	0.000000	0.000000	2.000000	10.000000	0.000000
20415.714616	-0.079715	0.565848	0.018392	78.716675	-11.017915	33.734119	-1.025747	0.000000	-0.920116	0.000000	0.000000	0.000000	-0.069130	0.134746	-0.002980	0.000000	0.000000	2.000000	10.000000	0.000000
20415.717949	-0.079715	0.565848	0.018392	78.716675	-11.017915	33.734119	-1.025747	0.000000	-0.920116	0.000000	0.000000	0.000000	-0.069130	0.134746	-0.002980	0.000000	0.000000	2.000000	10.000000	0.000000
20415.721283	-0.079715	0.565848	0.018392	78.811218	-11.048845	33.717258	-1.014225	0.000000	-0.919619	0.000000	0.000000	0.000000	-0.069130	0.134746	-0.002980	0.000000	0.000000	2.000000	10.000000	0.000000
20415.724616	-0.079804	0.566094	0.018365	78.811218	-11.048845	33.717258	-1.014225	0.000000	-0.919619	0.000000	0.000000	0.000000	-0.026471	0.073893	-0.008238	0.000000	0.000000	2.000000	10.000000	0.000000
20415.727949	-0.079804	0.566094	0.018365	78.811218	-11.048845	33.717258	-1.014225	0.000000	-0.919619	0.000000	0.000000	0.000000	-0.026471	0.073893	-0.008238	0.000000	0.000000	2.000000	10.000000	0.000000
20415.731283	-0.079804	0.566094	0.018365	78.879456	-11.070158	33.704517	-1.009813	0.000000	-0.918246	0.000000	0.000000	0.000000	-0.026471	0.073893	-0.008238	0.000000	0.000000	2.000000	10.000000	0.000000
20415.734616	-0.079804	0.566094	0.018365	78.879456	-11.070158	33.704517	-1.009813	0.000000	-0.918246	0.000000	0.000000	0.000000	-0.026471	0.073893	-0.008238	0.000000	0.000000	2.000000	10.000000	0.000000
20415.737949	-0.079865	0.566349	0.018318	78.879456	-11.070158	33.704517	-1.009813	0.000000	-0.918246	0.000000	0.000000	0.000000	-0.018523	0.076472	-0.014088	0.000000	0.000000	2.000000	10.000000	0.000000
20415.741283	-0.079865	0.566349	0.018318	78.924561	-11.087503	33.695679	-1.009813	0.000000	-0.918246	0.000000	0.000000	0.000000	-0.018523	0.076472	-0.014088	0.000000	0.000000	2.000000	10.000000	0.000000
20415.744616	-0.079865	0.566349	0.018318	78.924561	-11.087503	33.695679	-1.009813	0.000000	-0.918246	0.000000	0.000000	0.000000	-0.018523	0.076472	-0.014088	0.000000	0.000000	2.000000	10.000000	0.000000
20415.747949	-0.079865	0.566349	0.018318	78.924561	-11.087503	33.695679	-1.009813	0.000000	-0.918246	0.000000	0.000000	0.000000	-0.018523	0.076472	-0.014088	0.000000	0.000000	2.000000	10.000000	0.000000
20415.751283	-0.079981	0.566876	0.018177	78.946304	-11.128139	33.656311	-1.006726	0.000000	-0.915899	0.000000	0.000000	0.000000	-0.034680	0.158032	-0.042197	0.000000	0.000000	2.000000	10.000000	0.000000
20415.754616	-0.079981	0.566876	0.018177	78.946304	-11.128139	33.656311	-1.006726	0.000000	-0.915899	0.000000	0.000000	0.000000	-0.034680	0.158032	-0.042197	0.000000	0.000000	2.000000	10.000000	0.000000
20415.757949	-0.079981	0.566876	0.018177	78.946304	-11.128139	33.656311	-1.006726	0.000000	-0.915899	0.000000	0.000000	0.000000	-0.034680	0.158032	-0.042197	0.000000	0.000000	2.000000	10.000000	0.000000
20415.761283	-0.079981	0.566876	0.018177	78.947624	-11.233585	33.534279	-1.000946	0.000000	-0.908866	0.000000	0.000000	0.000000	-0.034680	0.158032	-0.042197	0.000000	0.000000	2.000000	10.000000	0.000000
20415.764616	-0.080032	0.567130	0.018066	78.947624	-11.233585	33.534279	-1.000946	0.000000	-0.908866	0.000000	0.000000	0.000000	-0.015277	0.076186	-0.033287	0.000000	0.000000	2.000000	10.000000	0.000000
20415.767949	-0.080032	0.567130	0.018066	78.947624	-11.233585	33.534279	-1.000946	0.000000	-0.908866	0.000000	0.000000	0.000000	-0.015277	0.076186	-0.033287	0.000000	0.000000	2.000000	10.000000	0.000000
20415.771283	-0.080032	0.567130	0.018066	78.929466	-11.447495	33.277916	-0.998400	0.000000	-0.903318	0.000000	0.000000	0.000000	-0.015277	0.076186	-0.033287	0.000000	0.000000	2.000000	10.000000	0.000000
20415.774616	-0.080032	0.567130	0.018066	78.929466	-11.447495	33.277916	-0.998400	0.000000	-0.903318	0.000000	0.000000	0.000000	-0.015277	0.076186	-0.033287	0.000000	0.000000	2.000000	10.000000	0.000000
20415.777949	-0.080102	0.567393	0.017928	78.929466	-11.447495	33.277916	-0.998400	0.000000	-0.903318	0.000000	0.000000	0.000000	-0.020860	0.078711	-0.041419	0.000000	0.000000	2.000000	10.000000	0.000000
20415.781283	-0.080102	0.567393	0.017928	78.892540	-11.742754	32.914387	-0.998400	0.000000	-0.903318	0.000000	0.000000	0.000000	-0.020860	0.078711	-0.041419	0.000000	0.000000	2.000000	10.000000	0.000000
20415.784616	-0.080102	0.567393	0.017928	78.892540	-11.742754	32.914387	-0.998400	0.000000	-0.903318	0.000000	0.000000	0.000000	-0.020860	0.078711	-0.041419	0.000000	0.000000	2.000000	10.000000	0.000000
20415.787949	-0.080102	0.567393	0.017928	78.892540	-11.742754	32.914387	-0.998400	0.000000	-0.903318	0.000000	0.000000	0.000000	-0.020860	0.078711	-0.041419	0.000000	0.000000	2.000000	10.000000	0.000000
20415.791283	-0.080202	0.568023	0.017699	78.851944	-12.055778	32.527771	-0.994923	0.000000	-0.896415	0.000000	0.000000	0.000000	-0.030136	0.189218	-0.068781	0.000000	0.000000	2.000000	10.000000	0.000000
20415.794616	-0.080202	0.568023	0.017699	78.851944	-12.055778	32.527771	-0.994923	0.000000	-0.896415	0.000000	0.000000	0.000000	-0.030136	0.189218	-0.068781	0.000000	0.000000	2.000000	10.000000	0.000000
20415.797949	-0.080202	0.568023	0.017699	78.851944	-12.055778	32.527771	-0.994923	0.000000	-0.896415	0.000000	0.000000	0.000000	-0.030136	0.189218	-0.068781	0.000000	0.000000	2.000000	10.000000	0.000000
20415.801283	-0.080202	0.568023	0.017699	78.810547	-12.394899	32.100773	-0.989900	0.000000	-0.884951	0.000000	0.000000	0.000000	-0.030136	0.189218	-0.068781	0.000000	0.000000	2.000000	10.000000	0.000000
20415.804616	-0.080235	0.568339	0.017620	78.810547	-12.394899	32.100773	-0.989900	0.000000	-0.884951	0.000000	0.000000	0.000000	-0.009887	0.094699	-0.023807	0.000000	0.000000	2.000000	10.000000	0.000000
20415.807949	-0.080235	0.568339	0.017620	78.810547	-12.394899	32.100773	-0.989900	0.000000	-0.884951	0.000000	0.000000	0.000000	-0.009887	0.094699	-0.023807	0.000000	0.000000	2.000000	10.000000	0.000000
20415.811283	-0.080235	0.568339	0.017620	78.765144	-12.757552	31.643164	-0.988252	0.000000	-0.880983	0.000000	0.000000	0.000000	-0.009887	0.094699	-0.023807	0.000000	0.000000	2.000000	10.000000	0.000000
20415.814616	-0.080235	0.568339	0.017620	78.765144	-12.757552	31.643164	-0.988252	0.000000	-0.880983	0.000000	0.000000	0.000000	-0.009887	0.094699	-0.023807	0.000000	0.000000	2.000000	10.000000	0.000000
20415.817949	-0.080247	0.568699	0.017555	78.765144	-12.757552	31.643164	-0.988252	0.000000	-0.880983	0.000000	0.000000	0.000000	-0.003681	0.107958	-0.019372	0.000000	0.000000	2.000000	10.000000	0.000000
20415.821283	-0.080247	0.568699	0.017555	78.715469	-13.156466	31.138714	-0.988252	0.000000	-0.880983	0.000000	0.000000	0.000000	-0.003681	0.107958	-0.019372	0.000000	0.000000	2.000000	10.000000	0.000000
20415.824616	-0.080247	0.568699	0.017555	78.715469	-13.156466	31.138714	-0.988252	0.000000	-0.880983	0.000000	0.000000	0.000000	-0.003681	0.107958	-0.019372	0.000000	0.000000	2.000000	10.000000	0.000000
20415.827949	-0.080247	0.568699	0.017555	78.715469	-13.156466	31.138714	-0.988252	0.000000	-0.880983	0.000000	0.000000	0.000000	-0.003681	0.107958	-0.019372	0.000000	0.000000	2.000000	10.000000	0.000000
20415.831283	-0.080213	0.569375	0.017489	78.668915	-13.507562	30.687347	-0.987639	0.000000	-0.877755	0.000000	0.000000	0.000000	0.010302	0.202999	-0.019821	0.000000	0.000000	2.000000	10.000000	0.000000
20415.834616	-0.080213	0.569375	0.017489	78.668915	-13.507562	30.687347	-0.987639	0.000000	-0.877755	0.000000	0.000000	0.000000	0.000000	-0.000008	-0.000000	0.000000	0.000000	2.000000	10.000000	0.000000
20415.837949	-0.080213	0.569375	0.017489	78.668915	-13.507562	30.687347	-0.987639	0.000000	-0.877755	0.000000	0.000000	0.000000	0.000000	-0.000008	-0.000000	0.000000	0.000000	2.000000	10.000000	0.000000
20415.841283	-0.080213	0.569375	0.017489	78.621597	-13.825262	30.281063	-0.989356	0.000000	-0.874451	0.000000	0.000000	0.000000	0.000000	-0.000008	-0.000000	0.000000	0.000000	2.000000	10.000000	0.000000
20415.844616	-0.080207	0.569701	0.017457	78.621597	-13.825262	30.281063	-0.989356	0.000000	-0.874451	0.000000	0.000000	0.000000	0.001637	0.097532	-0.009679	0.000000	0.000000	2.000000	10.000000	0.000000
20415.847949	-0.080207	0.569701	0.017457	78.621597	-13.825262	30.281063	-0.989356	0.000000	-0.874451	0.000000	0.000000	0.000000	0.001637	0.097532	-0.009679	0.000000	0.000000	2.000000	10.000000	0.000000
20415.851283	-0.080207	0.569701	0.017457	78.577072	-14.132236	29.884609	-0.989628	0.000000	-0.872838	0.000000	0.000000	0.000000	0.001637	0.097532	-0.009679	0.000000	0.000000	2.000000	10.000000	0.000000
20415.854616	-0.080207	0.569701	0.017457	78.577072	-14.132236	29.884609	-0.989628	0.000000	-0.872838	0.000000	0.000000	0.000000	0.001637	0.097532	-0.009679	0.000000	0.000000	2.000000	10.000000	0.000000
20415.857949	-0.080179	0.570026	0.017428	78.577072	-14.132236	29.884609	-0.989628	0.000000	-0.872838	0.000000	0.000000	0.000000	0.008405	0.097547	-0.008602	0.000000	0.000000	2.000000	10.000000	0.000000
20415.861283	-0.080179	0.570026	0.017428	78.536194	-14.468328	29.454746	-0.989628	0.000000	-0.872838	0.000000	0.000000	0.000000	0.008405	0.097547	-0.008602	0.000000	0.000000	2.000000	10.000000	0.000000
20415.864616	-0.080179	0.570026	0.017428	78.536194	-14.468328	29.454746	-0.989628	0.000000	-0.872838	0.000000	0.000000	0.000000	0.008405	0.097547	-0.008602	0.000000	0.000000	2.000000	10.000000	0.000000
20415.867949	-0.080179	0.570026	0.017428	78.536194	-14.468328	29.454746	-0.989628	0.000000	-0.872838	0.000000	0.000000	0.000000	0.008405	0.097547	-0.008602	0.000000	0.000000	2.000000	10.000000	0.000000
20415.871283	-0.080165	0.570658	0.017345	78.502525	-14.806184	29.023220	-0.991029	0.000000	-0.871404	0.000000	0.000000	0.000000	0.004194	0.189720	-0.024817	0.000000	0.000000	2.000000	10.000000	0.000000
20415.874616	-0.080165	0.570658	0.017345	78.502525	-14.806184	29.023220	-0.991029	0.000000	-0.871404	0.000000	0.000000	0.000000	0.000001	-0.000002	0.000000	0.000000	0.000000	2.000000	10.000000	0.000000
20415.877949	-0.080165	0.570658	0.017345	78.502525	-14.806184	29.023220	-0.991029	0.000000	-0.871404	0.000000	0.000000	0.000000	0.000001	-0.000002	0.000000	0.000000	0.000000	2.000000	10.000000	0.000000
20415.881283	-0.080165	0.570658	0.017345	78.470299	-15.156693	28.575541	-0.991728	0.000000	-0.867268	0.000000	0.000000	0.000000	0.000001	-0.000002	0.000000	0.000000	0.000000	2.000000	10.000000	0.000000
20415.884616	-0.080165	0.570658	0.017345	78.470299	-15.156693	28.575541	-0.991728	0.000000	-0.867268	0.000000	0.000000	0.000000	0.000001	-0.000002	0.000000	0.000000	0.000000	2.000000	10.000000	0.000000
20415.887949	-0.080157	0.570965	0.017295	78.470299	-15.156693	28.575541	-0.991728	0.000000	-0.867268	0.000000	0.000000	0.000000	0.002546	0.092137	-0.015065	0.000000	0.000000	2.000000	10.000000	0.000000
20415.891283	-0.080157	0.570965	0.017295	78.437042	-15.500247	28.139236	-0.991728	0.000000	-0.867268	0.000000	0.000000	0.000000	0.002546	0.092137	-0.015065	0.000000	0.000000	2.000000	10.000000	0.000000
20415.894616	-0.080157	0.570965	0.017295	78.437042	-15.500247	28.139236	-0.991728	0.000000	-0.867268	0.000000	0.000000	0.000000	0.002546	0.092137	-0.015065	0.000000	0.000000	2.000000	10.000000	0.000000
20415.897949	-0.080157	0.570965	0.017295	78.437042	-15.500247	28.139236	-0.991728	0.000000	-0.867268	0.000000	0.000000	0.000000	0.002546	0.092137	-0.015065	0.000000	0.000000	2.000000	10.000000	0.000000
20415.901283	-0.080163	0.571483	0.017192	78.397293	-15.802072	27.750793	-0.992152	0.000000	-0.864757	0.000000	0.000000	0.000000	-0.001707	0.155231	-0.031026	0.000000	0.000000	2.000000	10.000000	0.000000
20415.904616	-0.080163	0.571483	0.017192	78.397293	-15.802072	27.750793	-0.992152	0.000000	-0.864757	0.000000	0.000000	0.000000	-0.001707	0.155231	-0.031026	0.000000	0.000000	2.000000	10.000000	0.000000
20415.907949	-0.080163	0.571483	0.017192	78.397293	-15.802072	27.750793	-0.992152	0.000000	-0.864757	0.000000	0.000000	0.000000	-0.001707	0.155231	-0.031026	0.000000	0.000000	2.000000	10.000000	0.000000
20415.911283	-0.080163	0.571483	0.017192	78.360107	-15.998596	27.496035	-0.991868	0.000000	-0.859586	0.000000	0.000000	0.000000	-0.001707	0.155231	-0.031026	0.000000	0.000000	2.000000	10.000000	0.000000
20415.914616	-0.080156	0.571737	0.017153	78.360107	-15.998596	27.496035	-0.991868	0.000000	-0.859586	0.000000	0.000000	0.000000	0.001946	0.076376	-0.011519	0.000000	0.000000	2.000000	10.000000	0.000000
20415.917949	-0.080156	0.571737	0.017153	78.360107	-15.998596	27.496035	-0.991868	0.000000	-0.859586	0.000000	0.000000	0.000000	0.001946	0.076376	-0.011519	0.000000	0.000000	2.000000	10.000000	0.000000
20415.921283	-0.080156	0.571737	0.017153	78.328148	-16.089931	27.372236	-0.992192	0.000000	-0.857666	0.000000	0.000000	0.000000	0.001946	0.076376	-0.011519	0.000000	0.000000	2.000000	10.000000	0.000000
20415.924616	-0.080156	0.571737	0.017153	78.328148	-16.089931	27.372236	-0.992192	0.000000	-0.857666	0.000000	0.000000	0.000000	0.001946	0.076376	-0.011519	0.000000	0.000000	2.000000	10.000000	0.000000
20415.927949	-0.080124	0.571974	0.017102	78.328148	-16.089931	27.372236	-0.992192	0.000000	-0.857666	0.000000	0.000000	0.000000	0.009573	0.070958	-0.015535	0.000000	0.000000	2.000000	10.000000	0.000000
20415.931283	-0.080124	0.571974	0.017102	78.304367	-16.090656	27.368355	-0.992192	0.000000	-0.857666	0.000000	0.000000	0.000000	0.009573	0.070958	-0.015535	0.000000	0.000000	2.000000	10.000000	0.000000
20415.934616	-0.080124	0.571974	0.017102	78.304367	-16.090656	27.368355	-0.992192	0.000000	-0.857666	0.000000	0.000000	0.000000	0.009573	0.070958	-0.015535	0.000000	0.000000	2.000000	10.000000	0.000000
20415.937949	-0.080124	0.571974	0.017102	78.304367	-16.090656	27.368355	-0.992192	0.000000	-0.857666	0.000000	0.000000	0.000000	0.009573	0.070958	-0.015535	0.000000	0.000000	2.000000	10.000000	0.000000
20415.941283	-0.080157	0.572456	0.017023	78.287804	-16.086203	27.376024	-0.993788	0.000000	-0.855077	0.000000	0.000000	0.000000	-0.009899	0.144822	-0.023650	0.000000	0.000000	2.000000	10.000000	0.000000
20415.944616	-0.080157	0.572456	0.017023	78.287804	-16.086203	27.376024	-0.993788	0.000000	-0.855077	0.000000	0.000000	0.000000	-0.009899	0.144822	-0.023650	0.000000	0.000000	2.000000	10.000000	0.000000
20415.947949	-0.080157	0.572456	0.017023	78.287804	-16.086203	27.376024	-0.993788	0.000000	-0.855077	0.000000	0.000000	0.000000	-0.009899	0.144822	-0.023650	0.000000	0.000000	2.000000	10.000000	0.000000
20415.951283	-0.080157	0.572456	0.017023	78.284210	-16.094250	27.374189	-0.992138	0.000000	-0.851136	0.000000	0.000000	0.000000	-0.009899	0.144822	-0.023650	0.000000	0.000000	2.000000	10.000000	0.000000
20415.954616	-0.080174	0.572685	0.016986	78.284210	-16.094250	27.374189	-0.992138	0.000000	-0.851136	0.000000	0.000000	0.000000	-0.005095	0.068482	-0.010946	0.000000	0.000000	2.000000	10.000000	0.000000
20415.957949	-0.080174	0.572685	0.016986	78.284210	-16.094250	27.374189	-0.992138	0.000000	-0.851136	0.000000	0.000000	0.000000	-0.005095	0.068482	-0.010946	0.000000	0.000000	2.000000	10.000000	0.000000
20415.961283	-0.080174	0.572685	0.016986	78.292885	-16.110590	27.364170	-0.991289	0.000000	-0.849311	0.000000	0.000000	0.000000	-0.005095	0.068482	-0.010946	0.000000	0.000000	2.000000	10.000000	0.000000
20415.964616	-0.080221	0.572923	0.016986	78.292885	-16.110590	27.364170	-0.991289	0.000000	-0.849311	0.000000	0.000000	0.000000	-0.013887	0.071408	-0.000037	0.000000	0.000000	2.000000	10.000000	0.000000
20415.967949	-0.080221	0.572923	0.016986	78.292885	-16.110590	27.364170	-0.991289	0.000000	-0.849311	0.000000	0.000000	0.000000	-0.013887	0.071408	-0.000037	0.000000	0.000000	2.000000	10.000000	0.000000
20415.971283	-0.080221	0.572923	0.016986	78.301590	-16.126921	27.354155	-0.988974	0.000000	-0.849305	0.000000	0.000000	0.000000	-0.013887	0.071408	-0.000037	0.000000	0.000000	2.000000	10.000000	0.000000
20415.974616	-0.080221	0.572923	0.016986	78.301590	-16.126921	27.354155	-0.988974	0.000000	-0.849305	0.000000	0.000000	0.000000	-0.013887	0.071408	-0.000037	0.000000	0.000000	2.000000	10.000000	0.000000
20415.977949	-0.080264	0.573143	0.016969	78.301590	-16.126921	27.354155	-0.988974	0.000000	-0.849305	0.000000	0.000000	0.000000	-0.013014	0.066017	-0.005179	0.000000	0.000000	2.000000	10.000000	0.000000
20415.981283	-0.080264	0.573143	0.016969	78.317955	-16.148302	27.339121	-0.988974	0.000000	-0.849305	0.000000	0.000000	0.000000	-0.013014	0.066017	-0.005179	0.000000	0.000000	2.000000	10.000000	0.000000
20415.984616	-0.080264	0.573143	0.016969	78.317955	-16.148302	27.339121	-0.988974	0.000000	-0.849305	0.000000	0.000000	0.000000	-0.013014	0.066017	-0.005179	0.000000	0.000000	2.000000	10.000000	0.000000
20415.987949	-0.080264	0.573143	0.016969	78.317955	-16.148302	27.339121	-0.988974	0.000000	-0.849305	0.000000	0.000000	0.000000	-0.013014	0.066017	-0.005179	0.000000	0.000000	2.000000	10.000000	0.000000
20415.991283	-0.080383	0.573514	0.016989	78.350182	-16.190544	27.304415	-0.986805	0.000000	-0.848442	0.000000	0.000000	0.000000	-0.035770	0.111345	0.006123	0.000000	0.000000	2.000000	10.000000	0.000000
20415.994616	-0.080383	0.573514	0.016989	78.350182	-16.190544	27.304415	-0.986805	0.000000	-0.848442	0.000000	0.000000	0.000000	-0.035770	0.111345	0.006123	0.000000	0.000000	2.000000	10.000000	0.000000
20415.997949	-0.080383	0.573514	0.016989	78.350182	-16.190544	27.304415	-0.986805	0.000000	-0.848442	0.000000	0.000000	0.000000	-0.035770	0.111345	0.006123	0.000000	0.000000	2.000000	10.000000	0.000000
20416.001283	-0.080383	0.573514	0.016989	78.397156	-16.236605	27.267792	-0.980844	0.000000	-0.849463	0.000000	0.000000	0.000000	-0.035770	0.111345	0.006123	0.000000	0.000000	2.000000	10.000000	0.000000
20416.004616	-0.080455	0.573673	0.017004	78.397156	-16.236605	27.267792	-0.980844	0.000000	-0.849463	0.000000	0.000000	0.000000	-0.021578	0.047788	0.004335	0.000000	0.000000	2.000000	10.000000	0.000000
20416.007949	-0.080455	0.573673	0.017004	78.397156	-16.236605	27.267792	-0.980844	0.000000	-0.849463	0.000000	0.000000	0.000000	-0.021578	0.047788	0.004335	0.000000	0.000000	2.000000	10.000000	0.000000
20416.011283	-0.080455	0.573673	0.017004	78.444153	-16.280251	27.230867	-0.977247	0.000000	-0.850185	0.000000	0.000000	0.000000	-0.021578	0.047788	0.004335	0.000000	0.000000	2.000000	10.000000	0.000000
20416.014616	-0.080455	0.573673	0.017004	78.444153	-16.280251	27.230867	-0.977247	0.000000	-0.850185	0.000000	0.000000	0.000000	-0.021578	0.047788	0.004335	0.000000	0.000000	2.000000	10.000000	0.000000
20416.017949	-0.080504	0.573833	0.017022	78.444153	-16.280251	27.230867	-0.977247	0.000000	-0.850185	0.000000	0.000000	0.000000	-0.014822	0.047800	0.005462	0.000000	0.000000	2.000000	10.000000	0.000000
20416.021283	-0.080504	0.573833	0.017022	78.481133	-16.317295	27.200470	-0.977247	0.000000	-0.850185	0.000000	0.000000	0.000000	-0.014822	0.047800	0.005462	0.000000	0.000000	2.000000	10.000000	0.000000
20416.024616	-0.080557	0.574010	0.017057	78.481133	-16.317295	27.200470	-0.977247	0.000000	-0.850185	0.000000	0.000000	0.000000	-0.015686	0.053250	0.010535	0.000000	0.000000	2.000000	10.000000	0.000000
20416.027949	-0.080557	0.574010	0.017057	78.481133	-16.317295	27.200470	-0.977247	0.000000	-0.850185	0.000000	0.000000	0.000000	-0.015686	0.053250	0.010535	0.000000	0.000000	2.000000	10.000000	0.000000
20416.031283	-0.080557	0.574010	0.017057	78.515846	-16.350103	27.171581	-0.972163	0.000000	-0.852851	0.000000	0.000000	0.000000	-0.015686	0.053250	0.010535	0.000000	0.000000	2.000000	10.000000	0.000000
20416.034616	-0.080557	0.574010	0.017057	78.515846	-16.350103	27.171581	-0.972163	0.000000	-0.852851	0.000000	0.000000	0.000000	-0.015686	0.053250	0.010535	0.000000	0.000000	2.000000	10.000000	0.000000
20416.037949	-0.080590	0.574180	0.017119	78.515846	-16.350103	27.171581	-0.972163	0.000000	-0.852851	0.000000	0.000000	0.000000	-0.010116	0.050811	0.018641	0.000000	0.000000	2.000000	10.000000	0.000000
20416.041283	-0.080590	0.574180	0.017119	78.557404	-16.388268	27.137421	-0.972163	0.000000	-0.852851	0.000000	0.000000	0.000000	-0.010116	0.050811	0.018641	0.000000	0.000000	2.000000	10.000000	0.000000
20416.044616	-0.080590	0.574180	0.017119	78.557404	-16.388268	27.137421	-0.972163	0.000000	-0.852851	0.000000	0.000000	0.000000	-0.010116	0.050811	0.018641	0.000000	0.000000	2.000000	10.000000	0.000000
20416.047949	-0.080590	0.574180	0.017119	78.557404	-16.388268	27.137421	-0.972163	0.000000	-0.852851	0.000000	0.000000	0.000000	-0.010116	0.050811	0.018641	0.000000	0.000000	2.000000	10.000000	0.000000
20416.051283	-0.080662	0.574510	0.017266	78.585197	-16.416237	27.113243	-0.970477	0.000000	-0.855958	0.000000	0.000000	0.000000	-0.021413	0.099181	0.044201	0.000000	0.000000	2.000000	10.000000	0.000000
20416.054616	-0.080662	0.574510	0.017266	78.585197	-16.416237	27.113243	-0.970477	0.000000	-0.855958	0.000000	0.000000	0.000000	-0.021413	0.099181	0.044201	0.000000	0.000000	2.000000	10.000000	0.000000
20416.057949	-0.080662	0.574510	0.017266	78.585197	-16.416237	27.113243	-0.970477	0.000000	-0.855958	0.000000	0.000000	0.000000	-0.021413	0.099181	0.044201	0.000000	0.000000	2.000000	10.000000	0.000000
20416.061283	-0.080662	0.574510	0.017266	78.603889	-16.437372	27.095795	-0.966908	0.000000	-0.863325	0.000000	0.000000	0.000000	-0.021413	0.099181	0.044201	0.000000	0.000000	2.000000	10.000000	0.000000
20416.064616	-0.080697	0.574653	0.017335	78.603889	-16.437372	27.095795	-0.966908	0.000000	-0.863325	0.000000	0.000000	0.000000	-0.010435	0.042967	0.020477	0.000000	0.000000	2.000000	10.000000	0.000000
20416.067949	-0.080697	0.574653	0.017335	78.603889	-16.437372	27.095795	-0.966908	0.000000	-0.863325	0.000000	0.000000	0.000000	-0.010435	0.042967	0.020477	0.000000	0.000000	2.000000	10.000000	0.000000
20416.071283	-0.080697	0.574653	0.017335	78.630241	-16.463902	27.072968	-0.965169	0.000000	-0.866738	0.000000	0.000000	0.000000	-0.010435	0.042967	0.020477	0.000000	0.000000	2.000000	10.000000	0.000000
20416.074616	-0.080697	0.574653	0.017335	78.630241	-16.463902	27.072968	-0.965169	0.000000	-0.866738	0.000000	0.000000	0.000000	-0.010435	0.042967	0.020477	0.000000	0.000000	2.000000	10.000000	0.000000
20416.077949	-0.080735	0.574788	0.017426	78.630241	-16.463902	27.072968	-0.965169	0.000000	-0.866738	0.000000	0.000000	0.000000	-0.011620	0.040520	0.027443	0.000000	0.000000	2.000000	10.000000	0.000000
20416.081283	-0.080735	0.574788	0.017426	78.676537	-16.502108	27.035875	-0.965169	0.000000	-0.866738	0.000000	0.000000	0.000000	-0.011620	0.040520	0.027443	0.000000	0.000000	2.000000	10.000000	0.000000
20416.084616	-0.080745	0.574914	0.017481	78.676537	-16.502108	27.035875	-0.965169	0.000000	-0.866738	0.000000	0.000000	0.000000	-0.002812	0.037537	0.016518	0.000000	0.000000	2.000000	10.000000	0.000000
20416.087949	-0.080745	0.574914	0.017481	78.676537	-16.502108	27.035875	-0.965169	0.000000	-0.866738	0.000000	0.000000	0.000000	-0.002812	0.037537	0.016518	0.000000	0.000000	2.000000	10.000000	0.000000
20416.091283	-0.080745	0.574914	0.017481	78.734268	-16.546814	26.989744	-0.962764	0.000000	-0.874065	0.000000	0.000000	0.000000	-0.002812	0.037537	0.016518	0.000000	0.000000	2.000000	10.000000	0.000000
20416.094616	-0.080745	0.574914	0.017481	78.734268	-16.546814	26.989744	-0.962764	0.000000	-0.874065	0.000000	0.000000	0.000000	-0.002812	0.037537	0.016518	0.000000	0.000000	2.000000	10.000000	0.000000
20416.097949	-0.080726	0.575002	0.017506	78.734268	-16.546814	26.989744	-0.962764	0.000000	-0.874065	0.000000	0.000000	0.000000	0.005681	0.026664	0.007501	0.000000	0.000000	2.000000	10.000000	0.000000
20416.101283	-0.080726	0.575002	0.017506	78.798203	-16.598522	26.939228	-0.962764	0.000000	-0.874065	0.000000	0.000000	0.000000	0.005681	0.026664	0.007501	0.000000	0.000000	2.000000	10.000000	0.000000
20416.104616	-0.080726	0.575002	0.017506	78.798203	-16.598522	26.939228	-0.962764	0.000000	-0.874065	0.000000	0.000000	0.000000	0.005681	0.026664	0.007501	0.000000	0.000000	2.000000	10.000000	0.000000
20416.107949	-0.080726	0.575002	0.017506	78.798203	-16.598522	26.939228	-0.962764	0.000000	-0.874065	0.000000	0.000000	0.000000	0.005681	0.026664	0.007501	0.000000	0.000000	2.000000	10.000000	0.000000
20416.111283	-0.080727	0.575144	0.017515	78.852974	-16.643539	26.895277	-0.963711	0.000000	-0.875315	0.000000	0.000000	0.000000	-0.000433	0.042465	0.002536	0.000000	0.000000	2.000000	10.000000	0.000000
20416.114616	-0.080727	0.575144	0.017515	78.852974	-16.643539	26.895277	-0.963711	0.000000	-0.875315	0.000000	0.000000	0.000000	-0.000433	0.042465	0.002536	0.000000	0.000000	2.000000	10.000000	0.000000
20416.117949	-0.080727	0.575144	0.017515	78.852974	-16.643539	26.895277	-0.963711	0.000000	-0.875315	0.000000	0.000000	0.000000	-0.000433	0.042465	0.002536	0.000000	0.000000	2.000000	10.000000	0.000000
20416.121283	-0.080727	0.575144	0.017515	78.894836	-16.678074	26.861551	-0.963638	0.000000	-0.875738	0.000000	0.000000	0.000000	-0.000433	0.042465	0.002536	0.000000	0.000000	2.000000	10.000000	0.000000
20416.124616	-0.080725	0.575197	0.017502	78.894836	-16.678074	26.861551	-0.963638	0.000000	-0.875738	0.000000	0.000000	0.000000	0.000648	0.015780	-0.003813	0.000000	0.000000	2.000000	10.000000	0.000000
20416.127949	-0.080725	0.575197	0.017502	78.894836	-16.678074	26.861551	-0.963638	0.000000	-0.875738	0.000000	0.000000	0.000000	0.000648	0.015780	-0.003813	0.000000	0.000000	2.000000	10.000000	0.000000
20416.131283	-0.080725	0.575197	0.017502	78.900070	-16.686087	26.856506	-0.963746	0.000000	-0.875102	0.000000	0.000000	0.000000	0.000648	0.015780	-0.003813	0.000000	0.000000	2.000000	10.000000	0.000000
20416.134616	-0.080725	0.575197	0.017502	78.900070	-16.686087	26.856506	-0.963746	0.000000	-0.875102	0.000000	0.000000	0.000000	0.000648	0.015780	-0.003813	0.000000	0.000000	2.000000	10.000000	0.000000
20416.137949	-0.080741	0.575257	0.017462	78.900070	-16.686087	26.856506	-0.963746	0.000000	-0.875102	0.000000	0.000000	0.000000	-0.004924	0.018210	-0.011946	0.000000	0.000000	2.000000	10.000000	0.000000
20416.141283	-0.080741	0.575257	0.017462	78.893860	-16.682182	26.860481	-0.963746	0.000000	-0.875102	0.000000	0.000000	0.000000	-0.004924	0.018210	-0.011946	0.000000	0.000000	2.000000	10.000000	0.000000
20416.144616	-0.080741	0.575257	0.017462	78.893860	-16.682182	26.860481	-0.963746	0.000000	-0.875102	0.000000	0.000000	0.000000	-0.004924	0.018210	-0.011946	0.000000	0.000000	2.000000	10.000000	0.000000
20416.147949	-0.080741	0.575257	0.017462	78.893860	-16.682182	26.860481	-0.963746	0.000000	-0.875102	0.000000	0.000000	0.000000	-0.004924	0.018210	-0.011946	0.000000	0.000000	2.000000	10.000000	0.000000
20416.151283	-0.080769	0.575391	0.017490	78.884560	-16.679039	26.866461	-0.962926	0.000000	-0.873111	0.000000	0.000000	0.000000	-0.008374	0.040034	0.008347	0.000000	0.000000	2.000000	10.000000	0.000000
20416.154616	-0.080769	0.575391	0.017490	78.884560	-16.679039	26.866461	-0.962926	0.000000	-0.873111	0.000000	0.000000	0.000000	-0.008374	0.040034	0.008347	0.000000	0.000000	2.000000	10.000000	0.000000
20416.157949	-0.080769	0.575391	0.017490	78.884560	-16.679039	26.866461	-0.962926	0.000000	-0.873111	0.000000	0.000000	0.000000	-0.008374	0.040034	0.008347	0.000000	0.000000	2.000000	10.000000	0.000000
20416.161283	-0.080769	0.575391	0.017490	78.872131	-16.671274	26.874380	-0.961530	0.000000	-0.874502	0.000000	0.000000	0.000000	-0.008374	0.040034	0.008347	0.000000	0.000000	2.000000	10.000000	0.000000
20416.164616	-0.080770	0.575462	0.017494	78.872131	-16.671274	26.874380	-0.961530	0.000000	-0.874502	0.000000	0.000000	0.000000	-0.000212	0.021219	0.001252	0.000000	0.000000	2.000000	10.000000	0.000000
20416.167949	-0.080770	0.575462	0.017494	78.872131	-16.671274	26.874380	-0.961530	0.000000	-0.874502	0.000000	0.000000	0.000000	-0.000212	0.021219	0.001252	0.000000	0.000000	2.000000	10.000000	0.000000
20416.171283	-0.080770	0.575462	0.017494	78.862793	-16.665438	26.880322	-0.961494	0.000000	-0.874711	0.000000	0.000000	0.000000	-0.000212	0.021219	0.001252	0.000000	0.000000	2.000000	10.000000	0.000000
20416.174616	-0.080770	0.575462	0.017494	78.862793	-16.665438	26.880322	-0.961494	0.000000	-0.874711	0.000000	0.000000	0.000000	-0.000212	0.021219	0.001252	0.000000	0.000000	2.000000	10.000000	0.000000
20416.177949	-0.080778	0.575542	0.017539	78.862793	-16.665438	26.880322	-0.961494	0.000000	-0.874711	0.000000	0.000000	0.000000	-0.002263	0.024237	0.013304	0.000000	0.000000	2.000000	10.000000	0.000000
20416.181283	-0.080778	0.575542	0.017539	78.849731	-16.678345	26.862284	-0.961494	0.000000	-0.874711	0.000000	0.000000	0.000000	-0.002263	0.024237	0.013304	0.000000	0.000000	2.000000	10.000000	0.000000
20416.184616	-0.080778	0.575542	0.017539	78.849731	-16.678345	26.862284	-0.961494	0.000000	-0.874711	0.000000	0.000000	0.000000	-0.002263	0.024237	0.013304	0.000000	0.000000	2.000000	10.000000	0.000000
20416.187949	-0.080778	0.575542	0.017539	78.849731	-16.678345	26.862284	-0.961494	0.000000	-0.874711	0.000000	0.000000	0.000000	-0.002263	0.024237	0.013304	0.000000	0.000000	2.000000	10.000000	0.000000
20416.191283	-0.080782	0.575702	0.017564	78.835884	-16.718800	26.809721	-0.961117	0.000000	-0.876928	0.000000	0.000000	0.000000	-0.001285	0.047927	0.007557	0.000000	0.000000	2.000000	10.000000	0.000000
20416.194616	-0.080782	0.575702	0.017564	78.835884	-16.718800	26.809721	-0.961117	0.000000	-0.876928	0.000000	0.000000	0.000000	-0.001285	0.047927	0.007557	0.000000	0.000000	2.000000	10.000000	0.000000
20416.197949	-0.080782	0.575702	0.017564	78.835884	-16.718800	26.809721	-0.961117	0.000000	-0.876928	0.000000	0.000000	0.000000	-0.001285	0.047927	0.007557	0.000000	0.000000	2.000000	10.000000	0.000000
20416.201283	-0.080782	0.575702	0.017564	78.823204	-16.825661	26.677643	-0.960903	0.000000	-0.878188	0.000000	0.000000	0.000000	-0.001285	0.047927	0.007557	0.000000	0.000000	2.000000	10.000000	0.000000
20416.204616	-0.080804	0.575799	0.017558	78.823204	-16.825661	26.677643	-0.960903	0.000000	-0.878188	0.000000	0.000000	0.000000	-0.006644	0.029137	-0.001828	0.000000	0.000000	2.000000	10.000000	0.000000
20416.207949	-0.080804	0.575799	0.017558	78.823204	-16.825661	26.677643	-0.960903	0.000000	-0.878188	0.000000	0.000000	0.000000	-0.006644	0.029137	-0.001828	0.000000	0.000000	2.000000	10.000000	0.000000
20416.211283	-0.080804	0.575799	0.017558	78.811707	-16.998812	26.466206	-0.959795	0.000000	-0.877883	0.000000	0.000000	0.000000	-0.006644	0.029137	-0.001828	0.000000	0.000000	2.000000	10.000000	0.000000
20416.214616	-0.080804	0.575799	0.017558	78.811707	-16.998812	26.466206	-0.959795	0.000000	-0.877883	0.000000	0.000000	0.000000	-0.006644	0.029137	-0.001828	0.000000	0.000000	2.000000	10.000000	0.000000
20416.217949	-0.080863	0.575842	0.017493	78.811707	-16.998812	26.466206	-0.959795	0.000000	-0.877883	0.000000	0.000000	0.000000	-0.017577	0.012770	-0.019338	0.000000	0.000000	2.000000	10.000000	0.000000
20416.221283	-0.080863	0.575842	0.017493	78.800064	-17.274988	26.132603	-0.959795	0.000000	-0.877883	0.000000	0.000000	0.000000	-0.017577	0.012770	-0.019338	0.000000	0.000000	2.000000	10.000000	0.000000
20416.224616	-0.080863	0.575842	0.017493	78.800064	-17.274988	26.132603	-0.959795	0.000000	-0.877883	0.000000	0.000000	0.000000	-0.017577	0.012770	-0.019338	0.000000	0.000000	2.000000	10.000000	0.000000
20416.227949	-0.080863	0.575842	0.017493	78.800064	-17.274988	26.132603	-0.959795	0.000000	-0.877883	0.000000	0.000000	0.000000	-0.017577	0.012770	-0.019338	0.000000	0.000000	2.000000	10.000000	0.000000
20416.231283	-0.080992	0.575925	0.017297	78.788673	-17.625166	25.702950	-0.956866	0.000000	-0.874660	0.000000	0.000000	0.000000	-0.038647	0.024960	-0.058877	0.000000	0.000000	2.000000	10.000000	0.000000
20416.234616	-0.080992	0.575925	0.017297	78.788673	-17.625166	25.702950	-0.956866	0.000000	-0.874660	0.000000	0.000000	0.000000	-0.000001	-0.000002	-0.000000	0.000000	0.000000	2.000000	10.000000	0.000000
20416.237949	-0.080992	0.575925	0.017297	78.788673	-17.625166	25.702950	-0.956866	0.000000	-0.874660	0.000000	0.000000	0.000000	-0.000001	-0.000002	-0.000000	0.000000	0.000000	2.000000	10.000000	0.000000
20416.241283	-0.080992	0.575925	0.017297	78.777016	-17.967720	25.282652	-0.950425	0.000000	-0.864847	0.000000	0.000000	0.000000	-0.000001	-0.000002	-0.000000	0.000000	0.000000	2.000000	10.000000	0.000000
20416.244616	-0.081017	0.575966	0.017173	78.777016	-17.967720	25.282652	-0.950425	0.000000	-0.864847	0.000000	0.000000	0.000000	-0.007549	0.012193	-0.037233	0.000000	0.000000	2.000000	10.000000	0.000000
20416.247949	-0.081017	0.575966	0.017173	78.777016	-17.967720	25.282652	-0.950425	0.000000	-0.864847	0.000000	0.000000	0.000000	-0.007549	0.012193	-0.037233	0.000000	0.000000	2.000000	10.000000	0.000000
20416.251283	-0.081017	0.575966	0.017173	78.766426	-18.263254	24.914490	-0.950425	0.000000	-0.864847	0.000000	0.000000	0.000000	-0.007549	0.012193	-0.037233	0.000000	0.000000	2.000000	10.000000	0.000000
20416.254616	-0.081017	0.575966	0.017173	78.766426	-18.263254	24.914490	-0.950425	0.000000	-0.864847	0.000000	0.000000	0.000000	-0.007549	0.012193	-0.037233	0.000000	0.000000	2.000000	10.000000	0.000000
20416.257949	-0.081023	0.575998	0.017076	78.766426	-18.263254	24.914490	-0.950425	0.000000	-0.864847	0.000000	0.000000	0.000000	-0.001983	0.009720	-0.029096	0.000000	0.000000	2.000000	10.000000	0.000000
20416.261283	-0.081023	0.575998	0.017076	78.754372	-18.582577	24.512770	-0.949167	0.000000	-0.858641	0.000000	0.000000	0.000000	-0.001983	0.009720	-0.029096	0.000000	0.000000	2.000000	10.000000	0.000000
20416.264616	-0.081023	0.575998	0.017076	78.754372	-18.582577	24.512770	-0.949167	0.000000	-0.858641	0.000000	0.000000	0.000000	-0.001983	0.009720	-0.029096	0.000000	0.000000	2.000000	10.000000	0.000000
20416.267949	-0.081023	0.575998	0.017076	78.754372	-18.582577	24.512770	-0.949167	0.000000	-0.858641	0.000000	0.000000	0.000000	-0.001983	0.009720	-0.029096	0.000000	0.000000	2.000000	10.000000	0.000000
20416.271283	-0.080985	0.576123	0.016853	78.733864	-18.943438	24.057364	-0.948836	0.000000	-0.853792	0.000000	0.000000	0.000000	0.011398	0.037639	-0.066721	0.000000	0.000000	2.000000	10.000000	0.000000
20416.274616	-0.080985	0.576123	0.016853	78.733864	-18.943438	24.057364	-0.948836	0.000000	-0.853792	0.000000	0.000000	0.000000	0.011398	0.037639	-0.066721	0.000000	0.000000	2.000000	10.000000	0.000000
20416.277949	-0.080985	0.576123	0.016853	78.733864	-18.943438	24.057364	-0.948836	0.000000	-0.853792	0.000000	0.000000	0.000000	0.011398	0.037639	-0.066721	0.000000	0.000000	2.000000	10.000000	0.000000
20416.281283	-0.080985	0.576123	0.016853	78.712456	-19.383595	23.498848	-0.950736	0.000000	-0.842672	0.000000	0.000000	0.000000	0.011398	0.037639	-0.066721	0.000000	0.000000	2.000000	10.000000	0.000000
20416.284616	-0.080946	0.576182	0.016758	78.712456	-19.383595	23.498848	-0.950736	0.000000	-0.842672	0.000000	0.000000	0.000000	0.011855	0.017595	-0.028719	0.000000	0.000000	2.000000	10.000000	0.000000
20416.287949	-0.080946	0.576182	0.016758	78.712456	-19.383595	23.498848	-0.950736	0.000000	-0.842672	0.000000	0.000000	0.000000	0.011855	0.017595	-0.028719	0.000000	0.000000	2.000000	10.000000	0.000000
20416.291283	-0.080946	0.576182	0.016758	78.682861	-19.845917	22.913986	-0.952712	0.000000	-0.837885	0.000000	0.000000	0.000000	0.011855	0.017595	-0.028719	0.000000	0.000000	2.000000	10.000000	0.000000
20416.294616	-0.080946	0.576182	0.016758	78.682861	-19.845917	22.913986	-0.952712	0.000000	-0.837885	0.000000	0.000000	0.000000	0.011855	0.017595	-0.028719	0.000000	0.000000	2.000000	10.000000	0.000000
20416.297949	-0.080939	0.576269	0.016715	78.682861	-19.845917	22.913986	-0.952712	0.000000	-0.837885	0.000000	0.000000	0.000000	0.002176	0.026074	-0.012757	0.000000	0.000000	2.000000	10.000000	0.000000
20416.301283	-0.080939	0.576269	0.016715	78.656685	-20.279030	22.362585	-0.952712	0.000000	-0.837885	0.000000	0.000000	0.000000	0.002176	0.026074	-0.012757	0.000000	0.000000	2.000000	10.000000	0.000000
20416.304616	-0.080939	0.576269	0.016715	78.656685	-20.279030	22.362585	-0.952712	0.000000	-0.837885	0.000000	0.000000	0.000000	0.002176	0.026074	-0.012757	0.000000	0.000000	2.000000	10.000000	0.000000
20416.307949	-0.080939	0.576269	0.016715	78.656685	-20.279030	22.362585	-0.952712	0.000000	-0.837885	0.000000	0.000000	0.000000	0.002176	0.026074	-0.012757	0.000000	0.000000	2.000000	10.000000	0.000000
20416.311283	-0.080839	0.576408	0.016675	78.636719	-20.558233	21.998230	-0.953074	0.000000	-0.835759	0.000000	0.000000	0.000000	0.029833	0.041825	-0.012006	0.000000	0.000000	2.000000	10.000000	0.000000
20416.314616	-0.080839	0.576408	0.016675	78.636719	-20.558233	21.998230	-0.953074	0.000000	-0.835759	0.000000	0.000000	0.000000	0.029833	0.041825	-0.012006	0.000000	0.000000	2.000000	10.000000	0.000000
20416.317949	-0.080839	0.576408	0.016675	78.636719	-20.558233	21.998230	-0.953074	0.000000	-0.835759	0.000000	0.000000	0.000000	0.029833	0.041825	-0.012006	0.000000	0.000000	2.000000	10.000000	0.000000
20416.321283	-0.080839	0.576408	0.016675	78.621384	-20.667477	21.847687	-0.958046	0.000000	-0.833758	0.000000	0.000000	0.000000	0.029833	0.041825	-0.012006	0.000000	0.000000	2.000000	10.000000	0.000000
20416.324616	-0.080769	0.576461	0.016674	78.621384	-20.667477	21.847687	-0.958046	0.000000	-0.833758	0.000000	0.000000	0.000000	0.020902	0.015747	-0.000400	0.000000	0.000000	2.000000	10.000000	0.000000
20416.327949	-0.080769	0.576461	0.016674	78.621384	-20.667477	21.847687	-0.958046	0.000000	-0.833758	0.000000	0.000000	0.000000	0.020902	0.015747	-0.000400	0.000000	0.000000	2.000000	10.000000	0.000000
20416.331283	-0.080769	0.576461	0.016674	78.614952	-20.662746	21.845350	-0.961530	0.000000	-0.833691	0.000000	0.000000	0.000000	0.020902	0.015747	-0.000400	0.000000	0.000000	2.000000	10.000000	0.000000
20416.334616	-0.080769	0.576461	0.016674	78.614952	-20.662746	21.845350	-0.961530	0.000000	-0.833691	0.000000	0.000000	0.000000	0.020902	0.015747	-0.000400	0.000000	0.000000	2.000000	10.000000	0.000000
20416.337949	-0.080726	0.576505	0.016692	78.614952	-20.662746	21.845350	-0.961530	0.000000	-0.833691	0.000000	0.000000	0.000000	0.012963	0.013342	0.005436	0.000000	0.000000	2.000000	10.000000	0.000000
20416.341283	-0.080726	0.576505	0.016692	78.605400	-20.660492	21.846025	-0.961530	0.000000	-0.833691	0.000000	0.000000	0.000000	0.012963	0.013342	0.005436	0.000000	0.000000	2.000000	10.000000	0.000000
20416.344616	-0.080726	0.576505	0.016692	78.605400	-20.660492	21.846025	-0.961530	0.000000	-0.833691	0.000000	0.000000	0.000000	0.012963	0.013342	0.005436	0.000000	0.000000	2.000000	10.000000	0.000000
20416.347949	-0.080726	0.576505	0.016692	78.605400	-20.660492	21.846025	-0.961530	0.000000	-0.833691	0.000000	0.000000	0.000000	0.012963	0.013342	0.005436	0.000000	0.000000	2.000000	10.000000	0.000000
20416.351283	-0.080783	0.576649	0.016756	78.593124	-20.654093	21.858120	-0.963690	0.000000	-0.834597	0.000000	0.000000	0.000000	-0.017152	0.043051	0.019151	0.000000	0.000000	2.000000	10.000000	0.000000
20416.354616	-0.080783	0.576649	0.016756	78.593124	-20.654093	21.858120	-0.963690	0.000000	-0.834597	0.000000	0.000000	0.000000	-0.017152	0.043051	0.019151	0.000000	0.000000	2.000000	10.000000	0.000000
20416.357949	-0.080783	0.576649	0.016756	78.593124	-20.654093	21.858120	-0.963690	0.000000	-0.834597	0.000000	0.000000	0.000000	-0.017152	0.043051	0.019151	0.000000	0.000000	2.000000	10.000000	0.000000
20416.361283	-0.080783	0.576649	0.016756	78.577751	-20.647491	21.873161	-0.960831	0.000000	-0.837789	0.000000	0.000000	0.000000	-0.017152	0.043051	0.019151	0.000000	0.000000	2.000000	10.000000	0.000000
20416.364616	-0.080865	0.576740	0.016829	78.577751	-20.647491	21.873161	-0.960831	0.000000	-0.837789	0.000000	0.000000	0.000000	-0.024563	0.027275	0.021845	0.000000	0.000000	2.000000	10.000000	0.000000
20416.367949	-0.080865	0.576740	0.016829	78.577751	-20.647491	21.873161	-0.960831	0.000000	-0.837789	0.000000	0.000000	0.000000	-0.024563	0.027275	0.021845	0.000000	0.000000	2.000000	10.000000	0.000000
20416.371283	-0.080865	0.576740	0.016829	78.562370	-20.638229	21.888172	-0.956738	0.000000	-0.841430	0.000000	0.000000	0.000000	-0.024563	0.027275	0.021845	0.000000	0.000000	2.000000	10.000000	0.000000
20416.374616	-0.080865	0.576740	0.016829	78.562370	-20.638229	21.888172	-0.956738	0.000000	-0.841430	0.000000	0.000000	0.000000	-0.024563	0.027275	0.021845	0.000000	0.000000	2.000000	10.000000	0.000000
20416.377949	-0.080925	0.576831	0.016905	78.562370	-20.638229	21.888172	-0.956738	0.000000	-0.841430	0.000000	0.000000	0.000000	-0.017819	0.027307	0.022987	0.000000	0.000000	2.000000	10.000000	0.000000
20416.381283	-0.080925	0.576831	0.016905	78.547310	-20.622396	21.911486	-0.956738	0.000000	-0.841430	0.000000	0.000000	0.000000	-0.017819	0.027307	0.022987	0.000000	0.000000	2.000000	10.000000	0.000000
20416.384616	-0.080991	0.576932	0.017022	78.547310	-20.622396	21.911486	-0.956738	0.000000	-0.841430	0.000000	0.000000	0.000000	-0.019878	0.030361	0.035023	0.000000	0.000000	2.000000	10.000000	0.000000
20416.387949	-0.080991	0.576932	0.017022	78.547310	-20.622396	21.911486	-0.956738	0.000000	-0.841430	0.000000	0.000000	0.000000	-0.019878	0.030361	0.035023	0.000000	0.000000	2.000000	10.000000	0.000000
20416.391283	-0.080991	0.576932	0.017022	78.531967	-20.610460	21.926430	-0.953768	0.000000	-0.845261	0.000000	0.000000	0.000000	-0.019878	0.030361	0.035023	0.000000	0.000000	2.000000	10.000000	0.000000
20416.394616	-0.080991	0.576932	0.017022	78.531967	-20.610460	21.926430	-0.953768	0.000000	-0.845261	0.000000	0.000000	0.000000	-0.019878	0.030361	0.035023	0.000000	0.000000	2.000000	10.000000	0.000000
20416.397949	-0.081029	0.576997	0.017109	78.531967	-20.610460	21.926430	-0.953768	0.000000	-0.845261	0.000000	0.000000	0.000000	-0.011404	0.019426	0.026056	0.000000	0.000000	2.000000	10.000000	0.000000
20416.401283	-0.081029	0.576997	0.017109	78.513550	-20.595705	21.944290	-0.950455	0.000000	-0.851099	0.000000	0.000000	0.000000	-0.011404	0.019426	0.026056	0.000000	0.000000	2.000000	10.000000	0.000000
20416.404616	-0.081029	0.576997	0.017109	78.513550	-20.595705	21.944290	-0.950455	0.000000	-0.851099	0.000000	0.000000	0.000000	-0.011404	0.019426	0.026056	0.000000	0.000000	2.000000	10.000000	0.000000
20416.407949	-0.081029	0.576997	0.017109	78.513550	-20.595705	21.944290	-0.950455	0.000000	-0.851099	0.000000	0.000000	0.000000	-0.011404	0.019426	0.026056	0.000000	0.000000	2.000000	10.000000	0.000000
20416.411283	-0.081096	0.577244	0.017364	78.492012	-20.575340	21.965067	-0.948554	0.000000	-0.855441	0.000000	0.000000	0.000000	-0.020034	0.074109	0.076567	0.000000	0.000000	2.000000	10.000000	0.000000
20416.414616	-0.081096	0.577244	0.017364	78.492012	-20.575340	21.965067	-0.948554	0.000000	-0.855441	0.000000	0.000000	0.000000	-0.020034	0.074109	0.076567	0.000000	0.000000	2.000000	10.000000	0.000000
20416.417949	-0.081096	0.577244	0.017364	78.492012	-20.575340	21.965067	-0.948554	0.000000	-0.855441	0.000000	0.000000	0.000000	-0.020034	0.074109	0.076567	0.000000	0.000000	2.000000	10.000000	0.000000
20416.421283	-0.081096	0.577244	0.017364	78.470497	-20.557779	21.985746	-0.945215	0.000000	-0.868202	0.000000	0.000000	0.000000	-0.020034	0.074109	0.076567	0.000000	0.000000	2.000000	10.000000	0.000000
20416.424616	-0.081138	0.577371	0.017478	78.470497	-20.557779	21.985746	-0.945215	0.000000	-0.868202	0.000000	0.000000	0.000000	-0.012801	0.038296	0.034189	0.000000	0.000000	2.000000	10.000000	0.000000
20416.427949	-0.081138	0.577371	0.017478	78.470497	-20.557779	21.985746	-0.945215	0.000000	-0.868202	0.000000	0.000000	0.000000	-0.012801	0.038296	0.034189	0.000000	0.000000	2.000000	10.000000	0.000000
20416.431283	-0.081138	0.577371	0.017478	78.442543	-20.541090	22.003958	-0.943082	0.000000	-0.873901	0.000000	0.000000	0.000000	-0.012801	0.038296	0.034189	0.000000	0.000000	2.000000	10.000000	0.000000
20416.434616	-0.081138	0.577371	0.017478	78.442543	-20.541090	22.003958	-0.943082	0.000000	-0.873901	0.000000	0.000000	0.000000	-0.012801	0.038296	0.034189	0.000000	0.000000	2.000000	10.000000	0.000000
20416.437949	-0.081184	0.577517	0.017609	78.442543	-20.541090	22.003958	-0.943082	0.000000	-0.873901	0.000000	0.000000	0.000000	-0.013662	0.043775	0.039220	0.000000	0.000000	2.000000	10.000000	0.000000
20416.441283	-0.081252	0.577663	0.017736	78.420967	-20.526421	22.024458	-0.943082	0.000000	-0.873901	0.000000	0.000000	0.000000	-0.020429	0.043782	0.038043	0.000000	0.000000	2.000000	10.000000	0.000000
20416.444616	-0.081252	0.577663	0.017736	78.420967	-20.526421	22.024458	-0.943082	0.000000	-0.873901	0.000000	0.000000	0.000000	-0.020429	0.043782	0.038043	0.000000	0.000000	2.000000	10.000000	0.000000
20416.447949	-0.081252	0.577663	0.017736	78.420967	-20.526421	22.024458	-0.943082	0.000000	-0.873901	0.000000	0.000000	0.000000	-0.020429	0.043782	0.038043	0.000000	0.000000	2.000000	10.000000	0.000000
20416.451283	-0.081252	0.577663	0.017736	78.399467	-20.514544	22.044926	-0.937400	0.000000	-0.886778	0.000000	0.000000	0.000000	-0.020429	0.043782	0.038043	0.000000	0.000000	2.000000	10.000000	0.000000
20416.454616	-0.081340	0.577791	0.017842	78.399467	-20.514544	22.044926	-0.937400	0.000000	-0.886778	0.000000	0.000000	0.000000	-0.026332	0.038332	0.031823	0.000000	0.000000	2.000000	10.000000	0.000000
20416.457949	-0.081340	0.577791	0.017842	78.399467	-20.514544	22.044926	-0.937400	0.000000	-0.886778	0.000000	0.000000	0.000000	-0.026332	0.038332	0.031823	0.000000	0.000000	2.000000	10.000000	0.000000
20416.461283	-0.081340	0.577791	0.017842	78.377953	-20.502754	22.065294	-0.933011	0.000000	-0.892081	0.000000	0.000000	0.000000	-0.026332	0.038332	0.031823	0.000000	0.000000	2.000000	10.000000	0.000000
20416.464616	-0.081340	0.577791	0.017842	78.377953	-20.502754	22.065294	-0.933011	0.000000	-0.892081	0.000000	0.000000	0.000000	-0.026332	0.038332	0.031823	0.000000	0.000000	2.000000	10.000000	0.000000
20416.467949	-0.081450	0.577919	0.017944	78.377953	-20.502754	22.065294	-0.933011	0.000000	-0.892081	0.000000	0.000000	0.000000	-0.033107	0.038336	0.030642	0.000000	0.000000	2.000000	10.000000	0.000000
20416.471283	-0.081450	0.577919	0.017944	78.362892	-20.487474	22.088066	-0.933011	0.000000	-0.892081	0.000000	0.000000	0.000000	-0.033107	0.038336	0.030642	0.000000	0.000000	2.000000	10.000000	0.000000
20416.474616	-0.081450	0.577919	0.017944	78.362892	-20.487474	22.088066	-0.933011	0.000000	-0.892081	0.000000	0.000000	0.000000	-0.033107	0.038336	0.030642	0.000000	0.000000	2.000000	10.000000	0.000000
20416.477949	-0.081450	0.577919	0.017944	78.362892	-20.487474	22.088066	-0.933011	0.000000	-0.892081	0.000000	0.000000	0.000000	-0.033107	0.038336	0.030642	0.000000	0.000000	2.000000	10.000000	0.000000
20416.481283	-0.081505	0.578093	0.018131	78.344437	-20.473209	22.105398	-0.927493	0.000000	-0.897188	0.000000	0.000000	0.000000	-0.016603	0.052385	0.056202	0.000000	0.000000	2.000000	10.000000	0.000000
20416.484616	-0.081505	0.578093	0.018131	78.344437	-20.473209	22.105398	-0.927493	0.000000	-0.897188	0.000000	0.000000	0.000000	-0.016603	0.052385	0.056202	0.000000	0.000000	2.000000	10.000000	0.000000
20416.487949	-0.081505	0.578093	0.018131	78.344437	-20.473209	22.105398	-0.927493	0.000000	-0.897188	0.000000	0.000000	0.000000	-0.016603	0.052385	0.056202	0.000000	0.000000	2.000000	10.000000	0.000000
20416.491283	-0.081505	0.578093	0.018131	78.325989	-20.450832	22.122705	-0.924726	0.000000	-0.906556	0.000000	0.000000	0.000000	-0.016603	0.052385	0.056202	0.000000	0.000000	2.000000	10.000000	0.000000
20416.494616	-0.081500	0.578203	0.018236	78.325989	-20.450832	22.122705	-0.924726	0.000000	-0.906556	0.000000	0.000000	0.000000	0.001591	0.032878	0.031371	0.000000	0.000000	2.000000	10.000000	0.000000
20416.497949	-0.081500	0.578203	0.018236	78.325989	-20.450832	22.122705	-0.924726	0.000000	-0.906556	0.000000	0.000000	0.000000	0.001591	0.032878	0.031371	0.000000	0.000000	2.000000	10.000000	0.000000
20416.501283	-0.081500	0.578203	0.018236	78.310585	-20.434040	22.137066	-0.924991	0.000000	-0.911784	0.000000	0.000000	0.000000	0.001591	0.032878	0.031371	0.000000	0.000000	2.000000	10.000000	0.000000
20416.504616	-0.081500	0.578203	0.018236	78.310585	-20.434040	22.137066	-0.924991	0.000000	-0.911784	0.000000	0.000000	0.000000	0.001591	0.032878	0.031371	0.000000	0.000000	2.000000	10.000000	0.000000
20416.507949	-0.081488	0.578303	0.018300	78.310585	-20.434040	22.137066	-0.924991	0.000000	-0.911784	0.000000	0.000000	0.000000	0.003654	0.029841	0.019339	0.000000	0.000000	2.000000	10.000000	0.000000
20416.511283	-0.081488	0.578303	0.018300	78.295242	-20.419996	22.151417	-0.924991	0.000000	-0.911784	0.000000	0.000000	0.000000	0.003654	0.029841	0.019339	0.000000	0.000000	2.000000	10.000000	0.000000
20416.514616	-0.081488	0.578303	0.018300	78.295242	-20.419996	22.151417	-0.924991	0.000000	-0.911784	0.000000	0.000000	0.000000	0.003654	0.029841	0.019339	0.000000	0.000000	2.000000	10.000000	0.000000
20416.517949	-0.081488	0.578303	0.018300	78.295242	-20.419996	22.151417	-0.924991	0.000000	-0.911784	0.000000	0.000000	0.000000	0.003654	0.029841	0.019339	0.000000	0.000000	2.000000	10.000000	0.000000
20416.521283	-0.081528	0.578483	0.018401	78.282921	-20.411503	22.162851	-0.925600	0.000000	-0.915007	0.000000	0.000000	0.000000	-0.012138	0.054196	0.030143	0.000000	0.000000	2.000000	10.000000	0.000000
20416.524616	-0.081528	0.578483	0.018401	78.282921	-20.411503	22.162851	-0.925600	0.000000	-0.915007	0.000000	0.000000	0.000000	-0.000001	-0.000003	0.000000	0.000000	0.000000	2.000000	10.000000	0.000000
20416.527949	-0.081528	0.578483	0.018401	78.282921	-20.411503	22.162851	-0.925600	0.000000	-0.915007	0.000000	0.000000	0.000000	-0.000001	-0.000003	0.000000	0.000000	0.000000	2.000000	10.000000	0.000000
20416.531283	-0.081528	0.578483	0.018401	78.273697	-20.405840	22.171429	-0.923578	0.000000	-0.920031	0.000000	0.000000	0.000000	-0.000001	-0.000003	0.000000	0.000000	0.000000	2.000000	10.000000	0.000000
20416.534616	-0.081528	0.578483	0.018401	78.273697	-20.405840	22.171429	-0.923578	0.000000	-0.920031	0.000000	0.000000	0.000000	-0.000001	-0.000003	0.000000	0.000000	0.000000	2.000000	10.000000	0.000000
20416.537949	-0.081560	0.578538	0.018447	78.273697	-20.405840	22.171429	-0.923578	0.000000	-0.920031	0.000000	0.000000	0.000000	-0.009360	0.016459	0.013928	0.000000	0.000000	2.000000	10.000000	0.000000
20416.541283	-0.081560	0.578538	0.018447	78.270584	-20.403046	22.174265	-0.923578	0.000000	-0.920031	0.000000	0.000000	0.000000	-0.009360	0.016459	0.013928	0.000000	0.000000	2.000000	10.000000	0.000000
20416.544616	-0.081560	0.578538	0.018447	78.270584	-20.403046	22.174265	-0.923578	0.000000	-0.920031	0.000000	0.000000	0.000000	-0.009360	0.016459	0.013928	0.000000	0.000000	2.000000	10.000000	0.000000
20416.547949	-0.081560	0.578538	0.018447	78.270584	-20.403046	22.174265	-0.923578	0.000000	-0.920031	0.000000	0.000000	0.000000	-0.009360	0.016459	0.013928	0.000000	0.000000	2.000000	10.000000	0.000000
20416.551283	-0.081547	0.578567	0.018508	78.267532	-20.397537	22.177134	-0.922018	0.000000	-0.922352	0.000000	0.000000	0.000000	0.003849	0.008577	0.018208	0.000000	0.000000	2.000000	10.000000	0.000000
20416.554616	-0.081547	0.578567	0.018508	78.267532	-20.397537	22.177134	-0.922018	0.000000	-0.922352	0.000000	0.000000	0.000000	0.003849	0.008577	0.018208	0.000000	0.000000	2.000000	10.000000	0.000000
20416.557949	-0.081547	0.578567	0.018508	78.267532	-20.397537	22.177134	-0.922018	0.000000	-0.922352	0.000000	0.000000	0.000000	0.003849	0.008577	0.018208	0.000000	0.000000	2.000000	10.000000	0.000000
20416.561283	-0.081547	0.578567	0.018508	78.267532	-20.392090	22.177118	-0.922659	0.000000	-0.925387	0.000000	0.000000	0.000000	0.003849	0.008577	0.018208	0.000000	0.000000	2.000000	10.000000	0.000000
20416.564616	-0.081479	0.578567	0.018519	78.267532	-20.392090	22.177118	-0.922659	0.000000	-0.925387	0.000000	0.000000	0.000000	0.020324	-0.000006	0.003483	0.000000	0.000000	2.000000	10.000000	0.000000
20416.567949	-0.081479	0.578567	0.018519	78.267532	-20.392090	22.177118	-0.922659	0.000000	-0.925387	0.000000	0.000000	0.000000	0.020324	-0.000006	0.003483	0.000000	0.000000	2.000000	10.000000	0.000000
20416.571283	-0.081479	0.578567	0.018519	78.267532	-20.383942	22.177130	-0.922659	0.000000	-0.925387	0.000000	0.000000	0.000000	0.020324	-0.000006	0.003483	0.000000	0.000000	2.000000	10.000000	0.000000
20416.574616	-0.081479	0.578567	0.018519	78.267532	-20.383942	22.177130	-0.922659	0.000000	-0.925387	0.000000	0.000000	0.000000	0.020324	-0.000006	0.003483	0.000000	0.000000	2.000000	10.000000	0.000000
20416.577949	-0.081434	0.578567	0.018527	78.267532	-20.383942	22.177130	-0.922659	0.000000	-0.925387	0.000000	0.000000	0.000000	0.013550	-0.000006	0.002320	0.000000	0.000000	2.000000	10.000000	0.000000
20416.581283	-0.081434	0.578567	0.018527	78.264458	-20.375713	22.179974	-0.926047	0.000000	-0.925967	0.000000	0.000000	0.000000	0.013550	-0.000006	0.002320	0.000000	0.000000	2.000000	10.000000	0.000000
20416.584616	-0.081434	0.578567	0.018527	78.264458	-20.375713	22.179974	-0.926047	0.000000	-0.925967	0.000000	0.000000	0.000000	0.013550	-0.000006	0.002320	0.000000	0.000000	2.000000	10.000000	0.000000
20416.587949	-0.081434	0.578567	0.018527	78.264458	-20.375713	22.179974	-0.926047	0.000000	-0.925967	0.000000	0.000000	0.000000	0.013550	-0.000006	0.002320	0.000000	0.000000	2.000000	10.000000	0.000000
20416.591283	-0.081361	0.578601	0.018509	78.264473	-20.372995	22.179979	-0.928305	0.000000	-0.926354	0.000000	0.000000	0.000000	0.021854	0.010321	-0.005473	0.000000	0.000000	2.000000	10.000000	0.000000
20416.594616	-0.081361	0.578601	0.018509	78.264473	-20.372995	22.179979	-0.928305	0.000000	-0.926354	0.000000	0.000000	0.000000	0.021854	0.010321	-0.005473	0.000000	0.000000	2.000000	10.000000	0.000000
20416.597949	-0.081361	0.578601	0.018509	78.264473	-20.372995	22.179979	-0.928305	0.000000	-0.926354	0.000000	0.000000	0.000000	0.021854	0.010321	-0.005473	0.000000	0.000000	2.000000	10.000000	0.000000
20416.601283	-0.081361	0.578601	0.018509	78.261391	-20.372917	22.182827	-0.931947	0.000000	-0.925442	0.000000	0.000000	0.000000	0.021854	0.010321	-0.005473	0.000000	0.000000	2.000000	10.000000	0.000000
20416.604616	-0.081409	0.578619	0.018518	78.261391	-20.372917	22.182827	-0.931947	0.000000	-0.925442	0.000000	0.000000	0.000000	-0.014408	0.005497	0.002710	0.000000	0.000000	2.000000	10.000000	0.000000
20416.607949	-0.081409	0.578619	0.018518	78.261391	-20.372917	22.182827	-0.931947	0.000000	-0.925442	0.000000	0.000000	0.000000	-0.014408	0.005497	0.002710	0.000000	0.000000	2.000000	10.000000	0.000000
20416.611283	-0.081409	0.578619	0.018518	78.258316	-20.378296	22.185665	-0.929546	0.000000	-0.925894	0.000000	0.000000	0.000000	-0.014408	0.005497	0.002710	0.000000	0.000000	2.000000	10.000000	0.000000
20416.614616	-0.081409	0.578619	0.018518	78.258316	-20.378296	22.185665	-0.929546	0.000000	-0.925894	0.000000	0.000000	0.000000	-0.014408	0.005497	0.002710	0.000000	0.000000	2.000000	10.000000	0.000000
20416.617949	-0.081457	0.578638	0.018527	78.258316	-20.378296	22.185665	-0.929546	0.000000	-0.925894	0.000000	0.000000	0.000000	-0.014410	0.005482	0.002709	0.000000	0.000000	2.000000	10.000000	0.000000
20416.621283	-0.081457	0.578638	0.018527	78.258636	-20.374592	22.193851	-0.929546	0.000000	-0.925894	0.000000	0.000000	0.000000	-0.014410	0.005482	0.002709	0.000000	0.000000	2.000000	10.000000	0.000000
20416.624616	-0.081457	0.578638	0.018527	78.258636	-20.374592	22.193851	-0.929546	0.000000	-0.925894	0.000000	0.000000	0.000000	-0.014410	0.005482	0.002709	0.000000	0.000000	2.000000	10.000000	0.000000
20416.627949	-0.081457	0.578638	0.018527	78.258636	-20.374592	22.193851	-0.929546	0.000000	-0.925894	0.000000	0.000000	0.000000	-0.014410	0.005482	0.002709	0.000000	0.000000	2.000000	10.000000	0.000000
20416.631283	-0.081495	0.578632	0.018610	78.255562	-20.371794	22.196690	-0.927144	0.000000	-0.926345	0.000000	0.000000	0.000000	-0.011226	-0.001784	0.024836	0.000000	0.000000	2.000000	10.000000	0.000000
20416.634616	-0.081495	0.578632	0.018610	78.255562	-20.371794	22.196690	-0.927144	0.000000	-0.926345	0.000000	0.000000	0.000000	-0.011226	-0.001784	0.024836	0.000000	0.000000	2.000000	10.000000	0.000000
20416.637949	-0.081495	0.578632	0.018610	78.255562	-20.371794	22.196690	-0.927144	0.000000	-0.926345	0.000000	0.000000	0.000000	-0.011226	-0.001784	0.024836	0.000000	0.000000	2.000000	10.000000	0.000000
20416.641283	-0.081495	0.578632	0.018610	78.252495	-20.366295	22.199543	-0.925273	0.000000	-0.930484	0.000000	0.000000	0.000000	-0.011226	-0.001784	0.024836	0.000000	0.000000	2.000000	10.000000	0.000000
20416.644616	-0.081487	0.578626	0.018700	78.252495	-20.366295	22.199543	-0.925273	0.000000	-0.930484	0.000000	0.000000	0.000000	0.002326	-0.001772	0.027155	0.000000	0.000000	2.000000	10.000000	0.000000
20416.647949	-0.081487	0.578626	0.018700	78.252495	-20.366295	22.199543	-0.925273	0.000000	-0.930484	0.000000	0.000000	0.000000	0.002326	-0.001772	0.027155	0.000000	0.000000	2.000000	10.000000	0.000000
20416.651283	-0.081487	0.578626	0.018700	78.249374	-20.355328	22.202377	-0.925661	0.000000	-0.935010	0.000000	0.000000	0.000000	0.002326	-0.001772	0.027155	0.000000	0.000000	2.000000	10.000000	0.000000
20416.654616	-0.081487	0.578626	0.018700	78.249374	-20.355328	22.202377	-0.925661	0.000000	-0.935010	0.000000	0.000000	0.000000	0.002326	-0.001772	0.027155	0.000000	0.000000	2.000000	10.000000	0.000000
20416.657949	-0.081430	0.578628	0.018775	78.249374	-20.355328	22.202377	-0.925661	0.000000	-0.935010	0.000000	0.000000	0.000000	0.017079	0.000639	0.022485	0.000000	0.000000	2.000000	10.000000	0.000000
20416.661283	-0.081430	0.578628	0.018775	78.246323	-20.344400	22.205217	-0.925661	0.000000	-0.935010	0.000000	0.000000	0.000000	0.017079	0.000639	0.022485	0.000000	0.000000	2.000000	10.000000	0.000000
20416.664616	-0.081430	0.578628	0.018775	78.246323	-20.344400	22.205217	-0.925661	0.000000	-0.935010	0.000000	0.000000	0.000000	0.017079	0.000639	0.022485	0.000000	0.000000	2.000000	10.000000	0.000000
20416.667949	-0.081430	0.578628	0.018775	78.246323	-20.344400	22.205217	-0.925661	0.000000	-0.935010	0.000000	0.000000	0.000000	0.017079	0.000639	0.022485	0.000000	0.000000	2.000000	10.000000	0.000000
20416.671283	-0.081324	0.578638	0.018835	78.246323	-20.338963	22.205219	-0.928507	0.000000	-0.938757	0.000000	0.000000	0.000000	0.031839	0.003072	0.017810	0.000000	0.000000	2.000000	10.000000	0.000000
20416.674616	-0.081324	0.578638	0.018835	78.246323	-20.338963	22.205219	-0.928507	0.000000	-0.938757	0.000000	0.000000	0.000000	0.031839	0.003072	0.017810	0.000000	0.000000	2.000000	10.000000	0.000000
20416.677949	-0.081324	0.578638	0.018835	78.246323	-20.338963	22.205219	-0.928507	0.000000	-0.938757	0.000000	0.000000	0.000000	0.031839	0.003072	0.017810	0.000000	0.000000	2.000000	10.000000	0.000000
20416.681283	-0.081324	0.578638	0.018835	78.243240	-20.336184	22.208063	-0.933814	0.000000	-0.941726	0.000000	0.000000	0.000000	0.031839	0.003072	0.017810	0.000000	0.000000	2.000000	10.000000	0.000000
20416.684616	-0.081323	0.578665	0.018828	78.243240	-20.336184	22.208063	-0.933814	0.000000	-0.941726	0.000000	0.000000	0.000000	0.000336	0.007906	-0.001962	0.000000	1.000000	2.000000	10.000000	0.000000
20416.687949	-0.081323	0.578665	0.018828	78.243240	-20.336184	22.208063	-0.933814	0.000000	-0.941726	0.000000	0.000000	0.000000	0.000336	0.007906	-0.001962	0.000000	1.000000	2.000000	10.000000	0.000000
