# Supplementary material for: Haptic Guidance Needs to Be Intuitive Not Just Informative to Improve Human Motor Accuracy
Source: PLoS One. 2016 Mar 16;11(3):e0150912. doi: 10.1371/journal.pone.0150912 (PMC4794196; doi:10.1371/journal.pone.0150912)
Supplement: S2 Data — (ZIP) [file pone.0150912.s002.zip › Subject2/exp2_0011.txt]

Time	PosX	PosY	PosZ	RotX	RotY	RotZ	ForceX	ForceY	ForceZ	MomentX	MomentY	MomentZ	VelocityX	VelocityY	VelocityZ	CalibratedWeight	ButtonDown	Condition	Trial	Visual
20418.987949	0.005806	0.553443	0.247525	85.596741	-71.542831	-33.624550	0.000000	0.000000	0.000000	0.000000	0.000000	0.000000	0.020407	0.011508	0.041045	0.000000	1.000000	2.000000	11.000000	0.000000
20418.991283	0.006237	0.553405	0.247098	85.603409	-71.786674	-33.896393	1.778309	0.000000	-4.673074	0.000000	0.000000	0.000000	0.129343	-0.011434	-0.127928	0.000000	1.000000	2.000000	11.000000	0.000000
20418.994616	0.006237	0.553405	0.247098	85.603409	-71.786674	-33.896393	1.778309	0.000000	-4.673074	0.000000	0.000000	0.000000	0.129343	-0.011434	-0.127928	0.000000	1.000000	2.000000	11.000000	0.000000
20418.997949	0.006237	0.553405	0.247098	85.603409	-71.786674	-33.896393	1.778309	0.000000	-4.673074	0.000000	0.000000	0.000000	0.129343	-0.011434	-0.127928	0.000000	1.000000	2.000000	11.000000	0.000000
20419.001283	0.006237	0.553405	0.247098	85.617516	-72.318619	-34.481712	1.773865	0.000000	-4.674762	0.000000	0.000000	0.000000	0.129343	-0.011434	-0.127928	0.000000	1.000000	2.000000	11.000000	0.000000
20419.004616	0.006936	0.553307	0.246804	85.617516	-72.318619	-34.481712	1.773865	0.000000	-4.674762	0.000000	0.000000	0.000000	0.209774	-0.029451	-0.088358	0.000000	1.000000	2.000000	11.000000	0.000000
20419.007949	0.006936	0.553307	0.246804	85.617516	-72.318619	-34.481712	1.773865	0.000000	-4.674762	0.000000	0.000000	0.000000	0.209774	-0.029451	-0.088358	0.000000	1.000000	2.000000	11.000000	0.000000
20419.011283	0.007597	0.553085	0.246033	85.631927	-73.320473	-35.553089	1.773865	0.000000	-4.674762	0.000000	0.000000	0.000000	0.198036	-0.066486	-0.231186	0.000000	1.000000	2.000000	11.000000	0.000000
20419.014616	0.007597	0.553085	0.246033	85.631927	-73.320473	-35.553089	1.773865	0.000000	-4.674762	0.000000	0.000000	0.000000	0.198036	-0.066486	-0.231186	0.000000	1.000000	2.000000	11.000000	0.000000
20419.017949	0.007597	0.553085	0.246033	85.631927	-73.320473	-35.553089	1.773865	0.000000	-4.674762	0.000000	0.000000	0.000000	0.198036	-0.066486	-0.231186	0.000000	1.000000	2.000000	11.000000	0.000000
20419.021283	0.008385	0.553077	0.244959	85.483429	-73.682556	-36.077271	1.757970	0.000000	-4.680763	0.000000	0.000000	0.000000	0.236535	-0.002529	-0.322180	0.000000	1.000000	2.000000	11.000000	0.000000
20419.024616	0.008385	0.553077	0.244959	85.483429	-73.682556	-36.077271	1.757970	0.000000	-4.680763	0.000000	0.000000	0.000000	0.236535	-0.002529	-0.322180	0.000000	1.000000	2.000000	11.000000	0.000000
20419.027949	0.008385	0.553077	0.244959	85.483429	-73.682556	-36.077271	1.757970	0.000000	-4.680763	0.000000	0.000000	0.000000	0.236535	-0.002529	-0.322180	0.000000	1.000000	2.000000	11.000000	0.000000
20419.031283	0.009370	0.552846	0.243830	85.041016	-72.035393	-34.773037	1.751515	0.000000	-4.683182	0.000000	0.000000	0.000000	0.295500	-0.069167	-0.338811	0.000000	1.000000	2.000000	11.000000	0.000000
20419.034616	0.009370	0.552846	0.243830	85.041016	-72.035393	-34.773037	1.751515	0.000000	-4.683182	0.000000	0.000000	0.000000	0.295500	-0.069167	-0.338811	0.000000	1.000000	2.000000	11.000000	0.000000
20419.037949	0.009370	0.552846	0.243830	85.041016	-72.035393	-34.773037	1.751515	0.000000	-4.683182	0.000000	0.000000	0.000000	0.295500	-0.069167	-0.338811	0.000000	1.000000	2.000000	11.000000	0.000000
20419.041283	0.010252	0.552577	0.242703	84.404831	-68.450378	-31.623568	1.742025	0.000000	-4.686720	0.000000	0.000000	0.000000	0.264649	-0.080660	-0.338044	0.000000	1.000000	2.000000	11.000000	0.000000
20419.044616	0.010252	0.552577	0.242703	84.404831	-68.450378	-31.623568	1.742025	0.000000	-4.686720	0.000000	0.000000	0.000000	0.264649	-0.080660	-0.338044	0.000000	1.000000	2.000000	11.000000	0.000000
20419.047949	0.010252	0.552577	0.242703	84.404831	-68.450378	-31.623568	1.742025	0.000000	-4.686720	0.000000	0.000000	0.000000	0.264649	-0.080660	-0.338044	0.000000	1.000000	2.000000	11.000000	0.000000
20419.051283	0.011462	0.552300	0.241504	83.637146	-64.002106	-27.607183	1.734156	0.000000	-4.689637	0.000000	0.000000	0.000000	0.362974	-0.083237	-0.359721	0.000000	1.000000	2.000000	11.000000	0.000000
20419.054616	0.011462	0.552300	0.241504	83.637146	-64.002106	-27.607183	1.734156	0.000000	-4.689637	0.000000	0.000000	0.000000	0.362974	-0.083237	-0.359721	0.000000	1.000000	2.000000	11.000000	0.000000
20419.057949	0.011462	0.552300	0.241504	83.637146	-64.002106	-27.607183	1.734156	0.000000	-4.689637	0.000000	0.000000	0.000000	0.362974	-0.083237	-0.359721	0.000000	1.000000	2.000000	11.000000	0.000000
20419.061283	0.013031	0.551992	0.240217	82.811485	-59.808086	-23.541662	1.721042	0.000000	-4.694467	0.000000	0.000000	0.000000	0.470538	-0.092174	-0.386197	0.000000	1.000000	2.000000	11.000000	0.000000
20419.064616	0.013031	0.551992	0.240217	82.811485	-59.808086	-23.541662	1.721042	0.000000	-4.694467	0.000000	0.000000	0.000000	0.470538	-0.092174	-0.386197	0.000000	1.000000	2.000000	11.000000	0.000000
20419.067949	0.013031	0.551992	0.240217	82.811485	-59.808086	-23.541662	1.721042	0.000000	-4.694467	0.000000	0.000000	0.000000	0.470538	-0.092174	-0.386197	0.000000	1.000000	2.000000	11.000000	0.000000
20419.071283	0.014559	0.551677	0.238860	81.971115	-56.309650	-19.253677	1.702110	0.000000	-4.701364	0.000000	0.000000	0.000000	0.458463	-0.094753	-0.407098	0.000000	1.000000	2.000000	11.000000	0.000000
20419.074616	0.014559	0.551677	0.238860	81.971115	-56.309650	-19.253677	1.702110	0.000000	-4.701364	0.000000	0.000000	0.000000	0.458463	-0.094753	-0.407098	0.000000	1.000000	2.000000	11.000000	0.000000
20419.077949	0.014559	0.551677	0.238860	81.971115	-56.309650	-19.253677	1.702110	0.000000	-4.701364	0.000000	0.000000	0.000000	0.458463	-0.094753	-0.407098	0.000000	1.000000	2.000000	11.000000	0.000000
20419.081283	0.016279	0.551458	0.237494	81.070381	-53.777523	-15.358997	1.684029	0.000000	-4.707870	0.000000	0.000000	0.000000	0.516018	-0.065642	-0.409732	0.000000	1.000000	2.000000	11.000000	0.000000
20419.084616	0.016279	0.551458	0.237494	81.070381	-53.777523	-15.358997	1.684029	0.000000	-4.707870	0.000000	0.000000	0.000000	0.516018	-0.065642	-0.409732	0.000000	1.000000	2.000000	11.000000	0.000000
20419.087949	0.016279	0.551458	0.237494	81.070381	-53.777523	-15.358997	1.684029	0.000000	-4.707870	0.000000	0.000000	0.000000	0.516018	-0.065642	-0.409732	0.000000	1.000000	2.000000	11.000000	0.000000
20419.091283	0.018156	0.551272	0.236079	80.108826	-52.157753	-12.547238	1.662332	0.000000	-4.715576	0.000000	0.000000	0.000000	0.563032	-0.055664	-0.424491	0.000000	0.000000	2.000000	11.000000	0.000000
20419.094616	0.018156	0.551272	0.236079	80.108826	-52.157753	-12.547238	1.662332	0.000000	-4.715576	0.000000	0.000000	0.000000	0.563032	-0.055664	-0.424491	0.000000	0.000000	2.000000	11.000000	0.000000
20419.097949	0.018156	0.551272	0.236079	80.108826	-52.157753	-12.547238	1.662332	0.000000	-4.715576	0.000000	0.000000	0.000000	0.563032	-0.055664	-0.424491	0.000000	0.000000	2.000000	11.000000	0.000000
20419.101283	0.019994	0.551137	0.234747	79.135666	-51.051243	-10.473599	1.637783	0.000000	-4.724157	0.000000	0.000000	0.000000	0.551632	-0.040575	-0.399673	0.000000	0.000000	2.000000	11.000000	0.000000
20419.104616	0.019994	0.551137	0.234747	79.135666	-51.051243	-10.473599	1.637783	0.000000	-4.724157	0.000000	0.000000	0.000000	0.551632	-0.040575	-0.399673	0.000000	0.000000	2.000000	11.000000	0.000000
20419.107949	0.019994	0.551137	0.234747	79.135666	-51.051243	-10.473599	1.637783	0.000000	-4.724157	0.000000	0.000000	0.000000	0.551632	-0.040575	-0.399673	0.000000	0.000000	2.000000	11.000000	0.000000
20419.111283	0.021928	0.551056	0.233526	78.195915	-50.157345	-8.876680	1.612979	0.000000	-4.732684	0.000000	0.000000	0.000000	0.580153	-0.024209	-0.366185	0.000000	0.000000	2.000000	11.000000	0.000000
20419.114616	0.021928	0.551056	0.233526	78.195915	-50.157345	-8.876680	1.612979	0.000000	-4.732684	0.000000	0.000000	0.000000	0.580153	-0.024209	-0.366185	0.000000	0.000000	2.000000	11.000000	0.000000
20419.117949	0.021928	0.551056	0.233526	78.195915	-50.157345	-8.876680	1.612979	0.000000	-4.732684	0.000000	0.000000	0.000000	0.580153	-0.024209	-0.366185	0.000000	0.000000	2.000000	11.000000	0.000000
20419.121283	0.023989	0.550988	0.232389	77.341766	-49.318336	-7.650702	1.585338	0.000000	-4.742015	0.000000	0.000000	0.000000	0.618369	-0.020469	-0.341104	0.000000	0.000000	2.000000	11.000000	0.000000
20419.124616	0.023989	0.550988	0.232389	77.341766	-49.318336	-7.650702	1.585338	0.000000	-4.742015	0.000000	0.000000	0.000000	0.618369	-0.020469	-0.341104	0.000000	0.000000	2.000000	11.000000	0.000000
20419.127949	0.023989	0.550988	0.232389	77.341766	-49.318336	-7.650702	1.585338	0.000000	-4.742015	0.000000	0.000000	0.000000	0.618369	-0.020469	-0.341104	0.000000	0.000000	2.000000	11.000000	0.000000
20419.131283	0.026081	0.550916	0.231357	76.604988	-48.502113	-6.956133	1.554383	0.000000	-4.752252	0.000000	0.000000	0.000000	0.627442	-0.021692	-0.309479	0.000000	0.000000	2.000000	11.000000	0.000000
20419.134616	0.026081	0.550916	0.231357	76.604988	-48.502113	-6.956133	1.554383	0.000000	-4.752252	0.000000	0.000000	0.000000	0.627442	-0.021692	-0.309479	0.000000	0.000000	2.000000	11.000000	0.000000
20419.137949	0.026081	0.550916	0.231357	76.604988	-48.502113	-6.956133	1.554383	0.000000	-4.752252	0.000000	0.000000	0.000000	0.627442	-0.021692	-0.309479	0.000000	0.000000	2.000000	11.000000	0.000000
20419.141283	0.028203	0.550877	0.230426	75.975899	-48.011398	-7.077113	1.521726	0.000000	-4.762809	0.000000	0.000000	0.000000	0.636724	-0.011575	-0.279301	0.000000	0.000000	2.000000	11.000000	0.000000
20419.144616	0.028203	0.550877	0.230426	75.975899	-48.011398	-7.077113	1.521726	0.000000	-4.762809	0.000000	0.000000	0.000000	0.636724	-0.011575	-0.279301	0.000000	0.000000	2.000000	11.000000	0.000000
20419.147949	0.028203	0.550877	0.230426	75.975899	-48.011398	-7.077113	1.521726	0.000000	-4.762809	0.000000	0.000000	0.000000	0.636724	-0.011575	-0.279301	0.000000	0.000000	2.000000	11.000000	0.000000
20419.151283	0.030227	0.550851	0.229588	75.472717	-48.263050	-7.936087	1.487382	0.000000	-4.773646	0.000000	0.000000	0.000000	0.606972	-0.007732	-0.251388	0.000000	0.000000	2.000000	11.000000	0.000000
20419.154616	0.030227	0.550851	0.229588	75.472717	-48.263050	-7.936087	1.487382	0.000000	-4.773646	0.000000	0.000000	0.000000	0.606972	-0.007732	-0.251388	0.000000	0.000000	2.000000	11.000000	0.000000
20419.157949	0.030227	0.550851	0.229588	75.472717	-48.263050	-7.936087	1.487382	0.000000	-4.773646	0.000000	0.000000	0.000000	0.606972	-0.007732	-0.251388	0.000000	0.000000	2.000000	11.000000	0.000000
20419.161283	0.032181	0.550867	0.228774	75.121292	-49.292870	-9.487817	1.453876	0.000000	-4.783957	0.000000	0.000000	0.000000	0.586373	0.004753	-0.244426	0.000000	0.000000	2.000000	11.000000	0.000000
20419.164616	0.032181	0.550867	0.228774	75.121292	-49.292870	-9.487817	1.453876	0.000000	-4.783957	0.000000	0.000000	0.000000	0.586373	0.004753	-0.244426	0.000000	0.000000	2.000000	11.000000	0.000000
20419.167949	0.032181	0.550867	0.228774	75.121292	-49.292870	-9.487817	1.453876	0.000000	-4.783957	0.000000	0.000000	0.000000	0.586373	0.004753	-0.244426	0.000000	0.000000	2.000000	11.000000	0.000000
20419.171283	0.034069	0.550929	0.228015	74.877991	-50.407970	-10.718299	1.421098	0.000000	-4.793796	0.000000	0.000000	0.000000	0.566392	0.018545	-0.227582	0.000000	0.000000	2.000000	11.000000	0.000000
20419.174616	0.034069	0.550929	0.228015	74.877991	-50.407970	-10.718299	1.421098	0.000000	-4.793796	0.000000	0.000000	0.000000	0.566392	0.018545	-0.227582	0.000000	0.000000	2.000000	11.000000	0.000000
20419.177949	0.034069	0.550929	0.228015	74.877991	-50.407970	-10.718299	1.421098	0.000000	-4.793796	0.000000	0.000000	0.000000	0.566392	0.018545	-0.227582	0.000000	0.000000	2.000000	11.000000	0.000000
20419.181283	0.035856	0.550953	0.227261	74.769577	-51.249596	-11.147077	1.388862	0.000000	-4.803235	0.000000	0.000000	0.000000	0.536020	0.007180	-0.226315	0.000000	0.000000	2.000000	11.000000	0.000000
20419.184616	0.035856	0.550953	0.227261	74.769577	-51.249596	-11.147077	1.388862	0.000000	-4.803235	0.000000	0.000000	0.000000	0.536020	0.007180	-0.226315	0.000000	0.000000	2.000000	11.000000	0.000000
20419.187949	0.035856	0.550953	0.227261	74.769577	-51.249596	-11.147077	1.388862	0.000000	-4.803235	0.000000	0.000000	0.000000	0.536020	0.007180	-0.226315	0.000000	0.000000	2.000000	11.000000	0.000000
20419.191283	0.037537	0.551022	0.226418	74.823776	-51.893570	-11.158493	1.358184	0.000000	-4.811999	0.000000	0.000000	0.000000	0.504206	0.020573	-0.252913	0.000000	0.000000	2.000000	11.000000	0.000000
20419.194616	0.037537	0.551022	0.226418	74.823776	-51.893570	-11.158493	1.358184	0.000000	-4.811999	0.000000	0.000000	0.000000	0.504206	0.020573	-0.252913	0.000000	0.000000	2.000000	11.000000	0.000000
20419.197949	0.037537	0.551022	0.226418	74.823776	-51.893570	-11.158493	1.358184	0.000000	-4.811999	0.000000	0.000000	0.000000	0.504206	0.020573	-0.252913	0.000000	0.000000	2.000000	11.000000	0.000000
20419.201283	0.039142	0.551055	0.225462	74.940567	-52.535736	-11.506691	1.329713	0.000000	-4.819944	0.000000	0.000000	0.000000	0.481632	0.010154	-0.286600	0.000000	0.000000	2.000000	11.000000	0.000000
20419.204616	0.039142	0.551055	0.225462	74.940567	-52.535736	-11.506691	1.329713	0.000000	-4.819944	0.000000	0.000000	0.000000	0.481632	0.010154	-0.286600	0.000000	0.000000	2.000000	11.000000	0.000000
20419.207949	0.039142	0.551055	0.225462	74.940567	-52.535736	-11.506691	1.329713	0.000000	-4.819944	0.000000	0.000000	0.000000	0.481632	0.010154	-0.286600	0.000000	0.000000	2.000000	11.000000	0.000000
20419.211283	0.040540	0.551087	0.224365	75.056137	-53.286381	-12.191305	1.302995	0.000000	-4.827236	0.000000	0.000000	0.000000	0.419383	0.009537	-0.329262	0.000000	0.000000	2.000000	11.000000	0.000000
20419.214616	0.040540	0.551087	0.224365	75.056137	-53.286381	-12.191305	1.302995	0.000000	-4.827236	0.000000	0.000000	0.000000	0.419383	0.009537	-0.329262	0.000000	0.000000	2.000000	11.000000	0.000000
20419.217949	0.040540	0.551087	0.224365	75.056137	-53.286381	-12.191305	1.302995	0.000000	-4.827236	0.000000	0.000000	0.000000	0.419383	0.009537	-0.329262	0.000000	0.000000	2.000000	11.000000	0.000000
20419.221283	0.041828	0.551138	0.223133	75.169617	-54.045536	-12.961855	1.280861	0.000000	-4.833156	0.000000	0.000000	0.000000	0.386430	0.015112	-0.369455	0.000000	0.000000	2.000000	11.000000	0.000000
20419.224616	0.041828	0.551138	0.223133	75.169617	-54.045536	-12.961855	1.280861	0.000000	-4.833156	0.000000	0.000000	0.000000	0.386430	0.015112	-0.369455	0.000000	0.000000	2.000000	11.000000	0.000000
20419.227949	0.041828	0.551138	0.223133	75.169617	-54.045536	-12.961855	1.280861	0.000000	-4.833156	0.000000	0.000000	0.000000	0.386430	0.015112	-0.369455	0.000000	0.000000	2.000000	11.000000	0.000000
20419.231283	0.043036	0.551239	0.221728	75.275101	-54.760612	-13.639168	1.261365	0.000000	-4.838280	0.000000	0.000000	0.000000	0.362324	0.030343	-0.421649	0.000000	0.000000	2.000000	11.000000	0.000000
20419.234616	0.043036	0.551239	0.221728	75.275101	-54.760612	-13.639168	1.261365	0.000000	-4.838280	0.000000	0.000000	0.000000	0.362324	0.030343	-0.421649	0.000000	0.000000	2.000000	11.000000	0.000000
20419.237949	0.043036	0.551239	0.221728	75.275101	-54.760612	-13.639168	1.261365	0.000000	-4.838280	0.000000	0.000000	0.000000	0.362324	0.030343	-0.421649	0.000000	0.000000	2.000000	11.000000	0.000000
20419.241283	0.044165	0.551415	0.220194	75.373283	-55.311127	-14.129409	1.244151	0.000000	-4.842736	0.000000	0.000000	0.000000	0.338922	0.052916	-0.460136	0.000000	0.000000	2.000000	11.000000	0.000000
20419.244616	0.044165	0.551415	0.220194	75.373283	-55.311127	-14.129409	1.244151	0.000000	-4.842736	0.000000	0.000000	0.000000	0.338922	0.052916	-0.460136	0.000000	0.000000	2.000000	11.000000	0.000000
20419.247949	0.044165	0.551415	0.220194	75.373283	-55.311127	-14.129409	1.244151	0.000000	-4.842736	0.000000	0.000000	0.000000	0.338922	0.052916	-0.460136	0.000000	0.000000	2.000000	11.000000	0.000000
20419.251283	0.045216	0.551645	0.218518	75.498062	-55.665546	-14.375047	1.228955	0.000000	-4.846614	0.000000	0.000000	0.000000	0.315141	0.069017	-0.502939	0.000000	0.000000	2.000000	11.000000	0.000000
20419.254616	0.045216	0.551645	0.218518	75.498062	-55.665546	-14.375047	1.228955	0.000000	-4.846614	0.000000	0.000000	0.000000	0.315141	0.069017	-0.502939	0.000000	0.000000	2.000000	11.000000	0.000000
20419.257949	0.045216	0.551645	0.218518	75.498062	-55.665546	-14.375047	1.228955	0.000000	-4.846614	0.000000	0.000000	0.000000	0.315141	0.069017	-0.502939	0.000000	0.000000	2.000000	11.000000	0.000000
20419.261283	0.046253	0.551932	0.216726	75.706291	-55.754433	-14.258909	1.215909	0.000000	-4.849904	0.000000	0.000000	0.000000	0.311126	0.086164	-0.537431	0.000000	0.000000	2.000000	11.000000	0.000000
20419.264616	0.046253	0.551932	0.216726	75.706291	-55.754433	-14.258909	1.215909	0.000000	-4.849904	0.000000	0.000000	0.000000	0.311126	0.086164	-0.537431	0.000000	0.000000	2.000000	11.000000	0.000000
20419.267949	0.046253	0.551932	0.216726	75.706291	-55.754433	-14.258909	1.215909	0.000000	-4.849904	0.000000	0.000000	0.000000	0.311126	0.086164	-0.537431	0.000000	0.000000	2.000000	11.000000	0.000000
20419.271283	0.047275	0.552292	0.214800	76.002304	-55.686497	-13.908229	1.203518	0.000000	-4.852993	0.000000	0.000000	0.000000	0.306514	0.107916	-0.577928	0.000000	0.000000	2.000000	11.000000	0.000000
20419.274616	0.047275	0.552292	0.214800	76.002304	-55.686497	-13.908229	1.203518	0.000000	-4.852993	0.000000	0.000000	0.000000	0.306514	0.107916	-0.577928	0.000000	0.000000	2.000000	11.000000	0.000000
20419.277949	0.047275	0.552292	0.214800	76.002304	-55.686497	-13.908229	1.203518	0.000000	-4.852993	0.000000	0.000000	0.000000	0.306514	0.107916	-0.577928	0.000000	0.000000	2.000000	11.000000	0.000000
20419.281283	0.048346	0.552670	0.212757	76.350914	-55.555950	-13.463552	1.191929	0.000000	-4.855852	0.000000	0.000000	0.000000	0.321277	0.113454	-0.612833	0.000000	0.000000	2.000000	11.000000	0.000000
20419.284616	0.048346	0.552670	0.212757	76.350914	-55.555950	-13.463552	1.191929	0.000000	-4.855852	0.000000	0.000000	0.000000	0.321277	0.113454	-0.612833	0.000000	0.000000	2.000000	11.000000	0.000000
20419.287949	0.048346	0.552670	0.212757	76.350914	-55.555950	-13.463552	1.191929	0.000000	-4.855852	0.000000	0.000000	0.000000	0.321277	0.113454	-0.612833	0.000000	0.000000	2.000000	11.000000	0.000000
20419.291283	0.049431	0.553119	0.210574	76.717201	-55.397408	-13.165481	1.179659	0.000000	-4.858848	0.000000	0.000000	0.000000	0.325610	0.134506	-0.654745	0.000000	0.000000	2.000000	11.000000	0.000000
20419.294616	0.049431	0.553119	0.210574	76.717201	-55.397408	-13.165481	1.179659	0.000000	-4.858848	0.000000	0.000000	0.000000	0.325610	0.134506	-0.654745	0.000000	0.000000	2.000000	11.000000	0.000000
20419.297949	0.049431	0.553119	0.210574	76.717201	-55.397408	-13.165481	1.179659	0.000000	-4.858848	0.000000	0.000000	0.000000	0.325610	0.134506	-0.654745	0.000000	0.000000	2.000000	11.000000	0.000000
20419.301283	0.050500	0.553584	0.208278	77.076233	-55.271885	-12.908970	1.167544	0.000000	-4.861773	0.000000	0.000000	0.000000	0.320676	0.139474	-0.688999	0.000000	0.000000	2.000000	11.000000	0.000000
20419.304616	0.050500	0.553584	0.208278	77.076233	-55.271885	-12.908970	1.167544	0.000000	-4.861773	0.000000	0.000000	0.000000	0.320676	0.139474	-0.688999	0.000000	0.000000	2.000000	11.000000	0.000000
20419.307949	0.050500	0.553584	0.208278	77.076233	-55.271885	-12.908970	1.167544	0.000000	-4.861773	0.000000	0.000000	0.000000	0.320676	0.139474	-0.688999	0.000000	0.000000	2.000000	11.000000	0.000000
20419.311283	0.051581	0.554116	0.205839	77.395241	-55.210270	-12.744480	1.156116	0.000000	-4.864503	0.000000	0.000000	0.000000	0.324394	0.159758	-0.731696	0.000000	0.000000	2.000000	11.000000	0.000000
20419.314616	0.051581	0.554116	0.205839	77.395241	-55.210270	-12.744480	1.156116	0.000000	-4.864503	0.000000	0.000000	0.000000	0.324394	0.159758	-0.731696	0.000000	0.000000	2.000000	11.000000	0.000000
20419.317949	0.051581	0.554116	0.205839	77.395241	-55.210270	-12.744480	1.156116	0.000000	-4.864503	0.000000	0.000000	0.000000	0.324394	0.159758	-0.731696	0.000000	0.000000	2.000000	11.000000	0.000000
20419.321283	0.052647	0.554704	0.203311	77.665970	-55.252712	-12.726308	1.144885	0.000000	-4.867159	0.000000	0.000000	0.000000	0.319598	0.176373	-0.758215	0.000000	0.000000	2.000000	11.000000	0.000000
20419.324616	0.052647	0.554704	0.203311	77.665970	-55.252712	-12.726308	1.144885	0.000000	-4.867159	0.000000	0.000000	0.000000	0.319598	0.176373	-0.758215	0.000000	0.000000	2.000000	11.000000	0.000000
20419.327949	0.052647	0.554704	0.203311	77.665970	-55.252712	-12.726308	1.144885	0.000000	-4.867159	0.000000	0.000000	0.000000	0.319598	0.176373	-0.758215	0.000000	0.000000	2.000000	11.000000	0.000000
20419.331283	0.053634	0.555367	0.200714	77.905045	-55.362011	-12.798757	1.134196	0.000000	-4.869661	0.000000	0.000000	0.000000	0.296237	0.198752	-0.779218	0.000000	0.000000	2.000000	11.000000	0.000000
20419.334616	0.053634	0.555367	0.200714	77.905045	-55.362011	-12.798757	1.134196	0.000000	-4.869661	0.000000	0.000000	0.000000	0.296237	0.198752	-0.779218	0.000000	0.000000	2.000000	11.000000	0.000000
20419.337949	0.053634	0.555367	0.200714	77.905045	-55.362011	-12.798757	1.134196	0.000000	-4.869661	0.000000	0.000000	0.000000	0.296237	0.198752	-0.779218	0.000000	0.000000	2.000000	11.000000	0.000000
20419.341283	0.054671	0.556143	0.198064	78.134254	-55.433056	-12.834295	1.125388	0.000000	-4.871704	0.000000	0.000000	0.000000	0.310995	0.233057	-0.794944	0.000000	0.000000	2.000000	11.000000	0.000000
20419.344616	0.054671	0.556143	0.198064	78.134254	-55.433056	-12.834295	1.125388	0.000000	-4.871704	0.000000	0.000000	0.000000	0.310995	0.233057	-0.794944	0.000000	0.000000	2.000000	11.000000	0.000000
20419.347949	0.054671	0.556143	0.198064	78.134254	-55.433056	-12.834295	1.125388	0.000000	-4.871704	0.000000	0.000000	0.000000	0.310995	0.233057	-0.794944	0.000000	0.000000	2.000000	11.000000	0.000000
20419.351283	0.055699	0.556987	0.195425	78.381531	-55.438206	-12.779309	1.115469	0.000000	-4.873985	0.000000	0.000000	0.000000	0.308358	0.253079	-0.791620	0.000000	0.000000	2.000000	11.000000	0.000000
20419.354616	0.055699	0.556987	0.195425	78.381531	-55.438206	-12.779309	1.115469	0.000000	-4.873985	0.000000	0.000000	0.000000	0.308358	0.253079	-0.791620	0.000000	0.000000	2.000000	11.000000	0.000000
20419.357949	0.055699	0.556987	0.195425	78.381531	-55.438206	-12.779309	1.115469	0.000000	-4.873985	0.000000	0.000000	0.000000	0.308358	0.253079	-0.791620	0.000000	0.000000	2.000000	11.000000	0.000000
20419.361283	0.056808	0.557948	0.192765	78.645477	-55.297714	-12.552096	1.105414	0.000000	-4.876275	0.000000	0.000000	0.000000	0.332854	0.288175	-0.798236	0.000000	0.000000	2.000000	11.000000	0.000000
20419.364616	0.056808	0.557948	0.192765	78.645477	-55.297714	-12.552096	1.105414	0.000000	-4.876275	0.000000	0.000000	0.000000	0.332854	0.288175	-0.798236	0.000000	0.000000	2.000000	11.000000	0.000000
20419.367949	0.056808	0.557948	0.192765	78.645477	-55.297714	-12.552096	1.105414	0.000000	-4.876275	0.000000	0.000000	0.000000	0.332854	0.288175	-0.798236	0.000000	0.000000	2.000000	11.000000	0.000000
20419.371283	0.057941	0.558958	0.190132	78.922394	-55.056557	-12.192327	1.093221	0.000000	-4.879023	0.000000	0.000000	0.000000	0.339756	0.303130	-0.789859	0.000000	0.000000	2.000000	11.000000	0.000000
20419.374616	0.057941	0.558958	0.190132	78.922394	-55.056557	-12.192327	1.093221	0.000000	-4.879023	0.000000	0.000000	0.000000	0.339756	0.303130	-0.789859	0.000000	0.000000	2.000000	11.000000	0.000000
20419.377949	0.057941	0.558958	0.190132	78.922394	-55.056557	-12.192327	1.093221	0.000000	-4.879023	0.000000	0.000000	0.000000	0.339756	0.303130	-0.789859	0.000000	0.000000	2.000000	11.000000	0.000000
20419.381283	0.059093	0.560013	0.187493	79.189941	-54.714600	-11.595333	1.079951	0.000000	-4.881978	0.000000	0.000000	0.000000	0.345672	0.316410	-0.791682	0.000000	0.000000	2.000000	11.000000	0.000000
20419.384616	0.059093	0.560013	0.187493	79.189941	-54.714600	-11.595333	1.079951	0.000000	-4.881978	0.000000	0.000000	0.000000	0.345672	0.316410	-0.791682	0.000000	0.000000	2.000000	11.000000	0.000000
20419.387949	0.059093	0.560013	0.187493	79.189941	-54.714600	-11.595333	1.079951	0.000000	-4.881978	0.000000	0.000000	0.000000	0.345672	0.316410	-0.791682	0.000000	0.000000	2.000000	11.000000	0.000000
20419.391283	0.060268	0.561117	0.184882	79.422844	-54.424931	-10.641808	1.065826	0.000000	-4.885081	0.000000	0.000000	0.000000	0.352441	0.331182	-0.783244	0.000000	0.000000	2.000000	11.000000	0.000000
20419.394616	0.060268	0.561117	0.184882	79.422844	-54.424931	-10.641808	1.065826	0.000000	-4.885081	0.000000	0.000000	0.000000	0.352441	0.331182	-0.783244	0.000000	0.000000	2.000000	11.000000	0.000000
20419.397949	0.060268	0.561117	0.184882	79.422844	-54.424931	-10.641808	1.065826	0.000000	-4.885081	0.000000	0.000000	0.000000	0.352441	0.331182	-0.783244	0.000000	0.000000	2.000000	11.000000	0.000000
20419.401283	0.061397	0.562203	0.182228	79.614182	-54.314098	-9.769139	1.050547	0.000000	-4.888389	0.000000	0.000000	0.000000	0.338721	0.325855	-0.796288	0.000000	0.000000	2.000000	11.000000	0.000000
20419.404616	0.061397	0.562203	0.182228	79.614182	-54.314098	-9.769139	1.050547	0.000000	-4.888389	0.000000	0.000000	0.000000	0.338721	0.325855	-0.796288	0.000000	0.000000	2.000000	11.000000	0.000000
20419.407949	0.061397	0.562203	0.182228	79.614182	-54.314098	-9.769139	1.050547	0.000000	-4.888389	0.000000	0.000000	0.000000	0.338721	0.325855	-0.796288	0.000000	0.000000	2.000000	11.000000	0.000000
20419.411283	0.062475	0.563280	0.179475	79.774223	-54.319923	-9.325131	1.036209	0.000000	-4.891449	0.000000	0.000000	0.000000	0.323409	0.323056	-0.825762	0.000000	0.000000	2.000000	11.000000	0.000000
20419.414616	0.062475	0.563280	0.179475	79.774223	-54.319923	-9.325131	1.036209	0.000000	-4.891449	0.000000	0.000000	0.000000	0.323409	0.323056	-0.825762	0.000000	0.000000	2.000000	11.000000	0.000000
20419.417949	0.062475	0.563280	0.179475	79.774223	-54.319923	-9.325131	1.036209	0.000000	-4.891449	0.000000	0.000000	0.000000	0.323409	0.323056	-0.825762	0.000000	0.000000	2.000000	11.000000	0.000000
20419.421283	0.063531	0.564291	0.176612	79.956741	-54.347504	-9.338851	1.023289	0.000000	-4.894168	0.000000	0.000000	0.000000	0.316768	0.303416	-0.858929	0.000000	0.000000	2.000000	11.000000	0.000000
20419.424616	0.063531	0.564291	0.176612	79.956741	-54.347504	-9.338851	1.023289	0.000000	-4.894168	0.000000	0.000000	0.000000	0.316768	0.303416	-0.858929	0.000000	0.000000	2.000000	11.000000	0.000000
20419.427949	0.063531	0.564291	0.176612	79.956741	-54.347504	-9.338851	1.023289	0.000000	-4.894168	0.000000	0.000000	0.000000	0.316768	0.303416	-0.858929	0.000000	0.000000	2.000000	11.000000	0.000000
20419.431283	0.064561	0.565286	0.173611	80.202591	-54.257618	-9.201157	1.011138	0.000000	-4.896692	0.000000	0.000000	0.000000	0.309089	0.298339	-0.900184	0.000000	0.000000	2.000000	11.000000	0.000000
20419.434616	0.064561	0.565286	0.173611	80.202591	-54.257618	-9.201157	1.011138	0.000000	-4.896692	0.000000	0.000000	0.000000	0.309089	0.298339	-0.900184	0.000000	0.000000	2.000000	11.000000	0.000000
20419.437949	0.064561	0.565286	0.173611	80.202591	-54.257618	-9.201157	1.011138	0.000000	-4.896692	0.000000	0.000000	0.000000	0.309089	0.298339	-0.900184	0.000000	0.000000	2.000000	11.000000	0.000000
20419.441283	0.065661	0.566274	0.170533	80.516144	-53.966064	-8.805267	1.000021	0.000000	-4.898975	0.000000	0.000000	0.000000	0.330121	0.296453	-0.923633	0.000000	0.000000	2.000000	11.000000	0.000000
20419.444616	0.065661	0.566274	0.170533	80.516144	-53.966064	-8.805267	1.000021	0.000000	-4.898975	0.000000	0.000000	0.000000	0.330121	0.296453	-0.923633	0.000000	0.000000	2.000000	11.000000	0.000000
20419.447949	0.065661	0.566274	0.170533	80.516144	-53.966064	-8.805267	1.000021	0.000000	-4.898975	0.000000	0.000000	0.000000	0.330121	0.296453	-0.923633	0.000000	0.000000	2.000000	11.000000	0.000000
20419.451283	0.066802	0.567275	0.167393	80.848610	-53.323635	-8.005615	0.986995	0.000000	-4.901616	0.000000	0.000000	0.000000	0.342178	0.300419	-0.942065	0.000000	0.000000	2.000000	11.000000	0.000000
20419.454616	0.066802	0.567275	0.167393	80.848610	-53.323635	-8.005615	0.986995	0.000000	-4.901616	0.000000	0.000000	0.000000	0.342178	0.300419	-0.942065	0.000000	0.000000	2.000000	11.000000	0.000000
20419.457949	0.066802	0.567275	0.167393	80.848610	-53.323635	-8.005615	0.986995	0.000000	-4.901616	0.000000	0.000000	0.000000	0.342178	0.300419	-0.942065	0.000000	0.000000	2.000000	11.000000	0.000000
20419.461283	0.067928	0.568281	0.164252	81.135139	-52.188858	-6.559556	0.972679	0.000000	-4.904477	0.000000	0.000000	0.000000	0.337968	0.301806	-0.942020	0.000000	0.000000	2.000000	11.000000	0.000000
20419.464616	0.067928	0.568281	0.164252	81.135139	-52.188858	-6.559556	0.972679	0.000000	-4.904477	0.000000	0.000000	0.000000	0.337968	0.301806	-0.942020	0.000000	0.000000	2.000000	11.000000	0.000000
20419.467949	0.067928	0.568281	0.164252	81.135139	-52.188858	-6.559556	0.972679	0.000000	-4.904477	0.000000	0.000000	0.000000	0.337968	0.301806	-0.942020	0.000000	0.000000	2.000000	11.000000	0.000000
20419.471283	0.069042	0.569258	0.161119	81.311180	-50.816769	-4.667642	0.958192	0.000000	-4.907328	0.000000	0.000000	0.000000	0.333974	0.293010	-0.940065	0.000000	0.000000	2.000000	11.000000	0.000000
20419.474616	0.069042	0.569258	0.161119	81.311180	-50.816769	-4.667642	0.958192	0.000000	-4.907328	0.000000	0.000000	0.000000	0.333974	0.293010	-0.940065	0.000000	0.000000	2.000000	11.000000	0.000000
20419.477949	0.069042	0.569258	0.161119	81.311180	-50.816769	-4.667642	0.958192	0.000000	-4.907328	0.000000	0.000000	0.000000	0.333974	0.293010	-0.940065	0.000000	0.000000	2.000000	11.000000	0.000000
20419.481283	0.070076	0.570158	0.157934	81.378647	-49.500607	-2.717550	0.943469	0.000000	-4.910180	0.000000	0.000000	0.000000	0.310278	0.270214	-0.955403	0.000000	0.000000	2.000000	11.000000	0.000000
20419.484616	0.070076	0.570158	0.157934	81.378647	-49.500607	-2.717550	0.943469	0.000000	-4.910180	0.000000	0.000000	0.000000	0.310278	0.270214	-0.955403	0.000000	0.000000	2.000000	11.000000	0.000000
20419.487949	0.070076	0.570158	0.157934	81.378647	-49.500607	-2.717550	0.943469	0.000000	-4.910180	0.000000	0.000000	0.000000	0.310278	0.270214	-0.955403	0.000000	0.000000	2.000000	11.000000	0.000000
20419.491283	0.071091	0.570950	0.154698	81.384476	-48.447483	-0.907071	0.930796	0.000000	-4.912598	0.000000	0.000000	0.000000	0.304374	0.237386	-0.970875	0.000000	0.000000	2.000000	11.000000	0.000000
20419.494616	0.071091	0.570950	0.154698	81.384476	-48.447483	-0.907071	0.930796	0.000000	-4.912598	0.000000	0.000000	0.000000	0.304374	0.237386	-0.970875	0.000000	0.000000	2.000000	11.000000	0.000000
20419.497949	0.071091	0.570950	0.154698	81.384476	-48.447483	-0.907071	0.930796	0.000000	-4.912598	0.000000	0.000000	0.000000	0.304374	0.237386	-0.970875	0.000000	0.000000	2.000000	11.000000	0.000000
20419.501283	0.072130	0.571612	0.151296	81.381149	-47.682087	0.601775	0.918482	0.000000	-4.914915	0.000000	0.000000	0.000000	0.311892	0.198735	-1.020534	0.000000	0.000000	2.000000	11.000000	0.000000
20419.504616	0.072130	0.571612	0.151296	81.381149	-47.682087	0.601775	0.918482	0.000000	-4.914915	0.000000	0.000000	0.000000	0.311892	0.198735	-1.020534	0.000000	0.000000	2.000000	11.000000	0.000000
20419.507949	0.072130	0.571612	0.151296	81.381149	-47.682087	0.601775	0.918482	0.000000	-4.914915	0.000000	0.000000	0.000000	0.311892	0.198735	-1.020534	0.000000	0.000000	2.000000	11.000000	0.000000
20419.511283	0.073229	0.572193	0.147789	81.402115	-47.069923	1.744722	0.905794	0.000000	-4.917269	0.000000	0.000000	0.000000	0.329723	0.174171	-1.052104	0.000000	0.000000	2.000000	11.000000	0.000000
20419.514616	0.073229	0.572193	0.147789	81.402115	-47.069923	1.744722	0.905794	0.000000	-4.917269	0.000000	0.000000	0.000000	0.329723	0.174171	-1.052104	0.000000	0.000000	2.000000	11.000000	0.000000
20419.517949	0.073229	0.572193	0.147789	81.402115	-47.069923	1.744722	0.905794	0.000000	-4.917269	0.000000	0.000000	0.000000	0.329723	0.174171	-1.052104	0.000000	0.000000	2.000000	11.000000	0.000000
20419.521283	0.074414	0.572691	0.144172	81.443130	-46.465668	2.618766	0.891203	0.000000	-4.919935	0.000000	0.000000	0.000000	0.355432	0.149585	-1.085082	0.000000	0.000000	2.000000	11.000000	0.000000
20419.524616	0.074414	0.572691	0.144172	81.443130	-46.465668	2.618766	0.891203	0.000000	-4.919935	0.000000	0.000000	0.000000	0.355432	0.149585	-1.085082	0.000000	0.000000	2.000000	11.000000	0.000000
20419.527949	0.074414	0.572691	0.144172	81.443130	-46.465668	2.618766	0.891203	0.000000	-4.919935	0.000000	0.000000	0.000000	0.355432	0.149585	-1.085082	0.000000	0.000000	2.000000	11.000000	0.000000
20419.531283	0.075710	0.573108	0.140440	81.414093	-45.546539	3.710294	0.873688	0.000000	-4.923076	0.000000	0.000000	0.000000	0.388773	0.125014	-1.119542	0.000000	0.000000	2.000000	11.000000	0.000000
20419.534616	0.075710	0.573108	0.140440	81.414093	-45.546539	3.710294	0.873688	0.000000	-4.923076	0.000000	0.000000	0.000000	0.388773	0.125014	-1.119542	0.000000	0.000000	2.000000	11.000000	0.000000
20419.537949	0.075710	0.573108	0.140440	81.414093	-45.546539	3.710294	0.873688	0.000000	-4.923076	0.000000	0.000000	0.000000	0.388773	0.125014	-1.119542	0.000000	0.000000	2.000000	11.000000	0.000000
20419.541283	0.076959	0.573432	0.136729	81.307808	-44.035244	5.508941	0.852129	0.000000	-4.926852	0.000000	0.000000	0.000000	0.374762	0.097051	-1.113429	0.000000	0.000000	2.000000	11.000000	0.000000
20419.544616	0.076959	0.573432	0.136729	81.307808	-44.035244	5.508941	0.852129	0.000000	-4.926852	0.000000	0.000000	0.000000	0.374762	0.097051	-1.113429	0.000000	0.000000	2.000000	11.000000	0.000000
20419.547949	0.076959	0.573432	0.136729	81.307808	-44.035244	5.508941	0.852129	0.000000	-4.926852	0.000000	0.000000	0.000000	0.374762	0.097051	-1.113429	0.000000	0.000000	2.000000	11.000000	0.000000
20419.551283	0.078125	0.573649	0.132970	81.130936	-41.894123	7.967053	0.830858	0.000000	-4.930484	0.000000	0.000000	0.000000	0.349689	0.065249	-1.127796	0.000000	0.000000	2.000000	11.000000	0.000000
20419.554616	0.078125	0.573649	0.132970	81.130936	-41.894123	7.967053	0.830858	0.000000	-4.930484	0.000000	0.000000	0.000000	0.349689	0.065249	-1.127796	0.000000	0.000000	2.000000	11.000000	0.000000
20419.557949	0.078125	0.573649	0.132970	81.130936	-41.894123	7.967053	0.830858	0.000000	-4.930484	0.000000	0.000000	0.000000	0.349689	0.065249	-1.127796	0.000000	0.000000	2.000000	11.000000	0.000000
20419.561283	0.079207	0.573761	0.129162	80.889755	-39.349133	10.866346	0.811653	0.000000	-4.933682	0.000000	0.000000	0.000000	0.324782	0.033709	-1.142170	0.000000	0.000000	2.000000	11.000000	0.000000
20419.564616	0.079207	0.573761	0.129162	80.889755	-39.349133	10.866346	0.811653	0.000000	-4.933682	0.000000	0.000000	0.000000	0.324782	0.033709	-1.142170	0.000000	0.000000	2.000000	11.000000	0.000000
20419.567949	0.079207	0.573761	0.129162	80.889755	-39.349133	10.866346	0.811653	0.000000	-4.933682	0.000000	0.000000	0.000000	0.324782	0.033709	-1.142170	0.000000	0.000000	2.000000	11.000000	0.000000
20419.571283	0.080148	0.573730	0.125284	80.610413	-36.703995	13.893384	0.794670	0.000000	-4.936446	0.000000	0.000000	0.000000	0.282209	-0.009299	-1.163393	0.000000	0.000000	2.000000	11.000000	0.000000
20419.574616	0.080148	0.573730	0.125284	80.610413	-36.703995	13.893384	0.794670	0.000000	-4.936446	0.000000	0.000000	0.000000	0.282209	-0.009299	-1.163393	0.000000	0.000000	2.000000	11.000000	0.000000
20419.577949	0.080148	0.573730	0.125284	80.610413	-36.703995	13.893384	0.794670	0.000000	-4.936446	0.000000	0.000000	0.000000	0.282209	-0.009299	-1.163393	0.000000	0.000000	2.000000	11.000000	0.000000
20419.581283	0.081085	0.573589	0.121310	80.308296	-34.162132	16.696508	0.782510	0.000000	-4.938388	0.000000	0.000000	0.000000	0.280989	-0.042298	-1.192392	0.000000	0.000000	2.000000	11.000000	0.000000
20419.584616	0.081085	0.573589	0.121310	80.308296	-34.162132	16.696508	0.782510	0.000000	-4.938388	0.000000	0.000000	0.000000	0.280989	-0.042298	-1.192392	0.000000	0.000000	2.000000	11.000000	0.000000
20419.587949	0.081085	0.573589	0.121310	80.308296	-34.162132	16.696508	0.782510	0.000000	-4.938388	0.000000	0.000000	0.000000	0.280989	-0.042298	-1.192392	0.000000	0.000000	2.000000	11.000000	0.000000
20419.591283	0.082022	0.573398	0.117283	79.985703	-31.733442	19.298489	0.770318	0.000000	-4.940305	0.000000	0.000000	0.000000	0.281318	-0.057375	-1.207927	0.000000	0.000000	2.000000	11.000000	0.000000
20419.594616	0.082022	0.573398	0.117283	79.985703	-31.733442	19.298489	0.770318	0.000000	-4.940305	0.000000	0.000000	0.000000	0.281318	-0.057375	-1.207927	0.000000	0.000000	2.000000	11.000000	0.000000
20419.597949	0.082022	0.573398	0.117283	79.985703	-31.733442	19.298489	0.770318	0.000000	-4.940305	0.000000	0.000000	0.000000	0.281318	-0.057375	-1.207927	0.000000	0.000000	2.000000	11.000000	0.000000
20419.601283	0.082973	0.573192	0.113294	79.628723	-29.347527	21.865688	0.757566	0.000000	-4.942276	0.000000	0.000000	0.000000	0.285261	-0.061920	-1.196687	0.000000	0.000000	2.000000	11.000000	0.000000
20419.604616	0.082973	0.573192	0.113294	79.628723	-29.347527	21.865688	0.757566	0.000000	-4.942276	0.000000	0.000000	0.000000	0.285261	-0.061920	-1.196687	0.000000	0.000000	2.000000	11.000000	0.000000
20419.607949	0.082973	0.573192	0.113294	79.628723	-29.347527	21.865688	0.757566	0.000000	-4.942276	0.000000	0.000000	0.000000	0.285261	-0.061920	-1.196687	0.000000	0.000000	2.000000	11.000000	0.000000
20419.611283	0.083911	0.572939	0.109354	79.243019	-27.094582	24.293814	0.743089	0.000000	-4.944473	0.000000	0.000000	0.000000	0.281377	-0.075693	-1.182151	0.000000	0.000000	2.000000	11.000000	0.000000
20419.614616	0.083911	0.572939	0.109354	79.243019	-27.094582	24.293814	0.743089	0.000000	-4.944473	0.000000	0.000000	0.000000	0.281377	-0.075693	-1.182151	0.000000	0.000000	2.000000	11.000000	0.000000
20419.617949	0.083911	0.572939	0.109354	79.243019	-27.094582	24.293814	0.743089	0.000000	-4.944473	0.000000	0.000000	0.000000	0.281377	-0.075693	-1.182151	0.000000	0.000000	2.000000	11.000000	0.000000
20419.621283	0.084834	0.572623	0.105447	78.826004	-25.096104	26.393892	0.727792	0.000000	-4.946748	0.000000	0.000000	0.000000	0.276943	-0.094923	-1.172052	0.000000	0.000000	2.000000	11.000000	0.000000
20419.624616	0.084834	0.572623	0.105447	78.826004	-25.096104	26.393892	0.727792	0.000000	-4.946748	0.000000	0.000000	0.000000	0.276943	-0.094923	-1.172052	0.000000	0.000000	2.000000	11.000000	0.000000
20419.627949	0.084834	0.572623	0.105447	78.826004	-25.096104	26.393892	0.727792	0.000000	-4.946748	0.000000	0.000000	0.000000	0.276943	-0.094923	-1.172052	0.000000	0.000000	2.000000	11.000000	0.000000
20419.631283	0.085587	0.572232	0.101621	78.399040	-23.474794	28.051233	0.711785	0.000000	-4.949077	0.000000	0.000000	0.000000	0.225870	-0.117196	-1.147918	0.000000	0.000000	2.000000	11.000000	0.000000
20419.634616	0.085587	0.572232	0.101621	78.399040	-23.474794	28.051233	0.711785	0.000000	-4.949077	0.000000	0.000000	0.000000	0.225870	-0.117196	-1.147918	0.000000	0.000000	2.000000	11.000000	0.000000
20419.637949	0.085587	0.572232	0.101621	78.399040	-23.474794	28.051233	0.711785	0.000000	-4.949077	0.000000	0.000000	0.000000	0.225870	-0.117196	-1.147918	0.000000	0.000000	2.000000	11.000000	0.000000
20419.641283	0.086223	0.571700	0.097843	78.005180	-22.084089	29.541128	0.702115	0.000000	-4.950458	0.000000	0.000000	0.000000	0.190561	-0.159706	-1.133448	0.000000	0.000000	2.000000	11.000000	0.000000
20419.644616	0.086223	0.571700	0.097843	78.005180	-22.084089	29.541128	0.702115	0.000000	-4.950458	0.000000	0.000000	0.000000	0.190561	-0.159706	-1.133448	0.000000	0.000000	2.000000	11.000000	0.000000
20419.647949	0.086223	0.571700	0.097843	78.005180	-22.084089	29.541128	0.702115	0.000000	-4.950458	0.000000	0.000000	0.000000	0.190561	-0.159706	-1.133448	0.000000	0.000000	2.000000	11.000000	0.000000
20419.651283	0.086769	0.571109	0.094112	77.688103	-20.686417	31.110201	0.688874	0.000000	-4.892127	0.000000	0.000000	0.000000	0.163975	-0.177345	-1.119047	0.000000	0.000000	2.000000	11.000000	0.000000
20419.654616	0.086769	0.571109	0.094112	77.688103	-20.686417	31.110201	0.688874	0.000000	-4.892127	0.000000	0.000000	0.000000	0.163975	-0.177345	-1.119047	0.000000	0.000000	2.000000	11.000000	0.000000
20419.657949	0.086769	0.571109	0.094112	77.688103	-20.686417	31.110201	0.688874	0.000000	-4.892127	0.000000	0.000000	0.000000	0.163975	-0.177345	-1.119047	0.000000	0.000000	2.000000	11.000000	0.000000
20419.661283	0.087332	0.570491	0.090408	77.420738	-19.462193	32.421715	0.661545	0.000000	-4.705619	0.000000	0.000000	0.000000	0.168848	-0.185501	-1.111276	0.000000	0.000000	2.000000	11.000000	0.000000
20419.664616	0.087332	0.570491	0.090408	77.420738	-19.462193	32.421715	0.661545	0.000000	-4.705619	0.000000	0.000000	0.000000	0.168848	-0.185501	-1.111276	0.000000	0.000000	2.000000	11.000000	0.000000
20419.667949	0.087332	0.570491	0.090408	77.420738	-19.462193	32.421715	0.661545	0.000000	-4.705619	0.000000	0.000000	0.000000	0.168848	-0.185501	-1.111276	0.000000	0.000000	2.000000	11.000000	0.000000
20419.671283	0.087834	0.569816	0.086749	77.195976	-18.418118	33.502789	0.633404	0.000000	-4.520406	0.000000	0.000000	0.000000	0.150699	-0.202459	-1.097810	0.000000	0.000000	2.000000	11.000000	0.000000
20419.674616	0.087834	0.569816	0.086749	77.195976	-18.418118	33.502789	0.633404	0.000000	-4.520406	0.000000	0.000000	0.000000	0.150699	-0.202459	-1.097810	0.000000	0.000000	2.000000	11.000000	0.000000
20419.677949	0.087834	0.569816	0.086749	77.195976	-18.418118	33.502789	0.633404	0.000000	-4.520406	0.000000	0.000000	0.000000	0.150699	-0.202459	-1.097810	0.000000	0.000000	2.000000	11.000000	0.000000
20419.681283	0.088442	0.569161	0.083174	76.994965	-17.499540	34.493095	0.608287	0.000000	-4.337438	0.000000	0.000000	0.000000	0.182272	-0.196350	-1.072442	0.000000	0.000000	2.000000	11.000000	0.000000
20419.684616	0.088442	0.569161	0.083174	76.994965	-17.499540	34.493095	0.608287	0.000000	-4.337438	0.000000	0.000000	0.000000	0.182272	-0.196350	-1.072442	0.000000	0.000000	2.000000	11.000000	0.000000
20419.687949	0.088442	0.569161	0.083174	76.994965	-17.499540	34.493095	0.608287	0.000000	-4.337438	0.000000	0.000000	0.000000	0.182272	-0.196350	-1.072442	0.000000	0.000000	2.000000	11.000000	0.000000
20419.691283	0.089070	0.568549	0.079653	76.833862	-16.721685	35.354992	0.577909	0.000000	-4.158698	0.000000	0.000000	0.000000	0.188351	-0.183613	-1.056281	0.000000	0.000000	2.000000	11.000000	0.000000
20419.694616	0.089070	0.568549	0.079653	76.833862	-16.721685	35.354992	0.577909	0.000000	-4.158698	0.000000	0.000000	0.000000	0.188351	-0.183613	-1.056281	0.000000	0.000000	2.000000	11.000000	0.000000
20419.697949	0.089070	0.568549	0.079653	76.833862	-16.721685	35.354992	0.577909	0.000000	-4.158698	0.000000	0.000000	0.000000	0.188351	-0.183613	-1.056281	0.000000	0.000000	2.000000	11.000000	0.000000
20419.701283	0.089726	0.567928	0.076237	76.711067	-16.089699	36.106323	0.546517	0.000000	-3.982651	0.000000	0.000000	0.000000	0.196992	-0.186316	-1.024732	0.000000	0.000000	2.000000	11.000000	0.000000
20419.704616	0.089726	0.567928	0.076237	76.711067	-16.089699	36.106323	0.546517	0.000000	-3.982651	0.000000	0.000000	0.000000	0.196992	-0.186316	-1.024732	0.000000	0.000000	2.000000	11.000000	0.000000
20419.707949	0.089726	0.567928	0.076237	76.711067	-16.089699	36.106323	0.546517	0.000000	-3.982651	0.000000	0.000000	0.000000	0.196992	-0.186316	-1.024732	0.000000	0.000000	2.000000	11.000000	0.000000
20419.711283	0.090316	0.567366	0.072972	76.624649	-15.563870	36.857655	0.513685	0.000000	-3.811862	0.000000	0.000000	0.000000	0.176929	-0.168724	-0.979720	0.000000	0.000000	2.000000	11.000000	0.000000
20419.714616	0.090316	0.567366	0.072972	76.624649	-15.563870	36.857655	0.513685	0.000000	-3.811862	0.000000	0.000000	0.000000	0.176929	-0.168724	-0.979720	0.000000	0.000000	2.000000	11.000000	0.000000
20419.717949	0.090316	0.567366	0.072972	76.624649	-15.563870	36.857655	0.513685	0.000000	-3.811862	0.000000	0.000000	0.000000	0.176929	-0.168724	-0.979720	0.000000	0.000000	2.000000	11.000000	0.000000
20419.721283	0.090865	0.566814	0.069843	76.575455	-15.160300	37.347717	0.484196	0.000000	-3.648576	0.000000	0.000000	0.000000	0.164595	-0.165522	-0.938611	0.000000	0.000000	2.000000	11.000000	0.000000
20419.724616	0.090865	0.566814	0.069843	76.575455	-15.160300	37.347717	0.484196	0.000000	-3.648576	0.000000	0.000000	0.000000	0.164595	-0.165522	-0.938611	0.000000	0.000000	2.000000	11.000000	0.000000
20419.727949	0.090865	0.566814	0.069843	76.575455	-15.160300	37.347717	0.484196	0.000000	-3.648576	0.000000	0.000000	0.000000	0.164595	-0.165522	-0.938611	0.000000	0.000000	2.000000	11.000000	0.000000
20419.731283	0.091279	0.566340	0.066897	76.563751	-14.878578	37.706722	0.456764	0.000000	-3.492140	0.000000	0.000000	0.000000	0.124387	-0.142322	-0.883787	0.000000	0.000000	2.000000	11.000000	0.000000
20419.734616	0.091279	0.566340	0.066897	76.563751	-14.878578	37.706722	0.456764	0.000000	-3.492140	0.000000	0.000000	0.000000	0.124387	-0.142322	-0.883787	0.000000	0.000000	2.000000	11.000000	0.000000
20419.737949	0.091279	0.566340	0.066897	76.563751	-14.878578	37.706722	0.456764	0.000000	-3.492140	0.000000	0.000000	0.000000	0.124387	-0.142322	-0.883787	0.000000	0.000000	2.000000	11.000000	0.000000
20419.741283	0.091614	0.565913	0.064133	76.578255	-14.687607	38.003330	0.436032	0.000000	-3.344842	0.000000	0.000000	0.000000	0.100420	-0.127885	-0.829254	0.000000	0.000000	2.000000	11.000000	0.000000
20419.744616	0.091614	0.565913	0.064133	76.578255	-14.687607	38.003330	0.436032	0.000000	-3.344842	0.000000	0.000000	0.000000	0.100420	-0.127885	-0.829254	0.000000	0.000000	2.000000	11.000000	0.000000
20419.747949	0.091614	0.565913	0.064133	76.578255	-14.687607	38.003330	0.436032	0.000000	-3.344842	0.000000	0.000000	0.000000	0.100420	-0.127885	-0.829254	0.000000	0.000000	2.000000	11.000000	0.000000
20419.751283	0.091986	0.565585	0.061479	76.631012	-14.615852	38.183681	0.419296	0.000000	-3.206633	0.000000	0.000000	0.000000	0.111468	-0.098508	-0.795991	0.000000	0.000000	2.000000	11.000000	0.000000
20419.754616	0.091986	0.565585	0.061479	76.631012	-14.615852	38.183681	0.419296	0.000000	-3.206633	0.000000	0.000000	0.000000	0.111468	-0.098508	-0.795991	0.000000	0.000000	2.000000	11.000000	0.000000
20419.757949	0.091986	0.565585	0.061479	76.631012	-14.615852	38.183681	0.419296	0.000000	-3.206633	0.000000	0.000000	0.000000	0.111468	-0.098508	-0.795991	0.000000	0.000000	2.000000	11.000000	0.000000
20419.761283	0.092325	0.565343	0.058974	76.713051	-14.643682	38.178818	0.400718	0.000000	-3.073968	0.000000	0.000000	0.000000	0.101783	-0.072454	-0.751742	0.000000	0.000000	2.000000	11.000000	0.000000
20419.764616	0.092325	0.565343	0.058974	76.713051	-14.643682	38.178818	0.400718	0.000000	-3.073968	0.000000	0.000000	0.000000	0.101783	-0.072454	-0.751742	0.000000	0.000000	2.000000	11.000000	0.000000
20419.767949	0.092325	0.565343	0.058974	76.713051	-14.643682	38.178818	0.400718	0.000000	-3.073968	0.000000	0.000000	0.000000	0.101783	-0.072454	-0.751742	0.000000	0.000000	2.000000	11.000000	0.000000
20419.771283	0.092630	0.565170	0.056600	76.830780	-14.782541	37.950047	0.383754	0.000000	-2.948678	0.000000	0.000000	0.000000	0.091658	-0.052001	-0.712138	0.000000	0.000000	2.000000	11.000000	0.000000
20419.774616	0.092630	0.565170	0.056600	76.830780	-14.782541	37.950047	0.383754	0.000000	-2.948678	0.000000	0.000000	0.000000	0.091658	-0.052001	-0.712138	0.000000	0.000000	2.000000	11.000000	0.000000
20419.777949	0.092630	0.565170	0.056600	76.830780	-14.782541	37.950047	0.383754	0.000000	-2.948678	0.000000	0.000000	0.000000	0.091658	-0.052001	-0.712138	0.000000	0.000000	2.000000	11.000000	0.000000
20419.781283	0.092889	0.565048	0.054281	76.952675	-14.954479	37.698128	0.368478	0.000000	-2.829988	0.000000	0.000000	0.000000	0.077669	-0.036550	-0.695765	0.000000	0.000000	2.000000	11.000000	0.000000
20419.784616	0.092889	0.565048	0.054281	76.952675	-14.954479	37.698128	0.368478	0.000000	-2.829988	0.000000	0.000000	0.000000	0.077669	-0.036550	-0.695765	0.000000	0.000000	2.000000	11.000000	0.000000
20419.787949	0.092889	0.565048	0.054281	76.952675	-14.954479	37.698128	0.368478	0.000000	-2.829988	0.000000	0.000000	0.000000	0.077669	-0.036550	-0.695765	0.000000	0.000000	2.000000	11.000000	0.000000
20419.791283	0.093062	0.564958	0.052070	77.065788	-15.124348	37.467552	0.355533	0.000000	-2.714028	0.000000	0.000000	0.000000	0.051919	-0.027191	-0.663089	0.000000	0.000000	2.000000	11.000000	0.000000
20419.794616	0.093062	0.564958	0.052070	77.065788	-15.124348	37.467552	0.355533	0.000000	-2.714028	0.000000	0.000000	0.000000	0.051919	-0.027191	-0.663089	0.000000	0.000000	2.000000	11.000000	0.000000
20419.797949	0.093062	0.564958	0.052070	77.065788	-15.124348	37.467552	0.355533	0.000000	-2.714028	0.000000	0.000000	0.000000	0.051919	-0.027191	-0.663089	0.000000	0.000000	2.000000	11.000000	0.000000
20419.801283	0.093162	0.564853	0.049892	77.183884	-15.270647	37.273037	0.346880	0.000000	-2.603513	0.000000	0.000000	0.000000	0.029876	-0.031250	-0.653404	0.000000	0.000000	2.000000	11.000000	0.000000
20419.804616	0.093162	0.564853	0.049892	77.183884	-15.270647	37.273037	0.346880	0.000000	-2.603513	0.000000	0.000000	0.000000	0.029876	-0.031250	-0.653404	0.000000	0.000000	2.000000	11.000000	0.000000
20419.807949	0.093162	0.564853	0.049892	77.183884	-15.270647	37.273037	0.346880	0.000000	-2.603513	0.000000	0.000000	0.000000	0.029876	-0.031250	-0.653404	0.000000	0.000000	2.000000	11.000000	0.000000
20419.811283	0.093196	0.564744	0.047786	77.308533	-15.355654	37.178890	0.341900	0.000000	-2.494612	0.000000	0.000000	0.000000	0.010316	-0.032732	-0.631857	0.000000	0.000000	2.000000	11.000000	0.000000
20419.814616	0.093196	0.564744	0.047786	77.308533	-15.355654	37.178890	0.341900	0.000000	-2.494612	0.000000	0.000000	0.000000	0.010316	-0.032732	-0.631857	0.000000	0.000000	2.000000	11.000000	0.000000
20419.817949	0.093196	0.564744	0.047786	77.308533	-15.355654	37.178890	0.341900	0.000000	-2.494612	0.000000	0.000000	0.000000	0.010316	-0.032732	-0.631857	0.000000	0.000000	2.000000	11.000000	0.000000
20419.821283	0.093213	0.564659	0.045737	77.443558	-15.345888	37.206047	0.340181	0.000000	-2.389303	0.000000	0.000000	0.000000	0.005091	-0.025718	-0.614598	0.000000	0.000000	2.000000	11.000000	0.000000
20419.824616	0.093213	0.564659	0.045737	77.443558	-15.345888	37.206047	0.340181	0.000000	-2.389303	0.000000	0.000000	0.000000	0.005091	-0.025718	-0.614598	0.000000	0.000000	2.000000	11.000000	0.000000
20419.827949	0.093213	0.564659	0.045737	77.443558	-15.345888	37.206047	0.340181	0.000000	-2.389303	0.000000	0.000000	0.000000	0.005091	-0.025718	-0.614598	0.000000	0.000000	2.000000	11.000000	0.000000
20419.831283	0.093231	0.564560	0.043708	77.584618	-15.237085	37.366016	0.339333	0.000000	-2.286870	0.000000	0.000000	0.000000	0.005255	-0.029594	-0.608695	0.000000	0.000000	2.000000	11.000000	0.000000
20419.834616	0.093231	0.564560	0.043708	77.584618	-15.237085	37.366016	0.339333	0.000000	-2.286870	0.000000	0.000000	0.000000	0.005255	-0.029594	-0.608695	0.000000	0.000000	2.000000	11.000000	0.000000
20419.837949	0.093231	0.564560	0.043708	77.584618	-15.237085	37.366016	0.339333	0.000000	-2.286870	0.000000	0.000000	0.000000	0.005255	-0.029594	-0.608695	0.000000	0.000000	2.000000	11.000000	0.000000
20419.841283	0.093282	0.564503	0.041745	77.720787	-15.117280	37.531849	0.338457	0.000000	-2.185421	0.000000	0.000000	0.000000	0.015392	-0.017121	-0.588878	0.000000	0.000000	2.000000	11.000000	0.000000
20419.844616	0.093282	0.564503	0.041745	77.720787	-15.117280	37.531849	0.338457	0.000000	-2.185421	0.000000	0.000000	0.000000	0.015392	-0.017121	-0.588878	0.000000	0.000000	2.000000	11.000000	0.000000
20419.847949	0.093282	0.564503	0.041745	77.720787	-15.117280	37.531849	0.338457	0.000000	-2.185421	0.000000	0.000000	0.000000	0.015392	-0.017121	-0.588878	0.000000	0.000000	2.000000	11.000000	0.000000
20419.851283	0.093248	0.564414	0.039866	77.838768	-15.108702	37.579235	0.335891	0.000000	-2.087274	0.000000	0.000000	0.000000	-0.010182	-0.026632	-0.563931	0.000000	0.000000	2.000000	11.000000	0.000000
20419.854616	0.093248	0.564414	0.039866	77.838768	-15.108702	37.579235	0.335891	0.000000	-2.087274	0.000000	0.000000	0.000000	-0.010182	-0.026632	-0.563931	0.000000	0.000000	2.000000	11.000000	0.000000
20419.857949	0.093248	0.564414	0.039866	77.838768	-15.108702	37.579235	0.335891	0.000000	-2.087274	0.000000	0.000000	0.000000	-0.010182	-0.026632	-0.563931	0.000000	0.000000	2.000000	11.000000	0.000000
20419.861283	0.093157	0.564312	0.038082	77.936638	-15.211143	37.518764	0.337588	0.000000	-1.993286	0.000000	0.000000	0.000000	-0.027373	-0.030585	-0.535150	0.000000	0.000000	2.000000	11.000000	0.000000
20419.864616	0.093157	0.564312	0.038082	77.936638	-15.211143	37.518764	0.337588	0.000000	-1.993286	0.000000	0.000000	0.000000	-0.027373	-0.030585	-0.535150	0.000000	0.000000	2.000000	11.000000	0.000000
20419.867949	0.093157	0.564312	0.038082	77.936638	-15.211143	37.518764	0.337588	0.000000	-1.993286	0.000000	0.000000	0.000000	-0.027373	-0.030585	-0.535150	0.000000	0.000000	2.000000	11.000000	0.000000
20419.871283	0.092974	0.564198	0.036336	78.019737	-15.377017	37.442837	0.342150	0.000000	-1.904094	0.000000	0.000000	0.000000	-0.054839	-0.034120	-0.523699	0.000000	0.000000	2.000000	11.000000	0.000000
20419.874616	0.092974	0.564198	0.036336	78.019737	-15.377017	37.442837	0.342150	0.000000	-1.904094	0.000000	0.000000	0.000000	-0.054839	-0.034120	-0.523699	0.000000	0.000000	2.000000	11.000000	0.000000
20419.877949	0.092974	0.564198	0.036336	78.019737	-15.377017	37.442837	0.342150	0.000000	-1.904094	0.000000	0.000000	0.000000	-0.054839	-0.034120	-0.523699	0.000000	0.000000	2.000000	11.000000	0.000000
20419.881283	0.092717	0.564063	0.034714	78.091995	-15.485597	37.539001	0.351290	0.000000	-1.816811	0.000000	0.000000	0.000000	-0.077171	-0.040597	-0.486666	0.000000	0.000000	2.000000	11.000000	0.000000
20419.884616	0.092717	0.564063	0.034714	78.091995	-15.485597	37.539001	0.351290	0.000000	-1.816811	0.000000	0.000000	0.000000	-0.077171	-0.040597	-0.486666	0.000000	0.000000	2.000000	11.000000	0.000000
20419.887949	0.092717	0.564063	0.034714	78.091995	-15.485597	37.539001	0.351290	0.000000	-1.816811	0.000000	0.000000	0.000000	-0.077171	-0.040597	-0.486666	0.000000	0.000000	2.000000	11.000000	0.000000
20419.891283	0.092402	0.563898	0.033171	78.157013	-15.471120	37.837795	0.364152	0.000000	-1.735700	0.000000	0.000000	0.000000	-0.094466	-0.049536	-0.462826	0.000000	0.000000	2.000000	11.000000	0.000000
20419.894616	0.092402	0.563898	0.033171	78.157013	-15.471120	37.837795	0.364152	0.000000	-1.735700	0.000000	0.000000	0.000000	-0.094466	-0.049536	-0.462826	0.000000	0.000000	2.000000	11.000000	0.000000
20419.897949	0.092402	0.563898	0.033171	78.157013	-15.471120	37.837795	0.364152	0.000000	-1.735700	0.000000	0.000000	0.000000	-0.094466	-0.049536	-0.462826	0.000000	0.000000	2.000000	11.000000	0.000000
20419.901283	0.092125	0.563749	0.031702	78.198799	-15.259942	38.189682	0.379896	0.000000	-1.658562	0.000000	0.000000	0.000000	-0.083062	-0.044738	-0.440799	0.000000	0.000000	2.000000	11.000000	0.000000
20419.904616	0.092125	0.563749	0.031702	78.198799	-15.259942	38.189682	0.379896	0.000000	-1.658562	0.000000	0.000000	0.000000	-0.083062	-0.044738	-0.440799	0.000000	0.000000	2.000000	11.000000	0.000000
20419.907949	0.092125	0.563749	0.031702	78.198799	-15.259942	38.189682	0.379896	0.000000	-1.658562	0.000000	0.000000	0.000000	-0.083062	-0.044738	-0.440799	0.000000	0.000000	2.000000	11.000000	0.000000
20419.911283	0.091844	0.563607	0.030338	78.225334	-14.876135	38.658295	0.393740	0.000000	-1.585096	0.000000	0.000000	0.000000	-0.084298	-0.042699	-0.409207	0.000000	0.000000	2.000000	11.000000	0.000000
20419.914616	0.091844	0.563607	0.030338	78.225334	-14.876135	38.658295	0.393740	0.000000	-1.585096	0.000000	0.000000	0.000000	-0.084298	-0.042699	-0.409207	0.000000	0.000000	2.000000	11.000000	0.000000
20419.917949	0.091844	0.563607	0.030338	78.225334	-14.876135	38.658295	0.393740	0.000000	-1.585096	0.000000	0.000000	0.000000	-0.084298	-0.042699	-0.409207	0.000000	0.000000	2.000000	11.000000	0.000000
20419.921283	0.091589	0.563507	0.029109	78.244751	-14.453132	39.169418	0.407789	0.000000	-1.516894	0.000000	0.000000	0.000000	-0.076600	-0.029807	-0.368547	0.000000	0.000000	2.000000	11.000000	0.000000
20419.924616	0.091589	0.563507	0.029109	78.244751	-14.453132	39.169418	0.407789	0.000000	-1.516894	0.000000	0.000000	0.000000	-0.076600	-0.029807	-0.368547	0.000000	0.000000	2.000000	11.000000	0.000000
20419.927949	0.091589	0.563507	0.029109	78.244751	-14.453132	39.169418	0.407789	0.000000	-1.516894	0.000000	0.000000	0.000000	-0.076600	-0.029807	-0.368547	0.000000	0.000000	2.000000	11.000000	0.000000
20419.931283	0.091346	0.563379	0.027948	78.253685	-14.170753	39.508968	0.420556	0.000000	-1.455470	0.000000	0.000000	0.000000	-0.072760	-0.038341	-0.348339	0.000000	0.000000	2.000000	11.000000	0.000000
20419.934616	0.091346	0.563379	0.027948	78.253685	-14.170753	39.508968	0.420556	0.000000	-1.455470	0.000000	0.000000	0.000000	-0.072760	-0.038341	-0.348339	0.000000	0.000000	2.000000	11.000000	0.000000
20419.937949	0.091346	0.563379	0.027948	78.253685	-14.170753	39.508968	0.420556	0.000000	-1.455470	0.000000	0.000000	0.000000	-0.072760	-0.038341	-0.348339	0.000000	0.000000	2.000000	11.000000	0.000000
20419.941283	0.091096	0.563268	0.026870	78.253059	-14.080459	39.608173	0.432682	0.000000	-1.397413	0.000000	0.000000	0.000000	-0.075156	-0.033329	-0.323344	0.000000	0.000000	2.000000	11.000000	0.000000
20419.944616	0.091096	0.563268	0.026870	78.253059	-14.080459	39.608173	0.432682	0.000000	-1.397413	0.000000	0.000000	0.000000	-0.075156	-0.033329	-0.323344	0.000000	0.000000	2.000000	11.000000	0.000000
20419.947949	0.091096	0.563268	0.026870	78.253059	-14.080459	39.608173	0.432682	0.000000	-1.397413	0.000000	0.000000	0.000000	-0.075156	-0.033329	-0.323344	0.000000	0.000000	2.000000	11.000000	0.000000
20419.951283	0.090835	0.563129	0.025865	78.268105	-14.085568	39.605312	0.445208	0.000000	-1.343523	0.000000	0.000000	0.000000	-0.078152	-0.041673	-0.301744	0.000000	0.000000	2.000000	11.000000	0.000000
20419.954616	0.090835	0.563129	0.025865	78.268105	-14.085568	39.605312	0.445208	0.000000	-1.343523	0.000000	0.000000	0.000000	-0.078152	-0.041673	-0.301744	0.000000	0.000000	2.000000	11.000000	0.000000
20419.957949	0.090835	0.563129	0.025865	78.268105	-14.085568	39.605312	0.445208	0.000000	-1.343523	0.000000	0.000000	0.000000	-0.078152	-0.041673	-0.301744	0.000000	0.000000	2.000000	11.000000	0.000000
20419.961283	0.090649	0.562954	0.024874	78.309105	-14.142807	39.546917	0.458234	0.000000	-1.293232	0.000000	0.000000	0.000000	-0.055906	-0.052579	-0.297314	0.000000	0.000000	2.000000	11.000000	0.000000
20419.964616	0.090649	0.562954	0.024874	78.309105	-14.142807	39.546917	0.458234	0.000000	-1.293232	0.000000	0.000000	0.000000	-0.055906	-0.052579	-0.297314	0.000000	0.000000	2.000000	11.000000	0.000000
20419.967949	0.090649	0.562954	0.024874	78.309105	-14.142807	39.546917	0.458234	0.000000	-1.293232	0.000000	0.000000	0.000000	-0.055906	-0.052579	-0.297314	0.000000	0.000000	2.000000	11.000000	0.000000
20419.971283	0.090514	0.562743	0.023902	78.383530	-14.242418	39.465351	0.467551	0.000000	-1.243680	0.000000	0.000000	0.000000	-0.040640	-0.063399	-0.291567	0.000000	0.000000	2.000000	11.000000	0.000000
20419.974616	0.090514	0.562743	0.023902	78.383530	-14.242418	39.465351	0.467551	0.000000	-1.243680	0.000000	0.000000	0.000000	-0.040640	-0.063399	-0.291567	0.000000	0.000000	2.000000	11.000000	0.000000
20419.977949	0.090514	0.562743	0.023902	78.383530	-14.242418	39.465351	0.467551	0.000000	-1.243680	0.000000	0.000000	0.000000	-0.040640	-0.063399	-0.291567	0.000000	0.000000	2.000000	11.000000	0.000000
20419.981283	0.090514	0.562743	0.023902	78.462807	-14.321921	39.414196	0.474325	0.000000	-1.195085	0.000000	0.000000	0.000000	-0.040640	-0.063399	-0.291567	0.000000	0.000000	2.000000	11.000000	0.000000
20419.984616	0.090433	0.562487	0.022972	78.462807	-14.321921	39.414196	0.474325	0.000000	-1.195085	0.000000	0.000000	0.000000	-0.024156	-0.076823	-0.278933	0.000000	0.000000	2.000000	11.000000	0.000000
20419.987949	0.090433	0.562487	0.022972	78.462807	-14.321921	39.414196	0.474325	0.000000	-1.195085	0.000000	0.000000	0.000000	-0.024156	-0.076823	-0.278933	0.000000	0.000000	2.000000	11.000000	0.000000
20419.991283	0.090406	0.562213	0.022079	78.535751	-14.424776	39.314995	0.474325	0.000000	-1.195085	0.000000	0.000000	0.000000	-0.008062	-0.082164	-0.267977	0.000000	0.000000	2.000000	11.000000	0.000000
20419.994616	0.090406	0.562213	0.022079	78.535751	-14.424776	39.314995	0.474325	0.000000	-1.195085	0.000000	0.000000	0.000000	-0.008062	-0.082164	-0.267977	0.000000	0.000000	2.000000	11.000000	0.000000
20419.997949	0.090406	0.562213	0.022079	78.535751	-14.424776	39.314995	0.474325	0.000000	-1.195085	0.000000	0.000000	0.000000	-0.008062	-0.082164	-0.267977	0.000000	0.000000	2.000000	11.000000	0.000000
20420.001283	0.090406	0.562213	0.022079	78.600899	-14.565361	39.160431	0.479694	0.000000	-1.103934	0.000000	0.000000	0.000000	-0.008062	-0.082164	-0.267977	0.000000	0.000000	2.000000	11.000000	0.000000
20420.004616	0.090356	0.561966	0.021314	78.600899	-14.565361	39.160431	0.479694	0.000000	-1.103934	0.000000	0.000000	0.000000	-0.015042	-0.074175	-0.229396	0.000000	0.000000	2.000000	11.000000	0.000000
20420.007949	0.090356	0.561966	0.021314	78.600899	-14.565361	39.160431	0.479694	0.000000	-1.103934	0.000000	0.000000	0.000000	-0.015042	-0.074175	-0.229396	0.000000	0.000000	2.000000	11.000000	0.000000
20420.011283	0.090274	0.561763	0.020632	78.654655	-14.683672	39.039421	0.479694	0.000000	-1.103934	0.000000	0.000000	0.000000	-0.024522	-0.060903	-0.204510	0.000000	0.000000	2.000000	11.000000	0.000000
20420.014616	0.090274	0.561763	0.020632	78.654655	-14.683672	39.039421	0.479694	0.000000	-1.103934	0.000000	0.000000	0.000000	-0.024522	-0.060903	-0.204510	0.000000	0.000000	2.000000	11.000000	0.000000
20420.017949	0.090274	0.561763	0.020632	78.654655	-14.683672	39.039421	0.479694	0.000000	-1.103934	0.000000	0.000000	0.000000	-0.024522	-0.060903	-0.204510	0.000000	0.000000	2.000000	11.000000	0.000000
20420.021283	0.090274	0.561763	0.020632	78.705551	-14.804584	38.916111	0.486289	0.000000	-1.031616	0.000000	0.000000	0.000000	-0.024522	-0.060903	-0.204510	0.000000	0.000000	2.000000	11.000000	0.000000
20420.024616	0.090163	0.561551	0.020045	78.705551	-14.804584	38.916111	0.486289	0.000000	-1.031616	0.000000	0.000000	0.000000	-0.033290	-0.063537	-0.176215	0.000000	0.000000	2.000000	11.000000	0.000000
20420.027949	0.090163	0.561551	0.020045	78.705551	-14.804584	38.916111	0.486289	0.000000	-1.031616	0.000000	0.000000	0.000000	-0.033290	-0.063537	-0.176215	0.000000	0.000000	2.000000	11.000000	0.000000
20420.031283	0.090045	0.561357	0.019542	78.753532	-14.922510	38.798622	0.486289	0.000000	-1.031616	0.000000	0.000000	0.000000	-0.035531	-0.058232	-0.150857	0.000000	0.000000	2.000000	11.000000	0.000000
20420.034616	0.090045	0.561357	0.019542	78.753532	-14.922510	38.798622	0.486289	0.000000	-1.031616	0.000000	0.000000	0.000000	-0.035531	-0.058232	-0.150857	0.000000	0.000000	2.000000	11.000000	0.000000
20420.037949	0.090045	0.561357	0.019542	78.753532	-14.922510	38.798622	0.486289	0.000000	-1.031616	0.000000	0.000000	0.000000	-0.035531	-0.058232	-0.150857	0.000000	0.000000	2.000000	11.000000	0.000000
20420.041283	0.090045	0.561357	0.019542	78.800095	-15.020230	38.702339	0.497759	0.000000	-0.977104	0.000000	0.000000	0.000000	-0.035531	-0.058232	-0.150857	0.000000	0.000000	2.000000	11.000000	0.000000
20420.044616	0.089953	0.561154	0.019058	78.800095	-15.020230	38.702339	0.497759	0.000000	-0.977104	0.000000	0.000000	0.000000	-0.027453	-0.060820	-0.145340	0.000000	0.000000	2.000000	11.000000	0.000000
20420.047949	0.089953	0.561154	0.019058	78.800095	-15.020230	38.702339	0.497759	0.000000	-0.977104	0.000000	0.000000	0.000000	-0.027453	-0.060820	-0.145340	0.000000	0.000000	2.000000	11.000000	0.000000
20420.051283	0.089866	0.560942	0.018596	78.848061	-15.107164	38.620457	0.497759	0.000000	-0.977104	0.000000	0.000000	0.000000	-0.026167	-0.063451	-0.138537	0.000000	0.000000	2.000000	11.000000	0.000000
20420.054616	0.089866	0.560942	0.018596	78.848061	-15.107164	38.620457	0.497759	0.000000	-0.977104	0.000000	0.000000	0.000000	-0.026167	-0.063451	-0.138537	0.000000	0.000000	2.000000	11.000000	0.000000
20420.057949	0.089866	0.560942	0.018596	78.848061	-15.107164	38.620457	0.497759	0.000000	-0.977104	0.000000	0.000000	0.000000	-0.026167	-0.063451	-0.138537	0.000000	0.000000	2.000000	11.000000	0.000000
20420.061283	0.089866	0.560942	0.018596	78.891060	-15.172333	38.559601	0.506695	0.000000	-0.929791	0.000000	0.000000	0.000000	-0.026167	-0.063451	-0.138537	0.000000	0.000000	2.000000	11.000000	0.000000
20420.064616	0.089805	0.560749	0.018147	78.891060	-15.172333	38.559601	0.506695	0.000000	-0.929791	0.000000	0.000000	0.000000	-0.018427	-0.058108	-0.134677	0.000000	0.000000	2.000000	11.000000	0.000000
20420.067949	0.089805	0.560749	0.018147	78.891060	-15.172333	38.559601	0.506695	0.000000	-0.929791	0.000000	0.000000	0.000000	-0.018427	-0.058108	-0.134677	0.000000	0.000000	2.000000	11.000000	0.000000
20420.071283	0.089805	0.560749	0.018147	78.931175	-15.264213	38.467651	0.506695	0.000000	-0.929791	0.000000	0.000000	0.000000	-0.018427	-0.058108	-0.134677	0.000000	0.000000	2.000000	11.000000	0.000000
20420.074616	0.089805	0.560749	0.018147	78.931175	-15.264213	38.467651	0.506695	0.000000	-0.929791	0.000000	0.000000	0.000000	-0.018427	-0.058108	-0.134677	0.000000	0.000000	2.000000	11.000000	0.000000
20420.077949	0.089727	0.560590	0.017737	78.931175	-15.264213	38.467651	0.506695	0.000000	-0.929791	0.000000	0.000000	0.000000	-0.023241	-0.047509	-0.123018	0.000000	0.000000	2.000000	11.000000	0.000000
20420.081283	0.089654	0.560423	0.017350	78.964920	-15.348543	38.381718	0.509766	0.000000	-0.907345	0.000000	0.000000	0.000000	-0.021949	-0.050114	-0.116184	0.000000	0.000000	2.000000	11.000000	0.000000
20420.084616	0.089654	0.560423	0.017350	78.964920	-15.348543	38.381718	0.509766	0.000000	-0.907345	0.000000	0.000000	0.000000	-0.021949	-0.050114	-0.116184	0.000000	0.000000	2.000000	11.000000	0.000000
20420.087949	0.089654	0.560423	0.017350	78.964920	-15.348543	38.381718	0.509766	0.000000	-0.907345	0.000000	0.000000	0.000000	-0.021949	-0.050114	-0.116184	0.000000	0.000000	2.000000	11.000000	0.000000
20420.091283	0.089654	0.560423	0.017350	79.001503	-15.440459	38.288094	0.517298	0.000000	-0.867478	0.000000	0.000000	0.000000	-0.021949	-0.050114	-0.116184	0.000000	0.000000	2.000000	11.000000	0.000000
20420.094616	0.089584	0.560274	0.016980	79.001503	-15.440459	38.288094	0.517298	0.000000	-0.867478	0.000000	0.000000	0.000000	-0.020972	-0.044817	-0.111007	0.000000	0.000000	2.000000	11.000000	0.000000
20420.097949	0.089584	0.560274	0.016980	79.001503	-15.440459	38.288094	0.517298	0.000000	-0.867478	0.000000	0.000000	0.000000	-0.020972	-0.044817	-0.111007	0.000000	0.000000	2.000000	11.000000	0.000000
20420.101283	0.089584	0.560274	0.016980	79.038010	-15.535720	38.193813	0.517298	0.000000	-0.867478	0.000000	0.000000	0.000000	-0.020972	-0.044817	-0.111007	0.000000	0.000000	2.000000	11.000000	0.000000
20420.104616	0.089584	0.560274	0.016980	79.038010	-15.535720	38.193813	0.517298	0.000000	-0.867478	0.000000	0.000000	0.000000	-0.020972	-0.044817	-0.111007	0.000000	0.000000	2.000000	11.000000	0.000000
20420.107949	0.089488	0.560107	0.016596	79.038010	-15.535720	38.193813	0.517298	0.000000	-0.867478	0.000000	0.000000	0.000000	-0.028717	-0.050085	-0.115015	0.000000	0.000000	2.000000	11.000000	0.000000
20420.111283	0.089419	0.559931	0.016231	79.074486	-15.628904	38.098919	0.520794	0.000000	-0.848977	0.000000	0.000000	0.000000	-0.020672	-0.052661	-0.109452	0.000000	0.000000	2.000000	11.000000	0.000000
20420.114616	0.089419	0.559931	0.016231	79.074486	-15.628904	38.098919	0.520794	0.000000	-0.848977	0.000000	0.000000	0.000000	-0.020672	-0.052661	-0.109452	0.000000	0.000000	2.000000	11.000000	0.000000
20420.117949	0.089419	0.559931	0.016231	79.074486	-15.628904	38.098919	0.520794	0.000000	-0.848977	0.000000	0.000000	0.000000	-0.020672	-0.052661	-0.109452	0.000000	0.000000	2.000000	11.000000	0.000000
20420.121283	0.089419	0.559931	0.016231	79.111664	-15.714065	38.011089	0.529025	0.000000	-0.811566	0.000000	0.000000	0.000000	-0.020672	-0.052661	-0.109452	0.000000	0.000000	2.000000	11.000000	0.000000
20420.124616	0.089373	0.559756	0.015862	79.111664	-15.714065	38.011089	0.529025	0.000000	-0.811566	0.000000	0.000000	0.000000	-0.013945	-0.052624	-0.110777	0.000000	0.000000	2.000000	11.000000	0.000000
20420.127949	0.089373	0.559756	0.015862	79.111664	-15.714065	38.011089	0.529025	0.000000	-0.811566	0.000000	0.000000	0.000000	-0.013945	-0.052624	-0.110777	0.000000	0.000000	2.000000	11.000000	0.000000
20420.131283	0.089373	0.559756	0.015862	79.148849	-15.799828	37.922680	0.529025	0.000000	-0.811566	0.000000	0.000000	0.000000	-0.013945	-0.052624	-0.110777	0.000000	0.000000	2.000000	11.000000	0.000000
20420.134616	0.089373	0.559756	0.015862	79.148849	-15.799828	37.922680	0.529025	0.000000	-0.811566	0.000000	0.000000	0.000000	-0.013945	-0.052624	-0.110777	0.000000	0.000000	2.000000	11.000000	0.000000
20420.137949	0.089326	0.559581	0.015493	79.148849	-15.799828	37.922680	0.529025	0.000000	-0.811566	0.000000	0.000000	0.000000	-0.013966	-0.052606	-0.110828	0.000000	0.000000	2.000000	11.000000	0.000000
20420.141283	0.089354	0.559440	0.015145	79.181801	-15.854203	37.864048	0.531350	0.000000	-0.793103	0.000000	0.000000	0.000000	0.008177	-0.042058	-0.104195	0.000000	0.000000	2.000000	11.000000	0.000000
20420.144616	0.089354	0.559440	0.015145	79.181801	-15.854203	37.864048	0.531350	0.000000	-0.793103	0.000000	0.000000	0.000000	0.008177	-0.042058	-0.104195	0.000000	0.000000	2.000000	11.000000	0.000000
20420.147949	0.089354	0.559440	0.015145	79.181801	-15.854203	37.864048	0.531350	0.000000	-0.793103	0.000000	0.000000	0.000000	0.008177	-0.042058	-0.104195	0.000000	0.000000	2.000000	11.000000	0.000000
20420.151283	0.089354	0.559440	0.015145	79.214897	-15.869566	37.843559	0.532314	0.000000	-0.757266	0.000000	0.000000	0.000000	0.008177	-0.042058	-0.104195	0.000000	0.000000	2.000000	11.000000	0.000000
20420.154616	0.089433	0.559309	0.014830	79.214897	-15.869566	37.843559	0.532314	0.000000	-0.757266	0.000000	0.000000	0.000000	0.023878	-0.039405	-0.094630	0.000000	0.000000	2.000000	11.000000	0.000000
20420.157949	0.089433	0.559309	0.014830	79.214897	-15.869566	37.843559	0.532314	0.000000	-0.757266	0.000000	0.000000	0.000000	0.023878	-0.039405	-0.094630	0.000000	0.000000	2.000000	11.000000	0.000000
20420.161283	0.089433	0.559309	0.014830	79.249535	-15.839132	37.877045	0.532314	0.000000	-0.757266	0.000000	0.000000	0.000000	0.023878	-0.039405	-0.094630	0.000000	0.000000	2.000000	11.000000	0.000000
20420.164616	0.089433	0.559309	0.014830	79.249535	-15.839132	37.877045	0.532314	0.000000	-0.757266	0.000000	0.000000	0.000000	0.023878	-0.039405	-0.094630	0.000000	0.000000	2.000000	11.000000	0.000000
20420.167949	0.089534	0.559204	0.014505	79.249535	-15.839132	37.877045	0.532314	0.000000	-0.757266	0.000000	0.000000	0.000000	0.030226	-0.031507	-0.097581	0.000000	0.000000	2.000000	11.000000	0.000000
20420.171283	0.089534	0.559204	0.014505	79.277931	-15.768381	37.956596	0.528335	0.000000	-0.741494	0.000000	0.000000	0.000000	0.030226	-0.031507	-0.097581	0.000000	0.000000	2.000000	11.000000	0.000000
20420.174616	0.089534	0.559204	0.014505	79.277931	-15.768381	37.956596	0.528335	0.000000	-0.741494	0.000000	0.000000	0.000000	0.030226	-0.031507	-0.097581	0.000000	0.000000	2.000000	11.000000	0.000000
20420.177949	0.089534	0.559204	0.014505	79.277931	-15.768381	37.956596	0.528335	0.000000	-0.741494	0.000000	0.000000	0.000000	0.030226	-0.031507	-0.097581	0.000000	0.000000	2.000000	11.000000	0.000000
20420.181283	0.089749	0.559186	0.014051	79.294395	-15.676557	38.058693	0.523297	0.000000	-0.725230	0.000000	0.000000	0.000000	0.064553	-0.005310	-0.136149	0.000000	0.000000	2.000000	11.000000	0.000000
20420.184616	0.089749	0.559186	0.014051	79.294395	-15.676557	38.058693	0.523297	0.000000	-0.725230	0.000000	0.000000	0.000000	0.064553	-0.005310	-0.136149	0.000000	0.000000	2.000000	11.000000	0.000000
20420.187949	0.089749	0.559186	0.014051	79.294395	-15.676557	38.058693	0.523297	0.000000	-0.725230	0.000000	0.000000	0.000000	0.064553	-0.005310	-0.136149	0.000000	0.000000	2.000000	11.000000	0.000000
20420.191283	0.089749	0.559186	0.014051	79.299522	-15.589254	38.152203	0.512538	0.000000	-0.702539	0.000000	0.000000	0.000000	0.064553	-0.005310	-0.136149	0.000000	0.000000	2.000000	11.000000	0.000000
20420.194616	0.089811	0.559265	0.013890	79.299522	-15.589254	38.152203	0.512538	0.000000	-0.702539	0.000000	0.000000	0.000000	0.018639	0.023548	-0.048146	0.000000	0.000000	2.000000	11.000000	0.000000
20420.197949	0.089811	0.559265	0.013890	79.299522	-15.589254	38.152203	0.512538	0.000000	-0.702539	0.000000	0.000000	0.000000	0.018639	0.023548	-0.048146	0.000000	0.000000	2.000000	11.000000	0.000000
20420.201283	0.089811	0.559265	0.013890	79.289024	-15.542924	38.189964	0.512538	0.000000	-0.702539	0.000000	0.000000	0.000000	0.018639	0.023548	-0.048146	0.000000	0.000000	2.000000	11.000000	0.000000
20420.204616	0.089811	0.559265	0.013890	79.289024	-15.542924	38.189964	0.512538	0.000000	-0.702539	0.000000	0.000000	0.000000	0.018639	0.023548	-0.048146	0.000000	0.000000	2.000000	11.000000	0.000000
20420.207949	0.089909	0.559413	0.013796	79.289024	-15.542924	38.189964	0.512538	0.000000	-0.702539	0.000000	0.000000	0.000000	0.029341	0.044530	-0.028418	0.000000	0.000000	2.000000	11.000000	0.000000
20420.211283	0.089909	0.559413	0.013796	79.269379	-15.478025	38.242191	0.509431	0.000000	-0.694515	0.000000	0.000000	0.000000	0.029341	0.044530	-0.028418	0.000000	0.000000	2.000000	11.000000	0.000000
20420.214616	0.089909	0.559413	0.013796	79.269379	-15.478025	38.242191	0.509431	0.000000	-0.694515	0.000000	0.000000	0.000000	0.029341	0.044530	-0.028418	0.000000	0.000000	2.000000	11.000000	0.000000
20420.217949	0.089909	0.559413	0.013796	79.269379	-15.478025	38.242191	0.509431	0.000000	-0.694515	0.000000	0.000000	0.000000	0.029341	0.044530	-0.028418	0.000000	0.000000	2.000000	11.000000	0.000000
20420.221283	0.090144	0.559798	0.013689	79.244835	-15.389982	38.316879	0.504541	0.000000	-0.689778	0.000000	0.000000	0.000000	0.070365	0.115270	-0.031931	0.000000	0.000000	2.000000	11.000000	0.000000
20420.224616	0.090144	0.559798	0.013689	79.244835	-15.389982	38.316879	0.504541	0.000000	-0.689778	0.000000	0.000000	0.000000	0.070365	0.115270	-0.031931	0.000000	0.000000	2.000000	11.000000	0.000000
20420.227949	0.090144	0.559798	0.013689	79.244835	-15.389982	38.316879	0.504541	0.000000	-0.689778	0.000000	0.000000	0.000000	0.070365	0.115270	-0.031931	0.000000	0.000000	2.000000	11.000000	0.000000
20420.231283	0.090303	0.560033	0.013673	79.219566	-15.305551	38.383442	0.492814	0.000000	-0.684456	0.000000	0.000000	0.000000	0.047737	0.070777	-0.004826	0.000000	0.000000	2.000000	11.000000	0.000000
20420.234616	0.090303	0.560033	0.013673	79.219566	-15.305551	38.383442	0.492814	0.000000	-0.684456	0.000000	0.000000	0.000000	0.047737	0.070777	-0.004826	0.000000	0.000000	2.000000	11.000000	0.000000
20420.237949	0.090303	0.560033	0.013673	79.219566	-15.305551	38.383442	0.492814	0.000000	-0.684456	0.000000	0.000000	0.000000	0.047737	0.070777	-0.004826	0.000000	0.000000	2.000000	11.000000	0.000000
20420.241283	0.090303	0.560033	0.013673	79.191467	-15.214231	38.457027	0.484858	0.000000	-0.683652	0.000000	0.000000	0.000000	0.047737	0.070777	-0.004826	0.000000	0.000000	2.000000	11.000000	0.000000
20420.244616	0.090453	0.560287	0.013611	79.191467	-15.214231	38.457027	0.484858	0.000000	-0.683652	0.000000	0.000000	0.000000	0.045081	0.075972	-0.018680	0.000000	0.000000	2.000000	11.000000	0.000000
20420.247949	0.090453	0.560287	0.013611	79.191467	-15.214231	38.457027	0.484858	0.000000	-0.683652	0.000000	0.000000	0.000000	0.045081	0.075972	-0.018680	0.000000	0.000000	2.000000	11.000000	0.000000
20420.251283	0.090453	0.560287	0.013611	79.163338	-15.123283	38.530224	0.484858	0.000000	-0.683652	0.000000	0.000000	0.000000	0.045081	0.075972	-0.018680	0.000000	0.000000	2.000000	11.000000	0.000000
20420.254616	0.090453	0.560287	0.013611	79.163338	-15.123283	38.530224	0.484858	0.000000	-0.683652	0.000000	0.000000	0.000000	0.045081	0.075972	-0.018680	0.000000	0.000000	2.000000	11.000000	0.000000
20420.257949	0.090581	0.560540	0.013553	79.163338	-15.123283	38.530224	0.484858	0.000000	-0.683652	0.000000	0.000000	0.000000	0.038358	0.075965	-0.017444	0.000000	0.000000	2.000000	11.000000	0.000000
20420.261283	0.090581	0.560540	0.013553	79.138023	-15.048015	38.595791	0.477344	0.000000	-0.680539	0.000000	0.000000	0.000000	0.038358	0.075965	-0.017444	0.000000	0.000000	2.000000	11.000000	0.000000
20420.264616	0.090581	0.560540	0.013553	79.138023	-15.048015	38.595791	0.477344	0.000000	-0.680539	0.000000	0.000000	0.000000	0.038358	0.075965	-0.017444	0.000000	0.000000	2.000000	11.000000	0.000000
20420.267949	0.090581	0.560540	0.013553	79.138023	-15.048015	38.595791	0.477344	0.000000	-0.680539	0.000000	0.000000	0.000000	0.038358	0.075965	-0.017444	0.000000	0.000000	2.000000	11.000000	0.000000
20420.271283	0.090743	0.561002	0.013310	79.118324	-14.984520	38.646595	0.470951	0.000000	-0.677632	0.000000	0.000000	0.000000	0.048532	0.138652	-0.072809	0.000000	0.000000	2.000000	11.000000	0.000000
20420.274616	0.090743	0.561002	0.013310	79.118324	-14.984520	38.646595	0.470951	0.000000	-0.677632	0.000000	0.000000	0.000000	0.048532	0.138652	-0.072809	0.000000	0.000000	2.000000	11.000000	0.000000
20420.277949	0.090743	0.561002	0.013310	79.118324	-14.984520	38.646595	0.470951	0.000000	-0.677632	0.000000	0.000000	0.000000	0.048532	0.138652	-0.072809	0.000000	0.000000	2.000000	11.000000	0.000000
20420.281283	0.090743	0.561002	0.013310	79.104240	-14.938148	38.682747	0.462862	0.000000	-0.665497	0.000000	0.000000	0.000000	0.048532	0.138652	-0.072809	0.000000	0.000000	2.000000	11.000000	0.000000
20420.284616	0.090822	0.561185	0.013122	79.104240	-14.938148	38.682747	0.462862	0.000000	-0.665497	0.000000	0.000000	0.000000	0.023886	0.054767	-0.056257	0.000000	0.000000	2.000000	11.000000	0.000000
20420.287949	0.090822	0.561185	0.013122	79.104240	-14.938148	38.682747	0.462862	0.000000	-0.665497	0.000000	0.000000	0.000000	0.023886	0.054767	-0.056257	0.000000	0.000000	2.000000	11.000000	0.000000
20420.291283	0.090822	0.561185	0.013122	79.093636	-14.890242	38.719345	0.462862	0.000000	-0.665497	0.000000	0.000000	0.000000	0.023886	0.054767	-0.056257	0.000000	0.000000	2.000000	11.000000	0.000000
20420.294616	0.090822	0.561185	0.013122	79.093636	-14.890242	38.719345	0.462862	0.000000	-0.665497	0.000000	0.000000	0.000000	0.023886	0.054767	-0.056257	0.000000	0.000000	2.000000	11.000000	0.000000
20420.297949	0.090891	0.561341	0.012877	79.093636	-14.890242	38.719345	0.462862	0.000000	-0.665497	0.000000	0.000000	0.000000	0.020500	0.046779	-0.073656	0.000000	0.000000	2.000000	11.000000	0.000000
20420.301283	0.090891	0.561341	0.012877	79.085175	-14.852701	38.740963	0.458882	0.000000	-0.656121	0.000000	0.000000	0.000000	0.020500	0.046779	-0.073656	0.000000	0.000000	2.000000	11.000000	0.000000
20420.304616	0.090891	0.561341	0.012877	79.085175	-14.852701	38.740963	0.458882	0.000000	-0.656121	0.000000	0.000000	0.000000	0.020500	0.046779	-0.073656	0.000000	0.000000	2.000000	11.000000	0.000000
20420.307949	0.090891	0.561341	0.012877	79.085175	-14.852701	38.740963	0.458882	0.000000	-0.656121	0.000000	0.000000	0.000000	0.020500	0.046779	-0.073656	0.000000	0.000000	2.000000	11.000000	0.000000
20420.311283	0.091068	0.561634	0.012360	79.079567	-14.822253	38.755344	0.455465	0.000000	-0.643845	0.000000	0.000000	0.000000	0.053243	0.088130	-0.155207	0.000000	0.000000	2.000000	11.000000	0.000000
20420.314616	0.091068	0.561634	0.012360	79.079567	-14.822253	38.755344	0.455465	0.000000	-0.643845	0.000000	0.000000	0.000000	0.053243	0.088130	-0.155207	0.000000	0.000000	2.000000	11.000000	0.000000
20420.317949	0.091068	0.561634	0.012360	79.079567	-14.822253	38.755344	0.455465	0.000000	-0.643845	0.000000	0.000000	0.000000	0.053243	0.088130	-0.155207	0.000000	0.000000	2.000000	11.000000	0.000000
20420.321283	0.091068	0.561634	0.012360	79.071114	-14.787495	38.776917	0.446591	0.000000	-0.617977	0.000000	0.000000	0.000000	0.053243	0.088130	-0.155207	0.000000	0.000000	2.000000	11.000000	0.000000
20420.324616	0.091118	0.561781	0.012141	79.071114	-14.787495	38.776917	0.446591	0.000000	-0.617977	0.000000	0.000000	0.000000	0.015035	0.044048	-0.065520	0.000000	0.000000	2.000000	11.000000	0.000000
20420.327949	0.091118	0.561781	0.012141	79.071114	-14.787495	38.776917	0.446591	0.000000	-0.617977	0.000000	0.000000	0.000000	0.015035	0.044048	-0.065520	0.000000	0.000000	2.000000	11.000000	0.000000
20420.331283	0.091118	0.561781	0.012141	79.065475	-14.765242	38.791279	0.446591	0.000000	-0.617977	0.000000	0.000000	0.000000	0.015035	0.044048	-0.065520	0.000000	0.000000	2.000000	11.000000	0.000000
20420.334616	0.091118	0.561781	0.012141	79.065475	-14.765242	38.791279	0.446591	0.000000	-0.617977	0.000000	0.000000	0.000000	0.015035	0.044048	-0.065520	0.000000	0.000000	2.000000	11.000000	0.000000
20420.337949	0.091152	0.561893	0.011956	79.065475	-14.765242	38.791279	0.446591	0.000000	-0.617977	0.000000	0.000000	0.000000	0.009996	0.033606	-0.055644	0.000000	0.000000	2.000000	11.000000	0.000000
20420.341283	0.091152	0.561893	0.011956	79.062653	-14.752777	38.798409	0.444085	0.000000	-0.607057	0.000000	0.000000	0.000000	0.009996	0.033606	-0.055644	0.000000	0.000000	2.000000	11.000000	0.000000
20420.344616	0.091152	0.561893	0.011956	79.062653	-14.752777	38.798409	0.444085	0.000000	-0.607057	0.000000	0.000000	0.000000	0.009996	0.033606	-0.055644	0.000000	0.000000	2.000000	11.000000	0.000000
20420.347949	0.091152	0.561893	0.011956	79.062653	-14.752777	38.798409	0.444085	0.000000	-0.607057	0.000000	0.000000	0.000000	0.009996	0.033606	-0.055644	0.000000	0.000000	2.000000	11.000000	0.000000
20420.351283	0.091145	0.562039	0.011682	79.059860	-14.745738	38.805603	0.442419	0.000000	-0.597783	0.000000	0.000000	0.000000	-0.002073	0.043824	-0.082014	0.000000	0.000000	2.000000	11.000000	0.000000
20420.354616	0.091145	0.562039	0.011682	79.059860	-14.745738	38.805603	0.442419	0.000000	-0.597783	0.000000	0.000000	0.000000	-0.002073	0.043824	-0.082014	0.000000	0.000000	2.000000	11.000000	0.000000
20420.357949	0.091145	0.562039	0.011682	79.059860	-14.745738	38.805603	0.442419	0.000000	-0.597783	0.000000	0.000000	0.000000	-0.002073	0.043824	-0.082014	0.000000	0.000000	2.000000	11.000000	0.000000
20420.361283	0.091145	0.562039	0.011682	79.059860	-14.745738	38.805603	0.442765	0.000000	-0.584114	0.000000	0.000000	0.000000	-0.002073	0.043824	-0.082014	0.000000	0.000000	2.000000	11.000000	0.000000
20420.364616	0.091127	0.562073	0.011590	79.059860	-14.745738	38.805603	0.442765	0.000000	-0.584114	0.000000	0.000000	0.000000	-0.005375	0.010232	-0.027657	0.000000	0.000000	2.000000	11.000000	0.000000
20420.367949	0.091127	0.562073	0.011590	79.059860	-14.745738	38.805603	0.442765	0.000000	-0.584114	0.000000	0.000000	0.000000	-0.005375	0.010232	-0.027657	0.000000	0.000000	2.000000	11.000000	0.000000
20420.371283	0.091127	0.562073	0.011590	79.059860	-14.745738	38.805603	0.442765	0.000000	-0.584114	0.000000	0.000000	0.000000	-0.005375	0.010232	-0.027657	0.000000	0.000000	2.000000	11.000000	0.000000
20420.374616	0.091127	0.562073	0.011590	79.059860	-14.745738	38.805603	0.442765	0.000000	-0.584114	0.000000	0.000000	0.000000	-0.005375	0.010232	-0.027657	0.000000	0.000000	2.000000	11.000000	0.000000
20420.377949	0.091118	0.562090	0.011544	79.059860	-14.745738	38.805603	0.442765	0.000000	-0.584114	0.000000	0.000000	0.000000	-0.002689	0.005113	-0.013830	0.000000	0.000000	2.000000	11.000000	0.000000
20420.381283	0.091118	0.562090	0.011544	79.062653	-14.752777	38.798409	0.443661	0.000000	-0.579504	0.000000	0.000000	0.000000	-0.002689	0.005113	-0.013830	0.000000	0.000000	2.000000	11.000000	0.000000
20420.384616	0.091118	0.562090	0.011544	79.062653	-14.752777	38.798409	0.443661	0.000000	-0.579504	0.000000	0.000000	0.000000	-0.002689	0.005113	-0.013830	0.000000	0.000000	2.000000	11.000000	0.000000
20420.387949	0.091118	0.562090	0.011544	79.062653	-14.752777	38.798409	0.443661	0.000000	-0.579504	0.000000	0.000000	0.000000	-0.002689	0.005113	-0.013830	0.000000	0.000000	2.000000	11.000000	0.000000
20420.391283	0.091107	0.562064	0.011486	79.065475	-14.759824	38.791252	0.444109	0.000000	-0.577199	0.000000	0.000000	0.000000	-0.003376	-0.008003	-0.017370	0.000000	0.000000	2.000000	11.000000	0.000000
20420.394616	0.091107	0.562064	0.011486	79.065475	-14.759824	38.791252	0.444109	0.000000	-0.577199	0.000000	0.000000	0.000000	-0.003376	-0.008003	-0.017370	0.000000	0.000000	2.000000	11.000000	0.000000
20420.397949	0.091107	0.562064	0.011486	79.065475	-14.759824	38.791252	0.444109	0.000000	-0.577199	0.000000	0.000000	0.000000	-0.003376	-0.008003	-0.017370	0.000000	0.000000	2.000000	11.000000	0.000000
20420.401283	0.091107	0.562064	0.011486	79.065475	-14.759824	38.791252	0.444672	0.000000	-0.574304	0.000000	0.000000	0.000000	-0.003376	-0.008003	-0.017370	0.000000	0.000000	2.000000	11.000000	0.000000
20420.404616	0.091107	0.562064	0.011486	79.065475	-14.759824	38.791252	0.444672	0.000000	-0.574304	0.000000	0.000000	0.000000	0.000001	0.000008	-0.000000	0.000000	0.000000	2.000000	11.000000	0.000000
20420.407949	0.091107	0.562064	0.011486	79.065475	-14.759824	38.791252	0.444672	0.000000	-0.574304	0.000000	0.000000	0.000000	0.000001	0.000008	-0.000000	0.000000	0.000000	2.000000	11.000000	0.000000
20420.411283	0.091107	0.562064	0.011486	79.068283	-14.764118	38.784081	0.444672	0.000000	-0.574304	0.000000	0.000000	0.000000	0.000001	0.000008	-0.000000	0.000000	0.000000	2.000000	11.000000	0.000000
20420.414616	0.091107	0.562064	0.011486	79.068283	-14.764118	38.784081	0.444672	0.000000	-0.574304	0.000000	0.000000	0.000000	0.000001	0.000008	-0.000000	0.000000	0.000000	2.000000	11.000000	0.000000
20420.417949	0.091125	0.562046	0.011464	79.068283	-14.764118	38.784081	0.444672	0.000000	-0.574304	0.000000	0.000000	0.000000	0.005659	-0.005247	-0.006526	0.000000	0.000000	2.000000	11.000000	0.000000
20420.421283	0.091211	0.562029	0.011430	79.071098	-14.763008	38.776920	0.444672	0.000000	-0.574304	0.000000	0.000000	0.000000	0.025678	-0.005281	-0.010421	0.000000	0.000000	2.000000	11.000000	0.000000
20420.424616	0.091211	0.562029	0.011430	79.071098	-14.763008	38.776920	0.444672	0.000000	-0.574304	0.000000	0.000000	0.000000	0.025678	-0.005281	-0.010421	0.000000	0.000000	2.000000	11.000000	0.000000
20420.427949	0.091211	0.562029	0.011430	79.071098	-14.763008	38.776920	0.444672	0.000000	-0.574304	0.000000	0.000000	0.000000	0.025678	-0.005281	-0.010421	0.000000	0.000000	2.000000	11.000000	0.000000
20420.431283	0.091211	0.562029	0.011430	79.077477	-14.757570	38.770298	0.439449	0.000000	-0.571480	0.000000	0.000000	0.000000	0.025678	-0.005281	-0.010421	0.000000	0.000000	2.000000	11.000000	0.000000
20420.434616	0.091315	0.561993	0.011373	79.077477	-14.757570	38.770298	0.439449	0.000000	-0.571480	0.000000	0.000000	0.000000	0.031329	-0.010553	-0.016955	0.000000	0.000000	2.000000	11.000000	0.000000
20420.437949	0.091315	0.561993	0.011373	79.077477	-14.757570	38.770298	0.439449	0.000000	-0.571480	0.000000	0.000000	0.000000	0.031329	-0.010553	-0.016955	0.000000	0.000000	2.000000	11.000000	0.000000
20420.441283	0.091315	0.561993	0.011373	79.083099	-14.752633	38.755905	0.439449	0.000000	-0.571480	0.000000	0.000000	0.000000	0.031329	-0.010553	-0.016955	0.000000	0.000000	2.000000	11.000000	0.000000
20420.444616	0.091315	0.561993	0.011373	79.083099	-14.752633	38.755905	0.439449	0.000000	-0.571480	0.000000	0.000000	0.000000	0.031329	-0.010553	-0.016955	0.000000	0.000000	2.000000	11.000000	0.000000
20420.447949	0.091442	0.561958	0.011312	79.083099	-14.752633	38.755905	0.439449	0.000000	-0.571480	0.000000	0.000000	0.000000	0.037996	-0.010532	-0.018265	0.000000	0.000000	2.000000	11.000000	0.000000
20420.451283	0.091442	0.561958	0.011312	79.091530	-14.752082	38.734303	0.434228	0.000000	-0.568654	0.000000	0.000000	0.000000	0.037996	-0.010532	-0.018265	0.000000	0.000000	2.000000	11.000000	0.000000
20420.454616	0.091442	0.561958	0.011312	79.091530	-14.752082	38.734303	0.434228	0.000000	-0.568654	0.000000	0.000000	0.000000	0.037996	-0.010532	-0.018265	0.000000	0.000000	2.000000	11.000000	0.000000
20420.457949	0.091442	0.561958	0.011312	79.091530	-14.752082	38.734303	0.434228	0.000000	-0.568654	0.000000	0.000000	0.000000	0.037996	-0.010532	-0.018265	0.000000	0.000000	2.000000	11.000000	0.000000
20420.461283	0.091796	0.561835	0.011116	79.100014	-14.751555	38.712692	0.427895	0.000000	-0.565610	0.000000	0.000000	0.000000	0.106240	-0.036895	-0.058787	0.000000	0.000000	2.000000	11.000000	0.000000
20420.464616	0.091796	0.561835	0.011116	79.100014	-14.751555	38.712692	0.427895	0.000000	-0.565610	0.000000	0.000000	0.000000	0.106240	-0.036895	-0.058787	0.000000	0.000000	2.000000	11.000000	0.000000
20420.467949	0.091796	0.561835	0.011116	79.100014	-14.751555	38.712692	0.427895	0.000000	-0.565610	0.000000	0.000000	0.000000	0.106240	-0.036895	-0.058787	0.000000	0.000000	2.000000	11.000000	0.000000
20420.471283	0.091796	0.561835	0.011116	79.111244	-14.755458	38.683788	0.410188	0.000000	-0.555812	0.000000	0.000000	0.000000	0.106240	-0.036895	-0.058787	0.000000	0.000000	2.000000	11.000000	0.000000
20420.474616	0.091986	0.561783	0.011025	79.111244	-14.755458	38.683788	0.410188	0.000000	-0.555812	0.000000	0.000000	0.000000	0.056937	-0.015790	-0.027468	0.000000	0.000000	2.000000	11.000000	0.000000
20420.477949	0.091986	0.561783	0.011025	79.111244	-14.755458	38.683788	0.410188	0.000000	-0.555812	0.000000	0.000000	0.000000	0.056937	-0.015790	-0.027468	0.000000	0.000000	2.000000	11.000000	0.000000
20420.481283	0.092193	0.561739	0.010906	79.119720	-14.749591	38.662086	0.410188	0.000000	-0.555812	0.000000	0.000000	0.000000	0.062224	-0.013257	-0.035718	0.000000	0.000000	2.000000	11.000000	0.000000
20420.484616	0.092193	0.561739	0.010906	79.119720	-14.749591	38.662086	0.410188	0.000000	-0.555812	0.000000	0.000000	0.000000	0.062224	-0.013257	-0.035718	0.000000	0.000000	2.000000	11.000000	0.000000
20420.487949	0.092193	0.561739	0.010906	79.119720	-14.749591	38.662086	0.410188	0.000000	-0.555812	0.000000	0.000000	0.000000	0.062224	-0.013257	-0.035718	0.000000	0.000000	2.000000	11.000000	0.000000
20420.491283	0.092193	0.561739	0.010906	79.128189	-14.746447	38.640362	0.390328	0.000000	-0.545281	0.000000	0.000000	0.000000	0.062224	-0.013257	-0.035718	0.000000	0.000000	2.000000	11.000000	0.000000
20420.494616	0.092348	0.561685	0.010755	79.128189	-14.746447	38.640362	0.390328	0.000000	-0.545281	0.000000	0.000000	0.000000	0.046473	-0.015956	-0.045261	0.000000	0.000000	2.000000	11.000000	0.000000
20420.497949	0.092348	0.561685	0.010755	79.128189	-14.746447	38.640362	0.390328	0.000000	-0.545281	0.000000	0.000000	0.000000	0.046473	-0.015956	-0.045261	0.000000	0.000000	2.000000	11.000000	0.000000
20420.501283	0.092348	0.561685	0.010755	79.136604	-14.748786	38.618580	0.390328	0.000000	-0.545281	0.000000	0.000000	0.000000	0.046473	-0.015956	-0.045261	0.000000	0.000000	2.000000	11.000000	0.000000
20420.504616	0.092348	0.561685	0.010755	79.136604	-14.748786	38.618580	0.390328	0.000000	-0.545281	0.000000	0.000000	0.000000	0.046473	-0.015956	-0.045261	0.000000	0.000000	2.000000	11.000000	0.000000
20420.507949	0.092515	0.561659	0.010662	79.136604	-14.748786	38.618580	0.390328	0.000000	-0.545281	0.000000	0.000000	0.000000	0.049875	-0.007989	-0.027905	0.000000	0.000000	2.000000	11.000000	0.000000
20420.511283	0.092515	0.561659	0.010662	79.142242	-14.746744	38.604031	0.382583	0.000000	-0.537737	0.000000	0.000000	0.000000	0.049875	-0.007989	-0.027905	0.000000	0.000000	2.000000	11.000000	0.000000
20420.514616	0.092515	0.561659	0.010662	79.142242	-14.746744	38.604031	0.382583	0.000000	-0.537737	0.000000	0.000000	0.000000	0.049875	-0.007989	-0.027905	0.000000	0.000000	2.000000	11.000000	0.000000
20420.517949	0.092515	0.561659	0.010662	79.142242	-14.746744	38.604031	0.382583	0.000000	-0.537737	0.000000	0.000000	0.000000	0.049875	-0.007989	-0.027905	0.000000	0.000000	2.000000	11.000000	0.000000
20420.521283	0.092723	0.561605	0.010434	79.147865	-14.747427	38.589504	0.374270	0.000000	-0.533086	0.000000	0.000000	0.000000	0.062617	-0.016091	-0.068314	0.000000	0.000000	2.000000	11.000000	0.000000
20420.524616	0.092723	0.561605	0.010434	79.147865	-14.747427	38.589504	0.374270	0.000000	-0.533086	0.000000	0.000000	0.000000	0.062617	-0.016091	-0.068314	0.000000	0.000000	2.000000	11.000000	0.000000
20420.527949	0.092723	0.561605	0.010434	79.147865	-14.747427	38.589504	0.374270	0.000000	-0.533086	0.000000	0.000000	0.000000	0.062617	-0.016091	-0.068314	0.000000	0.000000	2.000000	11.000000	0.000000
20420.531283	0.092723	0.561605	0.010434	79.153503	-14.750855	38.574936	0.363834	0.000000	-0.521701	0.000000	0.000000	0.000000	0.062617	-0.016091	-0.068314	0.000000	0.000000	2.000000	11.000000	0.000000
20420.534616	0.092774	0.561587	0.010340	79.153503	-14.750855	38.574936	0.363834	0.000000	-0.521701	0.000000	0.000000	0.000000	0.015160	-0.005417	-0.028250	0.000000	0.000000	2.000000	11.000000	0.000000
20420.537949	0.092774	0.561587	0.010340	79.153503	-14.750855	38.574936	0.363834	0.000000	-0.521701	0.000000	0.000000	0.000000	0.015160	-0.005417	-0.028250	0.000000	0.000000	2.000000	11.000000	0.000000
20420.541283	0.092774	0.561587	0.010340	79.159134	-14.757015	38.560345	0.363834	0.000000	-0.521701	0.000000	0.000000	0.000000	0.015160	-0.005417	-0.028250	0.000000	0.000000	2.000000	11.000000	0.000000
20420.544616	0.092774	0.561587	0.010340	79.159134	-14.757015	38.560345	0.363834	0.000000	-0.521701	0.000000	0.000000	0.000000	0.015160	-0.005417	-0.028250	0.000000	0.000000	2.000000	11.000000	0.000000
20420.547949	0.092828	0.561587	0.010263	79.159134	-14.757015	38.560345	0.363834	0.000000	-0.521701	0.000000	0.000000	0.000000	0.016189	-0.000164	-0.023020	0.000000	0.000000	2.000000	11.000000	0.000000
20420.551283	0.092828	0.561587	0.010263	79.155579	-14.753117	38.559860	0.361308	0.000000	-0.516992	0.000000	0.000000	0.000000	0.016189	-0.000164	-0.023020	0.000000	0.000000	2.000000	11.000000	0.000000
20420.554616	0.092828	0.561587	0.010263	79.155579	-14.753117	38.559860	0.361308	0.000000	-0.516992	0.000000	0.000000	0.000000	0.016189	-0.000164	-0.023020	0.000000	0.000000	2.000000	11.000000	0.000000
20420.557949	0.092828	0.561587	0.010263	79.155579	-14.753117	38.559860	0.361308	0.000000	-0.516992	0.000000	0.000000	0.000000	0.016189	-0.000164	-0.023020	0.000000	0.000000	2.000000	11.000000	0.000000
20420.561283	0.092870	0.561639	0.010243	79.152802	-14.743245	38.567181	0.358609	0.000000	-0.513156	0.000000	0.000000	0.000000	0.012648	0.015616	-0.006001	0.000000	0.000000	2.000000	11.000000	0.000000
20420.564616	0.092870	0.561639	0.010243	79.152802	-14.743245	38.567181	0.358609	0.000000	-0.513156	0.000000	0.000000	0.000000	0.012648	0.015616	-0.006001	0.000000	0.000000	2.000000	11.000000	0.000000
20420.567949	0.092870	0.561639	0.010243	79.152802	-14.743245	38.567181	0.358609	0.000000	-0.513156	0.000000	0.000000	0.000000	0.012648	0.015616	-0.006001	0.000000	0.000000	2.000000	11.000000	0.000000
20420.571283	0.092870	0.561639	0.010243	79.147163	-14.728947	38.581734	0.356501	0.000000	-0.512155	0.000000	0.000000	0.000000	0.012648	0.015616	-0.006001	0.000000	0.000000	2.000000	11.000000	0.000000
20420.574616	0.092872	0.561682	0.010255	79.147163	-14.728947	38.581734	0.356501	0.000000	-0.512155	0.000000	0.000000	0.000000	0.000704	0.013079	0.003553	0.000000	0.000000	2.000000	11.000000	0.000000
20420.577949	0.092872	0.561682	0.010255	79.147163	-14.728947	38.581734	0.356501	0.000000	-0.512155	0.000000	0.000000	0.000000	0.000704	0.013079	0.003553	0.000000	0.000000	2.000000	11.000000	0.000000
20420.581283	0.092872	0.561682	0.010255	79.141518	-14.714643	38.596279	0.356501	0.000000	-0.512155	0.000000	0.000000	0.000000	0.000704	0.013079	0.003553	0.000000	0.000000	2.000000	11.000000	0.000000
20420.584616	0.092872	0.561682	0.010255	79.141518	-14.714643	38.596279	0.356501	0.000000	-0.512155	0.000000	0.000000	0.000000	0.000704	0.013079	0.003553	0.000000	0.000000	2.000000	11.000000	0.000000
20420.587949	0.092883	0.561735	0.010307	79.141518	-14.714643	38.596279	0.356501	0.000000	-0.512155	0.000000	0.000000	0.000000	0.003120	0.015791	0.015695	0.000000	0.000000	2.000000	11.000000	0.000000
20420.591283	0.092883	0.561735	0.010307	79.135887	-14.700358	38.610821	0.356384	0.000000	-0.512748	0.000000	0.000000	0.000000	0.003120	0.015791	0.015695	0.000000	0.000000	2.000000	11.000000	0.000000
20420.594616	0.092883	0.561735	0.010307	79.135887	-14.700358	38.610821	0.356384	0.000000	-0.512748	0.000000	0.000000	0.000000	0.003120	0.015791	0.015695	0.000000	0.000000	2.000000	11.000000	0.000000
20420.597949	0.092883	0.561735	0.010307	79.135887	-14.700358	38.610821	0.356384	0.000000	-0.512748	0.000000	0.000000	0.000000	0.003120	0.015791	0.015695	0.000000	0.000000	2.000000	11.000000	0.000000
20420.601283	0.092893	0.561787	0.010360	79.130272	-14.686121	38.625340	0.355864	0.000000	-0.515363	0.000000	0.000000	0.000000	0.003117	0.015804	0.015692	0.000000	0.000000	2.000000	11.000000	0.000000
20420.604616	0.092893	0.561787	0.010360	79.130272	-14.686121	38.625340	0.355864	0.000000	-0.515363	0.000000	0.000000	0.000000	0.003117	0.015804	0.015692	0.000000	0.000000	2.000000	11.000000	0.000000
20420.607949	0.092893	0.561787	0.010360	79.130272	-14.686121	38.625340	0.355864	0.000000	-0.515363	0.000000	0.000000	0.000000	0.003117	0.015804	0.015692	0.000000	0.000000	2.000000	11.000000	0.000000
20420.611283	0.092893	0.561787	0.010360	79.127464	-14.678975	38.632595	0.355345	0.000000	-0.517979	0.000000	0.000000	0.000000	0.003117	0.015804	0.015692	0.000000	0.000000	2.000000	11.000000	0.000000
20420.614616	0.092897	0.561805	0.010377	79.127464	-14.678975	38.632595	0.355345	0.000000	-0.517979	0.000000	0.000000	0.000000	0.001040	0.005252	0.005230	0.000000	0.000000	2.000000	11.000000	0.000000
20420.617949	0.092897	0.561805	0.010377	79.127464	-14.678975	38.632595	0.355345	0.000000	-0.517979	0.000000	0.000000	0.000000	0.001040	0.005252	0.005230	0.000000	0.000000	2.000000	11.000000	0.000000
20420.621283	0.092897	0.561805	0.010377	79.127464	-14.676258	38.632591	0.355345	0.000000	-0.517979	0.000000	0.000000	0.000000	0.001040	0.005252	0.005230	0.000000	0.000000	2.000000	11.000000	0.000000
20420.624616	0.092897	0.561805	0.010377	79.127464	-14.676258	38.632591	0.355345	0.000000	-0.517979	0.000000	0.000000	0.000000	0.001040	0.005252	0.005230	0.000000	0.000000	2.000000	11.000000	0.000000
20420.627949	0.092919	0.561805	0.010373	79.127464	-14.676258	38.632591	0.355345	0.000000	-0.517979	0.000000	0.000000	0.000000	0.006659	-0.000005	-0.001323	0.000000	0.000000	2.000000	11.000000	0.000000
20420.631283	0.092919	0.561805	0.010373	79.127441	-14.673536	38.632591	0.355171	0.000000	-0.518850	0.000000	0.000000	0.000000	0.006659	-0.000005	-0.001323	0.000000	0.000000	2.000000	11.000000	0.000000
20420.634616	0.092919	0.561805	0.010373	79.127441	-14.673536	38.632591	0.355171	0.000000	-0.518850	0.000000	0.000000	0.000000	0.006659	-0.000005	-0.001323	0.000000	0.000000	2.000000	11.000000	0.000000
20420.637949	0.092919	0.561805	0.010373	79.127441	-14.673536	38.632591	0.355171	0.000000	-0.518850	0.000000	0.000000	0.000000	0.006659	-0.000005	-0.001323	0.000000	0.000000	2.000000	11.000000	0.000000
20420.641283	0.093033	0.561823	0.010368	79.124657	-14.655545	38.639851	0.354062	0.000000	-0.518630	0.000000	0.000000	0.000000	0.034333	0.005268	-0.001390	0.000000	0.000000	2.000000	11.000000	0.000000
20420.644616	0.093033	0.561823	0.010368	79.124657	-14.655545	38.639851	0.354062	0.000000	-0.518630	0.000000	0.000000	0.000000	0.034333	0.005268	-0.001390	0.000000	0.000000	2.000000	11.000000	0.000000
20420.647949	0.093033	0.561823	0.010368	79.124657	-14.655545	38.639851	0.354062	0.000000	-0.518630	0.000000	0.000000	0.000000	0.034333	0.005268	-0.001390	0.000000	0.000000	2.000000	11.000000	0.000000
20420.651283	0.093033	0.561823	0.010368	79.121834	-14.637549	38.647091	0.348340	0.000000	-0.518398	0.000000	0.000000	0.000000	0.034333	0.005268	-0.001390	0.000000	0.000000	2.000000	11.000000	0.000000
20420.654616	0.093130	0.561832	0.010391	79.121834	-14.637549	38.647091	0.348340	0.000000	-0.518398	0.000000	0.000000	0.000000	0.029052	0.002703	0.006838	0.000000	0.000000	2.000000	11.000000	0.000000
20420.657949	0.093130	0.561832	0.010391	79.121834	-14.637549	38.647091	0.348340	0.000000	-0.518398	0.000000	0.000000	0.000000	0.029052	0.002703	0.006838	0.000000	0.000000	2.000000	11.000000	0.000000
20420.661283	0.093130	0.561832	0.010391	79.118996	-14.619553	38.654331	0.348340	0.000000	-0.518398	0.000000	0.000000	0.000000	0.029052	0.002703	0.006838	0.000000	0.000000	2.000000	11.000000	0.000000
20420.664616	0.093130	0.561832	0.010391	79.118996	-14.619553	38.654331	0.348340	0.000000	-0.518398	0.000000	0.000000	0.000000	0.029052	0.002703	0.006838	0.000000	0.000000	2.000000	11.000000	0.000000
20420.667949	0.093222	0.561849	0.010390	79.118996	-14.619553	38.654331	0.348340	0.000000	-0.518398	0.000000	0.000000	0.000000	0.027678	0.005277	-0.000079	0.000000	0.000000	2.000000	11.000000	0.000000
20420.671283	0.093222	0.561849	0.010390	79.110565	-14.590070	38.676041	0.343497	0.000000	-0.519538	0.000000	0.000000	0.000000	0.027678	0.005277	-0.000079	0.000000	0.000000	2.000000	11.000000	0.000000
20420.674616	0.093222	0.561849	0.010390	79.110565	-14.590070	38.676041	0.343497	0.000000	-0.519538	0.000000	0.000000	0.000000	0.027678	0.005277	-0.000079	0.000000	0.000000	2.000000	11.000000	0.000000
20420.677949	0.093222	0.561849	0.010390	79.110565	-14.590070	38.676041	0.343497	0.000000	-0.519538	0.000000	0.000000	0.000000	0.027678	0.005277	-0.000079	0.000000	0.000000	2.000000	11.000000	0.000000
20420.681283	0.093403	0.561946	0.010487	79.102112	-14.560638	38.697720	0.338884	0.000000	-0.519525	0.000000	0.000000	0.000000	0.054254	0.029042	0.028973	0.000000	0.000000	2.000000	11.000000	0.000000
20420.684616	0.093403	0.561946	0.010487	79.102112	-14.560638	38.697720	0.338884	0.000000	-0.519525	0.000000	0.000000	0.000000	0.054254	0.029042	0.028973	0.000000	0.000000	2.000000	11.000000	0.000000
20420.687949	0.093403	0.561946	0.010487	79.102112	-14.560638	38.697720	0.338884	0.000000	-0.519525	0.000000	0.000000	0.000000	0.054254	0.029042	0.028973	0.000000	0.000000	2.000000	11.000000	0.000000
20420.691283	0.093403	0.561946	0.010487	79.090858	-14.524167	38.726570	0.329842	0.000000	-0.524353	0.000000	0.000000	0.000000	0.054254	0.029042	0.028973	0.000000	0.000000	2.000000	11.000000	0.000000
20420.694616	0.093461	0.562016	0.010548	79.090858	-14.524167	38.726570	0.329842	0.000000	-0.524353	0.000000	0.000000	0.000000	0.017496	0.021078	0.018242	0.000000	0.000000	2.000000	11.000000	0.000000
20420.697949	0.093461	0.562016	0.010548	79.090858	-14.524167	38.726570	0.329842	0.000000	-0.524353	0.000000	0.000000	0.000000	0.017496	0.021078	0.018242	0.000000	0.000000	2.000000	11.000000	0.000000
20420.701283	0.093461	0.562016	0.010548	79.078865	-14.499125	38.747608	0.329842	0.000000	-0.524353	0.000000	0.000000	0.000000	0.017496	0.021078	0.018242	0.000000	0.000000	2.000000	11.000000	0.000000
20420.704616	0.093461	0.562016	0.010548	79.078865	-14.499125	38.747608	0.329842	0.000000	-0.524353	0.000000	0.000000	0.000000	0.017496	0.021078	0.018242	0.000000	0.000000	2.000000	11.000000	0.000000
20420.707949	0.093502	0.562078	0.010636	79.078865	-14.499125	38.747608	0.329842	0.000000	-0.524353	0.000000	0.000000	0.000000	0.012221	0.018526	0.026476	0.000000	0.000000	2.000000	11.000000	0.000000
20420.711283	0.093502	0.562078	0.010636	79.067589	-14.470903	38.776340	0.326926	0.000000	-0.527394	0.000000	0.000000	0.000000	0.012221	0.018526	0.026476	0.000000	0.000000	2.000000	11.000000	0.000000
20420.714616	0.093502	0.562078	0.010636	79.067589	-14.470903	38.776340	0.326926	0.000000	-0.527394	0.000000	0.000000	0.000000	0.012221	0.018526	0.026476	0.000000	0.000000	2.000000	11.000000	0.000000
20420.717949	0.093502	0.562078	0.010636	79.067589	-14.470903	38.776340	0.326926	0.000000	-0.527394	0.000000	0.000000	0.000000	0.012221	0.018526	0.026476	0.000000	0.000000	2.000000	11.000000	0.000000
20420.721283	0.093558	0.562184	0.010800	79.059143	-14.447060	38.805843	0.324889	0.000000	-0.531806	0.000000	0.000000	0.000000	0.016732	0.031788	0.049048	0.000000	0.000000	2.000000	11.000000	0.000000
20420.724616	0.093558	0.562184	0.010800	79.059143	-14.447060	38.805843	0.324889	0.000000	-0.531806	0.000000	0.000000	0.000000	0.016732	0.031788	0.049048	0.000000	0.000000	2.000000	11.000000	0.000000
20420.727949	0.093558	0.562184	0.010800	79.059143	-14.447060	38.805843	0.324889	0.000000	-0.531806	0.000000	0.000000	0.000000	0.016732	0.031788	0.049048	0.000000	0.000000	2.000000	11.000000	0.000000
20420.731283	0.093558	0.562184	0.010800	79.053497	-14.432998	38.820148	0.322100	0.000000	-0.539981	0.000000	0.000000	0.000000	0.016732	0.031788	0.049048	0.000000	0.000000	2.000000	11.000000	0.000000
20420.734616	0.093573	0.562228	0.010875	79.053497	-14.432998	38.820148	0.322100	0.000000	-0.539981	0.000000	0.000000	0.000000	0.004514	0.013270	0.022574	0.000000	0.000000	2.000000	11.000000	0.000000
20420.737949	0.093573	0.562228	0.010875	79.053497	-14.432998	38.820148	0.322100	0.000000	-0.539981	0.000000	0.000000	0.000000	0.004514	0.013270	0.022574	0.000000	0.000000	2.000000	11.000000	0.000000
20420.741283	0.093573	0.562228	0.010875	79.049973	-14.431907	38.819607	0.322100	0.000000	-0.539981	0.000000	0.000000	0.000000	0.004514	0.013270	0.022574	0.000000	0.000000	2.000000	11.000000	0.000000
20420.744616	0.093573	0.562228	0.010875	79.049973	-14.431907	38.819607	0.322100	0.000000	-0.539981	0.000000	0.000000	0.000000	0.004514	0.013270	0.022574	0.000000	0.000000	2.000000	11.000000	0.000000
20420.747949	0.093577	0.562246	0.010892	79.049973	-14.431907	38.819607	0.322100	0.000000	-0.539981	0.000000	0.000000	0.000000	0.001044	0.005276	0.005221	0.000000	0.000000	2.000000	11.000000	0.000000
20420.751283	0.093577	0.562246	0.010892	79.047150	-14.424895	38.826740	0.321348	0.000000	-0.543743	0.000000	0.000000	0.000000	0.001044	0.005276	0.005221	0.000000	0.000000	2.000000	11.000000	0.000000
20420.754616	0.093577	0.562246	0.010892	79.047150	-14.424895	38.826740	0.321348	0.000000	-0.543743	0.000000	0.000000	0.000000	0.001044	0.005276	0.005221	0.000000	0.000000	2.000000	11.000000	0.000000
20420.757949	0.093577	0.562246	0.010892	79.047150	-14.424895	38.826740	0.321348	0.000000	-0.543743	0.000000	0.000000	0.000000	0.001044	0.005276	0.005221	0.000000	0.000000	2.000000	11.000000	0.000000
20420.761283	0.093559	0.562237	0.010920	79.046432	-14.433544	38.826977	0.321174	0.000000	-0.544614	0.000000	0.000000	0.000000	-0.005287	-0.002563	0.008241	0.000000	0.000000	2.000000	11.000000	0.000000
20420.764616	0.093559	0.562237	0.010920	79.046432	-14.433544	38.826977	0.321174	0.000000	-0.544614	0.000000	0.000000	0.000000	-0.005287	-0.002563	0.008241	0.000000	0.000000	2.000000	11.000000	0.000000
20420.767949	0.093559	0.562237	0.010920	79.046432	-14.433544	38.826977	0.321174	0.000000	-0.544614	0.000000	0.000000	0.000000	-0.005287	-0.002563	0.008241	0.000000	0.000000	2.000000	11.000000	0.000000
20420.771283	0.093559	0.562237	0.010920	79.049232	-14.443289	38.835785	0.322055	0.000000	-0.545987	0.000000	0.000000	0.000000	-0.005287	-0.002563	0.008241	0.000000	0.000000	2.000000	11.000000	0.000000
20420.774616	0.093533	0.562220	0.010907	79.049232	-14.443289	38.835785	0.322055	0.000000	-0.545987	0.000000	0.000000	0.000000	-0.007709	-0.005279	-0.003889	0.000000	0.000000	2.000000	11.000000	0.000000
20420.777949	0.093533	0.562220	0.010907	79.049232	-14.443289	38.835785	0.322055	0.000000	-0.545987	0.000000	0.000000	0.000000	-0.007709	-0.005279	-0.003889	0.000000	0.000000	2.000000	11.000000	0.000000
20420.781283	0.093533	0.562220	0.010907	79.052078	-14.450326	38.868526	0.322055	0.000000	-0.545987	0.000000	0.000000	0.000000	-0.007709	-0.005279	-0.003889	0.000000	0.000000	2.000000	11.000000	0.000000
20420.784616	0.093533	0.562220	0.010907	79.052078	-14.450326	38.868526	0.322055	0.000000	-0.545987	0.000000	0.000000	0.000000	-0.007709	-0.005279	-0.003889	0.000000	0.000000	2.000000	11.000000	0.000000
20420.787949	0.093530	0.562202	0.010889	79.052078	-14.450326	38.868526	0.322055	0.000000	-0.545987	0.000000	0.000000	0.000000	-0.001044	-0.005278	-0.005221	0.000000	0.000000	2.000000	11.000000	0.000000
20420.791283	0.093530	0.562202	0.010889	79.054901	-14.457353	38.917198	0.323340	0.000000	-0.545339	0.000000	0.000000	0.000000	-0.001044	-0.005278	-0.005221	0.000000	0.000000	2.000000	11.000000	0.000000
20420.794616	0.093530	0.562202	0.010889	79.054901	-14.457353	38.917198	0.323340	0.000000	-0.545339	0.000000	0.000000	0.000000	-0.001044	-0.005278	-0.005221	0.000000	0.000000	2.000000	11.000000	0.000000
20420.797949	0.093530	0.562202	0.010889	79.054901	-14.457353	38.917198	0.323340	0.000000	-0.545339	0.000000	0.000000	0.000000	-0.001044	-0.005278	-0.005221	0.000000	0.000000	2.000000	11.000000	0.000000
20420.801283	0.093544	0.562193	0.010844	79.054901	-14.454627	38.973057	0.323514	0.000000	-0.544469	0.000000	0.000000	0.000000	0.004241	-0.002713	-0.013463	0.000000	0.000000	2.000000	11.000000	0.000000
20420.804616	0.093544	0.562193	0.010844	79.054901	-14.454627	38.973057	0.323514	0.000000	-0.544469	0.000000	0.000000	0.000000	0.004241	-0.002713	-0.013463	0.000000	0.000000	2.000000	11.000000	0.000000
20420.807949	0.093544	0.562193	0.010844	79.054901	-14.454627	38.973057	0.323514	0.000000	-0.544469	0.000000	0.000000	0.000000	0.004241	-0.002713	-0.013463	0.000000	0.000000	2.000000	11.000000	0.000000
20420.811283	0.093544	0.562193	0.010844	79.053474	-14.463807	38.981514	0.322807	0.000000	-0.542225	0.000000	0.000000	0.000000	0.004241	-0.002713	-0.013463	0.000000	0.000000	2.000000	11.000000	0.000000
20420.814616	0.093570	0.562211	0.010857	79.053474	-14.463807	38.981514	0.322807	0.000000	-0.542225	0.000000	0.000000	0.000000	0.007708	0.005279	0.003889	0.000000	0.000000	2.000000	11.000000	0.000000
20420.817949	0.093570	0.562211	0.010857	79.053474	-14.463807	38.981514	0.322807	0.000000	-0.542225	0.000000	0.000000	0.000000	0.007708	0.005279	0.003889	0.000000	0.000000	2.000000	11.000000	0.000000
20420.821283	0.093570	0.562211	0.010857	79.044998	-14.473489	38.972931	0.322807	0.000000	-0.542225	0.000000	0.000000	0.000000	0.007708	0.005279	0.003889	0.000000	0.000000	2.000000	11.000000	0.000000
20420.824616	0.093570	0.562211	0.010857	79.044998	-14.473489	38.972931	0.322807	0.000000	-0.542225	0.000000	0.000000	0.000000	0.007708	0.005279	0.003889	0.000000	0.000000	2.000000	11.000000	0.000000
20420.827949	0.093573	0.562228	0.010875	79.044998	-14.473489	38.972931	0.322807	0.000000	-0.542225	0.000000	0.000000	0.000000	0.001047	0.005277	0.005221	0.000000	0.000000	2.000000	11.000000	0.000000
20420.831283	0.093573	0.562228	0.010875	79.040070	-14.484257	38.956944	0.321523	0.000000	-0.542873	0.000000	0.000000	0.000000	0.001047	0.005277	0.005221	0.000000	0.000000	2.000000	11.000000	0.000000
20420.834616	0.093573	0.562228	0.010875	79.040070	-14.484257	38.956944	0.321523	0.000000	-0.542873	0.000000	0.000000	0.000000	0.001047	0.005277	0.005221	0.000000	0.000000	2.000000	11.000000	0.000000
20420.837949	0.093573	0.562228	0.010875	79.040070	-14.484257	38.956944	0.321523	0.000000	-0.542873	0.000000	0.000000	0.000000	0.001047	0.005277	0.005221	0.000000	0.000000	2.000000	11.000000	0.000000
20420.841283	0.093563	0.562229	0.010943	79.040070	-14.486972	38.956936	0.321348	0.000000	-0.543743	0.000000	0.000000	0.000000	-0.002860	0.000167	0.020371	0.000000	0.000000	2.000000	11.000000	0.000000
20420.844616	0.093563	0.562229	0.010943	79.040070	-14.486972	38.956936	0.321348	0.000000	-0.543743	0.000000	0.000000	0.000000	-0.002860	0.000167	0.020371	0.000000	0.000000	2.000000	11.000000	0.000000
20420.847949	0.093563	0.562229	0.010943	79.040070	-14.486972	38.956936	0.321348	0.000000	-0.543743	0.000000	0.000000	0.000000	-0.002860	0.000167	0.020371	0.000000	0.000000	2.000000	11.000000	0.000000
20420.851283	0.093563	0.562229	0.010943	79.037247	-14.479948	38.964085	0.321825	0.000000	-0.547139	0.000000	0.000000	0.000000	-0.002860	0.000167	0.020371	0.000000	0.000000	2.000000	11.000000	0.000000
20420.854616	0.093575	0.562255	0.011001	79.037247	-14.479948	38.964085	0.321825	0.000000	-0.547139	0.000000	0.000000	0.000000	0.003468	0.008008	0.017350	0.000000	0.000000	2.000000	11.000000	0.000000
20420.857949	0.093575	0.562255	0.011001	79.037247	-14.479948	38.964085	0.321825	0.000000	-0.547139	0.000000	0.000000	0.000000	0.003468	0.008008	0.017350	0.000000	0.000000	2.000000	11.000000	0.000000
20420.861283	0.093575	0.562255	0.011001	79.031616	-14.465885	38.978416	0.321825	0.000000	-0.547139	0.000000	0.000000	0.000000	0.003468	0.008008	0.017350	0.000000	0.000000	2.000000	11.000000	0.000000
20420.864616	0.093575	0.562255	0.011001	79.031616	-14.465885	38.978416	0.321825	0.000000	-0.547139	0.000000	0.000000	0.000000	0.003468	0.008008	0.017350	0.000000	0.000000	2.000000	11.000000	0.000000
20420.867949	0.093588	0.562256	0.011064	79.031616	-14.465885	38.978416	0.321825	0.000000	-0.547139	0.000000	0.000000	0.000000	0.003803	0.000162	0.019037	0.000000	0.000000	2.000000	11.000000	0.000000
20420.871283	0.093623	0.562257	0.011123	79.028793	-14.456172	38.985554	0.321247	0.000000	-0.550030	0.000000	0.000000	0.000000	0.010473	0.000166	0.017704	0.000000	0.000000	2.000000	11.000000	0.000000
20420.874616	0.093623	0.562257	0.011123	79.028793	-14.456172	38.985554	0.321247	0.000000	-0.550030	0.000000	0.000000	0.000000	0.010473	0.000166	0.017704	0.000000	0.000000	2.000000	11.000000	0.000000
20420.877949	0.093623	0.562257	0.011123	79.028793	-14.456172	38.985554	0.321247	0.000000	-0.550030	0.000000	0.000000	0.000000	0.010473	0.000166	0.017704	0.000000	0.000000	2.000000	11.000000	0.000000
20420.881283	0.093623	0.562257	0.011123	79.022438	-14.448046	39.000114	0.318868	0.000000	-0.556154	0.000000	0.000000	0.000000	0.010473	0.000166	0.017704	0.000000	0.000000	2.000000	11.000000	0.000000
20420.884616	0.093634	0.562283	0.011181	79.022438	-14.448046	39.000114	0.318868	0.000000	-0.556154	0.000000	0.000000	0.000000	0.003468	0.008006	0.017347	0.000000	0.000000	2.000000	11.000000	0.000000
20420.887949	0.093634	0.562283	0.011181	79.022438	-14.448046	39.000114	0.318868	0.000000	-0.556154	0.000000	0.000000	0.000000	0.003468	0.008006	0.017347	0.000000	0.000000	2.000000	11.000000	0.000000
20420.891283	0.093634	0.562283	0.011181	79.016815	-14.434035	39.014385	0.318868	0.000000	-0.556154	0.000000	0.000000	0.000000	0.003468	0.008006	0.017347	0.000000	0.000000	2.000000	11.000000	0.000000
20420.894616	0.093634	0.562283	0.011181	79.016815	-14.434035	39.014385	0.318868	0.000000	-0.556154	0.000000	0.000000	0.000000	0.003468	0.008006	0.017347	0.000000	0.000000	2.000000	11.000000	0.000000
20420.897949	0.093649	0.562327	0.011256	79.016815	-14.434035	39.014385	0.318868	0.000000	-0.556154	0.000000	0.000000	0.000000	0.004511	0.013252	0.022564	0.000000	0.000000	2.000000	11.000000	0.000000
20420.901283	0.093649	0.562327	0.011256	79.008324	-14.410310	39.035763	0.318289	0.000000	-0.559045	0.000000	0.000000	0.000000	0.004511	0.013252	0.022564	0.000000	0.000000	2.000000	11.000000	0.000000
20420.904616	0.093649	0.562327	0.011256	79.008324	-14.410310	39.035763	0.318289	0.000000	-0.559045	0.000000	0.000000	0.000000	0.004511	0.013252	0.022564	0.000000	0.000000	2.000000	11.000000	0.000000
20420.907949	0.093649	0.562327	0.011256	79.008324	-14.410310	39.035763	0.318289	0.000000	-0.559045	0.000000	0.000000	0.000000	0.004511	0.013252	0.022564	0.000000	0.000000	2.000000	11.000000	0.000000
20420.911283	0.093717	0.562381	0.011363	79.002693	-14.393628	39.050022	0.317538	0.000000	-0.562806	0.000000	0.000000	0.000000	0.020279	0.016006	0.032018	0.000000	0.000000	2.000000	11.000000	0.000000
20420.914616	0.093717	0.562381	0.011363	79.002693	-14.393628	39.050022	0.317538	0.000000	-0.562806	0.000000	0.000000	0.000000	0.020279	0.016006	0.032018	0.000000	0.000000	2.000000	11.000000	0.000000
20420.917949	0.093717	0.562381	0.011363	79.002693	-14.393628	39.050022	0.317538	0.000000	-0.562806	0.000000	0.000000	0.000000	0.020279	0.016006	0.032018	0.000000	0.000000	2.000000	11.000000	0.000000
20420.921283	0.093717	0.562381	0.011363	78.997078	-14.382374	39.064262	0.314158	0.000000	-0.568142	0.000000	0.000000	0.000000	0.020279	0.016006	0.032018	0.000000	0.000000	2.000000	11.000000	0.000000
20420.924616	0.093702	0.562416	0.011402	78.997078	-14.382374	39.064262	0.314158	0.000000	-0.568142	0.000000	0.000000	0.000000	-0.004585	0.010549	0.011768	0.000000	0.000000	2.000000	11.000000	0.000000
20420.927949	0.093702	0.562416	0.011402	78.997078	-14.382374	39.064262	0.314158	0.000000	-0.568142	0.000000	0.000000	0.000000	-0.004585	0.010549	0.011768	0.000000	0.000000	2.000000	11.000000	0.000000
20420.931283	0.093702	0.562416	0.011402	78.991425	-14.368434	39.078468	0.314158	0.000000	-0.568142	0.000000	0.000000	0.000000	-0.004585	0.010549	0.011768	0.000000	0.000000	2.000000	11.000000	0.000000
20420.934616	0.093702	0.562416	0.011402	78.991425	-14.368434	39.078468	0.314158	0.000000	-0.568142	0.000000	0.000000	0.000000	-0.004585	0.010549	0.011768	0.000000	0.000000	2.000000	11.000000	0.000000
20420.937949	0.093709	0.562451	0.011437	78.991425	-14.368434	39.078468	0.314158	0.000000	-0.568142	0.000000	0.000000	0.000000	0.002084	0.010564	0.010433	0.000000	0.000000	2.000000	11.000000	0.000000
20420.941283	0.093709	0.562451	0.011437	78.985779	-14.354495	39.092655	0.314922	0.000000	-0.570103	0.000000	0.000000	0.000000	0.002084	0.010564	0.010433	0.000000	0.000000	2.000000	11.000000	0.000000
20420.944616	0.093709	0.562451	0.011437	78.985779	-14.354495	39.092655	0.314922	0.000000	-0.570103	0.000000	0.000000	0.000000	0.002084	0.010564	0.010433	0.000000	0.000000	2.000000	11.000000	0.000000
20420.947949	0.093709	0.562451	0.011437	78.985779	-14.354495	39.092655	0.314922	0.000000	-0.570103	0.000000	0.000000	0.000000	0.002084	0.010564	0.010433	0.000000	0.000000	2.000000	11.000000	0.000000
20420.951283	0.093744	0.562548	0.011496	78.980110	-14.337863	39.106823	0.314575	0.000000	-0.571842	0.000000	0.000000	0.000000	0.010509	0.028945	0.017834	0.000000	0.000000	2.000000	11.000000	0.000000
20420.954616	0.093744	0.562548	0.011496	78.980110	-14.337863	39.106823	0.314575	0.000000	-0.571842	0.000000	0.000000	0.000000	0.010509	0.028945	0.017834	0.000000	0.000000	2.000000	11.000000	0.000000
20420.957949	0.093744	0.562548	0.011496	78.980110	-14.337863	39.106823	0.314575	0.000000	-0.571842	0.000000	0.000000	0.000000	0.010509	0.028945	0.017834	0.000000	0.000000	2.000000	11.000000	0.000000
20420.961283	0.093744	0.562548	0.011496	78.968842	-14.310049	39.135178	0.312823	0.000000	-0.574814	0.000000	0.000000	0.000000	0.010509	0.028945	0.017834	0.000000	0.000000	2.000000	11.000000	0.000000
20420.964616	0.093749	0.562609	0.011525	78.968842	-14.310049	39.135178	0.312823	0.000000	-0.574814	0.000000	0.000000	0.000000	0.001746	0.018379	0.008735	0.000000	0.000000	2.000000	11.000000	0.000000
20420.967949	0.093749	0.562609	0.011525	78.968842	-14.310049	39.135178	0.312823	0.000000	-0.574814	0.000000	0.000000	0.000000	0.001746	0.018379	0.008735	0.000000	0.000000	2.000000	11.000000	0.000000
20420.971283	0.093749	0.562609	0.011525	78.960388	-14.289236	39.164341	0.312823	0.000000	-0.574814	0.000000	0.000000	0.000000	0.001746	0.018379	0.008735	0.000000	0.000000	2.000000	11.000000	0.000000
20420.974616	0.093749	0.562609	0.011525	78.960388	-14.289236	39.164341	0.312823	0.000000	-0.574814	0.000000	0.000000	0.000000	0.001746	0.018379	0.008735	0.000000	0.000000	2.000000	11.000000	0.000000
20420.977949	0.093759	0.562688	0.011572	78.960388	-14.289236	39.164341	0.312823	0.000000	-0.574814	0.000000	0.000000	0.000000	0.002790	0.023672	0.013945	0.000000	0.000000	2.000000	11.000000	0.000000
20420.981283	0.093759	0.562688	0.011572	78.946251	-14.254620	39.199600	0.312532	0.000000	-0.576270	0.000000	0.000000	0.000000	0.002790	0.023672	0.013945	0.000000	0.000000	2.000000	11.000000	0.000000
20420.984616	0.093759	0.562688	0.011572	78.946251	-14.254620	39.199600	0.312532	0.000000	-0.576270	0.000000	0.000000	0.000000	0.002790	0.023672	0.013945	0.000000	0.000000	2.000000	11.000000	0.000000
20420.987949	0.093759	0.562688	0.011572	78.946251	-14.254620	39.199600	0.312532	0.000000	-0.576270	0.000000	0.000000	0.000000	0.002790	0.023672	0.013945	0.000000	0.000000	2.000000	11.000000	0.000000
20420.991283	0.093773	0.562854	0.011642	78.934967	-14.226987	39.227772	0.312067	0.000000	-0.578594	0.000000	0.000000	0.000000	0.004194	0.049912	0.020967	0.000000	0.000000	2.000000	11.000000	0.000000
20420.994616	0.093773	0.562854	0.011642	78.934967	-14.226987	39.227772	0.312067	0.000000	-0.578594	0.000000	0.000000	0.000000	0.004194	0.049912	0.020967	0.000000	0.000000	2.000000	11.000000	0.000000
20420.997949	0.093773	0.562854	0.011642	78.934967	-14.226987	39.227772	0.312067	0.000000	-0.578594	0.000000	0.000000	0.000000	0.004194	0.049912	0.020967	0.000000	0.000000	2.000000	11.000000	0.000000
20421.001283	0.093773	0.562854	0.011642	78.926483	-14.206304	39.248844	0.311368	0.000000	-0.582089	0.000000	0.000000	0.000000	0.004194	0.049912	0.020967	0.000000	0.000000	2.000000	11.000000	0.000000
20421.004616	0.093778	0.562916	0.011671	78.926483	-14.206304	39.248844	0.311368	0.000000	-0.582089	0.000000	0.000000	0.000000	0.001745	0.018425	0.008721	0.000000	0.000000	2.000000	11.000000	0.000000
20421.007949	0.093778	0.562916	0.011671	78.926483	-14.206304	39.248844	0.311368	0.000000	-0.582089	0.000000	0.000000	0.000000	0.001745	0.018425	0.008721	0.000000	0.000000	2.000000	11.000000	0.000000
20421.011283	0.093778	0.562916	0.011671	78.920830	-14.192534	39.262871	0.311368	0.000000	-0.582089	0.000000	0.000000	0.000000	0.001745	0.018425	0.008721	0.000000	0.000000	2.000000	11.000000	0.000000
20421.014616	0.093778	0.562916	0.011671	78.920830	-14.192534	39.262871	0.311368	0.000000	-0.582089	0.000000	0.000000	0.000000	0.001745	0.018425	0.008721	0.000000	0.000000	2.000000	11.000000	0.000000
20421.017949	0.093784	0.562977	0.011700	78.920830	-14.192534	39.262871	0.311368	0.000000	-0.582089	0.000000	0.000000	0.000000	0.001745	0.018410	0.008719	0.000000	0.000000	2.000000	11.000000	0.000000
20421.021283	0.093784	0.562977	0.011700	78.915192	-14.178782	39.276894	0.311078	0.000000	-0.583542	0.000000	0.000000	0.000000	0.001745	0.018410	0.008719	0.000000	0.000000	2.000000	11.000000	0.000000
20421.024616	0.093784	0.562977	0.011700	78.915192	-14.178782	39.276894	0.311078	0.000000	-0.583542	0.000000	0.000000	0.000000	0.001745	0.018410	0.008719	0.000000	0.000000	2.000000	11.000000	0.000000
20421.027949	0.093784	0.562977	0.011700	78.915192	-14.178782	39.276894	0.311078	0.000000	-0.583542	0.000000	0.000000	0.000000	0.001745	0.018410	0.008719	0.000000	0.000000	2.000000	11.000000	0.000000
20421.031283	0.093782	0.563029	0.011689	78.912376	-14.171908	39.283901	0.310787	0.000000	-0.584995	0.000000	0.000000	0.000000	-0.000680	0.015666	-0.003401	0.000000	0.000000	2.000000	11.000000	0.000000
20421.034616	0.093782	0.563029	0.011689	78.912376	-14.171908	39.283901	0.310787	0.000000	-0.584995	0.000000	0.000000	0.000000	-0.000680	0.015666	-0.003401	0.000000	0.000000	2.000000	11.000000	0.000000
20421.037949	0.093782	0.563029	0.011689	78.912376	-14.171908	39.283901	0.310787	0.000000	-0.584995	0.000000	0.000000	0.000000	-0.000680	0.015666	-0.003401	0.000000	0.000000	2.000000	11.000000	0.000000
20421.041283	0.093782	0.563029	0.011689	78.909554	-14.165029	39.290905	0.310900	0.000000	-0.584428	0.000000	0.000000	0.000000	-0.000680	0.015666	-0.003401	0.000000	0.000000	2.000000	11.000000	0.000000
20421.044616	0.093781	0.563055	0.011683	78.909554	-14.165029	39.290905	0.310900	0.000000	-0.584428	0.000000	0.000000	0.000000	-0.000342	0.007838	-0.001701	0.000000	0.000000	2.000000	11.000000	0.000000
20421.047949	0.093781	0.563055	0.011683	78.909554	-14.165029	39.290905	0.310900	0.000000	-0.584428	0.000000	0.000000	0.000000	-0.000342	0.007838	-0.001701	0.000000	0.000000	2.000000	11.000000	0.000000
20421.051283	0.093781	0.563055	0.011683	78.909554	-14.165029	39.290905	0.310900	0.000000	-0.584428	0.000000	0.000000	0.000000	-0.000342	0.007838	-0.001701	0.000000	0.000000	2.000000	11.000000	0.000000
20421.054616	0.093781	0.563055	0.011683	78.909554	-14.165029	39.290905	0.310900	0.000000	-0.584428	0.000000	0.000000	0.000000	-0.000342	0.007838	-0.001701	0.000000	0.000000	2.000000	11.000000	0.000000
20421.057949	0.093772	0.563072	0.011637	78.909554	-14.165029	39.290905	0.310900	0.000000	-0.584428	0.000000	0.000000	0.000000	-0.002762	0.005097	-0.013818	0.000000	0.000000	2.000000	11.000000	0.000000
20421.061283	0.093772	0.563072	0.011637	78.909554	-14.165029	39.290905	0.310957	0.000000	-0.584145	0.000000	0.000000	0.000000	-0.002762	0.005097	-0.013818	0.000000	0.000000	2.000000	11.000000	0.000000
20421.064616	0.093772	0.563072	0.011637	78.909554	-14.165029	39.290905	0.310957	0.000000	-0.584145	0.000000	0.000000	0.000000	-0.002762	0.005097	-0.013818	0.000000	0.000000	2.000000	11.000000	0.000000
20421.067949	0.093772	0.563072	0.011637	78.909554	-14.165029	39.290905	0.310957	0.000000	-0.584145	0.000000	0.000000	0.000000	-0.002762	0.005097	-0.013818	0.000000	0.000000	2.000000	11.000000	0.000000
20421.071283	0.093764	0.563063	0.011596	78.912376	-14.171908	39.283901	0.311417	0.000000	-0.581842	0.000000	0.000000	0.000000	-0.002424	-0.002728	-0.012117	0.000000	0.000000	2.000000	11.000000	0.000000
20421.074616	0.093764	0.563063	0.011596	78.912376	-14.171908	39.283901	0.311417	0.000000	-0.581842	0.000000	0.000000	0.000000	-0.002424	-0.002728	-0.012117	0.000000	0.000000	2.000000	11.000000	0.000000
20421.077949	0.093764	0.563063	0.011596	78.912376	-14.171908	39.283901	0.311417	0.000000	-0.581842	0.000000	0.000000	0.000000	-0.002424	-0.002728	-0.012117	0.000000	0.000000	2.000000	11.000000	0.000000
20421.081283	0.093764	0.563063	0.011596	78.912376	-14.171908	39.283901	0.311821	0.000000	-0.579822	0.000000	0.000000	0.000000	-0.002424	-0.002728	-0.012117	0.000000	0.000000	2.000000	11.000000	0.000000
20421.084616	0.093764	0.563063	0.011596	78.912376	-14.171908	39.283901	0.311821	0.000000	-0.579822	0.000000	0.000000	0.000000	-0.000001	0.000008	0.000000	0.000000	0.000000	2.000000	11.000000	0.000000
20421.087949	0.093764	0.563063	0.011596	78.912376	-14.171908	39.283901	0.311821	0.000000	-0.579822	0.000000	0.000000	0.000000	-0.000001	0.000008	0.000000	0.000000	0.000000	2.000000	11.000000	0.000000
20421.091283	0.093764	0.563063	0.011596	78.912376	-14.171908	39.283901	0.311821	0.000000	-0.579822	0.000000	0.000000	0.000000	-0.000001	0.000008	0.000000	0.000000	0.000000	2.000000	11.000000	0.000000
20421.094616	0.093764	0.563063	0.011596	78.912376	-14.171908	39.283901	0.311821	0.000000	-0.579822	0.000000	0.000000	0.000000	-0.000001	0.000008	0.000000	0.000000	0.000000	2.000000	11.000000	0.000000
20421.097949	0.093764	0.563063	0.011596	78.912376	-14.171908	39.283901	0.311821	0.000000	-0.579822	0.000000	0.000000	0.000000	-0.000001	0.000008	0.000000	0.000000	0.000000	2.000000	11.000000	0.000000
20421.101283	0.093764	0.563063	0.011596	78.912376	-14.171908	39.283901	0.311821	0.000000	-0.579822	0.000000	0.000000	0.000000	-0.000001	0.000008	0.000000	0.000000	0.000000	2.000000	11.000000	0.000000
20421.104616	0.093764	0.563063	0.011596	78.912376	-14.171908	39.283901	0.311821	0.000000	-0.579822	0.000000	0.000000	0.000000	-0.000001	0.000008	0.000000	0.000000	0.000000	2.000000	11.000000	0.000000
20421.107949	0.093764	0.563063	0.011596	78.912376	-14.171908	39.283901	0.311821	0.000000	-0.579822	0.000000	0.000000	0.000000	-0.000001	0.000008	0.000000	0.000000	0.000000	2.000000	11.000000	0.000000
20421.111283	0.093773	0.563046	0.011643	78.912376	-14.171908	39.283901	0.311821	0.000000	-0.579822	0.000000	0.000000	0.000000	0.002762	-0.005101	0.013819	0.000000	0.000000	2.000000	11.000000	0.000000
20421.114616	0.093773	0.563046	0.011643	78.912376	-14.171908	39.283901	0.311821	0.000000	-0.579822	0.000000	0.000000	0.000000	0.002762	-0.005101	0.013819	0.000000	0.000000	2.000000	11.000000	0.000000
20421.117949	0.093773	0.563046	0.011643	78.912376	-14.171908	39.283901	0.311821	0.000000	-0.579822	0.000000	0.000000	0.000000	0.002762	-0.005101	0.013819	0.000000	0.000000	2.000000	11.000000	0.000000
20421.121283	0.093773	0.563046	0.011643	78.909554	-14.165029	39.290905	0.311361	0.000000	-0.582125	0.000000	0.000000	0.000000	0.002762	-0.005101	0.013819	0.000000	0.000000	2.000000	11.000000	0.000000
20421.124616	0.093781	0.563055	0.011683	78.909554	-14.165029	39.290905	0.311361	0.000000	-0.582125	0.000000	0.000000	0.000000	0.002423	0.002742	0.012117	0.000000	0.000000	2.000000	11.000000	0.000000
20421.127949	0.093781	0.563055	0.011683	78.909554	-14.165029	39.290905	0.311361	0.000000	-0.582125	0.000000	0.000000	0.000000	0.002423	0.002742	0.012117	0.000000	0.000000	2.000000	11.000000	0.000000
20421.131283	0.093781	0.563055	0.011683	78.912376	-14.171908	39.283901	0.311361	0.000000	-0.582125	0.000000	0.000000	0.000000	0.002423	0.002742	0.012117	0.000000	0.000000	2.000000	11.000000	0.000000
20421.134616	0.093781	0.563055	0.011683	78.912376	-14.171908	39.283901	0.311361	0.000000	-0.582125	0.000000	0.000000	0.000000	0.002423	0.002742	0.012117	0.000000	0.000000	2.000000	11.000000	0.000000
20421.137949	0.093777	0.563038	0.011666	78.912376	-14.171908	39.283901	0.311361	0.000000	-0.582125	0.000000	0.000000	0.000000	-0.001041	-0.005285	-0.005208	0.000000	0.000000	2.000000	11.000000	0.000000
20421.141283	0.093777	0.563038	0.011666	78.912376	-14.171908	39.283901	0.310957	0.000000	-0.584145	0.000000	0.000000	0.000000	-0.001041	-0.005285	-0.005208	0.000000	0.000000	2.000000	11.000000	0.000000
20421.144616	0.093777	0.563038	0.011666	78.912376	-14.171908	39.283901	0.310957	0.000000	-0.584145	0.000000	0.000000	0.000000	-0.001041	-0.005285	-0.005208	0.000000	0.000000	2.000000	11.000000	0.000000
20421.147949	0.093777	0.563038	0.011666	78.912376	-14.171908	39.283901	0.310957	0.000000	-0.584145	0.000000	0.000000	0.000000	-0.001041	-0.005285	-0.005208	0.000000	0.000000	2.000000	11.000000	0.000000
20421.151283	0.093787	0.563021	0.011712	78.912376	-14.171908	39.283901	0.311131	0.000000	-0.583277	0.000000	0.000000	0.000000	0.002763	-0.005083	0.013818	0.000000	0.000000	2.000000	11.000000	0.000000
20421.154616	0.093787	0.563021	0.011712	78.912376	-14.171908	39.283901	0.311131	0.000000	-0.583277	0.000000	0.000000	0.000000	0.002763	-0.005083	0.013818	0.000000	0.000000	2.000000	11.000000	0.000000
20421.157949	0.093787	0.563021	0.011712	78.912376	-14.171908	39.283901	0.311131	0.000000	-0.583277	0.000000	0.000000	0.000000	0.002763	-0.005083	0.013818	0.000000	0.000000	2.000000	11.000000	0.000000
20421.161283	0.093787	0.563021	0.011712	78.915192	-14.178782	39.276894	0.310670	0.000000	-0.585580	0.000000	0.000000	0.000000	0.002763	-0.005083	0.013818	0.000000	0.000000	2.000000	11.000000	0.000000
20421.164616	0.093789	0.562968	0.011723	78.915192	-14.178782	39.276894	0.310670	0.000000	-0.585580	0.000000	0.000000	0.000000	0.000682	-0.015697	0.003401	0.000000	0.000000	2.000000	11.000000	0.000000
20421.167949	0.093789	0.562968	0.011723	78.915192	-14.178782	39.276894	0.310670	0.000000	-0.585580	0.000000	0.000000	0.000000	0.000682	-0.015697	0.003401	0.000000	0.000000	2.000000	11.000000	0.000000
20421.171283	0.093789	0.562968	0.011723	78.920830	-14.192534	39.262871	0.310670	0.000000	-0.585580	0.000000	0.000000	0.000000	0.000682	-0.015697	0.003401	0.000000	0.000000	2.000000	11.000000	0.000000
20421.174616	0.093789	0.562968	0.011723	78.920830	-14.192534	39.262871	0.310670	0.000000	-0.585580	0.000000	0.000000	0.000000	0.000682	-0.015697	0.003401	0.000000	0.000000	2.000000	11.000000	0.000000
20421.177949	0.093790	0.562942	0.011729	78.920830	-14.192534	39.262871	0.310670	0.000000	-0.585580	0.000000	0.000000	0.000000	0.000339	-0.007834	0.001700	0.000000	0.000000	2.000000	11.000000	0.000000
20421.181283	0.093790	0.562942	0.011729	78.923668	-14.199411	39.255871	0.310557	0.000000	-0.586147	0.000000	0.000000	0.000000	0.000339	-0.007834	0.001700	0.000000	0.000000	2.000000	11.000000	0.000000
20421.184616	0.093790	0.562942	0.011729	78.923668	-14.199411	39.255871	0.310557	0.000000	-0.586147	0.000000	0.000000	0.000000	0.000339	-0.007834	0.001700	0.000000	0.000000	2.000000	11.000000	0.000000
20421.187949	0.093790	0.562942	0.011729	78.923668	-14.199411	39.255871	0.310557	0.000000	-0.586147	0.000000	0.000000	0.000000	0.000339	-0.007834	0.001700	0.000000	0.000000	2.000000	11.000000	0.000000
20421.191283	0.093791	0.562916	0.011734	78.923668	-14.199411	39.255871	0.310500	0.000000	-0.586430	0.000000	0.000000	0.000000	0.000341	-0.007839	0.001699	0.000000	0.000000	2.000000	11.000000	0.000000
20421.194616	0.093791	0.562916	0.011734	78.923668	-14.199411	39.255871	0.310500	0.000000	-0.586430	0.000000	0.000000	0.000000	0.000341	-0.007839	0.001699	0.000000	0.000000	2.000000	11.000000	0.000000
20421.197949	0.093791	0.562916	0.011734	78.923668	-14.199411	39.255871	0.310500	0.000000	-0.586430	0.000000	0.000000	0.000000	0.000341	-0.007839	0.001699	0.000000	0.000000	2.000000	11.000000	0.000000
20421.201283	0.093791	0.562916	0.011734	78.923668	-14.199411	39.255871	0.310443	0.000000	-0.586713	0.000000	0.000000	0.000000	0.000341	-0.007839	0.001699	0.000000	0.000000	2.000000	11.000000	0.000000
20421.204616	0.093787	0.562925	0.011711	78.923668	-14.199411	39.255871	0.310443	0.000000	-0.586713	0.000000	0.000000	0.000000	-0.001382	0.002557	-0.006908	0.000000	0.000000	2.000000	11.000000	0.000000
20421.207949	0.093787	0.562925	0.011711	78.923668	-14.199411	39.255871	0.310443	0.000000	-0.586713	0.000000	0.000000	0.000000	-0.001382	0.002557	-0.006908	0.000000	0.000000	2.000000	11.000000	0.000000
20421.211283	0.093787	0.562925	0.011711	78.920830	-14.192534	39.262871	0.310443	0.000000	-0.586713	0.000000	0.000000	0.000000	-0.001382	0.002557	-0.006908	0.000000	0.000000	2.000000	11.000000	0.000000
20421.214616	0.093787	0.562925	0.011711	78.920830	-14.192534	39.262871	0.310443	0.000000	-0.586713	0.000000	0.000000	0.000000	-0.001382	0.002557	-0.006908	0.000000	0.000000	2.000000	11.000000	0.000000
20421.217949	0.093785	0.562951	0.011706	78.920830	-14.192534	39.262871	0.310443	0.000000	-0.586713	0.000000	0.000000	0.000000	-0.000341	0.007837	-0.001699	0.000000	0.000000	2.000000	11.000000	0.000000
20421.221283	0.093785	0.562951	0.011706	78.915192	-14.178782	39.276894	0.310673	0.000000	-0.585562	0.000000	0.000000	0.000000	-0.000341	0.007837	-0.001699	0.000000	0.000000	2.000000	11.000000	0.000000
20421.224616	0.093785	0.562951	0.011706	78.915192	-14.178782	39.276894	0.310673	0.000000	-0.585562	0.000000	0.000000	0.000000	-0.000341	0.007837	-0.001699	0.000000	0.000000	2.000000	11.000000	0.000000
20421.227949	0.093785	0.562951	0.011706	78.915192	-14.178782	39.276894	0.310673	0.000000	-0.585562	0.000000	0.000000	0.000000	-0.000341	0.007837	-0.001699	0.000000	0.000000	2.000000	11.000000	0.000000
20421.231283	0.093803	0.563039	0.011792	78.906708	-14.158161	39.297894	0.310730	0.000000	-0.585279	0.000000	0.000000	0.000000	0.005210	0.026427	0.026041	0.000000	0.000000	2.000000	11.000000	0.000000
20421.234616	0.093803	0.563039	0.011792	78.906708	-14.158161	39.297894	0.310730	0.000000	-0.585279	0.000000	0.000000	0.000000	0.005210	0.026427	0.026041	0.000000	0.000000	2.000000	11.000000	0.000000
20421.237949	0.093803	0.563039	0.011792	78.906708	-14.158161	39.297894	0.310730	0.000000	-0.585279	0.000000	0.000000	0.000000	0.005210	0.026427	0.026041	0.000000	0.000000	2.000000	11.000000	0.000000
20421.241283	0.093803	0.563039	0.011792	78.895393	-14.130718	39.325848	0.309862	0.000000	-0.589619	0.000000	0.000000	0.000000	0.005210	0.026427	0.026041	0.000000	0.000000	2.000000	11.000000	0.000000
20421.244616	0.093821	0.563101	0.011885	78.895393	-14.130718	39.325848	0.309862	0.000000	-0.589619	0.000000	0.000000	0.000000	0.005548	0.018602	0.027736	0.000000	0.000000	2.000000	11.000000	0.000000
20421.247949	0.093821	0.563101	0.011885	78.895393	-14.130718	39.325848	0.309862	0.000000	-0.589619	0.000000	0.000000	0.000000	0.005548	0.018602	0.027736	0.000000	0.000000	2.000000	11.000000	0.000000
20421.251283	0.093821	0.563101	0.011885	78.884117	-14.103352	39.353767	0.309862	0.000000	-0.589619	0.000000	0.000000	0.000000	0.005548	0.018602	0.027736	0.000000	0.000000	2.000000	11.000000	0.000000
20421.254616	0.093821	0.563101	0.011885	78.884117	-14.103352	39.353767	0.309862	0.000000	-0.589619	0.000000	0.000000	0.000000	0.005548	0.018602	0.027736	0.000000	0.000000	2.000000	11.000000	0.000000
20421.257949	0.093844	0.563154	0.012000	78.884117	-14.103352	39.353767	0.309862	0.000000	-0.589619	0.000000	0.000000	0.000000	0.006929	0.016045	0.034639	0.000000	0.000000	2.000000	11.000000	0.000000
20421.261283	0.093844	0.563154	0.012000	78.872803	-14.073318	39.381599	0.308937	0.000000	-0.594241	0.000000	0.000000	0.000000	0.006929	0.016045	0.034639	0.000000	1.000000	2.000000	11.000000	0.000000
20421.264616	0.093844	0.563154	0.012000	78.872803	-14.073318	39.381599	0.308937	0.000000	-0.594241	0.000000	0.000000	0.000000	0.006929	0.016045	0.034639	0.000000	1.000000	2.000000	11.000000	0.000000
