# Supplementary material for: Haptic Guidance Needs to Be Intuitive Not Just Informative to Improve Human Motor Accuracy
Source: PLoS One. 2016 Mar 16;11(3):e0150912. doi: 10.1371/journal.pone.0150912 (PMC4794196; doi:10.1371/journal.pone.0150912)
Supplement: S2 Data — (ZIP) [file pone.0150912.s002.zip › Subject2/exp2_0012.txt]

Time	PosX	PosY	PosZ	RotX	RotY	RotZ	ForceX	ForceY	ForceZ	MomentX	MomentY	MomentZ	VelocityX	VelocityY	VelocityZ	CalibratedWeight	ButtonDown	Condition	Trial	Visual
20423.227949	0.002053	0.551910	0.256972	87.453087	-12.293503	32.184658	0.000000	0.000000	0.000000	0.000000	0.000000	0.000000	0.010233	0.008882	0.022072	0.000000	1.000000	2.000000	12.000000	0.000000
20423.231283	0.002053	0.551910	0.256972	87.471519	-12.401530	32.092953	-1.845401	0.000000	-4.646987	0.000000	0.000000	0.000000	0.010233	0.008882	0.022072	0.000000	1.000000	2.000000	12.000000	0.000000
20423.234616	0.002053	0.551910	0.256972	87.471519	-12.401530	32.092953	-1.845401	0.000000	-4.646987	0.000000	0.000000	0.000000	0.010233	0.008882	0.022072	0.000000	1.000000	2.000000	12.000000	0.000000
20423.237949	0.001815	0.551826	0.256642	87.471519	-12.401530	32.092953	-1.845401	0.000000	-4.646987	0.000000	0.000000	0.000000	-0.071445	-0.025054	-0.098934	0.000000	1.000000	2.000000	12.000000	0.000000
20423.241283	0.001815	0.551826	0.256642	87.514305	-12.667091	31.873461	-1.845477	0.000000	-4.646957	0.000000	0.000000	0.000000	-0.071445	-0.025054	-0.098934	0.000000	1.000000	2.000000	12.000000	0.000000
20423.244616	0.001815	0.551826	0.256642	87.514305	-12.667091	31.873461	-1.845477	0.000000	-4.646957	0.000000	0.000000	0.000000	-0.071445	-0.025054	-0.098934	0.000000	1.000000	2.000000	12.000000	0.000000
20423.247949	0.001815	0.551826	0.256642	87.514305	-12.667091	31.873461	-1.845477	0.000000	-4.646957	0.000000	0.000000	0.000000	-0.071445	-0.025054	-0.098934	0.000000	1.000000	2.000000	12.000000	0.000000
20423.251283	0.000797	0.551593	0.255633	87.588814	-12.961788	31.617424	-1.843800	0.000000	-4.647623	0.000000	0.000000	0.000000	-0.305311	-0.069911	-0.302670	0.000000	1.000000	2.000000	12.000000	0.000000
20423.254616	0.000797	0.551593	0.255633	87.588814	-12.961788	31.617424	-1.843800	0.000000	-4.647623	0.000000	0.000000	0.000000	-0.305311	-0.069911	-0.302670	0.000000	1.000000	2.000000	12.000000	0.000000
20423.257949	0.000797	0.551593	0.255633	87.588814	-12.961788	31.617424	-1.843800	0.000000	-4.647623	0.000000	0.000000	0.000000	-0.305311	-0.069911	-0.302670	0.000000	1.000000	2.000000	12.000000	0.000000
20423.261283	0.000424	0.551697	0.254622	87.675690	-12.994828	31.586201	-1.834089	0.000000	-4.651464	0.000000	0.000000	0.000000	-0.111846	0.031060	-0.303205	0.000000	1.000000	2.000000	12.000000	0.000000
20423.264616	0.000424	0.551697	0.254622	87.675690	-12.994828	31.586201	-1.834089	0.000000	-4.651464	0.000000	0.000000	0.000000	-0.111846	0.031060	-0.303205	0.000000	1.000000	2.000000	12.000000	0.000000
20423.267949	0.000424	0.551697	0.254622	87.675690	-12.994828	31.586201	-1.834089	0.000000	-4.651464	0.000000	0.000000	0.000000	-0.111846	0.031060	-0.303205	0.000000	1.000000	2.000000	12.000000	0.000000
20423.271283	-0.000251	0.551434	0.253533	87.786179	-12.673708	31.847233	-1.834496	0.000000	-4.651304	0.000000	0.000000	0.000000	-0.202623	-0.078956	-0.326879	0.000000	1.000000	2.000000	12.000000	0.000000
20423.274616	-0.000251	0.551434	0.253533	87.786179	-12.673708	31.847233	-1.834496	0.000000	-4.651304	0.000000	0.000000	0.000000	-0.202623	-0.078956	-0.326879	0.000000	1.000000	2.000000	12.000000	0.000000
20423.277949	-0.000251	0.551434	0.253533	87.786179	-12.673708	31.847233	-1.834496	0.000000	-4.651304	0.000000	0.000000	0.000000	-0.202623	-0.078956	-0.326879	0.000000	1.000000	2.000000	12.000000	0.000000
20423.281283	-0.000453	0.551221	0.252527	87.761398	-12.176762	32.181957	-1.830593	0.000000	-4.652841	0.000000	0.000000	0.000000	-0.060536	-0.063639	-0.301586	0.000000	1.000000	2.000000	12.000000	0.000000
20423.284616	-0.000453	0.551221	0.252527	87.761398	-12.176762	32.181957	-1.830593	0.000000	-4.652841	0.000000	0.000000	0.000000	-0.060536	-0.063639	-0.301586	0.000000	1.000000	2.000000	12.000000	0.000000
20423.287949	-0.000453	0.551221	0.252527	87.761398	-12.176762	32.181957	-1.830593	0.000000	-4.652841	0.000000	0.000000	0.000000	-0.060536	-0.063639	-0.301586	0.000000	1.000000	2.000000	12.000000	0.000000
20423.291283	-0.000587	0.550923	0.251610	87.495949	-10.564775	33.695793	-1.833683	0.000000	-4.651624	0.000000	0.000000	0.000000	-0.040200	-0.089666	-0.275289	0.000000	1.000000	2.000000	12.000000	0.000000
20423.294616	-0.000587	0.550923	0.251610	87.495949	-10.564775	33.695793	-1.833683	0.000000	-4.651624	0.000000	0.000000	0.000000	-0.040200	-0.089666	-0.275289	0.000000	1.000000	2.000000	12.000000	0.000000
20423.297949	-0.000587	0.550923	0.251610	87.495949	-10.564775	33.695793	-1.833683	0.000000	-4.651624	0.000000	0.000000	0.000000	-0.040200	-0.089666	-0.275289	0.000000	1.000000	2.000000	12.000000	0.000000
20423.301283	-0.000788	0.550675	0.250778	87.040512	-8.855606	35.422543	-1.837325	0.000000	-4.650187	0.000000	0.000000	0.000000	-0.060286	-0.074331	-0.249632	0.000000	1.000000	2.000000	12.000000	0.000000
20423.304616	-0.000788	0.550675	0.250778	87.040512	-8.855606	35.422543	-1.837325	0.000000	-4.650187	0.000000	0.000000	0.000000	-0.060286	-0.074331	-0.249632	0.000000	1.000000	2.000000	12.000000	0.000000
20423.307949	-0.000788	0.550675	0.250778	87.040512	-8.855606	35.422543	-1.837325	0.000000	-4.650187	0.000000	0.000000	0.000000	-0.060286	-0.074331	-0.249632	0.000000	1.000000	2.000000	12.000000	0.000000
20423.311283	-0.000788	0.550675	0.250778	86.503067	-7.480306	36.801785	-1.839375	0.000000	-4.649376	0.000000	0.000000	0.000000	-0.060286	-0.074331	-0.249632	0.000000	1.000000	2.000000	12.000000	0.000000
20423.314616	-0.000888	0.550397	0.250011	86.503067	-7.480306	36.801785	-1.839375	0.000000	-4.649376	0.000000	0.000000	0.000000	-0.029958	-0.083421	-0.229989	0.000000	1.000000	2.000000	12.000000	0.000000
20423.317949	-0.000888	0.550397	0.250011	86.503067	-7.480306	36.801785	-1.839375	0.000000	-4.649376	0.000000	0.000000	0.000000	-0.029958	-0.083421	-0.229989	0.000000	1.000000	2.000000	12.000000	0.000000
20423.321283	-0.000988	0.550204	0.249295	85.948120	-6.420215	37.867123	-1.839375	0.000000	-4.649376	0.000000	0.000000	0.000000	-0.029914	-0.057755	-0.214854	0.000000	1.000000	2.000000	12.000000	0.000000
20423.324616	-0.000988	0.550204	0.249295	85.948120	-6.420215	37.867123	-1.839375	0.000000	-4.649376	0.000000	0.000000	0.000000	-0.029914	-0.057755	-0.214854	0.000000	1.000000	2.000000	12.000000	0.000000
20423.327949	-0.000988	0.550204	0.249295	85.948120	-6.420215	37.867123	-1.839375	0.000000	-4.649376	0.000000	0.000000	0.000000	-0.029914	-0.057755	-0.214854	0.000000	1.000000	2.000000	12.000000	0.000000
20423.331283	-0.000988	0.550204	0.249295	85.398529	-5.655641	38.641197	-1.845612	0.000000	-4.646904	0.000000	0.000000	0.000000	-0.029914	-0.057755	-0.214854	0.000000	1.000000	2.000000	12.000000	0.000000
20423.334616	-0.001188	0.550140	0.248655	85.398529	-5.655641	38.641197	-1.845612	0.000000	-4.646904	0.000000	0.000000	0.000000	-0.060044	-0.019371	-0.191863	0.000000	1.000000	2.000000	12.000000	0.000000
20423.337949	-0.001188	0.550140	0.248655	85.398529	-5.655641	38.641197	-1.845612	0.000000	-4.646904	0.000000	0.000000	0.000000	-0.060044	-0.019371	-0.191863	0.000000	1.000000	2.000000	12.000000	0.000000
20423.341283	-0.001321	0.550173	0.248160	84.867104	-5.077514	39.229084	-1.845612	0.000000	-4.646904	0.000000	0.000000	0.000000	-0.039930	0.009864	-0.148476	0.000000	1.000000	2.000000	12.000000	0.000000
20423.344616	-0.001321	0.550173	0.248160	84.867104	-5.077514	39.229084	-1.845612	0.000000	-4.646904	0.000000	0.000000	0.000000	-0.039930	0.009864	-0.148476	0.000000	1.000000	2.000000	12.000000	0.000000
20423.347949	-0.001321	0.550173	0.248160	84.867104	-5.077514	39.229084	-1.845612	0.000000	-4.646904	0.000000	0.000000	0.000000	-0.039930	0.009864	-0.148476	0.000000	1.000000	2.000000	12.000000	0.000000
20423.351283	-0.001521	0.550281	0.247797	84.365211	-4.620327	39.700344	-1.847509	0.000000	-4.646151	0.000000	0.000000	0.000000	-0.060035	0.032678	-0.108932	0.000000	0.000000	2.000000	12.000000	0.000000
20423.354616	-0.001521	0.550281	0.247797	84.365211	-4.620327	39.700344	-1.847509	0.000000	-4.646151	0.000000	0.000000	0.000000	-0.060035	0.032678	-0.108932	0.000000	0.000000	2.000000	12.000000	0.000000
20423.357949	-0.001521	0.550281	0.247797	84.365211	-4.620327	39.700344	-1.847509	0.000000	-4.646151	0.000000	0.000000	0.000000	-0.060035	0.032678	-0.108932	0.000000	0.000000	2.000000	12.000000	0.000000
20423.361283	-0.001521	0.550281	0.247797	83.895103	-4.267044	40.070610	-1.846607	0.000000	-4.646509	0.000000	0.000000	0.000000	-0.060035	0.032678	-0.108932	0.000000	0.000000	2.000000	12.000000	0.000000
20423.364616	-0.001788	0.550424	0.247540	83.895103	-4.267044	40.070610	-1.846607	0.000000	-4.646509	0.000000	0.000000	0.000000	-0.080123	0.042727	-0.077122	0.000000	0.000000	2.000000	12.000000	0.000000
20423.367949	-0.001788	0.550424	0.247540	83.895103	-4.267044	40.070610	-1.846607	0.000000	-4.646509	0.000000	0.000000	0.000000	-0.080123	0.042727	-0.077122	0.000000	0.000000	2.000000	12.000000	0.000000
20423.371283	-0.002022	0.550523	0.247400	83.464149	-3.976030	40.380196	-1.846607	0.000000	-4.646509	0.000000	0.000000	0.000000	-0.070132	0.029708	-0.042160	0.000000	0.000000	2.000000	12.000000	0.000000
20423.374616	-0.002022	0.550523	0.247400	83.464149	-3.976030	40.380196	-1.846607	0.000000	-4.646509	0.000000	0.000000	0.000000	-0.070132	0.029708	-0.042160	0.000000	0.000000	2.000000	12.000000	0.000000
20423.377949	-0.002022	0.550523	0.247400	83.464149	-3.976030	40.380196	-1.846607	0.000000	-4.646509	0.000000	0.000000	0.000000	-0.070132	0.029708	-0.042160	0.000000	0.000000	2.000000	12.000000	0.000000
20423.381283	-0.002356	0.550532	0.247318	83.109947	-3.789817	40.592098	-1.841042	0.000000	-4.648717	0.000000	0.000000	0.000000	-0.100260	0.002680	-0.024449	0.000000	0.000000	2.000000	12.000000	0.000000
20423.384616	-0.002356	0.550532	0.247318	83.109947	-3.789817	40.592098	-1.841042	0.000000	-4.648717	0.000000	0.000000	0.000000	-0.100260	0.002680	-0.024449	0.000000	0.000000	2.000000	12.000000	0.000000
20423.387949	-0.002356	0.550532	0.247318	83.109947	-3.789817	40.592098	-1.841042	0.000000	-4.648717	0.000000	0.000000	0.000000	-0.100260	0.002680	-0.024449	0.000000	0.000000	2.000000	12.000000	0.000000
20423.391283	-0.002356	0.550532	0.247318	82.895187	-3.700422	40.710442	-1.836133	0.000000	-4.650658	0.000000	0.000000	0.000000	-0.100260	0.002680	-0.024449	0.000000	0.000000	2.000000	12.000000	0.000000
20423.394616	-0.002723	0.550481	0.247228	82.895187	-3.700422	40.710442	-1.836133	0.000000	-4.650658	0.000000	0.000000	0.000000	-0.110260	-0.015255	-0.026917	0.000000	0.000000	2.000000	12.000000	0.000000
20423.397949	-0.002723	0.550481	0.247228	82.895187	-3.700422	40.710442	-1.836133	0.000000	-4.650658	0.000000	0.000000	0.000000	-0.110260	-0.015255	-0.026917	0.000000	0.000000	2.000000	12.000000	0.000000
20423.401283	-0.003124	0.550409	0.247125	82.881775	-3.695707	40.750263	-1.836133	0.000000	-4.650658	0.000000	0.000000	0.000000	-0.120245	-0.021645	-0.030937	0.000000	0.000000	2.000000	12.000000	0.000000
20423.404616	-0.003124	0.550409	0.247125	82.881775	-3.695707	40.750263	-1.836133	0.000000	-4.650658	0.000000	0.000000	0.000000	-0.120245	-0.021645	-0.030937	0.000000	0.000000	2.000000	12.000000	0.000000
20423.407949	-0.003124	0.550409	0.247125	82.881775	-3.695707	40.750263	-1.836133	0.000000	-4.650658	0.000000	0.000000	0.000000	-0.120245	-0.021645	-0.030937	0.000000	0.000000	2.000000	12.000000	0.000000
20423.411283	-0.003124	0.550409	0.247125	82.939110	-3.748909	40.728600	-1.824847	0.000000	-4.655097	0.000000	0.000000	0.000000	-0.120245	-0.021645	-0.030937	0.000000	0.000000	2.000000	12.000000	0.000000
20423.414616	-0.003625	0.550337	0.247021	82.939110	-3.748909	40.728600	-1.824847	0.000000	-4.655097	0.000000	0.000000	0.000000	-0.150296	-0.021670	-0.031171	0.000000	0.000000	2.000000	12.000000	0.000000
20423.417949	-0.003625	0.550337	0.247021	82.939110	-3.748909	40.728600	-1.824847	0.000000	-4.655097	0.000000	0.000000	0.000000	-0.150296	-0.021670	-0.031171	0.000000	0.000000	2.000000	12.000000	0.000000
20423.421283	-0.004126	0.550303	0.246912	83.005272	-3.765198	40.734657	-1.824847	0.000000	-4.655097	0.000000	0.000000	0.000000	-0.150243	-0.010087	-0.032812	0.000000	0.000000	2.000000	12.000000	0.000000
20423.424616	-0.004126	0.550303	0.246912	83.005272	-3.765198	40.734657	-1.824847	0.000000	-4.655097	0.000000	0.000000	0.000000	-0.150243	-0.010087	-0.032812	0.000000	0.000000	2.000000	12.000000	0.000000
20423.427949	-0.004126	0.550303	0.246912	83.005272	-3.765198	40.734657	-1.824847	0.000000	-4.655097	0.000000	0.000000	0.000000	-0.150243	-0.010087	-0.032812	0.000000	0.000000	2.000000	12.000000	0.000000
20423.431283	-0.004126	0.550303	0.246912	83.062141	-3.562856	40.919430	-1.809813	0.000000	-4.660963	0.000000	0.000000	0.000000	-0.150243	-0.010087	-0.032812	0.000000	0.000000	2.000000	12.000000	0.000000
20423.434616	-0.004560	0.550273	0.246834	83.062141	-3.562856	40.919430	-1.809813	0.000000	-4.660963	0.000000	0.000000	0.000000	-0.130206	-0.008864	-0.023432	0.000000	0.000000	2.000000	12.000000	0.000000
20423.437949	-0.004560	0.550273	0.246834	83.062141	-3.562856	40.919430	-1.809813	0.000000	-4.660963	0.000000	0.000000	0.000000	-0.130206	-0.008864	-0.023432	0.000000	0.000000	2.000000	12.000000	0.000000
20423.441283	-0.004560	0.550273	0.246834	83.114960	-3.111818	41.310299	-1.809813	0.000000	-4.660963	0.000000	0.000000	0.000000	-0.130206	-0.008864	-0.023432	0.000000	0.000000	2.000000	12.000000	0.000000
20423.444616	-0.004560	0.550273	0.246834	83.114960	-3.111818	41.310299	-1.809813	0.000000	-4.660963	0.000000	0.000000	0.000000	-0.130206	-0.008864	-0.023432	0.000000	0.000000	2.000000	12.000000	0.000000
20423.447949	-0.005061	0.550286	0.246781	83.114960	-3.111818	41.310299	-1.809813	0.000000	-4.660963	0.000000	0.000000	0.000000	-0.150284	0.003905	-0.015828	0.000000	0.000000	2.000000	12.000000	0.000000
20423.451283	-0.005495	0.550304	0.246760	83.170044	-2.543901	41.776688	-1.803184	0.000000	-4.663532	0.000000	0.000000	0.000000	-0.130286	0.005171	-0.006421	0.000000	0.000000	2.000000	12.000000	0.000000
20423.454616	-0.005495	0.550304	0.246760	83.170044	-2.543901	41.776688	-1.803184	0.000000	-4.663532	0.000000	0.000000	0.000000	-0.130286	0.005171	-0.006421	0.000000	0.000000	2.000000	12.000000	0.000000
20423.457949	-0.005495	0.550304	0.246760	83.170044	-2.543901	41.776688	-1.803184	0.000000	-4.663532	0.000000	0.000000	0.000000	-0.130286	0.005171	-0.006421	0.000000	0.000000	2.000000	12.000000	0.000000
20423.461283	-0.005495	0.550304	0.246760	83.236069	-1.921855	42.301205	-1.788251	0.000000	-4.669278	0.000000	0.000000	0.000000	-0.130286	0.005171	-0.006421	0.000000	0.000000	2.000000	12.000000	0.000000
20423.464616	-0.005896	0.550299	0.246725	83.236069	-1.921855	42.301205	-1.788251	0.000000	-4.669278	0.000000	0.000000	0.000000	-0.120221	-0.001242	-0.010334	0.000000	0.000000	2.000000	12.000000	0.000000
20423.467949	-0.005896	0.550299	0.246725	83.236069	-1.921855	42.301205	-1.788251	0.000000	-4.669278	0.000000	0.000000	0.000000	-0.120221	-0.001242	-0.010334	0.000000	0.000000	2.000000	12.000000	0.000000
20423.471283	-0.005896	0.550299	0.246725	83.311440	-1.096910	43.081577	-1.788251	0.000000	-4.669278	0.000000	0.000000	0.000000	-0.120221	-0.001242	-0.010334	0.000000	0.000000	2.000000	12.000000	0.000000
20423.474616	-0.005896	0.550299	0.246725	83.311440	-1.096910	43.081577	-1.788251	0.000000	-4.669278	0.000000	0.000000	0.000000	-0.120221	-0.001242	-0.010334	0.000000	0.000000	2.000000	12.000000	0.000000
20423.477949	-0.006296	0.550308	0.246641	83.311440	-1.096910	43.081577	-1.788251	0.000000	-4.669278	0.000000	0.000000	0.000000	-0.120077	0.002665	-0.025207	0.000000	0.000000	2.000000	12.000000	0.000000
20423.481283	-0.006663	0.550292	0.246513	83.391525	-0.390536	43.776535	-1.781850	0.000000	-4.671724	0.000000	0.000000	0.000000	-0.109901	-0.004961	-0.038465	0.000000	0.000000	2.000000	12.000000	0.000000
20423.484616	-0.006663	0.550292	0.246513	83.391525	-0.390536	43.776535	-1.781850	0.000000	-4.671724	0.000000	0.000000	0.000000	-0.109901	-0.004961	-0.038465	0.000000	0.000000	2.000000	12.000000	0.000000
20423.487949	-0.006663	0.550292	0.246513	83.391525	-0.390536	43.776535	-1.781850	0.000000	-4.671724	0.000000	0.000000	0.000000	-0.109901	-0.004961	-0.038465	0.000000	0.000000	2.000000	12.000000	0.000000
20423.491283	-0.006663	0.550292	0.246513	83.484009	0.021111	44.168575	-1.770491	0.000000	-4.676041	0.000000	0.000000	0.000000	-0.109901	-0.004961	-0.038465	0.000000	0.000000	2.000000	12.000000	0.000000
20423.494616	-0.006961	0.550280	0.246273	83.484009	0.021111	44.168575	-1.770491	0.000000	-4.676041	0.000000	0.000000	0.000000	-0.089490	-0.003524	-0.071889	0.000000	0.000000	2.000000	12.000000	0.000000
20423.497949	-0.006961	0.550280	0.246273	83.484009	0.021111	44.168575	-1.770491	0.000000	-4.676041	0.000000	0.000000	0.000000	-0.089490	-0.003524	-0.071889	0.000000	0.000000	2.000000	12.000000	0.000000
20423.501283	-0.006961	0.550280	0.246273	83.598717	0.021380	44.165443	-1.770491	0.000000	-4.676041	0.000000	0.000000	0.000000	-0.089490	-0.003524	-0.071889	0.000000	0.000000	2.000000	12.000000	0.000000
20423.504616	-0.006961	0.550280	0.246273	83.598717	0.021380	44.165443	-1.770491	0.000000	-4.676041	0.000000	0.000000	0.000000	-0.089490	-0.003524	-0.071889	0.000000	0.000000	2.000000	12.000000	0.000000
20423.507949	-0.007258	0.550256	0.245940	83.598717	0.021380	44.165443	-1.770491	0.000000	-4.676041	0.000000	0.000000	0.000000	-0.089139	-0.007270	-0.100087	0.000000	0.000000	2.000000	12.000000	0.000000
20423.511283	-0.007554	0.550275	0.245489	83.719650	0.012097	44.169899	-1.767043	0.000000	-4.677345	0.000000	0.000000	0.000000	-0.088675	0.005665	-0.135320	0.000000	0.000000	2.000000	12.000000	0.000000
20423.514616	-0.007554	0.550275	0.245489	83.719650	0.012097	44.169899	-1.767043	0.000000	-4.677345	0.000000	0.000000	0.000000	-0.088675	0.005665	-0.135320	0.000000	0.000000	2.000000	12.000000	0.000000
20423.517949	-0.007554	0.550275	0.245489	83.719650	0.012097	44.169899	-1.767043	0.000000	-4.677345	0.000000	0.000000	0.000000	-0.088675	0.005665	-0.135320	0.000000	0.000000	2.000000	12.000000	0.000000
20423.521283	-0.007554	0.550275	0.245489	83.841454	-0.019116	44.164539	-1.762100	0.000000	-4.679210	0.000000	0.000000	0.000000	-0.088675	0.005665	-0.135320	0.000000	0.000000	2.000000	12.000000	0.000000
20423.524616	-0.007881	0.550358	0.244933	83.841454	-0.019116	44.164539	-1.762100	0.000000	-4.679210	0.000000	0.000000	0.000000	-0.098208	0.024899	-0.166821	0.000000	0.000000	2.000000	12.000000	0.000000
20423.527949	-0.007881	0.550358	0.244933	83.841454	-0.019116	44.164539	-1.762100	0.000000	-4.679210	0.000000	0.000000	0.000000	-0.098208	0.024899	-0.166821	0.000000	0.000000	2.000000	12.000000	0.000000
20423.531283	-0.008240	0.550470	0.244308	83.957069	-0.051272	44.158249	-1.762100	0.000000	-4.679210	0.000000	0.000000	0.000000	-0.107800	0.033791	-0.187510	0.000000	0.000000	2.000000	12.000000	0.000000
20423.534616	-0.008240	0.550470	0.244308	83.957069	-0.051272	44.158249	-1.762100	0.000000	-4.679210	0.000000	0.000000	0.000000	-0.107800	0.033791	-0.187510	0.000000	0.000000	2.000000	12.000000	0.000000
20423.537949	-0.008240	0.550470	0.244308	83.957069	-0.051272	44.158249	-1.762100	0.000000	-4.679210	0.000000	0.000000	0.000000	-0.107800	0.033791	-0.187510	0.000000	0.000000	2.000000	12.000000	0.000000
20423.541283	-0.008240	0.550470	0.244308	84.036453	-0.075470	44.158726	-1.758040	0.000000	-4.680737	0.000000	0.000000	0.000000	-0.107800	0.033791	-0.187510	0.000000	0.000000	2.000000	12.000000	0.000000
20423.544616	-0.008597	0.550642	0.243546	84.036453	-0.075470	44.158726	-1.758040	0.000000	-4.680737	0.000000	0.000000	0.000000	-0.107103	0.051613	-0.228530	0.000000	0.000000	2.000000	12.000000	0.000000
20423.547949	-0.008597	0.550642	0.243546	84.036453	-0.075470	44.158726	-1.758040	0.000000	-4.680737	0.000000	0.000000	0.000000	-0.107103	0.051613	-0.228530	0.000000	0.000000	2.000000	12.000000	0.000000
20423.551283	-0.008986	0.550861	0.242696	84.092033	-0.120039	44.137527	-1.758040	0.000000	-4.680737	0.000000	0.000000	0.000000	-0.116496	0.065467	-0.254944	0.000000	0.000000	2.000000	12.000000	0.000000
20423.554616	-0.008986	0.550861	0.242696	84.092033	-0.120039	44.137527	-1.758040	0.000000	-4.680737	0.000000	0.000000	0.000000	-0.116496	0.065467	-0.254944	0.000000	0.000000	2.000000	12.000000	0.000000
20423.557949	-0.008986	0.550861	0.242696	84.092033	-0.120039	44.137527	-1.758040	0.000000	-4.680737	0.000000	0.000000	0.000000	-0.116496	0.065467	-0.254944	0.000000	0.000000	2.000000	12.000000	0.000000
20423.561283	-0.009404	0.551095	0.241682	84.154602	-0.166824	44.084885	-1.755672	0.000000	-4.681625	0.000000	0.000000	0.000000	-0.125499	0.070279	-0.304363	0.000000	0.000000	2.000000	12.000000	0.000000
20423.564616	-0.009404	0.551095	0.241682	84.154602	-0.166824	44.084885	-1.755672	0.000000	-4.681625	0.000000	0.000000	0.000000	-0.125499	0.070279	-0.304363	0.000000	0.000000	2.000000	12.000000	0.000000
20423.567949	-0.009404	0.551095	0.241682	84.154602	-0.166824	44.084885	-1.755672	0.000000	-4.681625	0.000000	0.000000	0.000000	-0.125499	0.070279	-0.304363	0.000000	0.000000	2.000000	12.000000	0.000000
20423.571283	-0.009852	0.551366	0.240515	84.229797	-0.249070	43.946339	-1.755029	0.000000	-4.681866	0.000000	0.000000	0.000000	-0.134420	0.081304	-0.350120	0.000000	0.000000	2.000000	12.000000	0.000000
20423.574616	-0.009852	0.551366	0.240515	84.229797	-0.249070	43.946339	-1.755029	0.000000	-4.681866	0.000000	0.000000	0.000000	-0.134420	0.081304	-0.350120	0.000000	0.000000	2.000000	12.000000	0.000000
20423.577949	-0.009852	0.551366	0.240515	84.229797	-0.249070	43.946339	-1.755029	0.000000	-4.681866	0.000000	0.000000	0.000000	-0.134420	0.081304	-0.350120	0.000000	0.000000	2.000000	12.000000	0.000000
20423.581283	-0.010296	0.551652	0.239181	84.317558	-0.463684	43.644875	-1.754848	0.000000	-4.681934	0.000000	0.000000	0.000000	-0.133219	0.085764	-0.400032	0.000000	0.000000	2.000000	12.000000	0.000000
20423.584616	-0.010296	0.551652	0.239181	84.317558	-0.463684	43.644875	-1.754848	0.000000	-4.681934	0.000000	0.000000	0.000000	-0.133219	0.085764	-0.400032	0.000000	0.000000	2.000000	12.000000	0.000000
20423.587949	-0.010296	0.551652	0.239181	84.317558	-0.463684	43.644875	-1.754848	0.000000	-4.681934	0.000000	0.000000	0.000000	-0.133219	0.085764	-0.400032	0.000000	0.000000	2.000000	12.000000	0.000000
20423.591283	-0.010769	0.551969	0.237661	84.414749	-0.820655	43.221149	-1.755805	0.000000	-4.681575	0.000000	0.000000	0.000000	-0.141723	0.095074	-0.456000	0.000000	0.000000	2.000000	12.000000	0.000000
20423.594616	-0.010769	0.551969	0.237661	84.414749	-0.820655	43.221149	-1.755805	0.000000	-4.681575	0.000000	0.000000	0.000000	-0.141723	0.095074	-0.456000	0.000000	0.000000	2.000000	12.000000	0.000000
20423.597949	-0.010769	0.551969	0.237661	84.414749	-0.820655	43.221149	-1.755805	0.000000	-4.681575	0.000000	0.000000	0.000000	-0.141723	0.095074	-0.456000	0.000000	0.000000	2.000000	12.000000	0.000000
20423.601283	-0.011335	0.552362	0.236010	84.521095	-1.172668	42.814281	-1.757491	0.000000	-4.680943	0.000000	0.000000	0.000000	-0.170064	0.118046	-0.495229	0.000000	0.000000	2.000000	12.000000	0.000000
20423.604616	-0.011335	0.552362	0.236010	84.521095	-1.172668	42.814281	-1.757491	0.000000	-4.680943	0.000000	0.000000	0.000000	-0.170064	0.118046	-0.495229	0.000000	0.000000	2.000000	12.000000	0.000000
20423.607949	-0.011335	0.552362	0.236010	84.521095	-1.172668	42.814281	-1.757491	0.000000	-4.680943	0.000000	0.000000	0.000000	-0.170064	0.118046	-0.495229	0.000000	0.000000	2.000000	12.000000	0.000000
20423.611283	-0.011962	0.552789	0.234201	84.630638	-1.310285	42.645977	-1.758410	0.000000	-4.680597	0.000000	0.000000	0.000000	-0.188104	0.128039	-0.542729	0.000000	0.000000	2.000000	12.000000	0.000000
20423.614616	-0.011962	0.552789	0.234201	84.630638	-1.310285	42.645977	-1.758410	0.000000	-4.680597	0.000000	0.000000	0.000000	-0.188104	0.128039	-0.542729	0.000000	0.000000	2.000000	12.000000	0.000000
20423.617949	-0.011962	0.552789	0.234201	84.630638	-1.310285	42.645977	-1.758410	0.000000	-4.680597	0.000000	0.000000	0.000000	-0.188104	0.128039	-0.542729	0.000000	0.000000	2.000000	12.000000	0.000000
20423.621283	-0.012584	0.553290	0.232260	84.746483	-1.371811	42.567032	-1.759332	0.000000	-4.680251	0.000000	0.000000	0.000000	-0.186357	0.150374	-0.582332	0.000000	0.000000	2.000000	12.000000	0.000000
20423.624616	-0.012584	0.553290	0.232260	84.746483	-1.371811	42.567032	-1.759332	0.000000	-4.680251	0.000000	0.000000	0.000000	-0.186357	0.150374	-0.582332	0.000000	0.000000	2.000000	12.000000	0.000000
20423.627949	-0.012584	0.553290	0.232260	84.746483	-1.371811	42.567032	-1.759332	0.000000	-4.680251	0.000000	0.000000	0.000000	-0.186357	0.150374	-0.582332	0.000000	0.000000	2.000000	12.000000	0.000000
20423.631283	-0.013231	0.553864	0.230185	84.865425	-1.436582	42.527405	-1.761247	0.000000	-4.679531	0.000000	0.000000	0.000000	-0.194278	0.172257	-0.622519	0.000000	0.000000	2.000000	12.000000	0.000000
20423.634616	-0.013231	0.553864	0.230185	84.865425	-1.436582	42.527405	-1.761247	0.000000	-4.679531	0.000000	0.000000	0.000000	-0.194278	0.172257	-0.622519	0.000000	0.000000	2.000000	12.000000	0.000000
20423.637949	-0.013231	0.553864	0.230185	84.865425	-1.436582	42.527405	-1.761247	0.000000	-4.679531	0.000000	0.000000	0.000000	-0.194278	0.172257	-0.622519	0.000000	0.000000	2.000000	12.000000	0.000000
20423.641283	-0.013839	0.554489	0.227962	84.987488	-1.499245	42.519138	-1.763622	0.000000	-4.678636	0.000000	0.000000	0.000000	-0.182386	0.187451	-0.666825	0.000000	0.000000	2.000000	12.000000	0.000000
20423.644616	-0.013839	0.554489	0.227962	84.987488	-1.499245	42.519138	-1.763622	0.000000	-4.678636	0.000000	0.000000	0.000000	-0.182386	0.187451	-0.666825	0.000000	0.000000	2.000000	12.000000	0.000000
20423.647949	-0.013839	0.554489	0.227962	84.987488	-1.499245	42.519138	-1.763622	0.000000	-4.678636	0.000000	0.000000	0.000000	-0.182386	0.187451	-0.666825	0.000000	0.000000	2.000000	12.000000	0.000000
20423.651283	-0.014376	0.555205	0.225618	85.115768	-1.557325	42.509926	-1.767752	0.000000	-4.677078	0.000000	0.000000	0.000000	-0.160900	0.214747	-0.703268	0.000000	0.000000	2.000000	12.000000	0.000000
20423.654616	-0.014376	0.555205	0.225618	85.115768	-1.557325	42.509926	-1.767752	0.000000	-4.677078	0.000000	0.000000	0.000000	-0.160900	0.214747	-0.703268	0.000000	0.000000	2.000000	12.000000	0.000000
20423.657949	-0.014376	0.555205	0.225618	85.115768	-1.557325	42.509926	-1.767752	0.000000	-4.677078	0.000000	0.000000	0.000000	-0.160900	0.214747	-0.703268	0.000000	0.000000	2.000000	12.000000	0.000000
20423.661283	-0.014905	0.555915	0.223147	85.247253	-1.616124	42.500084	-1.774090	0.000000	-4.674677	0.000000	0.000000	0.000000	-0.158869	0.212924	-0.741373	0.000000	0.000000	2.000000	12.000000	0.000000
20423.664616	-0.014905	0.555915	0.223147	85.247253	-1.616124	42.500084	-1.774090	0.000000	-4.674677	0.000000	0.000000	0.000000	-0.158869	0.212924	-0.741373	0.000000	0.000000	2.000000	12.000000	0.000000
20423.667949	-0.014905	0.555915	0.223147	85.247253	-1.616124	42.500084	-1.774090	0.000000	-4.674677	0.000000	0.000000	0.000000	-0.158869	0.212924	-0.741373	0.000000	0.000000	2.000000	12.000000	0.000000
20423.671283	-0.015460	0.556675	0.220555	85.384926	-1.769758	42.392712	-1.781559	0.000000	-4.671835	0.000000	0.000000	0.000000	-0.166439	0.228178	-0.777655	0.000000	0.000000	2.000000	12.000000	0.000000
20423.674616	-0.015460	0.556675	0.220555	85.384926	-1.769758	42.392712	-1.781559	0.000000	-4.671835	0.000000	0.000000	0.000000	-0.166439	0.228178	-0.777655	0.000000	0.000000	2.000000	12.000000	0.000000
20423.677949	-0.015460	0.556675	0.220555	85.384926	-1.769758	42.392712	-1.781559	0.000000	-4.671835	0.000000	0.000000	0.000000	-0.166439	0.228178	-0.777655	0.000000	0.000000	2.000000	12.000000	0.000000
20423.681283	-0.016071	0.557448	0.217845	85.528717	-2.076973	42.121117	-1.789572	0.000000	-4.668772	0.000000	0.000000	0.000000	-0.183442	0.231915	-0.812986	0.000000	0.000000	2.000000	12.000000	0.000000
20423.684616	-0.016071	0.557448	0.217845	85.528717	-2.076973	42.121117	-1.789572	0.000000	-4.668772	0.000000	0.000000	0.000000	-0.183442	0.231915	-0.812986	0.000000	0.000000	2.000000	12.000000	0.000000
20423.687949	-0.016071	0.557448	0.217845	85.528717	-2.076973	42.121117	-1.789572	0.000000	-4.668772	0.000000	0.000000	0.000000	-0.183442	0.231915	-0.812986	0.000000	0.000000	2.000000	12.000000	0.000000
20423.691283	-0.016771	0.558201	0.215053	85.678360	-2.577767	41.659882	-1.797548	0.000000	-4.665707	0.000000	0.000000	0.000000	-0.209961	0.225726	-0.837455	0.000000	0.000000	2.000000	12.000000	0.000000
20423.694616	-0.016771	0.558201	0.215053	85.678360	-2.577767	41.659882	-1.797548	0.000000	-4.665707	0.000000	0.000000	0.000000	-0.209961	0.225726	-0.837455	0.000000	0.000000	2.000000	12.000000	0.000000
20423.697949	-0.016771	0.558201	0.215053	85.678360	-2.577767	41.659882	-1.797548	0.000000	-4.665707	0.000000	0.000000	0.000000	-0.209961	0.225726	-0.837455	0.000000	0.000000	2.000000	12.000000	0.000000
20423.701283	-0.017494	0.558927	0.212147	85.836983	-3.222623	41.057255	-1.804638	0.000000	-4.662969	0.000000	0.000000	0.000000	-0.216710	0.217905	-0.871708	0.000000	0.000000	2.000000	12.000000	0.000000
20423.704616	-0.017494	0.558927	0.212147	85.836983	-3.222623	41.057255	-1.804638	0.000000	-4.662969	0.000000	0.000000	0.000000	-0.216710	0.217905	-0.871708	0.000000	0.000000	2.000000	12.000000	0.000000
20423.707949	-0.017494	0.558927	0.212147	85.836983	-3.222623	41.057255	-1.804638	0.000000	-4.662969	0.000000	0.000000	0.000000	-0.216710	0.217905	-0.871708	0.000000	0.000000	2.000000	12.000000	0.000000
20423.711283	-0.018207	0.559725	0.209163	85.991364	-4.091607	40.218220	-1.812319	0.000000	-4.659989	0.000000	0.000000	0.000000	-0.214009	0.239449	-0.895316	0.000000	0.000000	2.000000	12.000000	0.000000
20423.714616	-0.018207	0.559725	0.209163	85.991364	-4.091607	40.218220	-1.812319	0.000000	-4.659989	0.000000	0.000000	0.000000	-0.214009	0.239449	-0.895316	0.000000	0.000000	2.000000	12.000000	0.000000
20423.717949	-0.018207	0.559725	0.209163	85.991364	-4.091607	40.218220	-1.812319	0.000000	-4.659989	0.000000	0.000000	0.000000	-0.214009	0.239449	-0.895316	0.000000	0.000000	2.000000	12.000000	0.000000
20423.721283	-0.018879	0.560537	0.206092	86.147766	-5.078910	39.255280	-1.820966	0.000000	-4.656617	0.000000	0.000000	0.000000	-0.201700	0.243383	-0.921418	0.000000	0.000000	2.000000	12.000000	0.000000
20423.724616	-0.018879	0.560537	0.206092	86.147766	-5.078910	39.255280	-1.820966	0.000000	-4.656617	0.000000	0.000000	0.000000	-0.201700	0.243383	-0.921418	0.000000	0.000000	2.000000	12.000000	0.000000
20423.727949	-0.018879	0.560537	0.206092	86.147766	-5.078910	39.255280	-1.820966	0.000000	-4.656617	0.000000	0.000000	0.000000	-0.201700	0.243383	-0.921418	0.000000	0.000000	2.000000	12.000000	0.000000
20423.731283	-0.019511	0.561381	0.202946	86.299370	-6.392828	37.942635	-1.831314	0.000000	-4.652557	0.000000	0.000000	0.000000	-0.189549	0.253216	-0.943578	0.000000	0.000000	2.000000	12.000000	0.000000
20423.734616	-0.019511	0.561381	0.202946	86.299370	-6.392828	37.942635	-1.831314	0.000000	-4.652557	0.000000	0.000000	0.000000	-0.189549	0.253216	-0.943578	0.000000	0.000000	2.000000	12.000000	0.000000
20423.737949	-0.019511	0.561381	0.202946	86.299370	-6.392828	37.942635	-1.831314	0.000000	-4.652557	0.000000	0.000000	0.000000	-0.189549	0.253216	-0.943578	0.000000	0.000000	2.000000	12.000000	0.000000
20423.741283	-0.020135	0.562262	0.199759	86.417282	-8.523834	35.777264	-1.843329	0.000000	-4.647810	0.000000	0.000000	0.000000	-0.187117	0.264292	-0.956103	0.000000	0.000000	2.000000	12.000000	0.000000
20423.744616	-0.020135	0.562262	0.199759	86.417282	-8.523834	35.777264	-1.843329	0.000000	-4.647810	0.000000	0.000000	0.000000	-0.187117	0.264292	-0.956103	0.000000	0.000000	2.000000	12.000000	0.000000
20423.747949	-0.020135	0.562262	0.199759	86.417282	-8.523834	35.777264	-1.843329	0.000000	-4.647810	0.000000	0.000000	0.000000	-0.187117	0.264292	-0.956103	0.000000	0.000000	2.000000	12.000000	0.000000
20423.751283	-0.020813	0.563107	0.196540	86.458954	-11.386220	32.857693	-1.856180	0.000000	-4.642694	0.000000	0.000000	0.000000	-0.203370	0.253606	-0.965843	0.000000	0.000000	2.000000	12.000000	0.000000
20423.754616	-0.020813	0.563107	0.196540	86.458954	-11.386220	32.857693	-1.856180	0.000000	-4.642694	0.000000	0.000000	0.000000	-0.203370	0.253606	-0.965843	0.000000	0.000000	2.000000	12.000000	0.000000
20423.757949	-0.020813	0.563107	0.196540	86.458954	-11.386220	32.857693	-1.856180	0.000000	-4.642694	0.000000	0.000000	0.000000	-0.203370	0.253606	-0.965843	0.000000	0.000000	2.000000	12.000000	0.000000
20423.761283	-0.021575	0.563937	0.193301	86.424675	-14.177717	30.007767	-1.868568	0.000000	-4.637721	0.000000	0.000000	0.000000	-0.228722	0.249110	-0.971715	0.000000	0.000000	2.000000	12.000000	0.000000
20423.764616	-0.021575	0.563937	0.193301	86.424675	-14.177717	30.007767	-1.868568	0.000000	-4.637721	0.000000	0.000000	0.000000	-0.228722	0.249110	-0.971715	0.000000	0.000000	2.000000	12.000000	0.000000
20423.767949	-0.021575	0.563937	0.193301	86.424675	-14.177717	30.007767	-1.868568	0.000000	-4.637721	0.000000	0.000000	0.000000	-0.228722	0.249110	-0.971715	0.000000	0.000000	2.000000	12.000000	0.000000
20423.771283	-0.022299	0.564703	0.190072	86.342911	-16.402946	27.732628	-1.879753	0.000000	-4.633199	0.000000	0.000000	0.000000	-0.217037	0.229545	-0.968587	0.000000	0.000000	2.000000	12.000000	0.000000
20423.774616	-0.022299	0.564703	0.190072	86.342911	-16.402946	27.732628	-1.879753	0.000000	-4.633199	0.000000	0.000000	0.000000	-0.217037	0.229545	-0.968587	0.000000	0.000000	2.000000	12.000000	0.000000
20423.777949	-0.022299	0.564703	0.190072	86.342911	-16.402946	27.732628	-1.879753	0.000000	-4.633199	0.000000	0.000000	0.000000	-0.217037	0.229545	-0.968587	0.000000	0.000000	2.000000	12.000000	0.000000
20423.781283	-0.023043	0.565468	0.186806	86.256859	-17.329643	26.795385	-1.892007	0.000000	-4.628208	0.000000	0.000000	0.000000	-0.223356	0.229598	-0.979784	0.000000	0.000000	2.000000	12.000000	0.000000
20423.784616	-0.023043	0.565468	0.186806	86.256859	-17.329643	26.795385	-1.892007	0.000000	-4.628208	0.000000	0.000000	0.000000	-0.223356	0.229598	-0.979784	0.000000	0.000000	2.000000	12.000000	0.000000
20423.787949	-0.023043	0.565468	0.186806	86.256859	-17.329643	26.795385	-1.892007	0.000000	-4.628208	0.000000	0.000000	0.000000	-0.223356	0.229598	-0.979784	0.000000	0.000000	2.000000	12.000000	0.000000
20423.791283	-0.023746	0.566192	0.183476	86.181664	-17.127695	26.975222	-1.904523	0.000000	-4.623071	0.000000	0.000000	0.000000	-0.210924	0.217237	-0.998983	0.000000	0.000000	2.000000	12.000000	0.000000
20423.794616	-0.023746	0.566192	0.183476	86.181664	-17.127695	26.975222	-1.904523	0.000000	-4.623071	0.000000	0.000000	0.000000	-0.210924	0.217237	-0.998983	0.000000	0.000000	2.000000	12.000000	0.000000
20423.797949	-0.023746	0.566192	0.183476	86.181664	-17.127695	26.975222	-1.904523	0.000000	-4.623071	0.000000	0.000000	0.000000	-0.210924	0.217237	-0.998983	0.000000	0.000000	2.000000	12.000000	0.000000
20423.801283	-0.024408	0.566930	0.180090	86.100471	-16.822289	27.185295	-1.918901	0.000000	-4.617123	0.000000	0.000000	0.000000	-0.198650	0.221370	-1.015785	0.000000	0.000000	2.000000	12.000000	0.000000
20423.804616	-0.024408	0.566930	0.180090	86.100471	-16.822289	27.185295	-1.918901	0.000000	-4.617123	0.000000	0.000000	0.000000	-0.198650	0.221370	-1.015785	0.000000	0.000000	2.000000	12.000000	0.000000
20423.807949	-0.024408	0.566930	0.180090	86.100471	-16.822289	27.185295	-1.918901	0.000000	-4.617123	0.000000	0.000000	0.000000	-0.198650	0.221370	-1.015785	0.000000	0.000000	2.000000	12.000000	0.000000
20423.811283	-0.025061	0.567687	0.176682	85.977226	-16.458443	27.438786	-1.935153	0.000000	-4.610334	0.000000	0.000000	0.000000	-0.195892	0.227086	-1.022577	0.000000	0.000000	2.000000	12.000000	0.000000
20423.814616	-0.025061	0.567687	0.176682	85.977226	-16.458443	27.438786	-1.935153	0.000000	-4.610334	0.000000	0.000000	0.000000	-0.195892	0.227086	-1.022577	0.000000	0.000000	2.000000	12.000000	0.000000
20423.817949	-0.025061	0.567687	0.176682	85.977226	-16.458443	27.438786	-1.935153	0.000000	-4.610334	0.000000	0.000000	0.000000	-0.195892	0.227086	-1.022577	0.000000	0.000000	2.000000	12.000000	0.000000
20423.821283	-0.025766	0.568468	0.173283	85.822426	-16.134375	27.716972	-1.952367	0.000000	-4.603071	0.000000	0.000000	0.000000	-0.211498	0.234422	-1.019575	0.000000	0.000000	2.000000	12.000000	0.000000
20423.824616	-0.025766	0.568468	0.173283	85.822426	-16.134375	27.716972	-1.952367	0.000000	-4.603071	0.000000	0.000000	0.000000	-0.211498	0.234422	-1.019575	0.000000	0.000000	2.000000	12.000000	0.000000
20423.827949	-0.025766	0.568468	0.173283	85.822426	-16.134375	27.716972	-1.952367	0.000000	-4.603071	0.000000	0.000000	0.000000	-0.211498	0.234422	-1.019575	0.000000	0.000000	2.000000	12.000000	0.000000
20423.831283	-0.026492	0.569254	0.169882	85.650169	-15.664433	28.233259	-1.968910	0.000000	-4.596019	0.000000	0.000000	0.000000	-0.217718	0.235617	-1.020470	0.000000	0.000000	2.000000	12.000000	0.000000
20423.834616	-0.026492	0.569254	0.169882	85.650169	-15.664433	28.233259	-1.968910	0.000000	-4.596019	0.000000	0.000000	0.000000	-0.217718	0.235617	-1.020470	0.000000	0.000000	2.000000	12.000000	0.000000
20423.837949	-0.026492	0.569254	0.169882	85.650169	-15.664433	28.233259	-1.968910	0.000000	-4.596019	0.000000	0.000000	0.000000	-0.217718	0.235617	-1.020470	0.000000	0.000000	2.000000	12.000000	0.000000
20423.841283	-0.027241	0.570035	0.166534	85.463524	-15.127925	28.846849	-1.985592	0.000000	-4.588837	0.000000	0.000000	0.000000	-0.224531	0.234497	-1.004458	0.000000	0.000000	2.000000	12.000000	0.000000
20423.844616	-0.027241	0.570035	0.166534	85.463524	-15.127925	28.846849	-1.985592	0.000000	-4.588837	0.000000	0.000000	0.000000	-0.224531	0.234497	-1.004458	0.000000	0.000000	2.000000	12.000000	0.000000
20423.847949	-0.027241	0.570035	0.166534	85.463524	-15.127925	28.846849	-1.985592	0.000000	-4.588837	0.000000	0.000000	0.000000	-0.224531	0.234497	-1.004458	0.000000	0.000000	2.000000	12.000000	0.000000
20423.851283	-0.027950	0.570733	0.163184	85.296555	-14.669957	29.380745	-2.001810	0.000000	-4.581786	0.000000	0.000000	0.000000	-0.212823	0.209290	-1.004963	0.000000	0.000000	2.000000	12.000000	0.000000
20423.854616	-0.027950	0.570733	0.163184	85.296555	-14.669957	29.380745	-2.001810	0.000000	-4.581786	0.000000	0.000000	0.000000	-0.212823	0.209290	-1.004963	0.000000	0.000000	2.000000	12.000000	0.000000
20423.857949	-0.027950	0.570733	0.163184	85.296555	-14.669957	29.380745	-2.001810	0.000000	-4.581786	0.000000	0.000000	0.000000	-0.212823	0.209290	-1.004963	0.000000	0.000000	2.000000	12.000000	0.000000
20423.861283	-0.028650	0.571435	0.159833	85.146065	-14.314451	29.810949	-2.019545	0.000000	-4.573996	0.000000	0.000000	0.000000	-0.210078	0.210688	-1.005063	0.000000	0.000000	2.000000	12.000000	0.000000
20423.864616	-0.028650	0.571435	0.159833	85.146065	-14.314451	29.810949	-2.019545	0.000000	-4.573996	0.000000	0.000000	0.000000	-0.210078	0.210688	-1.005063	0.000000	0.000000	2.000000	12.000000	0.000000
20423.867949	-0.028650	0.571435	0.159833	85.146065	-14.314451	29.810949	-2.019545	0.000000	-4.573996	0.000000	0.000000	0.000000	-0.210078	0.210688	-1.005063	0.000000	0.000000	2.000000	12.000000	0.000000
20423.871283	-0.029284	0.572095	0.156513	85.023071	-14.067372	30.118166	-2.038149	0.000000	-4.565736	0.000000	0.000000	0.000000	-0.190249	0.197910	-0.996033	0.000000	0.000000	2.000000	12.000000	0.000000
20423.874616	-0.029284	0.572095	0.156513	85.023071	-14.067372	30.118166	-2.038149	0.000000	-4.565736	0.000000	0.000000	0.000000	-0.190249	0.197910	-0.996033	0.000000	0.000000	2.000000	12.000000	0.000000
20423.877949	-0.029284	0.572095	0.156513	85.023071	-14.067372	30.118166	-2.038149	0.000000	-4.565736	0.000000	0.000000	0.000000	-0.190249	0.197910	-0.996033	0.000000	0.000000	2.000000	12.000000	0.000000
20423.881283	-0.029878	0.572746	0.153123	84.916885	-14.014025	30.202991	-2.058712	0.000000	-4.556501	0.000000	0.000000	0.000000	-0.177981	0.195299	-1.016972	0.000000	0.000000	2.000000	12.000000	0.000000
20423.884616	-0.029878	0.572746	0.153123	84.916885	-14.014025	30.202991	-2.058712	0.000000	-4.556501	0.000000	0.000000	0.000000	-0.177981	0.195299	-1.016972	0.000000	0.000000	2.000000	12.000000	0.000000
20423.887949	-0.029878	0.572746	0.153123	84.916885	-14.014025	30.202991	-2.058712	0.000000	-4.556501	0.000000	0.000000	0.000000	-0.177981	0.195299	-1.016972	0.000000	0.000000	2.000000	12.000000	0.000000
20423.891283	-0.030493	0.573408	0.149769	84.798164	-14.680527	29.491096	-2.081821	0.000000	-4.545990	0.000000	0.000000	0.000000	-0.184686	0.198686	-1.006447	0.000000	0.000000	2.000000	12.000000	0.000000
20423.894616	-0.030493	0.573408	0.149769	84.798164	-14.680527	29.491096	-2.081821	0.000000	-4.545990	0.000000	0.000000	0.000000	-0.184686	0.198686	-1.006447	0.000000	0.000000	2.000000	12.000000	0.000000
20423.897949	-0.030493	0.573408	0.149769	84.798164	-14.680527	29.491096	-2.081821	0.000000	-4.545990	0.000000	0.000000	0.000000	-0.184686	0.198686	-1.006447	0.000000	0.000000	2.000000	12.000000	0.000000
20423.901283	-0.031159	0.574062	0.146433	84.628593	-16.062593	27.992559	-2.104842	0.000000	-4.535376	0.000000	0.000000	0.000000	-0.199666	0.196075	-1.000655	0.000000	0.000000	2.000000	12.000000	0.000000
20423.904616	-0.031159	0.574062	0.146433	84.628593	-16.062593	27.992559	-2.104842	0.000000	-4.535376	0.000000	0.000000	0.000000	-0.199666	0.196075	-1.000655	0.000000	0.000000	2.000000	12.000000	0.000000
20423.907949	-0.031159	0.574062	0.146433	84.628593	-16.062593	27.992559	-2.104842	0.000000	-4.535376	0.000000	0.000000	0.000000	-0.199666	0.196075	-1.000655	0.000000	0.000000	2.000000	12.000000	0.000000
20423.911283	-0.031874	0.574674	0.143124	84.388634	-17.690567	26.248661	-2.127253	0.000000	-4.524909	0.000000	0.000000	0.000000	-0.214501	0.183697	-0.992819	0.000000	0.000000	2.000000	12.000000	0.000000
20423.914616	-0.031874	0.574674	0.143124	84.388634	-17.690567	26.248661	-2.127253	0.000000	-4.524909	0.000000	0.000000	0.000000	-0.214501	0.183697	-0.992819	0.000000	0.000000	2.000000	12.000000	0.000000
20423.917949	-0.031874	0.574674	0.143124	84.388634	-17.690567	26.248661	-2.127253	0.000000	-4.524909	0.000000	0.000000	0.000000	-0.214501	0.183697	-0.992819	0.000000	0.000000	2.000000	12.000000	0.000000
20423.921283	-0.032639	0.575201	0.139869	84.107910	-19.042536	24.801220	-2.148950	0.000000	-4.514645	0.000000	0.000000	0.000000	-0.229559	0.157930	-0.976501	0.000000	0.000000	2.000000	12.000000	0.000000
20423.924616	-0.032639	0.575201	0.139869	84.107910	-19.042536	24.801220	-2.148950	0.000000	-4.514645	0.000000	0.000000	0.000000	-0.229559	0.157930	-0.976501	0.000000	0.000000	2.000000	12.000000	0.000000
20423.927949	-0.032639	0.575201	0.139869	84.107910	-19.042536	24.801220	-2.148950	0.000000	-4.514645	0.000000	0.000000	0.000000	-0.229559	0.157930	-0.976501	0.000000	0.000000	2.000000	12.000000	0.000000
20423.931283	-0.033368	0.575708	0.136661	83.840088	-19.568672	24.240396	-2.169518	0.000000	-4.504797	0.000000	0.000000	0.000000	-0.218847	0.152181	-0.962405	0.000000	0.000000	2.000000	12.000000	0.000000
20423.934616	-0.033368	0.575708	0.136661	83.840088	-19.568672	24.240396	-2.169518	0.000000	-4.504797	0.000000	0.000000	0.000000	-0.218847	0.152181	-0.962405	0.000000	0.000000	2.000000	12.000000	0.000000
20423.937949	-0.033368	0.575708	0.136661	83.840088	-19.568672	24.240396	-2.169518	0.000000	-4.504797	0.000000	0.000000	0.000000	-0.218847	0.152181	-0.962405	0.000000	0.000000	2.000000	12.000000	0.000000
20423.941283	-0.034063	0.576112	0.133498	83.607666	-19.190651	24.667303	-2.191262	0.000000	-4.494260	0.000000	0.000000	0.000000	-0.208312	0.121244	-0.948712	0.000000	0.000000	2.000000	12.000000	0.000000
20423.944616	-0.034063	0.576112	0.133498	83.607666	-19.190651	24.667303	-2.191262	0.000000	-4.494260	0.000000	0.000000	0.000000	-0.208312	0.121244	-0.948712	0.000000	0.000000	2.000000	12.000000	0.000000
20423.947949	-0.034063	0.576112	0.133498	83.607666	-19.190651	24.667303	-2.191262	0.000000	-4.494260	0.000000	0.000000	0.000000	-0.208312	0.121244	-0.948712	0.000000	0.000000	2.000000	12.000000	0.000000
20423.951283	-0.034695	0.576531	0.130380	83.384163	-18.624184	25.306717	-2.214227	0.000000	-4.482990	0.000000	0.000000	0.000000	-0.189537	0.125765	-0.935588	0.000000	0.000000	2.000000	12.000000	0.000000
20423.954616	-0.034695	0.576531	0.130380	83.384163	-18.624184	25.306717	-2.214227	0.000000	-4.482990	0.000000	0.000000	0.000000	-0.189537	0.125765	-0.935588	0.000000	0.000000	2.000000	12.000000	0.000000
20423.957949	-0.034695	0.576531	0.130380	83.384163	-18.624184	25.306717	-2.214227	0.000000	-4.482990	0.000000	0.000000	0.000000	-0.189537	0.125765	-0.935588	0.000000	0.000000	2.000000	12.000000	0.000000
20423.961283	-0.035293	0.576933	0.127310	83.153267	-18.122276	25.871624	-2.239236	0.000000	-4.470550	0.000000	0.000000	0.000000	-0.179532	0.120672	-0.920760	0.000000	0.000000	2.000000	12.000000	0.000000
20423.964616	-0.035293	0.576933	0.127310	83.153267	-18.122276	25.871624	-2.239236	0.000000	-4.470550	0.000000	0.000000	0.000000	-0.179532	0.120672	-0.920760	0.000000	0.000000	2.000000	12.000000	0.000000
20423.967949	-0.035293	0.576933	0.127310	83.153267	-18.122276	25.871624	-2.239236	0.000000	-4.470550	0.000000	0.000000	0.000000	-0.179532	0.120672	-0.920760	0.000000	0.000000	2.000000	12.000000	0.000000
20423.971283	-0.035913	0.577300	0.124273	82.921158	-17.838472	26.201225	-2.265476	0.000000	-4.457311	0.000000	0.000000	0.000000	-0.186009	0.109890	-0.911323	0.000000	0.000000	2.000000	12.000000	0.000000
20423.974616	-0.035913	0.577300	0.124273	82.921158	-17.838472	26.201225	-2.265476	0.000000	-4.457311	0.000000	0.000000	0.000000	-0.186009	0.109890	-0.911323	0.000000	0.000000	2.000000	12.000000	0.000000
20423.977949	-0.035913	0.577300	0.124273	82.921158	-17.838472	26.201225	-2.265476	0.000000	-4.457311	0.000000	0.000000	0.000000	-0.186009	0.109890	-0.911323	0.000000	0.000000	2.000000	12.000000	0.000000
20423.981283	-0.036582	0.577599	0.121272	82.667999	-17.935301	26.101328	-2.291693	0.000000	-4.443888	0.000000	0.000000	0.000000	-0.200768	0.089785	-0.900299	0.000000	0.000000	2.000000	12.000000	0.000000
20423.984616	-0.036582	0.577599	0.121272	82.667999	-17.935301	26.101328	-2.291693	0.000000	-4.443888	0.000000	0.000000	0.000000	-0.200768	0.089785	-0.900299	0.000000	0.000000	2.000000	12.000000	0.000000
20423.987949	-0.036582	0.577599	0.121272	82.667999	-17.935301	26.101328	-2.291693	0.000000	-4.443888	0.000000	0.000000	0.000000	-0.200768	0.089785	-0.900299	0.000000	0.000000	2.000000	12.000000	0.000000
20423.991283	-0.037382	0.577864	0.118296	82.411705	-18.205683	25.824278	-2.317006	0.000000	-4.430743	0.000000	0.000000	0.000000	-0.239795	0.079489	-0.892747	0.000000	0.000000	2.000000	12.000000	0.000000
20423.994616	-0.037382	0.577864	0.118296	82.411705	-18.205683	25.824278	-2.317006	0.000000	-4.430743	0.000000	0.000000	0.000000	-0.239795	0.079489	-0.892747	0.000000	0.000000	2.000000	12.000000	0.000000
20423.997949	-0.037382	0.577864	0.118296	82.411705	-18.205683	25.824278	-2.317006	0.000000	-4.430743	0.000000	0.000000	0.000000	-0.239795	0.079489	-0.892747	0.000000	0.000000	2.000000	12.000000	0.000000
20424.001283	-0.038201	0.578033	0.115366	82.180084	-18.254496	25.808702	-2.339179	0.000000	-4.419077	0.000000	0.000000	0.000000	-0.245897	0.050598	-0.879092	0.000000	0.000000	2.000000	12.000000	0.000000
20424.004616	-0.038201	0.578033	0.115366	82.180084	-18.254496	25.808702	-2.339179	0.000000	-4.419077	0.000000	0.000000	0.000000	-0.245897	0.050598	-0.879092	0.000000	0.000000	2.000000	12.000000	0.000000
20424.007949	-0.038201	0.578033	0.115366	82.180084	-18.254496	25.808702	-2.339179	0.000000	-4.419077	0.000000	0.000000	0.000000	-0.245897	0.050598	-0.879092	0.000000	0.000000	2.000000	12.000000	0.000000
20424.011283	-0.039037	0.578110	0.112422	81.993736	-17.897520	26.259754	-2.360979	0.000000	-4.407468	0.000000	0.000000	0.000000	-0.250735	0.023285	-0.883198	0.000000	0.000000	2.000000	12.000000	0.000000
20424.014616	-0.039037	0.578110	0.112422	81.993736	-17.897520	26.259754	-2.360979	0.000000	-4.407468	0.000000	0.000000	0.000000	-0.250735	0.023285	-0.883198	0.000000	0.000000	2.000000	12.000000	0.000000
20424.017949	-0.039037	0.578110	0.112422	81.993736	-17.897520	26.259754	-2.360979	0.000000	-4.407468	0.000000	0.000000	0.000000	-0.250735	0.023285	-0.883198	0.000000	0.000000	2.000000	12.000000	0.000000
20424.021283	-0.039889	0.578098	0.109464	81.835350	-17.642723	26.611282	-2.383467	0.000000	-4.395348	0.000000	0.000000	0.000000	-0.255428	-0.003695	-0.887357	0.000000	0.000000	2.000000	12.000000	0.000000
20424.024616	-0.039889	0.578098	0.109464	81.835350	-17.642723	26.611282	-2.383467	0.000000	-4.395348	0.000000	0.000000	0.000000	-0.255428	-0.003695	-0.887357	0.000000	0.000000	2.000000	12.000000	0.000000
20424.027949	-0.039889	0.578098	0.109464	81.835350	-17.642723	26.611282	-2.383467	0.000000	-4.395348	0.000000	0.000000	0.000000	-0.255428	-0.003695	-0.887357	0.000000	0.000000	2.000000	12.000000	0.000000
20424.031283	-0.040701	0.578027	0.106489	81.704338	-17.452379	26.898781	-2.406717	0.000000	-4.382661	0.000000	0.000000	0.000000	-0.243775	-0.021124	-0.892389	0.000000	0.000000	2.000000	12.000000	0.000000
20424.034616	-0.040701	0.578027	0.106489	81.704338	-17.452379	26.898781	-2.406717	0.000000	-4.382661	0.000000	0.000000	0.000000	-0.243775	-0.021124	-0.892389	0.000000	0.000000	2.000000	12.000000	0.000000
20424.037949	-0.040701	0.578027	0.106489	81.704338	-17.452379	26.898781	-2.406717	0.000000	-4.382661	0.000000	0.000000	0.000000	-0.243775	-0.021124	-0.892389	0.000000	0.000000	2.000000	12.000000	0.000000
20424.041283	-0.041423	0.577950	0.103511	81.585876	-17.281794	27.155703	-2.432548	0.000000	-4.368376	0.000000	0.000000	0.000000	-0.216449	-0.023316	-0.893521	0.000000	0.000000	2.000000	12.000000	0.000000
20424.044616	-0.041423	0.577950	0.103511	81.585876	-17.281794	27.155703	-2.432548	0.000000	-4.368376	0.000000	0.000000	0.000000	-0.216449	-0.023316	-0.893521	0.000000	0.000000	2.000000	12.000000	0.000000
20424.047949	-0.041423	0.577950	0.103511	81.585876	-17.281794	27.155703	-2.432548	0.000000	-4.368376	0.000000	0.000000	0.000000	-0.216449	-0.023316	-0.893521	0.000000	0.000000	2.000000	12.000000	0.000000
20424.051283	-0.042135	0.577854	0.100545	81.451813	-17.100676	27.418842	-2.462559	0.000000	-4.351529	0.000000	0.000000	0.000000	-0.213825	-0.028837	-0.889644	0.000000	0.000000	2.000000	12.000000	0.000000
20424.054616	-0.042135	0.577854	0.100545	81.451813	-17.100676	27.418842	-2.462559	0.000000	-4.351529	0.000000	0.000000	0.000000	-0.213825	-0.028837	-0.889644	0.000000	0.000000	2.000000	12.000000	0.000000
20424.057949	-0.042135	0.577854	0.100545	81.451813	-17.100676	27.418842	-2.462559	0.000000	-4.351529	0.000000	0.000000	0.000000	-0.213825	-0.028837	-0.889644	0.000000	0.000000	2.000000	12.000000	0.000000
20424.061283	-0.042819	0.577756	0.097671	81.252075	-16.806824	27.795118	-2.494011	0.000000	-4.333579	0.000000	0.000000	0.000000	-0.205089	-0.029328	-0.862235	0.000000	0.000000	2.000000	12.000000	0.000000
20424.064616	-0.042819	0.577756	0.097671	81.252075	-16.806824	27.795118	-2.494011	0.000000	-4.333579	0.000000	0.000000	0.000000	-0.205089	-0.029328	-0.862235	0.000000	0.000000	2.000000	12.000000	0.000000
20424.067949	-0.042819	0.577756	0.097671	81.252075	-16.806824	27.795118	-2.494011	0.000000	-4.333579	0.000000	0.000000	0.000000	-0.205089	-0.029328	-0.862235	0.000000	0.000000	2.000000	12.000000	0.000000
20424.071283	-0.043499	0.577668	0.094865	80.965736	-16.396603	28.288954	-2.526148	0.000000	-4.314924	0.000000	0.000000	0.000000	-0.203963	-0.026315	-0.841869	0.000000	0.000000	2.000000	12.000000	0.000000
20424.074616	-0.043499	0.577668	0.094865	80.965736	-16.396603	28.288954	-2.526148	0.000000	-4.314924	0.000000	0.000000	0.000000	-0.203963	-0.026315	-0.841869	0.000000	0.000000	2.000000	12.000000	0.000000
20424.077949	-0.043499	0.577668	0.094865	80.965736	-16.396603	28.288954	-2.526148	0.000000	-4.314924	0.000000	0.000000	0.000000	-0.203963	-0.026315	-0.841869	0.000000	0.000000	2.000000	12.000000	0.000000
20424.081283	-0.044256	0.577550	0.092150	80.641068	-15.965870	28.805557	-2.558553	0.000000	-4.295789	0.000000	0.000000	0.000000	-0.227120	-0.035498	-0.814492	0.000000	0.000000	2.000000	12.000000	0.000000
20424.084616	-0.044256	0.577550	0.092150	80.641068	-15.965870	28.805557	-2.558553	0.000000	-4.295789	0.000000	0.000000	0.000000	-0.227120	-0.035498	-0.814492	0.000000	0.000000	2.000000	12.000000	0.000000
20424.087949	-0.044256	0.577550	0.092150	80.641068	-15.965870	28.805557	-2.558553	0.000000	-4.295789	0.000000	0.000000	0.000000	-0.227120	-0.035498	-0.814492	0.000000	0.000000	2.000000	12.000000	0.000000
20424.091283	-0.045005	0.577385	0.089456	80.325508	-15.587971	29.274904	-2.587964	0.000000	-4.278135	0.000000	0.000000	0.000000	-0.224850	-0.049442	-0.808091	0.000000	0.000000	2.000000	12.000000	0.000000
20424.094616	-0.045005	0.577385	0.089456	80.325508	-15.587971	29.274904	-2.587964	0.000000	-4.278135	0.000000	0.000000	0.000000	-0.224850	-0.049442	-0.808091	0.000000	0.000000	2.000000	12.000000	0.000000
20424.097949	-0.045005	0.577385	0.089456	80.325508	-15.587971	29.274904	-2.587964	0.000000	-4.278135	0.000000	0.000000	0.000000	-0.224850	-0.049442	-0.808091	0.000000	0.000000	2.000000	12.000000	0.000000
20424.101283	-0.045724	0.577164	0.086809	80.041397	-15.263454	29.684994	-2.618572	0.000000	-4.259470	0.000000	0.000000	0.000000	-0.215438	-0.066357	-0.794231	0.000000	0.000000	2.000000	12.000000	0.000000
20424.104616	-0.045724	0.577164	0.086809	80.041397	-15.263454	29.684994	-2.618572	0.000000	-4.259470	0.000000	0.000000	0.000000	-0.215438	-0.066357	-0.794231	0.000000	0.000000	2.000000	12.000000	0.000000
20424.107949	-0.045724	0.577164	0.086809	80.041397	-15.263454	29.684994	-2.618572	0.000000	-4.259470	0.000000	0.000000	0.000000	-0.215438	-0.066357	-0.794231	0.000000	0.000000	2.000000	12.000000	0.000000
20424.111283	-0.046409	0.576976	0.084188	79.790413	-15.010938	30.022139	-2.650729	0.000000	-4.239532	0.000000	0.000000	0.000000	-0.205715	-0.056249	-0.786127	0.000000	0.000000	2.000000	12.000000	0.000000
20424.114616	-0.046409	0.576976	0.084188	79.790413	-15.010938	30.022139	-2.650729	0.000000	-4.239532	0.000000	0.000000	0.000000	-0.205715	-0.056249	-0.786127	0.000000	0.000000	2.000000	12.000000	0.000000
20424.117949	-0.046409	0.576976	0.084188	79.790413	-15.010938	30.022139	-2.650729	0.000000	-4.239532	0.000000	0.000000	0.000000	-0.205715	-0.056249	-0.786127	0.000000	0.000000	2.000000	12.000000	0.000000
20424.121283	-0.047038	0.576793	0.081604	79.578293	-14.818377	30.297600	-2.679535	0.000000	-4.209421	0.000000	0.000000	0.000000	-0.188648	-0.055109	-0.775262	0.000000	0.000000	2.000000	12.000000	0.000000
20424.124616	-0.047038	0.576793	0.081604	79.578293	-14.818377	30.297600	-2.679535	0.000000	-4.209421	0.000000	0.000000	0.000000	-0.188648	-0.055109	-0.775262	0.000000	0.000000	2.000000	12.000000	0.000000
20424.127949	-0.047038	0.576793	0.081604	79.578293	-14.818377	30.297600	-2.679535	0.000000	-4.209421	0.000000	0.000000	0.000000	-0.188648	-0.055109	-0.775262	0.000000	0.000000	2.000000	12.000000	0.000000
20424.131283	-0.047662	0.576613	0.079052	79.401123	-14.679284	30.513325	-2.648094	0.000000	-4.080211	0.000000	0.000000	0.000000	-0.187128	-0.053941	-0.765599	0.000000	0.000000	2.000000	12.000000	0.000000
20424.134616	-0.047662	0.576613	0.079052	79.401123	-14.679284	30.513325	-2.648094	0.000000	-4.080211	0.000000	0.000000	0.000000	-0.187128	-0.053941	-0.765599	0.000000	0.000000	2.000000	12.000000	0.000000
20424.137949	-0.047662	0.576613	0.079052	79.401123	-14.679284	30.513325	-2.648094	0.000000	-4.080211	0.000000	0.000000	0.000000	-0.187128	-0.053941	-0.765599	0.000000	0.000000	2.000000	12.000000	0.000000
20424.141283	-0.048279	0.576447	0.076510	79.259628	-14.581346	30.693102	-2.616906	0.000000	-3.952611	0.000000	0.000000	0.000000	-0.185049	-0.049597	-0.762639	0.000000	0.000000	2.000000	12.000000	0.000000
20424.144616	-0.048279	0.576447	0.076510	79.259628	-14.581346	30.693102	-2.616906	0.000000	-3.952611	0.000000	0.000000	0.000000	-0.185049	-0.049597	-0.762639	0.000000	0.000000	2.000000	12.000000	0.000000
20424.147949	-0.048279	0.576447	0.076510	79.259628	-14.581346	30.693102	-2.616906	0.000000	-3.952611	0.000000	0.000000	0.000000	-0.185049	-0.049597	-0.762639	0.000000	0.000000	2.000000	12.000000	0.000000
20424.151283	-0.048947	0.576285	0.074058	79.139908	-14.519992	30.844963	-2.586065	0.000000	-3.825504	0.000000	0.000000	0.000000	-0.200449	-0.048828	-0.735716	0.000000	0.000000	2.000000	12.000000	0.000000
20424.154616	-0.048947	0.576285	0.074058	79.139908	-14.519992	30.844963	-2.586065	0.000000	-3.825504	0.000000	0.000000	0.000000	-0.200449	-0.048828	-0.735716	0.000000	0.000000	2.000000	12.000000	0.000000
20424.157949	-0.048947	0.576285	0.074058	79.139908	-14.519992	30.844963	-2.586065	0.000000	-3.825504	0.000000	0.000000	0.000000	-0.200449	-0.048828	-0.735716	0.000000	0.000000	2.000000	12.000000	0.000000
20424.161283	-0.049715	0.576106	0.071675	79.027557	-14.476304	30.977015	-2.552656	0.000000	-3.702885	0.000000	0.000000	0.000000	-0.230406	-0.053570	-0.714950	0.000000	0.000000	2.000000	12.000000	0.000000
20424.164616	-0.049715	0.576106	0.071675	79.027557	-14.476304	30.977015	-2.552656	0.000000	-3.702885	0.000000	0.000000	0.000000	-0.230406	-0.053570	-0.714950	0.000000	0.000000	2.000000	12.000000	0.000000
20424.167949	-0.049715	0.576106	0.071675	79.027557	-14.476304	30.977015	-2.552656	0.000000	-3.702885	0.000000	0.000000	0.000000	-0.230406	-0.053570	-0.714950	0.000000	0.000000	2.000000	12.000000	0.000000
20424.171283	-0.050510	0.575873	0.069397	78.931068	-14.456979	31.098421	-2.514255	0.000000	-3.583727	0.000000	0.000000	0.000000	-0.238447	-0.069816	-0.683243	0.000000	0.000000	2.000000	12.000000	0.000000
20424.174616	-0.050510	0.575873	0.069397	78.931068	-14.456979	31.098421	-2.514255	0.000000	-3.583727	0.000000	0.000000	0.000000	-0.238447	-0.069816	-0.683243	0.000000	0.000000	2.000000	12.000000	0.000000
20424.177949	-0.050510	0.575873	0.069397	78.931068	-14.456979	31.098421	-2.514255	0.000000	-3.583727	0.000000	0.000000	0.000000	-0.238447	-0.069816	-0.683243	0.000000	0.000000	2.000000	12.000000	0.000000
20424.181283	-0.051327	0.575608	0.067180	78.854210	-14.462646	31.198074	-2.474514	0.000000	-3.469853	0.000000	0.000000	0.000000	-0.245253	-0.079713	-0.665093	0.000000	0.000000	2.000000	12.000000	0.000000
20424.184616	-0.051327	0.575608	0.067180	78.854210	-14.462646	31.198074	-2.474514	0.000000	-3.469853	0.000000	0.000000	0.000000	-0.245253	-0.079713	-0.665093	0.000000	0.000000	2.000000	12.000000	0.000000
20424.187949	-0.051327	0.575608	0.067180	78.854210	-14.462646	31.198074	-2.474514	0.000000	-3.469853	0.000000	0.000000	0.000000	-0.245253	-0.079713	-0.665093	0.000000	0.000000	2.000000	12.000000	0.000000
20424.191283	-0.052123	0.575337	0.065084	78.807114	-14.488865	31.268744	-2.433639	0.000000	-3.359004	0.000000	0.000000	0.000000	-0.238877	-0.081095	-0.628717	0.000000	0.000000	2.000000	12.000000	0.000000
20424.194616	-0.052123	0.575337	0.065084	78.807114	-14.488865	31.268744	-2.433639	0.000000	-3.359004	0.000000	0.000000	0.000000	-0.238877	-0.081095	-0.628717	0.000000	0.000000	2.000000	12.000000	0.000000
20424.197949	-0.052123	0.575337	0.065084	78.807114	-14.488865	31.268744	-2.433639	0.000000	-3.359004	0.000000	0.000000	0.000000	-0.238877	-0.081095	-0.628717	0.000000	0.000000	2.000000	12.000000	0.000000
20424.201283	-0.052870	0.575083	0.063067	78.784615	-14.546330	31.312521	-2.393826	0.000000	-3.254218	0.000000	0.000000	0.000000	-0.224012	-0.076431	-0.605084	0.000000	0.000000	2.000000	12.000000	0.000000
20424.204616	-0.052870	0.575083	0.063067	78.784615	-14.546330	31.312521	-2.393826	0.000000	-3.254218	0.000000	0.000000	0.000000	-0.224012	-0.076431	-0.605084	0.000000	0.000000	2.000000	12.000000	0.000000
20424.207949	-0.052870	0.575083	0.063067	78.784615	-14.546330	31.312521	-2.393826	0.000000	-3.254218	0.000000	0.000000	0.000000	-0.224012	-0.076431	-0.605084	0.000000	0.000000	2.000000	12.000000	0.000000
20424.211283	-0.053617	0.574872	0.061118	78.780945	-14.618113	31.337112	-2.356490	0.000000	-3.153370	0.000000	0.000000	0.000000	-0.224021	-0.063141	-0.584699	0.000000	0.000000	2.000000	12.000000	0.000000
20424.214616	-0.053617	0.574872	0.061118	78.780945	-14.618113	31.337112	-2.356490	0.000000	-3.153370	0.000000	0.000000	0.000000	-0.224021	-0.063141	-0.584699	0.000000	0.000000	2.000000	12.000000	0.000000
20424.217949	-0.053617	0.574872	0.061118	78.780945	-14.618113	31.337112	-2.356490	0.000000	-3.153370	0.000000	0.000000	0.000000	-0.224021	-0.063141	-0.584699	0.000000	0.000000	2.000000	12.000000	0.000000
20424.221283	-0.054342	0.574696	0.059263	78.801331	-14.715902	31.336605	-2.319154	0.000000	-3.055920	0.000000	0.000000	0.000000	-0.217521	-0.052809	-0.556546	0.000000	0.000000	2.000000	12.000000	0.000000
20424.224616	-0.054342	0.574696	0.059263	78.801331	-14.715902	31.336605	-2.319154	0.000000	-3.055920	0.000000	0.000000	0.000000	-0.217521	-0.052809	-0.556546	0.000000	0.000000	2.000000	12.000000	0.000000
20424.227949	-0.054342	0.574696	0.059263	78.801331	-14.715902	31.336605	-2.319154	0.000000	-3.055920	0.000000	0.000000	0.000000	-0.217521	-0.052809	-0.556546	0.000000	0.000000	2.000000	12.000000	0.000000
20424.231283	-0.055091	0.574546	0.057458	78.842812	-14.838424	31.314665	-2.282900	0.000000	-2.963163	0.000000	0.000000	0.000000	-0.224656	-0.045141	-0.541621	0.000000	0.000000	2.000000	12.000000	0.000000
20424.234616	-0.055091	0.574546	0.057458	78.842812	-14.838424	31.314665	-2.282900	0.000000	-2.963163	0.000000	0.000000	0.000000	-0.224656	-0.045141	-0.541621	0.000000	0.000000	2.000000	12.000000	0.000000
20424.237949	-0.055091	0.574546	0.057458	78.842812	-14.838424	31.314665	-2.282900	0.000000	-2.963163	0.000000	0.000000	0.000000	-0.224656	-0.045141	-0.541621	0.000000	0.000000	2.000000	12.000000	0.000000
20424.241283	-0.055890	0.574411	0.055723	78.898552	-14.981960	31.277618	-2.245457	0.000000	-2.872893	0.000000	0.000000	0.000000	-0.239863	-0.040383	-0.520564	0.000000	0.000000	2.000000	12.000000	0.000000
20424.244616	-0.055890	0.574411	0.055723	78.898552	-14.981960	31.277618	-2.245457	0.000000	-2.872893	0.000000	0.000000	0.000000	-0.239863	-0.040383	-0.520564	0.000000	0.000000	2.000000	12.000000	0.000000
20424.247949	-0.055890	0.574411	0.055723	78.898552	-14.981960	31.277618	-2.245457	0.000000	-2.872893	0.000000	0.000000	0.000000	-0.239863	-0.040383	-0.520564	0.000000	0.000000	2.000000	12.000000	0.000000
20424.251283	-0.056711	0.574237	0.054011	78.971092	-15.142017	31.224302	-2.205480	0.000000	-2.786132	0.000000	0.000000	0.000000	-0.246127	-0.052247	-0.513601	0.000000	0.000000	2.000000	12.000000	0.000000
20424.254616	-0.056711	0.574237	0.054011	78.971092	-15.142017	31.224302	-2.205480	0.000000	-2.786132	0.000000	0.000000	0.000000	-0.246127	-0.052247	-0.513601	0.000000	0.000000	2.000000	12.000000	0.000000
20424.257949	-0.056711	0.574237	0.054011	78.971092	-15.142017	31.224302	-2.205480	0.000000	-2.786132	0.000000	0.000000	0.000000	-0.246127	-0.052247	-0.513601	0.000000	0.000000	2.000000	12.000000	0.000000
20424.261283	-0.057506	0.574042	0.052344	79.053734	-15.285768	31.196981	-2.164459	0.000000	-2.700532	0.000000	0.000000	0.000000	-0.238417	-0.058408	-0.500031	0.000000	0.000000	2.000000	12.000000	0.000000
20424.264616	-0.057506	0.574042	0.052344	79.053734	-15.285768	31.196981	-2.164459	0.000000	-2.700532	0.000000	0.000000	0.000000	-0.238417	-0.058408	-0.500031	0.000000	0.000000	2.000000	12.000000	0.000000
20424.267949	-0.057506	0.574042	0.052344	79.053734	-15.285768	31.196981	-2.164459	0.000000	-2.700532	0.000000	0.000000	0.000000	-0.238417	-0.058408	-0.500031	0.000000	0.000000	2.000000	12.000000	0.000000
20424.271283	-0.058251	0.573827	0.050725	79.134911	-15.397722	31.198454	-2.124723	0.000000	-2.617193	0.000000	0.000000	0.000000	-0.223623	-0.064515	-0.485559	0.000000	0.000000	2.000000	12.000000	0.000000
20424.274616	-0.058251	0.573827	0.050725	79.134911	-15.397722	31.198454	-2.124723	0.000000	-2.617193	0.000000	0.000000	0.000000	-0.223623	-0.064515	-0.485559	0.000000	0.000000	2.000000	12.000000	0.000000
20424.277949	-0.058251	0.573827	0.050725	79.134911	-15.397722	31.198454	-2.124723	0.000000	-2.617193	0.000000	0.000000	0.000000	-0.223623	-0.064515	-0.485559	0.000000	0.000000	2.000000	12.000000	0.000000
20424.281283	-0.058926	0.573611	0.049175	79.206848	-15.541189	31.152651	-2.087452	0.000000	-2.536267	0.000000	0.000000	0.000000	-0.202418	-0.064947	-0.465140	0.000000	0.000000	2.000000	12.000000	0.000000
20424.284616	-0.058926	0.573611	0.049175	79.206848	-15.541189	31.152651	-2.087452	0.000000	-2.536267	0.000000	0.000000	0.000000	-0.202418	-0.064947	-0.465140	0.000000	0.000000	2.000000	12.000000	0.000000
20424.287949	-0.058926	0.573611	0.049175	79.206848	-15.541189	31.152651	-2.087452	0.000000	-2.536267	0.000000	0.000000	0.000000	-0.202418	-0.064947	-0.465140	0.000000	0.000000	2.000000	12.000000	0.000000
20424.291283	-0.059602	0.573421	0.047678	79.265495	-15.677651	31.109381	-2.053716	0.000000	-2.458744	0.000000	0.000000	0.000000	-0.202853	-0.056984	-0.449012	0.000000	0.000000	2.000000	12.000000	0.000000
20424.294616	-0.059602	0.573421	0.047678	79.265495	-15.677651	31.109381	-2.053716	0.000000	-2.458744	0.000000	0.000000	0.000000	-0.202853	-0.056984	-0.449012	0.000000	0.000000	2.000000	12.000000	0.000000
20424.297949	-0.059602	0.573421	0.047678	79.265495	-15.677651	31.109381	-2.053716	0.000000	-2.458744	0.000000	0.000000	0.000000	-0.202853	-0.056984	-0.449012	0.000000	0.000000	2.000000	12.000000	0.000000
20424.301283	-0.060301	0.573267	0.046210	79.313438	-15.807336	31.075636	-2.019907	0.000000	-2.383909	0.000000	0.000000	0.000000	-0.209721	-0.046267	-0.440583	0.000000	0.000000	2.000000	12.000000	0.000000
20424.304616	-0.060301	0.573267	0.046210	79.313438	-15.807336	31.075636	-2.019907	0.000000	-2.383909	0.000000	0.000000	0.000000	-0.209721	-0.046267	-0.440583	0.000000	0.000000	2.000000	12.000000	0.000000
20424.307949	-0.060301	0.573267	0.046210	79.313438	-15.807336	31.075636	-2.019907	0.000000	-2.383909	0.000000	0.000000	0.000000	-0.209721	-0.046267	-0.440583	0.000000	0.000000	2.000000	12.000000	0.000000
20424.311283	-0.061026	0.573111	0.044798	79.353691	-15.929861	31.048988	-1.984954	0.000000	-2.310478	0.000000	0.000000	0.000000	-0.217651	-0.046626	-0.423334	0.000000	0.000000	2.000000	12.000000	0.000000
20424.314616	-0.061026	0.573111	0.044798	79.353691	-15.929861	31.048988	-1.984954	0.000000	-2.310478	0.000000	0.000000	0.000000	-0.217651	-0.046626	-0.423334	0.000000	0.000000	2.000000	12.000000	0.000000
20424.317949	-0.061026	0.573111	0.044798	79.353691	-15.929861	31.048988	-1.984954	0.000000	-2.310478	0.000000	0.000000	0.000000	-0.217651	-0.046626	-0.423334	0.000000	0.000000	2.000000	12.000000	0.000000
20424.321283	-0.061774	0.572945	0.043405	79.412155	-16.077417	31.003094	-1.948679	0.000000	-2.239922	0.000000	0.000000	0.000000	-0.224151	-0.049705	-0.418017	0.000000	0.000000	2.000000	12.000000	0.000000
20424.324616	-0.061774	0.572945	0.043405	79.412155	-16.077417	31.003094	-1.948679	0.000000	-2.239922	0.000000	0.000000	0.000000	-0.224151	-0.049705	-0.418017	0.000000	0.000000	2.000000	12.000000	0.000000
20424.327949	-0.061774	0.572945	0.043405	79.412155	-16.077417	31.003094	-1.948679	0.000000	-2.239922	0.000000	0.000000	0.000000	-0.224151	-0.049705	-0.418017	0.000000	0.000000	2.000000	12.000000	0.000000
20424.331283	-0.062495	0.572770	0.042035	79.487328	-16.240135	30.931543	-1.911320	0.000000	-2.170253	0.000000	0.000000	0.000000	-0.216408	-0.052710	-0.410934	0.000000	0.000000	2.000000	12.000000	0.000000
20424.334616	-0.062495	0.572770	0.042035	79.487328	-16.240135	30.931543	-1.911320	0.000000	-2.170253	0.000000	0.000000	0.000000	-0.216408	-0.052710	-0.410934	0.000000	0.000000	2.000000	12.000000	0.000000
20424.337949	-0.062495	0.572770	0.042035	79.487328	-16.240135	30.931543	-1.911320	0.000000	-2.170253	0.000000	0.000000	0.000000	-0.216408	-0.052710	-0.410934	0.000000	0.000000	2.000000	12.000000	0.000000
20424.341283	-0.063144	0.572556	0.040702	79.567078	-16.403299	30.862179	-1.875252	0.000000	-2.101764	0.000000	0.000000	0.000000	-0.194817	-0.063955	-0.400130	0.000000	0.000000	2.000000	12.000000	0.000000
20424.344616	-0.063144	0.572556	0.040702	79.567078	-16.403299	30.862179	-1.875252	0.000000	-2.101764	0.000000	0.000000	0.000000	-0.194817	-0.063955	-0.400130	0.000000	0.000000	2.000000	12.000000	0.000000
20424.347949	-0.063144	0.572556	0.040702	79.567078	-16.403299	30.862179	-1.875252	0.000000	-2.101764	0.000000	0.000000	0.000000	-0.194817	-0.063955	-0.400130	0.000000	0.000000	2.000000	12.000000	0.000000
20424.351283	-0.063748	0.572325	0.039418	79.635399	-16.546717	30.804195	-1.842783	0.000000	-2.035075	0.000000	0.000000	0.000000	-0.181160	-0.069555	-0.385092	0.000000	0.000000	2.000000	12.000000	0.000000
20424.354616	-0.063748	0.572325	0.039418	79.635399	-16.546717	30.804195	-1.842783	0.000000	-2.035075	0.000000	0.000000	0.000000	-0.181160	-0.069555	-0.385092	0.000000	0.000000	2.000000	12.000000	0.000000
20424.357949	-0.063748	0.572325	0.039418	79.635399	-16.546717	30.804195	-1.842783	0.000000	-2.035075	0.000000	0.000000	0.000000	-0.181160	-0.069555	-0.385092	0.000000	0.000000	2.000000	12.000000	0.000000
20424.361283	-0.064259	0.572101	0.038184	79.680199	-16.654356	30.770779	-1.812589	0.000000	-1.970894	0.000000	0.000000	0.000000	-0.153322	-0.066940	-0.370013	0.000000	0.000000	2.000000	12.000000	0.000000
20424.364616	-0.064259	0.572101	0.038184	79.680199	-16.654356	30.770779	-1.812589	0.000000	-1.970894	0.000000	0.000000	0.000000	-0.153322	-0.066940	-0.370013	0.000000	0.000000	2.000000	12.000000	0.000000
20424.367949	-0.064259	0.572101	0.038184	79.680199	-16.654356	30.770779	-1.812589	0.000000	-1.970894	0.000000	0.000000	0.000000	-0.153322	-0.066940	-0.370013	0.000000	0.000000	2.000000	12.000000	0.000000
20424.371283	-0.064728	0.571878	0.037019	79.699203	-16.728493	30.765051	-1.787036	0.000000	-1.909225	0.000000	0.000000	0.000000	-0.140735	-0.066972	-0.349723	0.000000	0.000000	2.000000	12.000000	0.000000
20424.374616	-0.064728	0.571878	0.037019	79.699203	-16.728493	30.765051	-1.787036	0.000000	-1.909225	0.000000	0.000000	0.000000	-0.140735	-0.066972	-0.349723	0.000000	0.000000	2.000000	12.000000	0.000000
20424.377949	-0.064728	0.571878	0.037019	79.699203	-16.728493	30.765051	-1.787036	0.000000	-1.909225	0.000000	0.000000	0.000000	-0.140735	-0.066972	-0.349723	0.000000	0.000000	2.000000	12.000000	0.000000
20424.381283	-0.065155	0.571682	0.035915	79.687027	-16.766403	30.792494	-1.763580	0.000000	-1.850937	0.000000	0.000000	0.000000	-0.128075	-0.058838	-0.331212	0.000000	0.000000	2.000000	12.000000	0.000000
20424.384616	-0.065155	0.571682	0.035915	79.687027	-16.766403	30.792494	-1.763580	0.000000	-1.850937	0.000000	0.000000	0.000000	-0.128075	-0.058838	-0.331212	0.000000	0.000000	2.000000	12.000000	0.000000
20424.387949	-0.065155	0.571682	0.035915	79.687027	-16.766403	30.792494	-1.763580	0.000000	-1.850937	0.000000	0.000000	0.000000	-0.128075	-0.058838	-0.331212	0.000000	0.000000	2.000000	12.000000	0.000000
20424.391283	-0.065611	0.571486	0.034870	79.664162	-16.793818	30.830450	-1.742234	0.000000	-1.795736	0.000000	0.000000	0.000000	-0.136841	-0.058840	-0.313559	0.000000	0.000000	2.000000	12.000000	0.000000
20424.394616	-0.065611	0.571486	0.034870	79.664162	-16.793818	30.830450	-1.742234	0.000000	-1.795736	0.000000	0.000000	0.000000	-0.136841	-0.058840	-0.313559	0.000000	0.000000	2.000000	12.000000	0.000000
20424.397949	-0.065611	0.571486	0.034870	79.664162	-16.793818	30.830450	-1.742234	0.000000	-1.795736	0.000000	0.000000	0.000000	-0.136841	-0.058840	-0.313559	0.000000	0.000000	2.000000	12.000000	0.000000
20424.401283	-0.066102	0.571299	0.033923	79.641006	-16.828888	30.858994	-1.719427	0.000000	-1.743476	0.000000	0.000000	0.000000	-0.147260	-0.055986	-0.283863	0.000000	0.000000	2.000000	12.000000	0.000000
20424.404616	-0.066102	0.571299	0.033923	79.641006	-16.828888	30.858994	-1.719427	0.000000	-1.743476	0.000000	0.000000	0.000000	-0.147260	-0.055986	-0.283863	0.000000	0.000000	2.000000	12.000000	0.000000
20424.407949	-0.066102	0.571299	0.033923	79.641006	-16.828888	30.858994	-1.719427	0.000000	-1.743476	0.000000	0.000000	0.000000	-0.147260	-0.055986	-0.283863	0.000000	0.000000	2.000000	12.000000	0.000000
20424.411283	-0.066591	0.571113	0.032976	79.619545	-16.864305	30.894510	-1.694884	0.000000	-1.696165	0.000000	0.000000	0.000000	-0.146560	-0.056048	-0.284200	0.000000	0.000000	2.000000	12.000000	0.000000
20424.414616	-0.066591	0.571113	0.032976	79.619545	-16.864305	30.894510	-1.694884	0.000000	-1.696165	0.000000	0.000000	0.000000	-0.146560	-0.056048	-0.284200	0.000000	0.000000	2.000000	12.000000	0.000000
20424.417949	-0.066591	0.571113	0.032976	79.619545	-16.864305	30.894510	-1.694884	0.000000	-1.696165	0.000000	0.000000	0.000000	-0.146560	-0.056048	-0.284200	0.000000	0.000000	2.000000	12.000000	0.000000
20424.421283	-0.067107	0.570881	0.032077	79.623924	-16.924728	30.902668	-1.670457	0.000000	-1.648799	0.000000	0.000000	0.000000	-0.154987	-0.069514	-0.269757	0.000000	0.000000	2.000000	12.000000	0.000000
20424.424616	-0.067107	0.570881	0.032077	79.623924	-16.924728	30.902668	-1.670457	0.000000	-1.648799	0.000000	0.000000	0.000000	-0.154987	-0.069514	-0.269757	0.000000	0.000000	2.000000	12.000000	0.000000
20424.427949	-0.067107	0.570881	0.032077	79.623924	-16.924728	30.902668	-1.670457	0.000000	-1.648799	0.000000	0.000000	0.000000	-0.154987	-0.069514	-0.269757	0.000000	0.000000	2.000000	12.000000	0.000000
20424.431283	-0.067599	0.570622	0.031186	79.646477	-17.005154	30.891142	-1.644626	0.000000	-1.603839	0.000000	0.000000	0.000000	-0.147601	-0.077573	-0.267301	0.000000	0.000000	2.000000	12.000000	0.000000
20424.434616	-0.067599	0.570622	0.031186	79.646477	-17.005154	30.891142	-1.644626	0.000000	-1.603839	0.000000	0.000000	0.000000	-0.147601	-0.077573	-0.267301	0.000000	0.000000	2.000000	12.000000	0.000000
20424.437949	-0.067599	0.570622	0.031186	79.646477	-17.005154	30.891142	-1.644626	0.000000	-1.603839	0.000000	0.000000	0.000000	-0.147601	-0.077573	-0.267301	0.000000	0.000000	2.000000	12.000000	0.000000
20424.441283	-0.068072	0.570373	0.030337	79.678917	-17.093170	30.869381	-1.620026	0.000000	-1.559289	0.000000	0.000000	0.000000	-0.141684	-0.074784	-0.254616	0.000000	0.000000	2.000000	12.000000	0.000000
20424.444616	-0.068072	0.570373	0.030337	79.678917	-17.093170	30.869381	-1.620026	0.000000	-1.559289	0.000000	0.000000	0.000000	-0.141684	-0.074784	-0.254616	0.000000	0.000000	2.000000	12.000000	0.000000
20424.447949	-0.068072	0.570373	0.030337	79.678917	-17.093170	30.869381	-1.620026	0.000000	-1.559289	0.000000	0.000000	0.000000	-0.141684	-0.074784	-0.254616	0.000000	0.000000	2.000000	12.000000	0.000000
20424.451283	-0.068072	0.570373	0.030337	79.689331	-17.155443	30.870491	-1.596412	0.000000	-1.516853	0.000000	0.000000	0.000000	-0.141684	-0.074784	-0.254616	0.000000	0.000000	2.000000	12.000000	0.000000
20424.454616	-0.068502	0.570133	0.029534	79.689331	-17.155443	30.870491	-1.596412	0.000000	-1.516853	0.000000	0.000000	0.000000	-0.128921	-0.071928	-0.240913	0.000000	0.000000	2.000000	12.000000	0.000000
20424.457949	-0.068502	0.570133	0.029534	79.689331	-17.155443	30.870491	-1.596412	0.000000	-1.516853	0.000000	0.000000	0.000000	-0.128921	-0.071928	-0.240913	0.000000	0.000000	2.000000	12.000000	0.000000
20424.461283	-0.068941	0.569912	0.028811	79.675316	-17.189383	30.896931	-1.596412	0.000000	-1.516853	0.000000	0.000000	0.000000	-0.131820	-0.066330	-0.217044	0.000000	0.000000	2.000000	12.000000	0.000000
20424.464616	-0.068941	0.569912	0.028811	79.675316	-17.189383	30.896931	-1.596412	0.000000	-1.516853	0.000000	0.000000	0.000000	-0.131820	-0.066330	-0.217044	0.000000	0.000000	2.000000	12.000000	0.000000
20424.467949	-0.068941	0.569912	0.028811	79.675316	-17.189383	30.896931	-1.596412	0.000000	-1.516853	0.000000	0.000000	0.000000	-0.131820	-0.066330	-0.217044	0.000000	0.000000	2.000000	12.000000	0.000000
20424.471283	-0.068941	0.569912	0.028811	79.654510	-17.210428	30.930752	-1.552955	0.000000	-1.440527	0.000000	0.000000	0.000000	-0.131820	-0.066330	-0.217044	0.000000	0.000000	2.000000	12.000000	0.000000
20424.474616	-0.069342	0.569692	0.028156	79.654510	-17.210428	30.930752	-1.552955	0.000000	-1.440527	0.000000	0.000000	0.000000	-0.120248	-0.066109	-0.196290	0.000000	0.000000	2.000000	12.000000	0.000000
20424.477949	-0.069342	0.569692	0.028156	79.654510	-17.210428	30.930752	-1.552955	0.000000	-1.440527	0.000000	0.000000	0.000000	-0.120248	-0.066109	-0.196290	0.000000	0.000000	2.000000	12.000000	0.000000
20424.481283	-0.069742	0.569445	0.027507	79.630371	-17.236370	30.957945	-1.552955	0.000000	-1.440527	0.000000	0.000000	0.000000	-0.120122	-0.074104	-0.194678	0.000000	0.000000	2.000000	12.000000	0.000000
20424.484616	-0.069742	0.569445	0.027507	79.630371	-17.236370	30.957945	-1.552955	0.000000	-1.440527	0.000000	0.000000	0.000000	-0.120122	-0.074104	-0.194678	0.000000	0.000000	2.000000	12.000000	0.000000
20424.487949	-0.069742	0.569445	0.027507	79.630371	-17.236370	30.957945	-1.552955	0.000000	-1.440527	0.000000	0.000000	0.000000	-0.120122	-0.074104	-0.194678	0.000000	0.000000	2.000000	12.000000	0.000000
20424.491283	-0.069742	0.569445	0.027507	79.632271	-17.282452	30.967104	-1.512893	0.000000	-1.375365	0.000000	0.000000	0.000000	-0.120122	-0.074104	-0.194678	0.000000	0.000000	2.000000	12.000000	0.000000
20424.494616	-0.070151	0.569172	0.026927	79.632271	-17.282452	30.967104	-1.512893	0.000000	-1.375365	0.000000	0.000000	0.000000	-0.122758	-0.081870	-0.174042	0.000000	0.000000	2.000000	12.000000	0.000000
20424.497949	-0.070151	0.569172	0.026927	79.632271	-17.282452	30.967104	-1.512893	0.000000	-1.375365	0.000000	0.000000	0.000000	-0.122758	-0.081870	-0.174042	0.000000	0.000000	2.000000	12.000000	0.000000
20424.501283	-0.070554	0.568863	0.026312	79.678711	-17.383770	30.911903	-1.512893	0.000000	-1.375365	0.000000	0.000000	0.000000	-0.120916	-0.092605	-0.184537	0.000000	0.000000	2.000000	12.000000	0.000000
20424.504616	-0.070554	0.568863	0.026312	79.678711	-17.383770	30.911903	-1.512893	0.000000	-1.375365	0.000000	0.000000	0.000000	-0.120916	-0.092605	-0.184537	0.000000	0.000000	2.000000	12.000000	0.000000
20424.507949	-0.070554	0.568863	0.026312	79.678711	-17.383770	30.911903	-1.512893	0.000000	-1.375365	0.000000	0.000000	0.000000	-0.120916	-0.092605	-0.184537	0.000000	0.000000	2.000000	12.000000	0.000000
20424.511283	-0.070554	0.568863	0.026312	79.740311	-17.505716	30.831202	-1.472281	0.000000	-1.315602	0.000000	0.000000	0.000000	-0.120916	-0.092605	-0.184537	0.000000	0.000000	2.000000	12.000000	0.000000
20424.514616	-0.070985	0.568564	0.025733	79.740311	-17.505716	30.831202	-1.472281	0.000000	-1.315602	0.000000	0.000000	0.000000	-0.129201	-0.089701	-0.173685	0.000000	0.000000	2.000000	12.000000	0.000000
20424.517949	-0.070985	0.568564	0.025733	79.740311	-17.505716	30.831202	-1.472281	0.000000	-1.315602	0.000000	0.000000	0.000000	-0.129201	-0.089701	-0.173685	0.000000	0.000000	2.000000	12.000000	0.000000
20424.521283	-0.071452	0.568238	0.025089	79.808258	-17.631893	30.721443	-1.472281	0.000000	-1.315602	0.000000	0.000000	0.000000	-0.140027	-0.097804	-0.193207	0.000000	0.000000	2.000000	12.000000	0.000000
20424.524616	-0.071452	0.568238	0.025089	79.808258	-17.631893	30.721443	-1.472281	0.000000	-1.315602	0.000000	0.000000	0.000000	-0.140027	-0.097804	-0.193207	0.000000	0.000000	2.000000	12.000000	0.000000
20424.527949	-0.071452	0.568238	0.025089	79.808258	-17.631893	30.721443	-1.472281	0.000000	-1.315602	0.000000	0.000000	0.000000	-0.140027	-0.097804	-0.193207	0.000000	0.000000	2.000000	12.000000	0.000000
20424.531283	-0.071452	0.568238	0.025089	79.876244	-17.756163	30.578972	-1.427409	0.000000	-1.254454	0.000000	0.000000	0.000000	-0.140027	-0.097804	-0.193207	0.000000	0.000000	2.000000	12.000000	0.000000
20424.534616	-0.071894	0.567913	0.024448	79.876244	-17.756163	30.578972	-1.427409	0.000000	-1.254454	0.000000	0.000000	0.000000	-0.132735	-0.097662	-0.192464	0.000000	0.000000	2.000000	12.000000	0.000000
20424.537949	-0.071894	0.567913	0.024448	79.876244	-17.756163	30.578972	-1.427409	0.000000	-1.254454	0.000000	0.000000	0.000000	-0.132735	-0.097662	-0.192464	0.000000	0.000000	2.000000	12.000000	0.000000
20424.541283	-0.072280	0.567587	0.023748	79.947281	-17.878704	30.448696	-1.427409	0.000000	-1.254454	0.000000	0.000000	0.000000	-0.115750	-0.097735	-0.209736	0.000000	0.000000	2.000000	12.000000	0.000000
20424.544616	-0.072280	0.567587	0.023748	79.947281	-17.878704	30.448696	-1.427409	0.000000	-1.254454	0.000000	0.000000	0.000000	-0.115750	-0.097735	-0.209736	0.000000	0.000000	2.000000	12.000000	0.000000
20424.547949	-0.072280	0.567587	0.023748	79.947281	-17.878704	30.448696	-1.427409	0.000000	-1.254454	0.000000	0.000000	0.000000	-0.115750	-0.097735	-0.209736	0.000000	0.000000	2.000000	12.000000	0.000000
20424.551283	-0.072597	0.567235	0.023065	80.016884	-17.991613	30.375620	-1.385995	0.000000	-1.187420	0.000000	0.000000	0.000000	-0.095081	-0.105592	-0.205104	0.000000	0.000000	2.000000	12.000000	0.000000
20424.554616	-0.072597	0.567235	0.023065	80.016884	-17.991613	30.375620	-1.385995	0.000000	-1.187420	0.000000	0.000000	0.000000	-0.095081	-0.105592	-0.205104	0.000000	0.000000	2.000000	12.000000	0.000000
20424.557949	-0.072597	0.567235	0.023065	80.016884	-17.991613	30.375620	-1.385995	0.000000	-1.187420	0.000000	0.000000	0.000000	-0.095081	-0.105592	-0.205104	0.000000	0.000000	2.000000	12.000000	0.000000
20424.561283	-0.072838	0.566874	0.022350	80.075081	-18.086493	30.314911	-1.370148	0.000000	-1.153236	0.000000	0.000000	0.000000	-0.072385	-0.108218	-0.214353	0.000000	0.000000	2.000000	12.000000	0.000000
20424.564616	-0.072838	0.566874	0.022350	80.075081	-18.086493	30.314911	-1.370148	0.000000	-1.153236	0.000000	0.000000	0.000000	-0.072385	-0.108218	-0.214353	0.000000	0.000000	2.000000	12.000000	0.000000
20424.567949	-0.072838	0.566874	0.022350	80.075081	-18.086493	30.314911	-1.370148	0.000000	-1.153236	0.000000	0.000000	0.000000	-0.072385	-0.108218	-0.214353	0.000000	0.000000	2.000000	12.000000	0.000000
20424.571283	-0.072838	0.566874	0.022350	80.115967	-18.152363	30.282640	-1.358084	0.000000	-1.117511	0.000000	0.000000	0.000000	-0.072385	-0.108218	-0.214353	0.000000	0.000000	2.000000	12.000000	0.000000
20424.574616	-0.073040	0.566497	0.021688	80.115967	-18.152363	30.282640	-1.358084	0.000000	-1.117511	0.000000	0.000000	0.000000	-0.060547	-0.113269	-0.198592	0.000000	0.000000	2.000000	12.000000	0.000000
20424.577949	-0.073040	0.566497	0.021688	80.115967	-18.152363	30.282640	-1.358084	0.000000	-1.117511	0.000000	0.000000	0.000000	-0.060547	-0.113269	-0.198592	0.000000	0.000000	2.000000	12.000000	0.000000
20424.581283	-0.073238	0.566128	0.021002	80.129601	-18.183113	30.282299	-1.358084	0.000000	-1.117511	0.000000	0.000000	0.000000	-0.059217	-0.110531	-0.205754	0.000000	0.000000	2.000000	12.000000	0.000000
20424.584616	-0.073238	0.566128	0.021002	80.129601	-18.183113	30.282299	-1.358084	0.000000	-1.117511	0.000000	0.000000	0.000000	-0.059217	-0.110531	-0.205754	0.000000	0.000000	2.000000	12.000000	0.000000
20424.587949	-0.073238	0.566128	0.021002	80.129601	-18.183113	30.282299	-1.358084	0.000000	-1.117511	0.000000	0.000000	0.000000	-0.059217	-0.110531	-0.205754	0.000000	0.000000	2.000000	12.000000	0.000000
20424.591283	-0.073238	0.566128	0.021002	80.120003	-18.207634	30.289677	-1.338123	0.000000	-1.050120	0.000000	0.000000	0.000000	-0.059217	-0.110531	-0.205754	0.000000	0.000000	2.000000	12.000000	0.000000
20424.594616	-0.073466	0.565761	0.020376	80.120003	-18.207634	30.289677	-1.338123	0.000000	-1.050120	0.000000	0.000000	0.000000	-0.068681	-0.110199	-0.187907	0.000000	0.000000	2.000000	12.000000	0.000000
20424.597949	-0.073466	0.565761	0.020376	80.120003	-18.207634	30.289677	-1.338123	0.000000	-1.050120	0.000000	0.000000	0.000000	-0.068681	-0.110199	-0.187907	0.000000	0.000000	2.000000	12.000000	0.000000
20424.601283	-0.073687	0.565411	0.019703	80.102821	-18.226446	30.305464	-1.338123	0.000000	-1.050120	0.000000	0.000000	0.000000	-0.066263	-0.104897	-0.202016	0.000000	0.000000	2.000000	12.000000	0.000000
20424.604616	-0.073687	0.565411	0.019703	80.102821	-18.226446	30.305464	-1.338123	0.000000	-1.050120	0.000000	0.000000	0.000000	-0.066263	-0.104897	-0.202016	0.000000	0.000000	2.000000	12.000000	0.000000
20424.607949	-0.073687	0.565411	0.019703	80.102821	-18.226446	30.305464	-1.338123	0.000000	-1.050120	0.000000	0.000000	0.000000	-0.066263	-0.104897	-0.202016	0.000000	0.000000	2.000000	12.000000	0.000000
20424.611283	-0.073687	0.565411	0.019703	80.082794	-18.237364	30.333673	-1.315632	0.000000	-0.985133	0.000000	0.000000	0.000000	-0.066263	-0.104897	-0.202016	0.000000	0.000000	2.000000	12.000000	0.000000
20424.614616	-0.073959	0.565071	0.019062	80.082794	-18.237364	30.333673	-1.315632	0.000000	-0.985133	0.000000	0.000000	0.000000	-0.081432	-0.102012	-0.192161	0.000000	0.000000	2.000000	12.000000	0.000000
20424.617949	-0.073959	0.565071	0.019062	80.082794	-18.237364	30.333673	-1.315632	0.000000	-0.985133	0.000000	0.000000	0.000000	-0.081432	-0.102012	-0.192161	0.000000	0.000000	2.000000	12.000000	0.000000
20424.621283	-0.074250	0.564784	0.018406	80.068230	-18.248283	30.363934	-1.315632	0.000000	-0.985133	0.000000	0.000000	0.000000	-0.087356	-0.086095	-0.196904	0.000000	0.000000	2.000000	12.000000	0.000000
20424.624616	-0.074250	0.564784	0.018406	80.068230	-18.248283	30.363934	-1.315632	0.000000	-0.985133	0.000000	0.000000	0.000000	-0.087356	-0.086095	-0.196904	0.000000	0.000000	2.000000	12.000000	0.000000
20424.627949	-0.074250	0.564784	0.018406	80.068230	-18.248283	30.363934	-1.315632	0.000000	-0.985133	0.000000	0.000000	0.000000	-0.087356	-0.086095	-0.196904	0.000000	0.000000	2.000000	12.000000	0.000000
20424.631283	-0.074250	0.564784	0.018406	80.048904	-18.255920	30.389698	-1.287501	0.000000	-0.920288	0.000000	0.000000	0.000000	-0.087356	-0.086095	-0.196904	0.000000	0.000000	2.000000	12.000000	0.000000
20424.634616	-0.074529	0.564542	0.017828	80.048904	-18.255920	30.389698	-1.287501	0.000000	-0.920288	0.000000	0.000000	0.000000	-0.083815	-0.072616	-0.173422	0.000000	0.000000	2.000000	12.000000	0.000000
20424.637949	-0.074529	0.564542	0.017828	80.048904	-18.255920	30.389698	-1.287501	0.000000	-0.920288	0.000000	0.000000	0.000000	-0.083815	-0.072616	-0.173422	0.000000	0.000000	2.000000	12.000000	0.000000
20424.641283	-0.074771	0.564353	0.017308	80.005226	-18.234043	30.402145	-1.287501	0.000000	-0.920288	0.000000	0.000000	0.000000	-0.072501	-0.056634	-0.155776	0.000000	0.000000	2.000000	12.000000	0.000000
20424.644616	-0.074771	0.564353	0.017308	80.005226	-18.234043	30.402145	-1.287501	0.000000	-0.920288	0.000000	0.000000	0.000000	-0.072501	-0.056634	-0.155776	0.000000	0.000000	2.000000	12.000000	0.000000
20424.647949	-0.074771	0.564353	0.017308	80.005226	-18.234043	30.402145	-1.287501	0.000000	-0.920288	0.000000	0.000000	0.000000	-0.072501	-0.056634	-0.155776	0.000000	0.000000	2.000000	12.000000	0.000000
20424.651283	-0.074771	0.564353	0.017308	79.919678	-18.159403	30.387077	-1.261449	0.000000	-0.865422	0.000000	0.000000	0.000000	-0.072501	-0.056634	-0.155776	0.000000	0.000000	2.000000	12.000000	0.000000
20424.654616	-0.074979	0.564209	0.016871	79.919678	-18.159403	30.387077	-1.261449	0.000000	-0.865422	0.000000	0.000000	0.000000	-0.062373	-0.043253	-0.131119	0.000000	0.000000	2.000000	12.000000	0.000000
20424.657949	-0.074979	0.564209	0.016871	79.919678	-18.159403	30.387077	-1.261449	0.000000	-0.865422	0.000000	0.000000	0.000000	-0.062373	-0.043253	-0.131119	0.000000	0.000000	2.000000	12.000000	0.000000
20424.661283	-0.074979	0.564209	0.016871	79.819672	-18.062901	30.297808	-1.261449	0.000000	-0.865422	0.000000	0.000000	0.000000	-0.062373	-0.043253	-0.131119	0.000000	0.000000	2.000000	12.000000	0.000000
20424.664616	-0.074979	0.564209	0.016871	79.819672	-18.062901	30.297808	-1.261449	0.000000	-0.865422	0.000000	0.000000	0.000000	-0.062373	-0.043253	-0.131119	0.000000	0.000000	2.000000	12.000000	0.000000
20424.667949	-0.075106	0.564092	0.016506	79.819672	-18.062901	30.297808	-1.261449	0.000000	-0.865422	0.000000	0.000000	0.000000	-0.038002	-0.035155	-0.109502	0.000000	0.000000	2.000000	12.000000	0.000000
20424.671283	-0.075194	0.563984	0.016189	79.728462	-17.969688	30.170834	-1.251053	0.000000	-0.843569	0.000000	0.000000	0.000000	-0.026371	-0.032409	-0.095216	0.000000	0.000000	2.000000	12.000000	0.000000
20424.674616	-0.075194	0.563984	0.016189	79.728462	-17.969688	30.170834	-1.251053	0.000000	-0.843569	0.000000	0.000000	0.000000	-0.026371	-0.032409	-0.095216	0.000000	0.000000	2.000000	12.000000	0.000000
20424.677949	-0.075194	0.563984	0.016189	79.728462	-17.969688	30.170834	-1.251053	0.000000	-0.843569	0.000000	0.000000	0.000000	-0.026371	-0.032409	-0.095216	0.000000	0.000000	2.000000	12.000000	0.000000
20424.681283	-0.075194	0.563984	0.016189	79.657211	-17.909496	30.089989	-1.240324	0.000000	-0.809449	0.000000	0.000000	0.000000	-0.026371	-0.032409	-0.095216	0.000000	0.000000	2.000000	12.000000	0.000000
20424.684616	-0.075223	0.563903	0.015940	79.657211	-17.909496	30.089989	-1.240324	0.000000	-0.809449	0.000000	0.000000	0.000000	-0.008875	-0.024361	-0.074613	0.000000	0.000000	2.000000	12.000000	0.000000
20424.687949	-0.075223	0.563903	0.015940	79.657211	-17.909496	30.089989	-1.240324	0.000000	-0.809449	0.000000	0.000000	0.000000	-0.008875	-0.024361	-0.074613	0.000000	0.000000	2.000000	12.000000	0.000000
20424.691283	-0.075223	0.563903	0.015940	79.598038	-17.953184	29.995893	-1.240324	0.000000	-0.809449	0.000000	0.000000	0.000000	-0.008875	-0.024361	-0.074613	0.000000	0.000000	2.000000	12.000000	0.000000
20424.694616	-0.075223	0.563903	0.015940	79.598038	-17.953184	29.995893	-1.240324	0.000000	-0.809449	0.000000	0.000000	0.000000	-0.008875	-0.024361	-0.074613	0.000000	0.000000	2.000000	12.000000	0.000000
20424.697949	-0.075230	0.563822	0.015695	79.598038	-17.953184	29.995893	-1.240324	0.000000	-0.809449	0.000000	0.000000	0.000000	-0.002116	-0.024342	-0.073559	0.000000	0.000000	2.000000	12.000000	0.000000
20424.701283	-0.075230	0.563822	0.015695	79.545494	-18.184475	29.674355	-1.238846	0.000000	-0.797014	0.000000	0.000000	0.000000	-0.002116	-0.024342	-0.073559	0.000000	0.000000	2.000000	12.000000	0.000000
20424.704616	-0.075230	0.563822	0.015695	79.545494	-18.184475	29.674355	-1.238846	0.000000	-0.797014	0.000000	0.000000	0.000000	-0.002116	-0.024342	-0.073559	0.000000	0.000000	2.000000	12.000000	0.000000
20424.707949	-0.075230	0.563822	0.015695	79.545494	-18.184475	29.674355	-1.238846	0.000000	-0.797014	0.000000	0.000000	0.000000	-0.002116	-0.024342	-0.073559	0.000000	0.000000	2.000000	12.000000	0.000000
20424.711283	-0.075322	0.563660	0.015258	79.496010	-18.634933	29.085375	-1.238493	0.000000	-0.784754	0.000000	0.000000	0.000000	-0.027414	-0.048473	-0.131227	0.000000	0.000000	2.000000	12.000000	0.000000
20424.714616	-0.075322	0.563660	0.015258	79.496010	-18.634933	29.085375	-1.238493	0.000000	-0.784754	0.000000	0.000000	0.000000	-0.027414	-0.048473	-0.131227	0.000000	0.000000	2.000000	12.000000	0.000000
20424.717949	-0.075322	0.563660	0.015258	79.496010	-18.634933	29.085375	-1.238493	0.000000	-0.784754	0.000000	0.000000	0.000000	-0.027414	-0.048473	-0.131227	0.000000	0.000000	2.000000	12.000000	0.000000
20424.721283	-0.075386	0.563597	0.015086	79.460312	-19.306494	28.244230	-1.233924	0.000000	-0.762883	0.000000	0.000000	0.000000	-0.019400	-0.018838	-0.051356	0.000000	0.000000	2.000000	12.000000	0.000000
20424.724616	-0.075386	0.563597	0.015086	79.460312	-19.306494	28.244230	-1.233924	0.000000	-0.762883	0.000000	0.000000	0.000000	-0.019400	-0.018838	-0.051356	0.000000	0.000000	2.000000	12.000000	0.000000
20424.727949	-0.075386	0.563597	0.015086	79.460312	-19.306494	28.244230	-1.233924	0.000000	-0.762883	0.000000	0.000000	0.000000	-0.019400	-0.018838	-0.051356	0.000000	0.000000	2.000000	12.000000	0.000000
20424.731283	-0.075426	0.563517	0.014901	79.438393	-20.138437	27.212715	-1.230691	0.000000	-0.754324	0.000000	0.000000	0.000000	-0.011820	-0.024106	-0.055531	0.000000	0.000000	2.000000	12.000000	0.000000
20424.734616	-0.075426	0.563517	0.014901	79.438393	-20.138437	27.212715	-1.230691	0.000000	-0.754324	0.000000	0.000000	0.000000	-0.011820	-0.024106	-0.055531	0.000000	0.000000	2.000000	12.000000	0.000000
20424.737949	-0.075426	0.563517	0.014901	79.438393	-20.138437	27.212715	-1.230691	0.000000	-0.754324	0.000000	0.000000	0.000000	-0.011820	-0.024106	-0.055531	0.000000	0.000000	2.000000	12.000000	0.000000
20424.741283	-0.075426	0.563517	0.014901	79.415154	-20.998558	26.138531	-1.228721	0.000000	-0.745069	0.000000	0.000000	0.000000	-0.011820	-0.024106	-0.055531	0.000000	0.000000	2.000000	12.000000	0.000000
20424.744616	-0.075423	0.563454	0.014741	79.415154	-20.998558	26.138531	-1.228721	0.000000	-0.745069	0.000000	0.000000	0.000000	0.000800	-0.018825	-0.048154	0.000000	0.000000	2.000000	12.000000	0.000000
20424.747949	-0.075423	0.563454	0.014741	79.415154	-20.998558	26.138531	-1.228721	0.000000	-0.745069	0.000000	0.000000	0.000000	0.000800	-0.018825	-0.048154	0.000000	0.000000	2.000000	12.000000	0.000000
20424.751283	-0.075423	0.563454	0.014741	79.377991	-21.768286	25.167778	-1.228721	0.000000	-0.745069	0.000000	0.000000	0.000000	0.000800	-0.018825	-0.048154	0.000000	0.000000	2.000000	12.000000	0.000000
20424.754616	-0.075423	0.563454	0.014741	79.377991	-21.768286	25.167778	-1.228721	0.000000	-0.745069	0.000000	0.000000	0.000000	0.000800	-0.018825	-0.048154	0.000000	0.000000	2.000000	12.000000	0.000000
20424.757949	-0.075379	0.563383	0.014611	79.377991	-21.768286	25.167778	-1.228721	0.000000	-0.745069	0.000000	0.000000	0.000000	0.013131	-0.021346	-0.039054	0.000000	0.000000	2.000000	12.000000	0.000000
20424.761283	-0.075379	0.563383	0.014611	79.307045	-22.423935	24.317287	-1.228854	0.000000	-0.737043	0.000000	0.000000	0.000000	0.013131	-0.021346	-0.039054	0.000000	0.000000	2.000000	12.000000	0.000000
20424.764616	-0.075379	0.563383	0.014611	79.307045	-22.423935	24.317287	-1.228854	0.000000	-0.737043	0.000000	0.000000	0.000000	0.013131	-0.021346	-0.039054	0.000000	0.000000	2.000000	12.000000	0.000000
20424.767949	-0.075379	0.563383	0.014611	79.307045	-22.423935	24.317287	-1.228854	0.000000	-0.737043	0.000000	0.000000	0.000000	0.013131	-0.021346	-0.039054	0.000000	0.000000	2.000000	12.000000	0.000000
20424.771283	-0.075294	0.563284	0.014362	79.186424	-23.019690	23.520702	-1.231043	0.000000	-0.730534	0.000000	0.000000	0.000000	0.025694	-0.029604	-0.074605	0.000000	0.000000	2.000000	12.000000	0.000000
20424.774616	-0.075294	0.563284	0.014362	79.186424	-23.019690	23.520702	-1.231043	0.000000	-0.730534	0.000000	0.000000	0.000000	0.025694	-0.029604	-0.074605	0.000000	0.000000	2.000000	12.000000	0.000000
20424.777949	-0.075294	0.563284	0.014362	79.186424	-23.019690	23.520702	-1.231043	0.000000	-0.730534	0.000000	0.000000	0.000000	0.025694	-0.029604	-0.074605	0.000000	0.000000	2.000000	12.000000	0.000000
20424.781283	-0.075254	0.563275	0.014261	79.011688	-23.516434	22.819679	-1.235325	0.000000	-0.718100	0.000000	0.000000	0.000000	0.011724	-0.002940	-0.030302	0.000000	0.000000	2.000000	12.000000	0.000000
20424.784616	-0.075254	0.563275	0.014261	79.011688	-23.516434	22.819679	-1.235325	0.000000	-0.718100	0.000000	0.000000	0.000000	0.011724	-0.002940	-0.030302	0.000000	0.000000	2.000000	12.000000	0.000000
20424.787949	-0.075254	0.563275	0.014261	79.011688	-23.516434	22.819679	-1.235325	0.000000	-0.718100	0.000000	0.000000	0.000000	0.011724	-0.002940	-0.030302	0.000000	0.000000	2.000000	12.000000	0.000000
20424.791283	-0.075254	0.563275	0.014261	78.816620	-23.904760	22.243086	-1.237279	0.000000	-0.713050	0.000000	0.000000	0.000000	0.011724	-0.002940	-0.030302	0.000000	0.000000	2.000000	12.000000	0.000000
20424.794616	-0.075241	0.563282	0.014174	78.816620	-23.904760	22.243086	-1.237279	0.000000	-0.713050	0.000000	0.000000	0.000000	0.004170	0.002318	-0.026132	0.000000	0.000000	2.000000	12.000000	0.000000
20424.797949	-0.075241	0.563282	0.014174	78.816620	-23.904760	22.243086	-1.237279	0.000000	-0.713050	0.000000	0.000000	0.000000	0.004170	0.002318	-0.026132	0.000000	0.000000	2.000000	12.000000	0.000000
20424.801283	-0.075229	0.563308	0.014104	78.632683	-24.163601	21.829992	-1.237279	0.000000	-0.713050	0.000000	0.000000	0.000000	0.003334	0.007610	-0.020887	0.000000	0.000000	2.000000	12.000000	0.000000
20424.804616	-0.075229	0.563308	0.014104	78.632683	-24.163601	21.829992	-1.237279	0.000000	-0.713050	0.000000	0.000000	0.000000	0.003334	0.007610	-0.020887	0.000000	0.000000	2.000000	12.000000	0.000000
20424.807949	-0.075229	0.563308	0.014104	78.632683	-24.163601	21.829992	-1.237279	0.000000	-0.713050	0.000000	0.000000	0.000000	0.003334	0.007610	-0.020887	0.000000	0.000000	2.000000	12.000000	0.000000
20424.811283	-0.075229	0.563308	0.014104	78.476791	-24.307850	21.568853	-1.238530	0.000000	-0.705213	0.000000	0.000000	0.000000	0.003334	0.007610	-0.020887	0.000000	0.000000	2.000000	12.000000	0.000000
20424.814616	-0.075195	0.563359	0.014032	78.476791	-24.307850	21.568853	-1.238530	0.000000	-0.705213	0.000000	0.000000	0.000000	0.010317	0.015428	-0.021535	0.000000	0.000000	2.000000	12.000000	0.000000
20424.817949	-0.075195	0.563359	0.014032	78.476791	-24.307850	21.568853	-1.238530	0.000000	-0.705213	0.000000	0.000000	0.000000	0.010317	0.015428	-0.021535	0.000000	0.000000	2.000000	12.000000	0.000000
20424.821283	-0.075195	0.563359	0.014032	78.353905	-24.376825	21.420429	-1.238530	0.000000	-0.705213	0.000000	0.000000	0.000000	0.010317	0.015428	-0.021535	0.000000	0.000000	2.000000	12.000000	0.000000
20424.824616	-0.075195	0.563359	0.014032	78.353905	-24.376825	21.420429	-1.238530	0.000000	-0.705213	0.000000	0.000000	0.000000	0.010317	0.015428	-0.021535	0.000000	0.000000	2.000000	12.000000	0.000000
20424.827949	-0.075184	0.563384	0.013963	78.353905	-24.376825	21.420429	-1.238530	0.000000	-0.705213	0.000000	0.000000	0.000000	0.003335	0.007596	-0.020890	0.000000	0.000000	2.000000	12.000000	0.000000
20424.831283	-0.075184	0.563384	0.013963	78.244110	-24.396198	21.329159	-1.240249	0.000000	-0.701624	0.000000	0.000000	0.000000	0.003335	0.007596	-0.020890	0.000000	0.000000	2.000000	12.000000	0.000000
20424.834616	-0.075184	0.563384	0.013963	78.244110	-24.396198	21.329159	-1.240249	0.000000	-0.701624	0.000000	0.000000	0.000000	0.003335	0.007596	-0.020890	0.000000	0.000000	2.000000	12.000000	0.000000
20424.837949	-0.075184	0.563384	0.013963	78.244110	-24.396198	21.329159	-1.240249	0.000000	-0.701624	0.000000	0.000000	0.000000	0.003335	0.007596	-0.020890	0.000000	0.000000	2.000000	12.000000	0.000000
20424.841283	-0.075168	0.563444	0.013864	78.150955	-24.447155	21.217720	-1.240805	0.000000	-0.698142	0.000000	0.000000	0.000000	0.004719	0.017959	-0.029575	0.000000	0.000000	2.000000	12.000000	0.000000
20424.844616	-0.075168	0.563444	0.013864	78.150955	-24.447155	21.217720	-1.240805	0.000000	-0.698142	0.000000	0.000000	0.000000	0.004719	0.017959	-0.029575	0.000000	0.000000	2.000000	12.000000	0.000000
20424.847949	-0.075168	0.563444	0.013864	78.150955	-24.447155	21.217720	-1.240805	0.000000	-0.698142	0.000000	0.000000	0.000000	0.004719	0.017959	-0.029575	0.000000	0.000000	2.000000	12.000000	0.000000
20424.851283	-0.075179	0.563470	0.013791	78.077339	-24.548010	21.058693	-1.241591	0.000000	-0.693213	0.000000	0.000000	0.000000	-0.003373	0.007586	-0.021964	0.000000	0.000000	2.000000	12.000000	0.000000
20424.854616	-0.075179	0.563470	0.013791	78.077339	-24.548010	21.058693	-1.241591	0.000000	-0.693213	0.000000	0.000000	0.000000	-0.003373	0.007586	-0.021964	0.000000	0.000000	2.000000	12.000000	0.000000
20424.857949	-0.075179	0.563470	0.013791	78.077339	-24.548010	21.058693	-1.241591	0.000000	-0.693213	0.000000	0.000000	0.000000	-0.003373	0.007586	-0.021964	0.000000	0.000000	2.000000	12.000000	0.000000
20424.861283	-0.075179	0.563470	0.013791	78.010231	-24.676765	20.864052	-1.241029	0.000000	-0.689552	0.000000	0.000000	0.000000	-0.003373	0.007586	-0.021964	0.000000	0.000000	2.000000	12.000000	0.000000
20424.864616	-0.075201	0.563496	0.013782	78.010231	-24.676765	20.864052	-1.241029	0.000000	-0.689552	0.000000	0.000000	0.000000	-0.006434	0.007823	-0.002791	0.000000	0.000000	2.000000	12.000000	0.000000
20424.867949	-0.075201	0.563496	0.013782	78.010231	-24.676765	20.864052	-1.241029	0.000000	-0.689552	0.000000	0.000000	0.000000	-0.006434	0.007823	-0.002791	0.000000	0.000000	2.000000	12.000000	0.000000
20424.871283	-0.075201	0.563496	0.013782	77.944405	-24.818800	20.644617	-1.241029	0.000000	-0.689552	0.000000	0.000000	0.000000	-0.006434	0.007823	-0.002791	0.000000	0.000000	2.000000	12.000000	0.000000
20424.874616	-0.075201	0.563496	0.013782	77.944405	-24.818800	20.644617	-1.241029	0.000000	-0.689552	0.000000	0.000000	0.000000	-0.006434	0.007823	-0.002791	0.000000	0.000000	2.000000	12.000000	0.000000
20424.877949	-0.075221	0.563548	0.013767	77.944405	-24.818800	20.644617	-1.241029	0.000000	-0.689552	0.000000	0.000000	0.000000	-0.006158	0.015628	-0.004513	0.000000	0.000000	2.000000	12.000000	0.000000
20424.881283	-0.075221	0.563548	0.013767	77.887718	-24.889677	20.517370	-1.239957	0.000000	-0.689087	0.000000	0.000000	0.000000	-0.006158	0.015628	-0.004513	0.000000	0.000000	2.000000	12.000000	0.000000
20424.884616	-0.075221	0.563548	0.013767	77.887718	-24.889677	20.517370	-1.239957	0.000000	-0.689087	0.000000	0.000000	0.000000	-0.006158	0.015628	-0.004513	0.000000	0.000000	2.000000	12.000000	0.000000
20424.887949	-0.075221	0.563548	0.013767	77.887718	-24.889677	20.517370	-1.239957	0.000000	-0.689087	0.000000	0.000000	0.000000	-0.006158	0.015628	-0.004513	0.000000	0.000000	2.000000	12.000000	0.000000
20424.891283	-0.075204	0.563609	0.013799	77.837784	-24.839924	20.512222	-1.238931	0.000000	-0.688335	0.000000	0.000000	0.000000	0.005308	0.018402	0.009837	0.000000	0.000000	2.000000	12.000000	0.000000
20424.894616	-0.075204	0.563609	0.013799	77.837784	-24.839924	20.512222	-1.238931	0.000000	-0.688335	0.000000	0.000000	0.000000	0.005308	0.018402	0.009837	0.000000	0.000000	2.000000	12.000000	0.000000
20424.897949	-0.075204	0.563609	0.013799	77.837784	-24.839924	20.512222	-1.238931	0.000000	-0.688335	0.000000	0.000000	0.000000	0.005308	0.018402	0.009837	0.000000	0.000000	2.000000	12.000000	0.000000
20424.901283	-0.075204	0.563609	0.013799	77.797050	-24.770847	20.460449	-1.239816	0.000000	-0.689974	0.000000	0.000000	0.000000	0.005308	0.018402	0.009837	0.000000	0.000000	2.000000	12.000000	0.000000
20424.904616	-0.075209	0.563644	0.013834	77.797050	-24.770847	20.460449	-1.239816	0.000000	-0.689974	0.000000	0.000000	0.000000	-0.001676	0.010567	0.010485	0.000000	0.000000	2.000000	12.000000	0.000000
20424.907949	-0.075209	0.563644	0.013834	77.797050	-24.770847	20.460449	-1.239816	0.000000	-0.689974	0.000000	0.000000	0.000000	-0.001676	0.010567	0.010485	0.000000	0.000000	2.000000	12.000000	0.000000
20424.911283	-0.075209	0.563644	0.013834	77.764977	-24.720097	20.289682	-1.239816	0.000000	-0.689974	0.000000	0.000000	0.000000	-0.001676	0.010567	0.010485	0.000000	0.000000	2.000000	12.000000	0.000000
20424.914616	-0.075209	0.563644	0.013834	77.764977	-24.720097	20.289682	-1.239816	0.000000	-0.689974	0.000000	0.000000	0.000000	-0.001676	0.010567	0.010485	0.000000	0.000000	2.000000	12.000000	0.000000
20424.917949	-0.075241	0.563671	0.013889	77.764977	-24.720097	20.289682	-1.239816	0.000000	-0.689974	0.000000	0.000000	0.000000	-0.009494	0.008056	0.016378	0.000000	0.000000	2.000000	12.000000	0.000000
20424.921283	-0.075241	0.563671	0.013889	77.753227	-24.701029	20.037239	-1.239536	0.000000	-0.691722	0.000000	0.000000	0.000000	-0.009494	0.008056	0.016378	0.000000	0.000000	2.000000	12.000000	0.000000
20424.924616	-0.075241	0.563671	0.013889	77.753227	-24.701029	20.037239	-1.239536	0.000000	-0.691722	0.000000	0.000000	0.000000	-0.009494	0.008056	0.016378	0.000000	0.000000	2.000000	12.000000	0.000000
20424.927949	-0.075241	0.563671	0.013889	77.753227	-24.701029	20.037239	-1.239536	0.000000	-0.691722	0.000000	0.000000	0.000000	-0.009494	0.008056	0.016378	0.000000	0.000000	2.000000	12.000000	0.000000
20424.931283	-0.075241	0.563671	0.013889	77.756264	-24.704922	19.754034	-1.237954	0.000000	-0.694452	0.000000	0.000000	0.000000	-0.000001	-0.000008	-0.000000	0.000000	0.000000	2.000000	12.000000	0.000000
20424.934616	-0.075241	0.563671	0.013889	77.756264	-24.704922	19.754034	-1.237954	0.000000	-0.694452	0.000000	0.000000	0.000000	-0.000001	-0.000008	-0.000000	0.000000	0.000000	2.000000	12.000000	0.000000
20424.937949	-0.075241	0.563671	0.013889	77.756264	-24.704922	19.754034	-1.237954	0.000000	-0.694452	0.000000	0.000000	0.000000	-0.000001	-0.000008	-0.000000	0.000000	0.000000	2.000000	12.000000	0.000000
20424.941283	-0.075241	0.563671	0.013889	77.756691	-24.696587	19.498182	-1.237954	0.000000	-0.694452	0.000000	0.000000	0.000000	-0.000001	-0.000008	-0.000000	0.000000	0.000000	2.000000	12.000000	0.000000
20424.944616	-0.075219	0.563671	0.013893	77.756691	-24.696587	19.498182	-1.237954	0.000000	-0.694452	0.000000	0.000000	0.000000	0.006707	-0.000008	0.001071	0.000000	0.000000	2.000000	12.000000	0.000000
20424.947949	-0.075219	0.563671	0.013893	77.756691	-24.696587	19.498182	-1.237954	0.000000	-0.694452	0.000000	0.000000	0.000000	0.006707	-0.000008	0.001071	0.000000	0.000000	2.000000	12.000000	0.000000
20424.951283	-0.075219	0.563671	0.013893	77.755356	-24.692883	19.278240	-1.237954	0.000000	-0.694452	0.000000	0.000000	0.000000	0.006707	-0.000008	0.001071	0.000000	0.000000	2.000000	12.000000	0.000000
20424.954616	-0.075219	0.563671	0.013893	77.755356	-24.692883	19.278240	-1.237954	0.000000	-0.694452	0.000000	0.000000	0.000000	0.006707	-0.000008	0.001071	0.000000	0.000000	2.000000	12.000000	0.000000
20424.957949	-0.075212	0.563662	0.013852	77.755356	-24.692883	19.278240	-1.237954	0.000000	-0.694452	0.000000	0.000000	0.000000	0.001950	-0.002773	-0.012207	0.000000	0.000000	2.000000	12.000000	0.000000
20424.961283	-0.075212	0.563662	0.013852	77.751007	-24.688032	19.197872	-1.239072	0.000000	-0.694630	0.000000	0.000000	0.000000	0.001950	-0.002773	-0.012207	0.000000	0.000000	2.000000	12.000000	0.000000
20424.964616	-0.075212	0.563662	0.013852	77.751007	-24.688032	19.197872	-1.239072	0.000000	-0.694630	0.000000	0.000000	0.000000	0.001950	-0.002773	-0.012207	0.000000	0.000000	2.000000	12.000000	0.000000
20424.967949	-0.075212	0.563662	0.013852	77.751007	-24.688032	19.197872	-1.239072	0.000000	-0.694630	0.000000	0.000000	0.000000	0.001950	-0.002773	-0.012207	0.000000	0.000000	2.000000	12.000000	0.000000
20424.971283	-0.075256	0.563688	0.013839	77.748016	-24.686888	19.201851	-1.239397	0.000000	-0.692596	0.000000	0.000000	0.000000	-0.013142	0.007817	-0.003866	0.000000	0.000000	2.000000	12.000000	0.000000
20424.974616	-0.075256	0.563688	0.013839	77.748016	-24.686888	19.201851	-1.239397	0.000000	-0.692596	0.000000	0.000000	0.000000	-0.013142	0.007817	-0.003866	0.000000	0.000000	2.000000	12.000000	0.000000
20424.977949	-0.075256	0.563688	0.013839	77.748016	-24.686888	19.201851	-1.239397	0.000000	-0.692596	0.000000	0.000000	0.000000	-0.013142	0.007817	-0.003866	0.000000	0.000000	2.000000	12.000000	0.000000
20424.981283	-0.075256	0.563688	0.013839	77.742867	-24.670641	19.224621	-1.237207	0.000000	-0.691951	0.000000	0.000000	0.000000	-0.013142	0.007817	-0.003866	0.000000	0.000000	2.000000	12.000000	0.000000
20424.984616	-0.075280	0.563732	0.013847	77.742867	-24.670641	19.224621	-1.237207	0.000000	-0.691951	0.000000	0.000000	0.000000	-0.007270	0.013113	0.002446	0.000000	0.000000	2.000000	12.000000	0.000000
20424.987949	-0.075280	0.563732	0.013847	77.742867	-24.670641	19.224621	-1.237207	0.000000	-0.691951	0.000000	0.000000	0.000000	-0.007270	0.013113	0.002446	0.000000	0.000000	2.000000	12.000000	0.000000
20424.991283	-0.075280	0.563732	0.013847	77.731239	-24.646856	19.247869	-1.237207	0.000000	-0.691951	0.000000	0.000000	0.000000	-0.007270	0.013113	0.002446	0.000000	0.000000	2.000000	12.000000	0.000000
20424.994616	-0.075280	0.563732	0.013847	77.731239	-24.646856	19.247869	-1.237207	0.000000	-0.691951	0.000000	0.000000	0.000000	-0.007270	0.013113	0.002446	0.000000	0.000000	2.000000	12.000000	0.000000
20424.997949	-0.075268	0.563828	0.013915	77.731239	-24.646856	19.247869	-1.237207	0.000000	-0.691951	0.000000	0.000000	0.000000	0.003635	0.028973	0.020309	0.000000	0.000000	2.000000	12.000000	0.000000
20425.001283	-0.075268	0.563828	0.013915	77.719177	-24.625961	19.263672	-1.235995	0.000000	-0.692359	0.000000	0.000000	0.000000	0.003635	0.028973	0.020309	0.000000	0.000000	2.000000	12.000000	0.000000
20425.004616	-0.075268	0.563828	0.013915	77.719177	-24.625961	19.263672	-1.235995	0.000000	-0.692359	0.000000	0.000000	0.000000	0.003635	0.028973	0.020309	0.000000	0.000000	2.000000	12.000000	0.000000
20425.007949	-0.075268	0.563828	0.013915	77.719177	-24.625961	19.263672	-1.235995	0.000000	-0.692359	0.000000	0.000000	0.000000	0.003635	0.028973	0.020309	0.000000	0.000000	2.000000	12.000000	0.000000
20425.011283	-0.075127	0.563960	0.014039	77.707123	-24.599670	19.279438	-1.236601	0.000000	-0.695744	0.000000	0.000000	0.000000	0.042230	0.039575	0.037203	0.000000	0.000000	2.000000	12.000000	0.000000
20425.014616	-0.075127	0.563960	0.014039	77.707123	-24.599670	19.279438	-1.236601	0.000000	-0.695744	0.000000	0.000000	0.000000	0.042230	0.039575	0.037203	0.000000	0.000000	2.000000	12.000000	0.000000
20425.017949	-0.075127	0.563960	0.014039	77.707123	-24.599670	19.279438	-1.236601	0.000000	-0.695744	0.000000	0.000000	0.000000	0.042230	0.039575	0.037203	0.000000	0.000000	2.000000	12.000000	0.000000
20425.021283	-0.075127	0.563960	0.014039	77.701065	-24.578369	19.287319	-1.243639	0.000000	-0.701944	0.000000	0.000000	0.000000	0.042230	0.039575	0.037203	0.000000	0.000000	2.000000	12.000000	0.000000
20425.024616	-0.075042	0.564022	0.014082	77.701065	-24.578369	19.287319	-1.243639	0.000000	-0.701944	0.000000	0.000000	0.000000	0.025452	0.018424	0.013024	0.000000	0.000000	2.000000	12.000000	0.000000
20425.027949	-0.075042	0.564022	0.014082	77.701065	-24.578369	19.287319	-1.243639	0.000000	-0.701944	0.000000	0.000000	0.000000	0.025452	0.018424	0.013024	0.000000	0.000000	2.000000	12.000000	0.000000
20425.031283	-0.075042	0.564022	0.014082	77.695053	-24.562521	19.295185	-1.243639	0.000000	-0.701944	0.000000	0.000000	0.000000	0.025452	0.018424	0.013024	0.000000	0.000000	2.000000	12.000000	0.000000
20425.034616	-0.075042	0.564022	0.014082	77.695053	-24.562521	19.295185	-1.243639	0.000000	-0.701944	0.000000	0.000000	0.000000	0.025452	0.018424	0.013024	0.000000	0.000000	2.000000	12.000000	0.000000
20425.037949	-0.074978	0.564039	0.014110	77.695053	-24.562521	19.295185	-1.243639	0.000000	-0.701944	0.000000	0.000000	0.000000	0.019302	0.005297	0.008442	0.000000	0.000000	2.000000	12.000000	0.000000
20425.041283	-0.074978	0.564039	0.014110	77.695053	-24.559826	19.295168	-1.247881	0.000000	-0.704115	0.000000	0.000000	0.000000	0.019302	0.005297	0.008442	0.000000	0.000000	2.000000	12.000000	0.000000
20425.044616	-0.074978	0.564039	0.014110	77.695053	-24.559826	19.295168	-1.247881	0.000000	-0.704115	0.000000	0.000000	0.000000	0.019302	0.005297	0.008442	0.000000	0.000000	2.000000	12.000000	0.000000
20425.047949	-0.074978	0.564039	0.014110	77.695053	-24.559826	19.295168	-1.247881	0.000000	-0.704115	0.000000	0.000000	0.000000	0.019302	0.005297	0.008442	0.000000	0.000000	2.000000	12.000000	0.000000
20425.051283	-0.074952	0.564048	0.014091	77.695488	-24.554235	19.302574	-1.251098	0.000000	-0.705522	0.000000	0.000000	0.000000	0.007820	0.002531	-0.005899	0.000000	0.000000	2.000000	12.000000	0.000000
20425.054616	-0.074952	0.564048	0.014091	77.695488	-24.554235	19.302574	-1.251098	0.000000	-0.705522	0.000000	0.000000	0.000000	0.007820	0.002531	-0.005899	0.000000	0.000000	2.000000	12.000000	0.000000
20425.057949	-0.074952	0.564048	0.014091	77.695488	-24.554235	19.302574	-1.251098	0.000000	-0.705522	0.000000	0.000000	0.000000	0.007820	0.002531	-0.005899	0.000000	0.000000	2.000000	12.000000	0.000000
20425.061283	-0.074952	0.564048	0.014091	77.698547	-24.517807	19.354385	-1.252401	0.000000	-0.704539	0.000000	0.000000	0.000000	0.007820	0.002531	-0.005899	0.000000	0.000000	2.000000	12.000000	0.000000
20425.064616	-0.074971	0.564056	0.014064	77.698547	-24.517807	19.354385	-1.252401	0.000000	-0.704539	0.000000	0.000000	0.000000	-0.005602	0.002519	-0.008034	0.000000	0.000000	2.000000	12.000000	0.000000
20425.067949	-0.074971	0.564056	0.014064	77.698547	-24.517807	19.354385	-1.252401	0.000000	-0.704539	0.000000	0.000000	0.000000	-0.005602	0.002519	-0.008034	0.000000	0.000000	2.000000	12.000000	0.000000
20425.071283	-0.074971	0.564056	0.014064	77.703789	-24.453377	19.443241	-1.252401	0.000000	-0.704539	0.000000	0.000000	0.000000	-0.005602	0.002519	-0.008034	0.000000	0.000000	2.000000	12.000000	0.000000
20425.074616	-0.074971	0.564056	0.014064	77.703789	-24.453377	19.443241	-1.252401	0.000000	-0.704539	0.000000	0.000000	0.000000	-0.005602	0.002519	-0.008034	0.000000	0.000000	2.000000	12.000000	0.000000
20425.077949	-0.074989	0.564065	0.014037	77.703789	-24.453377	19.443241	-1.252401	0.000000	-0.704539	0.000000	0.000000	0.000000	-0.005604	0.002525	-0.008035	0.000000	0.000000	2.000000	12.000000	0.000000
20425.081283	-0.074989	0.564065	0.014037	77.709854	-24.334631	19.602785	-1.251467	0.000000	-0.703200	0.000000	0.000000	0.000000	-0.005604	0.002525	-0.008035	0.000000	0.000000	2.000000	12.000000	0.000000
20425.084616	-0.074989	0.564065	0.014037	77.709854	-24.334631	19.602785	-1.251467	0.000000	-0.703200	0.000000	0.000000	0.000000	-0.005604	0.002525	-0.008035	0.000000	0.000000	2.000000	12.000000	0.000000
20425.087949	-0.074989	0.564065	0.014037	77.709854	-24.334631	19.602785	-1.251467	0.000000	-0.703200	0.000000	0.000000	0.000000	-0.005604	0.002525	-0.008035	0.000000	0.000000	2.000000	12.000000	0.000000
20425.091283	-0.075029	0.564099	0.014001	77.720177	-24.202629	19.780914	-1.250533	0.000000	-0.701861	0.000000	0.000000	0.000000	-0.012037	0.010349	-0.010833	0.000000	0.000000	2.000000	12.000000	0.000000
20425.094616	-0.075029	0.564099	0.014001	77.720177	-24.202629	19.780914	-1.250533	0.000000	-0.701861	0.000000	0.000000	0.000000	-0.012037	0.010349	-0.010833	0.000000	0.000000	2.000000	12.000000	0.000000
20425.097949	-0.075029	0.564099	0.014001	77.720177	-24.202629	19.780914	-1.250533	0.000000	-0.701861	0.000000	0.000000	0.000000	-0.012037	0.010349	-0.010833	0.000000	0.000000	2.000000	12.000000	0.000000
20425.101283	-0.075029	0.564099	0.014001	77.726990	-24.115421	19.899796	-1.248527	0.000000	-0.700055	0.000000	0.000000	0.000000	-0.012037	0.010349	-0.010833	0.000000	0.000000	2.000000	12.000000	0.000000
20425.104616	-0.075052	0.564099	0.013998	77.726990	-24.115421	19.899796	-1.248527	0.000000	-0.700055	0.000000	0.000000	0.000000	-0.006709	-0.000004	-0.001069	0.000000	0.000000	2.000000	12.000000	0.000000
20425.107949	-0.075052	0.564099	0.013998	77.726990	-24.115421	19.899796	-1.248527	0.000000	-0.700055	0.000000	0.000000	0.000000	-0.006709	-0.000004	-0.001069	0.000000	0.000000	2.000000	12.000000	0.000000
20425.111283	-0.075052	0.564099	0.013998	77.729118	-24.090019	19.936964	-1.248527	0.000000	-0.700055	0.000000	0.000000	0.000000	-0.006709	-0.000004	-0.001069	0.000000	0.000000	2.000000	12.000000	0.000000
20425.114616	-0.075052	0.564099	0.013998	77.729118	-24.090019	19.936964	-1.248527	0.000000	-0.700055	0.000000	0.000000	0.000000	-0.006709	-0.000004	-0.001069	0.000000	0.000000	2.000000	12.000000	0.000000
20425.117949	-0.075070	0.564107	0.013971	77.729118	-24.090019	19.936964	-1.248527	0.000000	-0.700055	0.000000	0.000000	0.000000	-0.005600	0.002522	-0.008036	0.000000	0.000000	2.000000	12.000000	0.000000
20425.121283	-0.075070	0.564107	0.013971	77.729141	-24.092737	19.936977	-1.247409	0.000000	-0.699877	0.000000	0.000000	0.000000	-0.005600	0.002522	-0.008036	0.000000	0.000000	2.000000	12.000000	0.000000
20425.124616	-0.075070	0.564107	0.013971	77.729141	-24.092737	19.936977	-1.247409	0.000000	-0.699877	0.000000	0.000000	0.000000	-0.005600	0.002522	-0.008036	0.000000	0.000000	2.000000	12.000000	0.000000
20425.127949	-0.075070	0.564107	0.013971	77.729141	-24.092737	19.936977	-1.247409	0.000000	-0.699877	0.000000	0.000000	0.000000	-0.005600	0.002522	-0.008036	0.000000	0.000000	2.000000	12.000000	0.000000
20425.131283	-0.075064	0.564098	0.013930	77.732147	-24.093735	19.933147	-1.246476	0.000000	-0.698538	0.000000	0.000000	0.000000	0.001942	-0.002764	-0.012204	0.000000	0.000000	2.000000	12.000000	0.000000
20425.134616	-0.075064	0.564098	0.013930	77.732147	-24.093735	19.933147	-1.246476	0.000000	-0.698538	0.000000	0.000000	0.000000	0.001942	-0.002764	-0.012204	0.000000	0.000000	2.000000	12.000000	0.000000
20425.137949	-0.075064	0.564098	0.013930	77.732147	-24.093735	19.933147	-1.246476	0.000000	-0.698538	0.000000	0.000000	0.000000	0.001942	-0.002764	-0.012204	0.000000	0.000000	2.000000	12.000000	0.000000
20425.141283	-0.075064	0.564098	0.013930	77.732147	-24.093735	19.933147	-1.246799	0.000000	-0.696504	0.000000	0.000000	0.000000	0.001942	-0.002764	-0.012204	0.000000	0.000000	2.000000	12.000000	0.000000
20425.144616	-0.075064	0.564098	0.013930	77.732147	-24.093735	19.933147	-1.246799	0.000000	-0.696504	0.000000	0.000000	0.000000	0.000000	0.000008	-0.000000	0.000000	0.000000	2.000000	12.000000	0.000000
20425.147949	-0.075064	0.564098	0.013930	77.732147	-24.093735	19.933147	-1.246799	0.000000	-0.696504	0.000000	0.000000	0.000000	0.000000	0.000008	-0.000000	0.000000	0.000000	2.000000	12.000000	0.000000
20425.151283	-0.075064	0.564098	0.013930	77.732147	-24.093735	19.933147	-1.246799	0.000000	-0.696504	0.000000	0.000000	0.000000	0.000000	0.000008	-0.000000	0.000000	0.000000	2.000000	12.000000	0.000000
20425.154616	-0.075064	0.564098	0.013930	77.732147	-24.093735	19.933147	-1.246799	0.000000	-0.696504	0.000000	0.000000	0.000000	0.000000	0.000008	-0.000000	0.000000	0.000000	2.000000	12.000000	0.000000
20425.157949	-0.075067	0.564116	0.013948	77.732147	-24.093735	19.933147	-1.246799	0.000000	-0.696504	0.000000	0.000000	0.000000	-0.000833	0.005300	0.005237	0.000000	0.000000	2.000000	12.000000	0.000000
20425.161283	-0.075067	0.564116	0.013948	77.729118	-24.090019	19.936964	-1.246799	0.000000	-0.696504	0.000000	0.000000	0.000000	-0.000833	0.005300	0.005237	0.000000	0.000000	2.000000	12.000000	0.000000
20425.164616	-0.075067	0.564116	0.013948	77.729118	-24.090019	19.936964	-1.246799	0.000000	-0.696504	0.000000	0.000000	0.000000	-0.000833	0.005300	0.005237	0.000000	0.000000	2.000000	12.000000	0.000000
20425.167949	-0.075067	0.564116	0.013948	77.729118	-24.090019	19.936964	-1.246799	0.000000	-0.696504	0.000000	0.000000	0.000000	-0.000833	0.005300	0.005237	0.000000	0.000000	2.000000	12.000000	0.000000
20425.171283	-0.075041	0.564124	0.013928	77.729538	-24.081667	19.944387	-1.246660	0.000000	-0.697376	0.000000	0.000000	0.000000	0.007819	0.002534	-0.005898	0.000000	0.000000	2.000000	12.000000	0.000000
20425.174616	-0.075041	0.564124	0.013928	77.729538	-24.081667	19.944387	-1.246660	0.000000	-0.697376	0.000000	0.000000	0.000000	0.007819	0.002534	-0.005898	0.000000	0.000000	2.000000	12.000000	0.000000
20425.177949	-0.075041	0.564124	0.013928	77.729538	-24.081667	19.944387	-1.246660	0.000000	-0.697376	0.000000	0.000000	0.000000	0.007819	0.002534	-0.005898	0.000000	0.000000	2.000000	12.000000	0.000000
20425.181283	-0.075041	0.564124	0.013928	77.732559	-24.085394	19.940586	-1.247964	0.000000	-0.696393	0.000000	0.000000	0.000000	0.007819	0.002534	-0.005898	0.000000	0.000000	2.000000	12.000000	0.000000
20425.184616	-0.075034	0.564115	0.013887	77.732559	-24.085394	19.940586	-1.247964	0.000000	-0.696393	0.000000	0.000000	0.000000	0.001944	-0.002789	-0.012204	0.000000	0.000000	2.000000	12.000000	0.000000
20425.187949	-0.075034	0.564115	0.013887	77.732559	-24.085394	19.940586	-1.247964	0.000000	-0.696393	0.000000	0.000000	0.000000	0.001944	-0.002789	-0.012204	0.000000	0.000000	2.000000	12.000000	0.000000
20425.191283	-0.075034	0.564115	0.013887	77.735603	-24.089138	19.936758	-1.247964	0.000000	-0.696393	0.000000	0.000000	0.000000	0.001944	-0.002789	-0.012204	0.000000	0.000000	2.000000	12.000000	0.000000
20425.194616	-0.075034	0.564115	0.013887	77.735603	-24.089138	19.936758	-1.247964	0.000000	-0.696393	0.000000	0.000000	0.000000	0.001944	-0.002789	-0.012204	0.000000	0.000000	2.000000	12.000000	0.000000
20425.197949	-0.075028	0.564106	0.013847	77.735603	-24.089138	19.936758	-1.247964	0.000000	-0.696393	0.000000	0.000000	0.000000	0.001945	-0.002764	-0.012205	0.000000	0.000000	2.000000	12.000000	0.000000
20425.201283	-0.075028	0.564106	0.013847	77.738602	-24.092861	19.932940	-1.248288	0.000000	-0.694359	0.000000	0.000000	0.000000	0.001945	-0.002764	-0.012205	0.000000	0.000000	2.000000	12.000000	0.000000
20425.204616	-0.075028	0.564106	0.013847	77.738602	-24.092861	19.932940	-1.248288	0.000000	-0.694359	0.000000	0.000000	0.000000	0.001945	-0.002764	-0.012205	0.000000	0.000000	2.000000	12.000000	0.000000
20425.207949	-0.075028	0.564106	0.013847	77.738602	-24.092861	19.932940	-1.248288	0.000000	-0.694359	0.000000	0.000000	0.000000	0.001945	-0.002764	-0.012205	0.000000	0.000000	2.000000	12.000000	0.000000
20425.211283	-0.075033	0.564096	0.013738	77.741661	-24.099335	19.929111	-1.248612	0.000000	-0.692325	0.000000	0.000000	0.000000	-0.001710	-0.003014	-0.032447	0.000000	0.000000	2.000000	12.000000	0.000000
20425.214616	-0.075033	0.564096	0.013738	77.741661	-24.099335	19.929111	-1.248612	0.000000	-0.692325	0.000000	0.000000	0.000000	-0.001710	-0.003014	-0.032447	0.000000	0.000000	2.000000	12.000000	0.000000
20425.217949	-0.075033	0.564096	0.013738	77.741661	-24.099335	19.929111	-1.248612	0.000000	-0.692325	0.000000	0.000000	0.000000	-0.001710	-0.003014	-0.032447	0.000000	0.000000	2.000000	12.000000	0.000000
20425.221283	-0.075033	0.564096	0.013738	77.741661	-24.099335	19.929111	-1.248327	0.000000	-0.686917	0.000000	0.000000	0.000000	-0.001710	-0.003014	-0.032447	0.000000	0.000000	2.000000	12.000000	0.000000
20425.224616	-0.075025	0.564139	0.013686	77.741661	-24.099335	19.929111	-1.248327	0.000000	-0.686917	0.000000	0.000000	0.000000	0.002497	0.012880	-0.015667	0.000000	0.000000	2.000000	12.000000	0.000000
20425.227949	-0.075025	0.564139	0.013686	77.741661	-24.099335	19.929111	-1.248327	0.000000	-0.686917	0.000000	0.000000	0.000000	0.002497	0.012880	-0.015667	0.000000	0.000000	2.000000	12.000000	0.000000
20425.231283	-0.075025	0.564139	0.013686	77.735603	-24.094584	19.936768	-1.248327	0.000000	-0.686917	0.000000	0.000000	0.000000	0.002497	0.012880	-0.015667	0.000000	0.000000	2.000000	12.000000	0.000000
20425.234616	-0.075025	0.564139	0.013686	77.735603	-24.094584	19.936768	-1.248327	0.000000	-0.686917	0.000000	0.000000	0.000000	0.002497	0.012880	-0.015667	0.000000	0.000000	2.000000	12.000000	0.000000
20425.237949	-0.075043	0.564173	0.013654	77.735603	-24.094584	19.936768	-1.248327	0.000000	-0.686917	0.000000	0.000000	0.000000	-0.005318	0.010333	-0.009768	0.000000	0.000000	2.000000	12.000000	0.000000
20425.241283	-0.075037	0.564234	0.013619	77.729553	-24.087111	19.944405	-1.248743	0.000000	-0.684306	0.000000	0.000000	0.000000	0.001661	0.018143	-0.010433	0.000000	0.000000	2.000000	12.000000	0.000000
20425.244616	-0.075037	0.564234	0.013619	77.729553	-24.087111	19.944405	-1.248743	0.000000	-0.684306	0.000000	0.000000	0.000000	0.001661	0.018143	-0.010433	0.000000	0.000000	2.000000	12.000000	0.000000
20425.247949	-0.075037	0.564234	0.013619	77.729553	-24.087111	19.944405	-1.248743	0.000000	-0.684306	0.000000	0.000000	0.000000	0.001661	0.018143	-0.010433	0.000000	0.000000	2.000000	12.000000	0.000000
20425.251283	-0.075037	0.564234	0.013619	77.720467	-24.075907	19.955862	-1.248133	0.000000	-0.680939	0.000000	0.000000	0.000000	0.001661	0.018143	-0.010433	0.000000	0.000000	2.000000	12.000000	0.000000
20425.254616	-0.075035	0.564312	0.013601	77.720467	-24.075907	19.955862	-1.248133	0.000000	-0.680939	0.000000	0.000000	0.000000	0.000828	0.023450	-0.005199	0.000000	0.000000	2.000000	12.000000	0.000000
20425.257949	-0.075035	0.564312	0.013601	77.720467	-24.075907	19.955862	-1.248133	0.000000	-0.680939	0.000000	0.000000	0.000000	0.000828	0.023450	-0.005199	0.000000	0.000000	2.000000	12.000000	0.000000
20425.261283	-0.075035	0.564312	0.013601	77.715294	-24.057219	19.978348	-1.248133	0.000000	-0.680939	0.000000	0.000000	0.000000	0.000828	0.023450	-0.005199	0.000000	0.000000	2.000000	12.000000	0.000000
20425.264616	-0.075035	0.564312	0.013601	77.715294	-24.057219	19.978348	-1.248133	0.000000	-0.680939	0.000000	0.000000	0.000000	0.000828	0.023450	-0.005199	0.000000	0.000000	2.000000	12.000000	0.000000
20425.267949	-0.075036	0.564381	0.013607	77.715294	-24.057219	19.978348	-1.248133	0.000000	-0.680939	0.000000	0.000000	0.000000	-0.000282	0.020918	0.001767	0.000000	0.000000	2.000000	12.000000	0.000000
20425.271283	-0.075036	0.564381	0.013607	77.707481	-24.026478	20.012047	-1.248272	0.000000	-0.680073	0.000000	0.000000	0.000000	-0.000282	0.020918	0.001767	0.000000	0.000000	2.000000	12.000000	0.000000
20425.274616	-0.075036	0.564381	0.013607	77.707481	-24.026478	20.012047	-1.248272	0.000000	-0.680073	0.000000	0.000000	0.000000	-0.000282	0.020918	0.001767	0.000000	0.000000	2.000000	12.000000	0.000000
20425.277949	-0.075036	0.564381	0.013607	77.707481	-24.026478	20.012047	-1.248272	0.000000	-0.680073	0.000000	0.000000	0.000000	-0.000282	0.020918	0.001767	0.000000	0.000000	2.000000	12.000000	0.000000
20425.281283	-0.074965	0.564486	0.013595	77.703529	-23.985523	20.056786	-1.248225	0.000000	-0.680367	0.000000	0.000000	0.000000	0.021219	0.031253	-0.003738	0.000000	0.000000	2.000000	12.000000	0.000000
20425.284616	-0.074965	0.564486	0.013595	77.703529	-23.985523	20.056786	-1.248225	0.000000	-0.680367	0.000000	0.000000	0.000000	0.021219	0.031253	-0.003738	0.000000	0.000000	2.000000	12.000000	0.000000
20425.287949	-0.074965	0.564486	0.013595	77.703529	-23.985523	20.056786	-1.248225	0.000000	-0.680367	0.000000	0.000000	0.000000	0.021219	0.031253	-0.003738	0.000000	0.000000	2.000000	12.000000	0.000000
20425.291283	-0.074965	0.564486	0.013595	77.706505	-23.938026	20.108793	-1.251761	0.000000	-0.679744	0.000000	0.000000	0.000000	0.021219	0.031253	-0.003738	0.000000	0.000000	2.000000	12.000000	0.000000
20425.294616	-0.074894	0.564494	0.013582	77.706505	-23.938026	20.108793	-1.251761	0.000000	-0.679744	0.000000	0.000000	0.000000	0.021225	0.002504	-0.003770	0.000000	0.000000	2.000000	12.000000	0.000000
20425.297949	-0.074894	0.564494	0.013582	77.706505	-23.938026	20.108793	-1.251761	0.000000	-0.679744	0.000000	0.000000	0.000000	0.021225	0.002504	-0.003770	0.000000	0.000000	2.000000	12.000000	0.000000
20425.301283	-0.074894	0.564494	0.013582	77.705154	-23.906410	20.142300	-1.251761	0.000000	-0.679744	0.000000	0.000000	0.000000	0.021225	0.002504	-0.003770	0.000000	0.000000	2.000000	12.000000	0.000000
20425.304616	-0.074894	0.564494	0.013582	77.705154	-23.906410	20.142300	-1.251761	0.000000	-0.679744	0.000000	0.000000	0.000000	0.021225	0.002504	-0.003770	0.000000	0.000000	2.000000	12.000000	0.000000
20425.307949	-0.074848	0.564520	0.013584	77.705154	-23.906410	20.142300	-1.251761	0.000000	-0.679744	0.000000	0.000000	0.000000	0.013684	0.007820	0.000396	0.000000	0.000000	2.000000	12.000000	0.000000
20425.311283	-0.074848	0.564520	0.013584	77.708168	-23.907368	20.138514	-1.255299	0.000000	-0.679116	0.000000	0.000000	0.000000	0.013684	0.007820	0.000396	0.000000	0.000000	2.000000	12.000000	0.000000
20425.314616	-0.074848	0.564520	0.013584	77.708168	-23.907368	20.138514	-1.255299	0.000000	-0.679116	0.000000	0.000000	0.000000	0.013684	0.007820	0.000396	0.000000	0.000000	2.000000	12.000000	0.000000
20425.317949	-0.074848	0.564520	0.013584	77.708168	-23.907368	20.138514	-1.255299	0.000000	-0.679116	0.000000	0.000000	0.000000	0.013684	0.007820	0.000396	0.000000	0.000000	2.000000	12.000000	0.000000
20425.321283	-0.074797	0.564511	0.013550	77.709435	-23.887774	20.160820	-1.257579	0.000000	-0.679182	0.000000	0.000000	0.000000	0.015347	-0.002778	-0.010074	0.000000	0.000000	2.000000	12.000000	0.000000
20425.324616	-0.074797	0.564511	0.013550	77.709435	-23.887774	20.160820	-1.257579	0.000000	-0.679182	0.000000	0.000000	0.000000	0.015347	-0.002778	-0.010074	0.000000	0.000000	2.000000	12.000000	0.000000
20425.327949	-0.074797	0.564511	0.013550	77.709435	-23.887774	20.160820	-1.257579	0.000000	-0.679182	0.000000	0.000000	0.000000	0.015347	-0.002778	-0.010074	0.000000	0.000000	2.000000	12.000000	0.000000
20425.331283	-0.074797	0.564511	0.013550	77.717491	-23.823889	20.246326	-1.260137	0.000000	-0.677503	0.000000	0.000000	0.000000	0.015347	-0.002778	-0.010074	0.000000	0.000000	2.000000	12.000000	0.000000
20425.334616	-0.074791	0.564501	0.013509	77.717491	-23.823889	20.246326	-1.260137	0.000000	-0.677503	0.000000	0.000000	0.000000	0.001941	-0.002789	-0.012206	0.000000	0.000000	2.000000	12.000000	0.000000
20425.337949	-0.074791	0.564501	0.013509	77.717491	-23.823889	20.246326	-1.260137	0.000000	-0.677503	0.000000	0.000000	0.000000	0.001941	-0.002789	-0.012206	0.000000	0.000000	2.000000	12.000000	0.000000
20425.341283	-0.074791	0.564501	0.013509	77.727081	-23.694233	20.417593	-1.260137	0.000000	-0.677503	0.000000	0.000000	0.000000	0.001941	-0.002789	-0.012206	0.000000	0.000000	2.000000	12.000000	0.000000
20425.344616	-0.074791	0.564501	0.013509	77.727081	-23.694233	20.417593	-1.260137	0.000000	-0.677503	0.000000	0.000000	0.000000	0.001941	-0.002789	-0.012206	0.000000	0.000000	2.000000	12.000000	0.000000
20425.347949	-0.074794	0.564493	0.013533	77.727081	-23.694233	20.417593	-1.260137	0.000000	-0.677503	0.000000	0.000000	0.000000	-0.001109	-0.002508	0.006971	0.000000	0.000000	2.000000	12.000000	0.000000
20425.351283	-0.074794	0.564493	0.013533	77.735756	-23.575617	20.574181	-1.260461	0.000000	-0.675469	0.000000	0.000000	0.000000	-0.001109	-0.002508	0.006971	0.000000	0.000000	2.000000	12.000000	0.000000
20425.354616	-0.074794	0.564493	0.013533	77.735756	-23.575617	20.574181	-1.260461	0.000000	-0.675469	0.000000	0.000000	0.000000	-0.001109	-0.002508	0.006971	0.000000	0.000000	2.000000	12.000000	0.000000
20425.357949	-0.074794	0.564493	0.013533	77.735756	-23.575617	20.574181	-1.260461	0.000000	-0.675469	0.000000	0.000000	0.000000	-0.001109	-0.002508	0.006971	0.000000	0.000000	2.000000	12.000000	0.000000
20425.361283	-0.074797	0.564511	0.013550	77.740097	-23.470215	20.704241	-1.260276	0.000000	-0.676631	0.000000	0.000000	0.000000	-0.000833	0.005287	0.005235	0.000000	0.000000	2.000000	12.000000	0.000000
20425.364616	-0.074797	0.564511	0.013550	77.740097	-23.470215	20.704241	-1.260276	0.000000	-0.676631	0.000000	0.000000	0.000000	-0.000833	0.005287	0.005235	0.000000	0.000000	2.000000	12.000000	0.000000
20425.367949	-0.074797	0.564511	0.013550	77.740097	-23.470215	20.704241	-1.260276	0.000000	-0.676631	0.000000	0.000000	0.000000	-0.000833	0.005287	0.005235	0.000000	0.000000	2.000000	12.000000	0.000000
20425.371283	-0.074797	0.564511	0.013550	77.740936	-23.366791	20.838572	-1.260137	0.000000	-0.677503	0.000000	0.000000	0.000000	-0.000833	0.005287	0.005235	0.000000	0.000000	2.000000	12.000000	0.000000
20425.374616	-0.074803	0.564546	0.013585	77.740936	-23.366791	20.838572	-1.260137	0.000000	-0.677503	0.000000	0.000000	0.000000	-0.001661	0.010596	0.010468	0.000000	0.000000	2.000000	12.000000	0.000000
20425.377949	-0.074803	0.564546	0.013585	77.740936	-23.366791	20.838572	-1.260137	0.000000	-0.677503	0.000000	0.000000	0.000000	-0.001661	0.010596	0.010468	0.000000	0.000000	2.000000	12.000000	0.000000
20425.381283	-0.074803	0.564546	0.013585	77.740952	-23.274714	20.957954	-1.260137	0.000000	-0.677503	0.000000	0.000000	0.000000	-0.001661	0.010596	0.010468	0.000000	0.000000	2.000000	12.000000	0.000000
20425.384616	-0.074803	0.564546	0.013585	77.740952	-23.274714	20.957954	-1.260137	0.000000	-0.677503	0.000000	0.000000	0.000000	-0.001661	0.010596	0.010468	0.000000	0.000000	2.000000	12.000000	0.000000
20425.387949	-0.074808	0.564581	0.013620	77.740952	-23.274714	20.957954	-1.260137	0.000000	-0.677503	0.000000	0.000000	0.000000	-0.001665	0.010594	0.010466	0.000000	0.000000	2.000000	12.000000	0.000000
20425.391283	-0.074808	0.564581	0.013620	77.739296	-23.202545	21.047443	-1.259860	0.000000	-0.679248	0.000000	0.000000	0.000000	-0.001665	0.010594	0.010466	0.000000	0.000000	2.000000	12.000000	0.000000
20425.394616	-0.074808	0.564581	0.013620	77.739296	-23.202545	21.047443	-1.259860	0.000000	-0.679248	0.000000	0.000000	0.000000	-0.001665	0.010594	0.010466	0.000000	0.000000	2.000000	12.000000	0.000000
20425.397949	-0.074808	0.564581	0.013620	77.739296	-23.202545	21.047443	-1.259860	0.000000	-0.679248	0.000000	0.000000	0.000000	-0.001665	0.010594	0.010466	0.000000	0.000000	2.000000	12.000000	0.000000
20425.401283	-0.074777	0.564670	0.013714	77.733818	-23.138269	21.125547	-1.259583	0.000000	-0.680992	0.000000	0.000000	0.000000	0.009257	0.026503	0.028292	0.000000	0.000000	2.000000	12.000000	0.000000
20425.404616	-0.074777	0.564670	0.013714	77.733818	-23.138269	21.125547	-1.259583	0.000000	-0.680992	0.000000	0.000000	0.000000	0.009257	0.026503	0.028292	0.000000	0.000000	2.000000	12.000000	0.000000
20425.407949	-0.074777	0.564670	0.013714	77.733818	-23.138269	21.125547	-1.259583	0.000000	-0.680992	0.000000	0.000000	0.000000	0.009257	0.026503	0.028292	0.000000	0.000000	2.000000	12.000000	0.000000
20425.411283	-0.074777	0.564670	0.013714	77.729713	-23.100155	21.162148	-1.261125	0.000000	-0.685708	0.000000	0.000000	0.000000	0.009257	0.026503	0.028292	0.000000	0.000000	2.000000	12.000000	0.000000
20425.414616	-0.074761	0.564705	0.013753	77.729713	-23.100155	21.162148	-1.261125	0.000000	-0.685708	0.000000	0.000000	0.000000	0.005045	0.010587	0.011528	0.000000	0.000000	2.000000	12.000000	0.000000
20425.417949	-0.074761	0.564705	0.013753	77.729713	-23.100155	21.162148	-1.261125	0.000000	-0.685708	0.000000	0.000000	0.000000	0.005045	0.010587	0.011528	0.000000	0.000000	2.000000	12.000000	0.000000
20425.421283	-0.074761	0.564705	0.013753	77.724045	-23.084797	21.168793	-1.261125	0.000000	-0.685708	0.000000	0.000000	0.000000	0.005045	0.010587	0.011528	0.000000	0.000000	2.000000	12.000000	0.000000
20425.424616	-0.074761	0.564705	0.013753	77.724045	-23.084797	21.168793	-1.261125	0.000000	-0.685708	0.000000	0.000000	0.000000	0.005045	0.010587	0.011528	0.000000	0.000000	2.000000	12.000000	0.000000
20425.427949	-0.074725	0.564732	0.013818	77.724045	-23.084797	21.168793	-1.261125	0.000000	-0.685708	0.000000	0.000000	0.000000	0.010648	0.008094	0.019562	0.000000	0.000000	2.000000	12.000000	0.000000
20425.431283	-0.074725	0.564732	0.013818	77.721008	-23.075857	21.148430	-1.261966	0.000000	-0.687629	0.000000	0.000000	0.000000	0.010648	0.008094	0.019562	0.000000	0.000000	2.000000	12.000000	0.000000
20425.434616	-0.074725	0.564732	0.013818	77.721008	-23.075857	21.148430	-1.261966	0.000000	-0.687629	0.000000	0.000000	0.000000	0.010648	0.008094	0.019562	0.000000	0.000000	2.000000	12.000000	0.000000
20425.437949	-0.074725	0.564732	0.013818	77.721008	-23.075857	21.148430	-1.261966	0.000000	-0.687629	0.000000	0.000000	0.000000	0.010648	0.008094	0.019562	0.000000	0.000000	2.000000	12.000000	0.000000
20425.441283	-0.074665	0.564741	0.013869	77.721008	-23.070404	21.052713	-1.263741	0.000000	-0.690889	0.000000	0.000000	0.000000	0.018189	0.002777	0.015393	0.000000	0.000000	2.000000	12.000000	0.000000
20425.444616	-0.074665	0.564741	0.013869	77.721008	-23.070404	21.052713	-1.263741	0.000000	-0.690889	0.000000	0.000000	0.000000	0.018189	0.002777	0.015393	0.000000	0.000000	2.000000	12.000000	0.000000
20425.447949	-0.074665	0.564741	0.013869	77.721008	-23.070404	21.052713	-1.263741	0.000000	-0.690889	0.000000	0.000000	0.000000	0.018189	0.002777	0.015393	0.000000	0.000000	2.000000	12.000000	0.000000
20425.451283	-0.074665	0.564741	0.013869	77.717972	-23.061474	20.920666	-1.266773	0.000000	-0.693455	0.000000	0.000000	0.000000	0.018189	0.002777	0.015393	0.000000	0.000000	2.000000	12.000000	0.000000
20425.454616	-0.074626	0.564751	0.013917	77.717972	-23.061474	20.920666	-1.266773	0.000000	-0.693455	0.000000	0.000000	0.000000	0.011484	0.002789	0.014328	0.000000	0.000000	2.000000	12.000000	0.000000
20425.457949	-0.074626	0.564751	0.013917	77.717972	-23.061474	20.920666	-1.266773	0.000000	-0.693455	0.000000	0.000000	0.000000	0.011484	0.002789	0.014328	0.000000	0.000000	2.000000	12.000000	0.000000
20425.461283	-0.074626	0.564751	0.013917	77.711891	-23.049040	20.824099	-1.266773	0.000000	-0.693455	0.000000	0.000000	0.000000	0.011484	0.002789	0.014328	0.000000	0.000000	2.000000	12.000000	0.000000
20425.464616	-0.074626	0.564751	0.013917	77.711891	-23.049040	20.824099	-1.266773	0.000000	-0.693455	0.000000	0.000000	0.000000	0.011484	0.002789	0.014328	0.000000	0.000000	2.000000	12.000000	0.000000
20425.467949	-0.074567	0.564804	0.013980	77.711891	-23.049040	20.824099	-1.266773	0.000000	-0.693455	0.000000	0.000000	0.000000	0.017645	0.015911	0.018877	0.000000	0.000000	2.000000	12.000000	0.000000
20425.471283	-0.074567	0.564804	0.013980	77.699745	-23.029673	20.838371	-1.268687	0.000000	-0.695843	0.000000	0.000000	0.000000	0.017645	0.015911	0.018877	0.000000	0.000000	2.000000	12.000000	0.000000
20425.474616	-0.074567	0.564804	0.013980	77.699745	-23.029673	20.838371	-1.268687	0.000000	-0.695843	0.000000	0.000000	0.000000	0.017645	0.015911	0.018877	0.000000	0.000000	2.000000	12.000000	0.000000
20425.477949	-0.074567	0.564804	0.013980	77.699745	-23.029673	20.838371	-1.268687	0.000000	-0.695843	0.000000	0.000000	0.000000	0.017645	0.015911	0.018877	0.000000	0.000000	2.000000	12.000000	0.000000
20425.481283	-0.074526	0.564937	0.014153	77.687607	-23.013027	20.852619	-1.271627	0.000000	-0.698989	0.000000	0.000000	0.000000	0.012415	0.039914	0.051984	0.000000	0.000000	2.000000	12.000000	0.000000
20425.484616	-0.074526	0.564937	0.014153	77.687607	-23.013027	20.852619	-1.271627	0.000000	-0.698989	0.000000	0.000000	0.000000	0.012415	0.039914	0.051984	0.000000	0.000000	2.000000	12.000000	0.000000
20425.487949	-0.074526	0.564937	0.014153	77.687607	-23.013027	20.852619	-1.271627	0.000000	-0.698989	0.000000	0.000000	0.000000	0.012415	0.039914	0.051984	0.000000	0.000000	2.000000	12.000000	0.000000
20425.491283	-0.074526	0.564937	0.014153	77.672417	-22.992954	20.870377	-1.273696	0.000000	-0.707653	0.000000	0.000000	0.000000	0.012415	0.039914	0.051984	0.000000	0.000000	2.000000	12.000000	0.000000
20425.494616	-0.074544	0.565017	0.014263	77.672417	-22.992954	20.870377	-1.273696	0.000000	-0.707653	0.000000	0.000000	0.000000	-0.005234	0.024007	0.033105	0.000000	0.000000	2.000000	12.000000	0.000000
20425.497949	-0.074544	0.565017	0.014263	77.672417	-22.992954	20.870377	-1.273696	0.000000	-0.707653	0.000000	0.000000	0.000000	-0.005234	0.024007	0.033105	0.000000	0.000000	2.000000	12.000000	0.000000
20425.501283	-0.074544	0.565017	0.014263	77.660286	-22.979099	20.884560	-1.273696	0.000000	-0.707653	0.000000	0.000000	0.000000	-0.005234	0.024007	0.033105	0.000000	0.000000	2.000000	12.000000	0.000000
20425.504616	-0.074544	0.565017	0.014263	77.660286	-22.979099	20.884560	-1.273696	0.000000	-0.707653	0.000000	0.000000	0.000000	-0.005234	0.024007	0.033105	0.000000	0.000000	2.000000	12.000000	0.000000
20425.507949	-0.074558	0.565079	0.014356	77.660286	-22.979099	20.884560	-1.273696	0.000000	-0.707653	0.000000	0.000000	0.000000	-0.004407	0.018706	0.027873	0.000000	0.000000	2.000000	12.000000	0.000000
20425.511283	-0.074558	0.565079	0.014356	77.648544	-22.959646	20.898180	-1.272824	0.000000	-0.713170	0.000000	0.000000	0.000000	-0.004407	0.018706	0.027873	0.000000	0.000000	2.000000	12.000000	0.000000
20425.514616	-0.074558	0.565079	0.014356	77.648544	-22.959646	20.898180	-1.272824	0.000000	-0.713170	0.000000	0.000000	0.000000	-0.004407	0.018706	0.027873	0.000000	0.000000	2.000000	12.000000	0.000000
20425.517949	-0.074558	0.565079	0.014356	77.648544	-22.959646	20.898180	-1.272824	0.000000	-0.713170	0.000000	0.000000	0.000000	-0.004407	0.018706	0.027873	0.000000	0.000000	2.000000	12.000000	0.000000
20425.521283	-0.074608	0.565160	0.014527	77.642822	-22.949816	20.912683	-1.272089	0.000000	-0.717816	0.000000	0.000000	0.000000	-0.014980	0.024300	0.051194	0.000000	0.000000	2.000000	12.000000	0.000000
20425.524616	-0.074608	0.565160	0.014527	77.642822	-22.949816	20.912683	-1.272089	0.000000	-0.717816	0.000000	0.000000	0.000000	-0.014980	0.024300	0.051194	0.000000	0.000000	2.000000	12.000000	0.000000
20425.527949	-0.074608	0.565160	0.014527	77.642822	-22.949816	20.912683	-1.272089	0.000000	-0.717816	0.000000	0.000000	0.000000	-0.014980	0.024300	0.051194	0.000000	0.000000	2.000000	12.000000	0.000000
20425.531283	-0.074608	0.565160	0.014527	77.636765	-22.942921	20.919733	-1.269593	0.000000	-0.726348	0.000000	0.000000	0.000000	-0.014980	0.024300	0.051194	0.000000	0.000000	2.000000	12.000000	0.000000
20425.534616	-0.074615	0.565169	0.014568	77.636765	-22.942921	20.919733	-1.269593	0.000000	-0.726348	0.000000	0.000000	0.000000	-0.001927	0.002783	0.012194	0.000000	0.000000	2.000000	12.000000	0.000000
20425.537949	-0.074615	0.565169	0.014568	77.636765	-22.942921	20.919733	-1.269593	0.000000	-0.726348	0.000000	0.000000	0.000000	-0.001927	0.002783	0.012194	0.000000	0.000000	2.000000	12.000000	0.000000
20425.541283	-0.074615	0.565169	0.014568	77.630692	-22.936052	20.926788	-1.269593	0.000000	-0.726348	0.000000	0.000000	0.000000	-0.001927	0.002783	0.012194	0.000000	0.000000	2.000000	12.000000	0.000000
20425.544616	-0.074615	0.565169	0.014568	77.630692	-22.936052	20.926788	-1.269593	0.000000	-0.726348	0.000000	0.000000	0.000000	-0.001927	0.002783	0.012194	0.000000	0.000000	2.000000	12.000000	0.000000
20425.547949	-0.074616	0.565213	0.014579	77.630692	-22.936052	20.926788	-1.269593	0.000000	-0.726348	0.000000	0.000000	0.000000	-0.000550	0.013140	0.003474	0.000000	0.000000	2.000000	12.000000	0.000000
20425.551283	-0.074616	0.565213	0.014579	77.624626	-22.931883	20.933836	-1.269271	0.000000	-0.728381	0.000000	0.000000	0.000000	-0.000550	0.013140	0.003474	0.000000	0.000000	2.000000	12.000000	0.000000
20425.554616	-0.074616	0.565213	0.014579	77.624626	-22.931883	20.933836	-1.269271	0.000000	-0.728381	0.000000	0.000000	0.000000	-0.000550	0.013140	0.003474	0.000000	0.000000	2.000000	12.000000	0.000000
20425.557949	-0.074616	0.565213	0.014579	77.624626	-22.931883	20.933836	-1.269271	0.000000	-0.728381	0.000000	0.000000	0.000000	-0.000550	0.013140	0.003474	0.000000	0.000000	2.000000	12.000000	0.000000
20425.561283	-0.074670	0.565336	0.014630	77.612442	-22.920864	20.947899	-1.269180	0.000000	-0.728960	0.000000	0.000000	0.000000	-0.016189	0.036893	0.015260	0.000000	0.000000	2.000000	12.000000	0.000000
20425.564616	-0.074670	0.565336	0.014630	77.612442	-22.920864	20.947899	-1.269180	0.000000	-0.728960	0.000000	0.000000	0.000000	-0.016189	0.036893	0.015260	0.000000	0.000000	2.000000	12.000000	0.000000
20425.567949	-0.074670	0.565336	0.014630	77.612442	-22.920864	20.947899	-1.269180	0.000000	-0.728960	0.000000	0.000000	0.000000	-0.016189	0.036893	0.015260	0.000000	0.000000	2.000000	12.000000	0.000000
20425.571283	-0.074670	0.565336	0.014630	77.603363	-22.913303	20.958426	-1.266482	0.000000	-0.731503	0.000000	0.000000	0.000000	-0.016189	0.036893	0.015260	0.000000	0.000000	2.000000	12.000000	0.000000
20425.574616	-0.074697	0.565398	0.014655	77.603363	-22.913303	20.958426	-1.266482	0.000000	-0.731503	0.000000	0.000000	0.000000	-0.008095	0.018461	0.007625	0.000000	0.000000	2.000000	12.000000	0.000000
20425.577949	-0.074697	0.565398	0.014655	77.603363	-22.913303	20.958426	-1.266482	0.000000	-0.731503	0.000000	0.000000	0.000000	-0.008095	0.018461	0.007625	0.000000	0.000000	2.000000	12.000000	0.000000
20425.581283	-0.074697	0.565398	0.014655	77.591194	-22.902357	20.964460	-1.266482	0.000000	-0.731503	0.000000	0.000000	0.000000	-0.008095	0.018461	0.007625	0.000000	0.000000	2.000000	12.000000	0.000000
20425.584616	-0.074697	0.565398	0.014655	77.591194	-22.902357	20.964460	-1.266482	0.000000	-0.731503	0.000000	0.000000	0.000000	-0.008095	0.018461	0.007625	0.000000	0.000000	2.000000	12.000000	0.000000
20425.587949	-0.074731	0.565468	0.014722	77.591194	-22.902357	20.964460	-1.266482	0.000000	-0.731503	0.000000	0.000000	0.000000	-0.010024	0.021247	0.019812	0.000000	0.000000	2.000000	12.000000	0.000000
20425.591283	-0.074731	0.565468	0.014722	77.580223	-22.871841	21.000692	-1.265132	0.000000	-0.732774	0.000000	0.000000	0.000000	-0.010024	0.021247	0.019812	0.000000	0.000000	2.000000	12.000000	0.000000
20425.594616	-0.074731	0.565468	0.014722	77.580223	-22.871841	21.000692	-1.265132	0.000000	-0.732774	0.000000	0.000000	0.000000	-0.010024	0.021247	0.019812	0.000000	0.000000	2.000000	12.000000	0.000000
20425.597949	-0.074731	0.565468	0.014722	77.580223	-22.871841	21.000692	-1.265132	0.000000	-0.732774	0.000000	0.000000	0.000000	-0.010024	0.021247	0.019812	0.000000	0.000000	2.000000	12.000000	0.000000
20425.601283	-0.074730	0.565610	0.014864	77.568855	-22.844299	21.029467	-1.263462	0.000000	-0.736076	0.000000	0.000000	0.000000	0.000115	0.042540	0.042802	0.000000	0.000000	2.000000	12.000000	0.000000
20425.604616	-0.074730	0.565610	0.014864	77.568855	-22.844299	21.029467	-1.263462	0.000000	-0.736076	0.000000	0.000000	0.000000	0.000115	0.042540	0.042802	0.000000	0.000000	2.000000	12.000000	0.000000
20425.607949	-0.074730	0.565610	0.014864	77.568855	-22.844299	21.029467	-1.263462	0.000000	-0.736076	0.000000	0.000000	0.000000	0.000115	0.042540	0.042802	0.000000	0.000000	2.000000	12.000000	0.000000
20425.611283	-0.074730	0.565610	0.014864	77.559746	-22.831390	21.039900	-1.263481	0.000000	-0.743209	0.000000	0.000000	0.000000	0.000115	0.042540	0.042802	0.000000	0.000000	2.000000	12.000000	0.000000
20425.614616	-0.074697	0.565681	0.014941	77.559746	-22.831390	21.039900	-1.263481	0.000000	-0.743209	0.000000	0.000000	0.000000	0.010143	0.021258	0.022990	0.000000	0.000000	2.000000	12.000000	0.000000
20425.617949	-0.074697	0.565681	0.014941	77.559746	-22.831390	21.039900	-1.263481	0.000000	-0.743209	0.000000	0.000000	0.000000	0.010143	0.021258	0.022990	0.000000	0.000000	2.000000	12.000000	0.000000
20425.621283	-0.074697	0.565681	0.014941	77.547585	-22.812395	21.053787	-1.263481	0.000000	-0.743209	0.000000	0.000000	0.000000	0.010143	0.021258	0.022990	0.000000	0.000000	2.000000	12.000000	0.000000
20425.624616	-0.074697	0.565681	0.014941	77.547585	-22.812395	21.053787	-1.263481	0.000000	-0.743209	0.000000	0.000000	0.000000	0.010143	0.021258	0.022990	0.000000	0.000000	2.000000	12.000000	0.000000
20425.627949	-0.074682	0.565734	0.014997	77.547585	-22.812395	21.053787	-1.263481	0.000000	-0.743209	0.000000	0.000000	0.000000	0.004250	0.015946	0.016708	0.000000	0.000000	2.000000	12.000000	0.000000
20425.631283	-0.074682	0.565734	0.014997	77.538445	-22.802240	21.064186	-1.265172	0.000000	-0.747041	0.000000	0.000000	0.000000	0.004250	0.015946	0.016708	0.000000	0.000000	2.000000	12.000000	0.000000
20425.634616	-0.074682	0.565734	0.014997	77.538445	-22.802240	21.064186	-1.265172	0.000000	-0.747041	0.000000	0.000000	0.000000	0.004250	0.015946	0.016708	0.000000	0.000000	2.000000	12.000000	0.000000
20425.637949	-0.074682	0.565734	0.014997	77.538445	-22.802240	21.064186	-1.265172	0.000000	-0.747041	0.000000	0.000000	0.000000	0.004250	0.015946	0.016708	0.000000	0.000000	2.000000	12.000000	0.000000
20425.641283	-0.074765	0.565867	0.015084	77.529335	-22.800259	21.058601	-1.265880	0.000000	-0.749826	0.000000	0.000000	0.000000	-0.024846	0.039748	0.026328	0.000000	0.000000	2.000000	12.000000	0.000000
20425.644616	-0.074765	0.565867	0.015084	77.529335	-22.800259	21.058601	-1.265880	0.000000	-0.749826	0.000000	0.000000	0.000000	-0.024846	0.039748	0.026328	0.000000	0.000000	2.000000	12.000000	0.000000
20425.647949	-0.074765	0.565867	0.015084	77.529335	-22.800259	21.058601	-1.265880	0.000000	-0.749826	0.000000	0.000000	0.000000	-0.024846	0.039748	0.026328	0.000000	0.000000	2.000000	12.000000	0.000000
20425.651283	-0.074765	0.565867	0.015084	77.517166	-22.792200	21.048498	-1.261739	0.000000	-0.754214	0.000000	0.000000	0.000000	-0.024846	0.039748	0.026328	0.000000	0.000000	2.000000	12.000000	0.000000
20425.654616	-0.074837	0.565928	0.015103	77.517166	-22.792200	21.048498	-1.261739	0.000000	-0.754214	0.000000	0.000000	0.000000	-0.021549	0.018473	0.005468	0.000000	0.000000	2.000000	12.000000	0.000000
20425.657949	-0.074837	0.565928	0.015103	77.517166	-22.792200	21.048498	-1.261739	0.000000	-0.754214	0.000000	0.000000	0.000000	-0.021549	0.018473	0.005468	0.000000	0.000000	2.000000	12.000000	0.000000
20425.661283	-0.074837	0.565928	0.015103	77.513466	-22.760132	21.067823	-1.261739	0.000000	-0.754214	0.000000	0.000000	0.000000	-0.021549	0.018473	0.005468	0.000000	0.000000	2.000000	12.000000	0.000000
20425.664616	-0.074837	0.565928	0.015103	77.513466	-22.760132	21.067823	-1.261739	0.000000	-0.754214	0.000000	0.000000	0.000000	-0.021549	0.018473	0.005468	0.000000	0.000000	2.000000	12.000000	0.000000
20425.667949	-0.074886	0.565990	0.015124	77.513466	-22.760132	21.067823	-1.261739	0.000000	-0.754214	0.000000	0.000000	0.000000	-0.014825	0.018495	0.006529	0.000000	0.000000	2.000000	12.000000	0.000000
20425.671283	-0.074886	0.565990	0.015124	77.511726	-22.646681	21.186638	-1.258147	0.000000	-0.755125	0.000000	0.000000	0.000000	-0.014825	0.018495	0.006529	0.000000	0.000000	2.000000	12.000000	0.000000
20425.674616	-0.074886	0.565990	0.015124	77.511726	-22.646681	21.186638	-1.258147	0.000000	-0.755125	0.000000	0.000000	0.000000	-0.014825	0.018495	0.006529	0.000000	0.000000	2.000000	12.000000	0.000000
20425.677949	-0.074886	0.565990	0.015124	77.511726	-22.646681	21.186638	-1.258147	0.000000	-0.755125	0.000000	0.000000	0.000000	-0.014825	0.018495	0.006529	0.000000	0.000000	2.000000	12.000000	0.000000
20425.681283	-0.074913	0.566052	0.015150	77.522156	-22.447535	21.393190	-1.255677	0.000000	-0.756213	0.000000	0.000000	0.000000	-0.008101	0.018481	0.007591	0.000000	0.000000	2.000000	12.000000	0.000000
20425.684616	-0.074913	0.566052	0.015150	77.522156	-22.447535	21.393190	-1.255677	0.000000	-0.756213	0.000000	0.000000	0.000000	-0.008101	0.018481	0.007591	0.000000	0.000000	2.000000	12.000000	0.000000
20425.687949	-0.074913	0.566052	0.015150	77.522156	-22.447535	21.393190	-1.255677	0.000000	-0.756213	0.000000	0.000000	0.000000	-0.008101	0.018481	0.007591	0.000000	0.000000	2.000000	12.000000	0.000000
20425.691283	-0.074913	0.566052	0.015150	77.534637	-22.211601	21.572838	-1.254326	0.000000	-0.757478	0.000000	0.000000	0.000000	-0.008101	0.018481	0.007591	0.000000	0.000000	2.000000	12.000000	0.000000
20425.694616	-0.074894	0.566069	0.015170	77.534637	-22.211601	21.572838	-1.254326	0.000000	-0.757478	0.000000	0.000000	0.000000	0.005900	0.005320	0.006276	0.000000	0.000000	2.000000	12.000000	0.000000
20425.697949	-0.074894	0.566069	0.015170	77.534637	-22.211601	21.572838	-1.254326	0.000000	-0.757478	0.000000	0.000000	0.000000	0.005900	0.005320	0.006276	0.000000	0.000000	2.000000	12.000000	0.000000
20425.701283	-0.074894	0.566069	0.015170	77.546158	-21.989100	21.658417	-1.254326	0.000000	-0.757478	0.000000	0.000000	0.000000	0.005900	0.005320	0.006276	0.000000	0.000000	2.000000	12.000000	0.000000
20425.704616	-0.074894	0.566069	0.015170	77.546158	-21.989100	21.658417	-1.254326	0.000000	-0.757478	0.000000	0.000000	0.000000	0.005900	0.005320	0.006276	0.000000	0.000000	2.000000	12.000000	0.000000
20425.707949	-0.074897	0.566087	0.015188	77.546158	-21.989100	21.658417	-1.254326	0.000000	-0.757478	0.000000	0.000000	0.000000	-0.000825	0.005301	0.005209	0.000000	0.000000	2.000000	12.000000	0.000000
20425.711283	-0.074938	0.566095	0.015157	77.561508	-21.757727	21.691818	-1.255309	0.000000	-0.758524	0.000000	0.000000	0.000000	-0.012349	0.002535	-0.009105	0.000000	0.000000	2.000000	12.000000	0.000000
20425.714616	-0.074938	0.566095	0.015157	77.561508	-21.757727	21.691818	-1.255309	0.000000	-0.758524	0.000000	0.000000	0.000000	-0.012349	0.002535	-0.009105	0.000000	0.000000	2.000000	12.000000	0.000000
20425.717949	-0.074938	0.566095	0.015157	77.561508	-21.757727	21.691818	-1.255309	0.000000	-0.758524	0.000000	0.000000	0.000000	-0.012349	0.002535	-0.009105	0.000000	0.000000	2.000000	12.000000	0.000000
20425.721283	-0.074938	0.566095	0.015157	77.583382	-21.420755	21.819960	-1.253114	0.000000	-0.757875	0.000000	0.000000	0.000000	-0.012349	0.002535	-0.009105	0.000000	0.000000	2.000000	12.000000	0.000000
20425.724616	-0.075001	0.566104	0.015124	77.583382	-21.420755	21.819960	-1.253114	0.000000	-0.757875	0.000000	0.000000	0.000000	-0.019072	0.002505	-0.010174	0.000000	0.000000	2.000000	12.000000	0.000000
20425.727949	-0.075001	0.566104	0.015124	77.583382	-21.420755	21.819960	-1.253114	0.000000	-0.757875	0.000000	0.000000	0.000000	-0.019072	0.002505	-0.010174	0.000000	0.000000	2.000000	12.000000	0.000000
20425.731283	-0.075001	0.566104	0.015124	77.615540	-20.951637	22.214706	-1.253114	0.000000	-0.757875	0.000000	0.000000	0.000000	-0.019072	0.002505	-0.010174	0.000000	0.000000	2.000000	12.000000	0.000000
20425.734616	-0.075001	0.566104	0.015124	77.615540	-20.951637	22.214706	-1.253114	0.000000	-0.757875	0.000000	0.000000	0.000000	-0.019072	0.002505	-0.010174	0.000000	0.000000	2.000000	12.000000	0.000000
20425.737949	-0.075042	0.566112	0.015093	77.615540	-20.951637	22.214706	-1.253114	0.000000	-0.757875	0.000000	0.000000	0.000000	-0.012343	0.002510	-0.009108	0.000000	0.000000	2.000000	12.000000	0.000000
20425.741283	-0.075042	0.566112	0.015093	77.647934	-20.342171	22.943029	-1.249935	0.000000	-0.756179	0.000000	0.000000	0.000000	-0.012343	0.002510	-0.009108	0.000000	0.000000	2.000000	12.000000	0.000000
20425.744616	-0.075042	0.566112	0.015093	77.647934	-20.342171	22.943029	-1.249935	0.000000	-0.756179	0.000000	0.000000	0.000000	-0.012343	0.002510	-0.009108	0.000000	0.000000	2.000000	12.000000	0.000000
20425.747949	-0.075042	0.566112	0.015093	77.647934	-20.342171	22.943029	-1.249935	0.000000	-0.756179	0.000000	0.000000	0.000000	-0.012343	0.002510	-0.009108	0.000000	0.000000	2.000000	12.000000	0.000000
20425.751283	-0.075090	0.566130	0.015103	77.680290	-19.688972	23.744387	-1.247878	0.000000	-0.754661	0.000000	0.000000	0.000000	-0.014280	0.005335	0.003070	0.000000	0.000000	2.000000	12.000000	0.000000
20425.754616	-0.075090	0.566130	0.015103	77.680290	-19.688972	23.744387	-1.247878	0.000000	-0.754661	0.000000	0.000000	0.000000	-0.014280	0.005335	0.003070	0.000000	0.000000	2.000000	12.000000	0.000000
20425.757949	-0.075090	0.566130	0.015103	77.680290	-19.688972	23.744387	-1.247878	0.000000	-0.754661	0.000000	0.000000	0.000000	-0.014280	0.005335	0.003070	0.000000	0.000000	2.000000	12.000000	0.000000
20425.761283	-0.075090	0.566130	0.015103	77.709167	-18.991791	24.573921	-1.245498	0.000000	-0.755173	0.000000	0.000000	0.000000	-0.014280	0.005335	0.003070	0.000000	0.000000	2.000000	12.000000	0.000000
20425.764616	-0.075073	0.566165	0.015142	77.709167	-18.991791	24.573921	-1.245498	0.000000	-0.755173	0.000000	0.000000	0.000000	0.005070	0.010663	0.011485	0.000000	0.000000	2.000000	12.000000	0.000000
20425.767949	-0.075073	0.566165	0.015142	77.709167	-18.991791	24.573921	-1.245498	0.000000	-0.755173	0.000000	0.000000	0.000000	0.005070	0.010663	0.011485	0.000000	0.000000	2.000000	12.000000	0.000000
20425.771283	-0.075073	0.566165	0.015142	77.735420	-18.293987	25.327724	-1.245498	0.000000	-0.755173	0.000000	0.000000	0.000000	0.005070	0.010663	0.011485	0.000000	1.000000	2.000000	12.000000	0.000000
20425.774616	-0.075073	0.566165	0.015142	77.735420	-18.293987	25.327724	-1.245498	0.000000	-0.755173	0.000000	0.000000	0.000000	0.005070	0.010663	0.011485	0.000000	1.000000	2.000000	12.000000	0.000000
