# Supplementary material for: Haptic Guidance Needs to Be Intuitive Not Just Informative to Improve Human Motor Accuracy
Source: PLoS One. 2016 Mar 16;11(3):e0150912. doi: 10.1371/journal.pone.0150912 (PMC4794196; doi:10.1371/journal.pone.0150912)
Supplement: S2 Data — (ZIP) [file pone.0150912.s002.zip › Subject2/exp2_0013.txt]

Time	PosX	PosY	PosZ	RotX	RotY	RotZ	ForceX	ForceY	ForceZ	MomentX	MomentY	MomentZ	VelocityX	VelocityY	VelocityZ	CalibratedWeight	ButtonDown	Condition	Trial	Visual
20428.087949	0.013065	0.555657	0.249241	85.500198	-23.321108	18.017635	0.000000	0.000000	0.000000	0.000000	0.000000	0.000000	0.040840	-0.030858	0.031958	0.000000	1.000000	2.000000	13.000000	0.000000
20428.091283	0.013494	0.555571	0.248897	85.520180	-23.409348	17.901817	1.649629	0.000000	-4.720035	0.000000	0.000000	0.000000	0.128862	-0.025794	-0.103007	0.000000	1.000000	2.000000	13.000000	0.000000
20428.094616	0.013494	0.555571	0.248897	85.520180	-23.409348	17.901817	1.649629	0.000000	-4.720035	0.000000	0.000000	0.000000	0.128862	-0.025794	-0.103007	0.000000	1.000000	2.000000	13.000000	0.000000
20428.097949	0.013494	0.555571	0.248897	85.520180	-23.409348	17.901817	1.649629	0.000000	-4.720035	0.000000	0.000000	0.000000	0.128862	-0.025794	-0.103007	0.000000	1.000000	2.000000	13.000000	0.000000
20428.101283	0.013494	0.555571	0.248897	85.562485	-23.522652	17.737192	1.641461	0.000000	-4.722881	0.000000	0.000000	0.000000	0.128862	-0.025794	-0.103007	0.000000	1.000000	2.000000	13.000000	0.000000
20428.104616	0.014161	0.555387	0.248689	85.562485	-23.522652	17.737192	1.641461	0.000000	-4.722881	0.000000	0.000000	0.000000	0.199930	-0.055344	-0.062545	0.000000	1.000000	2.000000	13.000000	0.000000
20428.107949	0.014161	0.555387	0.248689	85.562485	-23.522652	17.737192	1.641461	0.000000	-4.722881	0.000000	0.000000	0.000000	0.199930	-0.055344	-0.062545	0.000000	1.000000	2.000000	13.000000	0.000000
20428.111283	0.014851	0.555138	0.248014	85.643372	-23.807711	17.391800	1.641461	0.000000	-4.722881	0.000000	0.000000	0.000000	0.206925	-0.074708	-0.202561	0.000000	1.000000	2.000000	13.000000	0.000000
20428.114616	0.014851	0.555138	0.248014	85.643372	-23.807711	17.391800	1.641461	0.000000	-4.722881	0.000000	0.000000	0.000000	0.206925	-0.074708	-0.202561	0.000000	1.000000	2.000000	13.000000	0.000000
20428.117949	0.014851	0.555138	0.248014	85.643372	-23.807711	17.391800	1.641461	0.000000	-4.722881	0.000000	0.000000	0.000000	0.206925	-0.074708	-0.202561	0.000000	1.000000	2.000000	13.000000	0.000000
20428.121283	0.015632	0.555059	0.247010	85.703903	-24.259216	16.960236	1.623602	0.000000	-4.729051	0.000000	0.000000	0.000000	0.234455	-0.023456	-0.301168	0.000000	1.000000	2.000000	13.000000	0.000000
20428.124616	0.015632	0.555059	0.247010	85.703903	-24.259216	16.960236	1.623602	0.000000	-4.729051	0.000000	0.000000	0.000000	0.234455	-0.023456	-0.301168	0.000000	1.000000	2.000000	13.000000	0.000000
20428.127949	0.015632	0.555059	0.247010	85.703903	-24.259216	16.960236	1.623602	0.000000	-4.729051	0.000000	0.000000	0.000000	0.234455	-0.023456	-0.301168	0.000000	1.000000	2.000000	13.000000	0.000000
20428.131283	0.016744	0.554780	0.245959	85.653229	-24.385984	16.859118	1.616114	0.000000	-4.731615	0.000000	0.000000	0.000000	0.333648	-0.083821	-0.315098	0.000000	1.000000	2.000000	13.000000	0.000000
20428.134616	0.016744	0.554780	0.245959	85.653229	-24.385984	16.859118	1.616114	0.000000	-4.731615	0.000000	0.000000	0.000000	0.333648	-0.083821	-0.315098	0.000000	1.000000	2.000000	13.000000	0.000000
20428.137949	0.016744	0.554780	0.245959	85.653229	-24.385984	16.859118	1.616114	0.000000	-4.731615	0.000000	0.000000	0.000000	0.333648	-0.083821	-0.315098	0.000000	1.000000	2.000000	13.000000	0.000000
20428.141283	0.017721	0.554505	0.244940	85.321945	-23.751865	17.655388	1.603116	0.000000	-4.736034	0.000000	0.000000	0.000000	0.292866	-0.082500	-0.305975	0.000000	1.000000	2.000000	13.000000	0.000000
20428.144616	0.017721	0.554505	0.244940	85.321945	-23.751865	17.655388	1.603116	0.000000	-4.736034	0.000000	0.000000	0.000000	0.292866	-0.082500	-0.305975	0.000000	1.000000	2.000000	13.000000	0.000000
20428.147949	0.017721	0.554505	0.244940	85.321945	-23.751865	17.655388	1.603116	0.000000	-4.736034	0.000000	0.000000	0.000000	0.292866	-0.082500	-0.305975	0.000000	1.000000	2.000000	13.000000	0.000000
20428.151283	0.018760	0.554209	0.243901	84.732437	-23.521591	18.487185	1.592157	0.000000	-4.739729	0.000000	0.000000	0.000000	0.311851	-0.088875	-0.311501	0.000000	1.000000	2.000000	13.000000	0.000000
20428.154616	0.018760	0.554209	0.243901	84.732437	-23.521591	18.487185	1.592157	0.000000	-4.739729	0.000000	0.000000	0.000000	0.311851	-0.088875	-0.311501	0.000000	1.000000	2.000000	13.000000	0.000000
20428.157949	0.018760	0.554209	0.243901	84.732437	-23.521591	18.487185	1.592157	0.000000	-4.739729	0.000000	0.000000	0.000000	0.311851	-0.088875	-0.311501	0.000000	1.000000	2.000000	13.000000	0.000000
20428.161283	0.019997	0.553960	0.242911	84.009789	-24.017794	18.738075	1.580080	0.000000	-4.743770	0.000000	0.000000	0.000000	0.371206	-0.074748	-0.297137	0.000000	1.000000	2.000000	13.000000	0.000000
20428.164616	0.019997	0.553960	0.242911	84.009789	-24.017794	18.738075	1.580080	0.000000	-4.743770	0.000000	0.000000	0.000000	0.371206	-0.074748	-0.297137	0.000000	1.000000	2.000000	13.000000	0.000000
20428.167949	0.019997	0.553960	0.242911	84.009789	-24.017794	18.738075	1.580080	0.000000	-4.743770	0.000000	0.000000	0.000000	0.371206	-0.074748	-0.297137	0.000000	1.000000	2.000000	13.000000	0.000000
20428.171283	0.021201	0.553745	0.242024	83.265968	-24.813696	18.483654	1.564102	0.000000	-4.749062	0.000000	0.000000	0.000000	0.361153	-0.064475	-0.265903	0.000000	1.000000	2.000000	13.000000	0.000000
20428.174616	0.021201	0.553745	0.242024	83.265968	-24.813696	18.483654	1.564102	0.000000	-4.749062	0.000000	0.000000	0.000000	0.361153	-0.064475	-0.265903	0.000000	1.000000	2.000000	13.000000	0.000000
20428.177949	0.021201	0.553745	0.242024	83.265968	-24.813696	18.483654	1.564102	0.000000	-4.749062	0.000000	0.000000	0.000000	0.361153	-0.064475	-0.265903	0.000000	1.000000	2.000000	13.000000	0.000000
20428.181283	0.022538	0.553662	0.241240	82.564468	-25.395405	18.211548	1.547932	0.000000	-4.754357	0.000000	0.000000	0.000000	0.401068	-0.024879	-0.235261	0.000000	1.000000	2.000000	13.000000	0.000000
20428.184616	0.022538	0.553662	0.241240	82.564468	-25.395405	18.211548	1.547932	0.000000	-4.754357	0.000000	0.000000	0.000000	0.401068	-0.024879	-0.235261	0.000000	1.000000	2.000000	13.000000	0.000000
20428.187949	0.022538	0.553662	0.241240	82.564468	-25.395405	18.211548	1.547932	0.000000	-4.754357	0.000000	0.000000	0.000000	0.401068	-0.024879	-0.235261	0.000000	1.000000	2.000000	13.000000	0.000000
20428.191283	0.024139	0.553664	0.240496	81.928444	-25.455212	18.273317	1.528621	0.000000	-4.760601	0.000000	0.000000	0.000000	0.480189	0.000543	-0.223352	0.000000	1.000000	2.000000	13.000000	0.000000
20428.194616	0.024139	0.553664	0.240496	81.928444	-25.455212	18.273317	1.528621	0.000000	-4.760601	0.000000	0.000000	0.000000	0.480189	0.000543	-0.223352	0.000000	1.000000	2.000000	13.000000	0.000000
20428.197949	0.024139	0.553664	0.240496	81.928444	-25.455212	18.273317	1.528621	0.000000	-4.760601	0.000000	0.000000	0.000000	0.480189	0.000543	-0.223352	0.000000	1.000000	2.000000	13.000000	0.000000
20428.201283	0.025776	0.553729	0.239929	81.367966	-25.110416	18.758032	1.504128	0.000000	-4.768396	0.000000	0.000000	0.000000	0.491143	0.019764	-0.169899	0.000000	0.000000	2.000000	13.000000	0.000000
20428.204616	0.025776	0.553729	0.239929	81.367966	-25.110416	18.758032	1.504128	0.000000	-4.768396	0.000000	0.000000	0.000000	0.491143	0.019764	-0.169899	0.000000	0.000000	2.000000	13.000000	0.000000
20428.207949	0.025776	0.553729	0.239929	81.367966	-25.110416	18.758032	1.504128	0.000000	-4.768396	0.000000	0.000000	0.000000	0.491143	0.019764	-0.169899	0.000000	0.000000	2.000000	13.000000	0.000000
20428.211283	0.027414	0.553846	0.239448	80.898514	-24.850046	19.619053	1.477696	0.000000	-4.776653	0.000000	0.000000	0.000000	0.491428	0.035033	-0.144373	0.000000	0.000000	2.000000	13.000000	0.000000
20428.214616	0.027414	0.553846	0.239448	80.898514	-24.850046	19.619053	1.477696	0.000000	-4.776653	0.000000	0.000000	0.000000	0.491428	0.035033	-0.144373	0.000000	0.000000	2.000000	13.000000	0.000000
20428.217949	0.027414	0.553846	0.239448	80.898514	-24.850046	19.619053	1.477696	0.000000	-4.776653	0.000000	0.000000	0.000000	0.491428	0.035033	-0.144373	0.000000	0.000000	2.000000	13.000000	0.000000
20428.221283	0.029055	0.553959	0.239076	80.610207	-25.502493	19.682560	1.450511	0.000000	-4.784978	0.000000	0.000000	0.000000	0.492198	0.033859	-0.111674	0.000000	0.000000	2.000000	13.000000	0.000000
20428.224616	0.029055	0.553959	0.239076	80.610207	-25.502493	19.682560	1.450511	0.000000	-4.784978	0.000000	0.000000	0.000000	0.492198	0.033859	-0.111674	0.000000	0.000000	2.000000	13.000000	0.000000
20428.227949	0.029055	0.553959	0.239076	80.610207	-25.502493	19.682560	1.450511	0.000000	-4.784978	0.000000	0.000000	0.000000	0.492198	0.033859	-0.111674	0.000000	0.000000	2.000000	13.000000	0.000000
20428.231283	0.030595	0.554055	0.238722	80.529129	-27.340719	18.221825	1.422432	0.000000	-4.793400	0.000000	0.000000	0.000000	0.462224	0.028758	-0.106051	0.000000	0.000000	2.000000	13.000000	0.000000
20428.234616	0.030595	0.554055	0.238722	80.529129	-27.340719	18.221825	1.422432	0.000000	-4.793400	0.000000	0.000000	0.000000	0.462224	0.028758	-0.106051	0.000000	0.000000	2.000000	13.000000	0.000000
20428.237949	0.030595	0.554055	0.238722	80.529129	-27.340719	18.221825	1.422432	0.000000	-4.793400	0.000000	0.000000	0.000000	0.462224	0.028758	-0.106051	0.000000	0.000000	2.000000	13.000000	0.000000
20428.241283	0.032171	0.554062	0.238424	80.525017	-29.728092	15.801942	1.395870	0.000000	-4.801203	0.000000	0.000000	0.000000	0.472538	0.002184	-0.089393	0.000000	0.000000	2.000000	13.000000	0.000000
20428.244616	0.032171	0.554062	0.238424	80.525017	-29.728092	15.801942	1.395870	0.000000	-4.801203	0.000000	0.000000	0.000000	0.472538	0.002184	-0.089393	0.000000	0.000000	2.000000	13.000000	0.000000
20428.247949	0.032171	0.554062	0.238424	80.525017	-29.728092	15.801942	1.395870	0.000000	-4.801203	0.000000	0.000000	0.000000	0.472538	0.002184	-0.089393	0.000000	0.000000	2.000000	13.000000	0.000000
20428.251283	0.033679	0.554053	0.238144	80.534981	-32.018234	13.366015	1.368163	0.000000	-4.809171	0.000000	0.000000	0.000000	0.452642	-0.002873	-0.083994	0.000000	0.000000	2.000000	13.000000	0.000000
20428.254616	0.033679	0.554053	0.238144	80.534981	-32.018234	13.366015	1.368163	0.000000	-4.809171	0.000000	0.000000	0.000000	0.452642	-0.002873	-0.083994	0.000000	0.000000	2.000000	13.000000	0.000000
20428.257949	0.033679	0.554053	0.238144	80.534981	-32.018234	13.366015	1.368163	0.000000	-4.809171	0.000000	0.000000	0.000000	0.452642	-0.002873	-0.083994	0.000000	0.000000	2.000000	13.000000	0.000000
20428.261283	0.035188	0.553967	0.237872	80.575172	-33.891842	11.535049	1.341400	0.000000	-4.816705	0.000000	0.000000	0.000000	0.452480	-0.025683	-0.081835	0.000000	0.000000	2.000000	13.000000	0.000000
20428.264616	0.035188	0.553967	0.237872	80.575172	-33.891842	11.535049	1.341400	0.000000	-4.816705	0.000000	0.000000	0.000000	0.452480	-0.025683	-0.081835	0.000000	0.000000	2.000000	13.000000	0.000000
20428.267949	0.035188	0.553967	0.237872	80.575172	-33.891842	11.535049	1.341400	0.000000	-4.816705	0.000000	0.000000	0.000000	0.452480	-0.025683	-0.081835	0.000000	0.000000	2.000000	13.000000	0.000000
20428.271283	0.036625	0.553813	0.237528	80.620277	-35.339733	10.208730	1.314422	0.000000	-4.824137	0.000000	0.000000	0.000000	0.431255	-0.046112	-0.103153	0.000000	0.000000	2.000000	13.000000	0.000000
20428.274616	0.036625	0.553813	0.237528	80.620277	-35.339733	10.208730	1.314422	0.000000	-4.824137	0.000000	0.000000	0.000000	0.431255	-0.046112	-0.103153	0.000000	0.000000	2.000000	13.000000	0.000000
20428.277949	0.036625	0.553813	0.237528	80.620277	-35.339733	10.208730	1.314422	0.000000	-4.824137	0.000000	0.000000	0.000000	0.431255	-0.046112	-0.103153	0.000000	0.000000	2.000000	13.000000	0.000000
20428.281283	0.037927	0.553634	0.237143	80.665756	-36.485485	9.076179	1.288961	0.000000	-4.831002	0.000000	0.000000	0.000000	0.390576	-0.053737	-0.115398	0.000000	0.000000	2.000000	13.000000	0.000000
20428.284616	0.037927	0.553634	0.237143	80.665756	-36.485485	9.076179	1.288961	0.000000	-4.831002	0.000000	0.000000	0.000000	0.390576	-0.053737	-0.115398	0.000000	0.000000	2.000000	13.000000	0.000000
20428.287949	0.037927	0.553634	0.237143	80.665756	-36.485485	9.076179	1.288961	0.000000	-4.831002	0.000000	0.000000	0.000000	0.390576	-0.053737	-0.115398	0.000000	0.000000	2.000000	13.000000	0.000000
20428.291283	0.039091	0.553463	0.236681	80.706245	-37.390427	8.099899	1.266110	0.000000	-4.837041	0.000000	0.000000	0.000000	0.349262	-0.051328	-0.138529	0.000000	0.000000	2.000000	13.000000	0.000000
20428.294616	0.039091	0.553463	0.236681	80.706245	-37.390427	8.099899	1.266110	0.000000	-4.837041	0.000000	0.000000	0.000000	0.349262	-0.051328	-0.138529	0.000000	0.000000	2.000000	13.000000	0.000000
20428.297949	0.039091	0.553463	0.236681	80.706245	-37.390427	8.099899	1.266110	0.000000	-4.837041	0.000000	0.000000	0.000000	0.349262	-0.051328	-0.138529	0.000000	0.000000	2.000000	13.000000	0.000000
20428.301283	0.040148	0.553236	0.236101	80.759712	-38.039024	7.459589	1.246122	0.000000	-4.842228	0.000000	0.000000	0.000000	0.317076	-0.067977	-0.173993	0.000000	0.000000	2.000000	13.000000	0.000000
20428.304616	0.040148	0.553236	0.236101	80.759712	-38.039024	7.459589	1.246122	0.000000	-4.842228	0.000000	0.000000	0.000000	0.317076	-0.067977	-0.173993	0.000000	0.000000	2.000000	13.000000	0.000000
20428.307949	0.040148	0.553236	0.236101	80.759712	-38.039024	7.459589	1.246122	0.000000	-4.842228	0.000000	0.000000	0.000000	0.317076	-0.067977	-0.173993	0.000000	0.000000	2.000000	13.000000	0.000000
20428.311283	0.041067	0.553018	0.235445	80.832558	-38.361782	7.280327	1.228639	0.000000	-4.846694	0.000000	0.000000	0.000000	0.275631	-0.065507	-0.196928	0.000000	0.000000	2.000000	13.000000	0.000000
20428.314616	0.041067	0.553018	0.235445	80.832558	-38.361782	7.280327	1.228639	0.000000	-4.846694	0.000000	0.000000	0.000000	0.275631	-0.065507	-0.196928	0.000000	0.000000	2.000000	13.000000	0.000000
20428.317949	0.041067	0.553018	0.235445	80.832558	-38.361782	7.280327	1.228639	0.000000	-4.846694	0.000000	0.000000	0.000000	0.275631	-0.065507	-0.196928	0.000000	0.000000	2.000000	13.000000	0.000000
20428.321283	0.041945	0.552766	0.234680	80.894417	-38.615791	7.130648	1.214070	0.000000	-4.850365	0.000000	0.000000	0.000000	0.263263	-0.075777	-0.229550	0.000000	0.000000	2.000000	13.000000	0.000000
20428.324616	0.041945	0.552766	0.234680	80.894417	-38.615791	7.130648	1.214070	0.000000	-4.850365	0.000000	0.000000	0.000000	0.263263	-0.075777	-0.229550	0.000000	0.000000	2.000000	13.000000	0.000000
20428.327949	0.041945	0.552766	0.234680	80.894417	-38.615791	7.130648	1.214070	0.000000	-4.850365	0.000000	0.000000	0.000000	0.263263	-0.075777	-0.229550	0.000000	0.000000	2.000000	13.000000	0.000000
20428.331283	0.042814	0.552538	0.233812	80.968208	-38.882774	6.813353	1.200714	0.000000	-4.853688	0.000000	0.000000	0.000000	0.260782	-0.068330	-0.260461	0.000000	0.000000	2.000000	13.000000	0.000000
20428.334616	0.042814	0.552538	0.233812	80.968208	-38.882774	6.813353	1.200714	0.000000	-4.853688	0.000000	0.000000	0.000000	0.260782	-0.068330	-0.260461	0.000000	0.000000	2.000000	13.000000	0.000000
20428.337949	0.042814	0.552538	0.233812	80.968208	-38.882774	6.813353	1.200714	0.000000	-4.853688	0.000000	0.000000	0.000000	0.260782	-0.068330	-0.260461	0.000000	0.000000	2.000000	13.000000	0.000000
20428.341283	0.043706	0.552351	0.232819	81.050232	-39.156078	6.482790	1.187898	0.000000	-4.856840	0.000000	0.000000	0.000000	0.267642	-0.055926	-0.297680	0.000000	0.000000	2.000000	13.000000	0.000000
20428.344616	0.043706	0.552351	0.232819	81.050232	-39.156078	6.482790	1.187898	0.000000	-4.856840	0.000000	0.000000	0.000000	0.267642	-0.055926	-0.297680	0.000000	0.000000	2.000000	13.000000	0.000000
20428.347949	0.043706	0.552351	0.232819	81.050232	-39.156078	6.482790	1.187898	0.000000	-4.856840	0.000000	0.000000	0.000000	0.267642	-0.055926	-0.297680	0.000000	0.000000	2.000000	13.000000	0.000000
20428.351283	0.044653	0.552168	0.231705	81.136276	-39.441647	6.178059	1.175102	0.000000	-4.859952	0.000000	0.000000	0.000000	0.284209	-0.054924	-0.334185	0.000000	0.000000	2.000000	13.000000	0.000000
20428.354616	0.044653	0.552168	0.231705	81.136276	-39.441647	6.178059	1.175102	0.000000	-4.859952	0.000000	0.000000	0.000000	0.284209	-0.054924	-0.334185	0.000000	0.000000	2.000000	13.000000	0.000000
20428.357949	0.044653	0.552168	0.231705	81.136276	-39.441647	6.178059	1.175102	0.000000	-4.859952	0.000000	0.000000	0.000000	0.284209	-0.054924	-0.334185	0.000000	0.000000	2.000000	13.000000	0.000000
20428.361283	0.045589	0.552064	0.230463	81.213562	-39.751324	5.915933	1.161653	0.000000	-4.863184	0.000000	0.000000	0.000000	0.280723	-0.031377	-0.372775	0.000000	0.000000	2.000000	13.000000	0.000000
20428.364616	0.045589	0.552064	0.230463	81.213562	-39.751324	5.915933	1.161653	0.000000	-4.863184	0.000000	0.000000	0.000000	0.280723	-0.031377	-0.372775	0.000000	0.000000	2.000000	13.000000	0.000000
20428.367949	0.045589	0.552064	0.230463	81.213562	-39.751324	5.915933	1.161653	0.000000	-4.863184	0.000000	0.000000	0.000000	0.280723	-0.031377	-0.372775	0.000000	0.000000	2.000000	13.000000	0.000000
20428.371283	0.046609	0.552016	0.229071	81.287766	-40.094498	5.700692	1.148886	0.000000	-4.866216	0.000000	0.000000	0.000000	0.306096	-0.014314	-0.417605	0.000000	0.000000	2.000000	13.000000	0.000000
20428.374616	0.046609	0.552016	0.229071	81.287766	-40.094498	5.700692	1.148886	0.000000	-4.866216	0.000000	0.000000	0.000000	0.306096	-0.014314	-0.417605	0.000000	0.000000	2.000000	13.000000	0.000000
20428.377949	0.046609	0.552016	0.229071	81.287766	-40.094498	5.700692	1.148886	0.000000	-4.866216	0.000000	0.000000	0.000000	0.306096	-0.014314	-0.417605	0.000000	0.000000	2.000000	13.000000	0.000000
20428.381283	0.047612	0.551999	0.227489	81.361732	-40.397366	5.569614	1.134955	0.000000	-4.869484	0.000000	0.000000	0.000000	0.300857	-0.005081	-0.474517	0.000000	0.000000	2.000000	13.000000	0.000000
20428.384616	0.047612	0.551999	0.227489	81.361732	-40.397366	5.569614	1.134955	0.000000	-4.869484	0.000000	0.000000	0.000000	0.300857	-0.005081	-0.474517	0.000000	0.000000	2.000000	13.000000	0.000000
20428.387949	0.047612	0.551999	0.227489	81.361732	-40.397366	5.569614	1.134955	0.000000	-4.869484	0.000000	0.000000	0.000000	0.300857	-0.005081	-0.474517	0.000000	0.000000	2.000000	13.000000	0.000000
20428.391283	0.048694	0.552012	0.225709	81.443146	-40.618946	5.348876	1.122067	0.000000	-4.872469	0.000000	0.000000	0.000000	0.324487	0.003897	-0.533943	0.000000	0.000000	2.000000	13.000000	0.000000
20428.394616	0.048694	0.552012	0.225709	81.443146	-40.618946	5.348876	1.122067	0.000000	-4.872469	0.000000	0.000000	0.000000	0.324487	0.003897	-0.533943	0.000000	0.000000	2.000000	13.000000	0.000000
20428.397949	0.048694	0.552012	0.225709	81.443146	-40.618946	5.348876	1.122067	0.000000	-4.872469	0.000000	0.000000	0.000000	0.324487	0.003897	-0.533943	0.000000	0.000000	2.000000	13.000000	0.000000
20428.401283	0.049816	0.552008	0.223672	81.528076	-40.686031	5.188616	1.108282	0.000000	-4.875624	0.000000	0.000000	0.000000	0.336544	-0.001228	-0.611192	0.000000	0.000000	2.000000	13.000000	0.000000
20428.404616	0.049816	0.552008	0.223672	81.528076	-40.686031	5.188616	1.108282	0.000000	-4.875624	0.000000	0.000000	0.000000	0.336544	-0.001228	-0.611192	0.000000	0.000000	2.000000	13.000000	0.000000
20428.407949	0.049816	0.552008	0.223672	81.528076	-40.686031	5.188616	1.108282	0.000000	-4.875624	0.000000	0.000000	0.000000	0.336544	-0.001228	-0.611192	0.000000	0.000000	2.000000	13.000000	0.000000
20428.411283	0.051009	0.551969	0.221391	81.610275	-40.597645	5.181026	1.094616	0.000000	-4.878711	0.000000	0.000000	0.000000	0.358039	-0.011511	-0.684354	0.000000	0.000000	2.000000	13.000000	0.000000
20428.414616	0.051009	0.551969	0.221391	81.610275	-40.597645	5.181026	1.094616	0.000000	-4.878711	0.000000	0.000000	0.000000	0.358039	-0.011511	-0.684354	0.000000	0.000000	2.000000	13.000000	0.000000
20428.417949	0.051009	0.551969	0.221391	81.610275	-40.597645	5.181026	1.094616	0.000000	-4.878711	0.000000	0.000000	0.000000	0.358039	-0.011511	-0.684354	0.000000	0.000000	2.000000	13.000000	0.000000
20428.421283	0.052302	0.551912	0.218841	81.687050	-40.472034	5.212626	1.080301	0.000000	-4.881900	0.000000	0.000000	0.000000	0.387940	-0.017135	-0.764879	0.000000	0.000000	2.000000	13.000000	0.000000
20428.424616	0.052302	0.551912	0.218841	81.687050	-40.472034	5.212626	1.080301	0.000000	-4.881900	0.000000	0.000000	0.000000	0.387940	-0.017135	-0.764879	0.000000	0.000000	2.000000	13.000000	0.000000
20428.427949	0.052302	0.551912	0.218841	81.687050	-40.472034	5.212626	1.080301	0.000000	-4.881900	0.000000	0.000000	0.000000	0.387940	-0.017135	-0.764879	0.000000	0.000000	2.000000	13.000000	0.000000
20428.431283	0.053660	0.551836	0.216022	81.744644	-40.280350	5.360220	1.064783	0.000000	-4.885309	0.000000	0.000000	0.000000	0.407238	-0.023039	-0.845785	0.000000	0.000000	2.000000	13.000000	0.000000
20428.434616	0.053660	0.551836	0.216022	81.744644	-40.280350	5.360220	1.064783	0.000000	-4.885309	0.000000	0.000000	0.000000	0.407238	-0.023039	-0.845785	0.000000	0.000000	2.000000	13.000000	0.000000
20428.437949	0.053660	0.551836	0.216022	81.744644	-40.280350	5.360220	1.064783	0.000000	-4.885309	0.000000	0.000000	0.000000	0.407238	-0.023039	-0.845785	0.000000	0.000000	2.000000	13.000000	0.000000
20428.441283	0.055048	0.551759	0.212946	81.797661	-39.971481	5.799151	1.048725	0.000000	-4.888781	0.000000	0.000000	0.000000	0.416340	-0.023079	-0.922911	0.000000	0.000000	2.000000	13.000000	0.000000
20428.444616	0.055048	0.551759	0.212946	81.797661	-39.971481	5.799151	1.048725	0.000000	-4.888781	0.000000	0.000000	0.000000	0.416340	-0.023079	-0.922911	0.000000	0.000000	2.000000	13.000000	0.000000
20428.447949	0.055048	0.551759	0.212946	81.797661	-39.971481	5.799151	1.048725	0.000000	-4.888781	0.000000	0.000000	0.000000	0.416340	-0.023079	-0.922911	0.000000	0.000000	2.000000	13.000000	0.000000
20428.451283	0.056467	0.551706	0.209656	81.853333	-39.357857	6.799240	1.032733	0.000000	-4.892183	0.000000	0.000000	0.000000	0.425746	-0.015869	-0.987001	0.000000	0.000000	2.000000	13.000000	0.000000
20428.454616	0.056467	0.551706	0.209656	81.853333	-39.357857	6.799240	1.032733	0.000000	-4.892183	0.000000	0.000000	0.000000	0.425746	-0.015869	-0.987001	0.000000	0.000000	2.000000	13.000000	0.000000
20428.457949	0.056467	0.551706	0.209656	81.853333	-39.357857	6.799240	1.032733	0.000000	-4.892183	0.000000	0.000000	0.000000	0.425746	-0.015869	-0.987001	0.000000	0.000000	2.000000	13.000000	0.000000
20428.461283	0.057951	0.551757	0.206202	81.910583	-38.209003	8.328047	1.016528	0.000000	-4.895576	0.000000	0.000000	0.000000	0.445252	0.015501	-1.035921	0.000000	0.000000	2.000000	13.000000	0.000000
20428.464616	0.057951	0.551757	0.206202	81.910583	-38.209003	8.328047	1.016528	0.000000	-4.895576	0.000000	0.000000	0.000000	0.445252	0.015501	-1.035921	0.000000	0.000000	2.000000	13.000000	0.000000
20428.467949	0.057951	0.551757	0.206202	81.910583	-38.209003	8.328047	1.016528	0.000000	-4.895576	0.000000	0.000000	0.000000	0.445252	0.015501	-1.035921	0.000000	0.000000	2.000000	13.000000	0.000000
20428.471283	0.059533	0.551900	0.202634	81.947556	-36.463497	10.295468	0.999048	0.000000	-4.899174	0.000000	0.000000	0.000000	0.474726	0.042881	-1.070520	0.000000	0.000000	2.000000	13.000000	0.000000
20428.474616	0.059533	0.551900	0.202634	81.947556	-36.463497	10.295468	0.999048	0.000000	-4.899174	0.000000	0.000000	0.000000	0.474726	0.042881	-1.070520	0.000000	0.000000	2.000000	13.000000	0.000000
20428.477949	0.059533	0.551900	0.202634	81.947556	-36.463497	10.295468	0.999048	0.000000	-4.899174	0.000000	0.000000	0.000000	0.474726	0.042881	-1.070520	0.000000	0.000000	2.000000	13.000000	0.000000
20428.481283	0.061154	0.552178	0.199017	81.942123	-34.142990	12.704666	0.979183	0.000000	-4.903183	0.000000	0.000000	0.000000	0.486353	0.083369	-1.085230	0.000000	0.000000	2.000000	13.000000	0.000000
20428.484616	0.061154	0.552178	0.199017	81.942123	-34.142990	12.704666	0.979183	0.000000	-4.903183	0.000000	0.000000	0.000000	0.486353	0.083369	-1.085230	0.000000	0.000000	2.000000	13.000000	0.000000
20428.487949	0.061154	0.552178	0.199017	81.942123	-34.142990	12.704666	0.979183	0.000000	-4.903183	0.000000	0.000000	0.000000	0.486353	0.083369	-1.085230	0.000000	0.000000	2.000000	13.000000	0.000000
20428.491283	0.062877	0.552574	0.195363	81.901367	-31.486288	15.334176	0.957862	0.000000	-4.907393	0.000000	0.000000	0.000000	0.516714	0.118567	-1.095986	0.000000	0.000000	2.000000	13.000000	0.000000
20428.494616	0.062877	0.552574	0.195363	81.901367	-31.486288	15.334176	0.957862	0.000000	-4.907393	0.000000	0.000000	0.000000	0.516714	0.118567	-1.095986	0.000000	0.000000	2.000000	13.000000	0.000000
20428.497949	0.062877	0.552574	0.195363	81.901367	-31.486288	15.334176	0.957862	0.000000	-4.907393	0.000000	0.000000	0.000000	0.516714	0.118567	-1.095986	0.000000	0.000000	2.000000	13.000000	0.000000
20428.501283	0.064607	0.552977	0.191698	81.840408	-28.820906	17.970316	0.933404	0.000000	-4.912103	0.000000	0.000000	0.000000	0.519139	0.121065	-1.099498	0.000000	0.000000	2.000000	13.000000	0.000000
20428.504616	0.064607	0.552977	0.191698	81.840408	-28.820906	17.970316	0.933404	0.000000	-4.912103	0.000000	0.000000	0.000000	0.519139	0.121065	-1.099498	0.000000	0.000000	2.000000	13.000000	0.000000
20428.507949	0.064607	0.552977	0.191698	81.840408	-28.820906	17.970316	0.933404	0.000000	-4.912103	0.000000	0.000000	0.000000	0.519139	0.121065	-1.099498	0.000000	0.000000	2.000000	13.000000	0.000000
20428.511283	0.066347	0.553500	0.188040	81.758789	-26.367193	20.386078	0.907794	0.000000	-4.916901	0.000000	0.000000	0.000000	0.521976	0.156966	-1.097367	0.000000	0.000000	2.000000	13.000000	0.000000
20428.514616	0.066347	0.553500	0.188040	81.758789	-26.367193	20.386078	0.907794	0.000000	-4.916901	0.000000	0.000000	0.000000	0.521976	0.156966	-1.097367	0.000000	0.000000	2.000000	13.000000	0.000000
20428.517949	0.066347	0.553500	0.188040	81.758789	-26.367193	20.386078	0.907794	0.000000	-4.916901	0.000000	0.000000	0.000000	0.521976	0.156966	-1.097367	0.000000	0.000000	2.000000	13.000000	0.000000
20428.521283	0.068034	0.554086	0.184387	81.688278	-24.208921	22.515188	0.880834	0.000000	-4.921802	0.000000	0.000000	0.000000	0.506148	0.175674	-1.095945	0.000000	0.000000	2.000000	13.000000	0.000000
20428.524616	0.068034	0.554086	0.184387	81.688278	-24.208921	22.515188	0.880834	0.000000	-4.921802	0.000000	0.000000	0.000000	0.506148	0.175674	-1.095945	0.000000	0.000000	2.000000	13.000000	0.000000
20428.527949	0.068034	0.554086	0.184387	81.688278	-24.208921	22.515188	0.880834	0.000000	-4.921802	0.000000	0.000000	0.000000	0.506148	0.175674	-1.095945	0.000000	0.000000	2.000000	13.000000	0.000000
20428.531283	0.069699	0.554768	0.180731	81.646286	-22.177183	24.538296	0.854068	0.000000	-4.926517	0.000000	0.000000	0.000000	0.499412	0.204664	-1.096870	0.000000	0.000000	2.000000	13.000000	0.000000
20428.534616	0.069699	0.554768	0.180731	81.646286	-22.177183	24.538296	0.854068	0.000000	-4.926517	0.000000	0.000000	0.000000	0.499412	0.204664	-1.096870	0.000000	0.000000	2.000000	13.000000	0.000000
20428.537949	0.069699	0.554768	0.180731	81.646286	-22.177183	24.538296	0.854068	0.000000	-4.926517	0.000000	0.000000	0.000000	0.499412	0.204664	-1.096870	0.000000	0.000000	2.000000	13.000000	0.000000
20428.541283	0.071403	0.555565	0.177080	81.649155	-20.147573	26.616154	0.826749	0.000000	-4.931175	0.000000	0.000000	0.000000	0.511254	0.239185	-1.095289	0.000000	0.000000	2.000000	13.000000	0.000000
20428.544616	0.071403	0.555565	0.177080	81.649155	-20.147573	26.616154	0.826749	0.000000	-4.931175	0.000000	0.000000	0.000000	0.511254	0.239185	-1.095289	0.000000	0.000000	2.000000	13.000000	0.000000
20428.547949	0.071403	0.555565	0.177080	81.649155	-20.147573	26.616154	0.826749	0.000000	-4.931175	0.000000	0.000000	0.000000	0.511254	0.239185	-1.095289	0.000000	0.000000	2.000000	13.000000	0.000000
20428.551283	0.073109	0.556396	0.173379	81.707031	-18.104137	28.816538	0.797125	0.000000	-4.936050	0.000000	0.000000	0.000000	0.511810	0.249136	-1.110352	0.000000	0.000000	2.000000	13.000000	0.000000
20428.554616	0.073109	0.556396	0.173379	81.707031	-18.104137	28.816538	0.797125	0.000000	-4.936050	0.000000	0.000000	0.000000	0.511810	0.249136	-1.110352	0.000000	0.000000	2.000000	13.000000	0.000000
20428.557949	0.073109	0.556396	0.173379	81.707031	-18.104137	28.816538	0.797125	0.000000	-4.936050	0.000000	0.000000	0.000000	0.511810	0.249136	-1.110352	0.000000	0.000000	2.000000	13.000000	0.000000
20428.561283	0.074791	0.557264	0.169666	81.802406	-16.096052	31.222492	0.766328	0.000000	-4.940925	0.000000	0.000000	0.000000	0.504389	0.260462	-1.113957	0.000000	0.000000	2.000000	13.000000	0.000000
20428.564616	0.074791	0.557264	0.169666	81.802406	-16.096052	31.222492	0.766328	0.000000	-4.940925	0.000000	0.000000	0.000000	0.504389	0.260462	-1.113957	0.000000	0.000000	2.000000	13.000000	0.000000
20428.567949	0.074791	0.557264	0.169666	81.802406	-16.096052	31.222492	0.766328	0.000000	-4.940925	0.000000	0.000000	0.000000	0.504389	0.260462	-1.113957	0.000000	0.000000	2.000000	13.000000	0.000000
20428.571283	0.076479	0.558155	0.165958	81.932770	-14.387297	33.674232	0.734847	0.000000	-4.945705	0.000000	0.000000	0.000000	0.506577	0.267226	-1.112457	0.000000	0.000000	2.000000	13.000000	0.000000
20428.574616	0.076479	0.558155	0.165958	81.932770	-14.387297	33.674232	0.734847	0.000000	-4.945705	0.000000	0.000000	0.000000	0.506577	0.267226	-1.112457	0.000000	0.000000	2.000000	13.000000	0.000000
20428.577949	0.076479	0.558155	0.165958	81.932770	-14.387297	33.674232	0.734847	0.000000	-4.945705	0.000000	0.000000	0.000000	0.506577	0.267226	-1.112457	0.000000	0.000000	2.000000	13.000000	0.000000
20428.581283	0.078083	0.559028	0.162236	82.085670	-13.029100	35.844513	0.701629	0.000000	-4.950527	0.000000	0.000000	0.000000	0.481065	0.261957	-1.116464	0.000000	0.000000	2.000000	13.000000	0.000000
20428.584616	0.078083	0.559028	0.162236	82.085670	-13.029100	35.844513	0.701629	0.000000	-4.950527	0.000000	0.000000	0.000000	0.481065	0.261957	-1.116464	0.000000	0.000000	2.000000	13.000000	0.000000
20428.587949	0.078083	0.559028	0.162236	82.085670	-13.029100	35.844513	0.701629	0.000000	-4.950527	0.000000	0.000000	0.000000	0.481065	0.261957	-1.116464	0.000000	0.000000	2.000000	13.000000	0.000000
20428.591283	0.079633	0.559903	0.158513	82.269135	-11.944108	37.921738	0.669395	0.000000	-4.954988	0.000000	0.000000	0.000000	0.465177	0.262568	-1.116883	0.000000	0.000000	2.000000	13.000000	0.000000
20428.594616	0.079633	0.559903	0.158513	82.269135	-11.944108	37.921738	0.669395	0.000000	-4.954988	0.000000	0.000000	0.000000	0.465177	0.262568	-1.116883	0.000000	0.000000	2.000000	13.000000	0.000000
20428.597949	0.079633	0.559903	0.158513	82.269135	-11.944108	37.921738	0.669395	0.000000	-4.954988	0.000000	0.000000	0.000000	0.465177	0.262568	-1.116883	0.000000	0.000000	2.000000	13.000000	0.000000
20428.601283	0.081141	0.560792	0.154861	82.470634	-10.919914	40.001541	0.637192	0.000000	-4.959233	0.000000	0.000000	0.000000	0.452284	0.266782	-1.095761	0.000000	0.000000	2.000000	13.000000	0.000000
20428.604616	0.081141	0.560792	0.154861	82.470634	-10.919914	40.001541	0.637192	0.000000	-4.959233	0.000000	0.000000	0.000000	0.452284	0.266782	-1.095761	0.000000	0.000000	2.000000	13.000000	0.000000
20428.607949	0.081141	0.560792	0.154861	82.470634	-10.919914	40.001541	0.637192	0.000000	-4.959233	0.000000	0.000000	0.000000	0.452284	0.266782	-1.095761	0.000000	0.000000	2.000000	13.000000	0.000000
20428.611283	0.082628	0.561704	0.151219	82.659920	-9.906253	41.854961	0.604440	0.000000	-4.963331	0.000000	0.000000	0.000000	0.446160	0.273387	-1.092318	0.000000	0.000000	2.000000	13.000000	0.000000
20428.614616	0.082628	0.561704	0.151219	82.659920	-9.906253	41.854961	0.604440	0.000000	-4.963331	0.000000	0.000000	0.000000	0.446160	0.273387	-1.092318	0.000000	0.000000	2.000000	13.000000	0.000000
20428.617949	0.082628	0.561704	0.151219	82.659920	-9.906253	41.854961	0.604440	0.000000	-4.963331	0.000000	0.000000	0.000000	0.446160	0.273387	-1.092318	0.000000	0.000000	2.000000	13.000000	0.000000
20428.621283	0.084134	0.562649	0.147658	82.833603	-8.854385	43.436787	0.570640	0.000000	-4.967330	0.000000	0.000000	0.000000	0.451700	0.283647	-1.068395	0.000000	0.000000	2.000000	13.000000	0.000000
20428.624616	0.084134	0.562649	0.147658	82.833603	-8.854385	43.436787	0.570640	0.000000	-4.967330	0.000000	0.000000	0.000000	0.451700	0.283647	-1.068395	0.000000	0.000000	2.000000	13.000000	0.000000
20428.627949	0.084134	0.562649	0.147658	82.833603	-8.854385	43.436787	0.570640	0.000000	-4.967330	0.000000	0.000000	0.000000	0.451700	0.283647	-1.068395	0.000000	0.000000	2.000000	13.000000	0.000000
20428.631283	0.085624	0.563656	0.144140	82.970657	-7.956099	44.587429	0.534187	0.000000	-4.971382	0.000000	0.000000	0.000000	0.447047	0.302063	-1.055465	0.000000	0.000000	2.000000	13.000000	0.000000
20428.634616	0.085624	0.563656	0.144140	82.970657	-7.956099	44.587429	0.534187	0.000000	-4.971382	0.000000	0.000000	0.000000	0.447047	0.302063	-1.055465	0.000000	0.000000	2.000000	13.000000	0.000000
20428.637949	0.085624	0.563656	0.144140	82.970657	-7.956099	44.587429	0.534187	0.000000	-4.971382	0.000000	0.000000	0.000000	0.447047	0.302063	-1.055465	0.000000	0.000000	2.000000	13.000000	0.000000
20428.641283	0.087132	0.564645	0.140694	83.052399	-7.236733	45.288330	0.496222	0.000000	-4.975315	0.000000	0.000000	0.000000	0.452489	0.296587	-1.033820	0.000000	0.000000	2.000000	13.000000	0.000000
20428.644616	0.087132	0.564645	0.140694	83.052399	-7.236733	45.288330	0.496222	0.000000	-4.975315	0.000000	0.000000	0.000000	0.452489	0.296587	-1.033820	0.000000	0.000000	2.000000	13.000000	0.000000
20428.647949	0.087132	0.564645	0.140694	83.052399	-7.236733	45.288330	0.496222	0.000000	-4.975315	0.000000	0.000000	0.000000	0.452489	0.296587	-1.033820	0.000000	0.000000	2.000000	13.000000	0.000000
20428.651283	0.088600	0.565596	0.137314	83.073997	-6.591035	45.821438	0.455396	0.000000	-4.979218	0.000000	0.000000	0.000000	0.440461	0.285486	-1.013909	0.000000	0.000000	2.000000	13.000000	0.000000
20428.654616	0.088600	0.565596	0.137314	83.073997	-6.591035	45.821438	0.455396	0.000000	-4.979218	0.000000	0.000000	0.000000	0.440461	0.285486	-1.013909	0.000000	0.000000	2.000000	13.000000	0.000000
20428.657949	0.088600	0.565596	0.137314	83.073997	-6.591035	45.821438	0.455396	0.000000	-4.979218	0.000000	0.000000	0.000000	0.440461	0.285486	-1.013909	0.000000	0.000000	2.000000	13.000000	0.000000
20428.661283	0.090027	0.566492	0.133987	83.081139	-5.995896	46.486259	0.413667	0.000000	-4.982859	0.000000	0.000000	0.000000	0.428116	0.268827	-0.998188	0.000000	0.000000	2.000000	13.000000	0.000000
20428.664616	0.090027	0.566492	0.133987	83.081139	-5.995896	46.486259	0.413667	0.000000	-4.982859	0.000000	0.000000	0.000000	0.428116	0.268827	-0.998188	0.000000	0.000000	2.000000	13.000000	0.000000
20428.667949	0.090027	0.566492	0.133987	83.081139	-5.995896	46.486259	0.413667	0.000000	-4.982859	0.000000	0.000000	0.000000	0.428116	0.268827	-0.998188	0.000000	0.000000	2.000000	13.000000	0.000000
20428.671283	0.091436	0.567360	0.130666	83.082558	-5.253205	47.479099	0.371118	0.000000	-4.986208	0.000000	0.000000	0.000000	0.422498	0.260228	-0.996144	0.000000	0.000000	2.000000	13.000000	0.000000
20428.674616	0.091436	0.567360	0.130666	83.082558	-5.253205	47.479099	0.371118	0.000000	-4.986208	0.000000	0.000000	0.000000	0.422498	0.260228	-0.996144	0.000000	0.000000	2.000000	13.000000	0.000000
20428.677949	0.091436	0.567360	0.130666	83.082558	-5.253205	47.479099	0.371118	0.000000	-4.986208	0.000000	0.000000	0.000000	0.422498	0.260228	-0.996144	0.000000	0.000000	2.000000	13.000000	0.000000
20428.681283	0.092834	0.568226	0.127405	83.097145	-4.297564	48.881538	0.327010	0.000000	-4.989295	0.000000	0.000000	0.000000	0.419385	0.259717	-0.978445	0.000000	0.000000	2.000000	13.000000	0.000000
20428.684616	0.092834	0.568226	0.127405	83.097145	-4.297564	48.881538	0.327010	0.000000	-4.989295	0.000000	0.000000	0.000000	0.419385	0.259717	-0.978445	0.000000	0.000000	2.000000	13.000000	0.000000
20428.687949	0.092834	0.568226	0.127405	83.097145	-4.297564	48.881538	0.327010	0.000000	-4.989295	0.000000	0.000000	0.000000	0.419385	0.259717	-0.978445	0.000000	0.000000	2.000000	13.000000	0.000000
20428.691283	0.094207	0.569089	0.124109	83.115868	-3.286080	50.478348	0.280795	0.000000	-4.992109	0.000000	0.000000	0.000000	0.411895	0.258937	-0.988854	0.000000	0.000000	2.000000	13.000000	0.000000
20428.694616	0.094207	0.569089	0.124109	83.115868	-3.286080	50.478348	0.280795	0.000000	-4.992109	0.000000	0.000000	0.000000	0.411895	0.258937	-0.988854	0.000000	0.000000	2.000000	13.000000	0.000000
20428.697949	0.094207	0.569089	0.124109	83.115868	-3.286080	50.478348	0.280795	0.000000	-4.992109	0.000000	0.000000	0.000000	0.411895	0.258937	-0.988854	0.000000	0.000000	2.000000	13.000000	0.000000
20428.701283	0.095470	0.569929	0.120776	83.146652	-2.588289	51.635632	0.233140	0.000000	-4.994562	0.000000	0.000000	0.000000	0.378856	0.252096	-0.999767	0.000000	0.000000	2.000000	13.000000	0.000000
20428.704616	0.095470	0.569929	0.120776	83.146652	-2.588289	51.635632	0.233140	0.000000	-4.994562	0.000000	0.000000	0.000000	0.378856	0.252096	-0.999767	0.000000	0.000000	2.000000	13.000000	0.000000
20428.707949	0.095470	0.569929	0.120776	83.146652	-2.588289	51.635632	0.233140	0.000000	-4.994562	0.000000	0.000000	0.000000	0.378856	0.252096	-0.999767	0.000000	0.000000	2.000000	13.000000	0.000000
20428.711283	0.096601	0.570702	0.117440	83.179039	-2.537321	51.904327	0.187421	0.000000	-4.996486	0.000000	0.000000	0.000000	0.339309	0.231944	-1.000898	0.000000	0.000000	2.000000	13.000000	0.000000
20428.714616	0.096601	0.570702	0.117440	83.179039	-2.537321	51.904327	0.187421	0.000000	-4.996486	0.000000	0.000000	0.000000	0.339309	0.231944	-1.000898	0.000000	0.000000	2.000000	13.000000	0.000000
20428.717949	0.096601	0.570702	0.117440	83.179039	-2.537321	51.904327	0.187421	0.000000	-4.996486	0.000000	0.000000	0.000000	0.339309	0.231944	-1.000898	0.000000	0.000000	2.000000	13.000000	0.000000
20428.721283	0.097593	0.571382	0.114048	83.212334	-2.610267	51.975353	0.144667	0.000000	-4.997906	0.000000	0.000000	0.000000	0.297611	0.203856	-1.017440	0.000000	0.000000	2.000000	13.000000	0.000000
20428.724616	0.097593	0.571382	0.114048	83.212334	-2.610267	51.975353	0.144667	0.000000	-4.997906	0.000000	0.000000	0.000000	0.297611	0.203856	-1.017440	0.000000	0.000000	2.000000	13.000000	0.000000
20428.727949	0.097593	0.571382	0.114048	83.212334	-2.610267	51.975353	0.144667	0.000000	-4.997906	0.000000	0.000000	0.000000	0.297611	0.203856	-1.017440	0.000000	0.000000	2.000000	13.000000	0.000000
20428.731283	0.098438	0.571941	0.110550	83.204475	-2.688674	52.054646	0.105516	0.000000	-4.998887	0.000000	0.000000	0.000000	0.253571	0.167824	-1.049597	0.000000	0.000000	2.000000	13.000000	0.000000
20428.734616	0.098438	0.571941	0.110550	83.204475	-2.688674	52.054646	0.105516	0.000000	-4.998887	0.000000	0.000000	0.000000	0.253571	0.167824	-1.049597	0.000000	0.000000	2.000000	13.000000	0.000000
20428.737949	0.098438	0.571941	0.110550	83.204475	-2.688674	52.054646	0.105516	0.000000	-4.998887	0.000000	0.000000	0.000000	0.253571	0.167824	-1.049597	0.000000	0.000000	2.000000	13.000000	0.000000
20428.741283	0.099097	0.572396	0.107027	83.126305	-2.476225	52.408756	0.070644	0.000000	-4.999501	0.000000	0.000000	0.000000	0.197648	0.136366	-1.056749	0.000000	0.000000	2.000000	13.000000	0.000000
20428.744616	0.099097	0.572396	0.107027	83.126305	-2.476225	52.408756	0.070644	0.000000	-4.999501	0.000000	0.000000	0.000000	0.197648	0.136366	-1.056749	0.000000	0.000000	2.000000	13.000000	0.000000
20428.747949	0.099097	0.572396	0.107027	83.126305	-2.476225	52.408756	0.070644	0.000000	-4.999501	0.000000	0.000000	0.000000	0.197648	0.136366	-1.056749	0.000000	0.000000	2.000000	13.000000	0.000000
20428.751283	0.099652	0.572746	0.103467	82.930450	-1.904562	53.034733	0.042196	0.000000	-4.999822	0.000000	0.000000	0.000000	0.166464	0.105178	-1.068035	0.000000	0.000000	2.000000	13.000000	0.000000
20428.754616	0.099652	0.572746	0.103467	82.930450	-1.904562	53.034733	0.042196	0.000000	-4.999822	0.000000	0.000000	0.000000	0.166464	0.105178	-1.068035	0.000000	0.000000	2.000000	13.000000	0.000000
20428.757949	0.099652	0.572746	0.103467	82.930450	-1.904562	53.034733	0.042196	0.000000	-4.999822	0.000000	0.000000	0.000000	0.166464	0.105178	-1.068035	0.000000	0.000000	2.000000	13.000000	0.000000
20428.761283	0.100086	0.573052	0.099921	82.599648	-1.149034	53.727882	0.016835	0.000000	-4.999972	0.000000	0.000000	0.000000	0.130206	0.091680	-1.063902	0.000000	0.000000	2.000000	13.000000	0.000000
20428.764616	0.100086	0.573052	0.099921	82.599648	-1.149034	53.727882	0.016835	0.000000	-4.999972	0.000000	0.000000	0.000000	0.130206	0.091680	-1.063902	0.000000	0.000000	2.000000	13.000000	0.000000
20428.767949	0.100086	0.573052	0.099921	82.599648	-1.149034	53.727882	0.016835	0.000000	-4.999972	0.000000	0.000000	0.000000	0.130206	0.091680	-1.063902	0.000000	0.000000	2.000000	13.000000	0.000000
20428.771283	0.100451	0.573294	0.096363	82.163460	-0.277910	54.504799	-0.004282	0.000000	-4.996037	0.000000	0.000000	0.000000	0.109472	0.072531	-1.067172	0.000000	0.000000	2.000000	13.000000	0.000000
20428.774616	0.100451	0.573294	0.096363	82.163460	-0.277910	54.504799	-0.004282	0.000000	-4.996037	0.000000	0.000000	0.000000	0.109472	0.072531	-1.067172	0.000000	0.000000	2.000000	13.000000	0.000000
20428.777949	0.100451	0.573294	0.096363	82.163460	-0.277910	54.504799	-0.004282	0.000000	-4.996037	0.000000	0.000000	0.000000	0.109472	0.072531	-1.067172	0.000000	0.000000	2.000000	13.000000	0.000000
20428.781283	0.100787	0.573488	0.092866	81.659882	0.587562	55.271061	-0.022527	0.000000	-4.818175	0.000000	0.000000	0.000000	0.100971	0.058378	-1.049299	0.000000	0.000000	2.000000	13.000000	0.000000
20428.784616	0.100787	0.573488	0.092866	81.659882	0.587562	55.271061	-0.022527	0.000000	-4.818175	0.000000	0.000000	0.000000	0.100971	0.058378	-1.049299	0.000000	0.000000	2.000000	13.000000	0.000000
20428.787949	0.100787	0.573488	0.092866	81.659882	0.587562	55.271061	-0.022527	0.000000	-4.818175	0.000000	0.000000	0.000000	0.100971	0.058378	-1.049299	0.000000	0.000000	2.000000	13.000000	0.000000
20428.791283	0.101058	0.573590	0.089364	81.130112	1.398183	56.013817	-0.039356	0.000000	-4.643291	0.000000	0.000000	0.000000	0.081125	0.030629	-1.050500	0.000000	0.000000	2.000000	13.000000	0.000000
20428.794616	0.101058	0.573590	0.089364	81.130112	1.398183	56.013817	-0.039356	0.000000	-4.643291	0.000000	0.000000	0.000000	0.081125	0.030629	-1.050500	0.000000	0.000000	2.000000	13.000000	0.000000
20428.797949	0.101058	0.573590	0.089364	81.130112	1.398183	56.013817	-0.039356	0.000000	-4.643291	0.000000	0.000000	0.000000	0.081125	0.030629	-1.050500	0.000000	0.000000	2.000000	13.000000	0.000000
20428.801283	0.101244	0.573609	0.085901	80.605370	2.112883	56.743320	-0.052877	0.000000	-4.468208	0.000000	0.000000	0.000000	0.055938	0.005692	-1.038892	0.000000	0.000000	2.000000	13.000000	0.000000
20428.804616	0.101244	0.573609	0.085901	80.605370	2.112883	56.743320	-0.052877	0.000000	-4.468208	0.000000	0.000000	0.000000	0.055938	0.005692	-1.038892	0.000000	0.000000	2.000000	13.000000	0.000000
20428.807949	0.101244	0.573609	0.085901	80.605370	2.112883	56.743320	-0.052877	0.000000	-4.468208	0.000000	0.000000	0.000000	0.055938	0.005692	-1.038892	0.000000	0.000000	2.000000	13.000000	0.000000
20428.811283	0.101338	0.573533	0.082564	80.100754	2.725210	57.456993	-0.062200	0.000000	-4.295060	0.000000	0.000000	0.000000	0.028178	-0.022900	-1.001114	0.000000	0.000000	2.000000	13.000000	0.000000
20428.814616	0.101338	0.573533	0.082564	80.100754	2.725210	57.456993	-0.062200	0.000000	-4.295060	0.000000	0.000000	0.000000	0.028178	-0.022900	-1.001114	0.000000	0.000000	2.000000	13.000000	0.000000
20428.817949	0.101338	0.573533	0.082564	80.100754	2.725210	57.456993	-0.062200	0.000000	-4.295060	0.000000	0.000000	0.000000	0.028178	-0.022900	-1.001114	0.000000	0.000000	2.000000	13.000000	0.000000
20428.821283	0.101313	0.573345	0.079343	79.640961	3.250935	58.101482	-0.066896	0.000000	-4.128207	0.000000	0.000000	0.000000	-0.007376	-0.056501	-0.966370	0.000000	0.000000	2.000000	13.000000	0.000000
20428.824616	0.101313	0.573345	0.079343	79.640961	3.250935	58.101482	-0.066896	0.000000	-4.128207	0.000000	0.000000	0.000000	-0.007376	-0.056501	-0.966370	0.000000	0.000000	2.000000	13.000000	0.000000
20428.827949	0.101313	0.573345	0.079343	79.640961	3.250935	58.101482	-0.066896	0.000000	-4.128207	0.000000	0.000000	0.000000	-0.007376	-0.056501	-0.966370	0.000000	0.000000	2.000000	13.000000	0.000000
20428.831283	0.101203	0.573114	0.076259	79.220772	3.683770	58.617874	-0.065667	0.000000	-3.967145	0.000000	0.000000	0.000000	-0.033052	-0.069063	-0.925179	0.000000	0.000000	2.000000	13.000000	0.000000
20428.834616	0.101203	0.573114	0.076259	79.220772	3.683770	58.617874	-0.065667	0.000000	-3.967145	0.000000	0.000000	0.000000	-0.033052	-0.069063	-0.925179	0.000000	0.000000	2.000000	13.000000	0.000000
20428.837949	0.101203	0.573114	0.076259	79.220772	3.683770	58.617874	-0.065667	0.000000	-3.967145	0.000000	0.000000	0.000000	-0.033052	-0.069063	-0.925179	0.000000	0.000000	2.000000	13.000000	0.000000
20428.841283	0.101039	0.572833	0.073331	78.838722	4.066082	59.016174	-0.060158	0.000000	-3.812949	0.000000	0.000000	0.000000	-0.049236	-0.084398	-0.878478	0.000000	0.000000	2.000000	13.000000	0.000000
20428.844616	0.101039	0.572833	0.073331	78.838722	4.066082	59.016174	-0.060158	0.000000	-3.812949	0.000000	0.000000	0.000000	-0.049236	-0.084398	-0.878478	0.000000	0.000000	2.000000	13.000000	0.000000
20428.847949	0.101039	0.572833	0.073331	78.838722	4.066082	59.016174	-0.060158	0.000000	-3.812949	0.000000	0.000000	0.000000	-0.049236	-0.084398	-0.878478	0.000000	0.000000	2.000000	13.000000	0.000000
20428.851283	0.100852	0.572599	0.070574	78.484550	4.405758	59.339981	-0.051952	0.000000	-3.666536	0.000000	0.000000	0.000000	-0.056235	-0.070237	-0.826988	0.000000	0.000000	2.000000	13.000000	0.000000
20428.854616	0.100852	0.572599	0.070574	78.484550	4.405758	59.339981	-0.051952	0.000000	-3.666536	0.000000	0.000000	0.000000	-0.056235	-0.070237	-0.826988	0.000000	0.000000	2.000000	13.000000	0.000000
20428.857949	0.100852	0.572599	0.070574	78.484550	4.405758	59.339981	-0.051952	0.000000	-3.666536	0.000000	0.000000	0.000000	-0.056235	-0.070237	-0.826988	0.000000	0.000000	2.000000	13.000000	0.000000
20428.861283	0.100689	0.572393	0.067965	78.159393	4.693007	59.584766	-0.042580	0.000000	-3.528704	0.000000	0.000000	0.000000	-0.048801	-0.061651	-0.782804	0.000000	0.000000	2.000000	13.000000	0.000000
20428.864616	0.100689	0.572393	0.067965	78.159393	4.693007	59.584766	-0.042580	0.000000	-3.528704	0.000000	0.000000	0.000000	-0.048801	-0.061651	-0.782804	0.000000	0.000000	2.000000	13.000000	0.000000
20428.867949	0.100689	0.572393	0.067965	78.159393	4.693007	59.584766	-0.042580	0.000000	-3.528704	0.000000	0.000000	0.000000	-0.048801	-0.061651	-0.782804	0.000000	0.000000	2.000000	13.000000	0.000000
20428.871283	0.100525	0.572169	0.065499	77.872719	4.932291	59.783405	-0.034446	0.000000	-3.398237	0.000000	0.000000	0.000000	-0.049230	-0.067214	-0.739845	0.000000	0.000000	2.000000	13.000000	0.000000
20428.874616	0.100525	0.572169	0.065499	77.872719	4.932291	59.783405	-0.034446	0.000000	-3.398237	0.000000	0.000000	0.000000	-0.049230	-0.067214	-0.739845	0.000000	0.000000	2.000000	13.000000	0.000000
20428.877949	0.100525	0.572169	0.065499	77.872719	4.932291	59.783405	-0.034446	0.000000	-3.398237	0.000000	0.000000	0.000000	-0.049230	-0.067214	-0.739845	0.000000	0.000000	2.000000	13.000000	0.000000
20428.881283	0.100335	0.571928	0.063181	77.639412	5.126739	59.940868	-0.026241	0.000000	-3.274930	0.000000	0.000000	0.000000	-0.056846	-0.072489	-0.695195	0.000000	0.000000	2.000000	13.000000	0.000000
20428.884616	0.100335	0.571928	0.063181	77.639412	5.126739	59.940868	-0.026241	0.000000	-3.274930	0.000000	0.000000	0.000000	-0.056846	-0.072489	-0.695195	0.000000	0.000000	2.000000	13.000000	0.000000
20428.887949	0.100335	0.571928	0.063181	77.639412	5.126739	59.940868	-0.026241	0.000000	-3.274930	0.000000	0.000000	0.000000	-0.056846	-0.072489	-0.695195	0.000000	0.000000	2.000000	13.000000	0.000000
20428.891283	0.100103	0.571634	0.060920	77.489540	5.256287	60.053387	-0.016767	0.000000	-3.159064	0.000000	0.000000	0.000000	-0.069578	-0.088200	-0.678405	0.000000	0.000000	2.000000	13.000000	0.000000
20428.894616	0.100103	0.571634	0.060920	77.489540	5.256287	60.053387	-0.016767	0.000000	-3.159064	0.000000	0.000000	0.000000	-0.069578	-0.088200	-0.678405	0.000000	0.000000	2.000000	13.000000	0.000000
20428.897949	0.100103	0.571634	0.060920	77.489540	5.256287	60.053387	-0.016767	0.000000	-3.159064	0.000000	0.000000	0.000000	-0.069578	-0.088200	-0.678405	0.000000	0.000000	2.000000	13.000000	0.000000
20428.901283	0.099755	0.571317	0.058723	77.443092	5.315696	60.097427	-0.005171	0.000000	-3.045996	0.000000	0.000000	0.000000	-0.104487	-0.095059	-0.659156	0.000000	0.000000	2.000000	13.000000	0.000000
20428.904616	0.099755	0.571317	0.058723	77.443092	5.315696	60.097427	-0.005171	0.000000	-3.045996	0.000000	0.000000	0.000000	-0.104487	-0.095059	-0.659156	0.000000	0.000000	2.000000	13.000000	0.000000
20428.907949	0.099755	0.571317	0.058723	77.443092	5.315696	60.097427	-0.005171	0.000000	-3.045996	0.000000	0.000000	0.000000	-0.104487	-0.095059	-0.659156	0.000000	0.000000	2.000000	13.000000	0.000000
20428.911283	0.099344	0.570996	0.056597	77.516090	5.294646	60.073536	0.012244	0.000000	-2.936137	0.000000	0.000000	0.000000	-0.123327	-0.096168	-0.637835	0.000000	0.000000	2.000000	13.000000	0.000000
20428.914616	0.099344	0.570996	0.056597	77.516090	5.294646	60.073536	0.012244	0.000000	-2.936137	0.000000	0.000000	0.000000	-0.123327	-0.096168	-0.637835	0.000000	0.000000	2.000000	13.000000	0.000000
20428.917949	0.099344	0.570996	0.056597	77.516090	5.294646	60.073536	0.012244	0.000000	-2.936137	0.000000	0.000000	0.000000	-0.123327	-0.096168	-0.637835	0.000000	0.000000	2.000000	13.000000	0.000000
20428.921283	0.098882	0.570702	0.054470	77.663162	5.250869	60.037827	0.032798	0.000000	-2.829831	0.000000	0.000000	0.000000	-0.138498	-0.088277	-0.638120	0.000000	0.000000	2.000000	13.000000	0.000000
20428.924616	0.098882	0.570702	0.054470	77.663162	5.250869	60.037827	0.032798	0.000000	-2.829831	0.000000	0.000000	0.000000	-0.138498	-0.088277	-0.638120	0.000000	0.000000	2.000000	13.000000	0.000000
20428.927949	0.098882	0.570702	0.054470	77.663162	5.250869	60.037827	0.032798	0.000000	-2.829831	0.000000	0.000000	0.000000	-0.138498	-0.088277	-0.638120	0.000000	0.000000	2.000000	13.000000	0.000000
20428.931283	0.098397	0.570481	0.052347	77.808334	5.243821	60.059227	0.055882	0.000000	-2.723478	0.000000	0.000000	0.000000	-0.145628	-0.066446	-0.636712	0.000000	0.000000	2.000000	13.000000	0.000000
20428.934616	0.098397	0.570481	0.052347	77.808334	5.243821	60.059227	0.055882	0.000000	-2.723478	0.000000	0.000000	0.000000	-0.145628	-0.066446	-0.636712	0.000000	0.000000	2.000000	13.000000	0.000000
20428.937949	0.098397	0.570481	0.052347	77.808334	5.243821	60.059227	0.055882	0.000000	-2.723478	0.000000	0.000000	0.000000	-0.145628	-0.066446	-0.636712	0.000000	0.000000	2.000000	13.000000	0.000000
20428.941283	0.097895	0.570265	0.050264	77.946236	5.203912	60.034714	0.080153	0.000000	-2.617360	0.000000	0.000000	0.000000	-0.150645	-0.064708	-0.624843	0.000000	0.000000	2.000000	13.000000	0.000000
20428.944616	0.097895	0.570265	0.050264	77.946236	5.203912	60.034714	0.080153	0.000000	-2.617360	0.000000	0.000000	0.000000	-0.150645	-0.064708	-0.624843	0.000000	0.000000	2.000000	13.000000	0.000000
20428.947949	0.097895	0.570265	0.050264	77.946236	5.203912	60.034714	0.080153	0.000000	-2.617360	0.000000	0.000000	0.000000	-0.150645	-0.064708	-0.624843	0.000000	0.000000	2.000000	13.000000	0.000000
20428.951283	0.097433	0.570037	0.048129	78.086372	5.129262	59.966724	0.105261	0.000000	-2.513219	0.000000	0.000000	0.000000	-0.138500	-0.068202	-0.640577	0.000000	0.000000	2.000000	13.000000	0.000000
20428.954616	0.097433	0.570037	0.048129	78.086372	5.129262	59.966724	0.105261	0.000000	-2.513219	0.000000	0.000000	0.000000	-0.138500	-0.068202	-0.640577	0.000000	0.000000	2.000000	13.000000	0.000000
20428.957949	0.097433	0.570037	0.048129	78.086372	5.129262	59.966724	0.105261	0.000000	-2.513219	0.000000	0.000000	0.000000	-0.138500	-0.068202	-0.640577	0.000000	0.000000	2.000000	13.000000	0.000000
20428.961283	0.096990	0.569742	0.045958	78.232750	5.055374	59.894039	0.128344	0.000000	-2.406456	0.000000	0.000000	0.000000	-0.133017	-0.088534	-0.651331	0.000000	0.000000	2.000000	13.000000	0.000000
20428.964616	0.096990	0.569742	0.045958	78.232750	5.055374	59.894039	0.128344	0.000000	-2.406456	0.000000	0.000000	0.000000	-0.133017	-0.088534	-0.651331	0.000000	0.000000	2.000000	13.000000	0.000000
20428.967949	0.096990	0.569742	0.045958	78.232750	5.055374	59.894039	0.128344	0.000000	-2.406456	0.000000	0.000000	0.000000	-0.133017	-0.088534	-0.651331	0.000000	0.000000	2.000000	13.000000	0.000000
20428.971283	0.096567	0.569399	0.043767	78.388428	4.977700	59.814732	0.150514	0.000000	-2.297901	0.000000	0.000000	0.000000	-0.126676	-0.103165	-0.657165	0.000000	0.000000	2.000000	13.000000	0.000000
20428.974616	0.096567	0.569399	0.043767	78.388428	4.977700	59.814732	0.150514	0.000000	-2.297901	0.000000	0.000000	0.000000	-0.126676	-0.103165	-0.657165	0.000000	0.000000	2.000000	13.000000	0.000000
20428.977949	0.096567	0.569399	0.043767	78.388428	4.977700	59.814732	0.150514	0.000000	-2.297901	0.000000	0.000000	0.000000	-0.126676	-0.103165	-0.657165	0.000000	0.000000	2.000000	13.000000	0.000000
20428.981283	0.096149	0.569043	0.041595	78.543892	4.891142	59.732750	0.171626	0.000000	-2.188374	0.000000	0.000000	0.000000	-0.125610	-0.106684	-0.651644	0.000000	0.000000	2.000000	13.000000	0.000000
20428.984616	0.096149	0.569043	0.041595	78.543892	4.891142	59.732750	0.171626	0.000000	-2.188374	0.000000	0.000000	0.000000	-0.125610	-0.106684	-0.651644	0.000000	0.000000	2.000000	13.000000	0.000000
20428.987949	0.096149	0.569043	0.041595	78.543892	4.891142	59.732750	0.171626	0.000000	-2.188374	0.000000	0.000000	0.000000	-0.125610	-0.106684	-0.651644	0.000000	0.000000	2.000000	13.000000	0.000000
20428.991283	0.095729	0.568712	0.039542	78.693138	4.802803	59.699650	0.192561	0.000000	-2.079766	0.000000	0.000000	0.000000	-0.126082	-0.099302	-0.616019	0.000000	0.000000	2.000000	13.000000	0.000000
20428.994616	0.095729	0.568712	0.039542	78.693138	4.802803	59.699650	0.192561	0.000000	-2.079766	0.000000	0.000000	0.000000	-0.126082	-0.099302	-0.616019	0.000000	0.000000	2.000000	13.000000	0.000000
20428.997949	0.095729	0.568712	0.039542	78.693138	4.802803	59.699650	0.192561	0.000000	-2.079766	0.000000	0.000000	0.000000	-0.126082	-0.099302	-0.616019	0.000000	0.000000	2.000000	13.000000	0.000000
20429.001283	0.095255	0.568442	0.037588	78.825478	4.664135	59.596317	0.213575	0.000000	-1.977096	0.000000	0.000000	0.000000	-0.142182	-0.080848	-0.586107	0.000000	0.000000	2.000000	13.000000	0.000000
20429.004616	0.095255	0.568442	0.037588	78.825478	4.664135	59.596317	0.213575	0.000000	-1.977096	0.000000	0.000000	0.000000	-0.142182	-0.080848	-0.586107	0.000000	0.000000	2.000000	13.000000	0.000000
20429.007949	0.095255	0.568442	0.037588	78.825478	4.664135	59.596317	0.213575	0.000000	-1.977096	0.000000	0.000000	0.000000	-0.142182	-0.080848	-0.586107	0.000000	0.000000	2.000000	13.000000	0.000000
20429.011283	0.094700	0.568270	0.035840	78.936317	4.420212	59.329960	0.237272	0.000000	-1.879412	0.000000	0.000000	0.000000	-0.166514	-0.051623	-0.524560	0.000000	0.000000	2.000000	13.000000	0.000000
20429.014616	0.094700	0.568270	0.035840	78.936317	4.420212	59.329960	0.237272	0.000000	-1.879412	0.000000	0.000000	0.000000	-0.166514	-0.051623	-0.524560	0.000000	0.000000	2.000000	13.000000	0.000000
20429.017949	0.094700	0.568270	0.035840	78.936317	4.420212	59.329960	0.237272	0.000000	-1.879412	0.000000	0.000000	0.000000	-0.166514	-0.051623	-0.524560	0.000000	0.000000	2.000000	13.000000	0.000000
20429.021283	0.094078	0.568141	0.034242	79.030785	4.141068	59.042248	0.265024	0.000000	-1.791985	0.000000	0.000000	0.000000	-0.186395	-0.038782	-0.479334	0.000000	0.000000	2.000000	13.000000	0.000000
20429.024616	0.094078	0.568141	0.034242	79.030785	4.141068	59.042248	0.265024	0.000000	-1.791985	0.000000	0.000000	0.000000	-0.186395	-0.038782	-0.479334	0.000000	0.000000	2.000000	13.000000	0.000000
20429.027949	0.094078	0.568141	0.034242	79.030785	4.141068	59.042248	0.265024	0.000000	-1.791985	0.000000	0.000000	0.000000	-0.186395	-0.038782	-0.479334	0.000000	0.000000	2.000000	13.000000	0.000000
20429.031283	0.093358	0.568027	0.032873	79.110542	3.863710	58.769005	0.296090	0.000000	-1.712096	0.000000	0.000000	0.000000	-0.216077	-0.034109	-0.410807	0.000000	0.000000	2.000000	13.000000	0.000000
20429.034616	0.093358	0.568027	0.032873	79.110542	3.863710	58.769005	0.296090	0.000000	-1.712096	0.000000	0.000000	0.000000	-0.216077	-0.034109	-0.410807	0.000000	0.000000	2.000000	13.000000	0.000000
20429.037949	0.093358	0.568027	0.032873	79.110542	3.863710	58.769005	0.296090	0.000000	-1.712096	0.000000	0.000000	0.000000	-0.216077	-0.034109	-0.410807	0.000000	0.000000	2.000000	13.000000	0.000000
20429.041283	0.092650	0.567966	0.031681	79.180786	3.692510	58.633759	0.332103	0.000000	-1.643629	0.000000	0.000000	0.000000	-0.212364	-0.018339	-0.357449	0.000000	0.000000	2.000000	13.000000	0.000000
20429.044616	0.092650	0.567966	0.031681	79.180786	3.692510	58.633759	0.332103	0.000000	-1.643629	0.000000	0.000000	0.000000	-0.212364	-0.018339	-0.357449	0.000000	0.000000	2.000000	13.000000	0.000000
20429.047949	0.092650	0.567966	0.031681	79.180786	3.692510	58.633759	0.332103	0.000000	-1.643629	0.000000	0.000000	0.000000	-0.212364	-0.018339	-0.357449	0.000000	0.000000	2.000000	13.000000	0.000000
20429.051283	0.091969	0.567876	0.030619	79.249130	3.593671	58.588509	0.367497	0.000000	-1.584054	0.000000	0.000000	0.000000	-0.204300	-0.026927	-0.318693	0.000000	0.000000	2.000000	13.000000	0.000000
20429.054616	0.091969	0.567876	0.030619	79.249130	3.593671	58.588509	0.367497	0.000000	-1.584054	0.000000	0.000000	0.000000	-0.204300	-0.026927	-0.318693	0.000000	0.000000	2.000000	13.000000	0.000000
20429.057949	0.091969	0.567876	0.030619	79.249130	3.593671	58.588509	0.367497	0.000000	-1.584054	0.000000	0.000000	0.000000	-0.204300	-0.026927	-0.318693	0.000000	0.000000	2.000000	13.000000	0.000000
20429.061283	0.091318	0.567777	0.029703	79.311241	3.498344	58.546860	0.401547	0.000000	-1.530938	0.000000	0.000000	0.000000	-0.195377	-0.029881	-0.274731	0.000000	0.000000	2.000000	13.000000	0.000000
20429.064616	0.091318	0.567777	0.029703	79.311241	3.498344	58.546860	0.401547	0.000000	-1.530938	0.000000	0.000000	0.000000	-0.195377	-0.029881	-0.274731	0.000000	0.000000	2.000000	13.000000	0.000000
20429.067949	0.091318	0.567777	0.029703	79.311241	3.498344	58.546860	0.401547	0.000000	-1.530938	0.000000	0.000000	0.000000	-0.195377	-0.029881	-0.274731	0.000000	0.000000	2.000000	13.000000	0.000000
20429.071283	0.090758	0.567659	0.028881	79.370247	3.410051	58.506847	0.434110	0.000000	-1.485150	0.000000	0.000000	0.000000	-0.168029	-0.035450	-0.246491	0.000000	0.000000	2.000000	13.000000	0.000000
20429.074616	0.090758	0.567659	0.028881	79.370247	3.410051	58.506847	0.434110	0.000000	-1.485150	0.000000	0.000000	0.000000	-0.168029	-0.035450	-0.246491	0.000000	0.000000	2.000000	13.000000	0.000000
20429.077949	0.090758	0.567659	0.028881	79.370247	3.410051	58.506847	0.434110	0.000000	-1.485150	0.000000	0.000000	0.000000	-0.168029	-0.035450	-0.246491	0.000000	0.000000	2.000000	13.000000	0.000000
20429.081283	0.090758	0.567659	0.028881	79.426163	3.331594	58.468525	0.462114	0.000000	-1.444068	0.000000	0.000000	0.000000	-0.168029	-0.035450	-0.246491	0.000000	0.000000	2.000000	13.000000	0.000000
20429.084616	0.090234	0.567540	0.028117	79.426163	3.331594	58.468525	0.462114	0.000000	-1.444068	0.000000	0.000000	0.000000	-0.157230	-0.035550	-0.229290	0.000000	0.000000	2.000000	13.000000	0.000000
20429.087949	0.090234	0.567540	0.028117	79.426163	3.331594	58.468525	0.462114	0.000000	-1.444068	0.000000	0.000000	0.000000	-0.157230	-0.035550	-0.229290	0.000000	0.000000	2.000000	13.000000	0.000000
20429.091283	0.089753	0.567431	0.027450	79.478958	3.254852	58.431953	0.462114	0.000000	-1.444068	0.000000	0.000000	0.000000	-0.144284	-0.032888	-0.200032	0.000000	0.000000	2.000000	13.000000	0.000000
20429.094616	0.089753	0.567431	0.027450	79.478958	3.254852	58.431953	0.462114	0.000000	-1.444068	0.000000	0.000000	0.000000	-0.144284	-0.032888	-0.200032	0.000000	0.000000	2.000000	13.000000	0.000000
20429.097949	0.089753	0.567431	0.027450	79.478958	3.254852	58.431953	0.462114	0.000000	-1.444068	0.000000	0.000000	0.000000	-0.144284	-0.032888	-0.200032	0.000000	0.000000	2.000000	13.000000	0.000000
20429.101283	0.089753	0.567431	0.027450	79.525520	3.184746	58.399387	0.512367	0.000000	-1.372514	0.000000	0.000000	0.000000	-0.144284	-0.032888	-0.200032	0.000000	0.000000	2.000000	13.000000	0.000000
20429.104616	0.089326	0.567330	0.026814	79.525520	3.184746	58.399387	0.512367	0.000000	-1.372514	0.000000	0.000000	0.000000	-0.128008	-0.030235	-0.190843	0.000000	0.000000	2.000000	13.000000	0.000000
20429.107949	0.089326	0.567330	0.026814	79.525520	3.184746	58.399387	0.512367	0.000000	-1.372514	0.000000	0.000000	0.000000	-0.128008	-0.030235	-0.190843	0.000000	0.000000	2.000000	13.000000	0.000000
20429.111283	0.088878	0.567202	0.026187	79.572113	3.114406	58.366577	0.512367	0.000000	-1.372514	0.000000	0.000000	0.000000	-0.134344	-0.038358	-0.188024	0.000000	0.000000	2.000000	13.000000	0.000000
20429.114616	0.088878	0.567202	0.026187	79.572113	3.114406	58.366577	0.512367	0.000000	-1.372514	0.000000	0.000000	0.000000	-0.134344	-0.038358	-0.188024	0.000000	0.000000	2.000000	13.000000	0.000000
20429.117949	0.088878	0.567202	0.026187	79.572113	3.114406	58.366577	0.512367	0.000000	-1.372514	0.000000	0.000000	0.000000	-0.134344	-0.038358	-0.188024	0.000000	0.000000	2.000000	13.000000	0.000000
20429.121283	0.088878	0.567202	0.026187	79.618668	3.046434	58.333416	0.556093	0.000000	-1.309370	0.000000	0.000000	0.000000	-0.134344	-0.038358	-0.188024	0.000000	0.000000	2.000000	13.000000	0.000000
20429.124616	0.088466	0.567074	0.025619	79.618668	3.046434	58.333416	0.556093	0.000000	-1.309370	0.000000	0.000000	0.000000	-0.123764	-0.038326	-0.170612	0.000000	0.000000	2.000000	13.000000	0.000000
20429.127949	0.088466	0.567074	0.025619	79.618668	3.046434	58.333416	0.556093	0.000000	-1.309370	0.000000	0.000000	0.000000	-0.123764	-0.038326	-0.170612	0.000000	0.000000	2.000000	13.000000	0.000000
20429.131283	0.088075	0.566902	0.025034	79.671432	2.976497	58.295486	0.556093	0.000000	-1.309370	0.000000	0.000000	0.000000	-0.117309	-0.051807	-0.175422	0.000000	0.000000	2.000000	13.000000	0.000000
20429.134616	0.088075	0.566902	0.025034	79.671432	2.976497	58.295486	0.556093	0.000000	-1.309370	0.000000	0.000000	0.000000	-0.117309	-0.051807	-0.175422	0.000000	0.000000	2.000000	13.000000	0.000000
20429.137949	0.088075	0.566902	0.025034	79.671432	2.976497	58.295486	0.556093	0.000000	-1.309370	0.000000	0.000000	0.000000	-0.117309	-0.051807	-0.175422	0.000000	0.000000	2.000000	13.000000	0.000000
20429.141283	0.088075	0.566902	0.025034	79.724197	2.914318	58.257175	0.596271	0.000000	-1.251698	0.000000	0.000000	0.000000	-0.117309	-0.051807	-0.175422	0.000000	0.000000	2.000000	13.000000	0.000000
20429.144616	0.087783	0.566738	0.024472	79.724197	2.914318	58.257175	0.596271	0.000000	-1.251698	0.000000	0.000000	0.000000	-0.087495	-0.049059	-0.168593	0.000000	0.000000	2.000000	13.000000	0.000000
20429.147949	0.087783	0.566738	0.024472	79.724197	2.914318	58.257175	0.596271	0.000000	-1.251698	0.000000	0.000000	0.000000	-0.087495	-0.049059	-0.168593	0.000000	0.000000	2.000000	13.000000	0.000000
20429.151283	0.087531	0.566539	0.023867	79.780075	2.860413	58.216217	0.596271	0.000000	-1.251698	0.000000	0.000000	0.000000	-0.075544	-0.059794	-0.181506	0.000000	0.000000	2.000000	13.000000	0.000000
20429.154616	0.087531	0.566539	0.023867	79.780075	2.860413	58.216217	0.596271	0.000000	-1.251698	0.000000	0.000000	0.000000	-0.075544	-0.059794	-0.181506	0.000000	0.000000	2.000000	13.000000	0.000000
20429.157949	0.087531	0.566539	0.023867	79.780075	2.860413	58.216217	0.596271	0.000000	-1.251698	0.000000	0.000000	0.000000	-0.075544	-0.059794	-0.181506	0.000000	0.000000	2.000000	13.000000	0.000000
20429.161283	0.087531	0.566539	0.023867	79.835945	2.811498	58.174805	0.623445	0.000000	-1.193348	0.000000	0.000000	0.000000	-0.075544	-0.059794	-0.181506	0.000000	0.000000	2.000000	13.000000	0.000000
20429.164616	0.087368	0.566321	0.023228	79.835945	2.811498	58.174805	0.623445	0.000000	-1.193348	0.000000	0.000000	0.000000	-0.049031	-0.065166	-0.191775	0.000000	0.000000	2.000000	13.000000	0.000000
20429.167949	0.087368	0.566321	0.023228	79.835945	2.811498	58.174805	0.623445	0.000000	-1.193348	0.000000	0.000000	0.000000	-0.049031	-0.065166	-0.191775	0.000000	0.000000	2.000000	13.000000	0.000000
20429.171283	0.087243	0.566095	0.022540	79.894714	2.760365	58.121235	0.623445	0.000000	-1.193348	0.000000	0.000000	0.000000	-0.037544	-0.067865	-0.206451	0.000000	0.000000	2.000000	13.000000	0.000000
20429.174616	0.087243	0.566095	0.022540	79.894714	2.760365	58.121235	0.623445	0.000000	-1.193348	0.000000	0.000000	0.000000	-0.037544	-0.067865	-0.206451	0.000000	0.000000	2.000000	13.000000	0.000000
20429.177949	0.087243	0.566095	0.022540	79.894714	2.760365	58.121235	0.623445	0.000000	-1.193348	0.000000	0.000000	0.000000	-0.037544	-0.067865	-0.206451	0.000000	0.000000	2.000000	13.000000	0.000000
20429.181283	0.087243	0.566095	0.022540	79.959892	2.714314	58.071716	0.637874	0.000000	-1.126977	0.000000	0.000000	0.000000	-0.037544	-0.067865	-0.206451	0.000000	0.000000	2.000000	13.000000	0.000000
20429.184616	0.087144	0.565860	0.021870	79.959892	2.714314	58.071716	0.637874	0.000000	-1.126977	0.000000	0.000000	0.000000	-0.029493	-0.070483	-0.200933	0.000000	0.000000	2.000000	13.000000	0.000000
20429.187949	0.087144	0.565860	0.021870	79.959892	2.714314	58.071716	0.637874	0.000000	-1.126977	0.000000	0.000000	0.000000	-0.029493	-0.070483	-0.200933	0.000000	0.000000	2.000000	13.000000	0.000000
20429.191283	0.087055	0.565581	0.021121	80.028099	2.665281	58.019138	0.637874	0.000000	-1.126977	0.000000	0.000000	0.000000	-0.026798	-0.083838	-0.224700	0.000000	0.000000	2.000000	13.000000	0.000000
20429.194616	0.087055	0.565581	0.021121	80.028099	2.665281	58.019138	0.637874	0.000000	-1.126977	0.000000	0.000000	0.000000	-0.026798	-0.083838	-0.224700	0.000000	0.000000	2.000000	13.000000	0.000000
20429.197949	0.087055	0.565581	0.021121	80.028099	2.665281	58.019138	0.637874	0.000000	-1.126977	0.000000	0.000000	0.000000	-0.026798	-0.083838	-0.224700	0.000000	0.000000	2.000000	13.000000	0.000000
20429.201283	0.087055	0.565581	0.021121	80.105659	2.616481	57.958542	0.647256	0.000000	-1.056038	0.000000	0.000000	0.000000	-0.026798	-0.083838	-0.224700	0.000000	0.000000	2.000000	13.000000	0.000000
20429.204616	0.087012	0.565275	0.020369	80.105659	2.616481	57.958542	0.647256	0.000000	-1.056038	0.000000	0.000000	0.000000	-0.012957	-0.091747	-0.225613	0.000000	0.000000	2.000000	13.000000	0.000000
20429.207949	0.087012	0.565275	0.020369	80.105659	2.616481	57.958542	0.647256	0.000000	-1.056038	0.000000	0.000000	0.000000	-0.012957	-0.091747	-0.225613	0.000000	0.000000	2.000000	13.000000	0.000000
20429.211283	0.087003	0.564942	0.019550	80.186325	2.569690	57.894527	0.647256	0.000000	-1.056038	0.000000	0.000000	0.000000	-0.002643	-0.099735	-0.245533	0.000000	0.000000	2.000000	13.000000	0.000000
20429.214616	0.087003	0.564942	0.019550	80.186325	2.569690	57.894527	0.647256	0.000000	-1.056038	0.000000	0.000000	0.000000	-0.002643	-0.099735	-0.245533	0.000000	0.000000	2.000000	13.000000	0.000000
20429.217949	0.087003	0.564942	0.019550	80.186325	2.569690	57.894527	0.647256	0.000000	-1.056038	0.000000	0.000000	0.000000	-0.002643	-0.099735	-0.245533	0.000000	0.000000	2.000000	13.000000	0.000000
20429.221283	0.087003	0.564942	0.019550	80.263580	2.519208	57.822285	0.649856	0.000000	-0.977514	0.000000	0.000000	0.000000	-0.002643	-0.099735	-0.245533	0.000000	0.000000	2.000000	13.000000	0.000000
20429.224616	0.087001	0.564619	0.018771	80.263580	2.519208	57.822285	0.649856	0.000000	-0.977514	0.000000	0.000000	0.000000	-0.000612	-0.096892	-0.233650	0.000000	0.000000	2.000000	13.000000	0.000000
20429.227949	0.087001	0.564619	0.018771	80.263580	2.519208	57.822285	0.649856	0.000000	-0.977514	0.000000	0.000000	0.000000	-0.000612	-0.096892	-0.233650	0.000000	0.000000	2.000000	13.000000	0.000000
20429.231283	0.087001	0.564315	0.018009	80.336899	2.432918	57.712700	0.649856	0.000000	-0.977514	0.000000	0.000000	0.000000	0.000167	-0.091454	-0.228657	0.000000	0.000000	2.000000	13.000000	0.000000
20429.234616	0.087001	0.564315	0.018009	80.336899	2.432918	57.712700	0.649856	0.000000	-0.977514	0.000000	0.000000	0.000000	0.000167	-0.091454	-0.228657	0.000000	0.000000	2.000000	13.000000	0.000000
20429.237949	0.087001	0.564315	0.018009	80.336899	2.432918	57.712700	0.649856	0.000000	-0.977514	0.000000	0.000000	0.000000	0.000167	-0.091454	-0.228657	0.000000	0.000000	2.000000	13.000000	0.000000
20429.241283	0.087001	0.564315	0.018009	80.396164	2.299535	57.543777	0.649930	0.000000	-0.900462	0.000000	0.000000	0.000000	0.000167	-0.091454	-0.228657	0.000000	0.000000	2.000000	13.000000	0.000000
20429.244616	0.086973	0.564072	0.017347	80.396164	2.299535	57.543777	0.649930	0.000000	-0.900462	0.000000	0.000000	0.000000	-0.008435	-0.072701	-0.198668	0.000000	0.000000	2.000000	13.000000	0.000000
20429.247949	0.086973	0.564072	0.017347	80.396164	2.299535	57.543777	0.649930	0.000000	-0.900462	0.000000	0.000000	0.000000	-0.008435	-0.072701	-0.198668	0.000000	0.000000	2.000000	13.000000	0.000000
20429.251283	0.086915	0.563848	0.016773	80.445885	2.131862	57.341637	0.649930	0.000000	-0.900462	0.000000	0.000000	0.000000	-0.017584	-0.067195	-0.172089	0.000000	0.000000	2.000000	13.000000	0.000000
20429.254616	0.086915	0.563848	0.016773	80.445885	2.131862	57.341637	0.649930	0.000000	-0.900462	0.000000	0.000000	0.000000	-0.017584	-0.067195	-0.172089	0.000000	0.000000	2.000000	13.000000	0.000000
20429.257949	0.086915	0.563848	0.016773	80.445885	2.131862	57.341637	0.649930	0.000000	-0.900462	0.000000	0.000000	0.000000	-0.017584	-0.067195	-0.172089	0.000000	0.000000	2.000000	13.000000	0.000000
20429.261283	0.086915	0.563848	0.016773	80.478493	1.999972	57.183468	0.654267	0.000000	-0.838670	0.000000	0.000000	0.000000	-0.017584	-0.067195	-0.172089	0.000000	0.000000	2.000000	13.000000	0.000000
20429.264616	0.086865	0.563705	0.016377	80.478493	1.999972	57.183468	0.654267	0.000000	-0.838670	0.000000	0.000000	0.000000	-0.014848	-0.043045	-0.118984	0.000000	0.000000	2.000000	13.000000	0.000000
20429.267949	0.086865	0.563705	0.016377	80.478493	1.999972	57.183468	0.654267	0.000000	-0.838670	0.000000	0.000000	0.000000	-0.014848	-0.043045	-0.118984	0.000000	0.000000	2.000000	13.000000	0.000000
20429.271283	0.086865	0.563705	0.016377	80.503838	1.972527	57.151165	0.654267	0.000000	-0.838670	0.000000	0.000000	0.000000	-0.014848	-0.043045	-0.118984	0.000000	0.000000	2.000000	13.000000	0.000000
20429.274616	0.086865	0.563705	0.016377	80.503838	1.972527	57.151165	0.654267	0.000000	-0.838670	0.000000	0.000000	0.000000	-0.014848	-0.043045	-0.118984	0.000000	0.000000	2.000000	13.000000	0.000000
20429.277949	0.086834	0.563597	0.016078	80.503838	1.972527	57.151165	0.654267	0.000000	-0.838670	0.000000	0.000000	0.000000	-0.009464	-0.032286	-0.089579	0.000000	0.000000	2.000000	13.000000	0.000000
20429.281283	0.086834	0.563597	0.016078	80.519295	1.964227	57.137222	0.656741	0.000000	-0.818839	0.000000	0.000000	0.000000	-0.009464	-0.032286	-0.089579	0.000000	0.000000	2.000000	13.000000	0.000000
20429.284616	0.086834	0.563597	0.016078	80.519295	1.964227	57.137222	0.656741	0.000000	-0.818839	0.000000	0.000000	0.000000	-0.009464	-0.032286	-0.089579	0.000000	0.000000	2.000000	13.000000	0.000000
20429.287949	0.086834	0.563597	0.016078	80.519295	1.964227	57.137222	0.656741	0.000000	-0.818839	0.000000	0.000000	0.000000	-0.009464	-0.032286	-0.089579	0.000000	0.000000	2.000000	13.000000	0.000000
20429.291283	0.086929	0.563508	0.015840	80.528610	1.964144	57.128876	0.658319	0.000000	-0.803909	0.000000	0.000000	0.000000	0.028656	-0.026799	-0.071538	0.000000	0.000000	2.000000	13.000000	0.000000
20429.294616	0.086929	0.563508	0.015840	80.528610	1.964144	57.128876	0.658319	0.000000	-0.803909	0.000000	0.000000	0.000000	0.028656	-0.026799	-0.071538	0.000000	0.000000	2.000000	13.000000	0.000000
20429.297949	0.086929	0.563508	0.015840	80.528610	1.964144	57.128876	0.658319	0.000000	-0.803909	0.000000	0.000000	0.000000	0.028656	-0.026799	-0.071538	0.000000	0.000000	2.000000	13.000000	0.000000
20429.301283	0.086929	0.563508	0.015840	80.528625	1.977735	57.128872	0.653543	0.000000	-0.791986	0.000000	0.000000	0.000000	0.028656	-0.026799	-0.071538	0.000000	0.000000	2.000000	13.000000	0.000000
20429.304616	0.087023	0.563499	0.015846	80.528625	1.977735	57.128872	0.653543	0.000000	-0.791986	0.000000	0.000000	0.000000	0.028220	-0.002576	0.001965	0.000000	0.000000	2.000000	13.000000	0.000000
20429.307949	0.087023	0.563499	0.015846	80.528625	1.977735	57.128872	0.653543	0.000000	-0.791986	0.000000	0.000000	0.000000	0.028220	-0.002576	0.001965	0.000000	0.000000	2.000000	13.000000	0.000000
20429.311283	0.087023	0.563499	0.015846	80.525291	1.980584	57.121822	0.653543	0.000000	-0.791986	0.000000	0.000000	0.000000	0.028220	-0.002576	0.001965	0.000000	0.000000	2.000000	13.000000	0.000000
20429.314616	0.087023	0.563499	0.015846	80.525291	1.980584	57.121822	0.653543	0.000000	-0.791986	0.000000	0.000000	0.000000	0.028220	-0.002576	0.001965	0.000000	0.000000	2.000000	13.000000	0.000000
20429.317949	0.087132	0.563509	0.015934	80.525291	1.980584	57.121822	0.653543	0.000000	-0.791986	0.000000	0.000000	0.000000	0.032685	0.002855	0.026207	0.000000	0.000000	2.000000	13.000000	0.000000
20429.321283	0.087132	0.563509	0.015934	80.515274	1.967334	57.100655	0.648840	0.000000	-0.792314	0.000000	0.000000	0.000000	0.032685	0.002855	0.026207	0.000000	0.000000	2.000000	13.000000	0.000000
20429.324616	0.087132	0.563509	0.015934	80.515274	1.967334	57.100655	0.648840	0.000000	-0.792314	0.000000	0.000000	0.000000	0.032685	0.002855	0.026207	0.000000	0.000000	2.000000	13.000000	0.000000
20429.327949	0.087132	0.563509	0.015934	80.515274	1.967334	57.100655	0.648840	0.000000	-0.792314	0.000000	0.000000	0.000000	0.032685	0.002855	0.026207	0.000000	0.000000	2.000000	13.000000	0.000000
20429.331283	0.087170	0.563528	0.016141	80.507858	1.932526	57.057079	0.643392	0.000000	-0.796681	0.000000	0.000000	0.000000	0.011479	0.005725	0.062328	0.000000	0.000000	2.000000	13.000000	0.000000
20429.334616	0.087170	0.563528	0.016141	80.507858	1.932526	57.057079	0.643392	0.000000	-0.796681	0.000000	0.000000	0.000000	0.011479	0.005725	0.062328	0.000000	0.000000	2.000000	13.000000	0.000000
20429.337949	0.087170	0.563528	0.016141	80.507858	1.932526	57.057079	0.643392	0.000000	-0.796681	0.000000	0.000000	0.000000	0.011479	0.005725	0.062328	0.000000	0.000000	2.000000	13.000000	0.000000
20429.341283	0.087170	0.563528	0.016141	80.504295	1.919180	57.040218	0.641479	0.000000	-0.807069	0.000000	0.000000	0.000000	0.011479	0.005725	0.062328	0.000000	0.000000	2.000000	13.000000	0.000000
20429.344616	0.087191	0.563511	0.016251	80.504295	1.919180	57.040218	0.641479	0.000000	-0.807069	0.000000	0.000000	0.000000	0.006055	-0.005014	0.032874	0.000000	0.000000	2.000000	13.000000	0.000000
20429.347949	0.087191	0.563511	0.016251	80.504295	1.919180	57.040218	0.641479	0.000000	-0.807069	0.000000	0.000000	0.000000	0.006055	-0.005014	0.032874	0.000000	0.000000	2.000000	13.000000	0.000000
20429.351283	0.087191	0.563511	0.016251	80.507362	1.913667	57.037392	0.641479	0.000000	-0.807069	0.000000	0.000000	0.000000	0.006055	-0.005014	0.032874	0.000000	0.000000	2.000000	13.000000	0.000000
20429.354616	0.087191	0.563511	0.016251	80.507362	1.913667	57.037392	0.641479	0.000000	-0.807069	0.000000	0.000000	0.000000	0.006055	-0.005014	0.032874	0.000000	0.000000	2.000000	13.000000	0.000000
20429.357949	0.087200	0.563468	0.016303	80.507362	1.913667	57.037392	0.641479	0.000000	-0.807069	0.000000	0.000000	0.000000	0.002863	-0.013062	0.015548	0.000000	0.000000	2.000000	13.000000	0.000000
20429.361283	0.087200	0.563468	0.016303	80.510468	1.916338	57.034588	0.640470	0.000000	-0.812548	0.000000	0.000000	0.000000	0.002863	-0.013062	0.015548	0.000000	0.000000	2.000000	13.000000	0.000000
20429.364616	0.087200	0.563468	0.016303	80.510468	1.916338	57.034588	0.640470	0.000000	-0.812548	0.000000	0.000000	0.000000	0.002863	-0.013062	0.015548	0.000000	0.000000	2.000000	13.000000	0.000000
20429.367949	0.087200	0.563468	0.016303	80.510468	1.916338	57.034588	0.640470	0.000000	-0.812548	0.000000	0.000000	0.000000	0.002863	-0.013062	0.015548	0.000000	0.000000	2.000000	13.000000	0.000000
20429.371283	0.087305	0.563389	0.016367	80.513573	1.921725	57.031765	0.639993	0.000000	-0.815140	0.000000	0.000000	0.000000	0.031428	-0.023538	0.019203	0.000000	0.000000	2.000000	13.000000	0.000000
20429.374616	0.087305	0.563389	0.016367	80.513573	1.921725	57.031765	0.639993	0.000000	-0.815140	0.000000	0.000000	0.000000	0.031428	-0.023538	0.019203	0.000000	0.000000	2.000000	13.000000	0.000000
20429.377949	0.087305	0.563389	0.016367	80.513573	1.921725	57.031765	0.639993	0.000000	-0.815140	0.000000	0.000000	0.000000	0.031428	-0.023538	0.019203	0.000000	0.000000	2.000000	13.000000	0.000000
20429.381283	0.087305	0.563389	0.016367	80.519745	1.929743	57.026123	0.634755	0.000000	-0.818340	0.000000	0.000000	0.000000	0.031428	-0.023538	0.019203	0.000000	0.000000	2.000000	13.000000	0.000000
20429.384616	0.087442	0.563337	0.016353	80.519745	1.929743	57.026123	0.634755	0.000000	-0.818340	0.000000	0.000000	0.000000	0.041097	-0.015790	-0.004043	0.000000	0.000000	2.000000	13.000000	0.000000
20429.387949	0.087442	0.563337	0.016353	80.519745	1.929743	57.026123	0.634755	0.000000	-0.818340	0.000000	0.000000	0.000000	0.041097	-0.015790	-0.004043	0.000000	0.000000	2.000000	13.000000	0.000000
20429.391283	0.087442	0.563337	0.016353	80.519272	1.929936	57.006451	0.634755	0.000000	-0.818340	0.000000	0.000000	0.000000	0.041097	-0.015790	-0.004043	0.000000	0.000000	2.000000	13.000000	0.000000
20429.394616	0.087442	0.563337	0.016353	80.519272	1.929936	57.006451	0.634755	0.000000	-0.818340	0.000000	0.000000	0.000000	0.041097	-0.015790	-0.004043	0.000000	0.000000	2.000000	13.000000	0.000000
20429.397949	0.087581	0.563328	0.016351	80.519272	1.929936	57.006451	0.634755	0.000000	-0.818340	0.000000	0.000000	0.000000	0.041742	-0.002601	-0.000562	0.000000	0.000000	2.000000	13.000000	0.000000
20429.401283	0.087705	0.563328	0.016394	80.513741	1.868352	56.910896	0.627906	0.000000	-0.817666	0.000000	0.000000	0.000000	0.037242	0.000120	0.012792	0.000000	0.000000	2.000000	13.000000	0.000000
20429.404616	0.087705	0.563328	0.016394	80.513741	1.868352	56.910896	0.627906	0.000000	-0.817666	0.000000	0.000000	0.000000	0.037242	0.000120	0.012792	0.000000	0.000000	2.000000	13.000000	0.000000
20429.407949	0.087705	0.563328	0.016394	80.513741	1.868352	56.910896	0.627906	0.000000	-0.817666	0.000000	0.000000	0.000000	0.037242	0.000120	0.012792	0.000000	0.000000	2.000000	13.000000	0.000000
20429.411283	0.087705	0.563328	0.016394	80.497551	1.560038	56.523666	0.614742	0.000000	-0.819704	0.000000	0.000000	0.000000	0.037242	0.000120	0.012792	0.000000	0.000000	2.000000	13.000000	0.000000
20429.414616	0.087806	0.563355	0.016435	80.497551	1.560038	56.523666	0.614742	0.000000	-0.819704	0.000000	0.000000	0.000000	0.030189	0.008015	0.012323	0.000000	0.000000	2.000000	13.000000	0.000000
20429.417949	0.087806	0.563355	0.016435	80.497551	1.560038	56.523666	0.614742	0.000000	-0.819704	0.000000	0.000000	0.000000	0.030189	0.008015	0.012323	0.000000	0.000000	2.000000	13.000000	0.000000
20429.421283	0.087806	0.563355	0.016435	80.467705	0.946227	55.769173	0.614742	0.000000	-0.819704	0.000000	0.000000	0.000000	0.030189	0.008015	0.012323	0.000000	0.000000	2.000000	13.000000	0.000000
20429.424616	0.087806	0.563355	0.016435	80.467705	0.946227	55.769173	0.614742	0.000000	-0.819704	0.000000	0.000000	0.000000	0.030189	0.008015	0.012323	0.000000	0.000000	2.000000	13.000000	0.000000
20429.427949	0.087820	0.563399	0.016510	80.467705	0.946227	55.769173	0.614742	0.000000	-0.819704	0.000000	0.000000	0.000000	0.004175	0.013334	0.022522	0.000000	0.000000	2.000000	13.000000	0.000000
20429.431283	0.087820	0.563399	0.016510	80.430099	0.161891	54.813198	0.609710	0.000000	-0.821758	0.000000	0.000000	0.000000	0.004175	0.013334	0.022522	0.000000	0.000000	2.000000	13.000000	0.000000
20429.434616	0.087820	0.563399	0.016510	80.430099	0.161891	54.813198	0.609710	0.000000	-0.821758	0.000000	0.000000	0.000000	0.004175	0.013334	0.022522	0.000000	0.000000	2.000000	13.000000	0.000000
20429.437949	0.087820	0.563399	0.016510	80.430099	0.161891	54.813198	0.609710	0.000000	-0.821758	0.000000	0.000000	0.000000	0.004175	0.013334	0.022522	0.000000	0.000000	2.000000	13.000000	0.000000
20429.441283	0.087870	0.563488	0.016656	80.384911	-0.752084	53.700226	0.609015	0.000000	-0.825512	0.000000	0.000000	0.000000	0.015097	0.026655	0.043784	0.000000	0.000000	2.000000	13.000000	0.000000
20429.444616	0.087870	0.563488	0.016656	80.384911	-0.752084	53.700226	0.609015	0.000000	-0.825512	0.000000	0.000000	0.000000	0.015097	0.026655	0.043784	0.000000	0.000000	2.000000	13.000000	0.000000
20429.447949	0.087870	0.563488	0.016656	80.384911	-0.752084	53.700226	0.609015	0.000000	-0.825512	0.000000	0.000000	0.000000	0.015097	0.026655	0.043784	0.000000	0.000000	2.000000	13.000000	0.000000
20429.451283	0.087870	0.563488	0.016656	80.331184	-1.778241	52.452019	0.606498	0.000000	-0.832809	0.000000	0.000000	0.000000	0.015097	0.026655	0.043784	0.000000	0.000000	2.000000	13.000000	0.000000
20429.454616	0.087929	0.563533	0.016723	80.331184	-1.778241	52.452019	0.606498	0.000000	-0.832809	0.000000	0.000000	0.000000	0.017672	0.013342	0.020010	0.000000	0.000000	2.000000	13.000000	0.000000
20429.457949	0.087929	0.563533	0.016723	80.331184	-1.778241	52.452019	0.606498	0.000000	-0.832809	0.000000	0.000000	0.000000	0.017672	0.013342	0.020010	0.000000	0.000000	2.000000	13.000000	0.000000
20429.461283	0.087929	0.563533	0.016723	80.271019	-2.905533	51.086571	0.606498	0.000000	-0.832809	0.000000	0.000000	0.000000	0.017672	0.013342	0.020010	0.000000	0.000000	2.000000	13.000000	0.000000
20429.464616	0.087929	0.563533	0.016723	80.271019	-2.905533	51.086571	0.606498	0.000000	-0.832809	0.000000	0.000000	0.000000	0.017672	0.013342	0.020010	0.000000	0.000000	2.000000	13.000000	0.000000
20429.467949	0.087988	0.563577	0.016790	80.271019	-2.905533	51.086571	0.606498	0.000000	-0.832809	0.000000	0.000000	0.000000	0.017675	0.013332	0.020005	0.000000	0.000000	2.000000	13.000000	0.000000
20429.471283	0.087988	0.563577	0.016790	80.198296	-4.100365	49.693539	0.603553	0.000000	-0.836144	0.000000	0.000000	0.000000	0.017675	0.013332	0.020005	0.000000	0.000000	2.000000	13.000000	0.000000
20429.474616	0.087988	0.563577	0.016790	80.198296	-4.100365	49.693539	0.603553	0.000000	-0.836144	0.000000	0.000000	0.000000	0.017675	0.013332	0.020005	0.000000	0.000000	2.000000	13.000000	0.000000
20429.477949	0.087988	0.563577	0.016790	80.198296	-4.100365	49.693539	0.603553	0.000000	-0.836144	0.000000	0.000000	0.000000	0.017675	0.013332	0.020005	0.000000	0.000000	2.000000	13.000000	0.000000
20429.481283	0.088175	0.563683	0.016797	80.110809	-5.430937	48.223324	0.600607	0.000000	-0.839478	0.000000	0.000000	0.000000	0.056261	0.031725	0.002128	0.000000	0.000000	2.000000	13.000000	0.000000
20429.484616	0.088175	0.563683	0.016797	80.110809	-5.430937	48.223324	0.600607	0.000000	-0.839478	0.000000	0.000000	0.000000	0.056261	0.031725	0.002128	0.000000	0.000000	2.000000	13.000000	0.000000
20429.487949	0.088175	0.563683	0.016797	80.110809	-5.430937	48.223324	0.600607	0.000000	-0.839478	0.000000	0.000000	0.000000	0.056261	0.031725	0.002128	0.000000	0.000000	2.000000	13.000000	0.000000
20429.491283	0.088175	0.563683	0.016797	80.008018	-6.916921	46.637627	0.591230	0.000000	-0.839833	0.000000	0.000000	0.000000	0.056261	0.031725	0.002128	0.000000	0.000000	2.000000	13.000000	0.000000
20429.494616	0.088263	0.563736	0.016768	80.008018	-6.916921	46.637627	0.591230	0.000000	-0.839833	0.000000	0.000000	0.000000	0.026360	0.015805	-0.008458	0.000000	0.000000	2.000000	13.000000	0.000000
20429.497949	0.088263	0.563736	0.016768	80.008018	-6.916921	46.637627	0.591230	0.000000	-0.839833	0.000000	0.000000	0.000000	0.026360	0.015805	-0.008458	0.000000	0.000000	2.000000	13.000000	0.000000
20429.501283	0.088263	0.563736	0.016768	79.884109	-8.537506	44.914646	0.591230	0.000000	-0.839833	0.000000	0.000000	0.000000	0.026360	0.015805	-0.008458	0.000000	0.000000	2.000000	13.000000	0.000000
20429.504616	0.088263	0.563736	0.016768	79.884109	-8.537506	44.914646	0.591230	0.000000	-0.839833	0.000000	0.000000	0.000000	0.026360	0.015805	-0.008458	0.000000	0.000000	2.000000	13.000000	0.000000
20429.507949	0.088329	0.563788	0.016744	79.884109	-8.537506	44.914646	0.591230	0.000000	-0.839833	0.000000	0.000000	0.000000	0.019609	0.015800	-0.007206	0.000000	0.000000	2.000000	13.000000	0.000000
20429.511283	0.088329	0.563788	0.016744	79.746841	-10.191221	42.976669	0.586837	0.000000	-0.838423	0.000000	0.000000	0.000000	0.019609	0.015800	-0.007206	0.000000	0.000000	2.000000	13.000000	0.000000
20429.514616	0.088329	0.563788	0.016744	79.746841	-10.191221	42.976669	0.586837	0.000000	-0.838423	0.000000	0.000000	0.000000	0.019609	0.015800	-0.007206	0.000000	0.000000	2.000000	13.000000	0.000000
20429.517949	0.088329	0.563788	0.016744	79.746841	-10.191221	42.976669	0.586837	0.000000	-0.838423	0.000000	0.000000	0.000000	0.019609	0.015800	-0.007206	0.000000	0.000000	2.000000	13.000000	0.000000
20429.521283	0.088483	0.563840	0.016573	79.612328	-11.726904	41.129807	0.583569	0.000000	-0.837222	0.000000	0.000000	0.000000	0.046248	0.015520	-0.051549	0.000000	0.000000	2.000000	13.000000	0.000000
20429.524616	0.088483	0.563840	0.016573	79.612328	-11.726904	41.129807	0.583569	0.000000	-0.837222	0.000000	0.000000	0.000000	0.046248	0.015520	-0.051549	0.000000	0.000000	2.000000	13.000000	0.000000
20429.527949	0.088483	0.563840	0.016573	79.612328	-11.726904	41.129807	0.583569	0.000000	-0.837222	0.000000	0.000000	0.000000	0.046248	0.015520	-0.051549	0.000000	0.000000	2.000000	13.000000	0.000000
20429.531283	0.088606	0.563840	0.016484	79.480942	-13.055586	39.613041	0.575861	0.000000	-0.828631	0.000000	0.000000	0.000000	0.036923	-0.000129	-0.026586	0.000000	0.000000	2.000000	13.000000	0.000000
20429.534616	0.088606	0.563840	0.016484	79.480942	-13.055586	39.613041	0.575861	0.000000	-0.828631	0.000000	0.000000	0.000000	0.036923	-0.000129	-0.026586	0.000000	0.000000	2.000000	13.000000	0.000000
20429.537949	0.088606	0.563840	0.016484	79.480942	-13.055586	39.613041	0.575861	0.000000	-0.828631	0.000000	0.000000	0.000000	0.036923	-0.000129	-0.026586	0.000000	0.000000	2.000000	13.000000	0.000000
20429.541283	0.088606	0.563840	0.016484	79.359810	-14.250085	38.409130	0.569707	0.000000	-0.824200	0.000000	0.000000	0.000000	0.036923	-0.000129	-0.026586	0.000000	0.000000	2.000000	13.000000	0.000000
20429.544616	0.088747	0.563848	0.016368	79.359810	-14.250085	38.409130	0.569707	0.000000	-0.824200	0.000000	0.000000	0.000000	0.042357	0.002432	-0.034774	0.000000	0.000000	2.000000	13.000000	0.000000
20429.547949	0.088747	0.563848	0.016368	79.359810	-14.250085	38.409130	0.569707	0.000000	-0.824200	0.000000	0.000000	0.000000	0.042357	0.002432	-0.034774	0.000000	0.000000	2.000000	13.000000	0.000000
20429.551283	0.088747	0.563848	0.016368	79.230705	-15.401988	37.116688	0.569707	0.000000	-0.824200	0.000000	0.000000	0.000000	0.042357	0.002432	-0.034774	0.000000	0.000000	2.000000	13.000000	0.000000
20429.554616	0.088747	0.563848	0.016368	79.230705	-15.401988	37.116688	0.569707	0.000000	-0.824200	0.000000	0.000000	0.000000	0.042357	0.002432	-0.034774	0.000000	0.000000	2.000000	13.000000	0.000000
20429.557949	0.088852	0.563839	0.016307	79.230705	-15.401988	37.116688	0.569707	0.000000	-0.824200	0.000000	0.000000	0.000000	0.031449	-0.002728	-0.018431	0.000000	0.000000	2.000000	13.000000	0.000000
20429.561283	0.088886	0.563812	0.016241	79.094322	-16.575605	35.682911	0.562647	0.000000	-0.818404	0.000000	0.000000	0.000000	0.010238	-0.008031	-0.019834	0.000000	0.000000	2.000000	13.000000	0.000000
20429.564616	0.088886	0.563812	0.016241	79.094322	-16.575605	35.682911	0.562647	0.000000	-0.818404	0.000000	0.000000	0.000000	0.010238	-0.008031	-0.019834	0.000000	0.000000	2.000000	13.000000	0.000000
20429.567949	0.088886	0.563812	0.016241	79.094322	-16.575605	35.682911	0.562647	0.000000	-0.818404	0.000000	0.000000	0.000000	0.010238	-0.008031	-0.019834	0.000000	0.000000	2.000000	13.000000	0.000000
20429.571283	0.088886	0.563812	0.016241	78.953758	-17.706209	34.242458	0.555700	0.000000	-0.812027	0.000000	0.000000	0.000000	0.010238	-0.008031	-0.019834	0.000000	0.000000	2.000000	13.000000	0.000000
20429.574616	0.088902	0.563777	0.016202	78.953758	-17.706209	34.242458	0.555700	0.000000	-0.812027	0.000000	0.000000	0.000000	0.004791	-0.010622	-0.011657	0.000000	0.000000	2.000000	13.000000	0.000000
20429.577949	0.088902	0.563777	0.016202	78.953758	-17.706209	34.242458	0.555700	0.000000	-0.812027	0.000000	0.000000	0.000000	0.004791	-0.010622	-0.011657	0.000000	0.000000	2.000000	13.000000	0.000000
20429.581283	0.088902	0.563777	0.016202	78.816322	-18.719917	32.938519	0.555700	0.000000	-0.812027	0.000000	0.000000	0.000000	0.004791	-0.010622	-0.011657	0.000000	0.000000	2.000000	13.000000	0.000000
20429.584616	0.088902	0.563777	0.016202	78.816322	-18.719917	32.938519	0.555700	0.000000	-0.812027	0.000000	0.000000	0.000000	0.004791	-0.010622	-0.011657	0.000000	0.000000	2.000000	13.000000	0.000000
20429.587949	0.088899	0.563759	0.016184	78.816322	-18.719917	32.938519	0.555700	0.000000	-0.812027	0.000000	0.000000	0.000000	-0.000974	-0.005311	-0.005196	0.000000	0.000000	2.000000	13.000000	0.000000
20429.591283	0.088899	0.563759	0.016184	78.698990	-19.516899	31.933846	0.554901	0.000000	-0.810084	0.000000	0.000000	0.000000	-0.000974	-0.005311	-0.005196	0.000000	0.000000	2.000000	13.000000	0.000000
20429.594616	0.088899	0.563759	0.016184	78.698990	-19.516899	31.933846	0.554901	0.000000	-0.810084	0.000000	0.000000	0.000000	-0.000974	-0.005311	-0.005196	0.000000	0.000000	2.000000	13.000000	0.000000
20429.597949	0.088899	0.563759	0.016184	78.698990	-19.516899	31.933846	0.554901	0.000000	-0.810084	0.000000	0.000000	0.000000	-0.000974	-0.005311	-0.005196	0.000000	0.000000	2.000000	13.000000	0.000000
20429.601283	0.088906	0.563768	0.016225	78.614227	-20.069826	31.263723	0.555064	0.000000	-0.809218	0.000000	0.000000	0.000000	0.002273	0.002728	0.012109	0.000000	0.000000	2.000000	13.000000	0.000000
20429.604616	0.088906	0.563768	0.016225	78.614227	-20.069826	31.263723	0.555064	0.000000	-0.809218	0.000000	0.000000	0.000000	0.002273	0.002728	0.012109	0.000000	0.000000	2.000000	13.000000	0.000000
20429.607949	0.088906	0.563768	0.016225	78.614227	-20.069826	31.263723	0.555064	0.000000	-0.809218	0.000000	0.000000	0.000000	0.002273	0.002728	0.012109	0.000000	0.000000	2.000000	13.000000	0.000000
20429.611283	0.088906	0.563768	0.016225	78.560844	-20.355970	30.969725	0.554685	0.000000	-0.811236	0.000000	0.000000	0.000000	0.002273	0.002728	0.012109	0.000000	0.000000	2.000000	13.000000	0.000000
20429.614616	0.088932	0.563786	0.016238	78.560844	-20.355970	30.969725	0.554685	0.000000	-0.811236	0.000000	0.000000	0.000000	0.007718	0.005302	0.003930	0.000000	0.000000	2.000000	13.000000	0.000000
20429.617949	0.088932	0.563786	0.016238	78.560844	-20.355970	30.969725	0.554685	0.000000	-0.811236	0.000000	0.000000	0.000000	0.007718	0.005302	0.003930	0.000000	0.000000	2.000000	13.000000	0.000000
20429.621283	0.088932	0.563786	0.016238	78.532623	-20.480593	30.922424	0.554685	0.000000	-0.811236	0.000000	0.000000	0.000000	0.007718	0.005302	0.003930	0.000000	0.000000	2.000000	13.000000	0.000000
20429.624616	0.088932	0.563786	0.016238	78.532623	-20.480593	30.922424	0.554685	0.000000	-0.811236	0.000000	0.000000	0.000000	0.007718	0.005302	0.003930	0.000000	0.000000	2.000000	13.000000	0.000000
20429.627949	0.088961	0.563821	0.016268	78.532623	-20.480593	30.922424	0.554685	0.000000	-0.811236	0.000000	0.000000	0.000000	0.008695	0.010612	0.009124	0.000000	0.000000	2.000000	13.000000	0.000000
20429.631283	0.088961	0.563821	0.016268	78.522141	-20.490955	31.023932	0.553398	0.000000	-0.811891	0.000000	0.000000	0.000000	0.008695	0.010612	0.009124	0.000000	0.000000	2.000000	13.000000	0.000000
20429.634616	0.088961	0.563821	0.016268	78.522141	-20.490955	31.023932	0.553398	0.000000	-0.811891	0.000000	0.000000	0.000000	0.008695	0.010612	0.009124	0.000000	0.000000	2.000000	13.000000	0.000000
20429.637949	0.088961	0.563821	0.016268	78.522141	-20.490955	31.023932	0.553398	0.000000	-0.811891	0.000000	0.000000	0.000000	0.008695	0.010612	0.009124	0.000000	0.000000	2.000000	13.000000	0.000000
20429.641283	0.089028	0.563875	0.016375	78.516792	-20.475012	31.104027	0.551949	0.000000	-0.813412	0.000000	0.000000	0.000000	0.019989	0.016085	0.032067	0.000000	0.000000	2.000000	13.000000	0.000000
20429.644616	0.089028	0.563875	0.016375	78.516792	-20.475012	31.104027	0.551949	0.000000	-0.813412	0.000000	0.000000	0.000000	0.019989	0.016085	0.032067	0.000000	0.000000	2.000000	13.000000	0.000000
20429.647949	0.089028	0.563875	0.016375	78.516792	-20.475012	31.104027	0.551949	0.000000	-0.813412	0.000000	0.000000	0.000000	0.019989	0.016085	0.032067	0.000000	0.000000	2.000000	13.000000	0.000000
20429.651283	0.089028	0.563875	0.016375	78.511459	-20.461823	31.128263	0.548618	0.000000	-0.818756	0.000000	0.000000	0.000000	0.019989	0.016085	0.032067	0.000000	0.000000	2.000000	13.000000	0.000000
20429.654616	0.089012	0.563910	0.016414	78.511459	-20.461823	31.128263	0.548618	0.000000	-0.818756	0.000000	0.000000	0.000000	-0.004791	0.010612	0.011655	0.000000	0.000000	2.000000	13.000000	0.000000
20429.657949	0.089012	0.563910	0.016414	78.511459	-20.461823	31.128263	0.548618	0.000000	-0.818756	0.000000	0.000000	0.000000	-0.004791	0.010612	0.011655	0.000000	0.000000	2.000000	13.000000	0.000000
20429.661283	0.089012	0.563910	0.016414	78.508774	-20.456591	31.136364	0.548618	0.000000	-0.818756	0.000000	0.000000	0.000000	-0.004791	0.010612	0.011655	0.000000	0.000000	2.000000	13.000000	0.000000
20429.664616	0.089012	0.563910	0.016414	78.508774	-20.456591	31.136364	0.548618	0.000000	-0.818756	0.000000	0.000000	0.000000	-0.004791	0.010612	0.011655	0.000000	0.000000	2.000000	13.000000	0.000000
20429.667949	0.088974	0.563919	0.016463	78.508774	-20.456591	31.136364	0.548618	0.000000	-0.818756	0.000000	0.000000	0.000000	-0.011216	0.002736	0.014640	0.000000	0.000000	2.000000	13.000000	0.000000
20429.671283	0.088974	0.563919	0.016463	78.503426	-20.451571	31.152596	0.549416	0.000000	-0.820699	0.000000	0.000000	0.000000	-0.011216	0.002736	0.014640	0.000000	0.000000	2.000000	13.000000	0.000000
20429.674616	0.088974	0.563919	0.016463	78.503426	-20.451571	31.152596	0.549416	0.000000	-0.820699	0.000000	0.000000	0.000000	-0.011216	0.002736	0.014640	0.000000	0.000000	2.000000	13.000000	0.000000
20429.677949	0.088974	0.563919	0.016463	78.503426	-20.451571	31.152596	0.549416	0.000000	-0.820699	0.000000	0.000000	0.000000	-0.011216	0.002736	0.014640	0.000000	0.000000	2.000000	13.000000	0.000000
20429.681283	0.088872	0.563972	0.016536	78.500732	-20.449059	31.160692	0.551286	0.000000	-0.823139	0.000000	0.000000	0.000000	-0.030805	0.015949	0.021909	0.000000	0.000000	2.000000	13.000000	0.000000
20429.684616	0.088872	0.563972	0.016536	78.500732	-20.449059	31.160692	0.551286	0.000000	-0.823139	0.000000	0.000000	0.000000	-0.030805	0.015949	0.021909	0.000000	0.000000	2.000000	13.000000	0.000000
20429.687949	0.088872	0.563972	0.016536	78.500732	-20.449059	31.160692	0.551286	0.000000	-0.823139	0.000000	0.000000	0.000000	-0.030805	0.015949	0.021909	0.000000	0.000000	2.000000	13.000000	0.000000
20429.691283	0.088872	0.563972	0.016536	78.498039	-20.443842	31.168800	0.556420	0.000000	-0.826790	0.000000	0.000000	0.000000	-0.030805	0.015949	0.021909	0.000000	0.000000	2.000000	13.000000	0.000000
20429.694616	0.088857	0.563981	0.016580	78.498039	-20.443842	31.168800	0.556420	0.000000	-0.826790	0.000000	0.000000	0.000000	-0.004477	0.002727	0.013370	0.000000	0.000000	2.000000	13.000000	0.000000
20429.697949	0.088857	0.563981	0.016580	78.498039	-20.443842	31.168800	0.556420	0.000000	-0.826790	0.000000	0.000000	0.000000	-0.004477	0.002727	0.013370	0.000000	0.000000	2.000000	13.000000	0.000000
20429.701283	0.088857	0.563981	0.016580	78.495346	-20.433178	31.176888	0.556420	0.000000	-0.826790	0.000000	0.000000	0.000000	-0.004477	0.002727	0.013370	0.000000	0.000000	2.000000	13.000000	0.000000
20429.704616	0.088857	0.563981	0.016580	78.495346	-20.433178	31.176888	0.556420	0.000000	-0.826790	0.000000	0.000000	0.000000	-0.004477	0.002727	0.013370	0.000000	0.000000	2.000000	13.000000	0.000000
20429.707949	0.088882	0.563999	0.016593	78.495346	-20.433178	31.176888	0.556420	0.000000	-0.826790	0.000000	0.000000	0.000000	0.007720	0.005301	0.003927	0.000000	0.000000	2.000000	13.000000	0.000000
20429.711283	0.088882	0.563999	0.016593	78.492668	-20.417091	31.192968	0.557166	0.000000	-0.829019	0.000000	0.000000	0.000000	0.007720	0.005301	0.003927	0.000000	0.000000	2.000000	13.000000	0.000000
20429.714616	0.088882	0.563999	0.016593	78.492668	-20.417091	31.192968	0.557166	0.000000	-0.829019	0.000000	0.000000	0.000000	0.007720	0.005301	0.003927	0.000000	0.000000	2.000000	13.000000	0.000000
20429.717949	0.088882	0.563999	0.016593	78.492668	-20.417091	31.192968	0.557166	0.000000	-0.829019	0.000000	0.000000	0.000000	0.007720	0.005301	0.003927	0.000000	0.000000	2.000000	13.000000	0.000000
20429.721283	0.089030	0.564070	0.016637	78.487289	-20.393080	31.209139	0.555879	0.000000	-0.829673	0.000000	0.000000	0.000000	0.044385	0.021267	0.013164	0.000000	0.000000	2.000000	13.000000	0.000000
20429.724616	0.089030	0.564070	0.016637	78.487289	-20.393080	31.209139	0.555879	0.000000	-0.829673	0.000000	0.000000	0.000000	0.044385	0.021267	0.013164	0.000000	0.000000	2.000000	13.000000	0.000000
20429.727949	0.089030	0.564070	0.016637	78.487289	-20.393080	31.209139	0.555879	0.000000	-0.829673	0.000000	0.000000	0.000000	0.044385	0.021267	0.013164	0.000000	0.000000	2.000000	13.000000	0.000000
20429.731283	0.089030	0.564070	0.016637	78.479286	-20.363888	31.241375	0.548482	0.000000	-0.831867	0.000000	0.000000	0.000000	0.044385	0.021267	0.013164	0.000000	0.000000	2.000000	13.000000	0.000000
20429.734616	0.089086	0.564097	0.016687	78.479286	-20.363888	31.241375	0.548482	0.000000	-0.831867	0.000000	0.000000	0.000000	0.016746	0.008063	0.014756	0.000000	0.000000	2.000000	13.000000	0.000000
20429.737949	0.089086	0.564097	0.016687	78.479286	-20.363888	31.241375	0.548482	0.000000	-0.831867	0.000000	0.000000	0.000000	0.016746	0.008063	0.014756	0.000000	0.000000	2.000000	13.000000	0.000000
20429.741283	0.089086	0.564097	0.016687	78.471214	-20.340170	31.265574	0.548482	0.000000	-0.831867	0.000000	0.000000	0.000000	0.016746	0.008063	0.014756	0.000000	0.000000	2.000000	13.000000	0.000000
20429.744616	0.089086	0.564097	0.016687	78.471214	-20.340170	31.265574	0.548482	0.000000	-0.831867	0.000000	0.000000	0.000000	0.016746	0.008063	0.014756	0.000000	0.000000	2.000000	13.000000	0.000000
20429.747949	0.089100	0.564141	0.016761	78.471214	-20.340170	31.265574	0.548482	0.000000	-0.831867	0.000000	0.000000	0.000000	0.004227	0.013365	0.022480	0.000000	0.000000	2.000000	13.000000	0.000000
20429.751283	0.089100	0.564141	0.016761	78.465858	-20.324383	31.281673	0.545691	0.000000	-0.834326	0.000000	0.000000	0.000000	0.004227	0.013365	0.022480	0.000000	0.000000	2.000000	13.000000	0.000000
20429.754616	0.089100	0.564141	0.016761	78.465858	-20.324383	31.281673	0.545691	0.000000	-0.834326	0.000000	0.000000	0.000000	0.004227	0.013365	0.022480	0.000000	0.000000	2.000000	13.000000	0.000000
20429.757949	0.089100	0.564141	0.016761	78.465858	-20.324383	31.281673	0.545691	0.000000	-0.834326	0.000000	0.000000	0.000000	0.004227	0.013365	0.022480	0.000000	0.000000	2.000000	13.000000	0.000000
20429.761283	0.089117	0.564230	0.016848	78.457779	-20.300718	31.305824	0.544986	0.000000	-0.838073	0.000000	0.000000	0.000000	0.004878	0.026594	0.025941	0.000000	0.000000	2.000000	13.000000	0.000000
20429.764616	0.089117	0.564230	0.016848	78.457779	-20.300718	31.305824	0.544986	0.000000	-0.838073	0.000000	0.000000	0.000000	0.004878	0.026594	0.025941	0.000000	0.000000	2.000000	13.000000	0.000000
20429.767949	0.089117	0.564230	0.016848	78.457779	-20.300718	31.305824	0.544986	0.000000	-0.838073	0.000000	0.000000	0.000000	0.004878	0.026594	0.025941	0.000000	0.000000	2.000000	13.000000	0.000000
20429.771283	0.089117	0.564230	0.016848	78.447029	-20.269207	31.337980	0.544174	0.000000	-0.842396	0.000000	0.000000	0.000000	0.004878	0.026594	0.025941	0.000000	0.000000	2.000000	13.000000	0.000000
20429.774616	0.089133	0.564319	0.016934	78.447029	-20.269207	31.337980	0.544174	0.000000	-0.842396	0.000000	0.000000	0.000000	0.004876	0.026591	0.025935	0.000000	0.000000	2.000000	13.000000	0.000000
20429.777949	0.089133	0.564319	0.016934	78.447029	-20.269207	31.337980	0.544174	0.000000	-0.842396	0.000000	0.000000	0.000000	0.004876	0.026591	0.025935	0.000000	0.000000	2.000000	13.000000	0.000000
20429.781283	0.089133	0.564319	0.016934	78.433632	-20.227196	31.378105	0.544174	0.000000	-0.842396	0.000000	0.000000	0.000000	0.004876	0.026591	0.025935	0.000000	0.000000	2.000000	13.000000	0.000000
20429.784616	0.089133	0.564319	0.016934	78.433632	-20.227196	31.378105	0.544174	0.000000	-0.842396	0.000000	0.000000	0.000000	0.004876	0.026591	0.025935	0.000000	0.000000	2.000000	13.000000	0.000000
20429.787949	0.089167	0.564416	0.016994	78.433632	-20.227196	31.378105	0.544174	0.000000	-0.842396	0.000000	0.000000	0.000000	0.010328	0.029189	0.017746	0.000000	0.000000	2.000000	13.000000	0.000000
20429.791283	0.089206	0.564505	0.017076	78.417511	-20.177467	31.426094	0.543361	0.000000	-0.846719	0.000000	0.000000	0.000000	0.011627	0.026630	0.024649	0.000000	0.000000	2.000000	13.000000	0.000000
20429.794616	0.089206	0.564505	0.017076	78.417511	-20.177467	31.426094	0.543361	0.000000	-0.846719	0.000000	0.000000	0.000000	0.011627	0.026630	0.024649	0.000000	0.000000	2.000000	13.000000	0.000000
20429.797949	0.089206	0.564505	0.017076	78.417511	-20.177467	31.426094	0.543361	0.000000	-0.846719	0.000000	0.000000	0.000000	0.011627	0.026630	0.024649	0.000000	0.000000	2.000000	13.000000	0.000000
20429.801283	0.089206	0.564505	0.017076	78.401352	-20.127851	31.473959	0.539702	0.000000	-0.853785	0.000000	0.000000	0.000000	0.011627	0.026630	0.024649	0.000000	0.000000	2.000000	13.000000	0.000000
20429.804616	0.089248	0.564611	0.017175	78.401352	-20.127851	31.473959	0.539702	0.000000	-0.853785	0.000000	0.000000	0.000000	0.012604	0.031938	0.029823	0.000000	0.000000	2.000000	13.000000	0.000000
20429.807949	0.089248	0.564611	0.017175	78.401352	-20.127851	31.473959	0.539702	0.000000	-0.853785	0.000000	0.000000	0.000000	0.012604	0.031938	0.029823	0.000000	0.000000	2.000000	13.000000	0.000000
20429.811283	0.089248	0.564611	0.017175	78.387924	-20.088844	31.513779	0.539702	0.000000	-0.853785	0.000000	0.000000	0.000000	0.012604	0.031938	0.029823	0.000000	0.000000	2.000000	13.000000	0.000000
20429.814616	0.089248	0.564611	0.017175	78.387924	-20.088844	31.513779	0.539702	0.000000	-0.853785	0.000000	0.000000	0.000000	0.012604	0.031938	0.029823	0.000000	0.000000	2.000000	13.000000	0.000000
20429.817949	0.089267	0.564718	0.017279	78.387924	-20.088844	31.513779	0.539702	0.000000	-0.853785	0.000000	0.000000	0.000000	0.005848	0.031954	0.031083	0.000000	0.000000	2.000000	13.000000	0.000000
20429.821283	0.089267	0.564718	0.017279	78.375305	-20.044703	31.560497	0.537601	0.000000	-0.858755	0.000000	0.000000	0.000000	0.005848	0.031954	0.031083	0.000000	0.000000	2.000000	13.000000	0.000000
20429.824616	0.089267	0.564718	0.017279	78.375305	-20.044703	31.560497	0.537601	0.000000	-0.858755	0.000000	0.000000	0.000000	0.005848	0.031954	0.031083	0.000000	0.000000	2.000000	13.000000	0.000000
20429.827949	0.089267	0.564718	0.017279	78.375305	-20.044703	31.560497	0.537601	0.000000	-0.858755	0.000000	0.000000	0.000000	0.005848	0.031954	0.031083	0.000000	0.000000	2.000000	13.000000	0.000000
20429.831283	0.089309	0.564878	0.017497	78.360008	-19.992935	31.615047	0.536627	0.000000	-0.863936	0.000000	0.000000	0.000000	0.012344	0.048102	0.065605	0.000000	0.000000	2.000000	13.000000	0.000000
20429.834616	0.089309	0.564878	0.017497	78.360008	-19.992935	31.615047	0.536627	0.000000	-0.863936	0.000000	0.000000	0.000000	0.012344	0.048102	0.065605	0.000000	0.000000	2.000000	13.000000	0.000000
20429.837949	0.089309	0.564878	0.017497	78.360008	-19.992935	31.615047	0.536627	0.000000	-0.863936	0.000000	0.000000	0.000000	0.012344	0.048102	0.065605	0.000000	0.000000	2.000000	13.000000	0.000000
20429.841283	0.089309	0.564878	0.017497	78.350067	-19.953989	31.653669	0.534569	0.000000	-0.874870	0.000000	0.000000	0.000000	0.012344	0.048102	0.065605	0.000000	0.000000	2.000000	13.000000	0.000000
20429.844616	0.089347	0.564967	0.017579	78.350067	-19.953989	31.653669	0.534569	0.000000	-0.874870	0.000000	0.000000	0.000000	0.011629	0.026661	0.024608	0.000000	0.000000	2.000000	13.000000	0.000000
20429.847949	0.089347	0.564967	0.017579	78.350067	-19.953989	31.653669	0.534569	0.000000	-0.874870	0.000000	0.000000	0.000000	0.011629	0.026661	0.024608	0.000000	0.000000	2.000000	13.000000	0.000000
20429.851283	0.089347	0.564967	0.017579	78.333893	-19.899532	31.700954	0.534569	0.000000	-0.874870	0.000000	0.000000	0.000000	0.011629	0.026661	0.024608	0.000000	0.000000	2.000000	13.000000	0.000000
20429.854616	0.089347	0.564967	0.017579	78.333893	-19.899532	31.700954	0.534569	0.000000	-0.874870	0.000000	0.000000	0.000000	0.011629	0.026661	0.024608	0.000000	0.000000	2.000000	13.000000	0.000000
20429.857949	0.089449	0.565064	0.017626	78.333893	-19.899532	31.700954	0.534569	0.000000	-0.874870	0.000000	0.000000	0.000000	0.030617	0.029242	0.013869	0.000000	0.000000	2.000000	13.000000	0.000000
20429.861283	0.089449	0.565064	0.017626	78.320419	-19.844707	31.740273	0.532631	0.000000	-0.878971	0.000000	0.000000	0.000000	0.030617	0.029242	0.013869	0.000000	0.000000	2.000000	13.000000	0.000000
20429.864616	0.089449	0.565064	0.017626	78.320419	-19.844707	31.740273	0.532631	0.000000	-0.878971	0.000000	0.000000	0.000000	0.030617	0.029242	0.013869	0.000000	0.000000	2.000000	13.000000	0.000000
20429.867949	0.089449	0.565064	0.017626	78.320419	-19.844707	31.740273	0.532631	0.000000	-0.878971	0.000000	0.000000	0.000000	0.030617	0.029242	0.013869	0.000000	0.000000	2.000000	13.000000	0.000000
20429.871283	0.089744	0.565259	0.017701	78.306946	-19.789963	31.779518	0.527528	0.000000	-0.881283	0.000000	0.000000	0.000000	0.088299	0.058508	0.022588	0.000000	0.000000	2.000000	13.000000	0.000000
20429.874616	0.089744	0.565259	0.017701	78.306946	-19.789963	31.779518	0.527528	0.000000	-0.881283	0.000000	0.000000	0.000000	0.088299	0.058508	0.022588	0.000000	0.000000	2.000000	13.000000	0.000000
20429.877949	0.089744	0.565259	0.017701	78.306946	-19.789963	31.779518	0.527528	0.000000	-0.881283	0.000000	0.000000	0.000000	0.088299	0.058508	0.022588	0.000000	0.000000	2.000000	13.000000	0.000000
20429.881283	0.089744	0.565259	0.017701	78.296150	-19.745714	31.810827	0.512811	0.000000	-0.885048	0.000000	0.000000	0.000000	0.088299	0.058508	0.022588	0.000000	0.000000	2.000000	13.000000	0.000000
20429.884616	0.089838	0.565348	0.017707	78.296150	-19.745714	31.810827	0.512811	0.000000	-0.885048	0.000000	0.000000	0.000000	0.028346	0.026514	0.001742	0.000000	0.000000	2.000000	13.000000	0.000000
20429.887949	0.089838	0.565348	0.017707	78.296150	-19.745714	31.810827	0.512811	0.000000	-0.885048	0.000000	0.000000	0.000000	0.028346	0.026514	0.001742	0.000000	0.000000	2.000000	13.000000	0.000000
20429.891283	0.089838	0.565348	0.017707	78.289879	-19.724356	31.835344	0.512811	0.000000	-0.885048	0.000000	0.000000	0.000000	0.028346	0.026514	0.001742	0.000000	0.000000	2.000000	13.000000	0.000000
20429.894616	0.089838	0.565348	0.017707	78.289879	-19.724356	31.835344	0.512811	0.000000	-0.885048	0.000000	0.000000	0.000000	0.028346	0.026514	0.001742	0.000000	0.000000	2.000000	13.000000	0.000000
20429.897949	0.089888	0.565436	0.017721	78.289879	-19.724356	31.835344	0.512811	0.000000	-0.885048	0.000000	0.000000	0.000000	0.014822	0.026527	0.004292	0.000000	0.000000	2.000000	13.000000	0.000000
20429.901283	0.089888	0.565436	0.017721	78.281769	-19.698689	31.866756	0.508087	0.000000	-0.885338	0.000000	0.000000	0.000000	0.014822	0.026527	0.004292	0.000000	0.000000	2.000000	13.000000	0.000000
20429.904616	0.089888	0.565436	0.017721	78.281769	-19.698689	31.866756	0.508087	0.000000	-0.885338	0.000000	0.000000	0.000000	0.014822	0.026527	0.004292	0.000000	0.000000	2.000000	13.000000	0.000000
20429.907949	0.089888	0.565436	0.017721	78.281769	-19.698689	31.866756	0.508087	0.000000	-0.885338	0.000000	0.000000	0.000000	0.014822	0.026527	0.004292	0.000000	0.000000	2.000000	13.000000	0.000000
20429.911283	0.089910	0.565533	0.017717	78.276375	-19.683422	31.882343	0.505616	0.000000	-0.886053	0.000000	0.000000	0.000000	0.006752	0.029087	-0.001344	0.000000	0.000000	2.000000	13.000000	0.000000
20429.914616	0.089910	0.565533	0.017717	78.276375	-19.683422	31.882343	0.505616	0.000000	-0.886053	0.000000	0.000000	0.000000	0.006752	0.029087	-0.001344	0.000000	0.000000	2.000000	13.000000	0.000000
20429.917949	0.089910	0.565533	0.017717	78.276375	-19.683422	31.882343	0.505616	0.000000	-0.886053	0.000000	0.000000	0.000000	0.006752	0.029087	-0.001344	0.000000	0.000000	2.000000	13.000000	0.000000
20429.921283	0.089910	0.565533	0.017717	78.269112	-19.652588	31.920706	0.504491	0.000000	-0.885829	0.000000	0.000000	0.000000	0.006752	0.029087	-0.001344	0.000000	0.000000	2.000000	13.000000	0.000000
20429.924616	0.089938	0.565595	0.017741	78.269112	-19.652588	31.920706	0.504491	0.000000	-0.885829	0.000000	0.000000	0.000000	0.008388	0.018597	0.007307	0.000000	0.000000	2.000000	13.000000	0.000000
20429.927949	0.089938	0.565595	0.017741	78.269112	-19.652588	31.920706	0.504491	0.000000	-0.885829	0.000000	0.000000	0.000000	0.008388	0.018597	0.007307	0.000000	0.000000	2.000000	13.000000	0.000000
20429.931283	0.089938	0.565595	0.017741	78.261017	-19.621572	31.944040	0.504491	0.000000	-0.885829	0.000000	0.000000	0.000000	0.008388	0.018597	0.007307	0.000000	0.000000	2.000000	13.000000	0.000000
20429.934616	0.089938	0.565595	0.017741	78.261017	-19.621572	31.944040	0.504491	0.000000	-0.885829	0.000000	0.000000	0.000000	0.008388	0.018597	0.007307	0.000000	0.000000	2.000000	13.000000	0.000000
20429.937949	0.090010	0.565683	0.017751	78.261017	-19.621572	31.944040	0.504491	0.000000	-0.885829	0.000000	0.000000	0.000000	0.021588	0.026514	0.002994	0.000000	0.000000	2.000000	13.000000	0.000000
20429.941283	0.090010	0.565683	0.017751	78.247482	-19.575403	31.982862	0.503093	0.000000	-0.887047	0.000000	0.000000	0.000000	0.021588	0.026514	0.002994	0.000000	0.000000	2.000000	13.000000	0.000000
20429.944616	0.090010	0.565683	0.017751	78.247482	-19.575403	31.982862	0.503093	0.000000	-0.887047	0.000000	0.000000	0.000000	0.021588	0.026514	0.002994	0.000000	0.000000	2.000000	13.000000	0.000000
20429.947949	0.090010	0.565683	0.017751	78.247482	-19.575403	31.982862	0.503093	0.000000	-0.887047	0.000000	0.000000	0.000000	0.021588	0.026514	0.002994	0.000000	0.000000	2.000000	13.000000	0.000000
20429.951283	0.090193	0.565852	0.017853	78.233994	-19.526592	32.021614	0.499495	0.000000	-0.887546	0.000000	0.000000	0.000000	0.054854	0.050662	0.030573	0.000000	0.000000	2.000000	13.000000	0.000000
20429.954616	0.090193	0.565852	0.017853	78.233994	-19.526592	32.021614	0.499495	0.000000	-0.887546	0.000000	0.000000	0.000000	0.054854	0.050662	0.030573	0.000000	0.000000	2.000000	13.000000	0.000000
20429.957949	0.090193	0.565852	0.017853	78.233994	-19.526592	32.021614	0.499495	0.000000	-0.887546	0.000000	0.000000	0.000000	0.054854	0.050662	0.030573	0.000000	0.000000	2.000000	13.000000	0.000000
20429.961283	0.090193	0.565852	0.017853	78.220467	-19.483320	32.060257	0.490353	0.000000	-0.892642	0.000000	0.000000	0.000000	0.054854	0.050662	0.030573	0.000000	0.000000	2.000000	13.000000	0.000000
20429.964616	0.090254	0.565941	0.017930	78.220467	-19.483320	32.060257	0.490353	0.000000	-0.892642	0.000000	0.000000	0.000000	0.018433	0.026719	0.023234	0.000000	0.000000	2.000000	13.000000	0.000000
20429.967949	0.090254	0.565941	0.017930	78.220467	-19.483320	32.060257	0.490353	0.000000	-0.892642	0.000000	0.000000	0.000000	0.018433	0.026719	0.023234	0.000000	0.000000	2.000000	13.000000	0.000000
20429.971283	0.090254	0.565941	0.017930	78.209663	-19.453112	32.091122	0.490353	0.000000	-0.892642	0.000000	0.000000	0.000000	0.018433	0.026719	0.023234	0.000000	0.000000	2.000000	13.000000	0.000000
20429.974616	0.090254	0.565941	0.017930	78.209663	-19.453112	32.091122	0.490353	0.000000	-0.892642	0.000000	0.000000	0.000000	0.018433	0.026719	0.023234	0.000000	0.000000	2.000000	13.000000	0.000000
20429.977949	0.090271	0.566031	0.018016	78.209663	-19.453112	32.091122	0.490353	0.000000	-0.892642	0.000000	0.000000	0.000000	0.004898	0.026737	0.025796	0.000000	0.000000	2.000000	13.000000	0.000000
20429.981283	0.090284	0.566102	0.018085	78.196129	-19.415436	32.129620	0.487281	0.000000	-0.896514	0.000000	0.000000	0.000000	0.003921	0.021391	0.020632	0.000000	0.000000	2.000000	13.000000	0.000000
20429.984616	0.090284	0.566102	0.018085	78.196129	-19.415436	32.129620	0.487281	0.000000	-0.896514	0.000000	0.000000	0.000000	0.003921	0.021391	0.020632	0.000000	0.000000	2.000000	13.000000	0.000000
20429.987949	0.090284	0.566102	0.018085	78.196129	-19.415436	32.129620	0.487281	0.000000	-0.896514	0.000000	0.000000	0.000000	0.003921	0.021391	0.020632	0.000000	0.000000	2.000000	13.000000	0.000000
20429.991283	0.090284	0.566102	0.018085	78.188820	-19.387650	32.159630	0.485811	0.000000	-0.904252	0.000000	0.000000	0.000000	0.003921	0.021391	0.020632	0.000000	0.000000	2.000000	13.000000	0.000000
20429.994616	0.090292	0.566182	0.018131	78.188820	-19.387650	32.159630	0.485811	0.000000	-0.904252	0.000000	0.000000	0.000000	0.002605	0.023974	0.013716	0.000000	0.000000	2.000000	13.000000	0.000000
20429.997949	0.090292	0.566182	0.018131	78.188820	-19.387650	32.159630	0.485811	0.000000	-0.904252	0.000000	0.000000	0.000000	0.002605	0.023974	0.013716	0.000000	0.000000	2.000000	13.000000	0.000000
20430.001283	0.090292	0.566182	0.018131	78.177986	-19.357597	32.190338	0.485811	0.000000	-0.904252	0.000000	0.000000	0.000000	0.002605	0.023974	0.013716	0.000000	0.000000	2.000000	13.000000	0.000000
20430.004616	0.090292	0.566182	0.018131	78.177986	-19.357597	32.190338	0.485811	0.000000	-0.904252	0.000000	0.000000	0.000000	0.002605	0.023974	0.013716	0.000000	0.000000	2.000000	13.000000	0.000000
20430.007949	0.090298	0.566244	0.018159	78.177986	-19.357597	32.190338	0.485811	0.000000	-0.904252	0.000000	0.000000	0.000000	0.001624	0.018617	0.008557	0.000000	0.000000	2.000000	13.000000	0.000000
20430.011283	0.090298	0.566244	0.018159	78.167152	-19.327614	32.220982	0.485377	0.000000	-0.906538	0.000000	0.000000	0.000000	0.001624	0.018617	0.008557	0.000000	0.000000	2.000000	13.000000	0.000000
20430.014616	0.090298	0.566244	0.018159	78.167152	-19.327614	32.220982	0.485377	0.000000	-0.906538	0.000000	0.000000	0.000000	0.001624	0.018617	0.008557	0.000000	0.000000	2.000000	13.000000	0.000000
20430.017949	0.090298	0.566244	0.018159	78.167152	-19.327614	32.220982	0.485377	0.000000	-0.906538	0.000000	0.000000	0.000000	0.001624	0.018617	0.008557	0.000000	0.000000	2.000000	13.000000	0.000000
20430.021283	0.090319	0.566422	0.018268	78.156334	-19.297707	32.251549	0.485106	0.000000	-0.907964	0.000000	0.000000	0.000000	0.006186	0.053322	0.032563	0.000000	0.000000	2.000000	13.000000	0.000000
20430.024616	0.090319	0.566422	0.018268	78.156334	-19.297707	32.251549	0.485106	0.000000	-0.907964	0.000000	0.000000	0.000000	0.006186	0.053322	0.032563	0.000000	0.000000	2.000000	13.000000	0.000000
20430.027949	0.090319	0.566422	0.018268	78.156334	-19.297707	32.251549	0.485106	0.000000	-0.907964	0.000000	0.000000	0.000000	0.006186	0.053322	0.032563	0.000000	0.000000	2.000000	13.000000	0.000000
20430.031283	0.090319	0.566422	0.018268	78.140068	-19.252905	32.297321	0.484075	0.000000	-0.913391	0.000000	0.000000	0.000000	0.006186	0.053322	0.032563	0.000000	0.000000	2.000000	13.000000	0.000000
20430.034616	0.090339	0.566502	0.018377	78.140068	-19.252905	32.297321	0.484075	0.000000	-0.913391	0.000000	0.000000	0.000000	0.006206	0.024188	0.032672	0.000000	0.000000	2.000000	13.000000	0.000000
20430.037949	0.090339	0.566502	0.018377	78.140068	-19.252905	32.297321	0.484075	0.000000	-0.913391	0.000000	0.000000	0.000000	0.006206	0.024188	0.032672	0.000000	0.000000	2.000000	13.000000	0.000000
20430.041283	0.090339	0.566502	0.018377	78.126450	-19.209932	32.343185	0.484075	0.000000	-0.913391	0.000000	0.000000	0.000000	0.006206	0.024188	0.032672	0.000000	0.000000	2.000000	13.000000	0.000000
20430.044616	0.090339	0.566502	0.018377	78.126450	-19.209932	32.343185	0.484075	0.000000	-0.913391	0.000000	0.000000	0.000000	0.006206	0.024188	0.032672	0.000000	0.000000	2.000000	13.000000	0.000000
20430.047949	0.090366	0.566618	0.018520	78.126450	-19.209932	32.343185	0.484075	0.000000	-0.913391	0.000000	0.000000	0.000000	0.008161	0.034895	0.042963	0.000000	0.000000	2.000000	13.000000	0.000000
20430.051283	0.090366	0.566618	0.018520	78.109322	-19.162090	32.389580	0.483040	0.000000	-0.918837	0.000000	0.000000	0.000000	0.008161	0.034895	0.042963	0.000000	0.000000	2.000000	13.000000	0.000000
20430.054616	0.090366	0.566618	0.018520	78.109322	-19.162090	32.389580	0.483040	0.000000	-0.918837	0.000000	0.000000	0.000000	0.008161	0.034895	0.042963	0.000000	0.000000	2.000000	13.000000	0.000000
20430.057949	0.090366	0.566618	0.018520	78.109322	-19.162090	32.389580	0.483040	0.000000	-0.918837	0.000000	0.000000	0.000000	0.008161	0.034895	0.042963	0.000000	0.000000	2.000000	13.000000	0.000000
20430.061283	0.090466	0.566851	0.018798	78.109482	-19.170942	32.390381	0.481680	0.000000	-0.925997	0.000000	0.000000	0.000000	0.029872	0.069844	0.083308	0.000000	1.000000	2.000000	13.000000	0.000000
20430.064616	0.090466	0.566851	0.018798	78.109482	-19.170942	32.390381	0.481680	0.000000	-0.925997	0.000000	0.000000	0.000000	0.029872	0.069844	0.083308	0.000000	1.000000	2.000000	13.000000	0.000000
