# Supplementary material for: Haptic Guidance Needs to Be Intuitive Not Just Informative to Improve Human Motor Accuracy
Source: PLoS One. 2016 Mar 16;11(3):e0150912. doi: 10.1371/journal.pone.0150912 (PMC4794196; doi:10.1371/journal.pone.0150912)
Supplement: S2 Data — (ZIP) [file pone.0150912.s002.zip › Subject2/exp2_0014.txt]

Time	PosX	PosY	PosZ	RotX	RotY	RotZ	ForceX	ForceY	ForceZ	MomentX	MomentY	MomentZ	VelocityX	VelocityY	VelocityZ	CalibratedWeight	ButtonDown	Condition	Trial	Visual
20431.947949	0.012277	0.546161	0.252148	85.003387	28.324879	77.857071	0.000000	0.000000	0.000000	0.000000	0.000000	0.000000	-0.019813	0.008715	0.022795	0.000000	1.000000	2.000000	14.000000	0.000000
20431.951283	0.012277	0.546161	0.252148	85.019958	28.399296	77.956314	-2.035388	0.000000	-4.566967	0.000000	0.000000	0.000000	-0.019813	0.008715	0.022795	0.000000	1.000000	2.000000	14.000000	0.000000
20431.954616	0.012277	0.546161	0.252148	85.019958	28.399296	77.956314	-2.035388	0.000000	-4.566967	0.000000	0.000000	0.000000	-0.019813	0.008715	0.022795	0.000000	1.000000	2.000000	14.000000	0.000000
20431.957949	0.012277	0.546161	0.252148	85.019958	28.399296	77.956314	-2.035388	0.000000	-4.566967	0.000000	0.000000	0.000000	-0.019813	0.008715	0.022795	0.000000	1.000000	2.000000	14.000000	0.000000
20431.961283	0.011325	0.546109	0.251590	85.058105	28.574785	78.186966	-2.033878	0.000000	-4.567640	0.000000	0.000000	0.000000	-0.285604	-0.015704	-0.167591	0.000000	1.000000	2.000000	14.000000	0.000000
20431.964616	0.011325	0.546109	0.251590	85.058105	28.574785	78.186966	-2.033878	0.000000	-4.567640	0.000000	0.000000	0.000000	-0.285604	-0.015704	-0.167591	0.000000	1.000000	2.000000	14.000000	0.000000
20431.967949	0.011325	0.546109	0.251590	85.058105	28.574785	78.186966	-2.033878	0.000000	-4.567640	0.000000	0.000000	0.000000	-0.285604	-0.015704	-0.167591	0.000000	1.000000	2.000000	14.000000	0.000000
20431.971283	0.011325	0.546109	0.251590	85.114166	29.021627	78.649384	-2.023206	0.000000	-4.572377	0.000000	0.000000	0.000000	-0.285604	-0.015704	-0.167591	0.000000	1.000000	2.000000	14.000000	0.000000
20431.974616	0.010676	0.545813	0.250961	85.114166	29.021627	78.649384	-2.023206	0.000000	-4.572377	0.000000	0.000000	0.000000	-0.194672	-0.088883	-0.188687	0.000000	1.000000	2.000000	14.000000	0.000000
20431.977949	0.010676	0.545813	0.250961	85.114166	29.021627	78.649384	-2.023206	0.000000	-4.572377	0.000000	0.000000	0.000000	-0.194672	-0.088883	-0.188687	0.000000	1.000000	2.000000	14.000000	0.000000
20431.981283	0.010193	0.545768	0.250139	85.129059	30.564373	80.095116	-2.023206	0.000000	-4.572377	0.000000	0.000000	0.000000	-0.144772	-0.013453	-0.246609	0.000000	1.000000	2.000000	14.000000	0.000000
20431.984616	0.010193	0.545768	0.250139	85.129059	30.564373	80.095116	-2.023206	0.000000	-4.572377	0.000000	0.000000	0.000000	-0.144772	-0.013453	-0.246609	0.000000	1.000000	2.000000	14.000000	0.000000
20431.987949	0.010193	0.545768	0.250139	85.129059	30.564373	80.095116	-2.023206	0.000000	-4.572377	0.000000	0.000000	0.000000	-0.144772	-0.013453	-0.246609	0.000000	1.000000	2.000000	14.000000	0.000000
20431.991283	0.009476	0.545342	0.249255	85.078407	33.830433	83.195480	-2.015717	0.000000	-4.575684	0.000000	0.000000	0.000000	-0.215132	-0.127649	-0.265089	0.000000	1.000000	2.000000	14.000000	0.000000
20431.994616	0.009476	0.545342	0.249255	85.078407	33.830433	83.195480	-2.015717	0.000000	-4.575684	0.000000	0.000000	0.000000	-0.215132	-0.127649	-0.265089	0.000000	1.000000	2.000000	14.000000	0.000000
20431.997949	0.009476	0.545342	0.249255	85.078407	33.830433	83.195480	-2.015717	0.000000	-4.575684	0.000000	0.000000	0.000000	-0.215132	-0.127649	-0.265089	0.000000	1.000000	2.000000	14.000000	0.000000
20432.001283	0.009476	0.545342	0.249255	84.989685	37.284893	86.417030	-2.010673	0.000000	-4.577903	0.000000	0.000000	0.000000	-0.215132	-0.127649	-0.265089	0.000000	1.000000	2.000000	14.000000	0.000000
20432.004616	0.009130	0.544985	0.248435	84.989685	37.284893	86.417030	-2.010673	0.000000	-4.577903	0.000000	0.000000	0.000000	-0.103807	-0.107221	-0.246137	0.000000	1.000000	2.000000	14.000000	0.000000
20432.007949	0.009130	0.544985	0.248435	84.989685	37.284893	86.417030	-2.010673	0.000000	-4.577903	0.000000	0.000000	0.000000	-0.103807	-0.107221	-0.246137	0.000000	1.000000	2.000000	14.000000	0.000000
20432.011283	0.008652	0.544541	0.247704	84.878914	40.335743	89.326591	-2.010673	0.000000	-4.577903	0.000000	0.000000	0.000000	-0.143397	-0.133085	-0.219223	0.000000	1.000000	2.000000	14.000000	0.000000
20432.014616	0.008652	0.544541	0.247704	84.878914	40.335743	89.326591	-2.010673	0.000000	-4.577903	0.000000	0.000000	0.000000	-0.143397	-0.133085	-0.219223	0.000000	1.000000	2.000000	14.000000	0.000000
20432.017949	0.008652	0.544541	0.247704	84.878914	40.335743	89.326591	-2.010673	0.000000	-4.577903	0.000000	0.000000	0.000000	-0.143397	-0.133085	-0.219223	0.000000	1.000000	2.000000	14.000000	0.000000
20432.021283	0.008652	0.544541	0.247704	84.756714	42.569641	91.671684	-2.008461	0.000000	-4.578874	0.000000	0.000000	0.000000	-0.143397	-0.133085	-0.219223	0.000000	1.000000	2.000000	14.000000	0.000000
20432.024616	0.008009	0.544173	0.247107	84.756714	42.569641	91.671684	-2.008461	0.000000	-4.578874	0.000000	0.000000	0.000000	-0.192794	-0.110370	-0.179147	0.000000	1.000000	2.000000	14.000000	0.000000
20432.027949	0.008009	0.544173	0.247107	84.756714	42.569641	91.671684	-2.008461	0.000000	-4.578874	0.000000	0.000000	0.000000	-0.192794	-0.110370	-0.179147	0.000000	1.000000	2.000000	14.000000	0.000000
20432.031283	0.007336	0.543800	0.246620	84.636841	43.581123	92.849129	-2.008461	0.000000	-4.578874	0.000000	0.000000	0.000000	-0.202144	-0.111993	-0.145960	0.000000	1.000000	2.000000	14.000000	0.000000
20432.034616	0.007336	0.543800	0.246620	84.636841	43.581123	92.849129	-2.008461	0.000000	-4.578874	0.000000	0.000000	0.000000	-0.202144	-0.111993	-0.145960	0.000000	1.000000	2.000000	14.000000	0.000000
20432.037949	0.007336	0.543800	0.246620	84.636841	43.581123	92.849129	-2.008461	0.000000	-4.578874	0.000000	0.000000	0.000000	-0.202144	-0.111993	-0.145960	0.000000	1.000000	2.000000	14.000000	0.000000
20432.041283	0.007336	0.543800	0.246620	84.518593	44.051113	93.458138	-1.995340	0.000000	-4.584607	0.000000	0.000000	0.000000	-0.202144	-0.111993	-0.145960	0.000000	1.000000	2.000000	14.000000	0.000000
20432.044616	0.006731	0.543527	0.246310	84.518593	44.051113	93.458138	-1.995340	0.000000	-4.584607	0.000000	0.000000	0.000000	-0.181322	-0.081905	-0.093021	0.000000	1.000000	2.000000	14.000000	0.000000
20432.047949	0.006731	0.543527	0.246310	84.518593	44.051113	93.458138	-1.995340	0.000000	-4.584607	0.000000	0.000000	0.000000	-0.181322	-0.081905	-0.093021	0.000000	1.000000	2.000000	14.000000	0.000000
20432.051283	0.006128	0.543304	0.246089	84.417038	44.163280	93.684013	-1.995340	0.000000	-4.584607	0.000000	0.000000	0.000000	-0.180929	-0.066860	-0.066483	0.000000	1.000000	2.000000	14.000000	0.000000
20432.054616	0.006128	0.543304	0.246089	84.417038	44.163280	93.684013	-1.995340	0.000000	-4.584607	0.000000	0.000000	0.000000	-0.180929	-0.066860	-0.066483	0.000000	1.000000	2.000000	14.000000	0.000000
20432.057949	0.006128	0.543304	0.246089	84.417038	44.163280	93.684013	-1.995340	0.000000	-4.584607	0.000000	0.000000	0.000000	-0.180929	-0.066860	-0.066483	0.000000	1.000000	2.000000	14.000000	0.000000
20432.061283	0.006128	0.543304	0.246089	84.346672	43.932957	93.523346	-1.980018	0.000000	-4.591245	0.000000	0.000000	0.000000	-0.180929	-0.066860	-0.066483	0.000000	1.000000	2.000000	14.000000	0.000000
20432.064616	0.005659	0.543149	0.245937	84.346672	43.932957	93.523346	-1.980018	0.000000	-4.591245	0.000000	0.000000	0.000000	-0.140593	-0.046675	-0.045616	0.000000	1.000000	2.000000	14.000000	0.000000
20432.067949	0.005659	0.543149	0.245937	84.346672	43.932957	93.523346	-1.980018	0.000000	-4.591245	0.000000	0.000000	0.000000	-0.140593	-0.046675	-0.045616	0.000000	1.000000	2.000000	14.000000	0.000000
20432.071283	0.005659	0.543149	0.245937	84.303642	43.427704	93.060150	-1.980018	0.000000	-4.591245	0.000000	0.000000	0.000000	-0.140593	-0.046675	-0.045616	0.000000	1.000000	2.000000	14.000000	0.000000
20432.074616	0.005659	0.543149	0.245937	84.303642	43.427704	93.060150	-1.980018	0.000000	-4.591245	0.000000	0.000000	0.000000	-0.140593	-0.046675	-0.045616	0.000000	1.000000	2.000000	14.000000	0.000000
20432.077949	0.005225	0.543035	0.245811	84.303642	43.427704	93.060150	-1.980018	0.000000	-4.591245	0.000000	0.000000	0.000000	-0.130461	-0.033989	-0.037807	0.000000	1.000000	2.000000	14.000000	0.000000
20432.081283	0.004723	0.542905	0.245703	84.257103	42.874290	92.547272	-1.973667	0.000000	-4.593978	0.000000	0.000000	0.000000	-0.150397	-0.039144	-0.032361	0.000000	0.000000	2.000000	14.000000	0.000000
20432.084616	0.004723	0.542905	0.245703	84.257103	42.874290	92.547272	-1.973667	0.000000	-4.593978	0.000000	0.000000	0.000000	-0.150397	-0.039144	-0.032361	0.000000	0.000000	2.000000	14.000000	0.000000
20432.087949	0.004723	0.542905	0.245703	84.257103	42.874290	92.547272	-1.973667	0.000000	-4.593978	0.000000	0.000000	0.000000	-0.150397	-0.039144	-0.032361	0.000000	0.000000	2.000000	14.000000	0.000000
20432.091283	0.004723	0.542905	0.245703	84.212631	42.376328	92.093903	-1.960452	0.000000	-4.599634	0.000000	0.000000	0.000000	-0.150397	-0.039144	-0.032361	0.000000	0.000000	2.000000	14.000000	0.000000
20432.094616	0.004222	0.542813	0.245590	84.212631	42.376328	92.093903	-1.960452	0.000000	-4.599634	0.000000	0.000000	0.000000	-0.150359	-0.027632	-0.033893	0.000000	0.000000	2.000000	14.000000	0.000000
20432.097949	0.004222	0.542813	0.245590	84.212631	42.376328	92.093903	-1.960452	0.000000	-4.599634	0.000000	0.000000	0.000000	-0.150359	-0.027632	-0.033893	0.000000	0.000000	2.000000	14.000000	0.000000
20432.101283	0.003621	0.542644	0.245486	84.162956	41.829460	91.576096	-1.960452	0.000000	-4.599634	0.000000	0.000000	0.000000	-0.180315	-0.050653	-0.031049	0.000000	0.000000	2.000000	14.000000	0.000000
20432.104616	0.003621	0.542644	0.245486	84.162956	41.829460	91.576096	-1.960452	0.000000	-4.599634	0.000000	0.000000	0.000000	-0.180315	-0.050653	-0.031049	0.000000	0.000000	2.000000	14.000000	0.000000
20432.107949	0.003621	0.542644	0.245486	84.162956	41.829460	91.576096	-1.960452	0.000000	-4.599634	0.000000	0.000000	0.000000	-0.180315	-0.050653	-0.031049	0.000000	0.000000	2.000000	14.000000	0.000000
20432.111283	0.003621	0.542644	0.245486	84.114838	41.298409	91.104034	-1.944402	0.000000	-4.606441	0.000000	0.000000	0.000000	-0.180315	-0.050653	-0.031049	0.000000	0.000000	2.000000	14.000000	0.000000
20432.114616	0.002953	0.542433	0.245356	84.114838	41.298409	91.104034	-1.944402	0.000000	-4.606441	0.000000	0.000000	0.000000	-0.200306	-0.063294	-0.039164	0.000000	0.000000	2.000000	14.000000	0.000000
20432.117949	0.002953	0.542433	0.245356	84.114838	41.298409	91.104034	-1.944402	0.000000	-4.606441	0.000000	0.000000	0.000000	-0.200306	-0.063294	-0.039164	0.000000	0.000000	2.000000	14.000000	0.000000
20432.121283	0.002219	0.542184	0.245229	84.054390	40.707882	90.525429	-1.944402	0.000000	-4.606441	0.000000	0.000000	0.000000	-0.220232	-0.074793	-0.037930	0.000000	0.000000	2.000000	14.000000	0.000000
20432.124616	0.002219	0.542184	0.245229	84.054390	40.707882	90.525429	-1.944402	0.000000	-4.606441	0.000000	0.000000	0.000000	-0.220232	-0.074793	-0.037930	0.000000	0.000000	2.000000	14.000000	0.000000
20432.127949	0.002219	0.542184	0.245229	84.054390	40.707882	90.525429	-1.944402	0.000000	-4.606441	0.000000	0.000000	0.000000	-0.220232	-0.074793	-0.037930	0.000000	0.000000	2.000000	14.000000	0.000000
20432.131283	0.002219	0.542184	0.245229	83.986275	40.136826	89.842766	-1.923723	0.000000	-4.615115	0.000000	0.000000	0.000000	-0.220232	-0.074793	-0.037930	0.000000	0.000000	2.000000	14.000000	0.000000
20432.134616	0.001485	0.541952	0.245084	83.986275	40.136826	89.842766	-1.923723	0.000000	-4.615115	0.000000	0.000000	0.000000	-0.220164	-0.069575	-0.043614	0.000000	0.000000	2.000000	14.000000	0.000000
20432.137949	0.001485	0.541952	0.245084	83.986275	40.136826	89.842766	-1.923723	0.000000	-4.615115	0.000000	0.000000	0.000000	-0.220164	-0.069575	-0.043614	0.000000	0.000000	2.000000	14.000000	0.000000
20432.141283	0.000852	0.541699	0.244924	83.921234	39.754765	89.252869	-1.923723	0.000000	-4.615115	0.000000	0.000000	0.000000	-0.190080	-0.075859	-0.047943	0.000000	0.000000	2.000000	14.000000	0.000000
20432.144616	0.000852	0.541699	0.244924	83.921234	39.754765	89.252869	-1.923723	0.000000	-4.615115	0.000000	0.000000	0.000000	-0.190080	-0.075859	-0.047943	0.000000	0.000000	2.000000	14.000000	0.000000
20432.147949	0.000852	0.541699	0.244924	83.921234	39.754765	89.252869	-1.923723	0.000000	-4.615115	0.000000	0.000000	0.000000	-0.190080	-0.075859	-0.047943	0.000000	0.000000	2.000000	14.000000	0.000000
20432.151283	0.000852	0.541699	0.244924	83.848656	39.370628	88.684593	-1.903759	0.000000	-4.623386	0.000000	0.000000	0.000000	-0.190080	-0.075859	-0.047943	0.000000	0.000000	2.000000	14.000000	0.000000
20432.154616	0.000252	0.541505	0.244772	83.848656	39.370628	88.684593	-1.903759	0.000000	-4.623386	0.000000	0.000000	0.000000	-0.179995	-0.058032	-0.045523	0.000000	0.000000	2.000000	14.000000	0.000000
20432.157949	0.000252	0.541505	0.244772	83.848656	39.370628	88.684593	-1.903759	0.000000	-4.623386	0.000000	0.000000	0.000000	-0.179995	-0.058032	-0.045523	0.000000	0.000000	2.000000	14.000000	0.000000
20432.161283	-0.000281	0.541372	0.244629	83.788269	38.828751	88.024910	-1.903759	0.000000	-4.623386	0.000000	0.000000	0.000000	-0.159930	-0.040180	-0.043050	0.000000	0.000000	2.000000	14.000000	0.000000
20432.164616	-0.000281	0.541372	0.244629	83.788269	38.828751	88.024910	-1.903759	0.000000	-4.623386	0.000000	0.000000	0.000000	-0.159930	-0.040180	-0.043050	0.000000	0.000000	2.000000	14.000000	0.000000
20432.167949	-0.000281	0.541372	0.244629	83.788269	38.828751	88.024910	-1.903759	0.000000	-4.623386	0.000000	0.000000	0.000000	-0.159930	-0.040180	-0.043050	0.000000	0.000000	2.000000	14.000000	0.000000
20432.171283	-0.000281	0.541372	0.244629	83.722992	38.250156	87.393135	-1.887378	0.000000	-4.630098	0.000000	0.000000	0.000000	-0.159930	-0.040180	-0.043050	0.000000	0.000000	2.000000	14.000000	0.000000
20432.174616	-0.000748	0.541263	0.244530	83.722992	38.250156	87.393135	-1.887378	0.000000	-4.630098	0.000000	0.000000	0.000000	-0.139893	-0.032704	-0.029700	0.000000	0.000000	2.000000	14.000000	0.000000
20432.177949	-0.000748	0.541263	0.244530	83.722992	38.250156	87.393135	-1.887378	0.000000	-4.630098	0.000000	0.000000	0.000000	-0.139893	-0.032704	-0.029700	0.000000	0.000000	2.000000	14.000000	0.000000
20432.181283	-0.000748	0.541263	0.244530	83.677551	37.845940	86.963737	-1.887378	0.000000	-4.630098	0.000000	0.000000	0.000000	-0.139893	-0.032704	-0.029700	0.000000	0.000000	2.000000	14.000000	0.000000
20432.184616	-0.000748	0.541263	0.244530	83.677551	37.845940	86.963737	-1.887378	0.000000	-4.630098	0.000000	0.000000	0.000000	-0.139893	-0.032704	-0.029700	0.000000	0.000000	2.000000	14.000000	0.000000
20432.187949	-0.001181	0.541188	0.244394	83.677551	37.845940	86.963737	-1.887378	0.000000	-4.630098	0.000000	0.000000	0.000000	-0.129844	-0.022337	-0.040603	0.000000	0.000000	2.000000	14.000000	0.000000
20432.191283	-0.001547	0.541169	0.244236	83.671822	37.736549	86.847206	-1.880455	0.000000	-4.632914	0.000000	0.000000	0.000000	-0.109800	-0.005662	-0.047446	0.000000	0.000000	2.000000	14.000000	0.000000
20432.194616	-0.001547	0.541169	0.244236	83.671822	37.736549	86.847206	-1.880455	0.000000	-4.632914	0.000000	0.000000	0.000000	-0.109800	-0.005662	-0.047446	0.000000	0.000000	2.000000	14.000000	0.000000
20432.197949	-0.001547	0.541169	0.244236	83.671822	37.736549	86.847206	-1.880455	0.000000	-4.632914	0.000000	0.000000	0.000000	-0.109800	-0.005662	-0.047446	0.000000	0.000000	2.000000	14.000000	0.000000
20432.201283	-0.001547	0.541169	0.244236	83.689064	37.788235	86.900139	-1.869370	0.000000	-4.637398	0.000000	0.000000	0.000000	-0.109800	-0.005662	-0.047446	0.000000	0.000000	2.000000	14.000000	0.000000
20432.204616	-0.001879	0.541147	0.244047	83.689064	37.788235	86.900139	-1.869370	0.000000	-4.637398	0.000000	0.000000	0.000000	-0.099738	-0.006786	-0.056943	0.000000	0.000000	2.000000	14.000000	0.000000
20432.207949	-0.001879	0.541147	0.244047	83.689064	37.788235	86.900139	-1.869370	0.000000	-4.637398	0.000000	0.000000	0.000000	-0.099738	-0.006786	-0.056943	0.000000	0.000000	2.000000	14.000000	0.000000
20432.211283	-0.001879	0.541147	0.244047	83.721992	37.760872	86.878181	-1.869370	0.000000	-4.637398	0.000000	0.000000	0.000000	-0.099738	-0.006786	-0.056943	0.000000	0.000000	2.000000	14.000000	0.000000
20432.214616	-0.001879	0.541147	0.244047	83.721992	37.760872	86.878181	-1.869370	0.000000	-4.637398	0.000000	0.000000	0.000000	-0.099738	-0.006786	-0.056943	0.000000	0.000000	2.000000	14.000000	0.000000
20432.217949	-0.002211	0.541168	0.243739	83.721992	37.760872	86.878181	-1.869370	0.000000	-4.637398	0.000000	0.000000	0.000000	-0.099574	0.006491	-0.092171	0.000000	0.000000	2.000000	14.000000	0.000000
20432.221283	-0.002476	0.541196	0.243319	83.779053	37.611908	86.718781	-1.865184	0.000000	-4.639083	0.000000	0.000000	0.000000	-0.079411	0.008221	-0.126019	0.000000	0.000000	2.000000	14.000000	0.000000
20432.224616	-0.002476	0.541196	0.243319	83.779053	37.611908	86.718781	-1.865184	0.000000	-4.639083	0.000000	0.000000	0.000000	-0.079411	0.008221	-0.126019	0.000000	0.000000	2.000000	14.000000	0.000000
20432.227949	-0.002476	0.541196	0.243319	83.779053	37.611908	86.718781	-1.865184	0.000000	-4.639083	0.000000	0.000000	0.000000	-0.079411	0.008221	-0.126019	0.000000	0.000000	2.000000	14.000000	0.000000
20432.231283	-0.002476	0.541196	0.243319	83.869789	37.220135	86.284981	-1.860188	0.000000	-4.641088	0.000000	0.000000	0.000000	-0.079411	0.008221	-0.126019	0.000000	0.000000	2.000000	14.000000	0.000000
20432.234616	-0.002806	0.541246	0.242768	83.869789	37.220135	86.284981	-1.860188	0.000000	-4.641088	0.000000	0.000000	0.000000	-0.099098	0.015120	-0.165509	0.000000	0.000000	2.000000	14.000000	0.000000
20432.237949	-0.002806	0.541246	0.242768	83.869789	37.220135	86.284981	-1.860188	0.000000	-4.641088	0.000000	0.000000	0.000000	-0.099098	0.015120	-0.165509	0.000000	0.000000	2.000000	14.000000	0.000000
20432.241283	-0.003168	0.541315	0.242052	83.993317	36.573421	85.543144	-1.860188	0.000000	-4.641088	0.000000	0.000000	0.000000	-0.108679	0.020775	-0.214598	0.000000	0.000000	2.000000	14.000000	0.000000
20432.244616	-0.003168	0.541315	0.242052	83.993317	36.573421	85.543144	-1.860188	0.000000	-4.641088	0.000000	0.000000	0.000000	-0.108679	0.020775	-0.214598	0.000000	0.000000	2.000000	14.000000	0.000000
20432.247949	-0.003168	0.541315	0.242052	83.993317	36.573421	85.543144	-1.860188	0.000000	-4.641088	0.000000	0.000000	0.000000	-0.108679	0.020775	-0.214598	0.000000	0.000000	2.000000	14.000000	0.000000
20432.251283	-0.003562	0.541466	0.241213	84.143349	35.618073	84.441048	-1.857135	0.000000	-4.642311	0.000000	0.000000	0.000000	-0.118214	0.045279	-0.251719	0.000000	0.000000	2.000000	14.000000	0.000000
20432.254616	-0.003562	0.541466	0.241213	84.143349	35.618073	84.441048	-1.857135	0.000000	-4.642311	0.000000	0.000000	0.000000	-0.118214	0.045279	-0.251719	0.000000	0.000000	2.000000	14.000000	0.000000
20432.257949	-0.003562	0.541466	0.241213	84.143349	35.618073	84.441048	-1.857135	0.000000	-4.642311	0.000000	0.000000	0.000000	-0.118214	0.045279	-0.251719	0.000000	0.000000	2.000000	14.000000	0.000000
20432.261283	-0.004020	0.541631	0.240177	84.319595	34.448589	83.063705	-1.856166	0.000000	-4.642698	0.000000	0.000000	0.000000	-0.137456	0.049570	-0.310829	0.000000	0.000000	2.000000	14.000000	0.000000
20432.264616	-0.004020	0.541631	0.240177	84.319595	34.448589	83.063705	-1.856166	0.000000	-4.642698	0.000000	0.000000	0.000000	-0.137456	0.049570	-0.310829	0.000000	0.000000	2.000000	14.000000	0.000000
20432.267949	-0.004020	0.541631	0.240177	84.319595	34.448589	83.063705	-1.856166	0.000000	-4.642698	0.000000	0.000000	0.000000	-0.137456	0.049570	-0.310829	0.000000	0.000000	2.000000	14.000000	0.000000
20432.271283	-0.004476	0.541818	0.239007	84.501030	33.181801	81.574814	-1.855433	0.000000	-4.642991	0.000000	0.000000	0.000000	-0.136785	0.056014	-0.351110	0.000000	0.000000	2.000000	14.000000	0.000000
20432.274616	-0.004476	0.541818	0.239007	84.501030	33.181801	81.574814	-1.855433	0.000000	-4.642991	0.000000	0.000000	0.000000	-0.136785	0.056014	-0.351110	0.000000	0.000000	2.000000	14.000000	0.000000
20432.277949	-0.004476	0.541818	0.239007	84.501030	33.181801	81.574814	-1.855433	0.000000	-4.642991	0.000000	0.000000	0.000000	-0.136785	0.056014	-0.351110	0.000000	0.000000	2.000000	14.000000	0.000000
20432.281283	-0.004930	0.542060	0.237665	84.671967	31.773630	79.950172	-1.855630	0.000000	-4.642913	0.000000	0.000000	0.000000	-0.135954	0.072520	-0.402617	0.000000	0.000000	2.000000	14.000000	0.000000
20432.284616	-0.004930	0.542060	0.237665	84.671967	31.773630	79.950172	-1.855630	0.000000	-4.642913	0.000000	0.000000	0.000000	-0.135954	0.072520	-0.402617	0.000000	0.000000	2.000000	14.000000	0.000000
20432.287949	-0.004930	0.542060	0.237665	84.671967	31.773630	79.950172	-1.855630	0.000000	-4.642913	0.000000	0.000000	0.000000	-0.135954	0.072520	-0.402617	0.000000	0.000000	2.000000	14.000000	0.000000
20432.291283	-0.005379	0.542335	0.236136	84.819725	30.250410	78.289635	-1.857031	0.000000	-4.642353	0.000000	0.000000	0.000000	-0.134986	0.082519	-0.458610	0.000000	0.000000	2.000000	14.000000	0.000000
20432.294616	-0.005379	0.542335	0.236136	84.819725	30.250410	78.289635	-1.857031	0.000000	-4.642353	0.000000	0.000000	0.000000	-0.134986	0.082519	-0.458610	0.000000	0.000000	2.000000	14.000000	0.000000
20432.297949	-0.005379	0.542335	0.236136	84.819725	30.250410	78.289635	-1.857031	0.000000	-4.642353	0.000000	0.000000	0.000000	-0.134986	0.082519	-0.458610	0.000000	0.000000	2.000000	14.000000	0.000000
20432.301283	-0.005892	0.542609	0.234455	84.925102	28.545622	76.500252	-1.859768	0.000000	-4.641257	0.000000	0.000000	0.000000	-0.153694	0.082101	-0.504219	0.000000	0.000000	2.000000	14.000000	0.000000
20432.304616	-0.005892	0.542609	0.234455	84.925102	28.545622	76.500252	-1.859768	0.000000	-4.641257	0.000000	0.000000	0.000000	-0.153694	0.082101	-0.504219	0.000000	0.000000	2.000000	14.000000	0.000000
20432.307949	-0.005892	0.542609	0.234455	84.925102	28.545622	76.500252	-1.859768	0.000000	-4.641257	0.000000	0.000000	0.000000	-0.153694	0.082101	-0.504219	0.000000	0.000000	2.000000	14.000000	0.000000
20432.311283	-0.006400	0.542935	0.232598	84.994530	26.663841	74.545212	-1.862516	0.000000	-4.640154	0.000000	0.000000	0.000000	-0.152440	0.097840	-0.557034	0.000000	0.000000	2.000000	14.000000	0.000000
20432.314616	-0.006400	0.542935	0.232598	84.994530	26.663841	74.545212	-1.862516	0.000000	-4.640154	0.000000	0.000000	0.000000	-0.152440	0.097840	-0.557034	0.000000	0.000000	2.000000	14.000000	0.000000
20432.317949	-0.006400	0.542935	0.232598	84.994530	26.663841	74.545212	-1.862516	0.000000	-4.640154	0.000000	0.000000	0.000000	-0.152440	0.097840	-0.557034	0.000000	0.000000	2.000000	14.000000	0.000000
20432.321283	-0.007001	0.543275	0.230568	85.039711	24.742031	72.551445	-1.866589	0.000000	-4.638518	0.000000	0.000000	0.000000	-0.180458	0.101947	-0.609267	0.000000	0.000000	2.000000	14.000000	0.000000
20432.324616	-0.007001	0.543275	0.230568	85.039711	24.742031	72.551445	-1.866589	0.000000	-4.638518	0.000000	0.000000	0.000000	-0.180458	0.101947	-0.609267	0.000000	0.000000	2.000000	14.000000	0.000000
20432.327949	-0.007001	0.543275	0.230568	85.039711	24.742031	72.551445	-1.866589	0.000000	-4.638518	0.000000	0.000000	0.000000	-0.180458	0.101947	-0.609267	0.000000	0.000000	2.000000	14.000000	0.000000
20432.331283	-0.007630	0.543723	0.228366	85.089371	22.912771	70.642975	-1.870322	0.000000	-4.637013	0.000000	0.000000	0.000000	-0.188558	0.134459	-0.660570	0.000000	0.000000	2.000000	14.000000	0.000000
20432.334616	-0.007630	0.543723	0.228366	85.089371	22.912771	70.642975	-1.870322	0.000000	-4.637013	0.000000	0.000000	0.000000	-0.188558	0.134459	-0.660570	0.000000	0.000000	2.000000	14.000000	0.000000
20432.337949	-0.007630	0.543723	0.228366	85.089371	22.912771	70.642975	-1.870322	0.000000	-4.637013	0.000000	0.000000	0.000000	-0.188558	0.134459	-0.660570	0.000000	0.000000	2.000000	14.000000	0.000000
20432.341283	-0.008285	0.544219	0.225981	85.130150	21.452671	69.122063	-1.874853	0.000000	-4.635183	0.000000	0.000000	0.000000	-0.196378	0.148983	-0.715246	0.000000	0.000000	2.000000	14.000000	0.000000
20432.344616	-0.008285	0.544219	0.225981	85.130150	21.452671	69.122063	-1.874853	0.000000	-4.635183	0.000000	0.000000	0.000000	-0.196378	0.148983	-0.715246	0.000000	0.000000	2.000000	14.000000	0.000000
20432.347949	-0.008285	0.544219	0.225981	85.130150	21.452671	69.122063	-1.874853	0.000000	-4.635183	0.000000	0.000000	0.000000	-0.196378	0.148983	-0.715246	0.000000	0.000000	2.000000	14.000000	0.000000
20432.351283	-0.008965	0.544804	0.223441	85.170387	20.378847	68.036644	-1.880309	0.000000	-4.632973	0.000000	0.000000	0.000000	-0.204035	0.175392	-0.762213	0.000000	0.000000	2.000000	14.000000	0.000000
20432.354616	-0.008965	0.544804	0.223441	85.170387	20.378847	68.036644	-1.880309	0.000000	-4.632973	0.000000	0.000000	0.000000	-0.204035	0.175392	-0.762213	0.000000	0.000000	2.000000	14.000000	0.000000
20432.357949	-0.008965	0.544804	0.223441	85.170387	20.378847	68.036644	-1.880309	0.000000	-4.632973	0.000000	0.000000	0.000000	-0.204035	0.175392	-0.762213	0.000000	0.000000	2.000000	14.000000	0.000000
20432.361283	-0.009574	0.545500	0.220790	85.206985	19.476307	67.135399	-1.886554	0.000000	-4.630434	0.000000	0.000000	0.000000	-0.182664	0.208697	-0.795305	0.000000	0.000000	2.000000	14.000000	0.000000
20432.364616	-0.009574	0.545500	0.220790	85.206985	19.476307	67.135399	-1.886554	0.000000	-4.630434	0.000000	0.000000	0.000000	-0.182664	0.208697	-0.795305	0.000000	0.000000	2.000000	14.000000	0.000000
20432.367949	-0.009574	0.545500	0.220790	85.206985	19.476307	67.135399	-1.886554	0.000000	-4.630434	0.000000	0.000000	0.000000	-0.182664	0.208697	-0.795305	0.000000	0.000000	2.000000	14.000000	0.000000
20432.371283	-0.010176	0.546304	0.218026	85.227959	18.522753	66.184181	-1.895020	0.000000	-4.626976	0.000000	0.000000	0.000000	-0.180650	0.241392	-0.829069	0.000000	0.000000	2.000000	14.000000	0.000000
20432.374616	-0.010176	0.546304	0.218026	85.227959	18.522753	66.184181	-1.895020	0.000000	-4.626976	0.000000	0.000000	0.000000	-0.180650	0.241392	-0.829069	0.000000	0.000000	2.000000	14.000000	0.000000
20432.377949	-0.010176	0.546304	0.218026	85.227959	18.522753	66.184181	-1.895020	0.000000	-4.626976	0.000000	0.000000	0.000000	-0.180650	0.241392	-0.829069	0.000000	0.000000	2.000000	14.000000	0.000000
20432.381283	-0.010739	0.547200	0.215168	85.242889	17.363817	65.013458	-1.904633	0.000000	-4.623026	0.000000	0.000000	0.000000	-0.169049	0.268554	-0.857421	0.000000	0.000000	2.000000	14.000000	0.000000
20432.384616	-0.010739	0.547200	0.215168	85.242889	17.363817	65.013458	-1.904633	0.000000	-4.623026	0.000000	0.000000	0.000000	-0.169049	0.268554	-0.857421	0.000000	0.000000	2.000000	14.000000	0.000000
20432.387949	-0.010739	0.547200	0.215168	85.242889	17.363817	65.013458	-1.904633	0.000000	-4.623026	0.000000	0.000000	0.000000	-0.169049	0.268554	-0.857421	0.000000	0.000000	2.000000	14.000000	0.000000
20432.391283	-0.011329	0.548156	0.212285	85.253441	15.894344	63.516335	-1.915894	0.000000	-4.618371	0.000000	0.000000	0.000000	-0.176917	0.286883	-0.864939	0.000000	0.000000	2.000000	14.000000	0.000000
20432.394616	-0.011329	0.548156	0.212285	85.253441	15.894344	63.516335	-1.915894	0.000000	-4.618371	0.000000	0.000000	0.000000	-0.176917	0.286883	-0.864939	0.000000	0.000000	2.000000	14.000000	0.000000
20432.397949	-0.011329	0.548156	0.212285	85.253441	15.894344	63.516335	-1.915894	0.000000	-4.618371	0.000000	0.000000	0.000000	-0.176917	0.286883	-0.864939	0.000000	0.000000	2.000000	14.000000	0.000000
20432.401283	-0.011944	0.549147	0.209329	85.267326	13.881218	61.442722	-1.927131	0.000000	-4.613693	0.000000	0.000000	0.000000	-0.184383	0.297375	-0.886874	0.000000	0.000000	2.000000	14.000000	0.000000
20432.404616	-0.011944	0.549147	0.209329	85.267326	13.881218	61.442722	-1.927131	0.000000	-4.613693	0.000000	0.000000	0.000000	-0.184383	0.297375	-0.886874	0.000000	0.000000	2.000000	14.000000	0.000000
20432.407949	-0.011944	0.549147	0.209329	85.267326	13.881218	61.442722	-1.927131	0.000000	-4.613693	0.000000	0.000000	0.000000	-0.184383	0.297375	-0.886874	0.000000	0.000000	2.000000	14.000000	0.000000
20432.411283	-0.012552	0.550197	0.206347	85.305557	11.530951	59.004223	-1.938751	0.000000	-4.608822	0.000000	0.000000	0.000000	-0.182477	0.315059	-0.894522	0.000000	0.000000	2.000000	14.000000	0.000000
20432.414616	-0.012552	0.550197	0.206347	85.305557	11.530951	59.004223	-1.938751	0.000000	-4.608822	0.000000	0.000000	0.000000	-0.182477	0.315059	-0.894522	0.000000	0.000000	2.000000	14.000000	0.000000
20432.417949	-0.012552	0.550197	0.206347	85.305557	11.530951	59.004223	-1.938751	0.000000	-4.608822	0.000000	0.000000	0.000000	-0.182477	0.315059	-0.894522	0.000000	0.000000	2.000000	14.000000	0.000000
20432.421283	-0.013183	0.551275	0.203257	85.359993	8.896731	56.263695	-1.950991	0.000000	-4.603654	0.000000	0.000000	0.000000	-0.189463	0.323407	-0.927005	0.000000	0.000000	2.000000	14.000000	0.000000
20432.424616	-0.013183	0.551275	0.203257	85.359993	8.896731	56.263695	-1.950991	0.000000	-4.603654	0.000000	0.000000	0.000000	-0.189463	0.323407	-0.927005	0.000000	0.000000	2.000000	14.000000	0.000000
20432.427949	-0.013183	0.551275	0.203257	85.359993	8.896731	56.263695	-1.950991	0.000000	-4.603654	0.000000	0.000000	0.000000	-0.189463	0.323407	-0.927005	0.000000	0.000000	2.000000	14.000000	0.000000
20432.431283	-0.013777	0.552410	0.200141	85.423546	5.936182	53.173275	-1.963985	0.000000	-4.598126	0.000000	0.000000	0.000000	-0.178005	0.340343	-0.934829	0.000000	0.000000	2.000000	14.000000	0.000000
20432.434616	-0.013777	0.552410	0.200141	85.423546	5.936182	53.173275	-1.963985	0.000000	-4.598126	0.000000	0.000000	0.000000	-0.178005	0.340343	-0.934829	0.000000	0.000000	2.000000	14.000000	0.000000
20432.437949	-0.013777	0.552410	0.200141	85.423546	5.936182	53.173275	-1.963985	0.000000	-4.598126	0.000000	0.000000	0.000000	-0.178005	0.340343	-0.934829	0.000000	0.000000	2.000000	14.000000	0.000000
20432.441283	-0.014331	0.553589	0.196930	85.491844	2.522117	49.600021	-1.978289	0.000000	-4.591990	0.000000	0.000000	0.000000	-0.166207	0.353931	-0.963151	0.000000	0.000000	2.000000	14.000000	0.000000
20432.444616	-0.014331	0.553589	0.196930	85.491844	2.522117	49.600021	-1.978289	0.000000	-4.591990	0.000000	0.000000	0.000000	-0.166207	0.353931	-0.963151	0.000000	0.000000	2.000000	14.000000	0.000000
20432.447949	-0.014331	0.553589	0.196930	85.491844	2.522117	49.600021	-1.978289	0.000000	-4.591990	0.000000	0.000000	0.000000	-0.166207	0.353931	-0.963151	0.000000	0.000000	2.000000	14.000000	0.000000
20432.451283	-0.014815	0.554777	0.193630	85.562706	-1.380661	45.506168	-1.994558	0.000000	-4.584947	0.000000	0.000000	0.000000	-0.145225	0.356309	-0.990016	0.000000	0.000000	2.000000	14.000000	0.000000
20432.454616	-0.014815	0.554777	0.193630	85.562706	-1.380661	45.506168	-1.994558	0.000000	-4.584947	0.000000	0.000000	0.000000	-0.145225	0.356309	-0.990016	0.000000	0.000000	2.000000	14.000000	0.000000
20432.457949	-0.014815	0.554777	0.193630	85.562706	-1.380661	45.506168	-1.994558	0.000000	-4.584947	0.000000	0.000000	0.000000	-0.145225	0.356309	-0.990016	0.000000	0.000000	2.000000	14.000000	0.000000
20432.461283	-0.015354	0.555947	0.190311	85.606003	-5.426621	41.270527	-2.013452	0.000000	-4.576681	0.000000	0.000000	0.000000	-0.161856	0.350835	-0.995708	0.000000	0.000000	2.000000	14.000000	0.000000
20432.464616	-0.015354	0.555947	0.190311	85.606003	-5.426621	41.270527	-2.013452	0.000000	-4.576681	0.000000	0.000000	0.000000	-0.161856	0.350835	-0.995708	0.000000	0.000000	2.000000	14.000000	0.000000
20432.467949	-0.015354	0.555947	0.190311	85.606003	-5.426621	41.270527	-2.013452	0.000000	-4.576681	0.000000	0.000000	0.000000	-0.161856	0.350835	-0.995708	0.000000	0.000000	2.000000	14.000000	0.000000
20432.471283	-0.015887	0.557133	0.186969	85.619888	-8.920276	37.621605	-2.031952	0.000000	-4.568498	0.000000	0.000000	0.000000	-0.159803	0.355867	-1.002595	0.000000	0.000000	2.000000	14.000000	0.000000
20432.474616	-0.015887	0.557133	0.186969	85.619888	-8.920276	37.621605	-2.031952	0.000000	-4.568498	0.000000	0.000000	0.000000	-0.159803	0.355867	-1.002595	0.000000	0.000000	2.000000	14.000000	0.000000
20432.477949	-0.015887	0.557133	0.186969	85.619888	-8.920276	37.621605	-2.031952	0.000000	-4.568498	0.000000	0.000000	0.000000	-0.159803	0.355867	-1.002595	0.000000	0.000000	2.000000	14.000000	0.000000
20432.481283	-0.016413	0.558285	0.183630	85.610764	-11.357609	35.090481	-2.051353	0.000000	-4.559820	0.000000	0.000000	0.000000	-0.157927	0.345786	-1.001787	0.000000	0.000000	2.000000	14.000000	0.000000
20432.484616	-0.016413	0.558285	0.183630	85.610764	-11.357609	35.090481	-2.051353	0.000000	-4.559820	0.000000	0.000000	0.000000	-0.157927	0.345786	-1.001787	0.000000	0.000000	2.000000	14.000000	0.000000
20432.487949	-0.016413	0.558285	0.183630	85.610764	-11.357609	35.090481	-2.051353	0.000000	-4.559820	0.000000	0.000000	0.000000	-0.157927	0.345786	-1.001787	0.000000	0.000000	2.000000	14.000000	0.000000
20432.491283	-0.016994	0.559420	0.180272	85.598160	-12.823262	33.594219	-2.071445	0.000000	-4.550727	0.000000	0.000000	0.000000	-0.174053	0.340206	-1.007387	0.000000	0.000000	2.000000	14.000000	0.000000
20432.494616	-0.016994	0.559420	0.180272	85.598160	-12.823262	33.594219	-2.071445	0.000000	-4.550727	0.000000	0.000000	0.000000	-0.174053	0.340206	-1.007387	0.000000	0.000000	2.000000	14.000000	0.000000
20432.497949	-0.016994	0.559420	0.180272	85.598160	-12.823262	33.594219	-2.071445	0.000000	-4.550727	0.000000	0.000000	0.000000	-0.174053	0.340206	-1.007387	0.000000	0.000000	2.000000	14.000000	0.000000
20432.501283	-0.017567	0.560610	0.176921	85.594688	-13.605483	32.824108	-2.091217	0.000000	-4.541676	0.000000	0.000000	0.000000	-0.172016	0.357069	-1.005361	0.000000	0.000000	2.000000	14.000000	0.000000
20432.504616	-0.017567	0.560610	0.176921	85.594688	-13.605483	32.824108	-2.091217	0.000000	-4.541676	0.000000	0.000000	0.000000	-0.172016	0.357069	-1.005361	0.000000	0.000000	2.000000	14.000000	0.000000
20432.507949	-0.017567	0.560610	0.176921	85.594688	-13.605483	32.824108	-2.091217	0.000000	-4.541676	0.000000	0.000000	0.000000	-0.172016	0.357069	-1.005361	0.000000	0.000000	2.000000	14.000000	0.000000
20432.511283	-0.018134	0.561821	0.173582	85.591049	-14.009526	32.455059	-2.111691	0.000000	-4.532192	0.000000	0.000000	0.000000	-0.170035	0.363368	-1.001548	0.000000	0.000000	2.000000	14.000000	0.000000
20432.514616	-0.018134	0.561821	0.173582	85.591049	-14.009526	32.455059	-2.111691	0.000000	-4.532192	0.000000	0.000000	0.000000	-0.170035	0.363368	-1.001548	0.000000	0.000000	2.000000	14.000000	0.000000
20432.517949	-0.018134	0.561821	0.173582	85.591049	-14.009526	32.455059	-2.111691	0.000000	-4.532192	0.000000	0.000000	0.000000	-0.170035	0.363368	-1.001548	0.000000	0.000000	2.000000	14.000000	0.000000
20432.521283	-0.018664	0.563019	0.170264	85.566414	-14.368027	32.127003	-2.132832	0.000000	-4.522281	0.000000	0.000000	0.000000	-0.159186	0.359290	-0.995620	0.000000	0.000000	2.000000	14.000000	0.000000
20432.524616	-0.018664	0.563019	0.170264	85.566414	-14.368027	32.127003	-2.132832	0.000000	-4.522281	0.000000	0.000000	0.000000	-0.159186	0.359290	-0.995620	0.000000	0.000000	2.000000	14.000000	0.000000
20432.527949	-0.018664	0.563019	0.170264	85.566414	-14.368027	32.127003	-2.132832	0.000000	-4.522281	0.000000	0.000000	0.000000	-0.159186	0.359290	-0.995620	0.000000	0.000000	2.000000	14.000000	0.000000
20432.531283	-0.019188	0.564197	0.166929	85.514412	-14.982903	31.520643	-2.155232	0.000000	-4.511649	0.000000	0.000000	0.000000	-0.157063	0.353447	-1.000404	0.000000	0.000000	2.000000	14.000000	0.000000
20432.534616	-0.019188	0.564197	0.166929	85.514412	-14.982903	31.520643	-2.155232	0.000000	-4.511649	0.000000	0.000000	0.000000	-0.157063	0.353447	-1.000404	0.000000	0.000000	2.000000	14.000000	0.000000
20432.537949	-0.019188	0.564197	0.166929	85.514412	-14.982903	31.520643	-2.155232	0.000000	-4.511649	0.000000	0.000000	0.000000	-0.157063	0.353447	-1.000404	0.000000	0.000000	2.000000	14.000000	0.000000
20432.541283	-0.019764	0.565362	0.163612	85.446373	-15.830009	30.665609	-2.178678	0.000000	-4.500374	0.000000	0.000000	0.000000	-0.172950	0.349460	-0.995016	0.000000	0.000000	2.000000	14.000000	0.000000
20432.544616	-0.019764	0.565362	0.163612	85.446373	-15.830009	30.665609	-2.178678	0.000000	-4.500374	0.000000	0.000000	0.000000	-0.172950	0.349460	-0.995016	0.000000	0.000000	2.000000	14.000000	0.000000
20432.547949	-0.019764	0.565362	0.163612	85.446373	-15.830009	30.665609	-2.178678	0.000000	-4.500374	0.000000	0.000000	0.000000	-0.172950	0.349460	-0.995016	0.000000	0.000000	2.000000	14.000000	0.000000
20432.551283	-0.020306	0.566432	0.160350	85.374840	-16.664585	29.823967	-2.201526	0.000000	-4.489241	0.000000	0.000000	0.000000	-0.162519	0.321171	-0.978791	0.000000	0.000000	2.000000	14.000000	0.000000
20432.554616	-0.020306	0.566432	0.160350	85.374840	-16.664585	29.823967	-2.201526	0.000000	-4.489241	0.000000	0.000000	0.000000	-0.162519	0.321171	-0.978791	0.000000	0.000000	2.000000	14.000000	0.000000
20432.557949	-0.020306	0.566432	0.160350	85.374840	-16.664585	29.823967	-2.201526	0.000000	-4.489241	0.000000	0.000000	0.000000	-0.162519	0.321171	-0.978791	0.000000	0.000000	2.000000	14.000000	0.000000
20432.561283	-0.020843	0.567477	0.157129	85.337502	-17.012320	29.501545	-2.225317	0.000000	-4.477495	0.000000	0.000000	0.000000	-0.160917	0.313590	-0.966087	0.000000	0.000000	2.000000	14.000000	0.000000
20432.564616	-0.020843	0.567477	0.157129	85.337502	-17.012320	29.501545	-2.225317	0.000000	-4.477495	0.000000	0.000000	0.000000	-0.160917	0.313590	-0.966087	0.000000	0.000000	2.000000	14.000000	0.000000
20432.567949	-0.020843	0.567477	0.157129	85.337502	-17.012320	29.501545	-2.225317	0.000000	-4.477495	0.000000	0.000000	0.000000	-0.160917	0.313590	-0.966087	0.000000	0.000000	2.000000	14.000000	0.000000
20432.571283	-0.021259	0.568451	0.153983	85.352997	-17.048368	29.517799	-2.249534	0.000000	-4.465377	0.000000	0.000000	0.000000	-0.124832	0.292130	-0.943794	0.000000	0.000000	2.000000	14.000000	0.000000
20432.574616	-0.021259	0.568451	0.153983	85.352997	-17.048368	29.517799	-2.249534	0.000000	-4.465377	0.000000	0.000000	0.000000	-0.124832	0.292130	-0.943794	0.000000	0.000000	2.000000	14.000000	0.000000
20432.577949	-0.021259	0.568451	0.153983	85.352997	-17.048368	29.517799	-2.249534	0.000000	-4.465377	0.000000	0.000000	0.000000	-0.124832	0.292130	-0.943794	0.000000	0.000000	2.000000	14.000000	0.000000
20432.581283	-0.021613	0.569415	0.150863	85.408585	-17.288832	29.317738	-2.276443	0.000000	-4.451719	0.000000	0.000000	0.000000	-0.106157	0.289126	-0.936187	0.000000	0.000000	2.000000	14.000000	0.000000
20432.584616	-0.021613	0.569415	0.150863	85.408585	-17.288832	29.317738	-2.276443	0.000000	-4.451719	0.000000	0.000000	0.000000	-0.106157	0.289126	-0.936187	0.000000	0.000000	2.000000	14.000000	0.000000
20432.587949	-0.021613	0.569415	0.150863	85.408585	-17.288832	29.317738	-2.276443	0.000000	-4.451719	0.000000	0.000000	0.000000	-0.106157	0.289126	-0.936187	0.000000	0.000000	2.000000	14.000000	0.000000
20432.591283	-0.021935	0.570376	0.147803	85.479225	-17.773287	28.859547	-2.305348	0.000000	-4.436820	0.000000	0.000000	0.000000	-0.096780	0.288246	-0.917841	0.000000	0.000000	2.000000	14.000000	0.000000
20432.594616	-0.021935	0.570376	0.147803	85.479225	-17.773287	28.859547	-2.305348	0.000000	-4.436820	0.000000	0.000000	0.000000	-0.096780	0.288246	-0.917841	0.000000	0.000000	2.000000	14.000000	0.000000
20432.597949	-0.021935	0.570376	0.147803	85.479225	-17.773287	28.859547	-2.305348	0.000000	-4.436820	0.000000	0.000000	0.000000	-0.096780	0.288246	-0.917841	0.000000	0.000000	2.000000	14.000000	0.000000
20432.601283	-0.022199	0.571354	0.144822	85.538101	-18.831177	27.784479	-2.335140	0.000000	-4.421212	0.000000	0.000000	0.000000	-0.079175	0.293498	-0.894372	0.000000	0.000000	2.000000	14.000000	0.000000
20432.604616	-0.022199	0.571354	0.144822	85.538101	-18.831177	27.784479	-2.335140	0.000000	-4.421212	0.000000	0.000000	0.000000	-0.079175	0.293498	-0.894372	0.000000	0.000000	2.000000	14.000000	0.000000
20432.607949	-0.022199	0.571354	0.144822	85.538101	-18.831177	27.784479	-2.335140	0.000000	-4.421212	0.000000	0.000000	0.000000	-0.079175	0.293498	-0.894372	0.000000	0.000000	2.000000	14.000000	0.000000
20432.611283	-0.022461	0.572311	0.141888	85.548515	-20.471413	26.082462	-2.366251	0.000000	-4.404640	0.000000	0.000000	0.000000	-0.078601	0.286992	-0.880329	0.000000	0.000000	2.000000	14.000000	0.000000
20432.614616	-0.022461	0.572311	0.141888	85.548515	-20.471413	26.082462	-2.366251	0.000000	-4.404640	0.000000	0.000000	0.000000	-0.078601	0.286992	-0.880329	0.000000	0.000000	2.000000	14.000000	0.000000
20432.617949	-0.022461	0.572311	0.141888	85.548515	-20.471413	26.082462	-2.366251	0.000000	-4.404640	0.000000	0.000000	0.000000	-0.078601	0.286992	-0.880329	0.000000	0.000000	2.000000	14.000000	0.000000
20432.621283	-0.022781	0.573281	0.139087	85.494194	-22.433916	24.021914	-2.397733	0.000000	-4.387582	0.000000	0.000000	0.000000	-0.096055	0.290950	-0.840217	0.000000	0.000000	2.000000	14.000000	0.000000
20432.624616	-0.022781	0.573281	0.139087	85.494194	-22.433916	24.021914	-2.397733	0.000000	-4.387582	0.000000	0.000000	0.000000	-0.096055	0.290950	-0.840217	0.000000	0.000000	2.000000	14.000000	0.000000
20432.627949	-0.022781	0.573281	0.139087	85.494194	-22.433916	24.021914	-2.397733	0.000000	-4.387582	0.000000	0.000000	0.000000	-0.096055	0.290950	-0.840217	0.000000	0.000000	2.000000	14.000000	0.000000
20432.631283	-0.023129	0.574238	0.136370	85.382813	-24.087891	22.267347	-2.426973	0.000000	-4.371476	0.000000	0.000000	0.000000	-0.104313	0.287166	-0.814954	0.000000	0.000000	2.000000	14.000000	0.000000
20432.634616	-0.023129	0.574238	0.136370	85.382813	-24.087891	22.267347	-2.426973	0.000000	-4.371476	0.000000	0.000000	0.000000	-0.104313	0.287166	-0.814954	0.000000	0.000000	2.000000	14.000000	0.000000
20432.637949	-0.023129	0.574238	0.136370	85.382813	-24.087891	22.267347	-2.426973	0.000000	-4.371476	0.000000	0.000000	0.000000	-0.104313	0.287166	-0.814954	0.000000	0.000000	2.000000	14.000000	0.000000
20432.641283	-0.023418	0.575124	0.133697	85.305099	-24.821877	21.498713	-2.455253	0.000000	-4.355655	0.000000	0.000000	0.000000	-0.086736	0.265805	-0.802094	0.000000	0.000000	2.000000	14.000000	0.000000
20432.644616	-0.023418	0.575124	0.133697	85.305099	-24.821877	21.498713	-2.455253	0.000000	-4.355655	0.000000	0.000000	0.000000	-0.086736	0.265805	-0.802094	0.000000	0.000000	2.000000	14.000000	0.000000
20432.647949	-0.023418	0.575124	0.133697	85.305099	-24.821877	21.498713	-2.455253	0.000000	-4.355655	0.000000	0.000000	0.000000	-0.086736	0.265805	-0.802094	0.000000	0.000000	2.000000	14.000000	0.000000
20432.651283	-0.023678	0.575960	0.131081	85.279266	-24.735832	21.614407	-2.485190	0.000000	-4.338644	0.000000	0.000000	0.000000	-0.077980	0.250762	-0.784787	0.000000	0.000000	2.000000	14.000000	0.000000
20432.654616	-0.023678	0.575960	0.131081	85.279266	-24.735832	21.614407	-2.485190	0.000000	-4.338644	0.000000	0.000000	0.000000	-0.077980	0.250762	-0.784787	0.000000	0.000000	2.000000	14.000000	0.000000
20432.657949	-0.023678	0.575960	0.131081	85.279266	-24.735832	21.614407	-2.485190	0.000000	-4.338644	0.000000	0.000000	0.000000	-0.077980	0.250762	-0.784787	0.000000	0.000000	2.000000	14.000000	0.000000
20432.661283	-0.023907	0.576771	0.128480	85.270309	-24.739111	21.638268	-2.515867	0.000000	-4.320927	0.000000	0.000000	0.000000	-0.068844	0.243395	-0.780303	0.000000	0.000000	2.000000	14.000000	0.000000
20432.664616	-0.023907	0.576771	0.128480	85.270309	-24.739111	21.638268	-2.515867	0.000000	-4.320927	0.000000	0.000000	0.000000	-0.068844	0.243395	-0.780303	0.000000	0.000000	2.000000	14.000000	0.000000
20432.667949	-0.023907	0.576771	0.128480	85.270309	-24.739111	21.638268	-2.515867	0.000000	-4.320927	0.000000	0.000000	0.000000	-0.068844	0.243395	-0.780303	0.000000	0.000000	2.000000	14.000000	0.000000
20432.671283	-0.024107	0.577526	0.125901	85.260788	-24.917648	21.472282	-2.547931	0.000000	-4.302098	0.000000	0.000000	0.000000	-0.059911	0.226513	-0.773762	0.000000	0.000000	2.000000	14.000000	0.000000
20432.674616	-0.024107	0.577526	0.125901	85.260788	-24.917648	21.472282	-2.547931	0.000000	-4.302098	0.000000	0.000000	0.000000	-0.059911	0.226513	-0.773762	0.000000	0.000000	2.000000	14.000000	0.000000
20432.677949	-0.024107	0.577526	0.125901	85.260788	-24.917648	21.472282	-2.547931	0.000000	-4.302098	0.000000	0.000000	0.000000	-0.059911	0.226513	-0.773762	0.000000	0.000000	2.000000	14.000000	0.000000
20432.681283	-0.024331	0.578270	0.123313	85.195396	-25.470718	20.886572	-2.581289	0.000000	-4.282166	0.000000	0.000000	0.000000	-0.067280	0.223032	-0.776331	0.000000	0.000000	2.000000	14.000000	0.000000
20432.684616	-0.024331	0.578270	0.123313	85.195396	-25.470718	20.886572	-2.581289	0.000000	-4.282166	0.000000	0.000000	0.000000	-0.067280	0.223032	-0.776331	0.000000	0.000000	2.000000	14.000000	0.000000
20432.687949	-0.024331	0.578270	0.123313	85.195396	-25.470718	20.886572	-2.581289	0.000000	-4.282166	0.000000	0.000000	0.000000	-0.067280	0.223032	-0.776331	0.000000	0.000000	2.000000	14.000000	0.000000
20432.691283	-0.024637	0.578997	0.120773	85.063187	-26.536213	19.741167	-2.615065	0.000000	-4.261623	0.000000	0.000000	0.000000	-0.091752	0.218296	-0.761828	0.000000	0.000000	2.000000	14.000000	0.000000
20432.694616	-0.024637	0.578997	0.120773	85.063187	-26.536213	19.741167	-2.615065	0.000000	-4.261623	0.000000	0.000000	0.000000	-0.091752	0.218296	-0.761828	0.000000	0.000000	2.000000	14.000000	0.000000
20432.697949	-0.024637	0.578997	0.120773	85.063187	-26.536213	19.741167	-2.615065	0.000000	-4.261623	0.000000	0.000000	0.000000	-0.091752	0.218296	-0.761828	0.000000	0.000000	2.000000	14.000000	0.000000
20432.701283	-0.025079	0.579678	0.118287	84.876694	-27.548441	18.634874	-2.646947	0.000000	-4.241895	0.000000	0.000000	0.000000	-0.132417	0.204309	-0.745915	0.000000	0.000000	2.000000	14.000000	0.000000
20432.704616	-0.025079	0.579678	0.118287	84.876694	-27.548441	18.634874	-2.646947	0.000000	-4.241895	0.000000	0.000000	0.000000	-0.132417	0.204309	-0.745915	0.000000	0.000000	2.000000	14.000000	0.000000
20432.707949	-0.025079	0.579678	0.118287	84.876694	-27.548441	18.634874	-2.646947	0.000000	-4.241895	0.000000	0.000000	0.000000	-0.132417	0.204309	-0.745915	0.000000	0.000000	2.000000	14.000000	0.000000
20432.711283	-0.025545	0.580294	0.115843	84.663956	-28.033688	18.081825	-2.675419	0.000000	-4.223994	0.000000	0.000000	0.000000	-0.139760	0.184732	-0.733055	0.000000	0.000000	2.000000	14.000000	0.000000
20432.714616	-0.025545	0.580294	0.115843	84.663956	-28.033688	18.081825	-2.675419	0.000000	-4.223994	0.000000	0.000000	0.000000	-0.139760	0.184732	-0.733055	0.000000	0.000000	2.000000	14.000000	0.000000
20432.717949	-0.025545	0.580294	0.115843	84.663956	-28.033688	18.081825	-2.675419	0.000000	-4.223994	0.000000	0.000000	0.000000	-0.139760	0.184732	-0.733055	0.000000	0.000000	2.000000	14.000000	0.000000
20432.721283	-0.026007	0.580857	0.113422	84.490349	-27.732533	18.386465	-2.703394	0.000000	-4.206145	0.000000	0.000000	0.000000	-0.138618	0.168932	-0.726336	0.000000	0.000000	2.000000	14.000000	0.000000
20432.724616	-0.026007	0.580857	0.113422	84.490349	-27.732533	18.386465	-2.703394	0.000000	-4.206145	0.000000	0.000000	0.000000	-0.138618	0.168932	-0.726336	0.000000	0.000000	2.000000	14.000000	0.000000
20432.727949	-0.026007	0.580857	0.113422	84.490349	-27.732533	18.386465	-2.703394	0.000000	-4.206145	0.000000	0.000000	0.000000	-0.138618	0.168932	-0.726336	0.000000	0.000000	2.000000	14.000000	0.000000
20432.731283	-0.026467	0.581377	0.111061	84.353645	-26.984760	19.189005	-2.731917	0.000000	-4.187675	0.000000	0.000000	0.000000	-0.138025	0.155793	-0.708239	0.000000	0.000000	2.000000	14.000000	0.000000
20432.734616	-0.026467	0.581377	0.111061	84.353645	-26.984760	19.189005	-2.731917	0.000000	-4.187675	0.000000	0.000000	0.000000	-0.138025	0.155793	-0.708239	0.000000	0.000000	2.000000	14.000000	0.000000
20432.737949	-0.026467	0.581377	0.111061	84.353645	-26.984760	19.189005	-2.731917	0.000000	-4.187675	0.000000	0.000000	0.000000	-0.138025	0.155793	-0.708239	0.000000	0.000000	2.000000	14.000000	0.000000
20432.741283	-0.026868	0.581836	0.108689	84.225418	-26.389786	19.827536	-2.760293	0.000000	-4.169026	0.000000	0.000000	0.000000	-0.120302	0.137944	-0.711817	0.000000	0.000000	2.000000	14.000000	0.000000
20432.744616	-0.026868	0.581836	0.108689	84.225418	-26.389786	19.827536	-2.760293	0.000000	-4.169026	0.000000	0.000000	0.000000	-0.120302	0.137944	-0.711817	0.000000	0.000000	2.000000	14.000000	0.000000
20432.747949	-0.026868	0.581836	0.108689	84.225418	-26.389786	19.827536	-2.760293	0.000000	-4.169026	0.000000	0.000000	0.000000	-0.120302	0.137944	-0.711817	0.000000	0.000000	2.000000	14.000000	0.000000
20432.751283	-0.027294	0.582285	0.106369	84.098640	-25.888727	20.370478	-2.791261	0.000000	-4.148356	0.000000	0.000000	0.000000	-0.127843	0.134534	-0.695908	0.000000	0.000000	2.000000	14.000000	0.000000
20432.754616	-0.027294	0.582285	0.106369	84.098640	-25.888727	20.370478	-2.791261	0.000000	-4.148356	0.000000	0.000000	0.000000	-0.127843	0.134534	-0.695908	0.000000	0.000000	2.000000	14.000000	0.000000
20432.757949	-0.027294	0.582285	0.106369	84.098640	-25.888727	20.370478	-2.791261	0.000000	-4.148356	0.000000	0.000000	0.000000	-0.127843	0.134534	-0.695908	0.000000	0.000000	2.000000	14.000000	0.000000
20432.761283	-0.027744	0.582733	0.104080	83.956581	-25.663103	20.613070	-2.821498	0.000000	-4.127851	0.000000	0.000000	0.000000	-0.135005	0.134595	-0.686588	0.000000	0.000000	2.000000	14.000000	0.000000
20432.764616	-0.027744	0.582733	0.104080	83.956581	-25.663103	20.613070	-2.821498	0.000000	-4.127851	0.000000	0.000000	0.000000	-0.135005	0.134595	-0.686588	0.000000	0.000000	2.000000	14.000000	0.000000
20432.767949	-0.027744	0.582733	0.104080	83.956581	-25.663103	20.613070	-2.821498	0.000000	-4.127851	0.000000	0.000000	0.000000	-0.135005	0.134595	-0.686588	0.000000	0.000000	2.000000	14.000000	0.000000
20432.771283	-0.028272	0.583171	0.101843	83.770111	-25.892292	20.349304	-2.851394	0.000000	-4.107256	0.000000	0.000000	0.000000	-0.158365	0.131417	-0.671295	0.000000	0.000000	2.000000	14.000000	0.000000
20432.774616	-0.028272	0.583171	0.101843	83.770111	-25.892292	20.349304	-2.851394	0.000000	-4.107256	0.000000	0.000000	0.000000	-0.158365	0.131417	-0.671295	0.000000	0.000000	2.000000	14.000000	0.000000
20432.777949	-0.028272	0.583171	0.101843	83.770111	-25.892292	20.349304	-2.851394	0.000000	-4.107256	0.000000	0.000000	0.000000	-0.158365	0.131417	-0.671295	0.000000	0.000000	2.000000	14.000000	0.000000
20432.781283	-0.028929	0.583580	0.099638	83.560928	-26.434258	19.750132	-2.879107	0.000000	-4.087878	0.000000	0.000000	0.000000	-0.197120	0.122559	-0.661428	0.000000	0.000000	2.000000	14.000000	0.000000
20432.784616	-0.028929	0.583580	0.099638	83.560928	-26.434258	19.750132	-2.879107	0.000000	-4.087878	0.000000	0.000000	0.000000	-0.197120	0.122559	-0.661428	0.000000	0.000000	2.000000	14.000000	0.000000
20432.787949	-0.028929	0.583580	0.099638	83.560928	-26.434258	19.750132	-2.879107	0.000000	-4.087878	0.000000	0.000000	0.000000	-0.197120	0.122559	-0.661428	0.000000	0.000000	2.000000	14.000000	0.000000
20432.791283	-0.029715	0.583999	0.097497	83.372055	-26.860535	19.294041	-2.903516	0.000000	-4.070577	0.000000	0.000000	0.000000	-0.235959	0.125555	-0.642265	0.000000	0.000000	2.000000	14.000000	0.000000
20432.794616	-0.029715	0.583999	0.097497	83.372055	-26.860535	19.294041	-2.903516	0.000000	-4.070577	0.000000	0.000000	0.000000	-0.235959	0.125555	-0.642265	0.000000	0.000000	2.000000	14.000000	0.000000
20432.797949	-0.029715	0.583999	0.097497	83.372055	-26.860535	19.294041	-2.903516	0.000000	-4.070577	0.000000	0.000000	0.000000	-0.235959	0.125555	-0.642265	0.000000	0.000000	2.000000	14.000000	0.000000
20432.801283	-0.030525	0.584348	0.095424	83.241112	-26.703236	19.507374	-2.923898	0.000000	-4.055961	0.000000	0.000000	0.000000	-0.242944	0.104692	-0.621912	0.000000	0.000000	2.000000	14.000000	0.000000
20432.804616	-0.030525	0.584348	0.095424	83.241112	-26.703236	19.507374	-2.923898	0.000000	-4.055961	0.000000	0.000000	0.000000	-0.242944	0.104692	-0.621912	0.000000	0.000000	2.000000	14.000000	0.000000
20432.807949	-0.030525	0.584348	0.095424	83.241112	-26.703236	19.507374	-2.923898	0.000000	-4.055961	0.000000	0.000000	0.000000	-0.242944	0.104692	-0.621912	0.000000	0.000000	2.000000	14.000000	0.000000
20432.811283	-0.031383	0.584719	0.093397	83.150864	-26.343010	19.968254	-2.942949	0.000000	-4.042159	0.000000	0.000000	0.000000	-0.257437	0.111325	-0.608148	0.000000	0.000000	2.000000	14.000000	0.000000
20432.814616	-0.031383	0.584719	0.093397	83.150864	-26.343010	19.968254	-2.942949	0.000000	-4.042159	0.000000	0.000000	0.000000	-0.257437	0.111325	-0.608148	0.000000	0.000000	2.000000	14.000000	0.000000
20432.817949	-0.031383	0.584719	0.093397	83.150864	-26.343010	19.968254	-2.942949	0.000000	-4.042159	0.000000	0.000000	0.000000	-0.257437	0.111325	-0.608148	0.000000	0.000000	2.000000	14.000000	0.000000
20432.821283	-0.032288	0.585043	0.091391	83.091606	-26.168365	20.245396	-2.960341	0.000000	-4.029439	0.000000	0.000000	0.000000	-0.271412	0.097261	-0.601654	0.000000	0.000000	2.000000	14.000000	0.000000
20432.824616	-0.032288	0.585043	0.091391	83.091606	-26.168365	20.245396	-2.960341	0.000000	-4.029439	0.000000	0.000000	0.000000	-0.271412	0.097261	-0.601654	0.000000	0.000000	2.000000	14.000000	0.000000
20432.827949	-0.032288	0.585043	0.091391	83.091606	-26.168365	20.245396	-2.960341	0.000000	-4.029439	0.000000	0.000000	0.000000	-0.271412	0.097261	-0.601654	0.000000	0.000000	2.000000	14.000000	0.000000
20432.831283	-0.033213	0.585370	0.089418	83.062851	-26.121349	20.398636	-2.976553	0.000000	-4.017478	0.000000	0.000000	0.000000	-0.277635	0.098240	-0.592107	0.000000	0.000000	2.000000	14.000000	0.000000
20432.834616	-0.033213	0.585370	0.089418	83.062851	-26.121349	20.398636	-2.976553	0.000000	-4.017478	0.000000	0.000000	0.000000	-0.277635	0.098240	-0.592107	0.000000	0.000000	2.000000	14.000000	0.000000
20432.837949	-0.033213	0.585370	0.089418	83.062851	-26.121349	20.398636	-2.976553	0.000000	-4.017478	0.000000	0.000000	0.000000	-0.277635	0.098240	-0.592107	0.000000	0.000000	2.000000	14.000000	0.000000
20432.841283	-0.034107	0.585682	0.087464	83.065567	-26.194704	20.405787	-2.992059	0.000000	-4.005944	0.000000	0.000000	0.000000	-0.268032	0.093402	-0.586258	0.000000	0.000000	2.000000	14.000000	0.000000
20432.844616	-0.034107	0.585682	0.087464	83.065567	-26.194704	20.405787	-2.992059	0.000000	-4.005944	0.000000	0.000000	0.000000	-0.268032	0.093402	-0.586258	0.000000	0.000000	2.000000	14.000000	0.000000
20432.847949	-0.034107	0.585682	0.087464	83.065567	-26.194704	20.405787	-2.992059	0.000000	-4.005944	0.000000	0.000000	0.000000	-0.268032	0.093402	-0.586258	0.000000	0.000000	2.000000	14.000000	0.000000
20432.851283	-0.034991	0.585919	0.085480	83.090080	-26.365541	20.266325	-3.008626	0.000000	-3.993516	0.000000	0.000000	0.000000	-0.265362	0.071180	-0.594943	0.000000	0.000000	2.000000	14.000000	0.000000
20432.854616	-0.034991	0.585919	0.085480	83.090080	-26.365541	20.266325	-3.008626	0.000000	-3.993516	0.000000	0.000000	0.000000	-0.265362	0.071180	-0.594943	0.000000	0.000000	2.000000	14.000000	0.000000
20432.857949	-0.034991	0.585919	0.085480	83.090080	-26.365541	20.266325	-3.008626	0.000000	-3.993516	0.000000	0.000000	0.000000	-0.265362	0.071180	-0.594943	0.000000	0.000000	2.000000	14.000000	0.000000
20432.861283	-0.035867	0.586132	0.083477	83.130875	-26.598333	19.953461	-3.026699	0.000000	-3.979836	0.000000	0.000000	0.000000	-0.262819	0.063788	-0.601036	0.000000	0.000000	2.000000	14.000000	0.000000
20432.864616	-0.035867	0.586132	0.083477	83.130875	-26.598333	19.953461	-3.026699	0.000000	-3.979836	0.000000	0.000000	0.000000	-0.262819	0.063788	-0.601036	0.000000	0.000000	2.000000	14.000000	0.000000
20432.867949	-0.035867	0.586132	0.083477	83.130875	-26.598333	19.953461	-3.026699	0.000000	-3.979836	0.000000	0.000000	0.000000	-0.262819	0.063788	-0.601036	0.000000	0.000000	2.000000	14.000000	0.000000
20432.871283	-0.036759	0.586300	0.081436	83.165482	-26.790359	19.602562	-3.046150	0.000000	-3.964968	0.000000	0.000000	0.000000	-0.267589	0.050616	-0.612390	0.000000	0.000000	2.000000	14.000000	0.000000
20432.874616	-0.036759	0.586300	0.081436	83.165482	-26.790359	19.602562	-3.046150	0.000000	-3.964968	0.000000	0.000000	0.000000	-0.267589	0.050616	-0.612390	0.000000	0.000000	2.000000	14.000000	0.000000
20432.877949	-0.036759	0.586300	0.081436	83.165482	-26.790359	19.602562	-3.046150	0.000000	-3.964968	0.000000	0.000000	0.000000	-0.267589	0.050616	-0.612390	0.000000	0.000000	2.000000	14.000000	0.000000
20432.881283	-0.037695	0.586434	0.079393	83.200294	-26.928671	19.327406	-3.066732	0.000000	-3.949070	0.000000	0.000000	0.000000	-0.280665	0.040240	-0.612773	0.000000	0.000000	2.000000	14.000000	0.000000
20432.884616	-0.037695	0.586434	0.079393	83.200294	-26.928671	19.327406	-3.066732	0.000000	-3.949070	0.000000	0.000000	0.000000	-0.280665	0.040240	-0.612773	0.000000	0.000000	2.000000	14.000000	0.000000
20432.887949	-0.037695	0.586434	0.079393	83.200294	-26.928671	19.327406	-3.066732	0.000000	-3.949070	0.000000	0.000000	0.000000	-0.280665	0.040240	-0.612773	0.000000	0.000000	2.000000	14.000000	0.000000
20432.891283	-0.038645	0.586525	0.077312	83.212044	-26.886099	19.284388	-3.086801	0.000000	-3.933403	0.000000	0.000000	0.000000	-0.285120	0.027180	-0.624261	0.000000	0.000000	2.000000	14.000000	0.000000
20432.894616	-0.038645	0.586525	0.077312	83.212044	-26.886099	19.284388	-3.086801	0.000000	-3.933403	0.000000	0.000000	0.000000	-0.285120	0.027180	-0.624261	0.000000	0.000000	2.000000	14.000000	0.000000
20432.897949	-0.038645	0.586525	0.077312	83.212044	-26.886099	19.284388	-3.086801	0.000000	-3.933403	0.000000	0.000000	0.000000	-0.285120	0.027180	-0.624261	0.000000	0.000000	2.000000	14.000000	0.000000
20432.901283	-0.039587	0.586611	0.075226	83.184570	-26.554476	19.601828	-3.067729	0.000000	-3.865611	0.000000	0.000000	0.000000	-0.282544	0.025745	-0.625769	0.000000	0.000000	2.000000	14.000000	0.000000
20432.904616	-0.039587	0.586611	0.075226	83.184570	-26.554476	19.601828	-3.067729	0.000000	-3.865611	0.000000	0.000000	0.000000	-0.282544	0.025745	-0.625769	0.000000	0.000000	2.000000	14.000000	0.000000
20432.907949	-0.039587	0.586611	0.075226	83.184570	-26.554476	19.601828	-3.067729	0.000000	-3.865611	0.000000	0.000000	0.000000	-0.282544	0.025745	-0.625769	0.000000	0.000000	2.000000	14.000000	0.000000
20432.911283	-0.040545	0.586643	0.073125	83.112679	-25.941832	20.251261	-3.020639	0.000000	-3.761316	0.000000	0.000000	0.000000	-0.287312	0.009773	-0.630479	0.000000	0.000000	2.000000	14.000000	0.000000
20432.914616	-0.040545	0.586643	0.073125	83.112679	-25.941832	20.251261	-3.020639	0.000000	-3.761316	0.000000	0.000000	0.000000	-0.287312	0.009773	-0.630479	0.000000	0.000000	2.000000	14.000000	0.000000
20432.917949	-0.040545	0.586643	0.073125	83.112679	-25.941832	20.251261	-3.020639	0.000000	-3.761316	0.000000	0.000000	0.000000	-0.287312	0.009773	-0.630479	0.000000	0.000000	2.000000	14.000000	0.000000
20432.921283	-0.041470	0.586662	0.071043	82.987595	-25.132082	21.097103	-2.972753	0.000000	-3.656236	0.000000	0.000000	0.000000	-0.277668	0.005485	-0.624524	0.000000	0.000000	2.000000	14.000000	0.000000
20432.924616	-0.041470	0.586662	0.071043	82.987595	-25.132082	21.097103	-2.972753	0.000000	-3.656236	0.000000	0.000000	0.000000	-0.277668	0.005485	-0.624524	0.000000	0.000000	2.000000	14.000000	0.000000
20432.927949	-0.041470	0.586662	0.071043	82.987595	-25.132082	21.097103	-2.972753	0.000000	-3.656236	0.000000	0.000000	0.000000	-0.277668	0.005485	-0.624524	0.000000	0.000000	2.000000	14.000000	0.000000
20432.931283	-0.042384	0.586589	0.068916	82.828438	-24.301888	21.857775	-2.926475	0.000000	-3.552149	0.000000	0.000000	0.000000	-0.274105	-0.021776	-0.638201	0.000000	0.000000	2.000000	14.000000	0.000000
20432.934616	-0.042384	0.586589	0.068916	82.828438	-24.301888	21.857775	-2.926475	0.000000	-3.552149	0.000000	0.000000	0.000000	-0.274105	-0.021776	-0.638201	0.000000	0.000000	2.000000	14.000000	0.000000
20432.937949	-0.042384	0.586589	0.068916	82.828438	-24.301888	21.857775	-2.926475	0.000000	-3.552149	0.000000	0.000000	0.000000	-0.274105	-0.021776	-0.638201	0.000000	0.000000	2.000000	14.000000	0.000000
20432.941283	-0.043289	0.586436	0.066781	82.638329	-23.718687	22.250795	-2.880791	0.000000	-3.445782	0.000000	0.000000	0.000000	-0.271419	-0.045955	-0.640274	0.000000	0.000000	2.000000	14.000000	0.000000
20432.944616	-0.043289	0.586436	0.066781	82.638329	-23.718687	22.250795	-2.880791	0.000000	-3.445782	0.000000	0.000000	0.000000	-0.271419	-0.045955	-0.640274	0.000000	0.000000	2.000000	14.000000	0.000000
20432.947949	-0.043289	0.586436	0.066781	82.638329	-23.718687	22.250795	-2.880791	0.000000	-3.445782	0.000000	0.000000	0.000000	-0.271419	-0.045955	-0.640274	0.000000	0.000000	2.000000	14.000000	0.000000
20432.951283	-0.044229	0.586203	0.064574	82.430290	-23.187090	22.580801	-2.835555	0.000000	-3.339070	0.000000	0.000000	0.000000	-0.282002	-0.069965	-0.662260	0.000000	0.000000	2.000000	14.000000	0.000000
20432.954616	-0.044229	0.586203	0.064574	82.430290	-23.187090	22.580801	-2.835555	0.000000	-3.339070	0.000000	0.000000	0.000000	-0.282002	-0.069965	-0.662260	0.000000	0.000000	2.000000	14.000000	0.000000
20432.957949	-0.044229	0.586203	0.064574	82.430290	-23.187090	22.580801	-2.835555	0.000000	-3.339070	0.000000	0.000000	0.000000	-0.282002	-0.069965	-0.662260	0.000000	0.000000	2.000000	14.000000	0.000000
20432.961283	-0.045184	0.585862	0.062364	82.204773	-22.632015	23.033562	-2.788554	0.000000	-3.228693	0.000000	0.000000	0.000000	-0.286659	-0.102314	-0.663069	0.000000	0.000000	2.000000	14.000000	0.000000
20432.964616	-0.045184	0.585862	0.062364	82.204773	-22.632015	23.033562	-2.788554	0.000000	-3.228693	0.000000	0.000000	0.000000	-0.286659	-0.102314	-0.663069	0.000000	0.000000	2.000000	14.000000	0.000000
20432.967949	-0.045184	0.585862	0.062364	82.204773	-22.632015	23.033562	-2.788554	0.000000	-3.228693	0.000000	0.000000	0.000000	-0.286659	-0.102314	-0.663069	0.000000	0.000000	2.000000	14.000000	0.000000
20432.971283	-0.046158	0.585528	0.060185	81.943260	-22.029135	23.647648	-2.740778	0.000000	-3.118182	0.000000	0.000000	0.000000	-0.292133	-0.100119	-0.653699	0.000000	0.000000	2.000000	14.000000	0.000000
20432.974616	-0.046158	0.585528	0.060185	81.943260	-22.029135	23.647648	-2.740778	0.000000	-3.118182	0.000000	0.000000	0.000000	-0.292133	-0.100119	-0.653699	0.000000	0.000000	2.000000	14.000000	0.000000
20432.977949	-0.046158	0.585528	0.060185	81.943260	-22.029135	23.647648	-2.740778	0.000000	-3.118182	0.000000	0.000000	0.000000	-0.292133	-0.100119	-0.653699	0.000000	0.000000	2.000000	14.000000	0.000000
20432.981283	-0.047154	0.585211	0.058076	81.655121	-21.427118	24.261559	-2.692089	0.000000	-3.009232	0.000000	0.000000	0.000000	-0.298668	-0.094996	-0.632522	0.000000	0.000000	2.000000	14.000000	0.000000
20432.984616	-0.047154	0.585211	0.058076	81.655121	-21.427118	24.261559	-2.692089	0.000000	-3.009232	0.000000	0.000000	0.000000	-0.298668	-0.094996	-0.632522	0.000000	0.000000	2.000000	14.000000	0.000000
20432.987949	-0.047154	0.585211	0.058076	81.655121	-21.427118	24.261559	-2.692089	0.000000	-3.009232	0.000000	0.000000	0.000000	-0.298668	-0.094996	-0.632522	0.000000	0.000000	2.000000	14.000000	0.000000
20432.991283	-0.048177	0.584941	0.056094	81.346779	-20.829163	24.828115	-2.642311	0.000000	-2.903811	0.000000	0.000000	0.000000	-0.306841	-0.081181	-0.594610	0.000000	0.000000	2.000000	14.000000	0.000000
20432.994616	-0.048177	0.584941	0.056094	81.346779	-20.829163	24.828115	-2.642311	0.000000	-2.903811	0.000000	0.000000	0.000000	-0.306841	-0.081181	-0.594610	0.000000	0.000000	2.000000	14.000000	0.000000
20432.997949	-0.048177	0.584941	0.056094	81.346779	-20.829163	24.828115	-2.642311	0.000000	-2.903811	0.000000	0.000000	0.000000	-0.306841	-0.081181	-0.594610	0.000000	0.000000	2.000000	14.000000	0.000000
20433.001283	-0.049205	0.584707	0.054265	81.045746	-20.300993	25.309610	-2.591171	0.000000	-2.804710	0.000000	0.000000	0.000000	-0.308606	-0.070056	-0.548892	0.000000	0.000000	2.000000	14.000000	0.000000
20433.004616	-0.049205	0.584707	0.054265	81.045746	-20.300993	25.309610	-2.591171	0.000000	-2.804710	0.000000	0.000000	0.000000	-0.308606	-0.070056	-0.548892	0.000000	0.000000	2.000000	14.000000	0.000000
20433.007949	-0.049205	0.584707	0.054265	81.045746	-20.300993	25.309610	-2.591171	0.000000	-2.804710	0.000000	0.000000	0.000000	-0.308606	-0.070056	-0.548892	0.000000	0.000000	2.000000	14.000000	0.000000
20433.011283	-0.050211	0.584482	0.052535	80.759369	-19.834982	25.688787	-2.539737	0.000000	-2.713228	0.000000	0.000000	0.000000	-0.301811	-0.067434	-0.518945	0.000000	0.000000	2.000000	14.000000	0.000000
20433.014616	-0.050211	0.584482	0.052535	80.759369	-19.834982	25.688787	-2.539737	0.000000	-2.713228	0.000000	0.000000	0.000000	-0.301811	-0.067434	-0.518945	0.000000	0.000000	2.000000	14.000000	0.000000
20433.017949	-0.050211	0.584482	0.052535	80.759369	-19.834982	25.688787	-2.539737	0.000000	-2.713228	0.000000	0.000000	0.000000	-0.301811	-0.067434	-0.518945	0.000000	0.000000	2.000000	14.000000	0.000000
20433.021283	-0.051196	0.584239	0.050912	80.508644	-19.476303	25.925406	-2.489435	0.000000	-2.626737	0.000000	0.000000	0.000000	-0.295516	-0.073099	-0.486769	0.000000	0.000000	2.000000	14.000000	0.000000
20433.024616	-0.051196	0.584239	0.050912	80.508644	-19.476303	25.925406	-2.489435	0.000000	-2.626737	0.000000	0.000000	0.000000	-0.295516	-0.073099	-0.486769	0.000000	0.000000	2.000000	14.000000	0.000000
20433.027949	-0.051196	0.584239	0.050912	80.508644	-19.476303	25.925406	-2.489435	0.000000	-2.626737	0.000000	0.000000	0.000000	-0.295516	-0.073099	-0.486769	0.000000	0.000000	2.000000	14.000000	0.000000
20433.031283	-0.052155	0.583976	0.049335	80.304100	-19.218100	26.115839	-2.440182	0.000000	-2.545609	0.000000	0.000000	0.000000	-0.287578	-0.078846	-0.473263	0.000000	0.000000	2.000000	14.000000	0.000000
20433.034616	-0.052155	0.583976	0.049335	80.304100	-19.218100	26.115839	-2.440182	0.000000	-2.545609	0.000000	0.000000	0.000000	-0.287578	-0.078846	-0.473263	0.000000	0.000000	2.000000	14.000000	0.000000
20433.037949	-0.052155	0.583976	0.049335	80.304100	-19.218100	26.115839	-2.440182	0.000000	-2.545609	0.000000	0.000000	0.000000	-0.287578	-0.078846	-0.473263	0.000000	0.000000	2.000000	14.000000	0.000000
20433.041283	-0.053088	0.583666	0.047809	80.152740	-19.059591	26.284960	-2.392252	0.000000	-2.466732	0.000000	0.000000	0.000000	-0.280014	-0.092859	-0.457619	0.000000	0.000000	2.000000	14.000000	0.000000
20433.044616	-0.053088	0.583666	0.047809	80.152740	-19.059591	26.284960	-2.392252	0.000000	-2.466732	0.000000	0.000000	0.000000	-0.280014	-0.092859	-0.457619	0.000000	0.000000	2.000000	14.000000	0.000000
20433.047949	-0.053088	0.583666	0.047809	80.152740	-19.059591	26.284960	-2.392252	0.000000	-2.466732	0.000000	0.000000	0.000000	-0.280014	-0.092859	-0.457619	0.000000	0.000000	2.000000	14.000000	0.000000
20433.051283	-0.054048	0.583376	0.046357	80.048058	-18.986437	26.436382	-2.345583	0.000000	-2.390462	0.000000	0.000000	0.000000	-0.287790	-0.087104	-0.435696	0.000000	0.000000	2.000000	14.000000	0.000000
20433.054616	-0.054048	0.583376	0.046357	80.048058	-18.986437	26.436382	-2.345583	0.000000	-2.390462	0.000000	0.000000	0.000000	-0.287790	-0.087104	-0.435696	0.000000	0.000000	2.000000	14.000000	0.000000
20433.057949	-0.054048	0.583376	0.046357	80.048058	-18.986437	26.436382	-2.345583	0.000000	-2.390462	0.000000	0.000000	0.000000	-0.287790	-0.087104	-0.435696	0.000000	0.000000	2.000000	14.000000	0.000000
20433.061283	-0.055004	0.583122	0.044934	79.981010	-18.978949	26.507521	-2.297618	0.000000	-2.317846	0.000000	0.000000	0.000000	-0.286986	-0.076048	-0.426887	0.000000	0.000000	2.000000	14.000000	0.000000
20433.064616	-0.055004	0.583122	0.044934	79.981010	-18.978949	26.507521	-2.297618	0.000000	-2.317846	0.000000	0.000000	0.000000	-0.286986	-0.076048	-0.426887	0.000000	0.000000	2.000000	14.000000	0.000000
20433.067949	-0.055004	0.583122	0.044934	79.981010	-18.978949	26.507521	-2.297618	0.000000	-2.317846	0.000000	0.000000	0.000000	-0.286986	-0.076048	-0.426887	0.000000	0.000000	2.000000	14.000000	0.000000
20433.071283	-0.055970	0.582917	0.043643	79.938332	-19.013533	26.457823	-2.249787	0.000000	-2.246698	0.000000	0.000000	0.000000	-0.289688	-0.061687	-0.387263	0.000000	0.000000	2.000000	14.000000	0.000000
20433.074616	-0.055970	0.582917	0.043643	79.938332	-19.013533	26.457823	-2.249787	0.000000	-2.246698	0.000000	0.000000	0.000000	-0.289688	-0.061687	-0.387263	0.000000	0.000000	2.000000	14.000000	0.000000
20433.077949	-0.055970	0.582917	0.043643	79.938332	-19.013533	26.457823	-2.249787	0.000000	-2.246698	0.000000	0.000000	0.000000	-0.289688	-0.061687	-0.387263	0.000000	0.000000	2.000000	14.000000	0.000000
20433.081283	-0.056982	0.582720	0.042383	79.937843	-19.122185	26.213230	-2.201506	0.000000	-2.182155	0.000000	0.000000	0.000000	-0.303620	-0.058919	-0.377882	0.000000	0.000000	2.000000	14.000000	0.000000
20433.084616	-0.056982	0.582720	0.042383	79.937843	-19.122185	26.213230	-2.201506	0.000000	-2.182155	0.000000	0.000000	0.000000	-0.303620	-0.058919	-0.377882	0.000000	0.000000	2.000000	14.000000	0.000000
20433.087949	-0.056982	0.582720	0.042383	79.937843	-19.122185	26.213230	-2.201506	0.000000	-2.182155	0.000000	0.000000	0.000000	-0.303620	-0.058919	-0.377882	0.000000	0.000000	2.000000	14.000000	0.000000
20433.091283	-0.057998	0.582516	0.041207	79.986923	-19.299339	25.839178	-2.150903	0.000000	-2.119174	0.000000	0.000000	0.000000	-0.304957	-0.061340	-0.352949	0.000000	0.000000	2.000000	14.000000	0.000000
20433.094616	-0.057998	0.582516	0.041207	79.986923	-19.299339	25.839178	-2.150903	0.000000	-2.119174	0.000000	0.000000	0.000000	-0.304957	-0.061340	-0.352949	0.000000	0.000000	2.000000	14.000000	0.000000
20433.097949	-0.057998	0.582516	0.041207	79.986923	-19.299339	25.839178	-2.150903	0.000000	-2.119174	0.000000	0.000000	0.000000	-0.304957	-0.061340	-0.352949	0.000000	0.000000	2.000000	14.000000	0.000000
20433.101283	-0.058993	0.582266	0.040084	80.064392	-19.500868	25.521732	-2.100076	0.000000	-2.060349	0.000000	0.000000	0.000000	-0.298219	-0.074897	-0.337015	0.000000	0.000000	2.000000	14.000000	0.000000
20433.104616	-0.058993	0.582266	0.040084	80.064392	-19.500868	25.521732	-2.100076	0.000000	-2.060349	0.000000	0.000000	0.000000	-0.298219	-0.074897	-0.337015	0.000000	0.000000	2.000000	14.000000	0.000000
20433.107949	-0.058993	0.582266	0.040084	80.064392	-19.500868	25.521732	-2.100076	0.000000	-2.060349	0.000000	0.000000	0.000000	-0.298219	-0.074897	-0.337015	0.000000	0.000000	2.000000	14.000000	0.000000
20433.111283	-0.059960	0.581962	0.038974	80.152534	-19.610723	25.345236	-2.050373	0.000000	-2.004180	0.000000	0.000000	0.000000	-0.290195	-0.091362	-0.332962	0.000000	0.000000	2.000000	14.000000	0.000000
20433.114616	-0.059960	0.581962	0.038974	80.152534	-19.610723	25.345236	-2.050373	0.000000	-2.004180	0.000000	0.000000	0.000000	-0.290195	-0.091362	-0.332962	0.000000	0.000000	2.000000	14.000000	0.000000
20433.117949	-0.059960	0.581962	0.038974	80.152534	-19.610723	25.345236	-2.050373	0.000000	-2.004180	0.000000	0.000000	0.000000	-0.290195	-0.091362	-0.332962	0.000000	0.000000	2.000000	14.000000	0.000000
20433.121283	-0.060855	0.581649	0.037893	80.243774	-19.648853	25.216667	-2.002007	0.000000	-1.948687	0.000000	0.000000	0.000000	-0.268494	-0.093939	-0.324232	0.000000	0.000000	2.000000	14.000000	0.000000
20433.124616	-0.060855	0.581649	0.037893	80.243774	-19.648853	25.216667	-2.002007	0.000000	-1.948687	0.000000	0.000000	0.000000	-0.268494	-0.093939	-0.324232	0.000000	0.000000	2.000000	14.000000	0.000000
20433.127949	-0.060855	0.581649	0.037893	80.243774	-19.648853	25.216667	-2.002007	0.000000	-1.948687	0.000000	0.000000	0.000000	-0.268494	-0.093939	-0.324232	0.000000	0.000000	2.000000	14.000000	0.000000
20433.131283	-0.061749	0.581300	0.036840	80.337570	-19.638706	25.099415	-1.957258	0.000000	-1.894648	0.000000	0.000000	0.000000	-0.268336	-0.104689	-0.315997	0.000000	0.000000	2.000000	14.000000	0.000000
20433.134616	-0.061749	0.581300	0.036840	80.337570	-19.638706	25.099415	-1.957258	0.000000	-1.894648	0.000000	0.000000	0.000000	-0.268336	-0.104689	-0.315997	0.000000	0.000000	2.000000	14.000000	0.000000
20433.137949	-0.061749	0.581300	0.036840	80.337570	-19.638706	25.099415	-1.957258	0.000000	-1.894648	0.000000	0.000000	0.000000	-0.268336	-0.104689	-0.315997	0.000000	0.000000	2.000000	14.000000	0.000000
20433.141283	-0.062618	0.580970	0.035803	80.422401	-19.614672	25.014616	-1.912536	0.000000	-1.841982	0.000000	0.000000	0.000000	-0.260695	-0.099035	-0.310903	0.000000	0.000000	2.000000	14.000000	0.000000
20433.144616	-0.062618	0.580970	0.035803	80.422401	-19.614672	25.014616	-1.912536	0.000000	-1.841982	0.000000	0.000000	0.000000	-0.260695	-0.099035	-0.310903	0.000000	0.000000	2.000000	14.000000	0.000000
20433.147949	-0.062618	0.580970	0.035803	80.422401	-19.614672	25.014616	-1.912536	0.000000	-1.841982	0.000000	0.000000	0.000000	-0.260695	-0.099035	-0.310903	0.000000	0.000000	2.000000	14.000000	0.000000
20433.151283	-0.063486	0.580631	0.034788	80.473808	-19.561123	25.022795	-1.869087	0.000000	-1.790165	0.000000	0.000000	0.000000	-0.260394	-0.101558	-0.304645	0.000000	0.000000	2.000000	14.000000	0.000000
20433.154616	-0.063486	0.580631	0.034788	80.473808	-19.561123	25.022795	-1.869087	0.000000	-1.790165	0.000000	0.000000	0.000000	-0.260394	-0.101558	-0.304645	0.000000	0.000000	2.000000	14.000000	0.000000
20433.157949	-0.063486	0.580631	0.034788	80.473808	-19.561123	25.022795	-1.869087	0.000000	-1.790165	0.000000	0.000000	0.000000	-0.260394	-0.101558	-0.304645	0.000000	0.000000	2.000000	14.000000	0.000000
20433.161283	-0.064356	0.580276	0.033816	80.479057	-19.405134	25.286476	-1.825688	0.000000	-1.739391	0.000000	0.000000	0.000000	-0.261050	-0.106614	-0.291397	0.000000	0.000000	2.000000	14.000000	0.000000
20433.164616	-0.064356	0.580276	0.033816	80.479057	-19.405134	25.286476	-1.825688	0.000000	-1.739391	0.000000	0.000000	0.000000	-0.261050	-0.106614	-0.291397	0.000000	0.000000	2.000000	14.000000	0.000000
20433.167949	-0.064356	0.580276	0.033816	80.479057	-19.405134	25.286476	-1.825688	0.000000	-1.739391	0.000000	0.000000	0.000000	-0.261050	-0.106614	-0.291397	0.000000	0.000000	2.000000	14.000000	0.000000
20433.171283	-0.065206	0.579904	0.032892	80.466530	-19.074678	25.795820	-1.782179	0.000000	-1.690824	0.000000	0.000000	0.000000	-0.254809	-0.111627	-0.277215	0.000000	0.000000	2.000000	14.000000	0.000000
20433.174616	-0.065206	0.579904	0.032892	80.466530	-19.074678	25.795820	-1.782179	0.000000	-1.690824	0.000000	0.000000	0.000000	-0.254809	-0.111627	-0.277215	0.000000	0.000000	2.000000	14.000000	0.000000
20433.177949	-0.065206	0.579904	0.032892	80.466530	-19.074678	25.795820	-1.782179	0.000000	-1.690824	0.000000	0.000000	0.000000	-0.254809	-0.111627	-0.277215	0.000000	0.000000	2.000000	14.000000	0.000000
20433.181283	-0.066060	0.579533	0.032029	80.450516	-18.571291	26.491772	-1.739711	0.000000	-1.644622	0.000000	0.000000	0.000000	-0.256329	-0.111065	-0.258933	0.000000	0.000000	2.000000	14.000000	0.000000
20433.184616	-0.066060	0.579533	0.032029	80.450516	-18.571291	26.491772	-1.739711	0.000000	-1.644622	0.000000	0.000000	0.000000	-0.256329	-0.111065	-0.258933	0.000000	0.000000	2.000000	14.000000	0.000000
20433.187949	-0.066060	0.579533	0.032029	80.450516	-18.571291	26.491772	-1.739711	0.000000	-1.644622	0.000000	0.000000	0.000000	-0.256329	-0.111065	-0.258933	0.000000	0.000000	2.000000	14.000000	0.000000
20433.191283	-0.066896	0.579120	0.031220	80.453484	-18.077465	27.091616	-1.696990	0.000000	-1.601466	0.000000	0.000000	0.000000	-0.250597	-0.124112	-0.242700	0.000000	0.000000	2.000000	14.000000	0.000000
20433.194616	-0.066896	0.579120	0.031220	80.453484	-18.077465	27.091616	-1.696990	0.000000	-1.601466	0.000000	0.000000	0.000000	-0.250597	-0.124112	-0.242700	0.000000	0.000000	2.000000	14.000000	0.000000
20433.197949	-0.066896	0.579120	0.031220	80.453484	-18.077465	27.091616	-1.696990	0.000000	-1.601466	0.000000	0.000000	0.000000	-0.250597	-0.124112	-0.242700	0.000000	0.000000	2.000000	14.000000	0.000000
20433.201283	-0.067728	0.578707	0.030409	80.471603	-17.633314	27.485855	-1.655223	0.000000	-1.561016	0.000000	0.000000	0.000000	-0.249713	-0.123942	-0.243355	0.000000	0.000000	2.000000	14.000000	0.000000
20433.204616	-0.067728	0.578707	0.030409	80.471603	-17.633314	27.485855	-1.655223	0.000000	-1.561016	0.000000	0.000000	0.000000	-0.249713	-0.123942	-0.243355	0.000000	0.000000	2.000000	14.000000	0.000000
20433.207949	-0.067728	0.578707	0.030409	80.471603	-17.633314	27.485855	-1.655223	0.000000	-1.561016	0.000000	0.000000	0.000000	-0.249713	-0.123942	-0.243355	0.000000	0.000000	2.000000	14.000000	0.000000
20433.211283	-0.068543	0.578295	0.029662	80.493538	-17.202085	27.887213	-1.613605	0.000000	-1.520457	0.000000	0.000000	0.000000	-0.244566	-0.123346	-0.224048	0.000000	0.000000	2.000000	14.000000	0.000000
20433.214616	-0.068543	0.578295	0.029662	80.493538	-17.202085	27.887213	-1.613605	0.000000	-1.520457	0.000000	0.000000	0.000000	-0.244566	-0.123346	-0.224048	0.000000	0.000000	2.000000	14.000000	0.000000
20433.217949	-0.068543	0.578295	0.029662	80.493538	-17.202085	27.887213	-1.613605	0.000000	-1.520457	0.000000	0.000000	0.000000	-0.244566	-0.123346	-0.224048	0.000000	0.000000	2.000000	14.000000	0.000000
20433.221283	-0.069318	0.577913	0.028977	80.511833	-16.849728	28.299162	-1.572844	0.000000	-1.483116	0.000000	0.000000	0.000000	-0.232361	-0.114679	-0.205660	0.000000	0.000000	2.000000	14.000000	0.000000
20433.224616	-0.069318	0.577913	0.028977	80.511833	-16.849728	28.299162	-1.572844	0.000000	-1.483116	0.000000	0.000000	0.000000	-0.232361	-0.114679	-0.205660	0.000000	0.000000	2.000000	14.000000	0.000000
20433.227949	-0.069318	0.577913	0.028977	80.511833	-16.849728	28.299162	-1.572844	0.000000	-1.483116	0.000000	0.000000	0.000000	-0.232361	-0.114679	-0.205660	0.000000	0.000000	2.000000	14.000000	0.000000
20433.231283	-0.070069	0.577550	0.028310	80.510834	-16.564032	28.696665	-1.534117	0.000000	-1.448839	0.000000	0.000000	0.000000	-0.225486	-0.109045	-0.200178	0.000000	0.000000	2.000000	14.000000	0.000000
20433.234616	-0.070069	0.577550	0.028310	80.510834	-16.564032	28.696665	-1.534117	0.000000	-1.448839	0.000000	0.000000	0.000000	-0.225486	-0.109045	-0.200178	0.000000	0.000000	2.000000	14.000000	0.000000
20433.237949	-0.070069	0.577550	0.028310	80.510834	-16.564032	28.696665	-1.534117	0.000000	-1.448839	0.000000	0.000000	0.000000	-0.225486	-0.109045	-0.200178	0.000000	0.000000	2.000000	14.000000	0.000000
20433.241283	-0.070069	0.577550	0.028310	80.512535	-16.292898	29.068323	-1.496535	0.000000	-1.415476	0.000000	0.000000	0.000000	-0.225486	-0.109045	-0.200178	0.000000	0.000000	2.000000	14.000000	0.000000
20433.244616	-0.070741	0.577225	0.027751	80.512535	-16.292898	29.068323	-1.496535	0.000000	-1.415476	0.000000	0.000000	0.000000	-0.201459	-0.097453	-0.167595	0.000000	0.000000	2.000000	14.000000	0.000000
20433.247949	-0.070741	0.577225	0.027751	80.512535	-16.292898	29.068323	-1.496535	0.000000	-1.415476	0.000000	0.000000	0.000000	-0.201459	-0.097453	-0.167595	0.000000	0.000000	2.000000	14.000000	0.000000
20433.251283	-0.071374	0.576902	0.027261	80.526489	-15.914452	29.529924	-1.496535	0.000000	-1.415476	0.000000	0.000000	0.000000	-0.189987	-0.096917	-0.146965	0.000000	0.000000	2.000000	14.000000	0.000000
20433.254616	-0.071374	0.576902	0.027261	80.526489	-15.914452	29.529924	-1.496535	0.000000	-1.415476	0.000000	0.000000	0.000000	-0.189987	-0.096917	-0.146965	0.000000	0.000000	2.000000	14.000000	0.000000
20433.257949	-0.071374	0.576902	0.027261	80.526489	-15.914452	29.529924	-1.496535	0.000000	-1.415476	0.000000	0.000000	0.000000	-0.189987	-0.096917	-0.146965	0.000000	0.000000	2.000000	14.000000	0.000000
20433.261283	-0.071374	0.576902	0.027261	80.559685	-15.537550	29.952095	-1.431294	0.000000	-1.363050	0.000000	0.000000	0.000000	-0.189987	-0.096917	-0.146965	0.000000	0.000000	2.000000	14.000000	0.000000
20433.264616	-0.071943	0.576589	0.026820	80.559685	-15.537550	29.952095	-1.431294	0.000000	-1.363050	0.000000	0.000000	0.000000	-0.170701	-0.093860	-0.132225	0.000000	0.000000	2.000000	14.000000	0.000000
20433.267949	-0.071943	0.576589	0.026820	80.559685	-15.537550	29.952095	-1.431294	0.000000	-1.363050	0.000000	0.000000	0.000000	-0.170701	-0.093860	-0.132225	0.000000	0.000000	2.000000	14.000000	0.000000
20433.271283	-0.072495	0.576259	0.026428	80.613678	-15.343472	30.135376	-1.431294	0.000000	-1.363050	0.000000	0.000000	0.000000	-0.165588	-0.098822	-0.117536	0.000000	0.000000	2.000000	14.000000	0.000000
20433.274616	-0.072495	0.576259	0.026428	80.613678	-15.343472	30.135376	-1.431294	0.000000	-1.363050	0.000000	0.000000	0.000000	-0.165588	-0.098822	-0.117536	0.000000	0.000000	2.000000	14.000000	0.000000
20433.277949	-0.072495	0.576259	0.026428	80.613678	-15.343472	30.135376	-1.431294	0.000000	-1.363050	0.000000	0.000000	0.000000	-0.165588	-0.098822	-0.117536	0.000000	0.000000	2.000000	14.000000	0.000000
20433.281283	-0.072495	0.576259	0.026428	80.671844	-15.356892	30.024809	-1.375246	0.000000	-1.321423	0.000000	0.000000	0.000000	-0.165588	-0.098822	-0.117536	0.000000	0.000000	2.000000	14.000000	0.000000
20433.284616	-0.073046	0.575930	0.026036	80.671844	-15.356892	30.024809	-1.375246	0.000000	-1.321423	0.000000	0.000000	0.000000	-0.165319	-0.098704	-0.117819	0.000000	0.000000	2.000000	14.000000	0.000000
20433.287949	-0.073046	0.575930	0.026036	80.671844	-15.356892	30.024809	-1.375246	0.000000	-1.321423	0.000000	0.000000	0.000000	-0.165319	-0.098704	-0.117819	0.000000	0.000000	2.000000	14.000000	0.000000
20433.291283	-0.073551	0.575575	0.025655	80.730873	-15.467821	29.845652	-1.375246	0.000000	-1.321423	0.000000	0.000000	0.000000	-0.151584	-0.106639	-0.114088	0.000000	0.000000	2.000000	14.000000	0.000000
20433.294616	-0.073551	0.575575	0.025655	80.730873	-15.467821	29.845652	-1.375246	0.000000	-1.321423	0.000000	0.000000	0.000000	-0.151584	-0.106639	-0.114088	0.000000	0.000000	2.000000	14.000000	0.000000
20433.297949	-0.073551	0.575575	0.025655	80.730873	-15.467821	29.845652	-1.375246	0.000000	-1.321423	0.000000	0.000000	0.000000	-0.151584	-0.106639	-0.114088	0.000000	0.000000	2.000000	14.000000	0.000000
20433.301283	-0.073551	0.575575	0.025655	80.793030	-15.573475	29.751375	-1.322429	0.000000	-1.282771	0.000000	0.000000	0.000000	-0.151584	-0.106639	-0.114088	0.000000	0.000000	2.000000	14.000000	0.000000
20433.304616	-0.074034	0.575193	0.025284	80.793030	-15.573475	29.751375	-1.322429	0.000000	-1.282771	0.000000	0.000000	0.000000	-0.144758	-0.114545	-0.111386	0.000000	0.000000	2.000000	14.000000	0.000000
20433.307949	-0.074034	0.575193	0.025284	80.793030	-15.573475	29.751375	-1.322429	0.000000	-1.282771	0.000000	0.000000	0.000000	-0.144758	-0.114545	-0.111386	0.000000	0.000000	2.000000	14.000000	0.000000
20433.311283	-0.074464	0.574802	0.024879	80.858490	-15.673243	29.712515	-1.322429	0.000000	-1.282771	0.000000	0.000000	0.000000	-0.128933	-0.117368	-0.121562	0.000000	0.000000	2.000000	14.000000	0.000000
20433.314616	-0.074464	0.574802	0.024879	80.858490	-15.673243	29.712515	-1.322429	0.000000	-1.282771	0.000000	0.000000	0.000000	-0.128933	-0.117368	-0.121562	0.000000	0.000000	2.000000	14.000000	0.000000
20433.317949	-0.074464	0.574802	0.024879	80.858490	-15.673243	29.712515	-1.322429	0.000000	-1.282771	0.000000	0.000000	0.000000	-0.128933	-0.117368	-0.121562	0.000000	0.000000	2.000000	14.000000	0.000000
20433.321283	-0.074464	0.574802	0.024879	80.927322	-15.761618	29.681341	-1.276814	0.000000	-1.243947	0.000000	0.000000	0.000000	-0.128933	-0.117368	-0.121562	0.000000	0.000000	2.000000	14.000000	0.000000
20433.324616	-0.074864	0.574401	0.024436	80.927322	-15.761618	29.681341	-1.276814	0.000000	-1.243947	0.000000	0.000000	0.000000	-0.119961	-0.120166	-0.132781	0.000000	0.000000	2.000000	14.000000	0.000000
20433.327949	-0.074864	0.574401	0.024436	80.927322	-15.761618	29.681341	-1.276814	0.000000	-1.243947	0.000000	0.000000	0.000000	-0.119961	-0.120166	-0.132781	0.000000	0.000000	2.000000	14.000000	0.000000
20433.331283	-0.075221	0.573993	0.024023	80.997498	-15.782252	29.724491	-1.276814	0.000000	-1.243947	0.000000	0.000000	0.000000	-0.107090	-0.122574	-0.123910	0.000000	0.000000	2.000000	14.000000	0.000000
20433.334616	-0.075221	0.573993	0.024023	80.997498	-15.782252	29.724491	-1.276814	0.000000	-1.243947	0.000000	0.000000	0.000000	-0.107090	-0.122574	-0.123910	0.000000	0.000000	2.000000	14.000000	0.000000
20433.337949	-0.075221	0.573993	0.024023	80.997498	-15.782252	29.724491	-1.276814	0.000000	-1.243947	0.000000	0.000000	0.000000	-0.107090	-0.122574	-0.123910	0.000000	0.000000	2.000000	14.000000	0.000000
20433.341283	-0.075221	0.573993	0.024023	81.069633	-15.706526	29.875729	-1.238972	0.000000	-1.201165	0.000000	0.000000	0.000000	-0.107090	-0.122574	-0.123910	0.000000	0.000000	2.000000	14.000000	0.000000
20433.344616	-0.075508	0.573585	0.023620	81.069633	-15.706526	29.875729	-1.238972	0.000000	-1.201165	0.000000	0.000000	0.000000	-0.086333	-0.122422	-0.120902	0.000000	0.000000	2.000000	14.000000	0.000000
20433.347949	-0.075508	0.573585	0.023620	81.069633	-15.706526	29.875729	-1.238972	0.000000	-1.201165	0.000000	0.000000	0.000000	-0.086333	-0.122422	-0.120902	0.000000	0.000000	2.000000	14.000000	0.000000
20433.351283	-0.075749	0.573204	0.023218	81.140816	-15.515294	30.150692	-1.238972	0.000000	-1.201165	0.000000	0.000000	0.000000	-0.072170	-0.114337	-0.120814	0.000000	0.000000	2.000000	14.000000	0.000000
20433.354616	-0.075749	0.573204	0.023218	81.140816	-15.515294	30.150692	-1.238972	0.000000	-1.201165	0.000000	0.000000	0.000000	-0.072170	-0.114337	-0.120814	0.000000	0.000000	2.000000	14.000000	0.000000
20433.357949	-0.075749	0.573204	0.023218	81.140816	-15.515294	30.150692	-1.238972	0.000000	-1.201165	0.000000	0.000000	0.000000	-0.072170	-0.114337	-0.120814	0.000000	0.000000	2.000000	14.000000	0.000000
20433.361283	-0.075749	0.573204	0.023218	81.209763	-15.260231	30.497116	-1.212555	0.000000	-1.160879	0.000000	0.000000	0.000000	-0.072170	-0.114337	-0.120814	0.000000	0.000000	2.000000	14.000000	0.000000
20433.364616	-0.075927	0.572833	0.022865	81.209763	-15.260231	30.497116	-1.212555	0.000000	-1.160879	0.000000	0.000000	0.000000	-0.053411	-0.111295	-0.105671	0.000000	0.000000	2.000000	14.000000	0.000000
20433.367949	-0.075927	0.572833	0.022865	81.209763	-15.260231	30.497116	-1.212555	0.000000	-1.160879	0.000000	0.000000	0.000000	-0.053411	-0.111295	-0.105671	0.000000	0.000000	2.000000	14.000000	0.000000
20433.371283	-0.076107	0.572480	0.022530	81.273773	-15.079344	30.751223	-1.212555	0.000000	-1.160879	0.000000	0.000000	0.000000	-0.054102	-0.105762	-0.100707	0.000000	0.000000	2.000000	14.000000	0.000000
20433.374616	-0.076107	0.572480	0.022530	81.273773	-15.079344	30.751223	-1.212555	0.000000	-1.160879	0.000000	0.000000	0.000000	-0.054102	-0.105762	-0.100707	0.000000	0.000000	2.000000	14.000000	0.000000
20433.377949	-0.076107	0.572480	0.022530	81.273773	-15.079344	30.751223	-1.212555	0.000000	-1.160879	0.000000	0.000000	0.000000	-0.054102	-0.105762	-0.100707	0.000000	0.000000	2.000000	14.000000	0.000000
20433.381283	-0.076107	0.572480	0.022530	81.327965	-15.069898	30.791361	-1.194636	0.000000	-1.126483	0.000000	0.000000	0.000000	-0.054102	-0.105762	-0.100707	0.000000	0.000000	2.000000	14.000000	0.000000
20433.384616	-0.076221	0.572173	0.022215	81.327965	-15.069898	30.791361	-1.194636	0.000000	-1.126483	0.000000	0.000000	0.000000	-0.034030	-0.092261	-0.094330	0.000000	0.000000	2.000000	14.000000	0.000000
20433.387949	-0.076221	0.572173	0.022215	81.327965	-15.069898	30.791361	-1.194636	0.000000	-1.126483	0.000000	0.000000	0.000000	-0.034030	-0.092261	-0.094330	0.000000	0.000000	2.000000	14.000000	0.000000
20433.391283	-0.076221	0.572173	0.022215	81.376068	-15.040955	30.847351	-1.194636	0.000000	-1.126483	0.000000	0.000000	0.000000	-0.034030	-0.092261	-0.094330	0.000000	0.000000	2.000000	14.000000	0.000000
20433.394616	-0.076221	0.572173	0.022215	81.376068	-15.040955	30.847351	-1.194636	0.000000	-1.126483	0.000000	0.000000	0.000000	-0.034030	-0.092261	-0.094330	0.000000	0.000000	2.000000	14.000000	0.000000
20433.397949	-0.076300	0.571911	0.021982	81.376068	-15.040955	30.847351	-1.194636	0.000000	-1.126483	0.000000	0.000000	0.000000	-0.023862	-0.078454	-0.069956	0.000000	0.000000	2.000000	14.000000	0.000000
20433.401283	-0.076275	0.571677	0.021824	81.417366	-14.855348	31.077751	-1.188964	0.000000	-1.110761	0.000000	0.000000	0.000000	0.007547	-0.070101	-0.047392	0.000000	0.000000	2.000000	14.000000	0.000000
20433.404616	-0.076275	0.571677	0.021824	81.417366	-14.855348	31.077751	-1.188964	0.000000	-1.110761	0.000000	0.000000	0.000000	0.007547	-0.070101	-0.047392	0.000000	0.000000	2.000000	14.000000	0.000000
20433.407949	-0.076275	0.571677	0.021824	81.417366	-14.855348	31.077751	-1.188964	0.000000	-1.110761	0.000000	0.000000	0.000000	0.007547	-0.070101	-0.047392	0.000000	0.000000	2.000000	14.000000	0.000000
20433.411283	-0.076275	0.571677	0.021824	81.453140	-14.602820	31.370182	-1.186244	0.000000	-1.091203	0.000000	0.000000	0.000000	0.007547	-0.070101	-0.047392	0.000000	0.000000	2.000000	14.000000	0.000000
20433.414616	-0.076214	0.571472	0.021730	81.453140	-14.602820	31.370182	-1.186244	0.000000	-1.091203	0.000000	0.000000	0.000000	0.018458	-0.061767	-0.028069	0.000000	0.000000	2.000000	14.000000	0.000000
20433.417949	-0.076214	0.571472	0.021730	81.453140	-14.602820	31.370182	-1.186244	0.000000	-1.091203	0.000000	0.000000	0.000000	0.018458	-0.061767	-0.028069	0.000000	0.000000	2.000000	14.000000	0.000000
20433.421283	-0.076214	0.571472	0.021730	81.487839	-14.405417	31.597200	-1.186244	0.000000	-1.091203	0.000000	0.000000	0.000000	0.018458	-0.061767	-0.028069	0.000000	0.000000	2.000000	14.000000	0.000000
20433.424616	-0.076214	0.571472	0.021730	81.487839	-14.405417	31.597200	-1.186244	0.000000	-1.091203	0.000000	0.000000	0.000000	0.018458	-0.061767	-0.028069	0.000000	0.000000	2.000000	14.000000	0.000000
20433.427949	-0.076137	0.571249	0.021687	81.487839	-14.405417	31.597200	-1.186244	0.000000	-1.091203	0.000000	0.000000	0.000000	0.023059	-0.066820	-0.013089	0.000000	0.000000	2.000000	14.000000	0.000000
20433.431283	-0.076137	0.571249	0.021687	81.520065	-14.349961	31.664303	-1.189321	0.000000	-1.086525	0.000000	0.000000	0.000000	0.023059	-0.066820	-0.013089	0.000000	0.000000	2.000000	14.000000	0.000000
20433.434616	-0.076137	0.571249	0.021687	81.520065	-14.349961	31.664303	-1.189321	0.000000	-1.086525	0.000000	0.000000	0.000000	0.023059	-0.066820	-0.013089	0.000000	0.000000	2.000000	14.000000	0.000000
20433.437949	-0.076137	0.571249	0.021687	81.520065	-14.349961	31.664303	-1.189321	0.000000	-1.086525	0.000000	0.000000	0.000000	0.023059	-0.066820	-0.013089	0.000000	0.000000	2.000000	14.000000	0.000000
20433.441283	-0.076036	0.570787	0.021638	81.551247	-14.366786	31.684456	-1.193164	0.000000	-1.084343	0.000000	0.000000	0.000000	0.030273	-0.138626	-0.014526	0.000000	0.000000	2.000000	14.000000	0.000000
20433.444616	-0.076036	0.570787	0.021638	81.551247	-14.366786	31.684456	-1.193164	0.000000	-1.084343	0.000000	0.000000	0.000000	0.030273	-0.138626	-0.014526	0.000000	0.000000	2.000000	14.000000	0.000000
20433.447949	-0.076036	0.570787	0.021638	81.551247	-14.366786	31.684456	-1.193164	0.000000	-1.084343	0.000000	0.000000	0.000000	0.030273	-0.138626	-0.014526	0.000000	0.000000	2.000000	14.000000	0.000000
20433.451283	-0.076075	0.570582	0.021594	81.579483	-14.377617	31.701805	-1.198210	0.000000	-1.081922	0.000000	0.000000	0.000000	-0.011840	-0.061350	-0.013482	0.000000	0.000000	2.000000	14.000000	0.000000
20433.454616	-0.076075	0.570582	0.021594	81.579483	-14.377617	31.701805	-1.198210	0.000000	-1.081922	0.000000	0.000000	0.000000	-0.011840	-0.061350	-0.013482	0.000000	0.000000	2.000000	14.000000	0.000000
20433.457949	-0.076075	0.570582	0.021594	81.579483	-14.377617	31.701805	-1.198210	0.000000	-1.081922	0.000000	0.000000	0.000000	-0.011840	-0.061350	-0.013482	0.000000	0.000000	2.000000	14.000000	0.000000
20433.461283	-0.076075	0.570582	0.021594	81.608620	-14.335920	31.787497	-1.196236	0.000000	-1.079675	0.000000	0.000000	0.000000	-0.011840	-0.061350	-0.013482	0.000000	0.000000	2.000000	14.000000	0.000000
20433.464616	-0.076111	0.570386	0.021525	81.608620	-14.335920	31.787497	-1.196236	0.000000	-1.079675	0.000000	0.000000	0.000000	-0.010728	-0.058795	-0.020472	0.000000	0.000000	2.000000	14.000000	0.000000
20433.467949	-0.076111	0.570386	0.021525	81.608620	-14.335920	31.787497	-1.196236	0.000000	-1.079675	0.000000	0.000000	0.000000	-0.010728	-0.058795	-0.020472	0.000000	0.000000	2.000000	14.000000	0.000000
20433.471283	-0.076111	0.570386	0.021525	81.638504	-14.039704	32.188618	-1.196236	0.000000	-1.079675	0.000000	0.000000	0.000000	-0.010728	-0.058795	-0.020472	0.000000	0.000000	2.000000	14.000000	0.000000
20433.474616	-0.076111	0.570386	0.021525	81.638504	-14.039704	32.188618	-1.196236	0.000000	-1.079675	0.000000	0.000000	0.000000	-0.010728	-0.058795	-0.020472	0.000000	0.000000	2.000000	14.000000	0.000000
20433.477949	-0.076165	0.570225	0.021424	81.638504	-14.039704	32.188618	-1.196236	0.000000	-1.079675	0.000000	0.000000	0.000000	-0.016135	-0.048285	-0.030373	0.000000	0.000000	2.000000	14.000000	0.000000
20433.481283	-0.076165	0.570225	0.021424	81.680984	-13.424139	32.974049	-1.194448	0.000000	-1.076263	0.000000	0.000000	0.000000	-0.016135	-0.048285	-0.030373	0.000000	0.000000	2.000000	14.000000	0.000000
20433.484616	-0.076165	0.570225	0.021424	81.680984	-13.424139	32.974049	-1.194448	0.000000	-1.076263	0.000000	0.000000	0.000000	-0.016135	-0.048285	-0.030373	0.000000	0.000000	2.000000	14.000000	0.000000
20433.487949	-0.076165	0.570225	0.021424	81.680984	-13.424139	32.974049	-1.194448	0.000000	-1.076263	0.000000	0.000000	0.000000	-0.016135	-0.048285	-0.030373	0.000000	0.000000	2.000000	14.000000	0.000000
20433.491283	-0.076246	0.569892	0.021054	81.729340	-12.496732	34.154182	-1.191759	0.000000	-1.071201	0.000000	0.000000	0.000000	-0.024234	-0.100000	-0.111017	0.000000	0.000000	2.000000	14.000000	0.000000
20433.494616	-0.076246	0.569892	0.021054	81.729340	-12.496732	34.154182	-1.191759	0.000000	-1.071201	0.000000	0.000000	0.000000	-0.024234	-0.100000	-0.111017	0.000000	0.000000	2.000000	14.000000	0.000000
20433.497949	-0.076246	0.569892	0.021054	81.729340	-12.496732	34.154182	-1.191759	0.000000	-1.071201	0.000000	0.000000	0.000000	-0.024234	-0.100000	-0.111017	0.000000	0.000000	2.000000	14.000000	0.000000
20433.501283	-0.076250	0.569720	0.020789	81.796036	-11.458384	35.522930	-1.187720	0.000000	-1.052698	0.000000	0.000000	0.000000	-0.001275	-0.051698	-0.079573	0.000000	0.000000	2.000000	14.000000	0.000000
20433.504616	-0.076250	0.569720	0.020789	81.796036	-11.458384	35.522930	-1.187720	0.000000	-1.052698	0.000000	0.000000	0.000000	-0.001275	-0.051698	-0.079573	0.000000	0.000000	2.000000	14.000000	0.000000
20433.507949	-0.076250	0.569720	0.020789	81.796036	-11.458384	35.522930	-1.187720	0.000000	-1.052698	0.000000	0.000000	0.000000	-0.001275	-0.051698	-0.079573	0.000000	0.000000	2.000000	14.000000	0.000000
20433.511283	-0.076250	0.569720	0.020789	81.873093	-10.462369	36.900135	-1.187508	0.000000	-1.039436	0.000000	0.000000	0.000000	-0.001275	-0.051698	-0.079573	0.000000	0.000000	2.000000	14.000000	0.000000
20433.514616	-0.076250	0.569556	0.020500	81.873093	-10.462369	36.900135	-1.187508	0.000000	-1.039436	0.000000	0.000000	0.000000	-0.000143	-0.049111	-0.086570	0.000000	0.000000	2.000000	14.000000	0.000000
20433.517949	-0.076250	0.569556	0.020500	81.873093	-10.462369	36.900135	-1.187508	0.000000	-1.039436	0.000000	0.000000	0.000000	-0.000143	-0.049111	-0.086570	0.000000	0.000000	2.000000	14.000000	0.000000
20433.521283	-0.076221	0.569409	0.020169	81.953896	-9.616262	38.095280	-1.187508	0.000000	-1.039436	0.000000	0.000000	0.000000	0.008902	-0.044010	-0.099444	0.000000	0.000000	2.000000	14.000000	0.000000
20433.524616	-0.076221	0.569409	0.020169	81.953896	-9.616262	38.095280	-1.187508	0.000000	-1.039436	0.000000	0.000000	0.000000	0.008902	-0.044010	-0.099444	0.000000	0.000000	2.000000	14.000000	0.000000
20433.527949	-0.076221	0.569409	0.020169	81.953896	-9.616262	38.095280	-1.187508	0.000000	-1.039436	0.000000	0.000000	0.000000	0.008902	-0.044010	-0.099444	0.000000	0.000000	2.000000	14.000000	0.000000
20433.531283	-0.076221	0.569409	0.020169	82.014122	-9.003804	38.925022	-1.188968	0.000000	-1.008434	0.000000	0.000000	0.000000	0.008902	-0.044010	-0.099444	0.000000	0.000000	2.000000	14.000000	0.000000
20433.534616	-0.076271	0.569308	0.019901	82.014122	-9.003804	38.925022	-1.188968	0.000000	-1.008434	0.000000	0.000000	0.000000	-0.015045	-0.030381	-0.080331	0.000000	0.000000	2.000000	14.000000	0.000000
20433.537949	-0.076271	0.569308	0.019901	82.014122	-9.003804	38.925022	-1.188968	0.000000	-1.008434	0.000000	0.000000	0.000000	-0.015045	-0.030381	-0.080331	0.000000	0.000000	2.000000	14.000000	0.000000
20433.541283	-0.076347	0.569295	0.019652	82.055054	-8.707767	39.294456	-1.188968	0.000000	-1.008434	0.000000	0.000000	0.000000	-0.022870	-0.003772	-0.074767	0.000000	0.000000	2.000000	14.000000	0.000000
20433.544616	-0.076347	0.569295	0.019652	82.055054	-8.707767	39.294456	-1.188968	0.000000	-1.008434	0.000000	0.000000	0.000000	-0.022870	-0.003772	-0.074767	0.000000	0.000000	2.000000	14.000000	0.000000
20433.547949	-0.076347	0.569295	0.019652	82.055054	-8.707767	39.294456	-1.188968	0.000000	-1.008434	0.000000	0.000000	0.000000	-0.022870	-0.003772	-0.074767	0.000000	0.000000	2.000000	14.000000	0.000000
20433.551283	-0.076347	0.569295	0.019652	82.065781	-8.607259	39.427559	-1.182648	0.000000	-0.982584	0.000000	0.000000	0.000000	-0.022870	-0.003772	-0.074767	0.000000	0.000000	2.000000	14.000000	0.000000
20433.554616	-0.076411	0.569284	0.019470	82.065781	-8.607259	39.427559	-1.182648	0.000000	-0.982584	0.000000	0.000000	0.000000	-0.019105	-0.003478	-0.054616	0.000000	0.000000	2.000000	14.000000	0.000000
20433.557949	-0.076411	0.569284	0.019470	82.065781	-8.607259	39.427559	-1.182648	0.000000	-0.982584	0.000000	0.000000	0.000000	-0.019105	-0.003478	-0.054616	0.000000	0.000000	2.000000	14.000000	0.000000
20433.561283	-0.076411	0.569284	0.019470	82.068626	-8.439711	39.632633	-1.182648	0.000000	-0.982584	0.000000	0.000000	0.000000	-0.019105	-0.003478	-0.054616	0.000000	0.000000	2.000000	14.000000	0.000000
20433.564616	-0.076411	0.569284	0.019470	82.068626	-8.439711	39.632633	-1.182648	0.000000	-0.982584	0.000000	0.000000	0.000000	-0.019105	-0.003478	-0.054616	0.000000	0.000000	2.000000	14.000000	0.000000
20433.567949	-0.076461	0.569300	0.019349	82.068626	-8.439711	39.632633	-1.182648	0.000000	-0.982584	0.000000	0.000000	0.000000	-0.015070	0.004751	-0.036271	0.000000	0.000000	2.000000	14.000000	0.000000
20433.571283	-0.076461	0.569300	0.019349	82.071121	-8.160600	39.958401	-1.179464	0.000000	-0.973481	0.000000	0.000000	0.000000	-0.015070	0.004751	-0.036271	0.000000	0.000000	2.000000	14.000000	0.000000
20433.574616	-0.076461	0.569300	0.019349	82.071121	-8.160600	39.958401	-1.179464	0.000000	-0.973481	0.000000	0.000000	0.000000	-0.015070	0.004751	-0.036271	0.000000	0.000000	2.000000	14.000000	0.000000
20433.577949	-0.076461	0.569300	0.019349	82.071121	-8.160600	39.958401	-1.179464	0.000000	-0.973481	0.000000	0.000000	0.000000	-0.015070	0.004751	-0.036271	0.000000	0.000000	2.000000	14.000000	0.000000
20433.581283	-0.076379	0.569307	0.019273	82.073326	-7.852528	40.308426	-1.176953	0.000000	-0.967436	0.000000	0.000000	0.000000	0.024533	0.002210	-0.022779	0.000000	0.000000	2.000000	14.000000	0.000000
20433.584616	-0.076379	0.569307	0.019273	82.073326	-7.852528	40.308426	-1.176953	0.000000	-0.967436	0.000000	0.000000	0.000000	0.024533	0.002210	-0.022779	0.000000	0.000000	2.000000	14.000000	0.000000
20433.587949	-0.076379	0.569307	0.019273	82.073326	-7.852528	40.308426	-1.176953	0.000000	-0.967436	0.000000	0.000000	0.000000	0.024533	0.002210	-0.022779	0.000000	0.000000	2.000000	14.000000	0.000000
20433.591283	-0.076379	0.569307	0.019273	82.072662	-7.668764	40.513371	-1.181042	0.000000	-0.963640	0.000000	0.000000	0.000000	0.024533	0.002210	-0.022779	0.000000	0.000000	2.000000	14.000000	0.000000
20433.594616	-0.076311	0.569307	0.019284	82.072662	-7.668764	40.513371	-1.181042	0.000000	-0.963640	0.000000	0.000000	0.000000	0.020357	-0.000007	0.003262	0.000000	0.000000	2.000000	14.000000	0.000000
20433.597949	-0.076311	0.569307	0.019284	82.072662	-7.668764	40.513371	-1.181042	0.000000	-0.963640	0.000000	0.000000	0.000000	0.020357	-0.000007	0.003262	0.000000	0.000000	2.000000	14.000000	0.000000
20433.601283	-0.076311	0.569307	0.019284	82.077271	-7.652046	40.526394	-1.181042	0.000000	-0.963640	0.000000	0.000000	0.000000	0.020357	-0.000007	0.003262	0.000000	0.000000	2.000000	14.000000	0.000000
20433.604616	-0.076311	0.569307	0.019284	82.077271	-7.652046	40.526394	-1.181042	0.000000	-0.963640	0.000000	0.000000	0.000000	0.020357	-0.000007	0.003262	0.000000	0.000000	2.000000	14.000000	0.000000
20433.607949	-0.076266	0.569307	0.019291	82.077271	-7.652046	40.526394	-1.181042	0.000000	-0.963640	0.000000	0.000000	0.000000	0.013574	-0.000007	0.002172	0.000000	0.000000	2.000000	14.000000	0.000000
20433.611283	-0.076266	0.569307	0.019291	82.078751	-7.646170	40.526810	-1.184434	0.000000	-0.964183	0.000000	0.000000	0.000000	0.013574	-0.000007	0.002172	0.000000	0.000000	2.000000	14.000000	0.000000
20433.614616	-0.076266	0.569307	0.019291	82.078751	-7.646170	40.526810	-1.184434	0.000000	-0.964183	0.000000	0.000000	0.000000	0.013574	-0.000007	0.002172	0.000000	0.000000	2.000000	14.000000	0.000000
20433.617949	-0.076266	0.569307	0.019291	82.078751	-7.646170	40.526810	-1.184434	0.000000	-0.964183	0.000000	0.000000	0.000000	0.013574	-0.000007	0.002172	0.000000	0.000000	2.000000	14.000000	0.000000
20433.621283	-0.076201	0.569325	0.019319	82.078751	-7.643467	40.526787	-1.186697	0.000000	-0.964546	0.000000	0.000000	0.000000	0.019532	0.005358	0.008407	0.000000	0.000000	2.000000	14.000000	0.000000
20433.624616	-0.076201	0.569325	0.019319	82.078751	-7.643467	40.526787	-1.186697	0.000000	-0.964546	0.000000	0.000000	0.000000	0.019532	0.005358	0.008407	0.000000	0.000000	2.000000	14.000000	0.000000
20433.627949	-0.076201	0.569325	0.019319	82.078751	-7.643467	40.526787	-1.186697	0.000000	-0.964546	0.000000	0.000000	0.000000	0.019532	0.005358	0.008407	0.000000	0.000000	2.000000	14.000000	0.000000
20433.631283	-0.076201	0.569325	0.019319	82.078751	-7.643467	40.526787	-1.189952	0.000000	-0.965947	0.000000	0.000000	0.000000	0.019532	0.005358	0.008407	0.000000	0.000000	2.000000	14.000000	0.000000
20433.634616	-0.076178	0.569325	0.019323	82.078751	-7.643467	40.526787	-1.189952	0.000000	-0.965947	0.000000	0.000000	0.000000	0.006785	-0.000007	0.001085	0.000000	0.000000	2.000000	14.000000	0.000000
20433.637949	-0.076178	0.569325	0.019323	82.078751	-7.643467	40.526787	-1.189952	0.000000	-0.965947	0.000000	0.000000	0.000000	0.006785	-0.000007	0.001085	0.000000	0.000000	2.000000	14.000000	0.000000
20433.641283	-0.076178	0.569325	0.019323	82.075630	-7.641303	40.526249	-1.189952	0.000000	-0.965947	0.000000	0.000000	0.000000	0.006785	-0.000007	0.001085	0.000000	0.000000	2.000000	14.000000	0.000000
20433.644616	-0.076178	0.569325	0.019323	82.075630	-7.641303	40.526249	-1.189952	0.000000	-0.965947	0.000000	0.000000	0.000000	0.006785	-0.000007	0.001085	0.000000	0.000000	2.000000	14.000000	0.000000
20433.647949	-0.076155	0.569351	0.019320	82.075630	-7.641303	40.526249	-1.189952	0.000000	-0.965947	0.000000	0.000000	0.000000	0.007074	0.007904	-0.000730	0.000000	0.000000	2.000000	14.000000	0.000000
20433.651283	-0.076155	0.569351	0.019320	82.075508	-7.615214	40.550320	-1.191083	0.000000	-0.966128	0.000000	0.000000	0.000000	0.007074	0.007904	-0.000730	0.000000	0.000000	2.000000	14.000000	0.000000
20433.654616	-0.076155	0.569351	0.019320	82.075508	-7.615214	40.550320	-1.191083	0.000000	-0.966128	0.000000	0.000000	0.000000	0.007074	0.007904	-0.000730	0.000000	0.000000	2.000000	14.000000	0.000000
20433.657949	-0.076155	0.569351	0.019320	82.075508	-7.615214	40.550320	-1.191083	0.000000	-0.966128	0.000000	0.000000	0.000000	0.007074	0.007904	-0.000730	0.000000	0.000000	2.000000	14.000000	0.000000
20433.661283	-0.076107	0.569333	0.019310	82.075478	-7.602152	40.562408	-1.192262	0.000000	-0.966006	0.000000	0.000000	0.000000	0.014396	-0.005365	-0.002982	0.000000	0.000000	2.000000	14.000000	0.000000
20433.664616	-0.076107	0.569333	0.019310	82.075478	-7.602152	40.562408	-1.192262	0.000000	-0.966006	0.000000	0.000000	0.000000	0.014396	-0.005365	-0.002982	0.000000	0.000000	2.000000	14.000000	0.000000
20433.667949	-0.076107	0.569333	0.019310	82.075478	-7.602152	40.562408	-1.192262	0.000000	-0.966006	0.000000	0.000000	0.000000	0.014396	-0.005365	-0.002982	0.000000	0.000000	2.000000	14.000000	0.000000
20433.671283	-0.076107	0.569333	0.019310	82.078613	-7.596128	40.562977	-1.194662	0.000000	-0.965509	0.000000	0.000000	0.000000	0.014396	-0.005365	-0.002982	0.000000	0.000000	2.000000	14.000000	0.000000
20433.674616	-0.076039	0.569333	0.019321	82.078613	-7.596128	40.562977	-1.194662	0.000000	-0.965509	0.000000	0.000000	0.000000	0.020356	-0.000001	0.003250	0.000000	0.000000	2.000000	14.000000	0.000000
20433.677949	-0.076039	0.569333	0.019321	82.078613	-7.596128	40.562977	-1.194662	0.000000	-0.965509	0.000000	0.000000	0.000000	0.020356	-0.000001	0.003250	0.000000	0.000000	2.000000	14.000000	0.000000
20433.681283	-0.076039	0.569333	0.019321	82.078629	-7.588000	40.562962	-1.194662	0.000000	-0.965509	0.000000	0.000000	0.000000	0.020356	-0.000001	0.003250	0.000000	0.000000	2.000000	14.000000	0.000000
20433.684616	-0.076039	0.569333	0.019321	82.078629	-7.588000	40.562962	-1.194662	0.000000	-0.965509	0.000000	0.000000	0.000000	0.020356	-0.000001	0.003250	0.000000	0.000000	2.000000	14.000000	0.000000
20433.687949	-0.075996	0.569351	0.019345	82.078629	-7.588000	40.562962	-1.194662	0.000000	-0.965509	0.000000	0.000000	0.000000	0.012752	0.005364	0.007315	0.000000	0.000000	2.000000	14.000000	0.000000
20433.691283	-0.075996	0.569351	0.019345	82.072388	-7.583679	40.561836	-1.198054	0.000000	-0.966051	0.000000	0.000000	0.000000	0.012752	0.005364	0.007315	0.000000	0.000000	2.000000	14.000000	0.000000
20433.694616	-0.075996	0.569351	0.019345	82.072388	-7.583679	40.561836	-1.198054	0.000000	-0.966051	0.000000	0.000000	0.000000	0.012752	0.005364	0.007315	0.000000	0.000000	2.000000	14.000000	0.000000
20433.697949	-0.075996	0.569351	0.019345	82.072388	-7.583679	40.561836	-1.198054	0.000000	-0.966051	0.000000	0.000000	0.000000	0.012752	0.005364	0.007315	0.000000	0.000000	2.000000	14.000000	0.000000
20433.701283	-0.075916	0.569449	0.019422	82.059868	-7.583264	40.559502	-1.200180	0.000000	-0.967270	0.000000	0.000000	0.000000	0.024154	0.029443	0.023110	0.000000	0.000000	2.000000	14.000000	0.000000
20433.704616	-0.075916	0.569449	0.019422	82.059868	-7.583264	40.559502	-1.200180	0.000000	-0.967270	0.000000	0.000000	0.000000	0.024154	0.029443	0.023110	0.000000	0.000000	2.000000	14.000000	0.000000
20433.707949	-0.075916	0.569449	0.019422	82.059868	-7.583264	40.559502	-1.200180	0.000000	-0.967270	0.000000	0.000000	0.000000	0.024154	0.029443	0.023110	0.000000	0.000000	2.000000	14.000000	0.000000
20433.711283	-0.075916	0.569449	0.019422	82.047348	-7.585570	40.557194	-1.204205	0.000000	-0.971122	0.000000	0.000000	0.000000	0.024154	0.029443	0.023110	0.000000	0.000000	2.000000	14.000000	0.000000
20433.714616	-0.075949	0.569521	0.019487	82.047348	-7.585570	40.557194	-1.204205	0.000000	-0.971122	0.000000	0.000000	0.000000	-0.010068	0.021526	0.019513	0.000000	0.000000	2.000000	14.000000	0.000000
20433.717949	-0.075949	0.569521	0.019487	82.047348	-7.585570	40.557194	-1.204205	0.000000	-0.971122	0.000000	0.000000	0.000000	-0.010068	0.021526	0.019513	0.000000	0.000000	2.000000	14.000000	0.000000
20433.721283	-0.075949	0.569521	0.019487	82.034843	-7.590589	40.554882	-1.204205	0.000000	-0.971122	0.000000	0.000000	0.000000	-0.010068	0.021526	0.019513	0.000000	0.000000	2.000000	14.000000	0.000000
20433.724616	-0.075949	0.569521	0.019487	82.034843	-7.590589	40.554882	-1.204205	0.000000	-0.971122	0.000000	0.000000	0.000000	-0.010068	0.021526	0.019513	0.000000	0.000000	2.000000	14.000000	0.000000
20433.727949	-0.075986	0.569611	0.019570	82.034843	-7.590589	40.554882	-1.204205	0.000000	-0.971122	0.000000	0.000000	0.000000	-0.010891	0.026913	0.024655	0.000000	0.000000	2.000000	14.000000	0.000000
20433.731283	-0.075986	0.569611	0.019570	82.018982	-7.544879	40.611897	-1.202527	0.000000	-0.974374	0.000000	0.000000	0.000000	-0.010891	0.026913	0.024655	0.000000	0.000000	2.000000	14.000000	0.000000
20433.734616	-0.075986	0.569611	0.019570	82.018982	-7.544879	40.611897	-1.202527	0.000000	-0.974374	0.000000	0.000000	0.000000	-0.010891	0.026913	0.024655	0.000000	0.000000	2.000000	14.000000	0.000000
20433.737949	-0.075986	0.569611	0.019570	82.018982	-7.544879	40.611897	-1.202527	0.000000	-0.974374	0.000000	0.000000	0.000000	-0.010891	0.026913	0.024655	0.000000	0.000000	2.000000	14.000000	0.000000
20433.741283	-0.076028	0.569736	0.019686	82.008980	-7.413440	40.765759	-1.200712	0.000000	-0.978483	0.000000	0.000000	0.000000	-0.012530	0.037685	0.034936	0.000000	0.000000	2.000000	14.000000	0.000000
20433.744616	-0.076028	0.569736	0.019686	82.008980	-7.413440	40.765759	-1.200712	0.000000	-0.978483	0.000000	0.000000	0.000000	-0.012530	0.037685	0.034936	0.000000	0.000000	2.000000	14.000000	0.000000
20433.747949	-0.076028	0.569736	0.019686	82.008980	-7.413440	40.765759	-1.200712	0.000000	-0.978483	0.000000	0.000000	0.000000	-0.012530	0.037685	0.034936	0.000000	0.000000	2.000000	14.000000	0.000000
20433.751283	-0.076028	0.569736	0.019686	81.998886	-7.272099	40.931236	-1.198624	0.000000	-0.984306	0.000000	0.000000	0.000000	-0.012530	0.037685	0.034936	0.000000	0.000000	2.000000	14.000000	0.000000
20433.754616	-0.076038	0.569808	0.019755	81.998886	-7.272099	40.931236	-1.198624	0.000000	-0.984306	0.000000	0.000000	0.000000	-0.003280	0.021560	0.020575	0.000000	0.000000	2.000000	14.000000	0.000000
20433.757949	-0.076038	0.569808	0.019755	81.998886	-7.272099	40.931236	-1.198624	0.000000	-0.984306	0.000000	0.000000	0.000000	-0.003280	0.021560	0.020575	0.000000	0.000000	2.000000	14.000000	0.000000
20433.761283	-0.076038	0.569808	0.019755	81.986237	-7.251732	40.952309	-1.198624	0.000000	-0.984306	0.000000	0.000000	0.000000	-0.003280	0.021560	0.020575	0.000000	0.000000	2.000000	14.000000	0.000000
20433.764616	-0.076038	0.569808	0.019755	81.986237	-7.251732	40.952309	-1.198624	0.000000	-0.984306	0.000000	0.000000	0.000000	-0.003280	0.021560	0.020575	0.000000	0.000000	2.000000	14.000000	0.000000
20433.767949	-0.076017	0.569879	0.019763	81.986237	-7.251732	40.952309	-1.198624	0.000000	-0.984306	0.000000	0.000000	0.000000	0.006552	0.021217	0.002579	0.000000	0.000000	2.000000	14.000000	0.000000
20433.771283	-0.076017	0.569879	0.019763	81.973763	-7.257247	40.949497	-1.198077	0.000000	-0.987735	0.000000	0.000000	0.000000	0.006552	0.021217	0.002579	0.000000	0.000000	2.000000	14.000000	0.000000
20433.774616	-0.076017	0.569879	0.019763	81.973763	-7.257247	40.949497	-1.198077	0.000000	-0.987735	0.000000	0.000000	0.000000	0.006552	0.021217	0.002579	0.000000	0.000000	2.000000	14.000000	0.000000
20433.777949	-0.076017	0.569879	0.019763	81.973763	-7.257247	40.949497	-1.198077	0.000000	-0.987735	0.000000	0.000000	0.000000	0.006552	0.021217	0.002579	0.000000	0.000000	2.000000	14.000000	0.000000
20433.781283	-0.076053	0.570066	0.019844	81.961220	-7.260039	40.946659	-1.199169	0.000000	-0.988165	0.000000	0.000000	0.000000	-0.010837	0.056077	0.024288	0.000000	0.000000	2.000000	14.000000	0.000000
20433.784616	-0.076053	0.570066	0.019844	81.961220	-7.260039	40.946659	-1.199169	0.000000	-0.988165	0.000000	0.000000	0.000000	-0.010837	0.056077	0.024288	0.000000	0.000000	2.000000	14.000000	0.000000
20433.787949	-0.076053	0.570066	0.019844	81.961220	-7.260039	40.946659	-1.199169	0.000000	-0.988165	0.000000	0.000000	0.000000	-0.010837	0.056077	0.024288	0.000000	0.000000	2.000000	14.000000	0.000000
20433.791283	-0.076053	0.570066	0.019844	81.945511	-7.240447	40.966969	-1.197363	0.000000	-0.992213	0.000000	0.000000	0.000000	-0.010837	0.056077	0.024288	0.000000	0.000000	2.000000	14.000000	0.000000
20433.794616	-0.076041	0.570138	0.019916	81.945511	-7.240447	40.966969	-1.197363	0.000000	-0.992213	0.000000	0.000000	0.000000	0.003517	0.021571	0.021640	0.000000	0.000000	2.000000	14.000000	0.000000
20433.797949	-0.076041	0.570138	0.019916	81.945511	-7.240447	40.966969	-1.197363	0.000000	-0.992213	0.000000	0.000000	0.000000	0.003517	0.021571	0.021640	0.000000	0.000000	2.000000	14.000000	0.000000
20433.801283	-0.076027	0.570192	0.019971	81.935669	-7.158610	41.059860	-1.197363	0.000000	-0.992213	0.000000	0.000000	0.000000	0.004339	0.016174	0.016498	0.000000	0.000000	2.000000	14.000000	0.000000
20433.804616	-0.076027	0.570192	0.019971	81.935669	-7.158610	41.059860	-1.197363	0.000000	-0.992213	0.000000	0.000000	0.000000	0.004339	0.016174	0.016498	0.000000	0.000000	2.000000	14.000000	0.000000
20433.807949	-0.076027	0.570192	0.019971	81.935669	-7.158610	41.059860	-1.197363	0.000000	-0.992213	0.000000	0.000000	0.000000	0.004339	0.016174	0.016498	0.000000	0.000000	2.000000	14.000000	0.000000
20433.811283	-0.076027	0.570192	0.019971	81.928658	-7.022798	41.212650	-1.198672	0.000000	-0.998569	0.000000	0.000000	0.000000	0.004339	0.016174	0.016498	0.000000	0.000000	2.000000	14.000000	0.000000
20433.814616	-0.075987	0.570228	0.020013	81.928658	-7.022798	41.212650	-1.198672	0.000000	-0.998569	0.000000	0.000000	0.000000	0.011955	0.010776	0.012440	0.000000	0.000000	2.000000	14.000000	0.000000
20433.817949	-0.075987	0.570228	0.020013	81.928658	-7.022798	41.212650	-1.198672	0.000000	-0.998569	0.000000	0.000000	0.000000	0.011955	0.010776	0.012440	0.000000	0.000000	2.000000	14.000000	0.000000
20433.821283	-0.075987	0.570228	0.020013	81.930847	-6.854284	41.403355	-1.198672	0.000000	-0.998569	0.000000	0.000000	0.000000	0.011955	0.010776	0.012440	0.000000	0.000000	2.000000	14.000000	0.000000
20433.824616	-0.075987	0.570228	0.020013	81.930847	-6.854284	41.403355	-1.198672	0.000000	-0.998569	0.000000	0.000000	0.000000	0.011955	0.010776	0.012440	0.000000	0.000000	2.000000	14.000000	0.000000
20433.827949	-0.075946	0.570193	0.020049	81.930847	-6.854284	41.403355	-1.198672	0.000000	-0.998569	0.000000	0.000000	0.000000	0.012189	-0.010443	0.010959	0.000000	0.000000	2.000000	14.000000	0.000000
20433.831283	-0.075946	0.570193	0.020049	81.939484	-6.734629	41.536564	-1.200665	0.000000	-1.000642	0.000000	0.000000	0.000000	0.012189	-0.010443	0.010959	0.000000	0.000000	2.000000	14.000000	0.000000
20433.834616	-0.075946	0.570193	0.020049	81.939484	-6.734629	41.536564	-1.200665	0.000000	-1.000642	0.000000	0.000000	0.000000	0.012189	-0.010443	0.010959	0.000000	0.000000	2.000000	14.000000	0.000000
20433.837949	-0.075946	0.570193	0.020049	81.939484	-6.734629	41.536564	-1.200665	0.000000	-1.000642	0.000000	0.000000	0.000000	0.012189	-0.010443	0.010959	0.000000	0.000000	2.000000	14.000000	0.000000
20433.841283	-0.075866	0.570050	0.019987	81.951729	-6.687676	41.587730	-1.202696	0.000000	-1.002469	0.000000	0.000000	0.000000	0.023896	-0.042810	-0.018795	0.000000	0.000000	2.000000	14.000000	0.000000
20433.844616	-0.075866	0.570050	0.019987	81.951729	-6.687676	41.587730	-1.202696	0.000000	-1.002469	0.000000	0.000000	0.000000	0.023896	-0.042810	-0.018795	0.000000	0.000000	2.000000	14.000000	0.000000
20433.847949	-0.075866	0.570050	0.019987	81.951729	-6.687676	41.587730	-1.202696	0.000000	-1.002469	0.000000	0.000000	0.000000	0.023896	-0.042810	-0.018795	0.000000	0.000000	2.000000	14.000000	0.000000
20433.851283	-0.075866	0.570050	0.019987	81.964226	-6.681350	41.591377	-1.206679	0.000000	-0.999336	0.000000	0.000000	0.000000	0.023896	-0.042810	-0.018795	0.000000	0.000000	2.000000	14.000000	0.000000
20433.854616	-0.075833	0.569978	0.019922	81.964226	-6.681350	41.591377	-1.206679	0.000000	-0.999336	0.000000	0.000000	0.000000	0.010061	-0.021554	-0.019482	0.000000	0.000000	2.000000	14.000000	0.000000
20433.857949	-0.075833	0.569978	0.019922	81.964226	-6.681350	41.591377	-1.206679	0.000000	-0.999336	0.000000	0.000000	0.000000	0.010061	-0.021554	-0.019482	0.000000	0.000000	2.000000	14.000000	0.000000
20433.861283	-0.075833	0.569978	0.019922	81.973633	-6.681315	41.594170	-1.206679	0.000000	-0.999336	0.000000	0.000000	0.000000	0.010061	-0.021554	-0.019482	0.000000	0.000000	2.000000	14.000000	0.000000
20433.864616	-0.075833	0.569978	0.019922	81.973633	-6.681315	41.594170	-1.206679	0.000000	-0.999336	0.000000	0.000000	0.000000	0.010061	-0.021554	-0.019482	0.000000	0.000000	2.000000	14.000000	0.000000
20433.867949	-0.075841	0.569915	0.019826	81.973633	-6.681315	41.594170	-1.206679	0.000000	-0.999336	0.000000	0.000000	0.000000	-0.002416	-0.019031	-0.028612	0.000000	0.000000	2.000000	14.000000	0.000000
20433.871283	-0.075841	0.569915	0.019826	81.982544	-6.607146	41.680462	-1.208356	0.000000	-0.996089	0.000000	0.000000	0.000000	-0.002416	-0.019031	-0.028612	0.000000	0.000000	2.000000	14.000000	0.000000
20433.874616	-0.075841	0.569915	0.019826	81.982544	-6.607146	41.680462	-1.208356	0.000000	-0.996089	0.000000	0.000000	0.000000	-0.002416	-0.019031	-0.028612	0.000000	0.000000	2.000000	14.000000	0.000000
20433.877949	-0.075841	0.569915	0.019826	81.982544	-6.607146	41.680462	-1.208356	0.000000	-0.996089	0.000000	0.000000	0.000000	-0.002416	-0.019031	-0.028612	0.000000	0.000000	2.000000	14.000000	0.000000
20433.881283	-0.075826	0.569852	0.019735	81.987320	-6.401073	41.921066	-1.207953	0.000000	-0.991320	0.000000	0.000000	0.000000	0.004379	-0.019049	-0.027538	0.000000	0.000000	2.000000	14.000000	0.000000
20433.884616	-0.075826	0.569852	0.019735	81.987320	-6.401073	41.921066	-1.207953	0.000000	-0.991320	0.000000	0.000000	0.000000	0.004379	-0.019049	-0.027538	0.000000	0.000000	2.000000	14.000000	0.000000
20433.887949	-0.075826	0.569852	0.019735	81.987320	-6.401073	41.921066	-1.207953	0.000000	-0.991320	0.000000	0.000000	0.000000	0.004379	-0.019049	-0.027538	0.000000	0.000000	2.000000	14.000000	0.000000
20433.891283	-0.075826	0.569852	0.019735	81.985039	-6.112595	42.255161	-1.208683	0.000000	-0.986731	0.000000	0.000000	0.000000	0.004379	-0.019049	-0.027538	0.000000	0.000000	2.000000	14.000000	0.000000
20433.894616	-0.075804	0.569852	0.019738	81.985039	-6.112595	42.255161	-1.208683	0.000000	-0.986731	0.000000	0.000000	0.000000	0.006793	-0.000005	0.001080	0.000000	0.000000	2.000000	14.000000	0.000000
20433.897949	-0.075804	0.569852	0.019738	81.985039	-6.112595	42.255161	-1.208683	0.000000	-0.986731	0.000000	0.000000	0.000000	0.006793	-0.000005	0.001080	0.000000	0.000000	2.000000	14.000000	0.000000
20433.901283	-0.075804	0.569852	0.019738	81.982567	-5.821578	42.589100	-1.208683	0.000000	-0.986731	0.000000	0.000000	0.000000	0.006793	-0.000005	0.001080	0.000000	0.000000	2.000000	14.000000	0.000000
20433.904616	-0.075804	0.569852	0.019738	81.982567	-5.821578	42.589100	-1.208683	0.000000	-0.986731	0.000000	0.000000	0.000000	0.006793	-0.000005	0.001080	0.000000	0.000000	2.000000	14.000000	0.000000
20433.907949	-0.075755	0.569860	0.019722	81.982567	-5.821578	42.589100	-1.208683	0.000000	-0.986731	0.000000	0.000000	0.000000	0.014690	0.002540	-0.004809	0.000000	0.000000	2.000000	14.000000	0.000000
20433.911283	-0.075755	0.569860	0.019722	81.973686	-5.546374	42.908161	-1.209815	0.000000	-0.986911	0.000000	0.000000	0.000000	0.014690	0.002540	-0.004809	0.000000	0.000000	2.000000	14.000000	0.000000
20433.914616	-0.075755	0.569860	0.019722	81.973686	-5.546374	42.908161	-1.209815	0.000000	-0.986911	0.000000	0.000000	0.000000	0.014690	0.002540	-0.004809	0.000000	0.000000	2.000000	14.000000	0.000000
20433.917949	-0.075755	0.569860	0.019722	81.973686	-5.546374	42.908161	-1.209815	0.000000	-0.986911	0.000000	0.000000	0.000000	0.014690	0.002540	-0.004809	0.000000	0.000000	2.000000	14.000000	0.000000
20433.921283	-0.075736	0.569949	0.019748	81.965248	-5.335501	43.155235	-1.212263	0.000000	-0.986109	0.000000	0.000000	0.000000	0.005739	0.026606	0.007716	0.000000	0.000000	2.000000	14.000000	0.000000
20433.924616	-0.075736	0.569949	0.019748	81.965248	-5.335501	43.155235	-1.212263	0.000000	-0.986109	0.000000	0.000000	0.000000	0.005739	0.026606	0.007716	0.000000	0.000000	2.000000	14.000000	0.000000
20433.927949	-0.075736	0.569949	0.019748	81.965248	-5.335501	43.155235	-1.212263	0.000000	-0.986109	0.000000	0.000000	0.000000	0.005739	0.026606	0.007716	0.000000	0.000000	2.000000	14.000000	0.000000
20433.931283	-0.075736	0.569949	0.019748	81.955650	-5.322181	43.174686	-1.213220	0.000000	-0.987395	0.000000	0.000000	0.000000	0.005739	0.026606	0.007716	0.000000	0.000000	2.000000	14.000000	0.000000
20433.934616	-0.075763	0.570011	0.019773	81.955650	-5.322181	43.174686	-1.213220	0.000000	-0.987395	0.000000	0.000000	0.000000	-0.008134	0.018676	0.007379	0.000000	0.000000	2.000000	14.000000	0.000000
20433.937949	-0.075763	0.570011	0.019773	81.955650	-5.322181	43.174686	-1.213220	0.000000	-0.987395	0.000000	0.000000	0.000000	-0.008134	0.018676	0.007379	0.000000	0.000000	2.000000	14.000000	0.000000
20433.941283	-0.075763	0.570011	0.019773	81.943192	-5.333332	43.168949	-1.213220	0.000000	-0.987395	0.000000	0.000000	0.000000	-0.008134	0.018676	0.007379	0.000000	0.000000	2.000000	14.000000	0.000000
20433.944616	-0.075763	0.570011	0.019773	81.943192	-5.333332	43.168949	-1.213220	0.000000	-0.987395	0.000000	0.000000	0.000000	-0.008134	0.018676	0.007379	0.000000	0.000000	2.000000	14.000000	0.000000
20433.947949	-0.075815	0.570091	0.019811	81.943192	-5.333332	43.168949	-1.213220	0.000000	-0.987395	0.000000	0.000000	0.000000	-0.015747	0.024104	0.011437	0.000000	0.000000	2.000000	14.000000	0.000000
20433.951283	-0.075815	0.570091	0.019811	81.933693	-5.338355	43.176476	-1.211864	0.000000	-0.988625	0.000000	0.000000	0.000000	-0.015747	0.024104	0.011437	0.000000	0.000000	2.000000	14.000000	0.000000
20433.954616	-0.075815	0.570091	0.019811	81.933693	-5.338355	43.176476	-1.211864	0.000000	-0.988625	0.000000	0.000000	0.000000	-0.015747	0.024104	0.011437	0.000000	0.000000	2.000000	14.000000	0.000000
20433.957949	-0.075815	0.570091	0.019811	81.933693	-5.338355	43.176476	-1.211864	0.000000	-0.988625	0.000000	0.000000	0.000000	-0.015747	0.024104	0.011437	0.000000	0.000000	2.000000	14.000000	0.000000
20433.961283	-0.076033	0.570252	0.019869	81.920029	-5.324790	43.205997	-1.209240	0.000000	-0.990531	0.000000	0.000000	0.000000	-0.065465	0.048175	0.017445	0.000000	0.000000	2.000000	14.000000	0.000000
20433.964616	-0.076033	0.570252	0.019869	81.920029	-5.324790	43.205997	-1.209240	0.000000	-0.990531	0.000000	0.000000	0.000000	-0.065465	0.048175	0.017445	0.000000	0.000000	2.000000	14.000000	0.000000
20433.967949	-0.076033	0.570252	0.019869	81.920029	-5.324790	43.205997	-1.209240	0.000000	-0.990531	0.000000	0.000000	0.000000	-0.065465	0.048175	0.017445	0.000000	0.000000	2.000000	14.000000	0.000000
20433.971283	-0.076033	0.570252	0.019869	81.912254	-5.191692	43.368668	-1.198329	0.000000	-0.993439	0.000000	0.000000	0.000000	-0.065465	0.048175	0.017445	0.000000	0.000000	2.000000	14.000000	0.000000
20433.974616	-0.076064	0.570306	0.019917	81.912254	-5.191692	43.368668	-1.198329	0.000000	-0.993439	0.000000	0.000000	0.000000	-0.009252	0.016189	0.014328	0.000000	0.000000	2.000000	14.000000	0.000000
20433.977949	-0.076064	0.570306	0.019917	81.912254	-5.191692	43.368668	-1.198329	0.000000	-0.993439	0.000000	0.000000	0.000000	-0.009252	0.016189	0.014328	0.000000	0.000000	2.000000	14.000000	0.000000
20433.981283	-0.076064	0.570306	0.019917	81.904060	-5.023165	43.566498	-1.198329	0.000000	-0.993439	0.000000	0.000000	0.000000	-0.009252	0.016189	0.014328	0.000000	0.000000	2.000000	14.000000	0.000000
20433.984616	-0.076064	0.570306	0.019917	81.904060	-5.023165	43.566498	-1.198329	0.000000	-0.993439	0.000000	0.000000	0.000000	-0.009252	0.016189	0.014328	0.000000	0.000000	2.000000	14.000000	0.000000
20433.987949	-0.076073	0.570333	0.019974	81.904060	-5.023165	43.566498	-1.198329	0.000000	-0.993439	0.000000	0.000000	0.000000	-0.002750	0.008264	0.017240	0.000000	0.000000	2.000000	14.000000	0.000000
20433.991283	-0.076073	0.570333	0.019974	81.900490	-4.978951	43.612148	-1.196787	0.000000	-0.995827	0.000000	0.000000	0.000000	-0.002750	0.008264	0.017240	0.000000	0.000000	2.000000	14.000000	0.000000
20433.994616	-0.076073	0.570333	0.019974	81.900490	-4.978951	43.612148	-1.196787	0.000000	-0.995827	0.000000	0.000000	0.000000	-0.002750	0.008264	0.017240	0.000000	0.000000	2.000000	14.000000	0.000000
20433.997949	-0.076073	0.570333	0.019974	81.900490	-4.978951	43.612148	-1.196787	0.000000	-0.995827	0.000000	0.000000	0.000000	-0.002750	0.008264	0.017240	0.000000	0.000000	2.000000	14.000000	0.000000
20434.001283	-0.076024	0.570342	0.019958	81.900490	-4.978951	43.612148	-1.196329	0.000000	-0.998700	0.000000	0.000000	0.000000	0.014700	0.002530	-0.004801	0.000000	0.000000	2.000000	14.000000	0.000000
20434.004616	-0.076024	0.570342	0.019958	81.900490	-4.978951	43.612148	-1.196329	0.000000	-0.998700	0.000000	0.000000	0.000000	0.014700	0.002530	-0.004801	0.000000	0.000000	2.000000	14.000000	0.000000
20434.007949	-0.076024	0.570342	0.019958	81.900490	-4.978951	43.612148	-1.196329	0.000000	-0.998700	0.000000	0.000000	0.000000	0.014700	0.002530	-0.004801	0.000000	0.000000	2.000000	14.000000	0.000000
20434.011283	-0.076024	0.570342	0.019958	81.900490	-4.978951	43.612148	-1.198779	0.000000	-0.997900	0.000000	0.000000	0.000000	0.014700	0.002530	-0.004801	0.000000	0.000000	2.000000	14.000000	0.000000
20434.014616	-0.076024	0.570342	0.019958	81.900490	-4.978951	43.612148	-1.198779	0.000000	-0.997900	0.000000	0.000000	0.000000	-0.000000	0.000009	-0.000000	0.000000	0.000000	2.000000	14.000000	0.000000
20434.017949	-0.076024	0.570342	0.019958	81.900490	-4.978951	43.612148	-1.198779	0.000000	-0.997900	0.000000	0.000000	0.000000	-0.000000	0.000009	-0.000000	0.000000	0.000000	2.000000	14.000000	0.000000
20434.021283	-0.076024	0.570342	0.019958	81.903572	-4.982832	43.613728	-1.198779	0.000000	-0.997900	0.000000	0.000000	0.000000	-0.000000	0.000009	-0.000000	0.000000	0.000000	2.000000	14.000000	0.000000
20434.024616	-0.076024	0.570342	0.019958	81.903572	-4.982832	43.613728	-1.198779	0.000000	-0.997900	0.000000	0.000000	0.000000	-0.000000	0.000009	-0.000000	0.000000	0.000000	2.000000	14.000000	0.000000
20434.027949	-0.076086	0.570332	0.019907	81.903572	-4.982832	43.613728	-1.198779	0.000000	-0.997900	0.000000	0.000000	0.000000	-0.018455	-0.002848	-0.015353	0.000000	0.000000	2.000000	14.000000	0.000000
20434.031283	-0.076086	0.570332	0.019907	81.909859	-4.987857	43.616913	-1.198779	0.000000	-0.997900	0.000000	0.000000	0.000000	-0.018455	-0.002848	-0.015353	0.000000	0.000000	2.000000	14.000000	0.000000
20434.034616	-0.076086	0.570332	0.019907	81.909859	-4.987857	43.616913	-1.198779	0.000000	-0.997900	0.000000	0.000000	0.000000	-0.018455	-0.002848	-0.015353	0.000000	0.000000	2.000000	14.000000	0.000000
20434.037949	-0.076086	0.570332	0.019907	81.909859	-4.987857	43.616913	-1.198779	0.000000	-0.997900	0.000000	0.000000	0.000000	-0.018455	-0.002848	-0.015353	0.000000	0.000000	2.000000	14.000000	0.000000
20434.041283	-0.076169	0.570252	0.019847	81.915657	-4.949759	43.667393	-1.195703	0.000000	-0.995341	0.000000	0.000000	0.000000	-0.025009	-0.024119	-0.017916	0.000000	0.000000	2.000000	14.000000	0.000000
20434.044616	-0.076169	0.570252	0.019847	81.915657	-4.949759	43.667393	-1.195703	0.000000	-0.995341	0.000000	0.000000	0.000000	-0.025009	-0.024119	-0.017916	0.000000	0.000000	2.000000	14.000000	0.000000
20434.047949	-0.076169	0.570252	0.019847	81.915657	-4.949759	43.667393	-1.195703	0.000000	-0.995341	0.000000	0.000000	0.000000	-0.025009	-0.024119	-0.017916	0.000000	0.000000	2.000000	14.000000	0.000000
20434.051283	-0.076169	0.570252	0.019847	81.921097	-4.883254	43.741535	-1.191535	0.000000	-0.992355	0.000000	0.000000	0.000000	-0.025009	-0.024119	-0.017916	0.000000	0.000000	2.000000	14.000000	0.000000
20434.054616	-0.076145	0.570208	0.019840	81.921097	-4.883254	43.741535	-1.191535	0.000000	-0.992355	0.000000	0.000000	0.000000	0.007322	-0.013291	-0.002223	0.000000	0.000000	2.000000	14.000000	0.000000
20434.057949	-0.076145	0.570208	0.019840	81.921097	-4.883254	43.741535	-1.191535	0.000000	-0.992355	0.000000	0.000000	0.000000	0.007322	-0.013291	-0.002223	0.000000	0.000000	2.000000	14.000000	0.000000
20434.061283	-0.076145	0.570208	0.019840	81.930237	-4.850051	43.770081	-1.191535	0.000000	-0.992355	0.000000	0.000000	0.000000	0.007322	-0.013291	-0.002223	0.000000	0.000000	2.000000	14.000000	0.000000
20434.064616	-0.076145	0.570208	0.019840	81.930237	-4.850051	43.770081	-1.191535	0.000000	-0.992355	0.000000	0.000000	0.000000	0.007322	-0.013291	-0.002223	0.000000	0.000000	2.000000	14.000000	0.000000
20434.067949	-0.076046	0.570154	0.019803	81.930237	-4.850051	43.770081	-1.191535	0.000000	-0.992355	0.000000	0.000000	0.000000	0.029631	-0.016192	-0.011081	0.000000	0.000000	2.000000	14.000000	0.000000
20434.071283	-0.076046	0.570154	0.019803	81.933403	-4.834805	43.771763	-1.192755	0.000000	-0.991984	0.000000	0.000000	0.000000	0.029631	-0.016192	-0.011081	0.000000	0.000000	2.000000	14.000000	0.000000
20434.074616	-0.076046	0.570154	0.019803	81.933403	-4.834805	43.771763	-1.192755	0.000000	-0.991984	0.000000	0.000000	0.000000	0.029631	-0.016192	-0.011081	0.000000	0.000000	2.000000	14.000000	0.000000
20434.077949	-0.076046	0.570154	0.019803	81.933403	-4.834805	43.771763	-1.192755	0.000000	-0.991984	0.000000	0.000000	0.000000	0.029631	-0.016192	-0.011081	0.000000	0.000000	2.000000	14.000000	0.000000
20434.081283	-0.075836	0.570144	0.019795	81.933403	-4.821200	43.771770	-1.197694	0.000000	-0.990138	0.000000	0.000000	0.000000	0.063063	-0.002865	-0.002373	0.000000	0.000000	2.000000	14.000000	0.000000
20434.084616	-0.075836	0.570144	0.019795	81.933403	-4.821200	43.771770	-1.197694	0.000000	-0.990138	0.000000	0.000000	0.000000	0.063063	-0.002865	-0.002373	0.000000	0.000000	2.000000	14.000000	0.000000
20434.087949	-0.075836	0.570144	0.019795	81.933403	-4.821200	43.771770	-1.197694	0.000000	-0.990138	0.000000	0.000000	0.000000	0.063063	-0.002865	-0.002373	0.000000	0.000000	2.000000	14.000000	0.000000
20434.091283	-0.075836	0.570144	0.019795	81.933380	-4.818489	43.771751	-1.208204	0.000000	-0.989742	0.000000	0.000000	0.000000	0.063063	-0.002865	-0.002373	0.000000	0.000000	2.000000	14.000000	0.000000
20434.094616	-0.075809	0.570179	0.019769	81.933380	-4.818489	43.771751	-1.208204	0.000000	-0.989742	0.000000	0.000000	0.000000	0.008191	0.010433	-0.007717	0.000000	0.000000	2.000000	14.000000	0.000000
20434.097949	-0.075809	0.570179	0.019769	81.933380	-4.818489	43.771751	-1.208204	0.000000	-0.989742	0.000000	0.000000	0.000000	0.008191	0.010433	-0.007717	0.000000	0.000000	2.000000	14.000000	0.000000
20434.101283	-0.075809	0.570179	0.019769	81.923988	-4.823341	43.766853	-1.208204	0.000000	-0.989742	0.000000	0.000000	0.000000	0.008191	0.010433	-0.007717	0.000000	0.000000	2.000000	14.000000	0.000000
20434.104616	-0.075809	0.570179	0.019769	81.923988	-4.823341	43.766853	-1.208204	0.000000	-0.989742	0.000000	0.000000	0.000000	0.008191	0.010433	-0.007717	0.000000	0.000000	2.000000	14.000000	0.000000
20434.107949	-0.075807	0.570232	0.019757	81.923988	-4.823341	43.766853	-1.208204	0.000000	-0.989742	0.000000	0.000000	0.000000	0.000581	0.015828	-0.003658	0.000000	0.000000	2.000000	14.000000	0.000000
20434.111283	-0.075807	0.570232	0.019757	81.917763	-4.832038	43.763565	-1.209570	0.000000	-0.988456	0.000000	0.000000	0.000000	0.000581	0.015828	-0.003658	0.000000	0.000000	2.000000	14.000000	0.000000
20434.114616	-0.075807	0.570232	0.019757	81.917763	-4.832038	43.763565	-1.209570	0.000000	-0.988456	0.000000	0.000000	0.000000	0.000581	0.015828	-0.003658	0.000000	0.000000	2.000000	14.000000	0.000000
20434.117949	-0.075807	0.570232	0.019757	81.917763	-4.832038	43.763565	-1.209570	0.000000	-0.988456	0.000000	0.000000	0.000000	0.000581	0.015828	-0.003658	0.000000	0.000000	2.000000	14.000000	0.000000
20434.121283	-0.075914	0.570339	0.019845	81.908424	-4.842299	43.758698	-1.209666	0.000000	-0.987846	0.000000	0.000000	0.000000	-0.032076	0.032358	0.026505	0.000000	0.000000	2.000000	14.000000	0.000000
20434.124616	-0.075914	0.570339	0.019845	81.908424	-4.842299	43.758698	-1.209666	0.000000	-0.987846	0.000000	0.000000	0.000000	-0.032076	0.032358	0.026505	0.000000	0.000000	2.000000	14.000000	0.000000
20434.127949	-0.075914	0.570339	0.019845	81.908424	-4.842299	43.758698	-1.209666	0.000000	-0.987846	0.000000	0.000000	0.000000	-0.032076	0.032358	0.026505	0.000000	0.000000	2.000000	14.000000	0.000000
20434.131283	-0.075914	0.570339	0.019845	81.898796	-4.829718	43.777393	-1.204320	0.000000	-0.992264	0.000000	0.000000	0.000000	-0.032076	0.032358	0.026505	0.000000	0.000000	2.000000	14.000000	0.000000
20434.134616	-0.075942	0.570375	0.019876	81.898796	-4.829718	43.777393	-1.204320	0.000000	-0.992264	0.000000	0.000000	0.000000	-0.008426	0.010796	0.009192	0.000000	0.000000	2.000000	14.000000	0.000000
20434.137949	-0.075942	0.570375	0.019876	81.898796	-4.829718	43.777393	-1.204320	0.000000	-0.992264	0.000000	0.000000	0.000000	-0.008426	0.010796	0.009192	0.000000	0.000000	2.000000	14.000000	0.000000
20434.141283	-0.075942	0.570375	0.019876	81.892426	-4.817414	43.785927	-1.204320	0.000000	-0.992264	0.000000	0.000000	0.000000	-0.008426	0.010796	0.009192	0.000000	0.000000	2.000000	14.000000	0.000000
20434.144616	-0.075942	0.570375	0.019876	81.892426	-4.817414	43.785927	-1.204320	0.000000	-0.992264	0.000000	0.000000	0.000000	-0.008426	0.010796	0.009192	0.000000	0.000000	2.000000	14.000000	0.000000
20434.147949	-0.075886	0.570421	0.019961	81.892426	-4.817414	43.785927	-1.204320	0.000000	-0.992264	0.000000	0.000000	0.000000	0.016823	0.013655	0.025619	0.000000	0.000000	2.000000	14.000000	0.000000
20434.151283	-0.075886	0.570421	0.019961	81.886177	-4.812505	43.782673	-1.202916	0.000000	-0.993796	0.000000	0.000000	0.000000	0.016823	0.013655	0.025619	0.000000	0.000000	2.000000	14.000000	0.000000
20434.154616	-0.075886	0.570421	0.019961	81.886177	-4.812505	43.782673	-1.202916	0.000000	-0.993796	0.000000	0.000000	0.000000	0.016823	0.013655	0.025619	0.000000	0.000000	2.000000	14.000000	0.000000
20434.157949	-0.075886	0.570421	0.019961	81.886177	-4.812505	43.782673	-1.202916	0.000000	-0.993796	0.000000	0.000000	0.000000	0.016823	0.013655	0.025619	0.000000	0.000000	2.000000	14.000000	0.000000
20434.161283	-0.075820	0.570439	0.019989	81.886177	-4.809777	43.782669	-1.205720	0.000000	-0.998066	0.000000	0.000000	0.000000	0.019568	0.005377	0.008376	0.000000	0.000000	2.000000	14.000000	0.000000
20434.164616	-0.075820	0.570439	0.019989	81.886177	-4.809777	43.782669	-1.205720	0.000000	-0.998066	0.000000	0.000000	0.000000	0.019568	0.005377	0.008376	0.000000	0.000000	2.000000	14.000000	0.000000
20434.167949	-0.075820	0.570439	0.019989	81.886177	-4.809777	43.782669	-1.205720	0.000000	-0.998066	0.000000	0.000000	0.000000	0.019568	0.005377	0.008376	0.000000	0.000000	2.000000	14.000000	0.000000
20434.171283	-0.075820	0.570439	0.019989	81.886177	-4.812505	43.782673	-1.208981	0.000000	-0.999462	0.000000	0.000000	0.000000	0.019568	0.005377	0.008376	0.000000	0.000000	2.000000	14.000000	0.000000
20434.174616	-0.075839	0.570447	0.019962	81.886177	-4.812505	43.782673	-1.208981	0.000000	-0.999462	0.000000	0.000000	0.000000	-0.005688	0.002522	-0.008048	0.000000	0.000000	2.000000	14.000000	0.000000
20434.177949	-0.075839	0.570447	0.019962	81.886177	-4.812505	43.782673	-1.208981	0.000000	-0.999462	0.000000	0.000000	0.000000	-0.005688	0.002522	-0.008048	0.000000	0.000000	2.000000	14.000000	0.000000
20434.181283	-0.075839	0.570447	0.019962	81.886177	-4.815238	43.782658	-1.208981	0.000000	-0.999462	0.000000	0.000000	0.000000	-0.005688	0.002522	-0.008048	0.000000	0.000000	2.000000	14.000000	0.000000
20434.184616	-0.075839	0.570447	0.019962	81.886177	-4.815238	43.782658	-1.208981	0.000000	-0.999462	0.000000	0.000000	0.000000	-0.005688	0.002522	-0.008048	0.000000	0.000000	2.000000	14.000000	0.000000
20434.187949	-0.075858	0.570456	0.019936	81.886177	-4.815238	43.782658	-1.208981	0.000000	-0.999462	0.000000	0.000000	0.000000	-0.005688	0.002527	-0.008049	0.000000	0.000000	2.000000	14.000000	0.000000
20434.191283	-0.075858	0.570456	0.019936	81.889061	-4.801635	43.807877	-1.208033	0.000000	-0.998120	0.000000	0.000000	0.000000	-0.005688	0.002527	-0.008049	0.000000	0.000000	2.000000	14.000000	0.000000
20434.194616	-0.075858	0.570456	0.019936	81.889061	-4.801635	43.807877	-1.208033	0.000000	-0.998120	0.000000	0.000000	0.000000	-0.005688	0.002527	-0.008049	0.000000	0.000000	2.000000	14.000000	0.000000
20434.197949	-0.075858	0.570456	0.019936	81.889061	-4.801635	43.807877	-1.208033	0.000000	-0.998120	0.000000	0.000000	0.000000	-0.005688	0.002527	-0.008049	0.000000	0.000000	2.000000	14.000000	0.000000
20434.201283	-0.075969	0.570438	0.019900	81.888306	-4.744000	43.878590	-1.207085	0.000000	-0.996779	0.000000	0.000000	0.000000	-0.033155	-0.005396	-0.010541	0.000000	0.000000	2.000000	14.000000	0.000000
20434.204616	-0.075969	0.570438	0.019900	81.888306	-4.744000	43.878590	-1.207085	0.000000	-0.996779	0.000000	0.000000	0.000000	-0.033155	-0.005396	-0.010541	0.000000	0.000000	2.000000	14.000000	0.000000
20434.207949	-0.075969	0.570438	0.019900	81.888306	-4.744000	43.878590	-1.207085	0.000000	-0.996779	0.000000	0.000000	0.000000	-0.033155	-0.005396	-0.010541	0.000000	0.000000	2.000000	14.000000	0.000000
20434.211283	-0.075969	0.570438	0.019900	81.888939	-4.611746	44.033249	-1.201560	0.000000	-0.995022	0.000000	0.000000	0.000000	-0.033155	-0.005396	-0.010541	0.000000	0.000000	2.000000	14.000000	0.000000
20434.214616	-0.075950	0.570429	0.019927	81.888939	-4.611746	44.033249	-1.201560	0.000000	-0.995022	0.000000	0.000000	0.000000	0.005685	-0.002504	0.008050	0.000000	0.000000	2.000000	14.000000	0.000000
20434.217949	-0.075950	0.570429	0.019927	81.888939	-4.611746	44.033249	-1.201560	0.000000	-0.995022	0.000000	0.000000	0.000000	0.005685	-0.002504	0.008050	0.000000	0.000000	2.000000	14.000000	0.000000
20434.221283	-0.075950	0.570429	0.019927	81.886444	-4.415230	44.257118	-1.201560	0.000000	-0.995022	0.000000	0.000000	0.000000	0.005685	-0.002504	0.008050	0.000000	0.000000	2.000000	14.000000	0.000000
20434.224616	-0.075950	0.570429	0.019927	81.886444	-4.415230	44.257118	-1.201560	0.000000	-0.995022	0.000000	0.000000	0.000000	0.005685	-0.002504	0.008050	0.000000	0.000000	2.000000	14.000000	0.000000
20434.227949	-0.075908	0.570421	0.019958	81.886444	-4.415230	44.257118	-1.201560	0.000000	-0.995022	0.000000	0.000000	0.000000	0.012482	-0.002528	0.009131	0.000000	0.000000	2.000000	14.000000	0.000000
20434.231283	-0.075908	0.570421	0.019958	81.887024	-4.277525	44.411781	-1.202507	0.000000	-0.996364	0.000000	0.000000	0.000000	0.012482	-0.002528	0.009131	0.000000	0.000000	2.000000	14.000000	0.000000
20434.234616	-0.075908	0.570421	0.019958	81.887024	-4.277525	44.411781	-1.202507	0.000000	-0.996364	0.000000	0.000000	0.000000	0.012482	-0.002528	0.009131	0.000000	0.000000	2.000000	14.000000	0.000000
20434.237949	-0.075908	0.570421	0.019958	81.887024	-4.277525	44.411781	-1.202507	0.000000	-0.996364	0.000000	0.000000	0.000000	0.012482	-0.002528	0.009131	0.000000	0.000000	2.000000	14.000000	0.000000
20434.241283	-0.075847	0.570431	0.020009	81.886154	-4.275034	44.411514	-1.204587	0.000000	-0.997886	0.000000	0.000000	0.000000	0.018462	0.002868	0.015345	0.000000	0.000000	2.000000	14.000000	0.000000
20434.244616	-0.075847	0.570431	0.020009	81.886154	-4.275034	44.411514	-1.204587	0.000000	-0.997886	0.000000	0.000000	0.000000	0.018462	0.002868	0.015345	0.000000	0.000000	2.000000	14.000000	0.000000
20434.247949	-0.075847	0.570431	0.020009	81.886154	-4.275034	44.411514	-1.204587	0.000000	-0.997886	0.000000	0.000000	0.000000	0.018462	0.002868	0.015345	0.000000	0.000000	2.000000	14.000000	0.000000
20434.251283	-0.075847	0.570431	0.020009	81.883034	-4.276892	44.409653	-1.207664	0.000000	-1.000443	0.000000	0.000000	0.000000	0.018462	0.002868	0.015345	0.000000	0.000000	2.000000	14.000000	0.000000
20434.254616	-0.075849	0.570448	0.020026	81.883034	-4.276892	44.409653	-1.207664	0.000000	-1.000443	0.000000	0.000000	0.000000	-0.000815	0.005391	0.005135	0.000000	0.000000	2.000000	14.000000	0.000000
20434.257949	-0.075849	0.570448	0.020026	81.883034	-4.276892	44.409653	-1.207664	0.000000	-1.000443	0.000000	0.000000	0.000000	-0.000815	0.005391	0.005135	0.000000	0.000000	2.000000	14.000000	0.000000
20434.261283	-0.075849	0.570448	0.020026	81.884583	-4.275505	44.411007	-1.207664	0.000000	-1.000443	0.000000	0.000000	0.000000	-0.000815	0.005391	0.005135	0.000000	1.000000	2.000000	14.000000	0.000000
20434.264616	-0.075849	0.570448	0.020026	81.884583	-4.275505	44.411007	-1.207664	0.000000	-1.000443	0.000000	0.000000	0.000000	-0.000815	0.005391	0.005135	0.000000	1.000000	2.000000	14.000000	0.000000
