# Supplementary material for: Haptic Guidance Needs to Be Intuitive Not Just Informative to Improve Human Motor Accuracy
Source: PLoS One. 2016 Mar 16;11(3):e0150912. doi: 10.1371/journal.pone.0150912 (PMC4794196; doi:10.1371/journal.pone.0150912)
Supplement: S2 Data — (ZIP) [file pone.0150912.s002.zip › Subject2/exp2_0015.txt]

Time	PosX	PosY	PosZ	RotX	RotY	RotZ	ForceX	ForceY	ForceZ	MomentX	MomentY	MomentZ	VelocityX	VelocityY	VelocityZ	CalibratedWeight	ButtonDown	Condition	Trial	Visual
20436.137949	0.000656	0.538332	0.249131	88.321587	-66.404846	-28.231348	1.857204	0.000000	-4.642283	0.000000	0.000000	0.000000	0.120684	0.016715	-0.058899	0.000000	1.000000	2.000000	15.000000	0.000000
20436.141283	0.000656	0.538332	0.249131	88.321587	-66.404846	-28.231348	1.857204	0.000000	-4.642283	0.000000	0.000000	0.000000	0.120684	0.016715	-0.058899	0.000000	1.000000	2.000000	15.000000	0.000000
20436.144616	0.000656	0.538332	0.249131	88.321587	-66.404846	-28.231348	1.857204	0.000000	-4.642283	0.000000	0.000000	0.000000	0.120684	0.016715	-0.058899	0.000000	1.000000	2.000000	15.000000	0.000000
20436.147949	0.000656	0.538332	0.249131	88.337402	-67.641121	-29.517202	1.852000	0.000000	-4.644361	0.000000	0.000000	0.000000	0.120684	0.016715	-0.058899	0.000000	1.000000	2.000000	15.000000	0.000000
20436.151283	0.001326	0.538247	0.248903	88.337402	-67.641121	-29.517202	1.852000	0.000000	-4.644361	0.000000	0.000000	0.000000	0.201047	-0.025437	-0.068529	0.000000	1.000000	2.000000	15.000000	0.000000
20436.154616	0.001326	0.538247	0.248903	88.337402	-67.641121	-29.517202	1.852000	0.000000	-4.644361	0.000000	0.000000	0.000000	0.201047	-0.025437	-0.068529	0.000000	1.000000	2.000000	15.000000	0.000000
20436.157949	0.001326	0.538247	0.248903	88.353493	-70.363403	-32.320045	1.842667	0.000000	-4.648073	0.000000	0.000000	0.000000	0.201047	-0.025437	-0.068529	0.000000	1.000000	2.000000	15.000000	0.000000
20436.161283	0.002028	0.538067	0.248178	88.353493	-70.363403	-32.320045	1.842667	0.000000	-4.648073	0.000000	0.000000	0.000000	0.210541	-0.054173	-0.217492	0.000000	1.000000	2.000000	15.000000	0.000000
20436.164616	0.002028	0.538067	0.248178	88.353493	-70.363403	-32.320045	1.842667	0.000000	-4.648073	0.000000	0.000000	0.000000	0.210541	-0.054173	-0.217492	0.000000	1.000000	2.000000	15.000000	0.000000
20436.167949	0.002028	0.538067	0.248178	88.209541	-74.693481	-36.814835	1.835954	0.000000	-4.650729	0.000000	0.000000	0.000000	0.210541	-0.054173	-0.217492	0.000000	1.000000	2.000000	15.000000	0.000000
20436.171283	0.002793	0.538099	0.247093	88.209541	-74.693481	-36.814835	1.835954	0.000000	-4.650729	0.000000	0.000000	0.000000	0.229751	0.009566	-0.325456	0.000000	1.000000	2.000000	15.000000	0.000000
20436.174616	0.002793	0.538099	0.247093	88.209541	-74.693481	-36.814835	1.835954	0.000000	-4.650729	0.000000	0.000000	0.000000	0.229751	0.009566	-0.325456	0.000000	1.000000	2.000000	15.000000	0.000000
20436.177949	0.002793	0.538099	0.247093	87.807152	-77.519920	-39.991798	1.830453	0.000000	-4.652896	0.000000	0.000000	0.000000	0.229751	0.009566	-0.325456	0.000000	1.000000	2.000000	15.000000	0.000000
20436.181283	0.003790	0.537881	0.245873	87.807152	-77.519920	-39.991798	1.830453	0.000000	-4.652896	0.000000	0.000000	0.000000	0.298926	-0.065241	-0.365979	0.000000	1.000000	2.000000	15.000000	0.000000
20436.184616	0.003790	0.537881	0.245873	87.807152	-77.519920	-39.991798	1.830453	0.000000	-4.652896	0.000000	0.000000	0.000000	0.298926	-0.065241	-0.365979	0.000000	1.000000	2.000000	15.000000	0.000000
20436.187949	0.003790	0.537881	0.245873	87.196762	-74.771744	-37.659245	1.821979	0.000000	-4.656220	0.000000	0.000000	0.000000	0.298926	-0.065241	-0.365979	0.000000	1.000000	2.000000	15.000000	0.000000
20436.191283	0.004683	0.537688	0.244694	87.196762	-74.771744	-37.659245	1.821979	0.000000	-4.656220	0.000000	0.000000	0.000000	0.267984	-0.057871	-0.353651	0.000000	1.000000	2.000000	15.000000	0.000000
20436.194616	0.004683	0.537688	0.244694	87.196762	-74.771744	-37.659245	1.821979	0.000000	-4.656220	0.000000	0.000000	0.000000	0.267984	-0.057871	-0.353651	0.000000	1.000000	2.000000	15.000000	0.000000
20436.197949	0.004683	0.537688	0.244694	86.392555	-68.828316	-31.911051	1.814844	0.000000	-4.659007	0.000000	0.000000	0.000000	0.267984	-0.057871	-0.353651	0.000000	1.000000	2.000000	15.000000	0.000000
20436.201283	0.005773	0.537474	0.243496	86.392555	-68.828316	-31.911051	1.814844	0.000000	-4.659007	0.000000	0.000000	0.000000	0.326911	-0.064204	-0.359446	0.000000	1.000000	2.000000	15.000000	0.000000
20436.204616	0.005773	0.537474	0.243496	86.392555	-68.828316	-31.911051	1.814844	0.000000	-4.659007	0.000000	0.000000	0.000000	0.326911	-0.064204	-0.359446	0.000000	1.000000	2.000000	15.000000	0.000000
20436.207949	0.005773	0.537474	0.243496	85.506645	-63.196033	-25.532679	1.804482	0.000000	-4.663030	0.000000	0.000000	0.000000	0.326911	-0.064204	-0.359446	0.000000	1.000000	2.000000	15.000000	0.000000
20436.211283	0.007224	0.537243	0.242307	85.506645	-63.196033	-25.532679	1.804482	0.000000	-4.663030	0.000000	0.000000	0.000000	0.435410	-0.069426	-0.356570	0.000000	1.000000	2.000000	15.000000	0.000000
20436.214616	0.007224	0.537243	0.242307	85.506645	-63.196033	-25.532679	1.804482	0.000000	-4.663030	0.000000	0.000000	0.000000	0.435410	-0.069426	-0.356570	0.000000	1.000000	2.000000	15.000000	0.000000
20436.217949	0.007224	0.537243	0.242307	84.678696	-58.599083	-19.675795	1.787853	0.000000	-4.669431	0.000000	0.000000	0.000000	0.435410	-0.069426	-0.356570	0.000000	1.000000	2.000000	15.000000	0.000000
20436.221283	0.008704	0.536973	0.241117	84.678696	-58.599083	-19.675795	1.787853	0.000000	-4.669431	0.000000	0.000000	0.000000	0.443877	-0.080852	-0.357180	0.000000	1.000000	2.000000	15.000000	0.000000
20436.224616	0.008704	0.536973	0.241117	84.678696	-58.599083	-19.675795	1.787853	0.000000	-4.669431	0.000000	0.000000	0.000000	0.443877	-0.080852	-0.357180	0.000000	1.000000	2.000000	15.000000	0.000000
20436.227949	0.008704	0.536973	0.241117	83.928108	-54.993240	-15.106037	1.770526	0.000000	-4.676028	0.000000	0.000000	0.000000	0.443877	-0.080852	-0.357180	0.000000	1.000000	2.000000	15.000000	0.000000
20436.231283	0.010442	0.536794	0.239858	83.928108	-54.993240	-15.106037	1.770526	0.000000	-4.676028	0.000000	0.000000	0.000000	0.521505	-0.053898	-0.377769	0.000000	1.000000	2.000000	15.000000	0.000000
20436.234616	0.010442	0.536794	0.239858	83.928108	-54.993240	-15.106037	1.770526	0.000000	-4.676028	0.000000	0.000000	0.000000	0.521505	-0.053898	-0.377769	0.000000	1.000000	2.000000	15.000000	0.000000
20436.237949	0.010442	0.536794	0.239858	83.190521	-52.485870	-12.039372	1.748959	0.000000	-4.684137	0.000000	0.000000	0.000000	0.521505	-0.053898	-0.377769	0.000000	1.000000	2.000000	15.000000	0.000000
20436.241283	0.012404	0.536665	0.238532	83.190521	-52.485870	-12.039372	1.748959	0.000000	-4.684137	0.000000	0.000000	0.000000	0.588674	-0.038511	-0.397556	0.000000	1.000000	2.000000	15.000000	0.000000
20436.244616	0.012404	0.536665	0.238532	83.190521	-52.485870	-12.039372	1.748959	0.000000	-4.684137	0.000000	0.000000	0.000000	0.588674	-0.038511	-0.397556	0.000000	1.000000	2.000000	15.000000	0.000000
20436.247949	0.012404	0.536665	0.238532	82.421638	-50.919174	-10.186993	1.723592	0.000000	-4.693531	0.000000	0.000000	0.000000	0.588674	-0.038511	-0.397556	0.000000	1.000000	2.000000	15.000000	0.000000
20436.251283	0.014327	0.536654	0.237218	82.421638	-50.919174	-10.186993	1.723592	0.000000	-4.693531	0.000000	0.000000	0.000000	0.576642	-0.003400	-0.394331	0.000000	0.000000	2.000000	15.000000	0.000000
20436.254616	0.014327	0.536654	0.237218	82.421638	-50.919174	-10.186993	1.723592	0.000000	-4.693531	0.000000	0.000000	0.000000	0.576642	-0.003400	-0.394331	0.000000	0.000000	2.000000	15.000000	0.000000
20436.257949	0.014327	0.536654	0.237218	81.614960	-50.125084	-9.293851	1.698422	0.000000	-4.702697	0.000000	0.000000	0.000000	0.576642	-0.003400	-0.394331	0.000000	0.000000	2.000000	15.000000	0.000000
20436.261283	0.016178	0.536711	0.236002	81.614960	-50.125084	-9.293851	1.698422	0.000000	-4.702697	0.000000	0.000000	0.000000	0.555440	0.017264	-0.364715	0.000000	0.000000	2.000000	15.000000	0.000000
20436.264616	0.016178	0.536711	0.236002	81.614960	-50.125084	-9.293851	1.698422	0.000000	-4.702697	0.000000	0.000000	0.000000	0.555440	0.017264	-0.364715	0.000000	0.000000	2.000000	15.000000	0.000000
20436.267949	0.016178	0.536711	0.236002	80.781616	-49.810936	-8.852767	1.673455	0.000000	-4.711640	0.000000	0.000000	0.000000	0.555440	0.017264	-0.364715	0.000000	0.000000	2.000000	15.000000	0.000000
20436.271283	0.018124	0.536796	0.234855	80.781616	-49.810936	-8.852767	1.673455	0.000000	-4.711640	0.000000	0.000000	0.000000	0.583653	0.025424	-0.344318	0.000000	0.000000	2.000000	15.000000	0.000000
20436.274616	0.018124	0.536796	0.234855	80.781616	-49.810936	-8.852767	1.673455	0.000000	-4.711640	0.000000	0.000000	0.000000	0.583653	0.025424	-0.344318	0.000000	0.000000	2.000000	15.000000	0.000000
20436.277949	0.018124	0.536796	0.234855	80.004814	-49.585938	-8.335218	1.645973	0.000000	-4.721311	0.000000	0.000000	0.000000	0.583653	0.025424	-0.344318	0.000000	0.000000	2.000000	15.000000	0.000000
20436.281283	0.020099	0.536912	0.233809	80.004814	-49.585938	-8.335218	1.645973	0.000000	-4.721311	0.000000	0.000000	0.000000	0.592515	0.034695	-0.313791	0.000000	0.000000	2.000000	15.000000	0.000000
20436.284616	0.020099	0.536912	0.233809	80.004814	-49.585938	-8.335218	1.645973	0.000000	-4.721311	0.000000	0.000000	0.000000	0.592515	0.034695	-0.313791	0.000000	0.000000	2.000000	15.000000	0.000000
20436.287949	0.020099	0.536912	0.233809	79.342445	-49.231148	-7.642595	1.616886	0.000000	-4.731351	0.000000	0.000000	0.000000	0.592515	0.034695	-0.313791	0.000000	0.000000	2.000000	15.000000	0.000000
20436.291283	0.022105	0.536966	0.232892	79.342445	-49.231148	-7.642595	1.616886	0.000000	-4.731351	0.000000	0.000000	0.000000	0.601874	0.016283	-0.275056	0.000000	0.000000	2.000000	15.000000	0.000000
20436.294616	0.022105	0.536966	0.232892	79.342445	-49.231148	-7.642595	1.616886	0.000000	-4.731351	0.000000	0.000000	0.000000	0.601874	0.016283	-0.275056	0.000000	0.000000	2.000000	15.000000	0.000000
20436.297949	0.022105	0.536966	0.232892	78.817871	-48.747189	-6.960870	1.585987	0.000000	-4.741797	0.000000	0.000000	0.000000	0.601874	0.016283	-0.275056	0.000000	0.000000	2.000000	15.000000	0.000000
20436.301283	0.024140	0.536986	0.232003	78.817871	-48.747189	-6.960870	1.585987	0.000000	-4.741797	0.000000	0.000000	0.000000	0.610491	0.005944	-0.266569	0.000000	0.000000	2.000000	15.000000	0.000000
20436.304616	0.024140	0.536986	0.232003	78.817871	-48.747189	-6.960870	1.585987	0.000000	-4.741797	0.000000	0.000000	0.000000	0.610491	0.005944	-0.266569	0.000000	0.000000	2.000000	15.000000	0.000000
20436.307949	0.024140	0.536986	0.232003	78.409576	-48.324505	-6.467928	1.553935	0.000000	-4.752398	0.000000	0.000000	0.000000	0.610491	0.005944	-0.266569	0.000000	0.000000	2.000000	15.000000	0.000000
20436.311283	0.026139	0.537013	0.231173	78.409576	-48.324505	-6.467928	1.553935	0.000000	-4.752398	0.000000	0.000000	0.000000	0.599876	0.008064	-0.248980	0.000000	0.000000	2.000000	15.000000	0.000000
20436.314616	0.026139	0.537013	0.231173	78.409576	-48.324505	-6.467928	1.553935	0.000000	-4.752398	0.000000	0.000000	0.000000	0.599876	0.008064	-0.248980	0.000000	0.000000	2.000000	15.000000	0.000000
20436.317949	0.026139	0.537013	0.231173	78.106995	-48.489262	-6.584097	1.521733	0.000000	-4.762807	0.000000	0.000000	0.000000	0.599876	0.008064	-0.248980	0.000000	0.000000	2.000000	15.000000	0.000000
20436.321283	0.028068	0.537056	0.230321	78.106995	-48.489262	-6.584097	1.521733	0.000000	-4.762807	0.000000	0.000000	0.000000	0.578653	0.013037	-0.255752	0.000000	0.000000	2.000000	15.000000	0.000000
20436.324616	0.028068	0.537056	0.230321	78.106995	-48.489262	-6.584097	1.521733	0.000000	-4.762807	0.000000	0.000000	0.000000	0.578653	0.013037	-0.255752	0.000000	0.000000	2.000000	15.000000	0.000000
20436.327949	0.028068	0.537056	0.230321	77.877708	-49.399052	-7.433321	1.490555	0.000000	-4.772656	0.000000	0.000000	0.000000	0.578653	0.013037	-0.255752	0.000000	0.000000	2.000000	15.000000	0.000000
20436.331283	0.029860	0.537112	0.229417	77.877708	-49.399052	-7.433321	1.490555	0.000000	-4.772656	0.000000	0.000000	0.000000	0.537468	0.016847	-0.271242	0.000000	0.000000	2.000000	15.000000	0.000000
20436.334616	0.029860	0.537112	0.229417	77.877708	-49.399052	-7.433321	1.490555	0.000000	-4.772656	0.000000	0.000000	0.000000	0.537468	0.016847	-0.271242	0.000000	0.000000	2.000000	15.000000	0.000000
20436.337949	0.029860	0.537112	0.229417	77.642990	-50.561810	-8.593730	1.461869	0.000000	-4.781521	0.000000	0.000000	0.000000	0.537468	0.016847	-0.271242	0.000000	0.000000	2.000000	15.000000	0.000000
20436.341283	0.031548	0.537260	0.228484	77.642990	-50.561810	-8.593730	1.461869	0.000000	-4.781521	0.000000	0.000000	0.000000	0.506397	0.044241	-0.279817	0.000000	0.000000	2.000000	15.000000	0.000000
20436.344616	0.031548	0.537260	0.228484	77.642990	-50.561810	-8.593730	1.461869	0.000000	-4.781521	0.000000	0.000000	0.000000	0.506397	0.044241	-0.279817	0.000000	0.000000	2.000000	15.000000	0.000000
20436.347949	0.031548	0.537260	0.228484	77.462914	-51.627773	-9.535667	1.434952	0.000000	-4.789668	0.000000	0.000000	0.000000	0.506397	0.044241	-0.279817	0.000000	0.000000	2.000000	15.000000	0.000000
20436.351283	0.033032	0.537511	0.227477	77.462914	-51.627773	-9.535667	1.434952	0.000000	-4.789668	0.000000	0.000000	0.000000	0.445387	0.075442	-0.302078	0.000000	0.000000	2.000000	15.000000	0.000000
20436.354616	0.033032	0.537511	0.227477	77.462914	-51.627773	-9.535667	1.434952	0.000000	-4.789668	0.000000	0.000000	0.000000	0.445387	0.075442	-0.302078	0.000000	0.000000	2.000000	15.000000	0.000000
20436.357949	0.033032	0.537511	0.227477	77.416740	-52.454800	-10.169611	1.412047	0.000000	-4.796470	0.000000	0.000000	0.000000	0.445387	0.075442	-0.302078	0.000000	0.000000	2.000000	15.000000	0.000000
20436.361283	0.034313	0.537845	0.226383	77.416740	-52.454800	-10.169611	1.412047	0.000000	-4.796470	0.000000	0.000000	0.000000	0.384253	0.100269	-0.328307	0.000000	0.000000	2.000000	15.000000	0.000000
20436.364616	0.034313	0.537845	0.226383	77.416740	-52.454800	-10.169611	1.412047	0.000000	-4.796470	0.000000	0.000000	0.000000	0.384253	0.100269	-0.328307	0.000000	0.000000	2.000000	15.000000	0.000000
20436.367949	0.034313	0.537845	0.226383	77.539299	-52.951954	-10.508531	1.393323	0.000000	-4.801942	0.000000	0.000000	0.000000	0.384253	0.100269	-0.328307	0.000000	0.000000	2.000000	15.000000	0.000000
20436.371283	0.035387	0.538254	0.225136	77.539299	-52.951954	-10.508531	1.393323	0.000000	-4.801942	0.000000	0.000000	0.000000	0.322212	0.122579	-0.373942	0.000000	0.000000	2.000000	15.000000	0.000000
20436.374616	0.035387	0.538254	0.225136	77.539299	-52.951954	-10.508531	1.393323	0.000000	-4.801942	0.000000	0.000000	0.000000	0.322212	0.122579	-0.373942	0.000000	0.000000	2.000000	15.000000	0.000000
20436.377949	0.035387	0.538254	0.225136	77.790634	-53.280224	-10.772073	1.379291	0.000000	-4.805992	0.000000	0.000000	0.000000	0.322212	0.122579	-0.373942	0.000000	0.000000	2.000000	15.000000	0.000000
20436.381283	0.036319	0.538715	0.223720	77.790634	-53.280224	-10.772073	1.379291	0.000000	-4.805992	0.000000	0.000000	0.000000	0.279400	0.138429	-0.424885	0.000000	0.000000	2.000000	15.000000	0.000000
20436.384616	0.036319	0.538715	0.223720	77.790634	-53.280224	-10.772073	1.379291	0.000000	-4.805992	0.000000	0.000000	0.000000	0.279400	0.138429	-0.424885	0.000000	0.000000	2.000000	15.000000	0.000000
20436.387949	0.036319	0.538715	0.223720	78.142548	-53.362244	-10.695867	1.368864	0.000000	-4.808971	0.000000	0.000000	0.000000	0.279400	0.138429	-0.424885	0.000000	0.000000	2.000000	15.000000	0.000000
20436.391283	0.037137	0.539204	0.222084	78.142548	-53.362244	-10.695867	1.368864	0.000000	-4.808971	0.000000	0.000000	0.000000	0.245480	0.146586	-0.490650	0.000000	0.000000	2.000000	15.000000	0.000000
20436.394616	0.037137	0.539204	0.222084	78.142548	-53.362244	-10.695867	1.368864	0.000000	-4.808971	0.000000	0.000000	0.000000	0.245480	0.146586	-0.490650	0.000000	0.000000	2.000000	15.000000	0.000000
20436.397949	0.037137	0.539204	0.222084	78.602364	-53.229725	-10.314635	1.361794	0.000000	-4.810979	0.000000	0.000000	0.000000	0.245480	0.146586	-0.490650	0.000000	0.000000	2.000000	15.000000	0.000000
20436.401283	0.037969	0.539715	0.220188	78.602364	-53.229725	-10.314635	1.361794	0.000000	-4.810979	0.000000	0.000000	0.000000	0.249507	0.153199	-0.568870	0.000000	0.000000	2.000000	15.000000	0.000000
20436.404616	0.037969	0.539715	0.220188	78.602364	-53.229725	-10.314635	1.361794	0.000000	-4.810979	0.000000	0.000000	0.000000	0.249507	0.153199	-0.568870	0.000000	0.000000	2.000000	15.000000	0.000000
20436.407949	0.037969	0.539715	0.220188	79.152367	-52.864655	-9.635459	1.355825	0.000000	-4.812665	0.000000	0.000000	0.000000	0.249507	0.153199	-0.568870	0.000000	0.000000	2.000000	15.000000	0.000000
20436.411283	0.038842	0.540221	0.217980	79.152367	-52.864655	-9.635459	1.355825	0.000000	-4.812665	0.000000	0.000000	0.000000	0.261893	0.151986	-0.662576	0.000000	0.000000	2.000000	15.000000	0.000000
20436.414616	0.038842	0.540221	0.217980	79.152367	-52.864655	-9.635459	1.355825	0.000000	-4.812665	0.000000	0.000000	0.000000	0.261893	0.151986	-0.662576	0.000000	0.000000	2.000000	15.000000	0.000000
20436.417949	0.038842	0.540221	0.217980	79.754829	-52.379833	-8.802447	1.350693	0.000000	-4.814107	0.000000	0.000000	0.000000	0.261893	0.151986	-0.662576	0.000000	0.000000	2.000000	15.000000	0.000000
20436.421283	0.039722	0.540685	0.215462	79.754829	-52.379833	-8.802447	1.350693	0.000000	-4.814107	0.000000	0.000000	0.000000	0.264121	0.139155	-0.755387	0.000000	0.000000	2.000000	15.000000	0.000000
20436.424616	0.039722	0.540685	0.215462	79.754829	-52.379833	-8.802447	1.350693	0.000000	-4.814107	0.000000	0.000000	0.000000	0.264121	0.139155	-0.755387	0.000000	0.000000	2.000000	15.000000	0.000000
20436.427949	0.039722	0.540685	0.215462	80.334564	-51.868435	-7.970515	1.347089	0.000000	-4.815117	0.000000	0.000000	0.000000	0.264121	0.139155	-0.755387	0.000000	0.000000	2.000000	15.000000	0.000000
20436.431283	0.040676	0.541134	0.212708	80.334564	-51.868435	-7.970515	1.347089	0.000000	-4.815117	0.000000	0.000000	0.000000	0.286310	0.134511	-0.826201	0.000000	0.000000	2.000000	15.000000	0.000000
20436.434616	0.040676	0.541134	0.212708	80.334564	-51.868435	-7.970515	1.347089	0.000000	-4.815117	0.000000	0.000000	0.000000	0.286310	0.134511	-0.826201	0.000000	0.000000	2.000000	15.000000	0.000000
20436.437949	0.040676	0.541134	0.212708	80.871269	-51.402130	-7.184188	1.343227	0.000000	-4.816195	0.000000	0.000000	0.000000	0.286310	0.134511	-0.826201	0.000000	0.000000	2.000000	15.000000	0.000000
20436.441283	0.041636	0.541597	0.209680	80.871269	-51.402130	-7.184188	1.343227	0.000000	-4.816195	0.000000	0.000000	0.000000	0.288041	0.139149	-0.908203	0.000000	0.000000	2.000000	15.000000	0.000000
20436.444616	0.041636	0.541597	0.209680	80.871269	-51.402130	-7.184188	1.343227	0.000000	-4.816195	0.000000	0.000000	0.000000	0.288041	0.139149	-0.908203	0.000000	0.000000	2.000000	15.000000	0.000000
20436.447949	0.041636	0.541597	0.209680	81.355415	-51.146656	-6.507318	1.340758	0.000000	-4.816884	0.000000	0.000000	0.000000	0.288041	0.139149	-0.908203	0.000000	0.000000	2.000000	15.000000	0.000000
20436.451283	0.042633	0.542022	0.206397	81.355415	-51.146656	-6.507318	1.340758	0.000000	-4.816884	0.000000	0.000000	0.000000	0.299060	0.127401	-0.984831	0.000000	0.000000	2.000000	15.000000	0.000000
20436.454616	0.042633	0.542022	0.206397	81.355415	-51.146656	-6.507318	1.340758	0.000000	-4.816884	0.000000	0.000000	0.000000	0.299060	0.127401	-0.984831	0.000000	0.000000	2.000000	15.000000	0.000000
20436.457949	0.042633	0.542022	0.206397	81.783867	-51.157688	-5.981696	1.338958	0.000000	-4.817384	0.000000	0.000000	0.000000	0.299060	0.127401	-0.984831	0.000000	0.000000	2.000000	15.000000	0.000000
20436.461283	0.043608	0.542419	0.202961	81.783867	-51.157688	-5.981696	1.338958	0.000000	-4.817384	0.000000	0.000000	0.000000	0.292531	0.119179	-1.030915	0.000000	0.000000	2.000000	15.000000	0.000000
20436.464616	0.043608	0.542419	0.202961	81.783867	-51.157688	-5.981696	1.338958	0.000000	-4.817384	0.000000	0.000000	0.000000	0.292531	0.119179	-1.030915	0.000000	0.000000	2.000000	15.000000	0.000000
20436.467949	0.043608	0.542419	0.202961	82.175896	-51.444736	-5.789453	1.338517	0.000000	-4.817506	0.000000	0.000000	0.000000	0.292531	0.119179	-1.030915	0.000000	0.000000	2.000000	15.000000	0.000000
20436.471283	0.044620	0.542820	0.199326	82.175896	-51.444736	-5.789453	1.338517	0.000000	-4.817506	0.000000	0.000000	0.000000	0.303625	0.120153	-1.090484	0.000000	0.000000	2.000000	15.000000	0.000000
20436.474616	0.044620	0.542820	0.199326	82.175896	-51.444736	-5.789453	1.338517	0.000000	-4.817506	0.000000	0.000000	0.000000	0.303625	0.120153	-1.090484	0.000000	0.000000	2.000000	15.000000	0.000000
20436.477949	0.044620	0.542820	0.199326	82.541069	-51.925064	-6.000675	1.338469	0.000000	-4.817520	0.000000	0.000000	0.000000	0.303625	0.120153	-1.090484	0.000000	0.000000	2.000000	15.000000	0.000000
20436.481283	0.045735	0.543251	0.195568	82.541069	-51.925064	-6.000675	1.338469	0.000000	-4.817520	0.000000	0.000000	0.000000	0.334354	0.129391	-1.127312	0.000000	0.000000	2.000000	15.000000	0.000000
20436.484616	0.045735	0.543251	0.195568	82.541069	-51.925064	-6.000675	1.338469	0.000000	-4.817520	0.000000	0.000000	0.000000	0.334354	0.129391	-1.127312	0.000000	0.000000	2.000000	15.000000	0.000000
20436.487949	0.045735	0.543251	0.195568	82.870598	-52.567875	-6.491549	1.336857	0.000000	-4.817968	0.000000	0.000000	0.000000	0.334354	0.129391	-1.127312	0.000000	0.000000	2.000000	15.000000	0.000000
20436.491283	0.046979	0.543747	0.191679	82.870598	-52.567875	-6.491549	1.336857	0.000000	-4.817968	0.000000	0.000000	0.000000	0.373336	0.148792	-1.166814	0.000000	0.000000	2.000000	15.000000	0.000000
20436.494616	0.046979	0.543747	0.191679	82.870598	-52.567875	-6.491549	1.336857	0.000000	-4.817968	0.000000	0.000000	0.000000	0.373336	0.148792	-1.166814	0.000000	0.000000	2.000000	15.000000	0.000000
20436.497949	0.046979	0.543747	0.191679	83.172119	-53.333046	-6.987551	1.332999	0.000000	-4.819036	0.000000	0.000000	0.000000	0.373336	0.148792	-1.166814	0.000000	0.000000	2.000000	15.000000	0.000000
20436.501283	0.048353	0.544310	0.187690	83.172119	-53.333046	-6.987551	1.332999	0.000000	-4.819036	0.000000	0.000000	0.000000	0.411979	0.168934	-1.196626	0.000000	0.000000	2.000000	15.000000	0.000000
20436.504616	0.048353	0.544310	0.187690	83.172119	-53.333046	-6.987551	1.332999	0.000000	-4.819036	0.000000	0.000000	0.000000	0.411979	0.168934	-1.196626	0.000000	0.000000	2.000000	15.000000	0.000000
20436.507949	0.048353	0.544310	0.187690	83.433975	-54.149403	-7.445989	1.326557	0.000000	-4.820814	0.000000	0.000000	0.000000	0.411979	0.168934	-1.196626	0.000000	0.000000	2.000000	15.000000	0.000000
20436.511283	0.049886	0.544963	0.183648	83.433975	-54.149403	-7.445989	1.326557	0.000000	-4.820814	0.000000	0.000000	0.000000	0.459840	0.195895	-1.212770	0.000000	0.000000	2.000000	15.000000	0.000000
20436.514616	0.049886	0.544963	0.183648	83.433975	-54.149403	-7.445989	1.326557	0.000000	-4.820814	0.000000	0.000000	0.000000	0.459840	0.195895	-1.212770	0.000000	0.000000	2.000000	15.000000	0.000000
20436.517949	0.049886	0.544963	0.183648	83.653625	-54.703926	-7.894073	1.316290	0.000000	-4.823627	0.000000	0.000000	0.000000	0.459840	0.195895	-1.212770	0.000000	0.000000	2.000000	15.000000	0.000000
20436.521283	0.051485	0.545654	0.179582	83.653625	-54.703926	-7.894073	1.316290	0.000000	-4.823627	0.000000	0.000000	0.000000	0.479956	0.207243	-1.219689	0.000000	0.000000	2.000000	15.000000	0.000000
20436.524616	0.051485	0.545654	0.179582	83.653625	-54.703926	-7.894073	1.316290	0.000000	-4.823627	0.000000	0.000000	0.000000	0.479956	0.207243	-1.219689	0.000000	0.000000	2.000000	15.000000	0.000000
20436.527949	0.051485	0.545654	0.179582	83.810783	-54.591061	-7.602853	1.304017	0.000000	-4.826960	0.000000	0.000000	0.000000	0.479956	0.207243	-1.219689	0.000000	0.000000	2.000000	15.000000	0.000000
20436.531283	0.053121	0.546347	0.175500	83.810783	-54.591061	-7.602853	1.304017	0.000000	-4.826960	0.000000	0.000000	0.000000	0.490638	0.207914	-1.224476	0.000000	0.000000	2.000000	15.000000	0.000000
20436.534616	0.053121	0.546347	0.175500	83.810783	-54.591061	-7.602853	1.304017	0.000000	-4.826960	0.000000	0.000000	0.000000	0.490638	0.207914	-1.224476	0.000000	0.000000	2.000000	15.000000	0.000000
20436.537949	0.053121	0.546347	0.175500	83.948837	-53.867874	-6.507020	1.290344	0.000000	-4.830633	0.000000	0.000000	0.000000	0.490638	0.207914	-1.224476	0.000000	0.000000	2.000000	15.000000	0.000000
20436.541283	0.054729	0.547091	0.171383	83.948837	-53.867874	-6.507020	1.290344	0.000000	-4.830633	0.000000	0.000000	0.000000	0.482402	0.223249	-1.235177	0.000000	0.000000	2.000000	15.000000	0.000000
20436.544616	0.054729	0.547091	0.171383	83.948837	-53.867874	-6.507020	1.290344	0.000000	-4.830633	0.000000	0.000000	0.000000	0.482402	0.223249	-1.235177	0.000000	0.000000	2.000000	15.000000	0.000000
20436.547949	0.054729	0.547091	0.171383	84.111908	-52.653122	-5.004012	1.276959	0.000000	-4.834188	0.000000	0.000000	0.000000	0.482402	0.223249	-1.235177	0.000000	0.000000	2.000000	15.000000	0.000000
20436.551283	0.056365	0.547792	0.167184	84.111908	-52.653122	-5.004012	1.276959	0.000000	-4.834188	0.000000	0.000000	0.000000	0.490750	0.210169	-1.259745	0.000000	0.000000	2.000000	15.000000	0.000000
20436.554616	0.056365	0.547792	0.167184	84.111908	-52.653122	-5.004012	1.276959	0.000000	-4.834188	0.000000	0.000000	0.000000	0.490750	0.210169	-1.259745	0.000000	0.000000	2.000000	15.000000	0.000000
20436.557949	0.056365	0.547792	0.167184	84.296623	-51.243340	-3.241362	1.262708	0.000000	-4.837930	0.000000	0.000000	0.000000	0.490750	0.210169	-1.259745	0.000000	0.000000	2.000000	15.000000	0.000000
20436.561283	0.058081	0.548545	0.162846	84.296623	-51.243340	-3.241362	1.262708	0.000000	-4.837930	0.000000	0.000000	0.000000	0.514750	0.226052	-1.301409	0.000000	0.000000	2.000000	15.000000	0.000000
20436.564616	0.058081	0.548545	0.162846	84.296623	-51.243340	-3.241362	1.262708	0.000000	-4.837930	0.000000	0.000000	0.000000	0.514750	0.226052	-1.301409	0.000000	0.000000	2.000000	15.000000	0.000000
20436.567949	0.058081	0.548545	0.162846	84.471214	-49.787628	-1.673677	1.246455	0.000000	-4.842144	0.000000	0.000000	0.000000	0.514750	0.226052	-1.301409	0.000000	0.000000	2.000000	15.000000	0.000000
20436.571283	0.059789	0.549321	0.158416	84.471214	-49.787628	-1.673677	1.246455	0.000000	-4.842144	0.000000	0.000000	0.000000	0.512479	0.232613	-1.328926	0.000000	0.000000	2.000000	15.000000	0.000000
20436.574616	0.059789	0.549321	0.158416	84.471214	-49.787628	-1.673677	1.246455	0.000000	-4.842144	0.000000	0.000000	0.000000	0.512479	0.232613	-1.328926	0.000000	0.000000	2.000000	15.000000	0.000000
20436.577949	0.059789	0.549321	0.158416	84.588684	-48.266125	-0.224323	1.230152	0.000000	-4.846310	0.000000	0.000000	0.000000	0.512479	0.232613	-1.328926	0.000000	0.000000	2.000000	15.000000	0.000000
20436.581283	0.061522	0.550141	0.153943	84.588684	-48.266125	-0.224323	1.230152	0.000000	-4.846310	0.000000	0.000000	0.000000	0.519990	0.246179	-1.342098	0.000000	0.000000	2.000000	15.000000	0.000000
20436.584616	0.061522	0.550141	0.153943	84.588684	-48.266125	-0.224323	1.230152	0.000000	-4.846310	0.000000	0.000000	0.000000	0.519990	0.246179	-1.342098	0.000000	0.000000	2.000000	15.000000	0.000000
20436.587949	0.061522	0.550141	0.153943	84.617844	-46.183640	1.781594	1.212449	0.000000	-4.850770	0.000000	0.000000	0.000000	0.519990	0.246179	-1.342098	0.000000	0.000000	2.000000	15.000000	0.000000
20436.591283	0.063227	0.550997	0.149488	84.617844	-46.183640	1.781594	1.212449	0.000000	-4.850770	0.000000	0.000000	0.000000	0.511510	0.256830	-1.336501	0.000000	0.000000	2.000000	15.000000	0.000000
20436.594616	0.063227	0.550997	0.149488	84.617844	-46.183640	1.781594	1.212449	0.000000	-4.850770	0.000000	0.000000	0.000000	0.511510	0.256830	-1.336501	0.000000	0.000000	2.000000	15.000000	0.000000
20436.597949	0.063227	0.550997	0.149488	84.559250	-43.515396	4.475800	1.194358	0.000000	-4.855256	0.000000	0.000000	0.000000	0.511510	0.256830	-1.336501	0.000000	0.000000	2.000000	15.000000	0.000000
20436.601283	0.064880	0.551861	0.145097	84.559250	-43.515396	4.475800	1.194358	0.000000	-4.855256	0.000000	0.000000	0.000000	0.495891	0.259039	-1.317207	0.000000	0.000000	2.000000	15.000000	0.000000
20436.604616	0.064880	0.551861	0.145097	84.559250	-43.515396	4.475800	1.194358	0.000000	-4.855256	0.000000	0.000000	0.000000	0.495891	0.259039	-1.317207	0.000000	0.000000	2.000000	15.000000	0.000000
20436.607949	0.064880	0.551861	0.145097	84.448189	-40.473335	8.221953	1.176257	0.000000	-4.859673	0.000000	0.000000	0.000000	0.495891	0.259039	-1.317207	0.000000	0.000000	2.000000	15.000000	0.000000
20436.611283	0.066449	0.552674	0.140729	84.448189	-40.473335	8.221953	1.176257	0.000000	-4.859673	0.000000	0.000000	0.000000	0.470634	0.243997	-1.310537	0.000000	0.000000	2.000000	15.000000	0.000000
20436.614616	0.066449	0.552674	0.140729	84.448189	-40.473335	8.221953	1.176257	0.000000	-4.859673	0.000000	0.000000	0.000000	0.470634	0.243997	-1.310537	0.000000	0.000000	2.000000	15.000000	0.000000
20436.617949	0.066449	0.552674	0.140729	84.342171	-37.281143	12.943046	1.159553	0.000000	-4.863686	0.000000	0.000000	0.000000	0.470634	0.243997	-1.310537	0.000000	0.000000	2.000000	15.000000	0.000000
20436.621283	0.068018	0.553503	0.136364	84.342171	-37.281143	12.943046	1.159553	0.000000	-4.863686	0.000000	0.000000	0.000000	0.470835	0.248772	-1.309471	0.000000	0.000000	2.000000	15.000000	0.000000
20436.624616	0.068018	0.553503	0.136364	84.342171	-37.281143	12.943046	1.159553	0.000000	-4.863686	0.000000	0.000000	0.000000	0.470835	0.248772	-1.309471	0.000000	0.000000	2.000000	15.000000	0.000000
20436.627949	0.068018	0.553503	0.136364	84.233841	-34.466808	17.531452	1.141683	0.000000	-4.867911	0.000000	0.000000	0.000000	0.470835	0.248772	-1.309471	0.000000	0.000000	2.000000	15.000000	0.000000
20436.631283	0.069644	0.554348	0.131996	84.233841	-34.466808	17.531452	1.141683	0.000000	-4.867911	0.000000	0.000000	0.000000	0.487683	0.253424	-1.310219	0.000000	0.000000	2.000000	15.000000	0.000000
20436.634616	0.069644	0.554348	0.131996	84.233841	-34.466808	17.531452	1.141683	0.000000	-4.867911	0.000000	0.000000	0.000000	0.487683	0.253424	-1.310219	0.000000	0.000000	2.000000	15.000000	0.000000
20436.637949	0.069644	0.554348	0.131996	84.112373	-32.313538	21.231922	1.120632	0.000000	-4.872800	0.000000	0.000000	0.000000	0.487683	0.253424	-1.310219	0.000000	0.000000	2.000000	15.000000	0.000000
20436.641283	0.071352	0.555176	0.127628	84.112373	-32.313538	21.231922	1.120632	0.000000	-4.872800	0.000000	0.000000	0.000000	0.512548	0.248282	-1.310378	0.000000	0.000000	2.000000	15.000000	0.000000
20436.644616	0.071352	0.555176	0.127628	84.112373	-32.313538	21.231922	1.120632	0.000000	-4.872800	0.000000	0.000000	0.000000	0.512548	0.248282	-1.310378	0.000000	0.000000	2.000000	15.000000	0.000000
20436.647949	0.071352	0.555176	0.127628	83.979134	-30.807480	24.029343	1.095059	0.000000	-4.878611	0.000000	0.000000	0.000000	0.512548	0.248282	-1.310378	0.000000	0.000000	2.000000	15.000000	0.000000
20436.651283	0.073088	0.556038	0.123277	83.979134	-30.807480	24.029343	1.095059	0.000000	-4.878611	0.000000	0.000000	0.000000	0.520618	0.258562	-1.305316	0.000000	0.000000	2.000000	15.000000	0.000000
20436.654616	0.073088	0.556038	0.123277	83.979134	-30.807480	24.029343	1.095059	0.000000	-4.878611	0.000000	0.000000	0.000000	0.520618	0.258562	-1.305316	0.000000	0.000000	2.000000	15.000000	0.000000
20436.657949	0.073088	0.556038	0.123277	83.857010	-29.476669	26.355337	1.066416	0.000000	-4.884952	0.000000	0.000000	0.000000	0.520618	0.258562	-1.305316	0.000000	0.000000	2.000000	15.000000	0.000000
20436.661283	0.074832	0.556914	0.119027	83.857010	-29.476669	26.355337	1.066416	0.000000	-4.884952	0.000000	0.000000	0.000000	0.523355	0.263028	-1.275058	0.000000	0.000000	2.000000	15.000000	0.000000
20436.664616	0.074832	0.556914	0.119027	83.857010	-29.476669	26.355337	1.066416	0.000000	-4.884952	0.000000	0.000000	0.000000	0.523355	0.263028	-1.275058	0.000000	0.000000	2.000000	15.000000	0.000000
20436.667949	0.074832	0.556914	0.119027	83.744331	-28.294321	28.093134	1.034356	0.000000	-4.891841	0.000000	0.000000	0.000000	0.523355	0.263028	-1.275058	0.000000	0.000000	2.000000	15.000000	0.000000
20436.671283	0.076554	0.557718	0.114840	83.744331	-28.294321	28.093134	1.034356	0.000000	-4.891841	0.000000	0.000000	0.000000	0.516500	0.241143	-1.256013	0.000000	0.000000	2.000000	15.000000	0.000000
20436.674616	0.076554	0.557718	0.114840	83.744331	-28.294321	28.093134	1.034356	0.000000	-4.891841	0.000000	0.000000	0.000000	0.516500	0.241143	-1.256013	0.000000	0.000000	2.000000	15.000000	0.000000
20436.677949	0.076554	0.557718	0.114840	83.642143	-27.210993	29.143063	1.000178	0.000000	-4.898943	0.000000	0.000000	0.000000	0.516500	0.241143	-1.256013	0.000000	0.000000	2.000000	15.000000	0.000000
20436.681283	0.078123	0.558489	0.110769	83.642143	-27.210993	29.143063	1.000178	0.000000	-4.898943	0.000000	0.000000	0.000000	0.470821	0.231238	-1.221338	0.000000	0.000000	2.000000	15.000000	0.000000
20436.684616	0.078123	0.558489	0.110769	83.642143	-27.210993	29.143063	1.000178	0.000000	-4.898943	0.000000	0.000000	0.000000	0.470821	0.231238	-1.221338	0.000000	0.000000	2.000000	15.000000	0.000000
20436.687949	0.078123	0.558489	0.110769	83.547005	-26.220425	29.914843	0.968774	0.000000	-4.905251	0.000000	0.000000	0.000000	0.470821	0.231238	-1.221338	0.000000	0.000000	2.000000	15.000000	0.000000
20436.691283	0.079618	0.559171	0.106757	83.547005	-26.220425	29.914843	0.968774	0.000000	-4.905251	0.000000	0.000000	0.000000	0.448471	0.204763	-1.203731	0.000000	0.000000	2.000000	15.000000	0.000000
20436.694616	0.079618	0.559171	0.106757	83.547005	-26.220425	29.914843	0.968774	0.000000	-4.905251	0.000000	0.000000	0.000000	0.448471	0.204763	-1.203731	0.000000	0.000000	2.000000	15.000000	0.000000
20436.697949	0.079618	0.559171	0.106757	83.459984	-25.310774	30.603397	0.937651	0.000000	-4.911294	0.000000	0.000000	0.000000	0.448471	0.204763	-1.203731	0.000000	0.000000	2.000000	15.000000	0.000000
20436.701283	0.081101	0.559825	0.102845	83.459984	-25.310774	30.603397	0.937651	0.000000	-4.911294	0.000000	0.000000	0.000000	0.444732	0.195908	-1.173439	0.000000	0.000000	2.000000	15.000000	0.000000
20436.704616	0.081101	0.559825	0.102845	83.459984	-25.310774	30.603397	0.937651	0.000000	-4.911294	0.000000	0.000000	0.000000	0.444732	0.195908	-1.173439	0.000000	0.000000	2.000000	15.000000	0.000000
20436.707949	0.081101	0.559825	0.102845	83.387077	-24.535160	31.157248	0.903689	0.000000	-4.917656	0.000000	0.000000	0.000000	0.444732	0.195908	-1.173439	0.000000	0.000000	2.000000	15.000000	0.000000
20436.711283	0.082585	0.560417	0.098940	83.387077	-24.535160	31.157248	0.903689	0.000000	-4.917656	0.000000	0.000000	0.000000	0.445214	0.177612	-1.171492	0.000000	0.000000	2.000000	15.000000	0.000000
20436.714616	0.082585	0.560417	0.098940	83.387077	-24.535160	31.157248	0.903689	0.000000	-4.917656	0.000000	0.000000	0.000000	0.445214	0.177612	-1.171492	0.000000	0.000000	2.000000	15.000000	0.000000
20436.717949	0.082585	0.560417	0.098940	83.303116	-24.123871	31.301733	0.866763	0.000000	-4.924299	0.000000	0.000000	0.000000	0.445214	0.177612	-1.171492	0.000000	0.000000	2.000000	15.000000	0.000000
20436.721283	0.084098	0.560998	0.095049	83.303116	-24.123871	31.301733	0.866763	0.000000	-4.924299	0.000000	0.000000	0.000000	0.453944	0.174422	-1.167443	0.000000	0.000000	2.000000	15.000000	0.000000
20436.724616	0.084098	0.560998	0.095049	83.303116	-24.123871	31.301733	0.866763	0.000000	-4.924299	0.000000	0.000000	0.000000	0.453944	0.174422	-1.167443	0.000000	0.000000	2.000000	15.000000	0.000000
20436.727949	0.084098	0.560998	0.095049	83.182434	-24.549957	30.508789	0.795104	0.000000	-4.752442	0.000000	0.000000	0.000000	0.453944	0.174422	-1.167443	0.000000	0.000000	2.000000	15.000000	0.000000
20436.731283	0.085554	0.561513	0.091134	83.182434	-24.549957	30.508789	0.795104	0.000000	-4.752442	0.000000	0.000000	0.000000	0.436737	0.154420	-1.174306	0.000000	0.000000	2.000000	15.000000	0.000000
20436.734616	0.085554	0.561513	0.091134	83.182434	-24.549957	30.508789	0.795104	0.000000	-4.752442	0.000000	0.000000	0.000000	0.436737	0.154420	-1.174306	0.000000	0.000000	2.000000	15.000000	0.000000
20436.737949	0.085554	0.561513	0.091134	83.004311	-25.669676	28.922293	0.722315	0.000000	-4.556724	0.000000	0.000000	0.000000	0.436737	0.154420	-1.174306	0.000000	0.000000	2.000000	15.000000	0.000000
20436.741283	0.086885	0.561927	0.087276	83.004311	-25.669676	28.922293	0.722315	0.000000	-4.556724	0.000000	0.000000	0.000000	0.399513	0.124361	-1.157551	0.000000	0.000000	2.000000	15.000000	0.000000
20436.744616	0.086885	0.561927	0.087276	83.004311	-25.669676	28.922293	0.722315	0.000000	-4.556724	0.000000	0.000000	0.000000	0.399513	0.124361	-1.157551	0.000000	0.000000	2.000000	15.000000	0.000000
20436.747949	0.086885	0.561927	0.087276	82.780388	-27.047926	27.151596	0.655729	0.000000	-4.363799	0.000000	0.000000	0.000000	0.399513	0.124361	-1.157551	0.000000	0.000000	2.000000	15.000000	0.000000
20436.751283	0.088135	0.562229	0.083390	82.780388	-27.047926	27.151596	0.655729	0.000000	-4.363799	0.000000	0.000000	0.000000	0.374769	0.090432	-1.165870	0.000000	0.000000	2.000000	15.000000	0.000000
20436.754616	0.088135	0.562229	0.083390	82.780388	-27.047926	27.151596	0.655729	0.000000	-4.363799	0.000000	0.000000	0.000000	0.374769	0.090432	-1.165870	0.000000	0.000000	2.000000	15.000000	0.000000
20436.757949	0.088135	0.562229	0.083390	82.527031	-28.115831	26.037043	0.593268	0.000000	-4.169487	0.000000	0.000000	0.000000	0.374769	0.090432	-1.165870	0.000000	0.000000	2.000000	15.000000	0.000000
20436.761283	0.089264	0.562434	0.079562	82.527031	-28.115831	26.037043	0.593268	0.000000	-4.169487	0.000000	0.000000	0.000000	0.338797	0.061493	-1.148432	0.000000	0.000000	2.000000	15.000000	0.000000
20436.764616	0.089264	0.562434	0.079562	82.527031	-28.115831	26.037043	0.593268	0.000000	-4.169487	0.000000	0.000000	0.000000	0.338797	0.061493	-1.148432	0.000000	0.000000	2.000000	15.000000	0.000000
20436.767949	0.089264	0.562434	0.079562	82.271576	-28.627445	25.652473	0.536802	0.000000	-3.978081	0.000000	0.000000	0.000000	0.338797	0.061493	-1.148432	0.000000	0.000000	2.000000	15.000000	0.000000
20436.771283	0.090352	0.562544	0.075780	82.271576	-28.627445	25.652473	0.536802	0.000000	-3.978081	0.000000	0.000000	0.000000	0.326406	0.033122	-1.134466	0.000000	0.000000	2.000000	15.000000	0.000000
20436.774616	0.090352	0.562544	0.075780	82.271576	-28.627445	25.652473	0.536802	0.000000	-3.978081	0.000000	0.000000	0.000000	0.326406	0.033122	-1.134466	0.000000	0.000000	2.000000	15.000000	0.000000
20436.777949	0.090352	0.562544	0.075780	82.028481	-28.522142	25.780287	0.482400	0.000000	-3.789004	0.000000	0.000000	0.000000	0.326406	0.033122	-1.134466	0.000000	0.000000	2.000000	15.000000	0.000000
20436.781283	0.091427	0.562610	0.072052	82.028481	-28.522142	25.780287	0.482400	0.000000	-3.789004	0.000000	0.000000	0.000000	0.322428	0.019708	-1.118327	0.000000	0.000000	2.000000	15.000000	0.000000
20436.784616	0.091427	0.562610	0.072052	82.028481	-28.522142	25.780287	0.482400	0.000000	-3.789004	0.000000	0.000000	0.000000	0.322428	0.019708	-1.118327	0.000000	0.000000	2.000000	15.000000	0.000000
20436.787949	0.091427	0.562610	0.072052	81.781593	-28.095442	26.088520	0.428662	0.000000	-3.602616	0.000000	0.000000	0.000000	0.322428	0.019708	-1.118327	0.000000	0.000000	2.000000	15.000000	0.000000
20436.791283	0.092495	0.562669	0.068412	81.781593	-28.095442	26.088520	0.428662	0.000000	-3.602616	0.000000	0.000000	0.000000	0.320393	0.017727	-1.092046	0.000000	0.000000	2.000000	15.000000	0.000000
20436.794616	0.092495	0.562669	0.068412	81.781593	-28.095442	26.088520	0.428662	0.000000	-3.602616	0.000000	0.000000	0.000000	0.320393	0.017727	-1.092046	0.000000	0.000000	2.000000	15.000000	0.000000
20436.797949	0.092495	0.562669	0.068412	81.511749	-27.639765	26.503756	0.375264	0.000000	-3.420609	0.000000	0.000000	0.000000	0.320393	0.017727	-1.092046	0.000000	0.000000	2.000000	15.000000	0.000000
20436.801283	0.093515	0.562701	0.064914	81.511749	-27.639765	26.503756	0.375264	0.000000	-3.420609	0.000000	0.000000	0.000000	0.306187	0.009675	-1.049444	0.000000	0.000000	2.000000	15.000000	0.000000
20436.804616	0.093515	0.562701	0.064914	81.511749	-27.639765	26.503756	0.375264	0.000000	-3.420609	0.000000	0.000000	0.000000	0.306187	0.009675	-1.049444	0.000000	0.000000	2.000000	15.000000	0.000000
20436.807949	0.093515	0.562701	0.064914	81.212799	-27.331507	26.894577	0.324232	0.000000	-3.245701	0.000000	0.000000	0.000000	0.306187	0.009675	-1.049444	0.000000	0.000000	2.000000	15.000000	0.000000
20436.811283	0.094436	0.562776	0.061535	81.212799	-27.331507	26.894577	0.324232	0.000000	-3.245701	0.000000	0.000000	0.000000	0.276102	0.022486	-1.013815	0.000000	0.000000	2.000000	15.000000	0.000000
20436.814616	0.094436	0.562776	0.061535	81.212799	-27.331507	26.894577	0.324232	0.000000	-3.245701	0.000000	0.000000	0.000000	0.276102	0.022486	-1.013815	0.000000	0.000000	2.000000	15.000000	0.000000
20436.817949	0.094436	0.562776	0.061535	80.916801	-27.019798	27.315338	0.278215	0.000000	-3.076732	0.000000	0.000000	0.000000	0.276102	0.022486	-1.013815	0.000000	0.000000	2.000000	15.000000	0.000000
20436.821283	0.095202	0.562853	0.058379	80.916801	-27.019798	27.315338	0.278215	0.000000	-3.076732	0.000000	0.000000	0.000000	0.229852	0.022953	-0.946830	0.000000	0.000000	2.000000	15.000000	0.000000
20436.824616	0.095202	0.562853	0.058379	80.916801	-27.019798	27.315338	0.278215	0.000000	-3.076732	0.000000	0.000000	0.000000	0.229852	0.022953	-0.946830	0.000000	0.000000	2.000000	15.000000	0.000000
20436.827949	0.095202	0.562853	0.058379	80.686668	-26.555384	27.826399	0.239907	0.000000	-2.918927	0.000000	0.000000	0.000000	0.229852	0.022953	-0.946830	0.000000	0.000000	2.000000	15.000000	0.000000
20436.831283	0.095841	0.562918	0.055299	80.686668	-26.555384	27.826399	0.239907	0.000000	-2.918927	0.000000	0.000000	0.000000	0.191826	0.019695	-0.923879	0.000000	0.000000	2.000000	15.000000	0.000000
20436.834616	0.095841	0.562918	0.055299	80.686668	-26.555384	27.826399	0.239907	0.000000	-2.918927	0.000000	0.000000	0.000000	0.191826	0.019695	-0.923879	0.000000	0.000000	2.000000	15.000000	0.000000
20436.837949	0.095841	0.562918	0.055299	80.558914	-25.788475	28.629526	0.207936	0.000000	-2.764947	0.000000	0.000000	0.000000	0.191826	0.019695	-0.923879	0.000000	0.000000	2.000000	15.000000	0.000000
20436.841283	0.096361	0.562963	0.052319	80.558914	-25.788475	28.629526	0.207936	0.000000	-2.764947	0.000000	0.000000	0.000000	0.155872	0.013576	-0.893914	0.000000	0.000000	2.000000	15.000000	0.000000
20436.844616	0.096361	0.562963	0.052319	80.558914	-25.788475	28.629526	0.207936	0.000000	-2.764947	0.000000	0.000000	0.000000	0.155872	0.013576	-0.893914	0.000000	0.000000	2.000000	15.000000	0.000000
20436.847949	0.096361	0.562963	0.052319	80.510292	-25.069654	29.415461	0.181957	0.000000	-2.615962	0.000000	0.000000	0.000000	0.155872	0.013576	-0.893914	0.000000	0.000000	2.000000	15.000000	0.000000
20436.851283	0.096777	0.562963	0.049380	80.510292	-25.069654	29.415461	0.181957	0.000000	-2.615962	0.000000	0.000000	0.000000	0.124736	-0.000234	-0.881877	0.000000	0.000000	2.000000	15.000000	0.000000
20436.854616	0.096777	0.562963	0.049380	80.510292	-25.069654	29.415461	0.181957	0.000000	-2.615962	0.000000	0.000000	0.000000	0.124736	-0.000234	-0.881877	0.000000	0.000000	2.000000	15.000000	0.000000
20436.857949	0.096777	0.562963	0.049380	80.510712	-24.452255	30.127750	0.161168	0.000000	-2.468982	0.000000	0.000000	0.000000	0.124736	-0.000234	-0.881877	0.000000	0.000000	2.000000	15.000000	0.000000
20436.861283	0.097070	0.562935	0.046502	80.510712	-24.452255	30.127750	0.161168	0.000000	-2.468982	0.000000	0.000000	0.000000	0.087946	-0.008351	-0.863272	0.000000	0.000000	2.000000	15.000000	0.000000
20436.864616	0.097070	0.562935	0.046502	80.510712	-24.452255	30.127750	0.161168	0.000000	-2.468982	0.000000	0.000000	0.000000	0.087946	-0.008351	-0.863272	0.000000	0.000000	2.000000	15.000000	0.000000
20436.867949	0.097070	0.562935	0.046502	80.553902	-23.927555	30.655416	0.146510	0.000000	-2.325104	0.000000	0.000000	0.000000	0.087946	-0.008351	-0.863272	0.000000	0.000000	2.000000	15.000000	0.000000
20436.871283	0.097263	0.562862	0.043666	80.553902	-23.927555	30.655416	0.146510	0.000000	-2.325104	0.000000	0.000000	0.000000	0.057999	-0.021717	-0.850967	0.000000	0.000000	2.000000	15.000000	0.000000
20436.874616	0.097263	0.562862	0.043666	80.553902	-23.927555	30.655416	0.146510	0.000000	-2.325104	0.000000	0.000000	0.000000	0.057999	-0.021717	-0.850967	0.000000	0.000000	2.000000	15.000000	0.000000
20436.877949	0.097263	0.562862	0.043666	80.627304	-23.499529	31.090816	0.136844	0.000000	-2.183276	0.000000	0.000000	0.000000	0.057999	-0.021717	-0.850967	0.000000	0.000000	2.000000	15.000000	0.000000
20436.881283	0.097369	0.562773	0.040927	80.627304	-23.499529	31.090816	0.136844	0.000000	-2.183276	0.000000	0.000000	0.000000	0.031886	-0.026925	-0.821634	0.000000	0.000000	2.000000	15.000000	0.000000
20436.884616	0.097369	0.562773	0.040927	80.627304	-23.499529	31.090816	0.136844	0.000000	-2.183276	0.000000	0.000000	0.000000	0.031886	-0.026925	-0.821634	0.000000	0.000000	2.000000	15.000000	0.000000
20436.887949	0.097369	0.562773	0.040927	80.727097	-23.100292	31.532429	0.131529	0.000000	-2.046337	0.000000	0.000000	0.000000	0.031886	-0.026925	-0.821634	0.000000	0.000000	2.000000	15.000000	0.000000
20436.891283	0.097435	0.562621	0.038266	80.727097	-23.100292	31.532429	0.131529	0.000000	-2.046337	0.000000	0.000000	0.000000	0.019804	-0.045571	-0.798305	0.000000	0.000000	2.000000	15.000000	0.000000
20436.894616	0.097435	0.562621	0.038266	80.727097	-23.100292	31.532429	0.131529	0.000000	-2.046337	0.000000	0.000000	0.000000	0.019804	-0.045571	-0.798305	0.000000	0.000000	2.000000	15.000000	0.000000
20436.897949	0.097435	0.562621	0.038266	80.824806	-22.534489	32.180820	0.128229	0.000000	-1.913286	0.000000	0.000000	0.000000	0.019804	-0.045571	-0.798305	0.000000	0.000000	2.000000	15.000000	0.000000
20436.901283	0.097486	0.562408	0.035678	80.824806	-22.534489	32.180820	0.128229	0.000000	-1.913286	0.000000	0.000000	0.000000	0.015064	-0.063840	-0.776257	0.000000	0.000000	2.000000	15.000000	0.000000
20436.904616	0.097486	0.562408	0.035678	80.824806	-22.534489	32.180820	0.128229	0.000000	-1.913286	0.000000	0.000000	0.000000	0.015064	-0.063840	-0.776257	0.000000	0.000000	2.000000	15.000000	0.000000
20436.907949	0.097486	0.562408	0.035678	80.878242	-21.735765	33.059441	0.125718	0.000000	-1.783910	0.000000	0.000000	0.000000	0.015064	-0.063840	-0.776257	0.000000	0.000000	2.000000	15.000000	0.000000
20436.911283	0.097487	0.562135	0.033236	80.878242	-21.735765	33.059441	0.125718	0.000000	-1.783910	0.000000	0.000000	0.000000	0.000275	-0.082035	-0.732605	0.000000	0.000000	2.000000	15.000000	0.000000
20436.914616	0.097487	0.562135	0.033236	80.878242	-21.735765	33.059441	0.125718	0.000000	-1.783910	0.000000	0.000000	0.000000	0.000275	-0.082035	-0.732605	0.000000	0.000000	2.000000	15.000000	0.000000
20436.917949	0.097487	0.562135	0.033236	80.882645	-20.654856	34.229336	0.125672	0.000000	-1.661809	0.000000	0.000000	0.000000	0.000275	-0.082035	-0.732605	0.000000	0.000000	2.000000	15.000000	0.000000
20436.921283	0.097465	0.561847	0.030947	80.882645	-20.654856	34.229336	0.125672	0.000000	-1.661809	0.000000	0.000000	0.000000	-0.006406	-0.086219	-0.686719	0.000000	0.000000	2.000000	15.000000	0.000000
20436.924616	0.097465	0.561847	0.030947	80.882645	-20.654856	34.229336	0.125672	0.000000	-1.661809	0.000000	0.000000	0.000000	-0.006406	-0.086219	-0.686719	0.000000	0.000000	2.000000	15.000000	0.000000
20436.927949	0.097465	0.561847	0.030947	80.871010	-19.404537	35.569168	0.126740	0.000000	-1.547356	0.000000	0.000000	0.000000	-0.006406	-0.086219	-0.686719	0.000000	0.000000	2.000000	15.000000	0.000000
20436.931283	0.097421	0.561449	0.028681	80.871010	-19.404537	35.569168	0.126740	0.000000	-1.547356	0.000000	0.000000	0.000000	-0.013380	-0.119471	-0.679728	0.000000	0.000000	2.000000	15.000000	0.000000
20436.934616	0.097421	0.561449	0.028681	80.871010	-19.404537	35.569168	0.126740	0.000000	-1.547356	0.000000	0.000000	0.000000	-0.013380	-0.119471	-0.679728	0.000000	0.000000	2.000000	15.000000	0.000000
20436.937949	0.097421	0.561449	0.028681	80.858704	-18.235723	36.820202	0.128970	0.000000	-1.434068	0.000000	0.000000	0.000000	-0.013380	-0.119471	-0.679728	0.000000	0.000000	2.000000	15.000000	0.000000
20436.941283	0.097375	0.561021	0.026547	80.858704	-18.235723	36.820202	0.128970	0.000000	-1.434068	0.000000	0.000000	0.000000	-0.013681	-0.128381	-0.640162	0.000000	0.000000	2.000000	15.000000	0.000000
20436.944616	0.097375	0.561021	0.026547	80.858704	-18.235723	36.820202	0.128970	0.000000	-1.434068	0.000000	0.000000	0.000000	-0.013681	-0.128381	-0.640162	0.000000	0.000000	2.000000	15.000000	0.000000
20436.947949	0.097375	0.561021	0.026547	80.845581	-17.148254	37.995422	0.131250	0.000000	-1.327374	0.000000	0.000000	0.000000	-0.013681	-0.128381	-0.640162	0.000000	0.000000	2.000000	15.000000	0.000000
20436.951283	0.097263	0.560556	0.024452	80.845581	-17.148254	37.995422	0.131250	0.000000	-1.327374	0.000000	0.000000	0.000000	-0.033730	-0.139428	-0.628544	0.000000	0.000000	2.000000	15.000000	0.000000
20436.954616	0.097263	0.560556	0.024452	80.845581	-17.148254	37.995422	0.131250	0.000000	-1.327374	0.000000	0.000000	0.000000	-0.033730	-0.139428	-0.628544	0.000000	0.000000	2.000000	15.000000	0.000000
20436.957949	0.097263	0.560556	0.024452	80.828484	-16.307484	38.892967	0.136872	0.000000	-1.222617	0.000000	0.000000	0.000000	-0.033730	-0.139428	-0.628544	0.000000	0.000000	2.000000	15.000000	0.000000
20436.961283	0.097118	0.560108	0.022443	80.828484	-16.307484	38.892967	0.136872	0.000000	-1.222617	0.000000	0.000000	0.000000	-0.043509	-0.134461	-0.602748	0.000000	0.000000	2.000000	15.000000	0.000000
20436.964616	0.097118	0.560108	0.022443	80.828484	-16.307484	38.892967	0.136872	0.000000	-1.222617	0.000000	0.000000	0.000000	-0.043509	-0.134461	-0.602748	0.000000	0.000000	2.000000	15.000000	0.000000
20436.967949	0.097118	0.560108	0.022443	80.784653	-15.773868	39.422874	0.144123	0.000000	-1.122159	0.000000	0.000000	0.000000	-0.043509	-0.134461	-0.602748	0.000000	0.000000	2.000000	15.000000	0.000000
20436.971283	0.096946	0.559641	0.020549	80.784653	-15.773868	39.422874	0.144123	0.000000	-1.122159	0.000000	0.000000	0.000000	-0.051328	-0.140141	-0.568344	0.000000	0.000000	2.000000	15.000000	0.000000
20436.974616	0.096946	0.559641	0.020549	80.784653	-15.773868	39.422874	0.144123	0.000000	-1.122159	0.000000	0.000000	0.000000	-0.051328	-0.140141	-0.568344	0.000000	0.000000	2.000000	15.000000	0.000000
20436.977949	0.096946	0.559641	0.020549	80.730659	-15.433173	39.729374	0.152678	0.000000	-1.027435	0.000000	0.000000	0.000000	-0.051328	-0.140141	-0.568344	0.000000	0.000000	2.000000	15.000000	0.000000
20436.981283	0.096723	0.559164	0.018751	80.730659	-15.433173	39.729374	0.152678	0.000000	-1.027435	0.000000	0.000000	0.000000	-0.067094	-0.142955	-0.539318	0.000000	0.000000	2.000000	15.000000	0.000000
20436.984616	0.096723	0.559164	0.018751	80.730659	-15.433173	39.729374	0.152678	0.000000	-1.027435	0.000000	0.000000	0.000000	-0.067094	-0.142955	-0.539318	0.000000	0.000000	2.000000	15.000000	0.000000
20436.987949	0.096723	0.559164	0.018751	80.671608	-15.077078	40.058746	0.163860	0.000000	-0.937549	0.000000	0.000000	0.000000	-0.067094	-0.142955	-0.539318	0.000000	0.000000	2.000000	15.000000	0.000000
20436.991283	0.096523	0.558687	0.017077	80.671608	-15.077078	40.058746	0.163860	0.000000	-0.937549	0.000000	0.000000	0.000000	-0.059870	-0.143091	-0.502259	0.000000	0.000000	2.000000	15.000000	0.000000
20436.994616	0.096523	0.558687	0.017077	80.671608	-15.077078	40.058746	0.163860	0.000000	-0.937549	0.000000	0.000000	0.000000	-0.059870	-0.143091	-0.502259	0.000000	0.000000	2.000000	15.000000	0.000000
20436.997949	0.096523	0.558687	0.017077	80.612297	-14.688085	40.436279	0.173838	0.000000	-0.853839	0.000000	0.000000	0.000000	-0.059870	-0.143091	-0.502259	0.000000	0.000000	2.000000	15.000000	0.000000
20437.001283	0.096322	0.558193	0.015514	80.612297	-14.688085	40.436279	0.173838	0.000000	-0.853839	0.000000	0.000000	0.000000	-0.060382	-0.148411	-0.468934	0.000000	0.000000	2.000000	15.000000	0.000000
20437.004616	0.096322	0.558193	0.015514	80.612297	-14.688085	40.436279	0.173838	0.000000	-0.853839	0.000000	0.000000	0.000000	-0.060382	-0.148411	-0.468934	0.000000	0.000000	2.000000	15.000000	0.000000
20437.007949	0.096322	0.558193	0.015514	80.553711	-14.273759	40.838791	0.183902	0.000000	-0.775683	0.000000	0.000000	0.000000	-0.060382	-0.148411	-0.468934	0.000000	0.000000	2.000000	15.000000	0.000000
20437.011283	0.096128	0.557689	0.014102	80.553711	-14.273759	40.838791	0.183902	0.000000	-0.775683	0.000000	0.000000	0.000000	-0.058313	-0.151002	-0.423402	0.000000	0.000000	2.000000	15.000000	0.000000
20437.014616	0.096128	0.557689	0.014102	80.553711	-14.273759	40.838791	0.183902	0.000000	-0.775683	0.000000	0.000000	0.000000	-0.058313	-0.151002	-0.423402	0.000000	0.000000	2.000000	15.000000	0.000000
20437.017949	0.096128	0.557689	0.014102	80.514603	-13.944756	41.165268	0.193621	0.000000	-0.705116	0.000000	0.000000	0.000000	-0.058313	-0.151002	-0.423402	0.000000	0.000000	2.000000	15.000000	0.000000
20437.021283	0.095903	0.557134	0.012772	80.514603	-13.944756	41.165268	0.193621	0.000000	-0.705116	0.000000	0.000000	0.000000	-0.067449	-0.166528	-0.399053	0.000000	0.000000	2.000000	15.000000	0.000000
20437.024616	0.095903	0.557134	0.012772	80.514603	-13.944756	41.165268	0.193621	0.000000	-0.705116	0.000000	0.000000	0.000000	-0.067449	-0.166528	-0.399053	0.000000	0.000000	2.000000	15.000000	0.000000
20437.027949	0.095903	0.557134	0.012772	80.499763	-13.668972	41.446823	0.204862	0.000000	-0.638607	0.000000	0.000000	0.000000	-0.067449	-0.166528	-0.399053	0.000000	0.000000	2.000000	15.000000	0.000000
20437.031283	0.095700	0.556562	0.011549	80.499763	-13.668972	41.446823	0.204862	0.000000	-0.638607	0.000000	0.000000	0.000000	-0.060958	-0.171514	-0.366887	0.000000	0.000000	2.000000	15.000000	0.000000
20437.034616	0.095700	0.556562	0.011549	80.499763	-13.668972	41.446823	0.204862	0.000000	-0.638607	0.000000	0.000000	0.000000	-0.060958	-0.171514	-0.366887	0.000000	0.000000	2.000000	15.000000	0.000000
20437.037949	0.095700	0.556562	0.011549	80.520164	-13.447190	41.693050	0.215022	0.000000	-0.577460	0.000000	0.000000	0.000000	-0.060958	-0.171514	-0.366887	0.000000	0.000000	2.000000	15.000000	0.000000
20437.041283	0.095491	0.555983	0.010415	80.520164	-13.447190	41.693050	0.215022	0.000000	-0.577460	0.000000	0.000000	0.000000	-0.062513	-0.173781	-0.340166	0.000000	0.000000	2.000000	15.000000	0.000000
20437.044616	0.095491	0.555983	0.010415	80.520164	-13.447190	41.693050	0.215022	0.000000	-0.577460	0.000000	0.000000	0.000000	-0.062513	-0.173781	-0.340166	0.000000	0.000000	2.000000	15.000000	0.000000
20437.047949	0.095491	0.555983	0.010415	80.601837	-13.225008	41.983276	0.225441	0.000000	-0.520765	0.000000	0.000000	0.000000	-0.062513	-0.173781	-0.340166	0.000000	0.000000	2.000000	15.000000	0.000000
20437.051283	0.095293	0.555362	0.009331	80.601837	-13.225008	41.983276	0.225441	0.000000	-0.520765	0.000000	0.000000	0.000000	-0.059520	-0.186430	-0.325359	0.000000	0.000000	2.000000	15.000000	0.000000
20437.054616	0.095293	0.555362	0.009331	80.601837	-13.225008	41.983276	0.225441	0.000000	-0.520765	0.000000	0.000000	0.000000	-0.059520	-0.186430	-0.325359	0.000000	0.000000	2.000000	15.000000	0.000000
20437.057949	0.095293	0.555362	0.009331	80.731888	-12.982827	42.331490	0.235361	0.000000	-0.466539	0.000000	0.000000	0.000000	-0.059520	-0.186430	-0.325359	0.000000	0.000000	2.000000	15.000000	0.000000
20437.061283	0.095115	0.554750	0.008349	80.731888	-12.982827	42.331490	0.235361	0.000000	-0.466539	0.000000	0.000000	0.000000	-0.053272	-0.183470	-0.294627	0.000000	0.000000	2.000000	15.000000	0.000000
20437.064616	0.095115	0.554750	0.008349	80.731888	-12.982827	42.331490	0.235361	0.000000	-0.466539	0.000000	0.000000	0.000000	-0.053272	-0.183470	-0.294627	0.000000	0.000000	2.000000	15.000000	0.000000
20437.067949	0.095115	0.554750	0.008349	80.880875	-12.655718	42.794949	0.244239	0.000000	-0.417434	0.000000	0.000000	0.000000	-0.053272	-0.183470	-0.294627	0.000000	0.000000	2.000000	15.000000	0.000000
20437.071283	0.094959	0.554148	0.007469	80.880875	-12.655718	42.794949	0.244239	0.000000	-0.417434	0.000000	0.000000	0.000000	-0.047006	-0.180530	-0.263814	0.000000	0.000000	2.000000	15.000000	0.000000
20437.074616	0.094959	0.554148	0.007469	80.880875	-12.655718	42.794949	0.244239	0.000000	-0.417434	0.000000	0.000000	0.000000	-0.047006	-0.180530	-0.263814	0.000000	0.000000	2.000000	15.000000	0.000000
20437.077949	0.094959	0.554148	0.007469	81.033669	-12.223580	43.385990	0.252074	0.000000	-0.373465	0.000000	0.000000	0.000000	-0.047006	-0.180530	-0.263814	0.000000	0.000000	2.000000	15.000000	0.000000
20437.081283	0.094959	0.554148	0.007469	81.033669	-12.223580	43.385990	0.252074	0.000000	-0.373465	0.000000	0.000000	0.000000	-0.047006	-0.180530	-0.263814	0.000000	0.000000	2.000000	15.000000	0.000000
20437.084616	0.094833	0.553634	0.006741	81.033669	-12.223580	43.385990	0.252074	0.000000	-0.373465	0.000000	0.000000	0.000000	-0.037766	-0.154431	-0.218473	0.000000	0.000000	2.000000	15.000000	0.000000
20437.087949	0.094833	0.553634	0.006741	81.169876	-11.828121	43.923088	0.252074	0.000000	-0.373465	0.000000	0.000000	0.000000	-0.037766	-0.154431	-0.218473	0.000000	0.000000	2.000000	15.000000	0.000000
20437.091283	0.094727	0.553154	0.006111	81.169876	-11.828121	43.923088	0.252074	0.000000	-0.373465	0.000000	0.000000	0.000000	-0.031756	-0.143946	-0.188985	0.000000	0.000000	2.000000	15.000000	0.000000
20437.094616	0.094727	0.553154	0.006111	81.169876	-11.828121	43.923088	0.252074	0.000000	-0.373465	0.000000	0.000000	0.000000	-0.031756	-0.143946	-0.188985	0.000000	0.000000	2.000000	15.000000	0.000000
20437.097949	0.094727	0.553154	0.006111	81.285370	-11.531037	44.334572	0.263660	0.000000	-0.305556	0.000000	0.000000	0.000000	-0.031756	-0.143946	-0.188985	0.000000	0.000000	2.000000	15.000000	0.000000
20437.101283	0.094631	0.552734	0.005643	81.285370	-11.531037	44.334572	0.263660	0.000000	-0.305556	0.000000	0.000000	0.000000	-0.028725	-0.125813	-0.140495	0.000000	0.000000	2.000000	15.000000	0.000000
20437.104616	0.094631	0.552734	0.005643	81.285370	-11.531037	44.334572	0.263660	0.000000	-0.305556	0.000000	0.000000	0.000000	-0.028725	-0.125813	-0.140495	0.000000	0.000000	2.000000	15.000000	0.000000
20437.107949	0.094631	0.552734	0.005643	81.383018	-11.363415	44.585426	0.268448	0.000000	-0.282140	0.000000	0.000000	0.000000	-0.028725	-0.125813	-0.140495	0.000000	0.000000	2.000000	15.000000	0.000000
20437.111283	0.094500	0.552324	0.005224	81.383018	-11.363415	44.585426	0.268448	0.000000	-0.282140	0.000000	0.000000	0.000000	-0.039431	-0.123120	-0.125738	0.000000	0.000000	2.000000	15.000000	0.000000
20437.114616	0.094500	0.552324	0.005224	81.383018	-11.363415	44.585426	0.268448	0.000000	-0.282140	0.000000	0.000000	0.000000	-0.039431	-0.123120	-0.125738	0.000000	0.000000	2.000000	15.000000	0.000000
20437.117949	0.094500	0.552324	0.005224	81.457809	-11.357648	44.638866	0.275019	0.000000	-0.261184	0.000000	0.000000	0.000000	-0.039431	-0.123120	-0.125738	0.000000	0.000000	2.000000	15.000000	0.000000
20437.121283	0.094500	0.552324	0.005224	81.457809	-11.357648	44.638866	0.275019	0.000000	-0.261184	0.000000	0.000000	0.000000	-0.039431	-0.123120	-0.125738	0.000000	0.000000	2.000000	15.000000	0.000000
20437.124616	0.094379	0.551965	0.004858	81.457809	-11.357648	44.638866	0.275019	0.000000	-0.261184	0.000000	0.000000	0.000000	-0.036152	-0.107599	-0.109819	0.000000	0.000000	2.000000	15.000000	0.000000
20437.127949	0.094379	0.551965	0.004858	81.515221	-11.440125	44.579079	0.275019	0.000000	-0.261184	0.000000	0.000000	0.000000	-0.036152	-0.107599	-0.109819	0.000000	0.000000	2.000000	15.000000	0.000000
20437.131283	0.094379	0.551965	0.004858	81.515221	-11.440125	44.579079	0.275019	0.000000	-0.261184	0.000000	0.000000	0.000000	-0.036152	-0.107599	-0.109819	0.000000	0.000000	2.000000	15.000000	0.000000
20437.134616	0.094379	0.551965	0.004858	81.515221	-11.440125	44.579079	0.275019	0.000000	-0.261184	0.000000	0.000000	0.000000	-0.036152	-0.107599	-0.109819	0.000000	0.000000	2.000000	15.000000	0.000000
20437.137949	0.094120	0.551369	0.004258	81.569160	-11.523495	44.516773	0.281045	0.000000	-0.242880	0.000000	0.000000	0.000000	-0.077786	-0.179029	-0.179738	0.000000	0.000000	2.000000	15.000000	0.000000
20437.141283	0.094120	0.551369	0.004258	81.569160	-11.523495	44.516773	0.281045	0.000000	-0.242880	0.000000	0.000000	0.000000	0.000001	-0.000000	0.000000	0.000000	0.000000	2.000000	15.000000	0.000000
20437.144616	0.094120	0.551369	0.004258	81.569160	-11.523495	44.516773	0.281045	0.000000	-0.242880	0.000000	0.000000	0.000000	0.000001	-0.000000	0.000000	0.000000	0.000000	2.000000	15.000000	0.000000
20437.147949	0.094120	0.551369	0.004258	81.621635	-11.525842	44.540089	0.294009	0.000000	-0.212924	0.000000	0.000000	0.000000	0.000001	-0.000000	0.000000	0.000000	0.000000	2.000000	15.000000	0.000000
20437.151283	0.094120	0.551369	0.004258	81.621635	-11.525842	44.540089	0.294009	0.000000	-0.212924	0.000000	0.000000	0.000000	0.000001	-0.000000	0.000000	0.000000	0.000000	2.000000	15.000000	0.000000
20437.154616	0.094065	0.551113	0.003990	81.621635	-11.525842	44.540089	0.294009	0.000000	-0.212924	0.000000	0.000000	0.000000	-0.016435	-0.076612	-0.080587	0.000000	0.000000	2.000000	15.000000	0.000000
20437.157949	0.094065	0.551113	0.003990	81.668686	-11.549986	44.531765	0.294009	0.000000	-0.212924	0.000000	0.000000	0.000000	-0.016435	-0.076612	-0.080587	0.000000	0.000000	2.000000	15.000000	0.000000
20437.161283	0.094065	0.551113	0.003990	81.668686	-11.549986	44.531765	0.294009	0.000000	-0.212924	0.000000	0.000000	0.000000	-0.016435	-0.076612	-0.080587	0.000000	0.000000	2.000000	15.000000	0.000000
20437.164616	0.094065	0.551113	0.003990	81.668686	-11.549986	44.531765	0.294009	0.000000	-0.212924	0.000000	0.000000	0.000000	-0.016435	-0.076612	-0.080587	0.000000	0.000000	2.000000	15.000000	0.000000
20437.167949	0.094087	0.550705	0.003537	81.700409	-11.634364	44.438271	0.296748	0.000000	-0.199493	0.000000	0.000000	0.000000	0.006482	-0.122432	-0.135762	0.000000	0.000000	2.000000	15.000000	0.000000
20437.171283	0.094087	0.550705	0.003537	81.700409	-11.634364	44.438271	0.296748	0.000000	-0.199493	0.000000	0.000000	0.000000	0.006482	-0.122432	-0.135762	0.000000	0.000000	2.000000	15.000000	0.000000
20437.174616	0.094087	0.550705	0.003537	81.700409	-11.634364	44.438271	0.296748	0.000000	-0.199493	0.000000	0.000000	0.000000	0.006482	-0.122432	-0.135762	0.000000	0.000000	2.000000	15.000000	0.000000
20437.177949	0.094087	0.550705	0.003537	81.726303	-11.699696	44.361248	0.295668	0.000000	-0.176866	0.000000	0.000000	0.000000	0.006482	-0.122432	-0.135762	0.000000	0.000000	2.000000	15.000000	0.000000
20437.181283	0.094119	0.550552	0.003362	81.726303	-11.699696	44.361248	0.295668	0.000000	-0.176866	0.000000	0.000000	0.000000	0.009787	-0.045866	-0.052458	0.000000	0.000000	2.000000	15.000000	0.000000
20437.184616	0.094119	0.550552	0.003362	81.726303	-11.699696	44.361248	0.295668	0.000000	-0.176866	0.000000	0.000000	0.000000	0.009787	-0.045866	-0.052458	0.000000	0.000000	2.000000	15.000000	0.000000
20437.187949	0.094119	0.550552	0.003362	81.743507	-11.745354	44.309597	0.294037	0.000000	-0.168123	0.000000	0.000000	0.000000	0.009787	-0.045866	-0.052458	0.000000	0.000000	2.000000	15.000000	0.000000
20437.191283	0.094119	0.550552	0.003362	81.743507	-11.745354	44.309597	0.294037	0.000000	-0.168123	0.000000	0.000000	0.000000	0.009787	-0.045866	-0.052458	0.000000	0.000000	2.000000	15.000000	0.000000
20437.194616	0.094145	0.550467	0.003264	81.743507	-11.745354	44.309597	0.294037	0.000000	-0.168123	0.000000	0.000000	0.000000	0.007612	-0.025470	-0.029600	0.000000	0.000000	2.000000	15.000000	0.000000
20437.197949	0.094145	0.550467	0.003264	81.755020	-11.779537	44.275078	0.294037	0.000000	-0.168123	0.000000	0.000000	0.000000	0.007612	-0.025470	-0.029600	0.000000	0.000000	2.000000	15.000000	0.000000
20437.201283	0.094145	0.550467	0.003264	81.755020	-11.779537	44.275078	0.294037	0.000000	-0.168123	0.000000	0.000000	0.000000	0.007612	-0.025470	-0.029600	0.000000	0.000000	2.000000	15.000000	0.000000
20437.204616	0.094145	0.550467	0.003264	81.755020	-11.779537	44.275078	0.294037	0.000000	-0.168123	0.000000	0.000000	0.000000	0.007612	-0.025470	-0.029600	0.000000	0.000000	2.000000	15.000000	0.000000
20437.207949	0.094123	0.550366	0.003156	81.760765	-11.796678	44.257740	0.292768	0.000000	-0.163190	0.000000	0.000000	0.000000	-0.006605	-0.030568	-0.032311	0.000000	0.000000	2.000000	15.000000	0.000000
20437.211283	0.094123	0.550366	0.003156	81.760765	-11.796678	44.257740	0.292768	0.000000	-0.163190	0.000000	0.000000	0.000000	-0.006605	-0.030568	-0.032311	0.000000	0.000000	2.000000	15.000000	0.000000
20437.214616	0.094123	0.550366	0.003156	81.760765	-11.796678	44.257740	0.292768	0.000000	-0.163190	0.000000	0.000000	0.000000	-0.006605	-0.030568	-0.032311	0.000000	0.000000	2.000000	15.000000	0.000000
20437.217949	0.094123	0.550366	0.003156	81.763672	-11.807962	44.249100	0.293869	0.000000	-0.157804	0.000000	0.000000	0.000000	-0.006605	-0.030568	-0.032311	0.000000	0.000000	2.000000	15.000000	0.000000
20437.221283	0.094097	0.550349	0.003143	81.763672	-11.807962	44.249100	0.293869	0.000000	-0.157804	0.000000	0.000000	0.000000	-0.007658	-0.005099	-0.004046	0.000000	0.000000	2.000000	15.000000	0.000000
20437.224616	0.094097	0.550349	0.003143	81.763672	-11.807962	44.249100	0.293869	0.000000	-0.157804	0.000000	0.000000	0.000000	-0.007658	-0.005099	-0.004046	0.000000	0.000000	2.000000	15.000000	0.000000
20437.227949	0.094097	0.550349	0.003143	81.763649	-11.810679	44.249096	0.295145	0.000000	-0.157130	0.000000	0.000000	0.000000	-0.007658	-0.005099	-0.004046	0.000000	0.000000	2.000000	15.000000	0.000000
20437.231283	0.094097	0.550349	0.003143	81.763649	-11.810679	44.249096	0.295145	0.000000	-0.157130	0.000000	0.000000	0.000000	-0.007658	-0.005099	-0.004046	0.000000	0.000000	2.000000	15.000000	0.000000
20437.234616	0.094053	0.550349	0.003152	81.763649	-11.810679	44.249096	0.295145	0.000000	-0.157130	0.000000	0.000000	0.000000	-0.013111	-0.000002	0.002679	0.000000	0.000000	2.000000	15.000000	0.000000
20437.237949	0.094053	0.550349	0.003152	81.763054	-11.827122	44.239029	0.295145	0.000000	-0.157130	0.000000	0.000000	0.000000	-0.013111	-0.000002	0.002679	0.000000	0.000000	2.000000	15.000000	0.000000
20437.241283	0.094053	0.550349	0.003152	81.763054	-11.827122	44.239029	0.295145	0.000000	-0.157130	0.000000	0.000000	0.000000	-0.013111	-0.000002	0.002679	0.000000	0.000000	2.000000	15.000000	0.000000
20437.244616	0.094053	0.550349	0.003152	81.763054	-11.827122	44.239029	0.295145	0.000000	-0.157130	0.000000	0.000000	0.000000	-0.013111	-0.000002	0.002679	0.000000	0.000000	2.000000	15.000000	0.000000
20437.247949	0.093961	0.550357	0.003146	81.763031	-11.832545	44.239021	0.297331	0.000000	-0.157577	0.000000	0.000000	0.000000	-0.027627	0.002598	-0.001527	0.000000	0.000000	2.000000	15.000000	0.000000
20437.251283	0.093961	0.550357	0.003146	81.763031	-11.832545	44.239021	0.297331	0.000000	-0.157577	0.000000	0.000000	0.000000	-0.027627	0.002598	-0.001527	0.000000	0.000000	2.000000	15.000000	0.000000
20437.254616	0.093961	0.550357	0.003146	81.763031	-11.832545	44.239021	0.297331	0.000000	-0.157577	0.000000	0.000000	0.000000	-0.027627	0.002598	-0.001527	0.000000	0.000000	2.000000	15.000000	0.000000
20437.257949	0.093961	0.550357	0.003146	81.760162	-11.829401	44.247692	0.301935	0.000000	-0.157322	0.000000	0.000000	0.000000	-0.027627	0.002598	-0.001527	0.000000	0.000000	2.000000	15.000000	0.000000
20437.261283	0.093917	0.550383	0.003150	81.760162	-11.829401	44.247692	0.301935	0.000000	-0.157322	0.000000	0.000000	0.000000	-0.013418	0.007714	0.001179	0.000000	0.000000	2.000000	15.000000	0.000000
20437.264616	0.093917	0.550383	0.003150	81.760162	-11.829401	44.247692	0.301935	0.000000	-0.157322	0.000000	0.000000	0.000000	-0.013418	0.007714	0.001179	0.000000	0.000000	2.000000	15.000000	0.000000
20437.267949	0.093917	0.550383	0.003150	81.754402	-11.812277	44.265011	0.304171	0.000000	-0.157519	0.000000	0.000000	0.000000	-0.013418	0.007714	0.001179	0.000000	0.000000	2.000000	15.000000	0.000000
20437.271283	0.093917	0.550383	0.003150	81.754402	-11.812277	44.265011	0.304171	0.000000	-0.157519	0.000000	0.000000	0.000000	-0.013418	0.007714	0.001179	0.000000	0.000000	2.000000	15.000000	0.000000
20437.274616	0.093919	0.550426	0.003163	81.754402	-11.812277	44.265011	0.304171	0.000000	-0.157519	0.000000	0.000000	0.000000	0.000794	0.012787	0.003889	0.000000	0.000000	2.000000	15.000000	0.000000
20437.277949	0.093919	0.550426	0.003163	81.748642	-11.792440	44.282295	0.304171	0.000000	-0.157519	0.000000	0.000000	0.000000	0.000794	0.012787	0.003889	0.000000	0.000000	2.000000	15.000000	0.000000
20437.281283	0.093919	0.550426	0.003163	81.748642	-11.792440	44.282295	0.304171	0.000000	-0.157519	0.000000	0.000000	0.000000	0.000794	0.012787	0.003889	0.000000	0.000000	2.000000	15.000000	0.000000
20437.284616	0.093919	0.550426	0.003163	81.748642	-11.792440	44.282295	0.304171	0.000000	-0.157519	0.000000	0.000000	0.000000	0.000794	0.012787	0.003889	0.000000	0.000000	2.000000	15.000000	0.000000
20437.287949	0.093993	0.550554	0.003189	81.740028	-11.761410	44.308163	0.304039	0.000000	-0.158167	0.000000	0.000000	0.000000	0.022049	0.038400	0.007647	0.000000	0.000000	2.000000	15.000000	0.000000
20437.291283	0.093993	0.550554	0.003189	81.740028	-11.761410	44.308163	0.304039	0.000000	-0.158167	0.000000	0.000000	0.000000	0.022049	0.038400	0.007647	0.000000	0.000000	2.000000	15.000000	0.000000
20437.294616	0.093993	0.550554	0.003189	81.740028	-11.761410	44.308163	0.304039	0.000000	-0.158167	0.000000	0.000000	0.000000	0.022049	0.038400	0.007647	0.000000	0.000000	2.000000	15.000000	0.000000
20437.297949	0.093993	0.550554	0.003189	81.728561	-11.721896	44.342598	0.300364	0.000000	-0.159441	0.000000	0.000000	0.000000	0.022049	0.038400	0.007647	0.000000	0.000000	2.000000	15.000000	0.000000
20437.301283	0.094060	0.550622	0.003183	81.728561	-11.721896	44.342598	0.300364	0.000000	-0.159441	0.000000	0.000000	0.000000	0.020154	0.020498	-0.001633	0.000000	0.000000	2.000000	15.000000	0.000000
20437.304616	0.094060	0.550622	0.003183	81.728561	-11.721896	44.342598	0.300364	0.000000	-0.159441	0.000000	0.000000	0.000000	0.020154	0.020498	-0.001633	0.000000	0.000000	2.000000	15.000000	0.000000
20437.307949	0.094060	0.550622	0.003183	81.721939	-11.698406	44.360958	0.297005	0.000000	-0.159169	0.000000	0.000000	0.000000	0.020154	0.020498	-0.001633	0.000000	0.000000	2.000000	15.000000	0.000000
20437.311283	0.094060	0.550622	0.003183	81.721939	-11.698406	44.360958	0.297005	0.000000	-0.159169	0.000000	0.000000	0.000000	0.020154	0.020498	-0.001633	0.000000	0.000000	2.000000	15.000000	0.000000
20437.314616	0.094079	0.550699	0.003164	81.721939	-11.698406	44.360958	0.297005	0.000000	-0.159169	0.000000	0.000000	0.000000	0.005635	0.023113	-0.005842	0.000000	0.000000	2.000000	15.000000	0.000000
20437.317949	0.094079	0.550699	0.003164	81.718292	-11.683456	44.370762	0.297005	0.000000	-0.159169	0.000000	0.000000	0.000000	0.005635	0.023113	-0.005842	0.000000	0.000000	2.000000	15.000000	0.000000
20437.321283	0.094079	0.550699	0.003164	81.718292	-11.683456	44.370762	0.297005	0.000000	-0.159169	0.000000	0.000000	0.000000	0.005635	0.023113	-0.005842	0.000000	0.000000	2.000000	15.000000	0.000000
20437.324616	0.094079	0.550699	0.003164	81.718292	-11.683456	44.370762	0.297005	0.000000	-0.159169	0.000000	0.000000	0.000000	0.005635	0.023113	-0.005842	0.000000	0.000000	2.000000	15.000000	0.000000
20437.327949	0.094117	0.550827	0.003130	81.719276	-11.703557	44.349514	0.296066	0.000000	-0.158196	0.000000	0.000000	0.000000	0.011577	0.038500	-0.010192	0.000000	0.000000	2.000000	15.000000	0.000000
20437.331283	0.094117	0.550827	0.003130	81.719276	-11.703557	44.349514	0.296066	0.000000	-0.158196	0.000000	0.000000	0.000000	0.011577	0.038500	-0.010192	0.000000	0.000000	2.000000	15.000000	0.000000
20437.334616	0.094117	0.550827	0.003130	81.719276	-11.703557	44.349514	0.296066	0.000000	-0.158196	0.000000	0.000000	0.000000	0.011577	0.038500	-0.010192	0.000000	0.000000	2.000000	15.000000	0.000000
20437.337949	0.094117	0.550827	0.003130	81.722931	-11.722846	44.330940	0.294137	0.000000	-0.156497	0.000000	0.000000	0.000000	0.011577	0.038500	-0.010192	0.000000	0.000000	2.000000	15.000000	0.000000
20437.341283	0.094119	0.550896	0.003138	81.722931	-11.722846	44.330940	0.294137	0.000000	-0.156497	0.000000	0.000000	0.000000	0.000486	0.020491	0.002372	0.000000	0.000000	2.000000	15.000000	0.000000
20437.344616	0.094119	0.550896	0.003138	81.722931	-11.722846	44.330940	0.294137	0.000000	-0.156497	0.000000	0.000000	0.000000	0.000486	0.020491	0.002372	0.000000	0.000000	2.000000	15.000000	0.000000
20437.347949	0.094119	0.550896	0.003138	81.718430	-11.714989	44.341946	0.294056	0.000000	-0.156892	0.000000	0.000000	0.000000	0.000486	0.020491	0.002372	0.000000	0.000000	2.000000	15.000000	0.000000
20437.351283	0.094119	0.550896	0.003138	81.718430	-11.714989	44.341946	0.294056	0.000000	-0.156892	0.000000	0.000000	0.000000	0.000486	0.020491	0.002372	0.000000	0.000000	2.000000	15.000000	0.000000
20437.354616	0.094094	0.550973	0.003127	81.718430	-11.714989	44.341946	0.294056	0.000000	-0.156892	0.000000	0.000000	0.000000	-0.007479	0.023107	-0.003175	0.000000	0.000000	2.000000	15.000000	0.000000
20437.357949	0.094094	0.550973	0.003127	81.709778	-11.692235	44.367680	0.294056	0.000000	-0.156892	0.000000	0.000000	0.000000	-0.007479	0.023107	-0.003175	0.000000	0.000000	2.000000	15.000000	0.000000
20437.361283	0.094094	0.550973	0.003127	81.709778	-11.692235	44.367680	0.294056	0.000000	-0.156892	0.000000	0.000000	0.000000	-0.007479	0.023107	-0.003175	0.000000	0.000000	2.000000	15.000000	0.000000
20437.364616	0.094094	0.550973	0.003127	81.709778	-11.692235	44.367680	0.294056	0.000000	-0.156892	0.000000	0.000000	0.000000	-0.007479	0.023107	-0.003175	0.000000	0.000000	2.000000	15.000000	0.000000
20437.367949	0.094049	0.551118	0.003129	81.701157	-11.669567	44.393330	0.295302	0.000000	-0.156363	0.000000	0.000000	0.000000	-0.013550	0.043601	0.000523	0.000000	0.000000	2.000000	15.000000	0.000000
20437.371283	0.094049	0.551118	0.003129	81.701157	-11.669567	44.393330	0.295302	0.000000	-0.156363	0.000000	0.000000	0.000000	-0.013550	0.043601	0.000523	0.000000	0.000000	2.000000	15.000000	0.000000
20437.374616	0.094049	0.551118	0.003129	81.701157	-11.669567	44.393330	0.295302	0.000000	-0.156363	0.000000	0.000000	0.000000	-0.013550	0.043601	0.000523	0.000000	0.000000	2.000000	15.000000	0.000000
20437.377949	0.094049	0.551118	0.003129	81.695435	-11.652675	44.410423	0.297560	0.000000	-0.156450	0.000000	0.000000	0.000000	-0.013550	0.043601	0.000523	0.000000	0.000000	2.000000	15.000000	0.000000
20437.381283	0.094050	0.551186	0.003137	81.695435	-11.652675	44.410423	0.297560	0.000000	-0.156450	0.000000	0.000000	0.000000	0.000480	0.020514	0.002360	0.000000	0.000000	2.000000	15.000000	0.000000
20437.384616	0.094050	0.551186	0.003137	81.695435	-11.652675	44.410423	0.297560	0.000000	-0.156450	0.000000	0.000000	0.000000	0.000480	0.020514	0.002360	0.000000	0.000000	2.000000	15.000000	0.000000
20437.387949	0.094050	0.551186	0.003137	81.692535	-11.644212	44.418961	0.297480	0.000000	-0.156844	0.000000	0.000000	0.000000	0.000480	0.020514	0.002360	0.000000	0.000000	2.000000	15.000000	0.000000
20437.391283	0.094050	0.551186	0.003137	81.692535	-11.644212	44.418961	0.297480	0.000000	-0.156844	0.000000	0.000000	0.000000	0.000480	0.020514	0.002360	0.000000	0.000000	2.000000	15.000000	0.000000
20437.394616	0.094041	0.551204	0.003091	81.692535	-11.644212	44.418961	0.297480	0.000000	-0.156844	0.000000	0.000000	0.000000	-0.002813	0.005204	-0.013772	0.000000	0.000000	2.000000	15.000000	0.000000
20437.397949	0.094041	0.551204	0.003091	81.689690	-11.633072	44.427513	0.297480	0.000000	-0.156844	0.000000	0.000000	0.000000	-0.002813	0.005204	-0.013772	0.000000	0.000000	2.000000	15.000000	0.000000
20437.401283	0.094041	0.551204	0.003091	81.689690	-11.633072	44.427513	0.297480	0.000000	-0.156844	0.000000	0.000000	0.000000	-0.002813	0.005204	-0.013772	0.000000	0.000000	2.000000	15.000000	0.000000
20437.404616	0.094041	0.551204	0.003091	81.689690	-11.633072	44.427513	0.297480	0.000000	-0.156844	0.000000	0.000000	0.000000	-0.002813	0.005204	-0.013772	0.000000	0.000000	2.000000	15.000000	0.000000
20437.407949	0.094074	0.551247	0.003031	81.689651	-11.630348	44.427475	0.297949	0.000000	-0.154548	0.000000	0.000000	0.000000	0.009987	0.012892	-0.017962	0.000000	0.000000	2.000000	15.000000	0.000000
20437.411283	0.094074	0.551247	0.003031	81.689651	-11.630348	44.427475	0.297949	0.000000	-0.154548	0.000000	0.000000	0.000000	0.009987	0.012892	-0.017962	0.000000	0.000000	2.000000	15.000000	0.000000
20437.414616	0.094074	0.551247	0.003031	81.689651	-11.630348	44.427475	0.297949	0.000000	-0.154548	0.000000	0.000000	0.000000	0.009987	0.012892	-0.017962	0.000000	0.000000	2.000000	15.000000	0.000000
20437.417949	0.094074	0.551247	0.003031	81.689651	-11.627612	44.427486	0.296285	0.000000	-0.151555	0.000000	0.000000	0.000000	0.009987	0.012892	-0.017962	0.000000	0.000000	2.000000	15.000000	0.000000
20437.421283	0.094087	0.551264	0.002981	81.689651	-11.627612	44.427486	0.296285	0.000000	-0.151555	0.000000	0.000000	0.000000	0.003738	0.005181	-0.015113	0.000000	0.000000	2.000000	15.000000	0.000000
20437.424616	0.094087	0.551264	0.002981	81.689651	-11.627612	44.427486	0.296285	0.000000	-0.151555	0.000000	0.000000	0.000000	0.003738	0.005181	-0.015113	0.000000	0.000000	2.000000	15.000000	0.000000
20437.427949	0.094087	0.551264	0.002981	81.686806	-11.619185	44.436031	0.295662	0.000000	-0.149036	0.000000	0.000000	0.000000	0.003738	0.005181	-0.015113	0.000000	0.000000	2.000000	15.000000	0.000000
20437.431283	0.094087	0.551264	0.002981	81.686806	-11.619185	44.436031	0.295662	0.000000	-0.149036	0.000000	0.000000	0.000000	0.003738	0.005181	-0.015113	0.000000	0.000000	2.000000	15.000000	0.000000
20437.434616	0.094086	0.551289	0.002976	81.686806	-11.619185	44.436031	0.295662	0.000000	-0.149036	0.000000	0.000000	0.000000	-0.000308	0.007704	-0.001511	0.000000	0.000000	2.000000	15.000000	0.000000
20437.437949	0.094086	0.551289	0.002976	81.681053	-11.602352	44.453049	0.295662	0.000000	-0.149036	0.000000	0.000000	0.000000	-0.000308	0.007704	-0.001511	0.000000	0.000000	2.000000	15.000000	0.000000
20437.441283	0.094086	0.551289	0.002976	81.681053	-11.602352	44.453049	0.295662	0.000000	-0.149036	0.000000	0.000000	0.000000	-0.000308	0.007704	-0.001511	0.000000	0.000000	2.000000	15.000000	0.000000
20437.444616	0.094086	0.551289	0.002976	81.681053	-11.602352	44.453049	0.295662	0.000000	-0.149036	0.000000	0.000000	0.000000	-0.000308	0.007704	-0.001511	0.000000	0.000000	2.000000	15.000000	0.000000
20437.447949	0.094097	0.551341	0.003029	81.678146	-11.593943	44.461525	0.295713	0.000000	-0.148784	0.000000	0.000000	0.000000	0.003298	0.015305	0.016127	0.000000	0.000000	2.000000	15.000000	0.000000
20437.451283	0.094097	0.551341	0.003029	81.678146	-11.593943	44.461525	0.295713	0.000000	-0.148784	0.000000	0.000000	0.000000	0.003298	0.015305	0.016127	0.000000	0.000000	2.000000	15.000000	0.000000
20437.454616	0.094097	0.551341	0.003029	81.678146	-11.593943	44.461525	0.295713	0.000000	-0.148784	0.000000	0.000000	0.000000	0.003298	0.015305	0.016127	0.000000	0.000000	2.000000	15.000000	0.000000
20437.457949	0.094097	0.551341	0.003029	81.678146	-11.593943	44.461525	0.295164	0.000000	-0.151472	0.000000	0.000000	0.000000	0.003298	0.015305	0.016127	0.000000	0.000000	2.000000	15.000000	0.000000
20437.461283	0.094097	0.551341	0.003029	81.678146	-11.593943	44.461525	0.295164	0.000000	-0.151472	0.000000	0.000000	0.000000	-0.000001	-0.000002	0.000000	0.000000	0.000000	2.000000	15.000000	0.000000
20437.464616	0.094097	0.551341	0.003029	81.678146	-11.593943	44.461525	0.295164	0.000000	-0.151472	0.000000	0.000000	0.000000	-0.000001	-0.000002	0.000000	0.000000	0.000000	2.000000	15.000000	0.000000
20437.467949	0.094097	0.551341	0.003029	81.678169	-11.591212	44.469524	0.295164	0.000000	-0.151472	0.000000	0.000000	0.000000	-0.000001	-0.000002	0.000000	0.000000	0.000000	2.000000	15.000000	0.000000
20437.471283	0.094097	0.551341	0.003029	81.678169	-11.591212	44.469524	0.295164	0.000000	-0.151472	0.000000	0.000000	0.000000	-0.000001	-0.000002	0.000000	0.000000	0.000000	2.000000	15.000000	0.000000
20437.474616	0.094120	0.551315	0.003030	81.678169	-11.591212	44.469524	0.295164	0.000000	-0.151472	0.000000	0.000000	0.000000	0.006861	-0.007710	0.000171	0.000000	0.000000	2.000000	15.000000	0.000000
20437.477949	0.094120	0.551315	0.003030	81.681030	-11.596901	44.461010	0.295164	0.000000	-0.151472	0.000000	0.000000	0.000000	0.006861	-0.007710	0.000171	0.000000	0.000000	2.000000	15.000000	0.000000
20437.481283	0.094120	0.551315	0.003030	81.681030	-11.596901	44.461010	0.295164	0.000000	-0.151472	0.000000	0.000000	0.000000	0.006861	-0.007710	0.000171	0.000000	0.000000	2.000000	15.000000	0.000000
20437.484616	0.094120	0.551315	0.003030	81.681030	-11.596901	44.461010	0.295164	0.000000	-0.151472	0.000000	0.000000	0.000000	0.006861	-0.007710	0.000171	0.000000	0.000000	2.000000	15.000000	0.000000
20437.487949	0.094185	0.551315	0.003017	81.681664	-11.583222	44.479046	0.294020	0.000000	-0.151500	0.000000	0.000000	0.000000	0.019662	-0.000003	-0.004022	0.000000	0.000000	2.000000	15.000000	0.000000
20437.491283	0.094185	0.551315	0.003017	81.681664	-11.583222	44.479046	0.294020	0.000000	-0.151500	0.000000	0.000000	0.000000	0.019662	-0.000003	-0.004022	0.000000	0.000000	2.000000	15.000000	0.000000
20437.494616	0.094185	0.551315	0.003017	81.681664	-11.583222	44.479046	0.294020	0.000000	-0.151500	0.000000	0.000000	0.000000	0.019662	-0.000003	-0.004022	0.000000	0.000000	2.000000	15.000000	0.000000
20437.497949	0.094185	0.551315	0.003017	81.678787	-11.566670	44.495502	0.290743	0.000000	-0.150830	0.000000	0.000000	0.000000	0.019662	-0.000003	-0.004022	0.000000	0.000000	2.000000	15.000000	0.000000
20437.501283	0.094254	0.551332	0.003021	81.678787	-11.566670	44.495502	0.290743	0.000000	-0.150830	0.000000	0.000000	0.000000	0.020762	0.005105	0.001350	0.000000	0.000000	2.000000	15.000000	0.000000
20437.504616	0.094254	0.551332	0.003021	81.678787	-11.566670	44.495502	0.290743	0.000000	-0.150830	0.000000	0.000000	0.000000	0.020762	0.005105	0.001350	0.000000	0.000000	2.000000	15.000000	0.000000
20437.507949	0.094254	0.551332	0.003021	81.673035	-11.544433	44.520473	0.287282	0.000000	-0.151055	0.000000	0.000000	0.000000	0.020762	0.005105	0.001350	0.000000	0.000000	2.000000	15.000000	0.000000
20437.511283	0.094254	0.551332	0.003021	81.673035	-11.544433	44.520473	0.287282	0.000000	-0.151055	0.000000	0.000000	0.000000	0.020762	0.005105	0.001350	0.000000	0.000000	2.000000	15.000000	0.000000
20437.514616	0.094323	0.551374	0.003021	81.673035	-11.544433	44.520473	0.287282	0.000000	-0.151055	0.000000	0.000000	0.000000	0.020452	0.012790	-0.000165	0.000000	0.000000	2.000000	15.000000	0.000000
20437.517949	0.094323	0.551374	0.003021	81.664406	-11.511074	44.553909	0.287282	0.000000	-0.151055	0.000000	0.000000	0.000000	0.020452	0.012790	-0.000165	0.000000	0.000000	2.000000	15.000000	0.000000
20437.521283	0.094323	0.551374	0.003021	81.664406	-11.511074	44.553909	0.287282	0.000000	-0.151055	0.000000	0.000000	0.000000	0.020452	0.012790	-0.000165	0.000000	0.000000	2.000000	15.000000	0.000000
20437.524616	0.094323	0.551374	0.003021	81.664406	-11.511074	44.553909	0.287282	0.000000	-0.151055	0.000000	0.000000	0.000000	0.020452	0.012790	-0.000165	0.000000	0.000000	2.000000	15.000000	0.000000
20437.527949	0.094436	0.551494	0.003128	81.655739	-11.483243	44.587261	0.283874	0.000000	-0.151027	0.000000	0.000000	0.000000	0.033932	0.035747	0.032236	0.000000	0.000000	2.000000	15.000000	0.000000
20437.531283	0.094436	0.551494	0.003128	81.655739	-11.483243	44.587261	0.283874	0.000000	-0.151027	0.000000	0.000000	0.000000	-0.000000	0.000002	0.000000	0.000000	0.000000	2.000000	15.000000	0.000000
20437.534616	0.094436	0.551494	0.003128	81.655739	-11.483243	44.587261	0.283874	0.000000	-0.151027	0.000000	0.000000	0.000000	-0.000000	0.000002	0.000000	0.000000	0.000000	2.000000	15.000000	0.000000
20437.537949	0.094436	0.551494	0.003128	81.644218	-11.447119	44.628971	0.278218	0.000000	-0.156400	0.000000	0.000000	0.000000	-0.000000	0.000002	0.000000	0.000000	0.000000	2.000000	15.000000	0.000000
20437.541283	0.094436	0.551494	0.003128	81.644218	-11.447119	44.628971	0.278218	0.000000	-0.156400	0.000000	0.000000	0.000000	-0.000000	0.000002	0.000000	0.000000	0.000000	2.000000	15.000000	0.000000
20437.544616	0.094473	0.551536	0.003200	81.644218	-11.447119	44.628971	0.278218	0.000000	-0.156400	0.000000	0.000000	0.000000	0.011274	0.012728	0.021656	0.000000	0.000000	2.000000	15.000000	0.000000
20437.547949	0.094473	0.551536	0.003200	81.638458	-11.427741	44.653820	0.278218	0.000000	-0.156400	0.000000	0.000000	0.000000	0.011274	0.012728	0.021656	0.000000	0.000000	2.000000	15.000000	0.000000
20437.551283	0.094473	0.551536	0.003200	81.638458	-11.427741	44.653820	0.278218	0.000000	-0.156400	0.000000	0.000000	0.000000	0.011274	0.012728	0.021656	0.000000	0.000000	2.000000	15.000000	0.000000
20437.554616	0.094473	0.551536	0.003200	81.638458	-11.427741	44.653820	0.278218	0.000000	-0.156400	0.000000	0.000000	0.000000	0.011274	0.012728	0.021656	0.000000	0.000000	2.000000	15.000000	0.000000
20437.557949	0.094518	0.551613	0.003308	81.634727	-11.415670	44.671394	0.276339	0.000000	-0.160009	0.000000	0.000000	0.000000	0.013481	0.022940	0.032393	0.000000	0.000000	2.000000	15.000000	0.000000
20437.561283	0.094518	0.551613	0.003308	81.634727	-11.415670	44.671394	0.276339	0.000000	-0.160009	0.000000	0.000000	0.000000	0.013481	0.022940	0.032393	0.000000	0.000000	2.000000	15.000000	0.000000
20437.564616	0.094518	0.551613	0.003308	81.634727	-11.415670	44.671394	0.276339	0.000000	-0.160009	0.000000	0.000000	0.000000	0.013481	0.022940	0.032393	0.000000	0.000000	2.000000	15.000000	0.000000
20437.567949	0.094518	0.551613	0.003308	81.628998	-11.399073	44.688175	0.274093	0.000000	-0.165408	0.000000	0.000000	0.000000	0.013481	0.022940	0.032393	0.000000	0.000000	2.000000	15.000000	0.000000
20437.571283	0.094522	0.551630	0.003326	81.628998	-11.399073	44.688175	0.274093	0.000000	-0.165408	0.000000	0.000000	0.000000	0.001102	0.005106	0.005370	0.000000	0.000000	2.000000	15.000000	0.000000
20437.574616	0.094522	0.551630	0.003326	81.628998	-11.399073	44.688175	0.274093	0.000000	-0.165408	0.000000	0.000000	0.000000	0.001102	0.005106	0.005370	0.000000	0.000000	2.000000	15.000000	0.000000
20437.577949	0.094522	0.551630	0.003326	81.628998	-11.401772	44.688198	0.273909	0.000000	-0.166303	0.000000	0.000000	0.000000	0.001102	0.005106	0.005370	0.000000	0.000000	2.000000	15.000000	0.000000
20437.581283	0.094522	0.551630	0.003326	81.628998	-11.401772	44.688198	0.273909	0.000000	-0.166303	0.000000	0.000000	0.000000	0.001102	0.005106	0.005370	0.000000	0.000000	2.000000	15.000000	0.000000
20437.584616	0.094500	0.551630	0.003331	81.628998	-11.401772	44.688198	0.273909	0.000000	-0.166303	0.000000	0.000000	0.000000	-0.006558	-0.000008	0.001346	0.000000	0.000000	2.000000	15.000000	0.000000
20437.587949	0.094500	0.551630	0.003331	81.631859	-11.410090	44.679790	0.273909	0.000000	-0.166303	0.000000	0.000000	0.000000	-0.006558	-0.000008	0.001346	0.000000	0.000000	2.000000	15.000000	0.000000
20437.591283	0.094500	0.551630	0.003331	81.631859	-11.410090	44.679790	0.273909	0.000000	-0.166303	0.000000	0.000000	0.000000	-0.006558	-0.000008	0.001346	0.000000	0.000000	2.000000	15.000000	0.000000
20437.594616	0.094500	0.551630	0.003331	81.631859	-11.410090	44.679790	0.273909	0.000000	-0.166303	0.000000	0.000000	0.000000	-0.006558	-0.000008	0.001346	0.000000	0.000000	2.000000	15.000000	0.000000
20437.597949	0.094461	0.551613	0.003253	81.634750	-11.421114	44.671394	0.275002	0.000000	-0.166528	0.000000	0.000000	0.000000	-0.011586	-0.005025	-0.023166	0.000000	0.000000	2.000000	15.000000	0.000000
20437.601283	0.094461	0.551613	0.003253	81.634750	-11.421114	44.671394	0.275002	0.000000	-0.166528	0.000000	0.000000	0.000000	-0.011586	-0.005025	-0.023166	0.000000	0.000000	2.000000	15.000000	0.000000
20437.604616	0.094461	0.551613	0.003253	81.634750	-11.421114	44.671394	0.275002	0.000000	-0.166528	0.000000	0.000000	0.000000	-0.011586	-0.005025	-0.023166	0.000000	0.000000	2.000000	15.000000	0.000000
20437.607949	0.094461	0.551613	0.003253	81.640503	-11.437798	44.654541	0.276933	0.000000	-0.162667	0.000000	0.000000	0.000000	-0.011586	-0.005025	-0.023166	0.000000	0.000000	2.000000	15.000000	0.000000
20437.611283	0.094449	0.551587	0.003195	81.640503	-11.437798	44.654541	0.276933	0.000000	-0.162667	0.000000	0.000000	0.000000	-0.003617	-0.007635	-0.017627	0.000000	0.000000	2.000000	15.000000	0.000000
20437.614616	0.094449	0.551587	0.003195	81.640503	-11.437798	44.654541	0.276933	0.000000	-0.162667	0.000000	0.000000	0.000000	-0.003617	-0.007635	-0.017627	0.000000	0.000000	2.000000	15.000000	0.000000
20437.617949	0.094449	0.551587	0.003195	81.643372	-11.446110	44.654087	0.277536	0.000000	-0.159729	0.000000	0.000000	0.000000	-0.003617	-0.007635	-0.017627	0.000000	0.000000	2.000000	15.000000	0.000000
20437.621283	0.094449	0.551587	0.003195	81.643372	-11.446110	44.654087	0.277536	0.000000	-0.159729	0.000000	0.000000	0.000000	-0.003617	-0.007635	-0.017627	0.000000	0.000000	2.000000	15.000000	0.000000
20437.624616	0.094441	0.551579	0.003154	81.643372	-11.446110	44.654087	0.277536	0.000000	-0.159729	0.000000	0.000000	0.000000	-0.002516	-0.002509	-0.012257	0.000000	0.000000	2.000000	15.000000	0.000000
20437.627949	0.094441	0.551579	0.003154	81.649155	-11.462797	44.637234	0.277536	0.000000	-0.159729	0.000000	0.000000	0.000000	-0.002516	-0.002509	-0.012257	0.000000	0.000000	2.000000	15.000000	0.000000
20437.631283	0.094441	0.551579	0.003154	81.649155	-11.462797	44.637234	0.277536	0.000000	-0.159729	0.000000	0.000000	0.000000	-0.002516	-0.002509	-0.012257	0.000000	0.000000	2.000000	15.000000	0.000000
20437.634616	0.094441	0.551579	0.003154	81.649155	-11.462797	44.637234	0.277536	0.000000	-0.159729	0.000000	0.000000	0.000000	-0.002516	-0.002509	-0.012257	0.000000	0.000000	2.000000	15.000000	0.000000
20437.637949	0.094402	0.551562	0.003076	81.648537	-11.473731	44.627224	0.277955	0.000000	-0.157686	0.000000	0.000000	0.000000	-0.011583	-0.005022	-0.023171	0.000000	0.000000	2.000000	15.000000	0.000000
20437.641283	0.094402	0.551562	0.003076	81.648537	-11.473731	44.627224	0.277955	0.000000	-0.157686	0.000000	0.000000	0.000000	-0.011583	-0.005022	-0.023171	0.000000	0.000000	2.000000	15.000000	0.000000
20437.644616	0.094402	0.551562	0.003076	81.648537	-11.473731	44.627224	0.277955	0.000000	-0.157686	0.000000	0.000000	0.000000	-0.011583	-0.005022	-0.023171	0.000000	0.000000	2.000000	15.000000	0.000000
20437.647949	0.094402	0.551562	0.003076	81.648521	-11.476440	44.627228	0.279885	0.000000	-0.153824	0.000000	0.000000	0.000000	-0.011583	-0.005022	-0.023171	0.000000	0.000000	2.000000	15.000000	0.000000
20437.651283	0.094376	0.551571	0.003058	81.648521	-11.476440	44.627228	0.279885	0.000000	-0.153824	0.000000	0.000000	0.000000	-0.007968	0.002584	-0.005543	0.000000	0.000000	2.000000	15.000000	0.000000
20437.654616	0.094376	0.551571	0.003058	81.648521	-11.476440	44.627228	0.279885	0.000000	-0.153824	0.000000	0.000000	0.000000	-0.007968	0.002584	-0.005543	0.000000	0.000000	2.000000	15.000000	0.000000
20437.657949	0.094376	0.551571	0.003058	81.645668	-11.473541	44.635666	0.281214	0.000000	-0.152900	0.000000	0.000000	0.000000	-0.007968	0.002584	-0.005543	0.000000	0.000000	2.000000	15.000000	0.000000
20437.661283	0.094376	0.551571	0.003058	81.645668	-11.473541	44.635666	0.281214	0.000000	-0.152900	0.000000	0.000000	0.000000	-0.007968	0.002584	-0.005543	0.000000	0.000000	2.000000	15.000000	0.000000
20437.664616	0.094331	0.551597	0.003062	81.645668	-11.473541	44.635666	0.281214	0.000000	-0.152900	0.000000	0.000000	0.000000	-0.013418	0.007700	0.001172	0.000000	0.000000	2.000000	15.000000	0.000000
20437.667949	0.094331	0.551597	0.003062	81.639893	-11.465045	44.652500	0.281214	0.000000	-0.152900	0.000000	0.000000	0.000000	-0.013418	0.007700	0.001172	0.000000	0.000000	2.000000	15.000000	0.000000
20437.671283	0.094331	0.551597	0.003062	81.639893	-11.465045	44.652500	0.281214	0.000000	-0.152900	0.000000	0.000000	0.000000	-0.013418	0.007700	0.001172	0.000000	0.000000	2.000000	15.000000	0.000000
20437.674616	0.094331	0.551597	0.003062	81.639893	-11.465045	44.652500	0.281214	0.000000	-0.152900	0.000000	0.000000	0.000000	-0.013418	0.007700	0.001172	0.000000	0.000000	2.000000	15.000000	0.000000
20437.677949	0.094274	0.551699	0.003119	81.631256	-11.440039	44.677788	0.283450	0.000000	-0.153096	0.000000	0.000000	0.000000	-0.016986	0.030718	0.017109	0.000000	0.000000	2.000000	15.000000	0.000000
20437.681283	0.094274	0.551699	0.003119	81.631256	-11.440039	44.677788	0.283450	0.000000	-0.153096	0.000000	0.000000	0.000000	-0.016986	0.030718	0.017109	0.000000	0.000000	2.000000	15.000000	0.000000
20437.684616	0.094274	0.551699	0.003119	81.631256	-11.440039	44.677788	0.283450	0.000000	-0.153096	0.000000	0.000000	0.000000	-0.016986	0.030718	0.017109	0.000000	0.000000	2.000000	15.000000	0.000000
20437.687949	0.094274	0.551699	0.003119	81.622627	-11.412369	44.702995	0.286281	0.000000	-0.155947	0.000000	0.000000	0.000000	-0.016986	0.030718	0.017109	0.000000	0.000000	2.000000	15.000000	0.000000
20437.691283	0.094329	0.551750	0.003164	81.622627	-11.412369	44.702995	0.286281	0.000000	-0.155947	0.000000	0.000000	0.000000	0.016410	0.015324	0.013424	0.000000	0.000000	2.000000	15.000000	0.000000
20437.694616	0.094329	0.551750	0.003164	81.622627	-11.412369	44.702995	0.286281	0.000000	-0.155947	0.000000	0.000000	0.000000	0.016410	0.015324	0.013424	0.000000	0.000000	2.000000	15.000000	0.000000
20437.697949	0.094329	0.551750	0.003164	81.613976	-11.379334	44.728127	0.283546	0.000000	-0.158184	0.000000	0.000000	0.000000	0.016410	0.015324	0.013424	0.000000	0.000000	2.000000	15.000000	0.000000
20437.701283	0.094329	0.551750	0.003164	81.613976	-11.379334	44.728127	0.283546	0.000000	-0.158184	0.000000	0.000000	0.000000	0.016410	0.015324	0.013424	0.000000	0.000000	2.000000	15.000000	0.000000
20437.704616	0.094401	0.551810	0.003181	81.613976	-11.379334	44.728127	0.283546	0.000000	-0.158184	0.000000	0.000000	0.000000	0.021558	0.017926	0.005188	0.000000	0.000000	2.000000	15.000000	0.000000
20437.707949	0.094401	0.551810	0.003181	81.602417	-11.332648	44.761578	0.283546	0.000000	-0.158184	0.000000	0.000000	0.000000	0.021558	0.017926	0.005188	0.000000	0.000000	2.000000	15.000000	0.000000
20437.711283	0.094401	0.551810	0.003181	81.602417	-11.332648	44.761578	0.283546	0.000000	-0.158184	0.000000	0.000000	0.000000	0.021558	0.017926	0.005188	0.000000	0.000000	2.000000	15.000000	0.000000
20437.714616	0.094401	0.551810	0.003181	81.602417	-11.332648	44.761578	0.283546	0.000000	-0.158184	0.000000	0.000000	0.000000	0.021558	0.017926	0.005188	0.000000	0.000000	2.000000	15.000000	0.000000
20437.717949	0.094623	0.551929	0.003266	81.593796	-11.294307	44.786610	0.279953	0.000000	-0.159049	0.000000	0.000000	0.000000	0.066723	0.035787	0.025457	0.000000	0.000000	2.000000	15.000000	0.000000
20437.721283	0.094623	0.551929	0.003266	81.593796	-11.294307	44.786610	0.279953	0.000000	-0.159049	0.000000	0.000000	0.000000	0.066723	0.035787	0.025457	0.000000	0.000000	2.000000	15.000000	0.000000
20437.724616	0.094623	0.551929	0.003266	81.593796	-11.294307	44.786610	0.279953	0.000000	-0.159049	0.000000	0.000000	0.000000	0.066723	0.035787	0.025457	0.000000	0.000000	2.000000	15.000000	0.000000
20437.727949	0.094623	0.551929	0.003266	81.588028	-11.266936	44.803253	0.268832	0.000000	-0.163292	0.000000	0.000000	0.000000	0.066723	0.035787	0.025457	0.000000	0.000000	2.000000	15.000000	0.000000
20437.731283	0.094740	0.551963	0.003279	81.588028	-11.266936	44.803253	0.268832	0.000000	-0.163292	0.000000	0.000000	0.000000	0.034995	0.010224	0.003990	0.000000	0.000000	2.000000	15.000000	0.000000
20437.734616	0.094740	0.551963	0.003279	81.588028	-11.266936	44.803253	0.268832	0.000000	-0.163292	0.000000	0.000000	0.000000	0.034995	0.010224	0.003990	0.000000	0.000000	2.000000	15.000000	0.000000
20437.737949	0.094740	0.551963	0.003279	81.582260	-11.239587	44.819897	0.263000	0.000000	-0.163957	0.000000	0.000000	0.000000	0.034995	0.010224	0.003990	0.000000	0.000000	2.000000	15.000000	0.000000
20437.741283	0.094740	0.551963	0.003279	81.582260	-11.239587	44.819897	0.263000	0.000000	-0.163957	0.000000	0.000000	0.000000	0.034995	0.010224	0.003990	0.000000	0.000000	2.000000	15.000000	0.000000
20437.744616	0.094817	0.552014	0.003319	81.582260	-11.239587	44.819897	0.263000	0.000000	-0.163957	0.000000	0.000000	0.000000	0.022987	0.015340	0.012045	0.000000	0.000000	2.000000	15.000000	0.000000
20437.747949	0.094817	0.552014	0.003319	81.573631	-11.209528	44.844799	0.263000	0.000000	-0.163957	0.000000	0.000000	0.000000	0.022987	0.015340	0.012045	0.000000	0.000000	2.000000	15.000000	0.000000
20437.751283	0.094817	0.552014	0.003319	81.573631	-11.209528	44.844799	0.263000	0.000000	-0.163957	0.000000	0.000000	0.000000	0.022987	0.015340	0.012045	0.000000	0.000000	2.000000	15.000000	0.000000
20437.754616	0.094817	0.552014	0.003319	81.573631	-11.209528	44.844799	0.263000	0.000000	-0.163957	0.000000	0.000000	0.000000	0.022987	0.015340	0.012045	0.000000	0.000000	2.000000	15.000000	0.000000
20437.757949	0.094991	0.552142	0.003390	81.559196	-11.154986	44.886200	0.259169	0.000000	-0.165964	0.000000	0.000000	0.000000	0.052229	0.038395	0.021195	0.000000	0.000000	2.000000	15.000000	0.000000
20437.761283	0.094991	0.552142	0.003390	81.559196	-11.154986	44.886200	0.259169	0.000000	-0.165964	0.000000	0.000000	0.000000	0.052229	0.038395	0.021195	0.000000	1.000000	2.000000	15.000000	0.000000
20437.764616	0.094991	0.552142	0.003390	81.559196	-11.154986	44.886200	0.259169	0.000000	-0.165964	0.000000	0.000000	0.000000	0.052229	0.038395	0.021195	0.000000	1.000000	2.000000	15.000000	0.000000
