# Supplementary material for: Haptic Guidance Needs to Be Intuitive Not Just Informative to Improve Human Motor Accuracy
Source: PLoS One. 2016 Mar 16;11(3):e0150912. doi: 10.1371/journal.pone.0150912 (PMC4794196; doi:10.1371/journal.pone.0150912)
Supplement: S2 Data — (ZIP) [file pone.0150912.s002.zip › Subject2/exp2_0016.txt]

Time	PosX	PosY	PosZ	RotX	RotY	RotZ	ForceX	ForceY	ForceZ	MomentX	MomentY	MomentZ	VelocityX	VelocityY	VelocityZ	CalibratedWeight	ButtonDown	Condition	Trial	Visual
20439.978294	0.002600	0.538195	0.248953	87.285881	130.015350	-178.620300	-1.905173	0.000000	-4.622804	0.000000	0.000000	0.000000	0.020295	0.011709	0.050787	0.000000	1.000000	2.000000	16.000000	0.000000
20439.981627	0.002600	0.538195	0.248953	87.285881	130.015350	-178.620300	-1.905173	0.000000	-4.622804	0.000000	0.000000	0.000000	0.020295	0.011709	0.050787	0.000000	1.000000	2.000000	16.000000	0.000000
20439.984961	0.002297	0.538107	0.248695	87.285881	130.015350	-178.620300	-1.905173	0.000000	-4.622804	0.000000	0.000000	0.000000	-0.090759	-0.026499	-0.077335	0.000000	1.000000	2.000000	16.000000	0.000000
20439.988294	0.002297	0.538107	0.248695	87.260048	130.602859	-177.980301	-1.905173	0.000000	-4.622804	0.000000	0.000000	0.000000	-0.090759	-0.026499	-0.077335	0.000000	1.000000	2.000000	16.000000	0.000000
20439.991627	0.001694	0.538106	0.248523	87.260048	130.602859	-177.980301	-1.905173	0.000000	-4.622804	0.000000	0.000000	0.000000	-0.181071	-0.000127	-0.051707	0.000000	1.000000	2.000000	16.000000	0.000000
20439.994961	0.001694	0.538106	0.248523	87.260048	130.602859	-177.980301	-1.905173	0.000000	-4.622804	0.000000	0.000000	0.000000	-0.181071	-0.000127	-0.051707	0.000000	1.000000	2.000000	16.000000	0.000000
20439.998294	0.001694	0.538106	0.248523	87.212097	131.518097	-177.064621	-1.893567	0.000000	-4.627570	0.000000	0.000000	0.000000	-0.181071	-0.000127	-0.051707	0.000000	1.000000	2.000000	16.000000	0.000000
20440.001627	0.001694	0.538106	0.248523	87.212097	131.518097	-177.064621	-1.893567	0.000000	-4.627570	0.000000	0.000000	0.000000	-0.181071	-0.000127	-0.051707	0.000000	1.000000	2.000000	16.000000	0.000000
20440.004961	0.001090	0.537821	0.247907	87.212097	131.518097	-177.064621	-1.893567	0.000000	-4.627570	0.000000	0.000000	0.000000	-0.181188	-0.085603	-0.184697	0.000000	1.000000	2.000000	16.000000	0.000000
20440.008294	0.001090	0.537821	0.247907	87.147476	132.514816	-176.163361	-1.893567	0.000000	-4.627570	0.000000	0.000000	0.000000	-0.181188	-0.085603	-0.184697	0.000000	1.000000	2.000000	16.000000	0.000000
20440.011627	0.000620	0.537839	0.247049	87.147476	132.514816	-176.163361	-1.893567	0.000000	-4.627570	0.000000	0.000000	0.000000	-0.140805	0.005616	-0.257515	0.000000	1.000000	2.000000	16.000000	0.000000
20440.014961	0.000620	0.537839	0.247049	87.147476	132.514816	-176.163361	-1.893567	0.000000	-4.627570	0.000000	0.000000	0.000000	-0.140805	0.005616	-0.257515	0.000000	1.000000	2.000000	16.000000	0.000000
20440.018294	0.000620	0.537839	0.247049	87.025139	133.210724	-175.722977	-1.886016	0.000000	-4.630652	0.000000	0.000000	0.000000	-0.140805	0.005616	-0.257515	0.000000	1.000000	2.000000	16.000000	0.000000
20440.021627	-0.000082	0.537473	0.246057	87.025139	133.210724	-175.722977	-1.886016	0.000000	-4.630652	0.000000	0.000000	0.000000	-0.210576	-0.109953	-0.297373	0.000000	1.000000	2.000000	16.000000	0.000000
20440.024961	-0.000082	0.537473	0.246057	87.025139	133.210724	-175.722977	-1.886016	0.000000	-4.630652	0.000000	0.000000	0.000000	-0.210576	-0.109953	-0.297373	0.000000	1.000000	2.000000	16.000000	0.000000
20440.028294	-0.000082	0.537473	0.246057	86.894989	133.590408	-175.709274	-1.881199	0.000000	-4.632612	0.000000	0.000000	0.000000	-0.210576	-0.109953	-0.297373	0.000000	1.000000	2.000000	16.000000	0.000000
20440.031627	-0.000348	0.537212	0.245131	86.894989	133.590408	-175.709274	-1.881199	0.000000	-4.632612	0.000000	0.000000	0.000000	-0.079982	-0.078370	-0.277855	0.000000	1.000000	2.000000	16.000000	0.000000
20440.034961	-0.000348	0.537212	0.245131	86.894989	133.590408	-175.709274	-1.881199	0.000000	-4.632612	0.000000	0.000000	0.000000	-0.079982	-0.078370	-0.277855	0.000000	1.000000	2.000000	16.000000	0.000000
20440.038294	-0.000348	0.537212	0.245131	86.782959	133.479385	-176.067627	-1.882976	0.000000	-4.631890	0.000000	0.000000	0.000000	-0.079982	-0.078370	-0.277855	0.000000	1.000000	2.000000	16.000000	0.000000
20440.041627	-0.000581	0.536801	0.244252	86.782959	133.479385	-176.067627	-1.882976	0.000000	-4.631890	0.000000	0.000000	0.000000	-0.069794	-0.123189	-0.263773	0.000000	1.000000	2.000000	16.000000	0.000000
20440.044961	-0.000581	0.536801	0.244252	86.782959	133.479385	-176.067627	-1.882976	0.000000	-4.631890	0.000000	0.000000	0.000000	-0.069794	-0.123189	-0.263773	0.000000	1.000000	2.000000	16.000000	0.000000
20440.048294	-0.000581	0.536801	0.244252	86.790695	132.456924	-177.086060	-1.885006	0.000000	-4.631064	0.000000	0.000000	0.000000	-0.069794	-0.123189	-0.263773	0.000000	1.000000	2.000000	16.000000	0.000000
20440.051627	-0.000581	0.536801	0.244252	86.790695	132.456924	-177.086060	-1.885006	0.000000	-4.631064	0.000000	0.000000	0.000000	-0.069794	-0.123189	-0.263773	0.000000	1.000000	2.000000	16.000000	0.000000
20440.054961	-0.000946	0.536482	0.243488	86.790695	132.456924	-177.086060	-1.885006	0.000000	-4.631064	0.000000	0.000000	0.000000	-0.109573	-0.095786	-0.229120	0.000000	1.000000	2.000000	16.000000	0.000000
20440.058294	-0.000946	0.536482	0.243488	86.959015	129.211319	179.701263	-1.885006	0.000000	-4.631064	0.000000	0.000000	0.000000	-0.109573	-0.095786	-0.229120	0.000000	1.000000	2.000000	16.000000	0.000000
20440.061627	-0.001311	0.536181	0.242881	86.959015	129.211319	179.701263	-1.885006	0.000000	-4.631064	0.000000	0.000000	0.000000	-0.109422	-0.090303	-0.182131	0.000000	0.000000	2.000000	16.000000	0.000000
20440.064961	-0.001311	0.536181	0.242881	86.959015	129.211319	179.701263	-1.885006	0.000000	-4.631064	0.000000	0.000000	0.000000	-0.109422	-0.090303	-0.182131	0.000000	0.000000	2.000000	16.000000	0.000000
20440.068294	-0.001311	0.536181	0.242881	87.193352	123.263458	173.786621	-1.882191	0.000000	-4.632209	0.000000	0.000000	0.000000	-0.109422	-0.090303	-0.182131	0.000000	0.000000	2.000000	16.000000	0.000000
20440.071627	-0.001311	0.536181	0.242881	87.193352	123.263458	173.786621	-1.882191	0.000000	-4.632209	0.000000	0.000000	0.000000	-0.109422	-0.090303	-0.182131	0.000000	0.000000	2.000000	16.000000	0.000000
20440.074961	-0.001576	0.536009	0.242387	87.193352	123.263458	173.786621	-1.882191	0.000000	-4.632209	0.000000	0.000000	0.000000	-0.079424	-0.051547	-0.148256	0.000000	0.000000	2.000000	16.000000	0.000000
20440.078294	-0.001576	0.536009	0.242387	87.406403	115.802010	166.362106	-1.882191	0.000000	-4.632209	0.000000	0.000000	0.000000	-0.079424	-0.051547	-0.148256	0.000000	0.000000	2.000000	16.000000	0.000000
20440.081627	-0.001907	0.535935	0.242073	87.406403	115.802010	166.362106	-1.882191	0.000000	-4.632209	0.000000	0.000000	0.000000	-0.099371	-0.022169	-0.094027	0.000000	0.000000	2.000000	16.000000	0.000000
20440.084961	-0.001907	0.535935	0.242073	87.406403	115.802010	166.362106	-1.882191	0.000000	-4.632209	0.000000	0.000000	0.000000	-0.099371	-0.022169	-0.094027	0.000000	0.000000	2.000000	16.000000	0.000000
20440.088294	-0.001907	0.535935	0.242073	87.564102	107.475517	158.063263	-1.877790	0.000000	-4.633995	0.000000	0.000000	0.000000	-0.099371	-0.022169	-0.094027	0.000000	0.000000	2.000000	16.000000	0.000000
20440.091627	-0.002139	0.535952	0.241878	87.564102	107.475517	158.063263	-1.877790	0.000000	-4.633995	0.000000	0.000000	0.000000	-0.069529	0.005040	-0.058563	0.000000	0.000000	2.000000	16.000000	0.000000
20440.094961	-0.002139	0.535952	0.241878	87.564102	107.475517	158.063263	-1.877790	0.000000	-4.633995	0.000000	0.000000	0.000000	-0.069529	0.005040	-0.058563	0.000000	0.000000	2.000000	16.000000	0.000000
20440.098294	-0.002139	0.535952	0.241878	87.657150	99.130165	149.744186	-1.875276	0.000000	-4.635012	0.000000	0.000000	0.000000	-0.069529	0.005040	-0.058563	0.000000	0.000000	2.000000	16.000000	0.000000
20440.101627	-0.002139	0.535952	0.241878	87.657150	99.130165	149.744186	-1.875276	0.000000	-4.635012	0.000000	0.000000	0.000000	-0.069529	0.005040	-0.058563	0.000000	0.000000	2.000000	16.000000	0.000000
20440.104961	-0.002337	0.536038	0.241788	87.657150	99.130165	149.744186	-1.875276	0.000000	-4.635012	0.000000	0.000000	0.000000	-0.059642	0.025961	-0.027207	0.000000	0.000000	2.000000	16.000000	0.000000
20440.108294	-0.002337	0.536038	0.241788	87.694633	91.790199	142.434647	-1.875276	0.000000	-4.635012	0.000000	0.000000	0.000000	-0.059642	0.025961	-0.027207	0.000000	0.000000	2.000000	16.000000	0.000000
20440.111627	-0.002337	0.536038	0.241788	87.694633	91.790199	142.434647	-1.875276	0.000000	-4.635012	0.000000	0.000000	0.000000	-0.059642	0.025961	-0.027207	0.000000	0.000000	2.000000	16.000000	0.000000
20440.114961	-0.002337	0.536038	0.241788	87.694633	91.790199	142.434647	-1.875276	0.000000	-4.635012	0.000000	0.000000	0.000000	-0.059642	0.025961	-0.027207	0.000000	0.000000	2.000000	16.000000	0.000000
20440.118294	-0.003001	0.536108	0.241713	87.696411	85.596466	136.273117	-1.872605	0.000000	-4.636092	0.000000	0.000000	0.000000	-0.198990	0.020762	-0.022376	0.000000	0.000000	2.000000	16.000000	0.000000
20440.121627	-0.003001	0.536108	0.241713	87.696411	85.596466	136.273117	-1.872605	0.000000	-4.636092	0.000000	0.000000	0.000000	0.000000	0.000002	-0.000002	0.000000	0.000000	2.000000	16.000000	0.000000
20440.124961	-0.003001	0.536108	0.241713	87.696411	85.596466	136.273117	-1.872605	0.000000	-4.636092	0.000000	0.000000	0.000000	0.000000	0.000002	-0.000002	0.000000	0.000000	2.000000	16.000000	0.000000
20440.128294	-0.003001	0.536108	0.241713	87.680489	80.948456	131.661560	-1.862150	0.000000	-4.640302	0.000000	0.000000	0.000000	0.000000	0.000002	-0.000002	0.000000	0.000000	2.000000	16.000000	0.000000
20440.131627	-0.003001	0.536108	0.241713	87.680489	80.948456	131.661560	-1.862150	0.000000	-4.640302	0.000000	0.000000	0.000000	0.000000	0.000002	-0.000002	0.000000	0.000000	2.000000	16.000000	0.000000
20440.134961	-0.003432	0.536066	0.241684	87.680489	80.948456	131.661560	-1.862150	0.000000	-4.640302	0.000000	0.000000	0.000000	-0.129350	-0.012523	-0.008818	0.000000	0.000000	2.000000	16.000000	0.000000
20440.138294	-0.003432	0.536066	0.241684	87.665688	78.386192	129.148529	-1.862150	0.000000	-4.640302	0.000000	0.000000	0.000000	-0.129350	-0.012523	-0.008818	0.000000	0.000000	2.000000	16.000000	0.000000
20440.141627	-0.003962	0.535958	0.241581	87.665688	78.386192	129.148529	-1.862150	0.000000	-4.640302	0.000000	0.000000	0.000000	-0.159072	-0.032397	-0.030925	0.000000	0.000000	2.000000	16.000000	0.000000
20440.144961	-0.003962	0.535958	0.241581	87.665688	78.386192	129.148529	-1.862150	0.000000	-4.640302	0.000000	0.000000	0.000000	-0.159072	-0.032397	-0.030925	0.000000	0.000000	2.000000	16.000000	0.000000
20440.148294	-0.003962	0.535958	0.241581	87.661087	77.581474	128.391922	-1.847095	0.000000	-4.646315	0.000000	0.000000	0.000000	-0.159072	-0.032397	-0.030925	0.000000	0.000000	2.000000	16.000000	0.000000
20440.151627	-0.004558	0.535763	0.241390	87.661087	77.581474	128.391922	-1.847095	0.000000	-4.646315	0.000000	0.000000	0.000000	-0.178756	-0.058498	-0.057178	0.000000	0.000000	2.000000	16.000000	0.000000
20440.154961	-0.004558	0.535763	0.241390	87.661087	77.581474	128.391922	-1.847095	0.000000	-4.646315	0.000000	0.000000	0.000000	-0.178756	-0.058498	-0.057178	0.000000	0.000000	2.000000	16.000000	0.000000
20440.158294	-0.004558	0.535763	0.241390	87.665688	78.288101	129.147247	-1.838441	0.000000	-4.649745	0.000000	0.000000	0.000000	-0.178756	-0.058498	-0.057178	0.000000	0.000000	2.000000	16.000000	0.000000
20440.161627	-0.004558	0.535763	0.241390	87.665688	78.288101	129.147247	-1.838441	0.000000	-4.649745	0.000000	0.000000	0.000000	-0.178756	-0.058498	-0.057178	0.000000	0.000000	2.000000	16.000000	0.000000
20440.164961	-0.005219	0.535544	0.241153	87.665688	78.288101	129.147247	-1.838441	0.000000	-4.649745	0.000000	0.000000	0.000000	-0.198448	-0.065816	-0.071166	0.000000	0.000000	2.000000	16.000000	0.000000
20440.168294	-0.005219	0.535544	0.241153	87.670639	79.376411	130.251022	-1.838441	0.000000	-4.649745	0.000000	0.000000	0.000000	-0.198448	-0.065816	-0.071166	0.000000	0.000000	2.000000	16.000000	0.000000
20440.171627	-0.005946	0.535296	0.240837	87.670639	79.376411	130.251022	-1.838441	0.000000	-4.649745	0.000000	0.000000	0.000000	-0.217999	-0.074134	-0.094783	0.000000	0.000000	2.000000	16.000000	0.000000
20440.174961	-0.005946	0.535296	0.240837	87.670639	79.376411	130.251022	-1.838441	0.000000	-4.649745	0.000000	0.000000	0.000000	-0.217999	-0.074134	-0.094783	0.000000	0.000000	2.000000	16.000000	0.000000
20440.178294	-0.005946	0.535296	0.240837	87.674171	80.711609	131.523224	-1.818867	0.000000	-4.657438	0.000000	0.000000	0.000000	-0.217999	-0.074134	-0.094783	0.000000	0.000000	2.000000	16.000000	0.000000
20440.181627	-0.005946	0.535296	0.240837	87.674171	80.711609	131.523224	-1.818867	0.000000	-4.657438	0.000000	0.000000	0.000000	-0.217999	-0.074134	-0.094783	0.000000	0.000000	2.000000	16.000000	0.000000
20440.184961	-0.006572	0.535063	0.240471	87.674171	80.711609	131.523224	-1.818867	0.000000	-4.657438	0.000000	0.000000	0.000000	-0.187853	-0.069981	-0.109770	0.000000	0.000000	2.000000	16.000000	0.000000
20440.188294	-0.006572	0.535063	0.240471	87.674759	82.134254	132.857559	-1.818867	0.000000	-4.657438	0.000000	0.000000	0.000000	-0.187853	-0.069981	-0.109770	0.000000	0.000000	2.000000	16.000000	0.000000
20440.191627	-0.007164	0.534819	0.240009	87.674759	82.134254	132.857559	-1.818867	0.000000	-4.657438	0.000000	0.000000	0.000000	-0.177431	-0.073107	-0.138607	0.000000	0.000000	2.000000	16.000000	0.000000
20440.194961	-0.007164	0.534819	0.240009	87.674759	82.134254	132.857559	-1.818867	0.000000	-4.657438	0.000000	0.000000	0.000000	-0.177431	-0.073107	-0.138607	0.000000	0.000000	2.000000	16.000000	0.000000
20440.198294	-0.007164	0.534819	0.240009	87.680328	83.702637	134.410950	-1.803781	0.000000	-4.663301	0.000000	0.000000	0.000000	-0.177431	-0.073107	-0.138607	0.000000	0.000000	2.000000	16.000000	0.000000
20440.201627	-0.007164	0.534819	0.240009	87.680328	83.702637	134.410950	-1.803781	0.000000	-4.663301	0.000000	0.000000	0.000000	-0.177431	-0.073107	-0.138607	0.000000	0.000000	2.000000	16.000000	0.000000
20440.204961	-0.007721	0.534572	0.239514	87.680328	83.702637	134.410950	-1.803781	0.000000	-4.663301	0.000000	0.000000	0.000000	-0.167165	-0.074129	-0.148369	0.000000	0.000000	2.000000	16.000000	0.000000
20440.208294	-0.007721	0.534572	0.239514	87.686325	85.435333	136.185867	-1.803781	0.000000	-4.663301	0.000000	0.000000	0.000000	-0.167165	-0.074129	-0.148369	0.000000	0.000000	2.000000	16.000000	0.000000
20440.211627	-0.008210	0.534349	0.238888	87.686325	85.435333	136.185867	-1.803781	0.000000	-4.663301	0.000000	0.000000	0.000000	-0.146629	-0.066881	-0.188016	0.000000	0.000000	2.000000	16.000000	0.000000
20440.214961	-0.008210	0.534349	0.238888	87.686325	85.435333	136.185867	-1.803781	0.000000	-4.663301	0.000000	0.000000	0.000000	-0.146629	-0.066881	-0.188016	0.000000	0.000000	2.000000	16.000000	0.000000
20440.218294	-0.008210	0.534349	0.238888	87.690559	87.563133	138.356323	-1.793371	0.000000	-4.667314	0.000000	0.000000	0.000000	-0.146629	-0.066881	-0.188016	0.000000	0.000000	2.000000	16.000000	0.000000
20440.221627	-0.008210	0.534349	0.238888	87.690559	87.563133	138.356323	-1.793371	0.000000	-4.667314	0.000000	0.000000	0.000000	-0.146629	-0.066881	-0.188016	0.000000	0.000000	2.000000	16.000000	0.000000
20440.224961	-0.008696	0.534150	0.238127	87.690559	87.563133	138.356323	-1.793371	0.000000	-4.667314	0.000000	0.000000	0.000000	-0.145863	-0.059697	-0.228009	0.000000	0.000000	2.000000	16.000000	0.000000
20440.228294	-0.008696	0.534150	0.238127	87.691490	89.773811	140.609573	-1.793371	0.000000	-4.667314	0.000000	0.000000	0.000000	-0.145863	-0.059697	-0.228009	0.000000	0.000000	2.000000	16.000000	0.000000
20440.231627	-0.009179	0.534027	0.237179	87.691490	89.773811	140.609573	-1.793371	0.000000	-4.667314	0.000000	0.000000	0.000000	-0.144795	-0.037015	-0.284463	0.000000	0.000000	2.000000	16.000000	0.000000
20440.234961	-0.009179	0.534027	0.237179	87.691490	89.773811	140.609573	-1.793371	0.000000	-4.667314	0.000000	0.000000	0.000000	-0.144795	-0.037015	-0.284463	0.000000	0.000000	2.000000	16.000000	0.000000
20440.238294	-0.009179	0.534027	0.237179	87.690392	92.216118	143.080200	-1.788009	0.000000	-4.669371	0.000000	0.000000	0.000000	-0.144795	-0.037015	-0.284463	0.000000	0.000000	2.000000	16.000000	0.000000
20440.241627	-0.009658	0.533982	0.236074	87.690392	92.216118	143.080200	-1.788009	0.000000	-4.669371	0.000000	0.000000	0.000000	-0.143736	-0.013459	-0.331578	0.000000	0.000000	2.000000	16.000000	0.000000
20440.244961	-0.009658	0.533982	0.236074	87.690392	92.216118	143.080200	-1.788009	0.000000	-4.669371	0.000000	0.000000	0.000000	-0.143736	-0.013459	-0.331578	0.000000	0.000000	2.000000	16.000000	0.000000
20440.248294	-0.009658	0.533982	0.236074	87.688103	94.812035	145.651505	-1.787045	0.000000	-4.669740	0.000000	0.000000	0.000000	-0.143736	-0.013459	-0.331578	0.000000	0.000000	2.000000	16.000000	0.000000
20440.251627	-0.010264	0.534029	0.234758	87.688103	94.812035	145.651505	-1.787045	0.000000	-4.669740	0.000000	0.000000	0.000000	-0.181768	0.013995	-0.394659	0.000000	0.000000	2.000000	16.000000	0.000000
20440.254961	-0.010264	0.534029	0.234758	87.688103	94.812035	145.651505	-1.787045	0.000000	-4.669740	0.000000	0.000000	0.000000	-0.181768	0.013995	-0.394659	0.000000	0.000000	2.000000	16.000000	0.000000
20440.258294	-0.010264	0.534029	0.234758	87.683281	97.632118	148.383667	-1.785267	0.000000	-4.670420	0.000000	0.000000	0.000000	-0.181768	0.013995	-0.394659	0.000000	0.000000	2.000000	16.000000	0.000000
20440.261627	-0.010995	0.534204	0.233227	87.683281	97.632118	148.383667	-1.785267	0.000000	-4.670420	0.000000	0.000000	0.000000	-0.219379	0.052472	-0.459544	0.000000	0.000000	2.000000	16.000000	0.000000
20440.264961	-0.010995	0.534204	0.233227	87.683281	97.632118	148.383667	-1.785267	0.000000	-4.670420	0.000000	0.000000	0.000000	-0.219379	0.052472	-0.459544	0.000000	0.000000	2.000000	16.000000	0.000000
20440.268294	-0.010995	0.534204	0.233227	87.675774	100.756218	151.419098	-1.782720	0.000000	-4.671392	0.000000	0.000000	0.000000	-0.219379	0.052472	-0.459544	0.000000	0.000000	2.000000	16.000000	0.000000
20440.271627	-0.011817	0.534447	0.231467	87.675774	100.756218	151.419098	-1.782720	0.000000	-4.671392	0.000000	0.000000	0.000000	-0.246650	0.073048	-0.527880	0.000000	0.000000	2.000000	16.000000	0.000000
20440.274961	-0.011817	0.534447	0.231467	87.675774	100.756218	151.419098	-1.782720	0.000000	-4.671392	0.000000	0.000000	0.000000	-0.246650	0.073048	-0.527880	0.000000	0.000000	2.000000	16.000000	0.000000
20440.278294	-0.011817	0.534447	0.231467	87.654480	104.274796	154.935776	-1.780065	0.000000	-4.672405	0.000000	0.000000	0.000000	-0.246650	0.073048	-0.527880	0.000000	0.000000	2.000000	16.000000	0.000000
20440.281627	-0.012695	0.534696	0.229435	87.654480	104.274796	154.935776	-1.780065	0.000000	-4.672405	0.000000	0.000000	0.000000	-0.263420	0.074655	-0.609484	0.000000	0.000000	2.000000	16.000000	0.000000
20440.284961	-0.012695	0.534696	0.229435	87.654480	104.274796	154.935776	-1.780065	0.000000	-4.672405	0.000000	0.000000	0.000000	-0.263420	0.074655	-0.609484	0.000000	0.000000	2.000000	16.000000	0.000000
20440.288294	-0.012695	0.534696	0.229435	87.615013	108.187981	158.880936	-1.778214	0.000000	-4.673110	0.000000	0.000000	0.000000	-0.263420	0.074655	-0.609484	0.000000	0.000000	2.000000	16.000000	0.000000
20440.291627	-0.013660	0.534949	0.227128	87.615013	108.187981	158.880936	-1.778214	0.000000	-4.673110	0.000000	0.000000	0.000000	-0.289421	0.075916	-0.692236	0.000000	0.000000	2.000000	16.000000	0.000000
20440.294961	-0.013660	0.534949	0.227128	87.615013	108.187981	158.880936	-1.778214	0.000000	-4.673110	0.000000	0.000000	0.000000	-0.289421	0.075916	-0.692236	0.000000	0.000000	2.000000	16.000000	0.000000
20440.298294	-0.013660	0.534949	0.227128	87.550873	112.226898	162.923019	-1.776655	0.000000	-4.673703	0.000000	0.000000	0.000000	-0.289421	0.075916	-0.692236	0.000000	0.000000	2.000000	16.000000	0.000000
20440.301627	-0.014676	0.535296	0.224515	87.550873	112.226898	162.923019	-1.776655	0.000000	-4.673703	0.000000	0.000000	0.000000	-0.304859	0.104142	-0.783991	0.000000	0.000000	2.000000	16.000000	0.000000
20440.304961	-0.014676	0.535296	0.224515	87.550873	112.226898	162.923019	-1.776655	0.000000	-4.673703	0.000000	0.000000	0.000000	-0.304859	0.104142	-0.783991	0.000000	0.000000	2.000000	16.000000	0.000000
20440.308294	-0.014676	0.535296	0.224515	87.471367	116.099922	166.729279	-1.776241	0.000000	-4.673860	0.000000	0.000000	0.000000	-0.304859	0.104142	-0.783991	0.000000	0.000000	2.000000	16.000000	0.000000
20440.311627	-0.015710	0.535664	0.221633	87.471367	116.099922	166.729279	-1.776241	0.000000	-4.673860	0.000000	0.000000	0.000000	-0.310239	0.110413	-0.864358	0.000000	0.000000	2.000000	16.000000	0.000000
20440.314961	-0.015710	0.535664	0.221633	87.471367	116.099922	166.729279	-1.776241	0.000000	-4.673860	0.000000	0.000000	0.000000	-0.310239	0.110413	-0.864358	0.000000	0.000000	2.000000	16.000000	0.000000
20440.318294	-0.015710	0.535664	0.221633	87.399399	119.310715	169.795670	-1.777362	0.000000	-4.673434	0.000000	0.000000	0.000000	-0.310239	0.110413	-0.864358	0.000000	0.000000	2.000000	16.000000	0.000000
20440.321627	-0.016761	0.536150	0.218519	87.399399	119.310715	169.795670	-1.777362	0.000000	-4.673434	0.000000	0.000000	0.000000	-0.315372	0.145583	-0.934212	0.000000	0.000000	2.000000	16.000000	0.000000
20440.324961	-0.016761	0.536150	0.218519	87.399399	119.310715	169.795670	-1.777362	0.000000	-4.673434	0.000000	0.000000	0.000000	-0.315372	0.145583	-0.934212	0.000000	0.000000	2.000000	16.000000	0.000000
20440.328294	-0.016761	0.536150	0.218519	87.379379	121.265465	171.580017	-1.779847	0.000000	-4.672488	0.000000	0.000000	0.000000	-0.315372	0.145583	-0.934212	0.000000	0.000000	2.000000	16.000000	0.000000
20440.331627	-0.017829	0.536732	0.215188	87.379379	121.265465	171.580017	-1.779847	0.000000	-4.672488	0.000000	0.000000	0.000000	-0.320148	0.174822	-0.999475	0.000000	0.000000	2.000000	16.000000	0.000000
20440.334961	-0.017829	0.536732	0.215188	87.379379	121.265465	171.580017	-1.779847	0.000000	-4.672488	0.000000	0.000000	0.000000	-0.320148	0.174822	-0.999475	0.000000	0.000000	2.000000	16.000000	0.000000
20440.338294	-0.017829	0.536732	0.215188	87.456703	121.672394	171.776260	-1.783674	0.000000	-4.671029	0.000000	0.000000	0.000000	-0.320148	0.174822	-0.999475	0.000000	0.000000	2.000000	16.000000	0.000000
20440.341627	-0.018911	0.537393	0.211654	87.456703	121.672394	171.776260	-1.783674	0.000000	-4.671029	0.000000	0.000000	0.000000	-0.324583	0.198280	-1.060074	0.000000	0.000000	2.000000	16.000000	0.000000
20440.344961	-0.018911	0.537393	0.211654	87.456703	121.672394	171.776260	-1.783674	0.000000	-4.671029	0.000000	0.000000	0.000000	-0.324583	0.198280	-1.060074	0.000000	0.000000	2.000000	16.000000	0.000000
20440.348294	-0.018911	0.537393	0.211654	87.619278	120.931435	170.839188	-1.788821	0.000000	-4.669060	0.000000	0.000000	0.000000	-0.324583	0.198280	-1.060074	0.000000	0.000000	2.000000	16.000000	0.000000
20440.351627	-0.020004	0.538105	0.207867	87.619278	120.931435	170.839188	-1.788821	0.000000	-4.669060	0.000000	0.000000	0.000000	-0.328086	0.213549	-1.136145	0.000000	0.000000	2.000000	16.000000	0.000000
20440.354961	-0.020004	0.538105	0.207867	87.619278	120.931435	170.839188	-1.788821	0.000000	-4.669060	0.000000	0.000000	0.000000	-0.328086	0.213549	-1.136145	0.000000	0.000000	2.000000	16.000000	0.000000
20440.358294	-0.020004	0.538105	0.207867	87.861740	118.691162	168.481140	-1.795813	0.000000	-4.666375	0.000000	0.000000	0.000000	-0.328086	0.213549	-1.136145	0.000000	0.000000	2.000000	16.000000	0.000000
20440.361627	-0.021109	0.538909	0.203886	87.861740	118.691162	168.481140	-1.795813	0.000000	-4.666375	0.000000	0.000000	0.000000	-0.331587	0.241197	-1.194476	0.000000	0.000000	2.000000	16.000000	0.000000
20440.364961	-0.021109	0.538909	0.203886	87.861740	118.691162	168.481140	-1.795813	0.000000	-4.666375	0.000000	0.000000	0.000000	-0.331587	0.241197	-1.194476	0.000000	0.000000	2.000000	16.000000	0.000000
20440.368294	-0.021109	0.538909	0.203886	88.188141	115.099289	164.752747	-1.804317	0.000000	-4.663094	0.000000	0.000000	0.000000	-0.331587	0.241197	-1.194476	0.000000	0.000000	2.000000	16.000000	0.000000
20440.371627	-0.022255	0.539833	0.199667	88.188141	115.099289	164.752747	-1.804317	0.000000	-4.663094	0.000000	0.000000	0.000000	-0.343528	0.277216	-1.265674	0.000000	0.000000	2.000000	16.000000	0.000000
20440.374961	-0.022255	0.539833	0.199667	88.188141	115.099289	164.752747	-1.804317	0.000000	-4.663094	0.000000	0.000000	0.000000	-0.343528	0.277216	-1.265674	0.000000	0.000000	2.000000	16.000000	0.000000
20440.378294	-0.022255	0.539833	0.199667	88.539680	108.945503	158.431595	-1.814204	0.000000	-4.659256	0.000000	0.000000	0.000000	-0.343528	0.277216	-1.265674	0.000000	0.000000	2.000000	16.000000	0.000000
20440.381627	-0.023469	0.540841	0.195244	88.539680	108.945503	158.431595	-1.814204	0.000000	-4.659256	0.000000	0.000000	0.000000	-0.364365	0.302400	-1.326835	0.000000	0.000000	2.000000	16.000000	0.000000
20440.384961	-0.023469	0.540841	0.195244	88.539680	108.945503	158.431595	-1.814204	0.000000	-4.659256	0.000000	0.000000	0.000000	-0.364365	0.302400	-1.326835	0.000000	0.000000	2.000000	16.000000	0.000000
20440.388294	-0.023469	0.540841	0.195244	88.854317	98.294930	147.581375	-1.824708	0.000000	-4.655152	0.000000	0.000000	0.000000	-0.364365	0.302400	-1.326835	0.000000	0.000000	2.000000	16.000000	0.000000
20440.391627	-0.024629	0.541938	0.190687	88.854317	98.294930	147.581375	-1.824708	0.000000	-4.655152	0.000000	0.000000	0.000000	-0.348110	0.329030	-1.366960	0.000000	0.000000	2.000000	16.000000	0.000000
20440.394961	-0.024629	0.541938	0.190687	88.854317	98.294930	147.581375	-1.824708	0.000000	-4.655152	0.000000	0.000000	0.000000	-0.348110	0.329030	-1.366960	0.000000	0.000000	2.000000	16.000000	0.000000
20440.398294	-0.024629	0.541938	0.190687	89.034088	82.509628	131.682053	-1.837926	0.000000	-4.649949	0.000000	0.000000	0.000000	-0.348110	0.329030	-1.366960	0.000000	0.000000	2.000000	16.000000	0.000000
20440.401627	-0.025767	0.543105	0.186014	89.034088	82.509628	131.682053	-1.837926	0.000000	-4.649949	0.000000	0.000000	0.000000	-0.341177	0.349982	-1.402065	0.000000	0.000000	2.000000	16.000000	0.000000
20440.404961	-0.025767	0.543105	0.186014	89.034088	82.509628	131.682053	-1.837926	0.000000	-4.649949	0.000000	0.000000	0.000000	-0.341177	0.349982	-1.402065	0.000000	0.000000	2.000000	16.000000	0.000000
20440.408294	-0.025767	0.543105	0.186014	89.047768	65.790054	114.993340	-1.853247	0.000000	-4.643865	0.000000	0.000000	0.000000	-0.341177	0.349982	-1.402065	0.000000	0.000000	2.000000	16.000000	0.000000
20440.411627	-0.026821	0.544288	0.181249	89.047768	65.790054	114.993340	-1.853247	0.000000	-4.643865	0.000000	0.000000	0.000000	-0.316139	0.354994	-1.429462	0.000000	0.000000	2.000000	16.000000	0.000000
20440.414961	-0.026821	0.544288	0.181249	89.047768	65.790054	114.993340	-1.853247	0.000000	-4.643865	0.000000	0.000000	0.000000	-0.316139	0.354994	-1.429462	0.000000	0.000000	2.000000	16.000000	0.000000
20440.418294	-0.026821	0.544288	0.181249	88.981247	53.246601	102.535591	-1.871938	0.000000	-4.636362	0.000000	0.000000	0.000000	-0.316139	0.354994	-1.429462	0.000000	0.000000	2.000000	16.000000	0.000000
20440.421627	-0.027821	0.545535	0.176366	88.981247	53.246601	102.535591	-1.871938	0.000000	-4.636362	0.000000	0.000000	0.000000	-0.300028	0.374207	-1.464899	0.000000	0.000000	2.000000	16.000000	0.000000
20440.424961	-0.027821	0.545535	0.176366	88.981247	53.246601	102.535591	-1.871938	0.000000	-4.636362	0.000000	0.000000	0.000000	-0.300028	0.374207	-1.464899	0.000000	0.000000	2.000000	16.000000	0.000000
20440.428294	-0.027821	0.545535	0.176366	88.942413	42.587574	91.918694	-1.893832	0.000000	-4.627462	0.000000	0.000000	0.000000	-0.300028	0.374207	-1.464899	0.000000	0.000000	2.000000	16.000000	0.000000
20440.431627	-0.028738	0.546829	0.171385	88.942413	42.587574	91.918694	-1.893832	0.000000	-4.627462	0.000000	0.000000	0.000000	-0.275228	0.388040	-1.494289	0.000000	0.000000	2.000000	16.000000	0.000000
20440.434961	-0.028738	0.546829	0.171385	88.942413	42.587574	91.918694	-1.893832	0.000000	-4.627462	0.000000	0.000000	0.000000	-0.275228	0.388040	-1.494289	0.000000	0.000000	2.000000	16.000000	0.000000
20440.438294	-0.028738	0.546829	0.171385	88.975311	30.747305	80.034363	-1.919670	0.000000	-4.616803	0.000000	0.000000	0.000000	-0.275228	0.388040	-1.494289	0.000000	0.000000	2.000000	16.000000	0.000000
20440.441627	-0.029623	0.548052	0.166722	88.975311	30.747305	80.034363	-1.919670	0.000000	-4.616803	0.000000	0.000000	0.000000	-0.265506	0.366958	-1.398957	0.000000	0.000000	2.000000	16.000000	0.000000
20440.444961	-0.029623	0.548052	0.166722	88.975311	30.747305	80.034363	-1.919670	0.000000	-4.616803	0.000000	0.000000	0.000000	-0.265506	0.366958	-1.398957	0.000000	0.000000	2.000000	16.000000	0.000000
20440.448294	-0.029623	0.548052	0.166722	89.038155	7.958835	57.070183	-1.944469	0.000000	-4.606413	0.000000	0.000000	0.000000	-0.265506	0.366958	-1.398957	0.000000	0.000000	2.000000	16.000000	0.000000
20440.451627	-0.030790	0.549501	0.160943	89.038155	7.958835	57.070183	-1.944469	0.000000	-4.606413	0.000000	0.000000	0.000000	-0.350057	0.434633	-1.733530	0.000000	0.000000	2.000000	16.000000	0.000000
20440.454961	-0.030790	0.549501	0.160943	89.038155	7.958835	57.070183	-1.944469	0.000000	-4.606413	0.000000	0.000000	0.000000	-0.350057	0.434633	-1.733530	0.000000	0.000000	2.000000	16.000000	0.000000
20440.458294	-0.030790	0.549501	0.160943	88.969788	-16.669205	32.233376	-1.975247	0.000000	-4.593300	0.000000	0.000000	0.000000	-0.350057	0.434633	-1.733530	0.000000	0.000000	2.000000	16.000000	0.000000
20440.461627	-0.031978	0.550844	0.155516	88.969788	-16.669205	32.233376	-1.975247	0.000000	-4.593300	0.000000	0.000000	0.000000	-0.356312	0.403005	-1.628234	0.000000	0.000000	2.000000	16.000000	0.000000
20440.464961	-0.031978	0.550844	0.155516	88.969788	-16.669205	32.233376	-1.975247	0.000000	-4.593300	0.000000	0.000000	0.000000	-0.356312	0.403005	-1.628234	0.000000	0.000000	2.000000	16.000000	0.000000
20440.468294	-0.031978	0.550844	0.155516	88.749771	-34.349022	14.361591	-2.003704	0.000000	-4.580957	0.000000	0.000000	0.000000	-0.356312	0.403005	-1.628234	0.000000	0.000000	2.000000	16.000000	0.000000
20440.471627	-0.033222	0.552140	0.150008	88.749771	-34.349022	14.361591	-2.003704	0.000000	-4.580957	0.000000	0.000000	0.000000	-0.373365	0.388947	-1.652457	0.000000	0.000000	2.000000	16.000000	0.000000
20440.474961	-0.033222	0.552140	0.150008	88.749771	-34.349022	14.361591	-2.003704	0.000000	-4.580957	0.000000	0.000000	0.000000	-0.373365	0.388947	-1.652457	0.000000	0.000000	2.000000	16.000000	0.000000
20440.478294	-0.033222	0.552140	0.150008	88.458199	-40.890133	7.712761	-2.033432	0.000000	-4.567839	0.000000	0.000000	0.000000	-0.373365	0.388947	-1.652457	0.000000	0.000000	2.000000	16.000000	0.000000
20440.481627	-0.034464	0.553357	0.144427	88.458199	-40.890133	7.712761	-2.033432	0.000000	-4.567839	0.000000	0.000000	0.000000	-0.372499	0.364810	-1.674304	0.000000	0.000000	2.000000	16.000000	0.000000
20440.484961	-0.034464	0.553357	0.144427	88.458199	-40.890133	7.712761	-2.033432	0.000000	-4.567839	0.000000	0.000000	0.000000	-0.372499	0.364810	-1.674304	0.000000	0.000000	2.000000	16.000000	0.000000
20440.488294	-0.034464	0.553357	0.144427	88.130722	-38.341274	10.288066	-2.066080	0.000000	-4.553165	0.000000	0.000000	0.000000	-0.372499	0.364810	-1.674304	0.000000	0.000000	2.000000	16.000000	0.000000
20440.491627	-0.035673	0.554525	0.138769	88.130722	-38.341274	10.288066	-2.066080	0.000000	-4.553165	0.000000	0.000000	0.000000	-0.362651	0.350457	-1.697225	0.000000	0.000000	2.000000	16.000000	0.000000
20440.494961	-0.035673	0.554525	0.138769	88.130722	-38.341274	10.288066	-2.066080	0.000000	-4.553165	0.000000	0.000000	0.000000	-0.362651	0.350457	-1.697225	0.000000	0.000000	2.000000	16.000000	0.000000
20440.498294	-0.035673	0.554525	0.138769	87.742416	-31.570511	17.192198	-2.102834	0.000000	-4.536308	0.000000	0.000000	0.000000	-0.362651	0.350457	-1.697225	0.000000	0.000000	2.000000	16.000000	0.000000
20440.501627	-0.036824	0.555573	0.133106	87.742416	-31.570511	17.192198	-2.102834	0.000000	-4.536308	0.000000	0.000000	0.000000	-0.345517	0.314447	-1.698898	0.000000	0.000000	2.000000	16.000000	0.000000
20440.504961	-0.036824	0.555573	0.133106	87.742416	-31.570511	17.192198	-2.102834	0.000000	-4.536308	0.000000	0.000000	0.000000	-0.345517	0.314447	-1.698898	0.000000	0.000000	2.000000	16.000000	0.000000
20440.508294	-0.036824	0.555573	0.133106	87.245583	-26.114565	22.776205	-2.143904	0.000000	-4.517043	0.000000	0.000000	0.000000	-0.345517	0.314447	-1.698898	0.000000	0.000000	2.000000	16.000000	0.000000
20440.511627	-0.037940	0.556516	0.127320	87.245583	-26.114565	22.776205	-2.143904	0.000000	-4.517043	0.000000	0.000000	0.000000	-0.334674	0.282992	-1.735872	0.000000	0.000000	2.000000	16.000000	0.000000
20440.514961	-0.037940	0.556516	0.127320	87.245583	-26.114565	22.776205	-2.143904	0.000000	-4.517043	0.000000	0.000000	0.000000	-0.334674	0.282992	-1.735872	0.000000	0.000000	2.000000	16.000000	0.000000
20440.518294	-0.037940	0.556516	0.127320	86.651573	-21.948198	27.076506	-2.190770	0.000000	-4.494500	0.000000	0.000000	0.000000	-0.334674	0.282992	-1.735872	0.000000	0.000000	2.000000	16.000000	0.000000
20440.521627	-0.039084	0.557431	0.121567	86.651573	-21.948198	27.076506	-2.190770	0.000000	-4.494500	0.000000	0.000000	0.000000	-0.343279	0.274531	-1.725918	0.000000	0.000000	2.000000	16.000000	0.000000
20440.524961	-0.039084	0.557431	0.121567	86.651573	-21.948198	27.076506	-2.190770	0.000000	-4.494500	0.000000	0.000000	0.000000	-0.343279	0.274531	-1.725918	0.000000	0.000000	2.000000	16.000000	0.000000
20440.528294	-0.039084	0.557431	0.121567	86.015724	-19.005295	30.162243	-2.239959	0.000000	-4.470188	0.000000	0.000000	0.000000	-0.343279	0.274531	-1.725918	0.000000	0.000000	2.000000	16.000000	0.000000
20440.531627	-0.040307	0.558230	0.115802	86.015724	-19.005295	30.162243	-2.239959	0.000000	-4.470188	0.000000	0.000000	0.000000	-0.366937	0.239756	-1.729489	0.000000	0.000000	2.000000	16.000000	0.000000
20440.534961	-0.040307	0.558230	0.115802	86.015724	-19.005295	30.162243	-2.239959	0.000000	-4.470188	0.000000	0.000000	0.000000	-0.366937	0.239756	-1.729489	0.000000	0.000000	2.000000	16.000000	0.000000
20440.538294	-0.040307	0.558230	0.115802	85.429199	-16.996416	32.325554	-2.290907	0.000000	-4.444293	0.000000	0.000000	0.000000	-0.366937	0.239756	-1.729489	0.000000	0.000000	2.000000	16.000000	0.000000
20440.541627	-0.041596	0.558863	0.110627	85.429199	-16.996416	32.325554	-2.290907	0.000000	-4.444293	0.000000	0.000000	0.000000	-0.386610	0.189700	-1.552367	0.000000	0.000000	2.000000	16.000000	0.000000
20440.544961	-0.041596	0.558863	0.110627	85.429199	-16.996416	32.325554	-2.290907	0.000000	-4.444293	0.000000	0.000000	0.000000	-0.386610	0.189700	-1.552367	0.000000	0.000000	2.000000	16.000000	0.000000
20440.548294	-0.041596	0.558863	0.110627	84.725853	-15.240888	34.286613	-2.334332	0.000000	-4.421639	0.000000	0.000000	0.000000	-0.386610	0.189700	-1.552367	0.000000	0.000000	2.000000	16.000000	0.000000
20440.551627	-0.043259	0.559464	0.104421	84.725853	-15.240888	34.286613	-2.334332	0.000000	-4.421639	0.000000	0.000000	0.000000	-0.499001	0.180282	-1.862060	0.000000	0.000000	2.000000	16.000000	0.000000
20440.554961	-0.043259	0.559464	0.104421	84.725853	-15.240888	34.286613	-2.334332	0.000000	-4.421639	0.000000	0.000000	0.000000	-0.499001	0.180282	-1.862060	0.000000	0.000000	2.000000	16.000000	0.000000
20440.558294	-0.043259	0.559464	0.104421	84.115700	-14.094682	35.625072	-2.387251	0.000000	-4.393293	0.000000	0.000000	0.000000	-0.499001	0.180282	-1.862060	0.000000	0.000000	2.000000	16.000000	0.000000
20440.561627	-0.044765	0.559807	0.098801	84.115700	-14.094682	35.625072	-2.387251	0.000000	-4.393293	0.000000	0.000000	0.000000	-0.451741	0.102834	-1.685844	0.000000	0.000000	2.000000	16.000000	0.000000
20440.564961	-0.044765	0.559807	0.098801	84.115700	-14.094682	35.625072	-2.387251	0.000000	-4.393293	0.000000	0.000000	0.000000	-0.451741	0.102834	-1.685844	0.000000	0.000000	2.000000	16.000000	0.000000
20440.568294	-0.044765	0.559807	0.098801	83.521980	-13.103134	36.823860	-2.439862	0.000000	-4.364295	0.000000	0.000000	0.000000	-0.451741	0.102834	-1.685844	0.000000	0.000000	2.000000	16.000000	0.000000
20440.571627	-0.046267	0.560050	0.093279	83.521980	-13.103134	36.823860	-2.439862	0.000000	-4.364295	0.000000	0.000000	0.000000	-0.450655	0.072965	-1.656628	0.000000	0.000000	2.000000	16.000000	0.000000
20440.574961	-0.046267	0.560050	0.093279	83.521980	-13.103134	36.823860	-2.439862	0.000000	-4.364295	0.000000	0.000000	0.000000	-0.450655	0.072965	-1.656628	0.000000	0.000000	2.000000	16.000000	0.000000
20440.578294	-0.046267	0.560050	0.093279	82.963913	-12.229623	37.916527	-2.495748	0.000000	-4.332580	0.000000	0.000000	0.000000	-0.450655	0.072965	-1.656628	0.000000	0.000000	2.000000	16.000000	0.000000
20440.581627	-0.047637	0.560227	0.087862	82.963913	-12.229623	37.916527	-2.495748	0.000000	-4.332580	0.000000	0.000000	0.000000	-0.410762	0.053147	-1.625026	0.000000	0.000000	2.000000	16.000000	0.000000
20440.584961	-0.047637	0.560227	0.087862	82.963913	-12.229623	37.916527	-2.495748	0.000000	-4.332580	0.000000	0.000000	0.000000	-0.410762	0.053147	-1.625026	0.000000	0.000000	2.000000	16.000000	0.000000
20440.588294	-0.047637	0.560227	0.087862	82.425835	-11.698907	38.626259	-2.559746	0.000000	-4.295079	0.000000	0.000000	0.000000	-0.410762	0.053147	-1.625026	0.000000	0.000000	2.000000	16.000000	0.000000
20440.591627	-0.048830	0.560396	0.082609	82.425835	-11.698907	38.626259	-2.559746	0.000000	-4.295079	0.000000	0.000000	0.000000	-0.358133	0.050834	-1.576102	0.000000	0.000000	2.000000	16.000000	0.000000
20440.594961	-0.048830	0.560396	0.082609	82.425835	-11.698907	38.626259	-2.559746	0.000000	-4.295079	0.000000	0.000000	0.000000	-0.358133	0.050834	-1.576102	0.000000	0.000000	2.000000	16.000000	0.000000
20440.598294	-0.048830	0.560396	0.082609	81.869835	-11.317526	39.167274	-2.558482	0.000000	-4.130428	0.000000	0.000000	0.000000	-0.358133	0.050834	-1.576102	0.000000	0.000000	2.000000	16.000000	0.000000
20440.601627	-0.049963	0.560634	0.077579	81.869835	-11.317526	39.167274	-2.558482	0.000000	-4.130428	0.000000	0.000000	0.000000	-0.339688	0.071206	-1.508727	0.000000	0.000000	2.000000	16.000000	0.000000
20440.604961	-0.049963	0.560634	0.077579	81.869835	-11.317526	39.167274	-2.558482	0.000000	-4.130428	0.000000	0.000000	0.000000	-0.339688	0.071206	-1.508727	0.000000	0.000000	2.000000	16.000000	0.000000
20440.608294	-0.049963	0.560634	0.077579	81.286659	-10.986649	39.655422	-2.501867	0.000000	-3.878973	0.000000	0.000000	0.000000	-0.339688	0.071206	-1.508727	0.000000	0.000000	2.000000	16.000000	0.000000
20440.611627	-0.051072	0.560945	0.072878	81.286659	-10.986649	39.655422	-2.501867	0.000000	-3.878973	0.000000	0.000000	0.000000	-0.332834	0.093313	-1.410588	0.000000	0.000000	2.000000	16.000000	0.000000
20440.614961	-0.051072	0.560945	0.072878	81.286659	-10.986649	39.655422	-2.501867	0.000000	-3.878973	0.000000	0.000000	0.000000	-0.332834	0.093313	-1.410588	0.000000	0.000000	2.000000	16.000000	0.000000
20440.618294	-0.051072	0.560945	0.072878	80.654915	-10.680587	40.110611	-2.446394	0.000000	-3.643876	0.000000	0.000000	0.000000	-0.332834	0.093313	-1.410588	0.000000	0.000000	2.000000	16.000000	0.000000
20440.621627	-0.052089	0.561245	0.068532	80.654915	-10.680587	40.110611	-2.446394	0.000000	-3.643876	0.000000	0.000000	0.000000	-0.305208	0.090151	-1.303780	0.000000	0.000000	2.000000	16.000000	0.000000
20440.624961	-0.052089	0.561245	0.068532	80.654915	-10.680587	40.110611	-2.446394	0.000000	-3.643876	0.000000	0.000000	0.000000	-0.305208	0.090151	-1.303780	0.000000	0.000000	2.000000	16.000000	0.000000
20440.628294	-0.052089	0.561245	0.068532	80.012352	-10.428844	40.503799	-2.395526	0.000000	-3.426579	0.000000	0.000000	0.000000	-0.305208	0.090151	-1.303780	0.000000	0.000000	2.000000	16.000000	0.000000
20440.631627	-0.053168	0.561568	0.064525	80.012352	-10.428844	40.503799	-2.395526	0.000000	-3.426579	0.000000	0.000000	0.000000	-0.323708	0.096892	-1.201836	0.000000	0.000000	2.000000	16.000000	0.000000
20440.634961	-0.053168	0.561568	0.064525	80.012352	-10.428844	40.503799	-2.395526	0.000000	-3.426579	0.000000	0.000000	0.000000	-0.323708	0.096892	-1.201836	0.000000	0.000000	2.000000	16.000000	0.000000
20440.638294	-0.053168	0.561568	0.064525	79.398392	-10.244368	40.816959	-2.341575	0.000000	-3.226273	0.000000	0.000000	0.000000	-0.323708	0.096892	-1.201836	0.000000	0.000000	2.000000	16.000000	0.000000
20440.641627	-0.054256	0.561816	0.060805	79.398392	-10.244368	40.816959	-2.341575	0.000000	-3.226273	0.000000	0.000000	0.000000	-0.326143	0.074242	-1.116061	0.000000	0.000000	2.000000	16.000000	0.000000
20440.644961	-0.054256	0.561816	0.060805	79.398392	-10.244368	40.816959	-2.341575	0.000000	-3.226273	0.000000	0.000000	0.000000	-0.326143	0.074242	-1.116061	0.000000	0.000000	2.000000	16.000000	0.000000
20440.648294	-0.054256	0.561816	0.060805	78.868240	-10.118964	41.013371	-2.287218	0.000000	-3.040263	0.000000	0.000000	0.000000	-0.326143	0.074242	-1.116061	0.000000	0.000000	2.000000	16.000000	0.000000
20440.651627	-0.055215	0.562039	0.057693	78.868240	-10.118964	41.013371	-2.287218	0.000000	-3.040263	0.000000	0.000000	0.000000	-0.287775	0.066887	-0.933726	0.000000	0.000000	2.000000	16.000000	0.000000
20440.654961	-0.055215	0.562039	0.057693	78.868240	-10.118964	41.013371	-2.287218	0.000000	-3.040263	0.000000	0.000000	0.000000	-0.287775	0.066887	-0.933726	0.000000	0.000000	2.000000	16.000000	0.000000
20440.658294	-0.055215	0.562039	0.057693	78.270401	-10.012582	41.214420	-2.239255	0.000000	-2.884642	0.000000	0.000000	0.000000	-0.287775	0.066887	-0.933726	0.000000	0.000000	2.000000	16.000000	0.000000
20440.661627	-0.056339	0.562298	0.054206	78.270401	-10.012582	41.214420	-2.239255	0.000000	-2.884642	0.000000	0.000000	0.000000	-0.337336	0.077849	-1.045988	0.000000	0.000000	2.000000	16.000000	0.000000
20440.664961	-0.056339	0.562298	0.054206	78.270401	-10.012582	41.214420	-2.239255	0.000000	-2.884642	0.000000	0.000000	0.000000	-0.337336	0.077849	-1.045988	0.000000	0.000000	2.000000	16.000000	0.000000
20440.668294	-0.056339	0.562298	0.054206	77.768211	-9.950740	41.400936	-2.183033	0.000000	-2.710311	0.000000	0.000000	0.000000	-0.337336	0.077849	-1.045988	0.000000	0.000000	2.000000	16.000000	0.000000
20440.671627	-0.057305	0.562514	0.051215	77.768211	-9.950740	41.400936	-2.183033	0.000000	-2.710311	0.000000	0.000000	0.000000	-0.289644	0.064667	-0.897330	0.000000	0.000000	2.000000	16.000000	0.000000
20440.674961	-0.057305	0.562514	0.051215	77.768211	-9.950740	41.400936	-2.183033	0.000000	-2.710311	0.000000	0.000000	0.000000	-0.289644	0.064667	-0.897330	0.000000	0.000000	2.000000	16.000000	0.000000
20440.678294	-0.057305	0.562514	0.051215	77.346664	-9.914444	41.566887	-2.134758	0.000000	-2.560756	0.000000	0.000000	0.000000	-0.289644	0.064667	-0.897330	0.000000	0.000000	2.000000	16.000000	0.000000
20440.681627	-0.058176	0.562707	0.048376	77.346664	-9.914444	41.566887	-2.134758	0.000000	-2.560756	0.000000	0.000000	0.000000	-0.261353	0.057997	-0.851855	0.000000	0.000000	2.000000	16.000000	0.000000
20440.684961	-0.058176	0.562707	0.048376	77.346664	-9.914444	41.566887	-2.134758	0.000000	-2.560756	0.000000	0.000000	0.000000	-0.261353	0.057997	-0.851855	0.000000	0.000000	2.000000	16.000000	0.000000
20440.688294	-0.058176	0.562707	0.048376	77.157532	-9.958450	41.646450	-2.091200	0.000000	-2.418780	0.000000	0.000000	0.000000	-0.261353	0.057997	-0.851855	0.000000	0.000000	2.000000	16.000000	0.000000
20440.691627	-0.058951	0.562871	0.045649	77.157532	-9.958450	41.646450	-2.091200	0.000000	-2.418780	0.000000	0.000000	0.000000	-0.232469	0.049226	-0.817967	0.000000	0.000000	2.000000	16.000000	0.000000
20440.694961	-0.058951	0.562871	0.045649	77.157532	-9.958450	41.646450	-2.091200	0.000000	-2.418780	0.000000	0.000000	0.000000	-0.232469	0.049226	-0.817967	0.000000	0.000000	2.000000	16.000000	0.000000
20440.698294	-0.058951	0.562871	0.045649	77.307121	-10.115951	41.597378	-2.052455	0.000000	-2.282452	0.000000	0.000000	0.000000	-0.232469	0.049226	-0.817967	0.000000	0.000000	2.000000	16.000000	0.000000
20440.701627	-0.059671	0.562935	0.042962	77.307121	-10.115951	41.597378	-2.052455	0.000000	-2.282452	0.000000	0.000000	0.000000	-0.216062	0.019170	-0.806080	0.000000	0.000000	2.000000	16.000000	0.000000
20440.704961	-0.059671	0.562935	0.042962	77.307121	-10.115951	41.597378	-2.052455	0.000000	-2.282452	0.000000	0.000000	0.000000	-0.216062	0.019170	-0.806080	0.000000	0.000000	2.000000	16.000000	0.000000
20440.708294	-0.059671	0.562935	0.042962	77.525017	-10.286184	41.522701	-2.016444	0.000000	-2.148106	0.000000	0.000000	0.000000	-0.216062	0.019170	-0.806080	0.000000	0.000000	2.000000	16.000000	0.000000
20440.711627	-0.060308	0.562987	0.040663	77.525017	-10.286184	41.522701	-2.016444	0.000000	-2.148106	0.000000	0.000000	0.000000	-0.191010	0.015510	-0.689864	0.000000	0.000000	2.000000	16.000000	0.000000
20440.714961	-0.060308	0.562987	0.040663	77.525017	-10.286184	41.522701	-2.016444	0.000000	-2.148106	0.000000	0.000000	0.000000	-0.191010	0.015510	-0.689864	0.000000	0.000000	2.000000	16.000000	0.000000
20440.718294	-0.060308	0.562987	0.040663	77.791702	-10.496947	41.437428	-1.984609	0.000000	-2.033128	0.000000	0.000000	0.000000	-0.191010	0.015510	-0.689864	0.000000	0.000000	2.000000	16.000000	0.000000
20440.721627	-0.061075	0.563020	0.037939	77.791702	-10.496947	41.437428	-1.984609	0.000000	-2.033128	0.000000	0.000000	0.000000	-0.230221	0.009931	-0.817121	0.000000	0.000000	2.000000	16.000000	0.000000
20440.724961	-0.061075	0.563020	0.037939	77.791702	-10.496947	41.437428	-1.984609	0.000000	-2.033128	0.000000	0.000000	0.000000	-0.230221	0.009931	-0.817121	0.000000	0.000000	2.000000	16.000000	0.000000
20440.728294	-0.061075	0.563020	0.037939	78.000336	-10.679997	41.368710	-1.946239	0.000000	-1.896941	0.000000	0.000000	0.000000	-0.230221	0.009931	-0.817121	0.000000	0.000000	2.000000	16.000000	0.000000
20440.731627	-0.061790	0.563024	0.035647	78.000336	-10.679997	41.368710	-1.946239	0.000000	-1.896941	0.000000	0.000000	0.000000	-0.214529	0.001289	-0.687554	0.000000	0.000000	2.000000	16.000000	0.000000
20440.734961	-0.061790	0.563024	0.035647	78.000336	-10.679997	41.368710	-1.946239	0.000000	-1.896941	0.000000	0.000000	0.000000	-0.214529	0.001289	-0.687554	0.000000	0.000000	2.000000	16.000000	0.000000
20440.738294	-0.061790	0.563024	0.035647	78.144859	-10.828029	41.321129	-1.910485	0.000000	-1.782349	0.000000	0.000000	0.000000	-0.214529	0.001289	-0.687554	0.000000	0.000000	2.000000	16.000000	0.000000
20440.741627	-0.062417	0.563031	0.033660	78.144859	-10.828029	41.321129	-1.910485	0.000000	-1.782349	0.000000	0.000000	0.000000	-0.188014	0.001942	-0.596206	0.000000	0.000000	2.000000	16.000000	0.000000
20440.744961	-0.062417	0.563031	0.033660	78.144859	-10.828029	41.321129	-1.910485	0.000000	-1.782349	0.000000	0.000000	0.000000	-0.188014	0.001942	-0.596206	0.000000	0.000000	2.000000	16.000000	0.000000
20440.748294	-0.062417	0.563031	0.033660	78.269531	-10.989863	41.281147	-1.879149	0.000000	-1.682981	0.000000	0.000000	0.000000	-0.188014	0.001942	-0.596206	0.000000	0.000000	2.000000	16.000000	0.000000
20440.751627	-0.063195	0.563044	0.031431	78.269531	-10.989863	41.281147	-1.879149	0.000000	-1.682981	0.000000	0.000000	0.000000	-0.233285	0.003912	-0.668442	0.000000	0.000000	2.000000	16.000000	0.000000
20440.754961	-0.063195	0.563044	0.031431	78.269531	-10.989863	41.281147	-1.879149	0.000000	-1.682981	0.000000	0.000000	0.000000	-0.233285	0.003912	-0.668442	0.000000	0.000000	2.000000	16.000000	0.000000
20440.758294	-0.063195	0.563044	0.031431	78.356995	-11.125595	41.253628	-1.840268	0.000000	-1.571574	0.000000	0.000000	0.000000	-0.233285	0.003912	-0.668442	0.000000	0.000000	2.000000	16.000000	0.000000
20440.761627	-0.063886	0.563060	0.029509	78.356995	-11.125595	41.253628	-1.840268	0.000000	-1.571574	0.000000	0.000000	0.000000	-0.207362	0.004940	-0.576752	0.000000	0.000000	2.000000	16.000000	0.000000
20440.764961	-0.063886	0.563060	0.029509	78.356995	-11.125595	41.253628	-1.840268	0.000000	-1.571574	0.000000	0.000000	0.000000	-0.207362	0.004940	-0.576752	0.000000	0.000000	2.000000	16.000000	0.000000
20440.768294	-0.063886	0.563060	0.029509	78.431961	-11.241495	41.221745	-1.805708	0.000000	-1.475449	0.000000	0.000000	0.000000	-0.207362	0.004940	-0.576752	0.000000	0.000000	2.000000	16.000000	0.000000
20440.771627	-0.064469	0.563037	0.027885	78.431961	-11.241495	41.221745	-1.805708	0.000000	-1.475449	0.000000	0.000000	0.000000	-0.175020	-0.006880	-0.487196	0.000000	0.000000	2.000000	16.000000	0.000000
20440.774961	-0.064469	0.563037	0.027885	78.431961	-11.241495	41.221745	-1.805708	0.000000	-1.475449	0.000000	0.000000	0.000000	-0.175020	-0.006880	-0.487196	0.000000	0.000000	2.000000	16.000000	0.000000
20440.778294	-0.064469	0.563037	0.027885	78.526024	-11.352430	41.216228	-1.776538	0.000000	-1.394250	0.000000	0.000000	0.000000	-0.175020	-0.006880	-0.487196	0.000000	0.000000	2.000000	16.000000	0.000000
20440.781627	-0.065065	0.562994	0.026044	78.526024	-11.352430	41.216228	-1.776538	0.000000	-1.394250	0.000000	0.000000	0.000000	-0.178781	-0.012850	-0.552265	0.000000	0.000000	2.000000	16.000000	0.000000
20440.784961	-0.065065	0.562994	0.026044	78.526024	-11.352430	41.216228	-1.776538	0.000000	-1.394250	0.000000	0.000000	0.000000	-0.178781	-0.012850	-0.552265	0.000000	0.000000	2.000000	16.000000	0.000000
20440.788294	-0.065065	0.562994	0.026044	78.607323	-11.456223	41.198009	-1.746741	0.000000	-1.302205	0.000000	0.000000	0.000000	-0.178781	-0.012850	-0.552265	0.000000	0.000000	2.000000	16.000000	0.000000
20440.791627	-0.065579	0.562914	0.024500	78.607323	-11.456223	41.198009	-1.746741	0.000000	-1.302205	0.000000	0.000000	0.000000	-0.154176	-0.024200	-0.463274	0.000000	0.000000	2.000000	16.000000	0.000000
20440.794961	-0.065579	0.562914	0.024500	78.607323	-11.456223	41.198009	-1.746741	0.000000	-1.302205	0.000000	0.000000	0.000000	-0.154176	-0.024200	-0.463274	0.000000	0.000000	2.000000	16.000000	0.000000
20440.798294	-0.065579	0.562914	0.024500	78.676048	-11.549198	41.175293	-1.721045	0.000000	-1.224993	0.000000	0.000000	0.000000	-0.154176	-0.024200	-0.463274	0.000000	0.000000	2.000000	16.000000	0.000000
20440.801627	-0.065984	0.562841	0.023204	78.676048	-11.549198	41.175293	-1.721045	0.000000	-1.224993	0.000000	0.000000	0.000000	-0.121323	-0.021887	-0.388639	0.000000	0.000000	2.000000	16.000000	0.000000
20440.804961	-0.065984	0.562841	0.023204	78.676048	-11.549198	41.175293	-1.721045	0.000000	-1.224993	0.000000	0.000000	0.000000	-0.121323	-0.021887	-0.388639	0.000000	0.000000	2.000000	16.000000	0.000000
20440.808294	-0.065984	0.562841	0.023204	78.754128	-11.656418	41.149158	-1.700824	0.000000	-1.160220	0.000000	0.000000	0.000000	-0.121323	-0.021887	-0.388639	0.000000	0.000000	2.000000	16.000000	0.000000
20440.811627	-0.066498	0.562757	0.021720	78.754128	-11.656418	41.149158	-1.700824	0.000000	-1.160220	0.000000	0.000000	0.000000	-0.154310	-0.025068	-0.445215	0.000000	0.000000	2.000000	16.000000	0.000000
20440.814961	-0.066498	0.562757	0.021720	78.754128	-11.656418	41.149158	-1.700824	0.000000	-1.160220	0.000000	0.000000	0.000000	-0.154310	-0.025068	-0.445215	0.000000	0.000000	2.000000	16.000000	0.000000
20440.818294	-0.066498	0.562757	0.021720	78.810371	-11.745821	41.130112	-1.675106	0.000000	-1.086018	0.000000	0.000000	0.000000	-0.154310	-0.025068	-0.445215	0.000000	0.000000	2.000000	16.000000	0.000000
20440.821627	-0.066947	0.562700	0.020628	78.810371	-11.745821	41.130112	-1.675106	0.000000	-1.086018	0.000000	0.000000	0.000000	-0.134855	-0.017082	-0.327746	0.000000	0.000000	2.000000	16.000000	0.000000
20440.824961	-0.066947	0.562700	0.020628	78.810371	-11.745821	41.130112	-1.675106	0.000000	-1.086018	0.000000	0.000000	0.000000	-0.134855	-0.017082	-0.327746	0.000000	0.000000	2.000000	16.000000	0.000000
20440.828294	-0.066947	0.562700	0.020628	78.875145	-11.854835	41.107765	-1.652630	0.000000	-1.031393	0.000000	0.000000	0.000000	-0.134855	-0.017082	-0.327746	0.000000	0.000000	2.000000	16.000000	0.000000
20440.831627	-0.067514	0.562659	0.019405	78.875145	-11.854835	41.107765	-1.652630	0.000000	-1.031393	0.000000	0.000000	0.000000	-0.170094	-0.012273	-0.366934	0.000000	0.000000	2.000000	16.000000	0.000000
20440.834961	-0.067514	0.562659	0.019405	78.875145	-11.854835	41.107765	-1.652630	0.000000	-1.031393	0.000000	0.000000	0.000000	-0.170094	-0.012273	-0.366934	0.000000	0.000000	2.000000	16.000000	0.000000
20440.838294	-0.067514	0.562659	0.019405	78.927406	-11.951664	41.089485	-1.624281	0.000000	-0.970238	0.000000	0.000000	0.000000	-0.170094	-0.012273	-0.366934	0.000000	0.000000	2.000000	16.000000	0.000000
20440.841627	-0.068034	0.562627	0.018358	78.927406	-11.951664	41.089485	-1.624281	0.000000	-0.970238	0.000000	0.000000	0.000000	-0.155912	-0.009638	-0.313900	0.000000	0.000000	2.000000	16.000000	0.000000
20440.844961	-0.068034	0.562627	0.018358	78.927406	-11.951664	41.089485	-1.624281	0.000000	-0.970238	0.000000	0.000000	0.000000	-0.155912	-0.009638	-0.313900	0.000000	0.000000	2.000000	16.000000	0.000000
20440.848294	-0.068034	0.562627	0.018358	78.978058	-12.037712	41.071209	-1.598296	0.000000	-0.917921	0.000000	0.000000	0.000000	-0.155912	-0.009638	-0.313900	0.000000	0.000000	2.000000	16.000000	0.000000
20440.851627	-0.068034	0.562627	0.018358	78.978058	-12.037712	41.071209	-1.598296	0.000000	-0.917921	0.000000	0.000000	0.000000	-0.155912	-0.009638	-0.313900	0.000000	0.000000	2.000000	16.000000	0.000000
20440.854961	-0.068487	0.562552	0.017504	78.978058	-12.037712	41.071209	-1.598296	0.000000	-0.917921	0.000000	0.000000	0.000000	-0.135820	-0.022595	-0.256331	0.000000	0.000000	2.000000	16.000000	0.000000
20440.858294	-0.068487	0.562552	0.017504	79.045822	-12.138504	41.046322	-1.598296	0.000000	-0.917921	0.000000	0.000000	0.000000	-0.135820	-0.022595	-0.256331	0.000000	0.000000	2.000000	16.000000	0.000000
20440.861627	-0.068968	0.562440	0.016543	79.045822	-12.138504	41.046322	-1.598296	0.000000	-0.917921	0.000000	0.000000	0.000000	-0.144394	-0.033428	-0.288261	0.000000	0.000000	2.000000	16.000000	0.000000
20440.864961	-0.068968	0.562440	0.016543	79.045822	-12.138504	41.046322	-1.598296	0.000000	-0.917921	0.000000	0.000000	0.000000	-0.144394	-0.033428	-0.288261	0.000000	0.000000	2.000000	16.000000	0.000000
20440.868294	-0.068968	0.562440	0.016543	79.122627	-12.222931	41.016193	-1.551593	0.000000	-0.827155	0.000000	0.000000	0.000000	-0.144394	-0.033428	-0.288261	0.000000	0.000000	2.000000	16.000000	0.000000
20440.871627	-0.068968	0.562440	0.016543	79.122627	-12.222931	41.016193	-1.551593	0.000000	-0.827155	0.000000	0.000000	0.000000	-0.144394	-0.033428	-0.288261	0.000000	0.000000	2.000000	16.000000	0.000000
20440.874961	-0.069321	0.562322	0.015820	79.122627	-12.222931	41.016193	-1.551593	0.000000	-0.827155	0.000000	0.000000	0.000000	-0.105995	-0.035658	-0.217078	0.000000	0.000000	2.000000	16.000000	0.000000
20440.878294	-0.069321	0.562322	0.015820	79.251236	-12.335943	40.963242	-1.551593	0.000000	-0.827155	0.000000	0.000000	0.000000	-0.105995	-0.035658	-0.217078	0.000000	0.000000	2.000000	16.000000	0.000000
20440.881627	-0.069708	0.562132	0.015018	79.251236	-12.335943	40.963242	-1.551593	0.000000	-0.827155	0.000000	0.000000	0.000000	-0.115927	-0.056765	-0.240312	0.000000	0.000000	2.000000	16.000000	0.000000
20440.884961	-0.069708	0.562132	0.015018	79.251236	-12.335943	40.963242	-1.551593	0.000000	-0.827155	0.000000	0.000000	0.000000	-0.115927	-0.056765	-0.240312	0.000000	0.000000	2.000000	16.000000	0.000000
20440.888294	-0.069708	0.562132	0.015018	79.402702	-12.451262	40.897354	-1.514606	0.000000	-0.750924	0.000000	0.000000	0.000000	-0.115927	-0.056765	-0.240312	0.000000	0.000000	2.000000	16.000000	0.000000
20440.891627	-0.069708	0.562132	0.015018	79.402702	-12.451262	40.897354	-1.514606	0.000000	-0.750924	0.000000	0.000000	0.000000	-0.115927	-0.056765	-0.240312	0.000000	0.000000	2.000000	16.000000	0.000000
20440.894961	-0.070027	0.561979	0.014393	79.402702	-12.451262	40.897354	-1.514606	0.000000	-0.750924	0.000000	0.000000	0.000000	-0.095847	-0.045897	-0.187577	0.000000	0.000000	2.000000	16.000000	0.000000
20440.898294	-0.070027	0.561979	0.014393	79.587158	-12.585439	40.813000	-1.514606	0.000000	-0.750924	0.000000	0.000000	0.000000	-0.095847	-0.045897	-0.187577	0.000000	0.000000	2.000000	16.000000	0.000000
20440.901627	-0.070353	0.561809	0.013814	79.587158	-12.585439	40.813000	-1.514606	0.000000	-0.750924	0.000000	0.000000	0.000000	-0.097611	-0.050972	-0.173782	0.000000	0.000000	2.000000	16.000000	0.000000
20440.904961	-0.070353	0.561809	0.013814	79.587158	-12.585439	40.813000	-1.514606	0.000000	-0.750924	0.000000	0.000000	0.000000	-0.097611	-0.050972	-0.173782	0.000000	0.000000	2.000000	16.000000	0.000000
20440.908294	-0.070353	0.561809	0.013814	79.786942	-12.725470	40.717529	-1.482363	0.000000	-0.690697	0.000000	0.000000	0.000000	-0.097611	-0.050972	-0.173782	0.000000	0.000000	2.000000	16.000000	0.000000
20440.911627	-0.070353	0.561809	0.013814	79.786942	-12.725470	40.717529	-1.482363	0.000000	-0.690697	0.000000	0.000000	0.000000	-0.097611	-0.050972	-0.173782	0.000000	0.000000	2.000000	16.000000	0.000000
20440.914961	-0.070644	0.561684	0.013317	79.786942	-12.725470	40.717529	-1.482363	0.000000	-0.690697	0.000000	0.000000	0.000000	-0.087340	-0.037711	-0.149105	0.000000	0.000000	2.000000	16.000000	0.000000
20440.918294	-0.070644	0.561684	0.013317	79.975815	-12.861478	40.623352	-1.482363	0.000000	-0.690697	0.000000	0.000000	0.000000	-0.087340	-0.037711	-0.149105	0.000000	0.000000	2.000000	16.000000	0.000000
20440.921627	-0.070906	0.561542	0.012937	79.975815	-12.861478	40.623352	-1.482363	0.000000	-0.690697	0.000000	0.000000	0.000000	-0.078736	-0.042608	-0.114020	0.000000	0.000000	2.000000	16.000000	0.000000
20440.924961	-0.070906	0.561542	0.012937	79.975815	-12.861478	40.623352	-1.482363	0.000000	-0.690697	0.000000	0.000000	0.000000	-0.078736	-0.042608	-0.114020	0.000000	0.000000	2.000000	16.000000	0.000000
20440.928294	-0.070906	0.561542	0.012937	80.199211	-13.023061	40.506592	-1.454684	0.000000	-0.646843	0.000000	0.000000	0.000000	-0.078736	-0.042608	-0.114020	0.000000	0.000000	2.000000	16.000000	0.000000
20440.931627	-0.071235	0.561400	0.012546	80.199211	-13.023061	40.506592	-1.454684	0.000000	-0.646843	0.000000	0.000000	0.000000	-0.098657	-0.042587	-0.117144	0.000000	0.000000	2.000000	16.000000	0.000000
20440.934961	-0.071235	0.561400	0.012546	80.199211	-13.023061	40.506592	-1.454684	0.000000	-0.646843	0.000000	0.000000	0.000000	-0.098657	-0.042587	-0.117144	0.000000	0.000000	2.000000	16.000000	0.000000
20440.938294	-0.071235	0.561400	0.012546	80.471024	-13.223913	40.356400	-1.438241	0.000000	-0.627319	0.000000	0.000000	0.000000	-0.098657	-0.042587	-0.117144	0.000000	0.000000	2.000000	16.000000	0.000000
20440.941627	-0.071593	0.561241	0.012199	80.471024	-13.223913	40.356400	-1.438241	0.000000	-0.627319	0.000000	0.000000	0.000000	-0.107287	-0.047619	-0.104326	0.000000	0.000000	2.000000	16.000000	0.000000
20440.944961	-0.071593	0.561241	0.012199	80.471024	-13.223913	40.356400	-1.438241	0.000000	-0.627319	0.000000	0.000000	0.000000	-0.107287	-0.047619	-0.104326	0.000000	0.000000	2.000000	16.000000	0.000000
20440.948294	-0.071593	0.561241	0.012199	80.761192	-13.437048	40.185905	-1.420360	0.000000	-0.609931	0.000000	0.000000	0.000000	-0.107287	-0.047619	-0.104326	0.000000	0.000000	2.000000	16.000000	0.000000
20440.951627	-0.071593	0.561241	0.012199	80.761192	-13.437048	40.185905	-1.420360	0.000000	-0.609931	0.000000	0.000000	0.000000	-0.107287	-0.047619	-0.104326	0.000000	0.000000	2.000000	16.000000	0.000000
20440.954961	-0.071890	0.561065	0.011907	80.761192	-13.437048	40.185905	-1.420360	0.000000	-0.609931	0.000000	0.000000	0.000000	-0.089215	-0.052662	-0.087428	0.000000	0.000000	2.000000	16.000000	0.000000
20440.958294	-0.071890	0.561065	0.011907	81.083549	-13.677432	39.983021	-1.420360	0.000000	-0.609931	0.000000	0.000000	0.000000	-0.089215	-0.052662	-0.087428	0.000000	0.000000	2.000000	16.000000	0.000000
20440.961627	-0.071890	0.561065	0.011907	81.083549	-13.677432	39.983021	-1.420360	0.000000	-0.609931	0.000000	0.000000	0.000000	-0.089215	-0.052662	-0.087428	0.000000	0.000000	2.000000	16.000000	0.000000
20440.964961	-0.071890	0.561065	0.011907	81.083549	-13.677432	39.983021	-1.420360	0.000000	-0.609931	0.000000	0.000000	0.000000	-0.089215	-0.052662	-0.087428	0.000000	0.000000	2.000000	16.000000	0.000000
20440.968294	-0.072322	0.560724	0.011456	81.388008	-13.912864	39.776810	-1.405491	0.000000	-0.595360	0.000000	0.000000	0.000000	-0.129556	-0.102339	-0.135381	0.000000	0.000000	2.000000	16.000000	0.000000
20440.971627	-0.072322	0.560724	0.011456	81.388008	-13.912864	39.776810	-1.405491	0.000000	-0.595360	0.000000	0.000000	0.000000	-0.000001	-0.000004	0.000000	0.000000	0.000000	2.000000	16.000000	0.000000
20440.974961	-0.072322	0.560724	0.011456	81.388008	-13.912864	39.776810	-1.405491	0.000000	-0.595360	0.000000	0.000000	0.000000	-0.000001	-0.000004	0.000000	0.000000	0.000000	2.000000	16.000000	0.000000
20440.978294	-0.072322	0.560724	0.011456	81.746284	-14.192745	39.525639	-1.383899	0.000000	-0.572797	0.000000	0.000000	0.000000	-0.000001	-0.000004	0.000000	0.000000	0.000000	2.000000	16.000000	0.000000
20440.981627	-0.072322	0.560724	0.011456	81.746284	-14.192745	39.525639	-1.383899	0.000000	-0.572797	0.000000	0.000000	0.000000	-0.000001	-0.000004	0.000000	0.000000	0.000000	2.000000	16.000000	0.000000
20440.984961	-0.072499	0.560541	0.011272	81.746284	-14.192745	39.525639	-1.383899	0.000000	-0.572797	0.000000	0.000000	0.000000	-0.052950	-0.054917	-0.055256	0.000000	0.000000	2.000000	16.000000	0.000000
20440.988294	-0.072499	0.560541	0.011272	82.057396	-14.460704	39.278816	-1.383899	0.000000	-0.572797	0.000000	0.000000	0.000000	-0.052950	-0.054917	-0.055256	0.000000	0.000000	2.000000	16.000000	0.000000
20440.991627	-0.072499	0.560541	0.011272	82.057396	-14.460704	39.278816	-1.383899	0.000000	-0.572797	0.000000	0.000000	0.000000	-0.052950	-0.054917	-0.055256	0.000000	0.000000	2.000000	16.000000	0.000000
20440.994961	-0.072499	0.560541	0.011272	82.057396	-14.460704	39.278816	-1.383899	0.000000	-0.572797	0.000000	0.000000	0.000000	-0.052950	-0.054917	-0.055256	0.000000	0.000000	2.000000	16.000000	0.000000
20440.998294	-0.072685	0.560219	0.011007	82.326088	-14.702784	39.049412	-1.375073	0.000000	-0.563587	0.000000	0.000000	0.000000	-0.055975	-0.096610	-0.079497	0.000000	0.000000	2.000000	16.000000	0.000000
20441.001627	-0.072685	0.560219	0.011007	82.326088	-14.702784	39.049412	-1.375073	0.000000	-0.563587	0.000000	0.000000	0.000000	-0.055975	-0.096610	-0.079497	0.000000	0.000000	2.000000	16.000000	0.000000
20441.004961	-0.072685	0.560219	0.011007	82.326088	-14.702784	39.049412	-1.375073	0.000000	-0.563587	0.000000	0.000000	0.000000	-0.055975	-0.096610	-0.079497	0.000000	0.000000	2.000000	16.000000	0.000000
20441.008294	-0.072685	0.560219	0.011007	82.611588	-14.977532	38.787418	-1.365744	0.000000	-0.550338	0.000000	0.000000	0.000000	-0.055975	-0.096610	-0.079497	0.000000	0.000000	2.000000	16.000000	0.000000
20441.011627	-0.072763	0.560054	0.010921	82.611588	-14.977532	38.787418	-1.365744	0.000000	-0.550338	0.000000	0.000000	0.000000	-0.023327	-0.049435	-0.025648	0.000000	0.000000	2.000000	16.000000	0.000000
20441.014961	-0.072763	0.560054	0.010921	82.611588	-14.977532	38.787418	-1.365744	0.000000	-0.550338	0.000000	0.000000	0.000000	-0.023327	-0.049435	-0.025648	0.000000	0.000000	2.000000	16.000000	0.000000
20441.018294	-0.072763	0.560054	0.010921	82.885445	-15.258587	38.516323	-1.361857	0.000000	-0.546063	0.000000	0.000000	0.000000	-0.023327	-0.049435	-0.025648	0.000000	0.000000	2.000000	16.000000	0.000000
20441.021627	-0.072835	0.559855	0.010800	82.885445	-15.258587	38.516323	-1.361857	0.000000	-0.546063	0.000000	0.000000	0.000000	-0.021664	-0.059887	-0.036280	0.000000	0.000000	2.000000	16.000000	0.000000
20441.024961	-0.072835	0.559855	0.010800	82.885445	-15.258587	38.516323	-1.361857	0.000000	-0.546063	0.000000	0.000000	0.000000	-0.021664	-0.059887	-0.036280	0.000000	0.000000	2.000000	16.000000	0.000000
20441.028294	-0.072835	0.559855	0.010800	83.136986	-15.541300	38.248760	-1.358246	0.000000	-0.540016	0.000000	0.000000	0.000000	-0.021664	-0.059887	-0.036280	0.000000	0.000000	2.000000	16.000000	0.000000
20441.031627	-0.072835	0.559855	0.010800	83.136986	-15.541300	38.248760	-1.358246	0.000000	-0.540016	0.000000	0.000000	0.000000	-0.021664	-0.059887	-0.036280	0.000000	0.000000	2.000000	16.000000	0.000000
20441.034961	-0.072910	0.559673	0.010697	83.136986	-15.541300	38.248760	-1.358246	0.000000	-0.540016	0.000000	0.000000	0.000000	-0.022475	-0.054641	-0.031005	0.000000	0.000000	2.000000	16.000000	0.000000
20441.038294	-0.072910	0.559673	0.010697	83.386719	-15.843462	37.961857	-1.358246	0.000000	-0.540016	0.000000	0.000000	0.000000	-0.022475	-0.054641	-0.031005	0.000000	0.000000	2.000000	16.000000	0.000000
20441.041627	-0.072910	0.559673	0.010697	83.386719	-15.843462	37.961857	-1.358246	0.000000	-0.540016	0.000000	0.000000	0.000000	-0.022475	-0.054641	-0.031005	0.000000	0.000000	2.000000	16.000000	0.000000
20441.044961	-0.072910	0.559673	0.010697	83.386719	-15.843462	37.961857	-1.358246	0.000000	-0.540016	0.000000	0.000000	0.000000	-0.022475	-0.054641	-0.031005	0.000000	0.000000	2.000000	16.000000	0.000000
20441.048294	-0.073149	0.559404	0.010477	83.579659	-16.098185	37.724720	-1.354500	0.000000	-0.534849	0.000000	0.000000	0.000000	-0.071599	-0.080727	-0.065909	0.000000	0.000000	2.000000	16.000000	0.000000
20441.051627	-0.073149	0.559404	0.010477	83.579659	-16.098185	37.724720	-1.354500	0.000000	-0.534849	0.000000	0.000000	0.000000	-0.071599	-0.080727	-0.065909	0.000000	0.000000	2.000000	16.000000	0.000000
20441.054961	-0.073149	0.559404	0.010477	83.579659	-16.098185	37.724720	-1.354500	0.000000	-0.534849	0.000000	0.000000	0.000000	-0.071599	-0.080727	-0.065909	0.000000	0.000000	2.000000	16.000000	0.000000
20441.058294	-0.073149	0.559404	0.010477	83.743362	-16.326315	37.519333	-1.342567	0.000000	-0.523864	0.000000	0.000000	0.000000	-0.071599	-0.080727	-0.065909	0.000000	0.000000	2.000000	16.000000	0.000000
20441.061627	-0.073230	0.559326	0.010416	83.743362	-16.326315	37.519333	-1.342567	0.000000	-0.523864	0.000000	0.000000	0.000000	-0.024405	-0.023411	-0.018449	0.000000	0.000000	2.000000	16.000000	0.000000
20441.064961	-0.073230	0.559326	0.010416	83.743362	-16.326315	37.519333	-1.342567	0.000000	-0.523864	0.000000	0.000000	0.000000	-0.024405	-0.023411	-0.018449	0.000000	0.000000	2.000000	16.000000	0.000000
20441.068294	-0.073230	0.559326	0.010416	83.864899	-16.498472	37.353420	-1.338499	0.000000	-0.520789	0.000000	0.000000	0.000000	-0.024405	-0.023411	-0.018449	0.000000	0.000000	2.000000	16.000000	0.000000
20441.071627	-0.073292	0.559265	0.010375	83.864899	-16.498472	37.353420	-1.338499	0.000000	-0.520789	0.000000	0.000000	0.000000	-0.018569	-0.018205	-0.012101	0.000000	0.000000	2.000000	16.000000	0.000000
20441.074961	-0.073292	0.559265	0.010375	83.864899	-16.498472	37.353420	-1.338499	0.000000	-0.520789	0.000000	0.000000	0.000000	-0.018569	-0.018205	-0.012101	0.000000	0.000000	2.000000	16.000000	0.000000
20441.078294	-0.073292	0.559265	0.010375	83.968079	-16.647837	37.207481	-1.335405	0.000000	-0.518772	0.000000	0.000000	0.000000	-0.018569	-0.018205	-0.012101	0.000000	0.000000	2.000000	16.000000	0.000000
20441.081627	-0.073292	0.559265	0.010375	83.968079	-16.647837	37.207481	-1.335405	0.000000	-0.518772	0.000000	0.000000	0.000000	-0.018569	-0.018205	-0.012101	0.000000	0.000000	2.000000	16.000000	0.000000
20441.084961	-0.073313	0.559196	0.010365	83.968079	-16.647837	37.207481	-1.335405	0.000000	-0.518772	0.000000	0.000000	0.000000	-0.006346	-0.020730	-0.003053	0.000000	0.000000	2.000000	16.000000	0.000000
20441.088294	-0.073313	0.559196	0.010365	84.017784	-16.722685	37.135651	-1.335405	0.000000	-0.518772	0.000000	0.000000	0.000000	-0.006346	-0.020730	-0.003053	0.000000	0.000000	2.000000	16.000000	0.000000
20441.091627	-0.073313	0.559196	0.010365	84.017784	-16.722685	37.135651	-1.335405	0.000000	-0.518772	0.000000	0.000000	0.000000	-0.006346	-0.020730	-0.003053	0.000000	0.000000	2.000000	16.000000	0.000000
20441.094961	-0.073313	0.559196	0.010365	84.017784	-16.722685	37.135651	-1.335405	0.000000	-0.518772	0.000000	0.000000	0.000000	-0.006346	-0.020730	-0.003053	0.000000	0.000000	2.000000	16.000000	0.000000
20441.098294	-0.073343	0.559058	0.010413	84.045174	-16.778599	37.080784	-1.334347	0.000000	-0.518264	0.000000	0.000000	0.000000	-0.009045	-0.041332	0.014172	0.000000	0.000000	2.000000	16.000000	0.000000
20441.101627	-0.073343	0.559058	0.010413	84.045174	-16.778599	37.080784	-1.334347	0.000000	-0.518264	0.000000	0.000000	0.000000	0.000000	-0.000008	0.000000	0.000000	0.000000	2.000000	16.000000	0.000000
20441.104961	-0.073343	0.559058	0.010413	84.045174	-16.778599	37.080784	-1.334347	0.000000	-0.518264	0.000000	0.000000	0.000000	0.000000	-0.000008	0.000000	0.000000	0.000000	2.000000	16.000000	0.000000
20441.108294	-0.073343	0.559058	0.010413	84.048065	-16.801807	37.061287	-1.332839	0.000000	-0.520626	0.000000	0.000000	0.000000	0.000000	-0.000008	0.000000	0.000000	0.000000	2.000000	16.000000	0.000000
20441.111627	-0.073343	0.559058	0.010413	84.048065	-16.801807	37.061287	-1.332839	0.000000	-0.520626	0.000000	0.000000	0.000000	0.000000	-0.000008	0.000000	0.000000	0.000000	2.000000	16.000000	0.000000
20441.114961	-0.073414	0.559024	0.010431	84.048065	-16.801807	37.061287	-1.332839	0.000000	-0.520626	0.000000	0.000000	0.000000	-0.021329	-0.010299	0.005478	0.000000	0.000000	2.000000	16.000000	0.000000
20441.118294	-0.073414	0.559024	0.010431	84.044907	-16.811291	37.065380	-1.332839	0.000000	-0.520626	0.000000	0.000000	0.000000	-0.021329	-0.010299	0.005478	0.000000	0.000000	2.000000	16.000000	0.000000
20441.121627	-0.073414	0.559024	0.010431	84.044907	-16.811291	37.065380	-1.332839	0.000000	-0.520626	0.000000	0.000000	0.000000	-0.021329	-0.010299	0.005478	0.000000	0.000000	2.000000	16.000000	0.000000
20441.124961	-0.073414	0.559024	0.010431	84.044907	-16.811291	37.065380	-1.332839	0.000000	-0.520626	0.000000	0.000000	0.000000	-0.021329	-0.010299	0.005478	0.000000	0.000000	2.000000	16.000000	0.000000
20441.128294	-0.073681	0.559042	0.010538	84.038788	-16.819414	37.073647	-1.329285	0.000000	-0.521539	0.000000	0.000000	0.000000	-0.080151	0.005476	0.032273	0.000000	0.000000	2.000000	16.000000	0.000000
20441.131627	-0.073681	0.559042	0.010538	84.038788	-16.819414	37.073647	-1.329285	0.000000	-0.521539	0.000000	0.000000	0.000000	-0.080151	0.005476	0.032273	0.000000	0.000000	2.000000	16.000000	0.000000
20441.134961	-0.073681	0.559042	0.010538	84.038788	-16.819414	37.073647	-1.329285	0.000000	-0.521539	0.000000	0.000000	0.000000	-0.080151	0.005476	0.032273	0.000000	0.000000	2.000000	16.000000	0.000000
20441.138294	-0.073681	0.559042	0.010538	84.031982	-16.810501	37.097984	-1.315926	0.000000	-0.526918	0.000000	0.000000	0.000000	-0.080151	0.005476	0.032273	0.000000	0.000000	2.000000	16.000000	0.000000
20441.141627	-0.073808	0.559077	0.010620	84.031982	-16.810501	37.097984	-1.315926	0.000000	-0.526918	0.000000	0.000000	0.000000	-0.038015	0.010569	0.024613	0.000000	0.000000	2.000000	16.000000	0.000000
20441.144961	-0.073808	0.559077	0.010620	84.031982	-16.810501	37.097984	-1.315926	0.000000	-0.526918	0.000000	0.000000	0.000000	-0.038015	0.010569	0.024613	0.000000	0.000000	2.000000	16.000000	0.000000
20441.148294	-0.073808	0.559077	0.010620	84.027687	-16.791456	37.134220	-1.309591	0.000000	-0.531020	0.000000	0.000000	0.000000	-0.038015	0.010569	0.024613	0.000000	0.000000	2.000000	16.000000	0.000000
20441.151627	-0.073808	0.559077	0.010620	84.027687	-16.791456	37.134220	-1.309591	0.000000	-0.531020	0.000000	0.000000	0.000000	-0.038015	0.010569	0.024613	0.000000	0.000000	2.000000	16.000000	0.000000
20441.154961	-0.073919	0.559121	0.010747	84.027687	-16.791456	37.134220	-1.309591	0.000000	-0.531020	0.000000	0.000000	0.000000	-0.033306	0.013222	0.037925	0.000000	0.000000	2.000000	16.000000	0.000000
20441.158294	-0.073919	0.559121	0.010747	84.049553	-16.590548	37.367844	-1.309591	0.000000	-0.531020	0.000000	0.000000	0.000000	-0.033306	0.013222	0.037925	0.000000	0.000000	2.000000	16.000000	0.000000
20441.161627	-0.073919	0.559121	0.010747	84.049553	-16.590548	37.367844	-1.309591	0.000000	-0.531020	0.000000	0.000000	0.000000	-0.033306	0.013222	0.037925	0.000000	0.000000	2.000000	16.000000	0.000000
20441.164961	-0.073919	0.559121	0.010747	84.049553	-16.590548	37.367844	-1.309591	0.000000	-0.531020	0.000000	0.000000	0.000000	-0.033306	0.013222	0.037925	0.000000	0.000000	2.000000	16.000000	0.000000
20441.168294	-0.073876	0.559139	0.010903	84.137657	-16.112907	37.908489	-1.304040	0.000000	-0.537340	0.000000	0.000000	0.000000	0.013084	0.005482	0.046934	0.000000	0.000000	2.000000	16.000000	0.000000
20441.171627	-0.073876	0.559139	0.010903	84.137657	-16.112907	37.908489	-1.304040	0.000000	-0.537340	0.000000	0.000000	0.000000	0.013084	0.005482	0.046934	0.000000	0.000000	2.000000	16.000000	0.000000
20441.174961	-0.073876	0.559139	0.010903	84.137657	-16.112907	37.908489	-1.304040	0.000000	-0.537340	0.000000	0.000000	0.000000	0.013084	0.005482	0.046934	0.000000	0.000000	2.000000	16.000000	0.000000
20441.178294	-0.073876	0.559139	0.010903	84.251648	-15.809649	38.252934	-1.306220	0.000000	-0.545163	0.000000	0.000000	0.000000	0.013084	0.005482	0.046934	0.000000	0.000000	2.000000	16.000000	0.000000
20441.181627	-0.073764	0.559139	0.010921	84.251648	-15.809649	38.252934	-1.306220	0.000000	-0.545163	0.000000	0.000000	0.000000	0.033333	-0.000007	0.005256	0.000000	0.000000	2.000000	16.000000	0.000000
20441.184961	-0.073764	0.559139	0.010921	84.251648	-15.809649	38.252934	-1.306220	0.000000	-0.545163	0.000000	0.000000	0.000000	0.033333	-0.000007	0.005256	0.000000	0.000000	2.000000	16.000000	0.000000
20441.188294	-0.073764	0.559139	0.010921	84.377472	-15.764275	38.312664	-1.311776	0.000000	-0.546039	0.000000	0.000000	0.000000	0.033333	-0.000007	0.005256	0.000000	0.000000	2.000000	16.000000	0.000000
20441.191627	-0.073764	0.559139	0.010921	84.377472	-15.764275	38.312664	-1.311776	0.000000	-0.546039	0.000000	0.000000	0.000000	0.033333	-0.000007	0.005256	0.000000	0.000000	2.000000	16.000000	0.000000
20441.194961	-0.073653	0.559165	0.010933	84.377472	-15.764275	38.312664	-1.311776	0.000000	-0.546039	0.000000	0.000000	0.000000	0.033593	0.007756	0.003598	0.000000	0.000000	2.000000	16.000000	0.000000
20441.198294	-0.073653	0.559165	0.010933	84.476822	-15.892578	38.174221	-1.311776	0.000000	-0.546039	0.000000	0.000000	0.000000	0.033593	0.007756	0.003598	0.000000	0.000000	2.000000	16.000000	0.000000
20441.201627	-0.073653	0.559165	0.010933	84.476822	-15.892578	38.174221	-1.311776	0.000000	-0.546039	0.000000	0.000000	0.000000	0.033593	0.007756	0.003598	0.000000	0.000000	2.000000	16.000000	0.000000
20441.204961	-0.073653	0.559165	0.010933	84.476822	-15.892578	38.174221	-1.311776	0.000000	-0.546039	0.000000	0.000000	0.000000	0.033593	0.007756	0.003598	0.000000	0.000000	2.000000	16.000000	0.000000
20441.208294	-0.073559	0.559295	0.010919	84.552589	-15.984689	38.081734	-1.317374	0.000000	-0.546638	0.000000	0.000000	0.000000	0.027965	0.038832	-0.004067	0.000000	0.000000	2.000000	16.000000	0.000000
20441.211627	-0.073559	0.559295	0.010919	84.552589	-15.984689	38.081734	-1.317374	0.000000	-0.546638	0.000000	0.000000	0.000000	0.027965	0.038832	-0.004067	0.000000	0.000000	2.000000	16.000000	0.000000
20441.214961	-0.073559	0.559295	0.010919	84.552589	-15.984689	38.081734	-1.317374	0.000000	-0.546638	0.000000	0.000000	0.000000	0.027965	0.038832	-0.004067	0.000000	0.000000	2.000000	16.000000	0.000000
20441.218294	-0.073559	0.559295	0.010919	84.592453	-15.969482	38.108719	-1.322035	0.000000	-0.545961	0.000000	0.000000	0.000000	0.027965	0.038832	-0.004067	0.000000	0.000000	2.000000	16.000000	0.000000
20441.221627	-0.073579	0.559372	0.010899	84.592453	-15.969482	38.108719	-1.322035	0.000000	-0.545961	0.000000	0.000000	0.000000	-0.005886	0.023303	-0.006008	0.000000	0.000000	2.000000	16.000000	0.000000
20441.224961	-0.073579	0.559372	0.010899	84.592453	-15.969482	38.108719	-1.322035	0.000000	-0.545961	0.000000	0.000000	0.000000	-0.005886	0.023303	-0.006008	0.000000	0.000000	2.000000	16.000000	0.000000
20441.228294	-0.073579	0.559372	0.010899	84.629211	-15.445358	38.697369	-1.321054	0.000000	-0.544959	0.000000	0.000000	0.000000	-0.005886	0.023303	-0.006008	0.000000	0.000000	2.000000	16.000000	0.000000
20441.231627	-0.073579	0.559372	0.010899	84.629211	-15.445358	38.697369	-1.321054	0.000000	-0.544959	0.000000	0.000000	0.000000	-0.005886	0.023303	-0.006008	0.000000	0.000000	2.000000	16.000000	0.000000
20441.234961	-0.073561	0.559459	0.010927	84.629211	-15.445358	38.697369	-1.321054	0.000000	-0.544959	0.000000	0.000000	0.000000	0.005518	0.025968	0.008354	0.000000	0.000000	2.000000	16.000000	0.000000
20441.238294	-0.073561	0.559459	0.010927	84.646751	-14.698767	39.526489	-1.321054	0.000000	-0.544959	0.000000	0.000000	0.000000	0.005518	0.025968	0.008354	0.000000	0.000000	2.000000	16.000000	0.000000
20441.241627	-0.073561	0.559459	0.010927	84.646751	-14.698767	39.526489	-1.321054	0.000000	-0.544959	0.000000	0.000000	0.000000	0.005518	0.025968	0.008354	0.000000	0.000000	2.000000	16.000000	0.000000
20441.244961	-0.073561	0.559459	0.010927	84.646751	-14.698767	39.526489	-1.321054	0.000000	-0.544959	0.000000	0.000000	0.000000	0.005518	0.025968	0.008354	0.000000	0.000000	2.000000	16.000000	0.000000
20441.248294	-0.073525	0.559581	0.010994	84.654190	-13.825027	40.492035	-1.321974	0.000000	-0.546352	0.000000	0.000000	0.000000	0.010519	0.036442	0.020008	0.000000	0.000000	2.000000	16.000000	0.000000
20441.251627	-0.073525	0.559581	0.010994	84.654190	-13.825027	40.492035	-1.321974	0.000000	-0.546352	0.000000	0.000000	0.000000	0.010519	0.036442	0.020008	0.000000	0.000000	2.000000	16.000000	0.000000
20441.254961	-0.073525	0.559581	0.010994	84.654190	-13.825027	40.492035	-1.321974	0.000000	-0.546352	0.000000	0.000000	0.000000	0.010519	0.036442	0.020008	0.000000	0.000000	2.000000	16.000000	0.000000
20441.258294	-0.073525	0.559581	0.010994	84.665497	-12.981286	41.421421	-1.323727	0.000000	-0.549686	0.000000	0.000000	0.000000	0.010519	0.036442	0.020008	0.000000	0.000000	2.000000	16.000000	0.000000
20441.261627	-0.073467	0.559633	0.011057	84.665497	-12.981286	41.421421	-1.323727	0.000000	-0.549686	0.000000	0.000000	0.000000	0.017505	0.015674	0.019056	0.000000	0.000000	2.000000	16.000000	0.000000
20441.264961	-0.073467	0.559633	0.011057	84.665497	-12.981286	41.421421	-1.323727	0.000000	-0.549686	0.000000	0.000000	0.000000	0.017505	0.015674	0.019056	0.000000	0.000000	2.000000	16.000000	0.000000
20441.268294	-0.073467	0.559633	0.011057	84.681236	-12.341990	42.123760	-1.326644	0.000000	-0.552862	0.000000	0.000000	0.000000	0.017505	0.015674	0.019056	0.000000	0.000000	2.000000	16.000000	0.000000
20441.271627	-0.073467	0.559633	0.011057	84.681236	-12.341990	42.123760	-1.326644	0.000000	-0.552862	0.000000	0.000000	0.000000	0.017505	0.015674	0.019056	0.000000	0.000000	2.000000	16.000000	0.000000
20441.274961	-0.073409	0.559685	0.011121	84.681236	-12.341990	42.123760	-1.326644	0.000000	-0.552862	0.000000	0.000000	0.000000	0.017513	0.015684	0.019052	0.000000	0.000000	2.000000	16.000000	0.000000
20441.278294	-0.073409	0.559685	0.011121	84.702652	-11.957415	42.546299	-1.326644	0.000000	-0.552862	0.000000	0.000000	0.000000	0.017513	0.015684	0.019052	0.000000	0.000000	2.000000	16.000000	0.000000
20441.281627	-0.073373	0.559737	0.011181	84.702652	-11.957415	42.546299	-1.326644	0.000000	-0.552862	0.000000	0.000000	0.000000	0.010847	0.015676	0.018002	0.000000	0.000000	2.000000	16.000000	0.000000
20441.284961	-0.073373	0.559737	0.011181	84.702652	-11.957415	42.546299	-1.326644	0.000000	-0.552862	0.000000	0.000000	0.000000	0.010847	0.015676	0.018002	0.000000	0.000000	2.000000	16.000000	0.000000
20441.288294	-0.073373	0.559737	0.011181	84.753464	-11.700550	42.831902	-1.331371	0.000000	-0.559038	0.000000	0.000000	0.000000	0.010847	0.015676	0.018002	0.000000	0.000000	2.000000	16.000000	0.000000
20441.291627	-0.073373	0.559737	0.011181	84.753464	-11.700550	42.831902	-1.331371	0.000000	-0.559038	0.000000	0.000000	0.000000	0.010847	0.015676	0.018002	0.000000	0.000000	2.000000	16.000000	0.000000
20441.294961	-0.073356	0.559772	0.011220	84.753464	-11.700550	42.831902	-1.331371	0.000000	-0.559038	0.000000	0.000000	0.000000	0.005008	0.010449	0.011652	0.000000	0.000000	2.000000	16.000000	0.000000
20441.298294	-0.073356	0.559772	0.011220	84.832298	-11.534413	43.018040	-1.331371	0.000000	-0.559038	0.000000	0.000000	0.000000	0.005008	0.010449	0.011652	0.000000	0.000000	2.000000	16.000000	0.000000
20441.301627	-0.073356	0.559772	0.011220	84.832298	-11.534413	43.018040	-1.331371	0.000000	-0.559038	0.000000	0.000000	0.000000	0.005008	0.010449	0.011652	0.000000	0.000000	2.000000	16.000000	0.000000
20441.304961	-0.073356	0.559772	0.011220	84.832298	-11.534413	43.018040	-1.331371	0.000000	-0.559038	0.000000	0.000000	0.000000	0.005008	0.010449	0.011652	0.000000	0.000000	2.000000	16.000000	0.000000
20441.308294	-0.073337	0.559764	0.011246	84.951851	-11.220606	43.371872	-1.332205	0.000000	-0.560980	0.000000	0.000000	0.000000	0.005581	-0.002539	0.008009	0.000000	0.000000	2.000000	16.000000	0.000000
20441.311627	-0.073337	0.559764	0.011246	84.951851	-11.220606	43.371872	-1.332205	0.000000	-0.560980	0.000000	0.000000	0.000000	0.005581	-0.002539	0.008009	0.000000	0.000000	2.000000	16.000000	0.000000
20441.314961	-0.073337	0.559764	0.011246	84.951851	-11.220606	43.371872	-1.332205	0.000000	-0.560980	0.000000	0.000000	0.000000	0.005581	-0.002539	0.008009	0.000000	0.000000	2.000000	16.000000	0.000000
20441.318294	-0.073337	0.559764	0.011246	85.070930	-10.524901	44.138500	-1.333136	0.000000	-0.562315	0.000000	0.000000	0.000000	0.005581	-0.002539	0.008009	0.000000	0.000000	2.000000	16.000000	0.000000
20441.321627	-0.073294	0.559738	0.011259	85.070930	-10.524901	44.138500	-1.333136	0.000000	-0.562315	0.000000	0.000000	0.000000	0.013083	-0.007763	0.003749	0.000000	0.000000	2.000000	16.000000	0.000000
20441.324961	-0.073294	0.559738	0.011259	85.070930	-10.524901	44.138500	-1.333136	0.000000	-0.562315	0.000000	0.000000	0.000000	0.013083	-0.007763	0.003749	0.000000	0.000000	2.000000	16.000000	0.000000
20441.328294	-0.073294	0.559738	0.011259	85.170952	-9.383233	45.387821	-1.335316	0.000000	-0.562939	0.000000	0.000000	0.000000	0.013083	-0.007763	0.003749	0.000000	0.000000	2.000000	16.000000	0.000000
20441.331627	-0.073294	0.559738	0.011259	85.170952	-9.383233	45.387821	-1.335316	0.000000	-0.562939	0.000000	0.000000	0.000000	0.013083	-0.007763	0.003749	0.000000	0.000000	2.000000	16.000000	0.000000
20441.334961	-0.073228	0.559712	0.011275	85.170952	-9.383233	45.387821	-1.335316	0.000000	-0.562939	0.000000	0.000000	0.000000	0.019755	-0.007785	0.004790	0.000000	0.000000	2.000000	16.000000	0.000000
20441.338294	-0.073228	0.559712	0.011275	85.229523	-8.198343	46.683010	-1.335316	0.000000	-0.562939	0.000000	0.000000	0.000000	0.019755	-0.007785	0.004790	0.000000	0.000000	2.000000	16.000000	0.000000
20441.341627	-0.073228	0.559712	0.011275	85.229523	-8.198343	46.683010	-1.335316	0.000000	-0.562939	0.000000	0.000000	0.000000	0.019755	-0.007785	0.004790	0.000000	0.000000	2.000000	16.000000	0.000000
20441.344961	-0.073228	0.559712	0.011275	85.229523	-8.198343	46.683010	-1.335316	0.000000	-0.562939	0.000000	0.000000	0.000000	0.019755	-0.007785	0.004790	0.000000	0.000000	2.000000	16.000000	0.000000
20441.348294	-0.073191	0.559669	0.011334	85.234741	-7.240144	47.734497	-1.338609	0.000000	-0.563738	0.000000	0.000000	0.000000	0.010909	-0.012860	0.017672	0.000000	0.000000	2.000000	16.000000	0.000000
20441.351627	-0.073191	0.559669	0.011334	85.234741	-7.240144	47.734497	-1.338609	0.000000	-0.563738	0.000000	0.000000	0.000000	0.010909	-0.012860	0.017672	0.000000	0.000000	2.000000	16.000000	0.000000
20441.354961	-0.073191	0.559669	0.011334	85.234741	-7.240144	47.734497	-1.338609	0.000000	-0.563738	0.000000	0.000000	0.000000	0.010909	-0.012860	0.017672	0.000000	0.000000	2.000000	16.000000	0.000000
20441.358294	-0.073191	0.559669	0.011334	85.229195	-6.500641	48.549183	-1.340427	0.000000	-0.566683	0.000000	0.000000	0.000000	0.010909	-0.012860	0.017672	0.000000	0.000000	2.000000	16.000000	0.000000
20441.361627	-0.073216	0.559686	0.011348	85.229195	-6.500641	48.549183	-1.340427	0.000000	-0.566683	0.000000	0.000000	0.000000	-0.007501	0.005233	0.004262	0.000000	0.000000	2.000000	16.000000	0.000000
20441.364961	-0.073216	0.559686	0.011348	85.229195	-6.500641	48.549183	-1.340427	0.000000	-0.566683	0.000000	0.000000	0.000000	-0.007501	0.005233	0.004262	0.000000	0.000000	2.000000	16.000000	0.000000
20441.368294	-0.073216	0.559686	0.011348	85.224632	-5.835152	49.285698	-1.339177	0.000000	-0.567393	0.000000	0.000000	0.000000	-0.007501	0.005233	0.004262	0.000000	0.000000	2.000000	16.000000	0.000000
20441.371627	-0.073216	0.559686	0.011348	85.224632	-5.835152	49.285698	-1.339177	0.000000	-0.567393	0.000000	0.000000	0.000000	-0.007501	0.005233	0.004262	0.000000	0.000000	2.000000	16.000000	0.000000
20441.374961	-0.073270	0.559713	0.011399	85.224632	-5.835152	49.285698	-1.339177	0.000000	-0.567393	0.000000	0.000000	0.000000	-0.016093	0.007904	0.015485	0.000000	0.000000	2.000000	16.000000	0.000000
20441.378294	-0.073270	0.559713	0.011399	85.244370	-4.935868	50.276646	-1.339177	0.000000	-0.567393	0.000000	0.000000	0.000000	-0.016093	0.007904	0.015485	0.000000	0.000000	2.000000	16.000000	0.000000
20441.381627	-0.073270	0.559713	0.011399	85.244370	-4.935868	50.276646	-1.339177	0.000000	-0.567393	0.000000	0.000000	0.000000	-0.016093	0.007904	0.015485	0.000000	0.000000	2.000000	16.000000	0.000000
20441.384961	-0.073270	0.559713	0.011399	85.244370	-4.935868	50.276646	-1.339177	0.000000	-0.567393	0.000000	0.000000	0.000000	-0.016093	0.007904	0.015485	0.000000	0.000000	2.000000	16.000000	0.000000
20441.388294	-0.073320	0.559748	0.011428	85.325760	-3.477167	51.866119	-1.336494	0.000000	-0.569974	0.000000	0.000000	0.000000	-0.015005	0.010456	0.008519	0.000000	0.000000	2.000000	16.000000	0.000000
20441.391627	-0.073320	0.559748	0.011428	85.325760	-3.477167	51.866119	-1.336494	0.000000	-0.569974	0.000000	0.000000	0.000000	-0.000000	-0.000005	-0.000000	0.000000	0.000000	2.000000	16.000000	0.000000
20441.394961	-0.073320	0.559748	0.011428	85.325760	-3.477167	51.866119	-1.336494	0.000000	-0.569974	0.000000	0.000000	0.000000	-0.000000	-0.000005	-0.000000	0.000000	0.000000	2.000000	16.000000	0.000000
20441.398294	-0.073320	0.559748	0.011428	85.445602	-1.438630	54.073658	-1.333994	0.000000	-0.571394	0.000000	0.000000	0.000000	-0.000000	-0.000005	-0.000000	0.000000	0.000000	2.000000	16.000000	0.000000
20441.401627	-0.073320	0.559748	0.011428	85.445602	-1.438630	54.073658	-1.333994	0.000000	-0.571394	0.000000	0.000000	0.000000	-0.000000	-0.000005	-0.000000	0.000000	0.000000	2.000000	16.000000	0.000000
20441.404961	-0.073298	0.559748	0.011431	85.445602	-1.438630	54.073658	-1.333994	0.000000	-0.571394	0.000000	0.000000	0.000000	0.006671	-0.000005	0.001044	0.000000	0.000000	2.000000	16.000000	0.000000
20441.408294	-0.073298	0.559748	0.011431	85.577293	0.802339	56.483818	-1.333994	0.000000	-0.571394	0.000000	0.000000	0.000000	0.006671	-0.000005	0.001044	0.000000	0.000000	2.000000	16.000000	0.000000
20441.411627	-0.073298	0.559748	0.011431	85.577293	0.802339	56.483818	-1.333994	0.000000	-0.571394	0.000000	0.000000	0.000000	0.006671	-0.000005	0.001044	0.000000	0.000000	2.000000	16.000000	0.000000
20441.414961	-0.073298	0.559748	0.011431	85.577293	0.802339	56.483818	-1.333994	0.000000	-0.571394	0.000000	0.000000	0.000000	0.006671	-0.000005	0.001044	0.000000	0.000000	2.000000	16.000000	0.000000
20441.418294	-0.073251	0.559730	0.011421	85.662666	2.177063	57.957539	-1.335106	0.000000	-0.571568	0.000000	0.000000	0.000000	0.014176	-0.005241	-0.003216	0.000000	0.000000	2.000000	16.000000	0.000000
20441.421627	-0.073251	0.559730	0.011421	85.662666	2.177063	57.957539	-1.335106	0.000000	-0.571568	0.000000	0.000000	0.000000	0.014176	-0.005241	-0.003216	0.000000	0.000000	2.000000	16.000000	0.000000
20441.424961	-0.073251	0.559730	0.011421	85.662666	2.177063	57.957539	-1.335106	0.000000	-0.571568	0.000000	0.000000	0.000000	0.014176	-0.005241	-0.003216	0.000000	0.000000	2.000000	16.000000	0.000000
20441.428294	-0.073251	0.559730	0.011421	85.738968	2.863486	58.688217	-1.337468	0.000000	-0.571032	0.000000	0.000000	0.000000	0.014176	-0.005241	-0.003216	0.000000	0.000000	2.000000	16.000000	0.000000
20441.431627	-0.073291	0.559739	0.011390	85.738968	2.863486	58.688217	-1.337468	0.000000	-0.571032	0.000000	0.000000	0.000000	-0.012256	0.002543	-0.009050	0.000000	0.000000	2.000000	16.000000	0.000000
20441.434961	-0.073291	0.559739	0.011390	85.738968	2.863486	58.688217	-1.337468	0.000000	-0.571032	0.000000	0.000000	0.000000	-0.012256	0.002543	-0.009050	0.000000	0.000000	2.000000	16.000000	0.000000
20441.438294	-0.073291	0.559739	0.011390	85.794670	3.027858	58.860233	-1.335426	0.000000	-0.569524	0.000000	0.000000	0.000000	-0.012256	0.002543	-0.009050	0.000000	0.000000	2.000000	16.000000	0.000000
20441.441627	-0.073291	0.559739	0.011390	85.794670	3.027858	58.860233	-1.335426	0.000000	-0.569524	0.000000	0.000000	0.000000	-0.012256	0.002543	-0.009050	0.000000	0.000000	2.000000	16.000000	0.000000
20441.444961	-0.073383	0.559756	0.011394	85.794670	3.027858	58.860233	-1.335426	0.000000	-0.569524	0.000000	0.000000	0.000000	-0.027523	0.005241	0.001125	0.000000	0.000000	2.000000	16.000000	0.000000
20441.448294	-0.073383	0.559756	0.011394	85.827629	3.122076	58.964981	-1.335426	0.000000	-0.569524	0.000000	0.000000	0.000000	-0.027523	0.005241	0.001125	0.000000	0.000000	2.000000	16.000000	0.000000
20441.451627	-0.073383	0.559756	0.011394	85.827629	3.122076	58.964981	-1.335426	0.000000	-0.569524	0.000000	0.000000	0.000000	-0.027523	0.005241	0.001125	0.000000	0.000000	2.000000	16.000000	0.000000
20441.454961	-0.073383	0.559756	0.011394	85.827629	3.122076	58.964981	-1.335426	0.000000	-0.569524	0.000000	0.000000	0.000000	-0.027523	0.005241	0.001125	0.000000	0.000000	2.000000	16.000000	0.000000
20441.458294	-0.073519	0.559774	0.011391	85.838676	3.169971	59.022713	-1.330838	0.000000	-0.569711	0.000000	0.000000	0.000000	-0.040871	0.005220	-0.000974	0.000000	0.000000	2.000000	16.000000	0.000000
20441.461627	-0.073519	0.559774	0.011391	85.838676	3.169971	59.022713	-1.330838	0.000000	-0.569711	0.000000	0.000000	0.000000	-0.040871	0.005220	-0.000974	0.000000	0.000000	2.000000	16.000000	0.000000
20441.464961	-0.073519	0.559774	0.011391	85.838676	3.169971	59.022713	-1.330838	0.000000	-0.569711	0.000000	0.000000	0.000000	-0.040871	0.005220	-0.000974	0.000000	0.000000	2.000000	16.000000	0.000000
20441.468294	-0.073519	0.559774	0.011391	85.838676	3.164551	59.022724	-1.324027	0.000000	-0.569549	0.000000	0.000000	0.000000	-0.040871	0.005220	-0.000974	0.000000	0.000000	2.000000	16.000000	0.000000
20441.471627	-0.073564	0.559774	0.011384	85.838676	3.164551	59.022724	-1.324027	0.000000	-0.569549	0.000000	0.000000	0.000000	-0.013347	-0.000001	-0.002094	0.000000	0.000000	2.000000	16.000000	0.000000
20441.474961	-0.073564	0.559774	0.011384	85.838676	3.164551	59.022724	-1.324027	0.000000	-0.569549	0.000000	0.000000	0.000000	-0.013347	-0.000001	-0.002094	0.000000	0.000000	2.000000	16.000000	0.000000
20441.478294	-0.073564	0.559774	0.011384	85.838676	3.164551	59.022724	-1.321802	0.000000	-0.569200	0.000000	0.000000	0.000000	-0.013347	-0.000001	-0.002094	0.000000	0.000000	2.000000	16.000000	0.000000
20441.481627	-0.073564	0.559774	0.011384	85.838676	3.164551	59.022724	-1.321802	0.000000	-0.569200	0.000000	0.000000	0.000000	-0.013347	-0.000001	-0.002094	0.000000	0.000000	2.000000	16.000000	0.000000
20441.484961	-0.073564	0.559774	0.011384	85.838676	3.164551	59.022724	-1.321802	0.000000	-0.569200	0.000000	0.000000	0.000000	-0.000000	-0.000001	-0.000000	0.000000	0.000000	2.000000	16.000000	0.000000
20441.488294	-0.073564	0.559774	0.011384	85.841690	3.173552	59.031742	-1.321802	0.000000	-0.569200	0.000000	0.000000	0.000000	-0.000000	-0.000001	-0.000000	0.000000	0.000000	2.000000	16.000000	0.000000
20441.491627	-0.073564	0.559774	0.011384	85.841690	3.173552	59.031742	-1.321802	0.000000	-0.569200	0.000000	0.000000	0.000000	-0.000000	-0.000001	-0.000000	0.000000	0.000000	2.000000	16.000000	0.000000
20441.494961	-0.073564	0.559774	0.011384	85.841690	3.173552	59.031742	-1.321802	0.000000	-0.569200	0.000000	0.000000	0.000000	-0.000000	-0.000001	-0.000000	0.000000	0.000000	2.000000	16.000000	0.000000
20441.498294	-0.073539	0.559756	0.011370	85.841690	3.176240	59.031700	-1.321802	0.000000	-0.569200	0.000000	0.000000	0.000000	0.007505	-0.005220	-0.004255	0.000000	0.000000	2.000000	16.000000	0.000000
20441.501627	-0.073539	0.559756	0.011370	85.841690	3.176240	59.031700	-1.321802	0.000000	-0.569200	0.000000	0.000000	0.000000	0.007505	-0.005220	-0.004255	0.000000	0.000000	2.000000	16.000000	0.000000
20441.504961	-0.073539	0.559756	0.011370	85.841690	3.176240	59.031700	-1.321802	0.000000	-0.569200	0.000000	0.000000	0.000000	0.007505	-0.005220	-0.004255	0.000000	0.000000	2.000000	16.000000	0.000000
20441.508294	-0.073539	0.559756	0.011370	85.838676	3.169971	59.022713	-1.323053	0.000000	-0.568491	0.000000	0.000000	0.000000	0.007505	-0.005220	-0.004255	0.000000	0.000000	2.000000	16.000000	0.000000
20441.511627	-0.073516	0.559782	0.011368	85.838676	3.169971	59.022713	-1.323053	0.000000	-0.568491	0.000000	0.000000	0.000000	0.006936	0.007765	-0.000614	0.000000	0.000000	2.000000	16.000000	0.000000
20441.514961	-0.073516	0.559782	0.011368	85.838676	3.169971	59.022713	-1.323053	0.000000	-0.568491	0.000000	0.000000	0.000000	0.006936	0.007765	-0.000614	0.000000	0.000000	2.000000	16.000000	0.000000
20441.518294	-0.073516	0.559782	0.011368	85.838676	3.172703	59.022697	-1.324209	0.000000	-0.568388	0.000000	0.000000	0.000000	0.006936	0.007765	-0.000614	0.000000	0.000000	2.000000	16.000000	0.000000
20441.521627	-0.073516	0.559782	0.011368	85.838676	3.172703	59.022697	-1.324209	0.000000	-0.568388	0.000000	0.000000	0.000000	0.006936	0.007765	-0.000614	0.000000	0.000000	2.000000	16.000000	0.000000
20441.524961	-0.073490	0.559791	0.011348	85.838676	3.172703	59.022697	-1.324209	0.000000	-0.568388	0.000000	0.000000	0.000000	0.007764	0.002550	-0.005916	0.000000	0.000000	2.000000	16.000000	0.000000
20441.528294	-0.073490	0.559791	0.011348	85.838303	3.195514	59.044464	-1.324209	0.000000	-0.568388	0.000000	0.000000	0.000000	0.007764	0.002550	-0.005916	0.000000	0.000000	2.000000	16.000000	0.000000
20441.531627	-0.073490	0.559791	0.011348	85.838303	3.195514	59.044464	-1.324209	0.000000	-0.568388	0.000000	0.000000	0.000000	0.007764	0.002550	-0.005916	0.000000	0.000000	2.000000	16.000000	0.000000
20441.534961	-0.073490	0.559791	0.011348	85.838303	3.195514	59.044464	-1.324209	0.000000	-0.568388	0.000000	0.000000	0.000000	0.007764	0.002550	-0.005916	0.000000	0.000000	2.000000	16.000000	0.000000
20441.538294	-0.073397	0.559799	0.011339	85.838303	3.203622	59.044460	-1.325503	0.000000	-0.567402	0.000000	0.000000	0.000000	0.027781	0.002538	-0.002780	0.000000	0.000000	2.000000	16.000000	0.000000
20441.541627	-0.073397	0.559799	0.011339	85.838303	3.203622	59.044460	-1.325503	0.000000	-0.567402	0.000000	0.000000	0.000000	0.027781	0.002538	-0.002780	0.000000	0.000000	2.000000	16.000000	0.000000
20441.544961	-0.073397	0.559799	0.011339	85.838303	3.203622	59.044460	-1.325503	0.000000	-0.567402	0.000000	0.000000	0.000000	0.027781	0.002538	-0.002780	0.000000	0.000000	2.000000	16.000000	0.000000
20441.548294	-0.073397	0.559799	0.011339	85.841362	3.220833	59.053482	-1.330133	0.000000	-0.566939	0.000000	0.000000	0.000000	0.027781	0.002538	-0.002780	0.000000	0.000000	2.000000	16.000000	0.000000
20441.551627	-0.073303	0.559764	0.011317	85.841362	3.220833	59.053482	-1.330133	0.000000	-0.566939	0.000000	0.000000	0.000000	0.028349	-0.010457	-0.006427	0.000000	0.000000	2.000000	16.000000	0.000000
20441.554961	-0.073303	0.559764	0.011317	85.841362	3.220833	59.053482	-1.330133	0.000000	-0.566939	0.000000	0.000000	0.000000	0.028349	-0.010457	-0.006427	0.000000	0.000000	2.000000	16.000000	0.000000
20441.558294	-0.073303	0.559764	0.011317	85.850883	3.238718	59.058907	-1.334858	0.000000	-0.565868	0.000000	0.000000	0.000000	0.028349	-0.010457	-0.006427	0.000000	0.000000	2.000000	16.000000	0.000000
20441.561627	-0.073303	0.559764	0.011317	85.850883	3.238718	59.058907	-1.334858	0.000000	-0.565868	0.000000	0.000000	0.000000	0.028349	-0.010457	-0.006427	0.000000	0.000000	2.000000	16.000000	0.000000
20441.564961	-0.073231	0.559729	0.011292	85.850883	3.238718	59.058907	-1.334858	0.000000	-0.565868	0.000000	0.000000	0.000000	0.021676	-0.010451	-0.007476	0.000000	0.000000	2.000000	16.000000	0.000000
20441.568294	-0.073231	0.559729	0.011292	85.857025	3.259642	59.077141	-1.334858	0.000000	-0.565868	0.000000	0.000000	0.000000	0.021676	-0.010451	-0.007476	0.000000	0.000000	2.000000	16.000000	0.000000
20441.571627	-0.073231	0.559729	0.011292	85.857025	3.259642	59.077141	-1.334858	0.000000	-0.565868	0.000000	0.000000	0.000000	0.021676	-0.010451	-0.007476	0.000000	0.000000	2.000000	16.000000	0.000000
20441.574961	-0.073231	0.559729	0.011292	85.857025	3.259642	59.077141	-1.334858	0.000000	-0.565868	0.000000	0.000000	0.000000	0.021676	-0.010451	-0.007476	0.000000	0.000000	2.000000	16.000000	0.000000
20441.578294	-0.073241	0.559685	0.011213	85.860100	3.263288	59.086273	-1.338470	0.000000	-0.564622	0.000000	0.000000	0.000000	-0.003093	-0.013156	-0.023919	0.000000	0.000000	2.000000	16.000000	0.000000
20441.581627	-0.073241	0.559685	0.011213	85.860100	3.263288	59.086273	-1.338470	0.000000	-0.564622	0.000000	0.000000	0.000000	-0.003093	-0.013156	-0.023919	0.000000	0.000000	2.000000	16.000000	0.000000
20441.584961	-0.073241	0.559685	0.011213	85.860100	3.263288	59.086273	-1.338470	0.000000	-0.564622	0.000000	0.000000	0.000000	-0.003093	-0.013156	-0.023919	0.000000	0.000000	2.000000	16.000000	0.000000
20441.588294	-0.073241	0.559685	0.011213	85.860100	3.255084	59.086185	-1.337955	0.000000	-0.560635	0.000000	0.000000	0.000000	-0.003093	-0.013156	-0.023919	0.000000	0.000000	2.000000	16.000000	0.000000
20441.591627	-0.073329	0.559711	0.011193	85.860100	3.255084	59.086185	-1.337955	0.000000	-0.560635	0.000000	0.000000	0.000000	-0.026422	0.007787	-0.005834	0.000000	0.000000	2.000000	16.000000	0.000000
20441.594961	-0.073329	0.559711	0.011193	85.860100	3.255084	59.086185	-1.337955	0.000000	-0.560635	0.000000	0.000000	0.000000	-0.026422	0.007787	-0.005834	0.000000	0.000000	2.000000	16.000000	0.000000
20441.598294	-0.073329	0.559711	0.011193	85.853958	3.223295	59.068016	-1.333551	0.000000	-0.559663	0.000000	0.000000	0.000000	-0.026422	0.007787	-0.005834	0.000000	0.000000	2.000000	16.000000	0.000000
20441.601627	-0.073329	0.559711	0.011193	85.853958	3.223295	59.068016	-1.333551	0.000000	-0.559663	0.000000	0.000000	0.000000	-0.026422	0.007787	-0.005834	0.000000	0.000000	2.000000	16.000000	0.000000
20441.604961	-0.073423	0.559746	0.011215	85.853958	3.223295	59.068016	-1.333551	0.000000	-0.559663	0.000000	0.000000	0.000000	-0.028345	0.010464	0.006427	0.000000	0.000000	2.000000	16.000000	0.000000
20441.608294	-0.073423	0.559746	0.011215	85.841034	3.219136	59.075310	-1.333551	0.000000	-0.559663	0.000000	0.000000	0.000000	-0.028345	0.010464	0.006427	0.000000	0.000000	2.000000	16.000000	0.000000
20441.611627	-0.073423	0.559746	0.011215	85.841034	3.219136	59.075310	-1.333551	0.000000	-0.559663	0.000000	0.000000	0.000000	-0.028345	0.010464	0.006427	0.000000	0.000000	2.000000	16.000000	0.000000
20441.614961	-0.073423	0.559746	0.011215	85.841034	3.219136	59.075310	-1.333551	0.000000	-0.559663	0.000000	0.000000	0.000000	-0.028345	0.010464	0.006427	0.000000	0.000000	2.000000	16.000000	0.000000
20441.618294	-0.073544	0.559817	0.011400	85.832191	3.358583	59.231140	-1.328827	0.000000	-0.560734	0.000000	0.000000	0.000000	-0.036047	0.021207	0.055481	0.000000	0.000000	2.000000	16.000000	0.000000
20441.621627	-0.073544	0.559817	0.011400	85.832191	3.358583	59.231140	-1.328827	0.000000	-0.560734	0.000000	0.000000	0.000000	-0.036047	0.021207	0.055481	0.000000	0.000000	2.000000	16.000000	0.000000
20441.624961	-0.073544	0.559817	0.011400	85.832191	3.358583	59.231140	-1.328827	0.000000	-0.560734	0.000000	0.000000	0.000000	-0.036047	0.021207	0.055481	0.000000	0.000000	2.000000	16.000000	0.000000
20441.628294	-0.073544	0.559817	0.011400	85.817505	3.469984	59.346298	-1.322819	0.000000	-0.569981	0.000000	0.000000	0.000000	-0.036047	0.021207	0.055481	0.000000	0.000000	2.000000	16.000000	0.000000
20441.631627	-0.073496	0.559844	0.011533	85.817505	3.469984	59.346298	-1.322819	0.000000	-0.569981	0.000000	0.000000	0.000000	0.014252	0.008056	0.039932	0.000000	0.000000	2.000000	16.000000	0.000000
20441.634961	-0.073496	0.559844	0.011533	85.817505	3.469984	59.346298	-1.322819	0.000000	-0.569981	0.000000	0.000000	0.000000	0.014252	0.008056	0.039932	0.000000	0.000000	2.000000	16.000000	0.000000
20441.638294	-0.073496	0.559844	0.011533	85.808388	3.456103	59.318787	-1.325194	0.000000	-0.576636	0.000000	0.000000	0.000000	0.014252	0.008056	0.039932	0.000000	0.000000	2.000000	16.000000	0.000000
20441.641627	-0.073496	0.559844	0.011533	85.808388	3.456103	59.318787	-1.325194	0.000000	-0.576636	0.000000	0.000000	0.000000	0.014252	0.008056	0.039932	0.000000	1.000000	2.000000	16.000000	0.000000
20441.644961	-0.073400	0.559879	0.011650	85.808388	3.456103	59.318787	-1.325194	0.000000	-0.576636	0.000000	0.000000	0.000000	0.028707	0.010594	0.035056	0.000000	1.000000	2.000000	16.000000	0.000000
