# Supplementary material for: Haptic Guidance Needs to Be Intuitive Not Just Informative to Improve Human Motor Accuracy
Source: PLoS One. 2016 Mar 16;11(3):e0150912. doi: 10.1371/journal.pone.0150912 (PMC4794196; doi:10.1371/journal.pone.0150912)
Supplement: S2 Data — (ZIP) [file pone.0150912.s002.zip › Subject2/exp2_0017.txt]

Time	PosX	PosY	PosZ	RotX	RotY	RotZ	ForceX	ForceY	ForceZ	MomentX	MomentY	MomentZ	VelocityX	VelocityY	VelocityZ	CalibratedWeight	ButtonDown	Condition	Trial	Visual
20444.168294	0.001089	0.545050	0.247756	86.764633	-174.218948	-123.715820	1.855706	0.000000	-4.642882	0.000000	0.000000	0.000000	0.030133	-0.010384	0.010761	0.000000	1.000000	2.000000	17.000000	0.000000
20444.171627	0.001089	0.545050	0.247756	86.764633	-174.218948	-123.715820	1.855706	0.000000	-4.642882	0.000000	0.000000	0.000000	0.030133	-0.010384	0.010761	0.000000	1.000000	2.000000	17.000000	0.000000
20444.174961	0.001089	0.545050	0.247756	86.764633	-174.218948	-123.715820	1.855706	0.000000	-4.642882	0.000000	0.000000	0.000000	0.030133	-0.010384	0.010761	0.000000	1.000000	2.000000	17.000000	0.000000
20444.178294	0.002025	0.544899	0.247171	86.696190	-174.132660	-123.696915	1.853851	0.000000	-4.643623	0.000000	0.000000	0.000000	0.280593	-0.045259	-0.175757	0.000000	1.000000	2.000000	17.000000	0.000000
20444.181627	0.002025	0.544899	0.247171	86.696190	-174.132660	-123.696915	1.853851	0.000000	-4.643623	0.000000	0.000000	0.000000	-0.000000	-0.000001	-0.000001	0.000000	1.000000	2.000000	17.000000	0.000000
20444.184961	0.002025	0.544899	0.247171	86.696190	-174.132660	-123.696915	1.853851	0.000000	-4.643623	0.000000	0.000000	0.000000	-0.000000	-0.000001	-0.000001	0.000000	1.000000	2.000000	17.000000	0.000000
20444.188294	0.002025	0.544899	0.247171	86.632912	-173.995529	-123.636559	1.842468	0.000000	-4.648151	0.000000	0.000000	0.000000	-0.000000	-0.000001	-0.000001	0.000000	1.000000	2.000000	17.000000	0.000000
20444.191627	0.002858	0.544736	0.246489	86.632912	-173.995529	-123.636559	1.842468	0.000000	-4.648151	0.000000	0.000000	0.000000	0.249944	-0.048780	-0.204411	0.000000	1.000000	2.000000	17.000000	0.000000
20444.194961	0.002858	0.544736	0.246489	86.632912	-173.995529	-123.636559	1.842468	0.000000	-4.648151	0.000000	0.000000	0.000000	0.249944	-0.048780	-0.204411	0.000000	1.000000	2.000000	17.000000	0.000000
20444.198294	0.002858	0.544736	0.246489	86.551445	-171.741577	-121.507263	1.833281	0.000000	-4.651783	0.000000	0.000000	0.000000	0.249944	-0.048780	-0.204411	0.000000	1.000000	2.000000	17.000000	0.000000
20444.201627	0.003555	0.544823	0.245616	86.551445	-171.741577	-121.507263	1.833281	0.000000	-4.651783	0.000000	0.000000	0.000000	0.209123	0.026038	-0.261868	0.000000	1.000000	2.000000	17.000000	0.000000
20444.204961	0.003555	0.544823	0.245616	86.551445	-171.741577	-121.507263	1.833281	0.000000	-4.651783	0.000000	0.000000	0.000000	0.209123	0.026038	-0.261868	0.000000	1.000000	2.000000	17.000000	0.000000
20444.208294	0.003555	0.544823	0.245616	86.381660	-165.974289	-116.031334	1.827489	0.000000	-4.654061	0.000000	0.000000	0.000000	0.209123	0.026038	-0.261868	0.000000	1.000000	2.000000	17.000000	0.000000
20444.211627	0.004516	0.544638	0.244598	86.381660	-165.974289	-116.031334	1.827489	0.000000	-4.654061	0.000000	0.000000	0.000000	0.288296	-0.055405	-0.305538	0.000000	1.000000	2.000000	17.000000	0.000000
20444.214961	0.004516	0.544638	0.244598	86.381660	-165.974289	-116.031334	1.827489	0.000000	-4.654061	0.000000	0.000000	0.000000	0.288296	-0.055405	-0.305538	0.000000	1.000000	2.000000	17.000000	0.000000
20444.218294	0.004516	0.544638	0.244598	86.119949	-158.758881	-109.121422	1.818229	0.000000	-4.657687	0.000000	0.000000	0.000000	0.288296	-0.055405	-0.305538	0.000000	1.000000	2.000000	17.000000	0.000000
20444.221627	0.005506	0.544455	0.243432	86.119949	-158.758881	-109.121422	1.818229	0.000000	-4.657687	0.000000	0.000000	0.000000	0.297091	-0.054995	-0.349913	0.000000	1.000000	2.000000	17.000000	0.000000
20444.224961	0.005506	0.544455	0.243432	86.119949	-158.758881	-109.121422	1.818229	0.000000	-4.657687	0.000000	0.000000	0.000000	0.297091	-0.054995	-0.349913	0.000000	1.000000	2.000000	17.000000	0.000000
20444.228294	0.005506	0.544455	0.243432	85.780907	-150.995697	-101.594643	1.809336	0.000000	-4.661148	0.000000	0.000000	0.000000	0.297091	-0.054995	-0.349913	0.000000	1.000000	2.000000	17.000000	0.000000
20444.231627	0.006692	0.544225	0.242201	85.780907	-150.995697	-101.594643	1.809336	0.000000	-4.661148	0.000000	0.000000	0.000000	0.355687	-0.068876	-0.369279	0.000000	1.000000	2.000000	17.000000	0.000000
20444.234961	0.006692	0.544225	0.242201	85.780907	-150.995697	-101.594643	1.809336	0.000000	-4.661148	0.000000	0.000000	0.000000	0.355687	-0.068876	-0.369279	0.000000	1.000000	2.000000	17.000000	0.000000
20444.238294	0.006692	0.544225	0.242201	85.446579	-142.759598	-93.509811	1.797481	0.000000	-4.665733	0.000000	0.000000	0.000000	0.355687	-0.068876	-0.369279	0.000000	1.000000	2.000000	17.000000	0.000000
20444.241627	0.008172	0.544021	0.241006	85.446579	-142.759598	-93.509811	1.797481	0.000000	-4.665733	0.000000	0.000000	0.000000	0.444059	-0.061429	-0.358344	0.000000	1.000000	2.000000	17.000000	0.000000
20444.244961	0.008172	0.544021	0.241006	85.446579	-142.759598	-93.509811	1.797481	0.000000	-4.665733	0.000000	0.000000	0.000000	0.444059	-0.061429	-0.358344	0.000000	1.000000	2.000000	17.000000	0.000000
20444.248294	0.008172	0.544021	0.241006	85.154915	-133.872406	-84.608635	1.780249	0.000000	-4.672335	0.000000	0.000000	0.000000	0.444059	-0.061429	-0.358344	0.000000	1.000000	2.000000	17.000000	0.000000
20444.251627	0.009682	0.543790	0.239905	85.154915	-133.872406	-84.608635	1.780249	0.000000	-4.672335	0.000000	0.000000	0.000000	0.452867	-0.069367	-0.330323	0.000000	1.000000	2.000000	17.000000	0.000000
20444.254961	0.009682	0.543790	0.239905	85.154915	-133.872406	-84.608635	1.780249	0.000000	-4.672335	0.000000	0.000000	0.000000	0.452867	-0.069367	-0.330323	0.000000	1.000000	2.000000	17.000000	0.000000
20444.258294	0.009682	0.543790	0.239905	84.913223	-124.603004	-75.236359	1.761670	0.000000	-4.679372	0.000000	0.000000	0.000000	0.452867	-0.069367	-0.330323	0.000000	1.000000	2.000000	17.000000	0.000000
20444.261627	0.011386	0.543722	0.238871	84.913223	-124.603004	-75.236359	1.761670	0.000000	-4.679372	0.000000	0.000000	0.000000	0.511269	-0.020165	-0.310071	0.000000	1.000000	2.000000	17.000000	0.000000
20444.264961	0.011386	0.543722	0.238871	84.913223	-124.603004	-75.236359	1.761670	0.000000	-4.679372	0.000000	0.000000	0.000000	0.511269	-0.020165	-0.310071	0.000000	1.000000	2.000000	17.000000	0.000000
20444.268294	0.011386	0.543722	0.238871	84.697258	-115.736847	-66.156021	1.739044	0.000000	-4.687828	0.000000	0.000000	0.000000	0.511269	-0.020165	-0.310071	0.000000	1.000000	2.000000	17.000000	0.000000
20444.271627	0.013283	0.543697	0.237855	84.697258	-115.736847	-66.156021	1.739044	0.000000	-4.687828	0.000000	0.000000	0.000000	0.569287	-0.007703	-0.304919	0.000000	0.000000	2.000000	17.000000	0.000000
20444.274961	0.013283	0.543697	0.237855	84.697258	-115.736847	-66.156021	1.739044	0.000000	-4.687828	0.000000	0.000000	0.000000	0.569287	-0.007703	-0.304919	0.000000	0.000000	2.000000	17.000000	0.000000
20444.278294	0.013283	0.543697	0.237855	84.499290	-107.862251	-57.944530	1.712618	0.000000	-4.697546	0.000000	0.000000	0.000000	0.569287	-0.007703	-0.304919	0.000000	0.000000	2.000000	17.000000	0.000000
20444.281627	0.015176	0.543733	0.236872	84.499290	-107.862251	-57.944530	1.712618	0.000000	-4.697546	0.000000	0.000000	0.000000	0.567889	0.010990	-0.294810	0.000000	0.000000	2.000000	17.000000	0.000000
20444.284961	0.015176	0.543733	0.236872	84.499290	-107.862251	-57.944530	1.712618	0.000000	-4.697546	0.000000	0.000000	0.000000	0.567889	0.010990	-0.294810	0.000000	0.000000	2.000000	17.000000	0.000000
20444.288294	0.015176	0.543733	0.236872	84.277374	-100.798370	-50.541679	1.685670	0.000000	-4.707283	0.000000	0.000000	0.000000	0.567889	0.010990	-0.294810	0.000000	0.000000	2.000000	17.000000	0.000000
20444.291627	0.017097	0.543866	0.235886	84.277374	-100.798370	-50.541679	1.685670	0.000000	-4.707283	0.000000	0.000000	0.000000	0.576184	0.039800	-0.295866	0.000000	0.000000	2.000000	17.000000	0.000000
20444.294961	0.017097	0.543866	0.235886	84.277374	-100.798370	-50.541679	1.685670	0.000000	-4.707283	0.000000	0.000000	0.000000	0.576184	0.039800	-0.295866	0.000000	0.000000	2.000000	17.000000	0.000000
20444.298294	0.017097	0.543866	0.235886	83.961327	-94.597717	-44.037186	1.657858	0.000000	-4.717150	0.000000	0.000000	0.000000	0.576184	0.039800	-0.295866	0.000000	0.000000	2.000000	17.000000	0.000000
20444.301627	0.019077	0.543973	0.234845	83.961327	-94.597717	-44.037186	1.657858	0.000000	-4.717150	0.000000	0.000000	0.000000	0.593883	0.032076	-0.312209	0.000000	0.000000	2.000000	17.000000	0.000000
20444.304961	0.019077	0.543973	0.234845	83.961327	-94.597717	-44.037186	1.657858	0.000000	-4.717150	0.000000	0.000000	0.000000	0.593883	0.032076	-0.312209	0.000000	0.000000	2.000000	17.000000	0.000000
20444.308294	0.019077	0.543973	0.234845	83.547005	-89.471329	-38.790794	1.628913	0.000000	-4.727224	0.000000	0.000000	0.000000	0.593883	0.032076	-0.312209	0.000000	0.000000	2.000000	17.000000	0.000000
20444.311627	0.020985	0.544003	0.233809	83.547005	-89.471329	-38.790794	1.628913	0.000000	-4.727224	0.000000	0.000000	0.000000	0.572506	0.009152	-0.311009	0.000000	0.000000	2.000000	17.000000	0.000000
20444.314961	0.020985	0.544003	0.233809	83.547005	-89.471329	-38.790794	1.628913	0.000000	-4.727224	0.000000	0.000000	0.000000	0.572506	0.009152	-0.311009	0.000000	0.000000	2.000000	17.000000	0.000000
20444.318294	0.020985	0.544003	0.233809	83.039505	-85.406349	-34.831356	1.600795	0.000000	-4.736819	0.000000	0.000000	0.000000	0.572506	0.009152	-0.311009	0.000000	0.000000	2.000000	17.000000	0.000000
20444.321627	0.022822	0.543958	0.232777	83.039505	-85.406349	-34.831356	1.600795	0.000000	-4.736819	0.000000	0.000000	0.000000	0.551234	-0.013699	-0.309643	0.000000	0.000000	2.000000	17.000000	0.000000
20444.324961	0.022822	0.543958	0.232777	83.039505	-85.406349	-34.831356	1.600795	0.000000	-4.736819	0.000000	0.000000	0.000000	0.551234	-0.013699	-0.309643	0.000000	0.000000	2.000000	17.000000	0.000000
20444.328294	0.022822	0.543958	0.232777	82.483315	-82.296005	-31.824720	1.573529	0.000000	-4.745947	0.000000	0.000000	0.000000	0.551234	-0.013699	-0.309643	0.000000	0.000000	2.000000	17.000000	0.000000
20444.331627	0.024622	0.543895	0.231757	82.483315	-82.296005	-31.824720	1.573529	0.000000	-4.745947	0.000000	0.000000	0.000000	0.539971	-0.018844	-0.305768	0.000000	0.000000	2.000000	17.000000	0.000000
20444.334961	0.024622	0.543895	0.231757	82.483315	-82.296005	-31.824720	1.573529	0.000000	-4.745947	0.000000	0.000000	0.000000	0.539971	-0.018844	-0.305768	0.000000	0.000000	2.000000	17.000000	0.000000
20444.338294	0.024622	0.543895	0.231757	81.965759	-79.899025	-29.636271	1.546479	0.000000	-4.754829	0.000000	0.000000	0.000000	0.539971	-0.018844	-0.305768	0.000000	0.000000	2.000000	17.000000	0.000000
20444.341627	0.026352	0.543777	0.230757	81.965759	-79.899025	-29.636271	1.546479	0.000000	-4.754829	0.000000	0.000000	0.000000	0.519047	-0.035281	-0.299987	0.000000	0.000000	2.000000	17.000000	0.000000
20444.344961	0.026352	0.543777	0.230757	81.965759	-79.899025	-29.636271	1.546479	0.000000	-4.754829	0.000000	0.000000	0.000000	0.519047	-0.035281	-0.299987	0.000000	0.000000	2.000000	17.000000	0.000000
20444.348294	0.026352	0.543777	0.230757	81.569023	-78.019264	-27.803680	1.520229	0.000000	-4.763287	0.000000	0.000000	0.000000	0.519047	-0.035281	-0.299987	0.000000	0.000000	2.000000	17.000000	0.000000
20444.351627	0.028014	0.543722	0.229795	81.569023	-78.019264	-27.803680	1.520229	0.000000	-4.763287	0.000000	0.000000	0.000000	0.498478	-0.016627	-0.288592	0.000000	0.000000	2.000000	17.000000	0.000000
20444.354961	0.028014	0.543722	0.229795	81.569023	-78.019264	-27.803680	1.520229	0.000000	-4.763287	0.000000	0.000000	0.000000	0.498478	-0.016627	-0.288592	0.000000	0.000000	2.000000	17.000000	0.000000
20444.358294	0.028014	0.543722	0.229795	81.348465	-76.507141	-25.999567	1.494682	0.000000	-4.771365	0.000000	0.000000	0.000000	0.498478	-0.016627	-0.288592	0.000000	0.000000	2.000000	17.000000	0.000000
20444.361627	0.029574	0.543649	0.228851	81.348465	-76.507141	-25.999567	1.494682	0.000000	-4.771365	0.000000	0.000000	0.000000	0.468012	-0.021732	-0.283429	0.000000	0.000000	2.000000	17.000000	0.000000
20444.364961	0.029574	0.543649	0.228851	81.348465	-76.507141	-25.999567	1.494682	0.000000	-4.771365	0.000000	0.000000	0.000000	0.468012	-0.021732	-0.283429	0.000000	0.000000	2.000000	17.000000	0.000000
20444.368294	0.029574	0.543649	0.228851	81.317825	-75.288399	-24.244799	1.470625	0.000000	-4.778834	0.000000	0.000000	0.000000	0.468012	-0.021732	-0.283429	0.000000	0.000000	2.000000	17.000000	0.000000
20444.371627	0.031031	0.543593	0.227887	81.317825	-75.288399	-24.244799	1.470625	0.000000	-4.778834	0.000000	0.000000	0.000000	0.437197	-0.016815	-0.289174	0.000000	0.000000	2.000000	17.000000	0.000000
20444.374961	0.031031	0.543593	0.227887	81.317825	-75.288399	-24.244799	1.470625	0.000000	-4.778834	0.000000	0.000000	0.000000	0.437197	-0.016815	-0.289174	0.000000	0.000000	2.000000	17.000000	0.000000
20444.378294	0.031031	0.543593	0.227887	81.321716	-74.532997	-22.949833	1.448343	0.000000	-4.785635	0.000000	0.000000	0.000000	0.437197	-0.016815	-0.289174	0.000000	0.000000	2.000000	17.000000	0.000000
20444.381627	0.032415	0.543525	0.226824	81.321716	-74.532997	-22.949833	1.448343	0.000000	-4.785635	0.000000	0.000000	0.000000	0.415085	-0.020606	-0.318860	0.000000	0.000000	2.000000	17.000000	0.000000
20444.384961	0.032415	0.543525	0.226824	81.321716	-74.532997	-22.949833	1.448343	0.000000	-4.785635	0.000000	0.000000	0.000000	0.415085	-0.020606	-0.318860	0.000000	0.000000	2.000000	17.000000	0.000000
20444.388294	0.032415	0.543525	0.226824	81.337662	-74.582108	-22.524601	1.427778	0.000000	-4.791811	0.000000	0.000000	0.000000	0.415085	-0.020606	-0.318860	0.000000	0.000000	2.000000	17.000000	0.000000
20444.391627	0.033690	0.543418	0.225617	81.337662	-74.582108	-22.524601	1.427778	0.000000	-4.791811	0.000000	0.000000	0.000000	0.382455	-0.031886	-0.362040	0.000000	0.000000	2.000000	17.000000	0.000000
20444.394961	0.033690	0.543418	0.225617	81.337662	-74.582108	-22.524601	1.427778	0.000000	-4.791811	0.000000	0.000000	0.000000	0.382455	-0.031886	-0.362040	0.000000	0.000000	2.000000	17.000000	0.000000
20444.398294	0.033690	0.543418	0.225617	81.375153	-75.373558	-22.937054	1.409894	0.000000	-4.797103	0.000000	0.000000	0.000000	0.382455	-0.031886	-0.362040	0.000000	0.000000	2.000000	17.000000	0.000000
20444.401627	0.034979	0.543279	0.224143	81.375153	-75.373558	-22.937054	1.409894	0.000000	-4.797103	0.000000	0.000000	0.000000	0.386733	-0.041898	-0.442268	0.000000	0.000000	2.000000	17.000000	0.000000
20444.404961	0.034979	0.543279	0.224143	81.375153	-75.373558	-22.937054	1.409894	0.000000	-4.797103	0.000000	0.000000	0.000000	0.386733	-0.041898	-0.442268	0.000000	0.000000	2.000000	17.000000	0.000000
20444.408294	0.034979	0.543279	0.224143	81.454697	-76.313599	-23.655556	1.393008	0.000000	-4.802034	0.000000	0.000000	0.000000	0.386733	-0.041898	-0.442268	0.000000	0.000000	2.000000	17.000000	0.000000
20444.411627	0.036281	0.543163	0.222408	81.454697	-76.313599	-23.655556	1.393008	0.000000	-4.802034	0.000000	0.000000	0.000000	0.390589	-0.034645	-0.520362	0.000000	0.000000	2.000000	17.000000	0.000000
20444.414961	0.036281	0.543163	0.222408	81.454697	-76.313599	-23.655556	1.393008	0.000000	-4.802034	0.000000	0.000000	0.000000	0.390589	-0.034645	-0.520362	0.000000	0.000000	2.000000	17.000000	0.000000
20444.418294	0.036281	0.543163	0.222408	81.611305	-77.289940	-24.501930	1.377077	0.000000	-4.806627	0.000000	0.000000	0.000000	0.390589	-0.034645	-0.520362	0.000000	0.000000	2.000000	17.000000	0.000000
20444.421627	0.037496	0.543067	0.220384	81.611305	-77.289940	-24.501930	1.377077	0.000000	-4.806627	0.000000	0.000000	0.000000	0.364368	-0.028921	-0.607392	0.000000	0.000000	2.000000	17.000000	0.000000
20444.424961	0.037496	0.543067	0.220384	81.611305	-77.289940	-24.501930	1.377077	0.000000	-4.806627	0.000000	0.000000	0.000000	0.364368	-0.028921	-0.607392	0.000000	0.000000	2.000000	17.000000	0.000000
20444.428294	0.037496	0.543067	0.220384	81.844833	-78.394012	-25.502283	1.364273	0.000000	-4.810277	0.000000	0.000000	0.000000	0.364368	-0.028921	-0.607392	0.000000	0.000000	2.000000	17.000000	0.000000
20444.431627	0.038718	0.542989	0.218061	81.844833	-78.394012	-25.502283	1.364273	0.000000	-4.810277	0.000000	0.000000	0.000000	0.366604	-0.023481	-0.696842	0.000000	0.000000	2.000000	17.000000	0.000000
20444.434961	0.038718	0.542989	0.218061	81.844833	-78.394012	-25.502283	1.364273	0.000000	-4.810277	0.000000	0.000000	0.000000	0.366604	-0.023481	-0.696842	0.000000	0.000000	2.000000	17.000000	0.000000
20444.438294	0.038718	0.542989	0.218061	82.116692	-79.713158	-26.613487	1.352762	0.000000	-4.813526	0.000000	0.000000	0.000000	0.366604	-0.023481	-0.696842	0.000000	0.000000	2.000000	17.000000	0.000000
20444.441627	0.039947	0.542895	0.215474	82.116692	-79.713158	-26.613487	1.352762	0.000000	-4.813526	0.000000	0.000000	0.000000	0.368827	-0.028201	-0.775973	0.000000	0.000000	2.000000	17.000000	0.000000
20444.444961	0.039947	0.542895	0.215474	82.116692	-79.713158	-26.613487	1.352762	0.000000	-4.813526	0.000000	0.000000	0.000000	0.368827	-0.028201	-0.775973	0.000000	0.000000	2.000000	17.000000	0.000000
20444.448294	0.039947	0.542895	0.215474	82.419228	-81.287987	-27.770836	1.342349	0.000000	-4.816441	0.000000	0.000000	0.000000	0.368827	-0.028201	-0.775973	0.000000	0.000000	2.000000	17.000000	0.000000
20444.451627	0.041212	0.542837	0.212595	82.419228	-81.287987	-27.770836	1.342349	0.000000	-4.816441	0.000000	0.000000	0.000000	0.379502	-0.017324	-0.863801	0.000000	0.000000	2.000000	17.000000	0.000000
20444.454961	0.041212	0.542837	0.212595	82.419228	-81.287987	-27.770836	1.342349	0.000000	-4.816441	0.000000	0.000000	0.000000	0.379502	-0.017324	-0.863801	0.000000	0.000000	2.000000	17.000000	0.000000
20444.458294	0.041212	0.542837	0.212595	82.728401	-83.067642	-29.000868	1.332617	0.000000	-4.819142	0.000000	0.000000	0.000000	0.379502	-0.017324	-0.863801	0.000000	0.000000	2.000000	17.000000	0.000000
20444.461627	0.042547	0.542806	0.209503	82.728401	-83.067642	-29.000868	1.332617	0.000000	-4.819142	0.000000	0.000000	0.000000	0.400443	-0.009244	-0.927667	0.000000	0.000000	2.000000	17.000000	0.000000
20444.464961	0.042547	0.542806	0.209503	82.728401	-83.067642	-29.000868	1.332617	0.000000	-4.819142	0.000000	0.000000	0.000000	0.400443	-0.009244	-0.927667	0.000000	0.000000	2.000000	17.000000	0.000000
20444.468294	0.042547	0.542806	0.209503	83.034691	-85.101761	-30.579573	1.322357	0.000000	-4.821968	0.000000	0.000000	0.000000	0.400443	-0.009244	-0.927667	0.000000	0.000000	2.000000	17.000000	0.000000
20444.471627	0.043949	0.542801	0.206194	83.034691	-85.101761	-30.579573	1.322357	0.000000	-4.821968	0.000000	0.000000	0.000000	0.420512	-0.001574	-0.992494	0.000000	0.000000	2.000000	17.000000	0.000000
20444.474961	0.043949	0.542801	0.206194	83.034691	-85.101761	-30.579573	1.322357	0.000000	-4.821968	0.000000	0.000000	0.000000	0.420512	-0.001574	-0.992494	0.000000	0.000000	2.000000	17.000000	0.000000
20444.478294	0.043949	0.542801	0.206194	83.343124	-87.387230	-32.417965	1.311593	0.000000	-4.824906	0.000000	0.000000	0.000000	0.420512	-0.001574	-0.992494	0.000000	0.000000	2.000000	17.000000	0.000000
20444.481627	0.045388	0.542885	0.202746	83.343124	-87.387230	-32.417965	1.311593	0.000000	-4.824906	0.000000	0.000000	0.000000	0.431845	0.025177	-1.034451	0.000000	0.000000	2.000000	17.000000	0.000000
20444.484961	0.045388	0.542885	0.202746	83.343124	-87.387230	-32.417965	1.311593	0.000000	-4.824906	0.000000	0.000000	0.000000	0.431845	0.025177	-1.034451	0.000000	0.000000	2.000000	17.000000	0.000000
20444.488294	0.045388	0.542885	0.202746	83.644264	-89.895683	-34.392101	1.300455	0.000000	-4.827921	0.000000	0.000000	0.000000	0.431845	0.025177	-1.034451	0.000000	0.000000	2.000000	17.000000	0.000000
20444.491627	0.046925	0.542964	0.199147	83.644264	-89.895683	-34.392101	1.300455	0.000000	-4.827921	0.000000	0.000000	0.000000	0.461125	0.023657	-1.079895	0.000000	0.000000	2.000000	17.000000	0.000000
20444.494961	0.046925	0.542964	0.199147	83.644264	-89.895683	-34.392101	1.300455	0.000000	-4.827921	0.000000	0.000000	0.000000	0.461125	0.023657	-1.079895	0.000000	0.000000	2.000000	17.000000	0.000000
20444.498294	0.046925	0.542964	0.199147	83.929367	-92.721573	-36.645447	1.287614	0.000000	-4.831361	0.000000	0.000000	0.000000	0.461125	0.023657	-1.079895	0.000000	0.000000	2.000000	17.000000	0.000000
20444.501627	0.048556	0.543108	0.195384	83.929367	-92.721573	-36.645447	1.287614	0.000000	-4.831361	0.000000	0.000000	0.000000	0.489197	0.043341	-1.128943	0.000000	0.000000	2.000000	17.000000	0.000000
20444.504961	0.048556	0.543108	0.195384	83.929367	-92.721573	-36.645447	1.287614	0.000000	-4.831361	0.000000	0.000000	0.000000	0.489197	0.043341	-1.128943	0.000000	0.000000	2.000000	17.000000	0.000000
20444.508294	0.048556	0.543108	0.195384	84.193390	-95.782516	-39.239204	1.273104	0.000000	-4.835205	0.000000	0.000000	0.000000	0.489197	0.043341	-1.128943	0.000000	0.000000	2.000000	17.000000	0.000000
20444.511627	0.050282	0.543325	0.191523	84.193390	-95.782516	-39.239204	1.273104	0.000000	-4.835205	0.000000	0.000000	0.000000	0.517783	0.065091	-1.158194	0.000000	0.000000	2.000000	17.000000	0.000000
20444.514961	0.050282	0.543325	0.191523	84.193390	-95.782516	-39.239204	1.273104	0.000000	-4.835205	0.000000	0.000000	0.000000	0.517783	0.065091	-1.158194	0.000000	0.000000	2.000000	17.000000	0.000000
20444.518294	0.050282	0.543325	0.191523	84.420479	-98.962547	-42.056690	1.256332	0.000000	-4.839590	0.000000	0.000000	0.000000	0.517783	0.065091	-1.158194	0.000000	0.000000	2.000000	17.000000	0.000000
20444.521627	0.052029	0.543614	0.187445	84.420479	-98.962547	-42.056690	1.256332	0.000000	-4.839590	0.000000	0.000000	0.000000	0.524100	0.086758	-1.223463	0.000000	0.000000	2.000000	17.000000	0.000000
20444.524961	0.052029	0.543614	0.187445	84.420479	-98.962547	-42.056690	1.256332	0.000000	-4.839590	0.000000	0.000000	0.000000	0.524100	0.086758	-1.223463	0.000000	0.000000	2.000000	17.000000	0.000000
20444.528294	0.052029	0.543614	0.187445	84.616493	-101.720680	-44.452492	1.239660	0.000000	-4.843887	0.000000	0.000000	0.000000	0.524100	0.086758	-1.223463	0.000000	0.000000	2.000000	17.000000	0.000000
20444.531627	0.053805	0.544026	0.183280	84.616493	-101.720680	-44.452492	1.239660	0.000000	-4.843887	0.000000	0.000000	0.000000	0.532778	0.123648	-1.249407	0.000000	0.000000	2.000000	17.000000	0.000000
20444.534961	0.053805	0.544026	0.183280	84.616493	-101.720680	-44.452492	1.239660	0.000000	-4.843887	0.000000	0.000000	0.000000	0.532778	0.123648	-1.249407	0.000000	0.000000	2.000000	17.000000	0.000000
20444.538294	0.053805	0.544026	0.183280	84.798210	-103.461784	-45.872543	1.222023	0.000000	-4.848367	0.000000	0.000000	0.000000	0.532778	0.123648	-1.249407	0.000000	0.000000	2.000000	17.000000	0.000000
20444.541627	0.055599	0.544510	0.178928	84.798210	-103.461784	-45.872543	1.222023	0.000000	-4.848367	0.000000	0.000000	0.000000	0.538225	0.144908	-1.305714	0.000000	0.000000	2.000000	17.000000	0.000000
20444.544961	0.055599	0.544510	0.178928	84.798210	-103.461784	-45.872543	1.222023	0.000000	-4.848367	0.000000	0.000000	0.000000	0.538225	0.144908	-1.305714	0.000000	0.000000	2.000000	17.000000	0.000000
20444.548294	0.055599	0.544510	0.178928	84.973602	-104.119789	-46.295574	1.204238	0.000000	-4.852815	0.000000	0.000000	0.000000	0.538225	0.144908	-1.305714	0.000000	0.000000	2.000000	17.000000	0.000000
20444.551627	0.057411	0.545065	0.174420	84.973602	-104.119789	-46.295574	1.204238	0.000000	-4.852815	0.000000	0.000000	0.000000	0.543646	0.166642	-1.352299	0.000000	0.000000	2.000000	17.000000	0.000000
20444.554961	0.057411	0.545065	0.174420	84.973602	-104.119789	-46.295574	1.204238	0.000000	-4.852815	0.000000	0.000000	0.000000	0.543646	0.166642	-1.352299	0.000000	0.000000	2.000000	17.000000	0.000000
20444.558294	0.057411	0.545065	0.174420	85.177773	-103.917976	-45.963173	1.186035	0.000000	-4.857296	0.000000	0.000000	0.000000	0.543646	0.166642	-1.352299	0.000000	0.000000	2.000000	17.000000	0.000000
20444.561627	0.059265	0.545651	0.169721	85.177773	-103.917976	-45.963173	1.186035	0.000000	-4.857296	0.000000	0.000000	0.000000	0.556231	0.175676	-1.409565	0.000000	0.000000	2.000000	17.000000	0.000000
20444.564961	0.059265	0.545651	0.169721	85.177773	-103.917976	-45.963173	1.186035	0.000000	-4.857296	0.000000	0.000000	0.000000	0.556231	0.175676	-1.409565	0.000000	0.000000	2.000000	17.000000	0.000000
20444.568294	0.059265	0.545651	0.169721	85.450241	-102.863228	-44.765709	1.166917	0.000000	-4.861924	0.000000	0.000000	0.000000	0.556231	0.175676	-1.409565	0.000000	0.000000	2.000000	17.000000	0.000000
20444.571627	0.061133	0.546342	0.164893	85.450241	-102.863228	-44.765709	1.166917	0.000000	-4.861924	0.000000	0.000000	0.000000	0.560512	0.207377	-1.448403	0.000000	0.000000	2.000000	17.000000	0.000000
20444.574961	0.061133	0.546342	0.164893	85.450241	-102.863228	-44.765709	1.166917	0.000000	-4.861924	0.000000	0.000000	0.000000	0.560512	0.207377	-1.448403	0.000000	0.000000	2.000000	17.000000	0.000000
20444.578294	0.061133	0.546342	0.164893	85.796951	-101.154549	-42.785870	1.147105	0.000000	-4.866636	0.000000	0.000000	0.000000	0.560512	0.207377	-1.448403	0.000000	0.000000	2.000000	17.000000	0.000000
20444.581627	0.063043	0.547067	0.159941	85.796951	-101.154549	-42.785870	1.147105	0.000000	-4.866636	0.000000	0.000000	0.000000	0.573025	0.217609	-1.485723	0.000000	0.000000	2.000000	17.000000	0.000000
20444.584961	0.063043	0.547067	0.159941	85.796951	-101.154549	-42.785870	1.147105	0.000000	-4.866636	0.000000	0.000000	0.000000	0.573025	0.217609	-1.485723	0.000000	0.000000	2.000000	17.000000	0.000000
20444.588294	0.063043	0.547067	0.159941	86.190285	-98.463943	-39.753544	1.125661	0.000000	-4.871641	0.000000	0.000000	0.000000	0.573025	0.217609	-1.485723	0.000000	0.000000	2.000000	17.000000	0.000000
20444.591627	0.064935	0.547877	0.154879	86.190285	-98.463943	-39.753544	1.125661	0.000000	-4.871641	0.000000	0.000000	0.000000	0.567381	0.243047	-1.518520	0.000000	0.000000	2.000000	17.000000	0.000000
20444.594961	0.064935	0.547877	0.154879	86.190285	-98.463943	-39.753544	1.125661	0.000000	-4.871641	0.000000	0.000000	0.000000	0.567381	0.243047	-1.518520	0.000000	0.000000	2.000000	17.000000	0.000000
20444.598294	0.064935	0.547877	0.154879	86.569435	-94.490494	-35.509850	1.104078	0.000000	-4.876577	0.000000	0.000000	0.000000	0.567381	0.243047	-1.518520	0.000000	0.000000	2.000000	17.000000	0.000000
20444.601627	0.066842	0.548746	0.149781	86.569435	-94.490494	-35.509850	1.104078	0.000000	-4.876577	0.000000	0.000000	0.000000	0.572328	0.260727	-1.529366	0.000000	0.000000	2.000000	17.000000	0.000000
20444.604961	0.066842	0.548746	0.149781	86.569435	-94.490494	-35.509850	1.104078	0.000000	-4.876577	0.000000	0.000000	0.000000	0.572328	0.260727	-1.529366	0.000000	0.000000	2.000000	17.000000	0.000000
20444.608294	0.066842	0.548746	0.149781	86.870308	-89.015366	-29.813940	1.080702	0.000000	-4.881812	0.000000	0.000000	0.000000	0.572328	0.260727	-1.529366	0.000000	0.000000	2.000000	17.000000	0.000000
20444.611627	0.068704	0.549667	0.144617	86.870308	-89.015366	-29.813940	1.080702	0.000000	-4.881812	0.000000	0.000000	0.000000	0.558369	0.276121	-1.549165	0.000000	0.000000	2.000000	17.000000	0.000000
20444.614961	0.068704	0.549667	0.144617	86.870308	-89.015366	-29.813940	1.080702	0.000000	-4.881812	0.000000	0.000000	0.000000	0.558369	0.276121	-1.549165	0.000000	0.000000	2.000000	17.000000	0.000000
20444.618294	0.068704	0.549667	0.144617	87.084625	-81.682915	-22.314091	1.057558	0.000000	-4.886878	0.000000	0.000000	0.000000	0.558369	0.276121	-1.549165	0.000000	0.000000	2.000000	17.000000	0.000000
20444.621627	0.070525	0.550595	0.139450	87.084625	-81.682915	-22.314091	1.057558	0.000000	-4.886878	0.000000	0.000000	0.000000	0.546394	0.278573	-1.550209	0.000000	0.000000	2.000000	17.000000	0.000000
20444.624961	0.070525	0.550595	0.139450	87.084625	-81.682915	-22.314091	1.057558	0.000000	-4.886878	0.000000	0.000000	0.000000	0.546394	0.278573	-1.550209	0.000000	0.000000	2.000000	17.000000	0.000000
20444.628294	0.070525	0.550595	0.139450	87.201797	-73.083710	-13.550031	1.033986	0.000000	-4.891919	0.000000	0.000000	0.000000	0.546394	0.278573	-1.550209	0.000000	0.000000	2.000000	17.000000	0.000000
20444.631627	0.072391	0.551499	0.134275	87.201797	-73.083710	-13.550031	1.033986	0.000000	-4.891919	0.000000	0.000000	0.000000	0.559910	0.271123	-1.552487	0.000000	0.000000	2.000000	17.000000	0.000000
20444.634961	0.072391	0.551499	0.134275	87.201797	-73.083710	-13.550031	1.033986	0.000000	-4.891919	0.000000	0.000000	0.000000	0.559910	0.271123	-1.552487	0.000000	0.000000	2.000000	17.000000	0.000000
20444.638294	0.072391	0.551499	0.134275	87.267197	-63.705101	-3.955064	1.006997	0.000000	-4.897546	0.000000	0.000000	0.000000	0.559910	0.271123	-1.552487	0.000000	0.000000	2.000000	17.000000	0.000000
20444.641627	0.074252	0.552371	0.129158	87.267197	-63.705101	-3.955064	1.006997	0.000000	-4.897546	0.000000	0.000000	0.000000	0.558333	0.261572	-1.535099	0.000000	0.000000	2.000000	17.000000	0.000000
20444.644961	0.074252	0.552371	0.129158	87.267197	-63.705101	-3.955064	1.006997	0.000000	-4.897546	0.000000	0.000000	0.000000	0.558333	0.261572	-1.535099	0.000000	0.000000	2.000000	17.000000	0.000000
20444.648294	0.074252	0.552371	0.129158	87.315033	-53.432026	6.424433	0.977512	0.000000	-4.903516	0.000000	0.000000	0.000000	0.558333	0.261572	-1.535099	0.000000	0.000000	2.000000	17.000000	0.000000
20444.651627	0.076111	0.553199	0.124122	87.315033	-53.432026	6.424433	0.977512	0.000000	-4.903516	0.000000	0.000000	0.000000	0.557687	0.248513	-1.510818	0.000000	0.000000	2.000000	17.000000	0.000000
20444.654961	0.076111	0.553199	0.124122	87.315033	-53.432026	6.424433	0.977512	0.000000	-4.903516	0.000000	0.000000	0.000000	0.557687	0.248513	-1.510818	0.000000	0.000000	2.000000	17.000000	0.000000
20444.658294	0.076111	0.553199	0.124122	87.360771	-42.449764	17.557627	0.944961	0.000000	-4.909893	0.000000	0.000000	0.000000	0.557687	0.248513	-1.510818	0.000000	0.000000	2.000000	17.000000	0.000000
20444.661627	0.077998	0.554005	0.119181	87.360771	-42.449764	17.557627	0.944961	0.000000	-4.909893	0.000000	0.000000	0.000000	0.566118	0.241697	-1.482218	0.000000	0.000000	2.000000	17.000000	0.000000
20444.664961	0.077998	0.554005	0.119181	87.360771	-42.449764	17.557627	0.944961	0.000000	-4.909893	0.000000	0.000000	0.000000	0.566118	0.241697	-1.482218	0.000000	0.000000	2.000000	17.000000	0.000000
20444.668294	0.077998	0.554005	0.119181	87.351440	-31.150906	29.130672	0.907691	0.000000	-4.916920	0.000000	0.000000	0.000000	0.566118	0.241697	-1.482218	0.000000	0.000000	2.000000	17.000000	0.000000
20444.671627	0.079855	0.554752	0.114313	87.351440	-31.150906	29.130672	0.907691	0.000000	-4.916920	0.000000	0.000000	0.000000	0.557007	0.223969	-1.460444	0.000000	0.000000	2.000000	17.000000	0.000000
20444.674961	0.079855	0.554752	0.114313	87.351440	-31.150906	29.130672	0.907691	0.000000	-4.916920	0.000000	0.000000	0.000000	0.557007	0.223969	-1.460444	0.000000	0.000000	2.000000	17.000000	0.000000
20444.678294	0.079855	0.554752	0.114313	87.265694	-21.113077	39.552341	0.867754	0.000000	-4.924125	0.000000	0.000000	0.000000	0.557007	0.223969	-1.460444	0.000000	0.000000	2.000000	17.000000	0.000000
20444.681627	0.081687	0.555479	0.109552	87.265694	-21.113077	39.552341	0.867754	0.000000	-4.924125	0.000000	0.000000	0.000000	0.549675	0.218230	-1.428398	0.000000	0.000000	2.000000	17.000000	0.000000
20444.684961	0.081687	0.555479	0.109552	87.265694	-21.113077	39.552341	0.867754	0.000000	-4.924125	0.000000	0.000000	0.000000	0.549675	0.218230	-1.428398	0.000000	0.000000	2.000000	17.000000	0.000000
20444.688294	0.081687	0.555479	0.109552	87.121658	-13.481707	47.514538	0.824358	0.000000	-4.931575	0.000000	0.000000	0.000000	0.549675	0.218230	-1.428398	0.000000	0.000000	2.000000	17.000000	0.000000
20444.691627	0.083492	0.556151	0.104867	87.121658	-13.481707	47.514538	0.824358	0.000000	-4.931575	0.000000	0.000000	0.000000	0.541423	0.201586	-1.405427	0.000000	0.000000	2.000000	17.000000	0.000000
20444.694961	0.083492	0.556151	0.104867	87.121658	-13.481707	47.514538	0.824358	0.000000	-4.931575	0.000000	0.000000	0.000000	0.541423	0.201586	-1.405427	0.000000	0.000000	2.000000	17.000000	0.000000
20444.698294	0.083492	0.556151	0.104867	86.955154	-8.320382	52.905155	0.777510	0.000000	-4.939178	0.000000	0.000000	0.000000	0.541423	0.201586	-1.405427	0.000000	0.000000	2.000000	17.000000	0.000000
20444.701627	0.085209	0.556775	0.100209	86.955154	-8.320382	52.905155	0.777510	0.000000	-4.939178	0.000000	0.000000	0.000000	0.514956	0.187143	-1.397366	0.000000	0.000000	2.000000	17.000000	0.000000
20444.704961	0.085209	0.556775	0.100209	86.955154	-8.320382	52.905155	0.777510	0.000000	-4.939178	0.000000	0.000000	0.000000	0.514956	0.187143	-1.397366	0.000000	0.000000	2.000000	17.000000	0.000000
20444.708294	0.085209	0.556775	0.100209	86.792763	-4.943741	56.520424	0.730112	0.000000	-4.946406	0.000000	0.000000	0.000000	0.514956	0.187143	-1.397366	0.000000	0.000000	2.000000	17.000000	0.000000
20444.711627	0.086901	0.557346	0.095631	86.792763	-4.943741	56.520424	0.730112	0.000000	-4.946406	0.000000	0.000000	0.000000	0.507574	0.171456	-1.373401	0.000000	0.000000	2.000000	17.000000	0.000000
20444.714961	0.086901	0.557346	0.095631	86.792763	-4.943741	56.520424	0.730112	0.000000	-4.946406	0.000000	0.000000	0.000000	0.507574	0.171456	-1.373401	0.000000	0.000000	2.000000	17.000000	0.000000
20444.718294	0.086901	0.557346	0.095631	86.649467	-2.231725	59.603401	0.654971	0.000000	-4.781561	0.000000	0.000000	0.000000	0.507574	0.171456	-1.373401	0.000000	0.000000	2.000000	17.000000	0.000000
20444.721627	0.088553	0.557863	0.091199	86.649467	-2.231725	59.603401	0.654971	0.000000	-4.781561	0.000000	0.000000	0.000000	0.495679	0.154953	-1.329694	0.000000	0.000000	2.000000	17.000000	0.000000
20444.724961	0.088553	0.557863	0.091199	86.649467	-2.231725	59.603401	0.654971	0.000000	-4.781561	0.000000	0.000000	0.000000	0.495679	0.154953	-1.329694	0.000000	0.000000	2.000000	17.000000	0.000000
20444.728294	0.088553	0.557863	0.091199	86.522614	0.401853	62.683304	0.572358	0.000000	-4.559945	0.000000	0.000000	0.000000	0.495679	0.154953	-1.329694	0.000000	0.000000	2.000000	17.000000	0.000000
20444.731627	0.090190	0.558339	0.086888	86.522614	0.401853	62.683304	0.572358	0.000000	-4.559945	0.000000	0.000000	0.000000	0.491295	0.142669	-1.293134	0.000000	0.000000	2.000000	17.000000	0.000000
20444.734961	0.090190	0.558339	0.086888	86.522614	0.401853	62.683304	0.572358	0.000000	-4.559945	0.000000	0.000000	0.000000	0.491295	0.142669	-1.293134	0.000000	0.000000	2.000000	17.000000	0.000000
20444.738294	0.090190	0.558339	0.086888	86.389679	3.130484	65.770645	0.490475	0.000000	-4.344423	0.000000	0.000000	0.000000	0.491295	0.142669	-1.293134	0.000000	0.000000	2.000000	17.000000	0.000000
20444.741627	0.091803	0.558790	0.082783	86.389679	3.130484	65.770645	0.490475	0.000000	-4.344423	0.000000	0.000000	0.000000	0.483698	0.135382	-1.231695	0.000000	0.000000	2.000000	17.000000	0.000000
20444.744961	0.091803	0.558790	0.082783	86.389679	3.130484	65.770645	0.490475	0.000000	-4.344423	0.000000	0.000000	0.000000	0.483698	0.135382	-1.231695	0.000000	0.000000	2.000000	17.000000	0.000000
20444.748294	0.091803	0.558790	0.082783	86.244858	5.638711	68.530647	0.409859	0.000000	-4.139140	0.000000	0.000000	0.000000	0.483698	0.135382	-1.231695	0.000000	0.000000	2.000000	17.000000	0.000000
20444.751627	0.093468	0.559171	0.078860	86.244858	5.638711	68.530647	0.409859	0.000000	-4.139140	0.000000	0.000000	0.000000	0.499495	0.114369	-1.176816	0.000000	0.000000	2.000000	17.000000	0.000000
20444.754961	0.093468	0.559171	0.078860	86.244858	5.638711	68.530647	0.409859	0.000000	-4.139140	0.000000	0.000000	0.000000	0.499495	0.114369	-1.176816	0.000000	0.000000	2.000000	17.000000	0.000000
20444.758294	0.093468	0.559171	0.078860	86.099968	7.449775	70.566254	0.326610	0.000000	-3.943004	0.000000	0.000000	0.000000	0.499495	0.114369	-1.176816	0.000000	0.000000	2.000000	17.000000	0.000000
20444.761627	0.095068	0.559482	0.075041	86.099968	7.449775	70.566254	0.326610	0.000000	-3.943004	0.000000	0.000000	0.000000	0.480174	0.093219	-1.145830	0.000000	0.000000	2.000000	17.000000	0.000000
20444.764961	0.095068	0.559482	0.075041	86.099968	7.449775	70.566254	0.326610	0.000000	-3.943004	0.000000	0.000000	0.000000	0.480174	0.093219	-1.145830	0.000000	0.000000	2.000000	17.000000	0.000000
20444.768294	0.095068	0.559482	0.075041	85.960373	8.330971	71.653328	0.246581	0.000000	-3.752032	0.000000	0.000000	0.000000	0.480174	0.093219	-1.145830	0.000000	0.000000	2.000000	17.000000	0.000000
20444.771627	0.096604	0.559705	0.071309	85.960373	8.330971	71.653328	0.246581	0.000000	-3.752032	0.000000	0.000000	0.000000	0.460699	0.067130	-1.119350	0.000000	0.000000	2.000000	17.000000	0.000000
20444.774961	0.096604	0.559705	0.071309	85.960373	8.330971	71.653328	0.246581	0.000000	-3.752032	0.000000	0.000000	0.000000	0.460699	0.067130	-1.119350	0.000000	0.000000	2.000000	17.000000	0.000000
20444.778294	0.096604	0.559705	0.071309	85.849419	8.617982	72.027893	0.169798	0.000000	-3.565474	0.000000	0.000000	0.000000	0.460699	0.067130	-1.119350	0.000000	0.000000	2.000000	17.000000	0.000000
20444.781627	0.098042	0.559819	0.067617	85.849419	8.617982	72.027893	0.169798	0.000000	-3.565474	0.000000	0.000000	0.000000	0.431316	0.033914	-1.107691	0.000000	0.000000	2.000000	17.000000	0.000000
20444.784961	0.098042	0.559819	0.067617	85.849419	8.617982	72.027893	0.169798	0.000000	-3.565474	0.000000	0.000000	0.000000	0.431316	0.033914	-1.107691	0.000000	0.000000	2.000000	17.000000	0.000000
20444.788294	0.098042	0.559819	0.067617	85.749275	8.883134	72.442017	0.097912	0.000000	-3.380858	0.000000	0.000000	0.000000	0.431316	0.033914	-1.107691	0.000000	0.000000	2.000000	17.000000	0.000000
20444.791627	0.099308	0.559852	0.063973	85.749275	8.883134	72.442017	0.097912	0.000000	-3.380858	0.000000	0.000000	0.000000	0.379939	0.009991	-1.093130	0.000000	0.000000	2.000000	17.000000	0.000000
20444.794961	0.099308	0.559852	0.063973	85.749275	8.883134	72.442017	0.097912	0.000000	-3.380858	0.000000	0.000000	0.000000	0.379939	0.009991	-1.093130	0.000000	0.000000	2.000000	17.000000	0.000000
20444.798294	0.099308	0.559852	0.063973	85.640549	9.151063	73.118912	0.034589	0.000000	-3.198670	0.000000	0.000000	0.000000	0.379939	0.009991	-1.093130	0.000000	0.000000	2.000000	17.000000	0.000000
20444.801627	0.100420	0.559880	0.060447	85.640549	9.151063	73.118912	0.034589	0.000000	-3.198670	0.000000	0.000000	0.000000	0.333485	0.008436	-1.058063	0.000000	0.000000	2.000000	17.000000	0.000000
20444.804961	0.100420	0.559880	0.060447	85.640549	9.151063	73.118912	0.034589	0.000000	-3.198670	0.000000	0.000000	0.000000	0.333485	0.008436	-1.058063	0.000000	0.000000	2.000000	17.000000	0.000000
20444.808294	0.100420	0.559880	0.060447	85.519737	9.491822	74.035034	-0.020992	0.000000	-3.022326	0.000000	0.000000	0.000000	0.333485	0.008436	-1.058063	0.000000	0.000000	2.000000	17.000000	0.000000
20444.811627	0.101431	0.559875	0.057034	85.519737	9.491822	74.035034	-0.020992	0.000000	-3.022326	0.000000	0.000000	0.000000	0.303233	-0.001487	-1.023689	0.000000	0.000000	2.000000	17.000000	0.000000
20444.814961	0.101431	0.559875	0.057034	85.519737	9.491822	74.035034	-0.020992	0.000000	-3.022326	0.000000	0.000000	0.000000	0.303233	-0.001487	-1.023689	0.000000	0.000000	2.000000	17.000000	0.000000
20444.818294	0.101431	0.559875	0.057034	85.369080	10.036687	74.998253	-0.071531	0.000000	-2.851712	0.000000	0.000000	0.000000	0.303233	-0.001487	-1.023689	0.000000	0.000000	2.000000	17.000000	0.000000
20444.821627	0.102375	0.559875	0.053767	85.369080	10.036687	74.998253	-0.071531	0.000000	-2.851712	0.000000	0.000000	0.000000	0.283189	-0.000113	-0.980272	0.000000	0.000000	2.000000	17.000000	0.000000
20444.824961	0.102375	0.559875	0.053767	85.369080	10.036687	74.998253	-0.071531	0.000000	-2.851712	0.000000	0.000000	0.000000	0.283189	-0.000113	-0.980272	0.000000	0.000000	2.000000	17.000000	0.000000
20444.828294	0.102375	0.559875	0.053767	85.214142	10.457544	75.754990	-0.118730	0.000000	-2.688333	0.000000	0.000000	0.000000	0.283189	-0.000113	-0.980272	0.000000	0.000000	2.000000	17.000000	0.000000
20444.831627	0.103333	0.559841	0.050658	85.214142	10.457544	75.754990	-0.118730	0.000000	-2.688333	0.000000	0.000000	0.000000	0.287381	-0.010021	-0.932497	0.000000	0.000000	2.000000	17.000000	0.000000
20444.834961	0.103333	0.559841	0.050658	85.214142	10.457544	75.754990	-0.118730	0.000000	-2.688333	0.000000	0.000000	0.000000	0.287381	-0.010021	-0.932497	0.000000	0.000000	2.000000	17.000000	0.000000
20444.838294	0.103333	0.559841	0.050658	85.059540	10.679375	76.290878	-0.166626	0.000000	-2.532917	0.000000	0.000000	0.000000	0.287381	-0.010021	-0.932497	0.000000	0.000000	2.000000	17.000000	0.000000
20444.841627	0.104249	0.559797	0.047675	85.059540	10.679375	76.290878	-0.166626	0.000000	-2.532917	0.000000	0.000000	0.000000	0.274931	-0.013393	-0.894879	0.000000	0.000000	2.000000	17.000000	0.000000
20444.844961	0.104249	0.559797	0.047675	85.059540	10.679375	76.290878	-0.166626	0.000000	-2.532917	0.000000	0.000000	0.000000	0.274931	-0.013393	-0.894879	0.000000	0.000000	2.000000	17.000000	0.000000
20444.848294	0.104249	0.559797	0.047675	84.934074	10.851666	76.747398	-0.212448	0.000000	-2.383770	0.000000	0.000000	0.000000	0.274931	-0.013393	-0.894879	0.000000	0.000000	2.000000	17.000000	0.000000
20444.851627	0.105118	0.559734	0.044780	84.934074	10.851666	76.747398	-0.212448	0.000000	-2.383770	0.000000	0.000000	0.000000	0.260621	-0.018878	-0.868761	0.000000	0.000000	2.000000	17.000000	0.000000
20444.854961	0.105118	0.559734	0.044780	84.934074	10.851666	76.747398	-0.212448	0.000000	-2.383770	0.000000	0.000000	0.000000	0.260621	-0.018878	-0.868761	0.000000	0.000000	2.000000	17.000000	0.000000
20444.858294	0.105118	0.559734	0.044780	84.845810	11.024884	77.190887	-0.255885	0.000000	-2.238977	0.000000	0.000000	0.000000	0.260621	-0.018878	-0.868761	0.000000	0.000000	2.000000	17.000000	0.000000
20444.861627	0.105885	0.559645	0.041942	84.845810	11.024884	77.190887	-0.255885	0.000000	-2.238977	0.000000	0.000000	0.000000	0.230067	-0.026564	-0.851222	0.000000	0.000000	2.000000	17.000000	0.000000
20444.864961	0.105885	0.559645	0.041942	84.845810	11.024884	77.190887	-0.255885	0.000000	-2.238977	0.000000	0.000000	0.000000	0.230067	-0.026564	-0.851222	0.000000	0.000000	2.000000	17.000000	0.000000
20444.868294	0.105885	0.559645	0.041942	84.785301	11.170232	77.660118	-0.294229	0.000000	-2.097106	0.000000	0.000000	0.000000	0.230067	-0.026564	-0.851222	0.000000	0.000000	2.000000	17.000000	0.000000
20444.871627	0.106457	0.559532	0.039184	84.785301	11.170232	77.660118	-0.294229	0.000000	-2.097106	0.000000	0.000000	0.000000	0.171836	-0.034050	-0.827404	0.000000	0.000000	2.000000	17.000000	0.000000
20444.874961	0.106457	0.559532	0.039184	84.785301	11.170232	77.660118	-0.294229	0.000000	-2.097106	0.000000	0.000000	0.000000	0.171836	-0.034050	-0.827404	0.000000	0.000000	2.000000	17.000000	0.000000
20444.878294	0.106457	0.559532	0.039184	84.764191	11.272347	78.151390	-0.322869	0.000000	-1.959206	0.000000	0.000000	0.000000	0.171836	-0.034050	-0.827404	0.000000	0.000000	2.000000	17.000000	0.000000
20444.881627	0.106866	0.559359	0.036400	84.764191	11.272347	78.151390	-0.322869	0.000000	-1.959206	0.000000	0.000000	0.000000	0.122463	-0.051694	-0.835186	0.000000	0.000000	2.000000	17.000000	0.000000
20444.884961	0.106866	0.559359	0.036400	84.764191	11.272347	78.151390	-0.322869	0.000000	-1.959206	0.000000	0.000000	0.000000	0.122463	-0.051694	-0.835186	0.000000	0.000000	2.000000	17.000000	0.000000
20444.888294	0.106866	0.559359	0.036400	84.754807	11.369715	78.610741	-0.343279	0.000000	-1.820008	0.000000	0.000000	0.000000	0.122463	-0.051694	-0.835186	0.000000	0.000000	2.000000	17.000000	0.000000
20444.891627	0.107086	0.559163	0.033697	84.754807	11.369715	78.610741	-0.343279	0.000000	-1.820008	0.000000	0.000000	0.000000	0.066005	-0.058886	-0.811014	0.000000	0.000000	2.000000	17.000000	0.000000
20444.894961	0.107086	0.559163	0.033697	84.754807	11.369715	78.610741	-0.343279	0.000000	-1.820008	0.000000	0.000000	0.000000	0.066005	-0.058886	-0.811014	0.000000	0.000000	2.000000	17.000000	0.000000
20444.898294	0.107086	0.559163	0.033697	84.732254	11.453334	78.992882	-0.354280	0.000000	-1.684839	0.000000	0.000000	0.000000	0.066005	-0.058886	-0.811014	0.000000	0.000000	2.000000	17.000000	0.000000
20444.901627	0.107163	0.558926	0.031047	84.732254	11.453334	78.992882	-0.354280	0.000000	-1.684839	0.000000	0.000000	0.000000	0.023323	-0.071267	-0.794884	0.000000	0.000000	2.000000	17.000000	0.000000
20444.904961	0.107163	0.558926	0.031047	84.732254	11.453334	78.992882	-0.354280	0.000000	-1.684839	0.000000	0.000000	0.000000	0.023323	-0.071267	-0.794884	0.000000	0.000000	2.000000	17.000000	0.000000
20444.908294	0.107163	0.558926	0.031047	84.623199	11.520980	79.245956	-0.358167	0.000000	-1.552358	0.000000	0.000000	0.000000	0.023323	-0.071267	-0.794884	0.000000	0.000000	2.000000	17.000000	0.000000
20444.911627	0.107114	0.558674	0.028508	84.623199	11.520980	79.245956	-0.358167	0.000000	-1.552358	0.000000	0.000000	0.000000	-0.014880	-0.075596	-0.761624	0.000000	0.000000	2.000000	17.000000	0.000000
20444.914961	0.107114	0.558674	0.028508	84.623199	11.520980	79.245956	-0.358167	0.000000	-1.552358	0.000000	0.000000	0.000000	-0.014880	-0.075596	-0.761624	0.000000	0.000000	2.000000	17.000000	0.000000
20444.918294	0.107114	0.558674	0.028508	84.365631	11.526220	79.289925	-0.355687	0.000000	-1.425421	0.000000	0.000000	0.000000	-0.014880	-0.075596	-0.761624	0.000000	0.000000	2.000000	17.000000	0.000000
20444.921627	0.107003	0.558424	0.026150	84.365631	11.526220	79.289925	-0.355687	0.000000	-1.425421	0.000000	0.000000	0.000000	-0.033275	-0.074774	-0.707395	0.000000	0.000000	2.000000	17.000000	0.000000
20444.924961	0.107003	0.558424	0.026150	84.365631	11.526220	79.289925	-0.355687	0.000000	-1.425421	0.000000	0.000000	0.000000	-0.033275	-0.074774	-0.707395	0.000000	0.000000	2.000000	17.000000	0.000000
20444.928294	0.107003	0.558424	0.026150	84.016144	11.497990	79.213028	-0.350142	0.000000	-1.307522	0.000000	0.000000	0.000000	-0.033275	-0.074774	-0.707395	0.000000	0.000000	2.000000	17.000000	0.000000
20444.931627	0.106806	0.558161	0.023962	84.016144	11.497990	79.213028	-0.350142	0.000000	-1.307522	0.000000	0.000000	0.000000	-0.059086	-0.078967	-0.656589	0.000000	0.000000	2.000000	17.000000	0.000000
20444.934961	0.106806	0.558161	0.023962	84.016144	11.497990	79.213028	-0.350142	0.000000	-1.307522	0.000000	0.000000	0.000000	-0.059086	-0.078967	-0.656589	0.000000	0.000000	2.000000	17.000000	0.000000
20444.938294	0.106806	0.558161	0.023962	83.601074	11.552510	79.245308	-0.340294	0.000000	-1.198090	0.000000	0.000000	0.000000	-0.059086	-0.078967	-0.656589	0.000000	0.000000	2.000000	17.000000	0.000000
20444.941627	0.106479	0.557885	0.021953	83.601074	11.552510	79.245308	-0.340294	0.000000	-1.198090	0.000000	0.000000	0.000000	-0.097961	-0.082950	-0.602592	0.000000	0.000000	2.000000	17.000000	0.000000
20444.944961	0.106479	0.557885	0.021953	83.601074	11.552510	79.245308	-0.340294	0.000000	-1.198090	0.000000	0.000000	0.000000	-0.097961	-0.082950	-0.602592	0.000000	0.000000	2.000000	17.000000	0.000000
20444.948294	0.106479	0.557885	0.021953	83.166748	11.631327	79.317909	-0.323967	0.000000	-1.097658	0.000000	0.000000	0.000000	-0.097961	-0.082950	-0.602592	0.000000	0.000000	2.000000	17.000000	0.000000
20444.951627	0.106108	0.557561	0.020070	83.166748	11.631327	79.317909	-0.323967	0.000000	-1.097658	0.000000	0.000000	0.000000	-0.111278	-0.097190	-0.564945	0.000000	0.000000	2.000000	17.000000	0.000000
20444.954961	0.106108	0.557561	0.020070	83.166748	11.631327	79.317909	-0.323967	0.000000	-1.097658	0.000000	0.000000	0.000000	-0.111278	-0.097190	-0.564945	0.000000	0.000000	2.000000	17.000000	0.000000
20444.958294	0.106108	0.557561	0.020070	82.757088	11.689887	79.378502	-0.305421	0.000000	-1.003501	0.000000	0.000000	0.000000	-0.111278	-0.097190	-0.564945	0.000000	0.000000	2.000000	17.000000	0.000000
20444.961627	0.105675	0.557207	0.018335	82.757088	11.689887	79.378502	-0.305421	0.000000	-1.003501	0.000000	0.000000	0.000000	-0.129936	-0.105931	-0.520516	0.000000	0.000000	2.000000	17.000000	0.000000
20444.964961	0.105675	0.557207	0.018335	82.757088	11.689887	79.378502	-0.305421	0.000000	-1.003501	0.000000	0.000000	0.000000	-0.129936	-0.105931	-0.520516	0.000000	0.000000	2.000000	17.000000	0.000000
20444.968294	0.105675	0.557207	0.018335	82.389107	11.728727	79.427544	-0.283765	0.000000	-0.916748	0.000000	0.000000	0.000000	-0.129936	-0.105931	-0.520516	0.000000	0.000000	2.000000	17.000000	0.000000
20444.971627	0.105217	0.556818	0.016698	82.389107	11.728727	79.427544	-0.283765	0.000000	-0.916748	0.000000	0.000000	0.000000	-0.137453	-0.116970	-0.491065	0.000000	0.000000	2.000000	17.000000	0.000000
20444.974961	0.105217	0.556818	0.016698	82.389107	11.728727	79.427544	-0.283765	0.000000	-0.916748	0.000000	0.000000	0.000000	-0.137453	-0.116970	-0.491065	0.000000	0.000000	2.000000	17.000000	0.000000
20444.978294	0.105217	0.556818	0.016698	82.072762	11.746288	79.466270	-0.260856	0.000000	-0.834904	0.000000	0.000000	0.000000	-0.137453	-0.116970	-0.491065	0.000000	0.000000	2.000000	17.000000	0.000000
20444.981627	0.104720	0.556426	0.015199	82.072762	11.746288	79.466270	-0.260856	0.000000	-0.834904	0.000000	0.000000	0.000000	-0.149235	-0.117378	-0.449611	0.000000	0.000000	2.000000	17.000000	0.000000
20444.984961	0.104720	0.556426	0.015199	82.072762	11.746288	79.466270	-0.260856	0.000000	-0.834904	0.000000	0.000000	0.000000	-0.149235	-0.117378	-0.449611	0.000000	0.000000	2.000000	17.000000	0.000000
20444.988294	0.104720	0.556426	0.015199	81.811172	11.755118	79.496330	-0.235983	0.000000	-0.759969	0.000000	0.000000	0.000000	-0.149235	-0.117378	-0.449611	0.000000	0.000000	2.000000	17.000000	0.000000
20444.991627	0.104211	0.556025	0.013857	81.811172	11.755118	79.496330	-0.235983	0.000000	-0.759969	0.000000	0.000000	0.000000	-0.152612	-0.120360	-0.402733	0.000000	0.000000	2.000000	17.000000	0.000000
20444.994961	0.104211	0.556025	0.013857	81.811172	11.755118	79.496330	-0.235983	0.000000	-0.759969	0.000000	0.000000	0.000000	-0.152612	-0.120360	-0.402733	0.000000	0.000000	2.000000	17.000000	0.000000
20444.998294	0.104211	0.556025	0.013857	81.599617	11.733002	79.497398	-0.210548	0.000000	-0.692847	0.000000	0.000000	0.000000	-0.152612	-0.120360	-0.402733	0.000000	0.000000	2.000000	17.000000	0.000000
20445.001627	0.103709	0.555623	0.012643	81.599617	11.733002	79.497398	-0.210548	0.000000	-0.692847	0.000000	0.000000	0.000000	-0.150716	-0.120575	-0.364063	0.000000	0.000000	2.000000	17.000000	0.000000
20445.004961	0.103709	0.555623	0.012643	81.599617	11.733002	79.497398	-0.210548	0.000000	-0.692847	0.000000	0.000000	0.000000	-0.150716	-0.120575	-0.364063	0.000000	0.000000	2.000000	17.000000	0.000000
20445.008294	0.103709	0.555623	0.012643	81.440300	11.637091	79.417664	-0.185429	0.000000	-0.632169	0.000000	0.000000	0.000000	-0.150716	-0.120575	-0.364063	0.000000	0.000000	2.000000	17.000000	0.000000
20445.011627	0.103182	0.555220	0.011632	81.440300	11.637091	79.417664	-0.185429	0.000000	-0.632169	0.000000	0.000000	0.000000	-0.157983	-0.120832	-0.303408	0.000000	0.000000	2.000000	17.000000	0.000000
20445.014961	0.103182	0.555220	0.011632	81.440300	11.637091	79.417664	-0.185429	0.000000	-0.632169	0.000000	0.000000	0.000000	-0.157983	-0.120832	-0.303408	0.000000	0.000000	2.000000	17.000000	0.000000
20445.018294	0.103182	0.555220	0.011632	81.329239	11.453579	79.239563	-0.159098	0.000000	-0.581601	0.000000	0.000000	0.000000	-0.157983	-0.120832	-0.303408	0.000000	0.000000	2.000000	17.000000	0.000000
20445.021627	0.102667	0.554808	0.010773	81.329239	11.453579	79.239563	-0.159098	0.000000	-0.581601	0.000000	0.000000	0.000000	-0.154520	-0.123604	-0.257701	0.000000	0.000000	2.000000	17.000000	0.000000
20445.024961	0.102667	0.554808	0.010773	81.329239	11.453579	79.239563	-0.159098	0.000000	-0.581601	0.000000	0.000000	0.000000	-0.154520	-0.123604	-0.257701	0.000000	0.000000	2.000000	17.000000	0.000000
20445.028294	0.102667	0.554808	0.010773	81.274536	11.258329	79.047935	-0.133345	0.000000	-0.538651	0.000000	0.000000	0.000000	-0.154520	-0.123604	-0.257701	0.000000	0.000000	2.000000	17.000000	0.000000
20445.031627	0.102201	0.554327	0.010027	81.274536	11.258329	79.047935	-0.133345	0.000000	-0.538651	0.000000	0.000000	0.000000	-0.139757	-0.144533	-0.223841	0.000000	0.000000	2.000000	17.000000	0.000000
20445.034961	0.102201	0.554327	0.010027	81.274536	11.258329	79.047935	-0.133345	0.000000	-0.538651	0.000000	0.000000	0.000000	-0.139757	-0.144533	-0.223841	0.000000	0.000000	2.000000	17.000000	0.000000
20445.038294	0.102201	0.554327	0.010027	81.279671	11.210129	79.028473	-0.110052	0.000000	-0.501344	0.000000	0.000000	0.000000	-0.139757	-0.144533	-0.223841	0.000000	0.000000	2.000000	17.000000	0.000000
20445.041627	0.102201	0.554327	0.010027	81.279671	11.210129	79.028473	-0.110052	0.000000	-0.501344	0.000000	0.000000	0.000000	-0.139757	-0.144533	-0.223841	0.000000	0.000000	2.000000	17.000000	0.000000
20445.044961	0.101792	0.553810	0.009429	81.279671	11.210129	79.028473	-0.110052	0.000000	-0.501344	0.000000	0.000000	0.000000	-0.122780	-0.154978	-0.179350	0.000000	0.000000	2.000000	17.000000	0.000000
20445.048294	0.101792	0.553810	0.009429	81.353691	11.174513	79.027817	-0.110052	0.000000	-0.501344	0.000000	0.000000	0.000000	-0.122780	-0.154978	-0.179350	0.000000	0.000000	2.000000	17.000000	0.000000
20445.051627	0.101439	0.553225	0.008876	81.353691	11.174513	79.027817	-0.110052	0.000000	-0.501344	0.000000	0.000000	0.000000	-0.105702	-0.175653	-0.165847	0.000000	0.000000	2.000000	17.000000	0.000000
20445.054961	0.101439	0.553225	0.008876	81.353691	11.174513	79.027817	-0.110052	0.000000	-0.501344	0.000000	0.000000	0.000000	-0.105702	-0.175653	-0.165847	0.000000	0.000000	2.000000	17.000000	0.000000
20445.058294	0.101439	0.553225	0.008876	81.466316	11.132032	79.082191	-0.071972	0.000000	-0.443812	0.000000	0.000000	0.000000	-0.105702	-0.175653	-0.165847	0.000000	0.000000	2.000000	17.000000	0.000000
20445.061627	0.101439	0.553225	0.008876	81.466316	11.132032	79.082191	-0.071972	0.000000	-0.443812	0.000000	0.000000	0.000000	-0.105702	-0.175653	-0.165847	0.000000	0.000000	2.000000	17.000000	0.000000
20445.064961	0.101184	0.552553	0.008341	81.466316	11.132032	79.082191	-0.071972	0.000000	-0.443812	0.000000	0.000000	0.000000	-0.076607	-0.201384	-0.160566	0.000000	0.000000	2.000000	17.000000	0.000000
20445.068294	0.101184	0.552553	0.008341	81.588089	11.029737	79.130493	-0.071972	0.000000	-0.443812	0.000000	0.000000	0.000000	-0.076607	-0.201384	-0.160566	0.000000	0.000000	2.000000	17.000000	0.000000
20445.071627	0.100953	0.551831	0.007810	81.588089	11.029737	79.130493	-0.071972	0.000000	-0.443812	0.000000	0.000000	0.000000	-0.069316	-0.216580	-0.159382	0.000000	0.000000	2.000000	17.000000	0.000000
20445.074961	0.100953	0.551831	0.007810	81.588089	11.029737	79.130493	-0.071972	0.000000	-0.443812	0.000000	0.000000	0.000000	-0.069316	-0.216580	-0.159382	0.000000	0.000000	2.000000	17.000000	0.000000
20445.078294	0.100953	0.551831	0.007810	81.721230	10.662525	78.850044	-0.047651	0.000000	-0.390487	0.000000	0.000000	0.000000	-0.069316	-0.216580	-0.159382	0.000000	0.000000	2.000000	17.000000	0.000000
20445.081627	0.100672	0.551025	0.007261	81.721230	10.662525	78.850044	-0.047651	0.000000	-0.390487	0.000000	0.000000	0.000000	-0.084222	-0.241957	-0.164637	0.000000	0.000000	2.000000	17.000000	0.000000
20445.084961	0.100672	0.551025	0.007261	81.721230	10.662525	78.850044	-0.047651	0.000000	-0.390487	0.000000	0.000000	0.000000	-0.084222	-0.241957	-0.164637	0.000000	0.000000	2.000000	17.000000	0.000000
20445.088294	0.100672	0.551025	0.007261	81.860664	9.834091	77.983696	-0.033614	0.000000	-0.363047	0.000000	0.000000	0.000000	-0.084222	-0.241957	-0.164637	0.000000	0.000000	2.000000	17.000000	0.000000
20445.091627	0.100327	0.550161	0.006626	81.860664	9.834091	77.983696	-0.033614	0.000000	-0.363047	0.000000	0.000000	0.000000	-0.103547	-0.259226	-0.190598	0.000000	0.000000	2.000000	17.000000	0.000000
20445.094961	0.100327	0.550161	0.006626	81.860664	9.834091	77.983696	-0.033614	0.000000	-0.363047	0.000000	0.000000	0.000000	-0.103547	-0.259226	-0.190598	0.000000	0.000000	2.000000	17.000000	0.000000
20445.098294	0.100327	0.550161	0.006626	82.004189	8.630833	76.641953	-0.016357	0.000000	-0.331281	0.000000	0.000000	0.000000	-0.103547	-0.259226	-0.190598	0.000000	0.000000	2.000000	17.000000	0.000000
20445.101627	0.099890	0.549282	0.005989	82.004189	8.630833	76.641953	-0.016357	0.000000	-0.331281	0.000000	0.000000	0.000000	-0.131053	-0.263671	-0.190948	0.000000	0.000000	2.000000	17.000000	0.000000
20445.104961	0.099890	0.549282	0.005989	82.004189	8.630833	76.641953	-0.016357	0.000000	-0.331281	0.000000	0.000000	0.000000	-0.131053	-0.263671	-0.190948	0.000000	0.000000	2.000000	17.000000	0.000000
20445.108294	0.099890	0.549282	0.005989	82.144371	7.206341	75.014816	0.005485	0.000000	-0.299456	0.000000	0.000000	0.000000	-0.131053	-0.263671	-0.190948	0.000000	0.000000	2.000000	17.000000	0.000000
20445.111627	0.099486	0.548354	0.005287	82.144371	7.206341	75.014816	0.005485	0.000000	-0.299456	0.000000	0.000000	0.000000	-0.121244	-0.278258	-0.210674	0.000000	0.000000	2.000000	17.000000	0.000000
20445.114961	0.099486	0.548354	0.005287	82.144371	7.206341	75.014816	0.005485	0.000000	-0.299456	0.000000	0.000000	0.000000	-0.121244	-0.278258	-0.210674	0.000000	0.000000	2.000000	17.000000	0.000000
20445.118294	0.099486	0.548354	0.005287	82.289986	5.652663	73.235199	0.025693	0.000000	-0.264344	0.000000	0.000000	0.000000	-0.121244	-0.278258	-0.210674	0.000000	0.000000	2.000000	17.000000	0.000000
20445.121627	0.099127	0.547397	0.004468	82.289986	5.652663	73.235199	0.025693	0.000000	-0.264344	0.000000	0.000000	0.000000	-0.107853	-0.287334	-0.245593	0.000000	0.000000	2.000000	17.000000	0.000000
20445.124961	0.099127	0.547397	0.004468	82.289986	5.652663	73.235199	0.025693	0.000000	-0.264344	0.000000	0.000000	0.000000	-0.107853	-0.287334	-0.245593	0.000000	0.000000	2.000000	17.000000	0.000000
20445.128294	0.099127	0.547397	0.004468	82.428268	4.120412	71.547501	0.043669	0.000000	-0.223412	0.000000	0.000000	0.000000	-0.107853	-0.287334	-0.245593	0.000000	0.000000	2.000000	17.000000	0.000000
20445.131627	0.098834	0.546416	0.003637	82.428268	4.120412	71.547501	0.043669	0.000000	-0.223412	0.000000	0.000000	0.000000	-0.087839	-0.294194	-0.249238	0.000000	0.000000	2.000000	17.000000	0.000000
20445.134961	0.098834	0.546416	0.003637	82.428268	4.120412	71.547501	0.043669	0.000000	-0.223412	0.000000	0.000000	0.000000	-0.087839	-0.294194	-0.249238	0.000000	0.000000	2.000000	17.000000	0.000000
20445.138294	0.098834	0.546416	0.003637	82.542389	2.552755	69.864876	0.058309	0.000000	-0.181872	0.000000	0.000000	0.000000	-0.087839	-0.294194	-0.249238	0.000000	0.000000	2.000000	17.000000	0.000000
20445.141627	0.098606	0.545438	0.002790	82.542389	2.552755	69.864876	0.058309	0.000000	-0.181872	0.000000	0.000000	0.000000	-0.068243	-0.293271	-0.254305	0.000000	0.000000	2.000000	17.000000	0.000000
20445.144961	0.098606	0.545438	0.002790	82.542389	2.552755	69.864876	0.058309	0.000000	-0.181872	0.000000	0.000000	0.000000	-0.068243	-0.293271	-0.254305	0.000000	0.000000	2.000000	17.000000	0.000000
20445.148294	0.098606	0.545438	0.002790	82.543991	1.136765	68.461884	0.069682	0.000000	-0.139488	0.000000	0.000000	0.000000	-0.068243	-0.293271	-0.254305	0.000000	0.000000	2.000000	17.000000	0.000000
20445.151627	0.098431	0.544472	0.001971	82.543991	1.136765	68.461884	0.069682	0.000000	-0.139488	0.000000	0.000000	0.000000	-0.052659	-0.290056	-0.245652	0.000000	0.000000	2.000000	17.000000	0.000000
20445.154961	0.098431	0.544472	0.001971	82.543991	1.136765	68.461884	0.069682	0.000000	-0.139488	0.000000	0.000000	0.000000	-0.052659	-0.290056	-0.245652	0.000000	0.000000	2.000000	17.000000	0.000000
20445.158294	0.098431	0.544472	0.001971	82.357124	0.065940	67.532227	0.078459	0.000000	-0.098546	0.000000	0.000000	0.000000	-0.052659	-0.290056	-0.245652	0.000000	0.000000	2.000000	17.000000	0.000000
20445.161627	0.098276	0.543540	0.001250	82.357124	0.065940	67.532227	0.078459	0.000000	-0.098546	0.000000	0.000000	0.000000	-0.046388	-0.279549	-0.216387	0.000000	0.000000	2.000000	17.000000	0.000000
20445.164961	0.098276	0.543540	0.001250	82.357124	0.065940	67.532227	0.078459	0.000000	-0.098546	0.000000	0.000000	0.000000	-0.046388	-0.279549	-0.216387	0.000000	0.000000	2.000000	17.000000	0.000000
20445.168294	0.098276	0.543540	0.001250	82.037727	-0.739208	66.872810	0.086190	0.000000	-0.062482	0.000000	0.000000	0.000000	-0.046388	-0.279549	-0.216387	0.000000	0.000000	2.000000	17.000000	0.000000
20445.171627	0.098155	0.542660	0.000576	82.037727	-0.739208	66.872810	0.086190	0.000000	-0.062482	0.000000	0.000000	0.000000	-0.036499	-0.263828	-0.202080	0.000000	0.000000	2.000000	17.000000	0.000000
20445.174961	0.098155	0.542660	0.000576	82.037727	-0.739208	66.872810	0.086190	0.000000	-0.062482	0.000000	0.000000	0.000000	-0.036499	-0.263828	-0.202080	0.000000	0.000000	2.000000	17.000000	0.000000
20445.178294	0.098155	0.542660	0.000576	81.659973	-1.390560	66.254593	0.092274	0.000000	-0.028802	0.000000	0.000000	0.000000	-0.036499	-0.263828	-0.202080	0.000000	0.000000	2.000000	17.000000	0.000000
20445.181627	0.098066	0.541833	-0.000049	81.659973	-1.390560	66.254593	0.092274	0.000000	-0.028802	0.000000	0.000000	0.000000	-0.026616	-0.248242	-0.187652	0.000000	0.000000	2.000000	17.000000	0.000000
20445.184961	0.098066	0.541833	-0.000049	81.659973	-1.390560	66.254593	0.092274	0.000000	-0.028802	0.000000	0.000000	0.000000	-0.026616	-0.248242	-0.187652	0.000000	0.000000	2.000000	17.000000	0.000000
20445.188294	0.098066	0.541833	-0.000049	81.258865	-1.952948	65.601898	0.096710	0.000000	0.002474	0.000000	0.000000	0.000000	-0.026616	-0.248242	-0.187652	0.000000	0.000000	2.000000	17.000000	0.000000
20445.191627	0.097997	0.541064	-0.000581	81.258865	-1.952948	65.601898	0.096710	0.000000	0.002474	0.000000	0.000000	0.000000	-0.020585	-0.230524	-0.159387	0.000000	0.000000	2.000000	17.000000	0.000000
20445.194961	0.097997	0.541064	-0.000581	81.258865	-1.952948	65.601898	0.096710	0.000000	0.002474	0.000000	0.000000	0.000000	-0.020585	-0.230524	-0.159387	0.000000	0.000000	2.000000	17.000000	0.000000
20445.198294	0.097997	0.541064	-0.000581	80.874153	-2.405534	64.936821	0.100140	0.000000	0.029038	0.000000	0.000000	0.000000	-0.020585	-0.230524	-0.159387	0.000000	0.000000	2.000000	17.000000	0.000000
20445.201627	0.097944	0.540364	-0.001040	80.874153	-2.405534	64.936821	0.100140	0.000000	0.029038	0.000000	0.000000	0.000000	-0.015991	-0.210239	-0.137832	0.000000	0.000000	2.000000	17.000000	0.000000
20445.204961	0.097944	0.540364	-0.001040	80.874153	-2.405534	64.936821	0.100140	0.000000	0.029038	0.000000	0.000000	0.000000	-0.015991	-0.210239	-0.137832	0.000000	0.000000	2.000000	17.000000	0.000000
20445.208294	0.097944	0.540364	-0.001040	80.520744	-2.782184	64.301559	0.102805	0.000000	0.052010	0.000000	0.000000	0.000000	-0.015991	-0.210239	-0.137832	0.000000	0.000000	2.000000	17.000000	0.000000
20445.211627	0.097944	0.540364	-0.001040	80.520744	-2.782184	64.301559	0.102805	0.000000	0.052010	0.000000	0.000000	0.000000	-0.015991	-0.210239	-0.137832	0.000000	0.000000	2.000000	17.000000	0.000000
20445.214961	0.097911	0.539721	-0.001405	80.520744	-2.782184	64.301559	0.102805	0.000000	0.052010	0.000000	0.000000	0.000000	-0.009895	-0.192836	-0.109326	0.000000	0.000000	2.000000	17.000000	0.000000
20445.218294	0.097911	0.539721	-0.001405	80.216881	-3.070843	63.821938	0.102805	0.000000	0.052010	0.000000	0.000000	0.000000	-0.009895	-0.192836	-0.109326	0.000000	0.000000	2.000000	17.000000	0.000000
20445.221627	0.097906	0.539169	-0.001637	80.216881	-3.070843	63.821938	0.102805	0.000000	0.052010	0.000000	0.000000	0.000000	-0.001394	-0.165658	-0.069686	0.000000	0.000000	2.000000	17.000000	0.000000
20445.224961	0.097906	0.539169	-0.001637	80.216881	-3.070843	63.821938	0.102805	0.000000	0.052010	0.000000	0.000000	0.000000	-0.001394	-0.165658	-0.069686	0.000000	0.000000	2.000000	17.000000	0.000000
20445.228294	0.097906	0.539169	-0.001637	79.961403	-3.233817	63.625698	0.104687	0.000000	0.081845	0.000000	0.000000	0.000000	-0.001394	-0.165658	-0.069686	0.000000	0.000000	2.000000	17.000000	0.000000
20445.231627	0.097906	0.539169	-0.001637	79.961403	-3.233817	63.625698	0.104687	0.000000	0.081845	0.000000	0.000000	0.000000	-0.001394	-0.165658	-0.069686	0.000000	0.000000	2.000000	17.000000	0.000000
20445.234961	0.097901	0.538673	-0.001769	79.961403	-3.233817	63.625698	0.104687	0.000000	0.081845	0.000000	0.000000	0.000000	-0.001720	-0.148540	-0.039577	0.000000	0.000000	2.000000	17.000000	0.000000
20445.238294	0.097901	0.538673	-0.001769	79.752281	-3.220914	63.772232	0.104687	0.000000	0.081845	0.000000	0.000000	0.000000	-0.001720	-0.148540	-0.039577	0.000000	0.000000	2.000000	17.000000	0.000000
20445.241627	0.097901	0.538673	-0.001769	79.752281	-3.220914	63.772232	0.104687	0.000000	0.081845	0.000000	0.000000	0.000000	-0.001720	-0.148540	-0.039577	0.000000	0.000000	2.000000	17.000000	0.000000
20445.244961	0.097901	0.538673	-0.001769	79.752281	-3.220914	63.772232	0.104687	0.000000	0.081845	0.000000	0.000000	0.000000	-0.001720	-0.148540	-0.039577	0.000000	0.000000	2.000000	17.000000	0.000000
20445.248294	0.097906	0.537904	-0.001744	79.594025	-3.036644	64.181061	0.104974	0.000000	0.088442	0.000000	0.000000	0.000000	0.001601	-0.230731	0.007443	0.000000	0.000000	2.000000	17.000000	0.000000
20445.251627	0.097906	0.537904	-0.001744	79.594025	-3.036644	64.181061	0.104974	0.000000	0.088442	0.000000	0.000000	0.000000	0.000000	-0.000007	-0.000000	0.000000	0.000000	2.000000	17.000000	0.000000
20445.254961	0.097906	0.537904	-0.001744	79.594025	-3.036644	64.181061	0.104974	0.000000	0.088442	0.000000	0.000000	0.000000	0.000000	-0.000007	-0.000000	0.000000	0.000000	2.000000	17.000000	0.000000
20445.258294	0.097906	0.537904	-0.001744	79.482193	-2.806218	64.557777	0.104707	0.000000	0.087201	0.000000	0.000000	0.000000	0.000000	-0.000007	-0.000000	0.000000	0.000000	2.000000	17.000000	0.000000
20445.261627	0.097906	0.537904	-0.001744	79.482193	-2.806218	64.557777	0.104707	0.000000	0.087201	0.000000	0.000000	0.000000	0.000000	-0.000007	-0.000000	0.000000	0.000000	2.000000	17.000000	0.000000
20445.264961	0.097913	0.537613	-0.001605	79.482193	-2.806218	64.557777	0.104707	0.000000	0.087201	0.000000	0.000000	0.000000	0.002154	-0.087275	0.041599	0.000000	0.000000	2.000000	17.000000	0.000000
20445.268294	0.097913	0.537613	-0.001605	79.410950	-2.661087	64.701805	0.104707	0.000000	0.087201	0.000000	0.000000	0.000000	0.002154	-0.087275	0.041599	0.000000	0.000000	2.000000	17.000000	0.000000
20445.271627	0.097913	0.537613	-0.001605	79.410950	-2.661087	64.701805	0.104707	0.000000	0.087201	0.000000	0.000000	0.000000	0.002154	-0.087275	0.041599	0.000000	0.000000	2.000000	17.000000	0.000000
20445.274961	0.097913	0.537613	-0.001605	79.410950	-2.661087	64.701805	0.104707	0.000000	0.087201	0.000000	0.000000	0.000000	0.002154	-0.087275	0.041599	0.000000	0.000000	2.000000	17.000000	0.000000
20445.278294	0.097989	0.537138	-0.001250	79.409386	-2.649673	64.712112	0.104348	0.000000	0.080268	0.000000	0.000000	0.000000	0.022924	-0.142489	0.106662	0.000000	0.000000	2.000000	17.000000	0.000000
20445.281627	0.097989	0.537138	-0.001250	79.409386	-2.649673	64.712112	0.104348	0.000000	0.080268	0.000000	0.000000	0.000000	0.022924	-0.142489	0.106662	0.000000	0.000000	2.000000	17.000000	0.000000
20445.284961	0.097989	0.537138	-0.001250	79.409386	-2.649673	64.712112	0.104348	0.000000	0.080268	0.000000	0.000000	0.000000	0.022924	-0.142489	0.106662	0.000000	0.000000	2.000000	17.000000	0.000000
20445.288294	0.097989	0.537138	-0.001250	79.429886	-2.692092	64.670525	0.100527	0.000000	0.062491	0.000000	0.000000	0.000000	0.022924	-0.142489	0.106662	0.000000	0.000000	2.000000	17.000000	0.000000
20445.291627	0.098011	0.536963	-0.001046	79.429886	-2.692092	64.670525	0.100527	0.000000	0.062491	0.000000	0.000000	0.000000	0.006327	-0.052507	0.061061	0.000000	0.000000	2.000000	17.000000	0.000000
20445.294961	0.098011	0.536963	-0.001046	79.429886	-2.692092	64.670525	0.100527	0.000000	0.062491	0.000000	0.000000	0.000000	0.006327	-0.052507	0.061061	0.000000	0.000000	2.000000	17.000000	0.000000
20445.298294	0.098011	0.536963	-0.001046	79.447525	-2.752696	64.605377	0.099473	0.000000	0.052314	0.000000	0.000000	0.000000	0.006327	-0.052507	0.061061	0.000000	0.000000	2.000000	17.000000	0.000000
20445.301627	0.098011	0.536963	-0.001046	79.447525	-2.752696	64.605377	0.099473	0.000000	0.052314	0.000000	0.000000	0.000000	0.006327	-0.052507	0.061061	0.000000	0.000000	2.000000	17.000000	0.000000
20445.304961	0.098026	0.536823	-0.000870	79.447525	-2.752696	64.605377	0.099473	0.000000	0.052314	0.000000	0.000000	0.000000	0.004577	-0.042158	0.052945	0.000000	0.000000	2.000000	17.000000	0.000000
20445.308294	0.098026	0.536823	-0.000870	79.471443	-2.854597	64.491791	0.099473	0.000000	0.052314	0.000000	0.000000	0.000000	0.004577	-0.042158	0.052945	0.000000	0.000000	2.000000	17.000000	0.000000
20445.311627	0.098026	0.536823	-0.000870	79.471443	-2.854597	64.491791	0.099473	0.000000	0.052314	0.000000	0.000000	0.000000	0.004577	-0.042158	0.052945	0.000000	0.000000	2.000000	17.000000	0.000000
20445.314961	0.098026	0.536823	-0.000870	79.471443	-2.854597	64.491791	0.099473	0.000000	0.052314	0.000000	0.000000	0.000000	0.004577	-0.042158	0.052945	0.000000	0.000000	2.000000	17.000000	0.000000
20445.318294	0.098080	0.536727	-0.000510	79.506020	-2.991536	64.345398	0.098710	0.000000	0.043490	0.000000	0.000000	0.000000	0.016371	-0.028686	0.107889	0.000000	0.000000	2.000000	17.000000	0.000000
20445.321627	0.098080	0.536727	-0.000510	79.506020	-2.991536	64.345398	0.098710	0.000000	0.043490	0.000000	0.000000	0.000000	0.016371	-0.028686	0.107889	0.000000	0.000000	2.000000	17.000000	0.000000
20445.324961	0.098080	0.536727	-0.000510	79.506020	-2.991536	64.345398	0.098710	0.000000	0.043490	0.000000	0.000000	0.000000	0.016371	-0.028686	0.107889	0.000000	0.000000	2.000000	17.000000	0.000000
20445.328294	0.098080	0.536727	-0.000510	79.545166	-3.094344	64.278809	0.095981	0.000000	0.025508	0.000000	0.000000	0.000000	0.016371	-0.028686	0.107889	0.000000	0.000000	2.000000	17.000000	0.000000
20445.331627	0.098117	0.536730	-0.000341	79.545166	-3.094344	64.278809	0.095981	0.000000	0.025508	0.000000	0.000000	0.000000	0.010886	0.000948	0.050688	0.000000	0.000000	2.000000	17.000000	0.000000
20445.334961	0.098117	0.536730	-0.000341	79.545166	-3.094344	64.278809	0.095981	0.000000	0.025508	0.000000	0.000000	0.000000	0.010886	0.000948	0.050688	0.000000	0.000000	2.000000	17.000000	0.000000
20445.338294	0.098117	0.536730	-0.000341	79.601158	-3.210474	64.213562	0.094167	0.000000	0.017060	0.000000	0.000000	0.000000	0.010886	0.000948	0.050688	0.000000	0.000000	2.000000	17.000000	0.000000
20445.341627	0.098117	0.536730	-0.000341	79.601158	-3.210474	64.213562	0.094167	0.000000	0.017060	0.000000	0.000000	0.000000	0.010886	0.000948	0.050688	0.000000	0.000000	2.000000	17.000000	0.000000
20445.344961	0.098191	0.536768	-0.000209	79.601158	-3.210474	64.213562	0.094167	0.000000	0.017060	0.000000	0.000000	0.000000	0.022163	0.011353	0.039798	0.000000	0.000000	2.000000	17.000000	0.000000
20445.348294	0.098191	0.536768	-0.000209	79.692390	-3.391768	64.086151	0.094167	0.000000	0.017060	0.000000	0.000000	0.000000	0.022163	0.011353	0.039798	0.000000	0.000000	2.000000	17.000000	0.000000
20445.351627	0.098191	0.536768	-0.000209	79.692390	-3.391768	64.086151	0.094167	0.000000	0.017060	0.000000	0.000000	0.000000	0.022163	0.011353	0.039798	0.000000	0.000000	2.000000	17.000000	0.000000
20445.354961	0.098191	0.536768	-0.000209	79.692390	-3.391768	64.086151	0.094167	0.000000	0.017060	0.000000	0.000000	0.000000	0.022163	0.011353	0.039798	0.000000	0.000000	2.000000	17.000000	0.000000
20445.358294	0.098317	0.536813	-0.000044	79.817909	-3.654558	63.836628	0.090473	0.000000	0.010427	0.000000	0.000000	0.000000	0.037845	0.013511	0.049339	0.000000	0.000000	2.000000	17.000000	0.000000
20445.361627	0.098317	0.536813	-0.000044	79.817909	-3.654558	63.836628	0.090473	0.000000	0.010427	0.000000	0.000000	0.000000	-0.000001	-0.000007	0.000000	0.000000	0.000000	2.000000	17.000000	0.000000
20445.364961	0.098317	0.536813	-0.000044	79.817909	-3.654558	63.836628	0.090473	0.000000	0.010427	0.000000	0.000000	0.000000	-0.000001	-0.000007	0.000000	0.000000	0.000000	2.000000	17.000000	0.000000
20445.368294	0.098317	0.536813	-0.000044	79.970970	-3.993444	63.496807	0.084165	0.000000	0.002204	0.000000	0.000000	0.000000	-0.000001	-0.000007	0.000000	0.000000	0.000000	2.000000	17.000000	0.000000
20445.371627	0.098317	0.536813	-0.000044	79.970970	-3.993444	63.496807	0.084165	0.000000	0.002204	0.000000	0.000000	0.000000	-0.000001	-0.000007	0.000000	0.000000	0.000000	2.000000	17.000000	0.000000
20445.374961	0.098371	0.536888	-0.000002	79.970970	-3.993444	63.496807	0.084165	0.000000	0.002204	0.000000	0.000000	0.000000	0.016318	0.022387	0.012530	0.000000	0.000000	2.000000	17.000000	0.000000
20445.378294	0.098371	0.536888	-0.000002	80.117241	-4.312308	63.178013	0.084165	0.000000	0.002204	0.000000	0.000000	0.000000	0.016318	0.022387	0.012530	0.000000	0.000000	2.000000	17.000000	0.000000
20445.381627	0.098371	0.536888	-0.000002	80.117241	-4.312308	63.178013	0.084165	0.000000	0.002204	0.000000	0.000000	0.000000	0.016318	0.022387	0.012530	0.000000	0.000000	2.000000	17.000000	0.000000
20445.384961	0.098371	0.536888	-0.000002	80.117241	-4.312308	63.178013	0.084165	0.000000	0.002204	0.000000	0.000000	0.000000	0.016318	0.022387	0.012530	0.000000	0.000000	2.000000	17.000000	0.000000
20445.388294	0.098449	0.537030	0.000045	80.255356	-4.621418	62.868511	0.081446	0.000000	0.000116	0.000000	0.000000	0.000000	0.023473	0.042626	0.014099	0.000000	0.000000	2.000000	17.000000	0.000000
20445.391627	0.098449	0.537030	0.000045	80.255356	-4.621418	62.868511	0.081446	0.000000	0.000116	0.000000	0.000000	0.000000	0.023473	0.042626	0.014099	0.000000	0.000000	2.000000	17.000000	0.000000
20445.394961	0.098449	0.537030	0.000045	80.255356	-4.621418	62.868511	0.081446	0.000000	0.000116	0.000000	0.000000	0.000000	0.023473	0.042626	0.014099	0.000000	0.000000	2.000000	17.000000	0.000000
20445.398294	0.098449	0.537030	0.000045	80.367790	-4.885898	62.605904	0.077533	0.000000	-0.002234	0.000000	0.000000	0.000000	0.023473	0.042626	0.014099	0.000000	0.000000	2.000000	17.000000	0.000000
20445.401627	0.098477	0.537114	0.000068	80.367790	-4.885898	62.605904	0.077533	0.000000	-0.002234	0.000000	0.000000	0.000000	0.008342	0.025156	0.007104	0.000000	0.000000	2.000000	17.000000	0.000000
20445.404961	0.098477	0.537114	0.000068	80.367790	-4.885898	62.605904	0.077533	0.000000	-0.002234	0.000000	0.000000	0.000000	0.008342	0.025156	0.007104	0.000000	0.000000	2.000000	17.000000	0.000000
20445.408294	0.098477	0.537114	0.000068	80.446335	-5.069266	62.433613	0.076143	0.000000	-0.003418	0.000000	0.000000	0.000000	0.008342	0.025156	0.007104	0.000000	0.000000	2.000000	17.000000	0.000000
20445.411627	0.098477	0.537114	0.000068	80.446335	-5.069266	62.433613	0.076143	0.000000	-0.003418	0.000000	0.000000	0.000000	0.008342	0.025156	0.007104	0.000000	0.000000	2.000000	17.000000	0.000000
20445.414961	0.098552	0.537214	0.000101	80.446335	-5.069266	62.433613	0.076143	0.000000	-0.003418	0.000000	0.000000	0.000000	0.022559	0.030062	0.009823	0.000000	0.000000	2.000000	17.000000	0.000000
20445.418294	0.098552	0.537214	0.000101	80.487411	-5.167185	62.377632	0.076143	0.000000	-0.003418	0.000000	0.000000	0.000000	0.022559	0.030062	0.009823	0.000000	0.000000	2.000000	17.000000	0.000000
20445.421627	0.098552	0.537214	0.000101	80.487411	-5.167185	62.377632	0.076143	0.000000	-0.003418	0.000000	0.000000	0.000000	0.022559	0.030062	0.009823	0.000000	0.000000	2.000000	17.000000	0.000000
20445.424961	0.098552	0.537214	0.000101	80.487411	-5.167185	62.377632	0.076143	0.000000	-0.003418	0.000000	0.000000	0.000000	0.022559	0.030062	0.009823	0.000000	0.000000	2.000000	17.000000	0.000000
20445.428294	0.098725	0.537389	0.000166	80.499146	-5.193662	62.415890	0.072383	0.000000	-0.005055	0.000000	0.000000	0.000000	0.051915	0.052500	0.019493	0.000000	0.000000	2.000000	17.000000	0.000000
20445.431627	0.098725	0.537389	0.000166	80.499146	-5.193662	62.415890	0.072383	0.000000	-0.005055	0.000000	0.000000	0.000000	0.051915	0.052500	0.019493	0.000000	0.000000	2.000000	17.000000	0.000000
20445.434961	0.098725	0.537389	0.000166	80.499146	-5.193662	62.415890	0.072383	0.000000	-0.005055	0.000000	0.000000	0.000000	0.051915	0.052500	0.019493	0.000000	0.000000	2.000000	17.000000	0.000000
20445.438294	0.098725	0.537389	0.000166	80.492340	-5.171202	62.459682	0.063731	0.000000	-0.008304	0.000000	0.000000	0.000000	0.051915	0.052500	0.019493	0.000000	0.000000	2.000000	17.000000	0.000000
20445.441627	0.098815	0.537431	0.000161	80.492340	-5.171202	62.459682	0.063731	0.000000	-0.008304	0.000000	0.000000	0.000000	0.026970	0.012580	-0.001384	0.000000	0.000000	2.000000	17.000000	0.000000
20445.444961	0.098815	0.537431	0.000161	80.492340	-5.171202	62.459682	0.063731	0.000000	-0.008304	0.000000	0.000000	0.000000	0.026970	0.012580	-0.001384	0.000000	0.000000	2.000000	17.000000	0.000000
20445.448294	0.098815	0.537431	0.000161	80.489365	-5.157460	62.465359	0.059236	0.000000	-0.008073	0.000000	0.000000	0.000000	0.026970	0.012580	-0.001384	0.000000	0.000000	2.000000	17.000000	0.000000
20445.451627	0.098815	0.537431	0.000161	80.489365	-5.157460	62.465359	0.059236	0.000000	-0.008073	0.000000	0.000000	0.000000	0.026970	0.012580	-0.001384	0.000000	0.000000	2.000000	17.000000	0.000000
20445.454961	0.098858	0.537457	0.000148	80.489365	-5.157460	62.465359	0.059236	0.000000	-0.008073	0.000000	0.000000	0.000000	0.012749	0.007663	-0.004101	0.000000	0.000000	2.000000	17.000000	0.000000
20445.458294	0.098858	0.537457	0.000148	80.489365	-5.152030	62.465340	0.059236	0.000000	-0.008073	0.000000	0.000000	0.000000	0.012749	0.007663	-0.004101	0.000000	0.000000	2.000000	17.000000	0.000000
20445.461627	0.098858	0.537457	0.000148	80.489365	-5.152030	62.465340	0.059236	0.000000	-0.008073	0.000000	0.000000	0.000000	0.012749	0.007663	-0.004101	0.000000	0.000000	2.000000	17.000000	0.000000
20445.464961	0.098858	0.537457	0.000148	80.489365	-5.152030	62.465340	0.059236	0.000000	-0.008073	0.000000	0.000000	0.000000	0.012749	0.007663	-0.004101	0.000000	0.000000	2.000000	17.000000	0.000000
20445.468294	0.098879	0.537451	0.000033	80.495316	-5.163192	62.454014	0.057111	0.000000	-0.007390	0.000000	0.000000	0.000000	0.006216	-0.001583	-0.034307	0.000000	0.000000	2.000000	17.000000	0.000000
20445.471627	0.098879	0.537451	0.000033	80.495316	-5.163192	62.454014	0.057111	0.000000	-0.007390	0.000000	0.000000	0.000000	0.006216	-0.001583	-0.034307	0.000000	0.000000	2.000000	17.000000	0.000000
20445.474961	0.098879	0.537451	0.000033	80.495316	-5.163192	62.454014	0.057111	0.000000	-0.007390	0.000000	0.000000	0.000000	0.006216	-0.001583	-0.034307	0.000000	0.000000	2.000000	17.000000	0.000000
20445.478294	0.098879	0.537451	0.000033	80.498299	-5.166082	62.448353	0.056075	0.000000	-0.001672	0.000000	0.000000	0.000000	0.006216	-0.001583	-0.034307	0.000000	0.000000	2.000000	17.000000	0.000000
20445.481627	0.098896	0.537435	0.000010	80.498299	-5.166082	62.448353	0.056075	0.000000	-0.001672	0.000000	0.000000	0.000000	0.005314	-0.004917	-0.006935	0.000000	0.000000	2.000000	17.000000	0.000000
20445.484961	0.098896	0.537435	0.000010	80.498299	-5.166082	62.448353	0.056075	0.000000	-0.001672	0.000000	0.000000	0.000000	0.005314	-0.004917	-0.006935	0.000000	0.000000	2.000000	17.000000	0.000000
20445.488294	0.098896	0.537435	0.000010	80.501312	-5.168913	62.442722	0.055189	0.000000	-0.000516	0.000000	0.000000	0.000000	0.005314	-0.004917	-0.006935	0.000000	0.000000	2.000000	17.000000	0.000000
20445.491627	0.098896	0.537435	0.000010	80.501312	-5.168913	62.442722	0.055189	0.000000	-0.000516	0.000000	0.000000	0.000000	0.005314	-0.004917	-0.006935	0.000000	0.000000	2.000000	17.000000	0.000000
20445.494961	0.098914	0.537419	-0.000013	80.501312	-5.168913	62.442722	0.055189	0.000000	-0.000516	0.000000	0.000000	0.000000	0.005316	-0.004907	-0.006936	0.000000	0.000000	2.000000	17.000000	0.000000
20445.498294	0.098914	0.537419	-0.000013	80.498787	-5.153688	62.457169	0.055189	0.000000	-0.000516	0.000000	0.000000	0.000000	0.005316	-0.004907	-0.006936	0.000000	0.000000	2.000000	17.000000	0.000000
20445.501627	0.098914	0.537419	-0.000013	80.498787	-5.153688	62.457169	0.055189	0.000000	-0.000516	0.000000	0.000000	0.000000	0.005316	-0.004907	-0.006936	0.000000	0.000000	2.000000	17.000000	0.000000
20445.504961	0.098914	0.537419	-0.000013	80.498787	-5.153688	62.457169	0.055189	0.000000	-0.000516	0.000000	0.000000	0.000000	0.005316	-0.004907	-0.006936	0.000000	0.000000	2.000000	17.000000	0.000000
20445.508294	0.098987	0.537451	0.000010	80.495766	-5.142659	62.470795	0.054303	0.000000	0.000640	0.000000	0.000000	0.000000	0.021925	0.009826	0.006827	0.000000	0.000000	2.000000	17.000000	0.000000
20445.511627	0.098987	0.537451	0.000010	80.495766	-5.142659	62.470795	0.054303	0.000000	0.000640	0.000000	0.000000	0.000000	0.021925	0.009826	0.006827	0.000000	0.000000	2.000000	17.000000	0.000000
20445.514961	0.098987	0.537451	0.000010	80.495766	-5.142659	62.470795	0.054303	0.000000	0.000640	0.000000	0.000000	0.000000	0.021925	0.009826	0.006827	0.000000	0.000000	2.000000	17.000000	0.000000
20445.518294	0.098987	0.537451	0.000010	80.489815	-5.128785	62.482128	0.050649	0.000000	-0.000498	0.000000	0.000000	0.000000	0.021925	0.009826	0.006827	0.000000	0.000000	2.000000	17.000000	0.000000
20445.521627	0.099043	0.537475	0.000060	80.489815	-5.128785	62.482128	0.050649	0.000000	-0.000498	0.000000	0.000000	0.000000	0.016892	0.007077	0.015045	0.000000	0.000000	2.000000	17.000000	0.000000
20445.524961	0.099043	0.537475	0.000060	80.489815	-5.128785	62.482128	0.050649	0.000000	-0.000498	0.000000	0.000000	0.000000	0.016892	0.007077	0.015045	0.000000	0.000000	2.000000	17.000000	0.000000
20445.528294	0.099043	0.537475	0.000060	80.486839	-5.117783	62.487762	0.047834	0.000000	-0.003005	0.000000	0.000000	0.000000	0.016892	0.007077	0.015045	0.000000	0.000000	2.000000	17.000000	0.000000
20445.531627	0.099069	0.537491	0.000074	80.486839	-5.117783	62.487762	0.047834	0.000000	-0.003005	0.000000	0.000000	0.000000	0.007710	0.004921	0.004115	0.000000	0.000000	2.000000	17.000000	0.000000
20445.534961	0.099069	0.537491	0.000074	80.486839	-5.117783	62.487762	0.047834	0.000000	-0.003005	0.000000	0.000000	0.000000	0.007710	0.004921	0.004115	0.000000	0.000000	2.000000	17.000000	0.000000
20445.538294	0.099069	0.537491	0.000074	80.488968	-5.122941	62.482674	0.046549	0.000000	-0.003691	0.000000	0.000000	0.000000	0.007710	0.004921	0.004115	0.000000	0.000000	2.000000	17.000000	0.000000
20445.541627	0.099069	0.537491	0.000074	80.488968	-5.122941	62.482674	0.046549	0.000000	-0.003691	0.000000	0.000000	0.000000	0.007710	0.004921	0.004115	0.000000	0.000000	2.000000	17.000000	0.000000
20445.544961	0.099068	0.537517	0.000070	80.488968	-5.122941	62.482674	0.046549	0.000000	-0.003691	0.000000	0.000000	0.000000	-0.000279	0.007676	-0.001286	0.000000	0.000000	2.000000	17.000000	0.000000
20445.548294	0.099068	0.537517	0.000070	80.485977	-5.117400	62.488281	0.046549	0.000000	-0.003691	0.000000	0.000000	0.000000	-0.000279	0.007676	-0.001286	0.000000	0.000000	2.000000	17.000000	0.000000
20445.551627	0.099068	0.537517	0.000070	80.485977	-5.117400	62.488281	0.046549	0.000000	-0.003691	0.000000	0.000000	0.000000	-0.000279	0.007676	-0.001286	0.000000	0.000000	2.000000	17.000000	0.000000
20445.554961	0.099068	0.537517	0.000070	80.485977	-5.117400	62.488281	0.046549	0.000000	-0.003691	0.000000	0.000000	0.000000	-0.000279	0.007676	-0.001286	0.000000	0.000000	2.000000	17.000000	0.000000
20445.558294	0.099063	0.537526	0.000047	80.485977	-5.117400	62.488281	0.046595	0.000000	-0.003477	0.000000	0.000000	0.000000	-0.001476	0.002751	-0.006812	0.000000	0.000000	2.000000	17.000000	0.000000
20445.561627	0.099063	0.537526	0.000047	80.485977	-5.117400	62.488281	0.046595	0.000000	-0.003477	0.000000	0.000000	0.000000	-0.001476	0.002751	-0.006812	0.000000	0.000000	2.000000	17.000000	0.000000
20445.564961	0.099063	0.537526	0.000047	80.485977	-5.117400	62.488281	0.046595	0.000000	-0.003477	0.000000	0.000000	0.000000	-0.001476	0.002751	-0.006812	0.000000	0.000000	2.000000	17.000000	0.000000
20445.568294	0.099063	0.537526	0.000047	80.482994	-5.111822	62.493908	0.046841	0.000000	-0.002341	0.000000	0.000000	0.000000	-0.001476	0.002751	-0.006812	0.000000	0.000000	2.000000	17.000000	0.000000
20445.571627	0.099062	0.537552	0.000043	80.482994	-5.111822	62.493908	0.046841	0.000000	-0.002341	0.000000	0.000000	0.000000	-0.000277	0.007670	-0.001287	0.000000	0.000000	2.000000	17.000000	0.000000
20445.574961	0.099062	0.537552	0.000043	80.482994	-5.111822	62.493908	0.046841	0.000000	-0.002341	0.000000	0.000000	0.000000	-0.000277	0.007670	-0.001287	0.000000	0.000000	2.000000	17.000000	0.000000
20445.578294	0.099062	0.537552	0.000043	80.480026	-5.108992	62.507534	0.046888	0.000000	-0.002127	0.000000	0.000000	0.000000	-0.000277	0.007670	-0.001287	0.000000	0.000000	2.000000	17.000000	0.000000
20445.581627	0.099062	0.537552	0.000043	80.480026	-5.108992	62.507534	0.046888	0.000000	-0.002127	0.000000	0.000000	0.000000	-0.000277	0.007670	-0.001287	0.000000	0.000000	2.000000	17.000000	0.000000
20445.584961	0.099045	0.537568	0.000066	80.480026	-5.108992	62.507534	0.046888	0.000000	-0.002127	0.000000	0.000000	0.000000	-0.005315	0.004906	0.006936	0.000000	0.000000	2.000000	17.000000	0.000000
20445.588294	0.099045	0.537568	0.000066	80.480003	-5.111700	62.507557	0.046888	0.000000	-0.002127	0.000000	0.000000	0.000000	-0.005315	0.004906	0.006936	0.000000	0.000000	2.000000	17.000000	0.000000
20445.591627	0.099045	0.537568	0.000066	80.480003	-5.111700	62.507557	0.046888	0.000000	-0.002127	0.000000	0.000000	0.000000	-0.005315	0.004906	0.006936	0.000000	0.000000	2.000000	17.000000	0.000000
20445.594961	0.099045	0.537568	0.000066	80.480003	-5.111700	62.507557	0.046888	0.000000	-0.002127	0.000000	0.000000	0.000000	-0.005315	0.004906	0.006936	0.000000	0.000000	2.000000	17.000000	0.000000
20445.598294	0.099007	0.537533	0.000102	80.482994	-5.119984	62.517883	0.047773	0.000000	-0.003283	0.000000	0.000000	0.000000	-0.011270	-0.010412	0.010920	0.000000	0.000000	2.000000	17.000000	0.000000
20445.601627	0.099007	0.537533	0.000102	80.482994	-5.119984	62.517883	0.047773	0.000000	-0.003283	0.000000	0.000000	0.000000	-0.011270	-0.010412	0.010920	0.000000	0.000000	2.000000	17.000000	0.000000
20445.604961	0.099007	0.537533	0.000102	80.482994	-5.119984	62.517883	0.047773	0.000000	-0.003283	0.000000	0.000000	0.000000	-0.011270	-0.010412	0.010920	0.000000	0.000000	2.000000	17.000000	0.000000
20445.608294	0.099007	0.537533	0.000102	80.485977	-5.125564	62.528183	0.049652	0.000000	-0.005103	0.000000	0.000000	0.000000	-0.011270	-0.010412	0.010920	0.000000	0.000000	2.000000	17.000000	0.000000
20445.611627	0.099008	0.537508	0.000106	80.485977	-5.125564	62.528183	0.049652	0.000000	-0.005103	0.000000	0.000000	0.000000	0.000277	-0.007659	0.001287	0.000000	0.000000	2.000000	17.000000	0.000000
20445.614961	0.099008	0.537508	0.000106	80.485977	-5.125564	62.528183	0.049652	0.000000	-0.005103	0.000000	0.000000	0.000000	0.000277	-0.007659	0.001287	0.000000	0.000000	2.000000	17.000000	0.000000
20445.618294	0.099008	0.537508	0.000106	80.488983	-5.128409	62.538506	0.049606	0.000000	-0.005317	0.000000	0.000000	0.000000	0.000277	-0.007659	0.001287	0.000000	0.000000	2.000000	17.000000	0.000000
20445.621627	0.099008	0.537508	0.000106	80.488983	-5.128409	62.538506	0.049606	0.000000	-0.005317	0.000000	0.000000	0.000000	0.000277	-0.007659	0.001287	0.000000	0.000000	2.000000	17.000000	0.000000
20445.624961	0.099031	0.537482	0.000106	80.488983	-5.128409	62.538506	0.049606	0.000000	-0.005317	0.000000	0.000000	0.000000	0.006791	-0.007678	-0.000124	0.000000	0.000000	2.000000	17.000000	0.000000
20445.628294	0.099031	0.537482	0.000106	80.491096	-5.133576	62.533360	0.049606	0.000000	-0.005317	0.000000	0.000000	0.000000	0.006791	-0.007678	-0.000124	0.000000	0.000000	2.000000	17.000000	0.000000
20445.631627	0.099031	0.537482	0.000106	80.491096	-5.133576	62.533360	0.049606	0.000000	-0.005317	0.000000	0.000000	0.000000	0.006791	-0.007678	-0.000124	0.000000	0.000000	2.000000	17.000000	0.000000
20445.634961	0.099031	0.537482	0.000106	80.491096	-5.133576	62.533360	0.049606	0.000000	-0.005317	0.000000	0.000000	0.000000	0.006791	-0.007678	-0.000124	0.000000	0.000000	2.000000	17.000000	0.000000
20445.638294	0.099053	0.537457	0.000106	80.492813	-5.142949	62.519489	0.048474	0.000000	-0.005297	0.000000	0.000000	0.000000	0.006791	-0.007679	-0.000125	0.000000	0.000000	2.000000	17.000000	0.000000
20445.641627	0.099053	0.537457	0.000106	80.492813	-5.142949	62.519489	0.048474	0.000000	-0.005297	0.000000	0.000000	0.000000	0.006791	-0.007679	-0.000125	0.000000	0.000000	2.000000	17.000000	0.000000
20445.644961	0.099053	0.537457	0.000106	80.492813	-5.142949	62.519489	0.048474	0.000000	-0.005297	0.000000	0.000000	0.000000	0.006791	-0.007679	-0.000125	0.000000	0.000000	2.000000	17.000000	0.000000
20445.648294	0.099053	0.537457	0.000106	80.499283	-5.161204	62.504173	0.047342	0.000000	-0.005276	0.000000	0.000000	0.000000	0.006791	-0.007679	-0.000125	0.000000	0.000000	2.000000	17.000000	0.000000
20445.651627	0.099031	0.537482	0.000106	80.499283	-5.161204	62.504173	0.047342	0.000000	-0.005276	0.000000	0.000000	0.000000	-0.006790	0.007664	0.000125	0.000000	0.000000	2.000000	17.000000	0.000000
20445.654961	0.099031	0.537482	0.000106	80.499283	-5.161204	62.504173	0.047342	0.000000	-0.005276	0.000000	0.000000	0.000000	-0.006790	0.007664	0.000125	0.000000	0.000000	2.000000	17.000000	0.000000
20445.658294	0.099031	0.537482	0.000106	80.501434	-5.166366	62.499081	0.048474	0.000000	-0.005297	0.000000	0.000000	0.000000	-0.006790	0.007664	0.000125	0.000000	0.000000	2.000000	17.000000	0.000000
20445.661627	0.099031	0.537482	0.000106	80.501434	-5.166366	62.499081	0.048474	0.000000	-0.005297	0.000000	0.000000	0.000000	-0.006790	0.007664	0.000125	0.000000	0.000000	2.000000	17.000000	0.000000
20445.664961	0.099031	0.537482	0.000106	80.501434	-5.166366	62.499081	0.048474	0.000000	-0.005297	0.000000	0.000000	0.000000	0.000000	-0.000007	0.000000	0.000000	0.000000	2.000000	17.000000	0.000000
20445.668294	0.099031	0.537482	0.000106	80.501419	-5.169105	62.499046	0.048474	0.000000	-0.005297	0.000000	0.000000	0.000000	0.000000	-0.000007	0.000000	0.000000	0.000000	2.000000	17.000000	0.000000
20445.671627	0.099031	0.537482	0.000106	80.501419	-5.169105	62.499046	0.048474	0.000000	-0.005297	0.000000	0.000000	0.000000	0.000000	-0.000007	0.000000	0.000000	0.000000	2.000000	17.000000	0.000000
20445.674961	0.099031	0.537482	0.000106	80.501419	-5.169105	62.499046	0.048474	0.000000	-0.005297	0.000000	0.000000	0.000000	0.000000	-0.000007	0.000000	0.000000	0.000000	2.000000	17.000000	0.000000
20445.678294	0.099020	0.537526	0.000056	80.498436	-5.160784	62.504742	0.048474	0.000000	-0.005297	0.000000	0.000000	0.000000	-0.003229	0.013158	-0.014911	0.000000	0.000000	2.000000	17.000000	0.000000
20445.681627	0.099020	0.537526	0.000056	80.498436	-5.160784	62.504742	0.048474	0.000000	-0.005297	0.000000	0.000000	0.000000	-0.003229	0.013158	-0.014911	0.000000	0.000000	2.000000	17.000000	0.000000
20445.684961	0.099020	0.537526	0.000056	80.498436	-5.160784	62.504742	0.048474	0.000000	-0.005297	0.000000	0.000000	0.000000	-0.003229	0.013158	-0.014911	0.000000	0.000000	2.000000	17.000000	0.000000
20445.688294	0.099020	0.537526	0.000056	80.495461	-5.152505	62.510384	0.049012	0.000000	-0.002811	0.000000	0.000000	0.000000	-0.003229	0.013158	-0.014911	0.000000	0.000000	2.000000	17.000000	0.000000
20445.691627	0.099041	0.537552	0.000047	80.495461	-5.152505	62.510384	0.049012	0.000000	-0.002811	0.000000	0.000000	0.000000	0.006235	0.007670	-0.002697	0.000000	0.000000	2.000000	17.000000	0.000000
20445.694961	0.099041	0.537552	0.000047	80.495461	-5.152505	62.510384	0.049012	0.000000	-0.002811	0.000000	0.000000	0.000000	0.006235	0.007670	-0.002697	0.000000	0.000000	2.000000	17.000000	0.000000
20445.698294	0.099041	0.537552	0.000047	80.492462	-5.144172	62.516075	0.047973	0.000000	-0.002362	0.000000	0.000000	0.000000	0.006235	0.007670	-0.002697	0.000000	0.000000	2.000000	17.000000	0.000000
20445.701627	0.099041	0.537552	0.000047	80.492462	-5.144172	62.516075	0.047973	0.000000	-0.002362	0.000000	0.000000	0.000000	0.006235	0.007670	-0.002697	0.000000	0.000000	2.000000	17.000000	0.000000
20445.704961	0.099061	0.537577	0.000038	80.492462	-5.144172	62.516075	0.047973	0.000000	-0.002362	0.000000	0.000000	0.000000	0.006232	0.007671	-0.002698	0.000000	0.000000	2.000000	17.000000	0.000000
20445.708294	0.099061	0.537577	0.000038	80.494637	-5.149359	62.510971	0.047973	0.000000	-0.002362	0.000000	0.000000	0.000000	0.006232	0.007671	-0.002698	0.000000	0.000000	2.000000	17.000000	0.000000
20445.711627	0.099061	0.537577	0.000038	80.494637	-5.149359	62.510971	0.047973	0.000000	-0.002362	0.000000	0.000000	0.000000	0.006232	0.007671	-0.002698	0.000000	0.000000	2.000000	17.000000	0.000000
20445.714961	0.099061	0.537577	0.000038	80.494637	-5.149359	62.510971	0.047973	0.000000	-0.002362	0.000000	0.000000	0.000000	0.006232	0.007671	-0.002698	0.000000	0.000000	2.000000	17.000000	0.000000
20445.718294	0.099051	0.537596	-0.000007	80.494637	-5.149359	62.510971	0.046934	0.000000	-0.001912	0.000000	0.000000	0.000000	-0.002953	0.005493	-0.013625	0.000000	0.000000	2.000000	17.000000	0.000000
20445.721627	0.099051	0.537596	-0.000007	80.494637	-5.149359	62.510971	0.046934	0.000000	-0.001912	0.000000	0.000000	0.000000	-0.002953	0.005493	-0.013625	0.000000	0.000000	2.000000	17.000000	0.000000
20445.724961	0.099051	0.537596	-0.000007	80.494637	-5.149359	62.510971	0.046934	0.000000	-0.001912	0.000000	0.000000	0.000000	-0.002953	0.005493	-0.013625	0.000000	0.000000	2.000000	17.000000	0.000000
20445.728294	0.099051	0.537596	-0.000007	80.494614	-5.152086	62.510937	0.047426	0.000000	0.000359	0.000000	0.000000	0.000000	-0.002953	0.005493	-0.013625	0.000000	0.000000	2.000000	17.000000	0.000000
20445.731627	0.099025	0.537605	-0.000025	80.494614	-5.152086	62.510937	0.047426	0.000000	0.000359	0.000000	0.000000	0.000000	-0.007986	0.002750	-0.005403	0.000000	0.000000	2.000000	17.000000	0.000000
20445.734961	0.099025	0.537605	-0.000025	80.494614	-5.152086	62.510937	0.047426	0.000000	0.000359	0.000000	0.000000	0.000000	-0.007986	0.002750	-0.005403	0.000000	0.000000	2.000000	17.000000	0.000000
20445.738294	0.099025	0.537605	-0.000025	80.494637	-5.154809	62.510963	0.048757	0.000000	0.001259	0.000000	0.000000	0.000000	-0.007986	0.002750	-0.005403	0.000000	0.000000	2.000000	17.000000	0.000000
20445.741627	0.099025	0.537605	-0.000025	80.494637	-5.154809	62.510963	0.048757	0.000000	0.001259	0.000000	0.000000	0.000000	-0.007986	0.002750	-0.005403	0.000000	0.000000	2.000000	17.000000	0.000000
20445.744961	0.098998	0.537614	-0.000043	80.494637	-5.154809	62.510963	0.048757	0.000000	0.001259	0.000000	0.000000	0.000000	-0.007985	0.002743	-0.005403	0.000000	0.000000	2.000000	17.000000	0.000000
20445.748294	0.098998	0.537614	-0.000043	80.494637	-5.154809	62.510963	0.048757	0.000000	0.001259	0.000000	0.000000	0.000000	-0.007985	0.002743	-0.005403	0.000000	0.000000	2.000000	17.000000	0.000000
20445.751627	0.098998	0.537614	-0.000043	80.494637	-5.154809	62.510963	0.048757	0.000000	0.001259	0.000000	0.000000	0.000000	-0.007985	0.002743	-0.005403	0.000000	0.000000	2.000000	17.000000	0.000000
20445.754961	0.098998	0.537614	-0.000043	80.494637	-5.154809	62.510963	0.048757	0.000000	0.001259	0.000000	0.000000	0.000000	-0.007985	0.002743	-0.005403	0.000000	0.000000	2.000000	17.000000	0.000000
20445.758294	0.099020	0.537614	-0.000048	80.494614	-5.152086	62.510937	0.050088	0.000000	0.002160	0.000000	0.000000	0.000000	0.006508	0.000007	-0.001410	0.000000	0.000000	2.000000	17.000000	0.000000
20445.761627	0.099020	0.537614	-0.000048	80.494614	-5.152086	62.510937	0.050088	0.000000	0.002160	0.000000	0.000000	0.000000	0.006508	0.000007	-0.001410	0.000000	0.000000	2.000000	17.000000	0.000000
20445.764961	0.099020	0.537614	-0.000048	80.494614	-5.152086	62.510937	0.050088	0.000000	0.002160	0.000000	0.000000	0.000000	0.006508	0.000007	-0.001410	0.000000	0.000000	2.000000	17.000000	0.000000
20445.768294	0.099020	0.537614	-0.000048	80.494637	-5.149359	62.510971	0.049003	0.000000	0.002395	0.000000	0.000000	0.000000	0.006508	0.000007	-0.001410	0.000000	0.000000	2.000000	17.000000	0.000000
20445.771627	0.099047	0.537605	-0.000030	80.494637	-5.149359	62.510971	0.049003	0.000000	0.002395	0.000000	0.000000	0.000000	0.007985	-0.002740	0.005403	0.000000	0.000000	2.000000	17.000000	0.000000
20445.774961	0.099047	0.537605	-0.000030	80.494637	-5.149359	62.510971	0.049003	0.000000	0.002395	0.000000	0.000000	0.000000	0.007985	-0.002740	0.005403	0.000000	0.000000	2.000000	17.000000	0.000000
20445.778294	0.099047	0.537605	-0.000030	80.494637	-5.146648	62.510944	0.047672	0.000000	0.001494	0.000000	0.000000	0.000000	0.007985	-0.002740	0.005403	0.000000	0.000000	2.000000	17.000000	0.000000
20445.781627	0.099047	0.537605	-0.000030	80.494637	-5.146648	62.510944	0.047672	0.000000	0.001494	0.000000	0.000000	0.000000	0.007985	-0.002740	0.005403	0.000000	0.000000	2.000000	17.000000	0.000000
20445.784961	0.099073	0.537596	-0.000012	80.494637	-5.146648	62.510944	0.047672	0.000000	0.001494	0.000000	0.000000	0.000000	0.007987	-0.002750	0.005402	0.000000	0.000000	2.000000	17.000000	0.000000
20445.788294	0.099073	0.537596	-0.000012	80.494637	-5.146648	62.510944	0.047672	0.000000	0.001494	0.000000	0.000000	0.000000	0.007987	-0.002750	0.005402	0.000000	0.000000	2.000000	17.000000	0.000000
20445.791627	0.099073	0.537596	-0.000012	80.494637	-5.146648	62.510944	0.047672	0.000000	0.001494	0.000000	0.000000	0.000000	0.007987	-0.002750	0.005402	0.000000	0.000000	2.000000	17.000000	0.000000
20445.794961	0.099073	0.537596	-0.000012	80.494637	-5.146648	62.510944	0.047672	0.000000	0.001494	0.000000	0.000000	0.000000	0.007987	-0.002750	0.005402	0.000000	0.000000	2.000000	17.000000	0.000000
20445.798294	0.099061	0.537577	0.000038	80.495064	-5.142447	62.519733	0.046341	0.000000	0.000594	0.000000	0.000000	0.000000	-0.003558	-0.005490	0.015036	0.000000	0.000000	2.000000	17.000000	0.000000
20445.801627	0.099061	0.537577	0.000038	80.495064	-5.142447	62.519733	0.046341	0.000000	0.000594	0.000000	0.000000	0.000000	-0.003558	-0.005490	0.015036	0.000000	0.000000	2.000000	17.000000	0.000000
20445.804961	0.099061	0.537577	0.000038	80.495064	-5.142447	62.519733	0.046341	0.000000	0.000594	0.000000	0.000000	0.000000	-0.003558	-0.005490	0.015036	0.000000	0.000000	2.000000	17.000000	0.000000
20445.808294	0.099061	0.537577	0.000038	80.492088	-5.136897	62.525368	0.046934	0.000000	-0.001912	0.000000	0.000000	0.000000	-0.003558	-0.005490	0.015036	0.000000	0.000000	2.000000	17.000000	0.000000
20445.811627	0.099065	0.537594	0.000057	80.492088	-5.136897	62.525368	0.046934	0.000000	-0.001912	0.000000	0.000000	0.000000	0.001197	0.004907	0.005525	0.000000	0.000000	2.000000	17.000000	0.000000
20445.814961	0.099065	0.537594	0.000057	80.492088	-5.136897	62.525368	0.046934	0.000000	-0.001912	0.000000	0.000000	0.000000	0.001197	0.004907	0.005525	0.000000	0.000000	2.000000	17.000000	0.000000
20445.818294	0.099065	0.537594	0.000057	80.489105	-5.131291	62.531044	0.046734	0.000000	-0.002833	0.000000	0.000000	0.000000	0.001197	0.004907	0.005525	0.000000	0.000000	2.000000	17.000000	0.000000
20445.821627	0.099065	0.537594	0.000057	80.489105	-5.131291	62.531044	0.046734	0.000000	-0.002833	0.000000	0.000000	0.000000	0.001197	0.004907	0.005525	0.000000	0.000000	2.000000	17.000000	0.000000
20445.824961	0.099069	0.537610	0.000075	80.489105	-5.131291	62.531044	0.046734	0.000000	-0.002833	0.000000	0.000000	0.000000	0.001196	0.004933	0.005525	0.000000	0.000000	2.000000	17.000000	0.000000
20445.828294	0.099069	0.537610	0.000075	80.480125	-5.111894	62.547958	0.046734	0.000000	-0.002833	0.000000	0.000000	0.000000	0.001196	0.004933	0.005525	0.000000	0.000000	2.000000	17.000000	0.000000
20445.831627	0.099069	0.537610	0.000075	80.480125	-5.111894	62.547958	0.046734	0.000000	-0.002833	0.000000	0.000000	0.000000	0.001196	0.004933	0.005525	0.000000	0.000000	2.000000	17.000000	0.000000
20445.834961	0.099069	0.537610	0.000075	80.480125	-5.111894	62.547958	0.046734	0.000000	-0.002833	0.000000	0.000000	0.000000	0.001196	0.004933	0.005525	0.000000	0.000000	2.000000	17.000000	0.000000
20445.838294	0.099102	0.537716	0.000227	80.468170	-5.092380	62.570511	0.046535	0.000000	-0.003754	0.000000	0.000000	0.000000	0.009854	0.031675	0.045478	0.000000	0.000000	2.000000	17.000000	0.000000
20445.841627	0.099102	0.537716	0.000227	80.468170	-5.092380	62.570511	0.046535	0.000000	-0.003754	0.000000	0.000000	0.000000	0.009854	0.031675	0.045478	0.000000	0.000000	2.000000	17.000000	0.000000
20445.844961	0.099102	0.537716	0.000227	80.468170	-5.092380	62.570511	0.046535	0.000000	-0.003754	0.000000	0.000000	0.000000	0.009854	0.031675	0.045478	0.000000	0.000000	2.000000	17.000000	0.000000
20445.848294	0.099102	0.537716	0.000227	80.456223	-5.070212	62.592968	0.044893	0.000000	-0.011334	0.000000	0.000000	0.000000	0.009854	0.031675	0.045478	0.000000	0.000000	2.000000	17.000000	0.000000
20445.851627	0.099128	0.537763	0.000346	80.456223	-5.070212	62.592968	0.044893	0.000000	-0.011334	0.000000	0.000000	0.000000	0.007737	0.014198	0.035713	0.000000	1.000000	2.000000	17.000000	0.000000
20445.854961	0.099128	0.537763	0.000346	80.456223	-5.070212	62.592968	0.044893	0.000000	-0.011334	0.000000	0.000000	0.000000	0.007737	0.014198	0.035713	0.000000	1.000000	2.000000	17.000000	0.000000
