# Supplementary material for: Haptic Guidance Needs to Be Intuitive Not Just Informative to Improve Human Motor Accuracy
Source: PLoS One. 2016 Mar 16;11(3):e0150912. doi: 10.1371/journal.pone.0150912 (PMC4794196; doi:10.1371/journal.pone.0150912)
Supplement: S2 Data — (ZIP) [file pone.0150912.s002.zip › Subject2/exp2_0018.txt]

Time	PosX	PosY	PosZ	RotX	RotY	RotZ	ForceX	ForceY	ForceZ	MomentX	MomentY	MomentZ	VelocityX	VelocityY	VelocityZ	CalibratedWeight	ButtonDown	Condition	Trial	Visual
20447.468294	0.004087	0.533106	0.251025	84.244560	123.079300	-178.707153	-1.914991	0.000000	-4.618746	0.000000	0.000000	0.000000	0.010193	0.002002	0.018628	0.000000	1.000000	2.000000	18.000000	0.000000
20447.471627	0.004087	0.533106	0.251025	84.244560	123.079300	-178.707153	-1.914991	0.000000	-4.618746	0.000000	0.000000	0.000000	0.010193	0.002002	0.018628	0.000000	1.000000	2.000000	18.000000	0.000000
20447.474961	0.004087	0.533106	0.251025	84.244560	123.079300	-178.707153	-1.914991	0.000000	-4.618746	0.000000	0.000000	0.000000	0.010193	0.002002	0.018628	0.000000	1.000000	2.000000	18.000000	0.000000
20447.478294	0.003445	0.532938	0.250369	84.184120	123.988518	-177.759979	-1.915120	0.000000	-4.618692	0.000000	0.000000	0.000000	-0.192593	-0.050537	-0.196912	0.000000	1.000000	2.000000	18.000000	0.000000
20447.481627	0.003445	0.532938	0.250369	84.184120	123.988518	-177.759979	-1.915120	0.000000	-4.618692	0.000000	0.000000	0.000000	-0.192593	-0.050537	-0.196912	0.000000	1.000000	2.000000	18.000000	0.000000
20447.484961	0.003445	0.532938	0.250369	84.184120	123.988518	-177.759979	-1.915120	0.000000	-4.618692	0.000000	0.000000	0.000000	-0.192593	-0.050537	-0.196912	0.000000	1.000000	2.000000	18.000000	0.000000
20447.488294	0.003445	0.532938	0.250369	84.150314	124.501839	-177.317978	-1.909294	0.000000	-4.621103	0.000000	0.000000	0.000000	-0.192593	-0.050537	-0.196912	0.000000	1.000000	2.000000	18.000000	0.000000
20447.491627	0.002971	0.532784	0.249662	84.150314	124.501839	-177.317978	-1.909294	0.000000	-4.621103	0.000000	0.000000	0.000000	-0.141965	-0.046239	-0.212272	0.000000	1.000000	2.000000	18.000000	0.000000
20447.494961	0.002971	0.532784	0.249662	84.150314	124.501839	-177.317978	-1.909294	0.000000	-4.621103	0.000000	0.000000	0.000000	-0.141965	-0.046239	-0.212272	0.000000	1.000000	2.000000	18.000000	0.000000
20447.498294	0.002971	0.532784	0.249662	84.084045	125.152412	-176.893356	-1.906433	0.000000	-4.622284	0.000000	0.000000	0.000000	-0.141965	-0.046239	-0.212272	0.000000	1.000000	2.000000	18.000000	0.000000
20447.501627	0.002498	0.532761	0.248717	84.084045	125.152412	-176.893356	-1.906433	0.000000	-4.622284	0.000000	0.000000	0.000000	-0.141933	-0.006955	-0.283385	0.000000	1.000000	2.000000	18.000000	0.000000
20447.504961	0.002498	0.532761	0.248717	84.084045	125.152412	-176.893356	-1.906433	0.000000	-4.622284	0.000000	0.000000	0.000000	-0.141933	-0.006955	-0.283385	0.000000	1.000000	2.000000	18.000000	0.000000
20447.508294	0.002498	0.532761	0.248717	83.988197	125.602142	-176.850861	-1.905107	0.000000	-4.622831	0.000000	0.000000	0.000000	-0.141933	-0.006955	-0.283385	0.000000	1.000000	2.000000	18.000000	0.000000
20447.511627	0.001825	0.532573	0.247693	83.988197	125.602142	-176.850861	-1.905107	0.000000	-4.622831	0.000000	0.000000	0.000000	-0.201854	-0.056305	-0.307169	0.000000	1.000000	2.000000	18.000000	0.000000
20447.514961	0.001825	0.532573	0.247693	83.988197	125.602142	-176.850861	-1.905107	0.000000	-4.622831	0.000000	0.000000	0.000000	-0.201854	-0.056305	-0.307169	0.000000	1.000000	2.000000	18.000000	0.000000
20447.518294	0.001825	0.532573	0.247693	83.871513	125.892738	-176.914810	-1.901102	0.000000	-4.624479	0.000000	0.000000	0.000000	-0.201854	-0.056305	-0.307169	0.000000	1.000000	2.000000	18.000000	0.000000
20447.521627	0.001422	0.532507	0.246716	83.871513	125.892738	-176.914810	-1.901102	0.000000	-4.624479	0.000000	0.000000	0.000000	-0.121052	-0.019698	-0.293031	0.000000	1.000000	2.000000	18.000000	0.000000
20447.524961	0.001422	0.532507	0.246716	83.871513	125.892738	-176.914810	-1.901102	0.000000	-4.624479	0.000000	0.000000	0.000000	-0.121052	-0.019698	-0.293031	0.000000	1.000000	2.000000	18.000000	0.000000
20447.528294	0.001422	0.532507	0.246716	83.765457	125.991310	-176.937820	-1.901070	0.000000	-4.624493	0.000000	0.000000	0.000000	-0.121052	-0.019698	-0.293031	0.000000	1.000000	2.000000	18.000000	0.000000
20447.531627	0.001220	0.532434	0.245849	83.765457	125.991310	-176.937820	-1.901070	0.000000	-4.624493	0.000000	0.000000	0.000000	-0.060598	-0.022002	-0.260115	0.000000	1.000000	2.000000	18.000000	0.000000
20447.534961	0.001220	0.532434	0.245849	83.765457	125.991310	-176.937820	-1.901070	0.000000	-4.624493	0.000000	0.000000	0.000000	-0.060598	-0.022002	-0.260115	0.000000	1.000000	2.000000	18.000000	0.000000
20447.538294	0.001220	0.532434	0.245849	83.688324	125.955345	-176.911087	-1.903555	0.000000	-4.623470	0.000000	0.000000	0.000000	-0.060598	-0.022002	-0.260115	0.000000	1.000000	2.000000	18.000000	0.000000
20447.541627	0.000919	0.532339	0.245143	83.688324	125.955345	-176.911087	-1.903555	0.000000	-4.623470	0.000000	0.000000	0.000000	-0.090386	-0.028536	-0.212007	0.000000	1.000000	2.000000	18.000000	0.000000
20447.544961	0.000919	0.532339	0.245143	83.688324	125.955345	-176.911087	-1.903555	0.000000	-4.623470	0.000000	0.000000	0.000000	-0.090386	-0.028536	-0.212007	0.000000	1.000000	2.000000	18.000000	0.000000
20447.548294	0.000919	0.532339	0.245143	83.700638	125.547661	-177.283691	-1.903388	0.000000	-4.623539	0.000000	0.000000	0.000000	-0.090386	-0.028536	-0.212007	0.000000	1.000000	2.000000	18.000000	0.000000
20447.551627	0.000919	0.532339	0.245143	83.700638	125.547661	-177.283691	-1.903388	0.000000	-4.623539	0.000000	0.000000	0.000000	-0.090386	-0.028536	-0.212007	0.000000	1.000000	2.000000	18.000000	0.000000
20447.554961	0.000685	0.532222	0.244597	83.700638	125.547661	-177.283691	-1.903388	0.000000	-4.623539	0.000000	0.000000	0.000000	-0.070174	-0.034970	-0.163775	0.000000	1.000000	2.000000	18.000000	0.000000
20447.558294	0.000685	0.532222	0.244597	83.765335	124.816765	-177.992493	-1.903388	0.000000	-4.623539	0.000000	0.000000	0.000000	-0.070174	-0.034970	-0.163775	0.000000	1.000000	2.000000	18.000000	0.000000
20447.561627	0.000518	0.532175	0.244154	83.765335	124.816765	-177.992493	-1.903388	0.000000	-4.623539	0.000000	0.000000	0.000000	-0.050069	-0.014185	-0.132659	0.000000	1.000000	2.000000	18.000000	0.000000
20447.564961	0.000518	0.532175	0.244154	83.765335	124.816765	-177.992493	-1.903388	0.000000	-4.623539	0.000000	0.000000	0.000000	-0.050069	-0.014185	-0.132659	0.000000	1.000000	2.000000	18.000000	0.000000
20447.568294	0.000518	0.532175	0.244154	83.848236	123.808411	-178.971146	-1.903485	0.000000	-4.623499	0.000000	0.000000	0.000000	-0.050069	-0.014185	-0.132659	0.000000	1.000000	2.000000	18.000000	0.000000
20447.571627	0.000518	0.532175	0.244154	83.848236	123.808411	-178.971146	-1.903485	0.000000	-4.623499	0.000000	0.000000	0.000000	-0.050069	-0.014185	-0.132659	0.000000	1.000000	2.000000	18.000000	0.000000
20447.574961	0.000251	0.532235	0.243812	83.848236	123.808411	-178.971146	-1.903485	0.000000	-4.623499	0.000000	0.000000	0.000000	-0.079940	0.018068	-0.102637	0.000000	1.000000	2.000000	18.000000	0.000000
20447.578294	0.000251	0.532235	0.243812	83.935280	122.714005	179.962051	-1.903485	0.000000	-4.623499	0.000000	0.000000	0.000000	-0.079940	0.018068	-0.102637	0.000000	1.000000	2.000000	18.000000	0.000000
20447.581627	0.000251	0.532235	0.243812	83.935280	122.714005	179.962051	-1.903485	0.000000	-4.623499	0.000000	0.000000	0.000000	-0.079940	0.018068	-0.102637	0.000000	1.000000	2.000000	18.000000	0.000000
20447.584961	0.000251	0.532235	0.243812	83.935280	122.714005	179.962051	-1.903485	0.000000	-4.623499	0.000000	0.000000	0.000000	-0.079940	0.018068	-0.102637	0.000000	1.000000	2.000000	18.000000	0.000000
20447.588294	-0.000281	0.532633	0.243369	84.019814	121.549225	178.825058	-1.901448	0.000000	-4.624338	0.000000	0.000000	0.000000	-0.159675	0.119355	-0.132845	0.000000	1.000000	2.000000	18.000000	0.000000
20447.591627	-0.000281	0.532633	0.243369	84.019814	121.549225	178.825058	-1.901448	0.000000	-4.624338	0.000000	0.000000	0.000000	-0.000000	-0.000003	0.000000	0.000000	1.000000	2.000000	18.000000	0.000000
20447.594961	-0.000281	0.532633	0.243369	84.019814	121.549225	178.825058	-1.901448	0.000000	-4.624338	0.000000	0.000000	0.000000	-0.000000	-0.000003	0.000000	0.000000	1.000000	2.000000	18.000000	0.000000
20447.598294	-0.000281	0.532633	0.243369	84.094589	120.449501	177.760422	-1.895751	0.000000	-4.626676	0.000000	0.000000	0.000000	-0.000000	-0.000003	0.000000	0.000000	1.000000	2.000000	18.000000	0.000000
20447.601627	-0.000281	0.532633	0.243369	84.094589	120.449501	177.760422	-1.895751	0.000000	-4.626676	0.000000	0.000000	0.000000	-0.000000	-0.000003	0.000000	0.000000	0.000000	2.000000	18.000000	0.000000
20447.604961	-0.000647	0.532884	0.243182	84.094589	120.449501	177.760422	-1.895751	0.000000	-4.626676	0.000000	0.000000	0.000000	-0.109692	0.075235	-0.056231	0.000000	0.000000	2.000000	18.000000	0.000000
20447.608294	-0.000647	0.532884	0.243182	84.144455	119.674782	177.019272	-1.895751	0.000000	-4.626676	0.000000	0.000000	0.000000	-0.109692	0.075235	-0.056231	0.000000	0.000000	2.000000	18.000000	0.000000
20447.611627	-0.000647	0.532884	0.243182	84.144455	119.674782	177.019272	-1.895751	0.000000	-4.626676	0.000000	0.000000	0.000000	-0.109692	0.075235	-0.056231	0.000000	0.000000	2.000000	18.000000	0.000000
20447.614961	-0.000647	0.532884	0.243182	84.144455	119.674782	177.019272	-1.895751	0.000000	-4.626676	0.000000	0.000000	0.000000	-0.109692	0.075235	-0.056231	0.000000	0.000000	2.000000	18.000000	0.000000
20447.618294	-0.001410	0.533298	0.242719	84.177551	119.139320	176.519623	-1.891043	0.000000	-4.628602	0.000000	0.000000	0.000000	-0.229123	0.124318	-0.138807	0.000000	0.000000	2.000000	18.000000	0.000000
20447.621627	-0.001410	0.533298	0.242719	84.177551	119.139320	176.519623	-1.891043	0.000000	-4.628602	0.000000	0.000000	0.000000	-0.000000	0.000007	0.000002	0.000000	0.000000	2.000000	18.000000	0.000000
20447.624961	-0.001410	0.533298	0.242719	84.177551	119.139320	176.519623	-1.891043	0.000000	-4.628602	0.000000	0.000000	0.000000	-0.000000	0.000007	0.000002	0.000000	0.000000	2.000000	18.000000	0.000000
20447.628294	-0.001410	0.533298	0.242719	84.201340	118.736542	176.157639	-1.881640	0.000000	-4.632432	0.000000	0.000000	0.000000	-0.000000	0.000007	0.000002	0.000000	0.000000	2.000000	18.000000	0.000000
20447.631627	-0.001410	0.533298	0.242719	84.201340	118.736542	176.157639	-1.881640	0.000000	-4.632432	0.000000	0.000000	0.000000	-0.000000	0.000007	0.000002	0.000000	0.000000	2.000000	18.000000	0.000000
20447.634961	-0.001875	0.533462	0.242444	84.201340	118.736542	176.157639	-1.881640	0.000000	-4.632432	0.000000	0.000000	0.000000	-0.139323	0.049079	-0.082638	0.000000	0.000000	2.000000	18.000000	0.000000
20447.638294	-0.001875	0.533462	0.242444	84.223183	118.360184	175.827866	-1.881640	0.000000	-4.632432	0.000000	0.000000	0.000000	-0.139323	0.049079	-0.082638	0.000000	0.000000	2.000000	18.000000	0.000000
20447.641627	-0.002438	0.533566	0.242158	84.223183	118.360184	175.827866	-1.881640	0.000000	-4.632432	0.000000	0.000000	0.000000	-0.169082	0.031306	-0.085770	0.000000	0.000000	2.000000	18.000000	0.000000
20447.644961	-0.002438	0.533566	0.242158	84.223183	118.360184	175.827866	-1.881640	0.000000	-4.632432	0.000000	0.000000	0.000000	-0.169082	0.031306	-0.085770	0.000000	0.000000	2.000000	18.000000	0.000000
20447.648294	-0.002438	0.533566	0.242158	84.250351	117.849808	175.368591	-1.868480	0.000000	-4.637755	0.000000	0.000000	0.000000	-0.169082	0.031306	-0.085770	0.000000	0.000000	2.000000	18.000000	0.000000
20447.651627	-0.002438	0.533566	0.242158	84.250351	117.849808	175.368591	-1.868480	0.000000	-4.637755	0.000000	0.000000	0.000000	-0.169082	0.031306	-0.085770	0.000000	0.000000	2.000000	18.000000	0.000000
20447.654961	-0.002968	0.533636	0.241908	84.250351	117.849808	175.368591	-1.868480	0.000000	-4.637755	0.000000	0.000000	0.000000	-0.159034	0.020833	-0.075139	0.000000	0.000000	2.000000	18.000000	0.000000
20447.658294	-0.002968	0.533636	0.241908	84.279533	117.214760	174.787704	-1.868480	0.000000	-4.637755	0.000000	0.000000	0.000000	-0.159034	0.020833	-0.075139	0.000000	0.000000	2.000000	18.000000	0.000000
20447.661627	-0.003564	0.533705	0.241656	84.279533	117.214760	174.787704	-1.868480	0.000000	-4.637755	0.000000	0.000000	0.000000	-0.178825	0.020839	-0.075400	0.000000	0.000000	2.000000	18.000000	0.000000
20447.664961	-0.003564	0.533705	0.241656	84.279533	117.214760	174.787704	-1.868480	0.000000	-4.637755	0.000000	0.000000	0.000000	-0.178825	0.020839	-0.075400	0.000000	0.000000	2.000000	18.000000	0.000000
20447.668294	-0.003564	0.533705	0.241656	84.289688	116.609077	174.243713	-1.853193	0.000000	-4.643886	0.000000	0.000000	0.000000	-0.178825	0.020839	-0.075400	0.000000	0.000000	2.000000	18.000000	0.000000
20447.671627	-0.004127	0.533778	0.241436	84.289688	116.609077	174.243713	-1.853193	0.000000	-4.643886	0.000000	0.000000	0.000000	-0.168804	0.021851	-0.065994	0.000000	0.000000	2.000000	18.000000	0.000000
20447.674961	-0.004127	0.533778	0.241436	84.289688	116.609077	174.243713	-1.853193	0.000000	-4.643886	0.000000	0.000000	0.000000	-0.168804	0.021851	-0.065994	0.000000	0.000000	2.000000	18.000000	0.000000
20447.678294	-0.004127	0.533778	0.241436	84.268105	116.238876	173.938354	-1.845306	0.000000	-4.647026	0.000000	0.000000	0.000000	-0.168804	0.021851	-0.065994	0.000000	0.000000	2.000000	18.000000	0.000000
20447.681627	-0.004590	0.533871	0.241230	84.268105	116.238876	173.938354	-1.845306	0.000000	-4.647026	0.000000	0.000000	0.000000	-0.138887	0.028070	-0.061824	0.000000	0.000000	2.000000	18.000000	0.000000
20447.684961	-0.004590	0.533871	0.241230	84.268105	116.238876	173.938354	-1.845306	0.000000	-4.647026	0.000000	0.000000	0.000000	-0.138887	0.028070	-0.061824	0.000000	0.000000	2.000000	18.000000	0.000000
20447.688294	-0.004590	0.533871	0.241230	84.240334	116.223938	173.974380	-1.838959	0.000000	-4.649541	0.000000	0.000000	0.000000	-0.138887	0.028070	-0.061824	0.000000	0.000000	2.000000	18.000000	0.000000
20447.691627	-0.004590	0.533871	0.241230	84.240334	116.223938	173.974380	-1.838959	0.000000	-4.649541	0.000000	0.000000	0.000000	-0.138887	0.028070	-0.061824	0.000000	0.000000	2.000000	18.000000	0.000000
20447.694961	-0.005053	0.533923	0.240996	84.240334	116.223938	173.974380	-1.838959	0.000000	-4.649541	0.000000	0.000000	0.000000	-0.138746	0.015560	-0.070220	0.000000	0.000000	2.000000	18.000000	0.000000
20447.698294	-0.005053	0.533923	0.240996	84.230476	116.382446	174.169189	-1.838959	0.000000	-4.649541	0.000000	0.000000	0.000000	-0.138746	0.015560	-0.070220	0.000000	0.000000	2.000000	18.000000	0.000000
20447.701627	-0.005481	0.533947	0.240684	84.230476	116.382446	174.169189	-1.838959	0.000000	-4.649541	0.000000	0.000000	0.000000	-0.128531	0.007200	-0.093498	0.000000	0.000000	2.000000	18.000000	0.000000
20447.704961	-0.005481	0.533947	0.240684	84.230476	116.382446	174.169189	-1.838959	0.000000	-4.649541	0.000000	0.000000	0.000000	-0.128531	0.007200	-0.093498	0.000000	0.000000	2.000000	18.000000	0.000000
20447.708294	-0.005481	0.533947	0.240684	84.213409	116.677826	174.501678	-1.827665	0.000000	-4.653992	0.000000	0.000000	0.000000	-0.128531	0.007200	-0.093498	0.000000	0.000000	2.000000	18.000000	0.000000
20447.711627	-0.005481	0.533947	0.240684	84.213409	116.677826	174.501678	-1.827665	0.000000	-4.653992	0.000000	0.000000	0.000000	-0.128531	0.007200	-0.093498	0.000000	0.000000	2.000000	18.000000	0.000000
20447.714961	-0.005875	0.533923	0.240281	84.213409	116.677826	174.501678	-1.827665	0.000000	-4.653992	0.000000	0.000000	0.000000	-0.118251	-0.007422	-0.120938	0.000000	0.000000	2.000000	18.000000	0.000000
20447.718294	-0.005875	0.533923	0.240281	84.190392	117.083199	174.941910	-1.827665	0.000000	-4.653992	0.000000	0.000000	0.000000	-0.118251	-0.007422	-0.120938	0.000000	0.000000	2.000000	18.000000	0.000000
20447.721627	-0.006301	0.533880	0.239718	84.190392	117.083199	174.941910	-1.827665	0.000000	-4.653992	0.000000	0.000000	0.000000	-0.127607	-0.012691	-0.168989	0.000000	0.000000	2.000000	18.000000	0.000000
20447.724961	-0.006301	0.533880	0.239718	84.190392	117.083199	174.941910	-1.827665	0.000000	-4.653992	0.000000	0.000000	0.000000	-0.127607	-0.012691	-0.168989	0.000000	0.000000	2.000000	18.000000	0.000000
20447.728294	-0.006301	0.533880	0.239718	84.161415	117.627663	175.515381	-1.820257	0.000000	-4.656895	0.000000	0.000000	0.000000	-0.127607	-0.012691	-0.168989	0.000000	0.000000	2.000000	18.000000	0.000000
20447.731627	-0.006301	0.533880	0.239718	84.161415	117.627663	175.515381	-1.820257	0.000000	-4.656895	0.000000	0.000000	0.000000	-0.127607	-0.012691	-0.168989	0.000000	0.000000	2.000000	18.000000	0.000000
20447.734961	-0.006724	0.533820	0.238994	84.161415	117.627663	175.515381	-1.820257	0.000000	-4.656895	0.000000	0.000000	0.000000	-0.126935	-0.017976	-0.217132	0.000000	0.000000	2.000000	18.000000	0.000000
20447.738294	-0.006724	0.533820	0.238994	84.125740	118.270149	176.198273	-1.820257	0.000000	-4.656895	0.000000	0.000000	0.000000	-0.126935	-0.017976	-0.217132	0.000000	0.000000	2.000000	18.000000	0.000000
20447.741627	-0.007144	0.533819	0.238101	84.125740	118.270149	176.198273	-1.820257	0.000000	-4.656895	0.000000	0.000000	0.000000	-0.126146	-0.000518	-0.267987	0.000000	0.000000	2.000000	18.000000	0.000000
20447.744961	-0.007144	0.533819	0.238101	84.125740	118.270149	176.198273	-1.820257	0.000000	-4.656895	0.000000	0.000000	0.000000	-0.126146	-0.000518	-0.267987	0.000000	0.000000	2.000000	18.000000	0.000000
20447.748294	-0.007144	0.533819	0.238101	84.095886	119.027138	176.980728	-1.816667	0.000000	-4.658296	0.000000	0.000000	0.000000	-0.126146	-0.000518	-0.267987	0.000000	0.000000	2.000000	18.000000	0.000000
20447.751627	-0.007595	0.533875	0.237037	84.095886	119.027138	176.980728	-1.816667	0.000000	-4.658296	0.000000	0.000000	0.000000	-0.135147	0.016810	-0.319206	0.000000	0.000000	2.000000	18.000000	0.000000
20447.754961	-0.007595	0.533875	0.237037	84.095886	119.027138	176.980728	-1.816667	0.000000	-4.658296	0.000000	0.000000	0.000000	-0.135147	0.016810	-0.319206	0.000000	0.000000	2.000000	18.000000	0.000000
20447.758294	-0.007595	0.533875	0.237037	84.102928	119.956841	177.905212	-1.816060	0.000000	-4.658533	0.000000	0.000000	0.000000	-0.135147	0.016810	-0.319206	0.000000	0.000000	2.000000	18.000000	0.000000
20447.761627	-0.008107	0.534026	0.235796	84.102928	119.956841	177.905212	-1.816060	0.000000	-4.658533	0.000000	0.000000	0.000000	-0.153851	0.045338	-0.372122	0.000000	0.000000	2.000000	18.000000	0.000000
20447.764961	-0.008107	0.534026	0.235796	84.102928	119.956841	177.905212	-1.816060	0.000000	-4.658533	0.000000	0.000000	0.000000	-0.153851	0.045338	-0.372122	0.000000	0.000000	2.000000	18.000000	0.000000
20447.768294	-0.008107	0.534026	0.235796	84.183990	120.730850	178.634872	-1.815558	0.000000	-4.658728	0.000000	0.000000	0.000000	-0.153851	0.045338	-0.372122	0.000000	0.000000	2.000000	18.000000	0.000000
20447.771627	-0.008682	0.534295	0.234425	84.183990	120.730850	178.634872	-1.815558	0.000000	-4.658728	0.000000	0.000000	0.000000	-0.172498	0.080868	-0.411576	0.000000	0.000000	2.000000	18.000000	0.000000
20447.774961	-0.008682	0.534295	0.234425	84.183990	120.730850	178.634872	-1.815558	0.000000	-4.658728	0.000000	0.000000	0.000000	-0.172498	0.080868	-0.411576	0.000000	0.000000	2.000000	18.000000	0.000000
20447.778294	-0.008682	0.534295	0.234425	84.333855	120.905701	178.689377	-1.814862	0.000000	-4.659000	0.000000	0.000000	0.000000	-0.172498	0.080868	-0.411576	0.000000	0.000000	2.000000	18.000000	0.000000
20447.781627	-0.009319	0.534603	0.232896	84.333855	120.905701	178.689377	-1.814862	0.000000	-4.659000	0.000000	0.000000	0.000000	-0.190828	0.092330	-0.458542	0.000000	0.000000	2.000000	18.000000	0.000000
20447.784961	-0.009319	0.534603	0.232896	84.333855	120.905701	178.689377	-1.814862	0.000000	-4.659000	0.000000	0.000000	0.000000	-0.190828	0.092330	-0.458542	0.000000	0.000000	2.000000	18.000000	0.000000
20447.788294	-0.009319	0.534603	0.232896	84.542030	120.271996	177.806580	-1.814155	0.000000	-4.659275	0.000000	0.000000	0.000000	-0.190828	0.092330	-0.458542	0.000000	0.000000	2.000000	18.000000	0.000000
20447.791627	-0.010015	0.534911	0.231214	84.542030	120.271996	177.806580	-1.814155	0.000000	-4.659275	0.000000	0.000000	0.000000	-0.208907	0.092294	-0.504662	0.000000	0.000000	2.000000	18.000000	0.000000
20447.794961	-0.010015	0.534911	0.231214	84.542030	120.271996	177.806580	-1.814155	0.000000	-4.659275	0.000000	0.000000	0.000000	-0.208907	0.092294	-0.504662	0.000000	0.000000	2.000000	18.000000	0.000000
20447.798294	-0.010015	0.534911	0.231214	84.769356	119.065308	176.218765	-1.813431	0.000000	-4.659556	0.000000	0.000000	0.000000	-0.208907	0.092294	-0.504662	0.000000	0.000000	2.000000	18.000000	0.000000
20447.801627	-0.010770	0.535210	0.229311	84.769356	119.065308	176.218765	-1.813431	0.000000	-4.659556	0.000000	0.000000	0.000000	-0.226387	0.089840	-0.570754	0.000000	0.000000	2.000000	18.000000	0.000000
20447.804961	-0.010770	0.535210	0.229311	84.769356	119.065308	176.218765	-1.813431	0.000000	-4.659556	0.000000	0.000000	0.000000	-0.226387	0.089840	-0.570754	0.000000	0.000000	2.000000	18.000000	0.000000
20447.808294	-0.010770	0.535210	0.229311	85.015007	117.758789	174.473099	-1.813181	0.000000	-4.659654	0.000000	0.000000	0.000000	-0.226387	0.089840	-0.570754	0.000000	0.000000	2.000000	18.000000	0.000000
20447.811627	-0.011548	0.535480	0.227172	85.015007	117.758789	174.473099	-1.813181	0.000000	-4.659654	0.000000	0.000000	0.000000	-0.233650	0.080954	-0.641658	0.000000	0.000000	2.000000	18.000000	0.000000
20447.814961	-0.011548	0.535480	0.227172	85.015007	117.758789	174.473099	-1.813181	0.000000	-4.659654	0.000000	0.000000	0.000000	-0.233650	0.080954	-0.641658	0.000000	0.000000	2.000000	18.000000	0.000000
20447.818294	-0.011548	0.535480	0.227172	85.274658	116.592216	172.853546	-1.814133	0.000000	-4.659284	0.000000	0.000000	0.000000	-0.233650	0.080954	-0.641658	0.000000	0.000000	2.000000	18.000000	0.000000
20447.821627	-0.012414	0.535695	0.224746	85.274658	116.592216	172.853546	-1.814133	0.000000	-4.659284	0.000000	0.000000	0.000000	-0.259724	0.064532	-0.727829	0.000000	0.000000	2.000000	18.000000	0.000000
20447.824961	-0.012414	0.535695	0.224746	85.274658	116.592216	172.853546	-1.814133	0.000000	-4.659284	0.000000	0.000000	0.000000	-0.259724	0.064532	-0.727829	0.000000	0.000000	2.000000	18.000000	0.000000
20447.828294	-0.012414	0.535695	0.224746	85.569107	115.360611	171.281738	-1.815553	0.000000	-4.658731	0.000000	0.000000	0.000000	-0.259724	0.064532	-0.727829	0.000000	0.000000	2.000000	18.000000	0.000000
20447.831627	-0.013333	0.535896	0.222058	85.569107	115.360611	171.281738	-1.815553	0.000000	-4.658731	0.000000	0.000000	0.000000	-0.275620	0.060148	-0.806417	0.000000	0.000000	2.000000	18.000000	0.000000
20447.834961	-0.013333	0.535896	0.222058	85.569107	115.360611	171.281738	-1.815553	0.000000	-4.658731	0.000000	0.000000	0.000000	-0.275620	0.060148	-0.806417	0.000000	0.000000	2.000000	18.000000	0.000000
20447.838294	-0.013333	0.535896	0.222058	85.904518	113.877220	169.658981	-1.817898	0.000000	-4.657816	0.000000	0.000000	0.000000	-0.275620	0.060148	-0.806417	0.000000	0.000000	2.000000	18.000000	0.000000
20447.841627	-0.014368	0.536162	0.219161	85.904518	113.877220	169.658981	-1.817898	0.000000	-4.657816	0.000000	0.000000	0.000000	-0.310561	0.079847	-0.869254	0.000000	0.000000	2.000000	18.000000	0.000000
20447.844961	-0.014368	0.536162	0.219161	85.904518	113.877220	169.658981	-1.817898	0.000000	-4.657816	0.000000	0.000000	0.000000	-0.310561	0.079847	-0.869254	0.000000	0.000000	2.000000	18.000000	0.000000
20447.848294	-0.014368	0.536162	0.219161	86.252266	111.931725	167.619141	-1.819662	0.000000	-4.657126	0.000000	0.000000	0.000000	-0.310561	0.079847	-0.869254	0.000000	0.000000	2.000000	18.000000	0.000000
20447.851627	-0.015453	0.536492	0.216052	86.252266	111.931725	167.619141	-1.819662	0.000000	-4.657126	0.000000	0.000000	0.000000	-0.325512	0.099012	-0.932661	0.000000	0.000000	2.000000	18.000000	0.000000
20447.854961	-0.015453	0.536492	0.216052	86.252266	111.931725	167.619141	-1.819662	0.000000	-4.657126	0.000000	0.000000	0.000000	-0.325512	0.099012	-0.932661	0.000000	0.000000	2.000000	18.000000	0.000000
20447.858294	-0.015453	0.536492	0.216052	86.568863	109.323700	164.851852	-1.822087	0.000000	-4.656179	0.000000	0.000000	0.000000	-0.325512	0.099012	-0.932661	0.000000	0.000000	2.000000	18.000000	0.000000
20447.861627	-0.016619	0.536851	0.212765	86.568863	109.323700	164.851852	-1.822087	0.000000	-4.656179	0.000000	0.000000	0.000000	-0.349676	0.107687	-0.985939	0.000000	0.000000	2.000000	18.000000	0.000000
20447.864961	-0.016619	0.536851	0.212765	86.568863	109.323700	164.851852	-1.822087	0.000000	-4.656179	0.000000	0.000000	0.000000	-0.349676	0.107687	-0.985939	0.000000	0.000000	2.000000	18.000000	0.000000
20447.868294	-0.016619	0.536851	0.212765	86.814697	105.812431	161.147827	-1.824373	0.000000	-4.655284	0.000000	0.000000	0.000000	-0.349676	0.107687	-0.985939	0.000000	0.000000	2.000000	18.000000	0.000000
20447.871627	-0.017767	0.537196	0.209272	86.814697	105.812431	161.147827	-1.824373	0.000000	-4.655284	0.000000	0.000000	0.000000	-0.344400	0.103734	-1.048122	0.000000	0.000000	2.000000	18.000000	0.000000
20447.874961	-0.017767	0.537196	0.209272	86.814697	105.812431	161.147827	-1.824373	0.000000	-4.655284	0.000000	0.000000	0.000000	-0.344400	0.103734	-1.048122	0.000000	0.000000	2.000000	18.000000	0.000000
20447.878294	-0.017767	0.537196	0.209272	86.992088	101.560143	156.727234	-1.828635	0.000000	-4.653611	0.000000	0.000000	0.000000	-0.344400	0.103734	-1.048122	0.000000	0.000000	2.000000	18.000000	0.000000
20447.881627	-0.018929	0.537552	0.205615	86.992088	101.560143	156.727234	-1.828635	0.000000	-4.653611	0.000000	0.000000	0.000000	-0.348608	0.106627	-1.096916	0.000000	0.000000	2.000000	18.000000	0.000000
20447.884961	-0.018929	0.537552	0.205615	86.992088	101.560143	156.727234	-1.828635	0.000000	-4.653611	0.000000	0.000000	0.000000	-0.348608	0.106627	-1.096916	0.000000	0.000000	2.000000	18.000000	0.000000
20447.888294	-0.018929	0.537552	0.205615	87.116760	96.843613	151.874023	-1.834018	0.000000	-4.651492	0.000000	0.000000	0.000000	-0.348608	0.106627	-1.096916	0.000000	0.000000	2.000000	18.000000	0.000000
20447.891627	-0.020071	0.537891	0.201746	87.116760	96.843613	151.874023	-1.834018	0.000000	-4.651492	0.000000	0.000000	0.000000	-0.342533	0.101862	-1.160825	0.000000	0.000000	2.000000	18.000000	0.000000
20447.894961	-0.020071	0.537891	0.201746	87.116760	96.843613	151.874023	-1.834018	0.000000	-4.651492	0.000000	0.000000	0.000000	-0.342533	0.101862	-1.160825	0.000000	0.000000	2.000000	18.000000	0.000000
20447.898294	-0.020071	0.537891	0.201746	87.225685	92.320801	147.192261	-1.841671	0.000000	-4.648467	0.000000	0.000000	0.000000	-0.342533	0.101862	-1.160825	0.000000	0.000000	2.000000	18.000000	0.000000
20447.901627	-0.021191	0.538198	0.197680	87.225685	92.320801	147.192261	-1.841671	0.000000	-4.648467	0.000000	0.000000	0.000000	-0.336253	0.091874	-1.219922	0.000000	0.000000	2.000000	18.000000	0.000000
20447.904961	-0.021191	0.538198	0.197680	87.225685	92.320801	147.192261	-1.841671	0.000000	-4.648467	0.000000	0.000000	0.000000	-0.336253	0.091874	-1.219922	0.000000	0.000000	2.000000	18.000000	0.000000
20447.908294	-0.021191	0.538198	0.197680	87.366119	87.814087	142.602646	-1.851622	0.000000	-4.644513	0.000000	0.000000	0.000000	-0.336253	0.091874	-1.219922	0.000000	0.000000	2.000000	18.000000	0.000000
20447.911627	-0.022352	0.538525	0.193422	87.366119	87.814087	142.602646	-1.851622	0.000000	-4.644513	0.000000	0.000000	0.000000	-0.348245	0.098217	-1.277380	0.000000	0.000000	2.000000	18.000000	0.000000
20447.914961	-0.022352	0.538525	0.193422	87.366119	87.814087	142.602646	-1.851622	0.000000	-4.644513	0.000000	0.000000	0.000000	-0.348245	0.098217	-1.277380	0.000000	0.000000	2.000000	18.000000	0.000000
20447.918294	-0.022352	0.538525	0.193422	87.534706	82.918388	137.701782	-1.862726	0.000000	-4.640070	0.000000	0.000000	0.000000	-0.348245	0.098217	-1.277380	0.000000	0.000000	2.000000	18.000000	0.000000
20447.921627	-0.023583	0.538860	0.189022	87.534706	82.918388	137.701782	-1.862726	0.000000	-4.640070	0.000000	0.000000	0.000000	-0.369300	0.100611	-1.319834	0.000000	0.000000	2.000000	18.000000	0.000000
20447.924961	-0.023583	0.538860	0.189022	87.534706	82.918388	137.701782	-1.862726	0.000000	-4.640070	0.000000	0.000000	0.000000	-0.369300	0.100611	-1.319834	0.000000	0.000000	2.000000	18.000000	0.000000
20447.928294	-0.023583	0.538860	0.189022	87.709366	77.406349	132.163635	-1.874022	0.000000	-4.635520	0.000000	0.000000	0.000000	-0.369300	0.100611	-1.319834	0.000000	0.000000	2.000000	18.000000	0.000000
20447.931627	-0.024944	0.539262	0.184522	87.709366	77.406349	132.163635	-1.874022	0.000000	-4.635520	0.000000	0.000000	0.000000	-0.408317	0.120347	-1.349972	0.000000	0.000000	2.000000	18.000000	0.000000
20447.934961	-0.024944	0.539262	0.184522	87.709366	77.406349	132.163635	-1.874022	0.000000	-4.635520	0.000000	0.000000	0.000000	-0.408317	0.120347	-1.349972	0.000000	0.000000	2.000000	18.000000	0.000000
20447.938294	-0.024944	0.539262	0.184522	87.845505	71.839691	126.530663	-1.883902	0.000000	-4.631513	0.000000	0.000000	0.000000	-0.408317	0.120347	-1.349972	0.000000	0.000000	2.000000	18.000000	0.000000
20447.941627	-0.026342	0.539642	0.179953	87.845505	71.839691	126.530663	-1.883902	0.000000	-4.631513	0.000000	0.000000	0.000000	-0.419298	0.113970	-1.370881	0.000000	0.000000	2.000000	18.000000	0.000000
20447.944961	-0.026342	0.539642	0.179953	87.845505	71.839691	126.530663	-1.883902	0.000000	-4.631513	0.000000	0.000000	0.000000	-0.419298	0.113970	-1.370881	0.000000	0.000000	2.000000	18.000000	0.000000
20447.948294	-0.026342	0.539642	0.179953	87.898483	66.819283	121.447090	-1.894070	0.000000	-4.627364	0.000000	0.000000	0.000000	-0.419298	0.113970	-1.370881	0.000000	0.000000	2.000000	18.000000	0.000000
20447.951627	-0.027713	0.540015	0.175295	87.898483	66.819283	121.447090	-1.894070	0.000000	-4.627364	0.000000	0.000000	0.000000	-0.411462	0.111963	-1.397218	0.000000	0.000000	2.000000	18.000000	0.000000
20447.954961	-0.027713	0.540015	0.175295	87.898483	66.819283	121.447090	-1.894070	0.000000	-4.627364	0.000000	0.000000	0.000000	-0.411462	0.111963	-1.397218	0.000000	0.000000	2.000000	18.000000	0.000000
20447.958294	-0.027713	0.540015	0.175295	87.865402	62.994789	117.554512	-1.906142	0.000000	-4.622404	0.000000	0.000000	0.000000	-0.411462	0.111963	-1.397218	0.000000	0.000000	2.000000	18.000000	0.000000
20447.961627	-0.029058	0.540346	0.170554	87.865402	62.994789	117.554512	-1.906142	0.000000	-4.622404	0.000000	0.000000	0.000000	-0.403486	0.099416	-1.422397	0.000000	0.000000	2.000000	18.000000	0.000000
20447.964961	-0.029058	0.540346	0.170554	87.865402	62.994789	117.554512	-1.906142	0.000000	-4.622404	0.000000	0.000000	0.000000	-0.403486	0.099416	-1.422397	0.000000	0.000000	2.000000	18.000000	0.000000
20447.968294	-0.029058	0.540346	0.170554	87.825432	59.596790	114.104393	-1.920251	0.000000	-4.616561	0.000000	0.000000	0.000000	-0.403486	0.099416	-1.422397	0.000000	0.000000	2.000000	18.000000	0.000000
20447.971627	-0.030376	0.540670	0.165723	87.825432	59.596790	114.104393	-1.920251	0.000000	-4.616561	0.000000	0.000000	0.000000	-0.395252	0.097023	-1.449137	0.000000	0.000000	2.000000	18.000000	0.000000
20447.974961	-0.030376	0.540670	0.165723	87.825432	59.596790	114.104393	-1.920251	0.000000	-4.616561	0.000000	0.000000	0.000000	-0.395252	0.097023	-1.449137	0.000000	0.000000	2.000000	18.000000	0.000000
20447.978294	-0.030376	0.540670	0.165723	87.796547	55.371174	109.849380	-1.936641	0.000000	-4.609709	0.000000	0.000000	0.000000	-0.395252	0.097023	-1.449137	0.000000	0.000000	2.000000	18.000000	0.000000
20447.981627	-0.031637	0.541004	0.160820	87.796547	55.371174	109.849380	-1.936641	0.000000	-4.609709	0.000000	0.000000	0.000000	-0.378252	0.100212	-1.470902	0.000000	0.000000	2.000000	18.000000	0.000000
20447.984961	-0.031637	0.541004	0.160820	87.796547	55.371174	109.849380	-1.936641	0.000000	-4.609709	0.000000	0.000000	0.000000	-0.378252	0.100212	-1.470902	0.000000	0.000000	2.000000	18.000000	0.000000
20447.988294	-0.031637	0.541004	0.160820	87.760429	48.797016	103.256615	-1.956056	0.000000	-4.601504	0.000000	0.000000	0.000000	-0.378252	0.100212	-1.470902	0.000000	0.000000	2.000000	18.000000	0.000000
20447.991627	-0.032961	0.541390	0.155907	87.760429	48.797016	103.256615	-1.956056	0.000000	-4.601504	0.000000	0.000000	0.000000	-0.397317	0.116075	-1.474165	0.000000	0.000000	2.000000	18.000000	0.000000
20447.994961	-0.032961	0.541390	0.155907	87.760429	48.797016	103.256615	-1.956056	0.000000	-4.601504	0.000000	0.000000	0.000000	-0.397317	0.116075	-1.474165	0.000000	0.000000	2.000000	18.000000	0.000000
20447.998294	-0.032961	0.541390	0.155907	87.669800	40.297466	94.695183	-1.975115	0.000000	-4.593356	0.000000	0.000000	0.000000	-0.397317	0.116075	-1.474165	0.000000	0.000000	2.000000	18.000000	0.000000
20448.001627	-0.034405	0.541829	0.150979	87.669800	40.297466	94.695183	-1.975115	0.000000	-4.593356	0.000000	0.000000	0.000000	-0.433079	0.131532	-1.478289	0.000000	0.000000	2.000000	18.000000	0.000000
20448.004961	-0.034405	0.541829	0.150979	87.669800	40.297466	94.695183	-1.975115	0.000000	-4.593356	0.000000	0.000000	0.000000	-0.433079	0.131532	-1.478289	0.000000	0.000000	2.000000	18.000000	0.000000
20448.008294	-0.034405	0.541829	0.150979	87.471367	32.443684	86.725243	-1.992411	0.000000	-4.585880	0.000000	0.000000	0.000000	-0.433079	0.131532	-1.478289	0.000000	0.000000	2.000000	18.000000	0.000000
20448.011627	-0.035883	0.542262	0.146125	87.471367	32.443684	86.725243	-1.992411	0.000000	-4.585880	0.000000	0.000000	0.000000	-0.443499	0.129855	-1.456058	0.000000	0.000000	2.000000	18.000000	0.000000
20448.014961	-0.035883	0.542262	0.146125	87.471367	32.443684	86.725243	-1.992411	0.000000	-4.585880	0.000000	0.000000	0.000000	-0.443499	0.129855	-1.456058	0.000000	0.000000	2.000000	18.000000	0.000000
20448.018294	-0.035883	0.542262	0.146125	87.174782	27.642282	81.794800	-2.009013	0.000000	-4.578631	0.000000	0.000000	0.000000	-0.443499	0.129855	-1.456058	0.000000	0.000000	2.000000	18.000000	0.000000
20448.021627	-0.037309	0.542671	0.141337	87.174782	27.642282	81.794800	-2.009013	0.000000	-4.578631	0.000000	0.000000	0.000000	-0.427880	0.122681	-1.436502	0.000000	0.000000	2.000000	18.000000	0.000000
20448.024961	-0.037309	0.542671	0.141337	87.174782	27.642282	81.794800	-2.009013	0.000000	-4.578631	0.000000	0.000000	0.000000	-0.427880	0.122681	-1.436502	0.000000	0.000000	2.000000	18.000000	0.000000
20448.028294	-0.037309	0.542671	0.141337	86.866119	24.059029	78.057030	-2.027295	0.000000	-4.570566	0.000000	0.000000	0.000000	-0.427880	0.122681	-1.436502	0.000000	0.000000	2.000000	18.000000	0.000000
20448.031627	-0.038654	0.543051	0.136581	86.866119	24.059029	78.057030	-2.027295	0.000000	-4.570566	0.000000	0.000000	0.000000	-0.403490	0.114218	-1.426904	0.000000	0.000000	2.000000	18.000000	0.000000
20448.034961	-0.038654	0.543051	0.136581	86.866119	24.059029	78.057030	-2.027295	0.000000	-4.570566	0.000000	0.000000	0.000000	-0.403490	0.114218	-1.426904	0.000000	0.000000	2.000000	18.000000	0.000000
20448.038294	-0.038654	0.543051	0.136581	86.577782	21.091496	74.935349	-2.048612	0.000000	-4.561051	0.000000	0.000000	0.000000	-0.403490	0.114218	-1.426904	0.000000	0.000000	2.000000	18.000000	0.000000
20448.041627	-0.039950	0.543442	0.131889	86.577782	21.091496	74.935349	-2.048612	0.000000	-4.561051	0.000000	0.000000	0.000000	-0.388662	0.117270	-1.407569	0.000000	0.000000	2.000000	18.000000	0.000000
20448.044961	-0.039950	0.543442	0.131889	86.577782	21.091496	74.935349	-2.048612	0.000000	-4.561051	0.000000	0.000000	0.000000	-0.388662	0.117270	-1.407569	0.000000	0.000000	2.000000	18.000000	0.000000
20448.048294	-0.039950	0.543442	0.131889	86.304565	18.674055	72.391556	-2.071894	0.000000	-4.550523	0.000000	0.000000	0.000000	-0.388662	0.117270	-1.407569	0.000000	0.000000	2.000000	18.000000	0.000000
20448.051627	-0.041114	0.543876	0.127265	86.304565	18.674055	72.391556	-2.071894	0.000000	-4.550523	0.000000	0.000000	0.000000	-0.349156	0.130009	-1.387288	0.000000	0.000000	2.000000	18.000000	0.000000
20448.054961	-0.041114	0.543876	0.127265	86.304565	18.674055	72.391556	-2.071894	0.000000	-4.550523	0.000000	0.000000	0.000000	-0.349156	0.130009	-1.387288	0.000000	0.000000	2.000000	18.000000	0.000000
20448.058294	-0.041114	0.543876	0.127265	86.054741	16.486448	70.098396	-2.099665	0.000000	-4.537776	0.000000	0.000000	0.000000	-0.349156	0.130009	-1.387288	0.000000	0.000000	2.000000	18.000000	0.000000
20448.061627	-0.042256	0.544295	0.122653	86.054741	16.486448	70.098396	-2.099665	0.000000	-4.537776	0.000000	0.000000	0.000000	-0.342571	0.125750	-1.383578	0.000000	0.000000	2.000000	18.000000	0.000000
20448.064961	-0.042256	0.544295	0.122653	86.054741	16.486448	70.098396	-2.099665	0.000000	-4.537776	0.000000	0.000000	0.000000	-0.342571	0.125750	-1.383578	0.000000	0.000000	2.000000	18.000000	0.000000
20448.068294	-0.042256	0.544295	0.122653	85.836983	13.805395	67.299393	-2.129756	0.000000	-4.523731	0.000000	0.000000	0.000000	-0.342571	0.125750	-1.383578	0.000000	0.000000	2.000000	18.000000	0.000000
20448.071627	-0.043427	0.544694	0.118012	85.836983	13.805395	67.299393	-2.129756	0.000000	-4.523731	0.000000	0.000000	0.000000	-0.351558	0.119833	-1.392209	0.000000	0.000000	2.000000	18.000000	0.000000
20448.074961	-0.043427	0.544694	0.118012	85.836983	13.805395	67.299393	-2.129756	0.000000	-4.523731	0.000000	0.000000	0.000000	-0.351558	0.119833	-1.392209	0.000000	0.000000	2.000000	18.000000	0.000000
20448.078294	-0.043427	0.544694	0.118012	85.632416	10.677239	64.031410	-2.161383	0.000000	-4.508705	0.000000	0.000000	0.000000	-0.351558	0.119833	-1.392209	0.000000	0.000000	2.000000	18.000000	0.000000
20448.081627	-0.044687	0.545036	0.113403	85.632416	10.677239	64.031410	-2.161383	0.000000	-4.508705	0.000000	0.000000	0.000000	-0.377861	0.102421	-1.382812	0.000000	0.000000	2.000000	18.000000	0.000000
20448.084961	-0.044687	0.545036	0.113403	85.632416	10.677239	64.031410	-2.161383	0.000000	-4.508705	0.000000	0.000000	0.000000	-0.377861	0.102421	-1.382812	0.000000	0.000000	2.000000	18.000000	0.000000
20448.088294	-0.044687	0.545036	0.113403	85.398102	8.038119	61.363110	-2.191949	0.000000	-4.493925	0.000000	0.000000	0.000000	-0.377861	0.102421	-1.382812	0.000000	0.000000	2.000000	18.000000	0.000000
20448.091627	-0.045987	0.545370	0.108939	85.398102	8.038119	61.363110	-2.191949	0.000000	-4.493925	0.000000	0.000000	0.000000	-0.390071	0.100155	-1.338953	0.000000	0.000000	2.000000	18.000000	0.000000
20448.094961	-0.045987	0.545370	0.108939	85.398102	8.038119	61.363110	-2.191949	0.000000	-4.493925	0.000000	0.000000	0.000000	-0.390071	0.100155	-1.338953	0.000000	0.000000	2.000000	18.000000	0.000000
20448.098294	-0.045987	0.545370	0.108939	85.122269	6.807278	60.272194	-2.221025	0.000000	-4.479627	0.000000	0.000000	0.000000	-0.390071	0.100155	-1.338953	0.000000	0.000000	2.000000	18.000000	0.000000
20448.101627	-0.047192	0.545691	0.104597	85.122269	6.807278	60.272194	-2.221025	0.000000	-4.479627	0.000000	0.000000	0.000000	-0.361386	0.096534	-1.302583	0.000000	0.000000	2.000000	18.000000	0.000000
20448.104961	-0.047192	0.545691	0.104597	85.122269	6.807278	60.272194	-2.221025	0.000000	-4.479627	0.000000	0.000000	0.000000	-0.361386	0.096534	-1.302583	0.000000	0.000000	2.000000	18.000000	0.000000
20448.108294	-0.047192	0.545691	0.104597	84.843338	6.059907	59.686100	-2.253442	0.000000	-4.463407	0.000000	0.000000	0.000000	-0.361386	0.096534	-1.302583	0.000000	0.000000	2.000000	18.000000	0.000000
20448.111627	-0.048311	0.546015	0.100456	84.843338	6.059907	59.686100	-2.253442	0.000000	-4.463407	0.000000	0.000000	0.000000	-0.335605	0.096947	-1.242318	0.000000	0.000000	2.000000	18.000000	0.000000
20448.114961	-0.048311	0.546015	0.100456	84.843338	6.059907	59.686100	-2.253442	0.000000	-4.463407	0.000000	0.000000	0.000000	-0.335605	0.096947	-1.242318	0.000000	0.000000	2.000000	18.000000	0.000000
20448.118294	-0.048311	0.546015	0.100456	84.579781	5.286004	59.057018	-2.287657	0.000000	-4.445967	0.000000	0.000000	0.000000	-0.335605	0.096947	-1.242318	0.000000	0.000000	2.000000	18.000000	0.000000
20448.121627	-0.049320	0.546402	0.096512	84.579781	5.286004	59.057018	-2.287657	0.000000	-4.445967	0.000000	0.000000	0.000000	-0.302745	0.116138	-1.183291	0.000000	0.000000	2.000000	18.000000	0.000000
20448.124961	-0.049320	0.546402	0.096512	84.579781	5.286004	59.057018	-2.287657	0.000000	-4.445967	0.000000	0.000000	0.000000	-0.302745	0.116138	-1.183291	0.000000	0.000000	2.000000	18.000000	0.000000
20448.128294	-0.049320	0.546402	0.096512	84.331856	4.582167	58.462070	-2.324583	0.000000	-4.426773	0.000000	0.000000	0.000000	-0.302745	0.116138	-1.183291	0.000000	0.000000	2.000000	18.000000	0.000000
20448.131627	-0.050216	0.546841	0.092690	84.331856	4.582167	58.462070	-2.324583	0.000000	-4.426773	0.000000	0.000000	0.000000	-0.268910	0.131688	-1.146676	0.000000	0.000000	2.000000	18.000000	0.000000
20448.134961	-0.050216	0.546841	0.092690	84.331856	4.582167	58.462070	-2.324583	0.000000	-4.426773	0.000000	0.000000	0.000000	-0.268910	0.131688	-1.146676	0.000000	0.000000	2.000000	18.000000	0.000000
20448.138294	-0.050216	0.546841	0.092690	84.111206	3.942384	57.829609	-2.365858	0.000000	-4.404851	0.000000	0.000000	0.000000	-0.268910	0.131688	-1.146676	0.000000	0.000000	2.000000	18.000000	0.000000
20448.141627	-0.051058	0.547368	0.089021	84.111206	3.942384	57.829609	-2.365858	0.000000	-4.404851	0.000000	0.000000	0.000000	-0.252512	0.158158	-1.100693	0.000000	0.000000	2.000000	18.000000	0.000000
20448.144961	-0.051058	0.547368	0.089021	84.111206	3.942384	57.829609	-2.365858	0.000000	-4.404851	0.000000	0.000000	0.000000	-0.252512	0.158158	-1.100693	0.000000	0.000000	2.000000	18.000000	0.000000
20448.148294	-0.051058	0.547368	0.089021	83.917625	3.197362	56.928684	-2.408868	0.000000	-4.381479	0.000000	0.000000	0.000000	-0.252512	0.158158	-1.100693	0.000000	0.000000	2.000000	18.000000	0.000000
20448.151627	-0.051947	0.547917	0.085468	83.917625	3.197362	56.928684	-2.408868	0.000000	-4.381479	0.000000	0.000000	0.000000	-0.266837	0.164773	-1.065874	0.000000	0.000000	2.000000	18.000000	0.000000
20448.154961	-0.051947	0.547917	0.085468	83.917625	3.197362	56.928684	-2.408868	0.000000	-4.381479	0.000000	0.000000	0.000000	-0.266837	0.164773	-1.065874	0.000000	0.000000	2.000000	18.000000	0.000000
20448.158294	-0.051947	0.547917	0.085468	83.757187	2.227717	55.672485	-2.402640	0.000000	-4.273396	0.000000	0.000000	0.000000	-0.266837	0.164773	-1.065874	0.000000	0.000000	2.000000	18.000000	0.000000
20448.161627	-0.052908	0.548471	0.082013	83.757187	2.227717	55.672485	-2.402640	0.000000	-4.273396	0.000000	0.000000	0.000000	-0.288317	0.166128	-1.036615	0.000000	0.000000	2.000000	18.000000	0.000000
20448.164961	-0.052908	0.548471	0.082013	83.757187	2.227717	55.672485	-2.402640	0.000000	-4.273396	0.000000	0.000000	0.000000	-0.288317	0.166128	-1.036615	0.000000	0.000000	2.000000	18.000000	0.000000
20448.168294	-0.052908	0.548471	0.082013	83.626862	1.316478	54.584240	-2.354587	0.000000	-4.100627	0.000000	0.000000	0.000000	-0.288317	0.166128	-1.036615	0.000000	0.000000	2.000000	18.000000	0.000000
20448.171627	-0.054013	0.548994	0.078613	83.626862	1.316478	54.584240	-2.354587	0.000000	-4.100627	0.000000	0.000000	0.000000	-0.331475	0.156895	-1.019730	0.000000	0.000000	2.000000	18.000000	0.000000
20448.174961	-0.054013	0.548994	0.078613	83.626862	1.316478	54.584240	-2.354587	0.000000	-4.100627	0.000000	0.000000	0.000000	-0.331475	0.156895	-1.019730	0.000000	0.000000	2.000000	18.000000	0.000000
20448.178294	-0.054013	0.548994	0.078613	83.521019	0.958850	54.273842	-2.299341	0.000000	-3.930672	0.000000	0.000000	0.000000	-0.331475	0.156895	-1.019730	0.000000	0.000000	2.000000	18.000000	0.000000
20448.181627	-0.055140	0.549483	0.075345	83.521019	0.958850	54.273842	-2.299341	0.000000	-3.930672	0.000000	0.000000	0.000000	-0.337958	0.146726	-0.980462	0.000000	0.000000	2.000000	18.000000	0.000000
20448.184961	-0.055140	0.549483	0.075345	83.521019	0.958850	54.273842	-2.299341	0.000000	-3.930672	0.000000	0.000000	0.000000	-0.337958	0.146726	-0.980462	0.000000	0.000000	2.000000	18.000000	0.000000
20448.188294	-0.055140	0.549483	0.075345	83.463219	0.774668	54.208393	-2.243015	0.000000	-3.767262	0.000000	0.000000	0.000000	-0.337958	0.146726	-0.980462	0.000000	0.000000	2.000000	18.000000	0.000000
20448.191627	-0.056209	0.549933	0.072178	83.463219	0.774668	54.208393	-2.243015	0.000000	-3.767262	0.000000	0.000000	0.000000	-0.320799	0.134922	-0.950293	0.000000	0.000000	2.000000	18.000000	0.000000
20448.194961	-0.056209	0.549933	0.072178	83.463219	0.774668	54.208393	-2.243015	0.000000	-3.767262	0.000000	0.000000	0.000000	-0.320799	0.134922	-0.950293	0.000000	0.000000	2.000000	18.000000	0.000000
20448.198294	-0.056209	0.549933	0.072178	83.448715	0.664428	54.210011	-2.189548	0.000000	-3.608880	0.000000	0.000000	0.000000	-0.320799	0.134922	-0.950293	0.000000	0.000000	2.000000	18.000000	0.000000
20448.201627	-0.057224	0.550392	0.069124	83.448715	0.664428	54.210011	-2.189548	0.000000	-3.608880	0.000000	0.000000	0.000000	-0.304567	0.137665	-0.916088	0.000000	0.000000	2.000000	18.000000	0.000000
20448.204961	-0.057224	0.550392	0.069124	83.448715	0.664428	54.210011	-2.189548	0.000000	-3.608880	0.000000	0.000000	0.000000	-0.304567	0.137665	-0.916088	0.000000	0.000000	2.000000	18.000000	0.000000
20448.208294	-0.057224	0.550392	0.069124	83.467606	0.566507	54.127838	-2.138787	0.000000	-3.456198	0.000000	0.000000	0.000000	-0.304567	0.137665	-0.916088	0.000000	0.000000	2.000000	18.000000	0.000000
20448.211627	-0.058088	0.550860	0.066197	83.467606	0.566507	54.127838	-2.138787	0.000000	-3.456198	0.000000	0.000000	0.000000	-0.259064	0.140603	-0.878217	0.000000	0.000000	2.000000	18.000000	0.000000
20448.214961	-0.058088	0.550860	0.066197	83.467606	0.566507	54.127838	-2.138787	0.000000	-3.456198	0.000000	0.000000	0.000000	-0.259064	0.140603	-0.878217	0.000000	0.000000	2.000000	18.000000	0.000000
20448.218294	-0.058088	0.550860	0.066197	83.507561	0.467226	53.932289	-2.095609	0.000000	-3.309829	0.000000	0.000000	0.000000	-0.259064	0.140603	-0.878217	0.000000	0.000000	2.000000	18.000000	0.000000
20448.221627	-0.058850	0.551322	0.063374	83.507561	0.467226	53.932289	-2.095609	0.000000	-3.309829	0.000000	0.000000	0.000000	-0.228804	0.138411	-0.846731	0.000000	0.000000	2.000000	18.000000	0.000000
20448.224961	-0.058850	0.551322	0.063374	83.507561	0.467226	53.932289	-2.095609	0.000000	-3.309829	0.000000	0.000000	0.000000	-0.228804	0.138411	-0.846731	0.000000	0.000000	2.000000	18.000000	0.000000
20448.228294	-0.058850	0.551322	0.063374	83.574898	0.406045	53.803638	-2.057476	0.000000	-3.168707	0.000000	0.000000	0.000000	-0.228804	0.138411	-0.846731	0.000000	0.000000	2.000000	18.000000	0.000000
20448.231627	-0.059619	0.551802	0.060704	83.574898	0.406045	53.803638	-2.057476	0.000000	-3.168707	0.000000	0.000000	0.000000	-0.230699	0.144004	-0.801156	0.000000	0.000000	2.000000	18.000000	0.000000
20448.234961	-0.059619	0.551802	0.060704	83.574898	0.406045	53.803638	-2.057476	0.000000	-3.168707	0.000000	0.000000	0.000000	-0.230699	0.144004	-0.801156	0.000000	0.000000	2.000000	18.000000	0.000000
20448.238294	-0.059619	0.551802	0.060704	83.653778	0.345911	53.660873	-2.019026	0.000000	-3.035181	0.000000	0.000000	0.000000	-0.230699	0.144004	-0.801156	0.000000	0.000000	2.000000	18.000000	0.000000
20448.241627	-0.060414	0.552276	0.058126	83.653778	0.345911	53.660873	-2.019026	0.000000	-3.035181	0.000000	0.000000	0.000000	-0.238238	0.142388	-0.773319	0.000000	0.000000	2.000000	18.000000	0.000000
20448.244961	-0.060414	0.552276	0.058126	83.653778	0.345911	53.660873	-2.019026	0.000000	-3.035181	0.000000	0.000000	0.000000	-0.238238	0.142388	-0.773319	0.000000	0.000000	2.000000	18.000000	0.000000
20448.248294	-0.060414	0.552276	0.058126	83.728302	0.307068	53.417812	-1.979319	0.000000	-2.906294	0.000000	0.000000	0.000000	-0.238238	0.142388	-0.773319	0.000000	0.000000	2.000000	18.000000	0.000000
20448.251627	-0.061266	0.552715	0.055706	83.728302	0.307068	53.417812	-1.979319	0.000000	-2.906294	0.000000	0.000000	0.000000	-0.255599	0.131614	-0.725906	0.000000	0.000000	2.000000	18.000000	0.000000
20448.254961	-0.061266	0.552715	0.055706	83.728302	0.307068	53.417812	-1.979319	0.000000	-2.906294	0.000000	0.000000	0.000000	-0.255599	0.131614	-0.725906	0.000000	0.000000	2.000000	18.000000	0.000000
20448.258294	-0.061266	0.552715	0.055706	83.797455	0.255462	53.066463	-1.936720	0.000000	-2.785310	0.000000	0.000000	0.000000	-0.255599	0.131614	-0.725906	0.000000	0.000000	2.000000	18.000000	0.000000
20448.261627	-0.062166	0.553133	0.053360	83.797455	0.255462	53.066463	-1.936720	0.000000	-2.785310	0.000000	0.000000	0.000000	-0.270003	0.125307	-0.703833	0.000000	0.000000	2.000000	18.000000	0.000000
20448.264961	-0.062166	0.553133	0.053360	83.797455	0.255462	53.066463	-1.936720	0.000000	-2.785310	0.000000	0.000000	0.000000	-0.270003	0.125307	-0.703833	0.000000	0.000000	2.000000	18.000000	0.000000
20448.268294	-0.062166	0.553133	0.053360	83.871803	0.226045	52.754986	-1.891719	0.000000	-2.668005	0.000000	0.000000	0.000000	-0.270003	0.125307	-0.703833	0.000000	0.000000	2.000000	18.000000	0.000000
20448.271627	-0.063043	0.553474	0.051107	83.871803	0.226045	52.754986	-1.891719	0.000000	-2.668005	0.000000	0.000000	0.000000	-0.263066	0.102423	-0.675869	0.000000	0.000000	2.000000	18.000000	0.000000
20448.274961	-0.063043	0.553474	0.051107	83.871803	0.226045	52.754986	-1.891719	0.000000	-2.668005	0.000000	0.000000	0.000000	-0.263066	0.102423	-0.675869	0.000000	0.000000	2.000000	18.000000	0.000000
20448.278294	-0.063043	0.553474	0.051107	83.940094	0.183148	52.582401	-1.847875	0.000000	-2.555360	0.000000	0.000000	0.000000	-0.263066	0.102423	-0.675869	0.000000	0.000000	2.000000	18.000000	0.000000
20448.281627	-0.063896	0.553797	0.048938	83.940094	0.183148	52.582401	-1.847875	0.000000	-2.555360	0.000000	0.000000	0.000000	-0.256030	0.096733	-0.650845	0.000000	0.000000	2.000000	18.000000	0.000000
20448.284961	-0.063896	0.553797	0.048938	83.940094	0.183148	52.582401	-1.847875	0.000000	-2.555360	0.000000	0.000000	0.000000	-0.256030	0.096733	-0.650845	0.000000	0.000000	2.000000	18.000000	0.000000
20448.288294	-0.063896	0.553797	0.048938	84.008347	0.147603	52.627068	-1.805203	0.000000	-2.446885	0.000000	0.000000	0.000000	-0.256030	0.096733	-0.650845	0.000000	0.000000	2.000000	18.000000	0.000000
20448.291627	-0.064726	0.554129	0.046847	84.008347	0.147603	52.627068	-1.805203	0.000000	-2.446885	0.000000	0.000000	0.000000	-0.249065	0.099567	-0.627234	0.000000	0.000000	2.000000	18.000000	0.000000
20448.294961	-0.064726	0.554129	0.046847	84.008347	0.147603	52.627068	-1.805203	0.000000	-2.446885	0.000000	0.000000	0.000000	-0.249065	0.099567	-0.627234	0.000000	0.000000	2.000000	18.000000	0.000000
20448.298294	-0.064726	0.554129	0.046847	84.064262	0.100921	52.697746	-1.763692	0.000000	-2.342346	0.000000	0.000000	0.000000	-0.249065	0.099567	-0.627234	0.000000	0.000000	2.000000	18.000000	0.000000
20448.301627	-0.065486	0.554498	0.044836	84.064262	0.100921	52.697746	-1.763692	0.000000	-2.342346	0.000000	0.000000	0.000000	-0.227847	0.110819	-0.603204	0.000000	0.000000	2.000000	18.000000	0.000000
20448.304961	-0.065486	0.554498	0.044836	84.064262	0.100921	52.697746	-1.763692	0.000000	-2.342346	0.000000	0.000000	0.000000	-0.227847	0.110819	-0.603204	0.000000	0.000000	2.000000	18.000000	0.000000
20448.308294	-0.065486	0.554498	0.044836	84.111641	0.052396	52.750389	-1.725718	0.000000	-2.241812	0.000000	0.000000	0.000000	-0.227847	0.110819	-0.603204	0.000000	0.000000	2.000000	18.000000	0.000000
20448.311627	-0.066203	0.554868	0.042931	84.111641	0.052396	52.750389	-1.725718	0.000000	-2.241812	0.000000	0.000000	0.000000	-0.215261	0.110897	-0.571528	0.000000	0.000000	2.000000	18.000000	0.000000
20448.314961	-0.066203	0.554868	0.042931	84.111641	0.052396	52.750389	-1.725718	0.000000	-2.241812	0.000000	0.000000	0.000000	-0.215261	0.110897	-0.571528	0.000000	0.000000	2.000000	18.000000	0.000000
20448.318294	-0.066203	0.554868	0.042931	84.155045	-0.002599	52.799232	-1.689841	0.000000	-2.146558	0.000000	0.000000	0.000000	-0.215261	0.110897	-0.571528	0.000000	0.000000	2.000000	18.000000	0.000000
20448.321627	-0.066953	0.555256	0.041140	84.155045	-0.002599	52.799232	-1.689841	0.000000	-2.146558	0.000000	0.000000	0.000000	-0.225019	0.116452	-0.537295	0.000000	0.000000	2.000000	18.000000	0.000000
20448.324961	-0.066953	0.555256	0.041140	84.155045	-0.002599	52.799232	-1.689841	0.000000	-2.146558	0.000000	0.000000	0.000000	-0.225019	0.116452	-0.537295	0.000000	0.000000	2.000000	18.000000	0.000000
20448.328294	-0.066953	0.555256	0.041140	84.195351	-0.060933	52.796829	-1.652338	0.000000	-2.057009	0.000000	0.000000	0.000000	-0.225019	0.116452	-0.537295	0.000000	0.000000	2.000000	18.000000	0.000000
20448.331627	-0.067706	0.555610	0.039414	84.195351	-0.060933	52.796829	-1.652338	0.000000	-2.057009	0.000000	0.000000	0.000000	-0.225711	0.106301	-0.517754	0.000000	0.000000	2.000000	18.000000	0.000000
20448.334961	-0.067706	0.555610	0.039414	84.195351	-0.060933	52.796829	-1.652338	0.000000	-2.057009	0.000000	0.000000	0.000000	-0.225711	0.106301	-0.517754	0.000000	0.000000	2.000000	18.000000	0.000000
20448.338294	-0.067706	0.555610	0.039414	84.232582	-0.122666	52.703289	-1.614719	0.000000	-1.970716	0.000000	0.000000	0.000000	-0.225711	0.106301	-0.517754	0.000000	0.000000	2.000000	18.000000	0.000000
20448.341627	-0.068464	0.555921	0.037777	84.232582	-0.122666	52.703289	-1.614719	0.000000	-1.970716	0.000000	0.000000	0.000000	-0.227478	0.093416	-0.491282	0.000000	0.000000	2.000000	18.000000	0.000000
20448.344961	-0.068464	0.555921	0.037777	84.232582	-0.122666	52.703289	-1.614719	0.000000	-1.970716	0.000000	0.000000	0.000000	-0.227478	0.093416	-0.491282	0.000000	0.000000	2.000000	18.000000	0.000000
20448.348294	-0.068464	0.555921	0.037777	84.276009	-0.175281	52.515133	-1.576806	0.000000	-1.888836	0.000000	0.000000	0.000000	-0.227478	0.093416	-0.491282	0.000000	0.000000	2.000000	18.000000	0.000000
20448.351627	-0.069226	0.556173	0.036210	84.276009	-0.175281	52.515133	-1.576806	0.000000	-1.888836	0.000000	0.000000	0.000000	-0.228675	0.075516	-0.469967	0.000000	0.000000	2.000000	18.000000	0.000000
20448.354961	-0.069226	0.556173	0.036210	84.276009	-0.175281	52.515133	-1.576806	0.000000	-1.888836	0.000000	0.000000	0.000000	-0.228675	0.075516	-0.469967	0.000000	0.000000	2.000000	18.000000	0.000000
20448.358294	-0.069226	0.556173	0.036210	84.319450	-0.221573	52.311977	-1.538693	0.000000	-1.810508	0.000000	0.000000	0.000000	-0.228675	0.075516	-0.469967	0.000000	0.000000	2.000000	18.000000	0.000000
20448.361627	-0.069919	0.556403	0.034697	84.319450	-0.221573	52.311977	-1.538693	0.000000	-1.810508	0.000000	0.000000	0.000000	-0.207794	0.068851	-0.454058	0.000000	0.000000	2.000000	18.000000	0.000000
20448.364961	-0.069919	0.556403	0.034697	84.319450	-0.221573	52.311977	-1.538693	0.000000	-1.810508	0.000000	0.000000	0.000000	-0.207794	0.068851	-0.454058	0.000000	0.000000	2.000000	18.000000	0.000000
20448.368294	-0.069919	0.556403	0.034697	84.365913	-0.257121	52.161911	-1.504061	0.000000	-1.734832	0.000000	0.000000	0.000000	-0.207794	0.068851	-0.454058	0.000000	0.000000	2.000000	18.000000	0.000000
20448.371627	-0.070593	0.556601	0.033253	84.365913	-0.257121	52.161911	-1.504061	0.000000	-1.734832	0.000000	0.000000	0.000000	-0.202143	0.059462	-0.433160	0.000000	0.000000	2.000000	18.000000	0.000000
20448.374961	-0.070593	0.556601	0.033253	84.365913	-0.257121	52.161911	-1.504061	0.000000	-1.734832	0.000000	0.000000	0.000000	-0.202143	0.059462	-0.433160	0.000000	0.000000	2.000000	18.000000	0.000000
20448.378294	-0.070593	0.556601	0.033253	84.401611	-0.302376	52.124409	-1.470371	0.000000	-1.662638	0.000000	0.000000	0.000000	-0.202143	0.059462	-0.433160	0.000000	0.000000	2.000000	18.000000	0.000000
20448.381627	-0.071247	0.556795	0.031873	84.401611	-0.302376	52.124409	-1.470371	0.000000	-1.662638	0.000000	0.000000	0.000000	-0.196433	0.058362	-0.413792	0.000000	0.000000	2.000000	18.000000	0.000000
20448.384961	-0.071247	0.556795	0.031873	84.401611	-0.302376	52.124409	-1.470371	0.000000	-1.662638	0.000000	0.000000	0.000000	-0.196433	0.058362	-0.413792	0.000000	0.000000	2.000000	18.000000	0.000000
20448.388294	-0.071247	0.556795	0.031873	84.421211	-0.371515	52.142818	-1.437632	0.000000	-1.593673	0.000000	0.000000	0.000000	-0.196433	0.058362	-0.413792	0.000000	0.000000	2.000000	18.000000	0.000000
20448.391627	-0.071869	0.557012	0.030620	84.421211	-0.371515	52.142818	-1.437632	0.000000	-1.593673	0.000000	0.000000	0.000000	-0.186499	0.065055	-0.375937	0.000000	0.000000	2.000000	18.000000	0.000000
20448.394961	-0.071869	0.557012	0.030620	84.421211	-0.371515	52.142818	-1.437632	0.000000	-1.593673	0.000000	0.000000	0.000000	-0.186499	0.065055	-0.375937	0.000000	0.000000	2.000000	18.000000	0.000000
20448.398294	-0.071869	0.557012	0.030620	84.436905	-0.440267	52.164093	-1.406549	0.000000	-1.531017	0.000000	0.000000	0.000000	-0.186499	0.065055	-0.375937	0.000000	0.000000	2.000000	18.000000	0.000000
20448.401627	-0.072505	0.557252	0.029487	84.436905	-0.440267	52.164093	-1.406549	0.000000	-1.531017	0.000000	0.000000	0.000000	-0.190726	0.071926	-0.340030	0.000000	0.000000	2.000000	18.000000	0.000000
20448.404961	-0.072505	0.557252	0.029487	84.436905	-0.440267	52.164093	-1.406549	0.000000	-1.531017	0.000000	0.000000	0.000000	-0.190726	0.071926	-0.340030	0.000000	0.000000	2.000000	18.000000	0.000000
20448.408294	-0.072505	0.557252	0.029487	84.449242	-0.509302	52.150249	-1.374761	0.000000	-1.474345	0.000000	0.000000	0.000000	-0.190726	0.071926	-0.340030	0.000000	0.000000	2.000000	18.000000	0.000000
20448.411627	-0.073086	0.557515	0.028484	84.449242	-0.509302	52.150249	-1.374761	0.000000	-1.474345	0.000000	0.000000	0.000000	-0.174386	0.078870	-0.300950	0.000000	0.000000	2.000000	18.000000	0.000000
20448.414961	-0.073086	0.557515	0.028484	84.449242	-0.509302	52.150249	-1.374761	0.000000	-1.474345	0.000000	0.000000	0.000000	-0.174386	0.078870	-0.300950	0.000000	0.000000	2.000000	18.000000	0.000000
20448.418294	-0.073086	0.557515	0.028484	84.455460	-0.576446	52.087486	-1.345697	0.000000	-1.424187	0.000000	0.000000	0.000000	-0.174386	0.078870	-0.300950	0.000000	0.000000	2.000000	18.000000	0.000000
20448.421627	-0.073615	0.557775	0.027617	84.455460	-0.576446	52.087486	-1.345697	0.000000	-1.424187	0.000000	0.000000	0.000000	-0.158590	0.077907	-0.260129	0.000000	0.000000	2.000000	18.000000	0.000000
20448.424961	-0.073615	0.557775	0.027617	84.455460	-0.576446	52.087486	-1.345697	0.000000	-1.424187	0.000000	0.000000	0.000000	-0.158590	0.077907	-0.260129	0.000000	0.000000	2.000000	18.000000	0.000000
20448.428294	-0.073615	0.557775	0.027617	84.458366	-0.624913	52.013050	-1.319265	0.000000	-1.380832	0.000000	0.000000	0.000000	-0.158590	0.077907	-0.260129	0.000000	0.000000	2.000000	18.000000	0.000000
20448.431627	-0.073615	0.557775	0.027617	84.458366	-0.624913	52.013050	-1.319265	0.000000	-1.380832	0.000000	0.000000	0.000000	-0.158590	0.077907	-0.260129	0.000000	0.000000	2.000000	18.000000	0.000000
20448.434961	-0.074066	0.558014	0.026872	84.458366	-0.624913	52.013050	-1.319265	0.000000	-1.380832	0.000000	0.000000	0.000000	-0.135369	0.071812	-0.223403	0.000000	0.000000	2.000000	18.000000	0.000000
20448.438294	-0.074066	0.558014	0.026872	84.455215	-0.686580	51.920689	-1.319265	0.000000	-1.380832	0.000000	0.000000	0.000000	-0.135369	0.071812	-0.223403	0.000000	0.000000	2.000000	18.000000	0.000000
20448.441627	-0.074459	0.558269	0.026218	84.455215	-0.686580	51.920689	-1.319265	0.000000	-1.380832	0.000000	0.000000	0.000000	-0.117964	0.076611	-0.196155	0.000000	0.000000	2.000000	18.000000	0.000000
20448.444961	-0.074459	0.558269	0.026218	84.455215	-0.686580	51.920689	-1.319265	0.000000	-1.380832	0.000000	0.000000	0.000000	-0.117964	0.076611	-0.196155	0.000000	0.000000	2.000000	18.000000	0.000000
20448.448294	-0.074459	0.558269	0.026218	84.452385	-0.755029	51.883530	-1.277043	0.000000	-1.310906	0.000000	0.000000	0.000000	-0.117964	0.076611	-0.196155	0.000000	0.000000	2.000000	18.000000	0.000000
20448.451627	-0.074459	0.558269	0.026218	84.452385	-0.755029	51.883530	-1.277043	0.000000	-1.310906	0.000000	0.000000	0.000000	-0.117964	0.076611	-0.196155	0.000000	0.000000	2.000000	18.000000	0.000000
20448.454961	-0.074797	0.558487	0.025666	84.452385	-0.755029	51.883530	-1.277043	0.000000	-1.310906	0.000000	0.000000	0.000000	-0.101228	0.065431	-0.165563	0.000000	0.000000	2.000000	18.000000	0.000000
20448.458294	-0.074797	0.558487	0.025666	84.449493	-0.826198	51.862270	-1.277043	0.000000	-1.310906	0.000000	0.000000	0.000000	-0.101228	0.065431	-0.165563	0.000000	0.000000	2.000000	18.000000	0.000000
20448.461627	-0.075160	0.558696	0.025133	84.449493	-0.826198	51.862270	-1.277043	0.000000	-1.310906	0.000000	0.000000	0.000000	-0.108892	0.062515	-0.159874	0.000000	0.000000	2.000000	18.000000	0.000000
20448.464961	-0.075160	0.558696	0.025133	84.449493	-0.826198	51.862270	-1.277043	0.000000	-1.310906	0.000000	0.000000	0.000000	-0.108892	0.062515	-0.159874	0.000000	0.000000	2.000000	18.000000	0.000000
20448.468294	-0.075160	0.558696	0.025133	84.446808	-0.909596	51.816380	-1.242023	0.000000	-1.256666	0.000000	0.000000	0.000000	-0.108892	0.062515	-0.159874	0.000000	0.000000	2.000000	18.000000	0.000000
20448.471627	-0.075160	0.558696	0.025133	84.446808	-0.909596	51.816380	-1.242023	0.000000	-1.256666	0.000000	0.000000	0.000000	-0.108892	0.062515	-0.159874	0.000000	0.000000	2.000000	18.000000	0.000000
20448.474961	-0.075487	0.558876	0.024676	84.446808	-0.909596	51.816380	-1.242023	0.000000	-1.256666	0.000000	0.000000	0.000000	-0.098134	0.054201	-0.137166	0.000000	0.000000	2.000000	18.000000	0.000000
20448.478294	-0.075487	0.558876	0.024676	84.449913	-0.954087	51.820839	-1.242023	0.000000	-1.256666	0.000000	0.000000	0.000000	-0.098134	0.054201	-0.137166	0.000000	0.000000	2.000000	18.000000	0.000000
20448.481627	-0.075835	0.558986	0.024208	84.449913	-0.954087	51.820839	-1.242023	0.000000	-1.256666	0.000000	0.000000	0.000000	-0.104467	0.032833	-0.140314	0.000000	0.000000	2.000000	18.000000	0.000000
20448.484961	-0.075835	0.558986	0.024208	84.449913	-0.954087	51.820839	-1.242023	0.000000	-1.256666	0.000000	0.000000	0.000000	-0.104467	0.032833	-0.140314	0.000000	0.000000	2.000000	18.000000	0.000000
20448.488294	-0.075835	0.558986	0.024208	84.459213	-0.989592	51.834400	-1.208256	0.000000	-1.210419	0.000000	0.000000	0.000000	-0.104467	0.032833	-0.140314	0.000000	0.000000	2.000000	18.000000	0.000000
20448.491627	-0.075835	0.558986	0.024208	84.459213	-0.989592	51.834400	-1.208256	0.000000	-1.210419	0.000000	0.000000	0.000000	-0.104467	0.032833	-0.140314	0.000000	0.000000	2.000000	18.000000	0.000000
20448.494961	-0.076193	0.559068	0.023809	84.459213	-0.989592	51.834400	-1.208256	0.000000	-1.210419	0.000000	0.000000	0.000000	-0.107519	0.024631	-0.119718	0.000000	0.000000	2.000000	18.000000	0.000000
20448.498294	-0.076193	0.559068	0.023809	84.471642	-1.012350	51.852501	-1.208256	0.000000	-1.210419	0.000000	0.000000	0.000000	-0.107519	0.024631	-0.119718	0.000000	0.000000	2.000000	18.000000	0.000000
20448.501627	-0.076503	0.559106	0.023405	84.471642	-1.012350	51.852501	-1.208256	0.000000	-1.210419	0.000000	0.000000	0.000000	-0.093062	0.011324	-0.121246	0.000000	0.000000	2.000000	18.000000	0.000000
20448.504961	-0.076503	0.559106	0.023405	84.471642	-1.012350	51.852501	-1.208256	0.000000	-1.210419	0.000000	0.000000	0.000000	-0.093062	0.011324	-0.121246	0.000000	0.000000	2.000000	18.000000	0.000000
20448.508294	-0.076503	0.559106	0.023405	84.483810	-1.017242	51.887516	-1.174827	0.000000	-1.170259	0.000000	0.000000	0.000000	-0.093062	0.011324	-0.121246	0.000000	0.000000	2.000000	18.000000	0.000000
20448.511627	-0.076503	0.559106	0.023405	84.483810	-1.017242	51.887516	-1.174827	0.000000	-1.170259	0.000000	0.000000	0.000000	-0.093062	0.011324	-0.121246	0.000000	0.000000	2.000000	18.000000	0.000000
20448.514961	-0.076746	0.559117	0.023017	84.483810	-1.017242	51.887516	-1.174827	0.000000	-1.170259	0.000000	0.000000	0.000000	-0.072638	0.003283	-0.116399	0.000000	0.000000	2.000000	18.000000	0.000000
20448.518294	-0.076746	0.559117	0.023017	84.499290	-1.027100	51.910385	-1.174827	0.000000	-1.170259	0.000000	0.000000	0.000000	-0.072638	0.003283	-0.116399	0.000000	0.000000	2.000000	18.000000	0.000000
20448.521627	-0.076746	0.559117	0.023017	84.499290	-1.027100	51.910385	-1.174827	0.000000	-1.170259	0.000000	0.000000	0.000000	-0.072638	0.003283	-0.116399	0.000000	0.000000	2.000000	18.000000	0.000000
20448.524961	-0.076746	0.559117	0.023017	84.499290	-1.027100	51.910385	-1.174827	0.000000	-1.170259	0.000000	0.000000	0.000000	-0.072638	0.003283	-0.116399	0.000000	0.000000	2.000000	18.000000	0.000000
20448.528294	-0.077173	0.559155	0.022333	84.511734	-1.038681	51.928822	-1.162720	0.000000	-1.150859	0.000000	0.000000	0.000000	-0.128285	0.011620	-0.205354	0.000000	0.000000	2.000000	18.000000	0.000000
20448.531627	-0.077173	0.559155	0.022333	84.511734	-1.038681	51.928822	-1.162720	0.000000	-1.150859	0.000000	0.000000	0.000000	0.000000	-0.000003	-0.000000	0.000000	0.000000	2.000000	18.000000	0.000000
20448.534961	-0.077173	0.559155	0.022333	84.511734	-1.038681	51.928822	-1.162720	0.000000	-1.150859	0.000000	0.000000	0.000000	0.000000	-0.000003	-0.000000	0.000000	0.000000	2.000000	18.000000	0.000000
20448.538294	-0.077173	0.559155	0.022333	84.524101	-1.050206	51.947300	-1.141339	0.000000	-1.116633	0.000000	0.000000	0.000000	0.000000	-0.000003	-0.000000	0.000000	0.000000	2.000000	18.000000	0.000000
20448.541627	-0.077173	0.559155	0.022333	84.524101	-1.050206	51.947300	-1.141339	0.000000	-1.116633	0.000000	0.000000	0.000000	0.000000	-0.000003	-0.000000	0.000000	0.000000	2.000000	18.000000	0.000000
20448.544961	-0.077368	0.559192	0.021946	84.524101	-1.050206	51.947300	-1.141339	0.000000	-1.116633	0.000000	0.000000	0.000000	-0.058337	0.011130	-0.116009	0.000000	0.000000	2.000000	18.000000	0.000000
20448.548294	-0.077368	0.559192	0.021946	84.539589	-1.057017	51.970490	-1.141339	0.000000	-1.116633	0.000000	0.000000	0.000000	-0.058337	0.011130	-0.116009	0.000000	0.000000	2.000000	18.000000	0.000000
20448.551627	-0.077368	0.559192	0.021946	84.539589	-1.057017	51.970490	-1.141339	0.000000	-1.116633	0.000000	0.000000	0.000000	-0.058337	0.011130	-0.116009	0.000000	0.000000	2.000000	18.000000	0.000000
20448.554961	-0.077368	0.559192	0.021946	84.539589	-1.057017	51.970490	-1.141339	0.000000	-1.116633	0.000000	0.000000	0.000000	-0.058337	0.011130	-0.116009	0.000000	0.000000	2.000000	18.000000	0.000000
20448.558294	-0.077754	0.559196	0.021166	84.555069	-1.063652	51.993874	-1.131616	0.000000	-1.097298	0.000000	0.000000	0.000000	-0.116001	0.000960	-0.234117	0.000000	0.000000	2.000000	18.000000	0.000000
20448.561627	-0.077754	0.559196	0.021166	84.555069	-1.063652	51.993874	-1.131616	0.000000	-1.097298	0.000000	0.000000	0.000000	-0.000000	-0.000006	-0.000000	0.000000	0.000000	2.000000	18.000000	0.000000
20448.564961	-0.077754	0.559196	0.021166	84.555069	-1.063652	51.993874	-1.131616	0.000000	-1.097298	0.000000	0.000000	0.000000	-0.000000	-0.000006	-0.000000	0.000000	0.000000	2.000000	18.000000	0.000000
20448.568294	-0.077754	0.559196	0.021166	84.576782	-1.052643	52.026821	-1.112283	0.000000	-1.058279	0.000000	0.000000	0.000000	-0.000000	-0.000006	-0.000000	0.000000	0.000000	2.000000	18.000000	0.000000
20448.571627	-0.077754	0.559196	0.021166	84.576782	-1.052643	52.026821	-1.112283	0.000000	-1.058279	0.000000	0.000000	0.000000	-0.000000	-0.000006	-0.000000	0.000000	0.000000	2.000000	18.000000	0.000000
20448.574961	-0.077848	0.559180	0.020741	84.576782	-1.052643	52.026821	-1.112283	0.000000	-1.058279	0.000000	0.000000	0.000000	-0.028182	-0.004822	-0.127494	0.000000	0.000000	2.000000	18.000000	0.000000
20448.578294	-0.077848	0.559180	0.020741	84.601517	-1.025748	52.064724	-1.112283	0.000000	-1.058279	0.000000	0.000000	0.000000	-0.028182	-0.004822	-0.127494	0.000000	0.000000	2.000000	18.000000	0.000000
20448.581627	-0.077848	0.559180	0.020741	84.601517	-1.025748	52.064724	-1.112283	0.000000	-1.058279	0.000000	0.000000	0.000000	-0.028182	-0.004822	-0.127494	0.000000	0.000000	2.000000	18.000000	0.000000
20448.584961	-0.077848	0.559180	0.020741	84.601517	-1.025748	52.064724	-1.112283	0.000000	-1.058279	0.000000	0.000000	0.000000	-0.028182	-0.004822	-0.127494	0.000000	0.000000	2.000000	18.000000	0.000000
20448.588294	-0.077867	0.559068	0.020000	84.626335	-0.993045	52.103050	-1.107585	0.000000	-1.037030	0.000000	0.000000	0.000000	-0.005668	-0.033557	-0.222182	0.000000	0.000000	2.000000	18.000000	0.000000
20448.591627	-0.077867	0.559068	0.020000	84.626335	-0.993045	52.103050	-1.107585	0.000000	-1.037030	0.000000	0.000000	0.000000	0.000000	0.000006	0.000000	0.000000	0.000000	2.000000	18.000000	0.000000
20448.594961	-0.077867	0.559068	0.020000	84.626335	-0.993045	52.103050	-1.107585	0.000000	-1.037030	0.000000	0.000000	0.000000	0.000000	0.000006	0.000000	0.000000	0.000000	2.000000	18.000000	0.000000
20448.598294	-0.077867	0.559068	0.020000	84.651405	-0.970067	52.124500	-1.106641	0.000000	-0.999999	0.000000	0.000000	0.000000	0.000000	0.000006	0.000000	0.000000	0.000000	2.000000	18.000000	0.000000
20448.601627	-0.077867	0.559068	0.020000	84.651405	-0.970067	52.124500	-1.106641	0.000000	-0.999999	0.000000	0.000000	0.000000	0.000000	0.000006	0.000000	0.000000	0.000000	2.000000	18.000000	0.000000
20448.604961	-0.077810	0.559007	0.019652	84.651405	-0.970067	52.124500	-1.106641	0.000000	-0.999999	0.000000	0.000000	0.000000	0.017027	-0.018139	-0.104352	0.000000	0.000000	2.000000	18.000000	0.000000
20448.608294	-0.077810	0.559007	0.019652	84.680389	-1.004508	52.081562	-1.106641	0.000000	-0.999999	0.000000	0.000000	0.000000	0.017027	-0.018139	-0.104352	0.000000	0.000000	2.000000	18.000000	0.000000
20448.611627	-0.077810	0.559007	0.019652	84.680389	-1.004508	52.081562	-1.106641	0.000000	-0.999999	0.000000	0.000000	0.000000	0.017027	-0.018139	-0.104352	0.000000	0.000000	2.000000	18.000000	0.000000
20448.614961	-0.077810	0.559007	0.019652	84.680389	-1.004508	52.081562	-1.106641	0.000000	-0.999999	0.000000	0.000000	0.000000	0.017027	-0.018139	-0.104352	0.000000	0.000000	2.000000	18.000000	0.000000
20448.618294	-0.077732	0.558833	0.019027	84.706612	-1.062593	52.016060	-1.109479	0.000000	-0.982607	0.000000	0.000000	0.000000	0.023633	-0.052193	-0.187506	0.000000	0.000000	2.000000	18.000000	0.000000
20448.621627	-0.077732	0.558833	0.019027	84.706612	-1.062593	52.016060	-1.109479	0.000000	-0.982607	0.000000	0.000000	0.000000	0.000001	0.000003	-0.000000	0.000000	0.000000	2.000000	18.000000	0.000000
20448.624961	-0.077732	0.558833	0.019027	84.706612	-1.062593	52.016060	-1.109479	0.000000	-0.982607	0.000000	0.000000	0.000000	0.000001	0.000003	-0.000000	0.000000	0.000000	2.000000	18.000000	0.000000
20448.628294	-0.077732	0.558833	0.019027	84.736267	-1.153413	51.919758	-1.113417	0.000000	-0.951356	0.000000	0.000000	0.000000	0.000001	0.000003	-0.000000	0.000000	0.000000	2.000000	18.000000	0.000000
20448.631627	-0.077732	0.558833	0.019027	84.736267	-1.153413	51.919758	-1.113417	0.000000	-0.951356	0.000000	0.000000	0.000000	0.000001	0.000003	-0.000000	0.000000	0.000000	2.000000	18.000000	0.000000
20448.634961	-0.077755	0.558720	0.018743	84.736267	-1.153413	51.919758	-1.113417	0.000000	-0.951356	0.000000	0.000000	0.000000	-0.006941	-0.034018	-0.085365	0.000000	0.000000	2.000000	18.000000	0.000000
20448.638294	-0.077755	0.558720	0.018743	84.769127	-1.243132	51.827328	-1.113417	0.000000	-0.951356	0.000000	0.000000	0.000000	-0.006941	-0.034018	-0.085365	0.000000	0.000000	2.000000	18.000000	0.000000
20448.641627	-0.077755	0.558720	0.018743	84.769127	-1.243132	51.827328	-1.113417	0.000000	-0.951356	0.000000	0.000000	0.000000	-0.006941	-0.034018	-0.085365	0.000000	0.000000	2.000000	18.000000	0.000000
20448.644961	-0.077755	0.558720	0.018743	84.769127	-1.243132	51.827328	-1.113417	0.000000	-0.951356	0.000000	0.000000	0.000000	-0.006941	-0.034018	-0.085365	0.000000	0.000000	2.000000	18.000000	0.000000
20448.648294	-0.077900	0.558449	0.018210	84.797684	-1.264108	51.817654	-1.112261	0.000000	-0.937129	0.000000	0.000000	0.000000	-0.043415	-0.081196	-0.159766	0.000000	0.000000	2.000000	18.000000	0.000000
20448.651627	-0.077900	0.558449	0.018210	84.797684	-1.264108	51.817654	-1.112261	0.000000	-0.937129	0.000000	0.000000	0.000000	-0.043415	-0.081196	-0.159766	0.000000	0.000000	2.000000	18.000000	0.000000
20448.654961	-0.077900	0.558449	0.018210	84.797684	-1.264108	51.817654	-1.112261	0.000000	-0.937129	0.000000	0.000000	0.000000	-0.043415	-0.081196	-0.159766	0.000000	0.000000	2.000000	18.000000	0.000000
20448.658294	-0.077900	0.558449	0.018210	84.828690	-1.226565	51.866257	-1.105025	0.000000	-0.910501	0.000000	0.000000	0.000000	-0.043415	-0.081196	-0.159766	0.000000	0.000000	2.000000	18.000000	0.000000
20448.661627	-0.077976	0.558292	0.017969	84.828690	-1.226565	51.866257	-1.105025	0.000000	-0.910501	0.000000	0.000000	0.000000	-0.022913	-0.047147	-0.072193	0.000000	0.000000	2.000000	18.000000	0.000000
20448.664961	-0.077976	0.558292	0.017969	84.828690	-1.226565	51.866257	-1.105025	0.000000	-0.910501	0.000000	0.000000	0.000000	-0.022913	-0.047147	-0.072193	0.000000	0.000000	2.000000	18.000000	0.000000
20448.668294	-0.077976	0.558292	0.017969	84.859665	-1.188495	51.915421	-1.101206	0.000000	-0.898469	0.000000	0.000000	0.000000	-0.022913	-0.047147	-0.072193	0.000000	0.000000	2.000000	18.000000	0.000000
20448.671627	-0.077976	0.558292	0.017969	84.859665	-1.188495	51.915421	-1.101206	0.000000	-0.898469	0.000000	0.000000	0.000000	-0.022913	-0.047147	-0.072193	0.000000	0.000000	2.000000	18.000000	0.000000
20448.674961	-0.078014	0.558144	0.017777	84.859665	-1.188495	51.915421	-1.101206	0.000000	-0.898469	0.000000	0.000000	0.000000	-0.011355	-0.044525	-0.057800	0.000000	0.000000	2.000000	18.000000	0.000000
20448.678294	-0.078014	0.558144	0.017777	84.884468	-1.154340	51.955185	-1.101206	0.000000	-0.898469	0.000000	0.000000	0.000000	-0.011355	-0.044525	-0.057800	0.000000	0.000000	2.000000	18.000000	0.000000
20448.681627	-0.078014	0.558144	0.017777	84.884468	-1.154340	51.955185	-1.101206	0.000000	-0.898469	0.000000	0.000000	0.000000	-0.011355	-0.044525	-0.057800	0.000000	0.000000	2.000000	18.000000	0.000000
20448.684961	-0.078014	0.558144	0.017777	84.884468	-1.154340	51.955185	-1.101206	0.000000	-0.898469	0.000000	0.000000	0.000000	-0.011355	-0.044525	-0.057800	0.000000	0.000000	2.000000	18.000000	0.000000
20448.688294	-0.078082	0.557908	0.017488	84.899994	-1.137569	51.980240	-1.099313	0.000000	-0.888836	0.000000	0.000000	0.000000	-0.020508	-0.070697	-0.086485	0.000000	0.000000	2.000000	18.000000	0.000000
20448.691627	-0.078082	0.557908	0.017488	84.899994	-1.137569	51.980240	-1.099313	0.000000	-0.888836	0.000000	0.000000	0.000000	-0.020508	-0.070697	-0.086485	0.000000	0.000000	2.000000	18.000000	0.000000
20448.694961	-0.078082	0.557908	0.017488	84.899994	-1.137569	51.980240	-1.099313	0.000000	-0.888836	0.000000	0.000000	0.000000	-0.020508	-0.070697	-0.086485	0.000000	0.000000	2.000000	18.000000	0.000000
20448.698294	-0.078082	0.557908	0.017488	84.912537	-1.141982	51.982315	-1.095895	0.000000	-0.874421	0.000000	0.000000	0.000000	-0.020508	-0.070697	-0.086485	0.000000	0.000000	2.000000	18.000000	0.000000
20448.701627	-0.078160	0.557864	0.017398	84.912537	-1.141982	51.982315	-1.095895	0.000000	-0.874421	0.000000	0.000000	0.000000	-0.023286	-0.013068	-0.027233	0.000000	0.000000	2.000000	18.000000	0.000000
20448.704961	-0.078160	0.557864	0.017398	84.912537	-1.141982	51.982315	-1.095895	0.000000	-0.874421	0.000000	0.000000	0.000000	-0.023286	-0.013068	-0.027233	0.000000	0.000000	2.000000	18.000000	0.000000
20448.708294	-0.078160	0.557864	0.017398	84.918854	-1.148271	51.992432	-1.092014	0.000000	-0.869882	0.000000	0.000000	0.000000	-0.023286	-0.013068	-0.027233	0.000000	0.000000	2.000000	18.000000	0.000000
20448.711627	-0.078160	0.557864	0.017398	84.918854	-1.148271	51.992432	-1.092014	0.000000	-0.869882	0.000000	0.000000	0.000000	-0.023286	-0.013068	-0.027233	0.000000	0.000000	2.000000	18.000000	0.000000
20448.714961	-0.078264	0.557812	0.017326	84.918854	-1.148271	51.992432	-1.092014	0.000000	-0.869882	0.000000	0.000000	0.000000	-0.031176	-0.015689	-0.021437	0.000000	0.000000	2.000000	18.000000	0.000000
20448.718294	-0.078264	0.557812	0.017326	84.925026	-1.154497	52.002552	-1.092014	0.000000	-0.869882	0.000000	0.000000	0.000000	-0.031176	-0.015689	-0.021437	0.000000	0.000000	2.000000	18.000000	0.000000
20448.721627	-0.078264	0.557812	0.017326	84.925026	-1.154497	52.002552	-1.092014	0.000000	-0.869882	0.000000	0.000000	0.000000	-0.031176	-0.015689	-0.021437	0.000000	0.000000	2.000000	18.000000	0.000000
20448.724961	-0.078264	0.557812	0.017326	84.925026	-1.154497	52.002552	-1.092014	0.000000	-0.869882	0.000000	0.000000	0.000000	-0.031176	-0.015689	-0.021437	0.000000	0.000000	2.000000	18.000000	0.000000
20448.728294	-0.078554	0.557768	0.017266	84.928085	-1.168471	52.007557	-1.086818	0.000000	-0.866310	0.000000	0.000000	0.000000	-0.087239	-0.013135	-0.018179	0.000000	0.000000	2.000000	18.000000	0.000000
20448.731627	-0.078554	0.557768	0.017266	84.928085	-1.168471	52.007557	-1.086818	0.000000	-0.866310	0.000000	0.000000	0.000000	0.000000	0.000008	0.000000	0.000000	0.000000	2.000000	18.000000	0.000000
20448.734961	-0.078554	0.557768	0.017266	84.928085	-1.168471	52.007557	-1.086818	0.000000	-0.866310	0.000000	0.000000	0.000000	0.000000	0.000008	0.000000	0.000000	0.000000	2.000000	18.000000	0.000000
20448.738294	-0.078554	0.557768	0.017266	84.934029	-1.152860	52.035839	-1.072278	0.000000	-0.863280	0.000000	0.000000	0.000000	0.000000	0.000008	0.000000	0.000000	0.000000	2.000000	18.000000	0.000000
20448.741627	-0.078554	0.557768	0.017266	84.934029	-1.152860	52.035839	-1.072278	0.000000	-0.863280	0.000000	0.000000	0.000000	0.000000	0.000008	0.000000	0.000000	0.000000	2.000000	18.000000	0.000000
20448.744961	-0.078661	0.557733	0.017212	84.934029	-1.152860	52.035839	-1.072278	0.000000	-0.863280	0.000000	0.000000	0.000000	-0.032029	-0.010448	-0.016177	0.000000	0.000000	2.000000	18.000000	0.000000
20448.748294	-0.078661	0.557733	0.017212	84.940186	-1.150880	52.046032	-1.072278	0.000000	-0.863280	0.000000	0.000000	0.000000	-0.032029	-0.010448	-0.016177	0.000000	0.000000	2.000000	18.000000	0.000000
20448.751627	-0.078661	0.557733	0.017212	84.940186	-1.150880	52.046032	-1.072278	0.000000	-0.863280	0.000000	0.000000	0.000000	-0.032029	-0.010448	-0.016177	0.000000	0.000000	2.000000	18.000000	0.000000
20448.754961	-0.078661	0.557733	0.017212	84.940186	-1.150880	52.046032	-1.072278	0.000000	-0.863280	0.000000	0.000000	0.000000	-0.032029	-0.010448	-0.016177	0.000000	0.000000	2.000000	18.000000	0.000000
20448.758294	-0.078710	0.557655	0.017089	84.949532	-1.138267	52.061413	-1.066940	0.000000	-0.860584	0.000000	0.000000	0.000000	-0.014730	-0.023534	-0.036731	0.000000	0.000000	2.000000	18.000000	0.000000
20448.761627	-0.078710	0.557655	0.017089	84.949532	-1.138267	52.061413	-1.066940	0.000000	-0.860584	0.000000	0.000000	0.000000	-0.014730	-0.023534	-0.036731	0.000000	0.000000	2.000000	18.000000	0.000000
20448.764961	-0.078710	0.557655	0.017089	84.949532	-1.138267	52.061413	-1.066940	0.000000	-0.860584	0.000000	0.000000	0.000000	-0.014730	-0.023534	-0.036731	0.000000	0.000000	2.000000	18.000000	0.000000
20448.768294	-0.078710	0.557655	0.017089	84.958801	-1.128406	52.076767	-1.064485	0.000000	-0.854462	0.000000	0.000000	0.000000	-0.014730	-0.023534	-0.036731	0.000000	0.000000	2.000000	18.000000	0.000000
20448.771627	-0.078739	0.557620	0.016983	84.958801	-1.128406	52.076767	-1.064485	0.000000	-0.854462	0.000000	0.000000	0.000000	-0.008574	-0.010403	-0.031948	0.000000	0.000000	2.000000	18.000000	0.000000
20448.774961	-0.078739	0.557620	0.016983	84.958801	-1.128406	52.076767	-1.064485	0.000000	-0.854462	0.000000	0.000000	0.000000	-0.008574	-0.010403	-0.031948	0.000000	0.000000	2.000000	18.000000	0.000000
20448.778294	-0.078739	0.557620	0.016983	84.964996	-1.123565	52.087116	-1.063056	0.000000	-0.849137	0.000000	0.000000	0.000000	-0.008574	-0.010403	-0.031948	0.000000	0.000000	2.000000	18.000000	0.000000
20448.781627	-0.078739	0.557620	0.016983	84.964996	-1.123565	52.087116	-1.063056	0.000000	-0.849137	0.000000	0.000000	0.000000	-0.008574	-0.010403	-0.031948	0.000000	0.000000	2.000000	18.000000	0.000000
20448.784961	-0.078767	0.557586	0.016876	84.964996	-1.123565	52.087116	-1.063056	0.000000	-0.849137	0.000000	0.000000	0.000000	-0.008570	-0.010396	-0.031952	0.000000	0.000000	2.000000	18.000000	0.000000
20448.788294	-0.078767	0.557586	0.016876	84.971222	-1.121458	52.097412	-1.063056	0.000000	-0.849137	0.000000	0.000000	0.000000	-0.008570	-0.010396	-0.031952	0.000000	0.000000	2.000000	18.000000	0.000000
20448.791627	-0.078767	0.557586	0.016876	84.971222	-1.121458	52.097412	-1.063056	0.000000	-0.849137	0.000000	0.000000	0.000000	-0.008570	-0.010396	-0.031952	0.000000	0.000000	2.000000	18.000000	0.000000
20448.794961	-0.078767	0.557586	0.016876	84.971222	-1.121458	52.097412	-1.063056	0.000000	-0.849137	0.000000	0.000000	0.000000	-0.008570	-0.010396	-0.031952	0.000000	0.000000	2.000000	18.000000	0.000000
20448.798294	-0.078889	0.557595	0.016636	84.977417	-1.122000	52.107819	-1.061628	0.000000	-0.843812	0.000000	0.000000	0.000000	-0.036555	0.002813	-0.072151	0.000000	0.000000	2.000000	18.000000	0.000000
20448.801627	-0.078889	0.557595	0.016636	84.977417	-1.122000	52.107819	-1.061628	0.000000	-0.843812	0.000000	0.000000	0.000000	-0.036555	0.002813	-0.072151	0.000000	0.000000	2.000000	18.000000	0.000000
20448.804961	-0.078889	0.557595	0.016636	84.977417	-1.122000	52.107819	-1.061628	0.000000	-0.843812	0.000000	0.000000	0.000000	-0.036555	0.002813	-0.072151	0.000000	0.000000	2.000000	18.000000	0.000000
20448.808294	-0.078889	0.557595	0.016636	84.983543	-1.119844	52.118095	-1.055536	0.000000	-0.831787	0.000000	0.000000	0.000000	-0.036555	0.002813	-0.072151	0.000000	0.000000	2.000000	18.000000	0.000000
20448.811627	-0.078962	0.557587	0.016516	84.983543	-1.119844	52.118095	-1.055536	0.000000	-0.831787	0.000000	0.000000	0.000000	-0.021767	-0.002540	-0.035833	0.000000	0.000000	2.000000	18.000000	0.000000
20448.814961	-0.078962	0.557587	0.016516	84.983543	-1.119844	52.118095	-1.055536	0.000000	-0.831787	0.000000	0.000000	0.000000	-0.021767	-0.002540	-0.035833	0.000000	0.000000	2.000000	18.000000	0.000000
20448.818294	-0.078962	0.557587	0.016516	84.989761	-1.120386	52.128548	-1.051908	0.000000	-0.825814	0.000000	0.000000	0.000000	-0.021767	-0.002540	-0.035833	0.000000	0.000000	2.000000	18.000000	0.000000
20448.821627	-0.079027	0.557596	0.016351	84.989761	-1.120386	52.128548	-1.051908	0.000000	-0.825814	0.000000	0.000000	0.000000	-0.019447	0.002746	-0.049673	0.000000	0.000000	2.000000	18.000000	0.000000
20448.824961	-0.079027	0.557596	0.016351	84.989761	-1.120386	52.128548	-1.051908	0.000000	-0.825814	0.000000	0.000000	0.000000	-0.019447	0.002746	-0.049673	0.000000	0.000000	2.000000	18.000000	0.000000
20448.828294	-0.079027	0.557596	0.016351	84.996025	-1.120850	52.139004	-1.048667	0.000000	-0.817536	0.000000	0.000000	0.000000	-0.019447	0.002746	-0.049673	0.000000	0.000000	2.000000	18.000000	0.000000
20448.831627	-0.079027	0.557596	0.016351	84.996025	-1.120850	52.139004	-1.048667	0.000000	-0.817536	0.000000	0.000000	0.000000	-0.019447	0.002746	-0.049673	0.000000	0.000000	2.000000	18.000000	0.000000
20448.834961	-0.079095	0.557596	0.016208	84.996025	-1.120850	52.139004	-1.048667	0.000000	-0.817536	0.000000	0.000000	0.000000	-0.020584	0.000102	-0.042762	0.000000	0.000000	2.000000	18.000000	0.000000
20448.838294	-0.079095	0.557596	0.016208	84.999077	-1.126518	52.144184	-1.048667	0.000000	-0.817536	0.000000	0.000000	0.000000	-0.020584	0.000102	-0.042762	0.000000	0.000000	2.000000	18.000000	0.000000
20448.841627	-0.079095	0.557596	0.016208	84.999077	-1.126518	52.144184	-1.048667	0.000000	-0.817536	0.000000	0.000000	0.000000	-0.020584	0.000102	-0.042762	0.000000	0.000000	2.000000	18.000000	0.000000
20448.844961	-0.079095	0.557596	0.016208	84.999077	-1.126518	52.144184	-1.048667	0.000000	-0.817536	0.000000	0.000000	0.000000	-0.020584	0.000102	-0.042762	0.000000	0.000000	2.000000	18.000000	0.000000
20448.848294	-0.079223	0.557667	0.015866	85.002213	-1.134939	52.149418	-1.045236	0.000000	-0.810409	0.000000	0.000000	0.000000	-0.038256	0.021162	-0.102626	0.000000	0.000000	2.000000	18.000000	0.000000
20448.851627	-0.079223	0.557667	0.015866	85.002213	-1.134939	52.149418	-1.045236	0.000000	-0.810409	0.000000	0.000000	0.000000	-0.038256	0.021162	-0.102626	0.000000	0.000000	2.000000	18.000000	0.000000
20448.854961	-0.079223	0.557667	0.015866	85.002213	-1.134939	52.149418	-1.045236	0.000000	-0.810409	0.000000	0.000000	0.000000	-0.038256	0.021162	-0.102626	0.000000	0.000000	2.000000	18.000000	0.000000
20448.858294	-0.079223	0.557667	0.015866	85.002213	-1.145799	52.149460	-1.038860	0.000000	-0.793304	0.000000	0.000000	0.000000	-0.038256	0.021162	-0.102626	0.000000	0.000000	2.000000	18.000000	0.000000
20448.861627	-0.079305	0.557711	0.015668	85.002213	-1.145799	52.149460	-1.038860	0.000000	-0.793304	0.000000	0.000000	0.000000	-0.024674	0.013210	-0.059373	0.000000	0.000000	2.000000	18.000000	0.000000
20448.864961	-0.079305	0.557711	0.015668	85.002213	-1.145799	52.149460	-1.038860	0.000000	-0.793304	0.000000	0.000000	0.000000	-0.024674	0.013210	-0.059373	0.000000	0.000000	2.000000	18.000000	0.000000
20448.868294	-0.079305	0.557711	0.015668	85.008408	-1.151712	52.159866	-1.034748	0.000000	-0.783409	0.000000	0.000000	0.000000	-0.024674	0.013210	-0.059373	0.000000	0.000000	2.000000	18.000000	0.000000
20448.871627	-0.079305	0.557711	0.015668	85.008408	-1.151712	52.159866	-1.034748	0.000000	-0.783409	0.000000	0.000000	0.000000	-0.024674	0.013210	-0.059373	0.000000	0.000000	2.000000	18.000000	0.000000
20448.874961	-0.079406	0.557763	0.015443	85.008408	-1.151712	52.159866	-1.034748	0.000000	-0.783409	0.000000	0.000000	0.000000	-0.030213	0.015816	-0.067435	0.000000	0.000000	2.000000	18.000000	0.000000
20448.878294	-0.079406	0.557763	0.015443	85.008369	-1.170714	52.159916	-1.034748	0.000000	-0.783409	0.000000	0.000000	0.000000	-0.030213	0.015816	-0.067435	0.000000	0.000000	2.000000	18.000000	0.000000
20448.881627	-0.079502	0.557851	0.015190	85.008369	-1.170714	52.159916	-1.034748	0.000000	-0.783409	0.000000	0.000000	0.000000	-0.028738	0.026248	-0.075998	0.000000	0.000000	2.000000	18.000000	0.000000
20448.884961	-0.079502	0.557851	0.015190	85.008369	-1.170714	52.159916	-1.034748	0.000000	-0.783409	0.000000	0.000000	0.000000	-0.028738	0.026248	-0.075998	0.000000	0.000000	2.000000	18.000000	0.000000
20448.888294	-0.079502	0.557851	0.015190	85.005226	-1.192292	52.154633	-1.024923	0.000000	-0.759503	0.000000	0.000000	0.000000	-0.028738	0.026248	-0.075998	0.000000	0.000000	2.000000	18.000000	0.000000
20448.891627	-0.079502	0.557851	0.015190	85.005226	-1.192292	52.154633	-1.024923	0.000000	-0.759503	0.000000	0.000000	0.000000	-0.028738	0.026248	-0.075998	0.000000	0.000000	2.000000	18.000000	0.000000
20448.894961	-0.079600	0.557956	0.014954	85.005226	-1.192292	52.154633	-1.024923	0.000000	-0.759503	0.000000	0.000000	0.000000	-0.029586	0.031438	-0.070723	0.000000	0.000000	2.000000	18.000000	0.000000
20448.898294	-0.079600	0.557956	0.014954	85.002213	-1.211084	52.149460	-1.024923	0.000000	-0.759503	0.000000	0.000000	0.000000	-0.029586	0.031438	-0.070723	0.000000	0.000000	2.000000	18.000000	0.000000
20448.901627	-0.079600	0.557956	0.014954	85.002213	-1.211084	52.149460	-1.024923	0.000000	-0.759503	0.000000	0.000000	0.000000	-0.029586	0.031438	-0.070723	0.000000	0.000000	2.000000	18.000000	0.000000
20448.904961	-0.079600	0.557956	0.014954	85.002213	-1.211084	52.149460	-1.024923	0.000000	-0.759503	0.000000	0.000000	0.000000	-0.029586	0.031438	-0.070723	0.000000	0.000000	2.000000	18.000000	0.000000
20448.908294	-0.079707	0.558191	0.014492	84.995979	-1.229638	52.138958	-1.019992	0.000000	-0.747716	0.000000	0.000000	0.000000	-0.031905	0.070626	-0.138593	0.000000	0.000000	2.000000	18.000000	0.000000
20448.911627	-0.079707	0.558191	0.014492	84.995979	-1.229638	52.138958	-1.019992	0.000000	-0.747716	0.000000	0.000000	0.000000	-0.031905	0.070626	-0.138593	0.000000	0.000000	2.000000	18.000000	0.000000
20448.914961	-0.079707	0.558191	0.014492	84.995979	-1.229638	52.138958	-1.019992	0.000000	-0.747716	0.000000	0.000000	0.000000	-0.031905	0.070626	-0.138593	0.000000	0.000000	2.000000	18.000000	0.000000
20448.918294	-0.079707	0.558191	0.014492	84.992851	-1.240306	52.133713	-1.014675	0.000000	-0.724617	0.000000	0.000000	0.000000	-0.031905	0.070626	-0.138593	0.000000	0.000000	2.000000	18.000000	0.000000
20448.921627	-0.079718	0.558313	0.014289	84.992851	-1.240306	52.133713	-1.014675	0.000000	-0.724617	0.000000	0.000000	0.000000	-0.003513	0.036561	-0.060942	0.000000	0.000000	2.000000	18.000000	0.000000
20448.924961	-0.079718	0.558313	0.014289	84.992851	-1.240306	52.133713	-1.014675	0.000000	-0.724617	0.000000	0.000000	0.000000	-0.003513	0.036561	-0.060942	0.000000	0.000000	2.000000	18.000000	0.000000
20448.928294	-0.079718	0.558313	0.014289	84.986710	-1.253379	52.123363	-1.014089	0.000000	-0.714460	0.000000	0.000000	0.000000	-0.003513	0.036561	-0.060942	0.000000	0.000000	2.000000	18.000000	0.000000
20448.931627	-0.079718	0.558313	0.014289	84.986710	-1.253379	52.123363	-1.014089	0.000000	-0.714460	0.000000	0.000000	0.000000	-0.003513	0.036561	-0.060942	0.000000	0.000000	2.000000	18.000000	0.000000
20448.934961	-0.079708	0.558409	0.014095	84.986710	-1.253379	52.123363	-1.014089	0.000000	-0.714460	0.000000	0.000000	0.000000	0.002935	0.028686	-0.058186	0.000000	0.000000	2.000000	18.000000	0.000000
20448.938294	-0.079708	0.558409	0.014095	84.980461	-1.266457	52.112957	-1.014089	0.000000	-0.714460	0.000000	0.000000	0.000000	0.002935	0.028686	-0.058186	0.000000	0.000000	2.000000	18.000000	0.000000
20448.941627	-0.079708	0.558409	0.014095	84.980461	-1.266457	52.112957	-1.014089	0.000000	-0.714460	0.000000	0.000000	0.000000	0.002935	0.028686	-0.058186	0.000000	0.000000	2.000000	18.000000	0.000000
20448.944961	-0.079708	0.558409	0.014095	84.980461	-1.266457	52.112957	-1.014089	0.000000	-0.714460	0.000000	0.000000	0.000000	0.002935	0.028686	-0.058186	0.000000	0.000000	2.000000	18.000000	0.000000
20448.948294	-0.079695	0.558635	0.013743	84.974297	-1.279482	52.102604	-1.014578	0.000000	-0.704763	0.000000	0.000000	0.000000	0.004099	0.067753	-0.105822	0.000000	0.000000	2.000000	18.000000	0.000000
20448.951627	-0.079695	0.558635	0.013743	84.974297	-1.279482	52.102604	-1.014578	0.000000	-0.704763	0.000000	0.000000	0.000000	0.004099	0.067753	-0.105822	0.000000	0.000000	2.000000	18.000000	0.000000
20448.954961	-0.079695	0.558635	0.013743	84.974297	-1.279482	52.102604	-1.014578	0.000000	-0.704763	0.000000	0.000000	0.000000	0.004099	0.067753	-0.105822	0.000000	0.000000	2.000000	18.000000	0.000000
20448.958294	-0.079695	0.558635	0.013743	84.968185	-1.295224	52.092289	-1.015262	0.000000	-0.687126	0.000000	0.000000	0.000000	0.004099	0.067753	-0.105822	0.000000	0.000000	2.000000	18.000000	0.000000
20448.961627	-0.079710	0.558747	0.013562	84.968185	-1.295224	52.092289	-1.015262	0.000000	-0.687126	0.000000	0.000000	0.000000	-0.004644	0.033820	-0.054064	0.000000	0.000000	2.000000	18.000000	0.000000
20448.964961	-0.079710	0.558747	0.013562	84.968185	-1.295224	52.092289	-1.015262	0.000000	-0.687126	0.000000	0.000000	0.000000	-0.004644	0.033820	-0.054064	0.000000	0.000000	2.000000	18.000000	0.000000
20448.968294	-0.079710	0.558747	0.013562	84.961922	-1.310944	52.081921	-1.014487	0.000000	-0.678115	0.000000	0.000000	0.000000	-0.004644	0.033820	-0.054064	0.000000	0.000000	2.000000	18.000000	0.000000
20448.971627	-0.079730	0.558851	0.013405	84.961922	-1.310944	52.081921	-1.014487	0.000000	-0.678115	0.000000	0.000000	0.000000	-0.005804	0.031208	-0.047144	0.000000	0.000000	2.000000	18.000000	0.000000
20448.974961	-0.079730	0.558851	0.013405	84.961922	-1.310944	52.081921	-1.014487	0.000000	-0.678115	0.000000	0.000000	0.000000	-0.005804	0.031208	-0.047144	0.000000	0.000000	2.000000	18.000000	0.000000
20448.978294	-0.079730	0.558851	0.013405	84.961098	-1.314603	52.080986	-1.013520	0.000000	-0.670258	0.000000	0.000000	0.000000	-0.005804	0.031208	-0.047144	0.000000	0.000000	2.000000	18.000000	0.000000
20448.981627	-0.079730	0.558851	0.013405	84.961098	-1.314603	52.080986	-1.013520	0.000000	-0.670258	0.000000	0.000000	0.000000	-0.005804	0.031208	-0.047144	0.000000	0.000000	2.000000	18.000000	0.000000
20448.984961	-0.079728	0.558929	0.013257	84.961098	-1.314603	52.080986	-1.013520	0.000000	-0.670258	0.000000	0.000000	0.000000	0.000626	0.023369	-0.044374	0.000000	0.000000	2.000000	18.000000	0.000000
20448.988294	-0.079728	0.558929	0.013257	84.958023	-1.322465	52.075817	-1.013520	0.000000	-0.670258	0.000000	0.000000	0.000000	0.000626	0.023369	-0.044374	0.000000	0.000000	2.000000	18.000000	0.000000
20448.991627	-0.079728	0.558929	0.013257	84.958023	-1.322465	52.075817	-1.013520	0.000000	-0.670258	0.000000	0.000000	0.000000	0.000626	0.023369	-0.044374	0.000000	0.000000	2.000000	18.000000	0.000000
20448.994961	-0.079728	0.558929	0.013257	84.958023	-1.322465	52.075817	-1.013520	0.000000	-0.670258	0.000000	0.000000	0.000000	0.000626	0.023369	-0.044374	0.000000	0.000000	2.000000	18.000000	0.000000
20448.998294	-0.079695	0.559050	0.012930	84.958023	-1.322465	52.075817	-1.013624	0.000000	-0.662862	0.000000	0.000000	0.000000	0.009757	0.036216	-0.098210	0.000000	0.000000	2.000000	18.000000	0.000000
20449.001627	-0.079695	0.559050	0.012930	84.958023	-1.322465	52.075817	-1.013624	0.000000	-0.662862	0.000000	0.000000	0.000000	0.009757	0.036216	-0.098210	0.000000	0.000000	2.000000	18.000000	0.000000
20449.004961	-0.079695	0.559050	0.012930	84.958023	-1.322465	52.075817	-1.013624	0.000000	-0.662862	0.000000	0.000000	0.000000	0.009757	0.036216	-0.098210	0.000000	0.000000	2.000000	18.000000	0.000000
20449.008294	-0.079695	0.559050	0.012930	84.961143	-1.320029	52.080986	-1.015250	0.000000	-0.646494	0.000000	0.000000	0.000000	0.009757	0.036216	-0.098210	0.000000	0.000000	2.000000	18.000000	0.000000
20449.011627	-0.079694	0.559102	0.012787	84.961143	-1.320029	52.080986	-1.015250	0.000000	-0.646494	0.000000	0.000000	0.000000	0.000360	0.015497	-0.042747	0.000000	0.000000	2.000000	18.000000	0.000000
20449.014961	-0.079694	0.559102	0.012787	84.961143	-1.320029	52.080986	-1.015250	0.000000	-0.646494	0.000000	0.000000	0.000000	0.000360	0.015497	-0.042747	0.000000	0.000000	2.000000	18.000000	0.000000
20449.018294	-0.079694	0.559102	0.012787	84.961098	-1.328157	52.080982	-1.015310	0.000000	-0.639369	0.000000	0.000000	0.000000	0.000360	0.015497	-0.042747	0.000000	0.000000	2.000000	18.000000	0.000000
20449.021627	-0.079694	0.559102	0.012787	84.961098	-1.328157	52.080982	-1.015310	0.000000	-0.639369	0.000000	0.000000	0.000000	0.000360	0.015497	-0.042747	0.000000	0.000000	2.000000	18.000000	0.000000
20449.024961	-0.079741	0.559144	0.012660	84.961098	-1.328157	52.080982	-1.015310	0.000000	-0.639369	0.000000	0.000000	0.000000	-0.014193	0.012884	-0.038086	0.000000	0.000000	2.000000	18.000000	0.000000
20449.028294	-0.079741	0.559144	0.012660	84.964172	-1.333934	52.086143	-1.015310	0.000000	-0.639369	0.000000	0.000000	0.000000	-0.014193	0.012884	-0.038086	0.000000	0.000000	2.000000	18.000000	0.000000
20449.031627	-0.079741	0.559144	0.012660	84.964172	-1.333934	52.086143	-1.015310	0.000000	-0.639369	0.000000	0.000000	0.000000	-0.014193	0.012884	-0.038086	0.000000	0.000000	2.000000	18.000000	0.000000
20449.034961	-0.079741	0.559144	0.012660	84.964172	-1.333934	52.086143	-1.015310	0.000000	-0.639369	0.000000	0.000000	0.000000	-0.014193	0.012884	-0.038086	0.000000	0.000000	2.000000	18.000000	0.000000
20449.038294	-0.079926	0.559204	0.012397	84.964172	-1.347554	52.086113	-1.012945	0.000000	-0.633022	0.000000	0.000000	0.000000	-0.055382	0.017973	-0.079087	0.000000	0.000000	2.000000	18.000000	0.000000
20449.041627	-0.079926	0.559204	0.012397	84.964172	-1.347554	52.086113	-1.012945	0.000000	-0.633022	0.000000	0.000000	0.000000	0.000001	0.000002	-0.000000	0.000000	0.000000	2.000000	18.000000	0.000000
20449.044961	-0.079926	0.559204	0.012397	84.964172	-1.347554	52.086113	-1.012945	0.000000	-0.633022	0.000000	0.000000	0.000000	0.000001	0.000002	-0.000000	0.000000	0.000000	2.000000	18.000000	0.000000
20449.048294	-0.079926	0.559204	0.012397	84.967323	-1.358702	52.091301	-1.003714	0.000000	-0.619840	0.000000	0.000000	0.000000	0.000001	0.000002	-0.000000	0.000000	0.000000	2.000000	18.000000	0.000000
20449.051627	-0.079926	0.559204	0.012397	84.967323	-1.358702	52.091301	-1.003714	0.000000	-0.619840	0.000000	0.000000	0.000000	0.000001	0.000002	-0.000000	0.000000	0.000000	2.000000	18.000000	0.000000
20449.054961	-0.080022	0.559213	0.012291	84.967323	-1.358702	52.091301	-1.003714	0.000000	-0.619840	0.000000	0.000000	0.000000	-0.028989	0.002492	-0.031794	0.000000	0.000000	2.000000	18.000000	0.000000
20449.058294	-0.080022	0.559213	0.012291	84.967323	-1.366878	52.091309	-1.003714	0.000000	-0.619840	0.000000	0.000000	0.000000	-0.028989	0.002492	-0.031794	0.000000	0.000000	2.000000	18.000000	0.000000
20449.061627	-0.080022	0.559213	0.012291	84.967323	-1.366878	52.091309	-1.003714	0.000000	-0.619840	0.000000	0.000000	0.000000	-0.028989	0.002492	-0.031794	0.000000	0.000000	2.000000	18.000000	0.000000
20449.064961	-0.080022	0.559213	0.012291	84.967323	-1.366878	52.091309	-1.003714	0.000000	-0.619840	0.000000	0.000000	0.000000	-0.028989	0.002492	-0.031794	0.000000	0.000000	2.000000	18.000000	0.000000
20449.068294	-0.080140	0.559247	0.012176	84.967323	-1.375038	52.091297	-0.998883	0.000000	-0.614541	0.000000	0.000000	0.000000	-0.035375	0.010297	-0.034591	0.000000	0.000000	2.000000	18.000000	0.000000
20449.071627	-0.080140	0.559247	0.012176	84.967323	-1.375038	52.091297	-0.998883	0.000000	-0.614541	0.000000	0.000000	0.000000	-0.035375	0.010297	-0.034591	0.000000	0.000000	2.000000	18.000000	0.000000
20449.074961	-0.080140	0.559247	0.012176	84.967323	-1.375038	52.091297	-0.998883	0.000000	-0.614541	0.000000	0.000000	0.000000	-0.035375	0.010297	-0.034591	0.000000	0.000000	2.000000	18.000000	0.000000
20449.078294	-0.080140	0.559247	0.012176	84.967323	-1.375038	52.091297	-0.992987	0.000000	-0.608776	0.000000	0.000000	0.000000	-0.035375	0.010297	-0.034591	0.000000	0.000000	2.000000	18.000000	0.000000
20449.081627	-0.080132	0.559264	0.012129	84.967323	-1.375038	52.091297	-0.992987	0.000000	-0.608776	0.000000	0.000000	0.000000	0.002368	0.005143	-0.013875	0.000000	0.000000	2.000000	18.000000	0.000000
20449.084961	-0.080132	0.559264	0.012129	84.967323	-1.375038	52.091297	-0.992987	0.000000	-0.608776	0.000000	0.000000	0.000000	0.002368	0.005143	-0.013875	0.000000	0.000000	2.000000	18.000000	0.000000
20449.088294	-0.080132	0.559264	0.012129	84.964249	-1.382892	52.086143	-0.993381	0.000000	-0.606464	0.000000	0.000000	0.000000	0.002368	0.005143	-0.013875	0.000000	0.000000	2.000000	18.000000	0.000000
20449.091627	-0.080132	0.559264	0.012129	84.964249	-1.382892	52.086143	-0.993381	0.000000	-0.606464	0.000000	0.000000	0.000000	0.002368	0.005143	-0.013875	0.000000	0.000000	2.000000	18.000000	0.000000
20449.094961	-0.080154	0.559290	0.012120	84.964249	-1.382892	52.086143	-0.993381	0.000000	-0.606464	0.000000	0.000000	0.000000	-0.006401	0.007793	-0.002790	0.000000	0.000000	2.000000	18.000000	0.000000
20449.098294	-0.080154	0.559290	0.012120	84.964211	-1.385597	52.086132	-0.993381	0.000000	-0.606464	0.000000	0.000000	0.000000	-0.006401	0.007793	-0.002790	0.000000	0.000000	2.000000	18.000000	0.000000
20449.101627	-0.080154	0.559290	0.012120	84.964211	-1.385597	52.086132	-0.993381	0.000000	-0.606464	0.000000	0.000000	0.000000	-0.006401	0.007793	-0.002790	0.000000	0.000000	2.000000	18.000000	0.000000
20449.104961	-0.080154	0.559290	0.012120	84.964211	-1.385597	52.086132	-0.993381	0.000000	-0.606464	0.000000	0.000000	0.000000	-0.006401	0.007793	-0.002790	0.000000	0.000000	2.000000	18.000000	0.000000
20449.108294	-0.080216	0.559325	0.012080	84.961098	-1.393440	52.081028	-0.992314	0.000000	-0.605999	0.000000	0.000000	0.000000	-0.018582	0.010379	-0.012013	0.000000	0.000000	2.000000	18.000000	0.000000
20449.111627	-0.080216	0.559325	0.012080	84.961098	-1.393440	52.081028	-0.992314	0.000000	-0.605999	0.000000	0.000000	0.000000	-0.018582	0.010379	-0.012013	0.000000	0.000000	2.000000	18.000000	0.000000
20449.114961	-0.080216	0.559325	0.012080	84.961098	-1.393440	52.081028	-0.992314	0.000000	-0.605999	0.000000	0.000000	0.000000	-0.018582	0.010379	-0.012013	0.000000	0.000000	2.000000	18.000000	0.000000
20449.118294	-0.080216	0.559325	0.012080	84.958023	-1.404013	52.075840	-0.989217	0.000000	-0.603997	0.000000	0.000000	0.000000	-0.018582	0.010379	-0.012013	0.000000	0.000000	2.000000	18.000000	0.000000
20449.121627	-0.080233	0.559359	0.012047	84.958023	-1.404013	52.075840	-0.989217	0.000000	-0.603997	0.000000	0.000000	0.000000	-0.005213	0.010372	-0.009731	0.000000	0.000000	2.000000	18.000000	0.000000
20449.124961	-0.080233	0.559359	0.012047	84.958023	-1.404013	52.075840	-0.989217	0.000000	-0.603997	0.000000	0.000000	0.000000	-0.005213	0.010372	-0.009731	0.000000	0.000000	2.000000	18.000000	0.000000
20449.128294	-0.080233	0.559359	0.012047	84.958023	-1.409474	52.075844	-0.988348	0.000000	-0.602375	0.000000	0.000000	0.000000	-0.005213	0.010372	-0.009731	0.000000	0.000000	2.000000	18.000000	0.000000
20449.131627	-0.080233	0.559359	0.012047	84.958023	-1.409474	52.075844	-0.988348	0.000000	-0.602375	0.000000	0.000000	0.000000	-0.005213	0.010372	-0.009731	0.000000	0.000000	2.000000	18.000000	0.000000
20449.134961	-0.080270	0.559376	0.011994	84.958023	-1.409474	52.075844	-0.988348	0.000000	-0.602375	0.000000	0.000000	0.000000	-0.010992	0.005146	-0.016162	0.000000	0.000000	2.000000	18.000000	0.000000
20449.138294	-0.080270	0.559376	0.011994	84.957993	-1.412194	52.075787	-0.988348	0.000000	-0.602375	0.000000	0.000000	0.000000	-0.010992	0.005146	-0.016162	0.000000	0.000000	2.000000	18.000000	0.000000
20449.141627	-0.080270	0.559376	0.011994	84.957993	-1.412194	52.075787	-0.988348	0.000000	-0.602375	0.000000	0.000000	0.000000	-0.010992	0.005146	-0.016162	0.000000	0.000000	2.000000	18.000000	0.000000
20449.144961	-0.080270	0.559376	0.011994	84.957993	-1.412194	52.075787	-0.988348	0.000000	-0.602375	0.000000	0.000000	0.000000	-0.010992	0.005146	-0.016162	0.000000	0.000000	2.000000	18.000000	0.000000
20449.148294	-0.080264	0.559436	0.011828	84.957993	-1.412194	52.075787	-0.986516	0.000000	-0.599681	0.000000	0.000000	0.000000	0.001631	0.017977	-0.049713	0.000000	0.000000	2.000000	18.000000	0.000000
20449.151627	-0.080264	0.559436	0.011828	84.957993	-1.412194	52.075787	-0.986516	0.000000	-0.599681	0.000000	0.000000	0.000000	0.001631	0.017977	-0.049713	0.000000	0.000000	2.000000	18.000000	0.000000
20449.154961	-0.080264	0.559436	0.011828	84.957993	-1.412194	52.075787	-0.986516	0.000000	-0.599681	0.000000	0.000000	0.000000	0.001631	0.017977	-0.049713	0.000000	0.000000	2.000000	18.000000	0.000000
20449.158294	-0.080264	0.559436	0.011828	84.957993	-1.412194	52.075787	-0.986788	0.000000	-0.591396	0.000000	0.000000	0.000000	0.001631	0.017977	-0.049713	0.000000	0.000000	2.000000	18.000000	0.000000
20449.161627	-0.080244	0.559479	0.011712	84.957993	-1.412194	52.075787	-0.986788	0.000000	-0.591396	0.000000	0.000000	0.000000	0.005936	0.012824	-0.034697	0.000000	0.000000	2.000000	18.000000	0.000000
20449.164961	-0.080244	0.559479	0.011712	84.957993	-1.412194	52.075787	-0.986788	0.000000	-0.591396	0.000000	0.000000	0.000000	0.005936	0.012824	-0.034697	0.000000	0.000000	2.000000	18.000000	0.000000
20449.168294	-0.080244	0.559479	0.011712	84.954918	-1.417293	52.070694	-0.987778	0.000000	-0.585613	0.000000	0.000000	0.000000	0.005936	0.012824	-0.034697	0.000000	0.000000	2.000000	18.000000	0.000000
20449.171627	-0.080244	0.559479	0.011712	84.954918	-1.417293	52.070694	-0.987778	0.000000	-0.585613	0.000000	0.000000	0.000000	0.005936	0.012824	-0.034697	0.000000	0.000000	2.000000	18.000000	0.000000
20449.174961	-0.080228	0.559539	0.011614	84.954918	-1.417293	52.070694	-0.987778	0.000000	-0.585613	0.000000	0.000000	0.000000	0.005033	0.018057	-0.029413	0.000000	0.000000	2.000000	18.000000	0.000000
20449.178294	-0.080228	0.559539	0.011614	84.951820	-1.425121	52.065571	-0.987778	0.000000	-0.585613	0.000000	0.000000	0.000000	0.005033	0.018057	-0.029413	0.000000	0.000000	2.000000	18.000000	0.000000
20449.181627	-0.080236	0.559617	0.011530	84.951820	-1.425121	52.065571	-0.987778	0.000000	-0.585613	0.000000	0.000000	0.000000	-0.002546	0.023288	-0.025272	0.000000	0.000000	2.000000	18.000000	0.000000
20449.184961	-0.080236	0.559617	0.011530	84.951820	-1.425121	52.065571	-0.987778	0.000000	-0.585613	0.000000	0.000000	0.000000	-0.002546	0.023288	-0.025272	0.000000	0.000000	2.000000	18.000000	0.000000
20449.188294	-0.080236	0.559617	0.011530	84.942505	-1.443144	52.050205	-0.988192	0.000000	-0.576499	0.000000	0.000000	0.000000	-0.002546	0.023288	-0.025272	0.000000	0.000000	2.000000	18.000000	0.000000
20449.191627	-0.080236	0.559617	0.011530	84.942505	-1.443144	52.050205	-0.988192	0.000000	-0.576499	0.000000	0.000000	0.000000	-0.002546	0.023288	-0.025272	0.000000	0.000000	2.000000	18.000000	0.000000
20449.194961	-0.080271	0.559686	0.011465	84.942505	-1.443144	52.050205	-0.988192	0.000000	-0.576499	0.000000	0.000000	0.000000	-0.010405	0.020697	-0.019478	0.000000	0.000000	2.000000	18.000000	0.000000
20449.198294	-0.080271	0.559686	0.011465	84.936310	-1.458742	52.039997	-0.988192	0.000000	-0.576499	0.000000	0.000000	0.000000	-0.010405	0.020697	-0.019478	0.000000	0.000000	2.000000	18.000000	0.000000
20449.201627	-0.080271	0.559686	0.011465	84.936310	-1.458742	52.039997	-0.988192	0.000000	-0.576499	0.000000	0.000000	0.000000	-0.010405	0.020697	-0.019478	0.000000	0.000000	2.000000	18.000000	0.000000
20449.204961	-0.080271	0.559686	0.011465	84.936310	-1.458742	52.039997	-0.988192	0.000000	-0.576499	0.000000	0.000000	0.000000	-0.010405	0.020697	-0.019478	0.000000	0.000000	2.000000	18.000000	0.000000
20449.208294	-0.080270	0.559807	0.011329	84.933220	-1.463830	52.034935	-0.986458	0.000000	-0.573252	0.000000	0.000000	0.000000	0.000123	0.036190	-0.040823	0.000000	0.000000	2.000000	18.000000	0.000000
20449.211627	-0.080270	0.559807	0.011329	84.933220	-1.463830	52.034935	-0.986458	0.000000	-0.573252	0.000000	0.000000	0.000000	0.000123	0.036190	-0.040823	0.000000	0.000000	2.000000	18.000000	0.000000
20449.214961	-0.080270	0.559807	0.011329	84.933220	-1.463830	52.034935	-0.986458	0.000000	-0.573252	0.000000	0.000000	0.000000	0.000123	0.036190	-0.040823	0.000000	0.000000	2.000000	18.000000	0.000000
20449.218294	-0.080270	0.559807	0.011329	84.930130	-1.468909	52.029808	-0.986479	0.000000	-0.566448	0.000000	0.000000	0.000000	0.000123	0.036190	-0.040823	0.000000	0.000000	2.000000	18.000000	0.000000
20449.221627	-0.080266	0.559841	0.011300	84.930130	-1.468909	52.029808	-0.986479	0.000000	-0.566448	0.000000	0.000000	0.000000	0.001474	0.010343	-0.008601	0.000000	0.000000	2.000000	18.000000	0.000000
20449.224961	-0.080266	0.559841	0.011300	84.930130	-1.468909	52.029808	-0.986479	0.000000	-0.566448	0.000000	0.000000	0.000000	0.001474	0.010343	-0.008601	0.000000	0.000000	2.000000	18.000000	0.000000
20449.228294	-0.080266	0.559841	0.011300	84.930130	-1.468909	52.029808	-0.986725	0.000000	-0.565015	0.000000	0.000000	0.000000	0.001474	0.010343	-0.008601	0.000000	0.000000	2.000000	18.000000	0.000000
20449.231627	-0.080266	0.559841	0.011300	84.930130	-1.468909	52.029808	-0.986725	0.000000	-0.565015	0.000000	0.000000	0.000000	0.001474	0.010343	-0.008601	0.000000	0.000000	2.000000	18.000000	0.000000
20449.234961	-0.080254	0.559866	0.011231	84.930130	-1.468909	52.029808	-0.986725	0.000000	-0.565015	0.000000	0.000000	0.000000	0.003567	0.007662	-0.020829	0.000000	0.000000	2.000000	18.000000	0.000000
20449.238294	-0.080254	0.559866	0.011231	84.930588	-1.504381	51.993614	-0.986725	0.000000	-0.565015	0.000000	0.000000	0.000000	0.003567	0.007662	-0.020829	0.000000	0.000000	2.000000	18.000000	0.000000
20449.241627	-0.080254	0.559866	0.011231	84.930588	-1.504381	51.993614	-0.986725	0.000000	-0.565015	0.000000	0.000000	0.000000	0.003567	0.007662	-0.020829	0.000000	0.000000	2.000000	18.000000	0.000000
20449.244961	-0.080254	0.559866	0.011231	84.930588	-1.504381	51.993614	-0.986725	0.000000	-0.565015	0.000000	0.000000	0.000000	0.003567	0.007662	-0.020829	0.000000	0.000000	2.000000	18.000000	0.000000
20449.248294	-0.080323	0.559909	0.011100	84.931023	-1.542642	51.957329	-0.987319	0.000000	-0.561543	0.000000	0.000000	0.000000	-0.020728	0.012789	-0.039291	0.000000	0.000000	2.000000	18.000000	0.000000
20449.251627	-0.080323	0.559909	0.011100	84.931023	-1.542642	51.957329	-0.987319	0.000000	-0.561543	0.000000	0.000000	0.000000	-0.020728	0.012789	-0.039291	0.000000	0.000000	2.000000	18.000000	0.000000
20449.254961	-0.080323	0.559909	0.011100	84.931023	-1.542642	51.957329	-0.987319	0.000000	-0.561543	0.000000	0.000000	0.000000	-0.020728	0.012789	-0.039291	0.000000	0.000000	2.000000	18.000000	0.000000
20449.258294	-0.080323	0.559909	0.011100	84.928200	-1.577652	51.934170	-0.983865	0.000000	-0.554995	0.000000	0.000000	0.000000	-0.020728	0.012789	-0.039291	0.000000	0.000000	2.000000	18.000000	0.000000
20449.261627	-0.080406	0.559970	0.011050	84.928200	-1.577652	51.934170	-0.983865	0.000000	-0.554995	0.000000	0.000000	0.000000	-0.024915	0.018131	-0.014841	0.000000	0.000000	2.000000	18.000000	0.000000
20449.264961	-0.080406	0.559970	0.011050	84.928200	-1.577652	51.934170	-0.983865	0.000000	-0.554995	0.000000	0.000000	0.000000	-0.024915	0.018131	-0.014841	0.000000	0.000000	2.000000	18.000000	0.000000
20449.268294	-0.080406	0.559970	0.011050	84.922020	-1.601228	51.924175	-0.979712	0.000000	-0.552522	0.000000	0.000000	0.000000	-0.024915	0.018131	-0.014841	0.000000	0.000000	2.000000	18.000000	0.000000
20449.271627	-0.080406	0.559970	0.011050	84.922020	-1.601228	51.924175	-0.979712	0.000000	-0.552522	0.000000	0.000000	0.000000	-0.024915	0.018131	-0.014841	0.000000	0.000000	2.000000	18.000000	0.000000
20449.274961	-0.080530	0.560012	0.010976	84.922020	-1.601228	51.924175	-0.979712	0.000000	-0.552522	0.000000	0.000000	0.000000	-0.037334	0.012872	-0.022424	0.000000	0.000000	2.000000	18.000000	0.000000
20449.278294	-0.080530	0.560012	0.010976	84.915543	-1.605760	51.932182	-0.979712	0.000000	-0.552522	0.000000	0.000000	0.000000	-0.037334	0.012872	-0.022424	0.000000	0.000000	2.000000	18.000000	0.000000
20449.281627	-0.080530	0.560012	0.010976	84.915543	-1.605760	51.932182	-0.979712	0.000000	-0.552522	0.000000	0.000000	0.000000	-0.037334	0.012872	-0.022424	0.000000	0.000000	2.000000	18.000000	0.000000
20449.284961	-0.080530	0.560012	0.010976	84.915543	-1.605760	51.932182	-0.979712	0.000000	-0.552522	0.000000	0.000000	0.000000	-0.037334	0.012872	-0.022424	0.000000	0.000000	2.000000	18.000000	0.000000
20449.288294	-0.080663	0.560134	0.010948	84.906303	-1.628888	51.917141	-0.973490	0.000000	-0.548784	0.000000	0.000000	0.000000	-0.039766	0.036380	-0.008251	0.000000	0.000000	2.000000	18.000000	0.000000
20449.291627	-0.080663	0.560134	0.010948	84.906303	-1.628888	51.917141	-0.973490	0.000000	-0.548784	0.000000	0.000000	0.000000	-0.039766	0.036380	-0.008251	0.000000	0.000000	2.000000	18.000000	0.000000
20449.294961	-0.080663	0.560134	0.010948	84.906303	-1.628888	51.917141	-0.973490	0.000000	-0.548784	0.000000	0.000000	0.000000	-0.039766	0.036380	-0.008251	0.000000	0.000000	2.000000	18.000000	0.000000
20449.298294	-0.080663	0.560134	0.010948	84.900070	-1.636079	51.907188	-0.966862	0.000000	-0.547409	0.000000	0.000000	0.000000	-0.039766	0.036380	-0.008251	0.000000	0.000000	2.000000	18.000000	0.000000
20449.301627	-0.080646	0.560195	0.010982	84.900070	-1.636079	51.907188	-0.966862	0.000000	-0.547409	0.000000	0.000000	0.000000	0.005134	0.018266	0.010048	0.000000	0.000000	2.000000	18.000000	0.000000
20449.304961	-0.080646	0.560195	0.010982	84.900070	-1.636079	51.907188	-0.966862	0.000000	-0.547409	0.000000	0.000000	0.000000	0.005134	0.018266	0.010048	0.000000	0.000000	2.000000	18.000000	0.000000
20449.308294	-0.080646	0.560195	0.010982	84.891060	-1.664529	51.874268	-0.967718	0.000000	-0.549084	0.000000	0.000000	0.000000	0.005134	0.018266	0.010048	0.000000	0.000000	2.000000	18.000000	0.000000
20449.311627	-0.080646	0.560195	0.010982	84.891060	-1.664529	51.874268	-0.967718	0.000000	-0.549084	0.000000	0.000000	0.000000	0.005134	0.018266	0.010048	0.000000	0.000000	2.000000	18.000000	0.000000
20449.314961	-0.080629	0.560230	0.011021	84.891060	-1.664529	51.874268	-0.967718	0.000000	-0.549084	0.000000	0.000000	0.000000	0.004847	0.010483	0.011710	0.000000	0.000000	2.000000	18.000000	0.000000
20449.318294	-0.080629	0.560230	0.011021	84.885956	-1.755678	51.774410	-0.967718	0.000000	-0.549084	0.000000	0.000000	0.000000	0.004847	0.010483	0.011710	0.000000	0.000000	2.000000	18.000000	0.000000
20449.321627	-0.080629	0.560230	0.011021	84.885956	-1.755678	51.774410	-0.967718	0.000000	-0.549084	0.000000	0.000000	0.000000	0.004847	0.010483	0.011710	0.000000	0.000000	2.000000	18.000000	0.000000
20449.324961	-0.080629	0.560230	0.011021	84.885956	-1.755678	51.774410	-0.967718	0.000000	-0.549084	0.000000	0.000000	0.000000	0.004847	0.010483	0.011710	0.000000	0.000000	2.000000	18.000000	0.000000
20449.328294	-0.080686	0.560299	0.011083	84.881279	-1.884592	51.638809	-0.968526	0.000000	-0.551035	0.000000	0.000000	0.000000	-0.016975	0.020951	0.018821	0.000000	0.000000	2.000000	18.000000	0.000000
20449.331627	-0.080686	0.560299	0.011083	84.881279	-1.884592	51.638809	-0.968526	0.000000	-0.551035	0.000000	0.000000	0.000000	-0.016975	0.020951	0.018821	0.000000	0.000000	2.000000	18.000000	0.000000
20449.334961	-0.080686	0.560299	0.011083	84.881279	-1.884592	51.638809	-0.968526	0.000000	-0.551035	0.000000	0.000000	0.000000	-0.016975	0.020951	0.018821	0.000000	0.000000	2.000000	18.000000	0.000000
20449.338294	-0.080686	0.560299	0.011083	84.878410	-1.911093	51.616005	-0.965697	0.000000	-0.554172	0.000000	0.000000	0.000000	-0.016975	0.020951	0.018821	0.000000	0.000000	2.000000	18.000000	0.000000
20449.341627	-0.080738	0.560308	0.011117	84.878410	-1.911093	51.616005	-0.965697	0.000000	-0.554172	0.000000	0.000000	0.000000	-0.015446	0.002686	0.009924	0.000000	0.000000	2.000000	18.000000	0.000000
20449.344961	-0.080738	0.560308	0.011117	84.878410	-1.911093	51.616005	-0.965697	0.000000	-0.554172	0.000000	0.000000	0.000000	-0.015446	0.002686	0.009924	0.000000	0.000000	2.000000	18.000000	0.000000
20449.348294	-0.080738	0.560308	0.011117	84.878456	-1.919246	51.616009	-0.963123	0.000000	-0.555826	0.000000	0.000000	0.000000	-0.015446	0.002686	0.009924	0.000000	0.000000	2.000000	18.000000	0.000000
20449.351627	-0.080738	0.560308	0.011117	84.878456	-1.919246	51.616009	-0.963123	0.000000	-0.555826	0.000000	0.000000	0.000000	-0.015446	0.002686	0.009924	0.000000	0.000000	2.000000	18.000000	0.000000
20449.354961	-0.080804	0.560308	0.011105	84.878456	-1.919246	51.616009	-0.963123	0.000000	-0.555826	0.000000	0.000000	0.000000	-0.020007	0.000004	-0.003451	0.000000	0.000000	2.000000	18.000000	0.000000
20449.358294	-0.080804	0.560308	0.011105	84.878410	-1.924681	51.616005	-0.963123	0.000000	-0.555826	0.000000	0.000000	0.000000	-0.020007	0.000004	-0.003451	0.000000	0.000000	2.000000	18.000000	0.000000
20449.361627	-0.080849	0.560308	0.011097	84.878410	-1.924681	51.616005	-0.963123	0.000000	-0.555826	0.000000	0.000000	0.000000	-0.013340	0.000004	-0.002302	0.000000	0.000000	2.000000	18.000000	0.000000
20449.364961	-0.080849	0.560308	0.011097	84.878410	-1.924681	51.616005	-0.963123	0.000000	-0.555826	0.000000	0.000000	0.000000	-0.013340	0.000004	-0.002302	0.000000	0.000000	2.000000	18.000000	0.000000
20449.368294	-0.080849	0.560308	0.011097	84.878410	-1.924681	51.616005	-0.957565	0.000000	-0.554868	0.000000	0.000000	0.000000	-0.013340	0.000004	-0.002302	0.000000	0.000000	2.000000	18.000000	0.000000
20449.371627	-0.080849	0.560308	0.011097	84.878410	-1.924681	51.616005	-0.957565	0.000000	-0.554868	0.000000	0.000000	0.000000	-0.013340	0.000004	-0.002302	0.000000	0.000000	2.000000	18.000000	0.000000
20449.374961	-0.080845	0.560317	0.011074	84.878410	-1.924681	51.616005	-0.957565	0.000000	-0.554868	0.000000	0.000000	0.000000	0.001199	0.002549	-0.006944	0.000000	0.000000	2.000000	18.000000	0.000000
20449.378294	-0.080845	0.560317	0.011074	84.878410	-1.924681	51.616005	-0.957565	0.000000	-0.554868	0.000000	0.000000	0.000000	0.001199	0.002549	-0.006944	0.000000	0.000000	2.000000	18.000000	0.000000
20449.381627	-0.080845	0.560317	0.011074	84.878410	-1.924681	51.616005	-0.957565	0.000000	-0.554868	0.000000	0.000000	0.000000	0.001199	0.002549	-0.006944	0.000000	0.000000	2.000000	18.000000	0.000000
20449.384961	-0.080845	0.560317	0.011074	84.878410	-1.924681	51.616005	-0.957565	0.000000	-0.554868	0.000000	0.000000	0.000000	0.001199	0.002549	-0.006944	0.000000	0.000000	2.000000	18.000000	0.000000
20449.388294	-0.080819	0.560299	0.011060	84.881546	-1.917190	51.620819	-0.957765	0.000000	-0.553710	0.000000	0.000000	0.000000	0.007577	-0.005245	-0.004127	0.000000	0.000000	2.000000	18.000000	0.000000
20449.391627	-0.080819	0.560299	0.011060	84.881546	-1.917190	51.620819	-0.957765	0.000000	-0.553710	0.000000	0.000000	0.000000	0.007577	-0.005245	-0.004127	0.000000	0.000000	2.000000	18.000000	0.000000
20449.394961	-0.080819	0.560299	0.011060	84.881546	-1.917190	51.620819	-0.957765	0.000000	-0.553710	0.000000	0.000000	0.000000	0.007577	-0.005245	-0.004127	0.000000	0.000000	2.000000	18.000000	0.000000
20449.398294	-0.080819	0.560299	0.011060	84.881737	-1.933434	51.602821	-0.959028	0.000000	-0.553022	0.000000	0.000000	0.000000	0.007577	-0.005245	-0.004127	0.000000	0.000000	2.000000	18.000000	0.000000
20449.401627	-0.080816	0.560282	0.011043	84.881737	-1.933434	51.602821	-0.959028	0.000000	-0.553022	0.000000	0.000000	0.000000	0.000913	-0.005243	-0.005279	0.000000	0.000000	2.000000	18.000000	0.000000
20449.404961	-0.080816	0.560282	0.011043	84.881737	-1.933434	51.602821	-0.959028	0.000000	-0.553022	0.000000	0.000000	0.000000	0.000913	-0.005243	-0.005279	0.000000	0.000000	2.000000	18.000000	0.000000
20449.408294	-0.080816	0.560282	0.011043	84.884880	-1.931386	51.607624	-0.959180	0.000000	-0.552142	0.000000	0.000000	0.000000	0.000913	-0.005243	-0.005279	0.000000	0.000000	2.000000	18.000000	0.000000
20449.411627	-0.080816	0.560282	0.011043	84.884880	-1.931386	51.607624	-0.959180	0.000000	-0.552142	0.000000	0.000000	0.000000	0.000913	-0.005243	-0.005279	0.000000	0.000000	2.000000	18.000000	0.000000
20449.414961	-0.080835	0.560290	0.011016	84.884880	-1.931386	51.607624	-0.959180	0.000000	-0.552142	0.000000	0.000000	0.000000	-0.005471	0.002542	-0.008095	0.000000	0.000000	2.000000	18.000000	0.000000
20449.418294	-0.080835	0.560290	0.011016	84.881737	-1.941592	51.602814	-0.959180	0.000000	-0.552142	0.000000	0.000000	0.000000	-0.005471	0.002542	-0.008095	0.000000	0.000000	2.000000	18.000000	0.000000
20449.421627	-0.080835	0.560290	0.011016	84.881737	-1.941592	51.602814	-0.959180	0.000000	-0.552142	0.000000	0.000000	0.000000	-0.005471	0.002542	-0.008095	0.000000	0.000000	2.000000	18.000000	0.000000
20449.424961	-0.080835	0.560290	0.011016	84.881737	-1.941592	51.602814	-0.959180	0.000000	-0.552142	0.000000	0.000000	0.000000	-0.005471	0.002542	-0.008095	0.000000	0.000000	2.000000	18.000000	0.000000
20449.428294	-0.080900	0.560316	0.010999	84.881706	-1.944312	51.602825	-0.958268	0.000000	-0.550793	0.000000	0.000000	0.000000	-0.019715	0.007785	-0.005120	0.000000	0.000000	2.000000	18.000000	0.000000
20449.431627	-0.080900	0.560316	0.010999	84.881706	-1.944312	51.602825	-0.958268	0.000000	-0.550793	0.000000	0.000000	0.000000	-0.019715	0.007785	-0.005120	0.000000	0.000000	2.000000	18.000000	0.000000
20449.434961	-0.080900	0.560316	0.010999	84.881706	-1.944312	51.602825	-0.958268	0.000000	-0.550793	0.000000	0.000000	0.000000	-0.019715	0.007785	-0.005120	0.000000	0.000000	2.000000	18.000000	0.000000
20449.438294	-0.080900	0.560316	0.010999	84.878601	-1.946336	51.598061	-0.954982	0.000000	-0.549940	0.000000	0.000000	0.000000	-0.019715	0.007785	-0.005120	0.000000	0.000000	2.000000	18.000000	0.000000
20449.441627	-0.080881	0.560334	0.011020	84.878601	-1.946336	51.598061	-0.954982	0.000000	-0.549940	0.000000	0.000000	0.000000	0.005757	0.005261	0.006430	0.000000	0.000000	2.000000	18.000000	0.000000
20449.444961	-0.080881	0.560334	0.011020	84.878601	-1.946336	51.598061	-0.954982	0.000000	-0.549940	0.000000	0.000000	0.000000	0.005757	0.005261	0.006430	0.000000	0.000000	2.000000	18.000000	0.000000
20449.448294	-0.080881	0.560334	0.011020	84.878647	-1.943637	51.598087	-0.955942	0.000000	-0.551012	0.000000	0.000000	0.000000	0.005757	0.005261	0.006430	0.000000	0.000000	2.000000	18.000000	0.000000
20449.451627	-0.080881	0.560334	0.011020	84.878647	-1.943637	51.598087	-0.955942	0.000000	-0.551012	0.000000	0.000000	0.000000	0.005757	0.005261	0.006430	0.000000	0.000000	2.000000	18.000000	0.000000
20449.454961	-0.080855	0.560342	0.011001	84.878647	-1.943637	51.598087	-0.955942	0.000000	-0.551012	0.000000	0.000000	0.000000	0.007866	0.002549	-0.005792	0.000000	0.000000	2.000000	18.000000	0.000000
20449.458294	-0.080855	0.560342	0.011001	84.875504	-1.942979	51.593246	-0.955942	0.000000	-0.551012	0.000000	0.000000	0.000000	0.007866	0.002549	-0.005792	0.000000	0.000000	2.000000	18.000000	0.000000
20449.461627	-0.080855	0.560342	0.011001	84.875504	-1.942979	51.593246	-0.955942	0.000000	-0.551012	0.000000	0.000000	0.000000	0.007866	0.002549	-0.005792	0.000000	0.000000	2.000000	18.000000	0.000000
20449.464961	-0.080855	0.560342	0.011001	84.875504	-1.942979	51.593246	-0.955942	0.000000	-0.551012	0.000000	0.000000	0.000000	0.007866	0.002549	-0.005792	0.000000	0.000000	2.000000	18.000000	0.000000
20449.468294	-0.080791	0.560360	0.011030	84.875542	-1.940243	51.593273	-0.957253	0.000000	-0.550046	0.000000	0.000000	0.000000	0.019094	0.005229	0.008731	0.000000	0.000000	2.000000	18.000000	0.000000
20449.471627	-0.080791	0.560360	0.011030	84.875542	-1.940243	51.593273	-0.957253	0.000000	-0.550046	0.000000	0.000000	0.000000	0.019094	0.005229	0.008731	0.000000	0.000000	2.000000	18.000000	0.000000
20449.474961	-0.080791	0.560360	0.011030	84.875542	-1.940243	51.593273	-0.957253	0.000000	-0.550046	0.000000	0.000000	0.000000	0.019094	0.005229	0.008731	0.000000	0.000000	2.000000	18.000000	0.000000
20449.478294	-0.080791	0.560360	0.011030	84.875542	-1.940243	51.593273	-0.960435	0.000000	-0.551502	0.000000	0.000000	0.000000	0.019094	0.005229	0.008731	0.000000	0.000000	2.000000	18.000000	0.000000
20449.481627	-0.080787	0.560368	0.011007	84.875542	-1.940243	51.593273	-0.960435	0.000000	-0.551502	0.000000	0.000000	0.000000	0.001196	0.002553	-0.006944	0.000000	0.000000	2.000000	18.000000	0.000000
20449.484961	-0.080787	0.560368	0.011007	84.875542	-1.940243	51.593273	-0.960435	0.000000	-0.551502	0.000000	0.000000	0.000000	0.001196	0.002553	-0.006944	0.000000	0.000000	2.000000	18.000000	0.000000
20449.488294	-0.080787	0.560368	0.011007	84.875504	-1.942979	51.593246	-0.960635	0.000000	-0.550344	0.000000	0.000000	0.000000	0.001196	0.002553	-0.006944	0.000000	0.000000	2.000000	18.000000	0.000000
20449.491627	-0.080787	0.560368	0.011007	84.875504	-1.942979	51.593246	-0.960635	0.000000	-0.550344	0.000000	0.000000	0.000000	0.001196	0.002553	-0.006944	0.000000	0.000000	2.000000	18.000000	0.000000
20449.494961	-0.080832	0.560368	0.010999	84.875504	-1.942979	51.593246	-0.960635	0.000000	-0.550344	0.000000	0.000000	0.000000	-0.013334	-0.000004	-0.002302	0.000000	0.000000	2.000000	18.000000	0.000000
20449.498294	-0.080832	0.560368	0.010999	84.875542	-1.948410	51.593246	-0.960635	0.000000	-0.550344	0.000000	0.000000	0.000000	-0.013334	-0.000004	-0.002302	0.000000	0.000000	2.000000	18.000000	0.000000
20449.501627	-0.080832	0.560368	0.010999	84.875542	-1.948410	51.593246	-0.960635	0.000000	-0.550344	0.000000	0.000000	0.000000	-0.013334	-0.000004	-0.002302	0.000000	0.000000	2.000000	18.000000	0.000000
20449.504961	-0.080832	0.560368	0.010999	84.875542	-1.948410	51.593246	-0.960635	0.000000	-0.550344	0.000000	0.000000	0.000000	-0.013334	-0.000004	-0.002302	0.000000	0.000000	2.000000	18.000000	0.000000
20449.508294	-0.080894	0.560377	0.010965	84.875542	-1.953882	51.593239	-0.958412	0.000000	-0.549960	0.000000	0.000000	0.000000	-0.018802	0.002541	-0.010399	0.000000	0.000000	2.000000	18.000000	0.000000
20449.511627	-0.080894	0.560377	0.010965	84.875542	-1.953882	51.593239	-0.958412	0.000000	-0.549960	0.000000	0.000000	0.000000	-0.018802	0.002541	-0.010399	0.000000	0.000000	2.000000	18.000000	0.000000
20449.514961	-0.080894	0.560377	0.010965	84.875542	-1.953882	51.593239	-0.958412	0.000000	-0.549960	0.000000	0.000000	0.000000	-0.018802	0.002541	-0.010399	0.000000	0.000000	2.000000	18.000000	0.000000
20449.518294	-0.080894	0.560377	0.010965	84.875542	-1.953882	51.593239	-0.955278	0.000000	-0.548227	0.000000	0.000000	0.000000	-0.018802	0.002541	-0.010399	0.000000	0.000000	2.000000	18.000000	0.000000
20449.521627	-0.080894	0.560377	0.010965	84.875542	-1.953882	51.593239	-0.955278	0.000000	-0.548227	0.000000	0.000000	0.000000	0.000000	0.000002	-0.000000	0.000000	0.000000	2.000000	18.000000	0.000000
20449.524961	-0.080894	0.560377	0.010965	84.875542	-1.953882	51.593239	-0.955278	0.000000	-0.548227	0.000000	0.000000	0.000000	0.000000	0.000002	-0.000000	0.000000	0.000000	2.000000	18.000000	0.000000
20449.528294	-0.080894	0.560377	0.010965	84.875542	-1.951126	51.593224	-0.955278	0.000000	-0.548227	0.000000	0.000000	0.000000	0.000000	0.000002	-0.000000	0.000000	0.000000	2.000000	18.000000	0.000000
20449.531627	-0.080894	0.560377	0.010965	84.875542	-1.951126	51.593224	-0.955278	0.000000	-0.548227	0.000000	0.000000	0.000000	0.000000	0.000002	-0.000000	0.000000	0.000000	2.000000	18.000000	0.000000
20449.534961	-0.080872	0.560377	0.010968	84.875542	-1.951126	51.593224	-0.955278	0.000000	-0.548227	0.000000	0.000000	0.000000	0.006668	0.000002	0.001152	0.000000	0.000000	2.000000	18.000000	0.000000
20449.538294	-0.080872	0.560377	0.010968	84.875542	-1.951126	51.593224	-0.955278	0.000000	-0.548227	0.000000	0.000000	0.000000	0.006668	0.000002	0.001152	0.000000	0.000000	2.000000	18.000000	0.000000
20449.541627	-0.080872	0.560377	0.010968	84.875542	-1.951126	51.593224	-0.955278	0.000000	-0.548227	0.000000	0.000000	0.000000	0.006668	0.000002	0.001152	0.000000	0.000000	2.000000	18.000000	0.000000
20449.544961	-0.080872	0.560377	0.010968	84.875542	-1.951126	51.593224	-0.955278	0.000000	-0.548227	0.000000	0.000000	0.000000	0.006668	0.000002	0.001152	0.000000	0.000000	2.000000	18.000000	0.000000
20449.548294	-0.080875	0.560394	0.010986	84.872452	-1.955917	51.588478	-0.956390	0.000000	-0.548419	0.000000	0.000000	0.000000	-0.000911	0.005239	0.005278	0.000000	0.000000	2.000000	18.000000	0.000000
20449.551627	-0.080875	0.560394	0.010986	84.872452	-1.955917	51.588478	-0.956390	0.000000	-0.548419	0.000000	0.000000	0.000000	-0.000911	0.005239	0.005278	0.000000	0.000000	2.000000	18.000000	0.000000
20449.554961	-0.080875	0.560394	0.010986	84.872452	-1.955917	51.588478	-0.956390	0.000000	-0.548419	0.000000	0.000000	0.000000	-0.000911	0.005239	0.005278	0.000000	0.000000	2.000000	18.000000	0.000000
20449.558294	-0.080875	0.560394	0.010986	84.873131	-2.007332	51.534595	-0.956238	0.000000	-0.549299	0.000000	0.000000	0.000000	-0.000911	0.005239	0.005278	0.000000	0.000000	2.000000	18.000000	0.000000
20449.561627	-0.080919	0.560420	0.010973	84.873131	-2.007332	51.534595	-0.956238	0.000000	-0.549299	0.000000	0.000000	0.000000	-0.013047	0.007800	-0.003971	0.000000	0.000000	2.000000	18.000000	0.000000
20449.564961	-0.080919	0.560420	0.010973	84.873131	-2.007332	51.534595	-0.956238	0.000000	-0.549299	0.000000	0.000000	0.000000	-0.013047	0.007800	-0.003971	0.000000	0.000000	2.000000	18.000000	0.000000
20449.568294	-0.080919	0.560420	0.010973	84.867142	-2.041132	51.507210	-0.954063	0.000000	-0.548637	0.000000	0.000000	0.000000	-0.013047	0.007800	-0.003971	0.000000	0.000000	2.000000	18.000000	0.000000
20449.571627	-0.080919	0.560420	0.010973	84.867142	-2.041132	51.507210	-0.954063	0.000000	-0.548637	0.000000	0.000000	0.000000	-0.013047	0.007800	-0.003971	0.000000	0.000000	2.000000	18.000000	0.000000
20449.574961	-0.080962	0.560446	0.010960	84.867142	-2.041132	51.507210	-0.954063	0.000000	-0.548637	0.000000	0.000000	0.000000	-0.013045	0.007786	-0.003972	0.000000	0.000000	2.000000	18.000000	0.000000
20449.578294	-0.080962	0.560446	0.010960	84.864052	-2.056716	51.502480	-0.954063	0.000000	-0.548637	0.000000	0.000000	0.000000	-0.013045	0.007786	-0.003972	0.000000	0.000000	2.000000	18.000000	0.000000
20449.581627	-0.080962	0.560446	0.010960	84.864052	-2.056716	51.502480	-0.954063	0.000000	-0.548637	0.000000	0.000000	0.000000	-0.013045	0.007786	-0.003972	0.000000	0.000000	2.000000	18.000000	0.000000
20449.584961	-0.080962	0.560446	0.010960	84.864052	-2.056716	51.502480	-0.954063	0.000000	-0.548637	0.000000	0.000000	0.000000	-0.013045	0.007786	-0.003972	0.000000	0.000000	2.000000	18.000000	0.000000
20449.588294	-0.081208	0.560516	0.010924	84.857803	-2.082434	51.492996	-0.951889	0.000000	-0.547975	0.000000	0.000000	0.000000	-0.073670	0.020826	-0.010761	0.000000	0.000000	2.000000	18.000000	0.000000
20449.591627	-0.081208	0.560516	0.010924	84.857803	-2.082434	51.492996	-0.951889	0.000000	-0.547975	0.000000	0.000000	0.000000	-0.073670	0.020826	-0.010761	0.000000	0.000000	2.000000	18.000000	0.000000
20449.594961	-0.081208	0.560516	0.010924	84.857803	-2.082434	51.492996	-0.951889	0.000000	-0.547975	0.000000	0.000000	0.000000	-0.073670	0.020826	-0.010761	0.000000	0.000000	2.000000	18.000000	0.000000
20449.598294	-0.081208	0.560516	0.010924	84.854713	-2.103474	51.488266	-0.939611	0.000000	-0.546181	0.000000	0.000000	0.000000	-0.073670	0.020826	-0.010761	0.000000	0.000000	2.000000	18.000000	0.000000
20449.601627	-0.081322	0.560533	0.010922	84.854713	-2.103474	51.488266	-0.939611	0.000000	-0.546181	0.000000	0.000000	0.000000	-0.034249	0.005231	-0.000511	0.000000	0.000000	2.000000	18.000000	0.000000
20449.604961	-0.081322	0.560533	0.010922	84.854713	-2.103474	51.488266	-0.939611	0.000000	-0.546181	0.000000	0.000000	0.000000	-0.034249	0.005231	-0.000511	0.000000	0.000000	2.000000	18.000000	0.000000
20449.608294	-0.081322	0.560533	0.010922	84.851624	-2.118990	51.483639	-0.933902	0.000000	-0.546096	0.000000	0.000000	0.000000	-0.034249	0.005231	-0.000511	0.000000	0.000000	2.000000	18.000000	0.000000
20449.611627	-0.081322	0.560533	0.010922	84.851624	-2.118990	51.483639	-0.933902	0.000000	-0.546096	0.000000	0.000000	0.000000	-0.034249	0.005231	-0.000511	0.000000	0.000000	2.000000	18.000000	0.000000
20449.614961	-0.081410	0.560559	0.010901	84.851624	-2.118990	51.483639	-0.933902	0.000000	-0.546096	0.000000	0.000000	0.000000	-0.026373	0.007774	-0.006304	0.000000	0.000000	2.000000	18.000000	0.000000
20449.618294	-0.081410	0.560559	0.010901	84.848511	-2.126467	51.478867	-0.933902	0.000000	-0.546096	0.000000	0.000000	0.000000	-0.026373	0.007774	-0.006304	0.000000	0.000000	2.000000	18.000000	0.000000
20449.621627	-0.081410	0.560559	0.010901	84.848511	-2.126467	51.478867	-0.933902	0.000000	-0.546096	0.000000	0.000000	0.000000	-0.026373	0.007774	-0.006304	0.000000	0.000000	2.000000	18.000000	0.000000
20449.624961	-0.081410	0.560559	0.010901	84.848511	-2.126467	51.478867	-0.933902	0.000000	-0.546096	0.000000	0.000000	0.000000	-0.026373	0.007774	-0.006304	0.000000	0.000000	2.000000	18.000000	0.000000
20449.628294	-0.081438	0.560594	0.010932	84.845428	-2.131068	51.474224	-0.929507	0.000000	-0.545046	0.000000	0.000000	0.000000	-0.008501	0.010488	0.009389	0.000000	0.000000	2.000000	18.000000	0.000000
20449.631627	-0.081438	0.560594	0.010932	84.845428	-2.131068	51.474224	-0.929507	0.000000	-0.545046	0.000000	0.000000	0.000000	-0.008501	0.010488	0.009389	0.000000	0.000000	2.000000	18.000000	0.000000
20449.634961	-0.081438	0.560594	0.010932	84.845428	-2.131068	51.474224	-0.929507	0.000000	-0.545046	0.000000	0.000000	0.000000	-0.008501	0.010488	0.009389	0.000000	0.000000	2.000000	18.000000	0.000000
20449.638294	-0.081438	0.560594	0.010932	84.845428	-2.131068	51.474224	-0.928090	0.000000	-0.546611	0.000000	0.000000	0.000000	-0.008501	0.010488	0.009389	0.000000	0.000000	2.000000	18.000000	0.000000
20449.641627	-0.081438	0.560594	0.010932	84.845428	-2.131068	51.474224	-0.928090	0.000000	-0.546611	0.000000	0.000000	0.000000	-0.000001	-0.000009	0.000000	0.000000	0.000000	2.000000	18.000000	0.000000
20449.644961	-0.081438	0.560594	0.010932	84.845428	-2.131068	51.474224	-0.928090	0.000000	-0.546611	0.000000	0.000000	0.000000	-0.000001	-0.000009	0.000000	0.000000	0.000000	2.000000	18.000000	0.000000
20449.648294	-0.081438	0.560594	0.010932	84.842308	-2.141175	51.469532	-0.928090	0.000000	-0.546611	0.000000	0.000000	0.000000	-0.000001	-0.000009	0.000000	0.000000	0.000000	2.000000	18.000000	0.000000
20449.651627	-0.081438	0.560594	0.010932	84.842308	-2.141175	51.469532	-0.928090	0.000000	-0.546611	0.000000	0.000000	0.000000	-0.000001	-0.000009	0.000000	0.000000	0.000000	2.000000	18.000000	0.000000
20449.654961	-0.081486	0.560611	0.010942	84.842308	-2.141175	51.469532	-0.928090	0.000000	-0.546611	0.000000	0.000000	0.000000	-0.014253	0.005228	0.002954	0.000000	0.000000	2.000000	18.000000	0.000000
20449.658294	-0.081486	0.560611	0.010942	84.842308	-2.146647	51.469475	-0.928090	0.000000	-0.546611	0.000000	0.000000	0.000000	-0.014253	0.005228	0.002954	0.000000	0.000000	2.000000	18.000000	0.000000
20449.661627	-0.081486	0.560611	0.010942	84.842308	-2.146647	51.469475	-0.928090	0.000000	-0.546611	0.000000	0.000000	0.000000	-0.014253	0.005228	0.002954	0.000000	0.000000	2.000000	18.000000	0.000000
20449.664961	-0.081486	0.560611	0.010942	84.842308	-2.146647	51.469475	-0.928090	0.000000	-0.546611	0.000000	0.000000	0.000000	-0.014253	0.005228	0.002954	0.000000	0.000000	2.000000	18.000000	0.000000
20449.668294	-0.081633	0.560628	0.010869	84.842308	-2.160221	51.469513	-0.925714	0.000000	-0.547103	0.000000	0.000000	0.000000	-0.044243	0.005097	-0.022017	0.000000	0.000000	2.000000	18.000000	0.000000
20449.671627	-0.081633	0.560628	0.010869	84.842308	-2.160221	51.469513	-0.925714	0.000000	-0.547103	0.000000	0.000000	0.000000	-0.044243	0.005097	-0.022017	0.000000	0.000000	2.000000	18.000000	0.000000
20449.674961	-0.081633	0.560628	0.010869	84.842308	-2.160221	51.469513	-0.925714	0.000000	-0.547103	0.000000	0.000000	0.000000	-0.044243	0.005097	-0.022017	0.000000	0.000000	2.000000	18.000000	0.000000
20449.678294	-0.081633	0.560628	0.010869	84.842278	-2.171111	51.469486	-0.918341	0.000000	-0.543433	0.000000	0.000000	0.000000	-0.044243	0.005097	-0.022017	0.000000	0.000000	2.000000	18.000000	0.000000
20449.681627	-0.081740	0.560637	0.010826	84.842278	-2.171111	51.469486	-0.918341	0.000000	-0.543433	0.000000	0.000000	0.000000	-0.032116	0.002546	-0.012760	0.000000	0.000000	2.000000	18.000000	0.000000
20449.684961	-0.081740	0.560637	0.010826	84.842278	-2.171111	51.469486	-0.918341	0.000000	-0.543433	0.000000	0.000000	0.000000	-0.032116	0.002546	-0.012760	0.000000	0.000000	2.000000	18.000000	0.000000
20449.688294	-0.081740	0.560637	0.010826	84.842308	-2.179250	51.469566	-0.912988	0.000000	-0.541307	0.000000	0.000000	0.000000	-0.032116	0.002546	-0.012760	0.000000	0.000000	2.000000	18.000000	0.000000
20449.691627	-0.081777	0.560654	0.010772	84.842308	-2.179250	51.469566	-0.912988	0.000000	-0.541307	0.000000	0.000000	0.000000	-0.010901	0.005097	-0.016216	0.000000	0.000000	2.000000	18.000000	0.000000
20449.694961	-0.081777	0.560654	0.010772	84.842308	-2.179250	51.469566	-0.912988	0.000000	-0.541307	0.000000	0.000000	0.000000	-0.010901	0.005097	-0.016216	0.000000	0.000000	2.000000	18.000000	0.000000
20449.698294	-0.081777	0.560654	0.010772	84.842308	-2.184684	51.469528	-0.911171	0.000000	-0.538604	0.000000	0.000000	0.000000	-0.010901	0.005097	-0.016216	0.000000	0.000000	2.000000	18.000000	0.000000
20449.701627	-0.081777	0.560654	0.010772	84.842308	-2.184684	51.469528	-0.911171	0.000000	-0.538604	0.000000	0.000000	0.000000	-0.010901	0.005097	-0.016216	0.000000	0.000000	2.000000	18.000000	0.000000
20449.704961	-0.081813	0.560671	0.010718	84.842308	-2.184684	51.469528	-0.911171	0.000000	-0.538604	0.000000	0.000000	0.000000	-0.010901	0.005073	-0.016216	0.000000	0.000000	2.000000	18.000000	0.000000
20449.708294	-0.081813	0.560671	0.010718	84.842308	-2.184684	51.469528	-0.911171	0.000000	-0.538604	0.000000	0.000000	0.000000	-0.010901	0.005073	-0.016216	0.000000	0.000000	2.000000	18.000000	0.000000
20449.711627	-0.081813	0.560671	0.010718	84.842308	-2.184684	51.469528	-0.911171	0.000000	-0.538604	0.000000	0.000000	0.000000	-0.010901	0.005073	-0.016216	0.000000	0.000000	2.000000	18.000000	0.000000
20449.714961	-0.081813	0.560671	0.010718	84.842308	-2.184684	51.469528	-0.911171	0.000000	-0.538604	0.000000	0.000000	0.000000	-0.010901	0.005073	-0.016216	0.000000	0.000000	2.000000	18.000000	0.000000
20449.718294	-0.081829	0.560730	0.010548	84.842308	-2.190157	51.469517	-0.909354	0.000000	-0.535901	0.000000	0.000000	0.000000	-0.004823	0.017792	-0.050939	0.000000	0.000000	2.000000	18.000000	0.000000
20449.721627	-0.081829	0.560730	0.010548	84.842308	-2.190157	51.469517	-0.909354	0.000000	-0.535901	0.000000	0.000000	0.000000	-0.004823	0.017792	-0.050939	0.000000	0.000000	2.000000	18.000000	0.000000
20449.724961	-0.081829	0.560730	0.010548	84.842308	-2.190157	51.469517	-0.909354	0.000000	-0.535901	0.000000	0.000000	0.000000	-0.004823	0.017792	-0.050939	0.000000	0.000000	2.000000	18.000000	0.000000
20449.728294	-0.081829	0.560730	0.010548	84.842278	-2.195576	51.469513	-0.908550	0.000000	-0.527412	0.000000	0.000000	0.000000	-0.004823	0.017792	-0.050939	0.000000	0.000000	2.000000	18.000000	0.000000
20449.731627	-0.081857	0.560764	0.010448	84.842278	-2.195576	51.469513	-0.908550	0.000000	-0.527412	0.000000	0.000000	0.000000	-0.008459	0.010144	-0.030110	0.000000	0.000000	2.000000	18.000000	0.000000
20449.734961	-0.081857	0.560764	0.010448	84.842278	-2.195576	51.469513	-0.908550	0.000000	-0.527412	0.000000	0.000000	0.000000	-0.008459	0.010144	-0.030110	0.000000	0.000000	2.000000	18.000000	0.000000
20449.738294	-0.081857	0.560764	0.010448	84.839157	-2.208430	51.464809	-0.907140	0.000000	-0.522393	0.000000	0.000000	0.000000	-0.008459	0.010144	-0.030110	0.000000	0.000000	2.000000	18.000000	0.000000
20449.741627	-0.081857	0.560764	0.010448	84.839157	-2.208430	51.464809	-0.907140	0.000000	-0.522393	0.000000	0.000000	0.000000	-0.008459	0.010144	-0.030110	0.000000	0.000000	2.000000	18.000000	0.000000
20449.744961	-0.081929	0.560824	0.010334	84.839157	-2.208430	51.464809	-0.907140	0.000000	-0.522393	0.000000	0.000000	0.000000	-0.021479	0.017932	-0.034118	0.000000	0.000000	2.000000	18.000000	0.000000
20449.748294	-0.081929	0.560824	0.010334	84.833015	-2.228594	51.455517	-0.907140	0.000000	-0.522393	0.000000	0.000000	0.000000	-0.021479	0.017932	-0.034118	0.000000	0.000000	2.000000	18.000000	0.000000
20449.751627	-0.081929	0.560824	0.010334	84.833015	-2.228594	51.455517	-0.907140	0.000000	-0.522393	0.000000	0.000000	0.000000	-0.021479	0.017932	-0.034118	0.000000	0.000000	2.000000	18.000000	0.000000
20449.754961	-0.081929	0.560824	0.010334	84.833015	-2.228594	51.455517	-0.907140	0.000000	-0.522393	0.000000	0.000000	0.000000	-0.021479	0.017932	-0.034118	0.000000	0.000000	2.000000	18.000000	0.000000
20449.758294	-0.082052	0.560986	0.010123	84.826759	-2.246071	51.446117	-0.903561	0.000000	-0.516707	0.000000	0.000000	0.000000	-0.036893	0.048849	-0.063491	0.000000	0.000000	2.000000	18.000000	0.000000
20449.761627	-0.082052	0.560986	0.010123	84.826759	-2.246071	51.446117	-0.903561	0.000000	-0.516707	0.000000	0.000000	0.000000	-0.036893	0.048849	-0.063491	0.000000	0.000000	2.000000	18.000000	0.000000
20449.764961	-0.082052	0.560986	0.010123	84.826759	-2.246071	51.446117	-0.903561	0.000000	-0.516707	0.000000	0.000000	0.000000	-0.036893	0.048849	-0.063491	0.000000	0.000000	2.000000	18.000000	0.000000
20449.768294	-0.082052	0.560986	0.010123	84.817528	-2.265412	51.432182	-0.897412	0.000000	-0.506125	0.000000	0.000000	0.000000	-0.036893	0.048849	-0.063491	0.000000	0.000000	2.000000	18.000000	0.000000
20449.771627	-0.082059	0.561089	0.010032	84.817528	-2.265412	51.432182	-0.897412	0.000000	-0.506125	0.000000	0.000000	0.000000	-0.002109	0.030905	-0.027037	0.000000	0.000000	2.000000	18.000000	0.000000
20449.774961	-0.082059	0.561089	0.010032	84.817528	-2.265412	51.432182	-0.897412	0.000000	-0.506125	0.000000	0.000000	0.000000	-0.002109	0.030905	-0.027037	0.000000	0.000000	2.000000	18.000000	0.000000
20449.778294	-0.082059	0.561089	0.010032	84.805107	-2.286513	51.413712	-0.897060	0.000000	-0.501619	0.000000	0.000000	0.000000	-0.002109	0.030905	-0.027037	0.000000	0.000000	2.000000	18.000000	0.000000
20449.781627	-0.082073	0.561202	0.009983	84.805107	-2.286513	51.413712	-0.897060	0.000000	-0.501619	0.000000	0.000000	0.000000	-0.004254	0.033643	-0.014828	0.000000	0.000000	2.000000	18.000000	0.000000
20449.784961	-0.082073	0.561202	0.009983	84.805107	-2.286513	51.413712	-0.897060	0.000000	-0.501619	0.000000	0.000000	0.000000	-0.004254	0.033643	-0.014828	0.000000	0.000000	2.000000	18.000000	0.000000
20449.788294	-0.082073	0.561202	0.009983	84.789772	-2.325487	51.372944	-0.896351	0.000000	-0.499148	0.000000	0.000000	0.000000	-0.004254	0.033643	-0.014828	0.000000	0.000000	2.000000	18.000000	0.000000
20449.791627	-0.082073	0.561202	0.009983	84.789772	-2.325487	51.372944	-0.896351	0.000000	-0.499148	0.000000	0.000000	0.000000	-0.004254	0.033643	-0.014828	0.000000	0.000000	2.000000	18.000000	0.000000
20449.794961	-0.082068	0.561331	0.009955	84.789772	-2.325487	51.372944	-0.896351	0.000000	-0.499148	0.000000	0.000000	0.000000	0.001476	0.038881	-0.008399	0.000000	0.000000	2.000000	18.000000	0.000000
20449.798294	-0.082068	0.561331	0.009955	84.776176	-2.491673	51.191090	-0.896351	0.000000	-0.499148	0.000000	0.000000	0.000000	0.001476	0.038881	-0.008399	0.000000	0.000000	2.000000	18.000000	0.000000
20449.801627	-0.082068	0.561331	0.009955	84.776176	-2.491673	51.191090	-0.896351	0.000000	-0.499148	0.000000	0.000000	0.000000	0.001476	0.038881	-0.008399	0.000000	0.000000	2.000000	18.000000	0.000000
20449.804961	-0.082068	0.561331	0.009955	84.776176	-2.491673	51.191090	-0.896351	0.000000	-0.499148	0.000000	0.000000	0.000000	0.001476	0.038881	-0.008399	0.000000	0.000000	2.000000	18.000000	0.000000
20449.808294	-0.082078	0.561642	0.009884	84.764412	-2.867453	50.779953	-0.896597	0.000000	-0.497748	0.000000	0.000000	0.000000	-0.003103	0.093281	-0.021370	0.000000	0.000000	2.000000	18.000000	0.000000
20449.811627	-0.082078	0.561642	0.009884	84.764412	-2.867453	50.779953	-0.896597	0.000000	-0.497748	0.000000	0.000000	0.000000	-0.003103	0.093281	-0.021370	0.000000	0.000000	2.000000	18.000000	0.000000
20449.814961	-0.082078	0.561642	0.009884	84.764412	-2.867453	50.779953	-0.896597	0.000000	-0.497748	0.000000	0.000000	0.000000	-0.003103	0.093281	-0.021370	0.000000	0.000000	2.000000	18.000000	0.000000
20449.818294	-0.082078	0.561642	0.009884	84.754730	-3.515608	50.069805	-0.896080	0.000000	-0.494186	0.000000	0.000000	0.000000	-0.003103	0.093281	-0.021370	0.000000	0.000000	2.000000	18.000000	0.000000
20449.821627	-0.082142	0.561815	0.009856	84.754730	-3.515608	50.069805	-0.896080	0.000000	-0.494186	0.000000	0.000000	0.000000	-0.019101	0.051886	-0.008369	0.000000	0.000000	2.000000	18.000000	0.000000
20449.824961	-0.082142	0.561815	0.009856	84.754730	-3.515608	50.069805	-0.896080	0.000000	-0.494186	0.000000	0.000000	0.000000	-0.019101	0.051886	-0.008369	0.000000	0.000000	2.000000	18.000000	0.000000
20449.828294	-0.082142	0.561815	0.009856	84.748421	-4.259108	49.259441	-0.892896	0.000000	-0.492791	0.000000	0.000000	0.000000	-0.019101	0.051886	-0.008369	0.000000	0.000000	2.000000	18.000000	0.000000
20449.831627	-0.082142	0.561815	0.009856	84.748421	-4.259108	49.259441	-0.892896	0.000000	-0.492791	0.000000	0.000000	0.000000	-0.019101	0.051886	-0.008369	0.000000	0.000000	2.000000	18.000000	0.000000
20449.834961	-0.082203	0.561970	0.009810	84.748421	-4.259108	49.259441	-0.892896	0.000000	-0.492791	0.000000	0.000000	0.000000	-0.018168	0.046613	-0.013650	0.000000	0.000000	2.000000	18.000000	0.000000
20449.838294	-0.082203	0.561970	0.009810	84.739845	-4.950933	48.503117	-0.892896	0.000000	-0.492791	0.000000	0.000000	0.000000	-0.018168	0.046613	-0.013650	0.000000	0.000000	2.000000	18.000000	0.000000
20449.841627	-0.082203	0.561970	0.009810	84.739845	-4.950933	48.503117	-0.892896	0.000000	-0.492791	0.000000	0.000000	0.000000	-0.018168	0.046613	-0.013650	0.000000	0.000000	2.000000	18.000000	0.000000
20449.844961	-0.082203	0.561970	0.009810	84.739845	-4.950933	48.503117	-0.892896	0.000000	-0.492791	0.000000	0.000000	0.000000	-0.018168	0.046613	-0.013650	0.000000	0.000000	2.000000	18.000000	0.000000
20449.848294	-0.082306	0.562273	0.009746	84.731506	-5.364729	48.051559	-0.889868	0.000000	-0.490516	0.000000	0.000000	0.000000	-0.030895	0.090743	-0.019228	0.000000	0.000000	2.000000	18.000000	0.000000
20449.851627	-0.082306	0.562273	0.009746	84.731506	-5.364729	48.051559	-0.889868	0.000000	-0.490516	0.000000	0.000000	0.000000	-0.000000	-0.000005	0.000000	0.000000	0.000000	2.000000	18.000000	0.000000
20449.854961	-0.082306	0.562273	0.009746	84.731506	-5.364729	48.051559	-0.889868	0.000000	-0.490516	0.000000	0.000000	0.000000	-0.000000	-0.000005	0.000000	0.000000	0.000000	2.000000	18.000000	0.000000
20449.858294	-0.082306	0.562273	0.009746	84.726082	-5.595377	47.799389	-0.884719	0.000000	-0.487312	0.000000	0.000000	0.000000	-0.000000	-0.000005	0.000000	0.000000	0.000000	2.000000	18.000000	0.000000
20449.861627	-0.082306	0.562273	0.009746	84.726082	-5.595377	47.799389	-0.884719	0.000000	-0.487312	0.000000	0.000000	0.000000	-0.000000	-0.000005	0.000000	0.000000	0.000000	2.000000	18.000000	0.000000
20449.864961	-0.082322	0.562428	0.009708	84.726082	-5.595377	47.799389	-0.884719	0.000000	-0.487312	0.000000	0.000000	0.000000	-0.004855	0.046614	-0.011355	0.000000	0.000000	2.000000	18.000000	0.000000
20449.868294	-0.082322	0.562428	0.009708	84.729317	-5.735078	47.644089	-0.884719	0.000000	-0.487312	0.000000	0.000000	0.000000	-0.004855	0.046614	-0.011355	0.000000	0.000000	2.000000	18.000000	0.000000
20449.871627	-0.082322	0.562428	0.009708	84.729317	-5.735078	47.644089	-0.884719	0.000000	-0.487312	0.000000	0.000000	0.000000	-0.004855	0.046614	-0.011355	0.000000	0.000000	2.000000	18.000000	0.000000
20449.874961	-0.082322	0.562428	0.009708	84.729317	-5.735078	47.644089	-0.884719	0.000000	-0.487312	0.000000	0.000000	0.000000	-0.004855	0.046614	-0.011355	0.000000	0.000000	2.000000	18.000000	0.000000
20449.878294	-0.082321	0.562740	0.009704	84.738731	-5.901445	47.458511	-0.883910	0.000000	-0.485419	0.000000	0.000000	0.000000	0.000220	0.093491	-0.001250	0.000000	0.000000	2.000000	18.000000	0.000000
20449.881627	-0.082321	0.562740	0.009704	84.738731	-5.901445	47.458511	-0.883910	0.000000	-0.485419	0.000000	0.000000	0.000000	0.000220	0.093491	-0.001250	0.000000	0.000000	2.000000	18.000000	0.000000
20449.884961	-0.082321	0.562740	0.009704	84.738731	-5.901445	47.458511	-0.883910	0.000000	-0.485419	0.000000	0.000000	0.000000	0.000220	0.093491	-0.001250	0.000000	0.000000	2.000000	18.000000	0.000000
20449.888294	-0.082321	0.562740	0.009704	84.751328	-6.197701	47.132092	-0.883946	0.000000	-0.485211	0.000000	0.000000	0.000000	0.000220	0.093491	-0.001250	0.000000	0.000000	2.000000	18.000000	0.000000
20449.891627	-0.082340	0.562913	0.009684	84.751328	-6.197701	47.132092	-0.883946	0.000000	-0.485211	0.000000	0.000000	0.000000	-0.005769	0.051899	-0.006151	0.000000	0.000000	2.000000	18.000000	0.000000
20449.894961	-0.082340	0.562913	0.009684	84.751328	-6.197701	47.132092	-0.883946	0.000000	-0.485211	0.000000	0.000000	0.000000	-0.005769	0.051899	-0.006151	0.000000	0.000000	2.000000	18.000000	0.000000
20449.898294	-0.082340	0.562913	0.009684	84.778061	-6.547320	46.742676	-0.882985	0.000000	-0.484186	0.000000	0.000000	0.000000	-0.005769	0.051899	-0.006151	0.000000	0.000000	2.000000	18.000000	0.000000
20449.901627	-0.082340	0.562913	0.009684	84.778061	-6.547320	46.742676	-0.882985	0.000000	-0.484186	0.000000	0.000000	0.000000	-0.005769	0.051899	-0.006151	0.000000	0.000000	2.000000	18.000000	0.000000
20449.904961	-0.082364	0.563078	0.009686	84.778061	-6.547320	46.742676	-0.882985	0.000000	-0.484186	0.000000	0.000000	0.000000	-0.006995	0.049390	0.000786	0.000000	0.000000	2.000000	18.000000	0.000000
20449.908294	-0.082364	0.563078	0.009686	84.827675	-6.885880	46.364262	-0.882985	0.000000	-0.484186	0.000000	0.000000	0.000000	-0.006995	0.049390	0.000786	0.000000	0.000000	2.000000	18.000000	0.000000
20449.911627	-0.082364	0.563078	0.009686	84.827675	-6.885880	46.364262	-0.882985	0.000000	-0.484186	0.000000	0.000000	0.000000	-0.006995	0.049390	0.000786	0.000000	0.000000	2.000000	18.000000	0.000000
20449.914961	-0.082364	0.563078	0.009686	84.827675	-6.885880	46.364262	-0.882985	0.000000	-0.484186	0.000000	0.000000	0.000000	-0.006995	0.049390	0.000786	0.000000	0.000000	2.000000	18.000000	0.000000
20449.918294	-0.082351	0.563416	0.009744	84.897385	-7.103493	46.118916	-0.881819	0.000000	-0.484316	0.000000	0.000000	0.000000	0.003816	0.101571	0.017238	0.000000	0.000000	2.000000	18.000000	0.000000
20449.921627	-0.082351	0.563416	0.009744	84.897385	-7.103493	46.118916	-0.881819	0.000000	-0.484316	0.000000	0.000000	0.000000	0.000001	0.000004	0.000000	0.000000	0.000000	2.000000	18.000000	0.000000
20449.924961	-0.082351	0.563416	0.009744	84.897385	-7.103493	46.118916	-0.881819	0.000000	-0.484316	0.000000	0.000000	0.000000	0.000001	0.000004	0.000000	0.000000	0.000000	2.000000	18.000000	0.000000
20449.928294	-0.082351	0.563416	0.009744	84.973831	-7.304500	45.889137	-0.882455	0.000000	-0.487189	0.000000	0.000000	0.000000	0.000001	0.000004	0.000000	0.000000	0.000000	2.000000	18.000000	0.000000
20449.931627	-0.082351	0.563416	0.009744	84.973831	-7.304500	45.889137	-0.882455	0.000000	-0.487189	0.000000	0.000000	0.000000	0.000001	0.000004	0.000000	0.000000	0.000000	2.000000	18.000000	0.000000
20449.934961	-0.082334	0.563573	0.009777	84.973831	-7.304500	45.889137	-0.882455	0.000000	-0.487189	0.000000	0.000000	0.000000	0.005087	0.046916	0.010036	0.000000	0.000000	2.000000	18.000000	0.000000
20449.938294	-0.082334	0.563573	0.009777	85.035957	-7.643263	45.512329	-0.882455	0.000000	-0.487189	0.000000	0.000000	0.000000	0.005087	0.046916	0.010036	0.000000	0.000000	2.000000	18.000000	0.000000
20449.941627	-0.082334	0.563573	0.009777	85.035957	-7.643263	45.512329	-0.882455	0.000000	-0.487189	0.000000	0.000000	0.000000	0.005087	0.046916	0.010036	0.000000	0.000000	2.000000	18.000000	0.000000
20449.944961	-0.082334	0.563573	0.009777	85.035957	-7.643263	45.512329	-0.882455	0.000000	-0.487189	0.000000	0.000000	0.000000	0.005087	0.046916	0.010036	0.000000	0.000000	2.000000	18.000000	0.000000
20449.948294	-0.082381	0.563904	0.009914	85.091484	-8.153996	44.951057	-0.883303	0.000000	-0.488862	0.000000	0.000000	0.000000	-0.014070	0.099403	0.040897	0.000000	0.000000	2.000000	18.000000	0.000000
20449.951627	-0.082381	0.563904	0.009914	85.091484	-8.153996	44.951057	-0.883303	0.000000	-0.488862	0.000000	0.000000	0.000000	-0.014070	0.099403	0.040897	0.000000	0.000000	2.000000	18.000000	0.000000
20449.954961	-0.082381	0.563904	0.009914	85.091484	-8.153996	44.951057	-0.883303	0.000000	-0.488862	0.000000	0.000000	0.000000	-0.014070	0.099403	0.040897	0.000000	0.000000	2.000000	18.000000	0.000000
20449.958294	-0.082381	0.563904	0.009914	85.121071	-8.668263	44.387978	-0.880958	0.000000	-0.495678	0.000000	0.000000	0.000000	-0.014070	0.099403	0.040897	0.000000	0.000000	2.000000	18.000000	0.000000
20449.961627	-0.082419	0.564061	0.010003	85.121071	-8.668263	44.387978	-0.880958	0.000000	-0.495678	0.000000	0.000000	0.000000	-0.011583	0.047242	0.026791	0.000000	0.000000	2.000000	18.000000	0.000000
20449.964961	-0.082419	0.564061	0.010003	85.121071	-8.668263	44.387978	-0.880958	0.000000	-0.495678	0.000000	0.000000	0.000000	-0.011583	0.047242	0.026791	0.000000	0.000000	2.000000	18.000000	0.000000
20449.968294	-0.082419	0.564061	0.010003	85.128380	-9.071083	43.948429	-0.879027	0.000000	-0.500143	0.000000	0.000000	0.000000	-0.011583	0.047242	0.026791	0.000000	0.000000	2.000000	18.000000	0.000000
20449.971627	-0.082419	0.564061	0.010003	85.128380	-9.071083	43.948429	-0.879027	0.000000	-0.500143	0.000000	0.000000	0.000000	-0.011583	0.047242	0.026791	0.000000	0.000000	2.000000	18.000000	0.000000
20449.974961	-0.082461	0.564236	0.010110	85.128380	-9.071083	43.948429	-0.879027	0.000000	-0.500143	0.000000	0.000000	0.000000	-0.012509	0.052532	0.032003	0.000000	0.000000	2.000000	18.000000	0.000000
20449.978294	-0.082461	0.564236	0.010110	85.145264	-9.243042	43.759319	-0.879027	0.000000	-0.500143	0.000000	0.000000	0.000000	-0.012509	0.052532	0.032003	0.000000	0.000000	2.000000	18.000000	0.000000
20449.981627	-0.082478	0.564394	0.010203	85.145264	-9.243042	43.759319	-0.879027	0.000000	-0.500143	0.000000	0.000000	0.000000	-0.004929	0.047256	0.027924	0.000000	0.000000	2.000000	18.000000	0.000000
20449.984961	-0.082478	0.564394	0.010203	85.145264	-9.243042	43.759319	-0.879027	0.000000	-0.500143	0.000000	0.000000	0.000000	-0.004929	0.047256	0.027924	0.000000	0.000000	2.000000	18.000000	0.000000
20449.988294	-0.082478	0.564394	0.010203	85.189682	-9.232183	43.767426	-0.876121	0.000000	-0.510131	0.000000	0.000000	0.000000	-0.004929	0.047256	0.027924	0.000000	0.000000	2.000000	18.000000	0.000000
20449.991627	-0.082478	0.564394	0.010203	85.189682	-9.232183	43.767426	-0.876121	0.000000	-0.510131	0.000000	0.000000	0.000000	-0.004929	0.047256	0.027924	0.000000	0.000000	2.000000	18.000000	0.000000
20449.994961	-0.082469	0.564534	0.010282	85.189682	-9.232183	43.767426	-0.876121	0.000000	-0.510131	0.000000	0.000000	0.000000	0.002655	0.042000	0.023853	0.000000	0.000000	2.000000	18.000000	0.000000
20449.998294	-0.082469	0.564534	0.010282	85.275154	-9.216536	43.782982	-0.876121	0.000000	-0.510131	0.000000	0.000000	0.000000	0.002655	0.042000	0.023853	0.000000	0.000000	2.000000	18.000000	0.000000
20450.001627	-0.082469	0.564534	0.010282	85.275154	-9.216536	43.782982	-0.876121	0.000000	-0.510131	0.000000	0.000000	0.000000	0.002655	0.042000	0.023853	0.000000	0.000000	2.000000	18.000000	0.000000
20450.004961	-0.082469	0.564534	0.010282	85.275154	-9.216536	43.782982	-0.876121	0.000000	-0.510131	0.000000	0.000000	0.000000	0.002655	0.042000	0.023853	0.000000	0.000000	2.000000	18.000000	0.000000
20450.008294	-0.082514	0.564797	0.010412	85.376022	-9.197301	43.802151	-0.876564	0.000000	-0.514107	0.000000	0.000000	0.000000	-0.013731	0.078750	0.038916	0.000000	0.000000	2.000000	18.000000	0.000000
20450.011627	-0.082514	0.564797	0.010412	85.376022	-9.197301	43.802151	-0.876564	0.000000	-0.514107	0.000000	0.000000	0.000000	-0.013731	0.078750	0.038916	0.000000	0.000000	2.000000	18.000000	0.000000
20450.014961	-0.082514	0.564797	0.010412	85.376022	-9.197301	43.802151	-0.876564	0.000000	-0.514107	0.000000	0.000000	0.000000	-0.013731	0.078750	0.038916	0.000000	0.000000	2.000000	18.000000	0.000000
20450.018294	-0.082514	0.564797	0.010412	85.465248	-9.182333	43.819756	-0.874275	0.000000	-0.520593	0.000000	0.000000	0.000000	-0.013731	0.078750	0.038916	0.000000	0.000000	2.000000	18.000000	0.000000
20450.021627	-0.082535	0.564946	0.010528	85.465248	-9.182333	43.819756	-0.874275	0.000000	-0.520593	0.000000	0.000000	0.000000	-0.006144	0.044843	0.034819	0.000000	0.000000	2.000000	18.000000	0.000000
20450.024961	-0.082535	0.564946	0.010528	85.465248	-9.182333	43.819756	-0.874275	0.000000	-0.520593	0.000000	0.000000	0.000000	-0.006144	0.044843	0.034819	0.000000	0.000000	2.000000	18.000000	0.000000
20450.028294	-0.082535	0.564946	0.010528	85.524429	-9.170064	43.831974	-0.873251	0.000000	-0.526396	0.000000	0.000000	0.000000	-0.006144	0.044843	0.034819	0.000000	0.000000	2.000000	18.000000	0.000000
20450.031627	-0.082535	0.564946	0.010528	85.524429	-9.170064	43.831974	-0.873251	0.000000	-0.526396	0.000000	0.000000	0.000000	-0.006144	0.044843	0.034819	0.000000	0.000000	2.000000	18.000000	0.000000
20450.034961	-0.082548	0.565086	0.010603	85.524429	-9.170064	43.831974	-0.873251	0.000000	-0.526396	0.000000	0.000000	0.000000	-0.003991	0.042037	0.022621	0.000000	0.000000	2.000000	18.000000	0.000000
20450.038294	-0.082548	0.565086	0.010603	85.566498	-9.180429	43.819813	-0.873251	0.000000	-0.526396	0.000000	0.000000	0.000000	-0.003991	0.042037	0.022621	0.000000	0.000000	2.000000	18.000000	0.000000
20450.041627	-0.082548	0.565086	0.010603	85.566498	-9.180429	43.819813	-0.873251	0.000000	-0.526396	0.000000	0.000000	0.000000	-0.003991	0.042037	0.022621	0.000000	0.000000	2.000000	18.000000	0.000000
20450.044961	-0.082548	0.565086	0.010603	85.566498	-9.180429	43.819813	-0.873251	0.000000	-0.526396	0.000000	0.000000	0.000000	-0.003991	0.042037	0.022621	0.000000	0.000000	2.000000	18.000000	0.000000
20450.048294	-0.082611	0.565385	0.010831	85.599411	-9.175995	43.826942	-0.872586	0.000000	-0.530166	0.000000	0.000000	0.000000	-0.018941	0.089775	0.068374	0.000000	0.000000	2.000000	18.000000	0.000000
20450.051627	-0.082611	0.565385	0.010831	85.599411	-9.175995	43.826942	-0.872586	0.000000	-0.530166	0.000000	0.000000	0.000000	-0.000000	-0.000008	-0.000000	0.000000	0.000000	2.000000	18.000000	0.000000
20450.054961	-0.082611	0.565385	0.010831	85.599411	-9.175995	43.826942	-0.872586	0.000000	-0.530166	0.000000	0.000000	0.000000	-0.000000	-0.000008	-0.000000	0.000000	0.000000	2.000000	18.000000	0.000000
20450.058294	-0.082611	0.565385	0.010831	85.636055	-9.170643	43.834942	-0.869429	0.000000	-0.541562	0.000000	0.000000	0.000000	-0.000000	-0.000008	-0.000000	0.000000	0.000000	2.000000	18.000000	0.000000
20450.061627	-0.082611	0.565385	0.010831	85.636055	-9.170643	43.834942	-0.869429	0.000000	-0.541562	0.000000	0.000000	0.000000	-0.000000	-0.000008	-0.000000	0.000000	0.000000	2.000000	18.000000	0.000000
20450.064961	-0.082657	0.565553	0.010961	85.636055	-9.170643	43.834942	-0.869429	0.000000	-0.541562	0.000000	0.000000	0.000000	-0.013719	0.050200	0.038782	0.000000	0.000000	2.000000	18.000000	0.000000
20450.068294	-0.082657	0.565553	0.010961	85.682076	-9.160415	43.845119	-0.869429	0.000000	-0.541562	0.000000	0.000000	0.000000	-0.013719	0.050200	0.038782	0.000000	0.000000	2.000000	18.000000	0.000000
20450.071627	-0.082657	0.565553	0.010961	85.682076	-9.160415	43.845119	-0.869429	0.000000	-0.541562	0.000000	0.000000	0.000000	-0.013719	0.050200	0.038782	0.000000	0.000000	2.000000	18.000000	0.000000
20450.074961	-0.082657	0.565553	0.010961	85.682076	-9.160415	43.845119	-0.869429	0.000000	-0.541562	0.000000	0.000000	0.000000	-0.013719	0.050200	0.038782	0.000000	0.000000	2.000000	18.000000	0.000000
20450.078294	-0.082697	0.565878	0.011186	85.740341	-9.147303	43.858166	-0.867143	0.000000	-0.548025	0.000000	0.000000	0.000000	-0.011950	0.097694	0.067680	0.000000	0.000000	2.000000	18.000000	0.000000
20450.081627	-0.082697	0.565878	0.011186	85.740341	-9.147303	43.858166	-0.867143	0.000000	-0.548025	0.000000	0.000000	0.000000	-0.011950	0.097694	0.067680	0.000000	0.000000	2.000000	18.000000	0.000000
20450.084961	-0.082697	0.565878	0.011186	85.740341	-9.147303	43.858166	-0.867143	0.000000	-0.548025	0.000000	0.000000	0.000000	-0.011950	0.097694	0.067680	0.000000	0.000000	2.000000	18.000000	0.000000
20450.088294	-0.082697	0.565878	0.011186	85.779373	-9.138130	43.867317	-0.865151	0.000000	-0.559305	0.000000	0.000000	0.000000	-0.011950	0.097694	0.067680	0.000000	0.000000	2.000000	18.000000	0.000000
20450.091627	-0.082712	0.566063	0.011273	85.779373	-9.138130	43.867317	-0.865151	0.000000	-0.559305	0.000000	0.000000	0.000000	-0.004585	0.055251	0.025969	0.000000	0.000000	2.000000	18.000000	0.000000
20450.094961	-0.082712	0.566063	0.011273	85.779373	-9.138130	43.867317	-0.865151	0.000000	-0.559305	0.000000	0.000000	0.000000	-0.004585	0.055251	0.025969	0.000000	0.000000	2.000000	18.000000	0.000000
20450.098294	-0.082712	0.566063	0.011273	85.801285	-9.132636	43.872734	-0.864387	0.000000	-0.563634	0.000000	0.000000	0.000000	-0.004585	0.055251	0.025969	0.000000	0.000000	2.000000	18.000000	0.000000
20450.101627	-0.082731	0.566264	0.011376	85.801285	-9.132636	43.872734	-0.864387	0.000000	-0.563634	0.000000	0.000000	0.000000	-0.005501	0.060587	0.031146	0.000000	0.000000	2.000000	18.000000	0.000000
20450.104961	-0.082731	0.566264	0.011376	85.801285	-9.132636	43.872734	-0.864387	0.000000	-0.563634	0.000000	0.000000	0.000000	-0.005501	0.060587	0.031146	0.000000	0.000000	2.000000	18.000000	0.000000
20450.108294	-0.082731	0.566264	0.011376	85.824112	-9.126892	43.878426	-0.863470	0.000000	-0.568825	0.000000	0.000000	0.000000	-0.005501	0.060587	0.031146	0.000000	0.000000	2.000000	18.000000	0.000000
20450.111627	-0.082731	0.566264	0.011376	85.824112	-9.126892	43.878426	-0.863470	0.000000	-0.568825	0.000000	0.000000	0.000000	-0.005501	0.060587	0.031146	0.000000	0.000000	2.000000	18.000000	0.000000
20450.114961	-0.082746	0.566449	0.011463	85.824112	-9.126892	43.878426	-0.863470	0.000000	-0.568825	0.000000	0.000000	0.000000	-0.004575	0.055302	0.025917	0.000000	0.000000	2.000000	18.000000	0.000000
20450.118294	-0.082746	0.566449	0.011463	85.843765	-9.121821	43.883438	-0.863470	0.000000	-0.568825	0.000000	0.000000	0.000000	-0.004575	0.055302	0.025917	0.000000	0.000000	2.000000	18.000000	0.000000
20450.121627	-0.082763	0.566677	0.011561	85.843765	-9.121821	43.883438	-0.863470	0.000000	-0.568825	0.000000	0.000000	0.000000	-0.005177	0.068422	0.029323	0.000000	0.000000	2.000000	18.000000	0.000000
20450.124961	-0.082763	0.566677	0.011561	85.843765	-9.121821	43.883438	-0.863470	0.000000	-0.568825	0.000000	0.000000	0.000000	-0.005177	0.068422	0.029323	0.000000	0.000000	2.000000	18.000000	0.000000
20450.128294	-0.082763	0.566677	0.011561	85.876495	-9.110825	43.891659	-0.861845	0.000000	-0.578031	0.000000	0.000000	0.000000	-0.005177	0.068422	0.029323	0.000000	0.000000	2.000000	18.000000	0.000000
20450.131627	-0.082763	0.566677	0.011561	85.876495	-9.110825	43.891659	-0.861845	0.000000	-0.578031	0.000000	0.000000	0.000000	-0.005177	0.068422	0.029323	0.000000	0.000000	2.000000	18.000000	0.000000
20450.134961	-0.082759	0.566879	0.011668	85.876495	-9.110825	43.891659	-0.861845	0.000000	-0.578031	0.000000	0.000000	0.000000	0.001194	0.060670	0.032235	0.000000	0.000000	2.000000	18.000000	0.000000
20450.138294	-0.082759	0.566879	0.011668	85.936974	-9.095715	43.906689	-0.861845	0.000000	-0.578031	0.000000	0.000000	0.000000	0.001194	0.060670	0.032235	0.000000	0.000000	2.000000	18.000000	0.000000
20450.141627	-0.082759	0.566879	0.011668	85.936974	-9.095715	43.906689	-0.861845	0.000000	-0.578031	0.000000	0.000000	0.000000	0.001194	0.060670	0.032235	0.000000	0.000000	2.000000	18.000000	0.000000
20450.144961	-0.082759	0.566879	0.011668	85.936974	-9.095715	43.906689	-0.861845	0.000000	-0.578031	0.000000	0.000000	0.000000	0.001194	0.060670	0.032235	0.000000	0.000000	2.000000	18.000000	0.000000
20450.148294	-0.082771	0.567336	0.011867	86.018379	-9.072194	43.927444	-0.862044	0.000000	-0.583404	0.000000	0.000000	0.000000	-0.003641	0.137017	0.059648	0.000000	0.000000	2.000000	18.000000	0.000000
20450.151627	-0.082771	0.567336	0.011867	86.018379	-9.072194	43.927444	-0.862044	0.000000	-0.583404	0.000000	0.000000	0.000000	0.000000	-0.000009	0.000000	0.000000	0.000000	2.000000	18.000000	0.000000
20450.154961	-0.082771	0.567336	0.011867	86.018379	-9.072194	43.927444	-0.862044	0.000000	-0.583404	0.000000	0.000000	0.000000	0.000000	-0.000009	0.000000	0.000000	0.000000	2.000000	18.000000	0.000000
20450.158294	-0.082771	0.567336	0.011867	86.087334	-9.053724	43.945793	-0.861437	0.000000	-0.593345	0.000000	0.000000	0.000000	0.000000	-0.000009	0.000000	0.000000	0.000000	2.000000	18.000000	0.000000
20450.161627	-0.082771	0.567336	0.011867	86.087334	-9.053724	43.945793	-0.861437	0.000000	-0.593345	0.000000	0.000000	0.000000	0.000000	-0.000009	0.000000	0.000000	0.000000	2.000000	18.000000	0.000000
20450.164961	-0.082783	0.567599	0.011935	86.087334	-9.053724	43.945793	-0.861437	0.000000	-0.593345	0.000000	0.000000	0.000000	-0.003605	0.078818	0.020433	0.000000	0.000000	2.000000	18.000000	0.000000
20450.168294	-0.082783	0.567599	0.011935	86.148575	-9.036689	43.962719	-0.861437	0.000000	-0.593345	0.000000	0.000000	0.000000	-0.003605	0.078818	0.020433	0.000000	0.000000	2.000000	18.000000	0.000000
20450.171627	-0.082783	0.567599	0.011935	86.148575	-9.036689	43.962719	-0.861437	0.000000	-0.593345	0.000000	0.000000	0.000000	-0.003605	0.078818	0.020433	0.000000	0.000000	2.000000	18.000000	0.000000
20450.174961	-0.082783	0.567599	0.011935	86.148575	-9.036689	43.962719	-0.861437	0.000000	-0.593345	0.000000	0.000000	0.000000	-0.003605	0.078818	0.020433	0.000000	0.000000	2.000000	18.000000	0.000000
20450.178294	-0.082817	0.568152	0.012129	86.209869	-9.019036	43.980362	-0.860836	0.000000	-0.596751	0.000000	0.000000	0.000000	-0.010242	0.165964	0.058047	0.000000	0.000000	2.000000	18.000000	0.000000
20450.181627	-0.082817	0.568152	0.012129	86.209869	-9.019036	43.980362	-0.860836	0.000000	-0.596751	0.000000	0.000000	0.000000	-0.010242	0.165964	0.058047	0.000000	0.000000	2.000000	18.000000	0.000000
20450.184961	-0.082817	0.568152	0.012129	86.209869	-9.019036	43.980362	-0.860836	0.000000	-0.596751	0.000000	0.000000	0.000000	-0.010242	0.165964	0.058047	0.000000	0.000000	2.000000	18.000000	0.000000
20450.188294	-0.082817	0.568152	0.012129	86.268654	-9.001484	43.997765	-0.859129	0.000000	-0.606425	0.000000	0.000000	0.000000	-0.010242	0.165964	0.058047	0.000000	0.000000	2.000000	18.000000	0.000000
20450.191627	-0.082832	0.568433	0.012213	86.268654	-9.001484	43.997765	-0.859129	0.000000	-0.606425	0.000000	0.000000	0.000000	-0.004493	0.084272	0.025461	0.000000	0.000000	2.000000	18.000000	0.000000
20450.194961	-0.082832	0.568433	0.012213	86.268654	-9.001484	43.997765	-0.859129	0.000000	-0.606425	0.000000	0.000000	0.000000	-0.004493	0.084272	0.025461	0.000000	0.000000	2.000000	18.000000	0.000000
20450.198294	-0.082832	0.568433	0.012213	86.316872	-8.986656	44.012543	-0.858381	0.000000	-0.610669	0.000000	0.000000	0.000000	-0.004493	0.084272	0.025461	0.000000	0.000000	2.000000	18.000000	0.000000
20450.201627	-0.082832	0.568433	0.012213	86.316872	-8.986656	44.012543	-0.858381	0.000000	-0.610669	0.000000	0.000000	0.000000	-0.004493	0.084272	0.025461	0.000000	0.000000	2.000000	18.000000	0.000000
20450.204961	-0.082840	0.568704	0.012258	86.316872	-8.986656	44.012543	-0.858381	0.000000	-0.610669	0.000000	0.000000	0.000000	-0.002342	0.081406	0.013270	0.000000	0.000000	2.000000	18.000000	0.000000
20450.208294	-0.082840	0.568704	0.012258	86.338684	-8.979279	44.019867	-0.858381	0.000000	-0.610669	0.000000	0.000000	0.000000	-0.002342	0.081406	0.013270	0.000000	0.000000	2.000000	18.000000	0.000000
20450.211627	-0.082840	0.568704	0.012258	86.338684	-8.979279	44.019867	-0.858381	0.000000	-0.610669	0.000000	0.000000	0.000000	-0.002342	0.081406	0.013270	0.000000	0.000000	2.000000	18.000000	0.000000
20450.214961	-0.082840	0.568704	0.012258	86.338684	-8.979279	44.019867	-0.858381	0.000000	-0.610669	0.000000	0.000000	0.000000	-0.002342	0.081406	0.013270	0.000000	0.000000	2.000000	18.000000	0.000000
20450.218294	-0.082883	0.569309	0.012370	86.339699	-8.980918	44.020897	-0.857990	0.000000	-0.612880	0.000000	0.000000	0.000000	-0.012847	0.181431	0.033731	0.000000	0.000000	2.000000	18.000000	0.000000
20450.221627	-0.082883	0.569309	0.012370	86.339699	-8.980918	44.020897	-0.857990	0.000000	-0.612880	0.000000	0.000000	0.000000	-0.012847	0.181431	0.033731	0.000000	0.000000	2.000000	18.000000	0.000000
20450.224961	-0.082883	0.569309	0.012370	86.339699	-8.980918	44.020897	-0.857990	0.000000	-0.612880	0.000000	0.000000	0.000000	-0.012847	0.181431	0.033731	0.000000	0.000000	2.000000	18.000000	0.000000
20450.228294	-0.082883	0.569309	0.012370	86.325974	-8.986893	44.017593	-0.855849	0.000000	-0.618502	0.000000	0.000000	0.000000	-0.012847	0.181431	0.033731	0.000000	0.000000	2.000000	18.000000	0.000000
20450.231627	-0.082908	0.569615	0.012381	86.325974	-8.986893	44.017593	-0.855849	0.000000	-0.618502	0.000000	0.000000	0.000000	-0.007453	0.091779	0.003149	0.000000	0.000000	2.000000	18.000000	0.000000
20450.234961	-0.082908	0.569615	0.012381	86.325974	-8.986893	44.017593	-0.855849	0.000000	-0.618502	0.000000	0.000000	0.000000	-0.007453	0.091779	0.003149	0.000000	0.000000	2.000000	18.000000	0.000000
20450.238294	-0.082908	0.569615	0.012381	86.312256	-8.992791	44.014359	-0.854607	0.000000	-0.619027	0.000000	0.000000	0.000000	-0.007453	0.091779	0.003149	0.000000	0.000000	2.000000	18.000000	0.000000
20450.241627	-0.082908	0.569615	0.012381	86.312256	-8.992791	44.014359	-0.854607	0.000000	-0.619027	0.000000	0.000000	0.000000	-0.007453	0.091779	0.003149	0.000000	0.000000	2.000000	18.000000	0.000000
20450.244961	-0.082935	0.569965	0.012402	86.312256	-8.992791	44.014359	-0.854607	0.000000	-0.619027	0.000000	0.000000	0.000000	-0.008028	0.104949	0.006423	0.000000	0.000000	2.000000	18.000000	0.000000
20450.248294	-0.082935	0.569965	0.012402	86.306999	-8.993391	44.013680	-0.854607	0.000000	-0.619027	0.000000	0.000000	0.000000	-0.008028	0.104949	0.006423	0.000000	0.000000	2.000000	18.000000	0.000000
20450.251627	-0.082935	0.569965	0.012402	86.306999	-8.993391	44.013680	-0.854607	0.000000	-0.619027	0.000000	0.000000	0.000000	-0.008028	0.104949	0.006423	0.000000	0.000000	2.000000	18.000000	0.000000
20450.254961	-0.082935	0.569965	0.012402	86.306999	-8.993391	44.013680	-0.854607	0.000000	-0.619027	0.000000	0.000000	0.000000	-0.008028	0.104949	0.006423	0.000000	0.000000	2.000000	18.000000	0.000000
20450.258294	-0.082937	0.570629	0.012418	86.323364	-8.987674	44.019390	-0.853269	0.000000	-0.620097	0.000000	0.000000	0.000000	-0.000828	0.199259	0.004684	0.000000	0.000000	2.000000	18.000000	0.000000
20450.261627	-0.082937	0.570629	0.012418	86.323364	-8.987674	44.019390	-0.853269	0.000000	-0.620097	0.000000	0.000000	0.000000	-0.000001	0.000007	0.000000	0.000000	0.000000	2.000000	18.000000	0.000000
20450.264961	-0.082937	0.570629	0.012418	86.323364	-8.987674	44.019390	-0.853269	0.000000	-0.620097	0.000000	0.000000	0.000000	-0.000001	0.000007	0.000000	0.000000	0.000000	2.000000	18.000000	0.000000
20450.268294	-0.082937	0.570629	0.012418	86.377663	-8.967663	44.036564	-0.853131	0.000000	-0.620878	0.000000	0.000000	0.000000	-0.000001	0.000007	0.000000	0.000000	0.000000	2.000000	18.000000	0.000000
20450.271627	-0.082937	0.570629	0.012418	86.377663	-8.967663	44.036564	-0.853131	0.000000	-0.620878	0.000000	0.000000	0.000000	-0.000001	0.000007	0.000000	0.000000	0.000000	2.000000	18.000000	0.000000
20450.274961	-0.082912	0.570969	0.012406	86.377663	-8.967663	44.036564	-0.853131	0.000000	-0.620878	0.000000	0.000000	0.000000	0.007525	0.102106	-0.003559	0.000000	0.000000	2.000000	18.000000	0.000000
20450.278294	-0.082912	0.570969	0.012406	86.451996	-8.940698	44.060738	-0.853131	0.000000	-0.620878	0.000000	0.000000	0.000000	0.007525	0.102106	-0.003559	0.000000	0.000000	2.000000	18.000000	0.000000
20450.281627	-0.082912	0.570969	0.012406	86.451996	-8.940698	44.060738	-0.853131	0.000000	-0.620878	0.000000	0.000000	0.000000	0.007525	0.102106	-0.003559	0.000000	0.000000	2.000000	18.000000	0.000000
20450.284961	-0.082912	0.570969	0.012406	86.451996	-8.940698	44.060738	-0.853131	0.000000	-0.620878	0.000000	0.000000	0.000000	0.007525	0.102106	-0.003559	0.000000	0.000000	2.000000	18.000000	0.000000
20450.288294	-0.082870	0.571634	0.012428	86.520752	-8.914380	44.084179	-0.854385	0.000000	-0.620285	0.000000	0.000000	0.000000	0.012624	0.199350	0.006623	0.000000	0.000000	2.000000	18.000000	0.000000
20450.291627	-0.082870	0.571634	0.012428	86.520752	-8.914380	44.084179	-0.854385	0.000000	-0.620285	0.000000	0.000000	0.000000	-0.000000	0.000009	0.000000	0.000000	0.000000	2.000000	18.000000	0.000000
20450.294961	-0.082870	0.571634	0.012428	86.520752	-8.914380	44.084179	-0.854385	0.000000	-0.620285	0.000000	0.000000	0.000000	-0.000000	0.000009	0.000000	0.000000	0.000000	2.000000	18.000000	0.000000
20450.298294	-0.082870	0.571634	0.012428	86.584991	-8.891597	44.106922	-0.856489	0.000000	-0.621389	0.000000	0.000000	0.000000	-0.000000	0.000009	0.000000	0.000000	0.000000	2.000000	18.000000	0.000000
20450.301627	-0.082870	0.571634	0.012428	86.584991	-8.891597	44.106922	-0.856489	0.000000	-0.621389	0.000000	0.000000	0.000000	-0.000000	0.000009	0.000000	0.000000	0.000000	2.000000	18.000000	0.000000
20450.304961	-0.082879	0.571976	0.012475	86.584991	-8.891597	44.106922	-0.856489	0.000000	-0.621389	0.000000	0.000000	0.000000	-0.002495	0.102676	0.014136	0.000000	0.000000	2.000000	18.000000	0.000000
20450.308294	-0.082879	0.571976	0.012475	86.653854	-8.866082	44.132275	-0.856489	0.000000	-0.621389	0.000000	0.000000	0.000000	-0.002495	0.102676	0.014136	0.000000	0.000000	2.000000	18.000000	0.000000
20450.311627	-0.082879	0.571976	0.012475	86.653854	-8.866082	44.132275	-0.856489	0.000000	-0.621389	0.000000	0.000000	0.000000	-0.002495	0.102676	0.014136	0.000000	0.000000	2.000000	18.000000	0.000000
20450.314961	-0.082879	0.571976	0.012475	86.653854	-8.866082	44.132275	-0.856489	0.000000	-0.621389	0.000000	0.000000	0.000000	-0.002495	0.102676	0.014136	0.000000	0.000000	2.000000	18.000000	0.000000
20450.318294	-0.082920	0.572679	0.012582	86.728821	-8.839938	44.161041	-0.856073	0.000000	-0.623745	0.000000	0.000000	0.000000	-0.012543	0.210810	0.031983	0.000000	0.000000	2.000000	18.000000	0.000000
20450.321627	-0.082920	0.572679	0.012582	86.728821	-8.839938	44.161041	-0.856073	0.000000	-0.623745	0.000000	0.000000	0.000000	0.000000	0.000006	-0.000000	0.000000	0.000000	2.000000	18.000000	0.000000
20450.324961	-0.082920	0.572679	0.012582	86.728821	-8.839938	44.161041	-0.856073	0.000000	-0.623745	0.000000	0.000000	0.000000	0.000000	0.000006	-0.000000	0.000000	0.000000	2.000000	18.000000	0.000000
20450.328294	-0.082920	0.572679	0.012582	86.799248	-8.814238	44.189430	-0.853983	0.000000	-0.629075	0.000000	0.000000	0.000000	0.000000	0.000006	-0.000000	0.000000	0.000000	2.000000	18.000000	0.000000
20450.331627	-0.082920	0.572679	0.012582	86.799248	-8.814238	44.189430	-0.853983	0.000000	-0.629075	0.000000	0.000000	0.000000	0.000000	0.000006	-0.000000	0.000000	0.000000	2.000000	18.000000	0.000000
20450.334961	-0.082961	0.573049	0.012681	86.799248	-8.814238	44.189430	-0.853983	0.000000	-0.629075	0.000000	0.000000	0.000000	-0.012183	0.111151	0.029936	0.000000	0.000000	2.000000	18.000000	0.000000
20450.338294	-0.082961	0.573049	0.012681	86.869499	-8.784546	44.219006	-0.853983	0.000000	-0.629075	0.000000	0.000000	0.000000	-0.012183	0.111151	0.029936	0.000000	0.000000	2.000000	18.000000	0.000000
20450.341627	-0.082961	0.573049	0.012681	86.869499	-8.784546	44.219006	-0.853983	0.000000	-0.629075	0.000000	0.000000	0.000000	-0.012183	0.111151	0.029936	0.000000	0.000000	2.000000	18.000000	0.000000
20450.344961	-0.082961	0.573049	0.012681	86.869499	-8.784546	44.219006	-0.853983	0.000000	-0.629075	0.000000	0.000000	0.000000	-0.012183	0.111151	0.029936	0.000000	0.000000	2.000000	18.000000	0.000000
20450.348294	-0.082997	0.573720	0.012883	86.963005	-8.743354	44.260033	-0.851952	0.000000	-0.634064	0.000000	0.000000	0.000000	-0.010702	0.201417	0.060615	0.000000	0.000000	2.000000	18.000000	0.000000
20450.351627	-0.082997	0.573720	0.012883	86.963005	-8.743354	44.260033	-0.851952	0.000000	-0.634064	0.000000	0.000000	0.000000	0.000000	0.000001	-0.000000	0.000000	0.000000	2.000000	18.000000	0.000000
20450.354961	-0.082997	0.573720	0.012883	86.963005	-8.743354	44.260033	-0.851952	0.000000	-0.634064	0.000000	0.000000	0.000000	0.000000	0.000001	-0.000000	0.000000	0.000000	2.000000	18.000000	0.000000
20450.358294	-0.082997	0.573720	0.012883	87.068886	-8.693782	44.309452	-0.850168	0.000000	-0.644167	0.000000	0.000000	0.000000	0.000000	0.000001	-0.000000	0.000000	0.000000	2.000000	18.000000	0.000000
20450.361627	-0.083013	0.574047	0.012975	87.068886	-8.693782	44.309452	-0.850168	0.000000	-0.644167	0.000000	0.000000	0.000000	-0.004879	0.098072	0.027643	0.000000	0.000000	2.000000	18.000000	0.000000
20450.364961	-0.083013	0.574047	0.012975	87.068886	-8.693782	44.309452	-0.850168	0.000000	-0.644167	0.000000	0.000000	0.000000	-0.004879	0.098072	0.027643	0.000000	0.000000	2.000000	18.000000	0.000000
20450.368294	-0.083013	0.574047	0.012975	87.180191	-8.637859	44.365288	-0.849355	0.000000	-0.648774	0.000000	0.000000	0.000000	-0.004879	0.098072	0.027643	0.000000	0.000000	2.000000	18.000000	0.000000
20450.371627	-0.083013	0.574047	0.012975	87.180191	-8.637859	44.365288	-0.849355	0.000000	-0.648774	0.000000	0.000000	0.000000	-0.004879	0.098072	0.027643	0.000000	0.000000	2.000000	18.000000	0.000000
20450.374961	-0.083029	0.574374	0.013067	87.180191	-8.637859	44.365288	-0.849355	0.000000	-0.648774	0.000000	0.000000	0.000000	-0.004868	0.098100	0.027571	0.000000	0.000000	2.000000	18.000000	0.000000
20450.378294	-0.083029	0.574374	0.013067	87.283730	-8.581469	44.421543	-0.849355	0.000000	-0.648774	0.000000	0.000000	0.000000	-0.004868	0.098100	0.027571	0.000000	0.000000	2.000000	18.000000	0.000000
20450.381627	-0.083029	0.574374	0.013067	87.283730	-8.581469	44.421543	-0.849355	0.000000	-0.648774	0.000000	0.000000	0.000000	-0.004868	0.098100	0.027571	0.000000	0.000000	2.000000	18.000000	0.000000
20450.384961	-0.083029	0.574374	0.013067	87.283730	-8.581469	44.421543	-0.849355	0.000000	-0.648774	0.000000	0.000000	0.000000	-0.004868	0.098100	0.027571	0.000000	0.000000	2.000000	18.000000	0.000000
20450.388294	-0.083033	0.574993	0.013220	87.386703	-8.518513	44.481674	-0.848544	0.000000	-0.653369	0.000000	0.000000	0.000000	-0.001202	0.185526	0.045932	0.000000	0.000000	2.000000	18.000000	0.000000
20450.391627	-0.083033	0.574993	0.013220	87.386703	-8.518513	44.481674	-0.848544	0.000000	-0.653369	0.000000	0.000000	0.000000	0.000001	0.000006	-0.000000	0.000000	0.000000	2.000000	18.000000	0.000000
20450.394961	-0.083033	0.574993	0.013220	87.386703	-8.518513	44.481674	-0.848544	0.000000	-0.653369	0.000000	0.000000	0.000000	0.000001	0.000006	-0.000000	0.000000	0.000000	2.000000	18.000000	0.000000
20450.398294	-0.083033	0.574993	0.013220	87.467804	-8.467202	44.532883	-0.848343	0.000000	-0.661025	0.000000	0.000000	0.000000	0.000001	0.000006	-0.000000	0.000000	0.000000	2.000000	18.000000	0.000000
20450.401627	-0.083033	0.574993	0.013220	87.467804	-8.467202	44.532883	-0.848343	0.000000	-0.661025	0.000000	0.000000	0.000000	0.000001	0.000006	-0.000000	0.000000	0.000000	2.000000	18.000000	0.000000
20450.404961	-0.083043	0.575284	0.013278	87.467804	-8.467202	44.532883	-0.848343	0.000000	-0.661025	0.000000	0.000000	0.000000	-0.003034	0.087384	0.017195	0.000000	0.000000	2.000000	18.000000	0.000000
20450.408294	-0.083043	0.575284	0.013278	87.523613	-8.429725	44.570316	-0.848343	0.000000	-0.661025	0.000000	0.000000	0.000000	-0.003034	0.087384	0.017195	0.000000	0.000000	2.000000	18.000000	0.000000
20450.411627	-0.083043	0.575284	0.013278	87.523613	-8.429725	44.570316	-0.848343	0.000000	-0.661025	0.000000	0.000000	0.000000	-0.003034	0.087384	0.017195	0.000000	0.000000	2.000000	18.000000	0.000000
20450.414961	-0.083043	0.575284	0.013278	87.523613	-8.429725	44.570316	-0.848343	0.000000	-0.661025	0.000000	0.000000	0.000000	-0.003034	0.087384	0.017195	0.000000	0.000000	2.000000	18.000000	0.000000
20450.418294	-0.083069	0.575903	0.013426	87.572388	-8.395134	44.604771	-0.847838	0.000000	-0.663890	0.000000	0.000000	0.000000	-0.007833	0.185703	0.044376	0.000000	0.000000	2.000000	18.000000	0.000000
20450.421627	-0.083069	0.575903	0.013426	87.572388	-8.395134	44.604771	-0.847838	0.000000	-0.663890	0.000000	0.000000	0.000000	-0.007833	0.185703	0.044376	0.000000	0.000000	2.000000	18.000000	0.000000
20450.424961	-0.083069	0.575903	0.013426	87.572388	-8.395134	44.604771	-0.847838	0.000000	-0.663890	0.000000	0.000000	0.000000	-0.007833	0.185703	0.044376	0.000000	0.000000	2.000000	18.000000	0.000000
20450.428294	-0.083069	0.575903	0.013426	87.607391	-8.333399	44.670841	-0.846532	0.000000	-0.671287	0.000000	0.000000	0.000000	-0.007833	0.185703	0.044376	0.000000	0.000000	2.000000	18.000000	0.000000
20450.431627	-0.083105	0.576213	0.013495	87.607391	-8.333399	44.670841	-0.846532	0.000000	-0.671287	0.000000	0.000000	0.000000	-0.010601	0.092931	0.020909	0.000000	0.000000	2.000000	18.000000	0.000000
20450.434961	-0.083105	0.576213	0.013495	87.607391	-8.333399	44.670841	-0.846532	0.000000	-0.671287	0.000000	0.000000	0.000000	-0.010601	0.092931	0.020909	0.000000	0.000000	2.000000	18.000000	0.000000
20450.438294	-0.083105	0.576213	0.013495	87.640755	-8.307347	44.696835	-0.844765	0.000000	-0.674771	0.000000	0.000000	0.000000	-0.010601	0.092931	0.020909	0.000000	0.000000	2.000000	18.000000	0.000000
20450.441627	-0.083105	0.576213	0.013495	87.640755	-8.307347	44.696835	-0.844765	0.000000	-0.674771	0.000000	0.000000	0.000000	-0.010601	0.092931	0.020909	0.000000	0.000000	2.000000	18.000000	0.000000
20450.444961	-0.083123	0.576489	0.013599	87.640755	-8.307347	44.696835	-0.844765	0.000000	-0.674771	0.000000	0.000000	0.000000	-0.005465	0.082728	0.030948	0.000000	0.000000	2.000000	18.000000	0.000000
20450.448294	-0.083123	0.576489	0.013599	87.695816	-8.263682	44.740349	-0.844765	0.000000	-0.674771	0.000000	0.000000	0.000000	-0.005465	0.082728	0.030948	0.000000	0.000000	2.000000	18.000000	0.000000
20450.451627	-0.083123	0.576489	0.013599	87.695816	-8.263682	44.740349	-0.844765	0.000000	-0.674771	0.000000	0.000000	0.000000	-0.005465	0.082728	0.030948	0.000000	0.000000	2.000000	18.000000	0.000000
20450.454961	-0.083123	0.576489	0.013599	87.695816	-8.263682	44.740349	-0.844765	0.000000	-0.674771	0.000000	0.000000	0.000000	-0.005465	0.082728	0.030948	0.000000	0.000000	2.000000	18.000000	0.000000
20450.458294	-0.083153	0.577004	0.013771	87.780975	-8.192672	44.811340	-0.843854	0.000000	-0.679929	0.000000	0.000000	0.000000	-0.009112	0.154642	0.051616	0.000000	0.000000	2.000000	18.000000	0.000000
20450.461627	-0.083153	0.577004	0.013771	87.780975	-8.192672	44.811340	-0.843854	0.000000	-0.679929	0.000000	0.000000	0.000000	-0.009112	0.154642	0.051616	0.000000	0.000000	2.000000	18.000000	0.000000
20450.464961	-0.083153	0.577004	0.013771	87.780975	-8.192672	44.811340	-0.843854	0.000000	-0.679929	0.000000	0.000000	0.000000	-0.009112	0.154642	0.051616	0.000000	0.000000	2.000000	18.000000	0.000000
20450.468294	-0.083153	0.577004	0.013771	87.883171	-8.102972	44.903687	-0.842335	0.000000	-0.688532	0.000000	0.000000	0.000000	-0.009112	0.154642	0.051616	0.000000	0.000000	2.000000	18.000000	0.000000
20450.471627	-0.083191	0.577262	0.013852	87.883171	-8.102972	44.903687	-0.842335	0.000000	-0.688532	0.000000	0.000000	0.000000	-0.011253	0.077384	0.024555	0.000000	0.000000	2.000000	18.000000	0.000000
20450.474961	-0.083191	0.577262	0.013852	87.883171	-8.102972	44.903687	-0.842335	0.000000	-0.688532	0.000000	0.000000	0.000000	-0.011253	0.077384	0.024555	0.000000	0.000000	2.000000	18.000000	0.000000
20450.478294	-0.083191	0.577262	0.013852	87.979866	-8.009247	44.999950	-0.840460	0.000000	-0.692625	0.000000	0.000000	0.000000	-0.011253	0.077384	0.024555	0.000000	0.000000	2.000000	18.000000	0.000000
20450.481627	-0.083191	0.577262	0.013852	87.979866	-8.009247	44.999950	-0.840460	0.000000	-0.692625	0.000000	0.000000	0.000000	-0.011253	0.077384	0.024555	0.000000	0.000000	2.000000	18.000000	0.000000
20450.484961	-0.083252	0.577494	0.013937	87.979866	-8.009247	44.999950	-0.840460	0.000000	-0.692625	0.000000	0.000000	0.000000	-0.018298	0.069555	0.025266	0.000000	0.000000	2.000000	18.000000	0.000000
20450.488294	-0.083252	0.577494	0.013937	88.061142	-7.928900	45.088348	-0.840460	0.000000	-0.692625	0.000000	0.000000	0.000000	-0.018298	0.069555	0.025266	0.000000	0.000000	2.000000	18.000000	0.000000
20450.491627	-0.083252	0.577494	0.013937	88.061142	-7.928900	45.088348	-0.840460	0.000000	-0.692625	0.000000	0.000000	0.000000	-0.018298	0.069555	0.025266	0.000000	0.000000	2.000000	18.000000	0.000000
20450.494961	-0.083252	0.577494	0.013937	88.061142	-7.928900	45.088348	-0.840460	0.000000	-0.692625	0.000000	0.000000	0.000000	-0.018298	0.069555	0.025266	0.000000	0.000000	2.000000	18.000000	0.000000
20450.498294	-0.083401	0.577924	0.014131	88.124657	-7.862221	45.162998	-0.837410	0.000000	-0.696836	0.000000	0.000000	0.000000	-0.044887	0.128995	0.058169	0.000000	0.000000	2.000000	18.000000	0.000000
20450.501627	-0.083401	0.577924	0.014131	88.124657	-7.862221	45.162998	-0.837410	0.000000	-0.696836	0.000000	0.000000	0.000000	-0.044887	0.128995	0.058169	0.000000	0.000000	2.000000	18.000000	0.000000
20450.504961	-0.083401	0.577924	0.014131	88.124657	-7.862221	45.162998	-0.837410	0.000000	-0.696836	0.000000	0.000000	0.000000	-0.044887	0.128995	0.058169	0.000000	0.000000	2.000000	18.000000	0.000000
20450.508294	-0.083401	0.577924	0.014131	88.179947	-7.798636	45.232109	-0.829929	0.000000	-0.706531	0.000000	0.000000	0.000000	-0.044887	0.128995	0.058169	0.000000	0.000000	2.000000	18.000000	0.000000
20450.511627	-0.083465	0.578104	0.014227	88.179947	-7.798636	45.232109	-0.829929	0.000000	-0.706531	0.000000	0.000000	0.000000	-0.018989	0.053941	0.029053	0.000000	0.000000	2.000000	18.000000	0.000000
20450.514961	-0.083465	0.578104	0.014227	88.179947	-7.798636	45.232109	-0.829929	0.000000	-0.706531	0.000000	0.000000	0.000000	-0.018989	0.053941	0.029053	0.000000	0.000000	2.000000	18.000000	0.000000
20450.518294	-0.083465	0.578104	0.014227	88.223587	-7.746134	45.289879	-0.826764	0.000000	-0.711373	0.000000	0.000000	0.000000	-0.018989	0.053941	0.029053	0.000000	0.000000	2.000000	18.000000	0.000000
20450.521627	-0.083552	0.578257	0.014327	88.223587	-7.746134	45.289879	-0.826764	0.000000	-0.711373	0.000000	0.000000	0.000000	-0.026052	0.046135	0.029790	0.000000	0.000000	2.000000	18.000000	0.000000
20450.524961	-0.083552	0.578257	0.014327	88.223587	-7.746134	45.289879	-0.826764	0.000000	-0.711373	0.000000	0.000000	0.000000	-0.026052	0.046135	0.029790	0.000000	0.000000	2.000000	18.000000	0.000000
20450.528294	-0.083552	0.578257	0.014327	88.247101	-7.718719	45.322754	-0.822422	0.000000	-0.716338	0.000000	0.000000	0.000000	-0.026052	0.046135	0.029790	0.000000	0.000000	2.000000	18.000000	0.000000
20450.531627	-0.083552	0.578257	0.014327	88.247101	-7.718719	45.322754	-0.822422	0.000000	-0.716338	0.000000	0.000000	0.000000	-0.026052	0.046135	0.029790	0.000000	0.000000	2.000000	18.000000	0.000000
20450.534961	-0.083598	0.578403	0.014457	88.247101	-7.718719	45.322754	-0.822422	0.000000	-0.716338	0.000000	0.000000	0.000000	-0.013867	0.043764	0.039145	0.000000	0.000000	2.000000	18.000000	0.000000
20450.538294	-0.083598	0.578403	0.014457	88.252129	-7.716122	45.330673	-0.822422	0.000000	-0.716338	0.000000	0.000000	0.000000	-0.013867	0.043764	0.039145	0.000000	0.000000	2.000000	18.000000	0.000000
20450.541627	-0.083598	0.578403	0.014457	88.252129	-7.716122	45.330673	-0.822422	0.000000	-0.716338	0.000000	0.000000	0.000000	-0.013867	0.043764	0.039145	0.000000	0.000000	2.000000	18.000000	0.000000
20450.544961	-0.083598	0.578403	0.014457	88.252129	-7.716122	45.330673	-0.822422	0.000000	-0.716338	0.000000	0.000000	0.000000	-0.013867	0.043764	0.039145	0.000000	0.000000	2.000000	18.000000	0.000000
20450.548294	-0.083694	0.578687	0.014741	88.262688	-7.700600	45.346195	-0.820111	0.000000	-0.722862	0.000000	0.000000	0.000000	-0.028969	0.085207	0.085227	0.000000	0.000000	2.000000	18.000000	0.000000
20450.551627	-0.083694	0.578687	0.014741	88.262688	-7.700600	45.346195	-0.820111	0.000000	-0.722862	0.000000	0.000000	0.000000	-0.028969	0.085207	0.085227	0.000000	0.000000	2.000000	18.000000	0.000000
20450.554961	-0.083694	0.578687	0.014741	88.262688	-7.700600	45.346195	-0.820111	0.000000	-0.722862	0.000000	0.000000	0.000000	-0.028969	0.085207	0.085227	0.000000	0.000000	2.000000	18.000000	0.000000
20450.558294	-0.083694	0.578687	0.014741	88.279213	-7.676070	45.370613	-0.815283	0.000000	-0.737066	0.000000	0.000000	0.000000	-0.028969	0.085207	0.085227	0.000000	0.000000	2.000000	18.000000	0.000000
20450.561627	-0.083718	0.578833	0.014876	88.279213	-7.676070	45.370613	-0.815283	0.000000	-0.737066	0.000000	0.000000	0.000000	-0.007140	0.043819	0.040278	0.000000	0.000000	2.000000	18.000000	0.000000
20450.564961	-0.083718	0.578833	0.014876	88.279213	-7.676070	45.370613	-0.815283	0.000000	-0.737066	0.000000	0.000000	0.000000	-0.007140	0.043819	0.040278	0.000000	0.000000	2.000000	18.000000	0.000000
20450.568294	-0.083718	0.578833	0.014876	88.302803	-7.643752	45.405621	-0.814092	0.000000	-0.743779	0.000000	0.000000	0.000000	-0.007140	0.043819	0.040278	0.000000	0.000000	2.000000	18.000000	0.000000
20450.571627	-0.083718	0.578833	0.014876	88.302803	-7.643752	45.405621	-0.814092	0.000000	-0.743779	0.000000	0.000000	0.000000	-0.007140	0.043819	0.040278	0.000000	0.000000	2.000000	18.000000	0.000000
20450.574961	-0.083761	0.578961	0.014989	88.302803	-7.643752	45.405621	-0.814092	0.000000	-0.743779	0.000000	0.000000	0.000000	-0.012972	0.038352	0.034035	0.000000	0.000000	2.000000	18.000000	0.000000
20450.578294	-0.083761	0.578961	0.014989	88.334343	-7.601521	45.453396	-0.814092	0.000000	-0.743779	0.000000	0.000000	0.000000	-0.012972	0.038352	0.034035	0.000000	0.000000	2.000000	18.000000	0.000000
20450.581627	-0.083831	0.579081	0.015122	88.334343	-7.601521	45.453396	-0.814092	0.000000	-0.743779	0.000000	0.000000	0.000000	-0.020939	0.035995	0.039822	0.000000	0.000000	2.000000	18.000000	0.000000
20450.584961	-0.083831	0.579081	0.015122	88.334343	-7.601521	45.453396	-0.814092	0.000000	-0.743779	0.000000	0.000000	0.000000	-0.020939	0.035995	0.039822	0.000000	0.000000	2.000000	18.000000	0.000000
20450.588294	-0.083831	0.579081	0.015122	88.366371	-7.556285	45.503925	-0.808440	0.000000	-0.756089	0.000000	0.000000	0.000000	-0.020939	0.035995	0.039822	0.000000	0.000000	2.000000	18.000000	0.000000
20450.591627	-0.083831	0.579081	0.015122	88.366371	-7.556285	45.503925	-0.808440	0.000000	-0.756089	0.000000	0.000000	0.000000	-0.020939	0.035995	0.039822	0.000000	0.000000	2.000000	18.000000	0.000000
20450.594961	-0.083898	0.579183	0.015238	88.366371	-7.556285	45.503925	-0.808440	0.000000	-0.756089	0.000000	0.000000	0.000000	-0.020053	0.030524	0.034777	0.000000	0.000000	2.000000	18.000000	0.000000
20450.598294	-0.083898	0.579183	0.015238	88.403824	-7.497239	45.565517	-0.808440	0.000000	-0.756089	0.000000	0.000000	0.000000	-0.020053	0.030524	0.034777	0.000000	0.000000	2.000000	18.000000	0.000000
20450.601627	-0.083898	0.579183	0.015238	88.403824	-7.497239	45.565517	-0.808440	0.000000	-0.756089	0.000000	0.000000	0.000000	-0.020053	0.030524	0.034777	0.000000	0.000000	2.000000	18.000000	0.000000
20450.604961	-0.083898	0.579183	0.015238	88.403824	-7.497239	45.565517	-0.808440	0.000000	-0.756089	0.000000	0.000000	0.000000	-0.020053	0.030524	0.034777	0.000000	0.000000	2.000000	18.000000	0.000000
20450.608294	-0.083941	0.579316	0.015482	88.444801	-7.424897	45.635258	-0.805098	0.000000	-0.761885	0.000000	0.000000	0.000000	-0.013004	0.039844	0.073217	0.000000	0.000000	2.000000	18.000000	0.000000
20450.611627	-0.083941	0.579316	0.015482	88.444801	-7.424897	45.635258	-0.805098	0.000000	-0.761885	0.000000	0.000000	0.000000	-0.013004	0.039844	0.073217	0.000000	0.000000	2.000000	18.000000	0.000000
20450.614961	-0.083941	0.579316	0.015482	88.444801	-7.424897	45.635258	-0.805098	0.000000	-0.761885	0.000000	0.000000	0.000000	-0.013004	0.039844	0.073217	0.000000	0.000000	2.000000	18.000000	0.000000
20450.618294	-0.083941	0.579316	0.015482	88.478516	-7.361307	45.696144	-0.802931	0.000000	-0.774088	0.000000	0.000000	0.000000	-0.013004	0.039844	0.073217	0.000000	0.000000	2.000000	18.000000	0.000000
20450.621627	-0.083943	0.579365	0.015623	88.478516	-7.361307	45.696144	-0.802931	0.000000	-0.774088	0.000000	0.000000	0.000000	-0.000560	0.014799	0.042278	0.000000	0.000000	2.000000	18.000000	0.000000
20450.624961	-0.083943	0.579365	0.015623	88.478516	-7.361307	45.696144	-0.802931	0.000000	-0.774088	0.000000	0.000000	0.000000	-0.000560	0.014799	0.042278	0.000000	0.000000	2.000000	18.000000	0.000000
20450.628294	-0.083943	0.579365	0.015623	88.500015	-7.318435	45.736153	-0.802838	0.000000	-0.781134	0.000000	0.000000	0.000000	-0.000560	0.014799	0.042278	0.000000	0.000000	2.000000	18.000000	0.000000
20450.631627	-0.083943	0.579365	0.015623	88.500015	-7.318435	45.736153	-0.802838	0.000000	-0.781134	0.000000	0.000000	0.000000	-0.000560	0.014799	0.042278	0.000000	0.000000	2.000000	18.000000	0.000000
20450.634961	-0.083916	0.579404	0.015728	88.500015	-7.318435	45.736153	-0.802838	0.000000	-0.781134	0.000000	0.000000	0.000000	0.008312	0.011694	0.031450	0.000000	0.000000	2.000000	18.000000	0.000000
20450.638294	-0.083916	0.579404	0.015728	88.495979	-7.322713	45.729164	-0.802838	0.000000	-0.781134	0.000000	0.000000	0.000000	0.008312	0.011694	0.031450	0.000000	0.000000	2.000000	18.000000	0.000000
20450.641627	-0.083916	0.579404	0.015728	88.495979	-7.322713	45.729164	-0.802838	0.000000	-0.781134	0.000000	0.000000	0.000000	0.008312	0.011694	0.031450	0.000000	0.000000	2.000000	18.000000	0.000000
20450.644961	-0.083916	0.579404	0.015728	88.495979	-7.322713	45.729164	-0.802838	0.000000	-0.781134	0.000000	0.000000	0.000000	0.008312	0.011694	0.031450	0.000000	0.000000	2.000000	18.000000	0.000000
20450.648294	-0.083941	0.579427	0.015871	88.492859	-7.328416	45.723568	-0.804223	0.000000	-0.786376	0.000000	0.000000	0.000000	-0.007639	0.006939	0.043046	0.000000	0.000000	2.000000	18.000000	0.000000
20450.651627	-0.083941	0.579427	0.015871	88.492859	-7.328416	45.723568	-0.804223	0.000000	-0.786376	0.000000	0.000000	0.000000	-0.007639	0.006939	0.043046	0.000000	0.000000	2.000000	18.000000	0.000000
20450.654961	-0.083941	0.579427	0.015871	88.492859	-7.328416	45.723568	-0.804223	0.000000	-0.786376	0.000000	0.000000	0.000000	-0.007639	0.006939	0.043046	0.000000	0.000000	2.000000	18.000000	0.000000
20450.658294	-0.083941	0.579427	0.015871	88.489746	-7.336914	45.717762	-0.802950	0.000000	-0.793550	0.000000	0.000000	0.000000	-0.007639	0.006939	0.043046	0.000000	0.000000	2.000000	18.000000	0.000000
20450.661627	-0.083968	0.579419	0.015890	88.489746	-7.336914	45.717762	-0.802950	0.000000	-0.793550	0.000000	0.000000	0.000000	-0.007978	-0.002379	0.005798	0.000000	0.000000	2.000000	18.000000	0.000000
20450.664961	-0.083968	0.579419	0.015890	88.489746	-7.336914	45.717762	-0.802950	0.000000	-0.793550	0.000000	0.000000	0.000000	-0.007978	-0.002379	0.005798	0.000000	0.000000	2.000000	18.000000	0.000000
20450.668294	-0.083968	0.579419	0.015890	88.489746	-7.339591	45.717716	-0.801620	0.000000	-0.794516	0.000000	0.000000	0.000000	-0.007978	-0.002379	0.005798	0.000000	0.000000	2.000000	18.000000	0.000000
20450.671627	-0.083968	0.579419	0.015890	88.489746	-7.339591	45.717716	-0.801620	0.000000	-0.794516	0.000000	0.000000	0.000000	-0.007978	-0.002379	0.005798	0.000000	0.000000	2.000000	18.000000	0.000000
20450.674961	-0.083998	0.579403	0.015933	88.489746	-7.339591	45.717716	-0.801620	0.000000	-0.794516	0.000000	0.000000	0.000000	-0.009222	-0.004780	0.012792	0.000000	0.000000	2.000000	18.000000	0.000000
20450.678294	-0.083998	0.579403	0.015933	88.489746	-7.342335	45.717808	-0.801620	0.000000	-0.794516	0.000000	0.000000	0.000000	-0.009222	-0.004780	0.012792	0.000000	0.000000	2.000000	18.000000	0.000000
20450.681627	-0.083998	0.579403	0.015933	88.489746	-7.342335	45.717808	-0.801620	0.000000	-0.794516	0.000000	0.000000	0.000000	-0.009222	-0.004780	0.012792	0.000000	0.000000	2.000000	18.000000	0.000000
20450.684961	-0.083998	0.579403	0.015933	88.489746	-7.342335	45.717808	-0.801620	0.000000	-0.794516	0.000000	0.000000	0.000000	-0.009222	-0.004780	0.012792	0.000000	0.000000	2.000000	18.000000	0.000000
20450.688294	-0.084030	0.579361	0.015982	88.492859	-7.336586	45.723495	-0.800083	0.000000	-0.796648	0.000000	0.000000	0.000000	-0.009572	-0.012658	0.014763	0.000000	0.000000	2.000000	18.000000	0.000000
20450.691627	-0.084030	0.579361	0.015982	88.492859	-7.336586	45.723495	-0.800083	0.000000	-0.796648	0.000000	0.000000	0.000000	-0.009572	-0.012658	0.014763	0.000000	0.000000	2.000000	18.000000	0.000000
20450.694961	-0.084030	0.579361	0.015982	88.492859	-7.336586	45.723495	-0.800083	0.000000	-0.796648	0.000000	0.000000	0.000000	-0.009572	-0.012658	0.014763	0.000000	0.000000	2.000000	18.000000	0.000000
20450.698294	-0.084030	0.579361	0.015982	88.492859	-7.336586	45.723495	-0.798488	0.000000	-0.799109	0.000000	0.000000	0.000000	-0.009572	-0.012658	0.014763	0.000000	0.000000	2.000000	18.000000	0.000000
20450.701627	-0.084039	0.579345	0.016029	88.492859	-7.336586	45.723495	-0.798488	0.000000	-0.799109	0.000000	0.000000	0.000000	-0.002484	-0.004777	0.013987	0.000000	0.000000	2.000000	18.000000	0.000000
20450.704961	-0.084039	0.579345	0.016029	88.492859	-7.336586	45.723495	-0.798488	0.000000	-0.799109	0.000000	0.000000	0.000000	-0.002484	-0.004777	0.013987	0.000000	0.000000	2.000000	18.000000	0.000000
20450.708294	-0.084039	0.579345	0.016029	88.489746	-7.342335	45.717808	-0.798074	0.000000	-0.801440	0.000000	0.000000	0.000000	-0.002484	-0.004777	0.013987	0.000000	0.000000	2.000000	18.000000	0.000000
20450.711627	-0.084046	0.579356	0.016069	88.489746	-7.342335	45.717808	-0.798074	0.000000	-0.801440	0.000000	0.000000	0.000000	-0.002134	0.003110	0.012015	0.000000	0.000000	2.000000	18.000000	0.000000
20450.714961	-0.084046	0.579356	0.016069	88.489746	-7.342335	45.717808	-0.798074	0.000000	-0.801440	0.000000	0.000000	0.000000	-0.002134	0.003110	0.012015	0.000000	0.000000	2.000000	18.000000	0.000000
20450.718294	-0.084046	0.579356	0.016069	88.489746	-7.342335	45.717808	-0.797718	0.000000	-0.803442	0.000000	0.000000	0.000000	-0.002134	0.003110	0.012015	0.000000	0.000000	2.000000	18.000000	0.000000
20450.721627	-0.084046	0.579356	0.016069	88.489746	-7.342335	45.717808	-0.797718	0.000000	-0.803442	0.000000	0.000000	0.000000	-0.002134	0.003110	0.012015	0.000000	0.000000	2.000000	18.000000	0.000000
20450.724961	-0.084046	0.579356	0.016069	88.489746	-7.342335	45.717808	-0.797718	0.000000	-0.803442	0.000000	0.000000	0.000000	0.000001	-0.000002	-0.000000	0.000000	0.000000	2.000000	18.000000	0.000000
20450.728294	-0.084046	0.579356	0.016069	88.486641	-7.347957	45.712143	-0.797718	0.000000	-0.803442	0.000000	0.000000	0.000000	0.000001	-0.000002	-0.000000	0.000000	0.000000	2.000000	18.000000	0.000000
20450.731627	-0.084046	0.579356	0.016069	88.486641	-7.347957	45.712143	-0.797718	0.000000	-0.803442	0.000000	0.000000	0.000000	0.000001	-0.000002	-0.000000	0.000000	0.000000	2.000000	18.000000	0.000000
20450.734961	-0.084046	0.579356	0.016069	88.486641	-7.347957	45.712143	-0.797718	0.000000	-0.803442	0.000000	0.000000	0.000000	0.000001	-0.000002	-0.000000	0.000000	0.000000	2.000000	18.000000	0.000000
20450.738294	-0.084070	0.579400	0.016075	88.483665	-7.356174	45.706684	-0.797718	0.000000	-0.803442	0.000000	0.000000	0.000000	-0.007280	0.013365	0.001853	0.000000	0.000000	2.000000	18.000000	0.000000
20450.741627	-0.084070	0.579400	0.016075	88.483665	-7.356174	45.706684	-0.797718	0.000000	-0.803442	0.000000	0.000000	0.000000	-0.007280	0.013365	0.001853	0.000000	0.000000	2.000000	18.000000	0.000000
20450.744961	-0.084070	0.579400	0.016075	88.483665	-7.356174	45.706684	-0.797718	0.000000	-0.803442	0.000000	0.000000	0.000000	-0.007280	0.013365	0.001853	0.000000	0.000000	2.000000	18.000000	0.000000
20450.748294	-0.084070	0.579400	0.016075	88.480446	-7.361771	45.700947	-0.796505	0.000000	-0.803751	0.000000	0.000000	0.000000	-0.007280	0.013365	0.001853	0.000000	0.000000	2.000000	18.000000	0.000000
20450.751627	-0.084073	0.579419	0.016092	88.480446	-7.361771	45.700947	-0.796505	0.000000	-0.803751	0.000000	0.000000	0.000000	-0.000893	0.005501	0.005020	0.000000	0.000000	2.000000	18.000000	0.000000
20450.754961	-0.084073	0.579419	0.016092	88.480446	-7.361771	45.700947	-0.796505	0.000000	-0.803751	0.000000	0.000000	0.000000	-0.000893	0.005501	0.005020	0.000000	0.000000	2.000000	18.000000	0.000000
20450.758294	-0.084073	0.579419	0.016092	88.477356	-7.370121	45.695488	-0.796356	0.000000	-0.804588	0.000000	0.000000	0.000000	-0.000893	0.005501	0.005020	0.000000	0.000000	2.000000	18.000000	0.000000
20450.761627	-0.084073	0.579419	0.016092	88.477356	-7.370121	45.695488	-0.796356	0.000000	-0.804588	0.000000	0.000000	0.000000	-0.000893	0.005501	0.005020	0.000000	0.000000	2.000000	18.000000	0.000000
20450.764961	-0.084094	0.579445	0.016081	88.477356	-7.370121	45.695488	-0.796356	0.000000	-0.804588	0.000000	0.000000	0.000000	-0.006391	0.007867	-0.003169	0.000000	0.000000	2.000000	18.000000	0.000000
20450.768294	-0.084094	0.579445	0.016081	88.474144	-7.375666	45.689869	-0.796356	0.000000	-0.804588	0.000000	0.000000	0.000000	-0.006391	0.007867	-0.003169	0.000000	0.000000	2.000000	18.000000	0.000000
20450.771627	-0.084094	0.579445	0.016081	88.474144	-7.375666	45.689869	-0.796356	0.000000	-0.804588	0.000000	0.000000	0.000000	-0.006391	0.007867	-0.003169	0.000000	0.000000	2.000000	18.000000	0.000000
20450.774961	-0.084094	0.579445	0.016081	88.474144	-7.375666	45.689869	-0.796356	0.000000	-0.804588	0.000000	0.000000	0.000000	-0.006391	0.007867	-0.003169	0.000000	0.000000	2.000000	18.000000	0.000000
20450.778294	-0.084074	0.579489	0.016095	88.474144	-7.372890	45.689911	-0.795291	0.000000	-0.804060	0.000000	0.000000	0.000000	0.006199	0.013366	0.004245	0.000000	0.000000	2.000000	18.000000	0.000000
20450.781627	-0.084074	0.579489	0.016095	88.474144	-7.372890	45.689911	-0.795291	0.000000	-0.804060	0.000000	0.000000	0.000000	0.006199	0.013366	0.004245	0.000000	0.000000	2.000000	18.000000	0.000000
20450.784961	-0.084074	0.579489	0.016095	88.474144	-7.372890	45.689911	-0.795291	0.000000	-0.804060	0.000000	0.000000	0.000000	0.006199	0.013366	0.004245	0.000000	0.000000	2.000000	18.000000	0.000000
20450.788294	-0.084074	0.579489	0.016095	88.470940	-7.378496	45.684177	-0.796325	0.000000	-0.804767	0.000000	0.000000	0.000000	0.006199	0.013366	0.004245	0.000000	0.000000	2.000000	18.000000	0.000000
20450.791627	-0.084069	0.579497	0.016072	88.470940	-7.378496	45.684177	-0.796325	0.000000	-0.804767	0.000000	0.000000	0.000000	0.001240	0.002407	-0.006993	0.000000	0.000000	2.000000	18.000000	0.000000
20450.794961	-0.084069	0.579497	0.016072	88.470940	-7.378496	45.684177	-0.796325	0.000000	-0.804767	0.000000	0.000000	0.000000	0.001240	0.002407	-0.006993	0.000000	0.000000	2.000000	18.000000	0.000000
20450.798294	-0.084069	0.579497	0.016072	88.464684	-7.389475	45.673283	-0.796531	0.000000	-0.803602	0.000000	0.000000	0.000000	0.001240	0.002407	-0.006993	0.000000	0.000000	2.000000	18.000000	0.000000
20450.801627	-0.084069	0.579497	0.016072	88.464684	-7.389475	45.673283	-0.796531	0.000000	-0.803602	0.000000	0.000000	0.000000	0.001240	0.002407	-0.006993	0.000000	0.000000	2.000000	18.000000	0.000000
20450.804961	-0.084071	0.579542	0.016082	88.464684	-7.389475	45.673283	-0.796531	0.000000	-0.803602	0.000000	0.000000	0.000000	-0.000541	0.013360	0.003046	0.000000	0.000000	2.000000	18.000000	0.000000
20450.808294	-0.084071	0.579542	0.016082	88.458458	-7.400302	45.662472	-0.796531	0.000000	-0.803602	0.000000	0.000000	0.000000	-0.000541	0.013360	0.003046	0.000000	0.000000	2.000000	18.000000	0.000000
20450.811627	-0.084071	0.579542	0.016082	88.458458	-7.400302	45.662472	-0.796531	0.000000	-0.803602	0.000000	0.000000	0.000000	-0.000541	0.013360	0.003046	0.000000	0.000000	2.000000	18.000000	0.000000
20450.814961	-0.084071	0.579542	0.016082	88.458458	-7.400302	45.662472	-0.796531	0.000000	-0.803602	0.000000	0.000000	0.000000	-0.000541	0.013360	0.003046	0.000000	0.000000	2.000000	18.000000	0.000000
20450.818294	-0.084095	0.579684	0.016085	88.445938	-7.424642	45.640869	-0.796441	0.000000	-0.804109	0.000000	0.000000	0.000000	-0.007121	0.042501	0.000938	0.000000	0.000000	2.000000	18.000000	0.000000
20450.821627	-0.084095	0.579684	0.016085	88.445938	-7.424642	45.640869	-0.796441	0.000000	-0.804109	0.000000	0.000000	0.000000	-0.007121	0.042501	0.000938	0.000000	0.000000	2.000000	18.000000	0.000000
20450.824961	-0.084095	0.579684	0.016085	88.445938	-7.424642	45.640869	-0.796441	0.000000	-0.804109	0.000000	0.000000	0.000000	-0.007121	0.042501	0.000938	0.000000	0.000000	2.000000	18.000000	0.000000
20450.828294	-0.084095	0.579684	0.016085	88.433517	-7.445737	45.619873	-0.795254	0.000000	-0.804265	0.000000	0.000000	0.000000	-0.007121	0.042501	0.000938	0.000000	0.000000	2.000000	18.000000	0.000000
20450.831627	-0.084103	0.579765	0.016129	88.433517	-7.445737	45.619873	-0.795254	0.000000	-0.804265	0.000000	0.000000	0.000000	-0.002323	0.024350	0.013074	0.000000	0.000000	2.000000	18.000000	0.000000
20450.834961	-0.084103	0.579765	0.016129	88.433517	-7.445737	45.619873	-0.795254	0.000000	-0.804265	0.000000	0.000000	0.000000	-0.002323	0.024350	0.013074	0.000000	0.000000	2.000000	18.000000	0.000000
20450.838294	-0.084103	0.579765	0.016129	88.420952	-7.466613	45.598904	-0.794867	0.000000	-0.806445	0.000000	0.000000	0.000000	-0.002323	0.024350	0.013074	0.000000	0.000000	2.000000	18.000000	0.000000
20450.841627	-0.084103	0.579765	0.016129	88.420952	-7.466613	45.598904	-0.794867	0.000000	-0.806445	0.000000	0.000000	0.000000	-0.002323	0.024350	0.013074	0.000000	0.000000	2.000000	18.000000	0.000000
20450.844961	-0.084106	0.579854	0.016149	88.420952	-7.466613	45.598904	-0.794867	0.000000	-0.806445	0.000000	0.000000	0.000000	-0.001078	0.026747	0.006075	0.000000	0.000000	2.000000	18.000000	0.000000
20450.848294	-0.084106	0.579854	0.016149	88.408363	-7.484406	45.578243	-0.794867	0.000000	-0.806445	0.000000	0.000000	0.000000	-0.001078	0.026747	0.006075	0.000000	0.000000	2.000000	18.000000	0.000000
20450.851627	-0.084106	0.579854	0.016149	88.408363	-7.484406	45.578243	-0.794867	0.000000	-0.806445	0.000000	0.000000	0.000000	-0.001078	0.026747	0.006075	0.000000	0.000000	2.000000	18.000000	0.000000
20450.854961	-0.084106	0.579854	0.016149	88.408363	-7.484406	45.578243	-0.794867	0.000000	-0.806445	0.000000	0.000000	0.000000	-0.001078	0.026747	0.006075	0.000000	0.000000	2.000000	18.000000	0.000000
20450.858294	-0.084084	0.580027	0.016284	88.392822	-7.506765	45.553139	-0.794688	0.000000	-0.807457	0.000000	0.000000	0.000000	0.006710	0.051852	0.040526	0.000000	0.000000	2.000000	18.000000	0.000000
20450.861627	-0.084084	0.580027	0.016284	88.392822	-7.506765	45.553139	-0.794688	0.000000	-0.807457	0.000000	0.000000	0.000000	0.006710	0.051852	0.040526	0.000000	0.000000	2.000000	18.000000	0.000000
20450.864961	-0.084084	0.580027	0.016284	88.392822	-7.506765	45.553139	-0.794688	0.000000	-0.807457	0.000000	0.000000	0.000000	0.006710	0.051852	0.040526	0.000000	0.000000	2.000000	18.000000	0.000000
20450.868294	-0.084084	0.580027	0.016284	88.383354	-7.518959	45.538330	-0.795806	0.000000	-0.814211	0.000000	0.000000	0.000000	0.006710	0.051852	0.040526	0.000000	0.000000	2.000000	18.000000	0.000000
20450.871627	-0.084066	0.580090	0.016315	88.383354	-7.518959	45.538330	-0.795806	0.000000	-0.814211	0.000000	0.000000	0.000000	0.005315	0.018874	0.009239	0.000000	0.000000	2.000000	18.000000	0.000000
20450.874961	-0.084066	0.580090	0.016315	88.383354	-7.518959	45.538330	-0.795806	0.000000	-0.814211	0.000000	0.000000	0.000000	0.005315	0.018874	0.009239	0.000000	0.000000	2.000000	18.000000	0.000000
20450.878294	-0.084066	0.580090	0.016315	88.374176	-7.530943	45.523693	-0.796692	0.000000	-0.815751	0.000000	0.000000	0.000000	0.005315	0.018874	0.009239	0.000000	0.000000	2.000000	18.000000	0.000000
20450.881627	-0.084066	0.580090	0.016315	88.374176	-7.530943	45.523693	-0.796692	0.000000	-0.815751	0.000000	0.000000	0.000000	0.005315	0.018874	0.009239	0.000000	0.000000	2.000000	18.000000	0.000000
20450.884961	-0.084026	0.580153	0.016350	88.374176	-7.530943	45.523693	-0.796692	0.000000	-0.815751	0.000000	0.000000	0.000000	0.012059	0.018870	0.010432	0.000000	0.000000	2.000000	18.000000	0.000000
20450.888294	-0.084026	0.580153	0.016350	88.367813	-7.537954	45.513905	-0.796692	0.000000	-0.815751	0.000000	0.000000	0.000000	0.012059	0.018870	0.010432	0.000000	0.000000	2.000000	18.000000	0.000000
20450.891627	-0.084026	0.580153	0.016350	88.367813	-7.537954	45.513905	-0.796692	0.000000	-0.815751	0.000000	0.000000	0.000000	0.012059	0.018870	0.010432	0.000000	0.000000	2.000000	18.000000	0.000000
20450.894961	-0.084026	0.580153	0.016350	88.367813	-7.537954	45.513905	-0.796692	0.000000	-0.815751	0.000000	0.000000	0.000000	0.012059	0.018870	0.010432	0.000000	0.000000	2.000000	18.000000	0.000000
20450.898294	-0.084055	0.580260	0.016383	88.363983	-7.604659	45.448433	-0.798702	0.000000	-0.817490	0.000000	0.000000	0.000000	-0.008706	0.032268	0.009864	0.000000	0.000000	2.000000	18.000000	0.000000
20450.901627	-0.084055	0.580260	0.016383	88.363983	-7.604659	45.448433	-0.798702	0.000000	-0.817490	0.000000	0.000000	0.000000	-0.008706	0.032268	0.009864	0.000000	0.000000	2.000000	18.000000	0.000000
20450.904961	-0.084055	0.580260	0.016383	88.363983	-7.604659	45.448433	-0.798702	0.000000	-0.817490	0.000000	0.000000	0.000000	-0.008706	0.032268	0.009864	0.000000	0.000000	2.000000	18.000000	0.000000
20450.908294	-0.084055	0.580260	0.016383	88.357651	-7.616565	45.439117	-0.797251	0.000000	-0.819134	0.000000	0.000000	0.000000	-0.008706	0.032268	0.009864	0.000000	0.000000	2.000000	18.000000	0.000000
20450.911627	-0.084083	0.580297	0.016412	88.357651	-7.616565	45.439117	-0.797251	0.000000	-0.819134	0.000000	0.000000	0.000000	-0.008524	0.010997	0.008821	0.000000	0.000000	2.000000	18.000000	0.000000
20450.914961	-0.084083	0.580297	0.016412	88.357651	-7.616565	45.439117	-0.797251	0.000000	-0.819134	0.000000	0.000000	0.000000	-0.008524	0.010997	0.008821	0.000000	0.000000	2.000000	18.000000	0.000000
20450.918294	-0.084083	0.580297	0.016412	88.351357	-7.628755	45.429684	-0.795830	0.000000	-0.820604	0.000000	0.000000	0.000000	-0.008524	0.010997	0.008821	0.000000	0.000000	2.000000	18.000000	0.000000
20450.921627	-0.084083	0.580297	0.016412	88.351357	-7.628755	45.429684	-0.795830	0.000000	-0.820604	0.000000	0.000000	0.000000	-0.008524	0.010997	0.008821	0.000000	0.000000	2.000000	18.000000	0.000000
20450.924961	-0.084109	0.580315	0.016425	88.351357	-7.628755	45.429684	-0.795830	0.000000	-0.820604	0.000000	0.000000	0.000000	-0.007634	0.005511	0.003811	0.000000	0.000000	2.000000	18.000000	0.000000
20450.928294	-0.084109	0.580315	0.016425	88.345306	-7.637839	45.420540	-0.795830	0.000000	-0.820604	0.000000	0.000000	0.000000	-0.007634	0.005511	0.003811	0.000000	0.000000	2.000000	18.000000	0.000000
20450.931627	-0.084109	0.580315	0.016425	88.345306	-7.637839	45.420540	-0.795830	0.000000	-0.820604	0.000000	0.000000	0.000000	-0.007634	0.005511	0.003811	0.000000	0.000000	2.000000	18.000000	0.000000
20450.934961	-0.084109	0.580315	0.016425	88.345306	-7.637839	45.420540	-0.795830	0.000000	-0.820604	0.000000	0.000000	0.000000	-0.007634	0.005511	0.003811	0.000000	0.000000	2.000000	18.000000	0.000000
20450.938294	-0.084104	0.580354	0.016525	88.344360	-7.636374	45.419266	-0.794558	0.000000	-0.821239	0.000000	0.000000	0.000000	0.001594	0.011741	0.030212	0.000000	0.000000	2.000000	18.000000	0.000000
20450.941627	-0.084104	0.580354	0.016525	88.344360	-7.636374	45.419266	-0.794558	0.000000	-0.821239	0.000000	0.000000	0.000000	0.001594	0.011741	0.030212	0.000000	0.000000	2.000000	18.000000	0.000000
20450.944961	-0.084104	0.580354	0.016525	88.344360	-7.636374	45.419266	-0.794558	0.000000	-0.821239	0.000000	0.000000	0.000000	0.001594	0.011741	0.030212	0.000000	0.000000	2.000000	18.000000	0.000000
20450.948294	-0.084104	0.580354	0.016525	88.343414	-7.634740	45.418140	-0.794823	0.000000	-0.826275	0.000000	0.000000	0.000000	0.001594	0.011741	0.030212	0.000000	0.000000	2.000000	18.000000	0.000000
20450.951627	-0.084088	0.580365	0.016569	88.343414	-7.634740	45.418140	-0.794823	0.000000	-0.826275	0.000000	0.000000	0.000000	0.004617	0.003124	0.013200	0.000000	0.000000	2.000000	18.000000	0.000000
20450.954961	-0.084088	0.580365	0.016569	88.343414	-7.634740	45.418140	-0.794823	0.000000	-0.826275	0.000000	0.000000	0.000000	0.004617	0.003124	0.013200	0.000000	0.000000	2.000000	18.000000	0.000000
20450.958294	-0.084088	0.580365	0.016569	88.347313	-7.623385	45.424068	-0.795593	0.000000	-0.828475	0.000000	0.000000	0.000000	0.004617	0.003124	0.013200	0.000000	0.000000	2.000000	18.000000	0.000000
20450.961627	-0.084088	0.580365	0.016569	88.347313	-7.623385	45.424068	-0.795593	0.000000	-0.828475	0.000000	0.000000	0.000000	0.004617	0.003124	0.013200	0.000000	0.000000	2.000000	18.000000	0.000000
20450.964961	-0.084046	0.580383	0.016594	88.347313	-7.623385	45.424068	-0.795593	0.000000	-0.828475	0.000000	0.000000	0.000000	0.012604	0.005488	0.007402	0.000000	0.000000	2.000000	18.000000	0.000000
20450.968294	-0.084046	0.580383	0.016594	88.356575	-7.606428	45.438305	-0.795593	0.000000	-0.828475	0.000000	0.000000	0.000000	0.012604	0.005488	0.007402	0.000000	0.000000	2.000000	18.000000	0.000000
20450.971627	-0.084046	0.580383	0.016594	88.356575	-7.606428	45.438305	-0.795593	0.000000	-0.828475	0.000000	0.000000	0.000000	0.012604	0.005488	0.007402	0.000000	0.000000	2.000000	18.000000	0.000000
20450.974961	-0.084046	0.580383	0.016594	88.356575	-7.606428	45.438305	-0.795593	0.000000	-0.828475	0.000000	0.000000	0.000000	0.012604	0.005488	0.007402	0.000000	0.000000	2.000000	18.000000	0.000000
20450.978294	-0.083982	0.580401	0.016623	88.355743	-7.604849	45.437080	-0.797694	0.000000	-0.829708	0.000000	0.000000	0.000000	0.019356	0.005510	0.008596	0.000000	0.000000	2.000000	18.000000	0.000000
20450.981627	-0.083982	0.580401	0.016623	88.355743	-7.604849	45.437080	-0.797694	0.000000	-0.829708	0.000000	0.000000	0.000000	0.019356	0.005510	0.008596	0.000000	0.000000	2.000000	18.000000	0.000000
20450.984961	-0.083982	0.580401	0.016623	88.355743	-7.604849	45.437080	-0.797694	0.000000	-0.829708	0.000000	0.000000	0.000000	0.019356	0.005510	0.008596	0.000000	0.000000	2.000000	18.000000	0.000000
20450.988294	-0.083982	0.580401	0.016623	88.355865	-7.602124	45.437290	-0.800920	0.000000	-0.831141	0.000000	0.000000	0.000000	0.019356	0.005510	0.008596	0.000000	0.000000	2.000000	18.000000	0.000000
20450.991627	-0.083959	0.580401	0.016627	88.355865	-7.602124	45.437290	-0.800920	0.000000	-0.831141	0.000000	0.000000	0.000000	0.006747	0.000002	0.001196	0.000000	0.000000	2.000000	18.000000	0.000000
20450.994961	-0.083959	0.580401	0.016627	88.355865	-7.602124	45.437290	-0.800920	0.000000	-0.831141	0.000000	0.000000	0.000000	0.006747	0.000002	0.001196	0.000000	0.000000	2.000000	18.000000	0.000000
20450.998294	-0.083959	0.580401	0.016627	88.358963	-7.594907	45.441772	-0.802044	0.000000	-0.831340	0.000000	0.000000	0.000000	0.006747	0.000002	0.001196	0.000000	0.000000	2.000000	18.000000	0.000000
20451.001627	-0.083959	0.580401	0.016627	88.358963	-7.594907	45.441772	-0.802044	0.000000	-0.831340	0.000000	0.000000	0.000000	0.006747	0.000002	0.001196	0.000000	0.000000	2.000000	18.000000	0.000000
20451.004961	-0.083938	0.580375	0.016637	88.358963	-7.594907	45.441772	-0.802044	0.000000	-0.831340	0.000000	0.000000	0.000000	0.006396	-0.007890	0.003184	0.000000	0.000000	2.000000	18.000000	0.000000
20451.008294	-0.083938	0.580375	0.016637	88.358963	-7.592067	45.441792	-0.802044	0.000000	-0.831340	0.000000	0.000000	0.000000	0.006396	-0.007890	0.003184	0.000000	0.000000	2.000000	18.000000	0.000000
20451.011627	-0.083938	0.580375	0.016637	88.358963	-7.592067	45.441792	-0.802044	0.000000	-0.831340	0.000000	0.000000	0.000000	0.006396	-0.007890	0.003184	0.000000	0.000000	2.000000	18.000000	0.000000
20451.014961	-0.083938	0.580375	0.016637	88.358963	-7.592067	45.441792	-0.802044	0.000000	-0.831340	0.000000	0.000000	0.000000	0.006396	-0.007890	0.003184	0.000000	0.000000	2.000000	18.000000	0.000000
20451.018294	-0.083924	0.580359	0.016688	88.358849	-7.589372	45.441792	-0.803110	0.000000	-0.831871	0.000000	0.000000	0.000000	0.004270	-0.004765	0.015185	0.000000	0.000000	2.000000	18.000000	0.000000
20451.021627	-0.083924	0.580359	0.016688	88.358849	-7.589372	45.441792	-0.803110	0.000000	-0.831871	0.000000	0.000000	0.000000	0.004270	-0.004765	0.015185	0.000000	0.000000	2.000000	18.000000	0.000000
20451.024961	-0.083924	0.580359	0.016688	88.358849	-7.589372	45.441792	-0.803110	0.000000	-0.831871	0.000000	0.000000	0.000000	0.004270	-0.004765	0.015185	0.000000	0.000000	2.000000	18.000000	0.000000
20451.028294	-0.083924	0.580359	0.016688	88.358963	-7.586653	45.441853	-0.803822	0.000000	-0.834402	0.000000	0.000000	0.000000	0.004270	-0.004765	0.015185	0.000000	0.000000	2.000000	18.000000	0.000000
20451.031627	-0.083909	0.580343	0.016739	88.358963	-7.586653	45.441853	-0.803822	0.000000	-0.834402	0.000000	0.000000	0.000000	0.004272	-0.004787	0.015185	0.000000	0.000000	2.000000	18.000000	0.000000
20451.034961	-0.083909	0.580343	0.016739	88.358963	-7.586653	45.441853	-0.803822	0.000000	-0.834402	0.000000	0.000000	0.000000	0.004272	-0.004787	0.015185	0.000000	0.000000	2.000000	18.000000	0.000000
20451.038294	-0.083909	0.580343	0.016739	88.358963	-7.584017	45.441772	-0.804534	0.000000	-0.836933	0.000000	0.000000	0.000000	0.004272	-0.004787	0.015185	0.000000	0.000000	2.000000	18.000000	0.000000
20451.041627	-0.083909	0.580343	0.016739	88.358963	-7.584017	45.441772	-0.804534	0.000000	-0.836933	0.000000	0.000000	0.000000	0.004272	-0.004787	0.015185	0.000000	0.000000	2.000000	18.000000	0.000000
20451.044961	-0.083891	0.580335	0.016766	88.358963	-7.584017	45.441772	-0.804534	0.000000	-0.836933	0.000000	0.000000	0.000000	0.005512	-0.002375	0.008189	0.000000	0.000000	2.000000	18.000000	0.000000
20451.048294	-0.083891	0.580335	0.016766	88.358849	-7.581180	45.441727	-0.804534	0.000000	-0.836933	0.000000	0.000000	0.000000	0.005512	-0.002375	0.008189	0.000000	0.000000	2.000000	18.000000	0.000000
20451.051627	-0.083891	0.580335	0.016766	88.358849	-7.581180	45.441727	-0.804534	0.000000	-0.836933	0.000000	0.000000	0.000000	0.005512	-0.002375	0.008189	0.000000	0.000000	2.000000	18.000000	0.000000
20451.054961	-0.083891	0.580335	0.016766	88.358849	-7.581180	45.441727	-0.804534	0.000000	-0.836933	0.000000	0.000000	0.000000	0.005512	-0.002375	0.008189	0.000000	0.000000	2.000000	18.000000	0.000000
20451.058294	-0.083871	0.580354	0.016787	88.358009	-7.582325	45.440624	-0.805452	0.000000	-0.838297	0.000000	0.000000	0.000000	0.005864	0.005496	0.006202	0.000000	0.000000	2.000000	18.000000	0.000000
20451.061627	-0.083871	0.580354	0.016787	88.358009	-7.582325	45.440624	-0.805452	0.000000	-0.838297	0.000000	0.000000	0.000000	0.005864	0.005496	0.006202	0.000000	0.000000	2.000000	18.000000	0.000000
20451.064961	-0.083871	0.580354	0.016787	88.358009	-7.582325	45.440624	-0.805452	0.000000	-0.838297	0.000000	0.000000	0.000000	0.005864	0.005496	0.006202	0.000000	0.000000	2.000000	18.000000	0.000000
20451.068294	-0.083871	0.580354	0.016787	88.355034	-7.586998	45.436066	-0.806430	0.000000	-0.839331	0.000000	0.000000	0.000000	0.005864	0.005496	0.006202	0.000000	0.000000	2.000000	18.000000	0.000000
20451.071627	-0.083870	0.580380	0.016780	88.355034	-7.586998	45.436066	-0.806430	0.000000	-0.839331	0.000000	0.000000	0.000000	0.000351	0.007898	-0.001988	0.000000	0.000000	2.000000	18.000000	0.000000
20451.074961	-0.083870	0.580380	0.016780	88.355034	-7.586998	45.436066	-0.806430	0.000000	-0.839331	0.000000	0.000000	0.000000	0.000351	0.007898	-0.001988	0.000000	0.000000	2.000000	18.000000	0.000000
20451.078294	-0.083870	0.580380	0.016780	88.351944	-7.591568	45.431355	-0.806488	0.000000	-0.839000	0.000000	0.000000	0.000000	0.000351	0.007898	-0.001988	0.000000	0.000000	2.000000	18.000000	0.000000
20451.081627	-0.083870	0.580380	0.016780	88.351944	-7.591568	45.431355	-0.806488	0.000000	-0.839000	0.000000	0.000000	0.000000	0.000351	0.007898	-0.001988	0.000000	0.000000	2.000000	18.000000	0.000000
20451.084961	-0.083869	0.580406	0.016773	88.351944	-7.591568	45.431355	-0.806488	0.000000	-0.839000	0.000000	0.000000	0.000000	0.000353	0.007887	-0.001988	0.000000	0.000000	2.000000	18.000000	0.000000
20451.088294	-0.083869	0.580406	0.016773	88.348747	-7.596281	45.426640	-0.806488	0.000000	-0.839000	0.000000	0.000000	0.000000	0.000353	0.007887	-0.001988	0.000000	0.000000	2.000000	18.000000	0.000000
20451.091627	-0.083869	0.580406	0.016773	88.348747	-7.596281	45.426640	-0.806488	0.000000	-0.839000	0.000000	0.000000	0.000000	0.000353	0.007887	-0.001988	0.000000	0.000000	2.000000	18.000000	0.000000
20451.094961	-0.083869	0.580406	0.016773	88.348747	-7.596281	45.426640	-0.806488	0.000000	-0.839000	0.000000	0.000000	0.000000	0.000353	0.007887	-0.001988	0.000000	0.000000	2.000000	18.000000	0.000000
20451.098294	-0.083864	0.580441	0.016743	88.348747	-7.596281	45.426640	-0.806547	0.000000	-0.838669	0.000000	0.000000	0.000000	0.001590	0.010273	-0.008984	0.000000	0.000000	2.000000	18.000000	0.000000
20451.101627	-0.083864	0.580441	0.016743	88.348747	-7.596281	45.426640	-0.806547	0.000000	-0.838669	0.000000	0.000000	0.000000	0.001590	0.010273	-0.008984	0.000000	0.000000	2.000000	18.000000	0.000000
20451.104961	-0.083864	0.580441	0.016743	88.348747	-7.596281	45.426640	-0.806547	0.000000	-0.838669	0.000000	0.000000	0.000000	0.001590	0.010273	-0.008984	0.000000	0.000000	2.000000	18.000000	0.000000
20451.108294	-0.083864	0.580441	0.016743	88.345779	-7.600862	45.422260	-0.806812	0.000000	-0.837171	0.000000	0.000000	0.000000	0.001590	0.010273	-0.008984	0.000000	0.000000	2.000000	18.000000	0.000000
20451.111627	-0.083867	0.580459	0.016760	88.345779	-7.600862	45.422260	-0.806812	0.000000	-0.837171	0.000000	0.000000	0.000000	-0.000885	0.005503	0.005006	0.000000	0.000000	2.000000	18.000000	0.000000
20451.114961	-0.083867	0.580459	0.016760	88.345779	-7.600862	45.422260	-0.806812	0.000000	-0.837171	0.000000	0.000000	0.000000	-0.000885	0.005503	0.005006	0.000000	0.000000	2.000000	18.000000	0.000000
20451.118294	-0.083867	0.580459	0.016760	88.345779	-7.600862	45.422260	-0.806664	0.000000	-0.838006	0.000000	0.000000	0.000000	-0.000885	0.005503	0.005006	0.000000	0.000000	2.000000	18.000000	0.000000
20451.121627	-0.083867	0.580459	0.016760	88.345779	-7.600862	45.422260	-0.806664	0.000000	-0.838006	0.000000	0.000000	0.000000	-0.000885	0.005503	0.005006	0.000000	0.000000	2.000000	18.000000	0.000000
20451.124961	-0.083867	0.580459	0.016760	88.345779	-7.600862	45.422260	-0.806664	0.000000	-0.838006	0.000000	0.000000	0.000000	0.000000	-0.000005	0.000000	0.000000	0.000000	2.000000	18.000000	0.000000
20451.128294	-0.083867	0.580459	0.016760	88.342354	-7.605433	45.417431	-0.806664	0.000000	-0.838006	0.000000	0.000000	0.000000	0.000000	-0.000005	0.000000	0.000000	0.000000	2.000000	18.000000	0.000000
20451.131627	-0.083867	0.580459	0.016760	88.342354	-7.605433	45.417431	-0.806664	0.000000	-0.838006	0.000000	0.000000	0.000000	0.000000	-0.000005	0.000000	0.000000	0.000000	2.000000	18.000000	0.000000
20451.134961	-0.083867	0.580459	0.016760	88.342354	-7.605433	45.417431	-0.806664	0.000000	-0.838006	0.000000	0.000000	0.000000	0.000000	-0.000005	0.000000	0.000000	0.000000	2.000000	18.000000	0.000000
20451.138294	-0.083876	0.580514	0.016810	88.336342	-7.614577	45.408463	-0.806664	0.000000	-0.838006	0.000000	0.000000	0.000000	-0.002657	0.016511	0.015017	0.000000	0.000000	2.000000	18.000000	0.000000
20451.141627	-0.083876	0.580514	0.016810	88.336342	-7.614577	45.408463	-0.806664	0.000000	-0.838006	0.000000	0.000000	0.000000	-0.002657	0.016511	0.015017	0.000000	0.000000	2.000000	18.000000	0.000000
20451.144961	-0.083876	0.580514	0.016810	88.336342	-7.614577	45.408463	-0.806664	0.000000	-0.838006	0.000000	0.000000	0.000000	-0.002657	0.016511	0.015017	0.000000	0.000000	2.000000	18.000000	0.000000
20451.148294	-0.083876	0.580514	0.016810	88.326721	-7.630898	45.394714	-0.806221	0.000000	-0.840508	0.000000	0.000000	0.000000	-0.002657	0.016511	0.015017	0.000000	0.000000	2.000000	18.000000	0.000000
20451.151627	-0.083903	0.580577	0.016833	88.326721	-7.630898	45.394714	-0.806221	0.000000	-0.840508	0.000000	0.000000	0.000000	-0.008170	0.018903	0.006824	0.000000	0.000000	2.000000	18.000000	0.000000
20451.154961	-0.083903	0.580577	0.016833	88.326721	-7.630898	45.394714	-0.806221	0.000000	-0.840508	0.000000	0.000000	0.000000	-0.008170	0.018903	0.006824	0.000000	0.000000	2.000000	18.000000	0.000000
20451.158294	-0.083903	0.580577	0.016833	88.317513	-7.644227	45.381516	-0.804860	0.000000	-0.841646	0.000000	0.000000	0.000000	-0.008170	0.018903	0.006824	0.000000	0.000000	2.000000	18.000000	0.000000
20451.161627	-0.083903	0.580577	0.016833	88.317513	-7.644227	45.381516	-0.804860	0.000000	-0.841646	0.000000	0.000000	0.000000	-0.008170	0.018903	0.006824	0.000000	0.000000	2.000000	18.000000	0.000000
20451.164961	-0.083910	0.580658	0.016876	88.317513	-7.644227	45.381516	-0.804860	0.000000	-0.841646	0.000000	0.000000	0.000000	-0.002303	0.024411	0.013019	0.000000	0.000000	2.000000	18.000000	0.000000
20451.168294	-0.083910	0.580658	0.016876	88.304993	-7.664777	45.363701	-0.804860	0.000000	-0.841646	0.000000	0.000000	0.000000	-0.002303	0.024411	0.013019	0.000000	0.000000	2.000000	18.000000	0.000000
20451.171627	-0.083910	0.580658	0.016876	88.304993	-7.664777	45.363701	-0.804860	0.000000	-0.841646	0.000000	0.000000	0.000000	-0.002303	0.024411	0.013019	0.000000	0.000000	2.000000	18.000000	0.000000
20451.174961	-0.083910	0.580658	0.016876	88.304993	-7.664777	45.363701	-0.804860	0.000000	-0.841646	0.000000	0.000000	0.000000	-0.002303	0.024411	0.013019	0.000000	0.000000	2.000000	18.000000	0.000000
20451.178294	-0.083954	0.580787	0.016989	88.292458	-7.682068	45.346409	-0.804476	0.000000	-0.843816	0.000000	0.000000	0.000000	-0.012951	0.038565	0.033819	0.000000	0.000000	2.000000	18.000000	0.000000
20451.181627	-0.083954	0.580787	0.016989	88.292458	-7.682068	45.346409	-0.804476	0.000000	-0.843816	0.000000	0.000000	0.000000	-0.012951	0.038565	0.033819	0.000000	0.000000	2.000000	18.000000	0.000000
20451.184961	-0.083954	0.580787	0.016989	88.292458	-7.682068	45.346409	-0.804476	0.000000	-0.843816	0.000000	0.000000	0.000000	-0.012951	0.038565	0.033819	0.000000	0.000000	2.000000	18.000000	0.000000
20451.188294	-0.083954	0.580787	0.016989	88.279892	-7.701988	45.329109	-0.802317	0.000000	-0.849452	0.000000	0.000000	0.000000	-0.012951	0.038565	0.033819	0.000000	0.000000	2.000000	18.000000	0.000000
20451.191627	-0.083988	0.580860	0.017052	88.279892	-7.701988	45.329109	-0.802317	0.000000	-0.849452	0.000000	0.000000	0.000000	-0.010296	0.022040	0.018805	0.000000	0.000000	2.000000	18.000000	0.000000
20451.194961	-0.083988	0.580860	0.017052	88.279892	-7.701988	45.329109	-0.802317	0.000000	-0.849452	0.000000	0.000000	0.000000	-0.010296	0.022040	0.018805	0.000000	0.000000	2.000000	18.000000	0.000000
20451.198294	-0.083988	0.580860	0.017052	88.267311	-7.718929	45.312115	-0.800601	0.000000	-0.852586	0.000000	0.000000	0.000000	-0.010296	0.022040	0.018805	0.000000	0.000000	2.000000	18.000000	0.000000
20451.201627	-0.083988	0.580860	0.017052	88.267311	-7.718929	45.312115	-0.800601	0.000000	-0.852586	0.000000	0.000000	0.000000	-0.010296	0.022040	0.018805	0.000000	0.000000	2.000000	18.000000	0.000000
20451.204961	-0.084000	0.580934	0.017118	88.267311	-7.718929	45.312115	-0.800601	0.000000	-0.852586	0.000000	0.000000	0.000000	-0.003542	0.022038	0.019996	0.000000	0.000000	2.000000	18.000000	0.000000
20451.208294	-0.084000	0.580934	0.017118	88.255051	-7.732753	45.295727	-0.800601	0.000000	-0.852586	0.000000	0.000000	0.000000	-0.003542	0.022038	0.019996	0.000000	0.000000	2.000000	18.000000	0.000000
20451.211627	-0.083988	0.581034	0.017182	88.255051	-7.732753	45.295727	-0.800601	0.000000	-0.852586	0.000000	0.000000	0.000000	0.003570	0.029946	0.019190	0.000000	0.000000	2.000000	18.000000	0.000000
20451.214961	-0.083988	0.581034	0.017182	88.255051	-7.732753	45.295727	-0.800601	0.000000	-0.852586	0.000000	0.000000	0.000000	0.003570	0.029946	0.019190	0.000000	0.000000	2.000000	18.000000	0.000000
20451.218294	-0.083988	0.581034	0.017182	88.239197	-7.753385	45.275040	-0.800606	0.000000	-0.859118	0.000000	0.000000	0.000000	0.003570	0.029946	0.019190	0.000000	0.000000	2.000000	18.000000	0.000000
20451.221627	-0.083988	0.581034	0.017182	88.239197	-7.753385	45.275040	-0.800606	0.000000	-0.859118	0.000000	0.000000	0.000000	0.003570	0.029946	0.019190	0.000000	0.000000	2.000000	18.000000	0.000000
20451.224961	-0.083998	0.581133	0.017242	88.239197	-7.753385	45.275040	-0.800606	0.000000	-0.859118	0.000000	0.000000	0.000000	-0.003186	0.029951	0.017986	0.000000	0.000000	2.000000	18.000000	0.000000
20451.228294	-0.083998	0.581133	0.017242	88.220619	-7.777497	45.251030	-0.800606	0.000000	-0.859118	0.000000	0.000000	0.000000	-0.003186	0.029951	0.017986	0.000000	0.000000	2.000000	18.000000	0.000000
20451.231627	-0.083998	0.581133	0.017242	88.220619	-7.777497	45.251030	-0.800606	0.000000	-0.859118	0.000000	0.000000	0.000000	-0.003186	0.029951	0.017986	0.000000	0.000000	2.000000	18.000000	0.000000
20451.234961	-0.083998	0.581133	0.017242	88.220619	-7.777497	45.251030	-0.800606	0.000000	-0.859118	0.000000	0.000000	0.000000	-0.003186	0.029951	0.017986	0.000000	0.000000	2.000000	18.000000	0.000000
20451.238294	-0.084048	0.581370	0.017391	88.201797	-7.856433	45.173000	-0.800075	0.000000	-0.862115	0.000000	0.000000	0.000000	-0.014892	0.070953	0.044738	0.000000	0.000000	2.000000	18.000000	0.000000
20451.241627	-0.084048	0.581370	0.017391	88.201797	-7.856433	45.173000	-0.800075	0.000000	-0.862115	0.000000	0.000000	0.000000	-0.014892	0.070953	0.044738	0.000000	0.000000	2.000000	18.000000	0.000000
20451.244961	-0.084048	0.581370	0.017391	88.201797	-7.856433	45.173000	-0.800075	0.000000	-0.862115	0.000000	0.000000	0.000000	-0.014892	0.070953	0.044738	0.000000	0.000000	2.000000	18.000000	0.000000
20451.248294	-0.084048	0.581370	0.017391	88.183067	-7.936712	45.096615	-0.797593	0.000000	-0.869572	0.000000	0.000000	0.000000	-0.014892	0.070953	0.044738	0.000000	0.000000	2.000000	18.000000	0.000000
20451.251627	-0.084133	0.581480	0.017479	88.183067	-7.936712	45.096615	-0.797593	0.000000	-0.869572	0.000000	0.000000	0.000000	-0.025581	0.033123	0.026353	0.000000	0.000000	2.000000	18.000000	0.000000
20451.254961	-0.084133	0.581480	0.017479	88.183067	-7.936712	45.096615	-0.797593	0.000000	-0.869572	0.000000	0.000000	0.000000	-0.025581	0.033123	0.026353	0.000000	0.000000	2.000000	18.000000	0.000000
20451.258294	-0.084133	0.581480	0.017479	88.164215	-7.966431	45.074974	-0.793330	0.000000	-0.873964	0.000000	0.000000	0.000000	-0.025581	0.033123	0.026353	0.000000	0.000000	2.000000	18.000000	0.000000
20451.261627	-0.084133	0.581480	0.017479	88.164215	-7.966431	45.074974	-0.793330	0.000000	-0.873964	0.000000	0.000000	0.000000	-0.025581	0.033123	0.026353	0.000000	0.000000	2.000000	18.000000	0.000000
20451.264961	-0.084193	0.581572	0.017554	88.164215	-7.966431	45.074974	-0.793330	0.000000	-0.873964	0.000000	0.000000	0.000000	-0.017944	0.027601	0.022550	0.000000	0.000000	2.000000	18.000000	0.000000
20451.268294	-0.084193	0.581572	0.017554	88.151993	-7.983346	45.060966	-0.793330	0.000000	-0.873964	0.000000	0.000000	0.000000	-0.017944	0.027601	0.022550	0.000000	0.000000	2.000000	18.000000	0.000000
20451.271627	-0.084193	0.581572	0.017554	88.151993	-7.983346	45.060966	-0.793330	0.000000	-0.873964	0.000000	0.000000	0.000000	-0.017944	0.027601	0.022550	0.000000	0.000000	2.000000	18.000000	0.000000
20451.274961	-0.084193	0.581572	0.017554	88.151993	-7.983346	45.060966	-0.793330	0.000000	-0.873964	0.000000	0.000000	0.000000	-0.017944	0.027601	0.022550	0.000000	0.000000	2.000000	18.000000	0.000000
20451.278294	-0.084273	0.581722	0.017743	88.136177	-8.003458	45.043457	-0.790339	0.000000	-0.877722	0.000000	0.000000	0.000000	-0.023968	0.044926	0.056476	0.000000	0.000000	2.000000	18.000000	0.000000
20451.281627	-0.084273	0.581722	0.017743	88.136177	-8.003458	45.043457	-0.790339	0.000000	-0.877722	0.000000	0.000000	0.000000	-0.023968	0.044926	0.056476	0.000000	0.000000	2.000000	18.000000	0.000000
20451.284961	-0.084273	0.581722	0.017743	88.136177	-8.003458	45.043457	-0.790339	0.000000	-0.877722	0.000000	0.000000	0.000000	-0.023968	0.044926	0.056476	0.000000	0.000000	2.000000	18.000000	0.000000
20451.288294	-0.084273	0.581722	0.017743	88.126747	-8.013803	45.033024	-0.786344	0.000000	-0.887135	0.000000	0.000000	0.000000	-0.023968	0.044926	0.056476	0.000000	0.000000	2.000000	18.000000	0.000000
20451.291627	-0.084285	0.581796	0.017809	88.126747	-8.013803	45.033024	-0.786344	0.000000	-0.887135	0.000000	0.000000	0.000000	-0.003539	0.022109	0.019941	0.000000	0.000000	2.000000	18.000000	0.000000
20451.294961	-0.084285	0.581796	0.017809	88.126747	-8.013803	45.033024	-0.786344	0.000000	-0.887135	0.000000	0.000000	0.000000	-0.003539	0.022109	0.019941	0.000000	0.000000	2.000000	18.000000	0.000000
20451.298294	-0.084285	0.581796	0.017809	88.117477	-8.021219	45.022987	-0.785755	0.000000	-0.890458	0.000000	0.000000	0.000000	-0.003539	0.022109	0.019941	0.000000	0.000000	2.000000	18.000000	0.000000
20451.301627	-0.084285	0.581796	0.017809	88.117477	-8.021219	45.022987	-0.785755	0.000000	-0.890458	0.000000	0.000000	0.000000	-0.003539	0.022109	0.019941	0.000000	0.000000	2.000000	18.000000	0.000000
20451.304961	-0.084268	0.581833	0.017846	88.117477	-8.021219	45.022987	-0.785755	0.000000	-0.890458	0.000000	0.000000	0.000000	0.004996	0.011049	0.011169	0.000000	0.000000	2.000000	18.000000	0.000000
20451.308294	-0.084268	0.581833	0.017846	88.111038	-8.022613	45.016064	-0.785755	0.000000	-0.890458	0.000000	0.000000	0.000000	0.004996	0.011049	0.011169	0.000000	0.000000	2.000000	18.000000	0.000000
20451.311627	-0.084268	0.581833	0.017846	88.111038	-8.022613	45.016064	-0.785755	0.000000	-0.890458	0.000000	0.000000	0.000000	0.004996	0.011049	0.011169	0.000000	0.000000	2.000000	18.000000	0.000000
20451.314961	-0.084268	0.581833	0.017846	88.111038	-8.022613	45.016064	-0.785755	0.000000	-0.890458	0.000000	0.000000	0.000000	0.004996	0.011049	0.011169	0.000000	0.000000	2.000000	18.000000	0.000000
20451.318294	-0.084193	0.581925	0.017945	88.104935	-8.023832	45.009514	-0.786587	0.000000	-0.892320	0.000000	0.000000	0.000000	0.022646	0.027629	0.029715	0.000000	0.000000	2.000000	18.000000	0.000000
20451.321627	-0.084193	0.581925	0.017945	88.104935	-8.023832	45.009514	-0.786587	0.000000	-0.892320	0.000000	0.000000	0.000000	0.022646	0.027629	0.029715	0.000000	0.000000	2.000000	18.000000	0.000000
20451.324961	-0.084193	0.581925	0.017945	88.104935	-8.023832	45.009514	-0.786587	0.000000	-0.892320	0.000000	0.000000	0.000000	0.022646	0.027629	0.029715	0.000000	0.000000	2.000000	18.000000	0.000000
20451.328294	-0.084193	0.581925	0.017945	88.098755	-8.077618	44.951435	-0.790361	0.000000	-0.897272	0.000000	0.000000	0.000000	0.022646	0.027629	0.029715	0.000000	0.000000	2.000000	18.000000	0.000000
20451.331627	-0.084151	0.581943	0.017970	88.098755	-8.077618	44.951435	-0.790361	0.000000	-0.897272	0.000000	0.000000	0.000000	0.012651	0.005532	0.007380	0.000000	0.000000	2.000000	18.000000	0.000000
20451.334961	-0.084151	0.581943	0.017970	88.098755	-8.077618	44.951435	-0.790361	0.000000	-0.897272	0.000000	0.000000	0.000000	0.012651	0.005532	0.007380	0.000000	0.000000	2.000000	18.000000	0.000000
20451.338294	-0.084151	0.581943	0.017970	88.098755	-8.072199	44.951305	-0.792470	0.000000	-0.898502	0.000000	0.000000	0.000000	0.012651	0.005532	0.007380	0.000000	0.000000	2.000000	18.000000	0.000000
20451.341627	-0.084151	0.581943	0.017970	88.098755	-8.072199	44.951305	-0.792470	0.000000	-0.898502	0.000000	0.000000	0.000000	0.012651	0.005532	0.007380	0.000000	0.000000	2.000000	18.000000	0.000000
20451.344961	-0.084124	0.581951	0.017951	88.098755	-8.072199	44.951305	-0.792470	0.000000	-0.898502	0.000000	0.000000	0.000000	0.008006	0.002387	-0.005797	0.000000	0.000000	2.000000	18.000000	0.000000
20451.348294	-0.084124	0.581951	0.017951	88.098755	-8.069491	44.951344	-0.792470	0.000000	-0.898502	0.000000	0.000000	0.000000	0.008006	0.002387	-0.005797	0.000000	0.000000	2.000000	18.000000	0.000000
20451.351627	-0.084124	0.581951	0.017951	88.098755	-8.069491	44.951344	-0.792470	0.000000	-0.898502	0.000000	0.000000	0.000000	0.008006	0.002387	-0.005797	0.000000	0.000000	2.000000	18.000000	0.000000
20451.354961	-0.084124	0.581951	0.017951	88.098755	-8.069491	44.951344	-0.792470	0.000000	-0.898502	0.000000	0.000000	0.000000	0.008006	0.002387	-0.005797	0.000000	0.000000	2.000000	18.000000	0.000000
20451.358294	-0.084071	0.581967	0.017912	88.098648	-8.066732	44.951328	-0.793804	0.000000	-0.897536	0.000000	0.000000	0.000000	0.016008	0.004769	-0.011597	0.000000	0.000000	2.000000	18.000000	0.000000
20451.361627	-0.084071	0.581967	0.017912	88.098648	-8.066732	44.951328	-0.793804	0.000000	-0.897536	0.000000	0.000000	0.000000	0.016008	0.004769	-0.011597	0.000000	0.000000	2.000000	18.000000	0.000000
20451.364961	-0.084071	0.581967	0.017912	88.098648	-8.066732	44.951328	-0.793804	0.000000	-0.897536	0.000000	0.000000	0.000000	0.016008	0.004769	-0.011597	0.000000	0.000000	2.000000	18.000000	0.000000
20451.368294	-0.084071	0.581967	0.017912	88.098648	-8.064087	44.951328	-0.796472	0.000000	-0.895603	0.000000	0.000000	0.000000	0.016008	0.004769	-0.011597	0.000000	0.000000	2.000000	18.000000	0.000000
20451.371627	-0.084044	0.581975	0.017893	88.098648	-8.064087	44.951328	-0.796472	0.000000	-0.895603	0.000000	0.000000	0.000000	0.008004	0.002376	-0.005799	0.000000	0.000000	2.000000	18.000000	0.000000
20451.374961	-0.084044	0.581975	0.017893	88.098648	-8.064087	44.951328	-0.796472	0.000000	-0.895603	0.000000	0.000000	0.000000	0.008004	0.002376	-0.005799	0.000000	0.000000	2.000000	18.000000	0.000000
20451.378294	-0.084044	0.581975	0.017893	88.098648	-8.064087	44.951328	-0.797806	0.000000	-0.894637	0.000000	0.000000	0.000000	0.008004	0.002376	-0.005799	0.000000	0.000000	2.000000	18.000000	0.000000
20451.381627	-0.084044	0.581975	0.017893	88.098648	-8.064087	44.951328	-0.797806	0.000000	-0.894637	0.000000	0.000000	0.000000	0.008004	0.002376	-0.005799	0.000000	0.000000	2.000000	18.000000	0.000000
20451.384961	-0.084040	0.581983	0.017869	88.098648	-8.064087	44.951328	-0.797806	0.000000	-0.894637	0.000000	0.000000	0.000000	0.001238	0.002378	-0.006997	0.000000	0.000000	2.000000	18.000000	0.000000
20451.388294	-0.084040	0.581983	0.017869	88.098648	-8.066732	44.951328	-0.797806	0.000000	-0.894637	0.000000	0.000000	0.000000	0.001238	0.002378	-0.006997	0.000000	0.000000	2.000000	18.000000	0.000000
20451.391627	-0.084040	0.581983	0.017869	88.098648	-8.066732	44.951328	-0.797806	0.000000	-0.894637	0.000000	0.000000	0.000000	0.001238	0.002378	-0.006997	0.000000	0.000000	2.000000	18.000000	0.000000
20451.394961	-0.084040	0.581983	0.017869	88.098648	-8.066732	44.951328	-0.797806	0.000000	-0.894637	0.000000	0.000000	0.000000	0.001238	0.002378	-0.006997	0.000000	0.000000	2.000000	18.000000	0.000000
20451.398294	-0.084061	0.582009	0.017859	88.095665	-8.070030	44.948154	-0.798013	0.000000	-0.893470	0.000000	0.000000	0.000000	-0.006409	0.007910	-0.003211	0.000000	0.000000	2.000000	18.000000	0.000000
20451.401627	-0.084061	0.582009	0.017859	88.095665	-8.070030	44.948154	-0.798013	0.000000	-0.893470	0.000000	0.000000	0.000000	-0.006409	0.007910	-0.003211	0.000000	0.000000	2.000000	18.000000	0.000000
20451.404961	-0.084061	0.582009	0.017859	88.095665	-8.070030	44.948154	-0.798013	0.000000	-0.893470	0.000000	0.000000	0.000000	-0.006409	0.007910	-0.003211	0.000000	0.000000	2.000000	18.000000	0.000000
20451.408294	-0.084061	0.582009	0.017859	88.095764	-8.072672	44.948208	-0.796945	0.000000	-0.892935	0.000000	0.000000	0.000000	-0.006409	0.007910	-0.003211	0.000000	0.000000	2.000000	18.000000	0.000000
20451.411627	-0.084084	0.582009	0.017855	88.095764	-8.072672	44.948208	-0.796945	0.000000	-0.892935	0.000000	0.000000	0.000000	-0.006767	0.000006	-0.001197	0.000000	0.000000	2.000000	18.000000	0.000000
20451.414961	-0.084084	0.582009	0.017855	88.095764	-8.072672	44.948208	-0.796945	0.000000	-0.892935	0.000000	0.000000	0.000000	-0.006767	0.000006	-0.001197	0.000000	0.000000	2.000000	18.000000	0.000000
20451.418294	-0.084084	0.582009	0.017855	88.092377	-8.078616	44.944866	-0.795817	0.000000	-0.892736	0.000000	0.000000	0.000000	-0.006767	0.000006	-0.001197	0.000000	0.000000	2.000000	18.000000	0.000000
20451.421627	-0.084084	0.582009	0.017855	88.092377	-8.078616	44.944866	-0.795817	0.000000	-0.892736	0.000000	0.000000	0.000000	-0.006767	0.000006	-0.001197	0.000000	0.000000	2.000000	18.000000	0.000000
20451.424961	-0.084109	0.582028	0.017867	88.092377	-8.078616	44.944866	-0.795817	0.000000	-0.892736	0.000000	0.000000	0.000000	-0.007648	0.005536	0.003785	0.000000	0.000000	2.000000	18.000000	0.000000
20451.428294	-0.084109	0.582028	0.017867	88.092377	-8.078616	44.944866	-0.795817	0.000000	-0.892736	0.000000	0.000000	0.000000	-0.007648	0.005536	0.003785	0.000000	0.000000	2.000000	18.000000	0.000000
20451.431627	-0.084109	0.582028	0.017867	88.092377	-8.078616	44.944866	-0.795817	0.000000	-0.892736	0.000000	0.000000	0.000000	-0.007648	0.005536	0.003785	0.000000	0.000000	2.000000	18.000000	0.000000
20451.434961	-0.084109	0.582028	0.017867	88.092377	-8.078616	44.944866	-0.795817	0.000000	-0.892736	0.000000	0.000000	0.000000	-0.007648	0.005536	0.003785	0.000000	0.000000	2.000000	18.000000	0.000000
20451.438294	-0.084105	0.582036	0.017844	88.092377	-8.078616	44.944866	-0.794542	0.000000	-0.893367	0.000000	0.000000	0.000000	0.001239	0.002373	-0.006996	0.000000	0.000000	2.000000	18.000000	0.000000
20451.441627	-0.084105	0.582036	0.017844	88.092377	-8.078616	44.944866	-0.794542	0.000000	-0.893367	0.000000	0.000000	0.000000	0.001239	0.002373	-0.006996	0.000000	0.000000	2.000000	18.000000	0.000000
20451.444961	-0.084105	0.582036	0.017844	88.092377	-8.078616	44.944866	-0.794542	0.000000	-0.893367	0.000000	0.000000	0.000000	0.001239	0.002373	-0.006996	0.000000	0.000000	2.000000	18.000000	0.000000
20451.448294	-0.084105	0.582036	0.017844	88.092377	-8.078616	44.944866	-0.794749	0.000000	-0.892201	0.000000	0.000000	0.000000	0.001239	0.002373	-0.006996	0.000000	0.000000	2.000000	18.000000	0.000000
20451.451627	-0.084082	0.582036	0.017848	88.092377	-8.078616	44.944866	-0.794749	0.000000	-0.892201	0.000000	0.000000	0.000000	0.006767	-0.000005	0.001197	0.000000	0.000000	2.000000	18.000000	0.000000
20451.454961	-0.084082	0.582036	0.017848	88.092377	-8.078616	44.944866	-0.794749	0.000000	-0.892201	0.000000	0.000000	0.000000	0.006767	-0.000005	0.001197	0.000000	0.000000	2.000000	18.000000	0.000000
20451.458294	-0.084082	0.582036	0.017848	88.092377	-8.075961	44.944740	-0.795876	0.000000	-0.892400	0.000000	0.000000	0.000000	0.006767	-0.000005	0.001197	0.000000	0.000000	2.000000	18.000000	0.000000
20451.461627	-0.084082	0.582036	0.017848	88.092377	-8.075961	44.944740	-0.795876	0.000000	-0.892400	0.000000	0.000000	0.000000	0.006767	-0.000005	0.001197	0.000000	0.000000	2.000000	18.000000	0.000000
20451.464961	-0.084078	0.582044	0.017825	88.092377	-8.075961	44.944740	-0.795876	0.000000	-0.892400	0.000000	0.000000	0.000000	0.001239	0.002375	-0.006997	0.000000	0.000000	2.000000	18.000000	0.000000
20451.468294	-0.084078	0.582044	0.017825	88.089409	-8.081883	44.941711	-0.795876	0.000000	-0.892400	0.000000	0.000000	0.000000	0.001239	0.002375	-0.006997	0.000000	0.000000	2.000000	18.000000	0.000000
20451.471627	-0.084078	0.582044	0.017825	88.089409	-8.081883	44.941711	-0.795876	0.000000	-0.892400	0.000000	0.000000	0.000000	0.001239	0.002375	-0.006997	0.000000	0.000000	2.000000	18.000000	0.000000
20451.474961	-0.084078	0.582044	0.017825	88.089409	-8.081883	44.941711	-0.795876	0.000000	-0.892400	0.000000	0.000000	0.000000	0.001239	0.002375	-0.006997	0.000000	0.000000	2.000000	18.000000	0.000000
20451.478294	-0.084126	0.582062	0.017833	88.089310	-8.084575	44.941586	-0.796083	0.000000	-0.891234	0.000000	0.000000	0.000000	-0.014412	0.005527	0.002587	0.000000	0.000000	2.000000	18.000000	0.000000
20451.481627	-0.084126	0.582062	0.017833	88.089310	-8.084575	44.941586	-0.796083	0.000000	-0.891234	0.000000	0.000000	0.000000	-0.014412	0.005527	0.002587	0.000000	0.000000	2.000000	18.000000	0.000000
20451.484961	-0.084126	0.582062	0.017833	88.089310	-8.084575	44.941586	-0.796083	0.000000	-0.891234	0.000000	0.000000	0.000000	-0.014412	0.005527	0.002587	0.000000	0.000000	2.000000	18.000000	0.000000
20451.488294	-0.084126	0.582062	0.017833	88.089310	-8.087335	44.941586	-0.793680	0.000000	-0.891665	0.000000	0.000000	0.000000	-0.014412	0.005527	0.002587	0.000000	0.000000	2.000000	18.000000	0.000000
20451.491627	-0.084149	0.582062	0.017829	88.089310	-8.087335	44.941586	-0.793680	0.000000	-0.891665	0.000000	0.000000	0.000000	-0.006763	0.000001	-0.001198	0.000000	0.000000	2.000000	18.000000	0.000000
20451.494961	-0.084149	0.582062	0.017829	88.089310	-8.087335	44.941586	-0.793680	0.000000	-0.891665	0.000000	0.000000	0.000000	-0.006763	0.000001	-0.001198	0.000000	0.000000	2.000000	18.000000	0.000000
20451.498294	-0.084149	0.582062	0.017829	88.092583	-8.086818	44.945011	-0.792553	0.000000	-0.891465	0.000000	0.000000	0.000000	-0.006763	0.000001	-0.001198	0.000000	0.000000	2.000000	18.000000	0.000000
20451.501627	-0.084149	0.582062	0.017829	88.092583	-8.086818	44.945011	-0.792553	0.000000	-0.891465	0.000000	0.000000	0.000000	-0.006763	0.000001	-0.001198	0.000000	0.000000	2.000000	18.000000	0.000000
20451.504961	-0.084173	0.582036	0.017832	88.092583	-8.086818	44.945011	-0.792553	0.000000	-0.891465	0.000000	0.000000	0.000000	-0.007122	-0.007909	0.000816	0.000000	0.000000	2.000000	18.000000	0.000000
20451.508294	-0.084173	0.582036	0.017832	88.092583	-8.086818	44.945011	-0.792553	0.000000	-0.891465	0.000000	0.000000	0.000000	-0.007122	-0.007909	0.000816	0.000000	0.000000	2.000000	18.000000	0.000000
20451.511627	-0.084173	0.582036	0.017832	88.092583	-8.086818	44.945011	-0.792553	0.000000	-0.891465	0.000000	0.000000	0.000000	-0.007122	-0.007909	0.000816	0.000000	0.000000	2.000000	18.000000	0.000000
20451.514961	-0.084173	0.582036	0.017832	88.092583	-8.086818	44.945011	-0.792553	0.000000	-0.891465	0.000000	0.000000	0.000000	-0.007122	-0.007909	0.000816	0.000000	0.000000	2.000000	18.000000	0.000000
20451.518294	-0.084173	0.582036	0.017832	88.092583	-8.086818	44.945011	-0.791366	0.000000	-0.891601	0.000000	0.000000	0.000000	-0.000001	-0.000005	-0.000000	0.000000	0.000000	2.000000	18.000000	0.000000
20451.521627	-0.084173	0.582036	0.017832	88.092583	-8.086818	44.945011	-0.791366	0.000000	-0.891601	0.000000	0.000000	0.000000	-0.000001	-0.000005	-0.000000	0.000000	0.000000	2.000000	18.000000	0.000000
20451.524961	-0.084173	0.582036	0.017832	88.092583	-8.086818	44.945011	-0.791366	0.000000	-0.891601	0.000000	0.000000	0.000000	-0.000001	-0.000005	-0.000000	0.000000	0.000000	2.000000	18.000000	0.000000
20451.528294	-0.084173	0.582036	0.017832	88.092583	-8.086818	44.945011	-0.791366	0.000000	-0.891601	0.000000	0.000000	0.000000	-0.000001	-0.000005	-0.000000	0.000000	0.000000	2.000000	18.000000	0.000000
20451.531627	-0.084173	0.582036	0.017832	88.092583	-8.086818	44.945011	-0.791366	0.000000	-0.891601	0.000000	0.000000	0.000000	-0.000001	-0.000005	-0.000000	0.000000	0.000000	2.000000	18.000000	0.000000
20451.534961	-0.084173	0.582036	0.017832	88.092583	-8.086818	44.945011	-0.791366	0.000000	-0.891601	0.000000	0.000000	0.000000	-0.000001	-0.000005	-0.000000	0.000000	0.000000	2.000000	18.000000	0.000000
20451.538294	-0.084173	0.582036	0.017832	88.089409	-8.090029	44.941677	-0.791366	0.000000	-0.891601	0.000000	0.000000	0.000000	-0.000001	-0.000005	-0.000000	0.000000	0.000000	2.000000	18.000000	0.000000
20451.541627	-0.084173	0.582036	0.017832	88.089409	-8.090029	44.941677	-0.791366	0.000000	-0.891601	0.000000	0.000000	0.000000	-0.000001	-0.000005	-0.000000	0.000000	0.000000	2.000000	18.000000	0.000000
20451.544961	-0.084171	0.582062	0.017825	88.089409	-8.090029	44.941677	-0.791366	0.000000	-0.891601	0.000000	0.000000	0.000000	0.000356	0.007905	-0.002015	0.000000	0.000000	2.000000	18.000000	0.000000
20451.548294	-0.084171	0.582062	0.017825	88.089409	-8.090029	44.941677	-0.791366	0.000000	-0.891601	0.000000	0.000000	0.000000	0.000356	0.007905	-0.002015	0.000000	0.000000	2.000000	18.000000	0.000000
20451.551627	-0.084171	0.582062	0.017825	88.089409	-8.090029	44.941677	-0.791366	0.000000	-0.891601	0.000000	0.000000	0.000000	0.000356	0.007905	-0.002015	0.000000	0.000000	2.000000	18.000000	0.000000
20451.554961	-0.084171	0.582062	0.017825	88.089409	-8.090029	44.941677	-0.791366	0.000000	-0.891601	0.000000	0.000000	0.000000	0.000356	0.007905	-0.002015	0.000000	0.000000	2.000000	18.000000	0.000000
20451.558294	-0.084174	0.582080	0.017842	88.086235	-8.093261	44.938465	-0.791426	0.000000	-0.891265	0.000000	0.000000	0.000000	-0.000880	0.005531	0.004982	0.000000	0.000000	2.000000	18.000000	0.000000
20451.561627	-0.084174	0.582080	0.017842	88.086235	-8.093261	44.938465	-0.791426	0.000000	-0.891265	0.000000	0.000000	0.000000	-0.000880	0.005531	0.004982	0.000000	0.000000	2.000000	18.000000	0.000000
20451.564961	-0.084174	0.582080	0.017842	88.086235	-8.093261	44.938465	-0.791426	0.000000	-0.891265	0.000000	0.000000	0.000000	-0.000880	0.005531	0.004982	0.000000	0.000000	2.000000	18.000000	0.000000
20451.568294	-0.084174	0.582080	0.017842	88.086235	-8.095903	44.938450	-0.791279	0.000000	-0.892096	0.000000	0.000000	0.000000	-0.000880	0.005531	0.004982	0.000000	0.000000	2.000000	18.000000	0.000000
20451.571627	-0.084197	0.582080	0.017838	88.086235	-8.095903	44.938450	-0.791279	0.000000	-0.892096	0.000000	0.000000	0.000000	-0.006765	0.000006	-0.001199	0.000000	0.000000	2.000000	18.000000	0.000000
20451.574961	-0.084197	0.582080	0.017838	88.086235	-8.095903	44.938450	-0.791279	0.000000	-0.892096	0.000000	0.000000	0.000000	-0.006765	0.000006	-0.001199	0.000000	0.000000	2.000000	18.000000	0.000000
20451.578294	-0.084197	0.582080	0.017838	88.086029	-8.098656	44.938412	-0.790151	0.000000	-0.891896	0.000000	0.000000	0.000000	-0.006765	0.000006	-0.001199	0.000000	0.000000	2.000000	18.000000	0.000000
20451.581627	-0.084197	0.582080	0.017838	88.086029	-8.098656	44.938412	-0.790151	0.000000	-0.891896	0.000000	0.000000	0.000000	-0.006765	0.000006	-0.001199	0.000000	0.000000	2.000000	18.000000	0.000000
20451.584961	-0.084224	0.582072	0.017857	88.086029	-8.098656	44.938412	-0.790151	0.000000	-0.891896	0.000000	0.000000	0.000000	-0.008006	-0.002375	0.005797	0.000000	0.000000	2.000000	18.000000	0.000000
20451.588294	-0.084224	0.582072	0.017857	88.086128	-8.104090	44.930511	-0.790151	0.000000	-0.891896	0.000000	0.000000	0.000000	-0.008006	-0.002375	0.005797	0.000000	0.000000	2.000000	18.000000	0.000000
20451.591627	-0.084224	0.582072	0.017857	88.086128	-8.104090	44.930511	-0.790151	0.000000	-0.891896	0.000000	0.000000	0.000000	-0.008006	-0.002375	0.005797	0.000000	0.000000	2.000000	18.000000	0.000000
20451.594961	-0.084224	0.582072	0.017857	88.086128	-8.104090	44.930511	-0.790151	0.000000	-0.891896	0.000000	0.000000	0.000000	-0.008006	-0.002375	0.005797	0.000000	0.000000	2.000000	18.000000	0.000000
20451.598294	-0.084295	0.582065	0.017869	88.086235	-8.106822	44.930473	-0.788817	0.000000	-0.892862	0.000000	0.000000	0.000000	-0.021535	-0.002377	0.003397	0.000000	0.000000	2.000000	18.000000	0.000000
20451.601627	-0.084295	0.582065	0.017869	88.086235	-8.106822	44.930473	-0.788817	0.000000	-0.892862	0.000000	0.000000	0.000000	-0.021535	-0.002377	0.003397	0.000000	0.000000	2.000000	18.000000	0.000000
20451.604961	-0.084295	0.582065	0.017869	88.086235	-8.106822	44.930473	-0.788817	0.000000	-0.892862	0.000000	0.000000	0.000000	-0.021535	-0.002377	0.003397	0.000000	0.000000	2.000000	18.000000	0.000000
20451.608294	-0.084295	0.582065	0.017869	88.086128	-8.104090	44.930511	-0.785227	0.000000	-0.893428	0.000000	0.000000	0.000000	-0.021535	-0.002377	0.003397	0.000000	0.000000	2.000000	18.000000	0.000000
20451.611627	-0.084273	0.582065	0.017873	88.086128	-8.104090	44.930511	-0.785227	0.000000	-0.893428	0.000000	0.000000	0.000000	0.006767	0.000001	0.001200	0.000000	0.000000	2.000000	18.000000	0.000000
20451.614961	-0.084273	0.582065	0.017873	88.086128	-8.104090	44.930511	-0.785227	0.000000	-0.893428	0.000000	0.000000	0.000000	0.006767	0.000001	0.001200	0.000000	0.000000	2.000000	18.000000	0.000000
20451.618294	-0.084273	0.582065	0.017873	88.086235	-8.101439	44.930565	-0.786355	0.000000	-0.893628	0.000000	0.000000	0.000000	0.006767	0.000001	0.001200	0.000000	0.000000	2.000000	18.000000	0.000000
20451.621627	-0.084273	0.582065	0.017873	88.086235	-8.101439	44.930565	-0.786355	0.000000	-0.893628	0.000000	0.000000	0.000000	0.006767	0.000001	0.001200	0.000000	0.000000	2.000000	18.000000	0.000000
20451.624961	-0.084250	0.582065	0.017877	88.086235	-8.101439	44.930565	-0.786355	0.000000	-0.893628	0.000000	0.000000	0.000000	0.006767	0.000001	0.001200	0.000000	0.000000	2.000000	18.000000	0.000000
20451.628294	-0.084250	0.582065	0.017877	88.086235	-8.098684	44.930496	-0.786355	0.000000	-0.893628	0.000000	0.000000	0.000000	0.006767	0.000001	0.001200	0.000000	0.000000	2.000000	18.000000	0.000000
20451.631627	-0.084250	0.582065	0.017877	88.086235	-8.098684	44.930496	-0.786355	0.000000	-0.893628	0.000000	0.000000	0.000000	0.006767	0.000001	0.001200	0.000000	0.000000	2.000000	18.000000	0.000000
20451.634961	-0.084250	0.582065	0.017877	88.086235	-8.098684	44.930496	-0.786355	0.000000	-0.893628	0.000000	0.000000	0.000000	0.006767	0.000001	0.001200	0.000000	0.000000	2.000000	18.000000	0.000000
20451.638294	-0.084177	0.582099	0.017859	88.083061	-8.096483	44.927162	-0.787483	0.000000	-0.893828	0.000000	0.000000	0.000000	0.021893	0.010292	-0.005414	0.000000	0.000000	2.000000	18.000000	0.000000
20451.641627	-0.084177	0.582099	0.017859	88.083061	-8.096483	44.927162	-0.787483	0.000000	-0.893828	0.000000	0.000000	0.000000	0.021893	0.010292	-0.005414	0.000000	0.000000	2.000000	18.000000	0.000000
20451.644961	-0.084177	0.582099	0.017859	88.083061	-8.096483	44.927162	-0.787483	0.000000	-0.893828	0.000000	0.000000	0.000000	0.021893	0.010292	-0.005414	0.000000	0.000000	2.000000	18.000000	0.000000
20451.648294	-0.084177	0.582099	0.017859	88.079903	-8.096923	44.924088	-0.791132	0.000000	-0.892926	0.000000	0.000000	0.000000	0.021893	0.010292	-0.005414	0.000000	0.000000	2.000000	18.000000	0.000000
20451.651627	-0.084158	0.582117	0.017879	88.079903	-8.096923	44.924088	-0.791132	0.000000	-0.892926	0.000000	0.000000	0.000000	0.005882	0.005522	0.006180	0.000000	0.000000	2.000000	18.000000	0.000000
20451.654961	-0.084158	0.582117	0.017879	88.079903	-8.096923	44.924088	-0.791132	0.000000	-0.892926	0.000000	0.000000	0.000000	0.005882	0.005522	0.006180	0.000000	0.000000	2.000000	18.000000	0.000000
20451.658294	-0.084158	0.582117	0.017879	88.076851	-8.097405	44.920940	-0.792112	0.000000	-0.893956	0.000000	0.000000	0.000000	0.005882	0.005522	0.006180	0.000000	0.000000	2.000000	18.000000	0.000000
20451.661627	-0.084158	0.582117	0.017879	88.076851	-8.097405	44.920940	-0.792112	0.000000	-0.893956	0.000000	0.000000	0.000000	0.005882	0.005522	0.006180	0.000000	0.000000	2.000000	18.000000	0.000000
20451.664961	-0.084134	0.582144	0.017876	88.076851	-8.097405	44.920940	-0.792112	0.000000	-0.893956	0.000000	0.000000	0.000000	0.007122	0.007889	-0.000818	0.000000	0.000000	2.000000	18.000000	0.000000
20451.668294	-0.084134	0.582144	0.017876	88.073692	-8.100465	44.917797	-0.792112	0.000000	-0.893956	0.000000	0.000000	0.000000	0.007122	0.007889	-0.000818	0.000000	0.000000	2.000000	18.000000	0.000000
20451.671627	-0.084134	0.582144	0.017876	88.073692	-8.100465	44.917797	-0.792112	0.000000	-0.893956	0.000000	0.000000	0.000000	0.007122	0.007889	-0.000818	0.000000	0.000000	2.000000	18.000000	0.000000
20451.674961	-0.084134	0.582144	0.017876	88.073692	-8.100465	44.917797	-0.792112	0.000000	-0.893956	0.000000	0.000000	0.000000	0.007122	0.007889	-0.000818	0.000000	0.000000	2.000000	18.000000	0.000000
20451.678294	-0.084137	0.582162	0.017893	88.073692	-8.100465	44.917797	-0.793299	0.000000	-0.893820	0.000000	0.000000	0.000000	-0.000881	0.005533	0.004980	0.000000	0.000000	2.000000	18.000000	0.000000
20451.681627	-0.084137	0.582162	0.017893	88.073692	-8.100465	44.917797	-0.793299	0.000000	-0.893820	0.000000	0.000000	0.000000	-0.000881	0.005533	0.004980	0.000000	0.000000	2.000000	18.000000	0.000000
20451.684961	-0.084137	0.582162	0.017893	88.073692	-8.100465	44.917797	-0.793299	0.000000	-0.893820	0.000000	0.000000	0.000000	-0.000881	0.005533	0.004980	0.000000	0.000000	2.000000	18.000000	0.000000
20451.688294	-0.084137	0.582162	0.017893	88.070656	-8.103604	44.914684	-0.793152	0.000000	-0.894650	0.000000	0.000000	0.000000	-0.000881	0.005533	0.004980	0.000000	0.000000	2.000000	18.000000	0.000000
20451.691627	-0.084140	0.582180	0.017910	88.070656	-8.103604	44.914684	-0.793152	0.000000	-0.894650	0.000000	0.000000	0.000000	-0.000883	0.005537	0.004980	0.000000	0.000000	2.000000	18.000000	0.000000
20451.694961	-0.084140	0.582180	0.017910	88.070656	-8.103604	44.914684	-0.793152	0.000000	-0.894650	0.000000	0.000000	0.000000	-0.000883	0.005537	0.004980	0.000000	0.000000	2.000000	18.000000	0.000000
20451.698294	-0.084140	0.582180	0.017910	88.070549	-8.106344	44.914581	-0.793005	0.000000	-0.895480	0.000000	0.000000	0.000000	-0.000883	0.005537	0.004980	0.000000	0.000000	2.000000	18.000000	0.000000
20451.701627	-0.084140	0.582180	0.017910	88.070549	-8.106344	44.914581	-0.793005	0.000000	-0.895480	0.000000	0.000000	0.000000	-0.000883	0.005537	0.004980	0.000000	0.000000	2.000000	18.000000	0.000000
20451.704961	-0.084162	0.582180	0.017906	88.070549	-8.106344	44.914581	-0.793005	0.000000	-0.895480	0.000000	0.000000	0.000000	-0.006766	-0.000006	-0.001198	0.000000	0.000000	2.000000	18.000000	0.000000
20451.708294	-0.084162	0.582180	0.017906	88.070656	-8.103604	44.914684	-0.793005	0.000000	-0.895480	0.000000	0.000000	0.000000	-0.006766	-0.000006	-0.001198	0.000000	0.000000	2.000000	18.000000	0.000000
20451.711627	-0.084162	0.582180	0.017906	88.070656	-8.103604	44.914684	-0.793005	0.000000	-0.895480	0.000000	0.000000	0.000000	-0.006766	-0.000006	-0.001198	0.000000	0.000000	2.000000	18.000000	0.000000
20451.714961	-0.084162	0.582180	0.017906	88.070656	-8.103604	44.914684	-0.793005	0.000000	-0.895480	0.000000	0.000000	0.000000	-0.006766	-0.000006	-0.001198	0.000000	0.000000	2.000000	18.000000	0.000000
20451.718294	-0.084139	0.582207	0.017903	88.067513	-8.106809	44.911457	-0.791877	0.000000	-0.895280	0.000000	0.000000	0.000000	0.007125	0.007904	-0.000819	0.000000	0.000000	2.000000	18.000000	0.000000
20451.721627	-0.084139	0.582207	0.017903	88.067513	-8.106809	44.911457	-0.791877	0.000000	-0.895280	0.000000	0.000000	0.000000	0.007125	0.007904	-0.000819	0.000000	0.000000	2.000000	18.000000	0.000000
20451.724961	-0.084139	0.582207	0.017903	88.067513	-8.106809	44.911457	-0.791877	0.000000	-0.895280	0.000000	0.000000	0.000000	0.007125	0.007904	-0.000819	0.000000	0.000000	2.000000	18.000000	0.000000
20451.728294	-0.084139	0.582207	0.017903	88.064270	-8.109935	44.908226	-0.793065	0.000000	-0.895143	0.000000	0.000000	0.000000	0.007125	0.007904	-0.000819	0.000000	0.000000	2.000000	18.000000	0.000000
20451.731627	-0.084138	0.582233	0.017896	88.064270	-8.109935	44.908226	-0.793065	0.000000	-0.895143	0.000000	0.000000	0.000000	0.000356	0.007911	-0.002017	0.000000	0.000000	2.000000	18.000000	0.000000
20451.734961	-0.084138	0.582233	0.017896	88.064270	-8.109935	44.908226	-0.793065	0.000000	-0.895143	0.000000	0.000000	0.000000	0.000356	0.007911	-0.002017	0.000000	0.000000	2.000000	18.000000	0.000000
20451.738294	-0.084138	0.582233	0.017896	88.061142	-8.115713	44.905228	-0.793124	0.000000	-0.894807	0.000000	0.000000	0.000000	0.000356	0.007911	-0.002017	0.000000	0.000000	2.000000	18.000000	0.000000
20451.741627	-0.084138	0.582233	0.017896	88.061142	-8.115713	44.905228	-0.793124	0.000000	-0.894807	0.000000	0.000000	0.000000	0.000356	0.007911	-0.002017	0.000000	0.000000	2.000000	18.000000	0.000000
20451.744961	-0.084166	0.582270	0.017925	88.061142	-8.115713	44.905228	-0.793124	0.000000	-0.894807	0.000000	0.000000	0.000000	-0.008530	0.011067	0.008759	0.000000	0.000000	2.000000	18.000000	0.000000
20451.748294	-0.084166	0.582270	0.017925	88.051773	-8.124967	44.896008	-0.793124	0.000000	-0.894807	0.000000	0.000000	0.000000	-0.008530	0.011067	0.008759	0.000000	0.000000	2.000000	18.000000	0.000000
20451.751627	-0.084166	0.582270	0.017925	88.051773	-8.124967	44.896008	-0.793124	0.000000	-0.894807	0.000000	0.000000	0.000000	-0.008530	0.011067	0.008759	0.000000	0.000000	2.000000	18.000000	0.000000
20451.754961	-0.084166	0.582270	0.017925	88.051773	-8.124967	44.896008	-0.793124	0.000000	-0.894807	0.000000	0.000000	0.000000	-0.008530	0.011067	0.008759	0.000000	0.000000	2.000000	18.000000	0.000000
20451.758294	-0.084151	0.582352	0.017972	88.045555	-8.128524	44.889671	-0.791703	0.000000	-0.896267	0.000000	0.000000	0.000000	0.004479	0.024498	0.014113	0.000000	0.000000	2.000000	18.000000	0.000000
20451.761627	-0.084151	0.582352	0.017972	88.045555	-8.128524	44.889671	-0.791703	0.000000	-0.896267	0.000000	0.000000	0.000000	0.004479	0.024498	0.014113	0.000000	0.000000	2.000000	18.000000	0.000000
20451.764961	-0.084151	0.582352	0.017972	88.045555	-8.128524	44.889671	-0.791703	0.000000	-0.896267	0.000000	0.000000	0.000000	0.004479	0.024498	0.014113	0.000000	0.000000	2.000000	18.000000	0.000000
20451.768294	-0.084151	0.582352	0.017972	88.042358	-8.131598	44.886665	-0.792449	0.000000	-0.898619	0.000000	0.000000	0.000000	0.004479	0.024498	0.014113	0.000000	0.000000	2.000000	18.000000	0.000000
20451.771627	-0.084134	0.582389	0.018010	88.042358	-8.131598	44.886665	-0.792449	0.000000	-0.898619	0.000000	0.000000	0.000000	0.005003	0.011060	0.011153	0.000000	0.000000	2.000000	18.000000	0.000000
20451.774961	-0.084134	0.582389	0.018010	88.042358	-8.131598	44.886665	-0.792449	0.000000	-0.898619	0.000000	0.000000	0.000000	0.005003	0.011060	0.011153	0.000000	0.000000	2.000000	18.000000	0.000000
20451.778294	-0.084134	0.582389	0.018010	88.038559	-8.132575	44.882977	-0.793283	0.000000	-0.900478	0.000000	0.000000	0.000000	0.005003	0.011060	0.011153	0.000000	0.000000	2.000000	18.000000	0.000000
20451.781627	-0.084134	0.582389	0.018010	88.038559	-8.132575	44.882977	-0.793283	0.000000	-0.900478	0.000000	0.000000	0.000000	0.005003	0.011060	0.011153	0.000000	0.000000	2.000000	18.000000	0.000000
20451.784961	-0.084137	0.582407	0.018026	88.038559	-8.132575	44.882977	-0.793283	0.000000	-0.900478	0.000000	0.000000	0.000000	-0.000881	0.005557	0.004976	0.000000	0.000000	2.000000	18.000000	0.000000
20451.788294	-0.084137	0.582407	0.018026	88.035370	-8.135633	44.879868	-0.793283	0.000000	-0.900478	0.000000	0.000000	0.000000	-0.000881	0.005557	0.004976	0.000000	0.000000	2.000000	18.000000	0.000000
20451.791627	-0.084137	0.582407	0.018026	88.035370	-8.135633	44.879868	-0.793283	0.000000	-0.900478	0.000000	0.000000	0.000000	-0.000881	0.005557	0.004976	0.000000	0.000000	2.000000	18.000000	0.000000
20451.794961	-0.084137	0.582407	0.018026	88.035370	-8.135633	44.879868	-0.793283	0.000000	-0.900478	0.000000	0.000000	0.000000	-0.000881	0.005557	0.004976	0.000000	0.000000	2.000000	18.000000	0.000000
20451.798294	-0.084162	0.582452	0.018032	88.032188	-8.138728	44.876789	-0.793136	0.000000	-0.901307	0.000000	0.000000	0.000000	-0.007290	0.013436	0.001757	0.000000	0.000000	2.000000	18.000000	0.000000
20451.801627	-0.084162	0.582452	0.018032	88.032188	-8.138728	44.876789	-0.793136	0.000000	-0.901307	0.000000	0.000000	0.000000	-0.007290	0.013436	0.001757	0.000000	0.000000	2.000000	18.000000	0.000000
20451.804961	-0.084162	0.582452	0.018032	88.032188	-8.138728	44.876789	-0.793136	0.000000	-0.901307	0.000000	0.000000	0.000000	-0.007290	0.013436	0.001757	0.000000	0.000000	2.000000	18.000000	0.000000
20451.808294	-0.084162	0.582452	0.018032	88.029198	-8.144366	44.873932	-0.791921	0.000000	-0.901600	0.000000	0.000000	0.000000	-0.007290	0.013436	0.001757	0.000000	0.000000	2.000000	18.000000	0.000000
20451.811627	-0.084160	0.582478	0.018025	88.029198	-8.144366	44.873932	-0.791921	0.000000	-0.901600	0.000000	0.000000	0.000000	0.000356	0.007917	-0.002022	0.000000	0.000000	2.000000	18.000000	0.000000
20451.814961	-0.084160	0.582478	0.018025	88.029198	-8.144366	44.873932	-0.791921	0.000000	-0.901600	0.000000	0.000000	0.000000	0.000356	0.007917	-0.002022	0.000000	0.000000	2.000000	18.000000	0.000000
20451.818294	-0.084160	0.582478	0.018025	88.028999	-8.147143	44.873772	-0.791981	0.000000	-0.901263	0.000000	0.000000	0.000000	0.000356	0.007917	-0.002022	0.000000	0.000000	2.000000	18.000000	0.000000
20451.821627	-0.084160	0.582478	0.018025	88.028999	-8.147143	44.873772	-0.791981	0.000000	-0.901263	0.000000	0.000000	0.000000	0.000356	0.007917	-0.002022	0.000000	0.000000	2.000000	18.000000	0.000000
20451.824961	-0.084183	0.582478	0.018021	88.028999	-8.147143	44.873772	-0.791981	0.000000	-0.901263	0.000000	0.000000	0.000000	-0.006765	-0.000004	-0.001199	0.000000	0.000000	2.000000	18.000000	0.000000
20451.828294	-0.084183	0.582478	0.018021	88.029198	-8.147080	44.866032	-0.791981	0.000000	-0.901263	0.000000	0.000000	0.000000	-0.006765	-0.000004	-0.001199	0.000000	0.000000	2.000000	18.000000	0.000000
20451.831627	-0.084183	0.582478	0.018021	88.029198	-8.147080	44.866032	-0.791981	0.000000	-0.901263	0.000000	0.000000	0.000000	-0.006765	-0.000004	-0.001199	0.000000	0.000000	2.000000	18.000000	0.000000
20451.834961	-0.084183	0.582478	0.018021	88.029198	-8.147080	44.866032	-0.791981	0.000000	-0.901263	0.000000	0.000000	0.000000	-0.006765	-0.000004	-0.001199	0.000000	0.000000	2.000000	18.000000	0.000000
20451.838294	-0.084183	0.582478	0.018021	88.029198	-8.147080	44.866032	-0.790853	0.000000	-0.901064	0.000000	0.000000	0.000000	0.000001	-0.000004	0.000000	0.000000	0.000000	2.000000	18.000000	0.000000
20451.841627	-0.084183	0.582478	0.018021	88.029198	-8.147080	44.866032	-0.790853	0.000000	-0.901064	0.000000	0.000000	0.000000	0.000001	-0.000004	0.000000	0.000000	0.000000	2.000000	18.000000	0.000000
20451.844961	-0.084183	0.582478	0.018021	88.029198	-8.147080	44.866032	-0.790853	0.000000	-0.901064	0.000000	0.000000	0.000000	0.000001	-0.000004	0.000000	0.000000	0.000000	2.000000	18.000000	0.000000
20451.848294	-0.084183	0.582478	0.018021	88.029198	-8.147080	44.866032	-0.790853	0.000000	-0.901064	0.000000	0.000000	0.000000	0.000001	-0.000004	0.000000	0.000000	0.000000	2.000000	18.000000	0.000000
20451.851627	-0.084183	0.582478	0.018021	88.029198	-8.147080	44.866032	-0.790853	0.000000	-0.901064	0.000000	0.000000	0.000000	0.000001	-0.000004	0.000000	0.000000	0.000000	2.000000	18.000000	0.000000
20451.854961	-0.084183	0.582478	0.018021	88.029198	-8.147080	44.866032	-0.790853	0.000000	-0.901064	0.000000	0.000000	0.000000	0.000001	-0.000004	0.000000	0.000000	0.000000	2.000000	18.000000	0.000000
20451.858294	-0.084183	0.582478	0.018021	88.029198	-8.144404	44.865944	-0.790853	0.000000	-0.901064	0.000000	0.000000	0.000000	0.000001	-0.000004	0.000000	0.000000	0.000000	2.000000	18.000000	0.000000
20451.861627	-0.084183	0.582478	0.018021	88.029198	-8.144404	44.865944	-0.790853	0.000000	-0.901064	0.000000	0.000000	0.000000	0.000001	-0.000004	0.000000	0.000000	0.000000	2.000000	18.000000	0.000000
20451.864961	-0.084134	0.582486	0.018006	88.029198	-8.144404	44.865944	-0.790853	0.000000	-0.901064	0.000000	0.000000	0.000000	0.014773	0.002358	-0.004600	0.000000	0.000000	2.000000	18.000000	0.000000
20451.868294	-0.084134	0.582486	0.018006	88.029106	-8.138977	44.865822	-0.790853	0.000000	-0.901064	0.000000	0.000000	0.000000	0.014773	0.002358	-0.004600	0.000000	0.000000	2.000000	18.000000	0.000000
20451.871627	-0.084134	0.582486	0.018006	88.029106	-8.138977	44.865822	-0.790853	0.000000	-0.901064	0.000000	0.000000	0.000000	0.014773	0.002358	-0.004600	0.000000	0.000000	2.000000	18.000000	0.000000
20451.874961	-0.084134	0.582486	0.018006	88.029106	-8.138977	44.865822	-0.790853	0.000000	-0.901064	0.000000	0.000000	0.000000	0.014773	0.002358	-0.004600	0.000000	0.000000	2.000000	18.000000	0.000000
20451.878294	-0.084084	0.582494	0.017991	88.029106	-8.136166	44.865925	-0.793315	0.000000	-0.900297	0.000000	0.000000	0.000000	0.014775	0.002378	-0.004602	0.000000	0.000000	2.000000	18.000000	0.000000
20451.881627	-0.084084	0.582494	0.017991	88.029106	-8.136166	44.865925	-0.793315	0.000000	-0.900297	0.000000	0.000000	0.000000	0.014775	0.002378	-0.004602	0.000000	0.000000	2.000000	18.000000	0.000000
20451.884961	-0.084084	0.582494	0.017991	88.029106	-8.136166	44.865925	-0.793315	0.000000	-0.900297	0.000000	0.000000	0.000000	0.014775	0.002378	-0.004602	0.000000	0.000000	2.000000	18.000000	0.000000
20451.888294	-0.084084	0.582494	0.017991	88.025932	-8.139198	44.862862	-0.795777	0.000000	-0.899530	0.000000	0.000000	0.000000	0.014775	0.002378	-0.004602	0.000000	0.000000	2.000000	18.000000	0.000000
20451.891627	-0.084110	0.582512	0.018003	88.025932	-8.139198	44.862862	-0.795777	0.000000	-0.899530	0.000000	0.000000	0.000000	-0.007647	0.005529	0.003778	0.000000	0.000000	2.000000	18.000000	0.000000
20451.894961	-0.084110	0.582512	0.018003	88.025932	-8.139198	44.862862	-0.795777	0.000000	-0.899530	0.000000	0.000000	0.000000	-0.007647	0.005529	0.003778	0.000000	0.000000	2.000000	18.000000	0.000000
20451.898294	-0.084110	0.582512	0.018003	88.025932	-8.142009	44.862862	-0.794503	0.000000	-0.900160	0.000000	0.000000	0.000000	-0.007647	0.005529	0.003778	0.000000	0.000000	2.000000	18.000000	0.000000
20451.901627	-0.084110	0.582512	0.018003	88.025932	-8.142009	44.862862	-0.794503	0.000000	-0.900160	0.000000	0.000000	0.000000	-0.007647	0.005529	0.003778	0.000000	0.000000	2.000000	18.000000	0.000000
20451.904961	-0.084132	0.582512	0.017999	88.025932	-8.142009	44.862862	-0.794503	0.000000	-0.900160	0.000000	0.000000	0.000000	-0.006768	0.000004	-0.001198	0.000000	0.000000	2.000000	18.000000	0.000000
20451.908294	-0.084132	0.582512	0.017999	88.025932	-8.147330	44.862846	-0.794503	0.000000	-0.900160	0.000000	0.000000	0.000000	-0.006768	0.000004	-0.001198	0.000000	0.000000	2.000000	18.000000	0.000000
20451.911627	-0.084132	0.582512	0.017999	88.025932	-8.147330	44.862846	-0.794503	0.000000	-0.900160	0.000000	0.000000	0.000000	-0.006768	0.000004	-0.001198	0.000000	0.000000	2.000000	18.000000	0.000000
20451.914961	-0.084132	0.582512	0.017999	88.025932	-8.147330	44.862846	-0.794503	0.000000	-0.900160	0.000000	0.000000	0.000000	-0.006768	0.000004	-0.001198	0.000000	0.000000	2.000000	18.000000	0.000000
20451.918294	-0.084182	0.582505	0.018015	88.025932	-8.150096	44.862930	-0.793375	0.000000	-0.899960	0.000000	0.000000	0.000000	-0.014774	-0.002358	0.004601	0.000000	0.000000	2.000000	18.000000	0.000000
20451.921627	-0.084182	0.582505	0.018015	88.025932	-8.150096	44.862930	-0.793375	0.000000	-0.899960	0.000000	0.000000	0.000000	-0.014774	-0.002358	0.004601	0.000000	0.000000	2.000000	18.000000	0.000000
20451.924961	-0.084182	0.582505	0.018015	88.025932	-8.150096	44.862930	-0.793375	0.000000	-0.899960	0.000000	0.000000	0.000000	-0.014774	-0.002358	0.004601	0.000000	0.000000	2.000000	18.000000	0.000000
20451.928294	-0.084182	0.582505	0.018015	88.025826	-8.152812	44.854855	-0.790913	0.000000	-0.900727	0.000000	0.000000	0.000000	-0.014774	-0.002358	0.004601	0.000000	0.000000	2.000000	18.000000	0.000000
20451.931627	-0.084204	0.582505	0.018011	88.025826	-8.152812	44.854855	-0.790913	0.000000	-0.900727	0.000000	0.000000	0.000000	-0.006768	0.000002	-0.001199	0.000000	0.000000	2.000000	18.000000	0.000000
20451.934961	-0.084204	0.582505	0.018011	88.025826	-8.152812	44.854855	-0.790913	0.000000	-0.900727	0.000000	0.000000	0.000000	-0.006768	0.000002	-0.001199	0.000000	0.000000	2.000000	18.000000	0.000000
20451.938294	-0.084204	0.582505	0.018011	88.022758	-8.155747	44.851879	-0.789785	0.000000	-0.900527	0.000000	0.000000	0.000000	-0.006768	0.000002	-0.001199	0.000000	0.000000	2.000000	18.000000	0.000000
20451.941627	-0.084204	0.582505	0.018011	88.022758	-8.155747	44.851879	-0.789785	0.000000	-0.900527	0.000000	0.000000	0.000000	-0.006768	0.000002	-0.001199	0.000000	0.000000	2.000000	18.000000	0.000000
20451.944961	-0.084203	0.582531	0.018004	88.022758	-8.155747	44.851879	-0.789785	0.000000	-0.900527	0.000000	0.000000	0.000000	0.000360	0.007912	-0.002022	0.000000	0.000000	2.000000	18.000000	0.000000
20451.948294	-0.084203	0.582531	0.018004	88.022858	-8.153094	44.843884	-0.789785	0.000000	-0.900527	0.000000	0.000000	0.000000	0.000360	0.007912	-0.002022	0.000000	0.000000	2.000000	18.000000	0.000000
20451.951627	-0.084203	0.582531	0.018004	88.022858	-8.153094	44.843884	-0.789785	0.000000	-0.900527	0.000000	0.000000	0.000000	0.000360	0.007912	-0.002022	0.000000	0.000000	2.000000	18.000000	0.000000
20451.954961	-0.084203	0.582531	0.018004	88.022858	-8.153094	44.843884	-0.789785	0.000000	-0.900527	0.000000	0.000000	0.000000	0.000360	0.007912	-0.002022	0.000000	0.000000	2.000000	18.000000	0.000000
20451.958294	-0.084157	0.582557	0.018005	88.019691	-8.153379	44.840878	-0.789845	0.000000	-0.900190	0.000000	0.000000	0.000000	0.013893	0.007919	0.000374	0.000000	0.000000	2.000000	18.000000	0.000000
20451.961627	-0.084157	0.582557	0.018005	88.019691	-8.153379	44.840878	-0.789845	0.000000	-0.900190	0.000000	0.000000	0.000000	0.013893	0.007919	0.000374	0.000000	0.000000	2.000000	18.000000	0.000000
20451.964961	-0.084157	0.582557	0.018005	88.019691	-8.153379	44.840878	-0.789845	0.000000	-0.900190	0.000000	0.000000	0.000000	0.013893	0.007919	0.000374	0.000000	0.000000	2.000000	18.000000	0.000000
20451.968294	-0.084157	0.582557	0.018005	88.013474	-8.156653	44.835041	-0.792160	0.000000	-0.900252	0.000000	0.000000	0.000000	0.013893	0.007919	0.000374	0.000000	0.000000	2.000000	18.000000	0.000000
20451.971627	-0.084136	0.582602	0.018019	88.013474	-8.156653	44.835041	-0.792160	0.000000	-0.900252	0.000000	0.000000	0.000000	0.006243	0.013437	0.004150	0.000000	0.000000	2.000000	18.000000	0.000000
20451.974961	-0.084136	0.582602	0.018019	88.013474	-8.156653	44.835041	-0.792160	0.000000	-0.900252	0.000000	0.000000	0.000000	0.006243	0.013437	0.004150	0.000000	0.000000	2.000000	18.000000	0.000000
20451.978294	-0.084136	0.582602	0.018019	88.010422	-8.159586	44.832035	-0.793201	0.000000	-0.900944	0.000000	0.000000	0.000000	0.006243	0.013437	0.004150	0.000000	0.000000	2.000000	18.000000	0.000000
20451.981627	-0.084136	0.582602	0.018019	88.010422	-8.159586	44.832035	-0.793201	0.000000	-0.900944	0.000000	0.000000	0.000000	0.006243	0.013437	0.004150	0.000000	0.000000	2.000000	18.000000	0.000000
20451.984961	-0.084139	0.582621	0.018035	88.010422	-8.159586	44.832035	-0.793201	0.000000	-0.900944	0.000000	0.000000	0.000000	-0.000879	0.005538	0.004974	0.000000	0.000000	2.000000	18.000000	0.000000
20451.988294	-0.084139	0.582621	0.018035	88.006302	-8.163214	44.828323	-0.793201	0.000000	-0.900944	0.000000	0.000000	0.000000	-0.000879	0.005538	0.004974	0.000000	0.000000	2.000000	18.000000	0.000000
20451.991627	-0.084139	0.582621	0.018035	88.006302	-8.163214	44.828323	-0.793201	0.000000	-0.900944	0.000000	0.000000	0.000000	-0.000879	0.005538	0.004974	0.000000	0.000000	2.000000	18.000000	0.000000
20451.994961	-0.084139	0.582621	0.018035	88.006302	-8.163214	44.828323	-0.793201	0.000000	-0.900944	0.000000	0.000000	0.000000	-0.000879	0.005538	0.004974	0.000000	0.000000	2.000000	18.000000	0.000000
20451.998294	-0.084144	0.582684	0.018062	88.003448	-8.166224	44.825485	-0.793054	0.000000	-0.901773	0.000000	0.000000	0.000000	-0.001403	0.018983	0.007922	0.000000	0.000000	2.000000	18.000000	0.000000
20452.001627	-0.084144	0.582684	0.018062	88.003448	-8.166224	44.825485	-0.793054	0.000000	-0.901773	0.000000	0.000000	0.000000	-0.001403	0.018983	0.007922	0.000000	0.000000	2.000000	18.000000	0.000000
20452.004961	-0.084144	0.582684	0.018062	88.003448	-8.166224	44.825485	-0.793054	0.000000	-0.901773	0.000000	0.000000	0.000000	-0.001403	0.018983	0.007922	0.000000	0.000000	2.000000	18.000000	0.000000
20452.008294	-0.084144	0.582684	0.018062	88.003448	-8.166224	44.825485	-0.792820	0.000000	-0.903093	0.000000	0.000000	0.000000	-0.001403	0.018983	0.007922	0.000000	0.000000	2.000000	18.000000	0.000000
20452.011627	-0.084139	0.582692	0.018039	88.003448	-8.166224	44.825485	-0.792820	0.000000	-0.903093	0.000000	0.000000	0.000000	0.001239	0.002355	-0.006998	0.000000	0.000000	2.000000	18.000000	0.000000
20452.014961	-0.084139	0.582692	0.018039	88.003448	-8.166224	44.825485	-0.792820	0.000000	-0.903093	0.000000	0.000000	0.000000	0.001239	0.002355	-0.006998	0.000000	0.000000	2.000000	18.000000	0.000000
20452.018294	-0.084139	0.582692	0.018039	88.005516	-8.163873	44.827560	-0.793027	0.000000	-0.901927	0.000000	0.000000	0.000000	0.001239	0.002355	-0.006998	0.000000	0.000000	2.000000	18.000000	0.000000
20452.021627	-0.084139	0.582692	0.018039	88.005516	-8.163873	44.827560	-0.793027	0.000000	-0.901927	0.000000	0.000000	0.000000	0.001239	0.002355	-0.006998	0.000000	0.000000	2.000000	18.000000	0.000000
20452.024961	-0.084139	0.582692	0.018039	88.005516	-8.163873	44.827560	-0.793027	0.000000	-0.901927	0.000000	0.000000	0.000000	0.000000	-0.000005	0.000000	0.000000	0.000000	2.000000	18.000000	0.000000
20452.028294	-0.084139	0.582692	0.018039	88.005516	-8.163873	44.827560	-0.793027	0.000000	-0.901927	0.000000	0.000000	0.000000	0.000000	-0.000005	0.000000	0.000000	0.000000	2.000000	18.000000	0.000000
20452.031627	-0.084139	0.582692	0.018039	88.005516	-8.163873	44.827560	-0.793027	0.000000	-0.901927	0.000000	0.000000	0.000000	0.000000	-0.000005	0.000000	0.000000	0.000000	2.000000	18.000000	0.000000
20452.034961	-0.084139	0.582692	0.018039	88.005516	-8.163873	44.827560	-0.793027	0.000000	-0.901927	0.000000	0.000000	0.000000	0.000000	-0.000005	0.000000	0.000000	0.000000	2.000000	18.000000	0.000000
20452.038294	-0.084112	0.582726	0.018012	88.002274	-8.164111	44.824604	-0.793027	0.000000	-0.901927	0.000000	0.000000	0.000000	0.008366	0.010285	-0.007826	0.000000	0.000000	2.000000	18.000000	0.000000
20452.041627	-0.084112	0.582726	0.018012	88.002274	-8.164111	44.824604	-0.793027	0.000000	-0.901927	0.000000	0.000000	0.000000	0.008366	0.010285	-0.007826	0.000000	0.000000	2.000000	18.000000	0.000000
20452.044961	-0.084112	0.582726	0.018012	88.002274	-8.164111	44.824604	-0.793027	0.000000	-0.901927	0.000000	0.000000	0.000000	0.008366	0.010285	-0.007826	0.000000	0.000000	2.000000	18.000000	0.000000
20452.048294	-0.084112	0.582726	0.018012	87.999245	-8.164321	44.821751	-0.794421	0.000000	-0.900622	0.000000	0.000000	0.000000	0.008366	0.010285	-0.007826	0.000000	0.000000	2.000000	18.000000	0.000000
20452.051627	-0.084088	0.582752	0.018010	87.999245	-8.164321	44.821751	-0.794421	0.000000	-0.900622	0.000000	0.000000	0.000000	0.007125	0.007914	-0.000829	0.000000	0.000000	2.000000	18.000000	0.000000
20452.054961	-0.084088	0.582752	0.018010	87.999245	-8.164321	44.821751	-0.794421	0.000000	-0.900622	0.000000	0.000000	0.000000	0.007125	0.007914	-0.000829	0.000000	0.000000	2.000000	18.000000	0.000000
20452.058294	-0.084088	0.582752	0.018010	87.996208	-8.164540	44.818935	-0.795609	0.000000	-0.900484	0.000000	0.000000	0.000000	0.007125	0.007914	-0.000829	0.000000	0.000000	2.000000	18.000000	0.000000
20452.061627	-0.084064	0.582779	0.018007	87.996208	-8.164540	44.818935	-0.795609	0.000000	-0.900484	0.000000	0.000000	0.000000	0.007124	0.007902	-0.000829	0.000000	0.000000	2.000000	18.000000	0.000000
20452.064961	-0.084064	0.582779	0.018007	87.996208	-8.164540	44.818935	-0.795609	0.000000	-0.900484	0.000000	0.000000	0.000000	0.007124	0.007902	-0.000829	0.000000	0.000000	2.000000	18.000000	0.000000
20452.068294	-0.084064	0.582779	0.018007	87.993088	-8.167435	44.815979	-0.796796	0.000000	-0.900346	0.000000	0.000000	0.000000	0.007124	0.007902	-0.000829	0.000000	0.000000	2.000000	18.000000	0.000000
20452.071627	-0.084064	0.582779	0.018007	87.993088	-8.167435	44.815979	-0.796796	0.000000	-0.900346	0.000000	0.000000	0.000000	0.007124	0.007902	-0.000829	0.000000	0.000000	2.000000	18.000000	0.000000
20452.074961	-0.084067	0.582797	0.018023	87.993088	-8.167435	44.815979	-0.796796	0.000000	-0.900346	0.000000	0.000000	0.000000	-0.000878	0.005528	0.004972	0.000000	0.000000	2.000000	18.000000	0.000000
20452.078294	-0.084067	0.582797	0.018023	87.992210	-8.168036	44.815262	-0.796796	0.000000	-0.900346	0.000000	0.000000	0.000000	-0.000878	0.005528	0.004972	0.000000	0.000000	2.000000	18.000000	0.000000
20452.081627	-0.084067	0.582797	0.018023	87.992210	-8.168036	44.815262	-0.796796	0.000000	-0.900346	0.000000	0.000000	0.000000	-0.000878	0.005528	0.004972	0.000000	0.000000	2.000000	18.000000	0.000000
20452.084961	-0.084067	0.582797	0.018023	87.992210	-8.168036	44.815262	-0.796796	0.000000	-0.900346	0.000000	0.000000	0.000000	-0.000878	0.005528	0.004972	0.000000	0.000000	2.000000	18.000000	0.000000
20452.088294	-0.084066	0.582824	0.018017	87.994553	-8.165910	44.817585	-0.796650	0.000000	-0.901175	0.000000	0.000000	0.000000	0.000359	0.007913	-0.002027	0.000000	0.000000	2.000000	18.000000	0.000000
20452.091627	-0.084066	0.582824	0.018017	87.994553	-8.165910	44.817585	-0.796650	0.000000	-0.901175	0.000000	0.000000	0.000000	0.000359	0.007913	-0.002027	0.000000	0.000000	2.000000	18.000000	0.000000
20452.094961	-0.084066	0.582824	0.018017	87.994553	-8.165910	44.817585	-0.796650	0.000000	-0.901175	0.000000	0.000000	0.000000	0.000359	0.007913	-0.002027	0.000000	0.000000	2.000000	18.000000	0.000000
20452.098294	-0.084066	0.582824	0.018017	87.999245	-8.161483	44.821934	-0.796710	0.000000	-0.900837	0.000000	0.000000	0.000000	0.000359	0.007913	-0.002027	0.000000	0.000000	2.000000	18.000000	0.000000
20452.101627	-0.084066	0.582824	0.018017	87.999245	-8.161483	44.821934	-0.796710	0.000000	-0.900837	0.000000	0.000000	0.000000	-0.000000	-0.000008	0.000000	0.000000	0.000000	2.000000	18.000000	0.000000
20452.104961	-0.084066	0.582824	0.018017	87.999245	-8.161483	44.821934	-0.796710	0.000000	-0.900837	0.000000	0.000000	0.000000	-0.000000	-0.000008	0.000000	0.000000	0.000000	2.000000	18.000000	0.000000
20452.108294	-0.084066	0.582824	0.018017	88.001396	-8.159182	44.824100	-0.796710	0.000000	-0.900837	0.000000	0.000000	0.000000	-0.000000	-0.000008	0.000000	0.000000	0.000000	2.000000	18.000000	0.000000
20452.111627	-0.084066	0.582824	0.018017	88.001396	-8.159182	44.824100	-0.796710	0.000000	-0.900837	0.000000	0.000000	0.000000	-0.000000	-0.000008	0.000000	0.000000	0.000000	2.000000	18.000000	0.000000
20452.114961	-0.084062	0.582832	0.017993	88.001396	-8.159182	44.824100	-0.796710	0.000000	-0.900837	0.000000	0.000000	0.000000	0.001238	0.002372	-0.006999	0.000000	0.000000	2.000000	18.000000	0.000000
20452.118294	-0.084062	0.582832	0.017993	88.001396	-8.161896	44.824135	-0.796710	0.000000	-0.900837	0.000000	0.000000	0.000000	0.001238	0.002372	-0.006999	0.000000	0.000000	2.000000	18.000000	0.000000
20452.121627	-0.084062	0.582832	0.017993	88.001396	-8.161896	44.824135	-0.796710	0.000000	-0.900837	0.000000	0.000000	0.000000	0.001238	0.002372	-0.006999	0.000000	0.000000	2.000000	18.000000	0.000000
20452.124961	-0.084062	0.582832	0.017993	88.001396	-8.161896	44.824135	-0.796710	0.000000	-0.900837	0.000000	0.000000	0.000000	0.001238	0.002372	-0.006999	0.000000	0.000000	2.000000	18.000000	0.000000
20452.128294	-0.084101	0.582866	0.017955	87.998459	-8.167584	44.821247	-0.796916	0.000000	-0.899670	0.000000	0.000000	0.000000	-0.011937	0.010266	-0.011421	0.000000	0.000000	2.000000	18.000000	0.000000
20452.131627	-0.084101	0.582866	0.017955	87.998459	-8.167584	44.821247	-0.796916	0.000000	-0.899670	0.000000	0.000000	0.000000	-0.011937	0.010266	-0.011421	0.000000	0.000000	2.000000	18.000000	0.000000
20452.134961	-0.084101	0.582866	0.017955	87.998459	-8.167584	44.821247	-0.796916	0.000000	-0.899670	0.000000	0.000000	0.000000	-0.011937	0.010266	-0.011421	0.000000	0.000000	2.000000	18.000000	0.000000
20452.138294	-0.084101	0.582866	0.017955	87.995232	-8.173245	44.810379	-0.794927	0.000000	-0.897767	0.000000	0.000000	0.000000	-0.011937	0.010266	-0.011421	0.000000	0.000000	2.000000	18.000000	0.000000
20452.141627	-0.084123	0.582892	0.017945	87.995232	-8.173245	44.810379	-0.794927	0.000000	-0.897767	0.000000	0.000000	0.000000	-0.006409	0.007912	-0.003226	0.000000	0.000000	2.000000	18.000000	0.000000
20452.144961	-0.084123	0.582892	0.017945	87.995232	-8.173245	44.810379	-0.794927	0.000000	-0.897767	0.000000	0.000000	0.000000	-0.006409	0.007912	-0.003226	0.000000	0.000000	2.000000	18.000000	0.000000
20452.148294	-0.084123	0.582892	0.017945	87.988800	-8.131829	44.845242	-0.793858	0.000000	-0.897229	0.000000	0.000000	0.000000	-0.006409	0.007912	-0.003226	0.000000	0.000000	2.000000	18.000000	0.000000
20452.151627	-0.084123	0.582892	0.017945	87.988800	-8.131829	44.845242	-0.793858	0.000000	-0.897229	0.000000	0.000000	0.000000	-0.006409	0.007912	-0.003226	0.000000	0.000000	2.000000	18.000000	0.000000
20452.154961	-0.084129	0.582929	0.017978	87.988800	-8.131829	44.845242	-0.793858	0.000000	-0.897229	0.000000	0.000000	0.000000	-0.001759	0.011087	0.009941	0.000000	0.000000	2.000000	18.000000	0.000000
20452.158294	-0.084129	0.582929	0.017978	87.988121	-8.132506	44.844616	-0.793858	0.000000	-0.897229	0.000000	0.000000	0.000000	-0.001759	0.011087	0.009941	0.000000	0.000000	2.000000	18.000000	0.000000
20452.161627	-0.084129	0.582929	0.017978	87.988121	-8.132506	44.844616	-0.793858	0.000000	-0.897229	0.000000	0.000000	0.000000	-0.001759	0.011087	0.009941	0.000000	0.000000	2.000000	18.000000	0.000000
20452.164961	-0.084129	0.582929	0.017978	87.988121	-8.132506	44.844616	-0.793858	0.000000	-0.897229	0.000000	0.000000	0.000000	-0.001759	0.011087	0.009941	0.000000	0.000000	2.000000	18.000000	0.000000
20452.168294	-0.084104	0.582982	0.017968	87.989578	-8.128250	44.838184	-0.793565	0.000000	-0.898886	0.000000	0.000000	0.000000	0.007487	0.015821	-0.002861	0.000000	0.000000	2.000000	18.000000	0.000000
20452.171627	-0.084104	0.582982	0.017968	87.989578	-8.128250	44.838184	-0.793565	0.000000	-0.898886	0.000000	0.000000	0.000000	0.007487	0.015821	-0.002861	0.000000	0.000000	2.000000	18.000000	0.000000
20452.174961	-0.084104	0.582982	0.017968	87.989578	-8.128250	44.838184	-0.793565	0.000000	-0.898886	0.000000	0.000000	0.000000	0.007487	0.015821	-0.002861	0.000000	0.000000	2.000000	18.000000	0.000000
20452.178294	-0.084104	0.582982	0.017968	87.991043	-8.123927	44.839767	-0.794813	0.000000	-0.898409	0.000000	0.000000	0.000000	0.007487	0.015821	-0.002861	0.000000	0.000000	2.000000	18.000000	0.000000
20452.181627	-0.084080	0.583008	0.017965	87.991043	-8.123927	44.839767	-0.794813	0.000000	-0.898409	0.000000	0.000000	0.000000	0.007126	0.007906	-0.000833	0.000000	0.000000	2.000000	18.000000	0.000000
20452.184961	-0.084080	0.583008	0.017965	87.991043	-8.123927	44.839767	-0.794813	0.000000	-0.898409	0.000000	0.000000	0.000000	0.007126	0.007906	-0.000833	0.000000	0.000000	2.000000	18.000000	0.000000
20452.188294	-0.084080	0.583008	0.017965	87.987244	-8.127586	44.836266	-0.796000	0.000000	-0.898270	0.000000	0.000000	0.000000	0.007126	0.007906	-0.000833	0.000000	0.000000	2.000000	18.000000	0.000000
20452.191627	-0.084080	0.583008	0.017965	87.987244	-8.127586	44.836266	-0.796000	0.000000	-0.898270	0.000000	0.000000	0.000000	0.007126	0.007906	-0.000833	0.000000	0.000000	2.000000	18.000000	0.000000
20452.194961	-0.084082	0.583053	0.017975	87.987244	-8.127586	44.836266	-0.796000	0.000000	-0.898270	0.000000	0.000000	0.000000	-0.000519	0.013442	0.002938	0.000000	0.000000	2.000000	18.000000	0.000000
20452.198294	-0.084082	0.583053	0.017975	87.983940	-8.133302	44.825108	-0.796000	0.000000	-0.898270	0.000000	0.000000	0.000000	-0.000519	0.013442	0.002938	0.000000	0.000000	2.000000	18.000000	0.000000
20452.201627	-0.084082	0.583053	0.017975	87.983940	-8.133302	44.825108	-0.796000	0.000000	-0.898270	0.000000	0.000000	0.000000	-0.000519	0.013442	0.002938	0.000000	0.000000	2.000000	18.000000	0.000000
20452.204961	-0.084082	0.583053	0.017975	87.983940	-8.133302	44.825108	-0.796000	0.000000	-0.898270	0.000000	0.000000	0.000000	-0.000519	0.013442	0.002938	0.000000	0.000000	2.000000	18.000000	0.000000
20452.208294	-0.084109	0.583116	0.017998	87.977745	-8.139184	44.803356	-0.795914	0.000000	-0.898760	0.000000	0.000000	0.000000	-0.008167	0.018983	0.006708	0.000000	0.000000	2.000000	18.000000	0.000000
20452.211627	-0.084109	0.583116	0.017998	87.977745	-8.139184	44.803356	-0.795914	0.000000	-0.898760	0.000000	0.000000	0.000000	-0.008167	0.018983	0.006708	0.000000	0.000000	2.000000	18.000000	0.000000
20452.214961	-0.084109	0.583116	0.017998	87.977745	-8.139184	44.803356	-0.795914	0.000000	-0.898760	0.000000	0.000000	0.000000	-0.008167	0.018983	0.006708	0.000000	0.000000	2.000000	18.000000	0.000000
20452.218294	-0.084109	0.583116	0.017998	87.974640	-8.142197	44.784409	-0.794553	0.000000	-0.899878	0.000000	0.000000	0.000000	-0.008167	0.018983	0.006708	0.000000	0.000000	2.000000	18.000000	0.000000
20452.221627	-0.084112	0.583135	0.018014	87.974640	-8.142197	44.784409	-0.794553	0.000000	-0.899878	0.000000	0.000000	0.000000	-0.000879	0.005541	0.004968	0.000000	0.000000	2.000000	18.000000	0.000000
20452.224961	-0.084112	0.583135	0.018014	87.974640	-8.142197	44.784409	-0.794553	0.000000	-0.899878	0.000000	0.000000	0.000000	-0.000879	0.005541	0.004968	0.000000	0.000000	2.000000	18.000000	0.000000
20452.228294	-0.084112	0.583135	0.018014	87.981613	-8.135306	44.783222	-0.794406	0.000000	-0.900706	0.000000	0.000000	0.000000	-0.000879	0.005541	0.004968	0.000000	0.000000	2.000000	18.000000	0.000000
20452.231627	-0.084112	0.583135	0.018014	87.981613	-8.135306	44.783222	-0.794406	0.000000	-0.900706	0.000000	0.000000	0.000000	-0.000879	0.005541	0.004968	0.000000	0.000000	2.000000	18.000000	0.000000
20452.234961	-0.084112	0.583135	0.018014	87.981613	-8.135306	44.783222	-0.794406	0.000000	-0.900706	0.000000	0.000000	0.000000	-0.000000	-0.000002	0.000000	0.000000	0.000000	2.000000	18.000000	0.000000
20452.238294	-0.084112	0.583135	0.018014	87.990067	-8.124240	44.791607	-0.794406	0.000000	-0.900706	0.000000	0.000000	0.000000	-0.000000	-0.000002	0.000000	0.000000	0.000000	2.000000	18.000000	0.000000
20452.241627	-0.084112	0.583135	0.018014	87.990067	-8.124240	44.791607	-0.794406	0.000000	-0.900706	0.000000	0.000000	0.000000	-0.000000	-0.000002	0.000000	0.000000	0.000000	2.000000	18.000000	0.000000
20452.244961	-0.084112	0.583135	0.018014	87.990067	-8.124240	44.791607	-0.794406	0.000000	-0.900706	0.000000	0.000000	0.000000	-0.000000	-0.000002	0.000000	0.000000	0.000000	2.000000	18.000000	0.000000
20452.248294	-0.084088	0.583161	0.018011	88.010811	-8.103551	44.812176	-0.794406	0.000000	-0.900706	0.000000	0.000000	0.000000	0.007127	0.007908	-0.000835	0.000000	0.000000	2.000000	18.000000	0.000000
20452.251627	-0.084088	0.583161	0.018011	88.010811	-8.103551	44.812176	-0.794406	0.000000	-0.900706	0.000000	0.000000	0.000000	0.007127	0.007908	-0.000835	0.000000	0.000000	2.000000	18.000000	0.000000
20452.254961	-0.084088	0.583161	0.018011	88.010811	-8.103551	44.812176	-0.794406	0.000000	-0.900706	0.000000	0.000000	0.000000	0.007127	0.007908	-0.000835	0.000000	0.000000	2.000000	18.000000	0.000000
20452.258294	-0.084088	0.583161	0.018011	88.035469	-8.078424	44.837326	-0.795594	0.000000	-0.900567	0.000000	0.000000	0.000000	0.007127	0.007908	-0.000835	0.000000	0.000000	2.000000	18.000000	0.000000
20452.261627	-0.084087	0.583187	0.018005	88.035469	-8.078424	44.837326	-0.795594	0.000000	-0.900567	0.000000	0.000000	0.000000	0.000359	0.007915	-0.002033	0.000000	0.000000	2.000000	18.000000	0.000000
20452.264961	-0.084087	0.583187	0.018005	88.035469	-8.078424	44.837326	-0.795594	0.000000	-0.900567	0.000000	0.000000	0.000000	0.000359	0.007915	-0.002033	0.000000	0.000000	2.000000	18.000000	0.000000
20452.268294	-0.084087	0.583187	0.018005	88.060127	-8.052725	44.863045	-0.795654	0.000000	-0.900228	0.000000	0.000000	0.000000	0.000359	0.007915	-0.002033	0.000000	0.000000	2.000000	18.000000	0.000000
20452.271627	-0.084087	0.583187	0.018005	88.060127	-8.052725	44.863045	-0.795654	0.000000	-0.900228	0.000000	0.000000	0.000000	0.000359	0.007915	-0.002033	0.000000	0.000000	2.000000	18.000000	0.000000
20452.274961	-0.084090	0.583206	0.018021	88.060127	-8.052725	44.863045	-0.795654	0.000000	-0.900228	0.000000	0.000000	0.000000	-0.000878	0.005523	0.004967	0.000000	0.000000	2.000000	18.000000	0.000000
20452.278294	-0.084090	0.583206	0.018021	88.077156	-8.034460	44.881401	-0.795654	0.000000	-0.900228	0.000000	0.000000	0.000000	-0.000878	0.005523	0.004967	0.000000	0.000000	2.000000	18.000000	0.000000
20452.281627	-0.084090	0.583206	0.018021	88.077156	-8.034460	44.881401	-0.795654	0.000000	-0.900228	0.000000	0.000000	0.000000	-0.000878	0.005523	0.004967	0.000000	0.000000	2.000000	18.000000	0.000000
20452.284961	-0.084090	0.583206	0.018021	88.077156	-8.034460	44.881401	-0.795654	0.000000	-0.900228	0.000000	0.000000	0.000000	-0.000878	0.005523	0.004967	0.000000	0.000000	2.000000	18.000000	0.000000
20452.288294	-0.084071	0.583296	0.018045	88.084808	-8.023263	44.881794	-0.795507	0.000000	-0.901056	0.000000	0.000000	0.000000	0.005732	0.026914	0.007062	0.000000	0.000000	2.000000	18.000000	0.000000
20452.291627	-0.084071	0.583296	0.018045	88.084808	-8.023263	44.881794	-0.795507	0.000000	-0.901056	0.000000	0.000000	0.000000	0.005732	0.026914	0.007062	0.000000	0.000000	2.000000	18.000000	0.000000
20452.294961	-0.084071	0.583296	0.018045	88.084808	-8.023263	44.881794	-0.795507	0.000000	-0.901056	0.000000	0.000000	0.000000	0.005732	0.026914	0.007062	0.000000	0.000000	2.000000	18.000000	0.000000
20452.298294	-0.084071	0.583296	0.018045	88.086845	-8.020674	44.884430	-0.796463	0.000000	-0.902233	0.000000	0.000000	0.000000	0.005732	0.026914	0.007062	0.000000	0.000000	2.000000	18.000000	0.000000
20452.301627	-0.084075	0.583359	0.018071	88.086845	-8.020674	44.884430	-0.796463	0.000000	-0.902233	0.000000	0.000000	0.000000	-0.001398	0.018991	0.007895	0.000000	0.000000	2.000000	18.000000	0.000000
20452.304961	-0.084075	0.583359	0.018071	88.086845	-8.020674	44.884430	-0.796463	0.000000	-0.902233	0.000000	0.000000	0.000000	-0.001398	0.018991	0.007895	0.000000	0.000000	2.000000	18.000000	0.000000
20452.308294	-0.084075	0.583359	0.018071	88.091461	-8.015377	44.881706	-0.796230	0.000000	-0.903549	0.000000	0.000000	0.000000	-0.001398	0.018991	0.007895	0.000000	0.000000	2.000000	18.000000	0.000000
20452.311627	-0.084075	0.583359	0.018071	88.091461	-8.015377	44.881706	-0.796230	0.000000	-0.903549	0.000000	0.000000	0.000000	-0.001398	0.018991	0.007895	0.000000	0.000000	2.000000	18.000000	0.000000
20452.314961	-0.084084	0.583414	0.018121	88.091461	-8.015377	44.881706	-0.796230	0.000000	-0.903549	0.000000	0.000000	0.000000	-0.002635	0.016627	0.014894	0.000000	0.000000	2.000000	18.000000	0.000000
20452.318294	-0.084084	0.583414	0.018121	88.112801	-7.991417	44.905586	-0.796230	0.000000	-0.903549	0.000000	0.000000	0.000000	-0.002635	0.016627	0.014894	0.000000	0.000000	2.000000	18.000000	0.000000
20452.321627	-0.084084	0.583414	0.018121	88.112801	-7.991417	44.905586	-0.796230	0.000000	-0.903549	0.000000	0.000000	0.000000	-0.002635	0.016627	0.014894	0.000000	0.000000	2.000000	18.000000	0.000000
20452.324961	-0.084084	0.583414	0.018121	88.112801	-7.991417	44.905586	-0.796230	0.000000	-0.903549	0.000000	0.000000	0.000000	-0.002635	0.016627	0.014894	0.000000	0.000000	2.000000	18.000000	0.000000
20452.328294	-0.084099	0.583507	0.018203	88.152100	-7.946289	44.950764	-0.795790	0.000000	-0.906031	0.000000	0.000000	0.000000	-0.004390	0.027738	0.024816	0.000000	0.000000	2.000000	18.000000	0.000000
20452.331627	-0.084099	0.583507	0.018203	88.152100	-7.946289	44.950764	-0.795790	0.000000	-0.906031	0.000000	0.000000	0.000000	-0.004390	0.027738	0.024816	0.000000	0.000000	2.000000	18.000000	0.000000
20452.334961	-0.084099	0.583507	0.018203	88.152100	-7.946289	44.950764	-0.795790	0.000000	-0.906031	0.000000	0.000000	0.000000	-0.004390	0.027738	0.024816	0.000000	0.000000	2.000000	18.000000	0.000000
20452.338294	-0.084099	0.583507	0.018203	88.205177	-7.882407	45.006535	-0.795059	0.000000	-0.910167	0.000000	0.000000	0.000000	-0.004390	0.027738	0.024816	0.000000	0.000000	2.000000	18.000000	0.000000
20452.341627	-0.084108	0.583562	0.018253	88.205177	-7.882407	45.006535	-0.795059	0.000000	-0.910167	0.000000	0.000000	0.000000	-0.002632	0.016630	0.014886	0.000000	0.000000	2.000000	18.000000	0.000000
20452.344961	-0.084108	0.583562	0.018253	88.205177	-7.882407	45.006535	-0.795059	0.000000	-0.910167	0.000000	0.000000	0.000000	-0.002632	0.016630	0.014886	0.000000	0.000000	2.000000	18.000000	0.000000
20452.348294	-0.084108	0.583562	0.018253	88.260658	-7.811419	45.077454	-0.794620	0.000000	-0.912648	0.000000	0.000000	0.000000	-0.002632	0.016630	0.014886	0.000000	0.000000	2.000000	18.000000	0.000000
20452.351627	-0.084108	0.583562	0.018253	88.260658	-7.811419	45.077454	-0.794620	0.000000	-0.912648	0.000000	0.000000	0.000000	-0.002632	0.016630	0.014886	0.000000	0.000000	2.000000	18.000000	0.000000
20452.354961	-0.084119	0.583636	0.018319	88.260658	-7.811419	45.077454	-0.794620	0.000000	-0.912648	0.000000	0.000000	0.000000	-0.003510	0.022192	0.019844	0.000000	0.000000	2.000000	18.000000	0.000000
20452.358294	-0.084119	0.583636	0.018319	88.296822	-7.762505	45.118336	-0.794620	0.000000	-0.912648	0.000000	0.000000	0.000000	-0.003510	0.022192	0.019844	0.000000	0.000000	2.000000	18.000000	0.000000
20452.361627	-0.084119	0.583636	0.018319	88.296822	-7.762505	45.118336	-0.794620	0.000000	-0.912648	0.000000	0.000000	0.000000	-0.003510	0.022192	0.019844	0.000000	0.000000	2.000000	18.000000	0.000000
20452.364961	-0.084119	0.583636	0.018319	88.296822	-7.762505	45.118336	-0.794620	0.000000	-0.912648	0.000000	0.000000	0.000000	-0.003510	0.022192	0.019844	0.000000	0.000000	2.000000	18.000000	0.000000
20452.368294	-0.084137	0.583747	0.018418	88.305801	-7.749459	45.131386	-0.794035	0.000000	-0.915955	0.000000	0.000000	0.000000	-0.005265	0.033290	0.029757	0.000000	0.000000	2.000000	18.000000	0.000000
20452.371627	-0.084137	0.583747	0.018418	88.305801	-7.749459	45.131386	-0.794035	0.000000	-0.915955	0.000000	0.000000	0.000000	0.000001	-0.000005	-0.000000	0.000000	0.000000	2.000000	18.000000	0.000000
20452.374961	-0.084137	0.583747	0.018418	88.305801	-7.749459	45.131386	-0.794035	0.000000	-0.915955	0.000000	0.000000	0.000000	0.000001	-0.000005	-0.000000	0.000000	0.000000	2.000000	18.000000	0.000000
20452.378294	-0.084137	0.583747	0.018418	88.301193	-7.755717	45.117271	-0.793157	0.000000	-0.920915	0.000000	0.000000	0.000000	0.000001	-0.000005	-0.000000	0.000000	0.000000	2.000000	18.000000	0.000000
20452.381627	-0.084137	0.583747	0.018418	88.301193	-7.755717	45.117271	-0.793157	0.000000	-0.920915	0.000000	0.000000	0.000000	0.000001	-0.000005	-0.000000	0.000000	0.000000	2.000000	18.000000	0.000000
20452.384961	-0.084146	0.583803	0.018468	88.301193	-7.755717	45.117271	-0.793157	0.000000	-0.920915	0.000000	0.000000	0.000000	-0.002629	0.016639	0.014874	0.000000	0.000000	2.000000	18.000000	0.000000
20452.388294	-0.084146	0.583803	0.018468	88.301765	-7.751925	45.118198	-0.793157	0.000000	-0.920915	0.000000	0.000000	0.000000	-0.002629	0.016639	0.014874	0.000000	0.000000	2.000000	18.000000	0.000000
20452.391627	-0.084146	0.583803	0.018468	88.301765	-7.751925	45.118198	-0.793157	0.000000	-0.920915	0.000000	0.000000	0.000000	-0.002629	0.016639	0.014874	0.000000	0.000000	2.000000	18.000000	0.000000
20452.394961	-0.084146	0.583803	0.018468	88.301765	-7.751925	45.118198	-0.793157	0.000000	-0.920915	0.000000	0.000000	0.000000	-0.002629	0.016639	0.014874	0.000000	0.000000	2.000000	18.000000	0.000000
20452.398294	-0.084135	0.583877	0.018538	88.309502	-7.741111	45.121124	-0.792719	0.000000	-0.923394	0.000000	0.000000	0.000000	0.003266	0.022202	0.021026	0.000000	0.000000	2.000000	18.000000	0.000000
20452.401627	-0.084135	0.583877	0.018538	88.309502	-7.741111	45.121124	-0.792719	0.000000	-0.923394	0.000000	0.000000	0.000000	0.003266	0.022202	0.021026	0.000000	0.000000	2.000000	18.000000	0.000000
20452.404961	-0.084135	0.583877	0.018538	88.309502	-7.741111	45.121124	-0.792719	0.000000	-0.923394	0.000000	0.000000	0.000000	0.003266	0.022202	0.021026	0.000000	0.000000	2.000000	18.000000	0.000000
20452.408294	-0.084135	0.583877	0.018538	88.330116	-7.711725	45.142422	-0.793264	0.000000	-0.926898	0.000000	0.000000	0.000000	0.003266	0.022202	0.021026	0.000000	0.000000	2.000000	18.000000	0.000000
20452.411627	-0.084131	0.583885	0.018515	88.330116	-7.711725	45.142422	-0.793264	0.000000	-0.926898	0.000000	0.000000	0.000000	0.001238	0.002356	-0.007001	0.000000	0.000000	2.000000	18.000000	0.000000
20452.414961	-0.084131	0.583885	0.018515	88.330116	-7.711725	45.142422	-0.793264	0.000000	-0.926898	0.000000	0.000000	0.000000	0.001238	0.002356	-0.007001	0.000000	0.000000	2.000000	18.000000	0.000000
20452.418294	-0.084131	0.583885	0.018515	88.344124	-7.694431	45.154461	-0.793470	0.000000	-0.925731	0.000000	0.000000	0.000000	0.001238	0.002356	-0.007001	0.000000	0.000000	2.000000	18.000000	0.000000
20452.421627	-0.084131	0.583885	0.018515	88.344124	-7.694431	45.154461	-0.793470	0.000000	-0.925731	0.000000	0.000000	0.000000	0.001238	0.002356	-0.007001	0.000000	0.000000	2.000000	18.000000	0.000000
20452.424961	-0.084153	0.583885	0.018511	88.344124	-7.694431	45.154461	-0.793470	0.000000	-0.925731	0.000000	0.000000	0.000000	-0.006775	-0.000005	-0.001198	0.000000	0.000000	2.000000	18.000000	0.000000
20452.428294	-0.084153	0.583885	0.018511	88.348862	-7.690513	45.145149	-0.793470	0.000000	-0.925731	0.000000	0.000000	0.000000	-0.006775	-0.000005	-0.001198	0.000000	0.000000	2.000000	18.000000	0.000000
20452.431627	-0.084153	0.583885	0.018511	88.348862	-7.690513	45.145149	-0.793470	0.000000	-0.925731	0.000000	0.000000	0.000000	-0.006775	-0.000005	-0.001198	0.000000	0.000000	2.000000	18.000000	0.000000
20452.434961	-0.084153	0.583885	0.018511	88.348862	-7.690513	45.145149	-0.793470	0.000000	-0.925731	0.000000	0.000000	0.000000	-0.006775	-0.000005	-0.001198	0.000000	0.000000	2.000000	18.000000	0.000000
20452.438294	-0.084193	0.583919	0.018472	88.345665	-7.697515	45.100983	-0.792341	0.000000	-0.925532	0.000000	0.000000	0.000000	-0.011948	0.010286	-0.011444	0.000000	0.000000	2.000000	18.000000	0.000000
20452.441627	-0.084193	0.583919	0.018472	88.345665	-7.697515	45.100983	-0.792341	0.000000	-0.925532	0.000000	0.000000	0.000000	-0.011948	0.010286	-0.011444	0.000000	0.000000	2.000000	18.000000	0.000000
20452.444961	-0.084193	0.583919	0.018472	88.345665	-7.697515	45.100983	-0.792341	0.000000	-0.925532	0.000000	0.000000	0.000000	-0.011948	0.010286	-0.011444	0.000000	0.000000	2.000000	18.000000	0.000000
20452.448294	-0.084193	0.583919	0.018472	88.345543	-7.700193	45.053051	-0.790350	0.000000	-0.923624	0.000000	0.000000	0.000000	-0.011948	0.010286	-0.011444	0.000000	0.000000	2.000000	18.000000	0.000000
20452.451627	-0.084234	0.583927	0.018441	88.345543	-7.700193	45.053051	-0.790350	0.000000	-0.923624	0.000000	0.000000	0.000000	-0.012308	0.002366	-0.009400	0.000000	0.000000	2.000000	18.000000	0.000000
20452.454961	-0.084234	0.583927	0.018441	88.345543	-7.700193	45.053051	-0.790350	0.000000	-0.923624	0.000000	0.000000	0.000000	-0.012308	0.002366	-0.009400	0.000000	0.000000	2.000000	18.000000	0.000000
20452.458294	-0.084234	0.583927	0.018441	88.345665	-7.705759	44.997219	-0.788299	0.000000	-0.922058	0.000000	0.000000	0.000000	-0.012308	0.002366	-0.009400	0.000000	0.000000	2.000000	18.000000	0.000000
20452.461627	-0.084234	0.583927	0.018441	88.345665	-7.705759	44.997219	-0.788299	0.000000	-0.922058	0.000000	0.000000	0.000000	-0.012308	0.002366	-0.009400	0.000000	0.000000	2.000000	18.000000	0.000000
20452.464961	-0.084257	0.583927	0.018437	88.345665	-7.705759	44.997219	-0.788299	0.000000	-0.922058	0.000000	0.000000	0.000000	-0.006776	0.000006	-0.001199	0.000000	0.000000	2.000000	18.000000	0.000000
20452.468294	-0.084257	0.583927	0.018437	88.345665	-7.705762	44.957359	-0.788299	0.000000	-0.922058	0.000000	0.000000	0.000000	-0.006776	0.000006	-0.001199	0.000000	0.000000	2.000000	18.000000	0.000000
20452.471627	-0.084257	0.583927	0.018437	88.345665	-7.705762	44.957359	-0.788299	0.000000	-0.922058	0.000000	0.000000	0.000000	-0.006776	0.000006	-0.001199	0.000000	0.000000	2.000000	18.000000	0.000000
20452.474961	-0.084257	0.583927	0.018437	88.345665	-7.705762	44.957359	-0.788299	0.000000	-0.922058	0.000000	0.000000	0.000000	-0.006776	0.000006	-0.001199	0.000000	0.000000	2.000000	18.000000	0.000000
20452.478294	-0.084234	0.583927	0.018441	88.345779	-7.703022	44.949436	-0.787169	0.000000	-0.921858	0.000000	0.000000	0.000000	0.006774	0.000006	0.001199	0.000000	0.000000	2.000000	18.000000	0.000000
20452.481627	-0.084234	0.583927	0.018441	88.345779	-7.703022	44.949436	-0.787169	0.000000	-0.921858	0.000000	0.000000	0.000000	0.006774	0.000006	0.001199	0.000000	0.000000	2.000000	18.000000	0.000000
20452.484961	-0.084234	0.583927	0.018441	88.345779	-7.703022	44.949436	-0.787169	0.000000	-0.921858	0.000000	0.000000	0.000000	0.006774	0.000006	0.001199	0.000000	0.000000	2.000000	18.000000	0.000000
20452.488294	-0.084234	0.583927	0.018441	88.345665	-7.700275	44.949394	-0.788299	0.000000	-0.922058	0.000000	0.000000	0.000000	0.006774	0.000006	0.001199	0.000000	0.000000	2.000000	18.000000	0.000000
20452.491627	-0.084211	0.583927	0.018445	88.345665	-7.700275	44.949394	-0.788299	0.000000	-0.922058	0.000000	0.000000	0.000000	0.006772	0.000006	0.001200	0.000000	0.000000	2.000000	18.000000	0.000000
20452.494961	-0.084211	0.583927	0.018445	88.345665	-7.700275	44.949394	-0.788299	0.000000	-0.922058	0.000000	0.000000	0.000000	0.006772	0.000006	0.001200	0.000000	0.000000	2.000000	18.000000	0.000000
20452.498294	-0.084211	0.583927	0.018445	88.342590	-7.702100	44.944962	-0.789427	0.000000	-0.922258	0.000000	0.000000	0.000000	0.006772	0.000006	0.001200	0.000000	0.000000	2.000000	18.000000	0.000000
20452.501627	-0.084211	0.583927	0.018445	88.342590	-7.702100	44.944962	-0.789427	0.000000	-0.922258	0.000000	0.000000	0.000000	0.006772	0.000006	0.001200	0.000000	1.000000	2.000000	18.000000	0.000000
20452.504961	-0.084188	0.583953	0.018442	88.342590	-7.702100	44.944962	-0.789427	0.000000	-0.922258	0.000000	0.000000	0.000000	0.007136	0.007916	-0.000846	0.000000	1.000000	2.000000	18.000000	0.000000
