# Supplementary material for: Haptic Guidance Needs to Be Intuitive Not Just Informative to Improve Human Motor Accuracy
Source: PLoS One. 2016 Mar 16;11(3):e0150912. doi: 10.1371/journal.pone.0150912 (PMC4794196; doi:10.1371/journal.pone.0150912)
Supplement: S2 Data — (ZIP) [file pone.0150912.s002.zip › Subject2/exp2_0019.txt]

Time	PosX	PosY	PosZ	RotX	RotY	RotZ	ForceX	ForceY	ForceZ	MomentX	MomentY	MomentZ	VelocityX	VelocityY	VelocityZ	CalibratedWeight	ButtonDown	Condition	Trial	Visual
20457.107360	0.009378	0.563287	0.249456	87.345390	-151.051300	-102.421364	1.707845	0.000000	-4.699284	0.000000	0.000000	0.000000	0.048969	-0.003677	-0.104065	0.000000	1.000000	2.000000	19.000000	0.000000
20457.110693	0.009378	0.563287	0.249456	87.345390	-151.051300	-102.421364	1.707845	0.000000	-4.699284	0.000000	0.000000	0.000000	0.048969	-0.003677	-0.104065	0.000000	1.000000	2.000000	19.000000	0.000000
20457.114027	0.009378	0.563287	0.249456	87.345390	-151.051300	-102.421364	1.707845	0.000000	-4.699284	0.000000	0.000000	0.000000	0.048969	-0.003677	-0.104065	0.000000	1.000000	2.000000	19.000000	0.000000
20457.117360	0.009378	0.563287	0.249456	87.282570	-151.754776	-103.176140	1.707226	0.000000	-4.699508	0.000000	0.000000	0.000000	0.048969	-0.003677	-0.104065	0.000000	1.000000	2.000000	19.000000	0.000000
20457.120693	0.009842	0.563123	0.249017	87.282570	-151.754776	-103.176140	1.707226	0.000000	-4.699508	0.000000	0.000000	0.000000	0.139078	-0.049065	-0.131694	0.000000	1.000000	2.000000	19.000000	0.000000
20457.124027	0.009842	0.563123	0.249017	87.282570	-151.754776	-103.176140	1.707226	0.000000	-4.699508	0.000000	0.000000	0.000000	0.139078	-0.049065	-0.131694	0.000000	1.000000	2.000000	19.000000	0.000000
20457.127360	0.009842	0.563123	0.249017	87.222160	-152.395035	-103.867683	1.702153	0.000000	-4.701348	0.000000	0.000000	0.000000	0.139078	-0.049065	-0.131694	0.000000	1.000000	2.000000	19.000000	0.000000
20457.130693	0.010468	0.562940	0.248310	87.222160	-152.395035	-103.867683	1.702153	0.000000	-4.701348	0.000000	0.000000	0.000000	0.187975	-0.055077	-0.212299	0.000000	1.000000	2.000000	19.000000	0.000000
20457.134027	0.010468	0.562940	0.248310	87.222160	-152.395035	-103.867683	1.702153	0.000000	-4.701348	0.000000	0.000000	0.000000	0.187975	-0.055077	-0.212299	0.000000	1.000000	2.000000	19.000000	0.000000
20457.137360	0.010468	0.562940	0.248310	87.152214	-152.931152	-104.440620	1.695949	0.000000	-4.703590	0.000000	0.000000	0.000000	0.187975	-0.055077	-0.212299	0.000000	1.000000	2.000000	19.000000	0.000000
20457.140693	0.011022	0.563010	0.247326	87.152214	-152.931152	-104.440620	1.695949	0.000000	-4.703590	0.000000	0.000000	0.000000	0.166222	0.021091	-0.295118	0.000000	1.000000	2.000000	19.000000	0.000000
20457.144027	0.011022	0.563010	0.247326	87.152214	-152.931152	-104.440620	1.695949	0.000000	-4.703590	0.000000	0.000000	0.000000	0.166222	0.021091	-0.295118	0.000000	1.000000	2.000000	19.000000	0.000000
20457.147360	0.011022	0.563010	0.247326	87.039581	-152.998474	-104.609016	1.692592	0.000000	-4.704799	0.000000	0.000000	0.000000	0.166222	0.021091	-0.295118	0.000000	1.000000	2.000000	19.000000	0.000000
20457.150693	0.011873	0.562804	0.246202	87.039581	-152.998474	-104.609016	1.692592	0.000000	-4.704799	0.000000	0.000000	0.000000	0.255235	-0.061807	-0.337270	0.000000	1.000000	2.000000	19.000000	0.000000
20457.154027	0.011873	0.562804	0.246202	87.039581	-152.998474	-104.609016	1.692592	0.000000	-4.704799	0.000000	0.000000	0.000000	0.255235	-0.061807	-0.337270	0.000000	1.000000	2.000000	19.000000	0.000000
20457.157360	0.011873	0.562804	0.246202	86.943542	-150.503967	-102.282661	1.685034	0.000000	-4.707511	0.000000	0.000000	0.000000	0.255235	-0.061807	-0.337270	0.000000	1.000000	2.000000	19.000000	0.000000
20457.160693	0.012753	0.562627	0.245005	86.943542	-150.503967	-102.282661	1.685034	0.000000	-4.707511	0.000000	0.000000	0.000000	0.264023	-0.053201	-0.358974	0.000000	1.000000	2.000000	19.000000	0.000000
20457.164027	0.012753	0.562627	0.245005	86.943542	-150.503967	-102.282661	1.685034	0.000000	-4.707511	0.000000	0.000000	0.000000	0.264023	-0.053201	-0.358974	0.000000	1.000000	2.000000	19.000000	0.000000
20457.167360	0.012753	0.562627	0.245005	86.969521	-143.047562	-95.085144	1.677332	0.000000	-4.710261	0.000000	0.000000	0.000000	0.264023	-0.053201	-0.358974	0.000000	1.000000	2.000000	19.000000	0.000000
20457.170693	0.013663	0.562427	0.243791	86.969521	-143.047562	-95.085144	1.677332	0.000000	-4.710261	0.000000	0.000000	0.000000	0.273000	-0.059769	-0.364225	0.000000	1.000000	2.000000	19.000000	0.000000
20457.174027	0.013663	0.562427	0.243791	86.969521	-143.047562	-95.085144	1.677332	0.000000	-4.710261	0.000000	0.000000	0.000000	0.273000	-0.059769	-0.364225	0.000000	1.000000	2.000000	19.000000	0.000000
20457.177360	0.013663	0.562427	0.243791	87.016922	-130.712997	-83.092041	1.669134	0.000000	-4.713172	0.000000	0.000000	0.000000	0.273000	-0.059769	-0.364225	0.000000	1.000000	2.000000	19.000000	0.000000
20457.180693	0.014837	0.562220	0.242648	87.016922	-130.712997	-83.092041	1.669134	0.000000	-4.713172	0.000000	0.000000	0.000000	0.352257	-0.062083	-0.342868	0.000000	1.000000	2.000000	19.000000	0.000000
20457.184027	0.014837	0.562220	0.242648	87.016922	-130.712997	-83.092041	1.669134	0.000000	-4.713172	0.000000	0.000000	0.000000	0.352257	-0.062083	-0.342868	0.000000	1.000000	2.000000	19.000000	0.000000
20457.187360	0.014837	0.562220	0.242648	86.966553	-116.267715	-68.882362	1.655835	0.000000	-4.717861	0.000000	0.000000	0.000000	0.352257	-0.062083	-0.342868	0.000000	1.000000	2.000000	19.000000	0.000000
20457.190693	0.015976	0.562023	0.241564	86.966553	-116.267715	-68.882362	1.655835	0.000000	-4.717861	0.000000	0.000000	0.000000	0.341558	-0.059380	-0.325252	0.000000	0.000000	2.000000	19.000000	0.000000
20457.194027	0.015976	0.562023	0.241564	86.966553	-116.267715	-68.882362	1.655835	0.000000	-4.717861	0.000000	0.000000	0.000000	0.341558	-0.059380	-0.325252	0.000000	0.000000	2.000000	19.000000	0.000000
20457.197360	0.015976	0.562023	0.241564	86.763115	-101.957436	-54.643227	1.642635	0.000000	-4.722473	0.000000	0.000000	0.000000	0.341558	-0.059380	-0.325252	0.000000	0.000000	2.000000	19.000000	0.000000
20457.200693	0.017341	0.561891	0.240396	86.763115	-101.957436	-54.643227	1.642635	0.000000	-4.722473	0.000000	0.000000	0.000000	0.409466	-0.039382	-0.350521	0.000000	0.000000	2.000000	19.000000	0.000000
20457.204027	0.017341	0.561891	0.240396	86.763115	-101.957436	-54.643227	1.642635	0.000000	-4.722473	0.000000	0.000000	0.000000	0.409466	-0.039382	-0.350521	0.000000	0.000000	2.000000	19.000000	0.000000
20457.207360	0.017341	0.561891	0.240396	86.402390	-89.592522	-42.169022	1.625807	0.000000	-4.728293	0.000000	0.000000	0.000000	0.409466	-0.039382	-0.350521	0.000000	0.000000	2.000000	19.000000	0.000000
20457.210693	0.018965	0.561814	0.239190	86.402390	-89.592522	-42.169022	1.625807	0.000000	-4.728293	0.000000	0.000000	0.000000	0.487207	-0.023151	-0.361566	0.000000	0.000000	2.000000	19.000000	0.000000
20457.214027	0.018965	0.561814	0.239190	86.402390	-89.592522	-42.169022	1.625807	0.000000	-4.728293	0.000000	0.000000	0.000000	0.487207	-0.023151	-0.361566	0.000000	0.000000	2.000000	19.000000	0.000000
20457.217360	0.018965	0.561814	0.239190	85.886909	-79.882698	-32.314522	1.604374	0.000000	-4.735609	0.000000	0.000000	0.000000	0.487207	-0.023151	-0.361566	0.000000	0.000000	2.000000	19.000000	0.000000
20457.220693	0.020484	0.561796	0.237989	85.886909	-79.882698	-32.314522	1.604374	0.000000	-4.735609	0.000000	0.000000	0.000000	0.455861	-0.005543	-0.360475	0.000000	0.000000	2.000000	19.000000	0.000000
20457.224027	0.020484	0.561796	0.237989	85.886909	-79.882698	-32.314522	1.604374	0.000000	-4.735609	0.000000	0.000000	0.000000	0.455861	-0.005543	-0.360475	0.000000	0.000000	2.000000	19.000000	0.000000
20457.227360	0.020484	0.561796	0.237989	85.210464	-72.910095	-25.400240	1.584474	0.000000	-4.742303	0.000000	0.000000	0.000000	0.455861	-0.005543	-0.360475	0.000000	0.000000	2.000000	19.000000	0.000000
20457.230693	0.022063	0.561772	0.236748	85.210464	-72.910095	-25.400240	1.584474	0.000000	-4.742303	0.000000	0.000000	0.000000	0.473720	-0.007232	-0.372377	0.000000	0.000000	2.000000	19.000000	0.000000
20457.234027	0.022063	0.561772	0.236748	85.210464	-72.910095	-25.400240	1.584474	0.000000	-4.742303	0.000000	0.000000	0.000000	0.473720	-0.007232	-0.372377	0.000000	0.000000	2.000000	19.000000	0.000000
20457.237360	0.022063	0.561772	0.236748	84.409912	-68.129654	-20.884533	1.563447	0.000000	-4.749277	0.000000	0.000000	0.000000	0.473720	-0.007232	-0.372377	0.000000	0.000000	2.000000	19.000000	0.000000
20457.240693	0.023733	0.561678	0.235426	84.409912	-68.129654	-20.884533	1.563447	0.000000	-4.749277	0.000000	0.000000	0.000000	0.500859	-0.028170	-0.396511	0.000000	0.000000	2.000000	19.000000	0.000000
20457.244027	0.023733	0.561678	0.235426	84.409912	-68.129654	-20.884533	1.563447	0.000000	-4.749277	0.000000	0.000000	0.000000	0.500859	-0.028170	-0.396511	0.000000	0.000000	2.000000	19.000000	0.000000
20457.247360	0.023733	0.561678	0.235426	83.566055	-64.899361	-17.839386	1.540927	0.000000	-4.756631	0.000000	0.000000	0.000000	0.500859	-0.028170	-0.396511	0.000000	0.000000	2.000000	19.000000	0.000000
20457.250693	0.025331	0.561545	0.234105	83.566055	-64.899361	-17.839386	1.540927	0.000000	-4.756631	0.000000	0.000000	0.000000	0.479280	-0.039759	-0.396236	0.000000	0.000000	2.000000	19.000000	0.000000
20457.254027	0.025331	0.561545	0.234105	83.566055	-64.899361	-17.839386	1.540927	0.000000	-4.756631	0.000000	0.000000	0.000000	0.479280	-0.039759	-0.396236	0.000000	0.000000	2.000000	19.000000	0.000000
20457.257360	0.025331	0.561545	0.234105	82.740150	-62.462067	-15.439390	1.519371	0.000000	-4.763561	0.000000	0.000000	0.000000	0.479280	-0.039759	-0.396236	0.000000	0.000000	2.000000	19.000000	0.000000
20457.260693	0.026955	0.561433	0.232789	82.740150	-62.462067	-15.439390	1.519371	0.000000	-4.763561	0.000000	0.000000	0.000000	0.487381	-0.033572	-0.394759	0.000000	0.000000	2.000000	19.000000	0.000000
20457.264027	0.026955	0.561433	0.232789	82.740150	-62.462067	-15.439390	1.519371	0.000000	-4.763561	0.000000	0.000000	0.000000	0.487381	-0.033572	-0.394759	0.000000	0.000000	2.000000	19.000000	0.000000
20457.267360	0.026955	0.561433	0.232789	81.972015	-60.603065	-13.625253	1.496941	0.000000	-4.770657	0.000000	0.000000	0.000000	0.487381	-0.033572	-0.394759	0.000000	0.000000	2.000000	19.000000	0.000000
20457.270693	0.028575	0.561347	0.231512	81.972015	-60.603065	-13.625253	1.496941	0.000000	-4.770657	0.000000	0.000000	0.000000	0.486037	-0.025991	-0.383309	0.000000	0.000000	2.000000	19.000000	0.000000
20457.274027	0.028575	0.561347	0.231512	81.972015	-60.603065	-13.625253	1.496941	0.000000	-4.770657	0.000000	0.000000	0.000000	0.486037	-0.025991	-0.383309	0.000000	0.000000	2.000000	19.000000	0.000000
20457.277360	0.028575	0.561347	0.231512	81.304848	-58.999611	-12.095651	1.474018	0.000000	-4.777790	0.000000	0.000000	0.000000	0.486037	-0.025991	-0.383309	0.000000	0.000000	2.000000	19.000000	0.000000
20457.280693	0.030092	0.561243	0.230250	81.304848	-58.999611	-12.095651	1.474018	0.000000	-4.777790	0.000000	0.000000	0.000000	0.455070	-0.031101	-0.378359	0.000000	0.000000	2.000000	19.000000	0.000000
20457.284027	0.030092	0.561243	0.230250	81.304848	-58.999611	-12.095651	1.474018	0.000000	-4.777790	0.000000	0.000000	0.000000	0.455070	-0.031101	-0.378359	0.000000	0.000000	2.000000	19.000000	0.000000
20457.287360	0.030092	0.561243	0.230250	80.763748	-57.425907	-10.539734	1.452606	0.000000	-4.784343	0.000000	0.000000	0.000000	0.455070	-0.031101	-0.378359	0.000000	0.000000	2.000000	19.000000	0.000000
20457.290693	0.031578	0.561238	0.229134	80.763748	-57.425907	-10.539734	1.452606	0.000000	-4.784343	0.000000	0.000000	0.000000	0.445637	-0.001507	-0.335035	0.000000	0.000000	2.000000	19.000000	0.000000
20457.294027	0.031578	0.561238	0.229134	80.763748	-57.425907	-10.539734	1.452606	0.000000	-4.784343	0.000000	0.000000	0.000000	0.445637	-0.001507	-0.335035	0.000000	0.000000	2.000000	19.000000	0.000000
20457.297360	0.031578	0.561238	0.229134	80.363426	-55.848068	-8.923756	1.430644	0.000000	-4.790956	0.000000	0.000000	0.000000	0.445637	-0.001507	-0.335035	0.000000	0.000000	2.000000	19.000000	0.000000
20457.300693	0.032964	0.561263	0.228094	80.363426	-55.848068	-8.923756	1.430644	0.000000	-4.790956	0.000000	0.000000	0.000000	0.416001	0.007521	-0.311961	0.000000	0.000000	2.000000	19.000000	0.000000
20457.304027	0.032964	0.561263	0.228094	80.363426	-55.848068	-8.923756	1.430644	0.000000	-4.790956	0.000000	0.000000	0.000000	0.416001	0.007521	-0.311961	0.000000	0.000000	2.000000	19.000000	0.000000
20457.307360	0.032964	0.561263	0.228094	80.079323	-54.224300	-7.394884	1.409850	0.000000	-4.797116	0.000000	0.000000	0.000000	0.416001	0.007521	-0.311961	0.000000	0.000000	2.000000	19.000000	0.000000
20457.310693	0.034251	0.561388	0.227088	80.079323	-54.224300	-7.394884	1.409850	0.000000	-4.797116	0.000000	0.000000	0.000000	0.385990	0.037584	-0.301632	0.000000	0.000000	2.000000	19.000000	0.000000
20457.314027	0.034251	0.561388	0.227088	80.079323	-54.224300	-7.394884	1.409850	0.000000	-4.797116	0.000000	0.000000	0.000000	0.385990	0.037584	-0.301632	0.000000	0.000000	2.000000	19.000000	0.000000
20457.317360	0.034251	0.561388	0.227088	79.918434	-52.860264	-6.193072	1.390544	0.000000	-4.802749	0.000000	0.000000	0.000000	0.385990	0.037584	-0.301632	0.000000	0.000000	2.000000	19.000000	0.000000
20457.320693	0.035436	0.561550	0.226078	79.918434	-52.860264	-6.193072	1.390544	0.000000	-4.802749	0.000000	0.000000	0.000000	0.355550	0.048521	-0.303031	0.000000	0.000000	2.000000	19.000000	0.000000
20457.324027	0.035436	0.561550	0.226078	79.918434	-52.860264	-6.193072	1.390544	0.000000	-4.802749	0.000000	0.000000	0.000000	0.355550	0.048521	-0.303031	0.000000	0.000000	2.000000	19.000000	0.000000
20457.327360	0.035436	0.561550	0.226078	79.899506	-52.409695	-5.837687	1.373018	0.000000	-4.807787	0.000000	0.000000	0.000000	0.355550	0.048521	-0.303031	0.000000	0.000000	2.000000	19.000000	0.000000
20457.330693	0.036422	0.561823	0.225058	79.899506	-52.409695	-5.837687	1.373018	0.000000	-4.807787	0.000000	0.000000	0.000000	0.295894	0.081802	-0.306138	0.000000	0.000000	2.000000	19.000000	0.000000
20457.334027	0.036422	0.561823	0.225058	79.899506	-52.409695	-5.837687	1.373018	0.000000	-4.807787	0.000000	0.000000	0.000000	0.295894	0.081802	-0.306138	0.000000	0.000000	2.000000	19.000000	0.000000
20457.337360	0.036422	0.561823	0.225058	79.967987	-52.939125	-6.439719	1.359277	0.000000	-4.811691	0.000000	0.000000	0.000000	0.295894	0.081802	-0.306138	0.000000	0.000000	2.000000	19.000000	0.000000
20457.340693	0.037238	0.562095	0.223927	79.967987	-52.939125	-6.439719	1.359277	0.000000	-4.811691	0.000000	0.000000	0.000000	0.244550	0.081751	-0.339225	0.000000	0.000000	2.000000	19.000000	0.000000
20457.344027	0.037238	0.562095	0.223927	79.967987	-52.939125	-6.439719	1.359277	0.000000	-4.811691	0.000000	0.000000	0.000000	0.244550	0.081751	-0.339225	0.000000	0.000000	2.000000	19.000000	0.000000
20457.347360	0.037238	0.562095	0.223927	80.122597	-53.793835	-7.309225	1.349403	0.000000	-4.814469	0.000000	0.000000	0.000000	0.244550	0.081751	-0.339225	0.000000	0.000000	2.000000	19.000000	0.000000
20457.350693	0.038008	0.562378	0.222627	80.122597	-53.793835	-7.309225	1.349403	0.000000	-4.814469	0.000000	0.000000	0.000000	0.231166	0.084885	-0.389929	0.000000	0.000000	2.000000	19.000000	0.000000
20457.354027	0.038008	0.562378	0.222627	80.122597	-53.793835	-7.309225	1.349403	0.000000	-4.814469	0.000000	0.000000	0.000000	0.231166	0.084885	-0.389929	0.000000	0.000000	2.000000	19.000000	0.000000
20457.357360	0.038008	0.562378	0.222627	80.393272	-54.551548	-8.004010	1.341251	0.000000	-4.816746	0.000000	0.000000	0.000000	0.231166	0.084885	-0.389929	0.000000	0.000000	2.000000	19.000000	0.000000
20457.360693	0.038702	0.562597	0.221171	80.393272	-54.551548	-8.004010	1.341251	0.000000	-4.816746	0.000000	0.000000	0.000000	0.208166	0.065572	-0.436911	0.000000	0.000000	2.000000	19.000000	0.000000
20457.364027	0.038702	0.562597	0.221171	80.393272	-54.551548	-8.004010	1.341251	0.000000	-4.816746	0.000000	0.000000	0.000000	0.208166	0.065572	-0.436911	0.000000	0.000000	2.000000	19.000000	0.000000
20457.367360	0.038702	0.562597	0.221171	80.772690	-55.072456	-8.383884	1.335420	0.000000	-4.818367	0.000000	0.000000	0.000000	0.208166	0.065572	-0.436911	0.000000	0.000000	2.000000	19.000000	0.000000
20457.370693	0.039413	0.562820	0.219507	80.772690	-55.072456	-8.383884	1.335420	0.000000	-4.818367	0.000000	0.000000	0.000000	0.213248	0.066853	-0.499088	0.000000	0.000000	2.000000	19.000000	0.000000
20457.374027	0.039413	0.562820	0.219507	80.772690	-55.072456	-8.383884	1.335420	0.000000	-4.818367	0.000000	0.000000	0.000000	0.213248	0.066853	-0.499088	0.000000	0.000000	2.000000	19.000000	0.000000
20457.377360	0.039413	0.562820	0.219507	81.209007	-55.455307	-8.590591	1.330327	0.000000	-4.819775	0.000000	0.000000	0.000000	0.213248	0.066853	-0.499088	0.000000	0.000000	2.000000	19.000000	0.000000
20457.380693	0.040170	0.563004	0.217606	81.209007	-55.455307	-8.590591	1.330327	0.000000	-4.819775	0.000000	0.000000	0.000000	0.227141	0.055219	-0.570438	0.000000	0.000000	2.000000	19.000000	0.000000
20457.384027	0.040170	0.563004	0.217606	81.209007	-55.455307	-8.590591	1.330327	0.000000	-4.819775	0.000000	0.000000	0.000000	0.227141	0.055219	-0.570438	0.000000	0.000000	2.000000	19.000000	0.000000
20457.387360	0.040170	0.563004	0.217606	81.653389	-55.645786	-8.594172	1.325544	0.000000	-4.821093	0.000000	0.000000	0.000000	0.227141	0.055219	-0.570438	0.000000	0.000000	2.000000	19.000000	0.000000
20457.390693	0.040906	0.563201	0.215443	81.653389	-55.645786	-8.594172	1.325544	0.000000	-4.821093	0.000000	0.000000	0.000000	0.220945	0.059126	-0.648842	0.000000	0.000000	2.000000	19.000000	0.000000
20457.394027	0.040906	0.563201	0.215443	81.653389	-55.645786	-8.594172	1.325544	0.000000	-4.821093	0.000000	0.000000	0.000000	0.220945	0.059126	-0.648842	0.000000	0.000000	2.000000	19.000000	0.000000
20457.397360	0.040906	0.563201	0.215443	82.061897	-55.661789	-8.443681	1.322593	0.000000	-4.821903	0.000000	0.000000	0.000000	0.220945	0.059126	-0.648842	0.000000	0.000000	2.000000	19.000000	0.000000
20457.400693	0.041626	0.563383	0.213088	82.061897	-55.661789	-8.443681	1.322593	0.000000	-4.821903	0.000000	0.000000	0.000000	0.215732	0.054722	-0.706552	0.000000	0.000000	2.000000	19.000000	0.000000
20457.404027	0.041626	0.563383	0.213088	82.061897	-55.661789	-8.443681	1.322593	0.000000	-4.821903	0.000000	0.000000	0.000000	0.215732	0.054722	-0.706552	0.000000	0.000000	2.000000	19.000000	0.000000
20457.407360	0.041626	0.563383	0.213088	82.433510	-55.676167	-8.308871	1.321054	0.000000	-4.822325	0.000000	0.000000	0.000000	0.215732	0.054722	-0.706552	0.000000	0.000000	2.000000	19.000000	0.000000
20457.410693	0.042327	0.563607	0.210546	82.433510	-55.676167	-8.308871	1.321054	0.000000	-4.822325	0.000000	0.000000	0.000000	0.210406	0.067241	-0.762542	0.000000	0.000000	2.000000	19.000000	0.000000
20457.414027	0.042327	0.563607	0.210546	82.433510	-55.676167	-8.308871	1.321054	0.000000	-4.822325	0.000000	0.000000	0.000000	0.210406	0.067241	-0.762542	0.000000	0.000000	2.000000	19.000000	0.000000
20457.417360	0.042327	0.563607	0.210546	82.765999	-55.924770	-8.450552	1.320946	0.000000	-4.822354	0.000000	0.000000	0.000000	0.210406	0.067241	-0.762542	0.000000	0.000000	2.000000	19.000000	0.000000
20457.420693	0.043013	0.563804	0.207860	82.765999	-55.924770	-8.450552	1.320946	0.000000	-4.822354	0.000000	0.000000	0.000000	0.205695	0.059040	-0.805700	0.000000	0.000000	2.000000	19.000000	0.000000
20457.424027	0.043013	0.563804	0.207860	82.765999	-55.924770	-8.450552	1.320946	0.000000	-4.822354	0.000000	0.000000	0.000000	0.205695	0.059040	-0.805700	0.000000	0.000000	2.000000	19.000000	0.000000
20457.427360	0.043013	0.563804	0.207860	83.080833	-56.318443	-8.742406	1.322026	0.000000	-4.822059	0.000000	0.000000	0.000000	0.205695	0.059040	-0.805700	0.000000	0.000000	2.000000	19.000000	0.000000
20457.430693	0.043777	0.564030	0.205031	83.080833	-56.318443	-8.742406	1.322026	0.000000	-4.822059	0.000000	0.000000	0.000000	0.229233	0.067727	-0.848836	0.000000	0.000000	2.000000	19.000000	0.000000
20457.434027	0.043777	0.564030	0.205031	83.080833	-56.318443	-8.742406	1.322026	0.000000	-4.822059	0.000000	0.000000	0.000000	0.229233	0.067727	-0.848836	0.000000	0.000000	2.000000	19.000000	0.000000
20457.437360	0.043777	0.564030	0.205031	83.404709	-56.758453	-9.088353	1.322280	0.000000	-4.821989	0.000000	0.000000	0.000000	0.229233	0.067727	-0.848836	0.000000	0.000000	2.000000	19.000000	0.000000
20457.440693	0.044623	0.564279	0.202142	83.404709	-56.758453	-9.088353	1.322280	0.000000	-4.821989	0.000000	0.000000	0.000000	0.253961	0.074717	-0.866530	0.000000	0.000000	2.000000	19.000000	0.000000
20457.444027	0.044623	0.564279	0.202142	83.404709	-56.758453	-9.088353	1.322280	0.000000	-4.821989	0.000000	0.000000	0.000000	0.253961	0.074717	-0.866530	0.000000	0.000000	2.000000	19.000000	0.000000
20457.447360	0.044623	0.564279	0.202142	83.735931	-57.123737	-9.336363	1.321071	0.000000	-4.822320	0.000000	0.000000	0.000000	0.253961	0.074717	-0.866530	0.000000	0.000000	2.000000	19.000000	0.000000
20457.450693	0.045640	0.564560	0.199134	83.735931	-57.123737	-9.336363	1.321071	0.000000	-4.822320	0.000000	0.000000	0.000000	0.305166	0.084384	-0.902415	0.000000	0.000000	2.000000	19.000000	0.000000
20457.454027	0.045640	0.564560	0.199134	83.735931	-57.123737	-9.336363	1.321071	0.000000	-4.822320	0.000000	0.000000	0.000000	0.305166	0.084384	-0.902415	0.000000	0.000000	2.000000	19.000000	0.000000
20457.457360	0.045640	0.564560	0.199134	84.053307	-57.333065	-9.277377	1.316718	0.000000	-4.823510	0.000000	0.000000	0.000000	0.305166	0.084384	-0.902415	0.000000	0.000000	2.000000	19.000000	0.000000
20457.460693	0.046801	0.564889	0.196108	84.053307	-57.333065	-9.277377	1.316718	0.000000	-4.823510	0.000000	0.000000	0.000000	0.348273	0.098733	-0.907795	0.000000	0.000000	2.000000	19.000000	0.000000
20457.464027	0.046801	0.564889	0.196108	84.053307	-57.333065	-9.277377	1.316718	0.000000	-4.823510	0.000000	0.000000	0.000000	0.348273	0.098733	-0.907795	0.000000	0.000000	2.000000	19.000000	0.000000
20457.467360	0.046801	0.564889	0.196108	84.285599	-56.901402	-8.192364	1.309048	0.000000	-4.825598	0.000000	0.000000	0.000000	0.348273	0.098733	-0.907795	0.000000	0.000000	2.000000	19.000000	0.000000
20457.470693	0.048010	0.565281	0.193051	84.285599	-56.901402	-8.192364	1.309048	0.000000	-4.825598	0.000000	0.000000	0.000000	0.362509	0.117362	-0.917268	0.000000	0.000000	2.000000	19.000000	0.000000
20457.474027	0.048010	0.565281	0.193051	84.285599	-56.901402	-8.192364	1.309048	0.000000	-4.825598	0.000000	0.000000	0.000000	0.362509	0.117362	-0.917268	0.000000	0.000000	2.000000	19.000000	0.000000
20457.477360	0.048010	0.565281	0.193051	84.407639	-56.089844	-6.761051	1.300218	0.000000	-4.827984	0.000000	0.000000	0.000000	0.362509	0.117362	-0.917268	0.000000	0.000000	2.000000	19.000000	0.000000
20457.480693	0.049235	0.565718	0.189984	84.407639	-56.089844	-6.761051	1.300218	0.000000	-4.827984	0.000000	0.000000	0.000000	0.367670	0.131257	-0.920134	0.000000	0.000000	2.000000	19.000000	0.000000
20457.484027	0.049235	0.565718	0.189984	84.407639	-56.089844	-6.761051	1.300218	0.000000	-4.827984	0.000000	0.000000	0.000000	0.367670	0.131257	-0.920134	0.000000	0.000000	2.000000	19.000000	0.000000
20457.487360	0.049235	0.565718	0.189984	84.447487	-55.267460	-5.640441	1.290743	0.000000	-4.830526	0.000000	0.000000	0.000000	0.367670	0.131257	-0.920134	0.000000	0.000000	2.000000	19.000000	0.000000
20457.490693	0.050566	0.566139	0.186857	84.447487	-55.267460	-5.640441	1.290743	0.000000	-4.830526	0.000000	0.000000	0.000000	0.399213	0.126423	-0.937882	0.000000	0.000000	2.000000	19.000000	0.000000
20457.494027	0.050566	0.566139	0.186857	84.447487	-55.267460	-5.640441	1.290743	0.000000	-4.830526	0.000000	0.000000	0.000000	0.399213	0.126423	-0.937882	0.000000	0.000000	2.000000	19.000000	0.000000
20457.497360	0.050566	0.566139	0.186857	84.467705	-54.512627	-4.998709	1.278780	0.000000	-4.833707	0.000000	0.000000	0.000000	0.399213	0.126423	-0.937882	0.000000	0.000000	2.000000	19.000000	0.000000
20457.500693	0.051966	0.566539	0.183639	84.467705	-54.512627	-4.998709	1.278780	0.000000	-4.833707	0.000000	0.000000	0.000000	0.420142	0.119753	-0.965518	0.000000	0.000000	2.000000	19.000000	0.000000
20457.504027	0.051966	0.566539	0.183639	84.467705	-54.512627	-4.998709	1.278780	0.000000	-4.833707	0.000000	0.000000	0.000000	0.420142	0.119753	-0.965518	0.000000	0.000000	2.000000	19.000000	0.000000
20457.507360	0.051966	0.566539	0.183639	84.526291	-53.921631	-4.527667	1.265258	0.000000	-4.837264	0.000000	0.000000	0.000000	0.420142	0.119753	-0.965518	0.000000	0.000000	2.000000	19.000000	0.000000
20457.510693	0.053433	0.566930	0.180307	84.526291	-53.921631	-4.527667	1.265258	0.000000	-4.837264	0.000000	0.000000	0.000000	0.439938	0.117280	-0.999645	0.000000	0.000000	2.000000	19.000000	0.000000
20457.514027	0.053433	0.566930	0.180307	84.526291	-53.921631	-4.527667	1.265258	0.000000	-4.837264	0.000000	0.000000	0.000000	0.439938	0.117280	-0.999645	0.000000	0.000000	2.000000	19.000000	0.000000
20457.517360	0.053433	0.566930	0.180307	84.611694	-53.322132	-4.000118	1.250303	0.000000	-4.841151	0.000000	0.000000	0.000000	0.439938	0.117280	-0.999645	0.000000	0.000000	2.000000	19.000000	0.000000
20457.520693	0.054991	0.567326	0.176836	84.611694	-53.322132	-4.000118	1.250303	0.000000	-4.841151	0.000000	0.000000	0.000000	0.467523	0.118868	-1.041137	0.000000	0.000000	2.000000	19.000000	0.000000
20457.524027	0.054991	0.567326	0.176836	84.611694	-53.322132	-4.000118	1.250303	0.000000	-4.841151	0.000000	0.000000	0.000000	0.467523	0.118868	-1.041137	0.000000	0.000000	2.000000	19.000000	0.000000
20457.527360	0.054991	0.567326	0.176836	84.683380	-52.975136	-3.521796	1.233287	0.000000	-4.845514	0.000000	0.000000	0.000000	0.467523	0.118868	-1.041137	0.000000	0.000000	2.000000	19.000000	0.000000
20457.530693	0.056555	0.567738	0.173303	84.683380	-52.975136	-3.521796	1.233287	0.000000	-4.845514	0.000000	0.000000	0.000000	0.469094	0.123699	-1.059935	0.000000	0.000000	2.000000	19.000000	0.000000
20457.534027	0.056555	0.567738	0.173303	84.683380	-52.975136	-3.521796	1.233287	0.000000	-4.845514	0.000000	0.000000	0.000000	0.469094	0.123699	-1.059935	0.000000	0.000000	2.000000	19.000000	0.000000
20457.537360	0.056555	0.567738	0.173303	84.701172	-52.686398	-2.657664	1.215817	0.000000	-4.849927	0.000000	0.000000	0.000000	0.469094	0.123699	-1.059935	0.000000	0.000000	2.000000	19.000000	0.000000
20457.540693	0.058062	0.568235	0.169700	84.701172	-52.686398	-2.657664	1.215817	0.000000	-4.849927	0.000000	0.000000	0.000000	0.452158	0.148933	-1.080860	0.000000	0.000000	2.000000	19.000000	0.000000
20457.544027	0.058062	0.568235	0.169700	84.701172	-52.686398	-2.657664	1.215817	0.000000	-4.849927	0.000000	0.000000	0.000000	0.452158	0.148933	-1.080860	0.000000	0.000000	2.000000	19.000000	0.000000
20457.547360	0.058062	0.568235	0.169700	84.684258	-51.975803	-0.939801	1.199555	0.000000	-4.853974	0.000000	0.000000	0.000000	0.452158	0.148933	-1.080860	0.000000	0.000000	2.000000	19.000000	0.000000
20457.550693	0.059490	0.568792	0.166107	84.684258	-51.975803	-0.939801	1.199555	0.000000	-4.853974	0.000000	0.000000	0.000000	0.428489	0.167064	-1.078081	0.000000	0.000000	2.000000	19.000000	0.000000
20457.554027	0.059490	0.568792	0.166107	84.684258	-51.975803	-0.939801	1.199555	0.000000	-4.853974	0.000000	0.000000	0.000000	0.428489	0.167064	-1.078081	0.000000	0.000000	2.000000	19.000000	0.000000
20457.557360	0.059490	0.568792	0.166107	84.647820	-50.760677	1.427296	1.184661	0.000000	-4.857631	0.000000	0.000000	0.000000	0.428489	0.167064	-1.078081	0.000000	0.000000	2.000000	19.000000	0.000000
20457.560693	0.060870	0.569354	0.162512	84.647820	-50.760677	1.427296	1.184661	0.000000	-4.857631	0.000000	0.000000	0.000000	0.413731	0.168657	-1.078452	0.000000	0.000000	2.000000	19.000000	0.000000
20457.564027	0.060870	0.569354	0.162512	84.647820	-50.760677	1.427296	1.184661	0.000000	-4.857631	0.000000	0.000000	0.000000	0.413731	0.168657	-1.078452	0.000000	0.000000	2.000000	19.000000	0.000000
20457.567360	0.060870	0.569354	0.162512	84.616714	-49.031040	4.070193	1.170471	0.000000	-4.861069	0.000000	0.000000	0.000000	0.413731	0.168657	-1.078452	0.000000	0.000000	2.000000	19.000000	0.000000
20457.570693	0.062255	0.569915	0.158875	84.616714	-49.031040	4.070193	1.170471	0.000000	-4.861069	0.000000	0.000000	0.000000	0.415604	0.168255	-1.091060	0.000000	0.000000	2.000000	19.000000	0.000000
20457.574027	0.062255	0.569915	0.158875	84.616714	-49.031040	4.070193	1.170471	0.000000	-4.861069	0.000000	0.000000	0.000000	0.415604	0.168255	-1.091060	0.000000	0.000000	2.000000	19.000000	0.000000
20457.577360	0.062255	0.569915	0.158875	84.633118	-46.763268	7.086697	1.155716	0.000000	-4.864599	0.000000	0.000000	0.000000	0.415604	0.168255	-1.091060	0.000000	0.000000	2.000000	19.000000	0.000000
20457.580693	0.063644	0.570487	0.155175	84.633118	-46.763268	7.086697	1.155716	0.000000	-4.864599	0.000000	0.000000	0.000000	0.416574	0.171726	-1.110008	0.000000	0.000000	2.000000	19.000000	0.000000
20457.584027	0.063644	0.570487	0.155175	84.633118	-46.763268	7.086697	1.155716	0.000000	-4.864599	0.000000	0.000000	0.000000	0.416574	0.171726	-1.110008	0.000000	0.000000	2.000000	19.000000	0.000000
20457.587360	0.063644	0.570487	0.155175	84.682129	-44.013935	10.415027	1.140579	0.000000	-4.868170	0.000000	0.000000	0.000000	0.416574	0.171726	-1.110008	0.000000	0.000000	2.000000	19.000000	0.000000
20457.590693	0.065154	0.571043	0.151441	84.682129	-44.013935	10.415027	1.140579	0.000000	-4.868170	0.000000	0.000000	0.000000	0.453239	0.166894	-1.120215	0.000000	0.000000	2.000000	19.000000	0.000000
20457.594027	0.065154	0.571043	0.151441	84.682129	-44.013935	10.415027	1.140579	0.000000	-4.868170	0.000000	0.000000	0.000000	0.453239	0.166894	-1.120215	0.000000	0.000000	2.000000	19.000000	0.000000
20457.597360	0.065154	0.571043	0.151441	84.706055	-41.228226	13.564321	1.121174	0.000000	-4.872676	0.000000	0.000000	0.000000	0.453239	0.166894	-1.120215	0.000000	0.000000	2.000000	19.000000	0.000000
20457.600693	0.066666	0.571577	0.147649	84.706055	-41.228226	13.564321	1.121174	0.000000	-4.872676	0.000000	0.000000	0.000000	0.453419	0.160041	-1.137647	0.000000	0.000000	2.000000	19.000000	0.000000
20457.604027	0.066666	0.571577	0.147649	84.706055	-41.228226	13.564321	1.121174	0.000000	-4.872676	0.000000	0.000000	0.000000	0.453419	0.160041	-1.137647	0.000000	0.000000	2.000000	19.000000	0.000000
20457.607360	0.066666	0.571577	0.147649	84.649910	-38.671276	16.189882	1.101122	0.000000	-4.877246	0.000000	0.000000	0.000000	0.453419	0.160041	-1.137647	0.000000	0.000000	2.000000	19.000000	0.000000
20457.610693	0.068211	0.572114	0.143846	84.649910	-38.671276	16.189882	1.101122	0.000000	-4.877246	0.000000	0.000000	0.000000	0.463578	0.161080	-1.140872	0.000000	0.000000	2.000000	19.000000	0.000000
20457.614027	0.068211	0.572114	0.143846	84.649910	-38.671276	16.189882	1.101122	0.000000	-4.877246	0.000000	0.000000	0.000000	0.463578	0.161080	-1.140872	0.000000	0.000000	2.000000	19.000000	0.000000
20457.617360	0.068211	0.572114	0.143846	84.504669	-36.532516	18.144203	1.078935	0.000000	-4.882202	0.000000	0.000000	0.000000	0.463578	0.161080	-1.140872	0.000000	0.000000	2.000000	19.000000	0.000000
20457.620693	0.069704	0.572654	0.140042	84.504669	-36.532516	18.144203	1.078935	0.000000	-4.882202	0.000000	0.000000	0.000000	0.447897	0.162108	-1.141117	0.000000	0.000000	2.000000	19.000000	0.000000
20457.624027	0.069704	0.572654	0.140042	84.504669	-36.532516	18.144203	1.078935	0.000000	-4.882202	0.000000	0.000000	0.000000	0.447897	0.162108	-1.141117	0.000000	0.000000	2.000000	19.000000	0.000000
20457.627360	0.069704	0.572654	0.140042	84.328705	-34.384373	20.095161	1.057218	0.000000	-4.886951	0.000000	0.000000	0.000000	0.447897	0.162108	-1.141117	0.000000	0.000000	2.000000	19.000000	0.000000
20457.630693	0.071094	0.573257	0.136290	84.328705	-34.384373	20.095161	1.057218	0.000000	-4.886951	0.000000	0.000000	0.000000	0.417107	0.180903	-1.125625	0.000000	0.000000	2.000000	19.000000	0.000000
20457.634027	0.071094	0.573257	0.136290	84.328705	-34.384373	20.095161	1.057218	0.000000	-4.886951	0.000000	0.000000	0.000000	0.417107	0.180903	-1.125625	0.000000	0.000000	2.000000	19.000000	0.000000
20457.637360	0.071094	0.573257	0.136290	84.135925	-32.207161	22.087854	1.037372	0.000000	-4.891202	0.000000	0.000000	0.000000	0.417107	0.180903	-1.125625	0.000000	0.000000	2.000000	19.000000	0.000000
20457.640693	0.072414	0.573857	0.132600	84.135925	-32.207161	22.087854	1.037372	0.000000	-4.891202	0.000000	0.000000	0.000000	0.395815	0.180082	-1.106928	0.000000	0.000000	2.000000	19.000000	0.000000
20457.644027	0.072414	0.573857	0.132600	84.135925	-32.207161	22.087854	1.037372	0.000000	-4.891202	0.000000	0.000000	0.000000	0.395815	0.180082	-1.106928	0.000000	0.000000	2.000000	19.000000	0.000000
20457.647360	0.072414	0.573857	0.132600	83.948509	-29.898876	24.348822	1.018399	0.000000	-4.895187	0.000000	0.000000	0.000000	0.395815	0.180082	-1.106928	0.000000	0.000000	2.000000	19.000000	0.000000
20457.650693	0.073719	0.574488	0.128961	83.948509	-29.898876	24.348822	1.018399	0.000000	-4.895187	0.000000	0.000000	0.000000	0.391484	0.189109	-1.091815	0.000000	0.000000	2.000000	19.000000	0.000000
20457.654027	0.073719	0.574488	0.128961	83.948509	-29.898876	24.348822	1.018399	0.000000	-4.895187	0.000000	0.000000	0.000000	0.391484	0.189109	-1.091815	0.000000	0.000000	2.000000	19.000000	0.000000
20457.657360	0.073719	0.574488	0.128961	83.790161	-27.342239	27.004780	0.998442	0.000000	-4.899297	0.000000	0.000000	0.000000	0.391484	0.189109	-1.091815	0.000000	0.000000	2.000000	19.000000	0.000000
20457.660693	0.075041	0.575104	0.125397	83.790161	-27.342239	27.004780	0.998442	0.000000	-4.899297	0.000000	0.000000	0.000000	0.396700	0.184804	-1.069125	0.000000	0.000000	2.000000	19.000000	0.000000
20457.664027	0.075041	0.575104	0.125397	83.790161	-27.342239	27.004780	0.998442	0.000000	-4.899297	0.000000	0.000000	0.000000	0.396700	0.184804	-1.069125	0.000000	0.000000	2.000000	19.000000	0.000000
20457.667360	0.075041	0.575104	0.125397	83.640968	-24.966269	29.522274	0.976051	0.000000	-4.903807	0.000000	0.000000	0.000000	0.396700	0.184804	-1.069125	0.000000	0.000000	2.000000	19.000000	0.000000
20457.670693	0.076381	0.575707	0.121910	83.640968	-24.966269	29.522274	0.976051	0.000000	-4.903807	0.000000	0.000000	0.000000	0.402030	0.180835	-1.046144	0.000000	0.000000	2.000000	19.000000	0.000000
20457.674027	0.076381	0.575707	0.121910	83.640968	-24.966269	29.522274	0.976051	0.000000	-4.903807	0.000000	0.000000	0.000000	0.402030	0.180835	-1.046144	0.000000	0.000000	2.000000	19.000000	0.000000
20457.677360	0.076381	0.575707	0.121910	83.496513	-23.174059	31.462280	0.951018	0.000000	-4.908723	0.000000	0.000000	0.000000	0.402030	0.180835	-1.046144	0.000000	0.000000	2.000000	19.000000	0.000000
20457.680693	0.077707	0.576289	0.118467	83.496513	-23.174059	31.462280	0.951018	0.000000	-4.908723	0.000000	0.000000	0.000000	0.397785	0.174830	-1.032854	0.000000	0.000000	2.000000	19.000000	0.000000
20457.684027	0.077707	0.576289	0.118467	83.496513	-23.174059	31.462280	0.951018	0.000000	-4.908723	0.000000	0.000000	0.000000	0.397785	0.174830	-1.032854	0.000000	0.000000	2.000000	19.000000	0.000000
20457.687360	0.077707	0.576289	0.118467	83.353500	-22.051582	32.731430	0.924662	0.000000	-4.913756	0.000000	0.000000	0.000000	0.397785	0.174830	-1.032854	0.000000	0.000000	2.000000	19.000000	0.000000
20457.690693	0.078995	0.576841	0.115095	83.353500	-22.051582	32.731430	0.924662	0.000000	-4.913756	0.000000	0.000000	0.000000	0.386454	0.165494	-1.011693	0.000000	0.000000	2.000000	19.000000	0.000000
20457.694027	0.078995	0.576841	0.115095	83.353500	-22.051582	32.731430	0.924662	0.000000	-4.913756	0.000000	0.000000	0.000000	0.386454	0.165494	-1.011693	0.000000	0.000000	2.000000	19.000000	0.000000
20457.697360	0.078995	0.576841	0.115095	83.248581	-21.235207	33.686512	0.897672	0.000000	-4.918758	0.000000	0.000000	0.000000	0.386454	0.165494	-1.011693	0.000000	0.000000	2.000000	19.000000	0.000000
20457.700693	0.080244	0.577374	0.111772	83.248581	-21.235207	33.686512	0.897672	0.000000	-4.918758	0.000000	0.000000	0.000000	0.374562	0.159999	-0.996743	0.000000	0.000000	2.000000	19.000000	0.000000
20457.704027	0.080244	0.577374	0.111772	83.248581	-21.235207	33.686512	0.897672	0.000000	-4.918758	0.000000	0.000000	0.000000	0.374562	0.159999	-0.996743	0.000000	0.000000	2.000000	19.000000	0.000000
20457.707360	0.080244	0.577374	0.111772	83.194672	-20.715479	34.338863	0.870281	0.000000	-4.923678	0.000000	0.000000	0.000000	0.374562	0.159999	-0.996743	0.000000	0.000000	2.000000	19.000000	0.000000
20457.710693	0.081396	0.577851	0.108478	83.194672	-20.715479	34.338863	0.870281	0.000000	-4.923678	0.000000	0.000000	0.000000	0.345534	0.142947	-0.988431	0.000000	0.000000	2.000000	19.000000	0.000000
20457.714027	0.081396	0.577851	0.108478	83.194672	-20.715479	34.338863	0.870281	0.000000	-4.923678	0.000000	0.000000	0.000000	0.345534	0.142947	-0.988431	0.000000	0.000000	2.000000	19.000000	0.000000
20457.717360	0.081396	0.577851	0.108478	83.193748	-20.337517	34.881149	0.845185	0.000000	-4.928049	0.000000	0.000000	0.000000	0.345534	0.142947	-0.988431	0.000000	0.000000	2.000000	19.000000	0.000000
20457.720693	0.082448	0.578314	0.105183	83.193748	-20.337517	34.881149	0.845185	0.000000	-4.928049	0.000000	0.000000	0.000000	0.315738	0.138943	-0.988382	0.000000	0.000000	2.000000	19.000000	0.000000
20457.724027	0.082448	0.578314	0.105183	83.193748	-20.337517	34.881149	0.845185	0.000000	-4.928049	0.000000	0.000000	0.000000	0.315738	0.138943	-0.988382	0.000000	0.000000	2.000000	19.000000	0.000000
20457.727360	0.082448	0.578314	0.105183	83.253143	-19.811525	35.559914	0.822975	0.000000	-4.931807	0.000000	0.000000	0.000000	0.315738	0.138943	-0.988382	0.000000	0.000000	2.000000	19.000000	0.000000
20457.730693	0.083458	0.578702	0.101894	83.253143	-19.811525	35.559914	0.822975	0.000000	-4.931807	0.000000	0.000000	0.000000	0.302854	0.116387	-0.986580	0.000000	0.000000	2.000000	19.000000	0.000000
20457.734027	0.083458	0.578702	0.101894	83.253143	-19.811525	35.559914	0.822975	0.000000	-4.931807	0.000000	0.000000	0.000000	0.302854	0.116387	-0.986580	0.000000	0.000000	2.000000	19.000000	0.000000
20457.737360	0.083458	0.578702	0.101894	83.369781	-19.160761	36.379524	0.801255	0.000000	-4.935381	0.000000	0.000000	0.000000	0.302854	0.116387	-0.986580	0.000000	0.000000	2.000000	19.000000	0.000000
20457.740693	0.084479	0.579066	0.098613	83.369781	-19.160761	36.379524	0.801255	0.000000	-4.935381	0.000000	0.000000	0.000000	0.306367	0.109164	-0.984397	0.000000	0.000000	2.000000	19.000000	0.000000
20457.744027	0.084479	0.579066	0.098613	83.369781	-19.160761	36.379524	0.801255	0.000000	-4.935381	0.000000	0.000000	0.000000	0.306367	0.109164	-0.984397	0.000000	0.000000	2.000000	19.000000	0.000000
20457.747360	0.084479	0.579066	0.098613	83.477753	-18.420067	37.289829	0.776064	0.000000	-4.930659	0.000000	0.000000	0.000000	0.306367	0.109164	-0.984397	0.000000	0.000000	2.000000	19.000000	0.000000
20457.750693	0.085548	0.579453	0.095404	83.477753	-18.420067	37.289829	0.776064	0.000000	-4.930659	0.000000	0.000000	0.000000	0.320840	0.116234	-0.962784	0.000000	0.000000	2.000000	19.000000	0.000000
20457.754027	0.085548	0.579453	0.095404	83.477753	-18.420067	37.289829	0.776064	0.000000	-4.930659	0.000000	0.000000	0.000000	0.320840	0.116234	-0.962784	0.000000	0.000000	2.000000	19.000000	0.000000
20457.757360	0.085548	0.579453	0.095404	83.526245	-17.587933	38.307762	0.722590	0.000000	-4.770195	0.000000	0.000000	0.000000	0.320840	0.116234	-0.962784	0.000000	0.000000	2.000000	19.000000	0.000000
20457.760693	0.086586	0.579815	0.092271	83.526245	-17.587933	38.307762	0.722590	0.000000	-4.770195	0.000000	0.000000	0.000000	0.311383	0.108476	-0.939995	0.000000	0.000000	2.000000	19.000000	0.000000
20457.764027	0.086586	0.579815	0.092271	83.526245	-17.587933	38.307762	0.722590	0.000000	-4.770195	0.000000	0.000000	0.000000	0.311383	0.108476	-0.939995	0.000000	0.000000	2.000000	19.000000	0.000000
20457.767360	0.086586	0.579815	0.092271	83.504356	-16.802610	39.245228	0.670693	0.000000	-4.613529	0.000000	0.000000	0.000000	0.311383	0.108476	-0.939995	0.000000	0.000000	2.000000	19.000000	0.000000
20457.770693	0.087621	0.580201	0.089219	83.504356	-16.802610	39.245228	0.670693	0.000000	-4.613529	0.000000	0.000000	0.000000	0.310488	0.115914	-0.915506	0.000000	0.000000	2.000000	19.000000	0.000000
20457.774027	0.087621	0.580201	0.089219	83.504356	-16.802610	39.245228	0.670693	0.000000	-4.613529	0.000000	0.000000	0.000000	0.310488	0.115914	-0.915506	0.000000	0.000000	2.000000	19.000000	0.000000
20457.777360	0.087621	0.580201	0.089219	83.431198	-16.155397	40.017834	0.618945	0.000000	-4.460944	0.000000	0.000000	0.000000	0.310488	0.115914	-0.915506	0.000000	0.000000	2.000000	19.000000	0.000000
20457.780693	0.088581	0.580572	0.086291	83.431198	-16.155397	40.017834	0.618945	0.000000	-4.460944	0.000000	0.000000	0.000000	0.288025	0.111206	-0.878340	0.000000	0.000000	2.000000	19.000000	0.000000
20457.784027	0.088581	0.580572	0.086291	83.431198	-16.155397	40.017834	0.618945	0.000000	-4.460944	0.000000	0.000000	0.000000	0.288025	0.111206	-0.878340	0.000000	0.000000	2.000000	19.000000	0.000000
20457.787360	0.088581	0.580572	0.086291	83.329788	-15.440350	40.801838	0.570941	0.000000	-4.314554	0.000000	0.000000	0.000000	0.288025	0.111206	-0.878340	0.000000	0.000000	2.000000	19.000000	0.000000
20457.790693	0.089407	0.580930	0.083437	83.329788	-15.440350	40.801838	0.570941	0.000000	-4.314554	0.000000	0.000000	0.000000	0.247859	0.107467	-0.856313	0.000000	0.000000	2.000000	19.000000	0.000000
20457.794027	0.089407	0.580930	0.083437	83.329788	-15.440350	40.801838	0.570941	0.000000	-4.314554	0.000000	0.000000	0.000000	0.247859	0.107467	-0.856313	0.000000	0.000000	2.000000	19.000000	0.000000
20457.797360	0.089407	0.580930	0.083437	83.237198	-14.577123	41.612751	0.529631	0.000000	-4.171835	0.000000	0.000000	0.000000	0.247859	0.107467	-0.856313	0.000000	0.000000	2.000000	19.000000	0.000000
20457.800693	0.090202	0.581257	0.080624	83.237198	-14.577123	41.612751	0.529631	0.000000	-4.171835	0.000000	0.000000	0.000000	0.238292	0.098107	-0.843798	0.000000	0.000000	2.000000	19.000000	0.000000
20457.804027	0.090202	0.581257	0.080624	83.237198	-14.577123	41.612751	0.529631	0.000000	-4.171835	0.000000	0.000000	0.000000	0.238292	0.098107	-0.843798	0.000000	0.000000	2.000000	19.000000	0.000000
20457.807360	0.090202	0.581257	0.080624	83.184853	-13.587456	42.562592	0.489916	0.000000	-4.031202	0.000000	0.000000	0.000000	0.238292	0.098107	-0.843798	0.000000	0.000000	2.000000	19.000000	0.000000
20457.810693	0.090906	0.581574	0.077817	83.184853	-13.587456	42.562592	0.489916	0.000000	-4.031202	0.000000	0.000000	0.000000	0.211416	0.095207	-0.841980	0.000000	0.000000	2.000000	19.000000	0.000000
20457.814027	0.090906	0.581574	0.077817	83.184853	-13.587456	42.562592	0.489916	0.000000	-4.031202	0.000000	0.000000	0.000000	0.211416	0.095207	-0.841980	0.000000	0.000000	2.000000	19.000000	0.000000
20457.817360	0.090906	0.581574	0.077817	83.160400	-12.530870	43.658554	0.454680	0.000000	-3.890872	0.000000	0.000000	0.000000	0.211416	0.095207	-0.841980	0.000000	0.000000	2.000000	19.000000	0.000000
20457.820693	0.091549	0.581852	0.075020	83.160400	-12.530870	43.658554	0.454680	0.000000	-3.890872	0.000000	0.000000	0.000000	0.192819	0.083429	-0.839338	0.000000	0.000000	2.000000	19.000000	0.000000
20457.824027	0.091549	0.581852	0.075020	83.160400	-12.530870	43.658554	0.454680	0.000000	-3.890872	0.000000	0.000000	0.000000	0.192819	0.083429	-0.839338	0.000000	0.000000	2.000000	19.000000	0.000000
20457.827360	0.091549	0.581852	0.075020	83.172638	-11.552114	44.749565	0.422544	0.000000	-3.750983	0.000000	0.000000	0.000000	0.192819	0.083429	-0.839338	0.000000	0.000000	2.000000	19.000000	0.000000
20457.830693	0.092184	0.582111	0.072238	83.172638	-11.552114	44.749565	0.422544	0.000000	-3.750983	0.000000	0.000000	0.000000	0.190372	0.077540	-0.834491	0.000000	0.000000	2.000000	19.000000	0.000000
20457.834027	0.092184	0.582111	0.072238	83.172638	-11.552114	44.749565	0.422544	0.000000	-3.750983	0.000000	0.000000	0.000000	0.190372	0.077540	-0.834491	0.000000	0.000000	2.000000	19.000000	0.000000
20457.837360	0.092184	0.582111	0.072238	83.214844	-10.662602	45.784878	0.390815	0.000000	-3.611901	0.000000	0.000000	0.000000	0.190372	0.077540	-0.834491	0.000000	0.000000	2.000000	19.000000	0.000000
20457.840693	0.092752	0.582293	0.069434	83.214844	-10.662602	45.784878	0.390815	0.000000	-3.611901	0.000000	0.000000	0.000000	0.170459	0.054517	-0.841150	0.000000	0.000000	2.000000	19.000000	0.000000
20457.844027	0.092752	0.582293	0.069434	83.214844	-10.662602	45.784878	0.390815	0.000000	-3.611901	0.000000	0.000000	0.000000	0.170459	0.054517	-0.841150	0.000000	0.000000	2.000000	19.000000	0.000000
20457.847360	0.092752	0.582293	0.069434	83.253403	-9.936591	46.664734	0.362405	0.000000	-3.471709	0.000000	0.000000	0.000000	0.170459	0.054517	-0.841150	0.000000	0.000000	2.000000	19.000000	0.000000
20457.850693	0.093290	0.582475	0.066667	83.253403	-9.936591	46.664734	0.362405	0.000000	-3.471709	0.000000	0.000000	0.000000	0.161568	0.054598	-0.830127	0.000000	0.000000	2.000000	19.000000	0.000000
20457.854027	0.093290	0.582475	0.066667	83.253403	-9.936591	46.664734	0.362405	0.000000	-3.471709	0.000000	0.000000	0.000000	0.161568	0.054598	-0.830127	0.000000	0.000000	2.000000	19.000000	0.000000
20457.857360	0.093290	0.582475	0.066667	83.277046	-9.298781	47.330696	0.335477	0.000000	-3.333355	0.000000	0.000000	0.000000	0.161568	0.054598	-0.830127	0.000000	0.000000	2.000000	19.000000	0.000000
20457.860693	0.093724	0.582609	0.063941	83.277046	-9.298781	47.330696	0.335477	0.000000	-3.333355	0.000000	0.000000	0.000000	0.130111	0.040381	-0.817720	0.000000	0.000000	2.000000	19.000000	0.000000
20457.864027	0.093724	0.582609	0.063941	83.277046	-9.298781	47.330696	0.335477	0.000000	-3.333355	0.000000	0.000000	0.000000	0.130111	0.040381	-0.817720	0.000000	0.000000	2.000000	19.000000	0.000000
20457.867360	0.093724	0.582609	0.063941	83.295540	-8.583511	48.061302	0.313792	0.000000	-3.197068	0.000000	0.000000	0.000000	0.130111	0.040381	-0.817720	0.000000	0.000000	2.000000	19.000000	0.000000
20457.870693	0.094082	0.582716	0.061269	83.295540	-8.583511	48.061302	0.313792	0.000000	-3.197068	0.000000	0.000000	0.000000	0.107416	0.032067	-0.801745	0.000000	0.000000	2.000000	19.000000	0.000000
20457.874027	0.094082	0.582716	0.061269	83.295540	-8.583511	48.061302	0.313792	0.000000	-3.197068	0.000000	0.000000	0.000000	0.107416	0.032067	-0.801745	0.000000	0.000000	2.000000	19.000000	0.000000
20457.877360	0.094082	0.582716	0.061269	83.312523	-7.423472	49.350151	0.295889	0.000000	-3.063444	0.000000	0.000000	0.000000	0.107416	0.032067	-0.801745	0.000000	0.000000	2.000000	19.000000	0.000000
20457.880693	0.094349	0.582805	0.058693	83.312523	-7.423472	49.350151	0.295889	0.000000	-3.063444	0.000000	0.000000	0.000000	0.079910	0.026757	-0.772715	0.000000	0.000000	2.000000	19.000000	0.000000
20457.884027	0.094349	0.582805	0.058693	83.312523	-7.423472	49.350151	0.295889	0.000000	-3.063444	0.000000	0.000000	0.000000	0.079910	0.026757	-0.772715	0.000000	0.000000	2.000000	19.000000	0.000000
20457.887360	0.094349	0.582805	0.058693	83.318481	-5.916995	51.070583	0.282571	0.000000	-2.934658	0.000000	0.000000	0.000000	0.079910	0.026757	-0.772715	0.000000	0.000000	2.000000	19.000000	0.000000
20457.890693	0.094567	0.582868	0.056167	83.318481	-5.916995	51.070583	0.282571	0.000000	-2.934658	0.000000	0.000000	0.000000	0.065453	0.018885	-0.757783	0.000000	0.000000	2.000000	19.000000	0.000000
20457.894027	0.094567	0.582868	0.056167	83.318481	-5.916995	51.070583	0.282571	0.000000	-2.934658	0.000000	0.000000	0.000000	0.065453	0.018885	-0.757783	0.000000	0.000000	2.000000	19.000000	0.000000
20457.897360	0.094567	0.582868	0.056167	83.316925	-4.202635	53.047588	0.271662	0.000000	-2.808361	0.000000	0.000000	0.000000	0.065453	0.018885	-0.757783	0.000000	0.000000	2.000000	19.000000	0.000000
20457.900693	0.094715	0.582877	0.053703	83.316925	-4.202635	53.047588	0.271662	0.000000	-2.808361	0.000000	0.000000	0.000000	0.044381	0.002639	-0.739379	0.000000	0.000000	2.000000	19.000000	0.000000
20457.904027	0.094715	0.582877	0.053703	83.316925	-4.202635	53.047588	0.271662	0.000000	-2.808361	0.000000	0.000000	0.000000	0.044381	0.002639	-0.739379	0.000000	0.000000	2.000000	19.000000	0.000000
20457.907360	0.094715	0.582877	0.053703	83.301155	-2.472434	54.992413	0.264265	0.000000	-2.685131	0.000000	0.000000	0.000000	0.044381	0.002639	-0.739379	0.000000	0.000000	2.000000	19.000000	0.000000
20457.910693	0.094808	0.582804	0.051240	83.301155	-2.472434	54.992413	0.264265	0.000000	-2.685131	0.000000	0.000000	0.000000	0.027859	-0.021871	-0.738681	0.000000	0.000000	2.000000	19.000000	0.000000
20457.914027	0.094808	0.582804	0.051240	83.301155	-2.472434	54.992413	0.264265	0.000000	-2.685131	0.000000	0.000000	0.000000	0.027859	-0.021871	-0.738681	0.000000	0.000000	2.000000	19.000000	0.000000
20457.917360	0.094808	0.582804	0.051240	83.274620	-0.753272	56.865875	0.259622	0.000000	-2.562017	0.000000	0.000000	0.000000	0.027859	-0.021871	-0.738681	0.000000	0.000000	2.000000	19.000000	0.000000
20457.920693	0.094879	0.582632	0.048821	83.274620	-0.753272	56.865875	0.259622	0.000000	-2.562017	0.000000	0.000000	0.000000	0.021304	-0.051619	-0.725671	0.000000	0.000000	2.000000	19.000000	0.000000
20457.924027	0.094879	0.582632	0.048821	83.274620	-0.753272	56.865875	0.259622	0.000000	-2.562017	0.000000	0.000000	0.000000	0.021304	-0.051619	-0.725671	0.000000	0.000000	2.000000	19.000000	0.000000
20457.927360	0.094879	0.582632	0.048821	83.234390	0.887983	58.630222	0.256072	0.000000	-2.441072	0.000000	0.000000	0.000000	0.021304	-0.051619	-0.725671	0.000000	0.000000	2.000000	19.000000	0.000000
20457.930693	0.094947	0.582399	0.046412	83.234390	0.887983	58.630222	0.256072	0.000000	-2.441072	0.000000	0.000000	0.000000	0.020398	-0.069814	-0.722866	0.000000	0.000000	2.000000	19.000000	0.000000
20457.934027	0.094947	0.582399	0.046412	83.234390	0.887983	58.630222	0.256072	0.000000	-2.441072	0.000000	0.000000	0.000000	0.020398	-0.069814	-0.722866	0.000000	0.000000	2.000000	19.000000	0.000000
20457.937360	0.094947	0.582399	0.046412	83.163734	2.397316	60.257957	0.252672	0.000000	-2.320595	0.000000	0.000000	0.000000	0.020398	-0.069814	-0.722866	0.000000	0.000000	2.000000	19.000000	0.000000
20457.940693	0.094993	0.582070	0.044046	83.163734	2.397316	60.257957	0.252672	0.000000	-2.320595	0.000000	0.000000	0.000000	0.014033	-0.098882	-0.709853	0.000000	0.000000	2.000000	19.000000	0.000000
20457.944027	0.094993	0.582070	0.044046	83.163734	2.397316	60.257957	0.252672	0.000000	-2.320595	0.000000	0.000000	0.000000	0.014033	-0.098882	-0.709853	0.000000	0.000000	2.000000	19.000000	0.000000
20457.947360	0.094993	0.582070	0.044046	83.068451	3.709635	61.687927	0.250333	0.000000	-2.202286	0.000000	0.000000	0.000000	0.014033	-0.098882	-0.709853	0.000000	0.000000	2.000000	19.000000	0.000000
20457.950693	0.095069	0.581691	0.041723	83.068451	3.709635	61.687927	0.250333	0.000000	-2.202286	0.000000	0.000000	0.000000	0.022561	-0.113559	-0.696702	0.000000	0.000000	2.000000	19.000000	0.000000
20457.954027	0.095069	0.581691	0.041723	83.068451	3.709635	61.687927	0.250333	0.000000	-2.202286	0.000000	0.000000	0.000000	0.022561	-0.113559	-0.696702	0.000000	0.000000	2.000000	19.000000	0.000000
20457.957360	0.095069	0.581691	0.041723	82.934006	4.784060	62.891251	0.246573	0.000000	-2.086169	0.000000	0.000000	0.000000	0.022561	-0.113559	-0.696702	0.000000	0.000000	2.000000	19.000000	0.000000
20457.960693	0.095147	0.581292	0.039443	82.934006	4.784060	62.891251	0.246573	0.000000	-2.086169	0.000000	0.000000	0.000000	0.023581	-0.119691	-0.684159	0.000000	0.000000	2.000000	19.000000	0.000000
20457.964027	0.095147	0.581292	0.039443	82.934006	4.784060	62.891251	0.246573	0.000000	-2.086169	0.000000	0.000000	0.000000	0.023581	-0.119691	-0.684159	0.000000	0.000000	2.000000	19.000000	0.000000
20457.967360	0.095147	0.581292	0.039443	82.780037	5.565711	63.802620	0.242643	0.000000	-1.972142	0.000000	0.000000	0.000000	0.023581	-0.119691	-0.684159	0.000000	0.000000	2.000000	19.000000	0.000000
20457.970693	0.095210	0.580864	0.037232	82.780037	5.565711	63.802620	0.242643	0.000000	-1.972142	0.000000	0.000000	0.000000	0.018938	-0.128350	-0.663327	0.000000	0.000000	2.000000	19.000000	0.000000
20457.974027	0.095210	0.580864	0.037232	82.780037	5.565711	63.802620	0.242643	0.000000	-1.972142	0.000000	0.000000	0.000000	0.018938	-0.128350	-0.663327	0.000000	0.000000	2.000000	19.000000	0.000000
20457.977360	0.095210	0.580864	0.037232	82.610451	5.903780	64.231735	0.239486	0.000000	-1.861588	0.000000	0.000000	0.000000	0.018938	-0.128350	-0.663327	0.000000	0.000000	2.000000	19.000000	0.000000
20457.980693	0.095254	0.580417	0.035067	82.610451	5.903780	64.231735	0.239486	0.000000	-1.861588	0.000000	0.000000	0.000000	0.013123	-0.134177	-0.649308	0.000000	0.000000	2.000000	19.000000	0.000000
20457.984027	0.095254	0.580417	0.035067	82.610451	5.903780	64.231735	0.239486	0.000000	-1.861588	0.000000	0.000000	0.000000	0.013123	-0.134177	-0.649308	0.000000	0.000000	2.000000	19.000000	0.000000
20457.987360	0.095254	0.580417	0.035067	82.424957	6.084417	64.455467	0.237299	0.000000	-1.753370	0.000000	0.000000	0.000000	0.013123	-0.134177	-0.649308	0.000000	0.000000	2.000000	19.000000	0.000000
20457.990693	0.095252	0.579932	0.032938	82.424957	6.084417	64.455467	0.237299	0.000000	-1.753370	0.000000	0.000000	0.000000	-0.000485	-0.145454	-0.638803	0.000000	0.000000	2.000000	19.000000	0.000000
20457.994027	0.095252	0.579932	0.032938	82.424957	6.084417	64.455467	0.237299	0.000000	-1.753370	0.000000	0.000000	0.000000	-0.000485	-0.145454	-0.638803	0.000000	0.000000	2.000000	19.000000	0.000000
20457.997360	0.095252	0.579932	0.032938	82.238991	6.279475	64.603813	0.237380	0.000000	-1.646903	0.000000	0.000000	0.000000	-0.000485	-0.145454	-0.638803	0.000000	0.000000	2.000000	19.000000	0.000000
20458.000693	0.095214	0.579420	0.030883	82.238991	6.279475	64.603813	0.237380	0.000000	-1.646903	0.000000	0.000000	0.000000	-0.011590	-0.153614	-0.616464	0.000000	0.000000	2.000000	19.000000	0.000000
20458.004027	0.095214	0.579420	0.030883	82.238991	6.279475	64.603813	0.237380	0.000000	-1.646903	0.000000	0.000000	0.000000	-0.011590	-0.153614	-0.616464	0.000000	0.000000	2.000000	19.000000	0.000000
20458.007360	0.095214	0.579420	0.030883	82.062393	6.459507	64.747787	0.239311	0.000000	-1.544159	0.000000	0.000000	0.000000	-0.011590	-0.153614	-0.616464	0.000000	0.000000	2.000000	19.000000	0.000000
20458.010693	0.095168	0.578816	0.028805	82.062393	6.459507	64.747787	0.239311	0.000000	-1.544159	0.000000	0.000000	0.000000	-0.013844	-0.181159	-0.623480	0.000000	0.000000	2.000000	19.000000	0.000000
20458.014027	0.095168	0.578816	0.028805	82.062393	6.459507	64.747787	0.239311	0.000000	-1.544159	0.000000	0.000000	0.000000	-0.013844	-0.181159	-0.623480	0.000000	0.000000	2.000000	19.000000	0.000000
20458.017360	0.095168	0.578816	0.028805	81.889038	6.639584	64.896271	0.241619	0.000000	-1.440245	0.000000	0.000000	0.000000	-0.013844	-0.181159	-0.623480	0.000000	0.000000	2.000000	19.000000	0.000000
20458.020693	0.095102	0.578150	0.026763	81.889038	6.639584	64.896271	0.241619	0.000000	-1.440245	0.000000	0.000000	0.000000	-0.019724	-0.199936	-0.612445	0.000000	0.000000	2.000000	19.000000	0.000000
20458.024027	0.095102	0.578150	0.026763	81.889038	6.639584	64.896271	0.241619	0.000000	-1.440245	0.000000	0.000000	0.000000	-0.019724	-0.199936	-0.612445	0.000000	0.000000	2.000000	19.000000	0.000000
20458.027360	0.095102	0.578150	0.026763	81.728844	6.816311	65.043068	0.244906	0.000000	-1.338171	0.000000	0.000000	0.000000	-0.019724	-0.199936	-0.612445	0.000000	0.000000	2.000000	19.000000	0.000000
20458.030693	0.095065	0.577467	0.024760	81.728844	6.816311	65.043068	0.244906	0.000000	-1.338171	0.000000	0.000000	0.000000	-0.011182	-0.204917	-0.601115	0.000000	0.000000	2.000000	19.000000	0.000000
20458.034027	0.095065	0.577467	0.024760	81.728844	6.816311	65.043068	0.244906	0.000000	-1.338171	0.000000	0.000000	0.000000	-0.011182	-0.204917	-0.601115	0.000000	0.000000	2.000000	19.000000	0.000000
20458.037360	0.095065	0.577467	0.024760	81.566879	6.980881	65.189354	0.246770	0.000000	-1.237985	0.000000	0.000000	0.000000	-0.011182	-0.204917	-0.601115	0.000000	0.000000	2.000000	19.000000	0.000000
20458.040693	0.095018	0.576778	0.022843	81.566879	6.980881	65.189354	0.246770	0.000000	-1.237985	0.000000	0.000000	0.000000	-0.013995	-0.206796	-0.575124	0.000000	0.000000	2.000000	19.000000	0.000000
20458.044027	0.095018	0.576778	0.022843	81.566879	6.980881	65.189354	0.246770	0.000000	-1.237985	0.000000	0.000000	0.000000	-0.013995	-0.206796	-0.575124	0.000000	0.000000	2.000000	19.000000	0.000000
20458.047360	0.095018	0.576778	0.022843	81.378532	7.151773	65.376595	0.249102	0.000000	-1.142131	0.000000	0.000000	0.000000	-0.013995	-0.206796	-0.575124	0.000000	0.000000	2.000000	19.000000	0.000000
20458.050693	0.094995	0.576137	0.021058	81.378532	7.151773	65.376595	0.249102	0.000000	-1.142131	0.000000	0.000000	0.000000	-0.006867	-0.192148	-0.535353	0.000000	0.000000	2.000000	19.000000	0.000000
20458.054027	0.094995	0.576137	0.021058	81.378532	7.151773	65.376595	0.249102	0.000000	-1.142131	0.000000	0.000000	0.000000	-0.006867	-0.192148	-0.535353	0.000000	0.000000	2.000000	19.000000	0.000000
20458.057360	0.094995	0.576137	0.021058	81.174568	7.315392	65.562874	0.250247	0.000000	-1.052906	0.000000	0.000000	0.000000	-0.006867	-0.192148	-0.535353	0.000000	0.000000	2.000000	19.000000	0.000000
20458.060693	0.094988	0.575535	0.019367	81.174568	7.315392	65.562874	0.250247	0.000000	-1.052906	0.000000	0.000000	0.000000	-0.001994	-0.180518	-0.507321	0.000000	0.000000	2.000000	19.000000	0.000000
20458.064027	0.094988	0.575535	0.019367	81.174568	7.315392	65.562874	0.250247	0.000000	-1.052906	0.000000	0.000000	0.000000	-0.001994	-0.180518	-0.507321	0.000000	0.000000	2.000000	19.000000	0.000000
20458.067360	0.094988	0.575535	0.019367	80.972481	7.445411	65.696426	0.250579	0.000000	-0.968352	0.000000	0.000000	0.000000	-0.001994	-0.180518	-0.507321	0.000000	0.000000	2.000000	19.000000	0.000000
20458.070693	0.094914	0.574937	0.017817	80.972481	7.445411	65.696426	0.250579	0.000000	-0.968352	0.000000	0.000000	0.000000	-0.022323	-0.179358	-0.464906	0.000000	0.000000	2.000000	19.000000	0.000000
20458.074027	0.094914	0.574937	0.017817	80.972481	7.445411	65.696426	0.250579	0.000000	-0.968352	0.000000	0.000000	0.000000	-0.022323	-0.179358	-0.464906	0.000000	0.000000	2.000000	19.000000	0.000000
20458.077360	0.094914	0.574937	0.017817	80.795227	7.560318	65.826866	0.254299	0.000000	-0.890868	0.000000	0.000000	0.000000	-0.022323	-0.179358	-0.464906	0.000000	0.000000	2.000000	19.000000	0.000000
20458.080693	0.094742	0.574334	0.016374	80.795227	7.560318	65.826866	0.254299	0.000000	-0.890868	0.000000	0.000000	0.000000	-0.051453	-0.181117	-0.433017	0.000000	0.000000	2.000000	19.000000	0.000000
20458.084027	0.094742	0.574334	0.016374	80.795227	7.560318	65.826866	0.254299	0.000000	-0.890868	0.000000	0.000000	0.000000	-0.051453	-0.181117	-0.433017	0.000000	0.000000	2.000000	19.000000	0.000000
20458.087360	0.094742	0.574334	0.016374	80.647141	7.646528	65.907776	0.262875	0.000000	-0.818698	0.000000	0.000000	0.000000	-0.051453	-0.181117	-0.433017	0.000000	0.000000	2.000000	19.000000	0.000000
20458.090693	0.094470	0.573733	0.015014	80.647141	7.646528	65.907776	0.262875	0.000000	-0.818698	0.000000	0.000000	0.000000	-0.081630	-0.180300	-0.408032	0.000000	0.000000	2.000000	19.000000	0.000000
20458.094027	0.094470	0.573733	0.015014	80.647141	7.646528	65.907776	0.262875	0.000000	-0.818698	0.000000	0.000000	0.000000	-0.081630	-0.180300	-0.408032	0.000000	0.000000	2.000000	19.000000	0.000000
20458.097360	0.094470	0.573733	0.015014	80.535126	7.705154	65.969551	0.276480	0.000000	-0.750693	0.000000	0.000000	0.000000	-0.081630	-0.180300	-0.408032	0.000000	0.000000	2.000000	19.000000	0.000000
20458.100693	0.094167	0.573108	0.013730	80.535126	7.705154	65.969551	0.276480	0.000000	-0.750693	0.000000	0.000000	0.000000	-0.091012	-0.187356	-0.385202	0.000000	0.000000	2.000000	19.000000	0.000000
20458.104027	0.094167	0.573108	0.013730	80.535126	7.705154	65.969551	0.276480	0.000000	-0.750693	0.000000	0.000000	0.000000	-0.091012	-0.187356	-0.385202	0.000000	0.000000	2.000000	19.000000	0.000000
20458.107360	0.094167	0.573108	0.013730	80.459274	7.740299	66.013565	0.291649	0.000000	-0.686493	0.000000	0.000000	0.000000	-0.091012	-0.187356	-0.385202	0.000000	0.000000	2.000000	19.000000	0.000000
20458.110693	0.093861	0.572523	0.012545	80.459274	7.740299	66.013565	0.291649	0.000000	-0.686493	0.000000	0.000000	0.000000	-0.091931	-0.175666	-0.355373	0.000000	0.000000	2.000000	19.000000	0.000000
20458.114027	0.093861	0.572523	0.012545	80.459274	7.740299	66.013565	0.291649	0.000000	-0.686493	0.000000	0.000000	0.000000	-0.091931	-0.175666	-0.355373	0.000000	0.000000	2.000000	19.000000	0.000000
20458.117360	0.093861	0.572523	0.012545	80.401077	7.774178	66.058304	0.306971	0.000000	-0.627264	0.000000	0.000000	0.000000	-0.091931	-0.175666	-0.355373	0.000000	0.000000	2.000000	19.000000	0.000000
20458.120693	0.093547	0.571984	0.011437	80.401077	7.774178	66.058304	0.306971	0.000000	-0.627264	0.000000	0.000000	0.000000	-0.094174	-0.161626	-0.332375	0.000000	0.000000	2.000000	19.000000	0.000000
20458.124027	0.093547	0.571984	0.011437	80.401077	7.774178	66.058304	0.306971	0.000000	-0.627264	0.000000	0.000000	0.000000	-0.094174	-0.161626	-0.332375	0.000000	0.000000	2.000000	19.000000	0.000000
20458.127360	0.093547	0.571984	0.011437	80.370430	7.802673	66.089798	0.322666	0.000000	-0.571868	0.000000	0.000000	0.000000	-0.094174	-0.161626	-0.332375	0.000000	0.000000	2.000000	19.000000	0.000000
20458.130693	0.093327	0.571494	0.010452	80.370430	7.802673	66.089798	0.322666	0.000000	-0.571868	0.000000	0.000000	0.000000	-0.065924	-0.147103	-0.295577	0.000000	0.000000	2.000000	19.000000	0.000000
20458.134027	0.093327	0.571494	0.010452	80.370430	7.802673	66.089798	0.322666	0.000000	-0.571868	0.000000	0.000000	0.000000	-0.065924	-0.147103	-0.295577	0.000000	0.000000	2.000000	19.000000	0.000000
20458.137360	0.093327	0.571494	0.010452	80.341217	7.844847	66.138741	0.333654	0.000000	-0.522605	0.000000	0.000000	0.000000	-0.065924	-0.147103	-0.295577	0.000000	0.000000	2.000000	19.000000	0.000000
20458.140693	0.093327	0.571494	0.010452	80.341217	7.844847	66.138741	0.333654	0.000000	-0.522605	0.000000	0.000000	0.000000	-0.065924	-0.147103	-0.295577	0.000000	0.000000	2.000000	19.000000	0.000000
20458.144027	0.093137	0.571095	0.009614	80.341217	7.844847	66.138741	0.333654	0.000000	-0.522605	0.000000	0.000000	0.000000	-0.057071	-0.119487	-0.251336	0.000000	0.000000	2.000000	19.000000	0.000000
20458.147360	0.093137	0.571095	0.009614	80.324799	7.874687	66.171112	0.333654	0.000000	-0.522605	0.000000	0.000000	0.000000	-0.057071	-0.119487	-0.251336	0.000000	0.000000	2.000000	19.000000	0.000000
20458.150693	0.092990	0.570779	0.008880	80.324799	7.874687	66.171112	0.333654	0.000000	-0.522605	0.000000	0.000000	0.000000	-0.043960	-0.094944	-0.220337	0.000000	0.000000	2.000000	19.000000	0.000000
20458.154027	0.092990	0.570779	0.008880	80.324799	7.874687	66.171112	0.333654	0.000000	-0.522605	0.000000	0.000000	0.000000	-0.043960	-0.094944	-0.220337	0.000000	0.000000	2.000000	19.000000	0.000000
20458.157360	0.092990	0.570779	0.008880	80.309593	7.886620	66.182236	0.350492	0.000000	-0.443993	0.000000	0.000000	0.000000	-0.043960	-0.094944	-0.220337	0.000000	0.000000	2.000000	19.000000	0.000000
20458.160693	0.092990	0.570779	0.008880	80.309593	7.886620	66.182236	0.350492	0.000000	-0.443993	0.000000	0.000000	0.000000	-0.043960	-0.094944	-0.220337	0.000000	0.000000	2.000000	19.000000	0.000000
20458.164027	0.092876	0.570502	0.008306	80.309593	7.886620	66.182236	0.350492	0.000000	-0.443993	0.000000	0.000000	0.000000	-0.034351	-0.083069	-0.172168	0.000000	0.000000	2.000000	19.000000	0.000000
20458.167360	0.092876	0.570502	0.008306	80.331161	7.881944	66.177032	0.350492	0.000000	-0.443993	0.000000	0.000000	0.000000	-0.034351	-0.083069	-0.172168	0.000000	0.000000	2.000000	19.000000	0.000000
20458.170693	0.092782	0.570237	0.007835	80.331161	7.881944	66.177032	0.350492	0.000000	-0.443993	0.000000	0.000000	0.000000	-0.028163	-0.079515	-0.141149	0.000000	0.000000	2.000000	19.000000	0.000000
20458.174027	0.092782	0.570237	0.007835	80.331161	7.881944	66.177032	0.350492	0.000000	-0.443993	0.000000	0.000000	0.000000	-0.028163	-0.079515	-0.141149	0.000000	0.000000	2.000000	19.000000	0.000000
20458.177360	0.092782	0.570237	0.007835	80.378761	7.849136	66.150383	0.360911	0.000000	-0.391774	0.000000	0.000000	0.000000	-0.028163	-0.079515	-0.141149	0.000000	0.000000	2.000000	19.000000	0.000000
20458.180693	0.092782	0.570237	0.007835	80.378761	7.849136	66.150383	0.360911	0.000000	-0.391774	0.000000	0.000000	0.000000	-0.028163	-0.079515	-0.141149	0.000000	0.000000	2.000000	19.000000	0.000000
20458.184027	0.092630	0.569982	0.007418	80.378761	7.849136	66.150383	0.360911	0.000000	-0.391774	0.000000	0.000000	0.000000	-0.045616	-0.076516	-0.125188	0.000000	0.000000	2.000000	19.000000	0.000000
20458.187360	0.092630	0.569982	0.007418	80.431068	7.822225	66.131386	0.360911	0.000000	-0.391774	0.000000	0.000000	0.000000	-0.045616	-0.076516	-0.125188	0.000000	0.000000	2.000000	19.000000	0.000000
20458.190693	0.092630	0.569982	0.007418	80.431068	7.822225	66.131386	0.360911	0.000000	-0.391774	0.000000	0.000000	0.000000	-0.045616	-0.076516	-0.125188	0.000000	0.000000	2.000000	19.000000	0.000000
20458.194027	0.092630	0.569982	0.007418	80.431068	7.822225	66.131386	0.360911	0.000000	-0.391774	0.000000	0.000000	0.000000	-0.045616	-0.076516	-0.125188	0.000000	0.000000	2.000000	19.000000	0.000000
20458.197360	0.092346	0.569469	0.006801	80.477913	7.794528	66.114334	0.368513	0.000000	-0.370909	0.000000	0.000000	0.000000	-0.085009	-0.153682	-0.185183	0.000000	0.000000	2.000000	19.000000	0.000000
20458.200693	0.092346	0.569469	0.006801	80.477913	7.794528	66.114334	0.368513	0.000000	-0.370909	0.000000	0.000000	0.000000	-0.000001	0.000009	-0.000000	0.000000	0.000000	2.000000	19.000000	0.000000
20458.204027	0.092346	0.569469	0.006801	80.477913	7.794528	66.114334	0.368513	0.000000	-0.370909	0.000000	0.000000	0.000000	-0.000001	0.000009	-0.000000	0.000000	0.000000	2.000000	19.000000	0.000000
20458.207360	0.092346	0.569469	0.006801	80.521675	7.767804	66.098259	0.382681	0.000000	-0.340045	0.000000	0.000000	0.000000	-0.000001	0.000009	-0.000000	0.000000	0.000000	2.000000	19.000000	0.000000
20458.210693	0.092346	0.569469	0.006801	80.521675	7.767804	66.098259	0.382681	0.000000	-0.340045	0.000000	0.000000	0.000000	-0.000001	0.000009	-0.000000	0.000000	0.000000	2.000000	19.000000	0.000000
20458.214027	0.092201	0.569236	0.006531	80.521675	7.767804	66.098259	0.382681	0.000000	-0.340045	0.000000	0.000000	0.000000	-0.043550	-0.069938	-0.080838	0.000000	0.000000	2.000000	19.000000	0.000000
20458.217360	0.092201	0.569236	0.006531	80.562286	7.742082	66.083221	0.382681	0.000000	-0.340045	0.000000	0.000000	0.000000	-0.043550	-0.069938	-0.080838	0.000000	0.000000	2.000000	19.000000	0.000000
20458.220693	0.092201	0.569236	0.006531	80.562286	7.742082	66.083221	0.382681	0.000000	-0.340045	0.000000	0.000000	0.000000	-0.043550	-0.069938	-0.080838	0.000000	0.000000	2.000000	19.000000	0.000000
20458.224027	0.092201	0.569236	0.006531	80.562286	7.742082	66.083221	0.382681	0.000000	-0.340045	0.000000	0.000000	0.000000	-0.043550	-0.069938	-0.080838	0.000000	0.000000	2.000000	19.000000	0.000000
20458.227360	0.091963	0.568861	0.006137	80.593513	7.725105	66.071510	0.389940	0.000000	-0.326572	0.000000	0.000000	0.000000	-0.071528	-0.112558	-0.118280	0.000000	0.000000	2.000000	19.000000	0.000000
20458.230693	0.091963	0.568861	0.006137	80.593513	7.725105	66.071510	0.389940	0.000000	-0.326572	0.000000	0.000000	0.000000	-0.071528	-0.112558	-0.118280	0.000000	0.000000	2.000000	19.000000	0.000000
20458.234027	0.091963	0.568861	0.006137	80.593513	7.725105	66.071510	0.389940	0.000000	-0.326572	0.000000	0.000000	0.000000	-0.071528	-0.112558	-0.118280	0.000000	0.000000	2.000000	19.000000	0.000000
20458.237360	0.091963	0.568861	0.006137	80.621658	7.711976	66.060966	0.401861	0.000000	-0.306859	0.000000	0.000000	0.000000	-0.071528	-0.112558	-0.118280	0.000000	0.000000	2.000000	19.000000	0.000000
20458.240693	0.091927	0.568709	0.005959	80.621658	7.711976	66.060966	0.401861	0.000000	-0.306859	0.000000	0.000000	0.000000	-0.010609	-0.045552	-0.053450	0.000000	0.000000	2.000000	19.000000	0.000000
20458.244027	0.091927	0.568709	0.005959	80.621658	7.711976	66.060966	0.401861	0.000000	-0.306859	0.000000	0.000000	0.000000	-0.010609	-0.045552	-0.053450	0.000000	0.000000	2.000000	19.000000	0.000000
20458.247360	0.091927	0.568709	0.005959	80.646629	7.702645	66.051506	0.403629	0.000000	-0.297951	0.000000	0.000000	0.000000	-0.010609	-0.045552	-0.053450	0.000000	0.000000	2.000000	19.000000	0.000000
20458.250693	0.091927	0.568709	0.005959	80.646629	7.702645	66.051506	0.403629	0.000000	-0.297951	0.000000	0.000000	0.000000	-0.010609	-0.045552	-0.053450	0.000000	0.000000	2.000000	19.000000	0.000000
20458.254027	0.091900	0.568567	0.005821	80.646629	7.702645	66.051506	0.403629	0.000000	-0.297951	0.000000	0.000000	0.000000	-0.008209	-0.042635	-0.041344	0.000000	0.000000	2.000000	19.000000	0.000000
20458.257360	0.091900	0.568567	0.005821	80.674774	7.692095	66.040833	0.403629	0.000000	-0.297951	0.000000	0.000000	0.000000	-0.008209	-0.042635	-0.041344	0.000000	0.000000	2.000000	19.000000	0.000000
20458.260693	0.091900	0.568567	0.005821	80.674774	7.692095	66.040833	0.403629	0.000000	-0.297951	0.000000	0.000000	0.000000	-0.008209	-0.042635	-0.041344	0.000000	0.000000	2.000000	19.000000	0.000000
20458.264027	0.091900	0.568567	0.005821	80.674774	7.692095	66.040833	0.403629	0.000000	-0.297951	0.000000	0.000000	0.000000	-0.008209	-0.042635	-0.041344	0.000000	0.000000	2.000000	19.000000	0.000000
20458.267360	0.091860	0.568248	0.005507	80.702843	7.684231	66.030067	0.404997	0.000000	-0.291060	0.000000	0.000000	0.000000	-0.011887	-0.095843	-0.094399	0.000000	0.000000	2.000000	19.000000	0.000000
20458.270693	0.091860	0.568248	0.005507	80.702843	7.684231	66.030067	0.404997	0.000000	-0.291060	0.000000	0.000000	0.000000	-0.011887	-0.095843	-0.094399	0.000000	0.000000	2.000000	19.000000	0.000000
20458.274027	0.091860	0.568248	0.005507	80.702843	7.684231	66.030067	0.404997	0.000000	-0.291060	0.000000	0.000000	0.000000	-0.011887	-0.095843	-0.094399	0.000000	0.000000	2.000000	19.000000	0.000000
20458.277360	0.091860	0.568248	0.005507	80.734009	7.666628	66.007858	0.406978	0.000000	-0.275327	0.000000	0.000000	0.000000	-0.011887	-0.095843	-0.094399	0.000000	0.000000	2.000000	19.000000	0.000000
20458.280693	0.091853	0.568062	0.005353	80.734009	7.666628	66.007858	0.406978	0.000000	-0.275327	0.000000	0.000000	0.000000	-0.002307	-0.055608	-0.046105	0.000000	0.000000	2.000000	19.000000	0.000000
20458.284027	0.091853	0.568062	0.005353	80.734009	7.666628	66.007858	0.406978	0.000000	-0.275327	0.000000	0.000000	0.000000	-0.002307	-0.055608	-0.046105	0.000000	0.000000	2.000000	19.000000	0.000000
20458.287360	0.091853	0.568062	0.005353	80.768265	7.645010	65.984276	0.407363	0.000000	-0.267643	0.000000	0.000000	0.000000	-0.002307	-0.055608	-0.046105	0.000000	0.000000	2.000000	19.000000	0.000000
20458.290693	0.091815	0.567867	0.005163	80.768265	7.645010	65.984276	0.407363	0.000000	-0.267643	0.000000	0.000000	0.000000	-0.011312	-0.058499	-0.056965	0.000000	0.000000	2.000000	19.000000	0.000000
20458.294027	0.091815	0.567867	0.005163	80.768265	7.645010	65.984276	0.407363	0.000000	-0.267643	0.000000	0.000000	0.000000	-0.011312	-0.058499	-0.056965	0.000000	0.000000	2.000000	19.000000	0.000000
20458.297360	0.091815	0.567867	0.005163	80.799309	7.615952	65.951576	0.409248	0.000000	-0.258148	0.000000	0.000000	0.000000	-0.011312	-0.058499	-0.056965	0.000000	0.000000	2.000000	19.000000	0.000000
20458.300693	0.091815	0.567867	0.005163	80.799309	7.615952	65.951576	0.409248	0.000000	-0.258148	0.000000	0.000000	0.000000	-0.011312	-0.058499	-0.056965	0.000000	0.000000	2.000000	19.000000	0.000000
20458.304027	0.091776	0.567698	0.004967	80.799309	7.615952	65.951576	0.409248	0.000000	-0.258148	0.000000	0.000000	0.000000	-0.011670	-0.050729	-0.058775	0.000000	0.000000	2.000000	19.000000	0.000000
20458.307360	0.091776	0.567698	0.004967	80.827309	7.593718	65.930107	0.409248	0.000000	-0.258148	0.000000	0.000000	0.000000	-0.011670	-0.050729	-0.058775	0.000000	0.000000	2.000000	19.000000	0.000000
20458.310693	0.091776	0.567698	0.004967	80.827309	7.593718	65.930107	0.409248	0.000000	-0.258148	0.000000	0.000000	0.000000	-0.011670	-0.050729	-0.058775	0.000000	0.000000	2.000000	19.000000	0.000000
20458.314027	0.091776	0.567698	0.004967	80.827309	7.593718	65.930107	0.409248	0.000000	-0.258148	0.000000	0.000000	0.000000	-0.011670	-0.050729	-0.058775	0.000000	0.000000	2.000000	19.000000	0.000000
20458.317360	0.091632	0.567455	0.004588	80.849190	7.579654	65.921379	0.411193	0.000000	-0.248353	0.000000	0.000000	0.000000	-0.043115	-0.072930	-0.113847	0.000000	0.000000	2.000000	19.000000	0.000000
20458.320693	0.091632	0.567455	0.004588	80.849190	7.579654	65.921379	0.411193	0.000000	-0.248353	0.000000	0.000000	0.000000	-0.043115	-0.072930	-0.113847	0.000000	0.000000	2.000000	19.000000	0.000000
20458.324027	0.091632	0.567455	0.004588	80.849190	7.579654	65.921379	0.411193	0.000000	-0.248353	0.000000	0.000000	0.000000	-0.043115	-0.072930	-0.113847	0.000000	0.000000	2.000000	19.000000	0.000000
20458.327360	0.091632	0.567455	0.004588	80.867950	7.566801	65.913887	0.418379	0.000000	-0.229378	0.000000	0.000000	0.000000	-0.043115	-0.072930	-0.113847	0.000000	0.000000	2.000000	19.000000	0.000000
20458.330693	0.091554	0.567373	0.004423	80.867950	7.566801	65.913887	0.418379	0.000000	-0.229378	0.000000	0.000000	0.000000	-0.023470	-0.024620	-0.049404	0.000000	0.000000	2.000000	19.000000	0.000000
20458.334027	0.091554	0.567373	0.004423	80.867950	7.566801	65.913887	0.418379	0.000000	-0.229378	0.000000	0.000000	0.000000	-0.023470	-0.024620	-0.049404	0.000000	0.000000	2.000000	19.000000	0.000000
20458.337360	0.091554	0.567373	0.004423	80.883568	7.557856	65.907593	0.422290	0.000000	-0.221144	0.000000	0.000000	0.000000	-0.023470	-0.024620	-0.049404	0.000000	0.000000	2.000000	19.000000	0.000000
20458.340693	0.091505	0.567326	0.004288	80.883568	7.557856	65.907593	0.422290	0.000000	-0.221144	0.000000	0.000000	0.000000	-0.014830	-0.014005	-0.040340	0.000000	0.000000	2.000000	19.000000	0.000000
20458.344027	0.091505	0.567326	0.004288	80.883568	7.557856	65.907593	0.422290	0.000000	-0.221144	0.000000	0.000000	0.000000	-0.014830	-0.014005	-0.040340	0.000000	0.000000	2.000000	19.000000	0.000000
20458.347360	0.091505	0.567326	0.004288	80.892906	7.556851	65.903801	0.424762	0.000000	-0.214421	0.000000	0.000000	0.000000	-0.014830	-0.014005	-0.040340	0.000000	0.000000	2.000000	19.000000	0.000000
20458.350693	0.091505	0.567326	0.004288	80.892906	7.556851	65.903801	0.424762	0.000000	-0.214421	0.000000	0.000000	0.000000	-0.014830	-0.014005	-0.040340	0.000000	0.000000	2.000000	19.000000	0.000000
20458.354027	0.091503	0.567297	0.004163	80.892906	7.556851	65.903801	0.424762	0.000000	-0.214421	0.000000	0.000000	0.000000	-0.000659	-0.008701	-0.037760	0.000000	0.000000	2.000000	19.000000	0.000000
20458.357360	0.091503	0.567297	0.004163	80.896011	7.561024	65.902512	0.424762	0.000000	-0.214421	0.000000	0.000000	0.000000	-0.000659	-0.008701	-0.037760	0.000000	0.000000	2.000000	19.000000	0.000000
20458.360693	0.091503	0.567297	0.004163	80.896011	7.561024	65.902512	0.424762	0.000000	-0.214421	0.000000	0.000000	0.000000	-0.000659	-0.008701	-0.037760	0.000000	0.000000	2.000000	19.000000	0.000000
20458.364027	0.091503	0.567297	0.004163	80.896011	7.561024	65.902512	0.424762	0.000000	-0.214421	0.000000	0.000000	0.000000	-0.000659	-0.008701	-0.037760	0.000000	0.000000	2.000000	19.000000	0.000000
20458.367360	0.091568	0.567312	0.004035	80.896057	7.566482	65.902550	0.424872	0.000000	-0.208127	0.000000	0.000000	0.000000	0.019721	0.004328	-0.038252	0.000000	0.000000	2.000000	19.000000	0.000000
20458.370693	0.091568	0.567312	0.004035	80.896057	7.566482	65.902550	0.424872	0.000000	-0.208127	0.000000	0.000000	0.000000	0.019721	0.004328	-0.038252	0.000000	0.000000	2.000000	19.000000	0.000000
20458.374027	0.091568	0.567312	0.004035	80.896057	7.566482	65.902550	0.424872	0.000000	-0.208127	0.000000	0.000000	0.000000	0.019721	0.004328	-0.038252	0.000000	0.000000	2.000000	19.000000	0.000000
20458.377360	0.091568	0.567312	0.004035	80.889473	7.543271	65.874062	0.421585	0.000000	-0.201752	0.000000	0.000000	0.000000	0.019721	0.004328	-0.038252	0.000000	0.000000	2.000000	19.000000	0.000000
20458.380693	0.091571	0.567355	0.004046	80.889473	7.543271	65.874062	0.421585	0.000000	-0.201752	0.000000	0.000000	0.000000	0.000680	0.013002	0.003421	0.000000	0.000000	2.000000	19.000000	0.000000
20458.384027	0.091571	0.567355	0.004046	80.889473	7.543271	65.874062	0.421585	0.000000	-0.201752	0.000000	0.000000	0.000000	0.000680	0.013002	0.003421	0.000000	0.000000	2.000000	19.000000	0.000000
20458.387360	0.091571	0.567355	0.004046	80.876564	7.511338	65.837852	0.421472	0.000000	-0.202322	0.000000	0.000000	0.000000	0.000680	0.013002	0.003421	0.000000	0.000000	2.000000	19.000000	0.000000
20458.390693	0.091571	0.567355	0.004046	80.876564	7.511338	65.837852	0.421472	0.000000	-0.202322	0.000000	0.000000	0.000000	0.000680	0.013002	0.003421	0.000000	0.000000	2.000000	19.000000	0.000000
20458.394027	0.091553	0.567442	0.004074	80.876564	7.511338	65.837852	0.421472	0.000000	-0.202322	0.000000	0.000000	0.000000	-0.005211	0.026039	0.008142	0.000000	0.000000	2.000000	19.000000	0.000000
20458.397360	0.091553	0.567442	0.004074	80.860855	7.500948	65.833931	0.421472	0.000000	-0.202322	0.000000	0.000000	0.000000	-0.005211	0.026039	0.008142	0.000000	0.000000	2.000000	19.000000	0.000000
20458.400693	0.091553	0.567442	0.004074	80.860855	7.500948	65.833931	0.421472	0.000000	-0.202322	0.000000	0.000000	0.000000	-0.005211	0.026039	0.008142	0.000000	0.000000	2.000000	19.000000	0.000000
20458.404027	0.091553	0.567442	0.004074	80.860855	7.500948	65.833931	0.421472	0.000000	-0.202322	0.000000	0.000000	0.000000	-0.005211	0.026039	0.008142	0.000000	0.000000	2.000000	19.000000	0.000000
20458.407360	0.091420	0.567643	0.004207	80.845215	7.499084	65.840302	0.422341	0.000000	-0.203679	0.000000	0.000000	0.000000	-0.039840	0.060264	0.040119	0.000000	0.000000	2.000000	19.000000	0.000000
20458.410693	0.091420	0.567643	0.004207	80.845215	7.499084	65.840302	0.422341	0.000000	-0.203679	0.000000	0.000000	0.000000	-0.039840	0.060264	0.040119	0.000000	0.000000	2.000000	19.000000	0.000000
20458.414027	0.091420	0.567643	0.004207	80.845215	7.499084	65.840302	0.422341	0.000000	-0.203679	0.000000	0.000000	0.000000	-0.039840	0.060264	0.040119	0.000000	0.000000	2.000000	19.000000	0.000000
20458.417360	0.091420	0.567643	0.004207	80.826469	7.495731	65.847931	0.428981	0.000000	-0.210366	0.000000	0.000000	0.000000	-0.039840	0.060264	0.040119	0.000000	0.000000	2.000000	19.000000	0.000000
20458.420693	0.091371	0.567757	0.004301	80.826469	7.495731	65.847931	0.428981	0.000000	-0.210366	0.000000	0.000000	0.000000	-0.014931	0.034263	0.028061	0.000000	0.000000	2.000000	19.000000	0.000000
20458.424027	0.091371	0.567757	0.004301	80.826469	7.495731	65.847931	0.428981	0.000000	-0.210366	0.000000	0.000000	0.000000	-0.014931	0.034263	0.028061	0.000000	0.000000	2.000000	19.000000	0.000000
20458.427360	0.091371	0.567757	0.004301	80.816284	7.499594	65.851883	0.431469	0.000000	-0.215043	0.000000	0.000000	0.000000	-0.014931	0.034263	0.028061	0.000000	0.000000	2.000000	19.000000	0.000000
20458.430693	0.091371	0.567757	0.004301	80.816284	7.499594	65.851883	0.431469	0.000000	-0.215043	0.000000	0.000000	0.000000	-0.014931	0.034263	0.028061	0.000000	0.000000	2.000000	19.000000	0.000000
20458.434027	0.091383	0.567854	0.004364	80.816284	7.499594	65.851883	0.431469	0.000000	-0.215043	0.000000	0.000000	0.000000	0.003754	0.028969	0.018962	0.000000	0.000000	2.000000	19.000000	0.000000
20458.437360	0.091383	0.567854	0.004364	80.805405	7.514796	65.866249	0.431469	0.000000	-0.215043	0.000000	0.000000	0.000000	0.003754	0.028969	0.018962	0.000000	0.000000	2.000000	19.000000	0.000000
20458.440693	0.091383	0.567854	0.004364	80.805405	7.514796	65.866249	0.431469	0.000000	-0.215043	0.000000	0.000000	0.000000	0.003754	0.028969	0.018962	0.000000	0.000000	2.000000	19.000000	0.000000
20458.444027	0.091383	0.567854	0.004364	80.805405	7.514796	65.866249	0.431469	0.000000	-0.215043	0.000000	0.000000	0.000000	0.003754	0.028969	0.018962	0.000000	0.000000	2.000000	19.000000	0.000000
20458.447360	0.091515	0.568003	0.004457	80.807579	7.521041	65.864449	0.430844	0.000000	-0.218203	0.000000	0.000000	0.000000	0.039705	0.044899	0.027991	0.000000	0.000000	2.000000	19.000000	0.000000
20458.450693	0.091515	0.568003	0.004457	80.807579	7.521041	65.864449	0.430844	0.000000	-0.218203	0.000000	0.000000	0.000000	0.039705	0.044899	0.027991	0.000000	0.000000	2.000000	19.000000	0.000000
20458.454027	0.091515	0.568003	0.004457	80.807579	7.521041	65.864449	0.430844	0.000000	-0.218203	0.000000	0.000000	0.000000	0.039705	0.044899	0.027991	0.000000	0.000000	2.000000	19.000000	0.000000
20458.457360	0.091515	0.568003	0.004457	80.819031	7.525542	65.858246	0.424226	0.000000	-0.222868	0.000000	0.000000	0.000000	0.039705	0.044899	0.027991	0.000000	0.000000	2.000000	19.000000	0.000000
20458.460693	0.091588	0.568039	0.004479	80.819031	7.525542	65.858246	0.424226	0.000000	-0.222868	0.000000	0.000000	0.000000	0.021778	0.010637	0.006452	0.000000	0.000000	2.000000	19.000000	0.000000
20458.464027	0.091588	0.568039	0.004479	80.819031	7.525542	65.858246	0.424226	0.000000	-0.222868	0.000000	0.000000	0.000000	0.021778	0.010637	0.006452	0.000000	0.000000	2.000000	19.000000	0.000000
20458.467360	0.091588	0.568039	0.004479	80.838158	7.523748	65.848488	0.420596	0.000000	-0.223943	0.000000	0.000000	0.000000	0.021778	0.010637	0.006452	0.000000	0.000000	2.000000	19.000000	0.000000
20458.470693	0.091588	0.568039	0.004479	80.838158	7.523748	65.848488	0.420596	0.000000	-0.223943	0.000000	0.000000	0.000000	0.021778	0.010637	0.006452	0.000000	0.000000	2.000000	19.000000	0.000000
20458.474027	0.091661	0.568074	0.004500	80.838158	7.523748	65.848488	0.420596	0.000000	-0.223943	0.000000	0.000000	0.000000	0.021783	0.010618	0.006447	0.000000	0.000000	2.000000	19.000000	0.000000
20458.477360	0.091661	0.568074	0.004500	80.858925	7.518958	65.838379	0.420596	0.000000	-0.223943	0.000000	0.000000	0.000000	0.021783	0.010618	0.006447	0.000000	0.000000	2.000000	19.000000	0.000000
20458.480693	0.091661	0.568074	0.004500	80.858925	7.518958	65.838379	0.420596	0.000000	-0.223943	0.000000	0.000000	0.000000	0.021783	0.010618	0.006447	0.000000	0.000000	2.000000	19.000000	0.000000
20458.484027	0.091661	0.568074	0.004500	80.858925	7.518958	65.838379	0.420596	0.000000	-0.223943	0.000000	0.000000	0.000000	0.021783	0.010618	0.006447	0.000000	0.000000	2.000000	19.000000	0.000000
20458.487360	0.091770	0.568074	0.004479	80.861244	7.525996	65.837296	0.416966	0.000000	-0.225018	0.000000	0.000000	0.000000	0.032873	-0.000004	-0.006530	0.000000	0.000000	2.000000	19.000000	0.000000
20458.490693	0.091770	0.568074	0.004479	80.861244	7.525996	65.837296	0.416966	0.000000	-0.225018	0.000000	0.000000	0.000000	0.032873	-0.000004	-0.006530	0.000000	0.000000	2.000000	19.000000	0.000000
20458.494027	0.091770	0.568074	0.004479	80.861244	7.525996	65.837296	0.416966	0.000000	-0.225018	0.000000	0.000000	0.000000	0.032873	-0.000004	-0.006530	0.000000	0.000000	2.000000	19.000000	0.000000
20458.497360	0.091770	0.568074	0.004479	80.861244	7.531427	65.837273	0.411487	0.000000	-0.223929	0.000000	0.000000	0.000000	0.032873	-0.000004	-0.006530	0.000000	0.000000	2.000000	19.000000	0.000000
20458.500693	0.091841	0.568066	0.004489	80.861244	7.531427	65.837273	0.411487	0.000000	-0.223929	0.000000	0.000000	0.000000	0.021108	-0.002402	0.003040	0.000000	0.000000	2.000000	19.000000	0.000000
20458.504027	0.091841	0.568066	0.004489	80.861244	7.531427	65.837273	0.411487	0.000000	-0.223929	0.000000	0.000000	0.000000	0.021108	-0.002402	0.003040	0.000000	0.000000	2.000000	19.000000	0.000000
20458.507360	0.091841	0.568066	0.004489	80.861221	7.536870	65.837273	0.407969	0.000000	-0.224436	0.000000	0.000000	0.000000	0.021108	-0.002402	0.003040	0.000000	0.000000	2.000000	19.000000	0.000000
20458.510693	0.091841	0.568066	0.004489	80.861221	7.536870	65.837273	0.407969	0.000000	-0.224436	0.000000	0.000000	0.000000	0.021108	-0.002402	0.003040	0.000000	0.000000	2.000000	19.000000	0.000000
20458.514027	0.091867	0.568058	0.004508	80.861221	7.536870	65.837273	0.407969	0.000000	-0.224436	0.000000	0.000000	0.000000	0.007960	-0.002405	0.005654	0.000000	0.000000	2.000000	19.000000	0.000000
20458.517360	0.091867	0.568058	0.004508	80.861244	7.542310	65.837296	0.407969	0.000000	-0.224436	0.000000	0.000000	0.000000	0.007960	-0.002405	0.005654	0.000000	0.000000	2.000000	19.000000	0.000000
20458.520693	0.091867	0.568058	0.004508	80.861244	7.542310	65.837296	0.407969	0.000000	-0.224436	0.000000	0.000000	0.000000	0.007960	-0.002405	0.005654	0.000000	0.000000	2.000000	19.000000	0.000000
20458.524027	0.091867	0.568058	0.004508	80.861244	7.542310	65.837296	0.407969	0.000000	-0.224436	0.000000	0.000000	0.000000	0.007960	-0.002405	0.005654	0.000000	0.000000	2.000000	19.000000	0.000000
20458.527360	0.091942	0.568042	0.004541	80.861221	7.545015	65.837250	0.406642	0.000000	-0.225378	0.000000	0.000000	0.000000	0.022497	-0.004806	0.009997	0.000000	0.000000	2.000000	19.000000	0.000000
20458.530693	0.091942	0.568042	0.004541	80.861221	7.545015	65.837250	0.406642	0.000000	-0.225378	0.000000	0.000000	0.000000	0.022497	-0.004806	0.009997	0.000000	0.000000	2.000000	19.000000	0.000000
20458.534027	0.091942	0.568042	0.004541	80.861221	7.545015	65.837250	0.406642	0.000000	-0.225378	0.000000	0.000000	0.000000	0.022497	-0.004806	0.009997	0.000000	0.000000	2.000000	19.000000	0.000000
20458.537360	0.091942	0.568042	0.004541	80.858101	7.549012	65.838547	0.402893	0.000000	-0.227045	0.000000	0.000000	0.000000	0.022497	-0.004806	0.009997	0.000000	0.000000	2.000000	19.000000	0.000000
20458.540693	0.091980	0.568061	0.004617	80.858101	7.549012	65.838547	0.402893	0.000000	-0.227045	0.000000	0.000000	0.000000	0.011412	0.005827	0.022972	0.000000	0.000000	2.000000	19.000000	0.000000
20458.544027	0.091980	0.568061	0.004617	80.858101	7.549012	65.838547	0.402893	0.000000	-0.227045	0.000000	0.000000	0.000000	0.011412	0.005827	0.022972	0.000000	0.000000	2.000000	19.000000	0.000000
20458.547360	0.091980	0.568061	0.004617	80.851852	7.551556	65.841125	0.400991	0.000000	-0.230873	0.000000	0.000000	0.000000	0.011412	0.005827	0.022972	0.000000	0.000000	2.000000	19.000000	0.000000
20458.550693	0.091980	0.568061	0.004617	80.851852	7.551556	65.841125	0.400991	0.000000	-0.230873	0.000000	0.000000	0.000000	0.011412	0.005827	0.022972	0.000000	0.000000	2.000000	19.000000	0.000000
20458.554027	0.091984	0.568079	0.004635	80.851852	7.551556	65.841125	0.400991	0.000000	-0.230873	0.000000	0.000000	0.000000	0.001031	0.005326	0.005179	0.000000	0.000000	2.000000	19.000000	0.000000
20458.557360	0.091984	0.568079	0.004635	80.848763	7.552801	65.842415	0.400991	0.000000	-0.230873	0.000000	0.000000	0.000000	0.001031	0.005326	0.005179	0.000000	0.000000	2.000000	19.000000	0.000000
20458.560693	0.091984	0.568079	0.004635	80.848763	7.552801	65.842415	0.400991	0.000000	-0.230873	0.000000	0.000000	0.000000	0.001031	0.005326	0.005179	0.000000	0.000000	2.000000	19.000000	0.000000
20458.564027	0.091984	0.568079	0.004635	80.848763	7.552801	65.842415	0.400991	0.000000	-0.230873	0.000000	0.000000	0.000000	0.001031	0.005326	0.005179	0.000000	0.000000	2.000000	19.000000	0.000000
20458.567360	0.091992	0.568089	0.004675	80.848763	7.552801	65.842415	0.400819	0.000000	-0.231737	0.000000	0.000000	0.000000	0.002418	0.002909	0.012140	0.000000	0.000000	2.000000	19.000000	0.000000
20458.570693	0.091992	0.568089	0.004675	80.848763	7.552801	65.842415	0.400819	0.000000	-0.231737	0.000000	0.000000	0.000000	0.002418	0.002909	0.012140	0.000000	0.000000	2.000000	19.000000	0.000000
20458.574027	0.091992	0.568089	0.004675	80.848763	7.552801	65.842415	0.400819	0.000000	-0.231737	0.000000	0.000000	0.000000	0.002418	0.002909	0.012140	0.000000	0.000000	2.000000	19.000000	0.000000
20458.577360	0.091992	0.568089	0.004675	80.845627	7.554048	65.843658	0.400416	0.000000	-0.233760	0.000000	0.000000	0.000000	0.002418	0.002909	0.012140	0.000000	0.000000	2.000000	19.000000	0.000000
20458.580693	0.092000	0.568099	0.004716	80.845627	7.554048	65.843658	0.400416	0.000000	-0.233760	0.000000	0.000000	0.000000	0.002419	0.002905	0.012140	0.000000	0.000000	2.000000	19.000000	0.000000
20458.584027	0.092000	0.568099	0.004716	80.845627	7.554048	65.843658	0.400416	0.000000	-0.233760	0.000000	0.000000	0.000000	0.002419	0.002905	0.012140	0.000000	0.000000	2.000000	19.000000	0.000000
20458.587360	0.092000	0.568099	0.004716	80.845604	7.556764	65.843643	0.400013	0.000000	-0.235783	0.000000	0.000000	0.000000	0.002419	0.002905	0.012140	0.000000	0.000000	2.000000	19.000000	0.000000
20458.590693	0.092000	0.568099	0.004716	80.845604	7.556764	65.843643	0.400013	0.000000	-0.235783	0.000000	0.000000	0.000000	0.002419	0.002905	0.012140	0.000000	0.000000	2.000000	19.000000	0.000000
20458.594027	0.092022	0.568099	0.004711	80.845604	7.556764	65.843643	0.400013	0.000000	-0.235783	0.000000	0.000000	0.000000	0.006578	0.000008	-0.001310	0.000000	0.000000	2.000000	19.000000	0.000000
20458.597360	0.092022	0.568099	0.004711	80.842506	7.560734	65.844933	0.400013	0.000000	-0.235783	0.000000	0.000000	0.000000	0.006578	0.000008	-0.001310	0.000000	0.000000	2.000000	19.000000	0.000000
20458.600693	0.092022	0.568099	0.004711	80.842506	7.560734	65.844933	0.400013	0.000000	-0.235783	0.000000	0.000000	0.000000	0.006578	0.000008	-0.001310	0.000000	0.000000	2.000000	19.000000	0.000000
20458.604027	0.092022	0.568099	0.004711	80.842506	7.560734	65.844933	0.400013	0.000000	-0.235783	0.000000	0.000000	0.000000	0.006578	0.000008	-0.001310	0.000000	0.000000	2.000000	19.000000	0.000000
20458.607360	0.092076	0.568152	0.004754	80.836243	7.565976	65.855453	0.398916	0.000000	-0.235565	0.000000	0.000000	0.000000	0.016251	0.015957	0.012912	0.000000	0.000000	2.000000	19.000000	0.000000
20458.610693	0.092076	0.568152	0.004754	80.836243	7.565976	65.855453	0.398916	0.000000	-0.235565	0.000000	0.000000	0.000000	0.016251	0.015957	0.012912	0.000000	0.000000	2.000000	19.000000	0.000000
20458.614027	0.092076	0.568152	0.004754	80.836243	7.565976	65.855453	0.398916	0.000000	-0.235565	0.000000	0.000000	0.000000	0.016251	0.015957	0.012912	0.000000	0.000000	2.000000	19.000000	0.000000
20458.617360	0.092076	0.568152	0.004754	80.831467	7.570191	65.880943	0.396208	0.000000	-0.237717	0.000000	0.000000	0.000000	0.016251	0.015957	0.012912	0.000000	0.000000	2.000000	19.000000	0.000000
20458.620693	0.092107	0.568231	0.004796	80.831467	7.570191	65.880943	0.396208	0.000000	-0.237717	0.000000	0.000000	0.000000	0.009319	0.023682	0.012435	0.000000	0.000000	2.000000	19.000000	0.000000
20458.624027	0.092107	0.568231	0.004796	80.831467	7.570191	65.880943	0.396208	0.000000	-0.237717	0.000000	0.000000	0.000000	0.009319	0.023682	0.012435	0.000000	0.000000	2.000000	19.000000	0.000000
20458.627360	0.092107	0.568231	0.004796	80.825897	7.574512	65.914551	0.394655	0.000000	-0.239789	0.000000	0.000000	0.000000	0.009319	0.023682	0.012435	0.000000	0.000000	2.000000	19.000000	0.000000
20458.630693	0.092107	0.568231	0.004796	80.825897	7.574512	65.914551	0.394655	0.000000	-0.239789	0.000000	0.000000	0.000000	0.009319	0.023682	0.012435	0.000000	0.000000	2.000000	19.000000	0.000000
20458.634027	0.092139	0.568284	0.004843	80.825897	7.574512	65.914551	0.394655	0.000000	-0.239789	0.000000	0.000000	0.000000	0.009675	0.015974	0.014216	0.000000	0.000000	2.000000	19.000000	0.000000
20458.637360	0.092139	0.568284	0.004843	80.830421	7.571511	65.919678	0.394655	0.000000	-0.239789	0.000000	0.000000	0.000000	0.009675	0.015974	0.014216	0.000000	0.000000	2.000000	19.000000	0.000000
20458.640693	0.092139	0.568284	0.004843	80.830421	7.571511	65.919678	0.394655	0.000000	-0.239789	0.000000	0.000000	0.000000	0.009675	0.015974	0.014216	0.000000	0.000000	2.000000	19.000000	0.000000
20458.644027	0.092139	0.568284	0.004843	80.830421	7.571511	65.919678	0.394655	0.000000	-0.239789	0.000000	0.000000	0.000000	0.009675	0.015974	0.014216	0.000000	0.000000	2.000000	19.000000	0.000000
20458.647360	0.092132	0.568424	0.004922	80.829460	7.568100	65.927124	0.393042	0.000000	-0.242159	0.000000	0.000000	0.000000	-0.002134	0.042047	0.023611	0.000000	0.000000	2.000000	19.000000	0.000000
20458.650693	0.092132	0.568424	0.004922	80.829460	7.568100	65.927124	0.393042	0.000000	-0.242159	0.000000	0.000000	0.000000	-0.002134	0.042047	0.023611	0.000000	0.000000	2.000000	19.000000	0.000000
20458.654027	0.092132	0.568424	0.004922	80.829460	7.568100	65.927124	0.393042	0.000000	-0.242159	0.000000	0.000000	0.000000	-0.002134	0.042047	0.023611	0.000000	0.000000	2.000000	19.000000	0.000000
20458.657360	0.092132	0.568424	0.004922	80.834770	7.562247	65.924095	0.393398	0.000000	-0.246094	0.000000	0.000000	0.000000	-0.002134	0.042047	0.023611	0.000000	0.000000	2.000000	19.000000	0.000000
20458.660693	0.092095	0.568460	0.004965	80.834770	7.562247	65.924095	0.393398	0.000000	-0.246094	0.000000	0.000000	0.000000	-0.011100	0.010646	0.012970	0.000000	0.000000	2.000000	19.000000	0.000000
20458.664027	0.092095	0.568460	0.004965	80.834770	7.562247	65.924095	0.393398	0.000000	-0.246094	0.000000	0.000000	0.000000	-0.011100	0.010646	0.012970	0.000000	0.000000	2.000000	19.000000	0.000000
20458.667360	0.092095	0.568460	0.004965	80.840065	7.553646	65.921021	0.395248	0.000000	-0.248255	0.000000	0.000000	0.000000	-0.011100	0.010646	0.012970	0.000000	0.000000	2.000000	19.000000	0.000000
20458.670693	0.092095	0.568460	0.004965	80.840065	7.553646	65.921021	0.395248	0.000000	-0.248255	0.000000	0.000000	0.000000	-0.011100	0.010646	0.012970	0.000000	0.000000	2.000000	19.000000	0.000000
20458.674027	0.092083	0.568513	0.005021	80.840065	7.553646	65.921021	0.395248	0.000000	-0.248255	0.000000	0.000000	0.000000	-0.003491	0.015974	0.016829	0.000000	0.000000	2.000000	19.000000	0.000000
20458.677360	0.092083	0.568513	0.005021	80.849190	7.545598	65.923843	0.395248	0.000000	-0.248255	0.000000	0.000000	0.000000	-0.003491	0.015974	0.016829	0.000000	0.000000	2.000000	19.000000	0.000000
20458.680693	0.092083	0.568513	0.005021	80.849190	7.545598	65.923843	0.395248	0.000000	-0.248255	0.000000	0.000000	0.000000	-0.003491	0.015974	0.016829	0.000000	0.000000	2.000000	19.000000	0.000000
20458.684027	0.092083	0.568513	0.005021	80.849190	7.545598	65.923843	0.395248	0.000000	-0.248255	0.000000	0.000000	0.000000	-0.003491	0.015974	0.016829	0.000000	0.000000	2.000000	19.000000	0.000000
20458.687360	0.092082	0.568619	0.005129	80.874344	7.523677	65.924377	0.395830	0.000000	-0.251060	0.000000	0.000000	0.000000	-0.000402	0.031957	0.032339	0.000000	0.000000	2.000000	19.000000	0.000000
20458.690693	0.092082	0.568619	0.005129	80.874344	7.523677	65.924377	0.395830	0.000000	-0.251060	0.000000	0.000000	0.000000	-0.000402	0.031957	0.032339	0.000000	0.000000	2.000000	19.000000	0.000000
20458.694027	0.092082	0.568619	0.005129	80.874344	7.523677	65.924377	0.395830	0.000000	-0.251060	0.000000	0.000000	0.000000	-0.000402	0.031957	0.032339	0.000000	0.000000	2.000000	19.000000	0.000000
20458.697360	0.092082	0.568619	0.005129	80.907196	7.503198	65.986755	0.395897	0.000000	-0.256450	0.000000	0.000000	0.000000	-0.000402	0.031957	0.032339	0.000000	0.000000	2.000000	19.000000	0.000000
20458.700693	0.092069	0.568698	0.005179	80.907196	7.503198	65.986755	0.395897	0.000000	-0.256450	0.000000	0.000000	0.000000	-0.003852	0.023716	0.015030	0.000000	0.000000	2.000000	19.000000	0.000000
20458.704027	0.092069	0.568698	0.005179	80.907196	7.503198	65.986755	0.395897	0.000000	-0.256450	0.000000	0.000000	0.000000	-0.003852	0.023716	0.015030	0.000000	0.000000	2.000000	19.000000	0.000000
20458.707360	0.092069	0.568698	0.005179	80.960732	7.463319	66.235558	0.396538	0.000000	-0.258955	0.000000	0.000000	0.000000	-0.003852	0.023716	0.015030	0.000000	0.000000	2.000000	19.000000	0.000000
20458.710693	0.092069	0.568698	0.005179	80.960732	7.463319	66.235558	0.396538	0.000000	-0.258955	0.000000	0.000000	0.000000	-0.003852	0.023716	0.015030	0.000000	0.000000	2.000000	19.000000	0.000000
20458.714027	0.092055	0.568803	0.005223	80.960732	7.463319	66.235558	0.396538	0.000000	-0.258955	0.000000	0.000000	0.000000	-0.004212	0.031426	0.013231	0.000000	0.000000	2.000000	19.000000	0.000000
20458.717360	0.092055	0.568803	0.005223	81.030426	7.411969	66.579430	0.396538	0.000000	-0.258955	0.000000	0.000000	0.000000	-0.004212	0.031426	0.013231	0.000000	0.000000	2.000000	19.000000	0.000000
20458.720693	0.092055	0.568803	0.005223	81.030426	7.411969	66.579430	0.396538	0.000000	-0.258955	0.000000	0.000000	0.000000	-0.004212	0.031426	0.013231	0.000000	0.000000	2.000000	19.000000	0.000000
20458.724027	0.092055	0.568803	0.005223	81.030426	7.411969	66.579430	0.396538	0.000000	-0.258955	0.000000	0.000000	0.000000	-0.004212	0.031426	0.013231	0.000000	0.000000	2.000000	19.000000	0.000000
20458.727360	0.091984	0.568987	0.005326	81.103378	7.367403	66.820122	0.397240	0.000000	-0.261160	0.000000	0.000000	0.000000	-0.021248	0.055178	0.030856	0.000000	0.000000	2.000000	19.000000	0.000000
20458.730693	0.091984	0.568987	0.005326	81.103378	7.367403	66.820122	0.397240	0.000000	-0.261160	0.000000	0.000000	0.000000	-0.000000	-0.000004	0.000000	0.000000	0.000000	2.000000	19.000000	0.000000
20458.734027	0.091984	0.568987	0.005326	81.103378	7.367403	66.820122	0.397240	0.000000	-0.261160	0.000000	0.000000	0.000000	-0.000000	-0.000004	0.000000	0.000000	0.000000	2.000000	19.000000	0.000000
20458.737360	0.091984	0.568987	0.005326	81.171677	7.327326	66.863121	0.400782	0.000000	-0.266303	0.000000	0.000000	0.000000	-0.000000	-0.000004	0.000000	0.000000	0.000000	2.000000	19.000000	0.000000
20458.740693	0.091984	0.568987	0.005326	81.171677	7.327326	66.863121	0.400782	0.000000	-0.266303	0.000000	0.000000	0.000000	-0.000000	-0.000004	0.000000	0.000000	0.000000	2.000000	19.000000	0.000000
20458.744027	0.091967	0.569074	0.005353	81.171677	7.327326	66.863121	0.400782	0.000000	-0.266303	0.000000	0.000000	0.000000	-0.005249	0.026107	0.008045	0.000000	0.000000	2.000000	19.000000	0.000000
20458.747360	0.091967	0.569074	0.005353	81.213112	7.304279	66.840446	0.400782	0.000000	-0.266303	0.000000	0.000000	0.000000	-0.005249	0.026107	0.008045	0.000000	0.000000	2.000000	19.000000	0.000000
20458.750693	0.091967	0.569074	0.005353	81.213112	7.304279	66.840446	0.400782	0.000000	-0.266303	0.000000	0.000000	0.000000	-0.005249	0.026107	0.008045	0.000000	0.000000	2.000000	19.000000	0.000000
20458.754027	0.091967	0.569074	0.005353	81.213112	7.304279	66.840446	0.400782	0.000000	-0.266303	0.000000	0.000000	0.000000	-0.005249	0.026107	0.008045	0.000000	0.000000	2.000000	19.000000	0.000000
20458.757360	0.092013	0.569198	0.005469	81.226112	7.244544	66.767662	0.401656	0.000000	-0.267644	0.000000	0.000000	0.000000	0.013774	0.037335	0.034835	0.000000	0.000000	2.000000	19.000000	0.000000
20458.760693	0.092013	0.569198	0.005469	81.226112	7.244544	66.767662	0.401656	0.000000	-0.267644	0.000000	0.000000	0.000000	0.013774	0.037335	0.034835	0.000000	0.000000	2.000000	19.000000	0.000000
20458.764027	0.092013	0.569198	0.005469	81.226112	7.244544	66.767662	0.401656	0.000000	-0.267644	0.000000	0.000000	0.000000	0.013774	0.037335	0.034835	0.000000	0.000000	2.000000	19.000000	0.000000
20458.767360	0.092013	0.569198	0.005469	81.216331	7.040123	66.522987	0.399361	0.000000	-0.273449	0.000000	0.000000	0.000000	0.013774	0.037335	0.034835	0.000000	0.000000	2.000000	19.000000	0.000000
20458.770693	0.092050	0.569244	0.005539	81.216331	7.040123	66.522987	0.399361	0.000000	-0.273449	0.000000	0.000000	0.000000	0.011055	0.013603	0.021138	0.000000	0.000000	2.000000	19.000000	0.000000
20458.774027	0.092050	0.569244	0.005539	81.216331	7.040123	66.522987	0.399361	0.000000	-0.273449	0.000000	0.000000	0.000000	0.011055	0.013603	0.021138	0.000000	0.000000	2.000000	19.000000	0.000000
20458.777360	0.092050	0.569244	0.005539	81.201408	6.705457	66.119102	0.397518	0.000000	-0.276972	0.000000	0.000000	0.000000	0.011055	0.013603	0.021138	0.000000	0.000000	2.000000	19.000000	0.000000
20458.780693	0.092050	0.569244	0.005539	81.201408	6.705457	66.119102	0.397518	0.000000	-0.276972	0.000000	0.000000	0.000000	0.011055	0.013603	0.021138	0.000000	0.000000	2.000000	19.000000	0.000000
20458.784027	0.092055	0.569305	0.005568	81.201408	6.705457	66.119102	0.397518	0.000000	-0.276972	0.000000	0.000000	0.000000	0.001696	0.018398	0.008521	0.000000	0.000000	2.000000	19.000000	0.000000
20458.787360	0.092055	0.569305	0.005568	81.187752	6.422891	65.780472	0.397518	0.000000	-0.276972	0.000000	0.000000	0.000000	0.001696	0.018398	0.008521	0.000000	0.000000	2.000000	19.000000	0.000000
20458.790693	0.092055	0.569305	0.005568	81.187752	6.422891	65.780472	0.397518	0.000000	-0.276972	0.000000	0.000000	0.000000	0.001696	0.018398	0.008521	0.000000	0.000000	2.000000	19.000000	0.000000
20458.794027	0.092055	0.569305	0.005568	81.187752	6.422891	65.780472	0.397518	0.000000	-0.276972	0.000000	0.000000	0.000000	0.001696	0.018398	0.008521	0.000000	0.000000	2.000000	19.000000	0.000000
20458.797360	0.092101	0.569430	0.005684	81.175163	6.275785	65.603676	0.397235	0.000000	-0.278393	0.000000	0.000000	0.000000	0.013776	0.037351	0.034807	0.000000	0.000000	2.000000	19.000000	0.000000
20458.800693	0.092101	0.569430	0.005684	81.175163	6.275785	65.603676	0.397235	0.000000	-0.278393	0.000000	0.000000	0.000000	0.013776	0.037351	0.034807	0.000000	0.000000	2.000000	19.000000	0.000000
20458.804027	0.092101	0.569430	0.005684	81.175163	6.275785	65.603676	0.397235	0.000000	-0.278393	0.000000	0.000000	0.000000	0.013776	0.037351	0.034807	0.000000	0.000000	2.000000	19.000000	0.000000
20458.807360	0.092101	0.569430	0.005684	81.165642	6.274793	65.598274	0.394940	0.000000	-0.284194	0.000000	0.000000	0.000000	0.013776	0.037351	0.034807	0.000000	0.000000	2.000000	19.000000	0.000000
20458.810693	0.092107	0.569491	0.005712	81.165642	6.274793	65.598274	0.394940	0.000000	-0.284194	0.000000	0.000000	0.000000	0.001695	0.018399	0.008512	0.000000	0.000000	2.000000	19.000000	0.000000
20458.814027	0.092107	0.569491	0.005712	81.165642	6.274793	65.598274	0.394940	0.000000	-0.284194	0.000000	0.000000	0.000000	0.001695	0.018399	0.008512	0.000000	0.000000	2.000000	19.000000	0.000000
20458.817360	0.092107	0.569491	0.005712	81.160912	6.279629	65.608452	0.394657	0.000000	-0.285612	0.000000	0.000000	0.000000	0.001695	0.018399	0.008512	0.000000	0.000000	2.000000	19.000000	0.000000
20458.820693	0.092107	0.569491	0.005712	81.160912	6.279629	65.608452	0.394657	0.000000	-0.285612	0.000000	0.000000	0.000000	0.001695	0.018399	0.008512	0.000000	0.000000	2.000000	19.000000	0.000000
20458.824027	0.092139	0.569544	0.005759	81.160912	6.279629	65.608452	0.394657	0.000000	-0.285612	0.000000	0.000000	0.000000	0.009671	0.016021	0.014160	0.000000	0.000000	2.000000	19.000000	0.000000
20458.827360	0.092139	0.569544	0.005759	81.160751	6.278599	65.607574	0.394657	0.000000	-0.285612	0.000000	0.000000	0.000000	0.009671	0.016021	0.014160	0.000000	0.000000	2.000000	19.000000	0.000000
20458.830693	0.092139	0.569544	0.005759	81.160751	6.278599	65.607574	0.394657	0.000000	-0.285612	0.000000	0.000000	0.000000	0.009671	0.016021	0.014160	0.000000	0.000000	2.000000	19.000000	0.000000
20458.834027	0.092139	0.569544	0.005759	81.160751	6.278599	65.607574	0.394657	0.000000	-0.285612	0.000000	0.000000	0.000000	0.009671	0.016021	0.014160	0.000000	0.000000	2.000000	19.000000	0.000000
20458.837360	0.092182	0.569651	0.005858	81.162933	6.278767	65.613174	0.393045	0.000000	-0.287972	0.000000	0.000000	0.000000	0.012750	0.032024	0.029624	0.000000	0.000000	2.000000	19.000000	0.000000
20458.840693	0.092182	0.569651	0.005858	81.162933	6.278767	65.613174	0.393045	0.000000	-0.287972	0.000000	0.000000	0.000000	0.012750	0.032024	0.029624	0.000000	0.000000	2.000000	19.000000	0.000000
20458.844027	0.092182	0.569651	0.005858	81.162933	6.278767	65.613174	0.393045	0.000000	-0.287972	0.000000	0.000000	0.000000	0.012750	0.032024	0.029624	0.000000	0.000000	2.000000	19.000000	0.000000
20458.847360	0.092182	0.569651	0.005858	81.176598	6.268363	65.610970	0.390920	0.000000	-0.292910	0.000000	0.000000	0.000000	0.012750	0.032024	0.029624	0.000000	0.000000	2.000000	19.000000	0.000000
20458.850693	0.092192	0.569705	0.005910	81.176598	6.268363	65.610970	0.390920	0.000000	-0.292910	0.000000	0.000000	0.000000	0.003079	0.016021	0.015464	0.000000	0.000000	2.000000	19.000000	0.000000
20458.854027	0.092192	0.569705	0.005910	81.176598	6.268363	65.610970	0.390920	0.000000	-0.292910	0.000000	0.000000	0.000000	0.003079	0.016021	0.015464	0.000000	0.000000	2.000000	19.000000	0.000000
20458.857360	0.092192	0.569705	0.005910	81.191788	6.256582	65.599495	0.390407	0.000000	-0.295487	0.000000	0.000000	0.000000	0.003079	0.016021	0.015464	0.000000	0.000000	2.000000	19.000000	0.000000
20458.860693	0.092206	0.569776	0.005978	81.191788	6.256582	65.599495	0.390407	0.000000	-0.295487	0.000000	0.000000	0.000000	0.004103	0.021367	0.020615	0.000000	0.000000	2.000000	19.000000	0.000000
20458.864027	0.092206	0.569776	0.005978	81.191788	6.256582	65.599495	0.390407	0.000000	-0.295487	0.000000	0.000000	0.000000	0.004103	0.021367	0.020615	0.000000	0.000000	2.000000	19.000000	0.000000
20458.867360	0.092206	0.569776	0.005978	81.217003	6.235485	65.581474	0.389723	0.000000	-0.298923	0.000000	0.000000	0.000000	0.004103	0.021367	0.020615	0.000000	0.000000	2.000000	19.000000	0.000000
20458.870693	0.092206	0.569776	0.005978	81.217003	6.235485	65.581474	0.389723	0.000000	-0.298923	0.000000	0.000000	0.000000	0.004103	0.021367	0.020615	0.000000	0.000000	2.000000	19.000000	0.000000
20458.874027	0.092194	0.569829	0.006034	81.217003	6.235485	65.581474	0.389723	0.000000	-0.298923	0.000000	0.000000	0.000000	-0.003519	0.016039	0.016771	0.000000	0.000000	2.000000	19.000000	0.000000
20458.877360	0.092194	0.569829	0.006034	81.244469	6.212711	65.561783	0.389723	0.000000	-0.298923	0.000000	0.000000	0.000000	-0.003519	0.016039	0.016771	0.000000	0.000000	2.000000	19.000000	0.000000
20458.880693	0.092194	0.569829	0.006034	81.244469	6.212711	65.561783	0.389723	0.000000	-0.298923	0.000000	0.000000	0.000000	-0.003519	0.016039	0.016771	0.000000	0.000000	2.000000	19.000000	0.000000
20458.884027	0.092194	0.569829	0.006034	81.244469	6.212711	65.561783	0.389723	0.000000	-0.298923	0.000000	0.000000	0.000000	-0.003519	0.016039	0.016771	0.000000	0.000000	2.000000	19.000000	0.000000
20458.887360	0.092197	0.569928	0.006165	81.269699	6.194138	65.543549	0.390309	0.000000	-0.301718	0.000000	0.000000	0.000000	0.000938	0.029663	0.039185	0.000000	0.000000	2.000000	19.000000	0.000000
20458.890693	0.092197	0.569928	0.006165	81.269699	6.194138	65.543549	0.390309	0.000000	-0.301718	0.000000	0.000000	0.000000	0.000938	0.029663	0.039185	0.000000	0.000000	2.000000	19.000000	0.000000
20458.894027	0.092197	0.569928	0.006165	81.269699	6.194138	65.543549	0.390309	0.000000	-0.301718	0.000000	0.000000	0.000000	0.000938	0.029663	0.039185	0.000000	0.000000	2.000000	19.000000	0.000000
20458.897360	0.092197	0.569928	0.006165	81.297218	6.173806	65.523598	0.390153	0.000000	-0.308249	0.000000	0.000000	0.000000	0.000938	0.029663	0.039185	0.000000	0.000000	2.000000	19.000000	0.000000
20458.900693	0.092207	0.569982	0.006216	81.297218	6.173806	65.523598	0.390153	0.000000	-0.308249	0.000000	0.000000	0.000000	0.003075	0.016037	0.015451	0.000000	0.000000	2.000000	19.000000	0.000000
20458.904027	0.092207	0.569982	0.006216	81.297218	6.173806	65.523598	0.390153	0.000000	-0.308249	0.000000	0.000000	0.000000	0.003075	0.016037	0.015451	0.000000	0.000000	2.000000	19.000000	0.000000
20458.907360	0.092207	0.569982	0.006216	81.322395	6.160444	65.505119	0.389641	0.000000	-0.310824	0.000000	0.000000	0.000000	0.003075	0.016037	0.015451	0.000000	0.000000	2.000000	19.000000	0.000000
20458.910693	0.092207	0.569982	0.006216	81.322395	6.160444	65.505119	0.389641	0.000000	-0.310824	0.000000	0.000000	0.000000	0.003075	0.016037	0.015451	0.000000	0.000000	2.000000	19.000000	0.000000
20458.914027	0.092265	0.570053	0.006276	81.322395	6.160444	65.505119	0.389641	0.000000	-0.310824	0.000000	0.000000	0.000000	0.017298	0.021384	0.017970	0.000000	0.000000	2.000000	19.000000	0.000000
20458.917360	0.092265	0.570053	0.006276	81.355980	6.140659	65.488319	0.389641	0.000000	-0.310824	0.000000	0.000000	0.000000	0.017298	0.021384	0.017970	0.000000	0.000000	2.000000	19.000000	0.000000
20458.920693	0.092265	0.570053	0.006276	81.355980	6.140659	65.488319	0.389641	0.000000	-0.310824	0.000000	0.000000	0.000000	0.017298	0.021384	0.017970	0.000000	0.000000	2.000000	19.000000	0.000000
20458.924027	0.092265	0.570053	0.006276	81.355980	6.140659	65.488319	0.389641	0.000000	-0.310824	0.000000	0.000000	0.000000	0.017298	0.021384	0.017970	0.000000	0.000000	2.000000	19.000000	0.000000
20458.927360	0.092354	0.570203	0.006377	81.408012	6.104736	65.450294	0.386758	0.000000	-0.313819	0.000000	0.000000	0.000000	0.026617	0.045170	0.030272	0.000000	0.000000	2.000000	19.000000	0.000000
20458.930693	0.092354	0.570203	0.006377	81.408012	6.104736	65.450294	0.386758	0.000000	-0.313819	0.000000	0.000000	0.000000	0.026617	0.045170	0.030272	0.000000	0.000000	2.000000	19.000000	0.000000
20458.934027	0.092354	0.570203	0.006377	81.408012	6.104736	65.450294	0.386758	0.000000	-0.313819	0.000000	0.000000	0.000000	0.026617	0.045170	0.030272	0.000000	0.000000	2.000000	19.000000	0.000000
20458.937360	0.092354	0.570203	0.006377	81.463028	6.065422	65.408989	0.382322	0.000000	-0.318864	0.000000	0.000000	0.000000	0.026617	0.045170	0.030272	0.000000	0.000000	2.000000	19.000000	0.000000
20458.940693	0.092361	0.570309	0.006417	81.463028	6.065422	65.408989	0.382322	0.000000	-0.318864	0.000000	0.000000	0.000000	0.002351	0.031551	0.011802	0.000000	0.000000	2.000000	19.000000	0.000000
20458.944027	0.092361	0.570309	0.006417	81.463028	6.065422	65.408989	0.382322	0.000000	-0.318864	0.000000	0.000000	0.000000	0.002351	0.031551	0.011802	0.000000	0.000000	2.000000	19.000000	0.000000
20458.947360	0.092361	0.570309	0.006417	81.494949	6.034337	65.383858	0.381930	0.000000	-0.320831	0.000000	0.000000	0.000000	0.002351	0.031551	0.011802	0.000000	0.000000	2.000000	19.000000	0.000000
20458.950693	0.092361	0.570309	0.006417	81.494949	6.034337	65.383858	0.381930	0.000000	-0.320831	0.000000	0.000000	0.000000	0.002351	0.031551	0.011802	0.000000	0.000000	2.000000	19.000000	0.000000
20458.954027	0.092355	0.570424	0.006501	81.494949	6.034337	65.383858	0.381930	0.000000	-0.320831	0.000000	0.000000	0.000000	-0.001843	0.034524	0.025216	0.000000	0.000000	2.000000	19.000000	0.000000
20458.957360	0.092355	0.570424	0.006501	81.503860	6.022795	65.375389	0.381930	0.000000	-0.320831	0.000000	0.000000	0.000000	-0.001843	0.034524	0.025216	0.000000	0.000000	2.000000	19.000000	0.000000
20458.960693	0.092331	0.570557	0.006606	81.503860	6.022795	65.375389	0.381930	0.000000	-0.320831	0.000000	0.000000	0.000000	-0.007428	0.039857	0.031661	0.000000	0.000000	2.000000	19.000000	0.000000
20458.964027	0.092331	0.570557	0.006606	81.503860	6.022795	65.375389	0.381930	0.000000	-0.320831	0.000000	0.000000	0.000000	-0.007428	0.039857	0.031661	0.000000	0.000000	2.000000	19.000000	0.000000
20458.967360	0.092331	0.570557	0.006606	81.498993	6.018672	65.376953	0.383475	0.000000	-0.330311	0.000000	0.000000	0.000000	-0.007428	0.039857	0.031661	0.000000	0.000000	2.000000	19.000000	0.000000
20458.970693	0.092331	0.570557	0.006606	81.498993	6.018672	65.376953	0.383475	0.000000	-0.330311	0.000000	0.000000	0.000000	-0.007428	0.039857	0.031661	0.000000	0.000000	2.000000	19.000000	0.000000
20458.974027	0.092329	0.570664	0.006713	81.498993	6.018672	65.376953	0.383475	0.000000	-0.330311	0.000000	0.000000	0.000000	-0.000468	0.032134	0.032156	0.000000	0.000000	2.000000	19.000000	0.000000
20458.977360	0.092329	0.570664	0.006713	81.487236	6.022324	65.391502	0.383475	0.000000	-0.330311	0.000000	0.000000	0.000000	-0.000468	0.032134	0.032156	0.000000	0.000000	2.000000	19.000000	0.000000
20458.980693	0.092329	0.570664	0.006713	81.487236	6.022324	65.391502	0.383475	0.000000	-0.330311	0.000000	0.000000	0.000000	-0.000468	0.032134	0.032156	0.000000	0.000000	2.000000	19.000000	0.000000
20458.984027	0.092329	0.570664	0.006713	81.487236	6.022324	65.391502	0.383475	0.000000	-0.330311	0.000000	0.000000	0.000000	-0.000468	0.032134	0.032156	0.000000	0.000000	2.000000	19.000000	0.000000
20458.987360	0.092354	0.570858	0.006838	81.483131	6.026143	65.392769	0.383552	0.000000	-0.335670	0.000000	0.000000	0.000000	0.007454	0.058375	0.037453	0.000000	0.000000	2.000000	19.000000	0.000000
20458.990693	0.092354	0.570858	0.006838	81.483131	6.026143	65.392769	0.383552	0.000000	-0.335670	0.000000	0.000000	0.000000	0.007454	0.058375	0.037453	0.000000	0.000000	2.000000	19.000000	0.000000
20458.994027	0.092354	0.570858	0.006838	81.483131	6.026143	65.392769	0.383552	0.000000	-0.335670	0.000000	0.000000	0.000000	0.007454	0.058375	0.037453	0.000000	0.000000	2.000000	19.000000	0.000000
20458.997360	0.092354	0.570858	0.006838	81.498299	6.013498	65.380447	0.382310	0.000000	-0.341912	0.000000	0.000000	0.000000	0.007454	0.058375	0.037453	0.000000	0.000000	2.000000	19.000000	0.000000
20459.000693	0.092358	0.570946	0.006860	81.498299	6.013498	65.380447	0.382310	0.000000	-0.341912	0.000000	0.000000	0.000000	0.001316	0.026213	0.006617	0.000000	0.000000	2.000000	19.000000	0.000000
20459.004027	0.092358	0.570946	0.006860	81.498299	6.013498	65.380447	0.382310	0.000000	-0.341912	0.000000	0.000000	0.000000	0.001316	0.026213	0.006617	0.000000	0.000000	2.000000	19.000000	0.000000
20459.007360	0.092358	0.570946	0.006860	81.522682	5.991288	65.361328	0.382091	0.000000	-0.343015	0.000000	0.000000	0.000000	0.001316	0.026213	0.006617	0.000000	0.000000	2.000000	19.000000	0.000000
20459.010693	0.092358	0.570946	0.006860	81.522682	5.991288	65.361328	0.382091	0.000000	-0.343015	0.000000	0.000000	0.000000	0.001316	0.026213	0.006617	0.000000	0.000000	2.000000	19.000000	0.000000
20459.014027	0.092341	0.571033	0.006887	81.522682	5.991288	65.361328	0.382091	0.000000	-0.343015	0.000000	0.000000	0.000000	-0.005292	0.026238	0.007927	0.000000	0.000000	2.000000	19.000000	0.000000
20459.017360	0.092341	0.571033	0.006887	81.547066	5.968963	65.342117	0.382091	0.000000	-0.343015	0.000000	0.000000	0.000000	-0.005292	0.026238	0.007927	0.000000	0.000000	2.000000	19.000000	0.000000
20459.020693	0.092341	0.571033	0.006887	81.547066	5.968963	65.342117	0.382091	0.000000	-0.343015	0.000000	0.000000	0.000000	-0.005292	0.026238	0.007927	0.000000	0.000000	2.000000	19.000000	0.000000
20459.024027	0.092341	0.571033	0.006887	81.547066	5.968963	65.342117	0.382091	0.000000	-0.343015	0.000000	0.000000	0.000000	-0.005292	0.026238	0.007927	0.000000	0.000000	2.000000	19.000000	0.000000
20459.027360	0.092309	0.571226	0.006957	81.566780	5.949934	65.326157	0.382973	0.000000	-0.344336	0.000000	0.000000	0.000000	-0.009571	0.057831	0.020969	0.000000	0.000000	2.000000	19.000000	0.000000
20459.030693	0.092309	0.571226	0.006957	81.566780	5.949934	65.326157	0.382973	0.000000	-0.344336	0.000000	0.000000	0.000000	-0.009571	0.057831	0.020969	0.000000	0.000000	2.000000	19.000000	0.000000
20459.034027	0.092309	0.571226	0.006957	81.566780	5.949934	65.326157	0.382973	0.000000	-0.344336	0.000000	0.000000	0.000000	-0.009571	0.057831	0.020969	0.000000	0.000000	2.000000	19.000000	0.000000
20459.037360	0.092309	0.571226	0.006957	81.579651	5.936093	65.315315	0.384568	0.000000	-0.347831	0.000000	0.000000	0.000000	-0.009571	0.057831	0.020969	0.000000	0.000000	2.000000	19.000000	0.000000
20459.040693	0.092300	0.571297	0.007029	81.579651	5.936093	65.315315	0.384568	0.000000	-0.347831	0.000000	0.000000	0.000000	-0.002529	0.021462	0.021840	0.000000	0.000000	2.000000	19.000000	0.000000
20459.044027	0.092300	0.571297	0.007029	81.579651	5.936093	65.315315	0.384568	0.000000	-0.347831	0.000000	0.000000	0.000000	-0.002529	0.021462	0.021840	0.000000	0.000000	2.000000	19.000000	0.000000
20459.047360	0.092300	0.571297	0.007029	81.580208	5.931077	65.313255	0.384990	0.000000	-0.351471	0.000000	0.000000	0.000000	-0.002529	0.021462	0.021840	0.000000	0.000000	2.000000	19.000000	0.000000
20459.050693	0.092300	0.571297	0.007029	81.580208	5.931077	65.313255	0.384990	0.000000	-0.351471	0.000000	0.000000	0.000000	-0.002529	0.021462	0.021840	0.000000	0.000000	2.000000	19.000000	0.000000
20459.054027	0.092287	0.571377	0.007079	81.580208	5.931077	65.313255	0.384990	0.000000	-0.351471	0.000000	0.000000	0.000000	-0.003915	0.023863	0.014870	0.000000	0.000000	2.000000	19.000000	0.000000
20459.057360	0.092287	0.571377	0.007079	81.583855	5.926795	65.309174	0.384990	0.000000	-0.351471	0.000000	0.000000	0.000000	-0.003915	0.023863	0.014870	0.000000	0.000000	2.000000	19.000000	0.000000
20459.060693	0.092305	0.571441	0.007171	81.583855	5.926795	65.309174	0.384990	0.000000	-0.351471	0.000000	0.000000	0.000000	0.005464	0.019071	0.027481	0.000000	0.000000	2.000000	19.000000	0.000000
20459.064027	0.092305	0.571441	0.007171	81.583855	5.926795	65.309174	0.384990	0.000000	-0.351471	0.000000	0.000000	0.000000	0.005464	0.019071	0.027481	0.000000	0.000000	2.000000	19.000000	0.000000
20459.067360	0.092305	0.571441	0.007171	81.596710	5.918310	65.298286	0.384732	0.000000	-0.358529	0.000000	0.000000	0.000000	0.005464	0.019071	0.027481	0.000000	0.000000	2.000000	19.000000	0.000000
20459.070693	0.092305	0.571441	0.007171	81.596710	5.918310	65.298286	0.384732	0.000000	-0.358529	0.000000	0.000000	0.000000	0.005464	0.019071	0.027481	0.000000	0.000000	2.000000	19.000000	0.000000
20459.074027	0.092341	0.571512	0.007235	81.596710	5.918310	65.298286	0.384732	0.000000	-0.358529	0.000000	0.000000	0.000000	0.010690	0.021452	0.019197	0.000000	0.000000	2.000000	19.000000	0.000000
20459.077360	0.092341	0.571512	0.007235	81.625694	5.894841	65.275230	0.384732	0.000000	-0.358529	0.000000	0.000000	0.000000	0.010690	0.021452	0.019197	0.000000	0.000000	2.000000	19.000000	0.000000
20459.080693	0.092341	0.571512	0.007235	81.625694	5.894841	65.275230	0.384732	0.000000	-0.358529	0.000000	0.000000	0.000000	0.010690	0.021452	0.019197	0.000000	0.000000	2.000000	19.000000	0.000000
20459.084027	0.092341	0.571512	0.007235	81.625694	5.894841	65.275230	0.384732	0.000000	-0.358529	0.000000	0.000000	0.000000	0.010690	0.021452	0.019197	0.000000	0.000000	2.000000	19.000000	0.000000
20459.087360	0.092346	0.571655	0.007376	81.673073	5.857114	65.238075	0.382950	0.000000	-0.361729	0.000000	0.000000	0.000000	0.001535	0.042969	0.042324	0.000000	0.000000	2.000000	19.000000	0.000000
20459.090693	0.092346	0.571655	0.007376	81.673073	5.857114	65.238075	0.382950	0.000000	-0.361729	0.000000	0.000000	0.000000	0.001535	0.042969	0.042324	0.000000	0.000000	2.000000	19.000000	0.000000
20459.094027	0.092346	0.571655	0.007376	81.673073	5.857114	65.238075	0.382950	0.000000	-0.361729	0.000000	0.000000	0.000000	0.001535	0.042969	0.042324	0.000000	0.000000	2.000000	19.000000	0.000000
20459.097360	0.092346	0.571655	0.007376	81.716675	5.819564	65.203751	0.382694	0.000000	-0.368783	0.000000	0.000000	0.000000	0.001535	0.042969	0.042324	0.000000	0.000000	2.000000	19.000000	0.000000
20459.100693	0.092352	0.571717	0.007404	81.716675	5.819564	65.203751	0.382694	0.000000	-0.368783	0.000000	0.000000	0.000000	0.001673	0.018494	0.008409	0.000000	0.000000	2.000000	19.000000	0.000000
20459.104027	0.092352	0.571717	0.007404	81.716675	5.819564	65.203751	0.382694	0.000000	-0.368783	0.000000	0.000000	0.000000	0.001673	0.018494	0.008409	0.000000	0.000000	2.000000	19.000000	0.000000
20459.107360	0.092352	0.571717	0.007404	81.732666	5.805998	65.190437	0.382415	0.000000	-0.370184	0.000000	0.000000	0.000000	0.001673	0.018494	0.008409	0.000000	0.000000	2.000000	19.000000	0.000000
20459.110693	0.092352	0.571717	0.007404	81.732666	5.805998	65.190437	0.382415	0.000000	-0.370184	0.000000	0.000000	0.000000	0.001673	0.018494	0.008409	0.000000	0.000000	2.000000	19.000000	0.000000
20459.114027	0.092361	0.571797	0.007449	81.732666	5.805998	65.190437	0.382415	0.000000	-0.370184	0.000000	0.000000	0.000000	0.002690	0.023881	0.013529	0.000000	0.000000	2.000000	19.000000	0.000000
20459.117360	0.092361	0.571797	0.007449	81.722511	5.812357	65.196915	0.382415	0.000000	-0.370184	0.000000	0.000000	0.000000	0.002690	0.023881	0.013529	0.000000	0.000000	2.000000	19.000000	0.000000
20459.120693	0.092361	0.571797	0.007449	81.722511	5.812357	65.196915	0.382415	0.000000	-0.370184	0.000000	0.000000	0.000000	0.002690	0.023881	0.013529	0.000000	0.000000	2.000000	19.000000	0.000000
20459.124027	0.092361	0.571797	0.007449	81.722511	5.812357	65.196915	0.382415	0.000000	-0.370184	0.000000	0.000000	0.000000	0.002690	0.023881	0.013529	0.000000	0.000000	2.000000	19.000000	0.000000
20459.127360	0.092398	0.571912	0.007524	81.713120	5.821159	65.203049	0.381967	0.000000	-0.372439	0.000000	0.000000	0.000000	0.011340	0.034635	0.022452	0.000000	0.000000	2.000000	19.000000	0.000000
20459.130693	0.092398	0.571912	0.007524	81.713120	5.821159	65.203049	0.381967	0.000000	-0.372439	0.000000	0.000000	0.000000	0.011340	0.034635	0.022452	0.000000	0.000000	2.000000	19.000000	0.000000
20459.134027	0.092398	0.571912	0.007524	81.713120	5.821159	65.203049	0.381967	0.000000	-0.372439	0.000000	0.000000	0.000000	0.011340	0.034635	0.022452	0.000000	0.000000	2.000000	19.000000	0.000000
20459.137360	0.092398	0.571912	0.007524	81.703743	5.832689	65.209175	0.380077	0.000000	-0.376181	0.000000	0.000000	0.000000	0.011340	0.034635	0.022452	0.000000	0.000000	2.000000	19.000000	0.000000
20459.140693	0.092456	0.571984	0.007583	81.703743	5.832689	65.209175	0.380077	0.000000	-0.376181	0.000000	0.000000	0.000000	0.017311	0.021496	0.017850	0.000000	0.000000	2.000000	19.000000	0.000000
20459.144027	0.092456	0.571984	0.007583	81.703743	5.832689	65.209175	0.380077	0.000000	-0.376181	0.000000	0.000000	0.000000	0.017311	0.021496	0.017850	0.000000	0.000000	2.000000	19.000000	0.000000
20459.147360	0.092456	0.571984	0.007583	81.691322	5.851684	65.217400	0.377192	0.000000	-0.379156	0.000000	0.000000	0.000000	0.017311	0.021496	0.017850	0.000000	0.000000	2.000000	19.000000	0.000000
20459.150693	0.092456	0.571984	0.007583	81.691322	5.851684	65.217400	0.377192	0.000000	-0.379156	0.000000	0.000000	0.000000	0.017311	0.021496	0.017850	0.000000	0.000000	2.000000	19.000000	0.000000
20459.154027	0.092550	0.572045	0.007594	81.691322	5.851684	65.217400	0.377192	0.000000	-0.379156	0.000000	0.000000	0.000000	0.028148	0.018514	0.003124	0.000000	0.000000	2.000000	19.000000	0.000000
20459.157360	0.092550	0.572045	0.007594	81.681946	5.868622	65.223518	0.377192	0.000000	-0.379156	0.000000	0.000000	0.000000	0.028148	0.018514	0.003124	0.000000	0.000000	2.000000	19.000000	0.000000
20459.160693	0.092550	0.572045	0.007594	81.681946	5.868622	65.223518	0.377192	0.000000	-0.379156	0.000000	0.000000	0.000000	0.028148	0.018514	0.003124	0.000000	0.000000	2.000000	19.000000	0.000000
20459.164027	0.092550	0.572045	0.007594	81.681946	5.868622	65.223518	0.377192	0.000000	-0.379156	0.000000	0.000000	0.000000	0.028148	0.018514	0.003124	0.000000	0.000000	2.000000	19.000000	0.000000
20459.167360	0.092698	0.572161	0.007646	81.678055	5.876300	65.225853	0.372500	0.000000	-0.379677	0.000000	0.000000	0.000000	0.044447	0.034669	0.015828	0.000000	0.000000	2.000000	19.000000	0.000000
20459.170693	0.092698	0.572161	0.007646	81.678055	5.876300	65.225853	0.372500	0.000000	-0.379677	0.000000	0.000000	0.000000	0.044447	0.034669	0.015828	0.000000	0.000000	2.000000	19.000000	0.000000
20459.174027	0.092698	0.572161	0.007646	81.678055	5.876300	65.225853	0.372500	0.000000	-0.379677	0.000000	0.000000	0.000000	0.044447	0.034669	0.015828	0.000000	0.000000	2.000000	19.000000	0.000000
20459.177360	0.092698	0.572161	0.007646	81.668686	5.882331	65.231926	0.365093	0.000000	-0.382315	0.000000	0.000000	0.000000	0.044447	0.034669	0.015828	0.000000	0.000000	2.000000	19.000000	0.000000
20459.180693	0.092700	0.572205	0.007657	81.668686	5.882331	65.231926	0.365093	0.000000	-0.382315	0.000000	0.000000	0.000000	0.000653	0.013144	0.003268	0.000000	0.000000	2.000000	19.000000	0.000000
20459.184027	0.092700	0.572205	0.007657	81.668686	5.882331	65.231926	0.365093	0.000000	-0.382315	0.000000	0.000000	0.000000	0.000653	0.013144	0.003268	0.000000	0.000000	2.000000	19.000000	0.000000
20459.187360	0.092700	0.572205	0.007657	81.659363	5.882936	65.238045	0.364984	0.000000	-0.382860	0.000000	0.000000	0.000000	0.000653	0.013144	0.003268	0.000000	0.000000	2.000000	19.000000	0.000000
20459.190693	0.092666	0.572258	0.007717	81.659363	5.882936	65.238045	0.364984	0.000000	-0.382860	0.000000	0.000000	0.000000	-0.010181	0.016132	0.017988	0.000000	0.000000	2.000000	19.000000	0.000000
20459.194027	0.092666	0.572258	0.007717	81.659363	5.882936	65.238045	0.364984	0.000000	-0.382860	0.000000	0.000000	0.000000	-0.010181	0.016132	0.017988	0.000000	0.000000	2.000000	19.000000	0.000000
20459.197360	0.092666	0.572258	0.007717	81.650162	5.890455	65.255524	0.366681	0.000000	-0.385858	0.000000	0.000000	0.000000	-0.010181	0.016132	0.017988	0.000000	0.000000	2.000000	19.000000	0.000000
20459.200693	0.092666	0.572258	0.007717	81.650162	5.890455	65.255524	0.366681	0.000000	-0.385858	0.000000	0.000000	0.000000	-0.010181	0.016132	0.017988	0.000000	0.000000	2.000000	19.000000	0.000000
20459.204027	0.092610	0.572312	0.007781	81.650162	5.890455	65.255524	0.366681	0.000000	-0.385858	0.000000	0.000000	0.000000	-0.016806	0.016153	0.019303	0.000000	0.000000	2.000000	19.000000	0.000000
20459.207360	0.092610	0.572312	0.007781	81.640808	5.899135	65.261543	0.366681	0.000000	-0.385858	0.000000	0.000000	0.000000	-0.016806	0.016153	0.019303	0.000000	0.000000	2.000000	19.000000	0.000000
20459.210693	0.092610	0.572312	0.007781	81.640808	5.899135	65.261543	0.366681	0.000000	-0.385858	0.000000	0.000000	0.000000	-0.016806	0.016153	0.019303	0.000000	1.000000	2.000000	19.000000	0.000000
20459.214027	0.092610	0.572312	0.007781	81.640808	5.899135	65.261543	0.366681	0.000000	-0.385858	0.000000	0.000000	0.000000	-0.016806	0.016153	0.019303	0.000000	1.000000	2.000000	19.000000	0.000000
