# Supplementary material for: Haptic Guidance Needs to Be Intuitive Not Just Informative to Improve Human Motor Accuracy
Source: PLoS One. 2016 Mar 16;11(3):e0150912. doi: 10.1371/journal.pone.0150912 (PMC4794196; doi:10.1371/journal.pone.0150912)
Supplement: S2 Data — (ZIP) [file pone.0150912.s002.zip › Subject2/exp2_0020.txt]

Time	PosX	PosY	PosZ	RotX	RotY	RotZ	ForceX	ForceY	ForceZ	MomentX	MomentY	MomentZ	VelocityX	VelocityY	VelocityZ	CalibratedWeight	ButtonDown	Condition	Trial	Visual
20461.307360	0.000421	0.558260	0.250082	84.957489	111.905525	164.654129	-1.863171	0.000000	-4.639892	0.000000	0.000000	0.000000	-0.010058	-0.020532	0.021840	0.000000	1.000000	2.000000	20.000000	0.000000
20461.310693	0.000421	0.558260	0.250082	84.957489	111.905525	164.654129	-1.863171	0.000000	-4.639892	0.000000	0.000000	0.000000	-0.010058	-0.020532	0.021840	0.000000	1.000000	2.000000	20.000000	0.000000
20461.314027	0.000153	0.558108	0.249710	84.957489	111.905525	164.654129	-1.863171	0.000000	-4.639892	0.000000	0.000000	0.000000	-0.080602	-0.045524	-0.111619	0.000000	1.000000	2.000000	20.000000	0.000000
20461.317360	0.000153	0.558108	0.249710	84.873482	113.586311	166.393158	-1.863171	0.000000	-4.639892	0.000000	0.000000	0.000000	-0.080602	-0.045524	-0.111619	0.000000	1.000000	2.000000	20.000000	0.000000
20461.320693	-0.000451	0.558039	0.249499	84.873482	113.586311	166.393158	-1.863171	0.000000	-4.639892	0.000000	0.000000	0.000000	-0.181165	-0.020835	-0.063271	0.000000	1.000000	2.000000	20.000000	0.000000
20461.324027	-0.000451	0.558039	0.249499	84.873482	113.586311	166.393158	-1.863171	0.000000	-4.639892	0.000000	0.000000	0.000000	-0.181165	-0.020835	-0.063271	0.000000	1.000000	2.000000	20.000000	0.000000
20461.327360	-0.000451	0.558039	0.249499	84.717209	114.965347	167.860367	-1.852933	0.000000	-4.643990	0.000000	0.000000	0.000000	-0.181165	-0.020835	-0.063271	0.000000	1.000000	2.000000	20.000000	0.000000
20461.330693	-0.000451	0.558039	0.249499	84.717209	114.965347	167.860367	-1.852933	0.000000	-4.643990	0.000000	0.000000	0.000000	-0.181165	-0.020835	-0.063271	0.000000	1.000000	2.000000	20.000000	0.000000
20461.334027	-0.001020	0.557753	0.248876	84.717209	114.965347	167.860367	-1.852933	0.000000	-4.643990	0.000000	0.000000	0.000000	-0.170818	-0.085660	-0.186774	0.000000	1.000000	2.000000	20.000000	0.000000
20461.337360	-0.001020	0.557753	0.248876	84.396324	114.975624	168.066498	-1.852933	0.000000	-4.643990	0.000000	0.000000	0.000000	-0.170818	-0.085660	-0.186774	0.000000	1.000000	2.000000	20.000000	0.000000
20461.340693	-0.001454	0.557745	0.247991	84.396324	114.975624	168.066498	-1.852933	0.000000	-4.643990	0.000000	0.000000	0.000000	-0.130170	-0.002407	-0.265406	0.000000	1.000000	2.000000	20.000000	0.000000
20461.344027	-0.001454	0.557745	0.247991	84.396324	114.975624	168.066498	-1.852933	0.000000	-4.643990	0.000000	0.000000	0.000000	-0.130170	-0.002407	-0.265406	0.000000	1.000000	2.000000	20.000000	0.000000
20461.347360	-0.001454	0.557745	0.247991	83.962524	114.142166	167.530869	-1.846434	0.000000	-4.646577	0.000000	0.000000	0.000000	-0.130170	-0.002407	-0.265406	0.000000	1.000000	2.000000	20.000000	0.000000
20461.350693	-0.002188	0.557334	0.247035	83.962524	114.142166	167.530869	-1.846434	0.000000	-4.646577	0.000000	0.000000	0.000000	-0.220045	-0.123278	-0.287074	0.000000	1.000000	2.000000	20.000000	0.000000
20461.354027	-0.002188	0.557334	0.247035	83.962524	114.142166	167.530869	-1.846434	0.000000	-4.646577	0.000000	0.000000	0.000000	-0.220045	-0.123278	-0.287074	0.000000	1.000000	2.000000	20.000000	0.000000
20461.357360	-0.002188	0.557334	0.247035	83.524193	113.200203	166.882675	-1.840693	0.000000	-4.648855	0.000000	0.000000	0.000000	-0.220045	-0.123278	-0.287074	0.000000	1.000000	2.000000	20.000000	0.000000
20461.360693	-0.002619	0.557005	0.246096	83.524193	113.200203	166.882675	-1.840693	0.000000	-4.648855	0.000000	0.000000	0.000000	-0.129329	-0.098771	-0.281586	0.000000	1.000000	2.000000	20.000000	0.000000
20461.364027	-0.002619	0.557005	0.246096	83.524193	113.200203	166.882675	-1.840693	0.000000	-4.648855	0.000000	0.000000	0.000000	-0.129329	-0.098771	-0.281586	0.000000	1.000000	2.000000	20.000000	0.000000
20461.367360	-0.002619	0.557005	0.246096	83.165710	112.789619	166.661453	-1.839721	0.000000	-4.649239	0.000000	0.000000	0.000000	-0.129329	-0.098771	-0.281586	0.000000	1.000000	2.000000	20.000000	0.000000
20461.370693	-0.003082	0.556501	0.245164	83.165710	112.789619	166.661453	-1.839721	0.000000	-4.649239	0.000000	0.000000	0.000000	-0.138992	-0.151166	-0.279701	0.000000	1.000000	2.000000	20.000000	0.000000
20461.374027	-0.003082	0.556501	0.245164	83.165710	112.789619	166.661453	-1.839721	0.000000	-4.649239	0.000000	0.000000	0.000000	-0.138992	-0.151166	-0.279701	0.000000	1.000000	2.000000	20.000000	0.000000
20461.377360	-0.003082	0.556501	0.245164	82.961067	112.936363	166.825394	-1.838174	0.000000	-4.649851	0.000000	0.000000	0.000000	-0.138992	-0.151166	-0.279701	0.000000	1.000000	2.000000	20.000000	0.000000
20461.380693	-0.003678	0.556019	0.244241	82.961067	112.936363	166.825394	-1.838174	0.000000	-4.649851	0.000000	0.000000	0.000000	-0.178593	-0.144540	-0.276842	0.000000	1.000000	2.000000	20.000000	0.000000
20461.384027	-0.003678	0.556019	0.244241	82.961067	112.936363	166.825394	-1.838174	0.000000	-4.649851	0.000000	0.000000	0.000000	-0.178593	-0.144540	-0.276842	0.000000	1.000000	2.000000	20.000000	0.000000
20461.387360	-0.003678	0.556019	0.244241	82.892204	113.125793	166.932159	-1.834376	0.000000	-4.651350	0.000000	0.000000	0.000000	-0.178593	-0.144540	-0.276842	0.000000	1.000000	2.000000	20.000000	0.000000
20461.390693	-0.004305	0.555530	0.243396	82.892204	113.125793	166.932159	-1.834376	0.000000	-4.651350	0.000000	0.000000	0.000000	-0.188242	-0.146800	-0.253434	0.000000	1.000000	2.000000	20.000000	0.000000
20461.394027	-0.004305	0.555530	0.243396	82.892204	113.125793	166.932159	-1.834376	0.000000	-4.651350	0.000000	0.000000	0.000000	-0.188242	-0.146800	-0.253434	0.000000	1.000000	2.000000	20.000000	0.000000
20461.397360	-0.004305	0.555530	0.243396	82.874809	112.603279	166.415573	-1.829506	0.000000	-4.653269	0.000000	0.000000	0.000000	-0.188242	-0.146800	-0.253434	0.000000	1.000000	2.000000	20.000000	0.000000
20461.400693	-0.004832	0.555148	0.242614	82.874809	112.603279	166.415573	-1.829506	0.000000	-4.653269	0.000000	0.000000	0.000000	-0.158021	-0.114618	-0.234463	0.000000	1.000000	2.000000	20.000000	0.000000
20461.404027	-0.004832	0.555148	0.242614	82.874809	112.603279	166.415573	-1.829506	0.000000	-4.653269	0.000000	0.000000	0.000000	-0.158021	-0.114618	-0.234463	0.000000	1.000000	2.000000	20.000000	0.000000
20461.407360	-0.004832	0.555148	0.242614	82.855103	111.472717	165.387695	-1.825859	0.000000	-4.654701	0.000000	0.000000	0.000000	-0.158021	-0.114618	-0.234463	0.000000	1.000000	2.000000	20.000000	0.000000
20461.410693	-0.004832	0.555148	0.242614	82.855103	111.472717	165.387695	-1.825859	0.000000	-4.654701	0.000000	0.000000	0.000000	-0.158021	-0.114618	-0.234463	0.000000	1.000000	2.000000	20.000000	0.000000
20461.414027	-0.005325	0.554818	0.241920	82.855103	111.472717	165.387695	-1.825859	0.000000	-4.654701	0.000000	0.000000	0.000000	-0.147911	-0.099095	-0.208276	0.000000	1.000000	2.000000	20.000000	0.000000
20461.417360	-0.005325	0.554818	0.241920	82.858528	109.755219	163.775604	-1.825859	0.000000	-4.654701	0.000000	0.000000	0.000000	-0.147911	-0.099095	-0.208276	0.000000	1.000000	2.000000	20.000000	0.000000
20461.420693	-0.005685	0.554582	0.241341	82.858528	109.755219	163.775604	-1.825859	0.000000	-4.654701	0.000000	0.000000	0.000000	-0.108109	-0.070821	-0.173833	0.000000	1.000000	2.000000	20.000000	0.000000
20461.424027	-0.005685	0.554582	0.241341	82.858528	109.755219	163.775604	-1.825859	0.000000	-4.654701	0.000000	0.000000	0.000000	-0.108109	-0.070821	-0.173833	0.000000	1.000000	2.000000	20.000000	0.000000
20461.427360	-0.005685	0.554582	0.241341	82.917336	107.864822	161.948212	-1.819941	0.000000	-4.657018	0.000000	0.000000	0.000000	-0.108109	-0.070821	-0.173833	0.000000	1.000000	2.000000	20.000000	0.000000
20461.430693	-0.005685	0.554582	0.241341	82.917336	107.864822	161.948212	-1.819941	0.000000	-4.657018	0.000000	0.000000	0.000000	-0.108109	-0.070821	-0.173833	0.000000	1.000000	2.000000	20.000000	0.000000
20461.434027	-0.006046	0.554418	0.240863	82.917336	107.864822	161.948212	-1.819941	0.000000	-4.657018	0.000000	0.000000	0.000000	-0.108192	-0.049029	-0.143421	0.000000	1.000000	2.000000	20.000000	0.000000
20461.437360	-0.006046	0.554418	0.240863	83.016411	105.937637	160.023880	-1.819941	0.000000	-4.657018	0.000000	0.000000	0.000000	-0.108192	-0.049029	-0.143421	0.000000	1.000000	2.000000	20.000000	0.000000
20461.440693	-0.006340	0.554276	0.240398	83.016411	105.937637	160.023880	-1.819941	0.000000	-4.657018	0.000000	0.000000	0.000000	-0.088208	-0.042625	-0.139516	0.000000	0.000000	2.000000	20.000000	0.000000
20461.444027	-0.006340	0.554276	0.240398	83.016411	105.937637	160.023880	-1.819941	0.000000	-4.657018	0.000000	0.000000	0.000000	-0.088208	-0.042625	-0.139516	0.000000	0.000000	2.000000	20.000000	0.000000
20461.447360	-0.006340	0.554276	0.240398	83.106873	103.973877	157.993713	-1.815130	0.000000	-4.658895	0.000000	0.000000	0.000000	-0.088208	-0.042625	-0.139516	0.000000	0.000000	2.000000	20.000000	0.000000
20461.450693	-0.006634	0.554122	0.239982	83.106873	103.973877	157.993713	-1.815130	0.000000	-4.658895	0.000000	0.000000	0.000000	-0.088230	-0.046358	-0.124701	0.000000	0.000000	2.000000	20.000000	0.000000
20461.454027	-0.006634	0.554122	0.239982	83.106873	103.973877	157.993713	-1.815130	0.000000	-4.658895	0.000000	0.000000	0.000000	-0.088230	-0.046358	-0.124701	0.000000	0.000000	2.000000	20.000000	0.000000
20461.457360	-0.006634	0.554122	0.239982	83.184708	102.149117	155.977264	-1.812902	0.000000	-4.659763	0.000000	0.000000	0.000000	-0.088230	-0.046358	-0.124701	0.000000	0.000000	2.000000	20.000000	0.000000
20461.460693	-0.006961	0.553946	0.239552	83.184708	102.149117	155.977264	-1.812902	0.000000	-4.659763	0.000000	0.000000	0.000000	-0.098006	-0.052689	-0.128902	0.000000	0.000000	2.000000	20.000000	0.000000
20461.464027	-0.006961	0.553946	0.239552	83.184708	102.149117	155.977264	-1.812902	0.000000	-4.659763	0.000000	0.000000	0.000000	-0.098006	-0.052689	-0.128902	0.000000	0.000000	2.000000	20.000000	0.000000
20461.467360	-0.006961	0.553946	0.239552	83.257294	100.716370	154.438889	-1.810206	0.000000	-4.660810	0.000000	0.000000	0.000000	-0.098006	-0.052689	-0.128902	0.000000	0.000000	2.000000	20.000000	0.000000
20461.470693	-0.006961	0.553946	0.239552	83.257294	100.716370	154.438889	-1.810206	0.000000	-4.660810	0.000000	0.000000	0.000000	-0.098006	-0.052689	-0.128902	0.000000	0.000000	2.000000	20.000000	0.000000
20461.474027	-0.007352	0.553719	0.239032	83.257294	100.716370	154.438889	-1.810206	0.000000	-4.660810	0.000000	0.000000	0.000000	-0.117431	-0.068035	-0.156188	0.000000	0.000000	2.000000	20.000000	0.000000
20461.477360	-0.007352	0.553719	0.239032	83.303619	99.677536	153.394684	-1.810206	0.000000	-4.660810	0.000000	0.000000	0.000000	-0.117431	-0.068035	-0.156188	0.000000	0.000000	2.000000	20.000000	0.000000
20461.480693	-0.007874	0.553467	0.238464	83.303619	99.677536	153.394684	-1.810206	0.000000	-4.660810	0.000000	0.000000	0.000000	-0.156729	-0.075674	-0.170365	0.000000	0.000000	2.000000	20.000000	0.000000
20461.484027	-0.007874	0.553467	0.238464	83.303619	99.677536	153.394684	-1.810206	0.000000	-4.660810	0.000000	0.000000	0.000000	-0.156729	-0.075674	-0.170365	0.000000	0.000000	2.000000	20.000000	0.000000
20461.487360	-0.007874	0.553467	0.238464	83.324532	99.034081	152.758881	-1.801857	0.000000	-4.664045	0.000000	0.000000	0.000000	-0.156729	-0.075674	-0.170365	0.000000	0.000000	2.000000	20.000000	0.000000
20461.490693	-0.007874	0.553467	0.238464	83.324532	99.034081	152.758881	-1.801857	0.000000	-4.664045	0.000000	0.000000	0.000000	-0.156729	-0.075674	-0.170365	0.000000	0.000000	2.000000	20.000000	0.000000
20461.494027	-0.008461	0.553202	0.237799	83.324532	99.034081	152.758881	-1.801857	0.000000	-4.664045	0.000000	0.000000	0.000000	-0.175919	-0.079559	-0.199516	0.000000	0.000000	2.000000	20.000000	0.000000
20461.497360	-0.008461	0.553202	0.237799	83.332703	98.759308	152.442917	-1.801857	0.000000	-4.664045	0.000000	0.000000	0.000000	-0.175919	-0.079559	-0.199516	0.000000	0.000000	2.000000	20.000000	0.000000
20461.500693	-0.009045	0.552961	0.237032	83.332703	98.759308	152.442917	-1.801857	0.000000	-4.664045	0.000000	0.000000	0.000000	-0.175182	-0.072075	-0.230150	0.000000	0.000000	2.000000	20.000000	0.000000
20461.504027	-0.009045	0.552961	0.237032	83.332703	98.759308	152.442917	-1.801857	0.000000	-4.664045	0.000000	0.000000	0.000000	-0.175182	-0.072075	-0.230150	0.000000	0.000000	2.000000	20.000000	0.000000
20461.507360	-0.009045	0.552961	0.237032	83.330849	98.916557	152.480865	-1.791279	0.000000	-4.668118	0.000000	0.000000	0.000000	-0.175182	-0.072075	-0.230150	0.000000	0.000000	2.000000	20.000000	0.000000
20461.510693	-0.009660	0.552772	0.236207	83.330849	98.916557	152.480865	-1.791279	0.000000	-4.668118	0.000000	0.000000	0.000000	-0.184429	-0.056941	-0.247502	0.000000	0.000000	2.000000	20.000000	0.000000
20461.514027	-0.009660	0.552772	0.236207	83.330849	98.916557	152.480865	-1.791279	0.000000	-4.668118	0.000000	0.000000	0.000000	-0.184429	-0.056941	-0.247502	0.000000	0.000000	2.000000	20.000000	0.000000
20461.517360	-0.009660	0.552772	0.236207	83.321861	99.392616	152.804932	-1.786139	0.000000	-4.670086	0.000000	0.000000	0.000000	-0.184429	-0.056941	-0.247502	0.000000	0.000000	2.000000	20.000000	0.000000
20461.520693	-0.010239	0.552632	0.235324	83.321861	99.392616	152.804932	-1.786139	0.000000	-4.670086	0.000000	0.000000	0.000000	-0.173868	-0.041919	-0.264644	0.000000	0.000000	2.000000	20.000000	0.000000
20461.524027	-0.010239	0.552632	0.235324	83.321861	99.392616	152.804932	-1.786139	0.000000	-4.670086	0.000000	0.000000	0.000000	-0.173868	-0.041919	-0.264644	0.000000	0.000000	2.000000	20.000000	0.000000
20461.527360	-0.010239	0.552632	0.235324	83.311790	99.953888	153.238937	-1.781944	0.000000	-4.671689	0.000000	0.000000	0.000000	-0.173868	-0.041919	-0.264644	0.000000	0.000000	2.000000	20.000000	0.000000
20461.530693	-0.010783	0.552576	0.234348	83.311790	99.953888	153.238937	-1.781944	0.000000	-4.671689	0.000000	0.000000	0.000000	-0.163127	-0.016924	-0.292972	0.000000	0.000000	2.000000	20.000000	0.000000
20461.534027	-0.010783	0.552576	0.234348	83.311790	99.953888	153.238937	-1.781944	0.000000	-4.671689	0.000000	0.000000	0.000000	-0.163127	-0.016924	-0.292972	0.000000	0.000000	2.000000	20.000000	0.000000
20461.537360	-0.010783	0.552576	0.234348	83.309769	100.373398	153.508865	-1.778962	0.000000	-4.672825	0.000000	0.000000	0.000000	-0.163127	-0.016924	-0.292972	0.000000	0.000000	2.000000	20.000000	0.000000
20461.540693	-0.011291	0.552531	0.233319	83.309769	100.373398	153.508865	-1.778962	0.000000	-4.672825	0.000000	0.000000	0.000000	-0.152564	-0.013393	-0.308678	0.000000	0.000000	2.000000	20.000000	0.000000
20461.544027	-0.011291	0.552531	0.233319	83.309769	100.373398	153.508865	-1.778962	0.000000	-4.672825	0.000000	0.000000	0.000000	-0.152564	-0.013393	-0.308678	0.000000	0.000000	2.000000	20.000000	0.000000
20461.547360	-0.011291	0.552531	0.233319	83.328026	100.418076	153.383438	-1.776918	0.000000	-4.673603	0.000000	0.000000	0.000000	-0.152564	-0.013393	-0.308678	0.000000	0.000000	2.000000	20.000000	0.000000
20461.550693	-0.011830	0.552531	0.232199	83.328026	100.418076	153.383438	-1.776918	0.000000	-4.673603	0.000000	0.000000	0.000000	-0.161453	0.000055	-0.335972	0.000000	0.000000	2.000000	20.000000	0.000000
20461.554027	-0.011830	0.552531	0.232199	83.328026	100.418076	153.383438	-1.776918	0.000000	-4.673603	0.000000	0.000000	0.000000	-0.161453	0.000055	-0.335972	0.000000	0.000000	2.000000	20.000000	0.000000
20461.557360	-0.011830	0.552531	0.232199	83.407120	99.898102	152.648483	-1.774941	0.000000	-4.674354	0.000000	0.000000	0.000000	-0.161453	0.000055	-0.335972	0.000000	0.000000	2.000000	20.000000	0.000000
20461.560693	-0.012429	0.552555	0.230973	83.407120	99.898102	152.648483	-1.774941	0.000000	-4.674354	0.000000	0.000000	0.000000	-0.179952	0.007105	-0.367656	0.000000	0.000000	2.000000	20.000000	0.000000
20461.564027	-0.012429	0.552555	0.230973	83.407120	99.898102	152.648483	-1.774941	0.000000	-4.674354	0.000000	0.000000	0.000000	-0.179952	0.007105	-0.367656	0.000000	0.000000	2.000000	20.000000	0.000000
20461.567360	-0.012429	0.552555	0.230973	83.520164	99.256645	151.829056	-1.772562	0.000000	-4.675257	0.000000	0.000000	0.000000	-0.179952	0.007105	-0.367656	0.000000	0.000000	2.000000	20.000000	0.000000
20461.570693	-0.013123	0.552601	0.229641	83.520164	99.256645	151.829056	-1.772562	0.000000	-4.675257	0.000000	0.000000	0.000000	-0.208040	0.014014	-0.399780	0.000000	0.000000	2.000000	20.000000	0.000000
20461.574027	-0.013123	0.552601	0.229641	83.520164	99.256645	151.829056	-1.772562	0.000000	-4.675257	0.000000	0.000000	0.000000	-0.208040	0.014014	-0.399780	0.000000	0.000000	2.000000	20.000000	0.000000
20461.577360	-0.013123	0.552601	0.229641	83.639366	98.642662	151.042831	-1.769210	0.000000	-4.676526	0.000000	0.000000	0.000000	-0.208040	0.014014	-0.399780	0.000000	0.000000	2.000000	20.000000	0.000000
20461.580693	-0.013778	0.552662	0.228138	83.639366	98.642662	151.042831	-1.769210	0.000000	-4.676526	0.000000	0.000000	0.000000	-0.196421	0.018104	-0.450816	0.000000	0.000000	2.000000	20.000000	0.000000
20461.584027	-0.013778	0.552662	0.228138	83.639366	98.642662	151.042831	-1.769210	0.000000	-4.676526	0.000000	0.000000	0.000000	-0.196421	0.018104	-0.450816	0.000000	0.000000	2.000000	20.000000	0.000000
20461.587360	-0.013778	0.552662	0.228138	83.742355	98.261314	150.484634	-1.767663	0.000000	-4.677111	0.000000	0.000000	0.000000	-0.196421	0.018104	-0.450816	0.000000	0.000000	2.000000	20.000000	0.000000
20461.590693	-0.014426	0.552714	0.226450	83.742355	98.261314	150.484634	-1.767663	0.000000	-4.677111	0.000000	0.000000	0.000000	-0.194355	0.015737	-0.506514	0.000000	0.000000	2.000000	20.000000	0.000000
20461.594027	-0.014426	0.552714	0.226450	83.742355	98.261314	150.484634	-1.767663	0.000000	-4.677111	0.000000	0.000000	0.000000	-0.194355	0.015737	-0.506514	0.000000	0.000000	2.000000	20.000000	0.000000
20461.597360	-0.014426	0.552714	0.226450	83.854904	98.387070	150.401947	-1.767487	0.000000	-4.677177	0.000000	0.000000	0.000000	-0.194355	0.015737	-0.506514	0.000000	0.000000	2.000000	20.000000	0.000000
20461.600693	-0.015098	0.552774	0.224554	83.854904	98.387070	150.401947	-1.767487	0.000000	-4.677177	0.000000	0.000000	0.000000	-0.201695	0.018056	-0.568581	0.000000	0.000000	2.000000	20.000000	0.000000
20461.604027	-0.015098	0.552774	0.224554	83.854904	98.387070	150.401947	-1.767487	0.000000	-4.677177	0.000000	0.000000	0.000000	-0.201695	0.018056	-0.568581	0.000000	0.000000	2.000000	20.000000	0.000000
20461.607360	-0.015098	0.552774	0.224554	84.027321	99.028542	150.841934	-1.768287	0.000000	-4.676875	0.000000	0.000000	0.000000	-0.201695	0.018056	-0.568581	0.000000	0.000000	2.000000	20.000000	0.000000
20461.610693	-0.015761	0.552879	0.222446	84.027321	99.028542	150.841934	-1.768287	0.000000	-4.676875	0.000000	0.000000	0.000000	-0.199032	0.031288	-0.632622	0.000000	0.000000	2.000000	20.000000	0.000000
20461.614027	-0.015761	0.552879	0.222446	84.027321	99.028542	150.841934	-1.768287	0.000000	-4.676875	0.000000	0.000000	0.000000	-0.199032	0.031288	-0.632622	0.000000	0.000000	2.000000	20.000000	0.000000
20461.617360	-0.015761	0.552879	0.222446	84.286392	100.093758	151.724640	-1.770749	0.000000	-4.675943	0.000000	0.000000	0.000000	-0.199032	0.031288	-0.632622	0.000000	0.000000	2.000000	20.000000	0.000000
20461.620693	-0.016447	0.553084	0.220129	84.286392	100.093758	151.724640	-1.770749	0.000000	-4.675943	0.000000	0.000000	0.000000	-0.205860	0.061464	-0.695000	0.000000	0.000000	2.000000	20.000000	0.000000
20461.624027	-0.016447	0.553084	0.220129	84.286392	100.093758	151.724640	-1.770749	0.000000	-4.675943	0.000000	0.000000	0.000000	-0.205860	0.061464	-0.695000	0.000000	0.000000	2.000000	20.000000	0.000000
20461.627360	-0.016447	0.553084	0.220129	84.638458	101.404549	152.825150	-1.774298	0.000000	-4.674598	0.000000	0.000000	0.000000	-0.205860	0.061464	-0.695000	0.000000	0.000000	2.000000	20.000000	0.000000
20461.630693	-0.017189	0.553318	0.217645	84.638458	101.404549	152.825150	-1.774298	0.000000	-4.674598	0.000000	0.000000	0.000000	-0.222310	0.070282	-0.745298	0.000000	0.000000	2.000000	20.000000	0.000000
20461.634027	-0.017189	0.553318	0.217645	84.638458	101.404549	152.825150	-1.774298	0.000000	-4.674598	0.000000	0.000000	0.000000	-0.222310	0.070282	-0.745298	0.000000	0.000000	2.000000	20.000000	0.000000
20461.637360	-0.017189	0.553318	0.217645	85.074593	102.424263	153.596725	-1.778087	0.000000	-4.673158	0.000000	0.000000	0.000000	-0.222310	0.070282	-0.745298	0.000000	0.000000	2.000000	20.000000	0.000000
20461.640693	-0.017952	0.553679	0.215028	85.074593	102.424263	153.596725	-1.778087	0.000000	-4.673158	0.000000	0.000000	0.000000	-0.229075	0.108425	-0.785035	0.000000	0.000000	2.000000	20.000000	0.000000
20461.644027	-0.017952	0.553679	0.215028	85.074593	102.424263	153.596725	-1.778087	0.000000	-4.673158	0.000000	0.000000	0.000000	-0.229075	0.108425	-0.785035	0.000000	0.000000	2.000000	20.000000	0.000000
20461.647360	-0.017952	0.553679	0.215028	85.526306	102.258476	153.187424	-1.782490	0.000000	-4.671480	0.000000	0.000000	0.000000	-0.229075	0.108425	-0.785035	0.000000	0.000000	2.000000	20.000000	0.000000
20461.650693	-0.018801	0.554092	0.212286	85.526306	102.258476	153.187424	-1.782490	0.000000	-4.671480	0.000000	0.000000	0.000000	-0.254727	0.123918	-0.822612	0.000000	0.000000	2.000000	20.000000	0.000000
20461.654027	-0.018801	0.554092	0.212286	85.526306	102.258476	153.187424	-1.782490	0.000000	-4.671480	0.000000	0.000000	0.000000	-0.254727	0.123918	-0.822612	0.000000	0.000000	2.000000	20.000000	0.000000
20461.657360	-0.018801	0.554092	0.212286	85.937790	100.811203	151.445541	-1.786276	0.000000	-4.670034	0.000000	0.000000	0.000000	-0.254727	0.123918	-0.822612	0.000000	0.000000	2.000000	20.000000	0.000000
20461.660693	-0.019671	0.554540	0.209438	85.937790	100.811203	151.445541	-1.786276	0.000000	-4.670034	0.000000	0.000000	0.000000	-0.261049	0.134253	-0.854343	0.000000	0.000000	2.000000	20.000000	0.000000
20461.664027	-0.019671	0.554540	0.209438	85.937790	100.811203	151.445541	-1.786276	0.000000	-4.670034	0.000000	0.000000	0.000000	-0.261049	0.134253	-0.854343	0.000000	0.000000	2.000000	20.000000	0.000000
20461.667360	-0.019671	0.554540	0.209438	86.285805	97.993767	148.273712	-1.790536	0.000000	-4.668402	0.000000	0.000000	0.000000	-0.261049	0.134253	-0.854343	0.000000	0.000000	2.000000	20.000000	0.000000
20461.670693	-0.020592	0.554995	0.206435	86.285805	97.993767	148.273712	-1.790536	0.000000	-4.668402	0.000000	0.000000	0.000000	-0.276111	0.136559	-0.901063	0.000000	0.000000	2.000000	20.000000	0.000000
20461.674027	-0.020592	0.554995	0.206435	86.285805	97.993767	148.273712	-1.790536	0.000000	-4.668402	0.000000	0.000000	0.000000	-0.276111	0.136559	-0.901063	0.000000	0.000000	2.000000	20.000000	0.000000
20461.677360	-0.020592	0.554995	0.206435	86.603966	94.616982	144.544098	-1.795100	0.000000	-4.666649	0.000000	0.000000	0.000000	-0.276111	0.136559	-0.901063	0.000000	0.000000	2.000000	20.000000	0.000000
20461.680693	-0.021590	0.555467	0.203219	86.603966	94.616982	144.544098	-1.795100	0.000000	-4.666649	0.000000	0.000000	0.000000	-0.299573	0.141576	-0.964707	0.000000	0.000000	2.000000	20.000000	0.000000
20461.684027	-0.021590	0.555467	0.203219	86.603966	94.616982	144.544098	-1.795100	0.000000	-4.666649	0.000000	0.000000	0.000000	-0.299573	0.141576	-0.964707	0.000000	0.000000	2.000000	20.000000	0.000000
20461.687360	-0.021590	0.555467	0.203219	86.912315	90.973183	140.454147	-1.799865	0.000000	-4.664813	0.000000	0.000000	0.000000	-0.299573	0.141576	-0.964707	0.000000	0.000000	2.000000	20.000000	0.000000
20461.690693	-0.022634	0.555918	0.199794	86.912315	90.973183	140.454147	-1.799865	0.000000	-4.664813	0.000000	0.000000	0.000000	-0.312980	0.135251	-1.027379	0.000000	0.000000	2.000000	20.000000	0.000000
20461.694027	-0.022634	0.555918	0.199794	86.912315	90.973183	140.454147	-1.799865	0.000000	-4.664813	0.000000	0.000000	0.000000	-0.312980	0.135251	-1.027379	0.000000	0.000000	2.000000	20.000000	0.000000
20461.697360	-0.022634	0.555918	0.199794	87.218781	87.282448	136.285095	-1.805513	0.000000	-4.662631	0.000000	0.000000	0.000000	-0.312980	0.135251	-1.027379	0.000000	0.000000	2.000000	20.000000	0.000000
20461.700693	-0.023688	0.556325	0.196144	87.218781	87.282448	136.285095	-1.805513	0.000000	-4.662631	0.000000	0.000000	0.000000	-0.316279	0.122274	-1.094956	0.000000	0.000000	2.000000	20.000000	0.000000
20461.704027	-0.023688	0.556325	0.196144	87.218781	87.282448	136.285095	-1.805513	0.000000	-4.662631	0.000000	0.000000	0.000000	-0.316279	0.122274	-1.094956	0.000000	0.000000	2.000000	20.000000	0.000000
20461.707360	-0.023688	0.556325	0.196144	87.485023	82.984818	131.624344	-1.812928	0.000000	-4.659752	0.000000	0.000000	0.000000	-0.316279	0.122274	-1.094956	0.000000	0.000000	2.000000	20.000000	0.000000
20461.710693	-0.024783	0.556800	0.192283	87.485023	82.984818	131.624344	-1.812928	0.000000	-4.659752	0.000000	0.000000	0.000000	-0.328476	0.142421	-1.158510	0.000000	0.000000	2.000000	20.000000	0.000000
20461.714027	-0.024783	0.556800	0.192283	87.485023	82.984818	131.624344	-1.812928	0.000000	-4.659752	0.000000	0.000000	0.000000	-0.328476	0.142421	-1.158510	0.000000	0.000000	2.000000	20.000000	0.000000
20461.717360	-0.024783	0.556800	0.192283	87.667198	77.965607	126.432907	-1.821497	0.000000	-4.656410	0.000000	0.000000	0.000000	-0.328476	0.142421	-1.158510	0.000000	0.000000	2.000000	20.000000	0.000000
20461.720693	-0.025982	0.557284	0.188318	87.667198	77.965607	126.432907	-1.821497	0.000000	-4.656410	0.000000	0.000000	0.000000	-0.359714	0.145216	-1.189464	0.000000	0.000000	2.000000	20.000000	0.000000
20461.724027	-0.025982	0.557284	0.188318	87.667198	77.965607	126.432907	-1.821497	0.000000	-4.656410	0.000000	0.000000	0.000000	-0.359714	0.145216	-1.189464	0.000000	0.000000	2.000000	20.000000	0.000000
20461.727360	-0.025982	0.557284	0.188318	87.736694	72.524910	121.028236	-1.829037	0.000000	-4.653453	0.000000	0.000000	0.000000	-0.359714	0.145216	-1.189464	0.000000	0.000000	2.000000	20.000000	0.000000
20461.730693	-0.027282	0.557832	0.184257	87.736694	72.524910	121.028236	-1.829037	0.000000	-4.653453	0.000000	0.000000	0.000000	-0.390195	0.164229	-1.218203	0.000000	0.000000	2.000000	20.000000	0.000000
20461.734027	-0.027282	0.557832	0.184257	87.736694	72.524910	121.028236	-1.829037	0.000000	-4.653453	0.000000	0.000000	0.000000	-0.390195	0.164229	-1.218203	0.000000	0.000000	2.000000	20.000000	0.000000
20461.737360	-0.027282	0.557832	0.184257	87.712524	67.256737	115.868912	-1.835493	0.000000	-4.650910	0.000000	0.000000	0.000000	-0.390195	0.164229	-1.218203	0.000000	0.000000	2.000000	20.000000	0.000000
20461.740693	-0.028652	0.558405	0.180106	87.712524	67.256737	115.868912	-1.835493	0.000000	-4.650910	0.000000	0.000000	0.000000	-0.410783	0.172143	-1.245357	0.000000	0.000000	2.000000	20.000000	0.000000
20461.744027	-0.028652	0.558405	0.180106	87.712524	67.256737	115.868912	-1.835493	0.000000	-4.650910	0.000000	0.000000	0.000000	-0.410783	0.172143	-1.245357	0.000000	0.000000	2.000000	20.000000	0.000000
20461.747360	-0.028652	0.558405	0.180106	87.640175	62.038040	110.711792	-1.841499	0.000000	-4.648535	0.000000	0.000000	0.000000	-0.410783	0.172143	-1.245357	0.000000	0.000000	2.000000	20.000000	0.000000
20461.750693	-0.030058	0.558990	0.175885	87.640175	62.038040	110.711792	-1.841499	0.000000	-4.648535	0.000000	0.000000	0.000000	-0.421917	0.175231	-1.266379	0.000000	0.000000	2.000000	20.000000	0.000000
20461.754027	-0.030058	0.558990	0.175885	87.640175	62.038040	110.711792	-1.841499	0.000000	-4.648535	0.000000	0.000000	0.000000	-0.421917	0.175231	-1.266379	0.000000	0.000000	2.000000	20.000000	0.000000
20461.757360	-0.030058	0.558990	0.175885	87.547920	57.026848	105.626762	-1.847567	0.000000	-4.646127	0.000000	0.000000	0.000000	-0.421917	0.175231	-1.266379	0.000000	0.000000	2.000000	20.000000	0.000000
20461.760693	-0.031441	0.559603	0.171610	87.547920	57.026848	105.626762	-1.847567	0.000000	-4.646127	0.000000	0.000000	0.000000	-0.414850	0.184015	-1.282298	0.000000	0.000000	2.000000	20.000000	0.000000
20461.764027	-0.031441	0.559603	0.171610	87.547920	57.026848	105.626762	-1.847567	0.000000	-4.646127	0.000000	0.000000	0.000000	-0.414850	0.184015	-1.282298	0.000000	0.000000	2.000000	20.000000	0.000000
20461.767360	-0.031441	0.559603	0.171610	87.449631	52.527210	100.889153	-1.854968	0.000000	-4.643177	0.000000	0.000000	0.000000	-0.414850	0.184015	-1.282298	0.000000	0.000000	2.000000	20.000000	0.000000
20461.770693	-0.032708	0.560164	0.167228	87.449631	52.527210	100.889153	-1.854968	0.000000	-4.643177	0.000000	0.000000	0.000000	-0.380045	0.168399	-1.314762	0.000000	0.000000	2.000000	20.000000	0.000000
20461.774027	-0.032708	0.560164	0.167228	87.449631	52.527210	100.889153	-1.854968	0.000000	-4.643177	0.000000	0.000000	0.000000	-0.380045	0.168399	-1.314762	0.000000	0.000000	2.000000	20.000000	0.000000
20461.777360	-0.032708	0.560164	0.167228	87.362106	48.352615	96.452942	-1.866540	0.000000	-4.638537	0.000000	0.000000	0.000000	-0.380045	0.168399	-1.314762	0.000000	0.000000	2.000000	20.000000	0.000000
20461.780693	-0.033920	0.560679	0.162769	87.362106	48.352615	96.452942	-1.866540	0.000000	-4.638537	0.000000	0.000000	0.000000	-0.363789	0.154405	-1.337678	0.000000	0.000000	2.000000	20.000000	0.000000
20461.784027	-0.033920	0.560679	0.162769	87.362106	48.352615	96.452942	-1.866540	0.000000	-4.638537	0.000000	0.000000	0.000000	-0.363789	0.154405	-1.337678	0.000000	0.000000	2.000000	20.000000	0.000000
20461.787360	-0.033920	0.560679	0.162769	87.283363	43.753899	91.655724	-1.880780	0.000000	-4.632782	0.000000	0.000000	0.000000	-0.363789	0.154405	-1.337678	0.000000	0.000000	2.000000	20.000000	0.000000
20461.790693	-0.035136	0.561127	0.158215	87.283363	43.753899	91.655724	-1.880780	0.000000	-4.632782	0.000000	0.000000	0.000000	-0.364820	0.134399	-1.366226	0.000000	0.000000	2.000000	20.000000	0.000000
20461.794027	-0.035136	0.561127	0.158215	87.283363	43.753899	91.655724	-1.880780	0.000000	-4.632782	0.000000	0.000000	0.000000	-0.364820	0.134399	-1.366226	0.000000	0.000000	2.000000	20.000000	0.000000
20461.797360	-0.035136	0.561127	0.158215	87.186172	39.122005	87.035957	-1.896653	0.000000	-4.626306	0.000000	0.000000	0.000000	-0.364820	0.134399	-1.366226	0.000000	0.000000	2.000000	20.000000	0.000000
20461.800693	-0.036445	0.561467	0.153622	87.186172	39.122005	87.035957	-1.896653	0.000000	-4.626306	0.000000	0.000000	0.000000	-0.392661	0.102102	-1.377834	0.000000	0.000000	2.000000	20.000000	0.000000
20461.804027	-0.036445	0.561467	0.153622	87.186172	39.122005	87.035957	-1.896653	0.000000	-4.626306	0.000000	0.000000	0.000000	-0.392661	0.102102	-1.377834	0.000000	0.000000	2.000000	20.000000	0.000000
20461.807360	-0.036445	0.561467	0.153622	87.033112	35.166477	83.219788	-1.911423	0.000000	-4.620223	0.000000	0.000000	0.000000	-0.392661	0.102102	-1.377834	0.000000	0.000000	2.000000	20.000000	0.000000
20461.810693	-0.037788	0.561807	0.149013	87.033112	35.166477	83.219788	-1.911423	0.000000	-4.620223	0.000000	0.000000	0.000000	-0.402742	0.102025	-1.382768	0.000000	0.000000	2.000000	20.000000	0.000000
20461.814027	-0.037788	0.561807	0.149013	87.033112	35.166477	83.219788	-1.911423	0.000000	-4.620223	0.000000	0.000000	0.000000	-0.402742	0.102025	-1.382768	0.000000	0.000000	2.000000	20.000000	0.000000
20461.817360	-0.037788	0.561807	0.149013	86.843346	31.983959	80.205338	-1.926335	0.000000	-4.614025	0.000000	0.000000	0.000000	-0.402742	0.102025	-1.382768	0.000000	0.000000	2.000000	20.000000	0.000000
20461.820693	-0.039135	0.562134	0.144410	86.843346	31.983959	80.205338	-1.926335	0.000000	-4.614025	0.000000	0.000000	0.000000	-0.404258	0.097846	-1.380744	0.000000	0.000000	2.000000	20.000000	0.000000
20461.824027	-0.039135	0.562134	0.144410	86.843346	31.983959	80.205338	-1.926335	0.000000	-4.614025	0.000000	0.000000	0.000000	-0.404258	0.097846	-1.380744	0.000000	0.000000	2.000000	20.000000	0.000000
20461.827360	-0.039135	0.562134	0.144410	86.624260	28.939976	77.330887	-1.941919	0.000000	-4.607488	0.000000	0.000000	0.000000	-0.404258	0.097846	-1.380744	0.000000	0.000000	2.000000	20.000000	0.000000
20461.830693	-0.040458	0.562544	0.139800	86.624260	28.939976	77.330887	-1.941919	0.000000	-4.607488	0.000000	0.000000	0.000000	-0.396769	0.123192	-1.383083	0.000000	0.000000	2.000000	20.000000	0.000000
20461.834027	-0.040458	0.562544	0.139800	86.624260	28.939976	77.330887	-1.941919	0.000000	-4.607488	0.000000	0.000000	0.000000	-0.396769	0.123192	-1.383083	0.000000	0.000000	2.000000	20.000000	0.000000
20461.837360	-0.040458	0.562544	0.139800	86.385727	26.114225	74.659470	-1.959245	0.000000	-4.600148	0.000000	0.000000	0.000000	-0.396769	0.123192	-1.383083	0.000000	0.000000	2.000000	20.000000	0.000000
20461.840693	-0.041675	0.563031	0.135247	86.385727	26.114225	74.659470	-1.959245	0.000000	-4.600148	0.000000	0.000000	0.000000	-0.365198	0.146034	-1.365955	0.000000	0.000000	2.000000	20.000000	0.000000
20461.844027	-0.041675	0.563031	0.135247	86.385727	26.114225	74.659470	-1.959245	0.000000	-4.600148	0.000000	0.000000	0.000000	-0.365198	0.146034	-1.365955	0.000000	0.000000	2.000000	20.000000	0.000000
20461.847360	-0.041675	0.563031	0.135247	86.120857	23.418907	72.096519	-1.979969	0.000000	-4.591266	0.000000	0.000000	0.000000	-0.365198	0.146034	-1.365955	0.000000	0.000000	2.000000	20.000000	0.000000
20461.850693	-0.042783	0.563560	0.130663	86.120857	23.418907	72.096519	-1.979969	0.000000	-4.591266	0.000000	0.000000	0.000000	-0.332409	0.158639	-1.375126	0.000000	0.000000	2.000000	20.000000	0.000000
20461.854027	-0.042783	0.563560	0.130663	86.120857	23.418907	72.096519	-1.979969	0.000000	-4.591266	0.000000	0.000000	0.000000	-0.332409	0.158639	-1.375126	0.000000	0.000000	2.000000	20.000000	0.000000
20461.857360	-0.042783	0.563560	0.130663	85.825989	20.634319	69.424194	-2.005613	0.000000	-4.580122	0.000000	0.000000	0.000000	-0.332409	0.158639	-1.375126	0.000000	0.000000	2.000000	20.000000	0.000000
20461.860693	-0.043787	0.564072	0.126098	85.825989	20.634319	69.424194	-2.005613	0.000000	-4.580122	0.000000	0.000000	0.000000	-0.301233	0.153676	-1.369437	0.000000	0.000000	2.000000	20.000000	0.000000
20461.864027	-0.043787	0.564072	0.126098	85.825989	20.634319	69.424194	-2.005613	0.000000	-4.580122	0.000000	0.000000	0.000000	-0.301233	0.153676	-1.369437	0.000000	0.000000	2.000000	20.000000	0.000000
20461.867360	-0.043787	0.564072	0.126098	85.512756	17.589336	66.438675	-2.035800	0.000000	-4.566784	0.000000	0.000000	0.000000	-0.301233	0.153676	-1.369437	0.000000	0.000000	2.000000	20.000000	0.000000
20461.870693	-0.044743	0.564549	0.121534	85.512756	17.589336	66.438675	-2.035800	0.000000	-4.566784	0.000000	0.000000	0.000000	-0.286811	0.142990	-1.369370	0.000000	0.000000	2.000000	20.000000	0.000000
20461.874027	-0.044743	0.564549	0.121534	85.512756	17.589336	66.438675	-2.035800	0.000000	-4.566784	0.000000	0.000000	0.000000	-0.286811	0.142990	-1.369370	0.000000	0.000000	2.000000	20.000000	0.000000
20461.877360	-0.044743	0.564549	0.121534	85.173584	14.355368	63.250851	-2.069449	0.000000	-4.551635	0.000000	0.000000	0.000000	-0.286811	0.142990	-1.369370	0.000000	0.000000	2.000000	20.000000	0.000000
20461.880693	-0.045735	0.564927	0.116975	85.173584	14.355368	63.250851	-2.069449	0.000000	-4.551635	0.000000	0.000000	0.000000	-0.297403	0.113555	-1.367500	0.000000	0.000000	2.000000	20.000000	0.000000
20461.884027	-0.045735	0.564927	0.116975	85.173584	14.355368	63.250851	-2.069449	0.000000	-4.551635	0.000000	0.000000	0.000000	-0.297403	0.113555	-1.367500	0.000000	0.000000	2.000000	20.000000	0.000000
20461.887360	-0.045735	0.564927	0.116975	84.815826	11.608749	60.565727	-2.104129	0.000000	-4.535708	0.000000	0.000000	0.000000	-0.297403	0.113555	-1.367500	0.000000	0.000000	2.000000	20.000000	0.000000
20461.890693	-0.046704	0.565221	0.112406	84.815826	11.608749	60.565727	-2.104129	0.000000	-4.535708	0.000000	0.000000	0.000000	-0.290887	0.088283	-1.370714	0.000000	0.000000	2.000000	20.000000	0.000000
20461.894027	-0.046704	0.565221	0.112406	84.815826	11.608749	60.565727	-2.104129	0.000000	-4.535708	0.000000	0.000000	0.000000	-0.290887	0.088283	-1.370714	0.000000	0.000000	2.000000	20.000000	0.000000
20461.897360	-0.046704	0.565221	0.112406	84.447800	9.883672	58.960194	-2.142089	0.000000	-4.517904	0.000000	0.000000	0.000000	-0.290887	0.088283	-1.370714	0.000000	0.000000	2.000000	20.000000	0.000000
20461.900693	-0.047714	0.565467	0.107914	84.447800	9.883672	58.960194	-2.142089	0.000000	-4.517904	0.000000	0.000000	0.000000	-0.302780	0.073538	-1.347603	0.000000	0.000000	2.000000	20.000000	0.000000
20461.904027	-0.047714	0.565467	0.107914	84.447800	9.883672	58.960194	-2.142089	0.000000	-4.517904	0.000000	0.000000	0.000000	-0.302780	0.073538	-1.347603	0.000000	0.000000	2.000000	20.000000	0.000000
20461.907360	-0.047714	0.565467	0.107914	84.073288	8.662589	57.888039	-2.180160	0.000000	-4.499656	0.000000	0.000000	0.000000	-0.302780	0.073538	-1.347603	0.000000	0.000000	2.000000	20.000000	0.000000
20461.910693	-0.048674	0.565711	0.103420	84.073288	8.662589	57.888039	-2.180160	0.000000	-4.499656	0.000000	0.000000	0.000000	-0.288263	0.073325	-1.348408	0.000000	0.000000	2.000000	20.000000	0.000000
20461.914027	-0.048674	0.565711	0.103420	84.073288	8.662589	57.888039	-2.180160	0.000000	-4.499656	0.000000	0.000000	0.000000	-0.288263	0.073325	-1.348408	0.000000	0.000000	2.000000	20.000000	0.000000
20461.917360	-0.048674	0.565711	0.103420	83.701073	7.552022	56.922745	-2.222742	0.000000	-4.478775	0.000000	0.000000	0.000000	-0.288263	0.073325	-1.348408	0.000000	0.000000	2.000000	20.000000	0.000000
20461.920693	-0.049622	0.565989	0.099013	83.701073	7.552022	56.922745	-2.222742	0.000000	-4.478775	0.000000	0.000000	0.000000	-0.284343	0.083233	-1.321929	0.000000	0.000000	2.000000	20.000000	0.000000
20461.924027	-0.049622	0.565989	0.099013	83.701073	7.552022	56.922745	-2.222742	0.000000	-4.478775	0.000000	0.000000	0.000000	-0.284343	0.083233	-1.321929	0.000000	0.000000	2.000000	20.000000	0.000000
20461.927360	-0.049622	0.565989	0.099013	83.322617	6.488641	55.995327	-2.267376	0.000000	-4.456344	0.000000	0.000000	0.000000	-0.284343	0.083233	-1.321929	0.000000	0.000000	2.000000	20.000000	0.000000
20461.930693	-0.050531	0.566250	0.094689	83.322617	6.488641	55.995327	-2.267376	0.000000	-4.456344	0.000000	0.000000	0.000000	-0.272516	0.078438	-1.297321	0.000000	0.000000	2.000000	20.000000	0.000000
20461.934027	-0.050531	0.566250	0.094689	83.322617	6.488641	55.995327	-2.267376	0.000000	-4.456344	0.000000	0.000000	0.000000	-0.272516	0.078438	-1.297321	0.000000	0.000000	2.000000	20.000000	0.000000
20461.937360	-0.050531	0.566250	0.094689	82.936501	5.334951	54.954685	-2.315273	0.000000	-4.431649	0.000000	0.000000	0.000000	-0.272516	0.078438	-1.297321	0.000000	0.000000	2.000000	20.000000	0.000000
20461.940693	-0.051426	0.566527	0.090440	82.936501	5.334951	54.954685	-2.315273	0.000000	-4.431649	0.000000	0.000000	0.000000	-0.268712	0.082976	-1.274759	0.000000	0.000000	2.000000	20.000000	0.000000
20461.944027	-0.051426	0.566527	0.090440	82.936501	5.334951	54.954685	-2.315273	0.000000	-4.431649	0.000000	0.000000	0.000000	-0.268712	0.082976	-1.274759	0.000000	0.000000	2.000000	20.000000	0.000000
20461.947360	-0.051426	0.566527	0.090440	82.531395	4.210257	53.931660	-2.365790	0.000000	-4.404888	0.000000	0.000000	0.000000	-0.268712	0.082976	-1.274759	0.000000	0.000000	2.000000	20.000000	0.000000
20461.950693	-0.052289	0.566767	0.086320	82.531395	4.210257	53.931660	-2.365790	0.000000	-4.404888	0.000000	0.000000	0.000000	-0.258830	0.072094	-1.235885	0.000000	0.000000	2.000000	20.000000	0.000000
20461.954027	-0.052289	0.566767	0.086320	82.531395	4.210257	53.931660	-2.365790	0.000000	-4.404888	0.000000	0.000000	0.000000	-0.258830	0.072094	-1.235885	0.000000	0.000000	2.000000	20.000000	0.000000
20461.957360	-0.052289	0.566767	0.086320	82.114319	3.423570	53.287594	-2.385542	0.000000	-4.316004	0.000000	0.000000	0.000000	-0.258830	0.072094	-1.235885	0.000000	0.000000	2.000000	20.000000	0.000000
20461.960693	-0.053202	0.566951	0.082369	82.114319	3.423570	53.287594	-2.385542	0.000000	-4.316004	0.000000	0.000000	0.000000	-0.273810	0.055258	-1.185289	0.000000	0.000000	2.000000	20.000000	0.000000
20461.964027	-0.053202	0.566951	0.082369	82.114319	3.423570	53.287594	-2.385542	0.000000	-4.316004	0.000000	0.000000	0.000000	-0.273810	0.055258	-1.185289	0.000000	0.000000	2.000000	20.000000	0.000000
20461.967360	-0.053202	0.566951	0.082369	81.710732	2.751353	52.762642	-2.339907	0.000000	-4.118455	0.000000	0.000000	0.000000	-0.273810	0.055258	-1.185289	0.000000	0.000000	2.000000	20.000000	0.000000
20461.970693	-0.054110	0.567074	0.078555	81.710732	2.751353	52.762642	-2.339907	0.000000	-4.118455	0.000000	0.000000	0.000000	-0.272452	0.036918	-1.144295	0.000000	0.000000	2.000000	20.000000	0.000000
20461.974027	-0.054110	0.567074	0.078555	81.710732	2.751353	52.762642	-2.339907	0.000000	-4.118455	0.000000	0.000000	0.000000	-0.272452	0.036918	-1.144295	0.000000	0.000000	2.000000	20.000000	0.000000
20461.977360	-0.054110	0.567074	0.078555	81.338478	2.165730	52.321121	-2.294498	0.000000	-3.927740	0.000000	0.000000	0.000000	-0.272452	0.036918	-1.144295	0.000000	0.000000	2.000000	20.000000	0.000000
20461.980693	-0.054988	0.567120	0.074865	81.338478	2.165730	52.321121	-2.294498	0.000000	-3.927740	0.000000	0.000000	0.000000	-0.263346	0.013671	-1.107017	0.000000	0.000000	2.000000	20.000000	0.000000
20461.984027	-0.054988	0.567120	0.074865	81.338478	2.165730	52.321121	-2.294498	0.000000	-3.927740	0.000000	0.000000	0.000000	-0.263346	0.013671	-1.107017	0.000000	0.000000	2.000000	20.000000	0.000000
20461.987360	-0.054988	0.567120	0.074865	81.012962	1.664955	51.963730	-2.250607	0.000000	-3.743237	0.000000	0.000000	0.000000	-0.263346	0.013671	-1.107017	0.000000	0.000000	2.000000	20.000000	0.000000
20461.990693	-0.055864	0.567109	0.071314	81.012962	1.664955	51.963730	-2.250607	0.000000	-3.743237	0.000000	0.000000	0.000000	-0.262746	-0.003249	-1.065143	0.000000	0.000000	2.000000	20.000000	0.000000
20461.994027	-0.055864	0.567109	0.071314	81.012962	1.664955	51.963730	-2.250607	0.000000	-3.743237	0.000000	0.000000	0.000000	-0.262746	-0.003249	-1.065143	0.000000	0.000000	2.000000	20.000000	0.000000
20461.997360	-0.055864	0.567109	0.071314	80.724640	1.224888	51.656620	-2.206816	0.000000	-3.565713	0.000000	0.000000	0.000000	-0.262746	-0.003249	-1.065143	0.000000	0.000000	2.000000	20.000000	0.000000
20462.000693	-0.056661	0.567083	0.067884	80.724640	1.224888	51.656620	-2.206816	0.000000	-3.565713	0.000000	0.000000	0.000000	-0.239128	-0.007721	-1.029022	0.000000	0.000000	2.000000	20.000000	0.000000
20462.004027	-0.056661	0.567083	0.067884	80.724640	1.224888	51.656620	-2.206816	0.000000	-3.565713	0.000000	0.000000	0.000000	-0.239128	-0.007721	-1.029022	0.000000	0.000000	2.000000	20.000000	0.000000
20462.007360	-0.056661	0.567083	0.067884	80.473419	0.848826	51.394005	-2.166962	0.000000	-3.394209	0.000000	0.000000	0.000000	-0.239128	-0.007721	-1.029022	0.000000	0.000000	2.000000	20.000000	0.000000
20462.010693	-0.057334	0.567033	0.064604	80.473419	0.848826	51.394005	-2.166962	0.000000	-3.394209	0.000000	0.000000	0.000000	-0.202095	-0.014938	-0.984034	0.000000	0.000000	2.000000	20.000000	0.000000
20462.014027	-0.057334	0.567033	0.064604	80.473419	0.848826	51.394005	-2.166962	0.000000	-3.394209	0.000000	0.000000	0.000000	-0.202095	-0.014938	-0.984034	0.000000	0.000000	2.000000	20.000000	0.000000
20462.017360	-0.057334	0.567033	0.064604	80.264130	0.517158	51.130768	-2.133279	0.000000	-3.230204	0.000000	0.000000	0.000000	-0.202095	-0.014938	-0.984034	0.000000	0.000000	2.000000	20.000000	0.000000
20462.020693	-0.058035	0.566990	0.061453	80.264130	0.517158	51.130768	-2.133279	0.000000	-3.230204	0.000000	0.000000	0.000000	-0.210164	-0.013136	-0.945285	0.000000	0.000000	2.000000	20.000000	0.000000
20462.024027	-0.058035	0.566990	0.061453	80.264130	0.517158	51.130768	-2.133279	0.000000	-3.230204	0.000000	0.000000	0.000000	-0.210164	-0.013136	-0.945285	0.000000	0.000000	2.000000	20.000000	0.000000
20462.027360	-0.058035	0.566990	0.061453	80.102509	0.241093	50.886841	-2.098252	0.000000	-3.072656	0.000000	0.000000	0.000000	-0.210164	-0.013136	-0.945285	0.000000	0.000000	2.000000	20.000000	0.000000
20462.030693	-0.058736	0.566934	0.058418	80.102509	0.241093	50.886841	-2.098252	0.000000	-3.072656	0.000000	0.000000	0.000000	-0.210457	-0.016546	-0.910435	0.000000	0.000000	2.000000	20.000000	0.000000
20462.034027	-0.058736	0.566934	0.058418	80.102509	0.241093	50.886841	-2.098252	0.000000	-3.072656	0.000000	0.000000	0.000000	-0.210457	-0.016546	-0.910435	0.000000	0.000000	2.000000	20.000000	0.000000
20462.037360	-0.058736	0.566934	0.058418	79.988121	0.008643	50.693825	-2.063176	0.000000	-2.920917	0.000000	0.000000	0.000000	-0.210457	-0.016546	-0.910435	0.000000	0.000000	2.000000	20.000000	0.000000
20462.040693	-0.059419	0.566831	0.055532	79.988121	0.008643	50.693825	-2.063176	0.000000	-2.920917	0.000000	0.000000	0.000000	-0.204692	-0.031097	-0.865840	0.000000	0.000000	2.000000	20.000000	0.000000
20462.044027	-0.059419	0.566831	0.055532	79.988121	0.008643	50.693825	-2.063176	0.000000	-2.920917	0.000000	0.000000	0.000000	-0.204692	-0.031097	-0.865840	0.000000	0.000000	2.000000	20.000000	0.000000
20462.047360	-0.059419	0.566831	0.055532	79.933037	-0.155331	50.609158	-2.029060	0.000000	-2.776610	0.000000	0.000000	0.000000	-0.204692	-0.031097	-0.865840	0.000000	0.000000	2.000000	20.000000	0.000000
20462.050693	-0.060101	0.566654	0.052736	79.933037	-0.155331	50.609158	-2.029060	0.000000	-2.776610	0.000000	0.000000	0.000000	-0.204603	-0.053157	-0.838772	0.000000	0.000000	2.000000	20.000000	0.000000
20462.054027	-0.060101	0.566654	0.052736	79.933037	-0.155331	50.609158	-2.029060	0.000000	-2.776610	0.000000	0.000000	0.000000	-0.204603	-0.053157	-0.838772	0.000000	0.000000	2.000000	20.000000	0.000000
20462.057360	-0.060101	0.566654	0.052736	79.942497	-0.242576	50.635082	-1.994960	0.000000	-2.636815	0.000000	0.000000	0.000000	-0.204603	-0.053157	-0.838772	0.000000	0.000000	2.000000	20.000000	0.000000
20462.060693	-0.060762	0.566367	0.050063	79.942497	-0.242576	50.635082	-1.994960	0.000000	-2.636815	0.000000	0.000000	0.000000	-0.198503	-0.085981	-0.802059	0.000000	0.000000	2.000000	20.000000	0.000000
20462.064027	-0.060762	0.566367	0.050063	79.942497	-0.242576	50.635082	-1.994960	0.000000	-2.636815	0.000000	0.000000	0.000000	-0.198503	-0.085981	-0.802059	0.000000	0.000000	2.000000	20.000000	0.000000
20462.067360	-0.060762	0.566367	0.050063	80.021606	-0.265717	50.724171	-1.961876	0.000000	-2.503138	0.000000	0.000000	0.000000	-0.198503	-0.085981	-0.802059	0.000000	0.000000	2.000000	20.000000	0.000000
20462.070693	-0.061325	0.566002	0.047452	80.021606	-0.265717	50.724171	-1.961876	0.000000	-2.503138	0.000000	0.000000	0.000000	-0.168675	-0.109560	-0.783164	0.000000	0.000000	2.000000	20.000000	0.000000
20462.074027	-0.061325	0.566002	0.047452	80.021606	-0.265717	50.724171	-1.961876	0.000000	-2.503138	0.000000	0.000000	0.000000	-0.168675	-0.109560	-0.783164	0.000000	0.000000	2.000000	20.000000	0.000000
20462.077360	-0.061325	0.566002	0.047452	80.169647	-0.252755	50.830833	-1.933764	0.000000	-2.372611	0.000000	0.000000	0.000000	-0.168675	-0.109560	-0.783164	0.000000	0.000000	2.000000	20.000000	0.000000
20462.080693	-0.061813	0.565560	0.044902	80.169647	-0.252755	50.830833	-1.933764	0.000000	-2.372611	0.000000	0.000000	0.000000	-0.146528	-0.132697	-0.765019	0.000000	0.000000	2.000000	20.000000	0.000000
20462.084027	-0.061813	0.565560	0.044902	80.169647	-0.252755	50.830833	-1.933764	0.000000	-2.372611	0.000000	0.000000	0.000000	-0.146528	-0.132697	-0.765019	0.000000	0.000000	2.000000	20.000000	0.000000
20462.087360	-0.061813	0.565560	0.044902	80.350090	-0.222393	50.948330	-1.909342	0.000000	-2.245108	0.000000	0.000000	0.000000	-0.146528	-0.132697	-0.765019	0.000000	0.000000	2.000000	20.000000	0.000000
20462.090693	-0.062273	0.565078	0.042378	80.350090	-0.222393	50.948330	-1.909342	0.000000	-2.245108	0.000000	0.000000	0.000000	-0.137937	-0.144378	-0.757202	0.000000	0.000000	2.000000	20.000000	0.000000
20462.094027	-0.062273	0.565078	0.042378	80.350090	-0.222393	50.948330	-1.909342	0.000000	-2.245108	0.000000	0.000000	0.000000	-0.137937	-0.144378	-0.757202	0.000000	0.000000	2.000000	20.000000	0.000000
20462.097360	-0.062273	0.565078	0.042378	80.533646	-0.182530	51.072659	-1.886353	0.000000	-2.118908	0.000000	0.000000	0.000000	-0.137937	-0.144378	-0.757202	0.000000	0.000000	2.000000	20.000000	0.000000
20462.100693	-0.062712	0.564585	0.039938	80.533646	-0.182530	51.072659	-1.886353	0.000000	-2.118908	0.000000	0.000000	0.000000	-0.131657	-0.147879	-0.732161	0.000000	0.000000	2.000000	20.000000	0.000000
20462.104027	-0.062712	0.564585	0.039938	80.533646	-0.182530	51.072659	-1.886353	0.000000	-2.118908	0.000000	0.000000	0.000000	-0.131657	-0.147879	-0.732161	0.000000	0.000000	2.000000	20.000000	0.000000
20462.107360	-0.062712	0.564585	0.039938	80.713799	-0.139733	51.209751	-1.864410	0.000000	-1.996881	0.000000	0.000000	0.000000	-0.131657	-0.147879	-0.732161	0.000000	0.000000	2.000000	20.000000	0.000000
20462.110693	-0.063241	0.564055	0.037509	80.713799	-0.139733	51.209751	-1.864410	0.000000	-1.996881	0.000000	0.000000	0.000000	-0.158632	-0.159192	-0.728701	0.000000	0.000000	2.000000	20.000000	0.000000
20462.114027	-0.063241	0.564055	0.037509	80.713799	-0.139733	51.209751	-1.864410	0.000000	-1.996881	0.000000	0.000000	0.000000	-0.158632	-0.159192	-0.728701	0.000000	0.000000	2.000000	20.000000	0.000000
20462.117360	-0.063241	0.564055	0.037509	80.893898	-0.099726	51.352215	-1.837971	0.000000	-1.875431	0.000000	0.000000	0.000000	-0.158632	-0.159192	-0.728701	0.000000	0.000000	2.000000	20.000000	0.000000
20462.120693	-0.063821	0.563531	0.035172	80.893898	-0.099726	51.352215	-1.837971	0.000000	-1.875431	0.000000	0.000000	0.000000	-0.174115	-0.156970	-0.701055	0.000000	0.000000	2.000000	20.000000	0.000000
20462.124027	-0.063821	0.563531	0.035172	80.893898	-0.099726	51.352215	-1.837971	0.000000	-1.875431	0.000000	0.000000	0.000000	-0.174115	-0.156970	-0.701055	0.000000	0.000000	2.000000	20.000000	0.000000
20462.127360	-0.063821	0.563531	0.035172	81.073990	-0.056742	51.500401	-1.808952	0.000000	-1.758588	0.000000	0.000000	0.000000	-0.174115	-0.156970	-0.701055	0.000000	0.000000	2.000000	20.000000	0.000000
20462.130693	-0.064430	0.562917	0.032930	81.073990	-0.056742	51.500401	-1.808952	0.000000	-1.758588	0.000000	0.000000	0.000000	-0.182596	-0.184340	-0.672416	0.000000	0.000000	2.000000	20.000000	0.000000
20462.134027	-0.064430	0.562917	0.032930	81.073990	-0.056742	51.500401	-1.808952	0.000000	-1.758588	0.000000	0.000000	0.000000	-0.182596	-0.184340	-0.672416	0.000000	0.000000	2.000000	20.000000	0.000000
20462.137360	-0.064430	0.562917	0.032930	81.240028	-0.013006	51.651211	-1.778519	0.000000	-1.646519	0.000000	0.000000	0.000000	-0.182596	-0.184340	-0.672416	0.000000	0.000000	2.000000	20.000000	0.000000
20462.140693	-0.065044	0.562284	0.030794	81.240028	-0.013006	51.651211	-1.778519	0.000000	-1.646519	0.000000	0.000000	0.000000	-0.184438	-0.189789	-0.641062	0.000000	0.000000	2.000000	20.000000	0.000000
20462.144027	-0.065044	0.562284	0.030794	81.240028	-0.013006	51.651211	-1.778519	0.000000	-1.646519	0.000000	0.000000	0.000000	-0.184438	-0.189789	-0.641062	0.000000	0.000000	2.000000	20.000000	0.000000
20462.147360	-0.065044	0.562284	0.030794	81.351341	-0.023483	51.738590	-1.747780	0.000000	-1.539675	0.000000	0.000000	0.000000	-0.184438	-0.189789	-0.641062	0.000000	0.000000	2.000000	20.000000	0.000000
20462.150693	-0.065580	0.561616	0.028820	81.351341	-0.023483	51.738590	-1.747780	0.000000	-1.539675	0.000000	0.000000	0.000000	-0.160648	-0.200515	-0.592009	0.000000	0.000000	2.000000	20.000000	0.000000
20462.154027	-0.065580	0.561616	0.028820	81.351341	-0.023483	51.738590	-1.747780	0.000000	-1.539675	0.000000	0.000000	0.000000	-0.160648	-0.200515	-0.592009	0.000000	0.000000	2.000000	20.000000	0.000000
20462.157360	-0.065580	0.561616	0.028820	81.366440	-0.120143	51.727116	-1.721005	0.000000	-1.441007	0.000000	0.000000	0.000000	-0.160648	-0.200515	-0.592009	0.000000	0.000000	2.000000	20.000000	0.000000
20462.160693	-0.066040	0.560930	0.027028	81.366440	-0.120143	51.727116	-1.721005	0.000000	-1.441007	0.000000	0.000000	0.000000	-0.138157	-0.205712	-0.537495	0.000000	0.000000	2.000000	20.000000	0.000000
20462.164027	-0.066040	0.560930	0.027028	81.366440	-0.120143	51.727116	-1.721005	0.000000	-1.441007	0.000000	0.000000	0.000000	-0.138157	-0.205712	-0.537495	0.000000	0.000000	2.000000	20.000000	0.000000
20462.167360	-0.066040	0.560930	0.027028	81.296768	-0.296640	51.628502	-1.697979	0.000000	-1.351425	0.000000	0.000000	0.000000	-0.138157	-0.205712	-0.537495	0.000000	0.000000	2.000000	20.000000	0.000000
20462.170693	-0.066450	0.560254	0.025411	81.296768	-0.296640	51.628502	-1.697979	0.000000	-1.351425	0.000000	0.000000	0.000000	-0.122855	-0.202812	-0.485364	0.000000	0.000000	2.000000	20.000000	0.000000
20462.174027	-0.066450	0.560254	0.025411	81.296768	-0.296640	51.628502	-1.697979	0.000000	-1.351425	0.000000	0.000000	0.000000	-0.122855	-0.202812	-0.485364	0.000000	0.000000	2.000000	20.000000	0.000000
20462.177360	-0.066450	0.560254	0.025411	81.187973	-0.501683	51.493382	-1.677503	0.000000	-1.270531	0.000000	0.000000	0.000000	-0.122855	-0.202812	-0.485364	0.000000	0.000000	2.000000	20.000000	0.000000
20462.180693	-0.066786	0.559614	0.023965	81.187973	-0.501683	51.493382	-1.677503	0.000000	-1.270531	0.000000	0.000000	0.000000	-0.100894	-0.191914	-0.433721	0.000000	0.000000	2.000000	20.000000	0.000000
20462.184027	-0.066786	0.559614	0.023965	81.187973	-0.501683	51.493382	-1.677503	0.000000	-1.270531	0.000000	0.000000	0.000000	-0.100894	-0.191914	-0.433721	0.000000	0.000000	2.000000	20.000000	0.000000
20462.187360	-0.066786	0.559614	0.023965	81.065125	-0.708601	51.350708	-1.660688	0.000000	-1.198244	0.000000	0.000000	0.000000	-0.100894	-0.191914	-0.433721	0.000000	0.000000	2.000000	20.000000	0.000000
20462.190693	-0.067115	0.559046	0.022654	81.065125	-0.708601	51.350708	-1.660688	0.000000	-1.198244	0.000000	0.000000	0.000000	-0.098669	-0.170483	-0.393284	0.000000	0.000000	2.000000	20.000000	0.000000
20462.194027	-0.067115	0.559046	0.022654	81.065125	-0.708601	51.350708	-1.660688	0.000000	-1.198244	0.000000	0.000000	0.000000	-0.098669	-0.170483	-0.393284	0.000000	0.000000	2.000000	20.000000	0.000000
20462.197360	-0.067115	0.559046	0.022654	80.950371	-0.901643	51.221512	-1.644243	0.000000	-1.132697	0.000000	0.000000	0.000000	-0.098669	-0.170483	-0.393284	0.000000	0.000000	2.000000	20.000000	0.000000
20462.200693	-0.067464	0.558514	0.021504	80.950371	-0.901643	51.221512	-1.644243	0.000000	-1.132697	0.000000	0.000000	0.000000	-0.104674	-0.159743	-0.345026	0.000000	0.000000	2.000000	20.000000	0.000000
20462.204027	-0.067464	0.558514	0.021504	80.950371	-0.901643	51.221512	-1.644243	0.000000	-1.132697	0.000000	0.000000	0.000000	-0.104674	-0.159743	-0.345026	0.000000	0.000000	2.000000	20.000000	0.000000
20462.207360	-0.067464	0.558514	0.021504	80.858360	-1.068521	51.118050	-1.626797	0.000000	-1.075192	0.000000	0.000000	0.000000	-0.104674	-0.159743	-0.345026	0.000000	0.000000	2.000000	20.000000	0.000000
20462.210693	-0.067853	0.558026	0.020489	80.858360	-1.068521	51.118050	-1.626797	0.000000	-1.075192	0.000000	0.000000	0.000000	-0.116676	-0.146438	-0.304527	0.000000	0.000000	2.000000	20.000000	0.000000
20462.214027	-0.067853	0.558026	0.020489	80.858360	-1.068521	51.118050	-1.626797	0.000000	-1.075192	0.000000	0.000000	0.000000	-0.116676	-0.146438	-0.304527	0.000000	0.000000	2.000000	20.000000	0.000000
20462.217360	-0.067853	0.558026	0.020489	80.808205	-1.196309	51.055687	-1.607351	0.000000	-1.024438	0.000000	0.000000	0.000000	-0.116676	-0.146438	-0.304527	0.000000	0.000000	2.000000	20.000000	0.000000
20462.220693	-0.068256	0.557494	0.019588	80.808205	-1.196309	51.055687	-1.607351	0.000000	-1.024438	0.000000	0.000000	0.000000	-0.120946	-0.159455	-0.270310	0.000000	0.000000	2.000000	20.000000	0.000000
20462.224027	-0.068256	0.557494	0.019588	80.808205	-1.196309	51.055687	-1.607351	0.000000	-1.024438	0.000000	0.000000	0.000000	-0.120946	-0.159455	-0.270310	0.000000	0.000000	2.000000	20.000000	0.000000
20462.227360	-0.068256	0.557494	0.019588	80.796173	-1.287893	51.029018	-1.587193	0.000000	-0.979386	0.000000	0.000000	0.000000	-0.120946	-0.159455	-0.270310	0.000000	0.000000	2.000000	20.000000	0.000000
20462.230693	-0.068650	0.556972	0.018793	80.796173	-1.287893	51.029018	-1.587193	0.000000	-0.979386	0.000000	0.000000	0.000000	-0.118088	-0.156635	-0.238347	0.000000	0.000000	2.000000	20.000000	0.000000
20462.234027	-0.068650	0.556972	0.018793	80.796173	-1.287893	51.029018	-1.587193	0.000000	-0.979386	0.000000	0.000000	0.000000	-0.118088	-0.156635	-0.238347	0.000000	0.000000	2.000000	20.000000	0.000000
20462.237360	-0.068650	0.556972	0.018793	80.838287	-1.328782	51.052330	-1.567512	0.000000	-0.939662	0.000000	0.000000	0.000000	-0.118088	-0.156635	-0.238347	0.000000	0.000000	2.000000	20.000000	0.000000
20462.240693	-0.068650	0.556972	0.018793	80.838287	-1.328782	51.052330	-1.567512	0.000000	-0.939662	0.000000	0.000000	0.000000	-0.118088	-0.156635	-0.238347	0.000000	0.000000	2.000000	20.000000	0.000000
20462.244027	-0.069077	0.556442	0.018081	80.838287	-1.328782	51.052330	-1.567512	0.000000	-0.939662	0.000000	0.000000	0.000000	-0.128129	-0.159076	-0.213606	0.000000	0.000000	2.000000	20.000000	0.000000
20462.247360	-0.069077	0.556442	0.018081	80.930054	-1.319563	51.122398	-1.567512	0.000000	-0.939662	0.000000	0.000000	0.000000	-0.128129	-0.159076	-0.213606	0.000000	0.000000	2.000000	20.000000	0.000000
20462.250693	-0.069495	0.555921	0.017476	80.930054	-1.319563	51.122398	-1.567512	0.000000	-0.939662	0.000000	0.000000	0.000000	-0.125494	-0.156339	-0.181552	0.000000	0.000000	2.000000	20.000000	0.000000
20462.254027	-0.069495	0.555921	0.017476	80.930054	-1.319563	51.122398	-1.567512	0.000000	-0.939662	0.000000	0.000000	0.000000	-0.125494	-0.156339	-0.181552	0.000000	0.000000	2.000000	20.000000	0.000000
20462.257360	-0.069495	0.555921	0.017476	81.026329	-1.299006	51.198265	-1.525242	0.000000	-0.873802	0.000000	0.000000	0.000000	-0.125494	-0.156339	-0.181552	0.000000	0.000000	2.000000	20.000000	0.000000
20462.260693	-0.069495	0.555921	0.017476	81.026329	-1.299006	51.198265	-1.525242	0.000000	-0.873802	0.000000	0.000000	0.000000	-0.125494	-0.156339	-0.181552	0.000000	0.000000	2.000000	20.000000	0.000000
20462.264027	-0.069871	0.555365	0.016905	81.026329	-1.299006	51.198265	-1.525242	0.000000	-0.873802	0.000000	0.000000	0.000000	-0.112852	-0.166573	-0.171397	0.000000	0.000000	2.000000	20.000000	0.000000
20462.267360	-0.069871	0.555365	0.016905	81.122627	-1.271413	51.275753	-1.525242	0.000000	-0.873802	0.000000	0.000000	0.000000	-0.112852	-0.166573	-0.171397	0.000000	0.000000	2.000000	20.000000	0.000000
20462.270693	-0.070205	0.554802	0.016362	81.122627	-1.271413	51.275753	-1.525242	0.000000	-0.873802	0.000000	0.000000	0.000000	-0.100047	-0.168977	-0.162823	0.000000	0.000000	2.000000	20.000000	0.000000
20462.274027	-0.070205	0.554802	0.016362	81.122627	-1.271413	51.275753	-1.525242	0.000000	-0.873802	0.000000	0.000000	0.000000	-0.100047	-0.168977	-0.162823	0.000000	0.000000	2.000000	20.000000	0.000000
20462.277360	-0.070205	0.554802	0.016362	81.221992	-1.234144	51.357498	-1.489759	0.000000	-0.818099	0.000000	0.000000	0.000000	-0.100047	-0.168977	-0.162823	0.000000	0.000000	2.000000	20.000000	0.000000
20462.280693	-0.070205	0.554802	0.016362	81.221992	-1.234144	51.357498	-1.489759	0.000000	-0.818099	0.000000	0.000000	0.000000	-0.100047	-0.168977	-0.162823	0.000000	0.000000	2.000000	20.000000	0.000000
20462.284027	-0.070474	0.554205	0.015856	81.221992	-1.234144	51.357498	-1.489759	0.000000	-0.818099	0.000000	0.000000	0.000000	-0.080803	-0.179167	-0.151647	0.000000	0.000000	2.000000	20.000000	0.000000
20462.287360	-0.070474	0.554205	0.015856	81.324455	-1.184238	51.443768	-1.489759	0.000000	-0.818099	0.000000	0.000000	0.000000	-0.080803	-0.179167	-0.151647	0.000000	0.000000	2.000000	20.000000	0.000000
20462.290693	-0.070718	0.553591	0.015335	81.324455	-1.184238	51.443768	-1.489759	0.000000	-0.818099	0.000000	0.000000	0.000000	-0.073019	-0.184035	-0.156338	0.000000	0.000000	2.000000	20.000000	0.000000
20462.294027	-0.070718	0.553591	0.015335	81.324455	-1.184238	51.443768	-1.489759	0.000000	-0.818099	0.000000	0.000000	0.000000	-0.073019	-0.184035	-0.156338	0.000000	0.000000	2.000000	20.000000	0.000000
20462.297360	-0.070718	0.553591	0.015335	81.433121	-1.124198	51.537533	-1.464122	0.000000	-0.766768	0.000000	0.000000	0.000000	-0.073019	-0.184035	-0.156338	0.000000	0.000000	2.000000	20.000000	0.000000
20462.300693	-0.070894	0.552927	0.014834	81.433121	-1.124198	51.537533	-1.464122	0.000000	-0.766768	0.000000	0.000000	0.000000	-0.053076	-0.199383	-0.150546	0.000000	0.000000	2.000000	20.000000	0.000000
20462.304027	-0.070894	0.552927	0.014834	81.433121	-1.124198	51.537533	-1.464122	0.000000	-0.766768	0.000000	0.000000	0.000000	-0.053076	-0.199383	-0.150546	0.000000	0.000000	2.000000	20.000000	0.000000
20462.307360	-0.070894	0.552927	0.014834	81.541725	-1.053653	51.633595	-1.455276	0.000000	-0.741677	0.000000	0.000000	0.000000	-0.053076	-0.199383	-0.150546	0.000000	0.000000	2.000000	20.000000	0.000000
20462.310693	-0.071022	0.552272	0.014314	81.541725	-1.053653	51.633595	-1.455276	0.000000	-0.741677	0.000000	0.000000	0.000000	-0.038399	-0.196386	-0.155812	0.000000	0.000000	2.000000	20.000000	0.000000
20462.314027	-0.071022	0.552272	0.014314	81.541725	-1.053653	51.633595	-1.455276	0.000000	-0.741677	0.000000	0.000000	0.000000	-0.038399	-0.196386	-0.155812	0.000000	0.000000	2.000000	20.000000	0.000000
20462.317360	-0.071022	0.552272	0.014314	81.644165	-0.980778	51.726517	-1.448876	0.000000	-0.715708	0.000000	0.000000	0.000000	-0.038399	-0.196386	-0.155812	0.000000	0.000000	2.000000	20.000000	0.000000
20462.320693	-0.071022	0.552272	0.014314	81.644165	-0.980778	51.726517	-1.448876	0.000000	-0.715708	0.000000	0.000000	0.000000	-0.038399	-0.196386	-0.155812	0.000000	0.000000	2.000000	20.000000	0.000000
20462.324027	-0.071104	0.551645	0.013795	81.644165	-0.980778	51.726517	-1.448876	0.000000	-0.715708	0.000000	0.000000	0.000000	-0.024571	-0.188209	-0.155669	0.000000	0.000000	2.000000	20.000000	0.000000
20462.327360	-0.071104	0.551645	0.013795	81.743408	-0.905771	51.818783	-1.448876	0.000000	-0.715708	0.000000	0.000000	0.000000	-0.024571	-0.188209	-0.155669	0.000000	0.000000	2.000000	20.000000	0.000000
20462.330693	-0.071165	0.551088	0.013287	81.743408	-0.905771	51.818783	-1.448876	0.000000	-0.715708	0.000000	0.000000	0.000000	-0.018080	-0.167146	-0.152621	0.000000	0.000000	2.000000	20.000000	0.000000
20462.334027	-0.071165	0.551088	0.013287	81.743408	-0.905771	51.818783	-1.448876	0.000000	-0.715708	0.000000	0.000000	0.000000	-0.018080	-0.167146	-0.152621	0.000000	0.000000	2.000000	20.000000	0.000000
20462.337360	-0.071165	0.551088	0.013287	81.836456	-0.829061	51.907295	-1.441767	0.000000	-0.664326	0.000000	0.000000	0.000000	-0.018080	-0.167146	-0.152621	0.000000	0.000000	2.000000	20.000000	0.000000
20462.340693	-0.071165	0.551088	0.013287	81.836456	-0.829061	51.907295	-1.441767	0.000000	-0.664326	0.000000	0.000000	0.000000	-0.018080	-0.167146	-0.152621	0.000000	0.000000	2.000000	20.000000	0.000000
20462.344027	-0.071185	0.550566	0.012820	81.836456	-0.829061	51.907295	-1.441767	0.000000	-0.664326	0.000000	0.000000	0.000000	-0.006204	-0.156637	-0.140040	0.000000	0.000000	2.000000	20.000000	0.000000
20462.347360	-0.071185	0.550566	0.012820	81.917305	-0.768978	51.974487	-1.441767	0.000000	-0.664326	0.000000	0.000000	0.000000	-0.006204	-0.156637	-0.140040	0.000000	0.000000	2.000000	20.000000	0.000000
20462.350693	-0.071160	0.550096	0.012349	81.917305	-0.768978	51.974487	-1.441767	0.000000	-0.664326	0.000000	0.000000	0.000000	0.007714	-0.140804	-0.141254	0.000000	0.000000	2.000000	20.000000	0.000000
20462.354027	-0.071160	0.550096	0.012349	81.917305	-0.768978	51.974487	-1.441767	0.000000	-0.664326	0.000000	0.000000	0.000000	0.007714	-0.140804	-0.141254	0.000000	0.000000	2.000000	20.000000	0.000000
20462.357360	-0.071160	0.550096	0.012349	81.994843	-0.701159	52.051262	-1.442019	0.000000	-0.617444	0.000000	0.000000	0.000000	0.007714	-0.140804	-0.141254	0.000000	0.000000	2.000000	20.000000	0.000000
20462.360693	-0.071160	0.550096	0.012349	81.994843	-0.701159	52.051262	-1.442019	0.000000	-0.617444	0.000000	0.000000	0.000000	0.007714	-0.140804	-0.141254	0.000000	0.000000	2.000000	20.000000	0.000000
20462.364027	-0.071164	0.549679	0.011928	81.994843	-0.701159	52.051262	-1.442019	0.000000	-0.617444	0.000000	0.000000	0.000000	-0.001377	-0.125287	-0.126195	0.000000	0.000000	2.000000	20.000000	0.000000
20462.367360	-0.071164	0.549679	0.011928	82.063034	-0.635775	52.120037	-1.442019	0.000000	-0.617444	0.000000	0.000000	0.000000	-0.001377	-0.125287	-0.126195	0.000000	0.000000	2.000000	20.000000	0.000000
20462.370693	-0.071130	0.549296	0.011550	82.063034	-0.635775	52.120037	-1.442019	0.000000	-0.617444	0.000000	0.000000	0.000000	0.010381	-0.114909	-0.113467	0.000000	0.000000	2.000000	20.000000	0.000000
20462.374027	-0.071130	0.549296	0.011550	82.063034	-0.635775	52.120037	-1.442019	0.000000	-0.617444	0.000000	0.000000	0.000000	0.010381	-0.114909	-0.113467	0.000000	0.000000	2.000000	20.000000	0.000000
20462.377360	-0.071130	0.549296	0.011550	82.125008	-0.572872	52.183510	-1.443520	0.000000	-0.577500	0.000000	0.000000	0.000000	0.010381	-0.114909	-0.113467	0.000000	0.000000	2.000000	20.000000	0.000000
20462.380693	-0.071130	0.549296	0.011550	82.125008	-0.572872	52.183510	-1.443520	0.000000	-0.577500	0.000000	0.000000	0.000000	0.010381	-0.114909	-0.113467	0.000000	0.000000	2.000000	20.000000	0.000000
20462.384027	-0.071082	0.548938	0.011234	82.125008	-0.572872	52.183510	-1.443520	0.000000	-0.577500	0.000000	0.000000	0.000000	0.014384	-0.107266	-0.094795	0.000000	0.000000	2.000000	20.000000	0.000000
20462.387360	-0.071082	0.548938	0.011234	82.177902	-0.522758	52.226887	-1.443520	0.000000	-0.577500	0.000000	0.000000	0.000000	0.014384	-0.107266	-0.094795	0.000000	0.000000	2.000000	20.000000	0.000000
20462.390693	-0.071082	0.548938	0.011234	82.177902	-0.522758	52.226887	-1.443520	0.000000	-0.577500	0.000000	0.000000	0.000000	0.014384	-0.107266	-0.094795	0.000000	0.000000	2.000000	20.000000	0.000000
20462.394027	-0.071082	0.548938	0.011234	82.177902	-0.522758	52.226887	-1.443520	0.000000	-0.577500	0.000000	0.000000	0.000000	0.014384	-0.107266	-0.094795	0.000000	0.000000	2.000000	20.000000	0.000000
20462.397360	-0.070869	0.548436	0.010883	82.212021	-0.476415	52.262711	-1.445917	0.000000	-0.561701	0.000000	0.000000	0.000000	0.063692	-0.150746	-0.105159	0.000000	0.000000	2.000000	20.000000	0.000000
20462.400693	-0.070869	0.548436	0.010883	82.212021	-0.476415	52.262711	-1.445917	0.000000	-0.561701	0.000000	0.000000	0.000000	0.000001	-0.000006	0.000000	0.000000	0.000000	2.000000	20.000000	0.000000
20462.404027	-0.070869	0.548436	0.010883	82.212021	-0.476415	52.262711	-1.445917	0.000000	-0.561701	0.000000	0.000000	0.000000	0.000001	-0.000006	0.000000	0.000000	0.000000	2.000000	20.000000	0.000000
20462.407360	-0.070869	0.548436	0.010883	82.237015	-0.443833	52.277401	-1.456532	0.000000	-0.544175	0.000000	0.000000	0.000000	0.000001	-0.000006	0.000000	0.000000	0.000000	2.000000	20.000000	0.000000
20462.410693	-0.070869	0.548436	0.010883	82.237015	-0.443833	52.277401	-1.456532	0.000000	-0.544175	0.000000	0.000000	0.000000	0.000001	-0.000006	0.000000	0.000000	0.000000	2.000000	20.000000	0.000000
20462.414027	-0.070727	0.548290	0.010846	82.237015	-0.443833	52.277401	-1.456532	0.000000	-0.544175	0.000000	0.000000	0.000000	0.042616	-0.043622	-0.011292	0.000000	0.000000	2.000000	20.000000	0.000000
20462.417360	-0.070727	0.548290	0.010846	82.243187	-0.423689	52.283989	-1.456532	0.000000	-0.544175	0.000000	0.000000	0.000000	0.042616	-0.043622	-0.011292	0.000000	0.000000	2.000000	20.000000	0.000000
20462.420693	-0.070727	0.548290	0.010846	82.243187	-0.423689	52.283989	-1.456532	0.000000	-0.544175	0.000000	0.000000	0.000000	0.042616	-0.043622	-0.011292	0.000000	0.000000	2.000000	20.000000	0.000000
20462.424027	-0.070727	0.548290	0.010846	82.243187	-0.423689	52.283989	-1.456532	0.000000	-0.544175	0.000000	0.000000	0.000000	0.042616	-0.043622	-0.011292	0.000000	0.000000	2.000000	20.000000	0.000000
20462.427360	-0.070574	0.548228	0.011034	82.240120	-0.416047	52.280731	-1.463635	0.000000	-0.542293	0.000000	0.000000	0.000000	0.046024	-0.018723	0.056491	0.000000	0.000000	2.000000	20.000000	0.000000
20462.430693	-0.070574	0.548228	0.011034	82.240120	-0.416047	52.280731	-1.463635	0.000000	-0.542293	0.000000	0.000000	0.000000	0.046024	-0.018723	0.056491	0.000000	0.000000	2.000000	20.000000	0.000000
20462.434027	-0.070574	0.548228	0.011034	82.240120	-0.416047	52.280731	-1.463635	0.000000	-0.542293	0.000000	0.000000	0.000000	0.046024	-0.018723	0.056491	0.000000	0.000000	2.000000	20.000000	0.000000
20462.437360	-0.070574	0.548228	0.011034	82.224640	-0.426885	52.288246	-1.471306	0.000000	-0.551708	0.000000	0.000000	0.000000	0.046024	-0.018723	0.056491	0.000000	0.000000	2.000000	20.000000	0.000000
20462.440693	-0.070554	0.548286	0.011201	82.224640	-0.426885	52.288246	-1.471306	0.000000	-0.551708	0.000000	0.000000	0.000000	0.006108	0.017376	0.049990	0.000000	0.000000	2.000000	20.000000	0.000000
20462.444027	-0.070554	0.548286	0.011201	82.224640	-0.426885	52.288246	-1.471306	0.000000	-0.551708	0.000000	0.000000	0.000000	0.006108	0.017376	0.049990	0.000000	0.000000	2.000000	20.000000	0.000000
20462.447360	-0.070554	0.548286	0.011201	82.199814	-0.450046	52.317936	-1.472324	0.000000	-0.560040	0.000000	0.000000	0.000000	0.006108	0.017376	0.049990	0.000000	0.000000	2.000000	20.000000	0.000000
20462.450693	-0.070554	0.548286	0.011201	82.199814	-0.450046	52.317936	-1.472324	0.000000	-0.560040	0.000000	0.000000	0.000000	0.006108	0.017376	0.049990	0.000000	0.000000	2.000000	20.000000	0.000000
20462.454027	-0.070571	0.548377	0.011465	82.199814	-0.450046	52.317936	-1.472324	0.000000	-0.560040	0.000000	0.000000	0.000000	-0.005095	0.027278	0.079141	0.000000	0.000000	2.000000	20.000000	0.000000
20462.457360	-0.070571	0.548377	0.011465	82.171135	-0.479346	52.296318	-1.472324	0.000000	-0.560040	0.000000	0.000000	0.000000	-0.005095	0.027278	0.079141	0.000000	0.000000	2.000000	20.000000	0.000000
20462.460693	-0.070571	0.548377	0.011465	82.171135	-0.479346	52.296318	-1.472324	0.000000	-0.560040	0.000000	0.000000	0.000000	-0.005095	0.027278	0.079141	0.000000	0.000000	2.000000	20.000000	0.000000
20462.464027	-0.070571	0.548377	0.011465	82.171135	-0.479346	52.296318	-1.472324	0.000000	-0.560040	0.000000	0.000000	0.000000	-0.005095	0.027278	0.079141	0.000000	0.000000	2.000000	20.000000	0.000000
20462.467360	-0.070630	0.548670	0.012010	82.157600	-0.486370	52.286003	-1.471474	0.000000	-0.573230	0.000000	0.000000	0.000000	-0.017806	0.088100	0.163644	0.000000	0.000000	2.000000	20.000000	0.000000
20462.470693	-0.070630	0.548670	0.012010	82.157600	-0.486370	52.286003	-1.471474	0.000000	-0.573230	0.000000	0.000000	0.000000	-0.000001	-0.000001	0.000000	0.000000	0.000000	2.000000	20.000000	0.000000
20462.474027	-0.070630	0.548670	0.012010	82.157600	-0.486370	52.286003	-1.471474	0.000000	-0.573230	0.000000	0.000000	0.000000	-0.000001	-0.000001	0.000000	0.000000	0.000000	2.000000	20.000000	0.000000
20462.477360	-0.070630	0.548670	0.012010	82.192848	-0.438986	52.335045	-1.468507	0.000000	-0.600504	0.000000	0.000000	0.000000	-0.000001	-0.000001	0.000000	0.000000	0.000000	2.000000	20.000000	0.000000
20462.480693	-0.070630	0.548670	0.012010	82.192848	-0.438986	52.335045	-1.468507	0.000000	-0.600504	0.000000	0.000000	0.000000	-0.000001	-0.000001	0.000000	0.000000	0.000000	2.000000	20.000000	0.000000
20462.484027	-0.070689	0.548839	0.012252	82.192848	-0.438986	52.335045	-1.468507	0.000000	-0.600504	0.000000	0.000000	0.000000	-0.017767	0.050664	0.072605	0.000000	0.000000	2.000000	20.000000	0.000000
20462.487360	-0.070689	0.548839	0.012252	82.275444	-0.343326	52.432663	-1.468507	0.000000	-0.600504	0.000000	0.000000	0.000000	-0.017767	0.050664	0.072605	0.000000	0.000000	2.000000	20.000000	0.000000
20462.490693	-0.070689	0.548839	0.012252	82.275444	-0.343326	52.432663	-1.468507	0.000000	-0.600504	0.000000	0.000000	0.000000	-0.017767	0.050664	0.072605	0.000000	0.000000	2.000000	20.000000	0.000000
20462.494027	-0.070689	0.548839	0.012252	82.275444	-0.343326	52.432663	-1.468507	0.000000	-0.600504	0.000000	0.000000	0.000000	-0.017767	0.050664	0.072605	0.000000	0.000000	2.000000	20.000000	0.000000
20462.497360	-0.070852	0.549188	0.012574	82.377670	-0.213723	52.568645	-1.465546	0.000000	-0.612604	0.000000	0.000000	0.000000	-0.048760	0.104669	0.096637	0.000000	0.000000	2.000000	20.000000	0.000000
20462.500693	-0.070852	0.549188	0.012574	82.377670	-0.213723	52.568645	-1.465546	0.000000	-0.612604	0.000000	0.000000	0.000000	-0.048760	0.104669	0.096637	0.000000	0.000000	2.000000	20.000000	0.000000
20462.504027	-0.070852	0.549188	0.012574	82.377670	-0.213723	52.568645	-1.465546	0.000000	-0.612604	0.000000	0.000000	0.000000	-0.048760	0.104669	0.096637	0.000000	0.000000	2.000000	20.000000	0.000000
20462.507360	-0.070852	0.549188	0.012574	82.469955	-0.093074	52.695724	-1.457419	0.000000	-0.628711	0.000000	0.000000	0.000000	-0.048760	0.104669	0.096637	0.000000	0.000000	2.000000	20.000000	0.000000
20462.510693	-0.070933	0.549342	0.012663	82.469955	-0.093074	52.695724	-1.457419	0.000000	-0.628711	0.000000	0.000000	0.000000	-0.024534	0.046189	0.026542	0.000000	0.000000	2.000000	20.000000	0.000000
20462.514027	-0.070933	0.549342	0.012663	82.469955	-0.093074	52.695724	-1.457419	0.000000	-0.628711	0.000000	0.000000	0.000000	-0.024534	0.046189	0.026542	0.000000	0.000000	2.000000	20.000000	0.000000
20462.517360	-0.070933	0.549342	0.012663	82.552368	0.018654	52.811413	-1.453330	0.000000	-0.633134	0.000000	0.000000	0.000000	-0.024534	0.046189	0.026542	0.000000	0.000000	2.000000	20.000000	0.000000
20462.520693	-0.070996	0.549513	0.012773	82.552368	0.018654	52.811413	-1.453330	0.000000	-0.633134	0.000000	0.000000	0.000000	-0.018666	0.051308	0.032952	0.000000	0.000000	2.000000	20.000000	0.000000
20462.524027	-0.070996	0.549513	0.012773	82.552368	0.018654	52.811413	-1.453330	0.000000	-0.633134	0.000000	0.000000	0.000000	-0.018666	0.051308	0.032952	0.000000	0.000000	2.000000	20.000000	0.000000
20462.527360	-0.070996	0.549513	0.012773	82.599091	0.087955	52.879704	-1.450219	0.000000	-0.638626	0.000000	0.000000	0.000000	-0.018666	0.051308	0.032952	0.000000	0.000000	2.000000	20.000000	0.000000
20462.530693	-0.071011	0.549641	0.012876	82.599091	0.087955	52.879704	-1.450219	0.000000	-0.638626	0.000000	0.000000	0.000000	-0.004687	0.038440	0.031029	0.000000	0.000000	2.000000	20.000000	0.000000
20462.534027	-0.071011	0.549641	0.012876	82.599091	0.087955	52.879704	-1.450219	0.000000	-0.638626	0.000000	0.000000	0.000000	-0.004687	0.038440	0.031029	0.000000	0.000000	2.000000	20.000000	0.000000
20462.537360	-0.071011	0.549641	0.012876	82.607079	0.109163	52.894913	-1.449438	0.000000	-0.643798	0.000000	0.000000	0.000000	-0.004687	0.038440	0.031029	0.000000	0.000000	2.000000	20.000000	0.000000
20462.540693	-0.071011	0.549641	0.012876	82.607079	0.109163	52.894913	-1.449438	0.000000	-0.643798	0.000000	0.000000	0.000000	-0.004687	0.038440	0.031029	0.000000	0.000000	2.000000	20.000000	0.000000
20462.544027	-0.070982	0.549769	0.012986	82.607079	0.109163	52.894913	-1.449438	0.000000	-0.643798	0.000000	0.000000	0.000000	0.008707	0.038447	0.033038	0.000000	0.000000	2.000000	20.000000	0.000000
20462.547360	-0.070982	0.549769	0.012986	82.590218	0.087877	52.863400	-1.449438	0.000000	-0.643798	0.000000	0.000000	0.000000	0.008707	0.038447	0.033038	0.000000	0.000000	2.000000	20.000000	0.000000
20462.550693	-0.070982	0.549769	0.012986	82.590218	0.087877	52.863400	-1.449438	0.000000	-0.643798	0.000000	0.000000	0.000000	0.008707	0.038447	0.033038	0.000000	0.000000	2.000000	20.000000	0.000000
20462.554027	-0.070982	0.549769	0.012986	82.590218	0.087877	52.863400	-1.449438	0.000000	-0.643798	0.000000	0.000000	0.000000	0.008707	0.038447	0.033038	0.000000	0.000000	2.000000	20.000000	0.000000
20462.557360	-0.070918	0.550018	0.013165	82.573761	-0.023793	52.732689	-1.450889	0.000000	-0.649304	0.000000	0.000000	0.000000	0.019295	0.074526	0.053700	0.000000	0.000000	2.000000	20.000000	0.000000
20462.560693	-0.070918	0.550018	0.013165	82.573761	-0.023793	52.732689	-1.450889	0.000000	-0.649304	0.000000	0.000000	0.000000	0.019295	0.074526	0.053700	0.000000	0.000000	2.000000	20.000000	0.000000
20462.564027	-0.070918	0.550018	0.013165	82.573761	-0.023793	52.732689	-1.450889	0.000000	-0.649304	0.000000	0.000000	0.000000	0.019295	0.074526	0.053700	0.000000	0.000000	2.000000	20.000000	0.000000
20462.567360	-0.070918	0.550018	0.013165	82.560532	-0.284450	52.433315	-1.454105	0.000000	-0.658254	0.000000	0.000000	0.000000	0.019295	0.074526	0.053700	0.000000	0.000000	2.000000	20.000000	0.000000
20462.570693	-0.070957	0.550120	0.013270	82.560532	-0.284450	52.433315	-1.454105	0.000000	-0.658254	0.000000	0.000000	0.000000	-0.011598	0.030685	0.031473	0.000000	0.000000	2.000000	20.000000	0.000000
20462.574027	-0.070957	0.550120	0.013270	82.560532	-0.284450	52.433315	-1.454105	0.000000	-0.658254	0.000000	0.000000	0.000000	-0.011598	0.030685	0.031473	0.000000	0.000000	2.000000	20.000000	0.000000
20462.577360	-0.070957	0.550120	0.013270	82.553711	-0.713701	51.944790	-1.452172	0.000000	-0.663499	0.000000	0.000000	0.000000	-0.011598	0.030685	0.031473	0.000000	0.000000	2.000000	20.000000	0.000000
20462.580693	-0.070957	0.550120	0.013270	82.553711	-0.713701	51.944790	-1.452172	0.000000	-0.663499	0.000000	0.000000	0.000000	-0.011598	0.030685	0.031473	0.000000	0.000000	2.000000	20.000000	0.000000
20462.584027	-0.071053	0.550197	0.013306	82.553711	-0.713701	51.944790	-1.452172	0.000000	-0.663499	0.000000	0.000000	0.000000	-0.029022	0.023163	0.010686	0.000000	0.000000	2.000000	20.000000	0.000000
20462.587360	-0.071053	0.550197	0.013306	82.548706	-1.097936	51.508553	-1.452172	0.000000	-0.663499	0.000000	0.000000	0.000000	-0.029022	0.023163	0.010686	0.000000	0.000000	2.000000	20.000000	0.000000
20462.590693	-0.071053	0.550197	0.013306	82.548706	-1.097936	51.508553	-1.452172	0.000000	-0.663499	0.000000	0.000000	0.000000	-0.029022	0.023163	0.010686	0.000000	0.000000	2.000000	20.000000	0.000000
20462.594027	-0.071053	0.550197	0.013306	82.548706	-1.097936	51.508553	-1.452172	0.000000	-0.663499	0.000000	0.000000	0.000000	-0.029022	0.023163	0.010686	0.000000	0.000000	2.000000	20.000000	0.000000
20462.597360	-0.071255	0.550308	0.013428	82.541862	-1.239009	51.354042	-1.447335	0.000000	-0.665281	0.000000	0.000000	0.000000	-0.060384	0.033149	0.036687	0.000000	0.000000	2.000000	20.000000	0.000000
20462.600693	-0.071255	0.550308	0.013428	82.541862	-1.239009	51.354042	-1.447335	0.000000	-0.665281	0.000000	0.000000	0.000000	0.000001	-0.000003	0.000000	0.000000	0.000000	2.000000	20.000000	0.000000
20462.604027	-0.071255	0.550308	0.013428	82.541862	-1.239009	51.354042	-1.447335	0.000000	-0.665281	0.000000	0.000000	0.000000	0.000001	-0.000003	0.000000	0.000000	0.000000	2.000000	20.000000	0.000000
20462.607360	-0.071255	0.550308	0.013428	82.532524	-1.253624	51.344814	-1.437271	0.000000	-0.671395	0.000000	0.000000	0.000000	0.000001	-0.000003	0.000000	0.000000	0.000000	2.000000	20.000000	0.000000
20462.610693	-0.071255	0.550308	0.013428	82.532524	-1.253624	51.344814	-1.437271	0.000000	-0.671395	0.000000	0.000000	0.000000	0.000001	-0.000003	0.000000	0.000000	0.000000	2.000000	20.000000	0.000000
20462.614027	-0.071289	0.550350	0.013502	82.532524	-1.253624	51.344814	-1.437271	0.000000	-0.671395	0.000000	0.000000	0.000000	-0.010207	0.012686	0.022131	0.000000	0.000000	2.000000	20.000000	0.000000
20462.617360	-0.071289	0.550350	0.013502	82.526299	-1.259757	51.338615	-1.437271	0.000000	-0.671395	0.000000	0.000000	0.000000	-0.010207	0.012686	0.022131	0.000000	0.000000	2.000000	20.000000	0.000000
20462.620693	-0.071289	0.550350	0.013502	82.526299	-1.259757	51.338615	-1.437271	0.000000	-0.671395	0.000000	0.000000	0.000000	-0.010207	0.012686	0.022131	0.000000	0.000000	2.000000	20.000000	0.000000
20462.624027	-0.071289	0.550350	0.013502	82.526299	-1.259757	51.338615	-1.437271	0.000000	-0.671395	0.000000	0.000000	0.000000	-0.010207	0.012686	0.022131	0.000000	0.000000	2.000000	20.000000	0.000000
20462.627360	-0.071307	0.550400	0.013620	82.524727	-1.260522	51.337784	-1.435569	0.000000	-0.675083	0.000000	0.000000	0.000000	-0.005371	0.015132	0.035468	0.000000	0.000000	2.000000	20.000000	0.000000
20462.630693	-0.071307	0.550400	0.013620	82.524727	-1.260522	51.337784	-1.435569	0.000000	-0.675083	0.000000	0.000000	0.000000	-0.005371	0.015132	0.035468	0.000000	0.000000	2.000000	20.000000	0.000000
20462.634027	-0.071307	0.550400	0.013620	82.524727	-1.260522	51.337784	-1.435569	0.000000	-0.675083	0.000000	0.000000	0.000000	-0.005371	0.015132	0.035468	0.000000	0.000000	2.000000	20.000000	0.000000
20462.637360	-0.071307	0.550400	0.013620	82.528481	-1.297077	51.293903	-1.434674	0.000000	-0.680995	0.000000	0.000000	0.000000	-0.005371	0.015132	0.035468	0.000000	0.000000	2.000000	20.000000	0.000000
20462.640693	-0.071308	0.550444	0.013633	82.528481	-1.297077	51.293903	-1.434674	0.000000	-0.680995	0.000000	0.000000	0.000000	-0.000590	0.012932	0.003897	0.000000	0.000000	2.000000	20.000000	0.000000
20462.644027	-0.071308	0.550444	0.013633	82.528481	-1.297077	51.293903	-1.434674	0.000000	-0.680995	0.000000	0.000000	0.000000	-0.000590	0.012932	0.003897	0.000000	0.000000	2.000000	20.000000	0.000000
20462.647360	-0.071308	0.550444	0.013633	82.540497	-1.403381	51.173111	-1.434576	0.000000	-0.681644	0.000000	0.000000	0.000000	-0.000590	0.012932	0.003897	0.000000	0.000000	2.000000	20.000000	0.000000
20462.650693	-0.071308	0.550444	0.013633	82.540497	-1.403381	51.173111	-1.434576	0.000000	-0.681644	0.000000	0.000000	0.000000	-0.000590	0.012932	0.003897	0.000000	0.000000	2.000000	20.000000	0.000000
20462.654027	-0.071354	0.550513	0.013634	82.540497	-1.403381	51.173111	-1.434576	0.000000	-0.681644	0.000000	0.000000	0.000000	-0.013770	0.020731	0.000352	0.000000	0.000000	2.000000	20.000000	0.000000
20462.657360	-0.071354	0.550513	0.013634	82.551888	-1.481800	51.096287	-1.434576	0.000000	-0.681644	0.000000	0.000000	0.000000	-0.013770	0.020731	0.000352	0.000000	0.000000	2.000000	20.000000	0.000000
20462.660693	-0.071354	0.550513	0.013634	82.551888	-1.481800	51.096287	-1.434576	0.000000	-0.681644	0.000000	0.000000	0.000000	-0.013770	0.020731	0.000352	0.000000	0.000000	2.000000	20.000000	0.000000
20462.664027	-0.071354	0.550513	0.013634	82.551888	-1.481800	51.096287	-1.434576	0.000000	-0.681644	0.000000	0.000000	0.000000	-0.013770	0.020731	0.000352	0.000000	0.000000	2.000000	20.000000	0.000000
20462.667360	-0.071498	0.550618	0.013526	82.554848	-1.485522	51.100578	-1.432281	0.000000	-0.681703	0.000000	0.000000	0.000000	-0.043095	0.031464	-0.032414	0.000000	0.000000	2.000000	20.000000	0.000000
20462.670693	-0.071498	0.550618	0.013526	82.554848	-1.485522	51.100578	-1.432281	0.000000	-0.681703	0.000000	0.000000	0.000000	-0.043095	0.031464	-0.032414	0.000000	0.000000	2.000000	20.000000	0.000000
20462.674027	-0.071498	0.550618	0.013526	82.554848	-1.485522	51.100578	-1.432281	0.000000	-0.681703	0.000000	0.000000	0.000000	-0.043095	0.031464	-0.032414	0.000000	0.000000	2.000000	20.000000	0.000000
20462.677360	-0.071498	0.550618	0.013526	82.557129	-1.488350	51.103161	-1.425099	0.000000	-0.676301	0.000000	0.000000	0.000000	-0.043095	0.031464	-0.032414	0.000000	0.000000	2.000000	20.000000	0.000000
20462.680693	-0.071517	0.550626	0.013500	82.557129	-1.488350	51.103161	-1.425099	0.000000	-0.676301	0.000000	0.000000	0.000000	-0.005652	0.002666	-0.007937	0.000000	0.000000	2.000000	20.000000	0.000000
20462.684027	-0.071517	0.550626	0.013500	82.557129	-1.488350	51.103161	-1.425099	0.000000	-0.676301	0.000000	0.000000	0.000000	-0.005652	0.002666	-0.007937	0.000000	0.000000	2.000000	20.000000	0.000000
20462.687360	-0.071517	0.550626	0.013500	82.557129	-1.491080	51.103153	-1.424156	0.000000	-0.674978	0.000000	0.000000	0.000000	-0.005652	0.002666	-0.007937	0.000000	0.000000	2.000000	20.000000	0.000000
20462.690693	-0.071517	0.550626	0.013500	82.557129	-1.491080	51.103153	-1.424156	0.000000	-0.674978	0.000000	0.000000	0.000000	-0.005652	0.002666	-0.007937	0.000000	0.000000	2.000000	20.000000	0.000000
20462.694027	-0.071536	0.550635	0.013473	82.557129	-1.491080	51.103153	-1.424156	0.000000	-0.674978	0.000000	0.000000	0.000000	-0.005653	0.002675	-0.007937	0.000000	0.000000	2.000000	20.000000	0.000000
20462.697360	-0.071536	0.550635	0.013473	82.557129	-1.488350	51.103161	-1.424156	0.000000	-0.674978	0.000000	0.000000	0.000000	-0.005653	0.002675	-0.007937	0.000000	0.000000	2.000000	20.000000	0.000000
20462.700693	-0.071536	0.550635	0.013473	82.557129	-1.488350	51.103161	-1.424156	0.000000	-0.674978	0.000000	0.000000	0.000000	-0.005653	0.002675	-0.007937	0.000000	0.000000	2.000000	20.000000	0.000000
20462.704027	-0.071536	0.550635	0.013473	82.557129	-1.488350	51.103161	-1.424156	0.000000	-0.674978	0.000000	0.000000	0.000000	-0.005653	0.002675	-0.007937	0.000000	0.000000	2.000000	20.000000	0.000000
20462.707360	-0.071488	0.550644	0.013457	82.557343	-1.495985	51.091038	-1.423214	0.000000	-0.673655	0.000000	0.000000	0.000000	0.014459	0.002666	-0.004882	0.000000	0.000000	2.000000	20.000000	0.000000
20462.710693	-0.071488	0.550644	0.013457	82.557343	-1.495985	51.091038	-1.423214	0.000000	-0.673655	0.000000	0.000000	0.000000	0.014459	0.002666	-0.004882	0.000000	0.000000	2.000000	20.000000	0.000000
20462.714027	-0.071488	0.550644	0.013457	82.557343	-1.495985	51.091038	-1.423214	0.000000	-0.673655	0.000000	0.000000	0.000000	0.014459	0.002666	-0.004882	0.000000	0.000000	2.000000	20.000000	0.000000
20462.717360	-0.071488	0.550644	0.013457	82.558716	-1.571097	51.006100	-1.425624	0.000000	-0.672841	0.000000	0.000000	0.000000	0.014459	0.002666	-0.004882	0.000000	0.000000	2.000000	20.000000	0.000000
20462.720693	-0.071506	0.550653	0.013430	82.558716	-1.571097	51.006100	-1.425624	0.000000	-0.672841	0.000000	0.000000	0.000000	-0.005652	0.002694	-0.007937	0.000000	0.000000	2.000000	20.000000	0.000000
20462.724027	-0.071506	0.550653	0.013430	82.558716	-1.571097	51.006100	-1.425624	0.000000	-0.672841	0.000000	0.000000	0.000000	-0.005652	0.002694	-0.007937	0.000000	0.000000	2.000000	20.000000	0.000000
20462.727360	-0.071506	0.550653	0.013430	82.557716	-1.693290	50.869576	-1.424682	0.000000	-0.671518	0.000000	0.000000	0.000000	-0.005652	0.002694	-0.007937	0.000000	0.000000	2.000000	20.000000	0.000000
20462.730693	-0.071506	0.550653	0.013430	82.557716	-1.693290	50.869576	-1.424682	0.000000	-0.671518	0.000000	0.000000	0.000000	-0.005652	0.002694	-0.007937	0.000000	0.000000	2.000000	20.000000	0.000000
20462.734027	-0.071550	0.550679	0.013419	82.557716	-1.693290	50.869576	-1.424682	0.000000	-0.671518	0.000000	0.000000	0.000000	-0.013173	0.007794	-0.003552	0.000000	0.000000	2.000000	20.000000	0.000000
20462.737360	-0.071550	0.550679	0.013419	82.552124	-1.735519	50.827385	-1.424682	0.000000	-0.671518	0.000000	0.000000	0.000000	-0.013173	0.007794	-0.003552	0.000000	0.000000	2.000000	20.000000	0.000000
20462.740693	-0.071550	0.550679	0.013419	82.552124	-1.735519	50.827385	-1.424682	0.000000	-0.671518	0.000000	0.000000	0.000000	-0.013173	0.007794	-0.003552	0.000000	0.000000	2.000000	20.000000	0.000000
20462.744027	-0.071550	0.550679	0.013419	82.552124	-1.735519	50.827385	-1.424682	0.000000	-0.671518	0.000000	0.000000	0.000000	-0.013173	0.007794	-0.003552	0.000000	0.000000	2.000000	20.000000	0.000000
20462.747360	-0.071656	0.550766	0.013363	82.549019	-1.746564	50.824486	-1.422486	0.000000	-0.670926	0.000000	0.000000	0.000000	-0.031764	0.026072	-0.016564	0.000000	0.000000	2.000000	20.000000	0.000000
20462.750693	-0.071656	0.550766	0.013363	82.549019	-1.746564	50.824486	-1.422486	0.000000	-0.670926	0.000000	0.000000	0.000000	-0.031764	0.026072	-0.016564	0.000000	0.000000	2.000000	20.000000	0.000000
20462.754027	-0.071656	0.550766	0.013363	82.549019	-1.746564	50.824486	-1.422486	0.000000	-0.670926	0.000000	0.000000	0.000000	-0.031764	0.026072	-0.016564	0.000000	0.000000	2.000000	20.000000	0.000000
20462.757360	-0.071656	0.550766	0.013363	82.545914	-1.752173	50.821556	-1.417192	0.000000	-0.668166	0.000000	0.000000	0.000000	-0.031764	0.026072	-0.016564	0.000000	0.000000	2.000000	20.000000	0.000000
20462.760693	-0.071678	0.550792	0.013355	82.545914	-1.752173	50.821556	-1.417192	0.000000	-0.668166	0.000000	0.000000	0.000000	-0.006470	0.007801	-0.002537	0.000000	0.000000	2.000000	20.000000	0.000000
20462.764027	-0.071678	0.550792	0.013355	82.545914	-1.752173	50.821556	-1.417192	0.000000	-0.668166	0.000000	0.000000	0.000000	-0.006470	0.007801	-0.002537	0.000000	0.000000	2.000000	20.000000	0.000000
20462.767360	-0.071678	0.550792	0.013355	82.545914	-1.752173	50.821556	-1.416114	0.000000	-0.667743	0.000000	0.000000	0.000000	-0.006470	0.007801	-0.002537	0.000000	0.000000	2.000000	20.000000	0.000000
20462.770693	-0.071678	0.550792	0.013355	82.545914	-1.752173	50.821556	-1.416114	0.000000	-0.667743	0.000000	0.000000	0.000000	-0.006470	0.007801	-0.002537	0.000000	0.000000	2.000000	20.000000	0.000000
20462.774027	-0.071671	0.550810	0.013309	82.545914	-1.752173	50.821556	-1.416114	0.000000	-0.667743	0.000000	0.000000	0.000000	0.002109	0.005352	-0.013840	0.000000	0.000000	2.000000	20.000000	0.000000
20462.777360	-0.071671	0.550810	0.013309	82.542755	-1.752328	50.818645	-1.416114	0.000000	-0.667743	0.000000	0.000000	0.000000	0.002109	0.005352	-0.013840	0.000000	0.000000	2.000000	20.000000	0.000000
20462.780693	-0.071671	0.550810	0.013309	82.542755	-1.752328	50.818645	-1.416114	0.000000	-0.667743	0.000000	0.000000	0.000000	0.002109	0.005352	-0.013840	0.000000	0.000000	2.000000	20.000000	0.000000
20462.784027	-0.071671	0.550810	0.013309	82.542755	-1.752328	50.818645	-1.416114	0.000000	-0.667743	0.000000	0.000000	0.000000	0.002109	0.005352	-0.013840	0.000000	0.000000	2.000000	20.000000	0.000000
20462.787360	-0.071625	0.550836	0.013310	82.542755	-1.752328	50.818645	-1.416114	0.000000	-0.667743	0.000000	0.000000	0.000000	0.013633	0.007805	0.000524	0.000000	0.000000	2.000000	20.000000	0.000000
20462.790693	-0.071625	0.550836	0.013310	82.539886	-1.760108	50.803612	-1.416465	0.000000	-0.665436	0.000000	0.000000	0.000000	0.013633	0.007805	0.000524	0.000000	0.000000	2.000000	20.000000	0.000000
20462.794027	-0.071625	0.550836	0.013310	82.539886	-1.760108	50.803612	-1.416465	0.000000	-0.665436	0.000000	0.000000	0.000000	0.013633	0.007805	0.000524	0.000000	0.000000	2.000000	20.000000	0.000000
20462.797360	-0.071625	0.550836	0.013310	82.534386	-1.809804	50.749409	-1.418737	0.000000	-0.665523	0.000000	0.000000	0.000000	0.013633	0.007805	0.000524	0.000000	0.000000	2.000000	20.000000	0.000000
20462.800693	-0.071630	0.550896	0.013341	82.534386	-1.809804	50.749409	-1.418737	0.000000	-0.665523	0.000000	0.000000	0.000000	-0.001414	0.018045	0.009288	0.000000	0.000000	2.000000	20.000000	0.000000
20462.804027	-0.071630	0.550896	0.013341	82.534386	-1.809804	50.749409	-1.418737	0.000000	-0.665523	0.000000	0.000000	0.000000	-0.001414	0.018045	0.009288	0.000000	0.000000	2.000000	20.000000	0.000000
20462.807360	-0.071630	0.550896	0.013341	82.528351	-1.831264	50.731544	-1.418502	0.000000	-0.667071	0.000000	0.000000	0.000000	-0.001414	0.018045	0.009288	0.000000	0.000000	2.000000	20.000000	0.000000
20462.810693	-0.071630	0.550896	0.013341	82.528351	-1.831264	50.731544	-1.418502	0.000000	-0.667071	0.000000	0.000000	0.000000	-0.001414	0.018045	0.009288	0.000000	0.000000	2.000000	20.000000	0.000000
20462.814027	-0.071680	0.550930	0.013371	82.528351	-1.831264	50.731544	-1.418502	0.000000	-0.667071	0.000000	0.000000	0.000000	-0.015048	0.010257	0.008763	0.000000	0.000000	2.000000	20.000000	0.000000
20462.817360	-0.071680	0.550930	0.013371	82.519051	-1.850646	50.723022	-1.418502	0.000000	-0.667071	0.000000	0.000000	0.000000	-0.015048	0.010257	0.008763	0.000000	0.000000	2.000000	20.000000	0.000000
20462.820693	-0.071680	0.550930	0.013371	82.519051	-1.850646	50.723022	-1.418502	0.000000	-0.667071	0.000000	0.000000	0.000000	-0.015048	0.010257	0.008763	0.000000	0.000000	2.000000	20.000000	0.000000
20462.824027	-0.071680	0.550930	0.013371	82.519051	-1.850646	50.723022	-1.418502	0.000000	-0.667071	0.000000	0.000000	0.000000	-0.015048	0.010257	0.008763	0.000000	0.000000	2.000000	20.000000	0.000000
20462.827360	-0.071879	0.551024	0.013474	82.509727	-1.870005	50.714447	-1.415994	0.000000	-0.668532	0.000000	0.000000	0.000000	-0.059615	0.028100	0.031146	0.000000	0.000000	2.000000	20.000000	0.000000
20462.830693	-0.071879	0.551024	0.013474	82.509727	-1.870005	50.714447	-1.415994	0.000000	-0.668532	0.000000	0.000000	0.000000	-0.059615	0.028100	0.031146	0.000000	0.000000	2.000000	20.000000	0.000000
20462.834027	-0.071879	0.551024	0.013474	82.509727	-1.870005	50.714447	-1.415994	0.000000	-0.668532	0.000000	0.000000	0.000000	-0.059615	0.028100	0.031146	0.000000	0.000000	2.000000	20.000000	0.000000
20462.837360	-0.071879	0.551024	0.013474	82.500404	-1.886608	50.705952	-1.406058	0.000000	-0.673723	0.000000	0.000000	0.000000	-0.059615	0.028100	0.031146	0.000000	0.000000	2.000000	20.000000	0.000000
20462.840693	-0.071958	0.551066	0.013541	82.500404	-1.886608	50.705952	-1.406058	0.000000	-0.673723	0.000000	0.000000	0.000000	-0.023642	0.012716	0.020045	0.000000	0.000000	2.000000	20.000000	0.000000
20462.844027	-0.071958	0.551066	0.013541	82.500404	-1.886608	50.705952	-1.406058	0.000000	-0.673723	0.000000	0.000000	0.000000	-0.023642	0.012716	0.020045	0.000000	0.000000	2.000000	20.000000	0.000000
20462.847360	-0.071958	0.551066	0.013541	82.494179	-1.892271	50.700191	-1.402118	0.000000	-0.677064	0.000000	0.000000	0.000000	-0.023642	0.012716	0.020045	0.000000	0.000000	2.000000	20.000000	0.000000
20462.850693	-0.071958	0.551066	0.013541	82.494179	-1.892271	50.700191	-1.402118	0.000000	-0.677064	0.000000	0.000000	0.000000	-0.023642	0.012716	0.020045	0.000000	0.000000	2.000000	20.000000	0.000000
20462.854027	-0.071967	0.551092	0.013600	82.494179	-1.892271	50.700191	-1.402118	0.000000	-0.677064	0.000000	0.000000	0.000000	-0.002708	0.007601	0.017716	0.000000	0.000000	2.000000	20.000000	0.000000
20462.857360	-0.071967	0.551092	0.013600	82.484825	-1.900713	50.691692	-1.402118	0.000000	-0.677064	0.000000	0.000000	0.000000	-0.002708	0.007601	0.017716	0.000000	0.000000	2.000000	20.000000	0.000000
20462.860693	-0.071967	0.551092	0.013600	82.484825	-1.900713	50.691692	-1.402118	0.000000	-0.677064	0.000000	0.000000	0.000000	-0.002708	0.007601	0.017716	0.000000	0.000000	2.000000	20.000000	0.000000
20462.864027	-0.071967	0.551092	0.013600	82.484825	-1.900713	50.691692	-1.402118	0.000000	-0.677064	0.000000	0.000000	0.000000	-0.002708	0.007601	0.017716	0.000000	0.000000	2.000000	20.000000	0.000000
20462.867360	-0.071961	0.551194	0.013712	82.475746	-1.916606	50.671227	-1.401667	0.000000	-0.680016	0.000000	0.000000	0.000000	0.001757	0.030781	0.033409	0.000000	0.000000	2.000000	20.000000	0.000000
20462.870693	-0.071961	0.551194	0.013712	82.475746	-1.916606	50.671227	-1.401667	0.000000	-0.680016	0.000000	0.000000	0.000000	0.001757	0.030781	0.033409	0.000000	0.000000	2.000000	20.000000	0.000000
20462.874027	-0.071961	0.551194	0.013712	82.475746	-1.916606	50.671227	-1.401667	0.000000	-0.680016	0.000000	0.000000	0.000000	0.001757	0.030781	0.033409	0.000000	0.000000	2.000000	20.000000	0.000000
20462.877360	-0.071961	0.551194	0.013712	82.466568	-1.937946	50.650734	-1.401959	0.000000	-0.685584	0.000000	0.000000	0.000000	0.001757	0.030781	0.033409	0.000000	0.000000	2.000000	20.000000	0.000000
20462.880693	-0.071984	0.551264	0.013716	82.466568	-1.937946	50.650734	-1.401959	0.000000	-0.685584	0.000000	0.000000	0.000000	-0.007066	0.020771	0.001324	0.000000	0.000000	2.000000	20.000000	0.000000
20462.884027	-0.071984	0.551264	0.013716	82.466568	-1.937946	50.650734	-1.401959	0.000000	-0.685584	0.000000	0.000000	0.000000	-0.007066	0.020771	0.001324	0.000000	0.000000	2.000000	20.000000	0.000000
20462.887360	-0.071984	0.551264	0.013716	82.457245	-1.951727	50.642303	-1.400782	0.000000	-0.685805	0.000000	0.000000	0.000000	-0.007066	0.020771	0.001324	0.000000	0.000000	2.000000	20.000000	0.000000
20462.890693	-0.071984	0.551264	0.013716	82.457245	-1.951727	50.642303	-1.400782	0.000000	-0.685805	0.000000	0.000000	0.000000	-0.007066	0.020771	0.001324	0.000000	0.000000	2.000000	20.000000	0.000000
20462.894027	-0.072037	0.551341	0.013758	82.457245	-1.951727	50.642303	-1.400782	0.000000	-0.685805	0.000000	0.000000	0.000000	-0.015656	0.023193	0.012610	0.000000	0.000000	2.000000	20.000000	0.000000
20462.897360	-0.072037	0.551341	0.013758	82.444824	-1.970963	50.631123	-1.400782	0.000000	-0.685805	0.000000	0.000000	0.000000	-0.015656	0.023193	0.012610	0.000000	0.000000	2.000000	20.000000	0.000000
20462.900693	-0.072037	0.551341	0.013758	82.444824	-1.970963	50.631123	-1.400782	0.000000	-0.685805	0.000000	0.000000	0.000000	-0.015656	0.023193	0.012610	0.000000	0.000000	2.000000	20.000000	0.000000
20462.904027	-0.072037	0.551341	0.013758	82.444824	-1.970963	50.631123	-1.400782	0.000000	-0.685805	0.000000	0.000000	0.000000	-0.015656	0.023193	0.012610	0.000000	0.000000	2.000000	20.000000	0.000000
20462.907360	-0.072202	0.551461	0.013796	82.435532	-1.990131	50.622807	-1.398172	0.000000	-0.687907	0.000000	0.000000	0.000000	-0.049785	0.036164	0.011332	0.000000	0.000000	2.000000	20.000000	0.000000
20462.910693	-0.072202	0.551461	0.013796	82.435532	-1.990131	50.622807	-1.398172	0.000000	-0.687907	0.000000	0.000000	0.000000	-0.049785	0.036164	0.011332	0.000000	0.000000	2.000000	20.000000	0.000000
20462.914027	-0.072202	0.551461	0.013796	82.435532	-1.990131	50.622807	-1.398172	0.000000	-0.687907	0.000000	0.000000	0.000000	-0.049785	0.036164	0.011332	0.000000	0.000000	2.000000	20.000000	0.000000
20462.917360	-0.072202	0.551461	0.013796	82.426201	-2.009278	50.614460	-1.389875	0.000000	-0.689795	0.000000	0.000000	0.000000	-0.049785	0.036164	0.011332	0.000000	0.000000	2.000000	20.000000	0.000000
20462.920693	-0.072297	0.551522	0.013813	82.426201	-2.009278	50.614460	-1.389875	0.000000	-0.689795	0.000000	0.000000	0.000000	-0.028252	0.018099	0.005141	0.000000	0.000000	2.000000	20.000000	0.000000
20462.924027	-0.072297	0.551522	0.013813	82.426201	-2.009278	50.614460	-1.389875	0.000000	-0.689795	0.000000	0.000000	0.000000	-0.028252	0.018099	0.005141	0.000000	0.000000	2.000000	20.000000	0.000000
20462.927360	-0.072297	0.551522	0.013813	82.416824	-2.025682	50.606102	-1.385166	0.000000	-0.690652	0.000000	0.000000	0.000000	-0.028252	0.018099	0.005141	0.000000	0.000000	2.000000	20.000000	0.000000
20462.930693	-0.072297	0.551522	0.013813	82.416824	-2.025682	50.606102	-1.385166	0.000000	-0.690652	0.000000	0.000000	0.000000	-0.028252	0.018099	0.005141	0.000000	0.000000	2.000000	20.000000	0.000000
20462.934027	-0.072372	0.551573	0.013857	82.416824	-2.025682	50.606102	-1.385166	0.000000	-0.690652	0.000000	0.000000	0.000000	-0.022606	0.015420	0.013083	0.000000	0.000000	2.000000	20.000000	0.000000
20462.937360	-0.072372	0.551573	0.013857	82.410622	-2.036633	50.600559	-1.385166	0.000000	-0.690652	0.000000	0.000000	0.000000	-0.022606	0.015420	0.013083	0.000000	0.000000	2.000000	20.000000	0.000000
20462.940693	-0.072372	0.551573	0.013857	82.410622	-2.036633	50.600559	-1.385166	0.000000	-0.690652	0.000000	0.000000	0.000000	-0.022606	0.015420	0.013083	0.000000	0.000000	2.000000	20.000000	0.000000
20462.944027	-0.072372	0.551573	0.013857	82.410622	-2.036633	50.600559	-1.385166	0.000000	-0.690652	0.000000	0.000000	0.000000	-0.022606	0.015420	0.013083	0.000000	0.000000	2.000000	20.000000	0.000000
20462.947360	-0.072468	0.551677	0.013887	82.401291	-2.047545	50.592289	-1.381399	0.000000	-0.692833	0.000000	0.000000	0.000000	-0.028850	0.031043	0.008985	0.000000	0.000000	2.000000	20.000000	0.000000
20462.950693	-0.072468	0.551677	0.013887	82.401291	-2.047545	50.592289	-1.381399	0.000000	-0.692833	0.000000	0.000000	0.000000	-0.028850	0.031043	0.008985	0.000000	0.000000	2.000000	20.000000	0.000000
20462.954027	-0.072468	0.551677	0.013887	82.401291	-2.047545	50.592289	-1.381399	0.000000	-0.692833	0.000000	0.000000	0.000000	-0.028850	0.031043	0.008985	0.000000	0.000000	2.000000	20.000000	0.000000
20462.957360	-0.072468	0.551677	0.013887	82.395096	-2.061194	50.586773	-1.376590	0.000000	-0.694330	0.000000	0.000000	0.000000	-0.028850	0.031043	0.008985	0.000000	0.000000	2.000000	20.000000	0.000000
20462.960693	-0.072515	0.551720	0.013893	82.395096	-2.061194	50.586773	-1.376590	0.000000	-0.694330	0.000000	0.000000	0.000000	-0.014010	0.012946	0.001793	0.000000	0.000000	2.000000	20.000000	0.000000
20462.964027	-0.072515	0.551720	0.013893	82.395096	-2.061194	50.586773	-1.376590	0.000000	-0.694330	0.000000	0.000000	0.000000	-0.014010	0.012946	0.001793	0.000000	0.000000	2.000000	20.000000	0.000000
20462.967360	-0.072515	0.551720	0.013893	82.391975	-2.072060	50.584023	-1.374255	0.000000	-0.694629	0.000000	0.000000	0.000000	-0.014010	0.012946	0.001793	0.000000	0.000000	2.000000	20.000000	0.000000
20462.970693	-0.072515	0.551720	0.013893	82.391975	-2.072060	50.584023	-1.374255	0.000000	-0.694629	0.000000	0.000000	0.000000	-0.014010	0.012946	0.001793	0.000000	0.000000	2.000000	20.000000	0.000000
20462.974027	-0.072580	0.551772	0.013872	82.391975	-2.072060	50.584023	-1.374255	0.000000	-0.694629	0.000000	0.000000	0.000000	-0.019654	0.015637	-0.006162	0.000000	0.000000	2.000000	20.000000	0.000000
20462.977360	-0.072580	0.551772	0.013872	82.385757	-2.088418	50.578503	-1.374255	0.000000	-0.694629	0.000000	0.000000	0.000000	-0.019654	0.015637	-0.006162	0.000000	0.000000	2.000000	20.000000	0.000000
20462.980693	-0.072694	0.551815	0.013868	82.385757	-2.088418	50.578503	-1.374255	0.000000	-0.694629	0.000000	0.000000	0.000000	-0.034138	0.012954	-0.001317	0.000000	0.000000	2.000000	20.000000	0.000000
20462.984027	-0.072694	0.551815	0.013868	82.385757	-2.088418	50.578503	-1.374255	0.000000	-0.694629	0.000000	0.000000	0.000000	-0.034138	0.012954	-0.001317	0.000000	0.000000	2.000000	20.000000	0.000000
20462.987360	-0.072694	0.551815	0.013868	82.376457	-2.112876	50.570320	-1.365290	0.000000	-0.693383	0.000000	0.000000	0.000000	-0.034138	0.012954	-0.001317	0.000000	0.000000	2.000000	20.000000	0.000000
20462.990693	-0.072694	0.551815	0.013868	82.376457	-2.112876	50.570320	-1.365290	0.000000	-0.693383	0.000000	0.000000	0.000000	-0.034138	0.012954	-0.001317	0.000000	0.000000	2.000000	20.000000	0.000000
20462.994027	-0.072808	0.551858	0.013863	82.376457	-2.112876	50.570320	-1.365290	0.000000	-0.693383	0.000000	0.000000	0.000000	-0.034136	0.012954	-0.001326	0.000000	0.000000	2.000000	20.000000	0.000000
20462.997360	-0.072808	0.551858	0.013863	82.370232	-2.131921	50.564808	-1.365290	0.000000	-0.693383	0.000000	0.000000	0.000000	-0.034136	0.012954	-0.001326	0.000000	0.000000	2.000000	20.000000	0.000000
20463.000693	-0.072808	0.551858	0.013863	82.370232	-2.131921	50.564808	-1.365290	0.000000	-0.693383	0.000000	0.000000	0.000000	-0.034136	0.012954	-0.001326	0.000000	0.000000	2.000000	20.000000	0.000000
20463.004027	-0.072808	0.551858	0.013863	82.370232	-2.131921	50.564808	-1.365290	0.000000	-0.693383	0.000000	0.000000	0.000000	-0.034136	0.012954	-0.001326	0.000000	0.000000	2.000000	20.000000	0.000000
20463.007360	-0.073017	0.551936	0.013881	82.364006	-2.148208	50.559319	-1.359601	0.000000	-0.693162	0.000000	0.000000	0.000000	-0.062641	0.023262	0.005277	0.000000	0.000000	2.000000	20.000000	0.000000
20463.010693	-0.073017	0.551936	0.013881	82.364006	-2.148208	50.559319	-1.359601	0.000000	-0.693162	0.000000	0.000000	0.000000	-0.062641	0.023262	0.005277	0.000000	0.000000	2.000000	20.000000	0.000000
20463.014027	-0.073017	0.551936	0.013881	82.364006	-2.148208	50.559319	-1.359601	0.000000	-0.693162	0.000000	0.000000	0.000000	-0.062641	0.023262	0.005277	0.000000	0.000000	2.000000	20.000000	0.000000
20463.017360	-0.073017	0.551936	0.013881	82.357765	-2.161785	50.553860	-1.349161	0.000000	-0.694041	0.000000	0.000000	0.000000	-0.062641	0.023262	0.005277	0.000000	0.000000	2.000000	20.000000	0.000000
20463.020693	-0.073089	0.551996	0.013901	82.357765	-2.161785	50.553860	-1.349161	0.000000	-0.694041	0.000000	0.000000	0.000000	-0.021558	0.018089	0.006113	0.000000	0.000000	2.000000	20.000000	0.000000
20463.024027	-0.073089	0.551996	0.013901	82.357765	-2.161785	50.553860	-1.349161	0.000000	-0.694041	0.000000	0.000000	0.000000	-0.021558	0.018089	0.006113	0.000000	0.000000	2.000000	20.000000	0.000000
20463.027360	-0.073089	0.551996	0.013901	82.345367	-2.180745	50.542992	-1.345568	0.000000	-0.695060	0.000000	0.000000	0.000000	-0.021558	0.018089	0.006113	0.000000	0.000000	2.000000	20.000000	0.000000
20463.030693	-0.073089	0.551996	0.013901	82.345367	-2.180745	50.542992	-1.345568	0.000000	-0.695060	0.000000	0.000000	0.000000	-0.021558	0.018089	0.006113	0.000000	0.000000	2.000000	20.000000	0.000000
20463.034027	-0.073161	0.552056	0.013922	82.345367	-2.180745	50.542992	-1.345568	0.000000	-0.695060	0.000000	0.000000	0.000000	-0.021561	0.018102	0.006107	0.000000	0.000000	2.000000	20.000000	0.000000
20463.037360	-0.073161	0.552056	0.013922	82.332901	-2.199690	50.532074	-1.345568	0.000000	-0.695060	0.000000	0.000000	0.000000	-0.021561	0.018102	0.006107	0.000000	0.000000	2.000000	20.000000	0.000000
20463.040693	-0.073161	0.552056	0.013922	82.332901	-2.199690	50.532074	-1.345568	0.000000	-0.695060	0.000000	0.000000	0.000000	-0.021561	0.018102	0.006107	0.000000	0.000000	2.000000	20.000000	0.000000
20463.044027	-0.073161	0.552056	0.013922	82.332901	-2.199690	50.532074	-1.345568	0.000000	-0.695060	0.000000	0.000000	0.000000	-0.021561	0.018102	0.006107	0.000000	0.000000	2.000000	20.000000	0.000000
20463.047360	-0.073321	0.552238	0.013925	82.322769	-2.218917	50.523621	-1.341974	0.000000	-0.696078	0.000000	0.000000	0.000000	-0.048278	0.054517	0.001155	0.000000	0.000000	2.000000	20.000000	0.000000
20463.050693	-0.073321	0.552238	0.013925	82.322769	-2.218917	50.523621	-1.341974	0.000000	-0.696078	0.000000	0.000000	0.000000	-0.048278	0.054517	0.001155	0.000000	0.000000	2.000000	20.000000	0.000000
20463.054027	-0.073321	0.552238	0.013925	82.322769	-2.218917	50.523621	-1.341974	0.000000	-0.696078	0.000000	0.000000	0.000000	-0.048278	0.054517	0.001155	0.000000	0.000000	2.000000	20.000000	0.000000
20463.057360	-0.073321	0.552238	0.013925	82.310326	-2.235067	50.512817	-1.333928	0.000000	-0.696270	0.000000	0.000000	0.000000	-0.048278	0.054517	0.001155	0.000000	0.000000	2.000000	20.000000	0.000000
20463.060693	-0.073393	0.552324	0.013941	82.310326	-2.235067	50.512817	-1.333928	0.000000	-0.696270	0.000000	0.000000	0.000000	-0.021326	0.025924	0.004546	0.000000	0.000000	2.000000	20.000000	0.000000
20463.064027	-0.073393	0.552324	0.013941	82.310326	-2.235067	50.512817	-1.333928	0.000000	-0.696270	0.000000	0.000000	0.000000	-0.021326	0.025924	0.004546	0.000000	0.000000	2.000000	20.000000	0.000000
20463.067360	-0.073393	0.552324	0.013941	82.300987	-2.251227	50.504734	-1.330374	0.000000	-0.697028	0.000000	0.000000	0.000000	-0.021326	0.025924	0.004546	0.000000	0.000000	2.000000	20.000000	0.000000
20463.070693	-0.073393	0.552324	0.013941	82.300987	-2.251227	50.504734	-1.330374	0.000000	-0.697028	0.000000	0.000000	0.000000	-0.021326	0.025924	0.004546	0.000000	0.000000	2.000000	20.000000	0.000000
20463.074027	-0.073445	0.552402	0.013982	82.300987	-2.251227	50.504734	-1.330374	0.000000	-0.697028	0.000000	0.000000	0.000000	-0.015692	0.023251	0.012503	0.000000	0.000000	2.000000	20.000000	0.000000
20463.077360	-0.073445	0.552402	0.013982	82.288567	-2.264580	50.494007	-1.330374	0.000000	-0.697028	0.000000	0.000000	0.000000	-0.015692	0.023251	0.012503	0.000000	0.000000	2.000000	20.000000	0.000000
20463.080693	-0.073468	0.552471	0.013986	82.288567	-2.264580	50.494007	-1.330374	0.000000	-0.697028	0.000000	0.000000	0.000000	-0.007069	0.020787	0.001247	0.000000	0.000000	2.000000	20.000000	0.000000
20463.084027	-0.073468	0.552471	0.013986	82.288567	-2.264580	50.494007	-1.330374	0.000000	-0.697028	0.000000	0.000000	0.000000	-0.007069	0.020787	0.001247	0.000000	0.000000	2.000000	20.000000	0.000000
20463.087360	-0.073468	0.552471	0.013986	82.276306	-2.290620	50.471535	-1.326580	0.000000	-0.699320	0.000000	0.000000	0.000000	-0.007069	0.020787	0.001247	0.000000	0.000000	2.000000	20.000000	0.000000
20463.090693	-0.073468	0.552471	0.013986	82.276306	-2.290620	50.471535	-1.326580	0.000000	-0.699320	0.000000	0.000000	0.000000	-0.007069	0.020787	0.001247	0.000000	0.000000	2.000000	20.000000	0.000000
20463.094027	-0.073521	0.552549	0.014028	82.276306	-2.290620	50.471535	-1.326580	0.000000	-0.699320	0.000000	0.000000	0.000000	-0.015696	0.023264	0.012493	0.000000	0.000000	2.000000	20.000000	0.000000
20463.097360	-0.073521	0.552549	0.014028	82.263840	-2.309338	50.460873	-1.326580	0.000000	-0.699320	0.000000	0.000000	0.000000	-0.015696	0.023264	0.012493	0.000000	0.000000	2.000000	20.000000	0.000000
20463.100693	-0.073521	0.552549	0.014028	82.263840	-2.309338	50.460873	-1.326580	0.000000	-0.699320	0.000000	0.000000	0.000000	-0.015696	0.023264	0.012493	0.000000	0.000000	2.000000	20.000000	0.000000
20463.104027	-0.073521	0.552549	0.014028	82.263840	-2.309338	50.460873	-1.326580	0.000000	-0.699320	0.000000	0.000000	0.000000	-0.015696	0.023264	0.012493	0.000000	0.000000	2.000000	20.000000	0.000000
20463.107360	-0.073688	0.552739	0.014073	82.250610	-2.331062	50.449886	-1.323964	0.000000	-0.701402	0.000000	0.000000	0.000000	-0.050208	0.057038	0.013353	0.000000	0.000000	2.000000	20.000000	0.000000
20463.110693	-0.073688	0.552739	0.014073	82.250610	-2.331062	50.449886	-1.323964	0.000000	-0.701402	0.000000	0.000000	0.000000	-0.050208	0.057038	0.013353	0.000000	0.000000	2.000000	20.000000	0.000000
20463.114027	-0.073688	0.552739	0.014073	82.250610	-2.331062	50.449886	-1.323964	0.000000	-0.701402	0.000000	0.000000	0.000000	-0.050208	0.057038	0.013353	0.000000	0.000000	2.000000	20.000000	0.000000
20463.117360	-0.073688	0.552739	0.014073	82.240456	-2.347411	50.441597	-1.315596	0.000000	-0.703627	0.000000	0.000000	0.000000	-0.050208	0.057038	0.013353	0.000000	0.000000	2.000000	20.000000	0.000000
20463.120693	-0.073763	0.552817	0.014111	82.240456	-2.347411	50.441597	-1.315596	0.000000	-0.703627	0.000000	0.000000	0.000000	-0.022414	0.023287	0.011420	0.000000	0.000000	2.000000	20.000000	0.000000
20463.124027	-0.073763	0.552817	0.014111	82.240456	-2.347411	50.441597	-1.315596	0.000000	-0.703627	0.000000	0.000000	0.000000	-0.022414	0.023287	0.011420	0.000000	0.000000	2.000000	20.000000	0.000000
20463.127360	-0.073763	0.552817	0.014111	82.237190	-2.354113	50.440140	-1.311861	0.000000	-0.705531	0.000000	0.000000	0.000000	-0.022414	0.023287	0.011420	0.000000	0.000000	2.000000	20.000000	0.000000
20463.130693	-0.073763	0.552817	0.014111	82.237190	-2.354113	50.440140	-1.311861	0.000000	-0.705531	0.000000	0.000000	0.000000	-0.022414	0.023287	0.011420	0.000000	0.000000	2.000000	20.000000	0.000000
20463.134027	-0.073815	0.552894	0.014152	82.237190	-2.354113	50.440140	-1.311861	0.000000	-0.705531	0.000000	0.000000	0.000000	-0.015703	0.023296	0.012463	0.000000	0.000000	2.000000	20.000000	0.000000
20463.137360	-0.073815	0.552894	0.014152	82.243950	-2.348561	50.448193	-1.311861	0.000000	-0.705531	0.000000	0.000000	0.000000	-0.015703	0.023296	0.012463	0.000000	0.000000	2.000000	20.000000	0.000000
20463.140693	-0.073815	0.552894	0.014152	82.243950	-2.348561	50.448193	-1.311861	0.000000	-0.705531	0.000000	0.000000	0.000000	-0.015703	0.023296	0.012463	0.000000	0.000000	2.000000	20.000000	0.000000
20463.144027	-0.073815	0.552894	0.014152	82.243950	-2.348561	50.448193	-1.311861	0.000000	-0.705531	0.000000	0.000000	0.000000	-0.015703	0.023296	0.012463	0.000000	0.000000	2.000000	20.000000	0.000000
20463.147360	-0.073867	0.552998	0.014189	82.256081	-2.338068	50.461166	-1.309244	0.000000	-0.707608	0.000000	0.000000	0.000000	-0.015464	0.031107	0.010906	0.000000	0.000000	2.000000	20.000000	0.000000
20463.150693	-0.073867	0.552998	0.014189	82.256081	-2.338068	50.461166	-1.309244	0.000000	-0.707608	0.000000	0.000000	0.000000	-0.015464	0.031107	0.010906	0.000000	0.000000	2.000000	20.000000	0.000000
20463.154027	-0.073867	0.552998	0.014189	82.256081	-2.338068	50.461166	-1.309244	0.000000	-0.707608	0.000000	0.000000	0.000000	-0.015464	0.031107	0.010906	0.000000	0.000000	2.000000	20.000000	0.000000
20463.157360	-0.073867	0.552998	0.014189	82.275490	-2.340587	50.457535	-1.306666	0.000000	-0.709425	0.000000	0.000000	0.000000	-0.015464	0.031107	0.010906	0.000000	0.000000	2.000000	20.000000	0.000000
20463.160693	-0.073913	0.553041	0.014194	82.275490	-2.340587	50.457535	-1.306666	0.000000	-0.709425	0.000000	0.000000	0.000000	-0.014027	0.012975	0.001713	0.000000	0.000000	2.000000	20.000000	0.000000
20463.164027	-0.073913	0.553041	0.014194	82.275490	-2.340587	50.457535	-1.306666	0.000000	-0.709425	0.000000	0.000000	0.000000	-0.014027	0.012975	0.001713	0.000000	0.000000	2.000000	20.000000	0.000000
20463.167360	-0.073913	0.553041	0.014194	82.289070	-2.333453	50.472519	-1.304328	0.000000	-0.709711	0.000000	0.000000	0.000000	-0.014027	0.012975	0.001713	0.000000	0.000000	2.000000	20.000000	0.000000
20463.170693	-0.073913	0.553041	0.014194	82.289070	-2.333453	50.472519	-1.304328	0.000000	-0.709711	0.000000	0.000000	0.000000	-0.014027	0.012975	0.001713	0.000000	0.000000	2.000000	20.000000	0.000000
20463.174027	-0.073959	0.553110	0.014195	82.289070	-2.333453	50.472519	-1.304328	0.000000	-0.709711	0.000000	0.000000	0.000000	-0.013780	0.020794	0.000157	0.000000	0.000000	2.000000	20.000000	0.000000
20463.177360	-0.073959	0.553110	0.014195	82.293518	-2.335605	50.478321	-1.304328	0.000000	-0.709711	0.000000	0.000000	0.000000	-0.013780	0.020794	0.000157	0.000000	0.000000	2.000000	20.000000	0.000000
20463.180693	-0.073959	0.553110	0.014195	82.293518	-2.335605	50.478321	-1.304328	0.000000	-0.709711	0.000000	0.000000	0.000000	-0.013780	0.020794	0.000157	0.000000	0.000000	2.000000	20.000000	0.000000
20463.184027	-0.073959	0.553110	0.014195	82.293518	-2.335605	50.478321	-1.304328	0.000000	-0.709711	0.000000	0.000000	0.000000	-0.013780	0.020794	0.000157	0.000000	0.000000	2.000000	20.000000	0.000000
20463.187360	-0.074080	0.553258	0.014233	82.295670	-2.337374	50.481823	-1.302032	0.000000	-0.709737	0.000000	0.000000	0.000000	-0.036205	0.044108	0.011533	0.000000	0.000000	2.000000	20.000000	0.000000
20463.190693	-0.074080	0.553258	0.014233	82.295670	-2.337374	50.481823	-1.302032	0.000000	-0.709737	0.000000	0.000000	0.000000	0.000001	-0.000005	-0.000000	0.000000	0.000000	2.000000	20.000000	0.000000
20463.194027	-0.074080	0.553258	0.014233	82.295670	-2.337374	50.481823	-1.302032	0.000000	-0.709737	0.000000	0.000000	0.000000	0.000001	-0.000005	-0.000000	0.000000	0.000000	2.000000	20.000000	0.000000
20463.197360	-0.074080	0.553258	0.014233	82.294693	-2.339059	50.482662	-1.295998	0.000000	-0.711659	0.000000	0.000000	0.000000	0.000001	-0.000005	-0.000000	0.000000	0.000000	2.000000	20.000000	0.000000
20463.200693	-0.074080	0.553258	0.014233	82.294693	-2.339059	50.482662	-1.295998	0.000000	-0.711659	0.000000	0.000000	0.000000	0.000001	-0.000005	-0.000000	0.000000	0.000000	2.000000	20.000000	0.000000
20463.204027	-0.074110	0.553335	0.014278	82.294693	-2.339059	50.482662	-1.295998	0.000000	-0.711659	0.000000	0.000000	0.000000	-0.008999	0.023304	0.013484	0.000000	0.000000	2.000000	20.000000	0.000000
20463.207360	-0.074110	0.553335	0.014278	82.304459	-2.323948	50.494736	-1.295998	0.000000	-0.711659	0.000000	0.000000	0.000000	-0.008999	0.023304	0.013484	0.000000	0.000000	2.000000	20.000000	0.000000
20463.210693	-0.074110	0.553335	0.014278	82.304459	-2.323948	50.494736	-1.295998	0.000000	-0.711659	0.000000	0.000000	0.000000	-0.008999	0.023304	0.013484	0.000000	0.000000	2.000000	20.000000	0.000000
20463.214027	-0.074110	0.553335	0.014278	82.304459	-2.323948	50.494736	-1.295998	0.000000	-0.711659	0.000000	0.000000	0.000000	-0.008999	0.023304	0.013484	0.000000	0.000000	2.000000	20.000000	0.000000
20463.217360	-0.074047	0.553517	0.014316	82.333282	-2.287021	50.525715	-1.294498	0.000000	-0.713907	0.000000	0.000000	0.000000	0.018839	0.054607	0.011465	0.000000	0.000000	2.000000	20.000000	0.000000
20463.220693	-0.074047	0.553517	0.014316	82.333282	-2.287021	50.525715	-1.294498	0.000000	-0.713907	0.000000	0.000000	0.000000	0.018839	0.054607	0.011465	0.000000	0.000000	2.000000	20.000000	0.000000
20463.224027	-0.074047	0.553517	0.014316	82.333282	-2.287021	50.525715	-1.294498	0.000000	-0.713907	0.000000	0.000000	0.000000	0.018839	0.054607	0.011465	0.000000	0.000000	2.000000	20.000000	0.000000
20463.227360	-0.074047	0.553517	0.014316	82.373833	-2.248080	50.556854	-1.297637	0.000000	-0.715817	0.000000	0.000000	0.000000	0.018839	0.054607	0.011465	0.000000	0.000000	2.000000	20.000000	0.000000
20463.230693	-0.074006	0.553604	0.014349	82.373833	-2.248080	50.556854	-1.297637	0.000000	-0.715817	0.000000	0.000000	0.000000	0.012239	0.025980	0.009711	0.000000	0.000000	2.000000	20.000000	0.000000
20463.234027	-0.074006	0.553604	0.014349	82.373833	-2.248080	50.556854	-1.297637	0.000000	-0.715817	0.000000	0.000000	0.000000	0.012239	0.025980	0.009711	0.000000	0.000000	2.000000	20.000000	0.000000
20463.237360	-0.074006	0.553604	0.014349	82.413620	-2.254576	50.538204	-1.299677	0.000000	-0.717436	0.000000	0.000000	0.000000	0.012239	0.025980	0.009711	0.000000	0.000000	2.000000	20.000000	0.000000
20463.240693	-0.074006	0.553604	0.014349	82.413620	-2.254576	50.538204	-1.299677	0.000000	-0.717436	0.000000	0.000000	0.000000	0.012239	0.025980	0.009711	0.000000	0.000000	2.000000	20.000000	0.000000
20463.244027	-0.073981	0.553708	0.014331	82.413620	-2.254576	50.538204	-1.299677	0.000000	-0.717436	0.000000	0.000000	0.000000	0.007695	0.031291	-0.005193	0.000000	0.000000	2.000000	20.000000	0.000000
20463.247360	-0.073981	0.553708	0.014331	82.423424	-2.380399	50.391621	-1.299677	0.000000	-0.717436	0.000000	0.000000	0.000000	0.007695	0.031291	-0.005193	0.000000	0.000000	2.000000	20.000000	0.000000
20463.250693	-0.073981	0.553708	0.014331	82.423424	-2.380399	50.391621	-1.299677	0.000000	-0.717436	0.000000	0.000000	0.000000	0.007695	0.031291	-0.005193	0.000000	0.000000	2.000000	20.000000	0.000000
20463.254027	-0.073981	0.553708	0.014331	82.423424	-2.380399	50.391621	-1.299677	0.000000	-0.717436	0.000000	0.000000	0.000000	0.007695	0.031291	-0.005193	0.000000	0.000000	2.000000	20.000000	0.000000
20463.257360	-0.074069	0.553951	0.014311	82.409012	-2.647613	50.086937	-1.300960	0.000000	-0.716570	0.000000	0.000000	0.000000	-0.026579	0.072911	-0.006016	0.000000	0.000000	2.000000	20.000000	0.000000
20463.260693	-0.074069	0.553951	0.014311	82.409012	-2.647613	50.086937	-1.300960	0.000000	-0.716570	0.000000	0.000000	0.000000	-0.026579	0.072911	-0.006016	0.000000	0.000000	2.000000	20.000000	0.000000
20463.264027	-0.074069	0.553951	0.014311	82.409012	-2.647613	50.086937	-1.300960	0.000000	-0.716570	0.000000	0.000000	0.000000	-0.026579	0.072911	-0.006016	0.000000	0.000000	2.000000	20.000000	0.000000
20463.267360	-0.074069	0.553951	0.014311	82.397415	-2.903906	49.797722	-1.296530	0.000000	-0.715568	0.000000	0.000000	0.000000	-0.026579	0.072911	-0.006016	0.000000	0.000000	2.000000	20.000000	0.000000
20463.270693	-0.074120	0.554081	0.014342	82.397415	-2.903906	49.797722	-1.296530	0.000000	-0.715568	0.000000	0.000000	0.000000	-0.015216	0.038991	0.009256	0.000000	0.000000	2.000000	20.000000	0.000000
20463.274027	-0.074120	0.554081	0.014342	82.397415	-2.903906	49.797722	-1.296530	0.000000	-0.715568	0.000000	0.000000	0.000000	-0.015216	0.038991	0.009256	0.000000	0.000000	2.000000	20.000000	0.000000
20463.277360	-0.074120	0.554081	0.014342	82.377953	-3.064110	49.612434	-1.293994	0.000000	-0.717110	0.000000	0.000000	0.000000	-0.015216	0.038991	0.009256	0.000000	0.000000	2.000000	20.000000	0.000000
20463.280693	-0.074120	0.554081	0.014342	82.377953	-3.064110	49.612434	-1.293994	0.000000	-0.717110	0.000000	0.000000	0.000000	-0.015216	0.038991	0.009256	0.000000	0.000000	2.000000	20.000000	0.000000
20463.284027	-0.074126	0.554211	0.014380	82.377953	-3.064110	49.612434	-1.293994	0.000000	-0.717110	0.000000	0.000000	0.000000	-0.001785	0.038994	0.011354	0.000000	0.000000	2.000000	20.000000	0.000000
20463.287360	-0.074126	0.554211	0.014380	82.359589	-3.093336	49.574047	-1.293994	0.000000	-0.717110	0.000000	0.000000	0.000000	-0.001785	0.038994	0.011354	0.000000	0.000000	2.000000	20.000000	0.000000
20463.290693	-0.074090	0.554358	0.014443	82.359589	-3.093336	49.574047	-1.293994	0.000000	-0.717110	0.000000	0.000000	0.000000	0.010809	0.044178	0.018806	0.000000	0.000000	2.000000	20.000000	0.000000
20463.294027	-0.074090	0.554358	0.014443	82.359589	-3.093336	49.574047	-1.293994	0.000000	-0.717110	0.000000	0.000000	0.000000	0.010809	0.044178	0.018806	0.000000	0.000000	2.000000	20.000000	0.000000
20463.297360	-0.074090	0.554358	0.014443	82.343529	-3.120366	49.537880	-1.295498	0.000000	-0.722137	0.000000	0.000000	0.000000	0.010809	0.044178	0.018806	0.000000	0.000000	2.000000	20.000000	0.000000
20463.300693	-0.074090	0.554358	0.014443	82.343529	-3.120366	49.537880	-1.295498	0.000000	-0.722137	0.000000	0.000000	0.000000	0.010809	0.044178	0.018806	0.000000	0.000000	2.000000	20.000000	0.000000
20463.304027	-0.074048	0.554471	0.014470	82.343529	-3.120366	49.537880	-1.295498	0.000000	-0.722137	0.000000	0.000000	0.000000	0.012494	0.033812	0.008090	0.000000	0.000000	2.000000	20.000000	0.000000
20463.307360	-0.074048	0.554471	0.014470	82.332024	-3.236362	49.396751	-1.295498	0.000000	-0.722137	0.000000	0.000000	0.000000	0.012494	0.033812	0.008090	0.000000	0.000000	2.000000	20.000000	0.000000
20463.310693	-0.074048	0.554471	0.014470	82.332024	-3.236362	49.396751	-1.295498	0.000000	-0.722137	0.000000	0.000000	0.000000	0.012494	0.033812	0.008090	0.000000	0.000000	2.000000	20.000000	0.000000
20463.314027	-0.074048	0.554471	0.014470	82.332024	-3.236362	49.396751	-1.295498	0.000000	-0.722137	0.000000	0.000000	0.000000	0.012494	0.033812	0.008090	0.000000	0.000000	2.000000	20.000000	0.000000
20463.317360	-0.073984	0.554706	0.014497	82.326317	-3.535319	49.043354	-1.297581	0.000000	-0.723486	0.000000	0.000000	0.000000	0.019366	0.070311	0.008172	0.000000	0.000000	2.000000	20.000000	0.000000
20463.320693	-0.073984	0.554706	0.014497	82.326317	-3.535319	49.043354	-1.297581	0.000000	-0.723486	0.000000	0.000000	0.000000	0.019366	0.070311	0.008172	0.000000	0.000000	2.000000	20.000000	0.000000
20463.324027	-0.073984	0.554706	0.014497	82.326317	-3.535319	49.043354	-1.297581	0.000000	-0.723486	0.000000	0.000000	0.000000	0.019366	0.070311	0.008172	0.000000	0.000000	2.000000	20.000000	0.000000
20463.327360	-0.073984	0.554706	0.014497	82.320366	-4.003631	48.497589	-1.300808	0.000000	-0.724847	0.000000	0.000000	0.000000	0.019366	0.070311	0.008172	0.000000	0.000000	2.000000	20.000000	0.000000
20463.330693	-0.074000	0.554793	0.014455	82.320366	-4.003631	48.497589	-1.300808	0.000000	-0.724847	0.000000	0.000000	0.000000	-0.004889	0.026131	-0.012719	0.000000	0.000000	2.000000	20.000000	0.000000
20463.334027	-0.074000	0.554793	0.014455	82.320366	-4.003631	48.497589	-1.300808	0.000000	-0.724847	0.000000	0.000000	0.000000	-0.004889	0.026131	-0.012719	0.000000	0.000000	2.000000	20.000000	0.000000
20463.337360	-0.074000	0.554793	0.014455	82.313362	-4.440801	47.988300	-1.299994	0.000000	-0.722728	0.000000	0.000000	0.000000	-0.004889	0.026131	-0.012719	0.000000	0.000000	2.000000	20.000000	0.000000
20463.340693	-0.074000	0.554793	0.014455	82.313362	-4.440801	47.988300	-1.299994	0.000000	-0.722728	0.000000	0.000000	0.000000	-0.004889	0.026131	-0.012719	0.000000	0.000000	2.000000	20.000000	0.000000
20463.344027	-0.074042	0.554897	0.014426	82.313362	-4.440801	47.988300	-1.299994	0.000000	-0.722728	0.000000	0.000000	0.000000	-0.012440	0.031299	-0.008432	0.000000	0.000000	2.000000	20.000000	0.000000
20463.347360	-0.074042	0.554897	0.014426	82.309662	-4.663194	47.733932	-1.299994	0.000000	-0.722728	0.000000	0.000000	0.000000	-0.012440	0.031299	-0.008432	0.000000	0.000000	2.000000	20.000000	0.000000
20463.350693	-0.074042	0.554897	0.014426	82.309662	-4.663194	47.733932	-1.299994	0.000000	-0.722728	0.000000	0.000000	0.000000	-0.012440	0.031299	-0.008432	0.000000	0.000000	2.000000	20.000000	0.000000
20463.354027	-0.074042	0.554897	0.014426	82.309662	-4.663194	47.733932	-1.299994	0.000000	-0.722728	0.000000	0.000000	0.000000	-0.012440	0.031299	-0.008432	0.000000	0.000000	2.000000	20.000000	0.000000
20463.357360	-0.074086	0.555018	0.014416	82.300301	-4.671061	47.728729	-1.297920	0.000000	-0.721322	0.000000	0.000000	0.000000	-0.013277	0.036481	-0.003096	0.000000	0.000000	2.000000	20.000000	0.000000
20463.360693	-0.074086	0.555018	0.014416	82.300301	-4.671061	47.728729	-1.297920	0.000000	-0.721322	0.000000	0.000000	0.000000	-0.013277	0.036481	-0.003096	0.000000	0.000000	2.000000	20.000000	0.000000
20463.364027	-0.074086	0.555018	0.014416	82.300301	-4.671061	47.728729	-1.297920	0.000000	-0.721322	0.000000	0.000000	0.000000	-0.013277	0.036481	-0.003096	0.000000	0.000000	2.000000	20.000000	0.000000
20463.367360	-0.074086	0.555018	0.014416	82.290955	-4.676177	47.723572	-1.295707	0.000000	-0.720806	0.000000	0.000000	0.000000	-0.013277	0.036481	-0.003096	0.000000	0.000000	2.000000	20.000000	0.000000
20463.370693	-0.074068	0.555079	0.014450	82.290955	-4.676177	47.723572	-1.295707	0.000000	-0.720806	0.000000	0.000000	0.000000	0.005287	0.018203	0.010158	0.000000	0.000000	2.000000	20.000000	0.000000
20463.374027	-0.074068	0.555079	0.014450	82.290955	-4.676177	47.723572	-1.295707	0.000000	-0.720806	0.000000	0.000000	0.000000	0.005287	0.018203	0.010158	0.000000	0.000000	2.000000	20.000000	0.000000
20463.377360	-0.074068	0.555079	0.014450	82.290955	-4.676177	47.723572	-1.296588	0.000000	-0.722499	0.000000	0.000000	0.000000	0.005287	0.018203	0.010158	0.000000	0.000000	2.000000	20.000000	0.000000
20463.380693	-0.074068	0.555079	0.014450	82.283875	-4.674400	47.719833	-1.296588	0.000000	-0.722499	0.000000	0.000000	0.000000	0.005287	0.018203	0.010158	0.000000	0.000000	2.000000	20.000000	0.000000
20463.384027	-0.074051	0.555140	0.014484	82.283875	-4.674400	47.719833	-1.296588	0.000000	-0.722499	0.000000	0.000000	0.000000	0.005288	0.018201	0.010155	0.000000	0.000000	2.000000	20.000000	0.000000
20463.387360	-0.074051	0.555140	0.014484	82.288383	-4.665080	47.723598	-1.296588	0.000000	-0.722499	0.000000	0.000000	0.000000	0.005288	0.018201	0.010155	0.000000	0.000000	2.000000	20.000000	0.000000
20463.390693	-0.074051	0.555140	0.014484	82.288383	-4.665080	47.723598	-1.296588	0.000000	-0.722499	0.000000	0.000000	0.000000	0.005288	0.018201	0.010155	0.000000	0.000000	2.000000	20.000000	0.000000
20463.394027	-0.074051	0.555140	0.014484	82.288383	-4.665080	47.723598	-1.296588	0.000000	-0.722499	0.000000	0.000000	0.000000	0.005288	0.018201	0.010155	0.000000	0.000000	2.000000	20.000000	0.000000
20463.397360	-0.073974	0.555252	0.014582	82.325195	-4.634606	47.748333	-1.297470	0.000000	-0.724192	0.000000	0.000000	0.000000	0.022929	0.033762	0.029339	0.000000	0.000000	2.000000	20.000000	0.000000
20463.400693	-0.073974	0.555252	0.014582	82.325195	-4.634606	47.748333	-1.297470	0.000000	-0.724192	0.000000	0.000000	0.000000	0.022929	0.033762	0.029339	0.000000	0.000000	2.000000	20.000000	0.000000
20463.404027	-0.073974	0.555252	0.014582	82.325195	-4.634606	47.748333	-1.297470	0.000000	-0.724192	0.000000	0.000000	0.000000	0.022929	0.033762	0.029339	0.000000	0.000000	2.000000	20.000000	0.000000
20463.407360	-0.073974	0.555252	0.014582	82.385002	-4.593978	47.788486	-1.301291	0.000000	-0.729082	0.000000	0.000000	0.000000	0.022929	0.033762	0.029339	0.000000	0.000000	2.000000	20.000000	0.000000
20463.410693	-0.073978	0.555339	0.014607	82.385002	-4.593978	47.788486	-1.301291	0.000000	-0.729082	0.000000	0.000000	0.000000	-0.001176	0.026040	0.007505	0.000000	1.000000	2.000000	20.000000	0.000000
20463.414027	-0.073978	0.555339	0.014607	82.385002	-4.593978	47.788486	-1.301291	0.000000	-0.729082	0.000000	0.000000	0.000000	-0.001176	0.026040	0.007505	0.000000	1.000000	2.000000	20.000000	0.000000
