# Supplementary material for: Haptic Guidance Needs to Be Intuitive Not Just Informative to Improve Human Motor Accuracy
Source: PLoS One. 2016 Mar 16;11(3):e0150912. doi: 10.1371/journal.pone.0150912 (PMC4794196; doi:10.1371/journal.pone.0150912)
Supplement: S2 Data — (ZIP) [file pone.0150912.s002.zip › Subject2/exp2_0021.txt]

Time	PosX	PosY	PosZ	RotX	RotY	RotZ	ForceX	ForceY	ForceZ	MomentX	MomentY	MomentZ	VelocityX	VelocityY	VelocityZ	CalibratedWeight	ButtonDown	Condition	Trial	Visual
20465.299238	0.000759	0.546014	0.251707	86.561966	161.483444	-149.935593	1.834350	0.000000	-4.651361	0.000000	0.000000	0.000000	0.000020	0.002333	0.018564	0.000000	1.000000	2.000000	21.000000	0.000000
20465.302572	0.000759	0.546014	0.251707	86.561966	161.483444	-149.935593	1.834350	0.000000	-4.651361	0.000000	0.000000	0.000000	0.000020	0.002333	0.018564	0.000000	1.000000	2.000000	21.000000	0.000000
20465.305905	0.000759	0.546014	0.251707	86.561966	161.483444	-149.935593	1.834350	0.000000	-4.651361	0.000000	0.000000	0.000000	0.000020	0.002333	0.018564	0.000000	1.000000	2.000000	21.000000	0.000000
20465.309238	0.001599	0.545683	0.251103	86.471581	161.970901	-149.438354	1.833959	0.000000	-4.651515	0.000000	0.000000	0.000000	0.251977	-0.099290	-0.181368	0.000000	1.000000	2.000000	21.000000	0.000000
20465.312572	0.001599	0.545683	0.251103	86.471581	161.970901	-149.438354	1.833959	0.000000	-4.651515	0.000000	0.000000	0.000000	-0.000000	0.000005	0.000003	0.000000	1.000000	2.000000	21.000000	0.000000
20465.315905	0.001599	0.545683	0.251103	86.471581	161.970901	-149.438354	1.833959	0.000000	-4.651515	0.000000	0.000000	0.000000	-0.000000	0.000005	0.000003	0.000000	1.000000	2.000000	21.000000	0.000000
20465.319238	0.001599	0.545683	0.251103	86.432289	162.191956	-149.248795	1.824303	0.000000	-4.655311	0.000000	0.000000	0.000000	-0.000000	0.000005	0.000003	0.000000	1.000000	2.000000	21.000000	0.000000
20465.322572	0.001599	0.545683	0.251103	86.432289	162.191956	-149.248795	1.824303	0.000000	-4.655311	0.000000	0.000000	0.000000	-0.000000	0.000005	0.000003	0.000000	1.000000	2.000000	21.000000	0.000000
20465.325905	0.002370	0.545606	0.250481	86.432289	162.191956	-149.248795	1.824303	0.000000	-4.655311	0.000000	0.000000	0.000000	0.231374	-0.023231	-0.186654	0.000000	1.000000	2.000000	21.000000	0.000000
20465.329238	0.002803	0.545514	0.249592	86.350357	162.957367	-148.507111	1.824303	0.000000	-4.655311	0.000000	0.000000	0.000000	0.129957	-0.027377	-0.266706	0.000000	1.000000	2.000000	21.000000	0.000000
20465.332572	0.002803	0.545514	0.249592	86.350357	162.957367	-148.507111	1.824303	0.000000	-4.655311	0.000000	0.000000	0.000000	0.129957	-0.027377	-0.266706	0.000000	1.000000	2.000000	21.000000	0.000000
20465.335905	0.002803	0.545514	0.249592	86.350357	162.957367	-148.507111	1.824303	0.000000	-4.655311	0.000000	0.000000	0.000000	0.129957	-0.027377	-0.266706	0.000000	1.000000	2.000000	21.000000	0.000000
20465.339238	0.002803	0.545514	0.249592	86.249550	165.795242	-145.745819	1.814391	0.000000	-4.659183	0.000000	0.000000	0.000000	0.129957	-0.027377	-0.266706	0.000000	1.000000	2.000000	21.000000	0.000000
20465.342572	0.004003	0.545228	0.248231	86.249550	165.795242	-145.745819	1.814391	0.000000	-4.659183	0.000000	0.000000	0.000000	0.360042	-0.086042	-0.408317	0.000000	1.000000	2.000000	21.000000	0.000000
20465.345905	0.004003	0.545228	0.248231	86.249550	165.795242	-145.745819	1.814391	0.000000	-4.659183	0.000000	0.000000	0.000000	0.360042	-0.086042	-0.408317	0.000000	1.000000	2.000000	21.000000	0.000000
20465.349238	0.005132	0.545043	0.246899	86.187462	170.369614	-141.363937	1.814391	0.000000	-4.659183	0.000000	0.000000	0.000000	0.338663	-0.055423	-0.399554	0.000000	1.000000	2.000000	21.000000	0.000000
20465.352572	0.005132	0.545043	0.246899	86.187462	170.369614	-141.363937	1.814391	0.000000	-4.659183	0.000000	0.000000	0.000000	0.338663	-0.055423	-0.399554	0.000000	1.000000	2.000000	21.000000	0.000000
20465.355905	0.005132	0.545043	0.246899	86.187462	170.369614	-141.363937	1.814391	0.000000	-4.659183	0.000000	0.000000	0.000000	0.338663	-0.055423	-0.399554	0.000000	1.000000	2.000000	21.000000	0.000000
20465.359238	0.006156	0.544769	0.245478	86.209091	177.609024	-134.331635	1.793356	0.000000	-4.667319	0.000000	0.000000	0.000000	0.307121	-0.082131	-0.426319	0.000000	1.000000	2.000000	21.000000	0.000000
20465.362572	0.006156	0.544769	0.245478	86.209091	177.609024	-134.331635	1.793356	0.000000	-4.667319	0.000000	0.000000	0.000000	0.307121	-0.082131	-0.426319	0.000000	1.000000	2.000000	21.000000	0.000000
20465.365905	0.006156	0.544769	0.245478	86.209091	177.609024	-134.331635	1.793356	0.000000	-4.667319	0.000000	0.000000	0.000000	0.307121	-0.082131	-0.426319	0.000000	1.000000	2.000000	21.000000	0.000000
20465.369238	0.006156	0.544769	0.245478	86.465645	-170.674149	-122.598114	1.785434	0.000000	-4.670356	0.000000	0.000000	0.000000	0.307121	-0.082131	-0.426319	0.000000	1.000000	2.000000	21.000000	0.000000
20465.372572	0.007674	0.544505	0.243964	86.465645	-170.674149	-122.598114	1.785434	0.000000	-4.670356	0.000000	0.000000	0.000000	0.455385	-0.079360	-0.453982	0.000000	1.000000	2.000000	21.000000	0.000000
20465.375905	0.007674	0.544505	0.243964	86.465645	-170.674149	-122.598114	1.785434	0.000000	-4.670356	0.000000	0.000000	0.000000	0.455385	-0.079360	-0.453982	0.000000	1.000000	2.000000	21.000000	0.000000
20465.379238	0.007674	0.544505	0.243964	86.813591	-156.323135	-108.000420	1.769713	0.000000	-4.676336	0.000000	0.000000	0.000000	0.455385	-0.079360	-0.453982	0.000000	1.000000	2.000000	21.000000	0.000000
20465.382572	0.009189	0.544233	0.242700	86.813591	-156.323135	-108.000420	1.769713	0.000000	-4.676336	0.000000	0.000000	0.000000	0.454405	-0.081484	-0.379271	0.000000	1.000000	2.000000	21.000000	0.000000
20465.385905	0.009189	0.544233	0.242700	86.813591	-156.323135	-108.000420	1.769713	0.000000	-4.676336	0.000000	0.000000	0.000000	0.454405	-0.081484	-0.379271	0.000000	1.000000	2.000000	21.000000	0.000000
20465.389238	0.009189	0.544233	0.242700	87.093773	-139.093674	-90.672234	1.752211	0.000000	-4.682922	0.000000	0.000000	0.000000	0.454405	-0.081484	-0.379271	0.000000	1.000000	2.000000	21.000000	0.000000
20465.392572	0.010864	0.543999	0.241422	87.093773	-139.093674	-90.672234	1.752211	0.000000	-4.682922	0.000000	0.000000	0.000000	0.502467	-0.070036	-0.383462	0.000000	1.000000	2.000000	21.000000	0.000000
20465.395905	0.010864	0.543999	0.241422	87.093773	-139.093674	-90.672234	1.752211	0.000000	-4.682922	0.000000	0.000000	0.000000	0.502467	-0.070036	-0.383462	0.000000	1.000000	2.000000	21.000000	0.000000
20465.399238	0.012536	0.543751	0.240331	87.191948	-122.477234	-74.227936	1.752211	0.000000	-4.682922	0.000000	0.000000	0.000000	0.501660	-0.074427	-0.327196	0.000000	1.000000	2.000000	21.000000	0.000000
20465.402572	0.012536	0.543751	0.240331	87.191948	-122.477234	-74.227936	1.752211	0.000000	-4.682922	0.000000	0.000000	0.000000	0.501660	-0.074427	-0.327196	0.000000	1.000000	2.000000	21.000000	0.000000
20465.405905	0.012536	0.543751	0.240331	87.191948	-122.477234	-74.227936	1.752211	0.000000	-4.682922	0.000000	0.000000	0.000000	0.501660	-0.074427	-0.327196	0.000000	1.000000	2.000000	21.000000	0.000000
20465.409238	0.014463	0.543539	0.239047	87.125740	-105.161392	-57.161625	1.709940	0.000000	-4.698522	0.000000	0.000000	0.000000	0.578289	-0.063781	-0.385315	0.000000	1.000000	2.000000	21.000000	0.000000
20465.412572	0.014463	0.543539	0.239047	87.125740	-105.161392	-57.161625	1.709940	0.000000	-4.698522	0.000000	0.000000	0.000000	0.578289	-0.063781	-0.385315	0.000000	1.000000	2.000000	21.000000	0.000000
20465.415905	0.014463	0.543539	0.239047	87.125740	-105.161392	-57.161625	1.709940	0.000000	-4.698522	0.000000	0.000000	0.000000	0.578289	-0.063781	-0.385315	0.000000	1.000000	2.000000	21.000000	0.000000
20465.419238	0.014463	0.543539	0.239047	86.823677	-89.254044	-41.318630	1.684522	0.000000	-4.707694	0.000000	0.000000	0.000000	0.578289	-0.063781	-0.385315	0.000000	1.000000	2.000000	21.000000	0.000000
20465.422572	0.016545	0.543327	0.237604	86.823677	-89.254044	-41.318630	1.684522	0.000000	-4.707694	0.000000	0.000000	0.000000	0.624579	-0.063480	-0.432782	0.000000	1.000000	2.000000	21.000000	0.000000
20465.425905	0.016545	0.543327	0.237604	86.823677	-89.254044	-41.318630	1.684522	0.000000	-4.707694	0.000000	0.000000	0.000000	0.624579	-0.063480	-0.432782	0.000000	1.000000	2.000000	21.000000	0.000000
20465.429238	0.016545	0.543327	0.237604	86.342056	-78.567375	-30.503656	1.656935	0.000000	-4.717474	0.000000	0.000000	0.000000	0.624579	-0.063480	-0.432782	0.000000	1.000000	2.000000	21.000000	0.000000
20465.432572	0.018458	0.543152	0.236297	86.342056	-78.567375	-30.503656	1.656935	0.000000	-4.717474	0.000000	0.000000	0.000000	0.573717	-0.052571	-0.392100	0.000000	0.000000	2.000000	21.000000	0.000000
20465.435905	0.018458	0.543152	0.236297	86.342056	-78.567375	-30.503656	1.656935	0.000000	-4.717474	0.000000	0.000000	0.000000	0.573717	-0.052571	-0.392100	0.000000	0.000000	2.000000	21.000000	0.000000
20465.439238	0.020071	0.542934	0.235110	85.784439	-72.072044	-23.849592	1.656935	0.000000	-4.717474	0.000000	0.000000	0.000000	0.483850	-0.065515	-0.356334	0.000000	0.000000	2.000000	21.000000	0.000000
20465.442572	0.020071	0.542934	0.235110	85.784439	-72.072044	-23.849592	1.656935	0.000000	-4.717474	0.000000	0.000000	0.000000	0.483850	-0.065515	-0.356334	0.000000	0.000000	2.000000	21.000000	0.000000
20465.445905	0.020071	0.542934	0.235110	85.784439	-72.072044	-23.849592	1.656935	0.000000	-4.717474	0.000000	0.000000	0.000000	0.483850	-0.065515	-0.356334	0.000000	0.000000	2.000000	21.000000	0.000000
20465.449238	0.020071	0.542934	0.235110	85.044174	-66.901085	-18.484241	1.609372	0.000000	-4.733912	0.000000	0.000000	0.000000	0.483850	-0.065515	-0.356334	0.000000	0.000000	2.000000	21.000000	0.000000
20465.452572	0.022097	0.542687	0.233677	85.044174	-66.901085	-18.484241	1.609372	0.000000	-4.733912	0.000000	0.000000	0.000000	0.607955	-0.073880	-0.429724	0.000000	0.000000	2.000000	21.000000	0.000000
20465.455905	0.022097	0.542687	0.233677	85.044174	-66.901085	-18.484241	1.609372	0.000000	-4.733912	0.000000	0.000000	0.000000	0.607955	-0.073880	-0.429724	0.000000	0.000000	2.000000	21.000000	0.000000
20465.459238	0.022097	0.542687	0.233677	84.433983	-63.587490	-14.965035	1.581330	0.000000	-4.743352	0.000000	0.000000	0.000000	0.607955	-0.073880	-0.429724	0.000000	0.000000	2.000000	21.000000	0.000000
20465.462572	0.023890	0.542457	0.232372	84.433983	-63.587490	-14.965035	1.581330	0.000000	-4.743352	0.000000	0.000000	0.000000	0.538009	-0.069135	-0.391642	0.000000	0.000000	2.000000	21.000000	0.000000
20465.465905	0.023890	0.542457	0.232372	84.433983	-63.587490	-14.965035	1.581330	0.000000	-4.743352	0.000000	0.000000	0.000000	0.538009	-0.069135	-0.391642	0.000000	0.000000	2.000000	21.000000	0.000000
20465.469238	0.025487	0.542208	0.231232	83.994003	-61.141212	-12.409106	1.581330	0.000000	-4.743352	0.000000	0.000000	0.000000	0.478972	-0.074511	-0.342022	0.000000	0.000000	2.000000	21.000000	0.000000
20465.472572	0.025487	0.542208	0.231232	83.994003	-61.141212	-12.409106	1.581330	0.000000	-4.743352	0.000000	0.000000	0.000000	0.478972	-0.074511	-0.342022	0.000000	0.000000	2.000000	21.000000	0.000000
20465.475905	0.025487	0.542208	0.231232	83.994003	-61.141212	-12.409106	1.581330	0.000000	-4.743352	0.000000	0.000000	0.000000	0.478972	-0.074511	-0.342022	0.000000	0.000000	2.000000	21.000000	0.000000
20465.479238	0.027238	0.541948	0.229982	83.657295	-58.630852	-9.783628	1.533561	0.000000	-4.759011	0.000000	0.000000	0.000000	0.525145	-0.078076	-0.374886	0.000000	0.000000	2.000000	21.000000	0.000000
20465.482572	0.027238	0.541948	0.229982	83.657295	-58.630852	-9.783628	1.533561	0.000000	-4.759011	0.000000	0.000000	0.000000	0.525145	-0.078076	-0.374886	0.000000	0.000000	2.000000	21.000000	0.000000
20465.485905	0.027238	0.541948	0.229982	83.657295	-58.630852	-9.783628	1.533561	0.000000	-4.759011	0.000000	0.000000	0.000000	0.525145	-0.078076	-0.374886	0.000000	0.000000	2.000000	21.000000	0.000000
20465.489238	0.027238	0.541948	0.229982	83.471924	-56.227097	-7.116325	1.508231	0.000000	-4.767099	0.000000	0.000000	0.000000	0.525145	-0.078076	-0.374886	0.000000	0.000000	2.000000	21.000000	0.000000
20465.492572	0.028976	0.541672	0.228595	83.471924	-56.227097	-7.116325	1.508231	0.000000	-4.767099	0.000000	0.000000	0.000000	0.521560	-0.082861	-0.415959	0.000000	0.000000	2.000000	21.000000	0.000000
20465.495905	0.028976	0.541672	0.228595	83.471924	-56.227097	-7.116325	1.508231	0.000000	-4.767099	0.000000	0.000000	0.000000	0.521560	-0.082861	-0.415959	0.000000	0.000000	2.000000	21.000000	0.000000
20465.499238	0.030358	0.541457	0.227407	83.408524	-54.901154	-5.673918	1.508231	0.000000	-4.767099	0.000000	0.000000	0.000000	0.414716	-0.064415	-0.356462	0.000000	0.000000	2.000000	21.000000	0.000000
20465.502572	0.030358	0.541457	0.227407	83.408524	-54.901154	-5.673918	1.508231	0.000000	-4.767099	0.000000	0.000000	0.000000	0.414716	-0.064415	-0.356462	0.000000	0.000000	2.000000	21.000000	0.000000
20465.505905	0.030358	0.541457	0.227407	83.408524	-54.901154	-5.673918	1.508231	0.000000	-4.767099	0.000000	0.000000	0.000000	0.414716	-0.064415	-0.356462	0.000000	0.000000	2.000000	21.000000	0.000000
20465.509238	0.030358	0.541457	0.227407	83.390343	-54.316692	-5.076190	1.464092	0.000000	-4.780841	0.000000	0.000000	0.000000	0.414716	-0.064415	-0.356462	0.000000	0.000000	2.000000	21.000000	0.000000
20465.512572	0.031917	0.541206	0.225912	83.390343	-54.316692	-5.076190	1.464092	0.000000	-4.780841	0.000000	0.000000	0.000000	0.467517	-0.075262	-0.448674	0.000000	0.000000	2.000000	21.000000	0.000000
20465.515905	0.031917	0.541206	0.225912	83.390343	-54.316692	-5.076190	1.464092	0.000000	-4.780841	0.000000	0.000000	0.000000	0.467517	-0.075262	-0.448674	0.000000	0.000000	2.000000	21.000000	0.000000
20465.519238	0.033090	0.541037	0.224633	83.418137	-54.494030	-5.167028	1.464092	0.000000	-4.780841	0.000000	0.000000	0.000000	0.351887	-0.050683	-0.383645	0.000000	0.000000	2.000000	21.000000	0.000000
20465.522572	0.033090	0.541037	0.224633	83.418137	-54.494030	-5.167028	1.464092	0.000000	-4.780841	0.000000	0.000000	0.000000	0.351887	-0.050683	-0.383645	0.000000	0.000000	2.000000	21.000000	0.000000
20465.525905	0.033090	0.541037	0.224633	83.418137	-54.494030	-5.167028	1.464092	0.000000	-4.780841	0.000000	0.000000	0.000000	0.351887	-0.050683	-0.383645	0.000000	0.000000	2.000000	21.000000	0.000000
20465.529238	0.033090	0.541037	0.224633	83.486809	-55.288738	-5.874364	1.427349	0.000000	-4.791939	0.000000	0.000000	0.000000	0.351887	-0.050683	-0.383645	0.000000	0.000000	2.000000	21.000000	0.000000
20465.532572	0.034531	0.540882	0.222984	83.486809	-55.288738	-5.874364	1.427349	0.000000	-4.791939	0.000000	0.000000	0.000000	0.432378	-0.046718	-0.494637	0.000000	0.000000	2.000000	21.000000	0.000000
20465.535905	0.034531	0.540882	0.222984	83.486809	-55.288738	-5.874364	1.427349	0.000000	-4.791939	0.000000	0.000000	0.000000	0.432378	-0.046718	-0.494637	0.000000	0.000000	2.000000	21.000000	0.000000
20465.539238	0.035654	0.540807	0.221551	83.552017	-56.098385	-6.765228	1.427349	0.000000	-4.791939	0.000000	0.000000	0.000000	0.336770	-0.022351	-0.429906	0.000000	0.000000	2.000000	21.000000	0.000000
20465.542572	0.035654	0.540807	0.221551	83.552017	-56.098385	-6.765228	1.427349	0.000000	-4.791939	0.000000	0.000000	0.000000	0.336770	-0.022351	-0.429906	0.000000	0.000000	2.000000	21.000000	0.000000
20465.545905	0.035654	0.540807	0.221551	83.552017	-56.098385	-6.765228	1.427349	0.000000	-4.791939	0.000000	0.000000	0.000000	0.336770	-0.022351	-0.429906	0.000000	0.000000	2.000000	21.000000	0.000000
20465.549238	0.036854	0.540757	0.219854	83.624893	-57.063839	-7.820970	1.394552	0.000000	-4.801585	0.000000	0.000000	0.000000	0.360033	-0.015050	-0.509140	0.000000	0.000000	2.000000	21.000000	0.000000
20465.552572	0.036854	0.540757	0.219854	83.624893	-57.063839	-7.820970	1.394552	0.000000	-4.801585	0.000000	0.000000	0.000000	0.360033	-0.015050	-0.509140	0.000000	0.000000	2.000000	21.000000	0.000000
20465.555905	0.036854	0.540757	0.219854	83.624893	-57.063839	-7.820970	1.394552	0.000000	-4.801585	0.000000	0.000000	0.000000	0.360033	-0.015050	-0.509140	0.000000	0.000000	2.000000	21.000000	0.000000
20465.559238	0.036854	0.540757	0.219854	83.707581	-58.207420	-9.052219	1.380290	0.000000	-4.805705	0.000000	0.000000	0.000000	0.360033	-0.015050	-0.509140	0.000000	0.000000	2.000000	21.000000	0.000000
20465.562572	0.038190	0.540706	0.217839	83.707581	-58.207420	-9.052219	1.380290	0.000000	-4.805705	0.000000	0.000000	0.000000	0.401024	-0.015375	-0.604411	0.000000	0.000000	2.000000	21.000000	0.000000
20465.565905	0.038190	0.540706	0.217839	83.707581	-58.207420	-9.052219	1.380290	0.000000	-4.805705	0.000000	0.000000	0.000000	0.401024	-0.015375	-0.604411	0.000000	0.000000	2.000000	21.000000	0.000000
20465.569238	0.039273	0.540694	0.216010	83.790123	-59.238129	-10.123790	1.380290	0.000000	-4.805705	0.000000	0.000000	0.000000	0.324847	-0.003641	-0.548742	0.000000	0.000000	2.000000	21.000000	0.000000
20465.572572	0.039273	0.540694	0.216010	83.790123	-59.238129	-10.123790	1.380290	0.000000	-4.805705	0.000000	0.000000	0.000000	0.324847	-0.003641	-0.548742	0.000000	0.000000	2.000000	21.000000	0.000000
20465.575905	0.039273	0.540694	0.216010	83.790123	-59.238129	-10.123790	1.380290	0.000000	-4.805705	0.000000	0.000000	0.000000	0.324847	-0.003641	-0.548742	0.000000	0.000000	2.000000	21.000000	0.000000
20465.579238	0.039273	0.540694	0.216010	83.930237	-60.483955	-11.334959	1.353188	0.000000	-4.813406	0.000000	0.000000	0.000000	0.324847	-0.003641	-0.548742	0.000000	0.000000	2.000000	21.000000	0.000000
20465.582572	0.040632	0.540699	0.213562	83.930237	-60.483955	-11.334959	1.353188	0.000000	-4.813406	0.000000	0.000000	0.000000	0.407688	0.001692	-0.734571	0.000000	0.000000	2.000000	21.000000	0.000000
20465.585905	0.040632	0.540699	0.213562	83.930237	-60.483955	-11.334959	1.353188	0.000000	-4.813406	0.000000	0.000000	0.000000	0.407688	0.001692	-0.734571	0.000000	0.000000	2.000000	21.000000	0.000000
20465.589238	0.041806	0.540772	0.211375	84.073349	-61.528339	-12.193527	1.353188	0.000000	-4.813406	0.000000	0.000000	0.000000	0.352107	0.021673	-0.655965	0.000000	0.000000	2.000000	21.000000	0.000000
20465.592572	0.041806	0.540772	0.211375	84.073349	-61.528339	-12.193527	1.353188	0.000000	-4.813406	0.000000	0.000000	0.000000	0.352107	0.021673	-0.655965	0.000000	0.000000	2.000000	21.000000	0.000000
20465.595905	0.041806	0.540772	0.211375	84.073349	-61.528339	-12.193527	1.353188	0.000000	-4.813406	0.000000	0.000000	0.000000	0.352107	0.021673	-0.655965	0.000000	0.000000	2.000000	21.000000	0.000000
20465.599238	0.043167	0.540884	0.208768	84.225250	-62.867855	-13.045475	1.327180	0.000000	-4.820642	0.000000	0.000000	0.000000	0.408169	0.033600	-0.782130	0.000000	0.000000	2.000000	21.000000	0.000000
20465.602572	0.043167	0.540884	0.208768	84.225250	-62.867855	-13.045475	1.327180	0.000000	-4.820642	0.000000	0.000000	0.000000	0.408169	0.033600	-0.782130	0.000000	0.000000	2.000000	21.000000	0.000000
20465.605905	0.043167	0.540884	0.208768	84.225250	-62.867855	-13.045475	1.327180	0.000000	-4.820642	0.000000	0.000000	0.000000	0.408169	0.033600	-0.782130	0.000000	0.000000	2.000000	21.000000	0.000000
20465.609238	0.043167	0.540884	0.208768	84.332748	-64.692795	-14.310207	1.313367	0.000000	-4.824424	0.000000	0.000000	0.000000	0.408169	0.033600	-0.782130	0.000000	0.000000	2.000000	21.000000	0.000000
20465.612572	0.044704	0.541081	0.205677	84.332748	-64.692795	-14.310207	1.313367	0.000000	-4.824424	0.000000	0.000000	0.000000	0.461359	0.059236	-0.927327	0.000000	0.000000	2.000000	21.000000	0.000000
20465.615905	0.044704	0.541081	0.205677	84.332748	-64.692795	-14.310207	1.313367	0.000000	-4.824424	0.000000	0.000000	0.000000	0.461359	0.059236	-0.927327	0.000000	0.000000	2.000000	21.000000	0.000000
20465.619238	0.046004	0.541251	0.203000	84.398071	-66.324448	-15.440265	1.313367	0.000000	-4.824424	0.000000	0.000000	0.000000	0.389807	0.050990	-0.803011	0.000000	0.000000	2.000000	21.000000	0.000000
20465.622572	0.046004	0.541251	0.203000	84.398071	-66.324448	-15.440265	1.313367	0.000000	-4.824424	0.000000	0.000000	0.000000	0.389807	0.050990	-0.803011	0.000000	0.000000	2.000000	21.000000	0.000000
20465.625905	0.046004	0.541251	0.203000	84.398071	-66.324448	-15.440265	1.313367	0.000000	-4.824424	0.000000	0.000000	0.000000	0.389807	0.050990	-0.803011	0.000000	0.000000	2.000000	21.000000	0.000000
20465.629238	0.047484	0.541444	0.199946	84.462250	-68.069862	-16.662640	1.285266	0.000000	-4.831986	0.000000	0.000000	0.000000	0.444041	0.058000	-0.916349	0.000000	0.000000	2.000000	21.000000	0.000000
20465.632572	0.047484	0.541444	0.199946	84.462250	-68.069862	-16.662640	1.285266	0.000000	-4.831986	0.000000	0.000000	0.000000	0.444041	0.058000	-0.916349	0.000000	0.000000	2.000000	21.000000	0.000000
20465.635905	0.047484	0.541444	0.199946	84.462250	-68.069862	-16.662640	1.285266	0.000000	-4.831986	0.000000	0.000000	0.000000	0.444041	0.058000	-0.916349	0.000000	0.000000	2.000000	21.000000	0.000000
20465.639238	0.049003	0.541674	0.196777	84.508911	-69.288345	-17.416945	1.270179	0.000000	-4.835974	0.000000	0.000000	0.000000	0.455679	0.068785	-0.950532	0.000000	0.000000	2.000000	21.000000	0.000000
20465.642572	0.049003	0.541674	0.196777	84.508911	-69.288345	-17.416945	1.270179	0.000000	-4.835974	0.000000	0.000000	0.000000	0.455679	0.068785	-0.950532	0.000000	0.000000	2.000000	21.000000	0.000000
20465.645905	0.049003	0.541674	0.196777	84.508911	-69.288345	-17.416945	1.270179	0.000000	-4.835974	0.000000	0.000000	0.000000	0.455679	0.068785	-0.950532	0.000000	0.000000	2.000000	21.000000	0.000000
20465.649238	0.050592	0.541942	0.193525	84.530045	-69.379272	-17.078226	1.254370	0.000000	-4.840098	0.000000	0.000000	0.000000	0.476830	0.080580	-0.975615	0.000000	0.000000	2.000000	21.000000	0.000000
20465.652572	0.050592	0.541942	0.193525	84.530045	-69.379272	-17.078226	1.254370	0.000000	-4.840098	0.000000	0.000000	0.000000	0.476830	0.080580	-0.975615	0.000000	0.000000	2.000000	21.000000	0.000000
20465.655905	0.050592	0.541942	0.193525	84.530045	-69.379272	-17.078226	1.254370	0.000000	-4.840098	0.000000	0.000000	0.000000	0.476830	0.080580	-0.975615	0.000000	0.000000	2.000000	21.000000	0.000000
20465.659238	0.052248	0.542209	0.190158	84.531799	-68.597572	-15.958178	1.236848	0.000000	-4.844606	0.000000	0.000000	0.000000	0.496635	0.080060	-1.010016	0.000000	0.000000	2.000000	21.000000	0.000000
20465.662572	0.052248	0.542209	0.190158	84.531799	-68.597572	-15.958178	1.236848	0.000000	-4.844606	0.000000	0.000000	0.000000	0.496635	0.080060	-1.010016	0.000000	0.000000	2.000000	21.000000	0.000000
20465.665905	0.052248	0.542209	0.190158	84.531799	-68.597572	-15.958178	1.236848	0.000000	-4.844606	0.000000	0.000000	0.000000	0.496635	0.080060	-1.010016	0.000000	0.000000	2.000000	21.000000	0.000000
20465.669238	0.052248	0.542209	0.190158	84.522346	-67.253258	-14.368173	1.217783	0.000000	-4.849433	0.000000	0.000000	0.000000	0.496635	0.080060	-1.010016	0.000000	0.000000	2.000000	21.000000	0.000000
20465.672572	0.054183	0.542573	0.186324	84.522346	-67.253258	-14.368173	1.217783	0.000000	-4.849433	0.000000	0.000000	0.000000	0.580716	0.109246	-1.150176	0.000000	0.000000	2.000000	21.000000	0.000000
20465.675905	0.054183	0.542573	0.186324	84.522346	-67.253258	-14.368173	1.217783	0.000000	-4.849433	0.000000	0.000000	0.000000	0.580716	0.109246	-1.150176	0.000000	0.000000	2.000000	21.000000	0.000000
20465.679238	0.054183	0.542573	0.186324	84.504311	-65.670189	-12.600399	1.193919	0.000000	-4.855364	0.000000	0.000000	0.000000	0.580716	0.109246	-1.150176	0.000000	0.000000	2.000000	21.000000	0.000000
20465.682572	0.055964	0.542963	0.182757	84.504311	-65.670189	-12.600399	1.193919	0.000000	-4.855364	0.000000	0.000000	0.000000	0.534164	0.116848	-1.070343	0.000000	0.000000	2.000000	21.000000	0.000000
20465.685905	0.055964	0.542963	0.182757	84.504311	-65.670189	-12.600399	1.193919	0.000000	-4.855364	0.000000	0.000000	0.000000	0.534164	0.116848	-1.070343	0.000000	0.000000	2.000000	21.000000	0.000000
20465.689238	0.055964	0.542963	0.182757	84.473373	-63.839409	-10.541624	1.171251	0.000000	-4.860881	0.000000	0.000000	0.000000	0.534164	0.116848	-1.070343	0.000000	0.000000	2.000000	21.000000	0.000000
20465.692572	0.057716	0.543441	0.179118	84.473373	-63.839409	-10.541624	1.171251	0.000000	-4.860881	0.000000	0.000000	0.000000	0.525627	0.143566	-1.091573	0.000000	0.000000	2.000000	21.000000	0.000000
20465.695905	0.057716	0.543441	0.179118	84.473373	-63.839409	-10.541624	1.171251	0.000000	-4.860881	0.000000	0.000000	0.000000	0.525627	0.143566	-1.091573	0.000000	0.000000	2.000000	21.000000	0.000000
20465.699238	0.057716	0.543441	0.179118	84.438591	-61.949619	-8.484141	1.148762	0.000000	-4.866246	0.000000	0.000000	0.000000	0.525627	0.143566	-1.091573	0.000000	0.000000	2.000000	21.000000	0.000000
20465.702572	0.059386	0.544017	0.175484	84.438591	-61.949619	-8.484141	1.148762	0.000000	-4.866246	0.000000	0.000000	0.000000	0.500839	0.172592	-1.090176	0.000000	0.000000	2.000000	21.000000	0.000000
20465.705905	0.059386	0.544017	0.175484	84.438591	-61.949619	-8.484141	1.148762	0.000000	-4.866246	0.000000	0.000000	0.000000	0.500839	0.172592	-1.090176	0.000000	0.000000	2.000000	21.000000	0.000000
20465.709238	0.060887	0.544593	0.172204	84.405388	-60.296909	-6.788274	1.148762	0.000000	-4.866246	0.000000	0.000000	0.000000	0.450311	0.172944	-0.984084	0.000000	0.000000	2.000000	21.000000	0.000000
20465.712572	0.060887	0.544593	0.172204	84.405388	-60.296909	-6.788274	1.148762	0.000000	-4.866246	0.000000	0.000000	0.000000	0.450311	0.172944	-0.984084	0.000000	0.000000	2.000000	21.000000	0.000000
20465.715905	0.060887	0.544593	0.172204	84.405388	-60.296909	-6.788274	1.148762	0.000000	-4.866246	0.000000	0.000000	0.000000	0.450311	0.172944	-0.984084	0.000000	0.000000	2.000000	21.000000	0.000000
20465.719238	0.062483	0.545251	0.168554	84.385147	-58.597923	-5.066382	1.107465	0.000000	-4.875810	0.000000	0.000000	0.000000	0.478902	0.197309	-1.095002	0.000000	0.000000	2.000000	21.000000	0.000000
20465.722572	0.062483	0.545251	0.168554	84.385147	-58.597923	-5.066382	1.107465	0.000000	-4.875810	0.000000	0.000000	0.000000	0.478902	0.197309	-1.095002	0.000000	0.000000	2.000000	21.000000	0.000000
20465.725905	0.062483	0.545251	0.168554	84.385147	-58.597923	-5.066382	1.107465	0.000000	-4.875810	0.000000	0.000000	0.000000	0.478902	0.197309	-1.095002	0.000000	0.000000	2.000000	21.000000	0.000000
20465.729238	0.064113	0.545909	0.164857	84.452141	-56.894310	-3.232922	1.086327	0.000000	-4.880563	0.000000	0.000000	0.000000	0.488898	0.197375	-1.109028	0.000000	0.000000	2.000000	21.000000	0.000000
20465.732572	0.064113	0.545909	0.164857	84.452141	-56.894310	-3.232922	1.086327	0.000000	-4.880563	0.000000	0.000000	0.000000	0.488898	0.197375	-1.109028	0.000000	0.000000	2.000000	21.000000	0.000000
20465.735905	0.064113	0.545909	0.164857	84.452141	-56.894310	-3.232922	1.086327	0.000000	-4.880563	0.000000	0.000000	0.000000	0.488898	0.197375	-1.109028	0.000000	0.000000	2.000000	21.000000	0.000000
20465.739238	0.065829	0.546561	0.161071	84.609367	-55.151028	-1.191884	1.063533	0.000000	-4.885580	0.000000	0.000000	0.000000	0.514935	0.195704	-1.135795	0.000000	0.000000	2.000000	21.000000	0.000000
20465.742572	0.065829	0.546561	0.161071	84.609367	-55.151028	-1.191884	1.063533	0.000000	-4.885580	0.000000	0.000000	0.000000	0.514935	0.195704	-1.135795	0.000000	0.000000	2.000000	21.000000	0.000000
20465.745905	0.065829	0.546561	0.161071	84.609367	-55.151028	-1.191884	1.063533	0.000000	-4.885580	0.000000	0.000000	0.000000	0.514935	0.195704	-1.135795	0.000000	0.000000	2.000000	21.000000	0.000000
20465.749238	0.067570	0.547154	0.157190	84.804047	-53.695038	0.634651	1.037649	0.000000	-4.891144	0.000000	0.000000	0.000000	0.522229	0.177842	-1.164254	0.000000	0.000000	2.000000	21.000000	0.000000
20465.752572	0.067570	0.547154	0.157190	84.804047	-53.695038	0.634651	1.037649	0.000000	-4.891144	0.000000	0.000000	0.000000	0.522229	0.177842	-1.164254	0.000000	0.000000	2.000000	21.000000	0.000000
20465.755905	0.067570	0.547154	0.157190	84.804047	-53.695038	0.634651	1.037649	0.000000	-4.891144	0.000000	0.000000	0.000000	0.522229	0.177842	-1.164254	0.000000	0.000000	2.000000	21.000000	0.000000
20465.759238	0.069334	0.547740	0.153224	85.009705	-52.547981	2.130518	1.010283	0.000000	-4.896869	0.000000	0.000000	0.000000	0.529264	0.175848	-1.189829	0.000000	0.000000	2.000000	21.000000	0.000000
20465.762572	0.069334	0.547740	0.153224	85.009705	-52.547981	2.130518	1.010283	0.000000	-4.896869	0.000000	0.000000	0.000000	0.529264	0.175848	-1.189829	0.000000	0.000000	2.000000	21.000000	0.000000
20465.765905	0.069334	0.547740	0.153224	85.009705	-52.547981	2.130518	1.010283	0.000000	-4.896869	0.000000	0.000000	0.000000	0.529264	0.175848	-1.189829	0.000000	0.000000	2.000000	21.000000	0.000000
20465.769238	0.071128	0.548330	0.149244	85.201309	-51.768951	3.218191	0.981233	0.000000	-4.902773	0.000000	0.000000	0.000000	0.538240	0.176938	-1.193968	0.000000	0.000000	2.000000	21.000000	0.000000
20465.772572	0.071128	0.548330	0.149244	85.201309	-51.768951	3.218191	0.981233	0.000000	-4.902773	0.000000	0.000000	0.000000	0.538240	0.176938	-1.193968	0.000000	0.000000	2.000000	21.000000	0.000000
20465.775905	0.071128	0.548330	0.149244	85.201309	-51.768951	3.218191	0.981233	0.000000	-4.902773	0.000000	0.000000	0.000000	0.538240	0.176938	-1.193968	0.000000	0.000000	2.000000	21.000000	0.000000
20465.779238	0.072808	0.548923	0.145268	85.356155	-51.054230	4.247649	0.949662	0.000000	-4.908986	0.000000	0.000000	0.000000	0.503981	0.177888	-1.192910	0.000000	0.000000	2.000000	21.000000	0.000000
20465.782572	0.072808	0.548923	0.145268	85.356155	-51.054230	4.247649	0.949662	0.000000	-4.908986	0.000000	0.000000	0.000000	0.503981	0.177888	-1.192910	0.000000	0.000000	2.000000	21.000000	0.000000
20465.785905	0.072808	0.548923	0.145268	85.356155	-51.054230	4.247649	0.949662	0.000000	-4.908986	0.000000	0.000000	0.000000	0.503981	0.177888	-1.192910	0.000000	0.000000	2.000000	21.000000	0.000000
20465.789238	0.072808	0.548923	0.145268	85.481697	-49.869617	5.793770	0.919946	0.000000	-4.914641	0.000000	0.000000	0.000000	0.503981	0.177888	-1.192910	0.000000	0.000000	2.000000	21.000000	0.000000
20465.792572	0.074534	0.549671	0.140949	85.481697	-49.869617	5.793770	0.919946	0.000000	-4.914641	0.000000	0.000000	0.000000	0.517860	0.224565	-1.295546	0.000000	0.000000	2.000000	21.000000	0.000000
20465.795905	0.074534	0.549671	0.140949	85.481697	-49.869617	5.793770	0.919946	0.000000	-4.914641	0.000000	0.000000	0.000000	0.517860	0.224565	-1.295546	0.000000	0.000000	2.000000	21.000000	0.000000
20465.799238	0.075900	0.550266	0.137413	85.574242	-48.205620	7.730373	0.919946	0.000000	-4.914641	0.000000	0.000000	0.000000	0.409761	0.178319	-1.060903	0.000000	0.000000	2.000000	21.000000	0.000000
20465.802572	0.075900	0.550266	0.137413	85.574242	-48.205620	7.730373	0.919946	0.000000	-4.914641	0.000000	0.000000	0.000000	0.409761	0.178319	-1.060903	0.000000	0.000000	2.000000	21.000000	0.000000
20465.805905	0.075900	0.550266	0.137413	85.574242	-48.205620	7.730373	0.919946	0.000000	-4.914641	0.000000	0.000000	0.000000	0.409761	0.178319	-1.060903	0.000000	0.000000	2.000000	21.000000	0.000000
20465.809238	0.077371	0.550930	0.133524	85.699074	-45.112995	11.089271	0.863731	0.000000	-4.924832	0.000000	0.000000	0.000000	0.441241	0.199261	-1.166679	0.000000	0.000000	2.000000	21.000000	0.000000
20465.812572	0.077371	0.550930	0.133524	85.699074	-45.112995	11.089271	0.863731	0.000000	-4.924832	0.000000	0.000000	0.000000	0.441241	0.199261	-1.166679	0.000000	0.000000	2.000000	21.000000	0.000000
20465.815905	0.077371	0.550930	0.133524	85.699074	-45.112995	11.089271	0.863731	0.000000	-4.924832	0.000000	0.000000	0.000000	0.441241	0.199261	-1.166679	0.000000	0.000000	2.000000	21.000000	0.000000
20465.819238	0.078818	0.551564	0.129637	85.816055	-40.764683	15.697471	0.835465	0.000000	-4.929706	0.000000	0.000000	0.000000	0.434054	0.190218	-1.166074	0.000000	0.000000	2.000000	21.000000	0.000000
20465.822572	0.078818	0.551564	0.129637	85.816055	-40.764683	15.697471	0.835465	0.000000	-4.929706	0.000000	0.000000	0.000000	0.434054	0.190218	-1.166074	0.000000	0.000000	2.000000	21.000000	0.000000
20465.825905	0.078818	0.551564	0.129637	85.816055	-40.764683	15.697471	0.835465	0.000000	-4.929706	0.000000	0.000000	0.000000	0.434054	0.190218	-1.166074	0.000000	0.000000	2.000000	21.000000	0.000000
20465.829238	0.080252	0.552231	0.125838	85.884628	-35.590687	21.170740	0.806289	0.000000	-4.934561	0.000000	0.000000	0.000000	0.430406	0.200258	-1.139844	0.000000	0.000000	2.000000	21.000000	0.000000
20465.832572	0.080252	0.552231	0.125838	85.884628	-35.590687	21.170740	0.806289	0.000000	-4.934561	0.000000	0.000000	0.000000	0.430406	0.200258	-1.139844	0.000000	0.000000	2.000000	21.000000	0.000000
20465.835905	0.080252	0.552231	0.125838	85.884628	-35.590687	21.170740	0.806289	0.000000	-4.934561	0.000000	0.000000	0.000000	0.430406	0.200258	-1.139844	0.000000	0.000000	2.000000	21.000000	0.000000
20465.839238	0.081610	0.552838	0.122055	85.903709	-30.237688	26.887749	0.775157	0.000000	-4.939548	0.000000	0.000000	0.000000	0.407198	0.181847	-1.134871	0.000000	0.000000	2.000000	21.000000	0.000000
20465.842572	0.081610	0.552838	0.122055	85.903709	-30.237688	26.887749	0.775157	0.000000	-4.939548	0.000000	0.000000	0.000000	0.407198	0.181847	-1.134871	0.000000	0.000000	2.000000	21.000000	0.000000
20465.845905	0.081610	0.552838	0.122055	85.903709	-30.237688	26.887749	0.775157	0.000000	-4.939548	0.000000	0.000000	0.000000	0.407198	0.181847	-1.134871	0.000000	0.000000	2.000000	21.000000	0.000000
20465.849238	0.082956	0.553428	0.118351	85.861374	-25.326994	32.126888	0.744951	0.000000	-4.944193	0.000000	0.000000	0.000000	0.403762	0.176946	-1.111154	0.000000	0.000000	2.000000	21.000000	0.000000
20465.852572	0.082956	0.553428	0.118351	85.861374	-25.326994	32.126888	0.744951	0.000000	-4.944193	0.000000	0.000000	0.000000	0.403762	0.176946	-1.111154	0.000000	0.000000	2.000000	21.000000	0.000000
20465.855905	0.082956	0.553428	0.118351	85.861374	-25.326994	32.126888	0.744951	0.000000	-4.944193	0.000000	0.000000	0.000000	0.403762	0.176946	-1.111154	0.000000	0.000000	2.000000	21.000000	0.000000
20465.859238	0.084155	0.554002	0.114747	85.769081	-21.313032	36.347233	0.712723	0.000000	-4.948942	0.000000	0.000000	0.000000	0.359882	0.172349	-1.081078	0.000000	0.000000	2.000000	21.000000	0.000000
20465.862572	0.084155	0.554002	0.114747	85.769081	-21.313032	36.347233	0.712723	0.000000	-4.948942	0.000000	0.000000	0.000000	0.359882	0.172349	-1.081078	0.000000	0.000000	2.000000	21.000000	0.000000
20465.865905	0.084155	0.554002	0.114747	85.769081	-21.313032	36.347233	0.712723	0.000000	-4.948942	0.000000	0.000000	0.000000	0.359882	0.172349	-1.081078	0.000000	0.000000	2.000000	21.000000	0.000000
20465.869238	0.085230	0.554568	0.111183	85.643959	-18.312662	39.401661	0.683929	0.000000	-4.953003	0.000000	0.000000	0.000000	0.322491	0.169875	-1.069292	0.000000	0.000000	2.000000	21.000000	0.000000
20465.872572	0.085230	0.554568	0.111183	85.643959	-18.312662	39.401661	0.683929	0.000000	-4.953003	0.000000	0.000000	0.000000	0.322491	0.169875	-1.069292	0.000000	0.000000	2.000000	21.000000	0.000000
20465.875905	0.085230	0.554568	0.111183	85.643959	-18.312662	39.401661	0.683929	0.000000	-4.953003	0.000000	0.000000	0.000000	0.322491	0.169875	-1.069292	0.000000	0.000000	2.000000	21.000000	0.000000
20465.879238	0.086166	0.555089	0.107728	85.518997	-16.064169	41.651764	0.658425	0.000000	-4.956458	0.000000	0.000000	0.000000	0.280699	0.156337	-1.036609	0.000000	0.000000	2.000000	21.000000	0.000000
20465.882572	0.086166	0.555089	0.107728	85.518997	-16.064169	41.651764	0.658425	0.000000	-4.956458	0.000000	0.000000	0.000000	0.280699	0.156337	-1.036609	0.000000	0.000000	2.000000	21.000000	0.000000
20465.885905	0.086166	0.555089	0.107728	85.518997	-16.064169	41.651764	0.658425	0.000000	-4.956458	0.000000	0.000000	0.000000	0.280699	0.156337	-1.036609	0.000000	0.000000	2.000000	21.000000	0.000000
20465.889238	0.087036	0.555572	0.104311	85.425644	-14.030638	43.713913	0.636857	0.000000	-4.959275	0.000000	0.000000	0.000000	0.261139	0.144910	-1.024887	0.000000	0.000000	2.000000	21.000000	0.000000
20465.892572	0.087036	0.555572	0.104311	85.425644	-14.030638	43.713913	0.636857	0.000000	-4.959275	0.000000	0.000000	0.000000	0.261139	0.144910	-1.024887	0.000000	0.000000	2.000000	21.000000	0.000000
20465.895905	0.087036	0.555572	0.104311	85.425644	-14.030638	43.713913	0.636857	0.000000	-4.959275	0.000000	0.000000	0.000000	0.261139	0.144910	-1.024887	0.000000	0.000000	2.000000	21.000000	0.000000
20465.899238	0.087869	0.556049	0.100926	85.360542	-11.912157	45.858364	0.616648	0.000000	-4.961829	0.000000	0.000000	0.000000	0.249657	0.143005	-1.015772	0.000000	0.000000	2.000000	21.000000	0.000000
20465.902572	0.087869	0.556049	0.100926	85.360542	-11.912157	45.858364	0.616648	0.000000	-4.961829	0.000000	0.000000	0.000000	0.249657	0.143005	-1.015772	0.000000	0.000000	2.000000	21.000000	0.000000
20465.905905	0.087869	0.556049	0.100926	85.360542	-11.912157	45.858364	0.616648	0.000000	-4.961829	0.000000	0.000000	0.000000	0.249657	0.143005	-1.015772	0.000000	0.000000	2.000000	21.000000	0.000000
20465.909238	0.087869	0.556049	0.100926	85.295967	-9.582855	48.199413	0.596715	0.000000	-4.964265	0.000000	0.000000	0.000000	0.249657	0.143005	-1.015772	0.000000	0.000000	2.000000	21.000000	0.000000
20465.912572	0.088782	0.556571	0.097301	85.295967	-9.582855	48.199413	0.596715	0.000000	-4.964265	0.000000	0.000000	0.000000	0.274094	0.156507	-1.087216	0.000000	0.000000	2.000000	21.000000	0.000000
20465.915905	0.088782	0.556571	0.097301	85.295967	-9.582855	48.199413	0.596715	0.000000	-4.964265	0.000000	0.000000	0.000000	0.274094	0.156507	-1.087216	0.000000	0.000000	2.000000	21.000000	0.000000
20465.919238	0.089498	0.557012	0.094391	85.231209	-7.825496	50.078621	0.596715	0.000000	-4.964265	0.000000	0.000000	0.000000	0.214805	0.132230	-0.873138	0.000000	0.000000	2.000000	21.000000	0.000000
20465.922572	0.089498	0.557012	0.094391	85.231209	-7.825496	50.078621	0.596715	0.000000	-4.964265	0.000000	0.000000	0.000000	0.214805	0.132230	-0.873138	0.000000	0.000000	2.000000	21.000000	0.000000
20465.925905	0.089498	0.557012	0.094391	85.231209	-7.825496	50.078621	0.596715	0.000000	-4.964265	0.000000	0.000000	0.000000	0.214805	0.132230	-0.873138	0.000000	0.000000	2.000000	21.000000	0.000000
20465.929238	0.090176	0.557524	0.091320	85.125488	-6.539819	51.614090	0.525090	0.000000	-4.719551	0.000000	0.000000	0.000000	0.203389	0.153788	-0.921271	0.000000	0.000000	2.000000	21.000000	0.000000
20465.932572	0.090176	0.557524	0.091320	85.125488	-6.539819	51.614090	0.525090	0.000000	-4.719551	0.000000	0.000000	0.000000	0.203389	0.153788	-0.921271	0.000000	0.000000	2.000000	21.000000	0.000000
20465.935905	0.090176	0.557524	0.091320	85.125488	-6.539819	51.614090	0.525090	0.000000	-4.719551	0.000000	0.000000	0.000000	0.203389	0.153788	-0.921271	0.000000	0.000000	2.000000	21.000000	0.000000
20465.939238	0.090176	0.557524	0.091320	84.964867	-5.835942	52.508137	0.491191	0.000000	-4.566005	0.000000	0.000000	0.000000	0.203389	0.153788	-0.921271	0.000000	0.000000	2.000000	21.000000	0.000000
20465.942572	0.090818	0.558095	0.088109	84.964867	-5.835942	52.508137	0.491191	0.000000	-4.566005	0.000000	0.000000	0.000000	0.192697	0.171101	-0.963185	0.000000	0.000000	2.000000	21.000000	0.000000
20465.945905	0.090818	0.558095	0.088109	84.964867	-5.835942	52.508137	0.491191	0.000000	-4.566005	0.000000	0.000000	0.000000	0.192697	0.171101	-0.963185	0.000000	0.000000	2.000000	21.000000	0.000000
20465.949238	0.091218	0.558537	0.085581	84.838631	-5.269813	53.045082	0.491191	0.000000	-4.566005	0.000000	0.000000	0.000000	0.119994	0.132801	-0.758552	0.000000	0.000000	2.000000	21.000000	0.000000
20465.952572	0.091218	0.558537	0.085581	84.838631	-5.269813	53.045082	0.491191	0.000000	-4.566005	0.000000	0.000000	0.000000	0.119994	0.132801	-0.758552	0.000000	0.000000	2.000000	21.000000	0.000000
20465.955905	0.091218	0.558537	0.085581	84.838631	-5.269813	53.045082	0.491191	0.000000	-4.566005	0.000000	0.000000	0.000000	0.119994	0.132801	-0.758552	0.000000	0.000000	2.000000	21.000000	0.000000
20465.959238	0.091544	0.559017	0.082968	84.701797	-4.665443	53.572987	0.439076	0.000000	-4.279049	0.000000	0.000000	0.000000	0.097686	0.143898	-0.783938	0.000000	0.000000	2.000000	21.000000	0.000000
20465.962572	0.091544	0.559017	0.082968	84.701797	-4.665443	53.572987	0.439076	0.000000	-4.279049	0.000000	0.000000	0.000000	0.097686	0.143898	-0.783938	0.000000	0.000000	2.000000	21.000000	0.000000
20465.965905	0.091544	0.559017	0.082968	84.701797	-4.665443	53.572987	0.439076	0.000000	-4.279049	0.000000	0.000000	0.000000	0.097686	0.143898	-0.783938	0.000000	0.000000	2.000000	21.000000	0.000000
20465.969238	0.091726	0.559461	0.080479	84.606857	-3.912028	54.293427	0.422795	0.000000	-4.148392	0.000000	0.000000	0.000000	0.054689	0.133216	-0.746513	0.000000	0.000000	2.000000	21.000000	0.000000
20465.972572	0.091726	0.559461	0.080479	84.606857	-3.912028	54.293427	0.422795	0.000000	-4.148392	0.000000	0.000000	0.000000	0.054689	0.133216	-0.746513	0.000000	0.000000	2.000000	21.000000	0.000000
20465.975905	0.091726	0.559461	0.080479	84.606857	-3.912028	54.293427	0.422795	0.000000	-4.148392	0.000000	0.000000	0.000000	0.054689	0.133216	-0.746513	0.000000	0.000000	2.000000	21.000000	0.000000
20465.979238	0.091862	0.559893	0.078055	84.547813	-2.917578	55.299610	0.413680	0.000000	-4.023973	0.000000	0.000000	0.000000	0.040689	0.129565	-0.727278	0.000000	0.000000	2.000000	21.000000	0.000000
20465.982572	0.091862	0.559893	0.078055	84.547813	-2.917578	55.299610	0.413680	0.000000	-4.023973	0.000000	0.000000	0.000000	0.040689	0.129565	-0.727278	0.000000	0.000000	2.000000	21.000000	0.000000
20465.985905	0.091862	0.559893	0.078055	84.547813	-2.917578	55.299610	0.413680	0.000000	-4.023973	0.000000	0.000000	0.000000	0.040689	0.129565	-0.727278	0.000000	0.000000	2.000000	21.000000	0.000000
20465.989238	0.091937	0.560309	0.075761	84.539299	-1.776252	56.488514	0.406899	0.000000	-3.902761	0.000000	0.000000	0.000000	0.022517	0.124984	-0.688384	0.000000	0.000000	2.000000	21.000000	0.000000
20465.992572	0.091937	0.560309	0.075761	84.539299	-1.776252	56.488514	0.406899	0.000000	-3.902761	0.000000	0.000000	0.000000	0.022517	0.124984	-0.688384	0.000000	0.000000	2.000000	21.000000	0.000000
20465.995905	0.091937	0.560309	0.075761	84.539299	-1.776252	56.488514	0.406899	0.000000	-3.902761	0.000000	0.000000	0.000000	0.022517	0.124984	-0.688384	0.000000	0.000000	2.000000	21.000000	0.000000
20465.999238	0.091949	0.560723	0.073574	84.570503	-0.643302	57.690559	0.403146	0.000000	-3.788030	0.000000	0.000000	0.000000	0.003623	0.123992	-0.655906	0.000000	0.000000	2.000000	21.000000	0.000000
20466.002572	0.091949	0.560723	0.073574	84.570503	-0.643302	57.690559	0.403146	0.000000	-3.788030	0.000000	0.000000	0.000000	0.003623	0.123992	-0.655906	0.000000	0.000000	2.000000	21.000000	0.000000
20466.005905	0.091949	0.560723	0.073574	84.570503	-0.643302	57.690559	0.403146	0.000000	-3.788030	0.000000	0.000000	0.000000	0.003623	0.123992	-0.655906	0.000000	0.000000	2.000000	21.000000	0.000000
20466.009238	0.091860	0.561148	0.071418	84.627357	0.164277	58.549797	0.402542	0.000000	-3.678712	0.000000	0.000000	0.000000	-0.026761	0.127462	-0.646871	0.000000	0.000000	2.000000	21.000000	0.000000
20466.012572	0.091860	0.561148	0.071418	84.627357	0.164277	58.549797	0.402542	0.000000	-3.678712	0.000000	0.000000	0.000000	-0.026761	0.127462	-0.646871	0.000000	0.000000	2.000000	21.000000	0.000000
20466.015905	0.091860	0.561148	0.071418	84.627357	0.164277	58.549797	0.402542	0.000000	-3.678712	0.000000	0.000000	0.000000	-0.026761	0.127462	-0.646871	0.000000	0.000000	2.000000	21.000000	0.000000
20466.019238	0.091714	0.561559	0.069393	84.692490	0.543612	58.955467	0.407002	0.000000	-3.570900	0.000000	0.000000	0.000000	-0.043757	0.123545	-0.607494	0.000000	0.000000	2.000000	21.000000	0.000000
20466.022572	0.091714	0.561559	0.069393	84.692490	0.543612	58.955467	0.407002	0.000000	-3.570900	0.000000	0.000000	0.000000	-0.043757	0.123545	-0.607494	0.000000	0.000000	2.000000	21.000000	0.000000
20466.025905	0.091714	0.561559	0.069393	84.692490	0.543612	58.955467	0.407002	0.000000	-3.570900	0.000000	0.000000	0.000000	-0.043757	0.123545	-0.607494	0.000000	0.000000	2.000000	21.000000	0.000000
20466.029238	0.091397	0.561925	0.067423	84.765465	0.678720	59.109215	0.414295	0.000000	-3.469651	0.000000	0.000000	0.000000	-0.095241	0.109701	-0.591038	0.000000	0.000000	2.000000	21.000000	0.000000
20466.032572	0.091397	0.561925	0.067423	84.765465	0.678720	59.109215	0.414295	0.000000	-3.469651	0.000000	0.000000	0.000000	-0.095241	0.109701	-0.591038	0.000000	0.000000	2.000000	21.000000	0.000000
20466.035905	0.091397	0.561925	0.067423	84.765465	0.678720	59.109215	0.414295	0.000000	-3.469651	0.000000	0.000000	0.000000	-0.095241	0.109701	-0.591038	0.000000	0.000000	2.000000	21.000000	0.000000
20466.039238	0.091035	0.562216	0.065492	84.838554	0.774130	59.228115	0.430169	0.000000	-3.371145	0.000000	0.000000	0.000000	-0.108607	0.087340	-0.579391	0.000000	0.000000	2.000000	21.000000	0.000000
20466.042572	0.091035	0.562216	0.065492	84.838554	0.774130	59.228115	0.430169	0.000000	-3.371145	0.000000	0.000000	0.000000	-0.108607	0.087340	-0.579391	0.000000	0.000000	2.000000	21.000000	0.000000
20466.045905	0.091035	0.562216	0.065492	84.838554	0.774130	59.228115	0.430169	0.000000	-3.371145	0.000000	0.000000	0.000000	-0.108607	0.087340	-0.579391	0.000000	0.000000	2.000000	21.000000	0.000000
20466.049238	0.090627	0.562386	0.063588	84.910461	1.085107	59.587589	0.448270	0.000000	-3.274580	0.000000	0.000000	0.000000	-0.122374	0.051094	-0.571006	0.000000	0.000000	2.000000	21.000000	0.000000
20466.052572	0.090627	0.562386	0.063588	84.910461	1.085107	59.587589	0.448270	0.000000	-3.274580	0.000000	0.000000	0.000000	-0.122374	0.051094	-0.571006	0.000000	0.000000	2.000000	21.000000	0.000000
20466.055905	0.090627	0.562386	0.063588	84.910461	1.085107	59.587589	0.448270	0.000000	-3.274580	0.000000	0.000000	0.000000	-0.122374	0.051094	-0.571006	0.000000	0.000000	2.000000	21.000000	0.000000
20466.059238	0.090172	0.562466	0.061707	84.957794	1.840911	60.433220	0.468665	0.000000	-3.179412	0.000000	0.000000	0.000000	-0.136267	0.023865	-0.564315	0.000000	0.000000	2.000000	21.000000	0.000000
20466.062572	0.090172	0.562466	0.061707	84.957794	1.840911	60.433220	0.468665	0.000000	-3.179412	0.000000	0.000000	0.000000	-0.136267	0.023865	-0.564315	0.000000	0.000000	2.000000	21.000000	0.000000
20466.065905	0.090172	0.562466	0.061707	84.957794	1.840911	60.433220	0.468665	0.000000	-3.179412	0.000000	0.000000	0.000000	-0.136267	0.023865	-0.564315	0.000000	0.000000	2.000000	21.000000	0.000000
20466.069238	0.089706	0.562511	0.059894	84.954063	2.778560	61.468788	0.491377	0.000000	-3.085360	0.000000	0.000000	0.000000	-0.140025	0.013360	-0.543868	0.000000	0.000000	2.000000	21.000000	0.000000
20466.072572	0.089706	0.562511	0.059894	84.954063	2.778560	61.468788	0.491377	0.000000	-3.085360	0.000000	0.000000	0.000000	-0.140025	0.013360	-0.543868	0.000000	0.000000	2.000000	21.000000	0.000000
20466.075905	0.089706	0.562511	0.059894	84.954063	2.778560	61.468788	0.491377	0.000000	-3.085360	0.000000	0.000000	0.000000	-0.140025	0.013360	-0.543868	0.000000	0.000000	2.000000	21.000000	0.000000
20466.079238	0.089251	0.562521	0.058146	84.900772	3.645463	62.427643	0.514714	0.000000	-2.994715	0.000000	0.000000	0.000000	-0.136368	0.003079	-0.524614	0.000000	0.000000	2.000000	21.000000	0.000000
20466.082572	0.089251	0.562521	0.058146	84.900772	3.645463	62.427643	0.514714	0.000000	-2.994715	0.000000	0.000000	0.000000	-0.136368	0.003079	-0.524614	0.000000	0.000000	2.000000	21.000000	0.000000
20466.085905	0.089251	0.562521	0.058146	84.900772	3.645463	62.427643	0.514714	0.000000	-2.994715	0.000000	0.000000	0.000000	-0.136368	0.003079	-0.524614	0.000000	0.000000	2.000000	21.000000	0.000000
20466.089238	0.088808	0.562526	0.056456	84.808647	4.310723	63.160732	0.537442	0.000000	-2.907279	0.000000	0.000000	0.000000	-0.133004	0.001541	-0.506971	0.000000	0.000000	2.000000	21.000000	0.000000
20466.092572	0.088808	0.562526	0.056456	84.808647	4.310723	63.160732	0.537442	0.000000	-2.907279	0.000000	0.000000	0.000000	-0.133004	0.001541	-0.506971	0.000000	0.000000	2.000000	21.000000	0.000000
20466.095905	0.088808	0.562526	0.056456	84.808647	4.310723	63.160732	0.537442	0.000000	-2.907279	0.000000	0.000000	0.000000	-0.133004	0.001541	-0.506971	0.000000	0.000000	2.000000	21.000000	0.000000
20466.099238	0.088421	0.562508	0.054800	84.698624	4.853909	63.754955	0.559609	0.000000	-2.822784	0.000000	0.000000	0.000000	-0.115930	-0.005398	-0.496804	0.000000	0.000000	2.000000	21.000000	0.000000
20466.102572	0.088421	0.562508	0.054800	84.698624	4.853909	63.754955	0.559609	0.000000	-2.822784	0.000000	0.000000	0.000000	-0.115930	-0.005398	-0.496804	0.000000	0.000000	2.000000	21.000000	0.000000
20466.105905	0.088421	0.562508	0.054800	84.698624	4.853909	63.754955	0.559609	0.000000	-2.822784	0.000000	0.000000	0.000000	-0.115930	-0.005398	-0.496804	0.000000	0.000000	2.000000	21.000000	0.000000
20466.109238	0.088097	0.562504	0.053212	84.602249	5.232749	64.166283	0.578931	0.000000	-2.739984	0.000000	0.000000	0.000000	-0.097250	-0.001280	-0.476440	0.000000	0.000000	2.000000	21.000000	0.000000
20466.112572	0.088097	0.562504	0.053212	84.602249	5.232749	64.166283	0.578931	0.000000	-2.739984	0.000000	0.000000	0.000000	-0.097250	-0.001280	-0.476440	0.000000	0.000000	2.000000	21.000000	0.000000
20466.115905	0.088097	0.562504	0.053212	84.602249	5.232749	64.166283	0.578931	0.000000	-2.739984	0.000000	0.000000	0.000000	-0.097250	-0.001280	-0.476440	0.000000	0.000000	2.000000	21.000000	0.000000
20466.119238	0.087803	0.562431	0.051651	84.512199	5.352683	64.291214	0.595139	0.000000	-2.660577	0.000000	0.000000	0.000000	-0.088271	-0.021928	-0.468181	0.000000	0.000000	2.000000	21.000000	0.000000
20466.122572	0.087803	0.562431	0.051651	84.512199	5.352683	64.291214	0.595139	0.000000	-2.660577	0.000000	0.000000	0.000000	-0.088271	-0.021928	-0.468181	0.000000	0.000000	2.000000	21.000000	0.000000
20466.125905	0.087803	0.562431	0.051651	84.512199	5.352683	64.291214	0.595139	0.000000	-2.660577	0.000000	0.000000	0.000000	-0.088271	-0.021928	-0.468181	0.000000	0.000000	2.000000	21.000000	0.000000
20466.129238	0.087519	0.562354	0.050150	84.455849	5.408250	64.348572	0.609851	0.000000	-2.582547	0.000000	0.000000	0.000000	-0.085123	-0.023059	-0.450198	0.000000	0.000000	2.000000	21.000000	0.000000
20466.132572	0.087519	0.562354	0.050150	84.455849	5.408250	64.348572	0.609851	0.000000	-2.582547	0.000000	0.000000	0.000000	-0.085123	-0.023059	-0.450198	0.000000	0.000000	2.000000	21.000000	0.000000
20466.135905	0.087519	0.562354	0.050150	84.455849	5.408250	64.348572	0.609851	0.000000	-2.582547	0.000000	0.000000	0.000000	-0.085123	-0.023059	-0.450198	0.000000	0.000000	2.000000	21.000000	0.000000
20466.139238	0.087285	0.562219	0.048651	84.439514	5.433761	64.370560	0.624038	0.000000	-2.507514	0.000000	0.000000	0.000000	-0.070187	-0.040385	-0.449872	0.000000	0.000000	2.000000	21.000000	0.000000
20466.142572	0.087285	0.562219	0.048651	84.439514	5.433761	64.370560	0.624038	0.000000	-2.507514	0.000000	0.000000	0.000000	-0.070187	-0.040385	-0.449872	0.000000	0.000000	2.000000	21.000000	0.000000
20466.145905	0.087285	0.562219	0.048651	84.439514	5.433761	64.370560	0.624038	0.000000	-2.507514	0.000000	0.000000	0.000000	-0.070187	-0.040385	-0.449872	0.000000	0.000000	2.000000	21.000000	0.000000
20466.149238	0.087083	0.562063	0.047190	84.450874	5.435105	64.368462	0.635736	0.000000	-2.432535	0.000000	0.000000	0.000000	-0.060803	-0.046737	-0.438114	0.000000	0.000000	2.000000	21.000000	0.000000
20466.152572	0.087083	0.562063	0.047190	84.450874	5.435105	64.368462	0.635736	0.000000	-2.432535	0.000000	0.000000	0.000000	-0.060803	-0.046737	-0.438114	0.000000	0.000000	2.000000	21.000000	0.000000
20466.155905	0.087083	0.562063	0.047190	84.450874	5.435105	64.368462	0.635736	0.000000	-2.432535	0.000000	0.000000	0.000000	-0.060803	-0.046737	-0.438114	0.000000	0.000000	2.000000	21.000000	0.000000
20466.159238	0.086913	0.561933	0.045781	84.481361	5.427235	64.349106	0.645870	0.000000	-2.359516	0.000000	0.000000	0.000000	-0.050885	-0.039198	-0.422902	0.000000	0.000000	2.000000	21.000000	0.000000
20466.162572	0.086913	0.561933	0.045781	84.481361	5.427235	64.349106	0.645870	0.000000	-2.359516	0.000000	0.000000	0.000000	-0.050885	-0.039198	-0.422902	0.000000	0.000000	2.000000	21.000000	0.000000
20466.165905	0.086913	0.561933	0.045781	84.481361	5.427235	64.349106	0.645870	0.000000	-2.359516	0.000000	0.000000	0.000000	-0.050885	-0.039198	-0.422902	0.000000	0.000000	2.000000	21.000000	0.000000
20466.169238	0.086769	0.561819	0.044382	84.522636	5.409365	64.319870	0.654351	0.000000	-2.289032	0.000000	0.000000	0.000000	-0.043063	-0.034169	-0.419512	0.000000	0.000000	2.000000	21.000000	0.000000
20466.172572	0.086769	0.561819	0.044382	84.522636	5.409365	64.319870	0.654351	0.000000	-2.289032	0.000000	0.000000	0.000000	-0.043063	-0.034169	-0.419512	0.000000	0.000000	2.000000	21.000000	0.000000
20466.175905	0.086769	0.561819	0.044382	84.522636	5.409365	64.319870	0.654351	0.000000	-2.289032	0.000000	0.000000	0.000000	-0.043063	-0.034169	-0.419512	0.000000	0.000000	2.000000	21.000000	0.000000
20466.179238	0.086611	0.561730	0.043043	84.588394	5.365701	64.267639	0.661528	0.000000	-2.219114	0.000000	0.000000	0.000000	-0.047481	-0.026640	-0.401708	0.000000	0.000000	2.000000	21.000000	0.000000
20466.182572	0.086611	0.561730	0.043043	84.588394	5.365701	64.267639	0.661528	0.000000	-2.219114	0.000000	0.000000	0.000000	-0.047481	-0.026640	-0.401708	0.000000	0.000000	2.000000	21.000000	0.000000
20466.185905	0.086611	0.561730	0.043043	84.588394	5.365701	64.267639	0.661528	0.000000	-2.219114	0.000000	0.000000	0.000000	-0.047481	-0.026640	-0.401708	0.000000	0.000000	2.000000	21.000000	0.000000
20466.189238	0.086433	0.561630	0.041730	84.669540	5.303359	64.199577	0.669441	0.000000	-2.152163	0.000000	0.000000	0.000000	-0.053595	-0.029916	-0.394089	0.000000	0.000000	2.000000	21.000000	0.000000
20466.192572	0.086433	0.561630	0.041730	84.669540	5.303359	64.199577	0.669441	0.000000	-2.152163	0.000000	0.000000	0.000000	-0.053595	-0.029916	-0.394089	0.000000	0.000000	2.000000	21.000000	0.000000
20466.195905	0.086433	0.561630	0.041730	84.669540	5.303359	64.199577	0.669441	0.000000	-2.152163	0.000000	0.000000	0.000000	-0.053595	-0.029916	-0.394089	0.000000	0.000000	2.000000	21.000000	0.000000
20466.199238	0.086193	0.561528	0.040489	84.745392	5.252178	64.152534	0.678374	0.000000	-2.086481	0.000000	0.000000	0.000000	-0.071754	-0.030671	-0.372060	0.000000	0.000000	2.000000	21.000000	0.000000
20466.202572	0.086193	0.561528	0.040489	84.745392	5.252178	64.152534	0.678374	0.000000	-2.086481	0.000000	0.000000	0.000000	-0.071754	-0.030671	-0.372060	0.000000	0.000000	2.000000	21.000000	0.000000
20466.205905	0.086193	0.561528	0.040489	84.745392	5.252178	64.152534	0.678374	0.000000	-2.086481	0.000000	0.000000	0.000000	-0.071754	-0.030671	-0.372060	0.000000	0.000000	2.000000	21.000000	0.000000
20466.209238	0.085981	0.561443	0.039261	84.818321	5.238441	64.143539	0.690333	0.000000	-2.024471	0.000000	0.000000	0.000000	-0.063826	-0.025584	-0.368538	0.000000	0.000000	2.000000	21.000000	0.000000
20466.212572	0.085981	0.561443	0.039261	84.818321	5.238441	64.143539	0.690333	0.000000	-2.024471	0.000000	0.000000	0.000000	-0.063826	-0.025584	-0.368538	0.000000	0.000000	2.000000	21.000000	0.000000
20466.215905	0.085981	0.561443	0.039261	84.818321	5.238441	64.143539	0.690333	0.000000	-2.024471	0.000000	0.000000	0.000000	-0.063826	-0.025584	-0.368538	0.000000	0.000000	2.000000	21.000000	0.000000
20466.219238	0.085825	0.561355	0.038086	84.880867	5.290585	64.200066	0.700970	0.000000	-1.963048	0.000000	0.000000	0.000000	-0.046530	-0.026253	-0.352559	0.000000	0.000000	2.000000	21.000000	0.000000
20466.222572	0.085825	0.561355	0.038086	84.880867	5.290585	64.200066	0.700970	0.000000	-1.963048	0.000000	0.000000	0.000000	-0.046530	-0.026253	-0.352559	0.000000	0.000000	2.000000	21.000000	0.000000
20466.225905	0.085825	0.561355	0.038086	84.880867	5.290585	64.200066	0.700970	0.000000	-1.963048	0.000000	0.000000	0.000000	-0.046530	-0.026253	-0.352559	0.000000	0.000000	2.000000	21.000000	0.000000
20466.229238	0.085703	0.561293	0.036963	84.947472	5.270855	64.186020	0.708725	0.000000	-1.904288	0.000000	0.000000	0.000000	-0.036647	-0.018661	-0.336976	0.000000	0.000000	2.000000	21.000000	0.000000
20466.232572	0.085703	0.561293	0.036963	84.947472	5.270855	64.186020	0.708725	0.000000	-1.904288	0.000000	0.000000	0.000000	-0.036647	-0.018661	-0.336976	0.000000	0.000000	2.000000	21.000000	0.000000
20466.235905	0.085703	0.561293	0.036963	84.947472	5.270855	64.186020	0.708725	0.000000	-1.904288	0.000000	0.000000	0.000000	-0.036647	-0.018661	-0.336976	0.000000	0.000000	2.000000	21.000000	0.000000
20466.239238	0.085588	0.561238	0.035878	85.013000	5.221804	64.149796	0.714833	0.000000	-1.848126	0.000000	0.000000	0.000000	-0.034711	-0.016400	-0.325269	0.000000	0.000000	2.000000	21.000000	0.000000
20466.242572	0.085588	0.561238	0.035878	85.013000	5.221804	64.149796	0.714833	0.000000	-1.848126	0.000000	0.000000	0.000000	-0.034711	-0.016400	-0.325269	0.000000	0.000000	2.000000	21.000000	0.000000
20466.245905	0.085588	0.561238	0.035878	85.013000	5.221804	64.149796	0.714833	0.000000	-1.848126	0.000000	0.000000	0.000000	-0.034711	-0.016400	-0.325269	0.000000	0.000000	2.000000	21.000000	0.000000
20466.249238	0.085536	0.561147	0.034747	85.073112	5.179194	64.149216	0.720619	0.000000	-1.793914	0.000000	0.000000	0.000000	-0.015625	-0.027413	-0.339500	0.000000	0.000000	2.000000	21.000000	0.000000
20466.252572	0.085536	0.561147	0.034747	85.073112	5.179194	64.149216	0.720619	0.000000	-1.793914	0.000000	0.000000	0.000000	-0.015625	-0.027413	-0.339500	0.000000	0.000000	2.000000	21.000000	0.000000
20466.255905	0.085536	0.561147	0.034747	85.073112	5.179194	64.149216	0.720619	0.000000	-1.793914	0.000000	0.000000	0.000000	-0.015625	-0.027413	-0.339500	0.000000	0.000000	2.000000	21.000000	0.000000
20466.259238	0.085487	0.561045	0.033637	85.139412	5.131853	64.141144	0.723223	0.000000	-1.737331	0.000000	0.000000	0.000000	-0.014679	-0.030470	-0.332932	0.000000	0.000000	2.000000	21.000000	0.000000
20466.262572	0.085487	0.561045	0.033637	85.139412	5.131853	64.141144	0.723223	0.000000	-1.737331	0.000000	0.000000	0.000000	-0.014679	-0.030470	-0.332932	0.000000	0.000000	2.000000	21.000000	0.000000
20466.265905	0.085487	0.561045	0.033637	85.139412	5.131853	64.141144	0.723223	0.000000	-1.737331	0.000000	0.000000	0.000000	-0.014679	-0.030470	-0.332932	0.000000	0.000000	2.000000	21.000000	0.000000
20466.269238	0.085416	0.560889	0.032541	85.193520	5.094090	64.137299	0.725669	0.000000	-1.681842	0.000000	0.000000	0.000000	-0.021305	-0.046985	-0.328630	0.000000	0.000000	2.000000	21.000000	0.000000
20466.272572	0.085416	0.560889	0.032541	85.193520	5.094090	64.137299	0.725669	0.000000	-1.681842	0.000000	0.000000	0.000000	-0.021305	-0.046985	-0.328630	0.000000	0.000000	2.000000	21.000000	0.000000
20466.275905	0.085416	0.560889	0.032541	85.193520	5.094090	64.137299	0.725669	0.000000	-1.681842	0.000000	0.000000	0.000000	-0.021305	-0.046985	-0.328630	0.000000	0.000000	2.000000	21.000000	0.000000
20466.279238	0.085338	0.560696	0.031411	85.205399	5.102573	64.155556	0.729220	0.000000	-1.627071	0.000000	0.000000	0.000000	-0.023320	-0.057799	-0.339264	0.000000	0.000000	2.000000	21.000000	0.000000
20466.282572	0.085338	0.560696	0.031411	85.205399	5.102573	64.155556	0.729220	0.000000	-1.627071	0.000000	0.000000	0.000000	-0.023320	-0.057799	-0.339264	0.000000	0.000000	2.000000	21.000000	0.000000
20466.285905	0.085338	0.560696	0.031411	85.205399	5.102573	64.155556	0.729220	0.000000	-1.627071	0.000000	0.000000	0.000000	-0.023320	-0.057799	-0.339264	0.000000	0.000000	2.000000	21.000000	0.000000
20466.289238	0.085241	0.560467	0.030311	85.133530	5.199755	64.248917	0.733106	0.000000	-1.570527	0.000000	0.000000	0.000000	-0.028989	-0.068854	-0.329828	0.000000	0.000000	2.000000	21.000000	0.000000
20466.292572	0.085241	0.560467	0.030311	85.133530	5.199755	64.248917	0.733106	0.000000	-1.570527	0.000000	0.000000	0.000000	-0.028989	-0.068854	-0.329828	0.000000	0.000000	2.000000	21.000000	0.000000
20466.295905	0.085241	0.560467	0.030311	85.133530	5.199755	64.248917	0.733106	0.000000	-1.570527	0.000000	0.000000	0.000000	-0.028989	-0.068854	-0.329828	0.000000	0.000000	2.000000	21.000000	0.000000
20466.299238	0.085170	0.560156	0.029223	84.974998	5.402658	64.438683	0.737938	0.000000	-1.515556	0.000000	0.000000	0.000000	-0.021367	-0.093175	-0.326355	0.000000	0.000000	2.000000	21.000000	0.000000
20466.302572	0.085170	0.560156	0.029223	84.974998	5.402658	64.438683	0.737938	0.000000	-1.515556	0.000000	0.000000	0.000000	-0.021367	-0.093175	-0.326355	0.000000	0.000000	2.000000	21.000000	0.000000
20466.305905	0.085170	0.560156	0.029223	84.974998	5.402658	64.438683	0.737938	0.000000	-1.515556	0.000000	0.000000	0.000000	-0.021367	-0.093175	-0.326355	0.000000	0.000000	2.000000	21.000000	0.000000
20466.309238	0.085145	0.559819	0.028132	84.774078	5.622501	64.637985	0.741499	0.000000	-1.461163	0.000000	0.000000	0.000000	-0.007469	-0.101216	-0.327447	0.000000	0.000000	2.000000	21.000000	0.000000
20466.312572	0.085145	0.559819	0.028132	84.774078	5.622501	64.637985	0.741499	0.000000	-1.461163	0.000000	0.000000	0.000000	-0.007469	-0.101216	-0.327447	0.000000	0.000000	2.000000	21.000000	0.000000
20466.315905	0.085145	0.559819	0.028132	84.774078	5.622501	64.637985	0.741499	0.000000	-1.461163	0.000000	0.000000	0.000000	-0.007469	-0.101216	-0.327447	0.000000	0.000000	2.000000	21.000000	0.000000
20466.319238	0.085212	0.559455	0.027029	84.564842	5.877079	64.864548	0.742744	0.000000	-1.406589	0.000000	0.000000	0.000000	0.020131	-0.109193	-0.330981	0.000000	0.000000	2.000000	21.000000	0.000000
20466.322572	0.085212	0.559455	0.027029	84.564842	5.877079	64.864548	0.742744	0.000000	-1.406589	0.000000	0.000000	0.000000	0.020131	-0.109193	-0.330981	0.000000	0.000000	2.000000	21.000000	0.000000
20466.325905	0.085212	0.559455	0.027029	84.564842	5.877079	64.864548	0.742744	0.000000	-1.406589	0.000000	0.000000	0.000000	0.020131	-0.109193	-0.330981	0.000000	0.000000	2.000000	21.000000	0.000000
20466.329238	0.085284	0.559126	0.025959	84.365211	6.076623	65.040710	0.739389	0.000000	-1.351425	0.000000	0.000000	0.000000	0.021571	-0.098502	-0.320882	0.000000	0.000000	2.000000	21.000000	0.000000
20466.332572	0.085284	0.559126	0.025959	84.365211	6.076623	65.040710	0.739389	0.000000	-1.351425	0.000000	0.000000	0.000000	0.021571	-0.098502	-0.320882	0.000000	0.000000	2.000000	21.000000	0.000000
20466.335905	0.085284	0.559126	0.025959	84.365211	6.076623	65.040710	0.739389	0.000000	-1.351425	0.000000	0.000000	0.000000	0.021571	-0.098502	-0.320882	0.000000	0.000000	2.000000	21.000000	0.000000
20466.339238	0.085339	0.558807	0.024933	84.185539	6.247138	65.190674	0.735794	0.000000	-1.297945	0.000000	0.000000	0.000000	0.016460	-0.095867	-0.307881	0.000000	0.000000	2.000000	21.000000	0.000000
20466.342572	0.085339	0.558807	0.024933	84.185539	6.247138	65.190674	0.735794	0.000000	-1.297945	0.000000	0.000000	0.000000	0.016460	-0.095867	-0.307881	0.000000	0.000000	2.000000	21.000000	0.000000
20466.345905	0.085339	0.558807	0.024933	84.185539	6.247138	65.190674	0.735794	0.000000	-1.297945	0.000000	0.000000	0.000000	0.016460	-0.095867	-0.307881	0.000000	0.000000	2.000000	21.000000	0.000000
20466.349238	0.085339	0.558807	0.024933	84.022690	6.391545	65.328072	0.733050	0.000000	-1.246631	0.000000	0.000000	0.000000	0.016460	-0.095867	-0.307881	0.000000	0.000000	2.000000	21.000000	0.000000
20466.352572	0.085338	0.558531	0.023993	84.022690	6.391545	65.328072	0.733050	0.000000	-1.246631	0.000000	0.000000	0.000000	-0.000430	-0.082696	-0.281941	0.000000	0.000000	2.000000	21.000000	0.000000
20466.355905	0.085338	0.558531	0.023993	84.022690	6.391545	65.328072	0.733050	0.000000	-1.246631	0.000000	0.000000	0.000000	-0.000430	-0.082696	-0.281941	0.000000	0.000000	2.000000	21.000000	0.000000
20466.359238	0.085295	0.558220	0.023089	83.868568	6.556075	65.499016	0.733050	0.000000	-1.246631	0.000000	0.000000	0.000000	-0.012829	-0.093341	-0.271242	0.000000	0.000000	2.000000	21.000000	0.000000
20466.362572	0.085295	0.558220	0.023089	83.868568	6.556075	65.499016	0.733050	0.000000	-1.246631	0.000000	0.000000	0.000000	-0.012829	-0.093341	-0.271242	0.000000	0.000000	2.000000	21.000000	0.000000
20466.365905	0.085295	0.558220	0.023089	83.868568	6.556075	65.499016	0.733050	0.000000	-1.246631	0.000000	0.000000	0.000000	-0.012829	-0.093341	-0.271242	0.000000	0.000000	2.000000	21.000000	0.000000
20466.369238	0.085295	0.558220	0.023089	83.725143	6.917272	65.894493	0.735260	0.000000	-1.154434	0.000000	0.000000	0.000000	-0.012829	-0.093341	-0.271242	0.000000	0.000000	2.000000	21.000000	0.000000
20466.372572	0.085289	0.557926	0.022261	83.725143	6.917272	65.894493	0.735260	0.000000	-1.154434	0.000000	0.000000	0.000000	-0.001860	-0.088184	-0.248444	0.000000	0.000000	2.000000	21.000000	0.000000
20466.375905	0.085289	0.557926	0.022261	83.725143	6.917272	65.894493	0.735260	0.000000	-1.154434	0.000000	0.000000	0.000000	-0.001860	-0.088184	-0.248444	0.000000	0.000000	2.000000	21.000000	0.000000
20466.379238	0.085287	0.557597	0.021460	83.592651	7.594237	66.629791	0.735260	0.000000	-1.154434	0.000000	0.000000	0.000000	-0.000522	-0.098778	-0.240148	0.000000	0.000000	2.000000	21.000000	0.000000
20466.382572	0.085287	0.557597	0.021460	83.592651	7.594237	66.629791	0.735260	0.000000	-1.154434	0.000000	0.000000	0.000000	-0.000522	-0.098778	-0.240148	0.000000	0.000000	2.000000	21.000000	0.000000
20466.385905	0.085287	0.557597	0.021460	83.592651	7.594237	66.629791	0.735260	0.000000	-1.154434	0.000000	0.000000	0.000000	-0.000522	-0.098778	-0.240148	0.000000	0.000000	2.000000	21.000000	0.000000
20466.389238	0.085287	0.557597	0.021460	83.469971	8.435836	67.558037	0.735657	0.000000	-1.073002	0.000000	0.000000	0.000000	-0.000522	-0.098778	-0.240148	0.000000	0.000000	2.000000	21.000000	0.000000
20466.392572	0.085345	0.557258	0.020737	83.469971	8.435836	67.558037	0.735657	0.000000	-1.073002	0.000000	0.000000	0.000000	0.017537	-0.101515	-0.216887	0.000000	0.000000	2.000000	21.000000	0.000000
20466.395905	0.085345	0.557258	0.020737	83.469971	8.435836	67.558037	0.735657	0.000000	-1.073002	0.000000	0.000000	0.000000	0.017537	-0.101515	-0.216887	0.000000	0.000000	2.000000	21.000000	0.000000
20466.399238	0.085414	0.556920	0.020077	83.364632	9.326208	68.545128	0.735657	0.000000	-1.073002	0.000000	0.000000	0.000000	0.020748	-0.101553	-0.198044	0.000000	0.000000	2.000000	21.000000	0.000000
20466.402572	0.085414	0.556920	0.020077	83.364632	9.326208	68.545128	0.735657	0.000000	-1.073002	0.000000	0.000000	0.000000	0.020748	-0.101553	-0.198044	0.000000	0.000000	2.000000	21.000000	0.000000
20466.405905	0.085414	0.556920	0.020077	83.364632	9.326208	68.545128	0.735657	0.000000	-1.073002	0.000000	0.000000	0.000000	0.020748	-0.101553	-0.198044	0.000000	0.000000	2.000000	21.000000	0.000000
20466.409238	0.085414	0.556920	0.020077	83.289925	10.158461	69.470985	0.729276	0.000000	-1.003847	0.000000	0.000000	0.000000	0.020748	-0.101553	-0.198044	0.000000	0.000000	2.000000	21.000000	0.000000
20466.412572	0.085494	0.556581	0.019480	83.289925	10.158461	69.470985	0.729276	0.000000	-1.003847	0.000000	0.000000	0.000000	0.023982	-0.101591	-0.179178	0.000000	0.000000	2.000000	21.000000	0.000000
20466.415905	0.085494	0.556581	0.019480	83.289925	10.158461	69.470985	0.729276	0.000000	-1.003847	0.000000	0.000000	0.000000	0.023982	-0.101591	-0.179178	0.000000	0.000000	2.000000	21.000000	0.000000
20466.419238	0.085563	0.556242	0.018949	83.242455	10.860717	70.254196	0.729276	0.000000	-1.003847	0.000000	0.000000	0.000000	0.020467	-0.101612	-0.159070	0.000000	0.000000	2.000000	21.000000	0.000000
20466.422572	0.085563	0.556242	0.018949	83.242455	10.860717	70.254196	0.729276	0.000000	-1.003847	0.000000	0.000000	0.000000	0.020467	-0.101612	-0.159070	0.000000	0.000000	2.000000	21.000000	0.000000
20466.425905	0.085563	0.556242	0.018949	83.242455	10.860717	70.254196	0.729276	0.000000	-1.003847	0.000000	0.000000	0.000000	0.020467	-0.101612	-0.159070	0.000000	0.000000	2.000000	21.000000	0.000000
20466.429238	0.085563	0.556242	0.018949	83.228592	11.560436	71.032379	0.721868	0.000000	-0.947472	0.000000	0.000000	0.000000	0.020467	-0.101612	-0.159070	0.000000	0.000000	2.000000	21.000000	0.000000
20466.432572	0.085657	0.555895	0.018438	83.228592	11.560436	71.032379	0.721868	0.000000	-0.947472	0.000000	0.000000	0.000000	0.028349	-0.104179	-0.153546	0.000000	0.000000	2.000000	21.000000	0.000000
20466.435905	0.085657	0.555895	0.018438	83.228592	11.560436	71.032379	0.721868	0.000000	-0.947472	0.000000	0.000000	0.000000	0.028349	-0.104179	-0.153546	0.000000	0.000000	2.000000	21.000000	0.000000
20466.439238	0.085779	0.555513	0.017949	83.276459	12.387375	71.950981	0.721868	0.000000	-0.947472	0.000000	0.000000	0.000000	0.036507	-0.114663	-0.146442	0.000000	0.000000	2.000000	21.000000	0.000000
20466.442572	0.085779	0.555513	0.017949	83.276459	12.387375	71.950981	0.721868	0.000000	-0.947472	0.000000	0.000000	0.000000	0.036507	-0.114663	-0.146442	0.000000	0.000000	2.000000	21.000000	0.000000
20466.445905	0.085779	0.555513	0.017949	83.276459	12.387375	71.950981	0.721868	0.000000	-0.947472	0.000000	0.000000	0.000000	0.036507	-0.114663	-0.146442	0.000000	0.000000	2.000000	21.000000	0.000000
20466.449238	0.085779	0.555513	0.017949	83.343033	13.325662	72.987854	0.711059	0.000000	-0.897474	0.000000	0.000000	0.000000	0.036507	-0.114663	-0.146442	0.000000	0.000000	2.000000	21.000000	0.000000
20466.452572	0.085973	0.555096	0.017477	83.343033	13.325662	72.987854	0.711059	0.000000	-0.897474	0.000000	0.000000	0.000000	0.058168	-0.125105	-0.141808	0.000000	0.000000	2.000000	21.000000	0.000000
20466.455905	0.085973	0.555096	0.017477	83.343033	13.325662	72.987854	0.711059	0.000000	-0.897474	0.000000	0.000000	0.000000	0.058168	-0.125105	-0.141808	0.000000	0.000000	2.000000	21.000000	0.000000
20466.459238	0.086204	0.554671	0.016955	83.412865	14.403785	74.172394	0.711059	0.000000	-0.897474	0.000000	0.000000	0.000000	0.069277	-0.127448	-0.156630	0.000000	0.000000	2.000000	21.000000	0.000000
20466.462572	0.086204	0.554671	0.016955	83.412865	14.403785	74.172394	0.711059	0.000000	-0.897474	0.000000	0.000000	0.000000	0.069277	-0.127448	-0.156630	0.000000	0.000000	2.000000	21.000000	0.000000
20466.465905	0.086204	0.554671	0.016955	83.412865	14.403785	74.172394	0.711059	0.000000	-0.897474	0.000000	0.000000	0.000000	0.069277	-0.127448	-0.156630	0.000000	0.000000	2.000000	21.000000	0.000000
20466.469238	0.086460	0.554238	0.016451	83.480042	15.521224	75.392746	0.689818	0.000000	-0.847735	0.000000	0.000000	0.000000	0.077049	-0.129958	-0.151187	0.000000	0.000000	2.000000	21.000000	0.000000
20466.472572	0.086460	0.554238	0.016451	83.480042	15.521224	75.392746	0.689818	0.000000	-0.847735	0.000000	0.000000	0.000000	0.077049	-0.129958	-0.151187	0.000000	0.000000	2.000000	21.000000	0.000000
20466.475905	0.086460	0.554238	0.016451	83.480042	15.521224	75.392746	0.689818	0.000000	-0.847735	0.000000	0.000000	0.000000	0.077049	-0.129958	-0.151187	0.000000	0.000000	2.000000	21.000000	0.000000
20466.479238	0.086757	0.553814	0.015915	83.549065	16.337196	76.265999	0.676976	0.000000	-0.822537	0.000000	0.000000	0.000000	0.089031	-0.127053	-0.160746	0.000000	0.000000	2.000000	21.000000	0.000000
20466.482572	0.086757	0.553814	0.015915	83.549065	16.337196	76.265999	0.676976	0.000000	-0.822537	0.000000	0.000000	0.000000	0.089031	-0.127053	-0.160746	0.000000	0.000000	2.000000	21.000000	0.000000
20466.485905	0.086757	0.553814	0.015915	83.549065	16.337196	76.265999	0.676976	0.000000	-0.822537	0.000000	0.000000	0.000000	0.089031	-0.127053	-0.160746	0.000000	0.000000	2.000000	21.000000	0.000000
20466.489238	0.086757	0.553814	0.015915	83.619148	16.789797	76.723106	0.662138	0.000000	-0.795746	0.000000	0.000000	0.000000	0.089031	-0.127053	-0.160746	0.000000	0.000000	2.000000	21.000000	0.000000
20466.492572	0.087015	0.553426	0.015422	83.619148	16.789797	76.723106	0.662138	0.000000	-0.795746	0.000000	0.000000	0.000000	0.077256	-0.116534	-0.147842	0.000000	0.000000	2.000000	21.000000	0.000000
20466.495905	0.087015	0.553426	0.015422	83.619148	16.789797	76.723106	0.662138	0.000000	-0.795746	0.000000	0.000000	0.000000	0.077256	-0.116534	-0.147842	0.000000	0.000000	2.000000	21.000000	0.000000
20466.499238	0.087271	0.553064	0.014924	83.683289	17.036373	76.948700	0.662138	0.000000	-0.795746	0.000000	0.000000	0.000000	0.076744	-0.108509	-0.149573	0.000000	0.000000	2.000000	21.000000	0.000000
20466.502572	0.087271	0.553064	0.014924	83.683289	17.036373	76.948700	0.662138	0.000000	-0.795746	0.000000	0.000000	0.000000	0.076744	-0.108509	-0.149573	0.000000	0.000000	2.000000	21.000000	0.000000
20466.505905	0.087271	0.553064	0.014924	83.683289	17.036373	76.948700	0.662138	0.000000	-0.795746	0.000000	0.000000	0.000000	0.076744	-0.108509	-0.149573	0.000000	0.000000	2.000000	21.000000	0.000000
20466.509238	0.087271	0.553064	0.014924	83.745926	17.325006	77.229622	0.636471	0.000000	-0.746177	0.000000	0.000000	0.000000	0.076744	-0.108509	-0.149573	0.000000	0.000000	2.000000	21.000000	0.000000
20466.512572	0.087551	0.552720	0.014438	83.745926	17.325006	77.229622	0.636471	0.000000	-0.746177	0.000000	0.000000	0.000000	0.084230	-0.103185	-0.145656	0.000000	0.000000	2.000000	21.000000	0.000000
20466.515905	0.087551	0.552720	0.014438	83.745926	17.325006	77.229622	0.636471	0.000000	-0.746177	0.000000	0.000000	0.000000	0.084230	-0.103185	-0.145656	0.000000	0.000000	2.000000	21.000000	0.000000
20466.519238	0.087876	0.552377	0.013944	83.802765	17.698284	77.613647	0.636471	0.000000	-0.746177	0.000000	0.000000	0.000000	0.097418	-0.103079	-0.148327	0.000000	0.000000	2.000000	21.000000	0.000000
20466.522572	0.087876	0.552377	0.013944	83.802765	17.698284	77.613647	0.636471	0.000000	-0.746177	0.000000	0.000000	0.000000	0.097418	-0.103079	-0.148327	0.000000	0.000000	2.000000	21.000000	0.000000
20466.525905	0.087876	0.552377	0.013944	83.802765	17.698284	77.613647	0.636471	0.000000	-0.746177	0.000000	0.000000	0.000000	0.097418	-0.103079	-0.148327	0.000000	0.000000	2.000000	21.000000	0.000000
20466.529238	0.087876	0.552377	0.013944	83.855125	18.047712	78.015495	0.606197	0.000000	-0.697179	0.000000	0.000000	0.000000	0.097418	-0.103079	-0.148327	0.000000	0.000000	2.000000	21.000000	0.000000
20466.532572	0.088249	0.552025	0.013463	83.855125	18.047712	78.015495	0.606197	0.000000	-0.697179	0.000000	0.000000	0.000000	0.111853	-0.105608	-0.144153	0.000000	0.000000	2.000000	21.000000	0.000000
20466.535905	0.088249	0.552025	0.013463	83.855125	18.047712	78.015495	0.606197	0.000000	-0.697179	0.000000	0.000000	0.000000	0.111853	-0.105608	-0.144153	0.000000	0.000000	2.000000	21.000000	0.000000
20466.539238	0.088644	0.551647	0.012983	83.905678	18.273394	78.371574	0.606197	0.000000	-0.697179	0.000000	0.000000	0.000000	0.118563	-0.113343	-0.144101	0.000000	0.000000	2.000000	21.000000	0.000000
20466.542572	0.088644	0.551647	0.012983	83.905678	18.273394	78.371574	0.606197	0.000000	-0.697179	0.000000	0.000000	0.000000	0.118563	-0.113343	-0.144101	0.000000	0.000000	2.000000	21.000000	0.000000
20466.545905	0.088644	0.551647	0.012983	83.905678	18.273394	78.371574	0.606197	0.000000	-0.697179	0.000000	0.000000	0.000000	0.118563	-0.113343	-0.144101	0.000000	0.000000	2.000000	21.000000	0.000000
20466.549238	0.088644	0.551647	0.012983	83.945694	18.381800	78.793060	0.567794	0.000000	-0.649137	0.000000	0.000000	0.000000	0.118563	-0.113343	-0.144101	0.000000	0.000000	2.000000	21.000000	0.000000
20466.552572	0.089086	0.551287	0.012511	83.945694	18.381800	78.793060	0.567794	0.000000	-0.649137	0.000000	0.000000	0.000000	0.132672	-0.108043	-0.141512	0.000000	0.000000	2.000000	21.000000	0.000000
20466.555905	0.089086	0.551287	0.012511	83.945694	18.381800	78.793060	0.567794	0.000000	-0.649137	0.000000	0.000000	0.000000	0.132672	-0.108043	-0.141512	0.000000	0.000000	2.000000	21.000000	0.000000
20466.559238	0.089542	0.550919	0.011994	83.978783	18.483475	79.308846	0.567794	0.000000	-0.649137	0.000000	0.000000	0.000000	0.136719	-0.110361	-0.155259	0.000000	0.000000	2.000000	21.000000	0.000000
20466.562572	0.089542	0.550919	0.011994	83.978783	18.483475	79.308846	0.567794	0.000000	-0.649137	0.000000	0.000000	0.000000	0.136719	-0.110361	-0.155259	0.000000	0.000000	2.000000	21.000000	0.000000
20466.565905	0.089542	0.550919	0.011994	83.978783	18.483475	79.308846	0.567794	0.000000	-0.649137	0.000000	0.000000	0.000000	0.136719	-0.110361	-0.155259	0.000000	0.000000	2.000000	21.000000	0.000000
20466.569238	0.089985	0.550603	0.011533	84.001877	18.568727	79.826927	0.522896	0.000000	-0.599675	0.000000	0.000000	0.000000	0.132790	-0.094828	-0.138146	0.000000	0.000000	2.000000	21.000000	0.000000
20466.572572	0.089985	0.550603	0.011533	84.001877	18.568727	79.826927	0.522896	0.000000	-0.599675	0.000000	0.000000	0.000000	0.132790	-0.094828	-0.138146	0.000000	0.000000	2.000000	21.000000	0.000000
20466.575905	0.089985	0.550603	0.011533	84.001877	18.568727	79.826927	0.522896	0.000000	-0.599675	0.000000	0.000000	0.000000	0.132790	-0.094828	-0.138146	0.000000	0.000000	2.000000	21.000000	0.000000
20466.579238	0.090362	0.550330	0.011098	84.006584	18.620434	80.207947	0.500764	0.000000	-0.576651	0.000000	0.000000	0.000000	0.113243	-0.081796	-0.130636	0.000000	0.000000	2.000000	21.000000	0.000000
20466.582572	0.090362	0.550330	0.011098	84.006584	18.620434	80.207947	0.500764	0.000000	-0.576651	0.000000	0.000000	0.000000	0.113243	-0.081796	-0.130636	0.000000	0.000000	2.000000	21.000000	0.000000
20466.585905	0.090362	0.550330	0.011098	84.006584	18.620434	80.207947	0.500764	0.000000	-0.576651	0.000000	0.000000	0.000000	0.113243	-0.081796	-0.130636	0.000000	0.000000	2.000000	21.000000	0.000000
20466.589238	0.090362	0.550330	0.011098	83.991295	18.641344	80.385429	0.481890	0.000000	-0.554878	0.000000	0.000000	0.000000	0.113243	-0.081796	-0.130636	0.000000	0.000000	2.000000	21.000000	0.000000
20466.592572	0.090701	0.550092	0.010706	83.991295	18.641344	80.385429	0.481890	0.000000	-0.554878	0.000000	0.000000	0.000000	0.101758	-0.071454	-0.117478	0.000000	0.000000	2.000000	21.000000	0.000000
20466.595905	0.090701	0.550092	0.010706	83.991295	18.641344	80.385429	0.481890	0.000000	-0.554878	0.000000	0.000000	0.000000	0.101758	-0.071454	-0.117478	0.000000	0.000000	2.000000	21.000000	0.000000
20466.599238	0.090998	0.549897	0.010336	83.947670	18.613953	80.387329	0.481890	0.000000	-0.554878	0.000000	0.000000	0.000000	0.089005	-0.058466	-0.111137	0.000000	0.000000	2.000000	21.000000	0.000000
20466.602572	0.090998	0.549897	0.010336	83.947670	18.613953	80.387329	0.481890	0.000000	-0.554878	0.000000	0.000000	0.000000	0.089005	-0.058466	-0.111137	0.000000	0.000000	2.000000	21.000000	0.000000
20466.605905	0.090998	0.549897	0.010336	83.947670	18.613953	80.387329	0.481890	0.000000	-0.554878	0.000000	0.000000	0.000000	0.089005	-0.058466	-0.111137	0.000000	0.000000	2.000000	21.000000	0.000000
20466.609238	0.090998	0.549897	0.010336	83.865822	18.529356	80.297768	0.450097	0.000000	-0.516776	0.000000	0.000000	0.000000	0.089005	-0.058466	-0.111137	0.000000	0.000000	2.000000	21.000000	0.000000
20466.612572	0.091258	0.549710	0.010014	83.865822	18.529356	80.297768	0.450097	0.000000	-0.516776	0.000000	0.000000	0.000000	0.077928	-0.056006	-0.096398	0.000000	0.000000	2.000000	21.000000	0.000000
20466.615905	0.091258	0.549710	0.010014	83.865822	18.529356	80.297768	0.450097	0.000000	-0.516776	0.000000	0.000000	0.000000	0.077928	-0.056006	-0.096398	0.000000	0.000000	2.000000	21.000000	0.000000
20466.619238	0.091258	0.549710	0.010014	83.769356	18.426018	80.192284	0.450097	0.000000	-0.516776	0.000000	0.000000	0.000000	0.077928	-0.056006	-0.096398	0.000000	0.000000	2.000000	21.000000	0.000000
20466.622572	0.091258	0.549710	0.010014	83.769356	18.426018	80.192284	0.450097	0.000000	-0.516776	0.000000	0.000000	0.000000	0.077928	-0.056006	-0.096398	0.000000	0.000000	2.000000	21.000000	0.000000
20466.625905	0.091525	0.549532	0.009733	83.769356	18.426018	80.192284	0.450097	0.000000	-0.516776	0.000000	0.000000	0.000000	0.080205	-0.053523	-0.084237	0.000000	0.000000	2.000000	21.000000	0.000000
20466.629238	0.091825	0.549405	0.009502	83.664352	18.322231	80.072891	0.437109	0.000000	-0.500709	0.000000	0.000000	0.000000	0.089919	-0.038181	-0.069481	0.000000	0.000000	2.000000	21.000000	0.000000
20466.632572	0.091825	0.549405	0.009502	83.664352	18.322231	80.072891	0.437109	0.000000	-0.500709	0.000000	0.000000	0.000000	0.089919	-0.038181	-0.069481	0.000000	0.000000	2.000000	21.000000	0.000000
20466.635905	0.091825	0.549405	0.009502	83.664352	18.322231	80.072891	0.437109	0.000000	-0.500709	0.000000	0.000000	0.000000	0.089919	-0.038181	-0.069481	0.000000	0.000000	2.000000	21.000000	0.000000
20466.639238	0.091825	0.549405	0.009502	83.556854	18.221645	79.932640	0.408755	0.000000	-0.475090	0.000000	0.000000	0.000000	0.089919	-0.038181	-0.069481	0.000000	0.000000	2.000000	21.000000	0.000000
20466.642572	0.092136	0.549303	0.009329	83.556854	18.221645	79.932640	0.408755	0.000000	-0.475090	0.000000	0.000000	0.000000	0.093311	-0.030656	-0.051931	0.000000	0.000000	2.000000	21.000000	0.000000
20466.645905	0.092136	0.549303	0.009329	83.556854	18.221645	79.932640	0.408755	0.000000	-0.475090	0.000000	0.000000	0.000000	0.093311	-0.030656	-0.051931	0.000000	0.000000	2.000000	21.000000	0.000000
20466.649238	0.092136	0.549303	0.009329	83.460732	18.141031	79.820114	0.408755	0.000000	-0.475090	0.000000	0.000000	0.000000	0.093311	-0.030656	-0.051931	0.000000	0.000000	2.000000	21.000000	0.000000
20466.652572	0.092136	0.549303	0.009329	83.460732	18.141031	79.820114	0.408755	0.000000	-0.475090	0.000000	0.000000	0.000000	0.093311	-0.030656	-0.051931	0.000000	0.000000	2.000000	21.000000	0.000000
20466.655905	0.092435	0.549252	0.009214	83.460732	18.141031	79.820114	0.408755	0.000000	-0.475090	0.000000	0.000000	0.000000	0.089808	-0.015315	-0.034542	0.000000	0.000000	2.000000	21.000000	0.000000
20466.659238	0.092435	0.549252	0.009214	83.396454	18.092861	79.742554	0.393203	0.000000	-0.466434	0.000000	0.000000	0.000000	0.089808	-0.015315	-0.034542	0.000000	0.000000	2.000000	21.000000	0.000000
20466.662572	0.092435	0.549252	0.009214	83.396454	18.092861	79.742554	0.393203	0.000000	-0.466434	0.000000	0.000000	0.000000	0.089808	-0.015315	-0.034542	0.000000	0.000000	2.000000	21.000000	0.000000
20466.665905	0.092435	0.549252	0.009214	83.396454	18.092861	79.742554	0.393203	0.000000	-0.466434	0.000000	0.000000	0.000000	0.089808	-0.015315	-0.034542	0.000000	0.000000	2.000000	21.000000	0.000000
20466.669238	0.092806	0.549286	0.009111	83.370407	18.081219	79.719978	0.378235	0.000000	-0.460677	0.000000	0.000000	0.000000	0.111246	0.010465	-0.030764	0.000000	0.000000	2.000000	21.000000	0.000000
20466.672572	0.092806	0.549286	0.009111	83.370407	18.081219	79.719978	0.378235	0.000000	-0.460677	0.000000	0.000000	0.000000	0.111246	0.010465	-0.030764	0.000000	0.000000	2.000000	21.000000	0.000000
20466.675905	0.092806	0.549286	0.009111	83.370407	18.081219	79.719978	0.378235	0.000000	-0.460677	0.000000	0.000000	0.000000	0.111246	0.010465	-0.030764	0.000000	0.000000	2.000000	21.000000	0.000000
20466.679238	0.092806	0.549286	0.009111	83.364220	18.085693	79.713570	0.359694	0.000000	-0.455550	0.000000	0.000000	0.000000	0.111246	0.010465	-0.030764	0.000000	0.000000	2.000000	21.000000	0.000000
20466.682572	0.092897	0.549330	0.009106	83.364220	18.085693	79.713570	0.359694	0.000000	-0.455550	0.000000	0.000000	0.000000	0.027340	0.012913	-0.001390	0.000000	0.000000	2.000000	21.000000	0.000000
20466.685905	0.092897	0.549330	0.009106	83.364220	18.085693	79.713570	0.359694	0.000000	-0.455550	0.000000	0.000000	0.000000	0.027340	0.012913	-0.001390	0.000000	0.000000	2.000000	21.000000	0.000000
20466.689238	0.092897	0.549330	0.009106	83.354683	18.093327	79.725441	0.359694	0.000000	-0.455550	0.000000	0.000000	0.000000	0.027340	0.012913	-0.001390	0.000000	0.000000	2.000000	21.000000	0.000000
20466.692572	0.092897	0.549330	0.009106	83.354683	18.093327	79.725441	0.359694	0.000000	-0.455550	0.000000	0.000000	0.000000	0.027340	0.012913	-0.001390	0.000000	0.000000	2.000000	21.000000	0.000000
20466.695905	0.092952	0.549381	0.009151	83.354683	18.093327	79.725441	0.359694	0.000000	-0.455550	0.000000	0.000000	0.000000	0.016499	0.015310	0.013490	0.000000	0.000000	2.000000	21.000000	0.000000
20466.699238	0.092952	0.549381	0.009151	83.348045	18.115879	79.746048	0.355137	0.000000	-0.455318	0.000000	0.000000	0.000000	0.016499	0.015310	0.013490	0.000000	0.000000	2.000000	21.000000	0.000000
20466.702572	0.092952	0.549381	0.009151	83.348045	18.115879	79.746048	0.355137	0.000000	-0.455318	0.000000	0.000000	0.000000	0.016499	0.015310	0.013490	0.000000	0.000000	2.000000	21.000000	0.000000
20466.705905	0.092952	0.549381	0.009151	83.348045	18.115879	79.746048	0.355137	0.000000	-0.455318	0.000000	0.000000	0.000000	0.016499	0.015310	0.013490	0.000000	0.000000	2.000000	21.000000	0.000000
20466.709238	0.093062	0.549483	0.009241	83.335617	18.108538	79.733177	0.352388	0.000000	-0.457567	0.000000	0.000000	0.000000	0.033001	0.030656	0.026966	0.000000	0.000000	2.000000	21.000000	0.000000
20466.712572	0.093062	0.549483	0.009241	83.335617	18.108538	79.733177	0.352388	0.000000	-0.457567	0.000000	0.000000	0.000000	0.033001	0.030656	0.026966	0.000000	0.000000	2.000000	21.000000	0.000000
20466.715905	0.093062	0.549483	0.009241	83.335617	18.108538	79.733177	0.352388	0.000000	-0.457567	0.000000	0.000000	0.000000	0.033001	0.030656	0.026966	0.000000	0.000000	2.000000	21.000000	0.000000
20466.719238	0.093062	0.549483	0.009241	83.320099	18.098118	79.717239	0.346887	0.000000	-0.462061	0.000000	0.000000	0.000000	0.033001	0.030656	0.026966	0.000000	0.000000	2.000000	21.000000	0.000000
20466.722572	0.093147	0.549568	0.009318	83.320099	18.098118	79.717239	0.346887	0.000000	-0.462061	0.000000	0.000000	0.000000	0.025293	0.025550	0.022901	0.000000	0.000000	2.000000	21.000000	0.000000
20466.725905	0.093147	0.549568	0.009318	83.320099	18.098118	79.717239	0.346887	0.000000	-0.462061	0.000000	0.000000	0.000000	0.025293	0.025550	0.022901	0.000000	0.000000	2.000000	21.000000	0.000000
20466.729238	0.093147	0.549568	0.009318	83.304581	18.087770	79.701370	0.346887	0.000000	-0.462061	0.000000	0.000000	0.000000	0.025293	0.025550	0.022901	0.000000	0.000000	2.000000	21.000000	0.000000
20466.732572	0.093147	0.549568	0.009318	83.304581	18.087770	79.701370	0.346887	0.000000	-0.462061	0.000000	0.000000	0.000000	0.025293	0.025550	0.022901	0.000000	0.000000	2.000000	21.000000	0.000000
20466.735905	0.093190	0.549670	0.009421	83.304581	18.087770	79.701370	0.346887	0.000000	-0.462061	0.000000	0.000000	0.000000	0.013082	0.030650	0.030917	0.000000	0.000000	2.000000	21.000000	0.000000
20466.739238	0.093190	0.549670	0.009421	83.289047	18.072029	79.685516	0.342672	0.000000	-0.465878	0.000000	0.000000	0.000000	0.013082	0.030650	0.030917	0.000000	0.000000	2.000000	21.000000	0.000000
20466.742572	0.093190	0.549670	0.009421	83.289047	18.072029	79.685516	0.342672	0.000000	-0.465878	0.000000	0.000000	0.000000	0.013082	0.030650	0.030917	0.000000	0.000000	2.000000	21.000000	0.000000
20466.745905	0.093190	0.549670	0.009421	83.289047	18.072029	79.685516	0.342672	0.000000	-0.465878	0.000000	0.000000	0.000000	0.013082	0.030650	0.030917	0.000000	0.000000	2.000000	21.000000	0.000000
20466.749238	0.093227	0.549815	0.009605	83.276550	18.059458	79.672829	0.340491	0.000000	-0.471031	0.000000	0.000000	0.000000	0.011027	0.043342	0.055207	0.000000	0.000000	2.000000	21.000000	0.000000
20466.752572	0.093227	0.549815	0.009605	83.276550	18.059458	79.672829	0.340491	0.000000	-0.471031	0.000000	0.000000	0.000000	0.011027	0.043342	0.055207	0.000000	0.000000	2.000000	21.000000	0.000000
20466.755905	0.093227	0.549815	0.009605	83.276550	18.059458	79.672829	0.340491	0.000000	-0.471031	0.000000	0.000000	0.000000	0.011027	0.043342	0.055207	0.000000	0.000000	2.000000	21.000000	0.000000
20466.759238	0.093227	0.549815	0.009605	83.267281	18.047398	79.663445	0.338653	0.000000	-0.480232	0.000000	0.000000	0.000000	0.011027	0.043342	0.055207	0.000000	0.000000	2.000000	21.000000	0.000000
20466.762572	0.093220	0.549857	0.009686	83.267281	18.047398	79.663445	0.338653	0.000000	-0.480232	0.000000	0.000000	0.000000	-0.002063	0.012650	0.024298	0.000000	0.000000	2.000000	21.000000	0.000000
20466.765905	0.093220	0.549857	0.009686	83.267281	18.047398	79.663445	0.338653	0.000000	-0.480232	0.000000	0.000000	0.000000	-0.002063	0.012650	0.024298	0.000000	0.000000	2.000000	21.000000	0.000000
20466.769238	0.093220	0.549857	0.009686	83.261055	18.038441	79.657150	0.338653	0.000000	-0.480232	0.000000	0.000000	0.000000	-0.002063	0.012650	0.024298	0.000000	0.000000	2.000000	21.000000	0.000000
20466.772572	0.093220	0.549857	0.009686	83.261055	18.038441	79.657150	0.338653	0.000000	-0.480232	0.000000	0.000000	0.000000	-0.002063	0.012650	0.024298	0.000000	0.000000	2.000000	21.000000	0.000000
20466.775905	0.093210	0.549882	0.009749	83.261055	18.038441	79.657150	0.338653	0.000000	-0.480232	0.000000	0.000000	0.000000	-0.003136	0.007552	0.018926	0.000000	0.000000	2.000000	21.000000	0.000000
20466.779238	0.093210	0.549882	0.009749	83.257935	18.038042	79.654030	0.338997	0.000000	-0.484281	0.000000	0.000000	0.000000	-0.003136	0.007552	0.018926	0.000000	0.000000	2.000000	21.000000	0.000000
20466.782572	0.093210	0.549882	0.009749	83.257935	18.038042	79.654030	0.338997	0.000000	-0.484281	0.000000	0.000000	0.000000	-0.003136	0.007552	0.018926	0.000000	0.000000	2.000000	21.000000	0.000000
20466.785905	0.093210	0.549882	0.009749	83.257935	18.038042	79.654030	0.338997	0.000000	-0.484281	0.000000	0.000000	0.000000	-0.003136	0.007552	0.018926	0.000000	0.000000	2.000000	21.000000	0.000000
20466.789238	0.093263	0.549864	0.009786	83.257965	18.040796	79.654037	0.339520	0.000000	-0.487436	0.000000	0.000000	0.000000	0.016038	-0.005377	0.011062	0.000000	0.000000	2.000000	21.000000	0.000000
20466.792572	0.093263	0.549864	0.009786	83.257965	18.040796	79.654037	0.339520	0.000000	-0.487436	0.000000	0.000000	0.000000	0.016038	-0.005377	0.011062	0.000000	0.000000	2.000000	21.000000	0.000000
20466.795905	0.093263	0.549864	0.009786	83.257965	18.040796	79.654037	0.339520	0.000000	-0.487436	0.000000	0.000000	0.000000	0.016038	-0.005377	0.011062	0.000000	0.000000	2.000000	21.000000	0.000000
20466.799238	0.093272	0.549846	0.009831	83.257965	18.040796	79.654037	0.336847	0.000000	-0.489279	0.000000	0.000000	0.000000	0.002740	-0.005378	0.013717	0.000000	0.000000	2.000000	21.000000	0.000000
20466.802572	0.093272	0.549846	0.009831	83.257965	18.040796	79.654037	0.336847	0.000000	-0.489279	0.000000	0.000000	0.000000	0.002740	-0.005378	0.013717	0.000000	0.000000	2.000000	21.000000	0.000000
20466.805905	0.093272	0.549846	0.009831	83.257965	18.040796	79.654037	0.336847	0.000000	-0.489279	0.000000	0.000000	0.000000	0.002740	-0.005378	0.013717	0.000000	0.000000	2.000000	21.000000	0.000000
20466.809238	0.093272	0.549846	0.009831	83.257935	18.043482	79.654015	0.336390	0.000000	-0.491566	0.000000	0.000000	0.000000	0.002740	-0.005378	0.013717	0.000000	0.000000	2.000000	21.000000	0.000000
20466.812572	0.093294	0.549846	0.009827	83.257935	18.043482	79.654015	0.336390	0.000000	-0.491566	0.000000	0.000000	0.000000	0.006651	0.000004	-0.001329	0.000000	0.000000	2.000000	21.000000	0.000000
20466.815905	0.093294	0.549846	0.009827	83.257935	18.043482	79.654015	0.336390	0.000000	-0.491566	0.000000	0.000000	0.000000	0.006651	0.000004	-0.001329	0.000000	0.000000	2.000000	21.000000	0.000000
20466.819238	0.093294	0.549846	0.009827	83.257965	18.040796	79.654037	0.336390	0.000000	-0.491566	0.000000	0.000000	0.000000	0.006651	0.000004	-0.001329	0.000000	0.000000	2.000000	21.000000	0.000000
20466.822572	0.093294	0.549846	0.009827	83.257965	18.040796	79.654037	0.336390	0.000000	-0.491566	0.000000	0.000000	0.000000	0.006651	0.000004	-0.001329	0.000000	0.000000	2.000000	21.000000	0.000000
20466.825905	0.093272	0.549846	0.009831	83.257965	18.040796	79.654037	0.336390	0.000000	-0.491566	0.000000	0.000000	0.000000	-0.006652	0.000004	0.001329	0.000000	0.000000	2.000000	21.000000	0.000000
20466.829238	0.093272	0.549846	0.009831	83.257935	18.038042	79.654030	0.335282	0.000000	-0.491344	0.000000	0.000000	0.000000	-0.006652	0.000004	0.001329	0.000000	0.000000	2.000000	21.000000	0.000000
20466.832572	0.093272	0.549846	0.009831	83.257935	18.038042	79.654030	0.335282	0.000000	-0.491344	0.000000	0.000000	0.000000	-0.006652	0.000004	0.001329	0.000000	0.000000	2.000000	21.000000	0.000000
20466.835905	0.093272	0.549846	0.009831	83.257935	18.038042	79.654030	0.335282	0.000000	-0.491344	0.000000	0.000000	0.000000	-0.006652	0.000004	0.001329	0.000000	0.000000	2.000000	21.000000	0.000000
20466.839238	0.093148	0.549873	0.009785	83.258141	18.018311	79.640686	0.336390	0.000000	-0.491566	0.000000	0.000000	0.000000	-0.037358	0.008079	-0.013939	0.000000	0.000000	2.000000	21.000000	0.000000
20466.842572	0.093148	0.549873	0.009785	83.258141	18.018311	79.640686	0.336390	0.000000	-0.491566	0.000000	0.000000	0.000000	-0.037358	0.008079	-0.013939	0.000000	0.000000	2.000000	21.000000	0.000000
20466.845905	0.093148	0.549873	0.009785	83.258141	18.018311	79.640686	0.336390	0.000000	-0.491566	0.000000	0.000000	0.000000	-0.037358	0.008079	-0.013939	0.000000	0.000000	2.000000	21.000000	0.000000
20466.849238	0.093148	0.549873	0.009785	83.258141	18.004677	79.640625	0.342617	0.000000	-0.489242	0.000000	0.000000	0.000000	-0.037358	0.008079	-0.013939	0.000000	0.000000	2.000000	21.000000	0.000000
20466.852572	0.093050	0.549891	0.009757	83.258141	18.004677	79.640625	0.342617	0.000000	-0.489242	0.000000	0.000000	0.000000	-0.029335	0.005380	-0.008415	0.000000	0.000000	2.000000	21.000000	0.000000
20466.855905	0.093050	0.549891	0.009757	83.258141	18.004677	79.640625	0.342617	0.000000	-0.489242	0.000000	0.000000	0.000000	-0.029335	0.005380	-0.008415	0.000000	0.000000	2.000000	21.000000	0.000000
20466.859238	0.093050	0.549891	0.009757	83.258118	17.996536	79.648605	0.342617	0.000000	-0.489242	0.000000	0.000000	0.000000	-0.029335	0.005380	-0.008415	0.000000	0.000000	2.000000	21.000000	0.000000
20466.862572	0.093050	0.549891	0.009757	83.258118	17.996536	79.648605	0.342617	0.000000	-0.489242	0.000000	0.000000	0.000000	-0.029335	0.005380	-0.008415	0.000000	0.000000	2.000000	21.000000	0.000000
20466.865905	0.092979	0.549900	0.009747	83.258118	17.996536	79.648605	0.342617	0.000000	-0.489242	0.000000	0.000000	0.000000	-0.021317	0.002671	-0.002886	0.000000	0.000000	2.000000	21.000000	0.000000
20466.869238	0.092979	0.549900	0.009747	83.258118	17.991091	79.664551	0.347506	0.000000	-0.487840	0.000000	0.000000	0.000000	-0.021317	0.002671	-0.002886	0.000000	0.000000	2.000000	21.000000	0.000000
20466.872572	0.092979	0.549900	0.009747	83.258118	17.991091	79.664551	0.347506	0.000000	-0.487840	0.000000	0.000000	0.000000	-0.021317	0.002671	-0.002886	0.000000	0.000000	2.000000	21.000000	0.000000
20466.875905	0.092979	0.549900	0.009747	83.258118	17.991091	79.664551	0.347506	0.000000	-0.487840	0.000000	0.000000	0.000000	-0.021317	0.002671	-0.002886	0.000000	0.000000	2.000000	21.000000	0.000000
20466.879238	0.092911	0.549926	0.009755	83.258141	17.988394	79.736389	0.351059	0.000000	-0.487359	0.000000	0.000000	0.000000	-0.020247	0.007825	0.002480	0.000000	0.000000	2.000000	21.000000	0.000000
20466.882572	0.092911	0.549926	0.009755	83.258141	17.988394	79.736389	0.351059	0.000000	-0.487359	0.000000	0.000000	0.000000	-0.020247	0.007825	0.002480	0.000000	0.000000	2.000000	21.000000	0.000000
20466.885905	0.092911	0.549926	0.009755	83.258141	17.988394	79.736389	0.351059	0.000000	-0.487359	0.000000	0.000000	0.000000	-0.020247	0.007825	0.002480	0.000000	0.000000	2.000000	21.000000	0.000000
20466.889238	0.092911	0.549926	0.009755	83.255028	17.987999	80.012474	0.354433	0.000000	-0.487772	0.000000	0.000000	0.000000	-0.020247	0.007825	0.002480	0.000000	0.000000	2.000000	21.000000	0.000000
20466.892572	0.092934	0.549926	0.009751	83.255028	17.987999	80.012474	0.354433	0.000000	-0.487772	0.000000	0.000000	0.000000	0.006649	-0.000007	-0.001323	0.000000	0.000000	2.000000	21.000000	0.000000
20466.895905	0.092934	0.549926	0.009751	83.255028	17.987999	80.012474	0.354433	0.000000	-0.487772	0.000000	0.000000	0.000000	0.006649	-0.000007	-0.001323	0.000000	0.000000	2.000000	21.000000	0.000000
20466.899238	0.092934	0.549926	0.009751	83.254997	17.987999	80.602821	0.354433	0.000000	-0.487772	0.000000	0.000000	0.000000	-0.000001	-0.000007	-0.000000	0.000000	0.000000	2.000000	21.000000	0.000000
20466.902572	0.092934	0.549926	0.009751	83.254997	17.987999	80.602821	0.354433	0.000000	-0.487772	0.000000	0.000000	0.000000	-0.000001	-0.000007	-0.000000	0.000000	0.000000	2.000000	21.000000	0.000000
20466.905905	0.092934	0.549926	0.009751	83.254997	17.987999	80.602821	0.354433	0.000000	-0.487772	0.000000	0.000000	0.000000	-0.000001	-0.000007	-0.000000	0.000000	0.000000	2.000000	21.000000	0.000000
20466.909238	0.092934	0.549926	0.009751	83.258316	17.982216	81.446213	0.353325	0.000000	-0.487552	0.000000	0.000000	0.000000	-0.000001	-0.000007	-0.000000	0.000000	0.000000	2.000000	21.000000	0.000000
20466.912572	0.092952	0.549909	0.009729	83.258316	17.982216	81.446213	0.353325	0.000000	-0.487552	0.000000	0.000000	0.000000	0.005581	-0.005134	-0.006693	0.000000	0.000000	2.000000	21.000000	0.000000
20466.915905	0.092952	0.549909	0.009729	83.258316	17.982216	81.446213	0.353325	0.000000	-0.487552	0.000000	0.000000	0.000000	0.005581	-0.005134	-0.006693	0.000000	0.000000	2.000000	21.000000	0.000000
20466.919238	0.093003	0.549866	0.009639	83.268036	17.973747	82.210632	0.353325	0.000000	-0.487552	0.000000	0.000000	0.000000	0.015372	-0.012654	-0.026944	0.000000	0.000000	2.000000	21.000000	0.000000
20466.922572	0.093003	0.549866	0.009639	83.268036	17.973747	82.210632	0.353325	0.000000	-0.487552	0.000000	0.000000	0.000000	0.015372	-0.012654	-0.026944	0.000000	0.000000	2.000000	21.000000	0.000000
20466.925905	0.093003	0.549866	0.009639	83.268036	17.973747	82.210632	0.353325	0.000000	-0.487552	0.000000	0.000000	0.000000	0.015372	-0.012654	-0.026944	0.000000	0.000000	2.000000	21.000000	0.000000
20466.929238	0.093003	0.549866	0.009639	83.281921	17.901299	82.530663	0.349833	0.000000	-0.481946	0.000000	0.000000	0.000000	0.015372	-0.012654	-0.026944	0.000000	0.000000	2.000000	21.000000	0.000000
20466.932572	0.093024	0.549816	0.009513	83.281921	17.901299	82.530663	0.349833	0.000000	-0.481946	0.000000	0.000000	0.000000	0.006279	-0.015082	-0.037854	0.000000	0.000000	2.000000	21.000000	0.000000
20466.935905	0.093024	0.549816	0.009513	83.281921	17.901299	82.530663	0.349833	0.000000	-0.481946	0.000000	0.000000	0.000000	0.006279	-0.015082	-0.037854	0.000000	0.000000	2.000000	21.000000	0.000000
20466.939238	0.093024	0.549816	0.009513	83.298111	17.674068	82.332382	0.349833	0.000000	-0.481946	0.000000	0.000000	0.000000	0.006279	-0.015082	-0.037854	0.000000	0.000000	2.000000	21.000000	0.000000
20466.942572	0.093024	0.549816	0.009513	83.298111	17.674068	82.332382	0.349833	0.000000	-0.481946	0.000000	0.000000	0.000000	0.006279	-0.015082	-0.037854	0.000000	0.000000	2.000000	21.000000	0.000000
20466.945905	0.093046	0.549740	0.009391	83.298111	17.674068	82.332382	0.349833	0.000000	-0.481946	0.000000	0.000000	0.000000	0.006569	-0.022878	-0.036372	0.000000	0.000000	2.000000	21.000000	0.000000
20466.949238	0.093046	0.549740	0.009391	83.321098	17.179003	81.753395	0.348786	0.000000	-0.475636	0.000000	0.000000	0.000000	0.006569	-0.022878	-0.036372	0.000000	0.000000	2.000000	21.000000	0.000000
20466.952572	0.093046	0.549740	0.009391	83.321098	17.179003	81.753395	0.348786	0.000000	-0.475636	0.000000	0.000000	0.000000	0.006569	-0.022878	-0.036372	0.000000	0.000000	2.000000	21.000000	0.000000
20466.955905	0.093046	0.549740	0.009391	83.321098	17.179003	81.753395	0.348786	0.000000	-0.475636	0.000000	0.000000	0.000000	0.006569	-0.022878	-0.036372	0.000000	0.000000	2.000000	21.000000	0.000000
20466.959238	0.093030	0.549648	0.009193	83.339676	16.478983	80.949051	0.347691	0.000000	-0.469575	0.000000	0.000000	0.000000	-0.004965	-0.027730	-0.059524	0.000000	0.000000	2.000000	21.000000	0.000000
20466.962572	0.093030	0.549648	0.009193	83.339676	16.478983	80.949051	0.347691	0.000000	-0.469575	0.000000	0.000000	0.000000	-0.004965	-0.027730	-0.059524	0.000000	0.000000	2.000000	21.000000	0.000000
20466.965905	0.093030	0.549648	0.009193	83.339676	16.478983	80.949051	0.347691	0.000000	-0.469575	0.000000	0.000000	0.000000	-0.004965	-0.027730	-0.059524	0.000000	0.000000	2.000000	21.000000	0.000000
20466.969238	0.093030	0.549648	0.009193	83.353645	15.796510	80.173721	0.348519	0.000000	-0.459654	0.000000	0.000000	0.000000	-0.004965	-0.027730	-0.059524	0.000000	0.000000	2.000000	21.000000	0.000000
20466.972572	0.092996	0.549622	0.009139	83.353645	15.796510	80.173721	0.348519	0.000000	-0.459654	0.000000	0.000000	0.000000	-0.010153	-0.007540	-0.016286	0.000000	0.000000	2.000000	21.000000	0.000000
20466.975905	0.092996	0.549622	0.009139	83.353645	15.796510	80.173721	0.348519	0.000000	-0.459654	0.000000	0.000000	0.000000	-0.010153	-0.007540	-0.016286	0.000000	0.000000	2.000000	21.000000	0.000000
20466.979238	0.092996	0.549622	0.009139	83.359116	15.237857	79.533852	0.348519	0.000000	-0.459654	0.000000	0.000000	0.000000	-0.010153	-0.007540	-0.016286	0.000000	0.000000	2.000000	21.000000	0.000000
20466.982572	0.092996	0.549622	0.009139	83.359116	15.237857	79.533852	0.348519	0.000000	-0.459654	0.000000	0.000000	0.000000	-0.010153	-0.007540	-0.016286	0.000000	0.000000	2.000000	21.000000	0.000000
20466.985905	0.092974	0.549622	0.009143	83.359116	15.237857	79.533852	0.348519	0.000000	-0.459654	0.000000	0.000000	0.000000	-0.006641	0.000006	0.001324	0.000000	0.000000	2.000000	21.000000	0.000000
20466.989238	0.092974	0.549622	0.009143	83.354950	14.994798	79.273727	0.350211	0.000000	-0.456939	0.000000	0.000000	0.000000	-0.006641	0.000006	0.001324	0.000000	0.000000	2.000000	21.000000	0.000000
20466.992572	0.092974	0.549622	0.009143	83.354950	14.994798	79.273727	0.350211	0.000000	-0.456939	0.000000	0.000000	0.000000	-0.006641	0.000006	0.001324	0.000000	0.000000	2.000000	21.000000	0.000000
20466.995905	0.092974	0.549622	0.009143	83.354950	14.994798	79.273727	0.350211	0.000000	-0.456939	0.000000	0.000000	0.000000	-0.006641	0.000006	0.001324	0.000000	0.000000	2.000000	21.000000	0.000000
20466.999238	0.092973	0.549725	0.009255	83.345627	14.989588	79.276466	0.351318	0.000000	-0.457160	0.000000	0.000000	0.000000	-0.000213	0.030676	0.033572	0.000000	0.000000	2.000000	21.000000	0.000000
20467.002572	0.092973	0.549725	0.009255	83.345627	14.989588	79.276466	0.351318	0.000000	-0.457160	0.000000	0.000000	0.000000	-0.000213	0.030676	0.033572	0.000000	0.000000	2.000000	21.000000	0.000000
20467.005905	0.092973	0.549725	0.009255	83.345627	14.989588	79.276466	0.351318	0.000000	-0.457160	0.000000	0.000000	0.000000	-0.000213	0.030676	0.033572	0.000000	0.000000	2.000000	21.000000	0.000000
20467.009238	0.092973	0.549725	0.009255	83.333145	14.982636	79.269470	0.351353	0.000000	-0.462756	0.000000	0.000000	0.000000	-0.000213	0.030676	0.033572	0.000000	0.000000	2.000000	21.000000	0.000000
20467.012572	0.093009	0.549793	0.009322	83.333145	14.982636	79.269470	0.351353	0.000000	-0.462756	0.000000	0.000000	0.000000	0.010926	0.020426	0.020169	0.000000	0.000000	2.000000	21.000000	0.000000
20467.015905	0.093009	0.549793	0.009322	83.333145	14.982636	79.269470	0.351353	0.000000	-0.462756	0.000000	0.000000	0.000000	0.010926	0.020426	0.020169	0.000000	0.000000	2.000000	21.000000	0.000000
20467.019238	0.093009	0.549793	0.009322	83.317513	14.976709	79.260757	0.351353	0.000000	-0.462756	0.000000	0.000000	0.000000	0.010926	0.020426	0.020169	0.000000	0.000000	2.000000	21.000000	0.000000
20467.022572	0.093009	0.549793	0.009322	83.317513	14.976709	79.260757	0.351353	0.000000	-0.462756	0.000000	0.000000	0.000000	0.010926	0.020426	0.020169	0.000000	0.000000	2.000000	21.000000	0.000000
20467.025905	0.093024	0.549861	0.009394	83.317513	14.976709	79.260757	0.351353	0.000000	-0.462756	0.000000	0.000000	0.000000	0.004285	0.020459	0.021489	0.000000	0.000000	2.000000	21.000000	0.000000
20467.029238	0.093024	0.549861	0.009394	83.301918	14.968138	79.260117	0.349532	0.000000	-0.466117	0.000000	0.000000	0.000000	0.004285	0.020459	0.021489	0.000000	0.000000	2.000000	21.000000	0.000000
20467.032572	0.093024	0.549861	0.009394	83.301918	14.968138	79.260117	0.349532	0.000000	-0.466117	0.000000	0.000000	0.000000	0.004285	0.020459	0.021489	0.000000	0.000000	2.000000	21.000000	0.000000
20467.035905	0.093024	0.549861	0.009394	83.301918	14.968138	79.260117	0.349532	0.000000	-0.466117	0.000000	0.000000	0.000000	0.004285	0.020459	0.021489	0.000000	0.000000	2.000000	21.000000	0.000000
20467.039238	0.093081	0.550031	0.009569	83.289398	14.964004	79.253189	0.348818	0.000000	-0.469698	0.000000	0.000000	0.000000	0.017354	0.051162	0.052377	0.000000	0.000000	2.000000	21.000000	0.000000
20467.042572	0.093081	0.550031	0.009569	83.289398	14.964004	79.253189	0.348818	0.000000	-0.469698	0.000000	0.000000	0.000000	0.017354	0.051162	0.052377	0.000000	0.000000	2.000000	21.000000	0.000000
20467.045905	0.093081	0.550031	0.009569	83.289398	14.964004	79.253189	0.348818	0.000000	-0.469698	0.000000	0.000000	0.000000	0.017354	0.051162	0.052377	0.000000	0.000000	2.000000	21.000000	0.000000
20467.049238	0.093081	0.550031	0.009569	83.273811	14.955454	79.244598	0.345926	0.000000	-0.478428	0.000000	0.000000	0.000000	0.017354	0.051162	0.052377	0.000000	0.000000	2.000000	21.000000	0.000000
20467.052572	0.093087	0.550118	0.009594	83.273811	14.955454	79.244598	0.345926	0.000000	-0.478428	0.000000	0.000000	0.000000	0.001545	0.025839	0.007751	0.000000	0.000000	2.000000	21.000000	0.000000
20467.055905	0.093087	0.550118	0.009594	83.273811	14.955454	79.244598	0.345926	0.000000	-0.478428	0.000000	0.000000	0.000000	0.001545	0.025839	0.007751	0.000000	0.000000	2.000000	21.000000	0.000000
20467.059238	0.093087	0.550118	0.009594	83.261284	14.948622	79.245689	0.345926	0.000000	-0.478428	0.000000	0.000000	0.000000	0.001545	0.025839	0.007751	0.000000	0.000000	2.000000	21.000000	0.000000
20467.062572	0.093087	0.550118	0.009594	83.261284	14.948622	79.245689	0.345926	0.000000	-0.478428	0.000000	0.000000	0.000000	0.001545	0.025839	0.007751	0.000000	0.000000	2.000000	21.000000	0.000000
20467.065905	0.093100	0.550212	0.009661	83.261284	14.948622	79.245689	0.345926	0.000000	-0.478428	0.000000	0.000000	0.000000	0.003985	0.028272	0.019974	0.000000	0.000000	2.000000	21.000000	0.000000
20467.069238	0.093100	0.550212	0.009661	83.248749	14.941867	79.246849	0.345668	0.000000	-0.479720	0.000000	0.000000	0.000000	0.003985	0.028272	0.019974	0.000000	0.000000	2.000000	21.000000	0.000000
20467.072572	0.093100	0.550212	0.009661	83.248749	14.941867	79.246849	0.345668	0.000000	-0.479720	0.000000	0.000000	0.000000	0.003985	0.028272	0.019974	0.000000	0.000000	2.000000	21.000000	0.000000
20467.075905	0.093100	0.550212	0.009661	83.248749	14.941867	79.246849	0.345668	0.000000	-0.479720	0.000000	0.000000	0.000000	0.003985	0.028272	0.019974	0.000000	0.000000	2.000000	21.000000	0.000000
20467.079238	0.093138	0.550349	0.009736	83.239433	14.939553	79.257759	0.345004	0.000000	-0.483049	0.000000	0.000000	0.000000	0.011403	0.041219	0.022509	0.000000	0.000000	2.000000	21.000000	0.000000
20467.082572	0.093138	0.550349	0.009736	83.239433	14.939553	79.257759	0.345004	0.000000	-0.483049	0.000000	0.000000	0.000000	0.011403	0.041219	0.022509	0.000000	0.000000	2.000000	21.000000	0.000000
20467.085905	0.093138	0.550349	0.009736	83.239433	14.939553	79.257759	0.345004	0.000000	-0.483049	0.000000	0.000000	0.000000	0.011403	0.041219	0.022509	0.000000	0.000000	2.000000	21.000000	0.000000
20467.089238	0.093138	0.550349	0.009736	83.233170	14.936194	79.270317	0.343104	0.000000	-0.486800	0.000000	0.000000	0.000000	0.011403	0.041219	0.022509	0.000000	0.000000	2.000000	21.000000	0.000000
20467.092572	0.093159	0.550375	0.009727	83.233170	14.936194	79.270317	0.343104	0.000000	-0.486800	0.000000	0.000000	0.000000	0.006348	0.007803	-0.002824	0.000000	0.000000	2.000000	21.000000	0.000000
20467.095905	0.093159	0.550375	0.009727	83.233170	14.936194	79.270317	0.343104	0.000000	-0.486800	0.000000	0.000000	0.000000	0.006348	0.007803	-0.002824	0.000000	0.000000	2.000000	21.000000	0.000000
20467.099238	0.093159	0.550375	0.009727	83.230011	14.937199	79.268608	0.343104	0.000000	-0.486800	0.000000	0.000000	0.000000	0.006348	0.007803	-0.002824	0.000000	0.000000	2.000000	21.000000	0.000000
20467.102572	0.093159	0.550375	0.009727	83.230011	14.937199	79.268608	0.343104	0.000000	-0.486800	0.000000	0.000000	0.000000	0.006348	0.007803	-0.002824	0.000000	0.000000	2.000000	21.000000	0.000000
20467.105905	0.093167	0.550383	0.009767	83.230011	14.937199	79.268608	0.343104	0.000000	-0.486800	0.000000	0.000000	0.000000	0.002440	0.002442	0.012226	0.000000	0.000000	2.000000	21.000000	0.000000
20467.109238	0.093167	0.550383	0.009767	83.230042	14.939931	79.276596	0.342046	0.000000	-0.486330	0.000000	0.000000	0.000000	0.002440	0.002442	0.012226	0.000000	0.000000	2.000000	21.000000	0.000000
20467.112572	0.093167	0.550383	0.009767	83.230042	14.939931	79.276596	0.342046	0.000000	-0.486330	0.000000	0.000000	0.000000	0.002440	0.002442	0.012226	0.000000	0.000000	2.000000	21.000000	0.000000
20467.115905	0.093167	0.550383	0.009767	83.230042	14.939931	79.276596	0.342046	0.000000	-0.486330	0.000000	0.000000	0.000000	0.002440	0.002442	0.012226	0.000000	0.000000	2.000000	21.000000	0.000000
20467.119238	0.093159	0.550357	0.009840	83.230042	14.937222	79.276604	0.341639	0.000000	-0.488367	0.000000	0.000000	0.000000	-0.002546	-0.008065	0.021911	0.000000	0.000000	2.000000	21.000000	0.000000
20467.122572	0.093159	0.550357	0.009840	83.230042	14.937222	79.276604	0.341639	0.000000	-0.488367	0.000000	0.000000	0.000000	-0.002546	-0.008065	0.021911	0.000000	0.000000	2.000000	21.000000	0.000000
20467.125905	0.093159	0.550357	0.009840	83.230042	14.937222	79.276604	0.341639	0.000000	-0.488367	0.000000	0.000000	0.000000	-0.002546	-0.008065	0.021911	0.000000	0.000000	2.000000	21.000000	0.000000
20467.129238	0.093159	0.550357	0.009840	83.230042	14.929050	79.276596	0.342063	0.000000	-0.492019	0.000000	0.000000	0.000000	-0.002546	-0.008065	0.021911	0.000000	0.000000	2.000000	21.000000	0.000000
20467.132572	0.093124	0.550339	0.009895	83.230042	14.929050	79.276596	0.342063	0.000000	-0.492019	0.000000	0.000000	0.000000	-0.010565	-0.005365	0.016375	0.000000	0.000000	2.000000	21.000000	0.000000
20467.135905	0.093124	0.550339	0.009895	83.230042	14.929050	79.276596	0.342063	0.000000	-0.492019	0.000000	0.000000	0.000000	-0.010565	-0.005365	0.016375	0.000000	0.000000	2.000000	21.000000	0.000000
20467.139238	0.093124	0.550339	0.009895	83.229958	14.937974	79.290024	0.342063	0.000000	-0.492019	0.000000	0.000000	0.000000	-0.010565	-0.005365	0.016375	0.000000	0.000000	2.000000	21.000000	0.000000
20467.142572	0.093124	0.550339	0.009895	83.229958	14.937974	79.290024	0.342063	0.000000	-0.492019	0.000000	0.000000	0.000000	-0.010565	-0.005365	0.016375	0.000000	0.000000	2.000000	21.000000	0.000000
20467.145905	0.093107	0.550304	0.009927	83.229958	14.937974	79.290024	0.342063	0.000000	-0.492019	0.000000	0.000000	0.000000	-0.004987	-0.010493	0.009684	0.000000	0.000000	2.000000	21.000000	0.000000
20467.149238	0.093107	0.550304	0.009927	83.233086	14.939635	79.291679	0.343824	0.000000	-0.494748	0.000000	0.000000	0.000000	-0.004987	-0.010493	0.009684	0.000000	0.000000	2.000000	21.000000	0.000000
20467.152572	0.093107	0.550304	0.009927	83.233086	14.939635	79.291679	0.343824	0.000000	-0.494748	0.000000	0.000000	0.000000	-0.004987	-0.010493	0.009684	0.000000	0.000000	2.000000	21.000000	0.000000
20467.155905	0.093107	0.550304	0.009927	83.233086	14.939635	79.291679	0.343824	0.000000	-0.494748	0.000000	0.000000	0.000000	-0.004987	-0.010493	0.009684	0.000000	0.000000	2.000000	21.000000	0.000000
20467.159238	0.093152	0.550259	0.010037	83.233055	14.942357	79.291664	0.344655	0.000000	-0.496362	0.000000	0.000000	0.000000	0.013493	-0.013418	0.032976	0.000000	0.000000	2.000000	21.000000	0.000000
20467.162572	0.093152	0.550259	0.010037	83.233055	14.942357	79.291664	0.344655	0.000000	-0.496362	0.000000	0.000000	0.000000	0.013493	-0.013418	0.032976	0.000000	0.000000	2.000000	21.000000	0.000000
20467.165905	0.093152	0.550259	0.010037	83.233055	14.942357	79.291664	0.344655	0.000000	-0.496362	0.000000	0.000000	0.000000	0.013493	-0.013418	0.032976	0.000000	0.000000	2.000000	21.000000	0.000000
20467.169238	0.093152	0.550259	0.010037	83.236183	14.952220	79.293404	0.342407	0.000000	-0.501858	0.000000	0.000000	0.000000	0.013493	-0.013418	0.032976	0.000000	0.000000	2.000000	21.000000	0.000000
20467.172572	0.093246	0.550224	0.010047	83.236183	14.952220	79.293404	0.342407	0.000000	-0.501858	0.000000	0.000000	0.000000	0.028282	-0.010499	0.003046	0.000000	0.000000	2.000000	21.000000	0.000000
20467.175905	0.093246	0.550224	0.010047	83.236183	14.952220	79.293404	0.342407	0.000000	-0.501858	0.000000	0.000000	0.000000	0.028282	-0.010499	0.003046	0.000000	0.000000	2.000000	21.000000	0.000000
20467.179238	0.093246	0.550224	0.010047	83.239319	14.964779	79.303070	0.342407	0.000000	-0.501858	0.000000	0.000000	0.000000	0.028282	-0.010499	0.003046	0.000000	0.000000	2.000000	21.000000	0.000000
20467.182572	0.093246	0.550224	0.010047	83.239319	14.964779	79.303070	0.342407	0.000000	-0.501858	0.000000	0.000000	0.000000	0.028282	-0.010499	0.003046	0.000000	0.000000	2.000000	21.000000	0.000000
20467.185905	0.093318	0.550189	0.010062	83.239319	14.964779	79.303070	0.342407	0.000000	-0.501858	0.000000	0.000000	0.000000	0.021632	-0.010513	0.004369	0.000000	0.000000	2.000000	21.000000	0.000000
20467.189238	0.093318	0.550189	0.010062	83.242455	14.969226	79.304817	0.337693	0.000000	-0.502366	0.000000	0.000000	0.000000	0.021632	-0.010513	0.004369	0.000000	0.000000	2.000000	21.000000	0.000000
20467.192572	0.093318	0.550189	0.010062	83.242455	14.969226	79.304817	0.337693	0.000000	-0.502366	0.000000	0.000000	0.000000	0.021632	-0.010513	0.004369	0.000000	0.000000	2.000000	21.000000	0.000000
20467.195905	0.093318	0.550189	0.010062	83.242455	14.969226	79.304817	0.337693	0.000000	-0.502366	0.000000	0.000000	0.000000	0.021632	-0.010513	0.004369	0.000000	0.000000	2.000000	21.000000	0.000000
20467.199238	0.093341	0.550163	0.010062	83.242455	14.969226	79.304817	0.334088	0.000000	-0.503094	0.000000	0.000000	0.000000	0.006951	-0.007799	0.000165	0.000000	0.000000	2.000000	21.000000	0.000000
20467.202572	0.093341	0.550163	0.010062	83.242455	14.969226	79.304817	0.334088	0.000000	-0.503094	0.000000	0.000000	0.000000	0.006951	-0.007799	0.000165	0.000000	0.000000	2.000000	21.000000	0.000000
20467.205905	0.093341	0.550163	0.010062	83.242455	14.969226	79.304817	0.334088	0.000000	-0.503094	0.000000	0.000000	0.000000	0.006951	-0.007799	0.000165	0.000000	0.000000	2.000000	21.000000	0.000000
20467.209238	0.093341	0.550163	0.010062	83.242455	14.969226	79.304817	0.332929	0.000000	-0.503121	0.000000	0.000000	0.000000	0.006951	-0.007799	0.000165	0.000000	0.000000	2.000000	21.000000	0.000000
20467.212572	0.093341	0.550163	0.010062	83.242455	14.969226	79.304817	0.332929	0.000000	-0.503121	0.000000	0.000000	0.000000	-0.000001	-0.000003	0.000000	0.000000	0.000000	2.000000	21.000000	0.000000
20467.215905	0.093341	0.550163	0.010062	83.242455	14.969226	79.304817	0.332929	0.000000	-0.503121	0.000000	0.000000	0.000000	-0.000001	-0.000003	0.000000	0.000000	0.000000	2.000000	21.000000	0.000000
20467.219238	0.093341	0.550163	0.010062	83.236183	14.960368	79.301376	0.332929	0.000000	-0.503121	0.000000	0.000000	0.000000	-0.000001	-0.000003	0.000000	0.000000	0.000000	2.000000	21.000000	0.000000
20467.222572	0.093341	0.550163	0.010062	83.236183	14.960368	79.301376	0.332929	0.000000	-0.503121	0.000000	0.000000	0.000000	-0.000001	-0.000003	0.000000	0.000000	0.000000	2.000000	21.000000	0.000000
20467.225905	0.093277	0.550206	0.010089	83.236183	14.960368	79.301376	0.332929	0.000000	-0.503121	0.000000	0.000000	0.000000	-0.019190	0.012925	0.007857	0.000000	0.000000	2.000000	21.000000	0.000000
20467.229238	0.093277	0.550206	0.010089	83.229958	14.948850	79.297997	0.332929	0.000000	-0.503121	0.000000	0.000000	0.000000	-0.019190	0.012925	0.007857	0.000000	0.000000	2.000000	21.000000	0.000000
20467.232572	0.093277	0.550206	0.010089	83.229958	14.948850	79.297997	0.332929	0.000000	-0.503121	0.000000	0.000000	0.000000	-0.019190	0.012925	0.007857	0.000000	0.000000	2.000000	21.000000	0.000000
20467.235905	0.093277	0.550206	0.010089	83.229958	14.948850	79.297997	0.332929	0.000000	-0.503121	0.000000	0.000000	0.000000	-0.019190	0.012925	0.007857	0.000000	0.000000	2.000000	21.000000	0.000000
20467.239238	0.093214	0.550344	0.010118	83.220604	14.941065	79.292915	0.336128	0.000000	-0.504431	0.000000	0.000000	0.000000	-0.019017	0.041488	0.008727	0.000000	0.000000	2.000000	21.000000	0.000000
20467.242572	0.093214	0.550344	0.010118	83.220604	14.941065	79.292915	0.336128	0.000000	-0.504431	0.000000	0.000000	0.000000	-0.019017	0.041488	0.008727	0.000000	0.000000	2.000000	21.000000	0.000000
20467.245905	0.093214	0.550344	0.010118	83.220604	14.941065	79.292915	0.336128	0.000000	-0.504431	0.000000	0.000000	0.000000	-0.019017	0.041488	0.008727	0.000000	0.000000	2.000000	21.000000	0.000000
20467.249238	0.093214	0.550344	0.010118	83.208084	14.931649	79.286163	0.339297	0.000000	-0.505885	0.000000	0.000000	0.000000	-0.019017	0.041488	0.008727	0.000000	0.000000	2.000000	21.000000	0.000000
20467.252572	0.093198	0.550404	0.010153	83.208084	14.931649	79.286163	0.339297	0.000000	-0.505885	0.000000	0.000000	0.000000	-0.004816	0.018057	0.010555	0.000000	0.000000	2.000000	21.000000	0.000000
20467.255905	0.093198	0.550404	0.010153	83.208084	14.931649	79.286163	0.339297	0.000000	-0.505885	0.000000	0.000000	0.000000	-0.004816	0.018057	0.010555	0.000000	0.000000	2.000000	21.000000	0.000000
20467.259238	0.093198	0.550404	0.010153	83.198708	14.923929	79.281113	0.339297	0.000000	-0.505885	0.000000	0.000000	0.000000	-0.004816	0.018057	0.010555	0.000000	0.000000	2.000000	21.000000	0.000000
20467.262572	0.093198	0.550404	0.010153	83.198708	14.923929	79.281113	0.339297	0.000000	-0.505885	0.000000	0.000000	0.000000	-0.004816	0.018057	0.010555	0.000000	0.000000	2.000000	21.000000	0.000000
20467.265905	0.093186	0.550482	0.010206	83.198708	14.923929	79.281113	0.339297	0.000000	-0.505885	0.000000	0.000000	0.000000	-0.003748	0.023178	0.015913	0.000000	0.000000	2.000000	21.000000	0.000000
20467.269238	0.093186	0.550482	0.010206	83.189316	14.918887	79.276024	0.340100	0.000000	-0.507644	0.000000	0.000000	0.000000	-0.003748	0.023178	0.015913	0.000000	0.000000	2.000000	21.000000	0.000000
20467.272572	0.093186	0.550482	0.010206	83.189316	14.918887	79.276024	0.340100	0.000000	-0.507644	0.000000	0.000000	0.000000	-0.003748	0.023178	0.015913	0.000000	0.000000	2.000000	21.000000	0.000000
20467.275905	0.093186	0.550482	0.010206	83.189316	14.918887	79.276024	0.340100	0.000000	-0.507644	0.000000	0.000000	0.000000	-0.003748	0.023178	0.015913	0.000000	0.000000	2.000000	21.000000	0.000000
20467.279238	0.093173	0.550559	0.010259	83.183098	14.912885	79.272751	0.340724	0.000000	-0.510297	0.000000	0.000000	0.000000	-0.003751	0.023185	0.015908	0.000000	0.000000	2.000000	21.000000	0.000000
20467.282572	0.093173	0.550559	0.010259	83.183098	14.912885	79.272751	0.340724	0.000000	-0.510297	0.000000	0.000000	0.000000	-0.003751	0.023185	0.015908	0.000000	0.000000	2.000000	21.000000	0.000000
20467.285905	0.093173	0.550559	0.010259	83.183098	14.912885	79.272751	0.340724	0.000000	-0.510297	0.000000	0.000000	0.000000	-0.003751	0.023185	0.015908	0.000000	0.000000	2.000000	21.000000	0.000000
20467.289238	0.093173	0.550559	0.010259	83.176880	14.904093	79.269371	0.341349	0.000000	-0.512948	0.000000	0.000000	0.000000	-0.003751	0.023185	0.015908	0.000000	0.000000	2.000000	21.000000	0.000000
20467.292572	0.093131	0.550602	0.010281	83.176880	14.904093	79.269371	0.341349	0.000000	-0.512948	0.000000	0.000000	0.000000	-0.012545	0.012939	0.006512	0.000000	0.000000	2.000000	21.000000	0.000000
20467.295905	0.093131	0.550602	0.010281	83.176880	14.904093	79.269371	0.341349	0.000000	-0.512948	0.000000	0.000000	0.000000	-0.012545	0.012939	0.006512	0.000000	0.000000	2.000000	21.000000	0.000000
20467.299238	0.093131	0.550602	0.010281	83.173721	14.896977	79.267677	0.341349	0.000000	-0.512948	0.000000	0.000000	0.000000	-0.012545	0.012939	0.006512	0.000000	0.000000	2.000000	21.000000	0.000000
20467.302572	0.093131	0.550602	0.010281	83.173721	14.896977	79.267677	0.341349	0.000000	-0.512948	0.000000	0.000000	0.000000	-0.012545	0.012939	0.006512	0.000000	0.000000	2.000000	21.000000	0.000000
20467.305905	0.093090	0.550619	0.010307	83.173721	14.896977	79.267677	0.341349	0.000000	-0.512948	0.000000	0.000000	0.000000	-0.012247	0.005120	0.008011	0.000000	0.000000	2.000000	21.000000	0.000000
20467.309238	0.093090	0.550619	0.010307	83.173721	14.894242	79.267654	0.343440	0.000000	-0.514033	0.000000	0.000000	0.000000	-0.012247	0.005120	0.008011	0.000000	0.000000	2.000000	21.000000	0.000000
20467.312572	0.093090	0.550619	0.010307	83.173721	14.894242	79.267654	0.343440	0.000000	-0.514033	0.000000	0.000000	0.000000	-0.012247	0.005120	0.008011	0.000000	0.000000	2.000000	21.000000	0.000000
20467.315905	0.093090	0.550619	0.010307	83.173721	14.894242	79.267654	0.343440	0.000000	-0.514033	0.000000	0.000000	0.000000	-0.012247	0.005120	0.008011	0.000000	0.000000	2.000000	21.000000	0.000000
20467.319238	0.093059	0.550637	0.010266	83.173721	14.894242	79.267654	0.345481	0.000000	-0.515368	0.000000	0.000000	0.000000	-0.009389	0.005370	-0.012396	0.000000	0.000000	2.000000	21.000000	0.000000
20467.322572	0.093059	0.550637	0.010266	83.173721	14.894242	79.267654	0.345481	0.000000	-0.515368	0.000000	0.000000	0.000000	-0.009389	0.005370	-0.012396	0.000000	0.000000	2.000000	21.000000	0.000000
20467.325905	0.093059	0.550637	0.010266	83.173721	14.894242	79.267654	0.345481	0.000000	-0.515368	0.000000	0.000000	0.000000	-0.009389	0.005370	-0.012396	0.000000	0.000000	2.000000	21.000000	0.000000
20467.329238	0.093059	0.550637	0.010266	83.173721	14.896977	79.267677	0.347046	0.000000	-0.513302	0.000000	0.000000	0.000000	-0.009389	0.005370	-0.012396	0.000000	0.000000	2.000000	21.000000	0.000000
20467.332572	0.093077	0.550646	0.010239	83.173721	14.896977	79.267677	0.347046	0.000000	-0.513302	0.000000	0.000000	0.000000	0.005291	0.002698	-0.008187	0.000000	0.000000	2.000000	21.000000	0.000000
20467.335905	0.093077	0.550646	0.010239	83.173721	14.896977	79.267677	0.347046	0.000000	-0.513302	0.000000	0.000000	0.000000	0.005291	0.002698	-0.008187	0.000000	0.000000	2.000000	21.000000	0.000000
20467.339238	0.093077	0.550646	0.010239	83.173721	14.899710	79.275627	0.347046	0.000000	-0.513302	0.000000	0.000000	0.000000	0.005291	0.002698	-0.008187	0.000000	0.000000	2.000000	21.000000	0.000000
20467.342572	0.093077	0.550646	0.010239	83.173721	14.899710	79.275627	0.347046	0.000000	-0.513302	0.000000	0.000000	0.000000	0.005291	0.002698	-0.008187	0.000000	0.000000	2.000000	21.000000	0.000000
20467.345905	0.093090	0.550664	0.010189	83.173721	14.899710	79.275627	0.347046	0.000000	-0.513302	0.000000	0.000000	0.000000	0.003923	0.005363	-0.015048	0.000000	0.000000	2.000000	21.000000	0.000000
20467.349238	0.093090	0.550664	0.010189	83.173721	14.899710	79.275627	0.346164	0.000000	-0.511938	0.000000	0.000000	0.000000	0.003923	0.005363	-0.015048	0.000000	0.000000	2.000000	21.000000	0.000000
20467.352572	0.093090	0.550664	0.010189	83.173721	14.899710	79.275627	0.346164	0.000000	-0.511938	0.000000	0.000000	0.000000	0.003923	0.005363	-0.015048	0.000000	0.000000	2.000000	21.000000	0.000000
20467.355905	0.093090	0.550664	0.010189	83.173721	14.899710	79.275627	0.346164	0.000000	-0.511938	0.000000	0.000000	0.000000	0.003923	0.005363	-0.015048	0.000000	0.000000	2.000000	21.000000	0.000000
20467.359238	0.093104	0.550656	0.010143	83.176826	14.904067	79.277306	0.345511	0.000000	-0.509430	0.000000	0.000000	0.000000	0.004221	-0.002437	-0.013547	0.000000	0.000000	2.000000	21.000000	0.000000
20467.362572	0.093104	0.550656	0.010143	83.176826	14.904067	79.277306	0.345511	0.000000	-0.509430	0.000000	0.000000	0.000000	0.004221	-0.002437	-0.013547	0.000000	0.000000	2.000000	21.000000	0.000000
20467.365905	0.093104	0.550656	0.010143	83.176826	14.904067	79.277306	0.345511	0.000000	-0.509430	0.000000	0.000000	0.000000	0.004221	-0.002437	-0.013547	0.000000	0.000000	2.000000	21.000000	0.000000
20467.369238	0.093104	0.550656	0.010143	83.176826	14.904067	79.277306	0.344807	0.000000	-0.507172	0.000000	0.000000	0.000000	0.004221	-0.002437	-0.013547	0.000000	0.000000	2.000000	21.000000	0.000000
20467.372572	0.093099	0.550665	0.010121	83.176826	14.904067	79.277306	0.344807	0.000000	-0.507172	0.000000	0.000000	0.000000	-0.001365	0.002668	-0.006862	0.000000	0.000000	2.000000	21.000000	0.000000
20467.375905	0.093099	0.550665	0.010121	83.176826	14.904067	79.277306	0.344807	0.000000	-0.507172	0.000000	0.000000	0.000000	-0.001365	0.002668	-0.006862	0.000000	0.000000	2.000000	21.000000	0.000000
20467.379238	0.093099	0.550665	0.010121	83.176826	14.904067	79.277306	0.344807	0.000000	-0.507172	0.000000	0.000000	0.000000	-0.001365	0.002668	-0.006862	0.000000	0.000000	2.000000	21.000000	0.000000
20467.382572	0.093099	0.550665	0.010121	83.176826	14.904067	79.277306	0.344807	0.000000	-0.507172	0.000000	0.000000	0.000000	-0.001365	0.002668	-0.006862	0.000000	0.000000	2.000000	21.000000	0.000000
20467.385905	0.093099	0.550665	0.010121	83.176826	14.904067	79.277306	0.344807	0.000000	-0.507172	0.000000	0.000000	0.000000	0.000000	0.000004	0.000000	0.000000	0.000000	2.000000	21.000000	0.000000
20467.389238	0.093099	0.550665	0.010121	83.173721	14.902418	79.275650	0.345035	0.000000	-0.506028	0.000000	0.000000	0.000000	0.000000	0.000004	0.000000	0.000000	0.000000	2.000000	21.000000	0.000000
20467.392572	0.093099	0.550665	0.010121	83.173721	14.902418	79.275650	0.345035	0.000000	-0.506028	0.000000	0.000000	0.000000	0.000000	0.000004	0.000000	0.000000	0.000000	2.000000	21.000000	0.000000
20467.395905	0.093099	0.550665	0.010121	83.173721	14.902418	79.275650	0.345035	0.000000	-0.506028	0.000000	0.000000	0.000000	0.000000	0.000004	0.000000	0.000000	0.000000	2.000000	21.000000	0.000000
20467.399238	0.093103	0.550682	0.010138	83.173721	14.902418	79.275650	0.345035	0.000000	-0.506028	0.000000	0.000000	0.000000	0.001067	0.005131	0.005359	0.000000	0.000000	2.000000	21.000000	0.000000
20467.402572	0.093103	0.550682	0.010138	83.173721	14.902418	79.275650	0.345035	0.000000	-0.506028	0.000000	0.000000	0.000000	0.001067	0.005131	0.005359	0.000000	0.000000	2.000000	21.000000	0.000000
20467.405905	0.093103	0.550682	0.010138	83.173721	14.902418	79.275650	0.345035	0.000000	-0.506028	0.000000	0.000000	0.000000	0.001067	0.005131	0.005359	0.000000	0.000000	2.000000	21.000000	0.000000
20467.409238	0.093103	0.550682	0.010138	83.176826	14.904067	79.277306	0.344857	0.000000	-0.506922	0.000000	0.000000	0.000000	0.001067	0.005131	0.005359	0.000000	0.000000	2.000000	21.000000	0.000000
20467.412572	0.093104	0.550656	0.010143	83.176826	14.904067	79.277306	0.344857	0.000000	-0.506922	0.000000	0.000000	0.000000	0.000300	-0.007802	0.001502	0.000000	0.000000	2.000000	21.000000	0.000000
20467.415905	0.093104	0.550656	0.010143	83.176826	14.904067	79.277306	0.344857	0.000000	-0.506922	0.000000	0.000000	0.000000	0.000300	-0.007802	0.001502	0.000000	0.000000	2.000000	21.000000	0.000000
20467.419238	0.093104	0.550656	0.010143	83.176826	14.901367	79.277298	0.344857	0.000000	-0.506922	0.000000	0.000000	0.000000	0.000300	-0.007802	0.001502	0.000000	0.000000	2.000000	21.000000	0.000000
20467.422572	0.093104	0.550656	0.010143	83.176826	14.901367	79.277298	0.344857	0.000000	-0.506922	0.000000	0.000000	0.000000	0.000300	-0.007802	0.001502	0.000000	0.000000	2.000000	21.000000	0.000000
20467.425905	0.093086	0.550647	0.010171	83.176826	14.901367	79.277298	0.344857	0.000000	-0.506922	0.000000	0.000000	0.000000	-0.005289	-0.002697	0.008187	0.000000	0.000000	2.000000	21.000000	0.000000
20467.429238	0.093086	0.550647	0.010171	83.179932	14.900311	79.278999	0.344807	0.000000	-0.507172	0.000000	0.000000	0.000000	-0.005289	-0.002697	0.008187	0.000000	0.000000	2.000000	21.000000	0.000000
20467.432572	0.093086	0.550647	0.010171	83.179932	14.900311	79.278999	0.344807	0.000000	-0.507172	0.000000	0.000000	0.000000	-0.005289	-0.002697	0.008187	0.000000	0.000000	2.000000	21.000000	0.000000
20467.435905	0.093086	0.550647	0.010171	83.179932	14.900311	79.278999	0.344807	0.000000	-0.507172	0.000000	0.000000	0.000000	-0.005289	-0.002697	0.008187	0.000000	0.000000	2.000000	21.000000	0.000000
20467.439238	0.093039	0.550604	0.010167	83.183151	14.899265	79.280708	0.345689	0.000000	-0.508537	0.000000	0.000000	0.000000	-0.014079	-0.012942	-0.001208	0.000000	0.000000	2.000000	21.000000	0.000000
20467.442572	0.093039	0.550604	0.010167	83.183151	14.899265	79.280708	0.345689	0.000000	-0.508537	0.000000	0.000000	0.000000	-0.014079	-0.012942	-0.001208	0.000000	0.000000	2.000000	21.000000	0.000000
20467.445905	0.093039	0.550604	0.010167	83.183151	14.899265	79.280708	0.345689	0.000000	-0.508537	0.000000	0.000000	0.000000	-0.014079	-0.012942	-0.001208	0.000000	0.000000	2.000000	21.000000	0.000000
20467.449238	0.093039	0.550604	0.010167	83.186203	14.903622	79.282326	0.348035	0.000000	-0.508335	0.000000	0.000000	0.000000	-0.014079	-0.012942	-0.001208	0.000000	0.000000	2.000000	21.000000	0.000000
20467.452572	0.093062	0.550578	0.010167	83.186203	14.903622	79.282326	0.348035	0.000000	-0.508335	0.000000	0.000000	0.000000	0.006954	-0.007797	0.000176	0.000000	0.000000	2.000000	21.000000	0.000000
20467.455905	0.093062	0.550578	0.010167	83.186203	14.903622	79.282326	0.348035	0.000000	-0.508335	0.000000	0.000000	0.000000	0.006954	-0.007797	0.000176	0.000000	0.000000	2.000000	21.000000	0.000000
20467.459238	0.093062	0.550578	0.010167	83.189316	14.910733	79.283989	0.348035	0.000000	-0.508335	0.000000	0.000000	0.000000	0.006954	-0.007797	0.000176	0.000000	0.000000	2.000000	21.000000	0.000000
20467.462572	0.093062	0.550578	0.010167	83.189316	14.910733	79.283989	0.348035	0.000000	-0.508335	0.000000	0.000000	0.000000	0.006954	-0.007797	0.000176	0.000000	0.000000	2.000000	21.000000	0.000000
20467.465905	0.093103	0.550561	0.010141	83.189316	14.910733	79.283989	0.348035	0.000000	-0.508335	0.000000	0.000000	0.000000	0.012246	-0.005127	-0.008012	0.000000	0.000000	2.000000	21.000000	0.000000
20467.469238	0.093103	0.550561	0.010141	83.195595	14.922231	79.295364	0.346876	0.000000	-0.508365	0.000000	0.000000	0.000000	0.012246	-0.005127	-0.008012	0.000000	0.000000	2.000000	21.000000	0.000000
20467.472572	0.093103	0.550561	0.010141	83.195595	14.922231	79.295364	0.346876	0.000000	-0.508365	0.000000	0.000000	0.000000	0.012246	-0.005127	-0.008012	0.000000	0.000000	2.000000	21.000000	0.000000
20467.475905	0.093103	0.550561	0.010141	83.195595	14.922231	79.295364	0.346876	0.000000	-0.508365	0.000000	0.000000	0.000000	0.012246	-0.005127	-0.008012	0.000000	0.000000	2.000000	21.000000	0.000000
20467.479238	0.093194	0.550509	0.010133	83.195595	14.924968	79.295372	0.344835	0.000000	-0.507029	0.000000	0.000000	0.000000	0.027218	-0.015614	-0.002306	0.000000	0.000000	2.000000	21.000000	0.000000
20467.482572	0.093194	0.550509	0.010133	83.195595	14.924968	79.295372	0.344835	0.000000	-0.507029	0.000000	0.000000	0.000000	0.027218	-0.015614	-0.002306	0.000000	0.000000	2.000000	21.000000	0.000000
20467.485905	0.093194	0.550509	0.010133	83.195595	14.924968	79.295372	0.344835	0.000000	-0.507029	0.000000	0.000000	0.000000	0.027218	-0.015614	-0.002306	0.000000	0.000000	2.000000	21.000000	0.000000
20467.489238	0.093194	0.550509	0.010133	83.195595	14.922231	79.295364	0.340299	0.000000	-0.506645	0.000000	0.000000	0.000000	0.027218	-0.015614	-0.002306	0.000000	0.000000	2.000000	21.000000	0.000000
20467.492572	0.093181	0.550491	0.010183	83.195595	14.922231	79.295364	0.340299	0.000000	-0.506645	0.000000	0.000000	0.000000	-0.003921	-0.005369	0.015048	0.000000	0.000000	2.000000	21.000000	0.000000
20467.495905	0.093181	0.550491	0.010183	83.195595	14.922231	79.295364	0.340299	0.000000	-0.506645	0.000000	0.000000	0.000000	-0.003921	-0.005369	0.015048	0.000000	0.000000	2.000000	21.000000	0.000000
20467.499238	0.093181	0.550491	0.010183	83.189369	14.910715	79.292000	0.340299	0.000000	-0.506645	0.000000	0.000000	0.000000	-0.003921	-0.005369	0.015048	0.000000	0.000000	2.000000	21.000000	0.000000
20467.502572	0.093181	0.550491	0.010183	83.189369	14.910715	79.292000	0.340299	0.000000	-0.506645	0.000000	0.000000	0.000000	-0.003921	-0.005369	0.015048	0.000000	0.000000	2.000000	21.000000	0.000000
20467.505905	0.093131	0.550507	0.010278	83.189369	14.910715	79.292000	0.340299	0.000000	-0.506645	0.000000	0.000000	0.000000	-0.015097	0.004866	0.028422	0.000000	0.000000	2.000000	21.000000	0.000000
20467.509238	0.093131	0.550507	0.010278	83.186234	14.898202	79.290337	0.340952	0.000000	-0.509153	0.000000	0.000000	0.000000	-0.015097	0.004866	0.028422	0.000000	0.000000	2.000000	21.000000	0.000000
20467.512572	0.093131	0.550507	0.010278	83.186234	14.898202	79.290337	0.340952	0.000000	-0.509153	0.000000	0.000000	0.000000	-0.015097	0.004866	0.028422	0.000000	0.000000	2.000000	21.000000	0.000000
20467.515905	0.093131	0.550507	0.010278	83.186234	14.898202	79.290337	0.340952	0.000000	-0.509153	0.000000	0.000000	0.000000	-0.015097	0.004866	0.028422	0.000000	0.000000	2.000000	21.000000	0.000000
20467.519238	0.093041	0.550488	0.010409	83.186172	14.895463	79.290314	0.343468	0.000000	-0.513890	0.000000	0.000000	0.000000	-0.026762	-0.005619	0.039430	0.000000	1.000000	2.000000	21.000000	0.000000
20467.522572	0.093041	0.550488	0.010409	83.186172	14.895463	79.290314	0.343468	0.000000	-0.513890	0.000000	0.000000	0.000000	-0.026762	-0.005619	0.039430	0.000000	1.000000	2.000000	21.000000	0.000000
