# Supplementary material for: Haptic Guidance Needs to Be Intuitive Not Just Informative to Improve Human Motor Accuracy
Source: PLoS One. 2016 Mar 16;11(3):e0150912. doi: 10.1371/journal.pone.0150912 (PMC4794196; doi:10.1371/journal.pone.0150912)
Supplement: S2 Data — (ZIP) [file pone.0150912.s002.zip › Subject2/exp2_0022.txt]

Time	PosX	PosY	PosZ	RotX	RotY	RotZ	ForceX	ForceY	ForceZ	MomentX	MomentY	MomentZ	VelocityX	VelocityY	VelocityZ	CalibratedWeight	ButtonDown	Condition	Trial	Visual
20469.325905	0.007964	0.533632	0.248978	84.210266	101.491936	158.610962	0.000000	0.000000	0.000000	0.000000	0.000000	0.000000	0.010102	0.006307	0.003952	0.000000	1.000000	2.000000	22.000000	0.000000
20469.329238	0.007964	0.533632	0.248978	84.200592	101.949020	159.097733	-1.988736	0.000000	-4.587475	0.000000	0.000000	0.000000	0.010102	0.006307	0.003952	0.000000	1.000000	2.000000	22.000000	0.000000
20469.332572	0.007964	0.533632	0.248978	84.200592	101.949020	159.097733	-1.988736	0.000000	-4.587475	0.000000	0.000000	0.000000	0.010102	0.006307	0.003952	0.000000	1.000000	2.000000	22.000000	0.000000
20469.335905	0.007964	0.533632	0.248978	84.200592	101.949020	159.097733	-1.988736	0.000000	-4.587475	0.000000	0.000000	0.000000	0.010102	0.006307	0.003952	0.000000	1.000000	2.000000	22.000000	0.000000
20469.339238	0.006983	0.533467	0.248183	84.193771	102.224014	159.407150	-1.989170	0.000000	-4.587287	0.000000	0.000000	0.000000	-0.294035	-0.049554	-0.238545	0.000000	1.000000	2.000000	22.000000	0.000000
20469.342572	0.006983	0.533467	0.248183	84.193771	102.224014	159.407150	-1.989170	0.000000	-4.587287	0.000000	0.000000	0.000000	-0.294035	-0.049554	-0.238545	0.000000	1.000000	2.000000	22.000000	0.000000
20469.345905	0.006983	0.533467	0.248183	84.193771	102.224014	159.407150	-1.989170	0.000000	-4.587287	0.000000	0.000000	0.000000	-0.294035	-0.049554	-0.238545	0.000000	1.000000	2.000000	22.000000	0.000000
20469.349238	0.006206	0.533141	0.247337	84.161987	103.071114	160.286758	-1.979272	0.000000	-4.591567	0.000000	0.000000	0.000000	-0.233296	-0.097764	-0.253760	0.000000	1.000000	2.000000	22.000000	0.000000
20469.352572	0.006206	0.533141	0.247337	84.161987	103.071114	160.286758	-1.979272	0.000000	-4.591567	0.000000	0.000000	0.000000	-0.233296	-0.097764	-0.253760	0.000000	1.000000	2.000000	22.000000	0.000000
20469.355905	0.006206	0.533141	0.247337	84.161987	103.071114	160.286758	-1.979272	0.000000	-4.591567	0.000000	0.000000	0.000000	-0.233296	-0.097764	-0.253760	0.000000	1.000000	2.000000	22.000000	0.000000
20469.359238	0.005563	0.533092	0.246347	84.069153	103.705246	160.891357	-1.972800	0.000000	-4.594351	0.000000	0.000000	0.000000	-0.192994	-0.014710	-0.297199	0.000000	1.000000	2.000000	22.000000	0.000000
20469.362572	0.005563	0.533092	0.246347	84.069153	103.705246	160.891357	-1.972800	0.000000	-4.594351	0.000000	0.000000	0.000000	-0.192994	-0.014710	-0.297199	0.000000	1.000000	2.000000	22.000000	0.000000
20469.365905	0.005563	0.533092	0.246347	84.069153	103.705246	160.891357	-1.972800	0.000000	-4.594351	0.000000	0.000000	0.000000	-0.192994	-0.014710	-0.297199	0.000000	1.000000	2.000000	22.000000	0.000000
20469.369238	0.004753	0.532618	0.245193	83.823524	104.359337	161.475876	-1.969367	0.000000	-4.595824	0.000000	0.000000	0.000000	-0.242813	-0.142340	-0.346121	0.000000	1.000000	2.000000	22.000000	0.000000
20469.372572	0.004753	0.532618	0.245193	83.823524	104.359337	161.475876	-1.969367	0.000000	-4.595824	0.000000	0.000000	0.000000	-0.242813	-0.142340	-0.346121	0.000000	1.000000	2.000000	22.000000	0.000000
20469.375905	0.004753	0.532618	0.245193	83.823524	104.359337	161.475876	-1.969367	0.000000	-4.595824	0.000000	0.000000	0.000000	-0.242813	-0.142340	-0.346121	0.000000	1.000000	2.000000	22.000000	0.000000
20469.379238	0.004346	0.532186	0.244060	83.541718	104.748604	161.653839	-1.964375	0.000000	-4.597960	0.000000	0.000000	0.000000	-0.122143	-0.129570	-0.339844	0.000000	1.000000	2.000000	22.000000	0.000000
20469.382572	0.004346	0.532186	0.244060	83.541718	104.748604	161.653839	-1.964375	0.000000	-4.597960	0.000000	0.000000	0.000000	-0.122143	-0.129570	-0.339844	0.000000	1.000000	2.000000	22.000000	0.000000
20469.385905	0.004346	0.532186	0.244060	83.541718	104.748604	161.653839	-1.964375	0.000000	-4.597960	0.000000	0.000000	0.000000	-0.122143	-0.129570	-0.339844	0.000000	1.000000	2.000000	22.000000	0.000000
20469.389238	0.003807	0.531720	0.242960	83.304321	104.499092	161.225937	-1.965599	0.000000	-4.597436	0.000000	0.000000	0.000000	-0.161584	-0.139839	-0.329900	0.000000	1.000000	2.000000	22.000000	0.000000
20469.392572	0.003807	0.531720	0.242960	83.304321	104.499092	161.225937	-1.965599	0.000000	-4.597436	0.000000	0.000000	0.000000	-0.161584	-0.139839	-0.329900	0.000000	1.000000	2.000000	22.000000	0.000000
20469.395905	0.003807	0.531720	0.242960	83.304321	104.499092	161.225937	-1.965599	0.000000	-4.597436	0.000000	0.000000	0.000000	-0.161584	-0.139839	-0.329900	0.000000	1.000000	2.000000	22.000000	0.000000
20469.399238	0.003172	0.531386	0.242004	83.216667	102.419510	159.111984	-1.964503	0.000000	-4.597904	0.000000	0.000000	0.000000	-0.190752	-0.100165	-0.286786	0.000000	1.000000	2.000000	22.000000	0.000000
20469.402572	0.003172	0.531386	0.242004	83.216667	102.419510	159.111984	-1.964503	0.000000	-4.597904	0.000000	0.000000	0.000000	-0.190752	-0.100165	-0.286786	0.000000	1.000000	2.000000	22.000000	0.000000
20469.405905	0.003172	0.531386	0.242004	83.216667	102.419510	159.111984	-1.964503	0.000000	-4.597904	0.000000	0.000000	0.000000	-0.190752	-0.100165	-0.286786	0.000000	1.000000	2.000000	22.000000	0.000000
20469.409238	0.002505	0.531014	0.241227	83.281395	98.724228	155.493820	-1.960848	0.000000	-4.599465	0.000000	0.000000	0.000000	-0.199985	-0.111633	-0.233249	0.000000	0.000000	2.000000	22.000000	0.000000
20469.412572	0.002505	0.531014	0.241227	83.281395	98.724228	155.493820	-1.960848	0.000000	-4.599465	0.000000	0.000000	0.000000	-0.199985	-0.111633	-0.233249	0.000000	0.000000	2.000000	22.000000	0.000000
20469.415905	0.002505	0.531014	0.241227	83.281395	98.724228	155.493820	-1.960848	0.000000	-4.599465	0.000000	0.000000	0.000000	-0.199985	-0.111633	-0.233249	0.000000	0.000000	2.000000	22.000000	0.000000
20469.419238	0.001807	0.530704	0.240666	83.369987	93.553604	150.376801	-1.955436	0.000000	-4.601768	0.000000	0.000000	0.000000	-0.209307	-0.093017	-0.168177	0.000000	0.000000	2.000000	22.000000	0.000000
20469.422572	0.001807	0.530704	0.240666	83.369987	93.553604	150.376801	-1.955436	0.000000	-4.601768	0.000000	0.000000	0.000000	-0.209307	-0.093017	-0.168177	0.000000	0.000000	2.000000	22.000000	0.000000
20469.425905	0.001807	0.530704	0.240666	83.369987	93.553604	150.376801	-1.955436	0.000000	-4.601768	0.000000	0.000000	0.000000	-0.209307	-0.093017	-0.168177	0.000000	0.000000	2.000000	22.000000	0.000000
20469.429238	0.001144	0.530411	0.240264	83.391136	87.820396	144.594391	-1.947987	0.000000	-4.604926	0.000000	0.000000	0.000000	-0.198963	-0.087888	-0.120825	0.000000	0.000000	2.000000	22.000000	0.000000
20469.432572	0.001144	0.530411	0.240264	83.391136	87.820396	144.594391	-1.947987	0.000000	-4.604926	0.000000	0.000000	0.000000	-0.198963	-0.087888	-0.120825	0.000000	0.000000	2.000000	22.000000	0.000000
20469.435905	0.001144	0.530411	0.240264	83.391136	87.820396	144.594391	-1.947987	0.000000	-4.604926	0.000000	0.000000	0.000000	-0.198963	-0.087888	-0.120825	0.000000	0.000000	2.000000	22.000000	0.000000
20469.439238	0.000647	0.530166	0.239951	83.334557	82.405708	139.100952	-1.939966	0.000000	-4.608311	0.000000	0.000000	0.000000	-0.149074	-0.073390	-0.093682	0.000000	0.000000	2.000000	22.000000	0.000000
20469.442572	0.000647	0.530166	0.239951	83.334557	82.405708	139.100952	-1.939966	0.000000	-4.608311	0.000000	0.000000	0.000000	-0.149074	-0.073390	-0.093682	0.000000	0.000000	2.000000	22.000000	0.000000
20469.445905	0.000647	0.530166	0.239951	83.334557	82.405708	139.100952	-1.939966	0.000000	-4.608311	0.000000	0.000000	0.000000	-0.149074	-0.073390	-0.093682	0.000000	0.000000	2.000000	22.000000	0.000000
20469.449238	0.000151	0.529907	0.239688	83.237000	77.482857	134.209412	-1.933999	0.000000	-4.610818	0.000000	0.000000	0.000000	-0.148937	-0.077550	-0.078924	0.000000	0.000000	2.000000	22.000000	0.000000
20469.452572	0.000151	0.529907	0.239688	83.237000	77.482857	134.209412	-1.933999	0.000000	-4.610818	0.000000	0.000000	0.000000	-0.148937	-0.077550	-0.078924	0.000000	0.000000	2.000000	22.000000	0.000000
20469.455905	0.000151	0.529907	0.239688	83.237000	77.482857	134.209412	-1.933999	0.000000	-4.610818	0.000000	0.000000	0.000000	-0.148937	-0.077550	-0.078924	0.000000	0.000000	2.000000	22.000000	0.000000
20469.459238	0.000151	0.529907	0.239688	83.144875	73.091850	129.894852	-1.927677	0.000000	-4.613465	0.000000	0.000000	0.000000	-0.148937	-0.077550	-0.078924	0.000000	0.000000	2.000000	22.000000	0.000000
20469.462572	-0.000312	0.529638	0.239506	83.144875	73.091850	129.894852	-1.927677	0.000000	-4.613465	0.000000	0.000000	0.000000	-0.138915	-0.080729	-0.054552	0.000000	0.000000	2.000000	22.000000	0.000000
20469.465905	-0.000312	0.529638	0.239506	83.144875	73.091850	129.894852	-1.927677	0.000000	-4.613465	0.000000	0.000000	0.000000	-0.138915	-0.080729	-0.054552	0.000000	0.000000	2.000000	22.000000	0.000000
20469.469238	-0.000841	0.529307	0.239282	83.038330	69.379959	126.258453	-1.927677	0.000000	-4.613465	0.000000	0.000000	0.000000	-0.158666	-0.099275	-0.067333	0.000000	0.000000	2.000000	22.000000	0.000000
20469.472572	-0.000841	0.529307	0.239282	83.038330	69.379959	126.258453	-1.927677	0.000000	-4.613465	0.000000	0.000000	0.000000	-0.158666	-0.099275	-0.067333	0.000000	0.000000	2.000000	22.000000	0.000000
20469.475905	-0.000841	0.529307	0.239282	83.038330	69.379959	126.258453	-1.927677	0.000000	-4.613465	0.000000	0.000000	0.000000	-0.158666	-0.099275	-0.067333	0.000000	0.000000	2.000000	22.000000	0.000000
20469.479238	-0.000841	0.529307	0.239282	82.940201	66.564316	123.514740	-1.914157	0.000000	-4.619092	0.000000	0.000000	0.000000	-0.158666	-0.099275	-0.067333	0.000000	0.000000	2.000000	22.000000	0.000000
20469.482572	-0.001403	0.528953	0.239011	82.940201	66.564316	123.514740	-1.914157	0.000000	-4.619092	0.000000	0.000000	0.000000	-0.168451	-0.106418	-0.081358	0.000000	0.000000	2.000000	22.000000	0.000000
20469.485905	-0.001403	0.528953	0.239011	82.940201	66.564316	123.514740	-1.914157	0.000000	-4.619092	0.000000	0.000000	0.000000	-0.168451	-0.106418	-0.081358	0.000000	0.000000	2.000000	22.000000	0.000000
20469.489238	-0.002030	0.528516	0.238682	82.881477	65.017319	122.022644	-1.914157	0.000000	-4.619092	0.000000	0.000000	0.000000	-0.188092	-0.131128	-0.098523	0.000000	0.000000	2.000000	22.000000	0.000000
20469.492572	-0.002030	0.528516	0.238682	82.881477	65.017319	122.022644	-1.914157	0.000000	-4.619092	0.000000	0.000000	0.000000	-0.188092	-0.131128	-0.098523	0.000000	0.000000	2.000000	22.000000	0.000000
20469.495905	-0.002030	0.528516	0.238682	82.881477	65.017319	122.022644	-1.914157	0.000000	-4.619092	0.000000	0.000000	0.000000	-0.188092	-0.131128	-0.098523	0.000000	0.000000	2.000000	22.000000	0.000000
20469.499238	-0.002030	0.528516	0.238682	82.885117	64.889038	121.851494	-1.898599	0.000000	-4.625507	0.000000	0.000000	0.000000	-0.188092	-0.131128	-0.098523	0.000000	0.000000	2.000000	22.000000	0.000000
20469.502572	-0.002788	0.528090	0.238270	82.885117	64.889038	121.851494	-1.898599	0.000000	-4.625507	0.000000	0.000000	0.000000	-0.227436	-0.127775	-0.123615	0.000000	0.000000	2.000000	22.000000	0.000000
20469.505905	-0.002788	0.528090	0.238270	82.885117	64.889038	121.851494	-1.898599	0.000000	-4.625507	0.000000	0.000000	0.000000	-0.227436	-0.127775	-0.123615	0.000000	0.000000	2.000000	22.000000	0.000000
20469.509238	-0.003545	0.527644	0.237843	82.920830	65.465919	122.242233	-1.898599	0.000000	-4.625507	0.000000	0.000000	0.000000	-0.227144	-0.133808	-0.128298	0.000000	0.000000	2.000000	22.000000	0.000000
20469.512572	-0.003545	0.527644	0.237843	82.920830	65.465919	122.242233	-1.898599	0.000000	-4.625507	0.000000	0.000000	0.000000	-0.227144	-0.133808	-0.128298	0.000000	0.000000	2.000000	22.000000	0.000000
20469.515905	-0.003545	0.527644	0.237843	82.920830	65.465919	122.242233	-1.898599	0.000000	-4.625507	0.000000	0.000000	0.000000	-0.227144	-0.133808	-0.128298	0.000000	0.000000	2.000000	22.000000	0.000000
20469.519238	-0.003545	0.527644	0.237843	82.950821	65.954773	122.539551	-1.879066	0.000000	-4.633477	0.000000	0.000000	0.000000	-0.227144	-0.133808	-0.128298	0.000000	0.000000	2.000000	22.000000	0.000000
20469.522572	-0.004268	0.527253	0.237392	82.950821	65.954773	122.539551	-1.879066	0.000000	-4.633477	0.000000	0.000000	0.000000	-0.216932	-0.117097	-0.135232	0.000000	0.000000	2.000000	22.000000	0.000000
20469.525905	-0.004268	0.527253	0.237392	82.950821	65.954773	122.539551	-1.879066	0.000000	-4.633477	0.000000	0.000000	0.000000	-0.216932	-0.117097	-0.135232	0.000000	0.000000	2.000000	22.000000	0.000000
20469.529238	-0.005023	0.526943	0.236964	82.979988	66.402077	122.809875	-1.879066	0.000000	-4.633477	0.000000	0.000000	0.000000	-0.226587	-0.093229	-0.128384	0.000000	0.000000	2.000000	22.000000	0.000000
20469.532572	-0.005023	0.526943	0.236964	82.979988	66.402077	122.809875	-1.879066	0.000000	-4.633477	0.000000	0.000000	0.000000	-0.226587	-0.093229	-0.128384	0.000000	0.000000	2.000000	22.000000	0.000000
20469.535905	-0.005023	0.526943	0.236964	82.979988	66.402077	122.809875	-1.879066	0.000000	-4.633477	0.000000	0.000000	0.000000	-0.226587	-0.093229	-0.128384	0.000000	0.000000	2.000000	22.000000	0.000000
20469.539238	-0.005023	0.526943	0.236964	83.007935	66.801781	123.022926	-1.860178	0.000000	-4.641092	0.000000	0.000000	0.000000	-0.226587	-0.093229	-0.128384	0.000000	0.000000	2.000000	22.000000	0.000000
20469.542572	-0.005712	0.526687	0.236513	83.007935	66.801781	123.022926	-1.860178	0.000000	-4.641092	0.000000	0.000000	0.000000	-0.206495	-0.076570	-0.135159	0.000000	0.000000	2.000000	22.000000	0.000000
20469.545905	-0.005712	0.526687	0.236513	83.007935	66.801781	123.022926	-1.860178	0.000000	-4.641092	0.000000	0.000000	0.000000	-0.206495	-0.076570	-0.135159	0.000000	0.000000	2.000000	22.000000	0.000000
20469.549238	-0.006465	0.526470	0.236057	83.037758	67.169571	123.275658	-1.860178	0.000000	-4.641092	0.000000	0.000000	0.000000	-0.225960	-0.065151	-0.136838	0.000000	0.000000	2.000000	22.000000	0.000000
20469.552572	-0.006465	0.526470	0.236057	83.037758	67.169571	123.275658	-1.860178	0.000000	-4.641092	0.000000	0.000000	0.000000	-0.225960	-0.065151	-0.136838	0.000000	0.000000	2.000000	22.000000	0.000000
20469.555905	-0.006465	0.526470	0.236057	83.037758	67.169571	123.275658	-1.860178	0.000000	-4.641092	0.000000	0.000000	0.000000	-0.225960	-0.065151	-0.136838	0.000000	0.000000	2.000000	22.000000	0.000000
20469.559238	-0.006465	0.526470	0.236057	83.079552	67.503944	123.538750	-1.841872	0.000000	-4.648387	0.000000	0.000000	0.000000	-0.225960	-0.065151	-0.136838	0.000000	0.000000	2.000000	22.000000	0.000000
20469.562572	-0.007283	0.526288	0.235563	83.079552	67.503944	123.538750	-1.841872	0.000000	-4.648387	0.000000	0.000000	0.000000	-0.245280	-0.054703	-0.148238	0.000000	0.000000	2.000000	22.000000	0.000000
20469.565905	-0.007283	0.526288	0.235563	83.079552	67.503944	123.538750	-1.841872	0.000000	-4.648387	0.000000	0.000000	0.000000	-0.245280	-0.054703	-0.148238	0.000000	0.000000	2.000000	22.000000	0.000000
20469.569238	-0.008164	0.526116	0.234984	83.144539	67.835182	123.745506	-1.841872	0.000000	-4.648387	0.000000	0.000000	0.000000	-0.264354	-0.051402	-0.173681	0.000000	0.000000	2.000000	22.000000	0.000000
20469.572572	-0.008164	0.526116	0.234984	83.144539	67.835182	123.745506	-1.841872	0.000000	-4.648387	0.000000	0.000000	0.000000	-0.264354	-0.051402	-0.173681	0.000000	0.000000	2.000000	22.000000	0.000000
20469.575905	-0.008164	0.526116	0.234984	83.144539	67.835182	123.745506	-1.841872	0.000000	-4.648387	0.000000	0.000000	0.000000	-0.264354	-0.051402	-0.173681	0.000000	0.000000	2.000000	22.000000	0.000000
20469.579238	-0.009107	0.525950	0.234255	83.237343	68.177513	123.881096	-1.820036	0.000000	-4.656981	0.000000	0.000000	0.000000	-0.283026	-0.050017	-0.218655	0.000000	0.000000	2.000000	22.000000	0.000000
20469.582572	-0.009107	0.525950	0.234255	83.237343	68.177513	123.881096	-1.820036	0.000000	-4.656981	0.000000	0.000000	0.000000	-0.283026	-0.050017	-0.218655	0.000000	0.000000	2.000000	22.000000	0.000000
20469.585905	-0.009107	0.525950	0.234255	83.237343	68.177513	123.881096	-1.820036	0.000000	-4.656981	0.000000	0.000000	0.000000	-0.283026	-0.050017	-0.218655	0.000000	0.000000	2.000000	22.000000	0.000000
20469.589238	-0.010112	0.525825	0.233372	83.364456	68.554047	124.030991	-1.808663	0.000000	-4.661409	0.000000	0.000000	0.000000	-0.301432	-0.037375	-0.265023	0.000000	0.000000	2.000000	22.000000	0.000000
20469.592572	-0.010112	0.525825	0.233372	83.364456	68.554047	124.030991	-1.808663	0.000000	-4.661409	0.000000	0.000000	0.000000	-0.301432	-0.037375	-0.265023	0.000000	0.000000	2.000000	22.000000	0.000000
20469.595905	-0.010112	0.525825	0.233372	83.364456	68.554047	124.030991	-1.808663	0.000000	-4.661409	0.000000	0.000000	0.000000	-0.301432	-0.037375	-0.265023	0.000000	0.000000	2.000000	22.000000	0.000000
20469.599238	-0.011111	0.525736	0.232269	83.527405	68.966034	124.221634	-1.797153	0.000000	-4.665859	0.000000	0.000000	0.000000	-0.299605	-0.026699	-0.330820	0.000000	0.000000	2.000000	22.000000	0.000000
20469.602572	-0.011111	0.525736	0.232269	83.527405	68.966034	124.221634	-1.797153	0.000000	-4.665859	0.000000	0.000000	0.000000	-0.299605	-0.026699	-0.330820	0.000000	0.000000	2.000000	22.000000	0.000000
20469.605905	-0.011111	0.525736	0.232269	83.527405	68.966034	124.221634	-1.797153	0.000000	-4.665859	0.000000	0.000000	0.000000	-0.299605	-0.026699	-0.330820	0.000000	0.000000	2.000000	22.000000	0.000000
20469.609238	-0.012201	0.525648	0.230980	83.737061	69.455513	124.456497	-1.787101	0.000000	-4.669718	0.000000	0.000000	0.000000	-0.327074	-0.026479	-0.386655	0.000000	0.000000	2.000000	22.000000	0.000000
20469.612572	-0.012201	0.525648	0.230980	83.737061	69.455513	124.456497	-1.787101	0.000000	-4.669718	0.000000	0.000000	0.000000	-0.327074	-0.026479	-0.386655	0.000000	0.000000	2.000000	22.000000	0.000000
20469.615905	-0.012201	0.525648	0.230980	83.737061	69.455513	124.456497	-1.787101	0.000000	-4.669718	0.000000	0.000000	0.000000	-0.327074	-0.026479	-0.386655	0.000000	0.000000	2.000000	22.000000	0.000000
20469.619238	-0.013381	0.525652	0.229478	83.980179	69.952339	124.583748	-1.776559	0.000000	-4.673739	0.000000	0.000000	0.000000	-0.353953	0.001303	-0.450706	0.000000	0.000000	2.000000	22.000000	0.000000
20469.622572	-0.013381	0.525652	0.229478	83.980179	69.952339	124.583748	-1.776559	0.000000	-4.673739	0.000000	0.000000	0.000000	-0.353953	0.001303	-0.450706	0.000000	0.000000	2.000000	22.000000	0.000000
20469.625905	-0.013381	0.525652	0.229478	83.980179	69.952339	124.583748	-1.776559	0.000000	-4.673739	0.000000	0.000000	0.000000	-0.353953	0.001303	-0.450706	0.000000	0.000000	2.000000	22.000000	0.000000
20469.629238	-0.014617	0.525697	0.227815	84.201370	70.669052	124.955688	-1.765712	0.000000	-4.677848	0.000000	0.000000	0.000000	-0.370892	0.013438	-0.498781	0.000000	0.000000	2.000000	22.000000	0.000000
20469.632572	-0.014617	0.525697	0.227815	84.201370	70.669052	124.955688	-1.765712	0.000000	-4.677848	0.000000	0.000000	0.000000	-0.370892	0.013438	-0.498781	0.000000	0.000000	2.000000	22.000000	0.000000
20469.635905	-0.014617	0.525697	0.227815	84.201370	70.669052	124.955688	-1.765712	0.000000	-4.677848	0.000000	0.000000	0.000000	-0.370892	0.013438	-0.498781	0.000000	0.000000	2.000000	22.000000	0.000000
20469.639238	-0.015844	0.525782	0.225992	84.355377	71.695946	125.759315	-1.754757	0.000000	-4.681969	0.000000	0.000000	0.000000	-0.367958	0.025350	-0.546910	0.000000	0.000000	2.000000	22.000000	0.000000
20469.642572	-0.015844	0.525782	0.225992	84.355377	71.695946	125.759315	-1.754757	0.000000	-4.681969	0.000000	0.000000	0.000000	-0.367958	0.025350	-0.546910	0.000000	0.000000	2.000000	22.000000	0.000000
20469.645905	-0.015844	0.525782	0.225992	84.355377	71.695946	125.759315	-1.754757	0.000000	-4.681969	0.000000	0.000000	0.000000	-0.367958	0.025350	-0.546910	0.000000	0.000000	2.000000	22.000000	0.000000
20469.649238	-0.017092	0.525905	0.224007	84.428139	73.053078	126.995201	-1.744876	0.000000	-4.685660	0.000000	0.000000	0.000000	-0.374450	0.037018	-0.595705	0.000000	0.000000	2.000000	22.000000	0.000000
20469.652572	-0.017092	0.525905	0.224007	84.428139	73.053078	126.995201	-1.744876	0.000000	-4.685660	0.000000	0.000000	0.000000	-0.374450	0.037018	-0.595705	0.000000	0.000000	2.000000	22.000000	0.000000
20469.655905	-0.017092	0.525905	0.224007	84.428139	73.053078	126.995201	-1.744876	0.000000	-4.685660	0.000000	0.000000	0.000000	-0.374450	0.037018	-0.595705	0.000000	0.000000	2.000000	22.000000	0.000000
20469.659238	-0.018295	0.526046	0.221844	84.473801	74.591629	128.413483	-1.735520	0.000000	-4.689133	0.000000	0.000000	0.000000	-0.361110	0.042393	-0.648894	0.000000	0.000000	2.000000	22.000000	0.000000
20469.662572	-0.018295	0.526046	0.221844	84.473801	74.591629	128.413483	-1.735520	0.000000	-4.689133	0.000000	0.000000	0.000000	-0.361110	0.042393	-0.648894	0.000000	0.000000	2.000000	22.000000	0.000000
20469.665905	-0.018295	0.526046	0.221844	84.473801	74.591629	128.413483	-1.735520	0.000000	-4.689133	0.000000	0.000000	0.000000	-0.361110	0.042393	-0.648894	0.000000	0.000000	2.000000	22.000000	0.000000
20469.669238	-0.019518	0.526205	0.219500	84.558533	76.252983	129.863770	-1.728019	0.000000	-4.691903	0.000000	0.000000	0.000000	-0.366826	0.047512	-0.703143	0.000000	0.000000	2.000000	22.000000	0.000000
20469.672572	-0.019518	0.526205	0.219500	84.558533	76.252983	129.863770	-1.728019	0.000000	-4.691903	0.000000	0.000000	0.000000	-0.366826	0.047512	-0.703143	0.000000	0.000000	2.000000	22.000000	0.000000
20469.675905	-0.019518	0.526205	0.219500	84.558533	76.252983	129.863770	-1.728019	0.000000	-4.691903	0.000000	0.000000	0.000000	-0.366826	0.047512	-0.703143	0.000000	0.000000	2.000000	22.000000	0.000000
20469.679238	-0.020726	0.526339	0.216945	84.741966	78.020866	131.329269	-1.721246	0.000000	-4.694391	0.000000	0.000000	0.000000	-0.362245	0.040266	-0.766610	0.000000	0.000000	2.000000	22.000000	0.000000
20469.682572	-0.020726	0.526339	0.216945	84.741966	78.020866	131.329269	-1.721246	0.000000	-4.694391	0.000000	0.000000	0.000000	-0.362245	0.040266	-0.766610	0.000000	0.000000	2.000000	22.000000	0.000000
20469.685905	-0.020726	0.526339	0.216945	84.741966	78.020866	131.329269	-1.721246	0.000000	-4.694391	0.000000	0.000000	0.000000	-0.362245	0.040266	-0.766610	0.000000	0.000000	2.000000	22.000000	0.000000
20469.689238	-0.022013	0.526505	0.214183	85.054504	79.791801	132.797913	-1.716083	0.000000	-4.696281	0.000000	0.000000	0.000000	-0.386070	0.049893	-0.828464	0.000000	0.000000	2.000000	22.000000	0.000000
20469.692572	-0.022013	0.526505	0.214183	85.054504	79.791801	132.797913	-1.716083	0.000000	-4.696281	0.000000	0.000000	0.000000	-0.386070	0.049893	-0.828464	0.000000	0.000000	2.000000	22.000000	0.000000
20469.695905	-0.022013	0.526505	0.214183	85.054504	79.791801	132.797913	-1.716083	0.000000	-4.696281	0.000000	0.000000	0.000000	-0.386070	0.049893	-0.828464	0.000000	0.000000	2.000000	22.000000	0.000000
20469.699238	-0.023349	0.526733	0.211329	85.444389	80.991730	133.786148	-1.710706	0.000000	-4.698243	0.000000	0.000000	0.000000	-0.400839	0.068248	-0.856143	0.000000	0.000000	2.000000	22.000000	0.000000
20469.702572	-0.023349	0.526733	0.211329	85.444389	80.991730	133.786148	-1.710706	0.000000	-4.698243	0.000000	0.000000	0.000000	-0.400839	0.068248	-0.856143	0.000000	0.000000	2.000000	22.000000	0.000000
20469.705905	-0.023349	0.526733	0.211329	85.444389	80.991730	133.786148	-1.710706	0.000000	-4.698243	0.000000	0.000000	0.000000	-0.400839	0.068248	-0.856143	0.000000	0.000000	2.000000	22.000000	0.000000
20469.709238	-0.024734	0.527024	0.208416	85.788712	80.407082	133.090225	-1.704872	0.000000	-4.700363	0.000000	0.000000	0.000000	-0.415561	0.087336	-0.874077	0.000000	0.000000	2.000000	22.000000	0.000000
20469.712572	-0.024734	0.527024	0.208416	85.788712	80.407082	133.090225	-1.704872	0.000000	-4.700363	0.000000	0.000000	0.000000	-0.415561	0.087336	-0.874077	0.000000	0.000000	2.000000	22.000000	0.000000
20469.715905	-0.024734	0.527024	0.208416	85.788712	80.407082	133.090225	-1.704872	0.000000	-4.700363	0.000000	0.000000	0.000000	-0.415561	0.087336	-0.874077	0.000000	0.000000	2.000000	22.000000	0.000000
20469.719238	-0.026042	0.527361	0.205465	85.987846	77.431641	130.067780	-1.698321	0.000000	-4.702734	0.000000	0.000000	0.000000	-0.392392	0.101169	-0.885103	0.000000	0.000000	2.000000	22.000000	0.000000
20469.722572	-0.026042	0.527361	0.205465	85.987846	77.431641	130.067780	-1.698321	0.000000	-4.702734	0.000000	0.000000	0.000000	-0.392392	0.101169	-0.885103	0.000000	0.000000	2.000000	22.000000	0.000000
20469.725905	-0.026042	0.527361	0.205465	85.987846	77.431641	130.067780	-1.698321	0.000000	-4.702734	0.000000	0.000000	0.000000	-0.392392	0.101169	-0.885103	0.000000	0.000000	2.000000	22.000000	0.000000
20469.729238	-0.027273	0.527780	0.202474	86.012138	73.164978	125.730194	-1.693409	0.000000	-4.704505	0.000000	0.000000	0.000000	-0.369352	0.125588	-0.897240	0.000000	0.000000	2.000000	22.000000	0.000000
20469.732572	-0.027273	0.527780	0.202474	86.012138	73.164978	125.730194	-1.693409	0.000000	-4.704505	0.000000	0.000000	0.000000	-0.369352	0.125588	-0.897240	0.000000	0.000000	2.000000	22.000000	0.000000
20469.735905	-0.027273	0.527780	0.202474	86.012138	73.164978	125.730194	-1.693409	0.000000	-4.704505	0.000000	0.000000	0.000000	-0.369352	0.125588	-0.897240	0.000000	0.000000	2.000000	22.000000	0.000000
20469.739238	-0.028457	0.528219	0.199396	85.960464	68.409981	120.742447	-1.690227	0.000000	-4.705649	0.000000	0.000000	0.000000	-0.355246	0.131806	-0.923448	0.000000	0.000000	2.000000	22.000000	0.000000
20469.742572	-0.028457	0.528219	0.199396	85.960464	68.409981	120.742447	-1.690227	0.000000	-4.705649	0.000000	0.000000	0.000000	-0.355246	0.131806	-0.923448	0.000000	0.000000	2.000000	22.000000	0.000000
20469.745905	-0.028457	0.528219	0.199396	85.960464	68.409981	120.742447	-1.690227	0.000000	-4.705649	0.000000	0.000000	0.000000	-0.355246	0.131806	-0.923448	0.000000	0.000000	2.000000	22.000000	0.000000
20469.749238	-0.029656	0.528678	0.196227	85.917831	63.245216	115.268211	-1.688586	0.000000	-4.706238	0.000000	0.000000	0.000000	-0.359714	0.137716	-0.950719	0.000000	0.000000	2.000000	22.000000	0.000000
20469.752572	-0.029656	0.528678	0.196227	85.917831	63.245216	115.268211	-1.688586	0.000000	-4.706238	0.000000	0.000000	0.000000	-0.359714	0.137716	-0.950719	0.000000	0.000000	2.000000	22.000000	0.000000
20469.755905	-0.029656	0.528678	0.196227	85.917831	63.245216	115.268211	-1.688586	0.000000	-4.706238	0.000000	0.000000	0.000000	-0.359714	0.137716	-0.950719	0.000000	0.000000	2.000000	22.000000	0.000000
20469.759238	-0.030804	0.529113	0.192904	85.916588	57.576500	109.294617	-1.687268	0.000000	-4.706711	0.000000	0.000000	0.000000	-0.344423	0.130420	-0.997038	0.000000	0.000000	2.000000	22.000000	0.000000
20469.762572	-0.030804	0.529113	0.192904	85.916588	57.576500	109.294617	-1.687268	0.000000	-4.706711	0.000000	0.000000	0.000000	-0.344423	0.130420	-0.997038	0.000000	0.000000	2.000000	22.000000	0.000000
20469.765905	-0.030804	0.529113	0.192904	85.916588	57.576500	109.294617	-1.687268	0.000000	-4.706711	0.000000	0.000000	0.000000	-0.344423	0.130420	-0.997038	0.000000	0.000000	2.000000	22.000000	0.000000
20469.769238	-0.031937	0.529554	0.189542	85.948845	51.249893	102.751137	-1.688205	0.000000	-4.706375	0.000000	0.000000	0.000000	-0.339951	0.132250	-1.008392	0.000000	0.000000	2.000000	22.000000	0.000000
20469.772572	-0.031937	0.529554	0.189542	85.948845	51.249893	102.751137	-1.688205	0.000000	-4.706375	0.000000	0.000000	0.000000	-0.339951	0.132250	-1.008392	0.000000	0.000000	2.000000	22.000000	0.000000
20469.775905	-0.031937	0.529554	0.189542	85.948845	51.249893	102.751137	-1.688205	0.000000	-4.706375	0.000000	0.000000	0.000000	-0.339951	0.132250	-1.008392	0.000000	0.000000	2.000000	22.000000	0.000000
20469.779238	-0.033114	0.529977	0.186090	85.979858	44.530445	95.862419	-1.689801	0.000000	-4.705802	0.000000	0.000000	0.000000	-0.352954	0.126909	-1.035867	0.000000	0.000000	2.000000	22.000000	0.000000
20469.782572	-0.033114	0.529977	0.186090	85.979858	44.530445	95.862419	-1.689801	0.000000	-4.705802	0.000000	0.000000	0.000000	-0.352954	0.126909	-1.035867	0.000000	0.000000	2.000000	22.000000	0.000000
20469.785905	-0.033114	0.529977	0.186090	85.979858	44.530445	95.862419	-1.689801	0.000000	-4.705802	0.000000	0.000000	0.000000	-0.352954	0.126909	-1.035867	0.000000	0.000000	2.000000	22.000000	0.000000
20469.789238	-0.034277	0.530394	0.182652	85.968132	38.067905	89.272522	-1.691220	0.000000	-4.705292	0.000000	0.000000	0.000000	-0.348959	0.125084	-1.031119	0.000000	0.000000	2.000000	22.000000	0.000000
20469.792572	-0.034277	0.530394	0.182652	85.968132	38.067905	89.272522	-1.691220	0.000000	-4.705292	0.000000	0.000000	0.000000	-0.348959	0.125084	-1.031119	0.000000	0.000000	2.000000	22.000000	0.000000
20469.795905	-0.034277	0.530394	0.182652	85.968132	38.067905	89.272522	-1.691220	0.000000	-4.705292	0.000000	0.000000	0.000000	-0.348959	0.125084	-1.031119	0.000000	0.000000	2.000000	22.000000	0.000000
20469.799238	-0.035367	0.530839	0.179231	85.879066	32.715176	83.815735	-1.692866	0.000000	-4.704700	0.000000	0.000000	0.000000	-0.326810	0.133708	-1.026354	0.000000	0.000000	2.000000	22.000000	0.000000
20469.802572	-0.035367	0.530839	0.179231	85.879066	32.715176	83.815735	-1.692866	0.000000	-4.704700	0.000000	0.000000	0.000000	-0.326810	0.133708	-1.026354	0.000000	0.000000	2.000000	22.000000	0.000000
20469.805905	-0.035367	0.530839	0.179231	85.879066	32.715176	83.815735	-1.692866	0.000000	-4.704700	0.000000	0.000000	0.000000	-0.326810	0.133708	-1.026354	0.000000	0.000000	2.000000	22.000000	0.000000
20469.809238	-0.036414	0.531333	0.175841	85.732491	28.923178	79.929619	-1.696157	0.000000	-4.703515	0.000000	0.000000	0.000000	-0.314276	0.148068	-1.017126	0.000000	0.000000	2.000000	22.000000	0.000000
20469.812572	-0.036414	0.531333	0.175841	85.732491	28.923178	79.929619	-1.696157	0.000000	-4.703515	0.000000	0.000000	0.000000	-0.314276	0.148068	-1.017126	0.000000	0.000000	2.000000	22.000000	0.000000
20469.815905	-0.036414	0.531333	0.175841	85.732491	28.923178	79.929619	-1.696157	0.000000	-4.703515	0.000000	0.000000	0.000000	-0.314276	0.148068	-1.017126	0.000000	0.000000	2.000000	22.000000	0.000000
20469.819238	-0.037359	0.531869	0.172450	85.577118	26.154131	76.999504	-1.700299	0.000000	-4.702019	0.000000	0.000000	0.000000	-0.283385	0.160942	-1.017253	0.000000	0.000000	2.000000	22.000000	0.000000
20469.822572	-0.037359	0.531869	0.172450	85.577118	26.154131	76.999504	-1.700299	0.000000	-4.702019	0.000000	0.000000	0.000000	-0.283385	0.160942	-1.017253	0.000000	0.000000	2.000000	22.000000	0.000000
20469.825905	-0.037359	0.531869	0.172450	85.577118	26.154131	76.999504	-1.700299	0.000000	-4.702019	0.000000	0.000000	0.000000	-0.283385	0.160942	-1.017253	0.000000	0.000000	2.000000	22.000000	0.000000
20469.829238	-0.038266	0.532457	0.169127	85.447830	23.595661	74.140205	-1.707082	0.000000	-4.699560	0.000000	0.000000	0.000000	-0.272072	0.176194	-0.996797	0.000000	0.000000	2.000000	22.000000	0.000000
20469.832572	-0.038266	0.532457	0.169127	85.447830	23.595661	74.140205	-1.707082	0.000000	-4.699560	0.000000	0.000000	0.000000	-0.272072	0.176194	-0.996797	0.000000	0.000000	2.000000	22.000000	0.000000
20469.835905	-0.038266	0.532457	0.169127	85.447830	23.595661	74.140205	-1.707082	0.000000	-4.699560	0.000000	0.000000	0.000000	-0.272072	0.176194	-0.996797	0.000000	0.000000	2.000000	22.000000	0.000000
20469.839238	-0.039161	0.533052	0.165805	85.361893	20.838509	70.950699	-1.714441	0.000000	-4.696881	0.000000	0.000000	0.000000	-0.268627	0.178499	-0.996834	0.000000	0.000000	2.000000	22.000000	0.000000
20469.842572	-0.039161	0.533052	0.165805	85.361893	20.838509	70.950699	-1.714441	0.000000	-4.696881	0.000000	0.000000	0.000000	-0.268627	0.178499	-0.996834	0.000000	0.000000	2.000000	22.000000	0.000000
20469.845905	-0.039161	0.533052	0.165805	85.361893	20.838509	70.950699	-1.714441	0.000000	-4.696881	0.000000	0.000000	0.000000	-0.268627	0.178499	-0.996834	0.000000	0.000000	2.000000	22.000000	0.000000
20469.849238	-0.040106	0.533659	0.162514	85.310860	17.821898	67.464287	-1.722369	0.000000	-4.693979	0.000000	0.000000	0.000000	-0.283539	0.182087	-0.987094	0.000000	0.000000	2.000000	22.000000	0.000000
20469.852572	-0.040106	0.533659	0.162514	85.310860	17.821898	67.464287	-1.722369	0.000000	-4.693979	0.000000	0.000000	0.000000	-0.283539	0.182087	-0.987094	0.000000	0.000000	2.000000	22.000000	0.000000
20469.855905	-0.040106	0.533659	0.162514	85.310860	17.821898	67.464287	-1.722369	0.000000	-4.693979	0.000000	0.000000	0.000000	-0.283539	0.182087	-0.987094	0.000000	0.000000	2.000000	22.000000	0.000000
20469.859238	-0.041016	0.534214	0.159307	85.255867	15.237876	64.597466	-1.729038	0.000000	-4.691527	0.000000	0.000000	0.000000	-0.272799	0.166755	-0.962064	0.000000	0.000000	2.000000	22.000000	0.000000
20469.862572	-0.041016	0.534214	0.159307	85.255867	15.237876	64.597466	-1.729038	0.000000	-4.691527	0.000000	0.000000	0.000000	-0.272799	0.166755	-0.962064	0.000000	0.000000	2.000000	22.000000	0.000000
20469.865905	-0.041016	0.534214	0.159307	85.255867	15.237876	64.597466	-1.729038	0.000000	-4.691527	0.000000	0.000000	0.000000	-0.272799	0.166755	-0.962064	0.000000	0.000000	2.000000	22.000000	0.000000
20469.869238	-0.041919	0.534754	0.156179	85.192703	13.814496	63.146351	-1.736099	0.000000	-4.688919	0.000000	0.000000	0.000000	-0.271007	0.161895	-0.938457	0.000000	0.000000	2.000000	22.000000	0.000000
20469.872572	-0.041919	0.534754	0.156179	85.192703	13.814496	63.146351	-1.736099	0.000000	-4.688919	0.000000	0.000000	0.000000	-0.271007	0.161895	-0.938457	0.000000	0.000000	2.000000	22.000000	0.000000
20469.875905	-0.041919	0.534754	0.156179	85.192703	13.814496	63.146351	-1.736099	0.000000	-4.688919	0.000000	0.000000	0.000000	-0.271007	0.161895	-0.938457	0.000000	0.000000	2.000000	22.000000	0.000000
20469.879238	-0.042782	0.535183	0.153052	85.138565	13.437523	62.875458	-1.742823	0.000000	-4.686424	0.000000	0.000000	0.000000	-0.258981	0.128702	-0.938074	0.000000	0.000000	2.000000	22.000000	0.000000
20469.882572	-0.042782	0.535183	0.153052	85.138565	13.437523	62.875458	-1.742823	0.000000	-4.686424	0.000000	0.000000	0.000000	-0.258981	0.128702	-0.938074	0.000000	0.000000	2.000000	22.000000	0.000000
20469.885905	-0.042782	0.535183	0.153052	85.138565	13.437523	62.875458	-1.742823	0.000000	-4.686424	0.000000	0.000000	0.000000	-0.258981	0.128702	-0.938074	0.000000	0.000000	2.000000	22.000000	0.000000
20469.889238	-0.043609	0.535626	0.149967	85.121628	13.216509	62.757225	-1.750874	0.000000	-4.683422	0.000000	0.000000	0.000000	-0.247958	0.133000	-0.925541	0.000000	0.000000	2.000000	22.000000	0.000000
20469.892572	-0.043609	0.535626	0.149967	85.121628	13.216509	62.757225	-1.750874	0.000000	-4.683422	0.000000	0.000000	0.000000	-0.247958	0.133000	-0.925541	0.000000	0.000000	2.000000	22.000000	0.000000
20469.895905	-0.043609	0.535626	0.149967	85.121628	13.216509	62.757225	-1.750874	0.000000	-4.683422	0.000000	0.000000	0.000000	-0.247958	0.133000	-0.925541	0.000000	0.000000	2.000000	22.000000	0.000000
20469.899238	-0.044396	0.536079	0.146888	85.133774	13.113712	62.756626	-1.759820	0.000000	-4.680067	0.000000	0.000000	0.000000	-0.236334	0.135844	-0.923818	0.000000	0.000000	2.000000	22.000000	0.000000
20469.902572	-0.044396	0.536079	0.146888	85.133774	13.113712	62.756626	-1.759820	0.000000	-4.680067	0.000000	0.000000	0.000000	-0.236334	0.135844	-0.923818	0.000000	0.000000	2.000000	22.000000	0.000000
20469.905905	-0.044396	0.536079	0.146888	85.133774	13.113712	62.756626	-1.759820	0.000000	-4.680067	0.000000	0.000000	0.000000	-0.236334	0.135844	-0.923818	0.000000	0.000000	2.000000	22.000000	0.000000
20469.909238	-0.045147	0.536560	0.143831	85.166893	13.084496	62.811443	-1.770140	0.000000	-4.676174	0.000000	0.000000	0.000000	-0.225219	0.144304	-0.917077	0.000000	0.000000	2.000000	22.000000	0.000000
20469.912572	-0.045147	0.536560	0.143831	85.166893	13.084496	62.811443	-1.770140	0.000000	-4.676174	0.000000	0.000000	0.000000	-0.225219	0.144304	-0.917077	0.000000	0.000000	2.000000	22.000000	0.000000
20469.915905	-0.045147	0.536560	0.143831	85.166893	13.084496	62.811443	-1.770140	0.000000	-4.676174	0.000000	0.000000	0.000000	-0.225219	0.144304	-0.917077	0.000000	0.000000	2.000000	22.000000	0.000000
20469.919238	-0.045828	0.537010	0.141110	85.211403	13.135994	62.902435	-1.781682	0.000000	-4.671789	0.000000	0.000000	0.000000	-0.204347	0.135060	-0.816145	0.000000	0.000000	2.000000	22.000000	0.000000
20469.922572	-0.045828	0.537010	0.141110	85.211403	13.135994	62.902435	-1.781682	0.000000	-4.671789	0.000000	0.000000	0.000000	-0.204347	0.135060	-0.816145	0.000000	0.000000	2.000000	22.000000	0.000000
20469.925905	-0.045828	0.537010	0.141110	85.211403	13.135994	62.902435	-1.781682	0.000000	-4.671789	0.000000	0.000000	0.000000	-0.204347	0.135060	-0.816145	0.000000	0.000000	2.000000	22.000000	0.000000
20469.929238	-0.046597	0.537507	0.138157	85.271385	13.240936	63.025860	-1.791969	0.000000	-4.667853	0.000000	0.000000	0.000000	-0.230649	0.148866	-0.886133	0.000000	0.000000	2.000000	22.000000	0.000000
20469.932572	-0.046597	0.537507	0.138157	85.271385	13.240936	63.025860	-1.791969	0.000000	-4.667853	0.000000	0.000000	0.000000	-0.230649	0.148866	-0.886133	0.000000	0.000000	2.000000	22.000000	0.000000
20469.935905	-0.046597	0.537507	0.138157	85.271385	13.240936	63.025860	-1.791969	0.000000	-4.667853	0.000000	0.000000	0.000000	-0.230649	0.148866	-0.886133	0.000000	0.000000	2.000000	22.000000	0.000000
20469.939238	-0.047335	0.537957	0.135294	85.323456	13.339320	63.112480	-1.802706	0.000000	-4.663716	0.000000	0.000000	0.000000	-0.221455	0.135209	-0.858817	0.000000	0.000000	2.000000	22.000000	0.000000
20469.942572	-0.047335	0.537957	0.135294	85.323456	13.339320	63.112480	-1.802706	0.000000	-4.663716	0.000000	0.000000	0.000000	-0.221455	0.135209	-0.858817	0.000000	0.000000	2.000000	22.000000	0.000000
20469.945905	-0.047335	0.537957	0.135294	85.323456	13.339320	63.112480	-1.802706	0.000000	-4.663716	0.000000	0.000000	0.000000	-0.221455	0.135209	-0.858817	0.000000	0.000000	2.000000	22.000000	0.000000
20469.949238	-0.048067	0.538372	0.132463	85.365570	13.443936	63.269661	-1.813738	0.000000	-4.659437	0.000000	0.000000	0.000000	-0.219514	0.124428	-0.849317	0.000000	0.000000	2.000000	22.000000	0.000000
20469.952572	-0.048067	0.538372	0.132463	85.365570	13.443936	63.269661	-1.813738	0.000000	-4.659437	0.000000	0.000000	0.000000	-0.219514	0.124428	-0.849317	0.000000	0.000000	2.000000	22.000000	0.000000
20469.955905	-0.048067	0.538372	0.132463	85.365570	13.443936	63.269661	-1.813738	0.000000	-4.659437	0.000000	0.000000	0.000000	-0.219514	0.124428	-0.849317	0.000000	0.000000	2.000000	22.000000	0.000000
20469.959238	-0.048711	0.538738	0.129692	85.391937	13.681397	63.614052	-1.825034	0.000000	-4.655025	0.000000	0.000000	0.000000	-0.193082	0.109781	-0.831299	0.000000	0.000000	2.000000	22.000000	0.000000
20469.962572	-0.048711	0.538738	0.129692	85.391937	13.681397	63.614052	-1.825034	0.000000	-4.655025	0.000000	0.000000	0.000000	-0.193082	0.109781	-0.831299	0.000000	0.000000	2.000000	22.000000	0.000000
20469.965905	-0.048711	0.538738	0.129692	85.391937	13.681397	63.614052	-1.825034	0.000000	-4.655025	0.000000	0.000000	0.000000	-0.193082	0.109781	-0.831299	0.000000	0.000000	2.000000	22.000000	0.000000
20469.969238	-0.049239	0.539152	0.126971	85.415375	14.047979	64.088943	-1.838785	0.000000	-4.649610	0.000000	0.000000	0.000000	-0.158434	0.124281	-0.816314	0.000000	0.000000	2.000000	22.000000	0.000000
20469.972572	-0.049239	0.539152	0.126971	85.415375	14.047979	64.088943	-1.838785	0.000000	-4.649610	0.000000	0.000000	0.000000	-0.158434	0.124281	-0.816314	0.000000	0.000000	2.000000	22.000000	0.000000
20469.975905	-0.049239	0.539152	0.126971	85.415375	14.047979	64.088943	-1.838785	0.000000	-4.649610	0.000000	0.000000	0.000000	-0.158434	0.124281	-0.816314	0.000000	0.000000	2.000000	22.000000	0.000000
20469.979238	-0.049702	0.539572	0.124225	85.452263	14.189260	64.307793	-1.856099	0.000000	-4.642725	0.000000	0.000000	0.000000	-0.139056	0.125836	-0.823774	0.000000	0.000000	2.000000	22.000000	0.000000
20469.982572	-0.049702	0.539572	0.124225	85.452263	14.189260	64.307793	-1.856099	0.000000	-4.642725	0.000000	0.000000	0.000000	-0.139056	0.125836	-0.823774	0.000000	0.000000	2.000000	22.000000	0.000000
20469.985905	-0.049702	0.539572	0.124225	85.452263	14.189260	64.307793	-1.856099	0.000000	-4.642725	0.000000	0.000000	0.000000	-0.139056	0.125836	-0.823774	0.000000	0.000000	2.000000	22.000000	0.000000
20469.989238	-0.050134	0.540020	0.121506	85.468056	14.151093	64.338234	-1.876483	0.000000	-4.634524	0.000000	0.000000	0.000000	-0.129533	0.134532	-0.815619	0.000000	0.000000	2.000000	22.000000	0.000000
20469.992572	-0.050134	0.540020	0.121506	85.468056	14.151093	64.338234	-1.876483	0.000000	-4.634524	0.000000	0.000000	0.000000	-0.129533	0.134532	-0.815619	0.000000	0.000000	2.000000	22.000000	0.000000
20469.995905	-0.050134	0.540020	0.121506	85.468056	14.151093	64.338234	-1.876483	0.000000	-4.634524	0.000000	0.000000	0.000000	-0.129533	0.134532	-0.815619	0.000000	0.000000	2.000000	22.000000	0.000000
20469.999238	-0.050559	0.540492	0.118775	85.433914	13.877444	64.133896	-1.898344	0.000000	-4.625613	0.000000	0.000000	0.000000	-0.127365	0.141441	-0.819440	0.000000	0.000000	2.000000	22.000000	0.000000
20470.002572	-0.050559	0.540492	0.118775	85.433914	13.877444	64.133896	-1.898344	0.000000	-4.625613	0.000000	0.000000	0.000000	-0.127365	0.141441	-0.819440	0.000000	0.000000	2.000000	22.000000	0.000000
20470.005905	-0.050559	0.540492	0.118775	85.433914	13.877444	64.133896	-1.898344	0.000000	-4.625613	0.000000	0.000000	0.000000	-0.127365	0.141441	-0.819440	0.000000	0.000000	2.000000	22.000000	0.000000
20470.009238	-0.050978	0.540973	0.116052	85.347389	13.372800	63.699089	-1.921485	0.000000	-4.616048	0.000000	0.000000	0.000000	-0.125752	0.144396	-0.816878	0.000000	0.000000	2.000000	22.000000	0.000000
20470.012572	-0.050978	0.540973	0.116052	85.347389	13.372800	63.699089	-1.921485	0.000000	-4.616048	0.000000	0.000000	0.000000	-0.125752	0.144396	-0.816878	0.000000	0.000000	2.000000	22.000000	0.000000
20470.015905	-0.050978	0.540973	0.116052	85.347389	13.372800	63.699089	-1.921485	0.000000	-4.616048	0.000000	0.000000	0.000000	-0.125752	0.144396	-0.816878	0.000000	0.000000	2.000000	22.000000	0.000000
20470.019238	-0.051367	0.541420	0.113366	85.234741	12.876266	63.278214	-1.945621	0.000000	-4.605927	0.000000	0.000000	0.000000	-0.116725	0.134037	-0.805755	0.000000	0.000000	2.000000	22.000000	0.000000
20470.022572	-0.051367	0.541420	0.113366	85.234741	12.876266	63.278214	-1.945621	0.000000	-4.605927	0.000000	0.000000	0.000000	-0.116725	0.134037	-0.805755	0.000000	0.000000	2.000000	22.000000	0.000000
20470.025905	-0.051367	0.541420	0.113366	85.234741	12.876266	63.278214	-1.945621	0.000000	-4.605927	0.000000	0.000000	0.000000	-0.116725	0.134037	-0.805755	0.000000	0.000000	2.000000	22.000000	0.000000
20470.029238	-0.051647	0.541851	0.110742	85.100830	12.755685	63.258469	-1.971231	0.000000	-4.595025	0.000000	0.000000	0.000000	-0.084055	0.129399	-0.787232	0.000000	0.000000	2.000000	22.000000	0.000000
20470.032572	-0.051647	0.541851	0.110742	85.100830	12.755685	63.258469	-1.971231	0.000000	-4.595025	0.000000	0.000000	0.000000	-0.084055	0.129399	-0.787232	0.000000	0.000000	2.000000	22.000000	0.000000
20470.035905	-0.051647	0.541851	0.110742	85.100830	12.755685	63.258469	-1.971231	0.000000	-4.595025	0.000000	0.000000	0.000000	-0.084055	0.129399	-0.787232	0.000000	0.000000	2.000000	22.000000	0.000000
20470.039238	-0.051790	0.542262	0.108144	84.968224	12.766522	63.366577	-2.000739	0.000000	-4.582253	0.000000	0.000000	0.000000	-0.042790	0.123148	-0.779255	0.000000	0.000000	2.000000	22.000000	0.000000
20470.042572	-0.051790	0.542262	0.108144	84.968224	12.766522	63.366577	-2.000739	0.000000	-4.582253	0.000000	0.000000	0.000000	-0.042790	0.123148	-0.779255	0.000000	0.000000	2.000000	22.000000	0.000000
20470.045905	-0.051790	0.542262	0.108144	84.968224	12.766522	63.366577	-2.000739	0.000000	-4.582253	0.000000	0.000000	0.000000	-0.042790	0.123148	-0.779255	0.000000	0.000000	2.000000	22.000000	0.000000
20470.049238	-0.051825	0.542670	0.105588	84.862602	12.367772	63.010933	-2.035846	0.000000	-4.566764	0.000000	0.000000	0.000000	-0.010573	0.122551	-0.766852	0.000000	0.000000	2.000000	22.000000	0.000000
20470.052572	-0.051825	0.542670	0.105588	84.862602	12.367772	63.010933	-2.035846	0.000000	-4.566764	0.000000	0.000000	0.000000	-0.010573	0.122551	-0.766852	0.000000	0.000000	2.000000	22.000000	0.000000
20470.055905	-0.051825	0.542670	0.105588	84.862602	12.367772	63.010933	-2.035846	0.000000	-4.566764	0.000000	0.000000	0.000000	-0.010573	0.122551	-0.766852	0.000000	0.000000	2.000000	22.000000	0.000000
20470.059238	-0.051859	0.543058	0.103047	84.766960	11.897410	62.569397	-2.075456	0.000000	-4.548899	0.000000	0.000000	0.000000	-0.010261	0.116466	-0.762363	0.000000	0.000000	2.000000	22.000000	0.000000
20470.062572	-0.051859	0.543058	0.103047	84.766960	11.897410	62.569397	-2.075456	0.000000	-4.548899	0.000000	0.000000	0.000000	-0.010261	0.116466	-0.762363	0.000000	0.000000	2.000000	22.000000	0.000000
20470.065905	-0.051859	0.543058	0.103047	84.766960	11.897410	62.569397	-2.075456	0.000000	-4.548899	0.000000	0.000000	0.000000	-0.010261	0.116466	-0.762363	0.000000	0.000000	2.000000	22.000000	0.000000
20470.069238	-0.051920	0.543445	0.100535	84.666451	11.322648	62.013466	-2.116316	0.000000	-4.530034	0.000000	0.000000	0.000000	-0.018376	0.115983	-0.753469	0.000000	0.000000	2.000000	22.000000	0.000000
20470.072572	-0.051920	0.543445	0.100535	84.666451	11.322648	62.013466	-2.116316	0.000000	-4.530034	0.000000	0.000000	0.000000	-0.018376	0.115983	-0.753469	0.000000	0.000000	2.000000	22.000000	0.000000
20470.075905	-0.051920	0.543445	0.100535	84.666451	11.322648	62.013466	-2.116316	0.000000	-4.530034	0.000000	0.000000	0.000000	-0.018376	0.115983	-0.753469	0.000000	0.000000	2.000000	22.000000	0.000000
20470.079238	-0.052063	0.543848	0.098066	84.550896	10.488633	61.187805	-2.157186	0.000000	-4.510715	0.000000	0.000000	0.000000	-0.042702	0.121019	-0.740864	0.000000	0.000000	2.000000	22.000000	0.000000
20470.082572	-0.052063	0.543848	0.098066	84.550896	10.488633	61.187805	-2.157186	0.000000	-4.510715	0.000000	0.000000	0.000000	-0.042702	0.121019	-0.740864	0.000000	0.000000	2.000000	22.000000	0.000000
20470.085905	-0.052063	0.543848	0.098066	84.550896	10.488633	61.187805	-2.157186	0.000000	-4.510715	0.000000	0.000000	0.000000	-0.042702	0.121019	-0.740864	0.000000	0.000000	2.000000	22.000000	0.000000
20470.089238	-0.052312	0.544238	0.095641	84.407425	9.682439	60.409016	-2.195828	0.000000	-4.492030	0.000000	0.000000	0.000000	-0.074759	0.116984	-0.727478	0.000000	0.000000	2.000000	22.000000	0.000000
20470.092572	-0.052312	0.544238	0.095641	84.407425	9.682439	60.409016	-2.195828	0.000000	-4.492030	0.000000	0.000000	0.000000	-0.074759	0.116984	-0.727478	0.000000	0.000000	2.000000	22.000000	0.000000
20470.095905	-0.052312	0.544238	0.095641	84.407425	9.682439	60.409016	-2.195828	0.000000	-4.492030	0.000000	0.000000	0.000000	-0.074759	0.116984	-0.727478	0.000000	0.000000	2.000000	22.000000	0.000000
20470.099238	-0.052541	0.544640	0.093329	84.265678	9.213954	59.994831	-2.231113	0.000000	-4.474610	0.000000	0.000000	0.000000	-0.068864	0.120377	-0.693489	0.000000	0.000000	2.000000	22.000000	0.000000
20470.102572	-0.052541	0.544640	0.093329	84.265678	9.213954	59.994831	-2.231113	0.000000	-4.474610	0.000000	0.000000	0.000000	-0.068864	0.120377	-0.693489	0.000000	0.000000	2.000000	22.000000	0.000000
20470.105905	-0.052541	0.544640	0.093329	84.265678	9.213954	59.994831	-2.231113	0.000000	-4.474610	0.000000	0.000000	0.000000	-0.068864	0.120377	-0.693489	0.000000	0.000000	2.000000	22.000000	0.000000
20470.109238	-0.052747	0.545028	0.091076	84.145157	8.798739	59.627422	-2.266346	0.000000	-4.456868	0.000000	0.000000	0.000000	-0.061552	0.116638	-0.676052	0.000000	0.000000	2.000000	22.000000	0.000000
20470.112572	-0.052747	0.545028	0.091076	84.145157	8.798739	59.627422	-2.266346	0.000000	-4.456868	0.000000	0.000000	0.000000	-0.061552	0.116638	-0.676052	0.000000	0.000000	2.000000	22.000000	0.000000
20470.115905	-0.052747	0.545028	0.091076	84.145157	8.798739	59.627422	-2.266346	0.000000	-4.456868	0.000000	0.000000	0.000000	-0.061552	0.116638	-0.676052	0.000000	0.000000	2.000000	22.000000	0.000000
20470.119238	-0.052930	0.545393	0.088903	84.052185	8.491705	59.366631	-2.302696	0.000000	-4.438197	0.000000	0.000000	0.000000	-0.055025	0.109513	-0.651914	0.000000	0.000000	2.000000	22.000000	0.000000
20470.122572	-0.052930	0.545393	0.088903	84.052185	8.491705	59.366631	-2.302696	0.000000	-4.438197	0.000000	0.000000	0.000000	-0.055025	0.109513	-0.651914	0.000000	0.000000	2.000000	22.000000	0.000000
20470.125905	-0.052930	0.545393	0.088903	84.052185	8.491705	59.366631	-2.302696	0.000000	-4.438197	0.000000	0.000000	0.000000	-0.055025	0.109513	-0.651914	0.000000	0.000000	2.000000	22.000000	0.000000
20470.129238	-0.053013	0.545747	0.086796	84.001877	8.298420	59.209099	-2.339587	0.000000	-4.418861	0.000000	0.000000	0.000000	-0.024773	0.106080	-0.631923	0.000000	0.000000	2.000000	22.000000	0.000000
20470.132572	-0.053013	0.545747	0.086796	84.001877	8.298420	59.209099	-2.339587	0.000000	-4.418861	0.000000	0.000000	0.000000	-0.024773	0.106080	-0.631923	0.000000	0.000000	2.000000	22.000000	0.000000
20470.135905	-0.053013	0.545747	0.086796	84.001877	8.298420	59.209099	-2.339587	0.000000	-4.418861	0.000000	0.000000	0.000000	-0.024773	0.106080	-0.631923	0.000000	0.000000	2.000000	22.000000	0.000000
20470.139238	-0.053065	0.546077	0.084671	83.994034	8.224195	59.164608	-2.349367	0.000000	-4.339810	0.000000	0.000000	0.000000	-0.015774	0.098976	-0.637545	0.000000	0.000000	2.000000	22.000000	0.000000
20470.142572	-0.053065	0.546077	0.084671	83.994034	8.224195	59.164608	-2.349367	0.000000	-4.339810	0.000000	0.000000	0.000000	-0.015774	0.098976	-0.637545	0.000000	0.000000	2.000000	22.000000	0.000000
20470.145905	-0.053065	0.546077	0.084671	83.994034	8.224195	59.164608	-2.349367	0.000000	-4.339810	0.000000	0.000000	0.000000	-0.015774	0.098976	-0.637545	0.000000	0.000000	2.000000	22.000000	0.000000
20470.149238	-0.053171	0.546378	0.082581	84.017845	8.213158	59.186588	-2.346738	0.000000	-4.233553	0.000000	0.000000	0.000000	-0.031723	0.090329	-0.627086	0.000000	0.000000	2.000000	22.000000	0.000000
20470.152572	-0.053171	0.546378	0.082581	84.017845	8.213158	59.186588	-2.346738	0.000000	-4.233553	0.000000	0.000000	0.000000	-0.031723	0.090329	-0.627086	0.000000	0.000000	2.000000	22.000000	0.000000
20470.155905	-0.053171	0.546378	0.082581	84.017845	8.213158	59.186588	-2.346738	0.000000	-4.233553	0.000000	0.000000	0.000000	-0.031723	0.090329	-0.627086	0.000000	0.000000	2.000000	22.000000	0.000000
20470.159238	-0.053329	0.546680	0.080521	84.044449	8.206270	59.217945	-2.341451	0.000000	-4.129039	0.000000	0.000000	0.000000	-0.047377	0.090684	-0.618005	0.000000	0.000000	2.000000	22.000000	0.000000
20470.162572	-0.053329	0.546680	0.080521	84.044449	8.206270	59.217945	-2.341451	0.000000	-4.129039	0.000000	0.000000	0.000000	-0.047377	0.090684	-0.618005	0.000000	0.000000	2.000000	22.000000	0.000000
20470.165905	-0.053329	0.546680	0.080521	84.044449	8.206270	59.217945	-2.341451	0.000000	-4.129039	0.000000	0.000000	0.000000	-0.047377	0.090684	-0.618005	0.000000	0.000000	2.000000	22.000000	0.000000
20470.169238	-0.053594	0.546932	0.078535	84.064888	8.188878	59.248825	-2.333555	0.000000	-4.026038	0.000000	0.000000	0.000000	-0.079616	0.075447	-0.595662	0.000000	0.000000	2.000000	22.000000	0.000000
20470.172572	-0.053594	0.546932	0.078535	84.064888	8.188878	59.248825	-2.333555	0.000000	-4.026038	0.000000	0.000000	0.000000	-0.079616	0.075447	-0.595662	0.000000	0.000000	2.000000	22.000000	0.000000
20470.175905	-0.053594	0.546932	0.078535	84.064888	8.188878	59.248825	-2.333555	0.000000	-4.026038	0.000000	0.000000	0.000000	-0.079616	0.075447	-0.595662	0.000000	0.000000	2.000000	22.000000	0.000000
20470.179238	-0.053940	0.547163	0.076622	84.063866	8.119467	59.240463	-2.320285	0.000000	-3.926761	0.000000	0.000000	0.000000	-0.103843	0.069274	-0.573916	0.000000	0.000000	2.000000	22.000000	0.000000
20470.182572	-0.053940	0.547163	0.076622	84.063866	8.119467	59.240463	-2.320285	0.000000	-3.926761	0.000000	0.000000	0.000000	-0.103843	0.069274	-0.573916	0.000000	0.000000	2.000000	22.000000	0.000000
20470.185905	-0.053940	0.547163	0.076622	84.063866	8.119467	59.240463	-2.320285	0.000000	-3.926761	0.000000	0.000000	0.000000	-0.103843	0.069274	-0.573916	0.000000	0.000000	2.000000	22.000000	0.000000
20470.189238	-0.054316	0.547374	0.074787	84.056244	8.029337	59.214203	-2.302978	0.000000	-3.831108	0.000000	0.000000	0.000000	-0.112761	0.063283	-0.550538	0.000000	0.000000	2.000000	22.000000	0.000000
20470.192572	-0.054316	0.547374	0.074787	84.056244	8.029337	59.214203	-2.302978	0.000000	-3.831108	0.000000	0.000000	0.000000	-0.112761	0.063283	-0.550538	0.000000	0.000000	2.000000	22.000000	0.000000
20470.195905	-0.054316	0.547374	0.074787	84.056244	8.029337	59.214203	-2.302978	0.000000	-3.831108	0.000000	0.000000	0.000000	-0.112761	0.063283	-0.550538	0.000000	0.000000	2.000000	22.000000	0.000000
20470.199238	-0.054674	0.547554	0.073058	84.047607	7.971994	59.221142	-2.284185	0.000000	-3.739352	0.000000	0.000000	0.000000	-0.107273	0.054108	-0.518837	0.000000	0.000000	2.000000	22.000000	0.000000
20470.202572	-0.054674	0.547554	0.073058	84.047607	7.971994	59.221142	-2.284185	0.000000	-3.739352	0.000000	0.000000	0.000000	-0.107273	0.054108	-0.518837	0.000000	0.000000	2.000000	22.000000	0.000000
20470.205905	-0.054674	0.547554	0.073058	84.047607	7.971994	59.221142	-2.284185	0.000000	-3.739352	0.000000	0.000000	0.000000	-0.107273	0.054108	-0.518837	0.000000	0.000000	2.000000	22.000000	0.000000
20470.209238	-0.054986	0.547745	0.071410	84.051193	7.997210	59.310127	-2.266306	0.000000	-3.652879	0.000000	0.000000	0.000000	-0.093594	0.057201	-0.494338	0.000000	0.000000	2.000000	22.000000	0.000000
20470.212572	-0.054986	0.547745	0.071410	84.051193	7.997210	59.310127	-2.266306	0.000000	-3.652879	0.000000	0.000000	0.000000	-0.093594	0.057201	-0.494338	0.000000	0.000000	2.000000	22.000000	0.000000
20470.215905	-0.054986	0.547745	0.071410	84.051193	7.997210	59.310127	-2.266306	0.000000	-3.652879	0.000000	0.000000	0.000000	-0.093594	0.057201	-0.494338	0.000000	0.000000	2.000000	22.000000	0.000000
20470.219238	-0.055251	0.547928	0.069827	84.065521	8.013876	59.379711	-2.250707	0.000000	-3.570489	0.000000	0.000000	0.000000	-0.079580	0.055004	-0.474923	0.000000	0.000000	2.000000	22.000000	0.000000
20470.222572	-0.055251	0.547928	0.069827	84.065521	8.013876	59.379711	-2.250707	0.000000	-3.570489	0.000000	0.000000	0.000000	-0.079580	0.055004	-0.474923	0.000000	0.000000	2.000000	22.000000	0.000000
20470.225905	-0.055251	0.547928	0.069827	84.065521	8.013876	59.379711	-2.250707	0.000000	-3.570489	0.000000	0.000000	0.000000	-0.079580	0.055004	-0.474923	0.000000	0.000000	2.000000	22.000000	0.000000
20470.229238	-0.055517	0.548069	0.068269	84.098869	8.037673	59.451122	-2.237443	0.000000	-3.491335	0.000000	0.000000	0.000000	-0.079621	0.042188	-0.467407	0.000000	0.000000	2.000000	22.000000	0.000000
20470.232572	-0.055517	0.548069	0.068269	84.098869	8.037673	59.451122	-2.237443	0.000000	-3.491335	0.000000	0.000000	0.000000	-0.079621	0.042188	-0.467407	0.000000	0.000000	2.000000	22.000000	0.000000
20470.235905	-0.055517	0.548069	0.068269	84.098869	8.037673	59.451122	-2.237443	0.000000	-3.491335	0.000000	0.000000	0.000000	-0.079621	0.042188	-0.467407	0.000000	0.000000	2.000000	22.000000	0.000000
20470.239238	-0.055856	0.548196	0.066723	84.150848	8.104851	59.573853	-2.224173	0.000000	-3.413434	0.000000	0.000000	0.000000	-0.101911	0.038165	-0.463720	0.000000	0.000000	2.000000	22.000000	0.000000
20470.242572	-0.055856	0.548196	0.066723	84.150848	8.104851	59.573853	-2.224173	0.000000	-3.413434	0.000000	0.000000	0.000000	-0.101911	0.038165	-0.463720	0.000000	0.000000	2.000000	22.000000	0.000000
20470.245905	-0.055856	0.548196	0.066723	84.150848	8.104851	59.573853	-2.224173	0.000000	-3.413434	0.000000	0.000000	0.000000	-0.101911	0.038165	-0.463720	0.000000	0.000000	2.000000	22.000000	0.000000
20470.249238	-0.056248	0.548270	0.065219	84.220024	8.215637	59.745552	-2.207188	0.000000	-3.336148	0.000000	0.000000	0.000000	-0.117463	0.022272	-0.451059	0.000000	0.000000	2.000000	22.000000	0.000000
20470.252572	-0.056248	0.548270	0.065219	84.220024	8.215637	59.745552	-2.207188	0.000000	-3.336148	0.000000	0.000000	0.000000	-0.117463	0.022272	-0.451059	0.000000	0.000000	2.000000	22.000000	0.000000
20470.255905	-0.056248	0.548270	0.065219	84.220024	8.215637	59.745552	-2.207188	0.000000	-3.336148	0.000000	0.000000	0.000000	-0.117463	0.022272	-0.451059	0.000000	0.000000	2.000000	22.000000	0.000000
20470.259238	-0.056685	0.548267	0.063701	84.298820	8.355187	59.948666	-2.187611	0.000000	-3.260971	0.000000	0.000000	0.000000	-0.131072	-0.000869	-0.455548	0.000000	0.000000	2.000000	22.000000	0.000000
20470.262572	-0.056685	0.548267	0.063701	84.298820	8.355187	59.948666	-2.187611	0.000000	-3.260971	0.000000	0.000000	0.000000	-0.131072	-0.000869	-0.455548	0.000000	0.000000	2.000000	22.000000	0.000000
20470.265905	-0.056685	0.548267	0.063701	84.298820	8.355187	59.948666	-2.187611	0.000000	-3.260971	0.000000	0.000000	0.000000	-0.131072	-0.000869	-0.455548	0.000000	0.000000	2.000000	22.000000	0.000000
20470.269238	-0.057116	0.548245	0.062163	84.381516	8.583961	60.255096	-2.165766	0.000000	-3.185046	0.000000	0.000000	0.000000	-0.129420	-0.006695	-0.461430	0.000000	0.000000	2.000000	22.000000	0.000000
20470.272572	-0.057116	0.548245	0.062163	84.381516	8.583961	60.255096	-2.165766	0.000000	-3.185046	0.000000	0.000000	0.000000	-0.129420	-0.006695	-0.461430	0.000000	0.000000	2.000000	22.000000	0.000000
20470.275905	-0.057116	0.548245	0.062163	84.381516	8.583961	60.255096	-2.165766	0.000000	-3.185046	0.000000	0.000000	0.000000	-0.129420	-0.006695	-0.461430	0.000000	0.000000	2.000000	22.000000	0.000000
20470.279238	-0.057524	0.548199	0.060670	84.461899	8.903605	60.652737	-2.144196	0.000000	-3.108142	0.000000	0.000000	0.000000	-0.122446	-0.013612	-0.447819	0.000000	0.000000	2.000000	22.000000	0.000000
20470.282572	-0.057524	0.548199	0.060670	84.461899	8.903605	60.652737	-2.144196	0.000000	-3.108142	0.000000	0.000000	0.000000	-0.122446	-0.013612	-0.447819	0.000000	0.000000	2.000000	22.000000	0.000000
20470.285905	-0.057524	0.548199	0.060670	84.461899	8.903605	60.652737	-2.144196	0.000000	-3.108142	0.000000	0.000000	0.000000	-0.122446	-0.013612	-0.447819	0.000000	0.000000	2.000000	22.000000	0.000000
20470.289238	-0.057857	0.548170	0.059201	84.536324	9.317697	61.152359	-2.123788	0.000000	-3.033505	0.000000	0.000000	0.000000	-0.099958	-0.008738	-0.440711	0.000000	0.000000	2.000000	22.000000	0.000000
20470.292572	-0.057857	0.548170	0.059201	84.536324	9.317697	61.152359	-2.123788	0.000000	-3.033505	0.000000	0.000000	0.000000	-0.099958	-0.008738	-0.440711	0.000000	0.000000	2.000000	22.000000	0.000000
20470.295905	-0.057857	0.548170	0.059201	84.536324	9.317697	61.152359	-2.123788	0.000000	-3.033505	0.000000	0.000000	0.000000	-0.099958	-0.008738	-0.440711	0.000000	0.000000	2.000000	22.000000	0.000000
20470.299238	-0.058163	0.548140	0.057733	84.607620	9.706526	61.618008	-2.107129	0.000000	-2.960053	0.000000	0.000000	0.000000	-0.091744	-0.009168	-0.440448	0.000000	0.000000	2.000000	22.000000	0.000000
20470.302572	-0.058163	0.548140	0.057733	84.607620	9.706526	61.618008	-2.107129	0.000000	-2.960053	0.000000	0.000000	0.000000	-0.091744	-0.009168	-0.440448	0.000000	0.000000	2.000000	22.000000	0.000000
20470.305905	-0.058163	0.548140	0.057733	84.607620	9.706526	61.618008	-2.107129	0.000000	-2.960053	0.000000	0.000000	0.000000	-0.091744	-0.009168	-0.440448	0.000000	0.000000	2.000000	22.000000	0.000000
20470.309238	-0.058421	0.548069	0.056296	84.672920	9.873963	61.834709	-2.091838	0.000000	-2.886645	0.000000	0.000000	0.000000	-0.077217	-0.021253	-0.431113	0.000000	0.000000	2.000000	22.000000	0.000000
20470.312572	-0.058421	0.548069	0.056296	84.672920	9.873963	61.834709	-2.091838	0.000000	-2.886645	0.000000	0.000000	0.000000	-0.077217	-0.021253	-0.431113	0.000000	0.000000	2.000000	22.000000	0.000000
20470.315905	-0.058421	0.548069	0.056296	84.672920	9.873963	61.834709	-2.091838	0.000000	-2.886645	0.000000	0.000000	0.000000	-0.077217	-0.021253	-0.431113	0.000000	0.000000	2.000000	22.000000	0.000000
20470.319238	-0.058706	0.548021	0.054912	84.709984	9.926128	61.937637	-2.078968	0.000000	-2.814793	0.000000	0.000000	0.000000	-0.085749	-0.014201	-0.415177	0.000000	0.000000	2.000000	22.000000	0.000000
20470.322572	-0.058706	0.548021	0.054912	84.709984	9.926128	61.937637	-2.078968	0.000000	-2.814793	0.000000	0.000000	0.000000	-0.085749	-0.014201	-0.415177	0.000000	0.000000	2.000000	22.000000	0.000000
20470.325905	-0.058706	0.548021	0.054912	84.709984	9.926128	61.937637	-2.078968	0.000000	-2.814793	0.000000	0.000000	0.000000	-0.085749	-0.014201	-0.415177	0.000000	0.000000	2.000000	22.000000	0.000000
20470.329238	-0.058994	0.547906	0.053559	84.727196	9.908477	61.970997	-2.064677	0.000000	-2.745597	0.000000	0.000000	0.000000	-0.086122	-0.034574	-0.405954	0.000000	0.000000	2.000000	22.000000	0.000000
20470.332572	-0.058994	0.547906	0.053559	84.727196	9.908477	61.970997	-2.064677	0.000000	-2.745597	0.000000	0.000000	0.000000	-0.086122	-0.034574	-0.405954	0.000000	0.000000	2.000000	22.000000	0.000000
20470.335905	-0.058994	0.547906	0.053559	84.727196	9.908477	61.970997	-2.064677	0.000000	-2.745597	0.000000	0.000000	0.000000	-0.086122	-0.034574	-0.405954	0.000000	0.000000	2.000000	22.000000	0.000000
20470.339238	-0.059332	0.547741	0.052248	84.757050	9.931539	62.047817	-2.050323	0.000000	-2.677938	0.000000	0.000000	0.000000	-0.101646	-0.049502	-0.393126	0.000000	0.000000	2.000000	22.000000	0.000000
20470.342572	-0.059332	0.547741	0.052248	84.757050	9.931539	62.047817	-2.050323	0.000000	-2.677938	0.000000	0.000000	0.000000	-0.101646	-0.049502	-0.393126	0.000000	0.000000	2.000000	22.000000	0.000000
20470.345905	-0.059332	0.547741	0.052248	84.757050	9.931539	62.047817	-2.050323	0.000000	-2.677938	0.000000	0.000000	0.000000	-0.101646	-0.049502	-0.393126	0.000000	0.000000	2.000000	22.000000	0.000000
20470.349238	-0.059691	0.547530	0.050921	84.795082	9.975000	62.153214	-2.033382	0.000000	-2.612417	0.000000	0.000000	0.000000	-0.107651	-0.063306	-0.398281	0.000000	0.000000	2.000000	22.000000	0.000000
20470.352572	-0.059691	0.547530	0.050921	84.795082	9.975000	62.153214	-2.033382	0.000000	-2.612417	0.000000	0.000000	0.000000	-0.107651	-0.063306	-0.398281	0.000000	0.000000	2.000000	22.000000	0.000000
20470.355905	-0.059691	0.547530	0.050921	84.795082	9.975000	62.153214	-2.033382	0.000000	-2.612417	0.000000	0.000000	0.000000	-0.107651	-0.063306	-0.398281	0.000000	0.000000	2.000000	22.000000	0.000000
20470.359238	-0.060081	0.547305	0.049674	84.825661	9.993654	62.233810	-2.015441	0.000000	-2.546037	0.000000	0.000000	0.000000	-0.117076	-0.067480	-0.374031	0.000000	0.000000	2.000000	22.000000	0.000000
20470.362572	-0.060081	0.547305	0.049674	84.825661	9.993654	62.233810	-2.015441	0.000000	-2.546037	0.000000	0.000000	0.000000	-0.117076	-0.067480	-0.374031	0.000000	0.000000	2.000000	22.000000	0.000000
20470.365905	-0.060081	0.547305	0.049674	84.825661	9.993654	62.233810	-2.015441	0.000000	-2.546037	0.000000	0.000000	0.000000	-0.117076	-0.067480	-0.374031	0.000000	0.000000	2.000000	22.000000	0.000000
20470.369238	-0.060520	0.547070	0.048442	84.858482	10.016139	62.323654	-1.995928	0.000000	-2.483699	0.000000	0.000000	0.000000	-0.131476	-0.070620	-0.369457	0.000000	0.000000	2.000000	22.000000	0.000000
20470.372572	-0.060520	0.547070	0.048442	84.858482	10.016139	62.323654	-1.995928	0.000000	-2.483699	0.000000	0.000000	0.000000	-0.131476	-0.070620	-0.369457	0.000000	0.000000	2.000000	22.000000	0.000000
20470.375905	-0.060520	0.547070	0.048442	84.858482	10.016139	62.323654	-1.995928	0.000000	-2.483699	0.000000	0.000000	0.000000	-0.131476	-0.070620	-0.369457	0.000000	0.000000	2.000000	22.000000	0.000000
20470.379238	-0.060957	0.546852	0.047227	84.897079	10.065479	62.437458	-1.974015	0.000000	-2.422123	0.000000	0.000000	0.000000	-0.131256	-0.065411	-0.364628	0.000000	0.000000	2.000000	22.000000	0.000000
20470.382572	-0.060957	0.546852	0.047227	84.897079	10.065479	62.437458	-1.974015	0.000000	-2.422123	0.000000	0.000000	0.000000	-0.131256	-0.065411	-0.364628	0.000000	0.000000	2.000000	22.000000	0.000000
20470.385905	-0.060957	0.546852	0.047227	84.897079	10.065479	62.437458	-1.974015	0.000000	-2.422123	0.000000	0.000000	0.000000	-0.131256	-0.065411	-0.364628	0.000000	0.000000	2.000000	22.000000	0.000000
20470.389238	-0.061355	0.546620	0.046101	84.944374	10.150394	62.586731	-1.952139	0.000000	-2.361351	0.000000	0.000000	0.000000	-0.119199	-0.069472	-0.337680	0.000000	0.000000	2.000000	22.000000	0.000000
20470.392572	-0.061355	0.546620	0.046101	84.944374	10.150394	62.586731	-1.952139	0.000000	-2.361351	0.000000	0.000000	0.000000	-0.119199	-0.069472	-0.337680	0.000000	0.000000	2.000000	22.000000	0.000000
20470.395905	-0.061355	0.546620	0.046101	84.944374	10.150394	62.586731	-1.952139	0.000000	-2.361351	0.000000	0.000000	0.000000	-0.119199	-0.069472	-0.337680	0.000000	0.000000	2.000000	22.000000	0.000000
20470.399238	-0.061776	0.546379	0.044994	84.997429	10.264792	62.762508	-1.932273	0.000000	-2.305071	0.000000	0.000000	0.000000	-0.126461	-0.072549	-0.332185	0.000000	0.000000	2.000000	22.000000	0.000000
20470.402572	-0.061776	0.546379	0.044994	84.997429	10.264792	62.762508	-1.932273	0.000000	-2.305071	0.000000	0.000000	0.000000	-0.126461	-0.072549	-0.332185	0.000000	0.000000	2.000000	22.000000	0.000000
20470.405905	-0.061776	0.546379	0.044994	84.997429	10.264792	62.762508	-1.932273	0.000000	-2.305071	0.000000	0.000000	0.000000	-0.126461	-0.072549	-0.332185	0.000000	0.000000	2.000000	22.000000	0.000000
20470.409238	-0.062150	0.546127	0.043914	85.053551	10.414727	62.975521	-1.911196	0.000000	-2.249707	0.000000	0.000000	0.000000	-0.112288	-0.075590	-0.324042	0.000000	0.000000	2.000000	22.000000	0.000000
20470.412572	-0.062150	0.546127	0.043914	85.053551	10.414727	62.975521	-1.911196	0.000000	-2.249707	0.000000	0.000000	0.000000	-0.112288	-0.075590	-0.324042	0.000000	0.000000	2.000000	22.000000	0.000000
20470.415905	-0.062150	0.546127	0.043914	85.053551	10.414727	62.975521	-1.911196	0.000000	-2.249707	0.000000	0.000000	0.000000	-0.112288	-0.075590	-0.324042	0.000000	0.000000	2.000000	22.000000	0.000000
20470.419238	-0.062555	0.545844	0.042898	85.117378	10.582335	63.204353	-1.892481	0.000000	-2.195700	0.000000	0.000000	0.000000	-0.121291	-0.084710	-0.304946	0.000000	0.000000	2.000000	22.000000	0.000000
20470.422572	-0.062555	0.545844	0.042898	85.117378	10.582335	63.204353	-1.892481	0.000000	-2.195700	0.000000	0.000000	0.000000	-0.121291	-0.084710	-0.304946	0.000000	0.000000	2.000000	22.000000	0.000000
20470.425905	-0.062555	0.545844	0.042898	85.117378	10.582335	63.204353	-1.892481	0.000000	-2.195700	0.000000	0.000000	0.000000	-0.121291	-0.084710	-0.304946	0.000000	0.000000	2.000000	22.000000	0.000000
20470.429238	-0.062912	0.545552	0.041908	85.189407	10.815226	63.494640	-1.872266	0.000000	-2.144876	0.000000	0.000000	0.000000	-0.107278	-0.087695	-0.296737	0.000000	0.000000	2.000000	22.000000	0.000000
20470.432572	-0.062912	0.545552	0.041908	85.189407	10.815226	63.494640	-1.872266	0.000000	-2.144876	0.000000	0.000000	0.000000	-0.107278	-0.087695	-0.296737	0.000000	0.000000	2.000000	22.000000	0.000000
20470.435905	-0.062912	0.545552	0.041908	85.189407	10.815226	63.494640	-1.872266	0.000000	-2.144876	0.000000	0.000000	0.000000	-0.107278	-0.087695	-0.296737	0.000000	0.000000	2.000000	22.000000	0.000000
20470.439238	-0.063253	0.545230	0.040989	85.271217	11.141149	63.878620	-1.854387	0.000000	-2.095420	0.000000	0.000000	0.000000	-0.102191	-0.096721	-0.275804	0.000000	0.000000	2.000000	22.000000	0.000000
20470.442572	-0.063253	0.545230	0.040989	85.271217	11.141149	63.878620	-1.854387	0.000000	-2.095420	0.000000	0.000000	0.000000	-0.102191	-0.096721	-0.275804	0.000000	0.000000	2.000000	22.000000	0.000000
20470.445905	-0.063253	0.545230	0.040989	85.271217	11.141149	63.878620	-1.854387	0.000000	-2.095420	0.000000	0.000000	0.000000	-0.102191	-0.096721	-0.275804	0.000000	0.000000	2.000000	22.000000	0.000000
20470.449238	-0.063542	0.544890	0.040057	85.356277	11.481194	64.269585	-1.837355	0.000000	-2.049453	0.000000	0.000000	0.000000	-0.086827	-0.101752	-0.279688	0.000000	0.000000	2.000000	22.000000	0.000000
20470.452572	-0.063542	0.544890	0.040057	85.356277	11.481194	64.269585	-1.837355	0.000000	-2.049453	0.000000	0.000000	0.000000	-0.086827	-0.101752	-0.279688	0.000000	0.000000	2.000000	22.000000	0.000000
20470.455905	-0.063542	0.544890	0.040057	85.356277	11.481194	64.269585	-1.837355	0.000000	-2.049453	0.000000	0.000000	0.000000	-0.086827	-0.101752	-0.279688	0.000000	0.000000	2.000000	22.000000	0.000000
20470.459238	-0.063542	0.544890	0.040057	85.439926	11.793447	64.626587	-1.822884	0.000000	-2.002838	0.000000	0.000000	0.000000	-0.086827	-0.101752	-0.279688	0.000000	0.000000	2.000000	22.000000	0.000000
20470.462572	-0.063789	0.544532	0.039175	85.439926	11.793447	64.626587	-1.822884	0.000000	-2.002838	0.000000	0.000000	0.000000	-0.073961	-0.107655	-0.264596	0.000000	0.000000	2.000000	22.000000	0.000000
20470.465905	-0.063789	0.544532	0.039175	85.439926	11.793447	64.626587	-1.822884	0.000000	-2.002838	0.000000	0.000000	0.000000	-0.073961	-0.107655	-0.264596	0.000000	0.000000	2.000000	22.000000	0.000000
20470.469238	-0.063989	0.544190	0.038316	85.518303	12.103086	64.972725	-1.822884	0.000000	-2.002838	0.000000	0.000000	0.000000	-0.060144	-0.102328	-0.257685	0.000000	0.000000	2.000000	22.000000	0.000000
20470.472572	-0.063989	0.544190	0.038316	85.518303	12.103086	64.972725	-1.822884	0.000000	-2.002838	0.000000	0.000000	0.000000	-0.060144	-0.102328	-0.257685	0.000000	0.000000	2.000000	22.000000	0.000000
20470.475905	-0.063989	0.544190	0.038316	85.518303	12.103086	64.972725	-1.822884	0.000000	-2.002838	0.000000	0.000000	0.000000	-0.060144	-0.102328	-0.257685	0.000000	0.000000	2.000000	22.000000	0.000000
20470.479238	-0.063989	0.544190	0.038316	85.591492	12.400184	65.306412	-1.800533	0.000000	-1.915791	0.000000	0.000000	0.000000	-0.060144	-0.102328	-0.257685	0.000000	0.000000	2.000000	22.000000	0.000000
20470.482572	-0.064199	0.543864	0.037537	85.591492	12.400184	65.306412	-1.800533	0.000000	-1.915791	0.000000	0.000000	0.000000	-0.062963	-0.097881	-0.233567	0.000000	0.000000	2.000000	22.000000	0.000000
20470.485905	-0.064199	0.543864	0.037537	85.591492	12.400184	65.306412	-1.800533	0.000000	-1.915791	0.000000	0.000000	0.000000	-0.062963	-0.097881	-0.233567	0.000000	0.000000	2.000000	22.000000	0.000000
20470.489238	-0.064412	0.543501	0.036785	85.662300	12.697082	65.639893	-1.800533	0.000000	-1.915791	0.000000	0.000000	0.000000	-0.063726	-0.108928	-0.225597	0.000000	0.000000	2.000000	22.000000	0.000000
20470.492572	-0.064412	0.543501	0.036785	85.662300	12.697082	65.639893	-1.800533	0.000000	-1.915791	0.000000	0.000000	0.000000	-0.063726	-0.108928	-0.225597	0.000000	0.000000	2.000000	22.000000	0.000000
20470.495905	-0.064412	0.543501	0.036785	85.662300	12.697082	65.639893	-1.800533	0.000000	-1.915791	0.000000	0.000000	0.000000	-0.063726	-0.108928	-0.225597	0.000000	0.000000	2.000000	22.000000	0.000000
20470.499238	-0.064412	0.543501	0.036785	85.730019	12.990253	65.969612	-1.779419	0.000000	-1.839263	0.000000	0.000000	0.000000	-0.063726	-0.108928	-0.225597	0.000000	0.000000	2.000000	22.000000	0.000000
20470.502572	-0.064652	0.543146	0.036070	85.730019	12.990253	65.969612	-1.779419	0.000000	-1.839263	0.000000	0.000000	0.000000	-0.072051	-0.106616	-0.214551	0.000000	0.000000	2.000000	22.000000	0.000000
20470.505905	-0.064652	0.543146	0.036070	85.730019	12.990253	65.969612	-1.779419	0.000000	-1.839263	0.000000	0.000000	0.000000	-0.072051	-0.106616	-0.214551	0.000000	0.000000	2.000000	22.000000	0.000000
20470.509238	-0.064892	0.542737	0.035363	85.806984	13.343040	66.361603	-1.779419	0.000000	-1.839263	0.000000	0.000000	0.000000	-0.072111	-0.122725	-0.212000	0.000000	0.000000	2.000000	22.000000	0.000000
20470.512572	-0.064892	0.542737	0.035363	85.806984	13.343040	66.361603	-1.779419	0.000000	-1.839263	0.000000	0.000000	0.000000	-0.072111	-0.122725	-0.212000	0.000000	0.000000	2.000000	22.000000	0.000000
20470.515905	-0.064892	0.542737	0.035363	85.806984	13.343040	66.361603	-1.779419	0.000000	-1.839263	0.000000	0.000000	0.000000	-0.072111	-0.122725	-0.212000	0.000000	0.000000	2.000000	22.000000	0.000000
20470.519238	-0.064892	0.542737	0.035363	85.883720	13.710357	66.768127	-1.755392	0.000000	-1.768171	0.000000	0.000000	0.000000	-0.072111	-0.122725	-0.212000	0.000000	0.000000	2.000000	22.000000	0.000000
20470.522572	-0.065116	0.542352	0.034718	85.883720	13.710357	66.768127	-1.755392	0.000000	-1.768171	0.000000	0.000000	0.000000	-0.067140	-0.115288	-0.193686	0.000000	0.000000	2.000000	22.000000	0.000000
20470.525905	-0.065116	0.542352	0.034718	85.883720	13.710357	66.768127	-1.755392	0.000000	-1.768171	0.000000	0.000000	0.000000	-0.067140	-0.115288	-0.193686	0.000000	0.000000	2.000000	22.000000	0.000000
20470.529238	-0.065357	0.541935	0.034032	85.958138	14.082784	67.177109	-1.755392	0.000000	-1.768171	0.000000	0.000000	0.000000	-0.072437	-0.125324	-0.205691	0.000000	0.000000	2.000000	22.000000	0.000000
20470.532572	-0.065357	0.541935	0.034032	85.958138	14.082784	67.177109	-1.755392	0.000000	-1.768171	0.000000	0.000000	0.000000	-0.072437	-0.125324	-0.205691	0.000000	0.000000	2.000000	22.000000	0.000000
20470.535905	-0.065357	0.541935	0.034032	85.958138	14.082784	67.177109	-1.755392	0.000000	-1.768171	0.000000	0.000000	0.000000	-0.072437	-0.125324	-0.205691	0.000000	0.000000	2.000000	22.000000	0.000000
20470.539238	-0.065357	0.541935	0.034032	86.023102	14.412976	67.543861	-1.732129	0.000000	-1.701609	0.000000	0.000000	0.000000	-0.072437	-0.125324	-0.205691	0.000000	0.000000	2.000000	22.000000	0.000000
20470.542572	-0.065562	0.541532	0.033434	86.023102	14.412976	67.543861	-1.732129	0.000000	-1.701609	0.000000	0.000000	0.000000	-0.061438	-0.120880	-0.179599	0.000000	0.000000	2.000000	22.000000	0.000000
20470.545905	-0.065562	0.541532	0.033434	86.023102	14.412976	67.543861	-1.732129	0.000000	-1.701609	0.000000	0.000000	0.000000	-0.061438	-0.120880	-0.179599	0.000000	0.000000	2.000000	22.000000	0.000000
20470.549238	-0.065766	0.541129	0.032834	86.085739	14.744191	67.908943	-1.732129	0.000000	-1.701609	0.000000	0.000000	0.000000	-0.061217	-0.120705	-0.179811	0.000000	0.000000	2.000000	22.000000	0.000000
20470.552572	-0.065766	0.541129	0.032834	86.085739	14.744191	67.908943	-1.732129	0.000000	-1.701609	0.000000	0.000000	0.000000	-0.061217	-0.120705	-0.179811	0.000000	0.000000	2.000000	22.000000	0.000000
20470.555905	-0.065766	0.541129	0.032834	86.085739	14.744191	67.908943	-1.732129	0.000000	-1.701609	0.000000	0.000000	0.000000	-0.061217	-0.120705	-0.179811	0.000000	0.000000	2.000000	22.000000	0.000000
20470.559238	-0.065766	0.541129	0.032834	86.148163	15.089860	68.285797	-1.711686	0.000000	-1.641707	0.000000	0.000000	0.000000	-0.061217	-0.120705	-0.179811	0.000000	0.000000	2.000000	22.000000	0.000000
20470.562572	-0.065952	0.540735	0.032278	86.148163	15.089860	68.285797	-1.711686	0.000000	-1.641707	0.000000	0.000000	0.000000	-0.055673	-0.118401	-0.166832	0.000000	0.000000	2.000000	22.000000	0.000000
20470.565905	-0.065952	0.540735	0.032278	86.148163	15.089860	68.285797	-1.711686	0.000000	-1.641707	0.000000	0.000000	0.000000	-0.055673	-0.118401	-0.166832	0.000000	0.000000	2.000000	22.000000	0.000000
20470.569238	-0.066140	0.540304	0.031748	86.214676	15.477633	68.712654	-1.711686	0.000000	-1.641707	0.000000	0.000000	0.000000	-0.056581	-0.129318	-0.158870	0.000000	0.000000	2.000000	22.000000	0.000000
20470.572572	-0.066140	0.540304	0.031748	86.214676	15.477633	68.712654	-1.711686	0.000000	-1.641707	0.000000	0.000000	0.000000	-0.056581	-0.129318	-0.158870	0.000000	0.000000	2.000000	22.000000	0.000000
20470.575905	-0.066140	0.540304	0.031748	86.214676	15.477633	68.712654	-1.711686	0.000000	-1.641707	0.000000	0.000000	0.000000	-0.056581	-0.129318	-0.158870	0.000000	0.000000	2.000000	22.000000	0.000000
20470.579238	-0.066305	0.539873	0.031221	86.284370	15.909608	69.172882	-1.692977	0.000000	-1.587423	0.000000	0.000000	0.000000	-0.049443	-0.129107	-0.158130	0.000000	0.000000	2.000000	22.000000	0.000000
20470.582572	-0.066305	0.539873	0.031221	86.284370	15.909608	69.172882	-1.692977	0.000000	-1.587423	0.000000	0.000000	0.000000	-0.049443	-0.129107	-0.158130	0.000000	0.000000	2.000000	22.000000	0.000000
20470.585905	-0.066305	0.539873	0.031221	86.284370	15.909608	69.172882	-1.692977	0.000000	-1.587423	0.000000	0.000000	0.000000	-0.049443	-0.129107	-0.158130	0.000000	0.000000	2.000000	22.000000	0.000000
20470.589238	-0.066449	0.539461	0.030715	86.358795	16.397873	69.710640	-1.684737	0.000000	-1.561068	0.000000	0.000000	0.000000	-0.043067	-0.123838	-0.151916	0.000000	0.000000	2.000000	22.000000	0.000000
20470.592572	-0.066449	0.539461	0.030715	86.358795	16.397873	69.710640	-1.684737	0.000000	-1.561068	0.000000	0.000000	0.000000	-0.043067	-0.123838	-0.151916	0.000000	0.000000	2.000000	22.000000	0.000000
20470.595905	-0.066449	0.539461	0.030715	86.358795	16.397873	69.710640	-1.684737	0.000000	-1.561068	0.000000	0.000000	0.000000	-0.043067	-0.123838	-0.151916	0.000000	0.000000	2.000000	22.000000	0.000000
20470.599238	-0.066449	0.539461	0.030715	86.427238	16.865629	70.211769	-1.677559	0.000000	-1.535749	0.000000	0.000000	0.000000	-0.043067	-0.123838	-0.151916	0.000000	0.000000	2.000000	22.000000	0.000000
20470.602572	-0.066597	0.539055	0.030249	86.427238	16.865629	70.211769	-1.677559	0.000000	-1.535749	0.000000	0.000000	0.000000	-0.044597	-0.121609	-0.139821	0.000000	0.000000	2.000000	22.000000	0.000000
20470.605905	-0.066597	0.539055	0.030249	86.427238	16.865629	70.211769	-1.677559	0.000000	-1.535749	0.000000	0.000000	0.000000	-0.044597	-0.121609	-0.139821	0.000000	0.000000	2.000000	22.000000	0.000000
20470.609238	-0.066745	0.538677	0.029778	86.492561	17.330898	70.710449	-1.677559	0.000000	-1.535749	0.000000	0.000000	0.000000	-0.044274	-0.113340	-0.141313	0.000000	0.000000	2.000000	22.000000	0.000000
20470.612572	-0.066745	0.538677	0.029778	86.492561	17.330898	70.710449	-1.677559	0.000000	-1.535749	0.000000	0.000000	0.000000	-0.044274	-0.113340	-0.141313	0.000000	0.000000	2.000000	22.000000	0.000000
20470.615905	-0.066745	0.538677	0.029778	86.492561	17.330898	70.710449	-1.677559	0.000000	-1.535749	0.000000	0.000000	0.000000	-0.044274	-0.113340	-0.141313	0.000000	0.000000	2.000000	22.000000	0.000000
20470.619238	-0.066745	0.538677	0.029778	86.551895	17.769760	71.182610	-1.662747	0.000000	-1.488893	0.000000	0.000000	0.000000	-0.044274	-0.113340	-0.141313	0.000000	0.000000	2.000000	22.000000	0.000000
20470.622572	-0.066894	0.538344	0.029320	86.551895	17.769760	71.182610	-1.662747	0.000000	-1.488893	0.000000	0.000000	0.000000	-0.044714	-0.100112	-0.137300	0.000000	0.000000	2.000000	22.000000	0.000000
20470.625905	-0.066894	0.538344	0.029320	86.551895	17.769760	71.182610	-1.662747	0.000000	-1.488893	0.000000	0.000000	0.000000	-0.044714	-0.100112	-0.137300	0.000000	0.000000	2.000000	22.000000	0.000000
20470.629238	-0.067023	0.538000	0.028888	86.611122	18.227619	71.671104	-1.662747	0.000000	-1.488893	0.000000	0.000000	0.000000	-0.038598	-0.102954	-0.129676	0.000000	0.000000	2.000000	22.000000	0.000000
20470.632572	-0.067023	0.538000	0.028888	86.611122	18.227619	71.671104	-1.662747	0.000000	-1.488893	0.000000	0.000000	0.000000	-0.038598	-0.102954	-0.129676	0.000000	0.000000	2.000000	22.000000	0.000000
20470.635905	-0.067023	0.538000	0.028888	86.611122	18.227619	71.671104	-1.662747	0.000000	-1.488893	0.000000	0.000000	0.000000	-0.038598	-0.102954	-0.129676	0.000000	0.000000	2.000000	22.000000	0.000000
20470.639238	-0.067023	0.538000	0.028888	86.667221	18.678364	72.160332	-1.648861	0.000000	-1.444397	0.000000	0.000000	0.000000	-0.038598	-0.102954	-0.129676	0.000000	0.000000	2.000000	22.000000	0.000000
20470.642572	-0.067150	0.537685	0.028451	86.667221	18.678364	72.160332	-1.648861	0.000000	-1.444397	0.000000	0.000000	0.000000	-0.038307	-0.094787	-0.131111	0.000000	0.000000	2.000000	22.000000	0.000000
20470.645905	-0.067150	0.537685	0.028451	86.667221	18.678364	72.160332	-1.648861	0.000000	-1.444397	0.000000	0.000000	0.000000	-0.038307	-0.094787	-0.131111	0.000000	0.000000	2.000000	22.000000	0.000000
20470.649238	-0.067232	0.537342	0.028024	86.723198	19.148058	72.697830	-1.648861	0.000000	-1.444397	0.000000	0.000000	0.000000	-0.024552	-0.102719	-0.128012	0.000000	0.000000	2.000000	22.000000	0.000000
20470.652572	-0.067232	0.537342	0.028024	86.723198	19.148058	72.697830	-1.648861	0.000000	-1.444397	0.000000	0.000000	0.000000	-0.024552	-0.102719	-0.128012	0.000000	0.000000	2.000000	22.000000	0.000000
20470.655905	-0.067232	0.537342	0.028024	86.723198	19.148058	72.697830	-1.648861	0.000000	-1.444397	0.000000	0.000000	0.000000	-0.024552	-0.102719	-0.128012	0.000000	0.000000	2.000000	22.000000	0.000000
20470.659238	-0.067232	0.537342	0.028024	86.784294	19.688839	73.383377	-1.638385	0.000000	-1.401210	0.000000	0.000000	0.000000	-0.024552	-0.102719	-0.128012	0.000000	0.000000	2.000000	22.000000	0.000000
20470.662572	-0.067337	0.537000	0.027594	86.784294	19.688839	73.383377	-1.638385	0.000000	-1.401210	0.000000	0.000000	0.000000	-0.031369	-0.102566	-0.129093	0.000000	0.000000	2.000000	22.000000	0.000000
20470.665905	-0.067337	0.537000	0.027594	86.784294	19.688839	73.383377	-1.638385	0.000000	-1.401210	0.000000	0.000000	0.000000	-0.031369	-0.102566	-0.129093	0.000000	0.000000	2.000000	22.000000	0.000000
20470.669238	-0.067387	0.536635	0.027110	86.848053	20.278061	74.293106	-1.638385	0.000000	-1.401210	0.000000	0.000000	0.000000	-0.014995	-0.109477	-0.145125	0.000000	0.000000	2.000000	22.000000	0.000000
20470.672572	-0.067387	0.536635	0.027110	86.848053	20.278061	74.293106	-1.638385	0.000000	-1.401210	0.000000	0.000000	0.000000	-0.014995	-0.109477	-0.145125	0.000000	0.000000	2.000000	22.000000	0.000000
20470.675905	-0.067387	0.536635	0.027110	86.848053	20.278061	74.293106	-1.638385	0.000000	-1.401210	0.000000	0.000000	0.000000	-0.014995	-0.109477	-0.145125	0.000000	0.000000	2.000000	22.000000	0.000000
20470.679238	-0.067460	0.536271	0.026623	86.911171	20.894897	75.387146	-1.630657	0.000000	-1.355507	0.000000	0.000000	0.000000	-0.021796	-0.109321	-0.146228	0.000000	0.000000	2.000000	22.000000	0.000000
20470.682572	-0.067460	0.536271	0.026623	86.911171	20.894897	75.387146	-1.630657	0.000000	-1.355507	0.000000	0.000000	0.000000	-0.021796	-0.109321	-0.146228	0.000000	0.000000	2.000000	22.000000	0.000000
20470.685905	-0.067460	0.536271	0.026623	86.911171	20.894897	75.387146	-1.630657	0.000000	-1.355507	0.000000	0.000000	0.000000	-0.021796	-0.109321	-0.146228	0.000000	0.000000	2.000000	22.000000	0.000000
20470.689238	-0.067503	0.535900	0.026097	86.976700	21.564428	76.496719	-1.627025	0.000000	-1.331135	0.000000	0.000000	0.000000	-0.013090	-0.111158	-0.157740	0.000000	0.000000	2.000000	22.000000	0.000000
20470.692572	-0.067503	0.535900	0.026097	86.976700	21.564428	76.496719	-1.627025	0.000000	-1.331135	0.000000	0.000000	0.000000	-0.013090	-0.111158	-0.157740	0.000000	0.000000	2.000000	22.000000	0.000000
20470.695905	-0.067503	0.535900	0.026097	86.976700	21.564428	76.496719	-1.627025	0.000000	-1.331135	0.000000	0.000000	0.000000	-0.013090	-0.111158	-0.157740	0.000000	0.000000	2.000000	22.000000	0.000000
20470.699238	-0.067503	0.535900	0.026097	87.036545	22.206125	77.448120	-1.624843	0.000000	-1.304845	0.000000	0.000000	0.000000	-0.013090	-0.111158	-0.157740	0.000000	0.000000	2.000000	22.000000	0.000000
20470.702572	-0.067552	0.535564	0.025607	87.036545	22.206125	77.448120	-1.624843	0.000000	-1.304845	0.000000	0.000000	0.000000	-0.014540	-0.101008	-0.146833	0.000000	0.000000	2.000000	22.000000	0.000000
20470.705905	-0.067552	0.535564	0.025607	87.036545	22.206125	77.448120	-1.624843	0.000000	-1.304845	0.000000	0.000000	0.000000	-0.014540	-0.101008	-0.146833	0.000000	0.000000	2.000000	22.000000	0.000000
20470.709238	-0.067597	0.535237	0.025095	87.086098	22.752081	78.136406	-1.624843	0.000000	-1.304845	0.000000	0.000000	0.000000	-0.013499	-0.097866	-0.153767	0.000000	0.000000	2.000000	22.000000	0.000000
20470.712572	-0.067597	0.535237	0.025095	87.086098	22.752081	78.136406	-1.624843	0.000000	-1.304845	0.000000	0.000000	0.000000	-0.013499	-0.097866	-0.153767	0.000000	0.000000	2.000000	22.000000	0.000000
20470.715905	-0.067597	0.535237	0.025095	87.086098	22.752081	78.136406	-1.624843	0.000000	-1.304845	0.000000	0.000000	0.000000	-0.013499	-0.097866	-0.153767	0.000000	0.000000	2.000000	22.000000	0.000000
20470.719238	-0.067597	0.535237	0.025095	87.102142	22.895412	78.310677	-1.620170	0.000000	-1.254745	0.000000	0.000000	0.000000	-0.013499	-0.097866	-0.153767	0.000000	0.000000	2.000000	22.000000	0.000000
20470.722572	-0.067649	0.534962	0.024637	87.102142	22.895412	78.310677	-1.620170	0.000000	-1.254745	0.000000	0.000000	0.000000	-0.015744	-0.082783	-0.137272	0.000000	0.000000	2.000000	22.000000	0.000000
20470.725905	-0.067649	0.534962	0.024637	87.102142	22.895412	78.310677	-1.620170	0.000000	-1.254745	0.000000	0.000000	0.000000	-0.015744	-0.082783	-0.137272	0.000000	0.000000	2.000000	22.000000	0.000000
20470.729238	-0.067687	0.534709	0.024242	87.080200	22.570530	78.011795	-1.620170	0.000000	-1.254745	0.000000	0.000000	0.000000	-0.011327	-0.075688	-0.118511	0.000000	0.000000	2.000000	22.000000	0.000000
20470.732572	-0.067687	0.534709	0.024242	87.080200	22.570530	78.011795	-1.620170	0.000000	-1.254745	0.000000	0.000000	0.000000	-0.011327	-0.075688	-0.118511	0.000000	0.000000	2.000000	22.000000	0.000000
20470.735905	-0.067687	0.534709	0.024242	87.080200	22.570530	78.011795	-1.620170	0.000000	-1.254745	0.000000	0.000000	0.000000	-0.011327	-0.075688	-0.118511	0.000000	0.000000	2.000000	22.000000	0.000000
20470.739238	-0.067687	0.534709	0.024242	87.031136	21.928335	77.443626	-1.615658	0.000000	-1.212115	0.000000	0.000000	0.000000	-0.011327	-0.075688	-0.118511	0.000000	0.000000	2.000000	22.000000	0.000000
20470.742572	-0.067681	0.534474	0.023872	87.031136	21.928335	77.443626	-1.615658	0.000000	-1.212115	0.000000	0.000000	0.000000	0.001647	-0.070638	-0.111111	0.000000	0.000000	2.000000	22.000000	0.000000
20470.745905	-0.067681	0.534474	0.023872	87.031136	21.928335	77.443626	-1.615658	0.000000	-1.212115	0.000000	0.000000	0.000000	0.001647	-0.070638	-0.111111	0.000000	0.000000	2.000000	22.000000	0.000000
20470.749238	-0.067681	0.534474	0.023872	86.969849	21.173555	76.792374	-1.615658	0.000000	-1.212115	0.000000	0.000000	0.000000	0.001647	-0.070638	-0.111111	0.000000	0.000000	2.000000	22.000000	0.000000
20470.752572	-0.067681	0.534474	0.023872	86.969849	21.173555	76.792374	-1.615658	0.000000	-1.212115	0.000000	0.000000	0.000000	0.001647	-0.070638	-0.111111	0.000000	0.000000	2.000000	22.000000	0.000000
20470.755905	-0.067676	0.534212	0.023505	86.969849	21.173555	76.792374	-1.615658	0.000000	-1.212115	0.000000	0.000000	0.000000	0.001503	-0.078541	-0.109929	0.000000	0.000000	2.000000	22.000000	0.000000
20470.759238	-0.067657	0.533974	0.023202	86.899284	20.359015	76.126534	-1.615932	0.000000	-1.193596	0.000000	0.000000	0.000000	0.005849	-0.071490	-0.091120	0.000000	0.000000	2.000000	22.000000	0.000000
20470.762572	-0.067657	0.533974	0.023202	86.899284	20.359015	76.126534	-1.615932	0.000000	-1.193596	0.000000	0.000000	0.000000	0.005849	-0.071490	-0.091120	0.000000	0.000000	2.000000	22.000000	0.000000
20470.765905	-0.067657	0.533974	0.023202	86.899284	20.359015	76.126534	-1.615932	0.000000	-1.193596	0.000000	0.000000	0.000000	0.005849	-0.071490	-0.091120	0.000000	0.000000	2.000000	22.000000	0.000000
20470.769238	-0.067657	0.533974	0.023202	86.850418	19.802877	75.764069	-1.617158	0.000000	-1.160088	0.000000	0.000000	0.000000	0.005849	-0.071490	-0.091120	0.000000	0.000000	2.000000	22.000000	0.000000
20470.772572	-0.067685	0.533752	0.022910	86.850418	19.802877	75.764069	-1.617158	0.000000	-1.160088	0.000000	0.000000	0.000000	-0.008590	-0.066486	-0.087544	0.000000	0.000000	2.000000	22.000000	0.000000
20470.775905	-0.067685	0.533752	0.022910	86.850418	19.802877	75.764069	-1.617158	0.000000	-1.160088	0.000000	0.000000	0.000000	-0.008590	-0.066486	-0.087544	0.000000	0.000000	2.000000	22.000000	0.000000
20470.779238	-0.067685	0.533752	0.022910	86.818634	19.443283	75.523232	-1.617158	0.000000	-1.160088	0.000000	0.000000	0.000000	-0.008590	-0.066486	-0.087544	0.000000	0.000000	2.000000	22.000000	0.000000
20470.782572	-0.067685	0.533752	0.022910	86.818634	19.443283	75.523232	-1.617158	0.000000	-1.160088	0.000000	0.000000	0.000000	-0.008590	-0.066486	-0.087544	0.000000	0.000000	2.000000	22.000000	0.000000
20470.785905	-0.067714	0.533531	0.022618	86.818634	19.443283	75.523232	-1.617158	0.000000	-1.160088	0.000000	0.000000	0.000000	-0.008556	-0.066415	-0.087596	0.000000	0.000000	2.000000	22.000000	0.000000
20470.789238	-0.067720	0.533310	0.022329	86.811012	19.329674	75.443016	-1.615726	0.000000	-1.145498	0.000000	0.000000	0.000000	-0.001698	-0.066343	-0.086684	0.000000	0.000000	2.000000	22.000000	0.000000
20470.792572	-0.067720	0.533310	0.022329	86.811012	19.329674	75.443016	-1.615726	0.000000	-1.145498	0.000000	0.000000	0.000000	-0.001698	-0.066343	-0.086684	0.000000	0.000000	2.000000	22.000000	0.000000
20470.795905	-0.067720	0.533310	0.022329	86.811012	19.329674	75.443016	-1.615726	0.000000	-1.145498	0.000000	0.000000	0.000000	-0.001698	-0.066343	-0.086684	0.000000	0.000000	2.000000	22.000000	0.000000
20470.799238	-0.067720	0.533310	0.022329	86.822945	19.416779	75.536499	-1.614017	0.000000	-1.116451	0.000000	0.000000	0.000000	-0.001698	-0.066343	-0.086684	0.000000	0.000000	2.000000	22.000000	0.000000
20470.802572	-0.067751	0.533079	0.022059	86.822945	19.416779	75.536499	-1.614017	0.000000	-1.116451	0.000000	0.000000	0.000000	-0.009459	-0.069290	-0.080895	0.000000	0.000000	2.000000	22.000000	0.000000
20470.805905	-0.067751	0.533079	0.022059	86.822945	19.416779	75.536499	-1.614017	0.000000	-1.116451	0.000000	0.000000	0.000000	-0.009459	-0.069290	-0.080895	0.000000	0.000000	2.000000	22.000000	0.000000
20470.809238	-0.067751	0.533079	0.022059	86.854401	19.702124	75.835968	-1.614017	0.000000	-1.116451	0.000000	0.000000	0.000000	-0.009459	-0.069290	-0.080895	0.000000	0.000000	2.000000	22.000000	0.000000
20470.812572	-0.067751	0.533079	0.022059	86.854401	19.702124	75.835968	-1.614017	0.000000	-1.116451	0.000000	0.000000	0.000000	-0.009459	-0.069290	-0.080895	0.000000	0.000000	2.000000	22.000000	0.000000
20470.815905	-0.067760	0.532848	0.021793	86.854401	19.702124	75.835968	-1.614017	0.000000	-1.116451	0.000000	0.000000	0.000000	-0.002609	-0.069213	-0.079982	0.000000	0.000000	2.000000	22.000000	0.000000
20470.819238	-0.067746	0.532617	0.021529	86.876389	19.897202	76.037270	-1.612441	0.000000	-1.102968	0.000000	0.000000	0.000000	0.004232	-0.069153	-0.079069	0.000000	0.000000	2.000000	22.000000	0.000000
20470.822572	-0.067746	0.532617	0.021529	86.876389	19.897202	76.037270	-1.612441	0.000000	-1.102968	0.000000	0.000000	0.000000	0.004232	-0.069153	-0.079069	0.000000	0.000000	2.000000	22.000000	0.000000
20470.825905	-0.067746	0.532617	0.021529	86.876389	19.897202	76.037270	-1.612441	0.000000	-1.102968	0.000000	0.000000	0.000000	0.004232	-0.069153	-0.079069	0.000000	0.000000	2.000000	22.000000	0.000000
20470.829238	-0.067746	0.532617	0.021529	86.882088	19.924730	76.071190	-1.612711	0.000000	-1.076460	0.000000	0.000000	0.000000	0.004232	-0.069153	-0.079069	0.000000	0.000000	2.000000	22.000000	0.000000
20470.832572	-0.067760	0.532420	0.021299	86.882088	19.924730	76.071190	-1.612711	0.000000	-1.076460	0.000000	0.000000	0.000000	-0.004149	-0.059240	-0.068917	0.000000	0.000000	2.000000	22.000000	0.000000
20470.835905	-0.067760	0.532420	0.021299	86.882088	19.924730	76.071190	-1.612711	0.000000	-1.076460	0.000000	0.000000	0.000000	-0.004149	-0.059240	-0.068917	0.000000	0.000000	2.000000	22.000000	0.000000
20470.839238	-0.067760	0.532420	0.021299	86.869057	19.759682	75.910065	-1.612711	0.000000	-1.076460	0.000000	0.000000	0.000000	-0.004149	-0.059240	-0.068917	0.000000	0.000000	2.000000	22.000000	0.000000
20470.842572	-0.067760	0.532420	0.021299	86.869057	19.759682	75.910065	-1.612711	0.000000	-1.076460	0.000000	0.000000	0.000000	-0.004149	-0.059240	-0.068917	0.000000	0.000000	2.000000	22.000000	0.000000
20470.845905	-0.067747	0.532233	0.021050	86.869057	19.759682	75.910065	-1.612711	0.000000	-1.076460	0.000000	0.000000	0.000000	0.003645	-0.056194	-0.074794	0.000000	0.000000	2.000000	22.000000	0.000000
20470.849238	-0.067747	0.532233	0.021050	86.858513	19.628738	75.780113	-1.612020	0.000000	-1.064974	0.000000	0.000000	0.000000	0.003645	-0.056194	-0.074794	0.000000	0.000000	2.000000	22.000000	0.000000
20470.852572	-0.067747	0.532233	0.021050	86.858513	19.628738	75.780113	-1.612020	0.000000	-1.064974	0.000000	0.000000	0.000000	0.003645	-0.056194	-0.074794	0.000000	0.000000	2.000000	22.000000	0.000000
20470.855905	-0.067747	0.532233	0.021050	86.858513	19.628738	75.780113	-1.612020	0.000000	-1.064974	0.000000	0.000000	0.000000	0.003645	-0.056194	-0.074794	0.000000	0.000000	2.000000	22.000000	0.000000
20470.859238	-0.067697	0.531947	0.020692	86.860443	19.632664	75.784676	-1.612627	0.000000	-1.052508	0.000000	0.000000	0.000000	0.015216	-0.085705	-0.107414	0.000000	0.000000	2.000000	22.000000	0.000000
20470.862572	-0.067697	0.531947	0.020692	86.860443	19.632664	75.784676	-1.612627	0.000000	-1.052508	0.000000	0.000000	0.000000	0.015216	-0.085705	-0.107414	0.000000	0.000000	2.000000	22.000000	0.000000
20470.865905	-0.067697	0.531947	0.020692	86.860443	19.632664	75.784676	-1.612627	0.000000	-1.052508	0.000000	0.000000	0.000000	0.015216	-0.085705	-0.107414	0.000000	0.000000	2.000000	22.000000	0.000000
20470.869238	-0.067697	0.531947	0.020692	86.880646	19.827976	76.009560	-1.615163	0.000000	-1.034606	0.000000	0.000000	0.000000	0.015216	-0.085705	-0.107414	0.000000	0.000000	2.000000	22.000000	0.000000
20470.872572	-0.067652	0.531842	0.020542	86.880646	19.827976	76.009560	-1.615163	0.000000	-1.034606	0.000000	0.000000	0.000000	0.013313	-0.031475	-0.044991	0.000000	0.000000	2.000000	22.000000	0.000000
20470.875905	-0.067652	0.531842	0.020542	86.880646	19.827976	76.009560	-1.615163	0.000000	-1.034606	0.000000	0.000000	0.000000	0.013313	-0.031475	-0.044991	0.000000	0.000000	2.000000	22.000000	0.000000
20470.879238	-0.067652	0.531842	0.020542	86.896439	20.015728	76.252441	-1.615163	0.000000	-1.034606	0.000000	0.000000	0.000000	0.013313	-0.031475	-0.044991	0.000000	0.000000	2.000000	22.000000	0.000000
20470.882572	-0.067652	0.531842	0.020542	86.896439	20.015728	76.252441	-1.615163	0.000000	-1.034606	0.000000	0.000000	0.000000	0.013313	-0.031475	-0.044991	0.000000	0.000000	2.000000	22.000000	0.000000
20470.885905	-0.067608	0.531737	0.020392	86.896439	20.015728	76.252441	-1.615163	0.000000	-1.034606	0.000000	0.000000	0.000000	0.013312	-0.031480	-0.045004	0.000000	0.000000	2.000000	22.000000	0.000000
20470.889238	-0.067608	0.531737	0.020392	86.912949	20.304907	76.631363	-1.617382	0.000000	-1.027107	0.000000	0.000000	0.000000	0.013312	-0.031480	-0.045004	0.000000	0.000000	2.000000	22.000000	0.000000
20470.892572	-0.067608	0.531737	0.020392	86.912949	20.304907	76.631363	-1.617382	0.000000	-1.027107	0.000000	0.000000	0.000000	0.013312	-0.031480	-0.045004	0.000000	0.000000	2.000000	22.000000	0.000000
20470.895905	-0.067608	0.531737	0.020392	86.912949	20.304907	76.631363	-1.617382	0.000000	-1.027107	0.000000	0.000000	0.000000	0.013312	-0.031480	-0.045004	0.000000	0.000000	2.000000	22.000000	0.000000
20470.899238	-0.067471	0.531511	0.020080	86.925400	20.832773	77.233093	-1.619601	0.000000	-1.019606	0.000000	0.000000	0.000000	0.040999	-0.067813	-0.093729	0.000000	0.000000	2.000000	22.000000	0.000000
20470.902572	-0.067471	0.531511	0.020080	86.925400	20.832773	77.233093	-1.619601	0.000000	-1.019606	0.000000	0.000000	0.000000	0.040999	-0.067813	-0.093729	0.000000	0.000000	2.000000	22.000000	0.000000
20470.905905	-0.067471	0.531511	0.020080	86.925400	20.832773	77.233093	-1.619601	0.000000	-1.019606	0.000000	0.000000	0.000000	0.040999	-0.067813	-0.093729	0.000000	0.000000	2.000000	22.000000	0.000000
20470.909238	-0.067398	0.531400	0.019891	86.933945	21.479488	77.922783	-1.626434	0.000000	-1.003985	0.000000	0.000000	0.000000	0.021846	-0.033350	-0.056498	0.000000	0.000000	2.000000	22.000000	0.000000
20470.912572	-0.067398	0.531400	0.019891	86.933945	21.479488	77.922783	-1.626434	0.000000	-1.003985	0.000000	0.000000	0.000000	0.021846	-0.033350	-0.056498	0.000000	0.000000	2.000000	22.000000	0.000000
20470.915905	-0.067398	0.531400	0.019891	86.933945	21.479488	77.922783	-1.626434	0.000000	-1.003985	0.000000	0.000000	0.000000	0.021846	-0.033350	-0.056498	0.000000	0.000000	2.000000	22.000000	0.000000
20470.919238	-0.067398	0.531400	0.019891	86.944305	22.058327	78.525986	-1.630075	0.000000	-0.994569	0.000000	0.000000	0.000000	0.021846	-0.033350	-0.056498	0.000000	0.000000	2.000000	22.000000	0.000000
20470.922572	-0.067348	0.531315	0.019696	86.944305	22.058327	78.525986	-1.630075	0.000000	-0.994569	0.000000	0.000000	0.000000	0.015215	-0.025434	-0.058680	0.000000	0.000000	2.000000	22.000000	0.000000
20470.925905	-0.067348	0.531315	0.019696	86.944305	22.058327	78.525986	-1.630075	0.000000	-0.994569	0.000000	0.000000	0.000000	0.015215	-0.025434	-0.058680	0.000000	0.000000	2.000000	22.000000	0.000000
20470.929238	-0.067348	0.531315	0.019696	86.953285	22.375439	78.853149	-1.630075	0.000000	-0.994569	0.000000	0.000000	0.000000	0.015215	-0.025434	-0.058680	0.000000	0.000000	2.000000	22.000000	0.000000
20470.932572	-0.067348	0.531315	0.019696	86.953285	22.375439	78.853149	-1.630075	0.000000	-0.994569	0.000000	0.000000	0.000000	0.015215	-0.025434	-0.058680	0.000000	0.000000	2.000000	22.000000	0.000000
20470.935905	-0.067300	0.531247	0.019519	86.953285	22.375439	78.853149	-1.630075	0.000000	-0.994569	0.000000	0.000000	0.000000	0.014422	-0.020533	-0.053090	0.000000	0.000000	2.000000	22.000000	0.000000
20470.939238	-0.067300	0.531247	0.019519	86.959465	22.632069	79.120659	-1.632611	0.000000	-0.984789	0.000000	0.000000	0.000000	0.014422	-0.020533	-0.053090	0.000000	0.000000	2.000000	22.000000	0.000000
20470.942572	-0.067300	0.531247	0.019519	86.959465	22.632069	79.120659	-1.632611	0.000000	-0.984789	0.000000	0.000000	0.000000	0.014422	-0.020533	-0.053090	0.000000	0.000000	2.000000	22.000000	0.000000
20470.945905	-0.067300	0.531247	0.019519	86.959465	22.632069	79.120659	-1.632611	0.000000	-0.984789	0.000000	0.000000	0.000000	0.014422	-0.020533	-0.053090	0.000000	0.000000	2.000000	22.000000	0.000000
20470.949238	-0.067226	0.531258	0.019160	86.946938	22.867022	79.374481	-1.635015	0.000000	-0.975940	0.000000	0.000000	0.000000	0.022106	0.003327	-0.107569	0.000000	0.000000	2.000000	22.000000	0.000000
20470.952572	-0.067226	0.531258	0.019160	86.946938	22.867022	79.374481	-1.635015	0.000000	-0.975940	0.000000	0.000000	0.000000	0.022106	0.003327	-0.107569	0.000000	0.000000	2.000000	22.000000	0.000000
20470.955905	-0.067226	0.531258	0.019160	86.946938	22.867022	79.374481	-1.635015	0.000000	-0.975940	0.000000	0.000000	0.000000	0.022106	0.003327	-0.107569	0.000000	0.000000	2.000000	22.000000	0.000000
20470.959238	-0.067226	0.531258	0.019160	86.924263	23.362516	79.910187	-1.638699	0.000000	-0.958012	0.000000	0.000000	0.000000	0.022106	0.003327	-0.107569	0.000000	0.000000	2.000000	22.000000	0.000000
20470.962572	-0.067187	0.531334	0.019046	86.924263	23.362516	79.910187	-1.638699	0.000000	-0.958012	0.000000	0.000000	0.000000	0.011756	0.022761	-0.034293	0.000000	0.000000	2.000000	22.000000	0.000000
20470.965905	-0.067187	0.531334	0.019046	86.924263	23.362516	79.910187	-1.638699	0.000000	-0.958012	0.000000	0.000000	0.000000	0.011756	0.022761	-0.034293	0.000000	0.000000	2.000000	22.000000	0.000000
20470.969238	-0.067187	0.531334	0.019046	86.890327	24.225618	80.841988	-1.638699	0.000000	-0.958012	0.000000	0.000000	0.000000	0.011756	0.022761	-0.034293	0.000000	0.000000	2.000000	22.000000	0.000000
20470.972572	-0.067187	0.531334	0.019046	86.890327	24.225618	80.841988	-1.638699	0.000000	-0.958012	0.000000	0.000000	0.000000	0.011756	0.022761	-0.034293	0.000000	0.000000	2.000000	22.000000	0.000000
20470.975905	-0.067128	0.531400	0.018957	86.890327	24.225618	80.841988	-1.638699	0.000000	-0.958012	0.000000	0.000000	0.000000	0.017577	0.019774	-0.026533	0.000000	0.000000	2.000000	22.000000	0.000000
20470.979238	-0.067109	0.531459	0.018821	86.848244	25.232981	81.932274	-1.640658	0.000000	-0.952297	0.000000	0.000000	0.000000	0.005760	0.017831	-0.040868	0.000000	0.000000	2.000000	22.000000	0.000000
20470.982572	-0.067109	0.531459	0.018821	86.848244	25.232981	81.932274	-1.640658	0.000000	-0.952297	0.000000	0.000000	0.000000	0.005760	0.017831	-0.040868	0.000000	0.000000	2.000000	22.000000	0.000000
20470.985905	-0.067109	0.531459	0.018821	86.848244	25.232981	81.932274	-1.640658	0.000000	-0.952297	0.000000	0.000000	0.000000	0.005760	0.017831	-0.040868	0.000000	0.000000	2.000000	22.000000	0.000000
20470.989238	-0.067109	0.531459	0.018821	86.818016	25.895088	82.655991	-1.644548	0.000000	-0.941063	0.000000	0.000000	0.000000	0.005760	0.017831	-0.040868	0.000000	0.000000	2.000000	22.000000	0.000000
20470.992572	-0.067115	0.531535	0.018701	86.818016	25.895088	82.655991	-1.644548	0.000000	-0.941063	0.000000	0.000000	0.000000	-0.001805	0.022727	-0.036223	0.000000	0.000000	2.000000	22.000000	0.000000
20470.995905	-0.067115	0.531535	0.018701	86.818016	25.895088	82.655991	-1.644548	0.000000	-0.941063	0.000000	0.000000	0.000000	-0.001805	0.022727	-0.036223	0.000000	0.000000	2.000000	22.000000	0.000000
20470.999238	-0.067115	0.531535	0.018701	86.801750	26.193588	82.985710	-1.644548	0.000000	-0.941063	0.000000	0.000000	0.000000	-0.001805	0.022727	-0.036223	0.000000	0.000000	2.000000	22.000000	0.000000
20471.002572	-0.067115	0.531535	0.018701	86.801750	26.193588	82.985710	-1.644548	0.000000	-0.941063	0.000000	0.000000	0.000000	-0.001805	0.022727	-0.036223	0.000000	0.000000	2.000000	22.000000	0.000000
20471.005905	-0.067118	0.531620	0.018557	86.801750	26.193588	82.985710	-1.644548	0.000000	-0.941063	0.000000	0.000000	0.000000	-0.000839	0.025689	-0.043043	0.000000	0.000000	2.000000	22.000000	0.000000
20471.009238	-0.067118	0.531620	0.018557	86.791489	26.158611	82.958641	-1.644247	0.000000	-0.935026	0.000000	0.000000	0.000000	-0.000839	0.025689	-0.043043	0.000000	0.000000	2.000000	22.000000	0.000000
20471.012572	-0.067118	0.531620	0.018557	86.791489	26.158611	82.958641	-1.644247	0.000000	-0.935026	0.000000	0.000000	0.000000	-0.000839	0.025689	-0.043043	0.000000	0.000000	2.000000	22.000000	0.000000
20471.015905	-0.067118	0.531620	0.018557	86.791489	26.158611	82.958641	-1.644247	0.000000	-0.935026	0.000000	0.000000	0.000000	-0.000839	0.025689	-0.043043	0.000000	0.000000	2.000000	22.000000	0.000000
20471.019238	-0.067133	0.531909	0.018337	86.781075	26.030725	82.833282	-1.644107	0.000000	-0.927852	0.000000	0.000000	0.000000	-0.004485	0.086676	-0.066113	0.000000	0.000000	2.000000	22.000000	0.000000
20471.022572	-0.067133	0.531909	0.018337	86.781075	26.030725	82.833282	-1.644107	0.000000	-0.927852	0.000000	0.000000	0.000000	-0.004485	0.086676	-0.066113	0.000000	0.000000	2.000000	22.000000	0.000000
20471.025905	-0.067133	0.531909	0.018337	86.781075	26.030725	82.833282	-1.644107	0.000000	-0.927852	0.000000	0.000000	0.000000	-0.004485	0.086676	-0.066113	0.000000	0.000000	2.000000	22.000000	0.000000
20471.029238	-0.067133	0.531909	0.018337	86.762993	25.813824	82.616066	-1.643359	0.000000	-0.916833	0.000000	0.000000	0.000000	-0.004485	0.086676	-0.066113	0.000000	0.000000	2.000000	22.000000	0.000000
20471.032572	-0.067117	0.532106	0.018221	86.762993	25.813824	82.616066	-1.643359	0.000000	-0.916833	0.000000	0.000000	0.000000	0.004878	0.059056	-0.034553	0.000000	0.000000	2.000000	22.000000	0.000000
20471.035905	-0.067117	0.532106	0.018221	86.762993	25.813824	82.616066	-1.643359	0.000000	-0.916833	0.000000	0.000000	0.000000	0.004878	0.059056	-0.034553	0.000000	0.000000	2.000000	22.000000	0.000000
20471.039238	-0.067106	0.532310	0.018148	86.744659	25.599197	82.401039	-1.643359	0.000000	-0.916833	0.000000	0.000000	0.000000	0.003128	0.060987	-0.022158	0.000000	0.000000	2.000000	22.000000	0.000000
20471.042572	-0.067106	0.532310	0.018148	86.744659	25.599197	82.401039	-1.643359	0.000000	-0.916833	0.000000	0.000000	0.000000	0.003128	0.060987	-0.022158	0.000000	0.000000	2.000000	22.000000	0.000000
20471.045905	-0.067106	0.532310	0.018148	86.744659	25.599197	82.401039	-1.643359	0.000000	-0.916833	0.000000	0.000000	0.000000	0.003128	0.060987	-0.022158	0.000000	0.000000	2.000000	22.000000	0.000000
20471.049238	-0.067106	0.532310	0.018148	86.723862	25.356913	82.158386	-1.644693	0.000000	-0.907382	0.000000	0.000000	0.000000	0.003128	0.060987	-0.022158	0.000000	0.000000	2.000000	22.000000	0.000000
20471.052572	-0.067101	0.532546	0.018111	86.723862	25.356913	82.158386	-1.644693	0.000000	-0.907382	0.000000	0.000000	0.000000	0.001553	0.070800	-0.010987	0.000000	0.000000	2.000000	22.000000	0.000000
20471.055905	-0.067101	0.532546	0.018111	86.723862	25.356913	82.158386	-1.644693	0.000000	-0.907382	0.000000	0.000000	0.000000	0.001553	0.070800	-0.010987	0.000000	0.000000	2.000000	22.000000	0.000000
20471.059238	-0.067101	0.532546	0.018111	86.702896	25.117630	81.918678	-1.644693	0.000000	-0.907382	0.000000	0.000000	0.000000	0.001553	0.070800	-0.010987	0.000000	0.000000	2.000000	22.000000	0.000000
20471.062572	-0.067101	0.532546	0.018111	86.702896	25.117630	81.918678	-1.644693	0.000000	-0.907382	0.000000	0.000000	0.000000	0.001553	0.070800	-0.010987	0.000000	0.000000	2.000000	22.000000	0.000000
20471.065905	-0.067093	0.532765	0.018056	86.702896	25.117630	81.918678	-1.644693	0.000000	-0.907382	0.000000	0.000000	0.000000	0.002345	0.065889	-0.016617	0.000000	0.000000	2.000000	22.000000	0.000000
20471.069238	-0.067093	0.532765	0.018056	86.679169	24.852043	81.652657	-1.644952	0.000000	-0.905550	0.000000	0.000000	0.000000	0.002345	0.065889	-0.016617	0.000000	0.000000	2.000000	22.000000	0.000000
20471.072572	-0.067093	0.532765	0.018056	86.679169	24.852043	81.652657	-1.644952	0.000000	-0.905550	0.000000	0.000000	0.000000	0.002345	0.065889	-0.016617	0.000000	0.000000	2.000000	22.000000	0.000000
20471.075905	-0.067093	0.532765	0.018056	86.679169	24.852043	81.652657	-1.644952	0.000000	-0.905550	0.000000	0.000000	0.000000	0.002345	0.065889	-0.016617	0.000000	0.000000	2.000000	22.000000	0.000000
20471.079238	-0.067038	0.533237	0.017988	86.655495	24.595755	81.390472	-1.645343	0.000000	-0.902781	0.000000	0.000000	0.000000	0.016659	0.141573	-0.020232	0.000000	0.000000	2.000000	22.000000	0.000000
20471.082572	-0.067038	0.533237	0.017988	86.655495	24.595755	81.390472	-1.645343	0.000000	-0.902781	0.000000	0.000000	0.000000	0.016659	0.141573	-0.020232	0.000000	0.000000	2.000000	22.000000	0.000000
20471.085905	-0.067038	0.533237	0.017988	86.655495	24.595755	81.390472	-1.645343	0.000000	-0.902781	0.000000	0.000000	0.000000	0.016659	0.141573	-0.020232	0.000000	0.000000	2.000000	22.000000	0.000000
20471.089238	-0.067012	0.533489	0.017973	86.629082	24.311975	81.103500	-1.648119	0.000000	-0.899409	0.000000	0.000000	0.000000	0.007548	0.075720	-0.004581	0.000000	0.000000	2.000000	22.000000	0.000000
20471.092572	-0.067012	0.533489	0.017973	86.629082	24.311975	81.103500	-1.648119	0.000000	-0.899409	0.000000	0.000000	0.000000	0.007548	0.075720	-0.004581	0.000000	0.000000	2.000000	22.000000	0.000000
20471.095905	-0.067012	0.533489	0.017973	86.629082	24.311975	81.103500	-1.648119	0.000000	-0.899409	0.000000	0.000000	0.000000	0.007548	0.075720	-0.004581	0.000000	0.000000	2.000000	22.000000	0.000000
20471.099238	-0.067012	0.533489	0.017973	86.602638	24.032644	80.820953	-1.649377	0.000000	-0.898645	0.000000	0.000000	0.000000	0.007548	0.075720	-0.004581	0.000000	0.000000	2.000000	22.000000	0.000000
20471.102572	-0.066987	0.533742	0.017958	86.602638	24.032644	80.820953	-1.649377	0.000000	-0.898645	0.000000	0.000000	0.000000	0.007553	0.075707	-0.004619	0.000000	0.000000	2.000000	22.000000	0.000000
20471.105905	-0.066987	0.533742	0.017958	86.602638	24.032644	80.820953	-1.649377	0.000000	-0.898645	0.000000	0.000000	0.000000	0.007553	0.075707	-0.004619	0.000000	0.000000	2.000000	22.000000	0.000000
20471.109238	-0.066987	0.533742	0.017958	86.576065	23.757683	80.542801	-1.649377	0.000000	-0.898645	0.000000	0.000000	0.000000	0.007553	0.075707	-0.004619	0.000000	0.000000	2.000000	22.000000	0.000000
20471.112572	-0.066987	0.533742	0.017958	86.576065	23.757683	80.542801	-1.649377	0.000000	-0.898645	0.000000	0.000000	0.000000	0.007553	0.075707	-0.004619	0.000000	0.000000	2.000000	22.000000	0.000000
20471.115905	-0.066965	0.533984	0.017965	86.576065	23.757683	80.542801	-1.649377	0.000000	-0.898645	0.000000	0.000000	0.000000	0.006595	0.072781	0.002169	0.000000	0.000000	2.000000	22.000000	0.000000
20471.119238	-0.066965	0.533984	0.017965	86.552071	23.508678	80.296036	-1.650636	0.000000	-0.897875	0.000000	0.000000	0.000000	0.006595	0.072781	0.002169	0.000000	0.000000	2.000000	22.000000	0.000000
20471.122572	-0.066965	0.533984	0.017965	86.552071	23.508678	80.296036	-1.650636	0.000000	-0.897875	0.000000	0.000000	0.000000	0.006595	0.072781	0.002169	0.000000	0.000000	2.000000	22.000000	0.000000
20471.125905	-0.066965	0.533984	0.017965	86.552071	23.508678	80.296036	-1.650636	0.000000	-0.897875	0.000000	0.000000	0.000000	0.006595	0.072781	0.002169	0.000000	0.000000	2.000000	22.000000	0.000000
20471.129238	-0.067042	0.534398	0.018017	86.525368	23.233618	80.025909	-1.651735	0.000000	-0.898237	0.000000	0.000000	0.000000	-0.022908	0.124021	0.015628	0.000000	0.000000	2.000000	22.000000	0.000000
20471.132572	-0.067042	0.534398	0.018017	86.525368	23.233618	80.025909	-1.651735	0.000000	-0.898237	0.000000	0.000000	0.000000	-0.022908	0.124021	0.015628	0.000000	0.000000	2.000000	22.000000	0.000000
20471.135905	-0.067042	0.534398	0.018017	86.525368	23.233618	80.025909	-1.651735	0.000000	-0.898237	0.000000	0.000000	0.000000	-0.022908	0.124021	0.015628	0.000000	0.000000	2.000000	22.000000	0.000000
20471.139238	-0.067098	0.534585	0.018087	86.503975	23.015505	79.812843	-1.647917	0.000000	-0.900842	0.000000	0.000000	0.000000	-0.016763	0.056173	0.020958	0.000000	0.000000	2.000000	22.000000	0.000000
20471.142572	-0.067098	0.534585	0.018087	86.503975	23.015505	79.812843	-1.647917	0.000000	-0.900842	0.000000	0.000000	0.000000	-0.016763	0.056173	0.020958	0.000000	0.000000	2.000000	22.000000	0.000000
20471.145905	-0.067098	0.534585	0.018087	86.503975	23.015505	79.812843	-1.647917	0.000000	-0.900842	0.000000	0.000000	0.000000	-0.016763	0.056173	0.020958	0.000000	0.000000	2.000000	22.000000	0.000000
20471.149238	-0.067098	0.534585	0.018087	86.482414	22.802534	79.602180	-1.645123	0.000000	-0.904335	0.000000	0.000000	0.000000	-0.016763	0.056173	0.020958	0.000000	0.000000	2.000000	22.000000	0.000000
20471.152572	-0.067128	0.534756	0.018141	86.482414	22.802534	79.602180	-1.645123	0.000000	-0.904335	0.000000	0.000000	0.000000	-0.009205	0.051259	0.016315	0.000000	0.000000	2.000000	22.000000	0.000000
20471.155905	-0.067128	0.534756	0.018141	86.482414	22.802534	79.602180	-1.645123	0.000000	-0.904335	0.000000	0.000000	0.000000	-0.009205	0.051259	0.016315	0.000000	0.000000	2.000000	22.000000	0.000000
20471.159238	-0.067128	0.534756	0.018141	86.460999	22.594990	79.394310	-1.645123	0.000000	-0.904335	0.000000	0.000000	0.000000	-0.009205	0.051259	0.016315	0.000000	0.000000	2.000000	22.000000	0.000000
20471.162572	-0.067128	0.534756	0.018141	86.460999	22.594990	79.394310	-1.645123	0.000000	-0.904335	0.000000	0.000000	0.000000	-0.009205	0.051259	0.016315	0.000000	0.000000	2.000000	22.000000	0.000000
20471.165905	-0.067140	0.534891	0.018226	86.460999	22.594990	79.394310	-1.645123	0.000000	-0.904335	0.000000	0.000000	0.000000	-0.003580	0.040459	0.025344	0.000000	0.000000	2.000000	22.000000	0.000000
20471.169238	-0.067140	0.534891	0.018226	86.442123	22.420897	79.214432	-1.643589	0.000000	-0.907054	0.000000	0.000000	0.000000	-0.003580	0.040459	0.025344	0.000000	0.000000	2.000000	22.000000	0.000000
20471.172572	-0.067140	0.534891	0.018226	86.442123	22.420897	79.214432	-1.643589	0.000000	-0.907054	0.000000	0.000000	0.000000	-0.003580	0.040459	0.025344	0.000000	0.000000	2.000000	22.000000	0.000000
20471.175905	-0.067140	0.534891	0.018226	86.442123	22.420897	79.214432	-1.643589	0.000000	-0.907054	0.000000	0.000000	0.000000	-0.003580	0.040459	0.025344	0.000000	0.000000	2.000000	22.000000	0.000000
20471.179238	-0.067051	0.535161	0.018410	86.425873	22.273958	79.061790	-1.642992	0.000000	-0.911278	0.000000	0.000000	0.000000	0.026714	0.080981	0.055426	0.000000	0.000000	2.000000	22.000000	0.000000
20471.182572	-0.067051	0.535161	0.018410	86.425873	22.273958	79.061790	-1.642992	0.000000	-0.911278	0.000000	0.000000	0.000000	0.026714	0.080981	0.055426	0.000000	0.000000	2.000000	22.000000	0.000000
20471.185905	-0.067051	0.535161	0.018410	86.425873	22.273958	79.061790	-1.642992	0.000000	-0.911278	0.000000	0.000000	0.000000	0.026714	0.080981	0.055426	0.000000	0.000000	2.000000	22.000000	0.000000
20471.189238	-0.067051	0.535161	0.018410	86.412430	22.156151	78.935562	-1.647444	0.000000	-0.920516	0.000000	0.000000	0.000000	0.026714	0.080981	0.055426	0.000000	0.000000	2.000000	22.000000	0.000000
20471.192572	-0.066987	0.535246	0.018449	86.412430	22.156151	78.935562	-1.647444	0.000000	-0.920516	0.000000	0.000000	0.000000	0.019108	0.025649	0.011467	0.000000	0.000000	2.000000	22.000000	0.000000
20471.195905	-0.066987	0.535246	0.018449	86.412430	22.156151	78.935562	-1.647444	0.000000	-0.920516	0.000000	0.000000	0.000000	0.019108	0.025649	0.011467	0.000000	0.000000	2.000000	22.000000	0.000000
20471.199238	-0.066987	0.535246	0.018449	86.404243	22.086433	78.860222	-1.647444	0.000000	-0.920516	0.000000	0.000000	0.000000	0.019108	0.025649	0.011467	0.000000	0.000000	2.000000	22.000000	0.000000
20471.202572	-0.066987	0.535246	0.018449	86.404243	22.086433	78.860222	-1.647444	0.000000	-0.920516	0.000000	0.000000	0.000000	0.019108	0.025649	0.011467	0.000000	0.000000	2.000000	22.000000	0.000000
20471.205905	-0.066975	0.535312	0.018526	86.404243	22.086433	78.860222	-1.647444	0.000000	-0.920516	0.000000	0.000000	0.000000	0.003639	0.019819	0.023221	0.000000	0.000000	2.000000	22.000000	0.000000
20471.209238	-0.066975	0.535312	0.018526	86.398804	22.039312	78.810272	-1.650629	0.000000	-0.922427	0.000000	0.000000	0.000000	0.003639	0.019819	0.023221	0.000000	0.000000	2.000000	22.000000	0.000000
20471.212572	-0.066975	0.535312	0.018526	86.398804	22.039312	78.810272	-1.650629	0.000000	-0.922427	0.000000	0.000000	0.000000	0.003639	0.019819	0.023221	0.000000	0.000000	2.000000	22.000000	0.000000
20471.215905	-0.066975	0.535312	0.018526	86.398804	22.039312	78.810272	-1.650629	0.000000	-0.922427	0.000000	0.000000	0.000000	0.003639	0.019819	0.023221	0.000000	0.000000	2.000000	22.000000	0.000000
20471.219238	-0.066958	0.535345	0.018566	86.396088	22.014448	78.785385	-1.651236	0.000000	-0.926297	0.000000	0.000000	0.000000	0.005207	0.009913	0.012086	0.000000	0.000000	2.000000	22.000000	0.000000
20471.222572	-0.066958	0.535345	0.018566	86.396088	22.014448	78.785385	-1.651236	0.000000	-0.926297	0.000000	0.000000	0.000000	0.005207	0.009913	0.012086	0.000000	0.000000	2.000000	22.000000	0.000000
20471.225905	-0.066958	0.535345	0.018566	86.396088	22.014448	78.785385	-1.651236	0.000000	-0.926297	0.000000	0.000000	0.000000	0.005207	0.009913	0.012086	0.000000	0.000000	2.000000	22.000000	0.000000
20471.229238	-0.066958	0.535345	0.018566	86.396088	22.014448	78.785385	-1.652104	0.000000	-0.928311	0.000000	0.000000	0.000000	0.005207	0.009913	0.012086	0.000000	0.000000	2.000000	22.000000	0.000000
20471.232572	-0.066958	0.535345	0.018566	86.396088	22.014448	78.785385	-1.652104	0.000000	-0.928311	0.000000	0.000000	0.000000	-0.000001	0.000006	0.000000	0.000000	0.000000	2.000000	22.000000	0.000000
20471.235905	-0.066958	0.535345	0.018566	86.396088	22.014448	78.785385	-1.652104	0.000000	-0.928311	0.000000	0.000000	0.000000	-0.000001	0.000006	0.000000	0.000000	0.000000	2.000000	22.000000	0.000000
20471.239238	-0.066958	0.535345	0.018566	86.396194	22.011744	78.785423	-1.652104	0.000000	-0.928311	0.000000	0.000000	0.000000	-0.000001	0.000006	0.000000	0.000000	0.000000	2.000000	22.000000	0.000000
20471.242572	-0.066958	0.535345	0.018566	86.396194	22.011744	78.785423	-1.652104	0.000000	-0.928311	0.000000	0.000000	0.000000	-0.000001	0.000006	0.000000	0.000000	0.000000	2.000000	22.000000	0.000000
20471.245905	-0.066981	0.535345	0.018563	86.396194	22.011744	78.785423	-1.652104	0.000000	-0.928311	0.000000	0.000000	0.000000	-0.006776	0.000006	-0.000954	0.000000	0.000000	2.000000	22.000000	0.000000
20471.249238	-0.066981	0.535345	0.018563	86.396194	22.011744	78.785423	-1.652104	0.000000	-0.928311	0.000000	0.000000	0.000000	-0.006776	0.000006	-0.000954	0.000000	0.000000	2.000000	22.000000	0.000000
20471.252572	-0.066981	0.535345	0.018563	86.396194	22.011744	78.785423	-1.652104	0.000000	-0.928311	0.000000	0.000000	0.000000	-0.006776	0.000006	-0.000954	0.000000	0.000000	2.000000	22.000000	0.000000
20471.255905	-0.066981	0.535345	0.018563	86.396194	22.011744	78.785423	-1.652104	0.000000	-0.928311	0.000000	0.000000	0.000000	-0.006776	0.000006	-0.000954	0.000000	0.000000	2.000000	22.000000	0.000000
20471.259238	-0.066981	0.535345	0.018563	86.396194	22.011744	78.785423	-1.650975	0.000000	-0.928152	0.000000	0.000000	0.000000	-0.000001	0.000006	0.000000	0.000000	0.000000	2.000000	22.000000	0.000000
20471.262572	-0.066981	0.535345	0.018563	86.396194	22.011744	78.785423	-1.650975	0.000000	-0.928152	0.000000	0.000000	0.000000	-0.000001	0.000006	0.000000	0.000000	0.000000	2.000000	22.000000	0.000000
20471.265905	-0.066981	0.535345	0.018563	86.396194	22.011744	78.785423	-1.650975	0.000000	-0.928152	0.000000	0.000000	0.000000	-0.000001	0.000006	0.000000	0.000000	0.000000	2.000000	22.000000	0.000000
20471.269238	-0.066981	0.535345	0.018563	86.396194	22.011744	78.785423	-1.650975	0.000000	-0.928152	0.000000	0.000000	0.000000	-0.000001	0.000006	0.000000	0.000000	0.000000	2.000000	22.000000	0.000000
20471.272572	-0.066981	0.535345	0.018563	86.396194	22.011744	78.785423	-1.650975	0.000000	-0.928152	0.000000	0.000000	0.000000	-0.000001	0.000006	0.000000	0.000000	0.000000	2.000000	22.000000	0.000000
20471.275905	-0.066981	0.535345	0.018563	86.396194	22.011744	78.785423	-1.650975	0.000000	-0.928152	0.000000	0.000000	0.000000	-0.000001	0.000006	0.000000	0.000000	0.000000	2.000000	22.000000	0.000000
20471.279238	-0.066981	0.535345	0.018563	86.395432	22.033815	78.806580	-1.650975	0.000000	-0.928152	0.000000	0.000000	0.000000	-0.000001	0.000006	0.000000	0.000000	0.000000	2.000000	22.000000	0.000000
20471.282572	-0.066981	0.535345	0.018563	86.395432	22.033815	78.806580	-1.650975	0.000000	-0.928152	0.000000	0.000000	0.000000	-0.000001	0.000006	0.000000	0.000000	0.000000	2.000000	22.000000	0.000000
20471.285905	-0.066958	0.535345	0.018566	86.395432	22.033815	78.806580	-1.650975	0.000000	-0.928152	0.000000	0.000000	0.000000	0.006774	0.000006	0.000954	0.000000	0.000000	2.000000	22.000000	0.000000
20471.289238	-0.066958	0.535345	0.018566	86.395378	22.036497	78.806488	-1.650975	0.000000	-0.928152	0.000000	0.000000	0.000000	0.006774	0.000006	0.000954	0.000000	0.000000	2.000000	22.000000	0.000000
20471.292572	-0.066958	0.535345	0.018566	86.395378	22.036497	78.806488	-1.650975	0.000000	-0.928152	0.000000	0.000000	0.000000	0.006774	0.000006	0.000954	0.000000	0.000000	2.000000	22.000000	0.000000
20471.295905	-0.066958	0.535345	0.018566	86.395378	22.036497	78.806488	-1.650975	0.000000	-0.928152	0.000000	0.000000	0.000000	0.006774	0.000006	0.000954	0.000000	0.000000	2.000000	22.000000	0.000000
20471.299238	-0.066874	0.535326	0.018624	86.395332	22.041908	78.806458	-1.652104	0.000000	-0.928311	0.000000	0.000000	0.000000	0.025181	-0.005835	0.017480	0.000000	0.000000	2.000000	22.000000	0.000000
20471.302572	-0.066874	0.535326	0.018624	86.395332	22.041908	78.806458	-1.652104	0.000000	-0.928311	0.000000	0.000000	0.000000	0.025181	-0.005835	0.017480	0.000000	0.000000	2.000000	22.000000	0.000000
20471.305905	-0.066874	0.535326	0.018624	86.395332	22.041908	78.806458	-1.652104	0.000000	-0.928311	0.000000	0.000000	0.000000	0.025181	-0.005835	0.017480	0.000000	0.000000	2.000000	22.000000	0.000000
20471.309238	-0.066874	0.535326	0.018624	86.395332	22.047319	78.806427	-1.656301	0.000000	-0.931225	0.000000	0.000000	0.000000	0.025181	-0.005835	0.017480	0.000000	0.000000	2.000000	22.000000	0.000000
20471.312572	-0.066851	0.535326	0.018628	86.395332	22.047319	78.806427	-1.656301	0.000000	-0.931225	0.000000	0.000000	0.000000	0.006774	-0.000005	0.000952	0.000000	0.000000	2.000000	22.000000	0.000000
20471.315905	-0.066851	0.535326	0.018628	86.395332	22.047319	78.806427	-1.656301	0.000000	-0.931225	0.000000	0.000000	0.000000	0.006774	-0.000005	0.000952	0.000000	0.000000	2.000000	22.000000	0.000000
20471.319238	-0.066851	0.535326	0.018628	86.395432	22.044638	78.806519	-1.656301	0.000000	-0.931225	0.000000	0.000000	0.000000	0.006774	-0.000005	0.000952	0.000000	0.000000	2.000000	22.000000	0.000000
20471.322572	-0.066851	0.535326	0.018628	86.395432	22.044638	78.806519	-1.656301	0.000000	-0.931225	0.000000	0.000000	0.000000	0.006774	-0.000005	0.000952	0.000000	0.000000	2.000000	22.000000	0.000000
20471.325905	-0.066874	0.535326	0.018624	86.395432	22.044638	78.806519	-1.656301	0.000000	-0.931225	0.000000	0.000000	0.000000	-0.006776	-0.000005	-0.000952	0.000000	0.000000	2.000000	22.000000	0.000000
20471.329238	-0.066874	0.535326	0.018624	86.392609	22.017090	78.781570	-1.657430	0.000000	-0.931383	0.000000	0.000000	0.000000	-0.006776	-0.000005	-0.000952	0.000000	0.000000	2.000000	22.000000	0.000000
20471.332572	-0.066874	0.535326	0.018624	86.392609	22.017090	78.781570	-1.657430	0.000000	-0.931383	0.000000	0.000000	0.000000	-0.006776	-0.000005	-0.000952	0.000000	0.000000	2.000000	22.000000	0.000000
20471.335905	-0.066874	0.535326	0.018624	86.392609	22.017090	78.781570	-1.657430	0.000000	-0.931383	0.000000	0.000000	0.000000	-0.006776	-0.000005	-0.000952	0.000000	0.000000	2.000000	22.000000	0.000000
20471.339238	-0.066928	0.535349	0.018678	86.392609	22.014297	78.781464	-1.656301	0.000000	-0.931225	0.000000	0.000000	0.000000	-0.016080	0.006989	0.016060	0.000000	0.000000	2.000000	22.000000	0.000000
20471.342572	-0.066928	0.535349	0.018678	86.392609	22.014297	78.781464	-1.656301	0.000000	-0.931225	0.000000	0.000000	0.000000	-0.016080	0.006989	0.016060	0.000000	0.000000	2.000000	22.000000	0.000000
20471.345905	-0.066928	0.535349	0.018678	86.392609	22.014297	78.781464	-1.656301	0.000000	-0.931225	0.000000	0.000000	0.000000	-0.016080	0.006989	0.016060	0.000000	0.000000	2.000000	22.000000	0.000000
20471.349238	-0.066928	0.535349	0.018678	86.389954	21.984015	78.756622	-1.653620	0.000000	-0.933901	0.000000	0.000000	0.000000	-0.016080	0.006989	0.016060	0.000000	0.000000	2.000000	22.000000	0.000000
20471.352572	-0.066976	0.535339	0.018694	86.389954	21.984015	78.756622	-1.653620	0.000000	-0.933901	0.000000	0.000000	0.000000	-0.014516	-0.002914	0.004927	0.000000	0.000000	2.000000	22.000000	0.000000
20471.355905	-0.066976	0.535339	0.018694	86.389954	21.984015	78.756622	-1.653620	0.000000	-0.933901	0.000000	0.000000	0.000000	-0.014516	-0.002914	0.004927	0.000000	0.000000	2.000000	22.000000	0.000000
20471.359238	-0.066982	0.535346	0.018736	86.386482	21.978632	78.752975	-1.653620	0.000000	-0.933901	0.000000	0.000000	0.000000	-0.001745	0.002033	0.012398	0.000000	0.000000	2.000000	22.000000	0.000000
20471.362572	-0.066982	0.535346	0.018736	86.386482	21.978632	78.752975	-1.653620	0.000000	-0.933901	0.000000	0.000000	0.000000	-0.001745	0.002033	0.012398	0.000000	0.000000	2.000000	22.000000	0.000000
20471.365905	-0.066982	0.535346	0.018736	86.386482	21.978632	78.752975	-1.653620	0.000000	-0.933901	0.000000	0.000000	0.000000	-0.001745	0.002033	0.012398	0.000000	0.000000	2.000000	22.000000	0.000000
20471.369238	-0.066982	0.535346	0.018736	86.385727	22.000515	78.773895	-1.650911	0.000000	-0.936789	0.000000	0.000000	0.000000	-0.001745	0.002033	0.012398	0.000000	0.000000	2.000000	22.000000	0.000000
20471.372572	-0.066959	0.535346	0.018739	86.385727	22.000515	78.773895	-1.650911	0.000000	-0.936789	0.000000	0.000000	0.000000	0.006776	-0.000005	0.000954	0.000000	0.000000	2.000000	22.000000	0.000000
20471.375905	-0.066959	0.535346	0.018739	86.385727	22.000515	78.773895	-1.650911	0.000000	-0.936789	0.000000	0.000000	0.000000	0.006776	-0.000005	0.000954	0.000000	0.000000	2.000000	22.000000	0.000000
20471.379238	-0.066959	0.535346	0.018739	86.385727	22.005915	78.773888	-1.650911	0.000000	-0.936789	0.000000	0.000000	0.000000	0.006776	-0.000005	0.000954	0.000000	0.000000	2.000000	22.000000	0.000000
20471.382572	-0.066959	0.535346	0.018739	86.385727	22.005915	78.773888	-1.650911	0.000000	-0.936789	0.000000	0.000000	0.000000	0.006776	-0.000005	0.000954	0.000000	0.000000	2.000000	22.000000	0.000000
20471.385905	-0.066914	0.535346	0.018745	86.385727	22.005915	78.773888	-1.650911	0.000000	-0.936789	0.000000	0.000000	0.000000	0.013553	-0.000005	0.001906	0.000000	0.000000	2.000000	22.000000	0.000000
20471.389238	-0.066914	0.535346	0.018745	86.385727	22.011465	78.774017	-1.652040	0.000000	-0.936948	0.000000	0.000000	0.000000	0.013553	-0.000005	0.001906	0.000000	0.000000	2.000000	22.000000	0.000000
20471.392572	-0.066914	0.535346	0.018745	86.385727	22.011465	78.774017	-1.652040	0.000000	-0.936948	0.000000	0.000000	0.000000	0.013553	-0.000005	0.001906	0.000000	0.000000	2.000000	22.000000	0.000000
20471.395905	-0.066914	0.535346	0.018745	86.385727	22.011465	78.774017	-1.652040	0.000000	-0.936948	0.000000	0.000000	0.000000	0.013553	-0.000005	0.001906	0.000000	0.000000	2.000000	22.000000	0.000000
20471.399238	-0.066868	0.535399	0.018743	86.376366	21.922892	78.685349	-1.654299	0.000000	-0.937265	0.000000	0.000000	0.000000	0.013913	0.015742	-0.000633	0.000000	0.000000	2.000000	22.000000	0.000000
20471.402572	-0.066868	0.535399	0.018743	86.376366	21.922892	78.685349	-1.654299	0.000000	-0.937265	0.000000	0.000000	0.000000	0.013913	0.015742	-0.000633	0.000000	0.000000	2.000000	22.000000	0.000000
20471.405905	-0.066868	0.535399	0.018743	86.376366	21.922892	78.685349	-1.654299	0.000000	-0.937265	0.000000	0.000000	0.000000	0.013913	0.015742	-0.000633	0.000000	0.000000	2.000000	22.000000	0.000000
20471.409238	-0.066868	0.535399	0.018743	86.352562	21.691729	78.457092	-1.656618	0.000000	-0.937160	0.000000	0.000000	0.000000	0.013913	0.015742	-0.000633	0.000000	0.000000	2.000000	22.000000	0.000000
20471.412572	-0.066892	0.535468	0.018750	86.352562	21.691729	78.457092	-1.656618	0.000000	-0.937160	0.000000	0.000000	0.000000	-0.007204	0.020734	0.002073	0.000000	0.000000	2.000000	22.000000	0.000000
20471.415905	-0.066892	0.535468	0.018750	86.352562	21.691729	78.457092	-1.656618	0.000000	-0.937160	0.000000	0.000000	0.000000	-0.007204	0.020734	0.002073	0.000000	0.000000	2.000000	22.000000	0.000000
20471.419238	-0.066924	0.535560	0.018817	86.314056	21.325891	78.094337	-1.656618	0.000000	-0.937160	0.000000	0.000000	0.000000	-0.009727	0.027695	0.020029	0.000000	0.000000	2.000000	22.000000	0.000000
20471.422572	-0.066924	0.535560	0.018817	86.314056	21.325891	78.094337	-1.656618	0.000000	-0.937160	0.000000	0.000000	0.000000	-0.009727	0.027695	0.020029	0.000000	0.000000	2.000000	22.000000	0.000000
20471.425905	-0.066924	0.535560	0.018817	86.314056	21.325891	78.094337	-1.656618	0.000000	-0.937160	0.000000	0.000000	0.000000	-0.009727	0.027695	0.020029	0.000000	0.000000	2.000000	22.000000	0.000000
20471.429238	-0.066924	0.535560	0.018817	86.268707	20.907534	77.679085	-1.653796	0.000000	-0.940843	0.000000	0.000000	0.000000	-0.009727	0.027695	0.020029	0.000000	0.000000	2.000000	22.000000	0.000000
20471.432572	-0.066957	0.535653	0.018884	86.268707	20.907534	77.679085	-1.653796	0.000000	-0.940843	0.000000	0.000000	0.000000	-0.009730	0.027719	0.020021	0.000000	0.000000	2.000000	22.000000	0.000000
20471.435905	-0.066957	0.535653	0.018884	86.268707	20.907534	77.679085	-1.653796	0.000000	-0.940843	0.000000	0.000000	0.000000	-0.009730	0.027719	0.020021	0.000000	0.000000	2.000000	22.000000	0.000000
20471.439238	-0.066957	0.535653	0.018884	86.240318	20.685896	77.456497	-1.653796	0.000000	-0.940843	0.000000	0.000000	0.000000	-0.009730	0.027719	0.020021	0.000000	0.000000	2.000000	22.000000	0.000000
20471.442572	-0.066957	0.535653	0.018884	86.240318	20.685896	77.456497	-1.653796	0.000000	-0.940843	0.000000	0.000000	0.000000	-0.009730	0.027719	0.020021	0.000000	0.000000	2.000000	22.000000	0.000000
20471.445905	-0.066950	0.535726	0.019002	86.240318	20.685896	77.456497	-1.653796	0.000000	-0.940843	0.000000	0.000000	0.000000	0.001911	0.021884	0.035589	0.000000	0.000000	2.000000	22.000000	0.000000
20471.449238	-0.066950	0.535726	0.019002	86.224571	20.559263	77.324226	-1.652175	0.000000	-0.944180	0.000000	0.000000	0.000000	0.001911	0.021884	0.035589	0.000000	0.000000	2.000000	22.000000	0.000000
20471.452572	-0.066950	0.535726	0.019002	86.224571	20.559263	77.324226	-1.652175	0.000000	-0.944180	0.000000	0.000000	0.000000	0.001911	0.021884	0.035589	0.000000	0.000000	2.000000	22.000000	0.000000
20471.455905	-0.066950	0.535726	0.019002	86.224571	20.559263	77.324226	-1.652175	0.000000	-0.944180	0.000000	0.000000	0.000000	0.001911	0.021884	0.035589	0.000000	0.000000	2.000000	22.000000	0.000000
20471.459238	-0.066909	0.535865	0.019201	86.213692	20.471657	77.233727	-1.652493	0.000000	-0.950112	0.000000	0.000000	0.000000	0.012358	0.041764	0.059721	0.000000	0.000000	2.000000	22.000000	0.000000
20471.462572	-0.066909	0.535865	0.019201	86.213692	20.471657	77.233727	-1.652493	0.000000	-0.950112	0.000000	0.000000	0.000000	0.012358	0.041764	0.059721	0.000000	0.000000	2.000000	22.000000	0.000000
20471.465905	-0.066909	0.535865	0.019201	86.213692	20.471657	77.233727	-1.652493	0.000000	-0.950112	0.000000	0.000000	0.000000	0.012358	0.041764	0.059721	0.000000	0.000000	2.000000	22.000000	0.000000
20471.469238	-0.066909	0.535865	0.019201	86.202538	20.384375	77.143478	-1.654553	0.000000	-0.960065	0.000000	0.000000	0.000000	0.012358	0.041764	0.059721	0.000000	0.000000	2.000000	22.000000	0.000000
20471.472572	-0.066900	0.535921	0.019301	86.202538	20.384375	77.143478	-1.654553	0.000000	-0.960065	0.000000	0.000000	0.000000	0.002705	0.016930	0.030015	0.000000	0.000000	2.000000	22.000000	0.000000
20471.475905	-0.066900	0.535921	0.019301	86.202538	20.384375	77.143478	-1.654553	0.000000	-0.960065	0.000000	0.000000	0.000000	0.002705	0.016930	0.030015	0.000000	0.000000	2.000000	22.000000	0.000000
20471.479238	-0.066900	0.535921	0.019301	86.189621	20.274572	77.036316	-1.654553	0.000000	-0.960065	0.000000	0.000000	0.000000	0.002705	0.016930	0.030015	0.000000	0.000000	2.000000	22.000000	0.000000
20471.482572	-0.066900	0.535921	0.019301	86.189621	20.274572	77.036316	-1.654553	0.000000	-0.960065	0.000000	0.000000	0.000000	0.002705	0.016930	0.030015	0.000000	0.000000	2.000000	22.000000	0.000000
20471.485905	-0.066933	0.535987	0.019372	86.189621	20.274572	77.036316	-1.654553	0.000000	-0.960065	0.000000	0.000000	0.000000	-0.009908	0.019863	0.021270	0.000000	0.000000	2.000000	22.000000	0.000000
20471.489238	-0.066933	0.535987	0.019372	86.169830	20.108315	76.872581	-1.655004	0.000000	-0.965068	0.000000	0.000000	0.000000	-0.009908	0.019863	0.021270	0.000000	0.000000	2.000000	22.000000	0.000000
20471.492572	-0.066933	0.535987	0.019372	86.169830	20.108315	76.872581	-1.655004	0.000000	-0.965068	0.000000	0.000000	0.000000	-0.009908	0.019863	0.021270	0.000000	0.000000	2.000000	22.000000	0.000000
20471.495905	-0.066933	0.535987	0.019372	86.169830	20.108315	76.872581	-1.655004	0.000000	-0.965068	0.000000	0.000000	0.000000	-0.009908	0.019863	0.021270	0.000000	0.000000	2.000000	22.000000	0.000000
20471.499238	-0.067021	0.536146	0.019507	86.152031	19.958387	76.727966	-1.653352	0.000000	-0.968613	0.000000	0.000000	0.000000	-0.026426	0.047641	0.040291	0.000000	0.000000	2.000000	22.000000	0.000000
20471.502572	-0.067021	0.536146	0.019507	86.152031	19.958387	76.727966	-1.653352	0.000000	-0.968613	0.000000	0.000000	0.000000	-0.026426	0.047641	0.040291	0.000000	0.000000	2.000000	22.000000	0.000000
20471.505905	-0.067021	0.536146	0.019507	86.152031	19.958387	76.727966	-1.653352	0.000000	-0.968613	0.000000	0.000000	0.000000	-0.026426	0.047641	0.040291	0.000000	0.000000	2.000000	22.000000	0.000000
20471.509238	-0.067021	0.536146	0.019507	86.136185	19.829695	76.601791	-1.648948	0.000000	-0.975328	0.000000	0.000000	0.000000	-0.026426	0.047641	0.040291	0.000000	0.000000	2.000000	22.000000	0.000000
20471.512572	-0.067056	0.536255	0.019592	86.136185	19.829695	76.601791	-1.648948	0.000000	-0.975328	0.000000	0.000000	0.000000	-0.010512	0.032763	0.025523	0.000000	0.000000	2.000000	22.000000	0.000000
20471.515905	-0.067056	0.536255	0.019592	86.136185	19.829695	76.601791	-1.648948	0.000000	-0.975328	0.000000	0.000000	0.000000	-0.010512	0.032763	0.025523	0.000000	0.000000	2.000000	22.000000	0.000000
20471.519238	-0.067056	0.536255	0.019592	86.122375	19.727406	76.493866	-1.648948	0.000000	-0.975328	0.000000	0.000000	0.000000	-0.010512	0.032763	0.025523	0.000000	0.000000	2.000000	22.000000	0.000000
20471.522572	-0.067056	0.536255	0.019592	86.122375	19.727406	76.493866	-1.648948	0.000000	-0.975328	0.000000	0.000000	0.000000	-0.010512	0.032763	0.025523	0.000000	0.000000	2.000000	22.000000	0.000000
20471.525905	-0.067024	0.536338	0.019691	86.122375	19.727406	76.493866	-1.648948	0.000000	-0.975328	0.000000	0.000000	0.000000	0.009679	0.024870	0.029661	0.000000	0.000000	2.000000	22.000000	0.000000
20471.529238	-0.067024	0.536338	0.019691	86.108521	19.625792	76.386543	-1.647196	0.000000	-0.979582	0.000000	0.000000	0.000000	0.009679	0.024870	0.029661	0.000000	0.000000	2.000000	22.000000	0.000000
20471.532572	-0.067024	0.536338	0.019691	86.108521	19.625792	76.386543	-1.647196	0.000000	-0.979582	0.000000	0.000000	0.000000	0.009679	0.024870	0.029661	0.000000	0.000000	2.000000	22.000000	0.000000
20471.535905	-0.067024	0.536338	0.019691	86.108521	19.625792	76.386543	-1.647196	0.000000	-0.979582	0.000000	0.000000	0.000000	0.009679	0.024870	0.029661	0.000000	0.000000	2.000000	22.000000	0.000000
20471.539238	-0.066953	0.536497	0.019847	86.097359	19.546047	76.301117	-1.648809	0.000000	-0.984525	0.000000	0.000000	0.000000	0.021117	0.047696	0.046920	0.000000	0.000000	2.000000	22.000000	0.000000
20471.542572	-0.066953	0.536497	0.019847	86.097359	19.546047	76.301117	-1.648809	0.000000	-0.984525	0.000000	0.000000	0.000000	0.021117	0.047696	0.046920	0.000000	0.000000	2.000000	22.000000	0.000000
20471.545905	-0.066953	0.536497	0.019847	86.097359	19.546047	76.301117	-1.648809	0.000000	-0.984525	0.000000	0.000000	0.000000	0.021117	0.047696	0.046920	0.000000	0.000000	2.000000	22.000000	0.000000
20471.549238	-0.066953	0.536497	0.019847	86.086235	19.461481	76.216385	-1.652329	0.000000	-0.992345	0.000000	0.000000	0.000000	0.021117	0.047696	0.046920	0.000000	0.000000	2.000000	22.000000	0.000000
20471.552572	-0.066984	0.536547	0.019899	86.086235	19.461481	76.216385	-1.652329	0.000000	-0.992345	0.000000	0.000000	0.000000	-0.009131	0.014929	0.015688	0.000000	0.000000	2.000000	22.000000	0.000000
20471.555905	-0.066984	0.536547	0.019899	86.086235	19.461481	76.216385	-1.652329	0.000000	-0.992345	0.000000	0.000000	0.000000	-0.009131	0.014929	0.015688	0.000000	0.000000	2.000000	22.000000	0.000000
20471.559238	-0.066984	0.536547	0.019899	86.075142	19.374653	76.132042	-1.652329	0.000000	-0.992345	0.000000	0.000000	0.000000	-0.009131	0.014929	0.015688	0.000000	0.000000	2.000000	22.000000	0.000000
20471.562572	-0.066984	0.536547	0.019899	86.075142	19.374653	76.132042	-1.652329	0.000000	-0.992345	0.000000	0.000000	0.000000	-0.009131	0.014929	0.015688	0.000000	0.000000	2.000000	22.000000	0.000000
20471.565905	-0.067014	0.536623	0.019947	86.075142	19.374653	76.132042	-1.652329	0.000000	-0.992345	0.000000	0.000000	0.000000	-0.008949	0.022831	0.014396	0.000000	0.000000	2.000000	22.000000	0.000000
20471.569238	-0.067014	0.536623	0.019947	86.066818	19.306459	76.069145	-1.650807	0.000000	-0.994960	0.000000	0.000000	0.000000	-0.008949	0.022831	0.014396	0.000000	0.000000	2.000000	22.000000	0.000000
20471.572572	-0.067014	0.536623	0.019947	86.066818	19.306459	76.069145	-1.650807	0.000000	-0.994960	0.000000	0.000000	0.000000	-0.008949	0.022831	0.014396	0.000000	0.000000	2.000000	22.000000	0.000000
20471.575905	-0.067014	0.536623	0.019947	86.066818	19.306459	76.069145	-1.650807	0.000000	-0.994960	0.000000	0.000000	0.000000	-0.008949	0.022831	0.014396	0.000000	0.000000	2.000000	22.000000	0.000000
20471.579238	-0.067100	0.536739	0.020067	86.055733	19.217712	75.985672	-1.649315	0.000000	-0.997359	0.000000	0.000000	0.000000	-0.025840	0.034860	0.035947	0.000000	0.000000	2.000000	22.000000	0.000000
20471.582572	-0.067100	0.536739	0.020067	86.055733	19.217712	75.985672	-1.649315	0.000000	-0.997359	0.000000	0.000000	0.000000	-0.025840	0.034860	0.035947	0.000000	0.000000	2.000000	22.000000	0.000000
20471.585905	-0.067100	0.536739	0.020067	86.055733	19.217712	75.985672	-1.649315	0.000000	-0.997359	0.000000	0.000000	0.000000	-0.025840	0.034860	0.035947	0.000000	0.000000	2.000000	22.000000	0.000000
20471.589238	-0.067100	0.536739	0.020067	86.044525	19.137638	75.902679	-1.645008	0.000000	-1.003350	0.000000	0.000000	0.000000	-0.025840	0.034860	0.035947	0.000000	0.000000	2.000000	22.000000	0.000000
20471.592572	-0.067084	0.536815	0.020121	86.044525	19.137638	75.902679	-1.645008	0.000000	-1.003350	0.000000	0.000000	0.000000	0.004640	0.022825	0.016293	0.000000	0.000000	2.000000	22.000000	0.000000
20471.595905	-0.067084	0.536815	0.020121	86.044525	19.137638	75.902679	-1.645008	0.000000	-1.003350	0.000000	0.000000	0.000000	0.004640	0.022825	0.016293	0.000000	0.000000	2.000000	22.000000	0.000000
20471.599238	-0.067071	0.536908	0.020194	86.033356	19.057959	75.820045	-1.645008	0.000000	-1.003350	0.000000	0.000000	0.000000	0.003865	0.027858	0.021830	0.000000	0.000000	2.000000	22.000000	0.000000
20471.602572	-0.067071	0.536908	0.020194	86.033356	19.057959	75.820045	-1.645008	0.000000	-1.003350	0.000000	0.000000	0.000000	0.003865	0.027858	0.021830	0.000000	0.000000	2.000000	22.000000	0.000000
20471.605905	-0.067071	0.536908	0.020194	86.033356	19.057959	75.820045	-1.645008	0.000000	-1.003350	0.000000	0.000000	0.000000	0.003865	0.027858	0.021830	0.000000	0.000000	2.000000	22.000000	0.000000
20471.609238	-0.067071	0.536908	0.020194	86.019409	18.961111	75.717522	-1.646426	0.000000	-1.009704	0.000000	0.000000	0.000000	0.003865	0.027858	0.021830	0.000000	0.000000	2.000000	22.000000	0.000000
20471.612572	-0.067036	0.537001	0.020270	86.019409	18.961111	75.717522	-1.646426	0.000000	-1.009704	0.000000	0.000000	0.000000	0.010667	0.027831	0.022778	0.000000	0.000000	2.000000	22.000000	0.000000
20471.615905	-0.067036	0.537001	0.020270	86.019409	18.961111	75.717522	-1.646426	0.000000	-1.009704	0.000000	0.000000	0.000000	0.010667	0.027831	0.022778	0.000000	0.000000	2.000000	22.000000	0.000000
20471.619238	-0.067036	0.537001	0.020270	86.002670	18.841999	75.595406	-1.646426	0.000000	-1.009704	0.000000	0.000000	0.000000	0.010667	0.027831	0.022778	0.000000	0.000000	2.000000	22.000000	0.000000
20471.622572	-0.067036	0.537001	0.020270	86.002670	18.841999	75.595406	-1.646426	0.000000	-1.009704	0.000000	0.000000	0.000000	0.010667	0.027831	0.022778	0.000000	0.000000	2.000000	22.000000	0.000000
20471.625905	-0.067022	0.537120	0.020338	86.002670	18.841999	75.595406	-1.646426	0.000000	-1.009704	0.000000	0.000000	0.000000	0.004054	0.035750	0.020519	0.000000	0.000000	2.000000	22.000000	0.000000
20471.629238	-0.067022	0.537120	0.020338	85.988731	18.741238	75.494385	-1.648204	0.000000	-1.013501	0.000000	0.000000	0.000000	0.004054	0.035750	0.020519	0.000000	0.000000	2.000000	22.000000	0.000000
20471.632572	-0.067022	0.537120	0.020338	85.988731	18.741238	75.494385	-1.648204	0.000000	-1.013501	0.000000	0.000000	0.000000	0.004054	0.035750	0.020519	0.000000	0.000000	2.000000	22.000000	0.000000
20471.635905	-0.067022	0.537120	0.020338	85.988731	18.741238	75.494385	-1.648204	0.000000	-1.013501	0.000000	0.000000	0.000000	0.004054	0.035750	0.020519	0.000000	0.000000	2.000000	22.000000	0.000000
20471.639238	-0.067061	0.537316	0.020451	85.971916	18.618542	75.374100	-1.648879	0.000000	-1.016921	0.000000	0.000000	0.000000	-0.011694	0.058654	0.033909	0.000000	0.000000	2.000000	22.000000	0.000000
20471.642572	-0.067061	0.537316	0.020451	85.971916	18.618542	75.374100	-1.648879	0.000000	-1.016921	0.000000	0.000000	0.000000	-0.011694	0.058654	0.033909	0.000000	0.000000	2.000000	22.000000	0.000000
20471.645905	-0.067061	0.537316	0.020451	85.971916	18.618542	75.374100	-1.648879	0.000000	-1.016921	0.000000	0.000000	0.000000	-0.011694	0.058654	0.033909	0.000000	0.000000	2.000000	22.000000	0.000000
20471.649238	-0.067061	0.537316	0.020451	85.957947	18.516666	75.274712	-1.646930	0.000000	-1.022572	0.000000	0.000000	0.000000	-0.011694	0.058654	0.033909	0.000000	0.000000	2.000000	22.000000	0.000000
20471.652572	-0.067094	0.537409	0.020518	85.957947	18.516666	75.274712	-1.646930	0.000000	-1.022572	0.000000	0.000000	0.000000	-0.009730	0.027871	0.019883	0.000000	0.000000	2.000000	22.000000	0.000000
20471.655905	-0.067094	0.537409	0.020518	85.957947	18.516666	75.274712	-1.646930	0.000000	-1.022572	0.000000	0.000000	0.000000	-0.009730	0.027871	0.019883	0.000000	0.000000	2.000000	22.000000	0.000000
20471.659238	-0.067094	0.537409	0.020518	85.946724	18.437735	75.195625	-1.646930	0.000000	-1.022572	0.000000	0.000000	0.000000	-0.009730	0.027871	0.019883	0.000000	0.000000	2.000000	22.000000	0.000000
20471.662572	-0.067094	0.537409	0.020518	85.946724	18.437735	75.195625	-1.646930	0.000000	-1.022572	0.000000	0.000000	0.000000	-0.009730	0.027871	0.019883	0.000000	0.000000	2.000000	22.000000	0.000000
20471.665905	-0.067104	0.537502	0.020587	85.946724	18.437735	75.195625	-1.646930	0.000000	-1.022572	0.000000	0.000000	0.000000	-0.002925	0.027863	0.020831	0.000000	0.000000	2.000000	22.000000	0.000000
20471.669238	-0.067104	0.537502	0.020587	85.935532	18.359240	75.116898	-1.645309	0.000000	-1.025886	0.000000	0.000000	0.000000	-0.002925	0.027863	0.020831	0.000000	0.000000	2.000000	22.000000	0.000000
20471.672572	-0.067104	0.537502	0.020587	85.935532	18.359240	75.116898	-1.645309	0.000000	-1.025886	0.000000	0.000000	0.000000	-0.002925	0.027863	0.020831	0.000000	0.000000	2.000000	22.000000	0.000000
20471.675905	-0.067104	0.537502	0.020587	85.935532	18.359240	75.116898	-1.645309	0.000000	-1.025886	0.000000	0.000000	0.000000	-0.002925	0.027863	0.020831	0.000000	0.000000	2.000000	22.000000	0.000000
20471.679238	-0.067141	0.537628	0.020690	85.924316	18.278610	75.038834	-1.644821	0.000000	-1.029358	0.000000	0.000000	0.000000	-0.011283	0.037870	0.030932	0.000000	0.000000	2.000000	22.000000	0.000000
20471.682572	-0.067141	0.537628	0.020690	85.924316	18.278610	75.038834	-1.644821	0.000000	-1.029358	0.000000	0.000000	0.000000	-0.011283	0.037870	0.030932	0.000000	0.000000	2.000000	22.000000	0.000000
20471.685905	-0.067141	0.537628	0.020690	85.924316	18.278610	75.038834	-1.644821	0.000000	-1.029358	0.000000	0.000000	0.000000	-0.011283	0.037870	0.030932	0.000000	0.000000	2.000000	22.000000	0.000000
20471.689238	-0.067141	0.537628	0.020690	85.915863	18.217587	74.980354	-1.642941	0.000000	-1.034513	0.000000	0.000000	0.000000	-0.011283	0.037870	0.030932	0.000000	0.000000	2.000000	22.000000	0.000000
20471.692572	-0.067172	0.537678	0.020742	85.915863	18.217587	74.980354	-1.642941	0.000000	-1.034513	0.000000	0.000000	0.000000	-0.009137	0.014993	0.015635	0.000000	0.000000	2.000000	22.000000	0.000000
20471.695905	-0.067172	0.537678	0.020742	85.915863	18.217587	74.980354	-1.642941	0.000000	-1.034513	0.000000	0.000000	0.000000	-0.009137	0.014993	0.015635	0.000000	0.000000	2.000000	22.000000	0.000000
20471.699238	-0.067202	0.537728	0.020794	85.907433	18.156967	74.922310	-1.642941	0.000000	-1.034513	0.000000	0.000000	0.000000	-0.009139	0.015005	0.015632	0.000000	0.000000	2.000000	22.000000	0.000000
20471.702572	-0.067202	0.537728	0.020794	85.907433	18.156967	74.922310	-1.642941	0.000000	-1.034513	0.000000	0.000000	0.000000	-0.009139	0.015005	0.015632	0.000000	0.000000	2.000000	22.000000	0.000000
20471.705905	-0.067202	0.537728	0.020794	85.907433	18.156967	74.922310	-1.642941	0.000000	-1.034513	0.000000	0.000000	0.000000	-0.009139	0.015005	0.015632	0.000000	0.000000	2.000000	22.000000	0.000000
20471.709238	-0.067202	0.537728	0.020794	85.901840	18.112968	74.883652	-1.639894	0.000000	-1.039724	0.000000	0.000000	0.000000	-0.009139	0.015005	0.015632	0.000000	0.000000	2.000000	22.000000	0.000000
20471.712572	-0.067253	0.537761	0.020825	85.901840	18.112968	74.883652	-1.639894	0.000000	-1.039724	0.000000	0.000000	0.000000	-0.015169	0.009982	0.009143	0.000000	0.000000	2.000000	22.000000	0.000000
20471.715905	-0.067253	0.537761	0.020825	85.901840	18.112968	74.883652	-1.639894	0.000000	-1.039724	0.000000	0.000000	0.000000	-0.015169	0.009982	0.009143	0.000000	0.000000	2.000000	22.000000	0.000000
20471.719238	-0.067253	0.537761	0.020825	85.896156	18.071836	74.845108	-1.639894	0.000000	-1.039724	0.000000	0.000000	0.000000	-0.015169	0.009982	0.009143	0.000000	0.000000	2.000000	22.000000	0.000000
20471.722572	-0.067253	0.537761	0.020825	85.896156	18.071836	74.845108	-1.639894	0.000000	-1.039724	0.000000	0.000000	0.000000	-0.015169	0.009982	0.009143	0.000000	0.000000	2.000000	22.000000	0.000000
20471.725905	-0.067281	0.537794	0.020859	85.896156	18.071836	74.845108	-1.639894	0.000000	-1.039724	0.000000	0.000000	0.000000	-0.008363	0.010002	0.010099	0.000000	0.000000	2.000000	22.000000	0.000000
20471.729238	-0.067281	0.537794	0.020859	85.890579	18.030863	74.806770	-1.637366	0.000000	-1.041248	0.000000	0.000000	0.000000	-0.008363	0.010002	0.010099	0.000000	0.000000	2.000000	22.000000	0.000000
20471.732572	-0.067281	0.537794	0.020859	85.890579	18.030863	74.806770	-1.637366	0.000000	-1.041248	0.000000	0.000000	0.000000	-0.008363	0.010002	0.010099	0.000000	0.000000	2.000000	22.000000	0.000000
20471.735905	-0.067281	0.537794	0.020859	85.890579	18.030863	74.806770	-1.637366	0.000000	-1.041248	0.000000	0.000000	0.000000	-0.008363	0.010002	0.010099	0.000000	0.000000	2.000000	22.000000	0.000000
20471.739238	-0.067311	0.537844	0.020911	85.887726	18.011696	74.787552	-1.635972	0.000000	-1.042931	0.000000	0.000000	0.000000	-0.009142	0.015002	0.015625	0.000000	0.000000	2.000000	22.000000	0.000000
20471.742572	-0.067311	0.537844	0.020911	85.887726	18.011696	74.787552	-1.635972	0.000000	-1.042931	0.000000	0.000000	0.000000	-0.009142	0.015002	0.015625	0.000000	0.000000	2.000000	22.000000	0.000000
20471.745905	-0.067311	0.537844	0.020911	85.887726	18.011696	74.787552	-1.635972	0.000000	-1.042931	0.000000	0.000000	0.000000	-0.009142	0.015002	0.015625	0.000000	0.000000	2.000000	22.000000	0.000000
20471.749238	-0.067311	0.537844	0.020911	85.884911	17.995361	74.768471	-1.634449	0.000000	-1.045536	0.000000	0.000000	0.000000	-0.009142	0.015002	0.015625	0.000000	0.000000	2.000000	22.000000	0.000000
20471.752572	-0.067291	0.537861	0.020932	85.884911	17.995361	74.768471	-1.634449	0.000000	-1.045536	0.000000	0.000000	0.000000	0.006028	0.004998	0.006485	0.000000	0.000000	2.000000	22.000000	0.000000
20471.755905	-0.067291	0.537861	0.020932	85.884911	17.995361	74.768471	-1.634449	0.000000	-1.045536	0.000000	0.000000	0.000000	0.006028	0.004998	0.006485	0.000000	0.000000	2.000000	22.000000	0.000000
20471.759238	-0.067291	0.537861	0.020932	85.882202	17.979038	74.749344	-1.634449	0.000000	-1.045536	0.000000	0.000000	0.000000	0.006028	0.004998	0.006485	0.000000	0.000000	2.000000	22.000000	0.000000
20471.762572	-0.067291	0.537861	0.020932	85.882202	17.979038	74.749344	-1.634449	0.000000	-1.045536	0.000000	0.000000	0.000000	0.006028	0.004998	0.006485	0.000000	0.000000	2.000000	22.000000	0.000000
20471.765905	-0.067268	0.537887	0.020931	85.882202	17.979038	74.749344	-1.634449	0.000000	-1.045536	0.000000	0.000000	0.000000	0.006995	0.007920	-0.000351	0.000000	0.000000	2.000000	22.000000	0.000000
20471.769238	-0.067268	0.537887	0.020931	85.879349	17.962641	74.730209	-1.635453	0.000000	-1.046616	0.000000	0.000000	0.000000	0.006995	0.007920	-0.000351	0.000000	0.000000	2.000000	22.000000	0.000000
20471.772572	-0.067268	0.537887	0.020931	85.879349	17.962641	74.730209	-1.635453	0.000000	-1.046616	0.000000	0.000000	0.000000	0.006995	0.007920	-0.000351	0.000000	0.000000	2.000000	22.000000	0.000000
20471.775905	-0.067268	0.537887	0.020931	85.879349	17.962641	74.730209	-1.635453	0.000000	-1.046616	0.000000	0.000000	0.000000	0.006995	0.007920	-0.000351	0.000000	0.000000	2.000000	22.000000	0.000000
20471.779238	-0.067244	0.537940	0.020926	85.876541	17.943647	74.711159	-1.636619	0.000000	-1.046558	0.000000	0.000000	0.000000	0.007179	0.015819	-0.001662	0.000000	0.000000	2.000000	22.000000	0.000000
20471.782572	-0.067244	0.537940	0.020926	85.876541	17.943647	74.711159	-1.636619	0.000000	-1.046558	0.000000	0.000000	0.000000	0.007179	0.015819	-0.001662	0.000000	0.000000	2.000000	22.000000	0.000000
20471.785905	-0.067244	0.537940	0.020926	85.876541	17.943647	74.711159	-1.636619	0.000000	-1.046558	0.000000	0.000000	0.000000	0.007179	0.015819	-0.001662	0.000000	0.000000	2.000000	22.000000	0.000000
20471.789238	-0.067244	0.537940	0.020926	85.870941	17.905762	74.673172	-1.637816	0.000000	-1.046281	0.000000	0.000000	0.000000	0.007179	0.015819	-0.001662	0.000000	0.000000	2.000000	22.000000	0.000000
20471.792572	-0.067248	0.538000	0.020958	85.870941	17.905762	74.673172	-1.637816	0.000000	-1.046281	0.000000	0.000000	0.000000	-0.001372	0.017902	0.009741	0.000000	0.000000	2.000000	22.000000	0.000000
20471.795905	-0.067248	0.538000	0.020958	85.870941	17.905762	74.673172	-1.637816	0.000000	-1.046281	0.000000	0.000000	0.000000	-0.001372	0.017902	0.009741	0.000000	0.000000	2.000000	22.000000	0.000000
20471.799238	-0.067248	0.538000	0.020958	85.862419	17.851728	74.616249	-1.637816	0.000000	-1.046281	0.000000	0.000000	0.000000	-0.001372	0.017902	0.009741	0.000000	0.000000	2.000000	22.000000	0.000000
20471.802572	-0.067248	0.538000	0.020958	85.862419	17.851728	74.616249	-1.637816	0.000000	-1.046281	0.000000	0.000000	0.000000	-0.001372	0.017902	0.009741	0.000000	0.000000	2.000000	22.000000	0.000000
20471.805905	-0.067228	0.538043	0.020975	85.862419	17.851728	74.616249	-1.637816	0.000000	-1.046281	0.000000	0.000000	0.000000	0.006217	0.012930	0.005171	0.000000	0.000000	2.000000	22.000000	0.000000
20471.809238	-0.067228	0.538043	0.020975	85.853996	17.795221	74.559631	-1.637587	0.000000	-1.047904	0.000000	0.000000	0.000000	0.006217	0.012930	0.005171	0.000000	0.000000	2.000000	22.000000	0.000000
20471.812572	-0.067228	0.538043	0.020975	85.853996	17.795221	74.559631	-1.637587	0.000000	-1.047904	0.000000	0.000000	0.000000	0.006217	0.012930	0.005171	0.000000	0.000000	2.000000	22.000000	0.000000
20471.815905	-0.067228	0.538043	0.020975	85.853996	17.795221	74.559631	-1.637587	0.000000	-1.047904	0.000000	0.000000	0.000000	0.006217	0.012930	0.005171	0.000000	0.000000	2.000000	22.000000	0.000000
20471.819238	-0.067214	0.538162	0.021043	85.845558	17.741625	74.503166	-1.638623	0.000000	-1.048766	0.000000	0.000000	0.000000	0.004075	0.035835	0.020428	0.000000	0.000000	2.000000	22.000000	0.000000
20471.822572	-0.067214	0.538162	0.021043	85.845558	17.741625	74.503166	-1.638623	0.000000	-1.048766	0.000000	0.000000	0.000000	0.004075	0.035835	0.020428	0.000000	0.000000	2.000000	22.000000	0.000000
20471.825905	-0.067214	0.538162	0.021043	85.845558	17.741625	74.503166	-1.638623	0.000000	-1.048766	0.000000	0.000000	0.000000	0.004075	0.035835	0.020428	0.000000	0.000000	2.000000	22.000000	0.000000
20471.829238	-0.067214	0.538162	0.021043	85.839897	17.704315	74.465759	-1.639302	0.000000	-1.052171	0.000000	0.000000	0.000000	0.004075	0.035835	0.020428	0.000000	0.000000	2.000000	22.000000	0.000000
20471.832572	-0.067219	0.538222	0.021076	85.839897	17.704315	74.465759	-1.639302	0.000000	-1.052171	0.000000	0.000000	0.000000	-0.001366	0.017927	0.009732	0.000000	0.000000	2.000000	22.000000	0.000000
20471.835905	-0.067219	0.538222	0.021076	85.839897	17.704315	74.465759	-1.639302	0.000000	-1.052171	0.000000	0.000000	0.000000	-0.001366	0.017927	0.009732	0.000000	0.000000	2.000000	22.000000	0.000000
20471.839238	-0.067219	0.538222	0.021076	85.828613	17.627138	74.391090	-1.639302	0.000000	-1.052171	0.000000	0.000000	0.000000	-0.001366	0.017927	0.009732	0.000000	0.000000	2.000000	22.000000	0.000000
20471.842572	-0.067219	0.538222	0.021076	85.828613	17.627138	74.391090	-1.639302	0.000000	-1.052171	0.000000	0.000000	0.000000	-0.001366	0.017927	0.009732	0.000000	0.000000	2.000000	22.000000	0.000000
20471.845905	-0.067243	0.538292	0.021082	85.828613	17.627138	74.391090	-1.639302	0.000000	-1.052171	0.000000	0.000000	0.000000	-0.007219	0.020829	0.001933	0.000000	0.000000	2.000000	22.000000	0.000000
20471.849238	-0.067243	0.538292	0.021082	85.817268	17.550331	74.316772	-1.639074	0.000000	-1.053793	0.000000	0.000000	0.000000	-0.007219	0.020829	0.001933	0.000000	0.000000	2.000000	22.000000	0.000000
20471.852572	-0.067243	0.538292	0.021082	85.817268	17.550331	74.316772	-1.639074	0.000000	-1.053793	0.000000	0.000000	0.000000	-0.007219	0.020829	0.001933	0.000000	0.000000	2.000000	22.000000	0.000000
20471.855905	-0.067243	0.538292	0.021082	85.817268	17.550331	74.316772	-1.639074	0.000000	-1.053793	0.000000	0.000000	0.000000	-0.007219	0.020829	0.001933	0.000000	0.000000	2.000000	22.000000	0.000000
20471.859238	-0.067302	0.538471	0.021173	85.803200	17.455629	74.224625	-1.637871	0.000000	-1.054115	0.000000	0.000000	0.000000	-0.017727	0.053794	0.027254	0.000000	0.000000	2.000000	22.000000	0.000000
20471.862572	-0.067302	0.538471	0.021173	85.803200	17.455629	74.224625	-1.637871	0.000000	-1.054115	0.000000	0.000000	0.000000	-0.017727	0.053794	0.027254	0.000000	0.000000	2.000000	22.000000	0.000000
20471.865905	-0.067302	0.538471	0.021173	85.803200	17.455629	74.224625	-1.637871	0.000000	-1.054115	0.000000	0.000000	0.000000	-0.017727	0.053794	0.027254	0.000000	0.000000	2.000000	22.000000	0.000000
20471.869238	-0.067302	0.538471	0.021173	85.791832	17.382423	74.151154	-1.634917	0.000000	-1.058657	0.000000	0.000000	0.000000	-0.017727	0.053794	0.027254	0.000000	0.000000	2.000000	22.000000	0.000000
20471.872572	-0.067315	0.538554	0.021265	85.791832	17.382423	74.151154	-1.634917	0.000000	-1.058657	0.000000	0.000000	0.000000	-0.003881	0.025055	0.027593	0.000000	0.000000	2.000000	22.000000	0.000000
20471.875905	-0.067315	0.538554	0.021265	85.791832	17.382423	74.151154	-1.634917	0.000000	-1.058657	0.000000	0.000000	0.000000	-0.003881	0.025055	0.027593	0.000000	0.000000	2.000000	22.000000	0.000000
20471.879238	-0.067322	0.538631	0.021316	85.777748	17.291555	74.060028	-1.634917	0.000000	-1.058657	0.000000	0.000000	0.000000	-0.002143	0.022947	0.015231	0.000000	0.000000	2.000000	22.000000	0.000000
20471.882572	-0.067322	0.538631	0.021316	85.777748	17.291555	74.060028	-1.634917	0.000000	-1.058657	0.000000	0.000000	0.000000	-0.002143	0.022947	0.015231	0.000000	0.000000	2.000000	22.000000	0.000000
20471.885905	-0.067322	0.538631	0.021316	85.777748	17.291555	74.060028	-1.634917	0.000000	-1.058657	0.000000	0.000000	0.000000	-0.002143	0.022947	0.015231	0.000000	0.000000	2.000000	22.000000	0.000000
20471.889238	-0.067322	0.538631	0.021316	85.769226	17.239998	74.005623	-1.633913	0.000000	-1.065795	0.000000	0.000000	0.000000	-0.002143	0.022947	0.015231	0.000000	0.000000	2.000000	22.000000	0.000000
20471.892572	-0.067304	0.538691	0.021351	85.769226	17.239998	74.005623	-1.633913	0.000000	-1.065795	0.000000	0.000000	0.000000	0.005450	0.017949	0.010669	0.000000	0.000000	2.000000	22.000000	0.000000
20471.895905	-0.067304	0.538691	0.021351	85.769226	17.239998	74.005623	-1.633913	0.000000	-1.065795	0.000000	0.000000	0.000000	0.005450	0.017949	0.010669	0.000000	0.000000	2.000000	22.000000	0.000000
20471.899238	-0.067304	0.538691	0.021351	85.757858	17.167971	73.933388	-1.633913	0.000000	-1.065795	0.000000	0.000000	0.000000	0.005450	0.017949	0.010669	0.000000	0.000000	2.000000	22.000000	0.000000
20471.902572	-0.067304	0.538691	0.021351	85.757858	17.167971	73.933388	-1.633913	0.000000	-1.065795	0.000000	0.000000	0.000000	0.005450	0.017949	0.010669	0.000000	0.000000	2.000000	22.000000	0.000000
20471.905905	-0.067311	0.538767	0.021402	85.757858	17.167971	73.933388	-1.633913	0.000000	-1.065795	0.000000	0.000000	0.000000	-0.002142	0.022958	0.015224	0.000000	0.000000	2.000000	22.000000	0.000000
20471.909238	-0.067311	0.538767	0.021402	85.746559	17.099169	73.861679	-1.634821	0.000000	-1.067573	0.000000	0.000000	0.000000	-0.002142	0.022958	0.015224	0.000000	0.000000	2.000000	22.000000	0.000000
20471.912572	-0.067311	0.538767	0.021402	85.746559	17.099169	73.861679	-1.634821	0.000000	-1.067573	0.000000	0.000000	0.000000	-0.002142	0.022958	0.015224	0.000000	0.000000	2.000000	22.000000	0.000000
20471.915905	-0.067311	0.538767	0.021402	85.746559	17.099169	73.861679	-1.634821	0.000000	-1.067573	0.000000	0.000000	0.000000	-0.002142	0.022958	0.015224	0.000000	0.000000	2.000000	22.000000	0.000000
20471.919238	-0.067307	0.538954	0.021544	85.732353	17.010153	73.772377	-1.634464	0.000000	-1.070110	0.000000	0.000000	0.000000	0.000988	0.055955	0.042416	0.000000	0.000000	2.000000	22.000000	0.000000
20471.922572	-0.067307	0.538954	0.021544	85.732353	17.010153	73.772377	-1.634464	0.000000	-1.070110	0.000000	0.000000	0.000000	0.000988	0.055955	0.042416	0.000000	0.000000	2.000000	22.000000	0.000000
20471.925905	-0.067307	0.538954	0.021544	85.732353	17.010153	73.772377	-1.634464	0.000000	-1.070110	0.000000	0.000000	0.000000	0.000988	0.055955	0.042416	0.000000	0.000000	2.000000	22.000000	0.000000
20471.929238	-0.067307	0.538954	0.021544	85.715317	16.904148	73.666092	-1.634629	0.000000	-1.077179	0.000000	0.000000	0.000000	0.000988	0.055955	0.042416	0.000000	1.000000	2.000000	22.000000	0.000000
20471.932572	-0.067317	0.539073	0.021608	85.715317	16.904148	73.666092	-1.634629	0.000000	-1.077179	0.000000	0.000000	0.000000	-0.002726	0.035929	0.019390	0.000000	1.000000	2.000000	22.000000	0.000000
