# Supplementary material for: Haptic Guidance Needs to Be Intuitive Not Just Informative to Improve Human Motor Accuracy
Source: PLoS One. 2016 Mar 16;11(3):e0150912. doi: 10.1371/journal.pone.0150912 (PMC4794196; doi:10.1371/journal.pone.0150912)
Supplement: S2 Data — (ZIP) [file pone.0150912.s002.zip › Subject2/exp2_0023.txt]

Time	PosX	PosY	PosZ	RotX	RotY	RotZ	ForceX	ForceY	ForceZ	MomentX	MomentY	MomentZ	VelocityX	VelocityY	VelocityZ	CalibratedWeight	ButtonDown	Condition	Trial	Visual
20474.645905	0.003105	0.555168	0.249517	84.903839	153.258041	-154.567795	0.000000	0.000000	0.000000	0.000000	0.000000	0.000000	0.020225	0.009013	0.022320	0.000000	1.000000	2.000000	23.000000	0.000000
20474.649238	0.003105	0.555168	0.249517	84.870384	153.464874	-154.382690	1.811531	0.000000	-4.660295	0.000000	0.000000	0.000000	0.020225	0.009013	0.022320	0.000000	1.000000	2.000000	23.000000	0.000000
20474.652572	0.003105	0.555168	0.249517	84.870384	153.464874	-154.382690	1.811531	0.000000	-4.660295	0.000000	0.000000	0.000000	0.020225	0.009013	0.022320	0.000000	1.000000	2.000000	23.000000	0.000000
20474.655905	0.003105	0.555168	0.249517	84.870384	153.464874	-154.382690	1.811531	0.000000	-4.660295	0.000000	0.000000	0.000000	0.020225	0.009013	0.022320	0.000000	1.000000	2.000000	23.000000	0.000000
20474.659238	0.004074	0.555057	0.248849	84.799110	153.898178	-153.995300	1.809968	0.000000	-4.660903	0.000000	0.000000	0.000000	0.290714	-0.033471	-0.200437	0.000000	1.000000	2.000000	23.000000	0.000000
20474.662572	0.004074	0.555057	0.248849	84.799110	153.898178	-153.995300	1.809968	0.000000	-4.660903	0.000000	0.000000	0.000000	0.290714	-0.033471	-0.200437	0.000000	1.000000	2.000000	23.000000	0.000000
20474.665905	0.004074	0.555057	0.248849	84.799110	153.898178	-153.995300	1.809968	0.000000	-4.660903	0.000000	0.000000	0.000000	0.290714	-0.033471	-0.200437	0.000000	1.000000	2.000000	23.000000	0.000000
20474.669238	0.004074	0.555057	0.248849	84.723480	154.374084	-153.565277	1.798402	0.000000	-4.665378	0.000000	0.000000	0.000000	0.290714	-0.033471	-0.200437	0.000000	1.000000	2.000000	23.000000	0.000000
20474.672572	0.004505	0.554881	0.248144	84.723480	154.374084	-153.565277	1.798402	0.000000	-4.665378	0.000000	0.000000	0.000000	0.129365	-0.052787	-0.211611	0.000000	1.000000	2.000000	23.000000	0.000000
20474.675905	0.004505	0.554881	0.248144	84.723480	154.374084	-153.565277	1.798402	0.000000	-4.665378	0.000000	0.000000	0.000000	0.129365	-0.052787	-0.211611	0.000000	1.000000	2.000000	23.000000	0.000000
20474.679238	0.005067	0.554978	0.247145	84.686401	155.502502	-152.508163	1.798402	0.000000	-4.665378	0.000000	0.000000	0.000000	0.168611	0.029241	-0.299751	0.000000	1.000000	2.000000	23.000000	0.000000
20474.682572	0.005067	0.554978	0.247145	84.686401	155.502502	-152.508163	1.798402	0.000000	-4.665378	0.000000	0.000000	0.000000	0.168611	0.029241	-0.299751	0.000000	1.000000	2.000000	23.000000	0.000000
20474.685905	0.005067	0.554978	0.247145	84.686401	155.502502	-152.508163	1.798402	0.000000	-4.665378	0.000000	0.000000	0.000000	0.168611	0.029241	-0.299751	0.000000	1.000000	2.000000	23.000000	0.000000
20474.689238	0.005927	0.554784	0.246022	84.658669	157.921448	-150.221710	1.792873	0.000000	-4.667505	0.000000	0.000000	0.000000	0.257969	-0.058204	-0.336782	0.000000	1.000000	2.000000	23.000000	0.000000
20474.692572	0.005927	0.554784	0.246022	84.658669	157.921448	-150.221710	1.792873	0.000000	-4.667505	0.000000	0.000000	0.000000	0.257969	-0.058204	-0.336782	0.000000	1.000000	2.000000	23.000000	0.000000
20474.695905	0.005927	0.554784	0.246022	84.658669	157.921448	-150.221710	1.792873	0.000000	-4.667505	0.000000	0.000000	0.000000	0.257969	-0.058204	-0.336782	0.000000	1.000000	2.000000	23.000000	0.000000
20474.699238	0.006684	0.554645	0.244873	84.676559	161.199600	-147.090012	1.785779	0.000000	-4.670224	0.000000	0.000000	0.000000	0.227069	-0.041693	-0.344709	0.000000	1.000000	2.000000	23.000000	0.000000
20474.702572	0.006684	0.554645	0.244873	84.676559	161.199600	-147.090012	1.785779	0.000000	-4.670224	0.000000	0.000000	0.000000	0.227069	-0.041693	-0.344709	0.000000	1.000000	2.000000	23.000000	0.000000
20474.705905	0.006684	0.554645	0.244873	84.676559	161.199600	-147.090012	1.785779	0.000000	-4.670224	0.000000	0.000000	0.000000	0.227069	-0.041693	-0.344709	0.000000	1.000000	2.000000	23.000000	0.000000
20474.709238	0.007738	0.554506	0.243717	84.856575	165.563141	-142.835541	1.780493	0.000000	-4.672242	0.000000	0.000000	0.000000	0.316145	-0.041797	-0.346765	0.000000	1.000000	2.000000	23.000000	0.000000
20474.712572	0.007738	0.554506	0.243717	84.856575	165.563141	-142.835541	1.780493	0.000000	-4.672242	0.000000	0.000000	0.000000	0.316145	-0.041797	-0.346765	0.000000	1.000000	2.000000	23.000000	0.000000
20474.715905	0.007738	0.554506	0.243717	84.856575	165.563141	-142.835541	1.780493	0.000000	-4.672242	0.000000	0.000000	0.000000	0.316145	-0.041797	-0.346765	0.000000	1.000000	2.000000	23.000000	0.000000
20474.719238	0.009055	0.554396	0.242629	85.267784	171.406998	-137.009384	1.770213	0.000000	-4.676147	0.000000	0.000000	0.000000	0.395101	-0.032967	-0.326326	0.000000	1.000000	2.000000	23.000000	0.000000
20474.722572	0.009055	0.554396	0.242629	85.267784	171.406998	-137.009384	1.770213	0.000000	-4.676147	0.000000	0.000000	0.000000	0.395101	-0.032967	-0.326326	0.000000	1.000000	2.000000	23.000000	0.000000
20474.725905	0.009055	0.554396	0.242629	85.267784	171.406998	-137.009384	1.770213	0.000000	-4.676147	0.000000	0.000000	0.000000	0.395101	-0.032967	-0.326326	0.000000	1.000000	2.000000	23.000000	0.000000
20474.729238	0.010403	0.554324	0.241675	85.800171	179.169891	-129.266937	1.754925	0.000000	-4.681906	0.000000	0.000000	0.000000	0.404431	-0.021435	-0.286253	0.000000	1.000000	2.000000	23.000000	0.000000
20474.732572	0.010403	0.554324	0.241675	85.800171	179.169891	-129.266937	1.754925	0.000000	-4.681906	0.000000	0.000000	0.000000	0.404431	-0.021435	-0.286253	0.000000	1.000000	2.000000	23.000000	0.000000
20474.735905	0.010403	0.554324	0.241675	85.800171	179.169891	-129.266937	1.754925	0.000000	-4.681906	0.000000	0.000000	0.000000	0.404431	-0.021435	-0.286253	0.000000	1.000000	2.000000	23.000000	0.000000
20474.739238	0.011915	0.554304	0.240803	86.349556	-170.508865	-119.068748	1.738067	0.000000	-4.688190	0.000000	0.000000	0.000000	0.453469	-0.006185	-0.261634	0.000000	0.000000	2.000000	23.000000	0.000000
20474.742572	0.011915	0.554304	0.240803	86.349556	-170.508865	-119.068748	1.738067	0.000000	-4.688190	0.000000	0.000000	0.000000	0.453469	-0.006185	-0.261634	0.000000	0.000000	2.000000	23.000000	0.000000
20474.745905	0.011915	0.554304	0.240803	86.349556	-170.508865	-119.068748	1.738067	0.000000	-4.688190	0.000000	0.000000	0.000000	0.453469	-0.006185	-0.261634	0.000000	0.000000	2.000000	23.000000	0.000000
20474.749238	0.013588	0.554363	0.239944	86.807945	-157.795074	-106.513130	1.717680	0.000000	-4.695697	0.000000	0.000000	0.000000	0.502094	0.017855	-0.257723	0.000000	0.000000	2.000000	23.000000	0.000000
20474.752572	0.013588	0.554363	0.239944	86.807945	-157.795074	-106.513130	1.717680	0.000000	-4.695697	0.000000	0.000000	0.000000	0.502094	0.017855	-0.257723	0.000000	0.000000	2.000000	23.000000	0.000000
20474.755905	0.013588	0.554363	0.239944	86.807945	-157.795074	-106.513130	1.717680	0.000000	-4.695697	0.000000	0.000000	0.000000	0.502094	0.017855	-0.257723	0.000000	0.000000	2.000000	23.000000	0.000000
20474.759238	0.015227	0.554457	0.239188	87.109978	-143.549698	-92.243813	1.694152	0.000000	-4.704237	0.000000	0.000000	0.000000	0.491651	0.028007	-0.226711	0.000000	0.000000	2.000000	23.000000	0.000000
20474.762572	0.015227	0.554457	0.239188	87.109978	-143.549698	-92.243813	1.694152	0.000000	-4.704237	0.000000	0.000000	0.000000	0.491651	0.028007	-0.226711	0.000000	0.000000	2.000000	23.000000	0.000000
20474.765905	0.015227	0.554457	0.239188	87.109978	-143.549698	-92.243813	1.694152	0.000000	-4.704237	0.000000	0.000000	0.000000	0.491651	0.028007	-0.226711	0.000000	0.000000	2.000000	23.000000	0.000000
20474.769238	0.016865	0.554643	0.238544	87.227379	-128.636383	-77.141350	1.670294	0.000000	-4.712762	0.000000	0.000000	0.000000	0.491434	0.055998	-0.193379	0.000000	0.000000	2.000000	23.000000	0.000000
20474.772572	0.016865	0.554643	0.238544	87.227379	-128.636383	-77.141350	1.670294	0.000000	-4.712762	0.000000	0.000000	0.000000	0.491434	0.055998	-0.193379	0.000000	0.000000	2.000000	23.000000	0.000000
20474.775905	0.016865	0.554643	0.238544	87.227379	-128.636383	-77.141350	1.670294	0.000000	-4.712762	0.000000	0.000000	0.000000	0.491434	0.055998	-0.193379	0.000000	0.000000	2.000000	23.000000	0.000000
20474.779238	0.018503	0.554843	0.237990	87.173813	-114.667351	-63.032040	1.645483	0.000000	-4.721481	0.000000	0.000000	0.000000	0.491295	0.059833	-0.166242	0.000000	0.000000	2.000000	23.000000	0.000000
20474.782572	0.018503	0.554843	0.237990	87.173813	-114.667351	-63.032040	1.645483	0.000000	-4.721481	0.000000	0.000000	0.000000	0.491295	0.059833	-0.166242	0.000000	0.000000	2.000000	23.000000	0.000000
20474.785905	0.018503	0.554843	0.237990	87.173813	-114.667351	-63.032040	1.645483	0.000000	-4.721481	0.000000	0.000000	0.000000	0.491295	0.059833	-0.166242	0.000000	0.000000	2.000000	23.000000	0.000000
20474.789238	0.020107	0.555051	0.237495	86.978317	-102.689590	-50.974876	1.619856	0.000000	-4.730334	0.000000	0.000000	0.000000	0.481188	0.062385	-0.148246	0.000000	0.000000	2.000000	23.000000	0.000000
20474.792572	0.020107	0.555051	0.237495	86.978317	-102.689590	-50.974876	1.619856	0.000000	-4.730334	0.000000	0.000000	0.000000	0.481188	0.062385	-0.148246	0.000000	0.000000	2.000000	23.000000	0.000000
20474.795905	0.020107	0.555051	0.237495	86.978317	-102.689590	-50.974876	1.619856	0.000000	-4.730334	0.000000	0.000000	0.000000	0.481188	0.062385	-0.148246	0.000000	0.000000	2.000000	23.000000	0.000000
20474.799238	0.021679	0.555234	0.237099	86.675865	-93.703560	-41.927467	1.594208	0.000000	-4.739040	0.000000	0.000000	0.000000	0.471579	0.054911	-0.119023	0.000000	0.000000	2.000000	23.000000	0.000000
20474.802572	0.021679	0.555234	0.237099	86.675865	-93.703560	-41.927467	1.594208	0.000000	-4.739040	0.000000	0.000000	0.000000	0.471579	0.054911	-0.119023	0.000000	0.000000	2.000000	23.000000	0.000000
20474.805905	0.021679	0.555234	0.237099	86.675865	-93.703560	-41.927467	1.594208	0.000000	-4.739040	0.000000	0.000000	0.000000	0.471579	0.054911	-0.119023	0.000000	0.000000	2.000000	23.000000	0.000000
20474.809238	0.023118	0.555400	0.236721	86.337715	-88.374146	-36.748184	1.568309	0.000000	-4.747674	0.000000	0.000000	0.000000	0.431725	0.049820	-0.113274	0.000000	0.000000	2.000000	23.000000	0.000000
20474.812572	0.023118	0.555400	0.236721	86.337715	-88.374146	-36.748184	1.568309	0.000000	-4.747674	0.000000	0.000000	0.000000	0.431725	0.049820	-0.113274	0.000000	0.000000	2.000000	23.000000	0.000000
20474.815905	0.023118	0.555400	0.236721	86.337715	-88.374146	-36.748184	1.568309	0.000000	-4.747674	0.000000	0.000000	0.000000	0.431725	0.049820	-0.113274	0.000000	0.000000	2.000000	23.000000	0.000000
20474.819238	0.024455	0.555540	0.236299	86.031189	-87.446686	-36.086926	1.544483	0.000000	-4.755478	0.000000	0.000000	0.000000	0.401173	0.042043	-0.126672	0.000000	0.000000	2.000000	23.000000	0.000000
20474.822572	0.024455	0.555540	0.236299	86.031189	-87.446686	-36.086926	1.544483	0.000000	-4.755478	0.000000	0.000000	0.000000	0.401173	0.042043	-0.126672	0.000000	0.000000	2.000000	23.000000	0.000000
20474.825905	0.024455	0.555540	0.236299	86.031189	-87.446686	-36.086926	1.544483	0.000000	-4.755478	0.000000	0.000000	0.000000	0.401173	0.042043	-0.126672	0.000000	0.000000	2.000000	23.000000	0.000000
20474.829238	0.025659	0.555680	0.235879	85.823830	-88.438843	-37.297493	1.522587	0.000000	-4.762534	0.000000	0.000000	0.000000	0.361223	0.041972	-0.126064	0.000000	0.000000	2.000000	23.000000	0.000000
20474.832572	0.025659	0.555680	0.235879	85.823830	-88.438843	-37.297493	1.522587	0.000000	-4.762534	0.000000	0.000000	0.000000	0.361223	0.041972	-0.126064	0.000000	0.000000	2.000000	23.000000	0.000000
20474.835905	0.025659	0.555680	0.235879	85.823830	-88.438843	-37.297493	1.522587	0.000000	-4.762534	0.000000	0.000000	0.000000	0.361223	0.041972	-0.126064	0.000000	0.000000	2.000000	23.000000	0.000000
20474.839238	0.026630	0.555735	0.235412	85.750610	-89.838753	-38.813213	1.502953	0.000000	-4.768767	0.000000	0.000000	0.000000	0.291142	0.016484	-0.139952	0.000000	0.000000	2.000000	23.000000	0.000000
20474.842572	0.026630	0.555735	0.235412	85.750610	-89.838753	-38.813213	1.502953	0.000000	-4.768767	0.000000	0.000000	0.000000	0.291142	0.016484	-0.139952	0.000000	0.000000	2.000000	23.000000	0.000000
20474.845905	0.026630	0.555735	0.235412	85.750610	-89.838753	-38.813213	1.502953	0.000000	-4.768767	0.000000	0.000000	0.000000	0.291142	0.016484	-0.139952	0.000000	0.000000	2.000000	23.000000	0.000000
20474.849238	0.026630	0.555735	0.235412	85.754623	-91.366798	-40.396393	1.487756	0.000000	-4.773530	0.000000	0.000000	0.000000	0.291142	0.016484	-0.139952	0.000000	0.000000	2.000000	23.000000	0.000000
20474.852572	0.027465	0.555818	0.234880	85.754623	-91.366798	-40.396393	1.487756	0.000000	-4.773530	0.000000	0.000000	0.000000	0.250505	0.025028	-0.159598	0.000000	0.000000	2.000000	23.000000	0.000000
20474.855905	0.027465	0.555818	0.234880	85.754623	-91.366798	-40.396393	1.487756	0.000000	-4.773530	0.000000	0.000000	0.000000	0.250505	0.025028	-0.159598	0.000000	0.000000	2.000000	23.000000	0.000000
20474.859238	0.028197	0.555855	0.234292	85.768761	-92.617088	-41.638454	1.487756	0.000000	-4.773530	0.000000	0.000000	0.000000	0.219860	0.010888	-0.176333	0.000000	0.000000	2.000000	23.000000	0.000000
20474.862572	0.028197	0.555855	0.234292	85.768761	-92.617088	-41.638454	1.487756	0.000000	-4.773530	0.000000	0.000000	0.000000	0.219860	0.010888	-0.176333	0.000000	0.000000	2.000000	23.000000	0.000000
20474.865905	0.028197	0.555855	0.234292	85.768761	-92.617088	-41.638454	1.487756	0.000000	-4.773530	0.000000	0.000000	0.000000	0.219860	0.010888	-0.176333	0.000000	0.000000	2.000000	23.000000	0.000000
20474.869238	0.028197	0.555855	0.234292	85.833786	-93.430649	-42.269676	1.465071	0.000000	-4.780540	0.000000	0.000000	0.000000	0.219860	0.010888	-0.176333	0.000000	0.000000	2.000000	23.000000	0.000000
20474.872572	0.028796	0.555903	0.233658	85.833786	-93.430649	-42.269676	1.465071	0.000000	-4.780540	0.000000	0.000000	0.000000	0.179490	0.014427	-0.190251	0.000000	0.000000	2.000000	23.000000	0.000000
20474.875905	0.028796	0.555903	0.233658	85.833786	-93.430649	-42.269676	1.465071	0.000000	-4.780540	0.000000	0.000000	0.000000	0.179490	0.014427	-0.190251	0.000000	0.000000	2.000000	23.000000	0.000000
20474.879238	0.029390	0.555979	0.232954	85.921967	-94.271286	-42.690220	1.465071	0.000000	-4.780540	0.000000	0.000000	0.000000	0.178260	0.022904	-0.211393	0.000000	0.000000	2.000000	23.000000	0.000000
20474.882572	0.029390	0.555979	0.232954	85.921967	-94.271286	-42.690220	1.465071	0.000000	-4.780540	0.000000	0.000000	0.000000	0.178260	0.022904	-0.211393	0.000000	0.000000	2.000000	23.000000	0.000000
20474.885905	0.029390	0.555979	0.232954	85.921967	-94.271286	-42.690220	1.465071	0.000000	-4.780540	0.000000	0.000000	0.000000	0.178260	0.022904	-0.211393	0.000000	0.000000	2.000000	23.000000	0.000000
20474.889238	0.029390	0.555979	0.232954	85.985748	-95.090492	-43.375225	1.450377	0.000000	-4.785019	0.000000	0.000000	0.000000	0.178260	0.022904	-0.211393	0.000000	0.000000	2.000000	23.000000	0.000000
20474.892572	0.029949	0.556088	0.232212	85.985748	-95.090492	-43.375225	1.450377	0.000000	-4.785019	0.000000	0.000000	0.000000	0.167569	0.032719	-0.222582	0.000000	0.000000	2.000000	23.000000	0.000000
20474.895905	0.029949	0.556088	0.232212	85.985748	-95.090492	-43.375225	1.450377	0.000000	-4.785019	0.000000	0.000000	0.000000	0.167569	0.032719	-0.222582	0.000000	0.000000	2.000000	23.000000	0.000000
20474.899238	0.030471	0.556230	0.231432	86.003990	-95.819069	-44.127892	1.450377	0.000000	-4.785019	0.000000	0.000000	0.000000	0.156878	0.042439	-0.233797	0.000000	0.000000	2.000000	23.000000	0.000000
20474.902572	0.030471	0.556230	0.231432	86.003990	-95.819069	-44.127892	1.450377	0.000000	-4.785019	0.000000	0.000000	0.000000	0.156878	0.042439	-0.233797	0.000000	0.000000	2.000000	23.000000	0.000000
20474.905905	0.030471	0.556230	0.231432	86.003990	-95.819069	-44.127892	1.450377	0.000000	-4.785019	0.000000	0.000000	0.000000	0.156878	0.042439	-0.233797	0.000000	0.000000	2.000000	23.000000	0.000000
20474.909238	0.030471	0.556230	0.231432	85.996498	-96.486465	-44.837791	1.438616	0.000000	-4.788568	0.000000	0.000000	0.000000	0.156878	0.042439	-0.233797	0.000000	0.000000	2.000000	23.000000	0.000000
20474.912572	0.030928	0.556370	0.230654	85.996498	-96.486465	-44.837791	1.438616	0.000000	-4.788568	0.000000	0.000000	0.000000	0.136901	0.042268	-0.233352	0.000000	0.000000	2.000000	23.000000	0.000000
20474.915905	0.030928	0.556370	0.230654	85.996498	-96.486465	-44.837791	1.438616	0.000000	-4.788568	0.000000	0.000000	0.000000	0.136901	0.042268	-0.233352	0.000000	0.000000	2.000000	23.000000	0.000000
20474.919238	0.031315	0.556501	0.229814	85.987846	-97.200325	-45.588821	1.438616	0.000000	-4.788568	0.000000	0.000000	0.000000	0.116112	0.039272	-0.252122	0.000000	0.000000	2.000000	23.000000	0.000000
20474.922572	0.031315	0.556501	0.229814	85.987846	-97.200325	-45.588821	1.438616	0.000000	-4.788568	0.000000	0.000000	0.000000	0.116112	0.039272	-0.252122	0.000000	0.000000	2.000000	23.000000	0.000000
20474.925905	0.031315	0.556501	0.229814	85.987846	-97.200325	-45.588821	1.438616	0.000000	-4.788568	0.000000	0.000000	0.000000	0.116112	0.039272	-0.252122	0.000000	0.000000	2.000000	23.000000	0.000000
20474.929238	0.031315	0.556501	0.229814	85.982971	-98.020134	-46.439674	1.431785	0.000000	-4.790615	0.000000	0.000000	0.000000	0.116112	0.039272	-0.252122	0.000000	0.000000	2.000000	23.000000	0.000000
20474.932572	0.031666	0.556643	0.228923	85.982971	-98.020134	-46.439674	1.431785	0.000000	-4.790615	0.000000	0.000000	0.000000	0.105311	0.042577	-0.267392	0.000000	0.000000	2.000000	23.000000	0.000000
20474.935905	0.031666	0.556643	0.228923	85.982971	-98.020134	-46.439674	1.431785	0.000000	-4.790615	0.000000	0.000000	0.000000	0.105311	0.042577	-0.267392	0.000000	0.000000	2.000000	23.000000	0.000000
20474.939238	0.031979	0.556733	0.227940	86.004135	-99.074692	-47.504391	1.431785	0.000000	-4.790615	0.000000	0.000000	0.000000	0.093954	0.026863	-0.294766	0.000000	0.000000	2.000000	23.000000	0.000000
20474.942572	0.031979	0.556733	0.227940	86.004135	-99.074692	-47.504391	1.431785	0.000000	-4.790615	0.000000	0.000000	0.000000	0.093954	0.026863	-0.294766	0.000000	0.000000	2.000000	23.000000	0.000000
20474.945905	0.031979	0.556733	0.227940	86.004135	-99.074692	-47.504391	1.431785	0.000000	-4.790615	0.000000	0.000000	0.000000	0.093954	0.026863	-0.294766	0.000000	0.000000	2.000000	23.000000	0.000000
20474.949238	0.032319	0.556807	0.226857	86.072449	-100.519783	-48.929535	1.429775	0.000000	-4.791215	0.000000	0.000000	0.000000	0.101995	0.022380	-0.324825	0.000000	0.000000	2.000000	23.000000	0.000000
20474.952572	0.032319	0.556807	0.226857	86.072449	-100.519783	-48.929535	1.429775	0.000000	-4.791215	0.000000	0.000000	0.000000	0.101995	0.022380	-0.324825	0.000000	0.000000	2.000000	23.000000	0.000000
20474.955905	0.032319	0.556807	0.226857	86.072449	-100.519783	-48.929535	1.429775	0.000000	-4.791215	0.000000	0.000000	0.000000	0.101995	0.022380	-0.324825	0.000000	0.000000	2.000000	23.000000	0.000000
20474.959238	0.032683	0.556878	0.225623	86.161102	-102.313950	-50.689514	1.429447	0.000000	-4.791313	0.000000	0.000000	0.000000	0.109195	0.021288	-0.370441	0.000000	0.000000	2.000000	23.000000	0.000000
20474.962572	0.032683	0.556878	0.225623	86.161102	-102.313950	-50.689514	1.429447	0.000000	-4.791313	0.000000	0.000000	0.000000	0.109195	0.021288	-0.370441	0.000000	0.000000	2.000000	23.000000	0.000000
20474.965905	0.032683	0.556878	0.225623	86.161102	-102.313950	-50.689514	1.429447	0.000000	-4.791313	0.000000	0.000000	0.000000	0.109195	0.021288	-0.370441	0.000000	0.000000	2.000000	23.000000	0.000000
20474.969238	0.033072	0.556950	0.224267	86.230019	-104.257912	-52.600052	1.429533	0.000000	-4.791287	0.000000	0.000000	0.000000	0.116718	0.021543	-0.406637	0.000000	0.000000	2.000000	23.000000	0.000000
20474.972572	0.033072	0.556950	0.224267	86.230019	-104.257912	-52.600052	1.429533	0.000000	-4.791287	0.000000	0.000000	0.000000	0.116718	0.021543	-0.406637	0.000000	0.000000	2.000000	23.000000	0.000000
20474.975905	0.033072	0.556950	0.224267	86.230019	-104.257912	-52.600052	1.429533	0.000000	-4.791287	0.000000	0.000000	0.000000	0.116718	0.021543	-0.406637	0.000000	0.000000	2.000000	23.000000	0.000000
20474.979238	0.033453	0.557039	0.222773	86.272011	-106.238411	-54.571426	1.429834	0.000000	-4.791197	0.000000	0.000000	0.000000	0.114135	0.026509	-0.448307	0.000000	0.000000	2.000000	23.000000	0.000000
20474.982572	0.033453	0.557039	0.222773	86.272011	-106.238411	-54.571426	1.429834	0.000000	-4.791197	0.000000	0.000000	0.000000	0.114135	0.026509	-0.448307	0.000000	0.000000	2.000000	23.000000	0.000000
20474.985905	0.033453	0.557039	0.222773	86.272011	-106.238411	-54.571426	1.429834	0.000000	-4.791197	0.000000	0.000000	0.000000	0.114135	0.026509	-0.448307	0.000000	0.000000	2.000000	23.000000	0.000000
20474.989238	0.033823	0.557122	0.221125	86.280113	-108.329788	-56.670094	1.431128	0.000000	-4.790811	0.000000	0.000000	0.000000	0.111249	0.025058	-0.494360	0.000000	0.000000	2.000000	23.000000	0.000000
20474.992572	0.033823	0.557122	0.221125	86.280113	-108.329788	-56.670094	1.431128	0.000000	-4.790811	0.000000	0.000000	0.000000	0.111249	0.025058	-0.494360	0.000000	0.000000	2.000000	23.000000	0.000000
20474.995905	0.033823	0.557122	0.221125	86.280113	-108.329788	-56.670094	1.431128	0.000000	-4.790811	0.000000	0.000000	0.000000	0.111249	0.025058	-0.494360	0.000000	0.000000	2.000000	23.000000	0.000000
20474.999238	0.034154	0.557205	0.219357	86.270386	-110.496841	-58.848064	1.433543	0.000000	-4.790089	0.000000	0.000000	0.000000	0.099115	0.024872	-0.530496	0.000000	0.000000	2.000000	23.000000	0.000000
20475.002572	0.034154	0.557205	0.219357	86.270386	-110.496841	-58.848064	1.433543	0.000000	-4.790089	0.000000	0.000000	0.000000	0.099115	0.024872	-0.530496	0.000000	0.000000	2.000000	23.000000	0.000000
20475.005905	0.034154	0.557205	0.219357	86.270386	-110.496841	-58.848064	1.433543	0.000000	-4.790089	0.000000	0.000000	0.000000	0.099115	0.024872	-0.530496	0.000000	0.000000	2.000000	23.000000	0.000000
20475.009238	0.034440	0.557277	0.217401	86.255028	-112.863747	-61.222416	1.437526	0.000000	-4.788895	0.000000	0.000000	0.000000	0.085965	0.021624	-0.586637	0.000000	0.000000	2.000000	23.000000	0.000000
20475.012572	0.034440	0.557277	0.217401	86.255028	-112.863747	-61.222416	1.437526	0.000000	-4.788895	0.000000	0.000000	0.000000	0.085965	0.021624	-0.586637	0.000000	0.000000	2.000000	23.000000	0.000000
20475.015905	0.034440	0.557277	0.217401	86.255028	-112.863747	-61.222416	1.437526	0.000000	-4.788895	0.000000	0.000000	0.000000	0.085965	0.021624	-0.586637	0.000000	0.000000	2.000000	23.000000	0.000000
20475.019238	0.034748	0.557322	0.215273	86.248085	-115.671890	-64.020988	1.443594	0.000000	-4.787070	0.000000	0.000000	0.000000	0.092225	0.013372	-0.638532	0.000000	0.000000	2.000000	23.000000	0.000000
20475.022572	0.034748	0.557322	0.215273	86.248085	-115.671890	-64.020988	1.443594	0.000000	-4.787070	0.000000	0.000000	0.000000	0.092225	0.013372	-0.638532	0.000000	0.000000	2.000000	23.000000	0.000000
20475.025905	0.034748	0.557322	0.215273	86.248085	-115.671890	-64.020988	1.443594	0.000000	-4.787070	0.000000	0.000000	0.000000	0.092225	0.013372	-0.638532	0.000000	0.000000	2.000000	23.000000	0.000000
20475.029238	0.035108	0.557396	0.212976	86.245056	-118.763847	-67.084442	1.450406	0.000000	-4.785010	0.000000	0.000000	0.000000	0.107944	0.022207	-0.688986	0.000000	0.000000	2.000000	23.000000	0.000000
20475.032572	0.035108	0.557396	0.212976	86.245056	-118.763847	-67.084442	1.450406	0.000000	-4.785010	0.000000	0.000000	0.000000	0.107944	0.022207	-0.688986	0.000000	0.000000	2.000000	23.000000	0.000000
20475.035905	0.035108	0.557396	0.212976	86.245056	-118.763847	-67.084442	1.450406	0.000000	-4.785010	0.000000	0.000000	0.000000	0.107944	0.022207	-0.688986	0.000000	0.000000	2.000000	23.000000	0.000000
20475.039238	0.035487	0.557462	0.210517	86.253624	-122.232086	-70.516319	1.457323	0.000000	-4.782908	0.000000	0.000000	0.000000	0.113914	0.019737	-0.737840	0.000000	0.000000	2.000000	23.000000	0.000000
20475.042572	0.035487	0.557462	0.210517	86.253624	-122.232086	-70.516319	1.457323	0.000000	-4.782908	0.000000	0.000000	0.000000	0.113914	0.019737	-0.737840	0.000000	0.000000	2.000000	23.000000	0.000000
20475.045905	0.035487	0.557462	0.210517	86.253624	-122.232086	-70.516319	1.457323	0.000000	-4.782908	0.000000	0.000000	0.000000	0.113914	0.019737	-0.737840	0.000000	0.000000	2.000000	23.000000	0.000000
20475.049238	0.035981	0.557539	0.207901	86.273430	-126.088120	-74.324425	1.465002	0.000000	-4.780561	0.000000	0.000000	0.000000	0.148277	0.023251	-0.784611	0.000000	0.000000	2.000000	23.000000	0.000000
20475.052572	0.035981	0.557539	0.207901	86.273430	-126.088120	-74.324425	1.465002	0.000000	-4.780561	0.000000	0.000000	0.000000	0.148277	0.023251	-0.784611	0.000000	0.000000	2.000000	23.000000	0.000000
20475.055905	0.035981	0.557539	0.207901	86.273430	-126.088120	-74.324425	1.465002	0.000000	-4.780561	0.000000	0.000000	0.000000	0.148277	0.023251	-0.784611	0.000000	0.000000	2.000000	23.000000	0.000000
20475.059238	0.036466	0.557674	0.205196	86.319641	-129.625290	-77.804031	1.471456	0.000000	-4.778579	0.000000	0.000000	0.000000	0.145326	0.040398	-0.811435	0.000000	0.000000	2.000000	23.000000	0.000000
20475.062572	0.036466	0.557674	0.205196	86.319641	-129.625290	-77.804031	1.471456	0.000000	-4.778579	0.000000	0.000000	0.000000	0.145326	0.040398	-0.811435	0.000000	0.000000	2.000000	23.000000	0.000000
20475.065905	0.036466	0.557674	0.205196	86.319641	-129.625290	-77.804031	1.471456	0.000000	-4.778579	0.000000	0.000000	0.000000	0.145326	0.040398	-0.811435	0.000000	0.000000	2.000000	23.000000	0.000000
20475.069238	0.036971	0.557864	0.202400	86.424675	-132.417572	-80.526833	1.478863	0.000000	-4.776292	0.000000	0.000000	0.000000	0.151676	0.057170	-0.839039	0.000000	0.000000	2.000000	23.000000	0.000000
20475.072572	0.036971	0.557864	0.202400	86.424675	-132.417572	-80.526833	1.478863	0.000000	-4.776292	0.000000	0.000000	0.000000	0.151676	0.057170	-0.839039	0.000000	0.000000	2.000000	23.000000	0.000000
20475.075905	0.036971	0.557864	0.202400	86.424675	-132.417572	-80.526833	1.478863	0.000000	-4.776292	0.000000	0.000000	0.000000	0.151676	0.057170	-0.839039	0.000000	0.000000	2.000000	23.000000	0.000000
20475.079238	0.037501	0.558120	0.199577	86.592110	-134.867477	-82.892326	1.486617	0.000000	-4.773884	0.000000	0.000000	0.000000	0.158970	0.076687	-0.846656	0.000000	0.000000	2.000000	23.000000	0.000000
20475.082572	0.037501	0.558120	0.199577	86.592110	-134.867477	-82.892326	1.486617	0.000000	-4.773884	0.000000	0.000000	0.000000	0.158970	0.076687	-0.846656	0.000000	0.000000	2.000000	23.000000	0.000000
20475.085905	0.037501	0.558120	0.199577	86.592110	-134.867477	-82.892326	1.486617	0.000000	-4.773884	0.000000	0.000000	0.000000	0.158970	0.076687	-0.846656	0.000000	0.000000	2.000000	23.000000	0.000000
20475.089238	0.038053	0.558399	0.196701	86.819550	-137.046967	-84.987541	1.494221	0.000000	-4.771510	0.000000	0.000000	0.000000	0.165624	0.083618	-0.862819	0.000000	0.000000	2.000000	23.000000	0.000000
20475.092572	0.038053	0.558399	0.196701	86.819550	-137.046967	-84.987541	1.494221	0.000000	-4.771510	0.000000	0.000000	0.000000	0.165624	0.083618	-0.862819	0.000000	0.000000	2.000000	23.000000	0.000000
20475.095905	0.038053	0.558399	0.196701	86.819550	-137.046967	-84.987541	1.494221	0.000000	-4.771510	0.000000	0.000000	0.000000	0.165624	0.083618	-0.862819	0.000000	0.000000	2.000000	23.000000	0.000000
20475.099238	0.038656	0.558730	0.193729	87.081139	-139.146500	-87.004517	1.501915	0.000000	-4.769093	0.000000	0.000000	0.000000	0.180661	0.099431	-0.891579	0.000000	0.000000	2.000000	23.000000	0.000000
20475.102572	0.038656	0.558730	0.193729	87.081139	-139.146500	-87.004517	1.501915	0.000000	-4.769093	0.000000	0.000000	0.000000	0.180661	0.099431	-0.891579	0.000000	0.000000	2.000000	23.000000	0.000000
20475.105905	0.038656	0.558730	0.193729	87.081139	-139.146500	-87.004517	1.501915	0.000000	-4.769093	0.000000	0.000000	0.000000	0.180661	0.099431	-0.891579	0.000000	0.000000	2.000000	23.000000	0.000000
20475.109238	0.039401	0.559083	0.190695	87.365295	-141.263168	-89.035728	1.509384	0.000000	-4.766735	0.000000	0.000000	0.000000	0.223732	0.105791	-0.910400	0.000000	0.000000	2.000000	23.000000	0.000000
20475.112572	0.039401	0.559083	0.190695	87.365295	-141.263168	-89.035728	1.509384	0.000000	-4.766735	0.000000	0.000000	0.000000	0.223732	0.105791	-0.910400	0.000000	0.000000	2.000000	23.000000	0.000000
20475.115905	0.039401	0.559083	0.190695	87.365295	-141.263168	-89.035728	1.509384	0.000000	-4.766735	0.000000	0.000000	0.000000	0.223732	0.105791	-0.910400	0.000000	0.000000	2.000000	23.000000	0.000000
20475.119238	0.040226	0.559506	0.187575	87.630486	-142.554901	-90.283203	1.514270	0.000000	-4.765185	0.000000	0.000000	0.000000	0.247236	0.127043	-0.936030	0.000000	0.000000	2.000000	23.000000	0.000000
20475.122572	0.040226	0.559506	0.187575	87.630486	-142.554901	-90.283203	1.514270	0.000000	-4.765185	0.000000	0.000000	0.000000	0.247236	0.127043	-0.936030	0.000000	0.000000	2.000000	23.000000	0.000000
20475.125905	0.040226	0.559506	0.187575	87.630486	-142.554901	-90.283203	1.514270	0.000000	-4.765185	0.000000	0.000000	0.000000	0.247236	0.127043	-0.936030	0.000000	0.000000	2.000000	23.000000	0.000000
20475.129238	0.041126	0.559999	0.184368	87.846687	-142.112640	-89.858215	1.518130	0.000000	-4.763957	0.000000	0.000000	0.000000	0.270214	0.147744	-0.961992	0.000000	0.000000	2.000000	23.000000	0.000000
20475.132572	0.041126	0.559999	0.184368	87.846687	-142.112640	-89.858215	1.518130	0.000000	-4.763957	0.000000	0.000000	0.000000	0.270214	0.147744	-0.961992	0.000000	0.000000	2.000000	23.000000	0.000000
20475.135905	0.041126	0.559999	0.184368	87.846687	-142.112640	-89.858215	1.518130	0.000000	-4.763957	0.000000	0.000000	0.000000	0.270214	0.147744	-0.961992	0.000000	0.000000	2.000000	23.000000	0.000000
20475.139238	0.042042	0.560544	0.181098	87.994064	-139.280319	-87.044388	1.520971	0.000000	-4.763050	0.000000	0.000000	0.000000	0.274860	0.163594	-0.981043	0.000000	0.000000	2.000000	23.000000	0.000000
20475.142572	0.042042	0.560544	0.181098	87.994064	-139.280319	-87.044388	1.520971	0.000000	-4.763050	0.000000	0.000000	0.000000	0.274860	0.163594	-0.981043	0.000000	0.000000	2.000000	23.000000	0.000000
20475.145905	0.042042	0.560544	0.181098	87.994064	-139.280319	-87.044388	1.520971	0.000000	-4.763050	0.000000	0.000000	0.000000	0.274860	0.163594	-0.981043	0.000000	0.000000	2.000000	23.000000	0.000000
20475.149238	0.042945	0.561126	0.177786	88.119347	-136.589417	-84.153580	1.524026	0.000000	-4.762074	0.000000	0.000000	0.000000	0.270628	0.174625	-0.993583	0.000000	0.000000	2.000000	23.000000	0.000000
20475.152572	0.042945	0.561126	0.177786	88.119347	-136.589417	-84.153580	1.524026	0.000000	-4.762074	0.000000	0.000000	0.000000	0.270628	0.174625	-0.993583	0.000000	0.000000	2.000000	23.000000	0.000000
20475.155905	0.042945	0.561126	0.177786	88.119347	-136.589417	-84.153580	1.524026	0.000000	-4.762074	0.000000	0.000000	0.000000	0.270628	0.174625	-0.993583	0.000000	0.000000	2.000000	23.000000	0.000000
20475.159238	0.043857	0.561678	0.174351	88.212280	-134.328751	-81.448128	1.527860	0.000000	-4.760845	0.000000	0.000000	0.000000	0.273674	0.165486	-1.030535	0.000000	0.000000	2.000000	23.000000	0.000000
20475.162572	0.043857	0.561678	0.174351	88.212280	-134.328751	-81.448128	1.527860	0.000000	-4.760845	0.000000	0.000000	0.000000	0.273674	0.165486	-1.030535	0.000000	0.000000	2.000000	23.000000	0.000000
20475.165905	0.043857	0.561678	0.174351	88.212280	-134.328751	-81.448128	1.527860	0.000000	-4.760845	0.000000	0.000000	0.000000	0.273674	0.165486	-1.030535	0.000000	0.000000	2.000000	23.000000	0.000000
20475.169238	0.044754	0.562175	0.170869	88.289024	-132.790588	-79.544716	1.532565	0.000000	-4.759332	0.000000	0.000000	0.000000	0.269035	0.149280	-1.044428	0.000000	0.000000	2.000000	23.000000	0.000000
20475.172572	0.044754	0.562175	0.170869	88.289024	-132.790588	-79.544716	1.532565	0.000000	-4.759332	0.000000	0.000000	0.000000	0.269035	0.149280	-1.044428	0.000000	0.000000	2.000000	23.000000	0.000000
20475.175905	0.044754	0.562175	0.170869	88.289024	-132.790588	-79.544716	1.532565	0.000000	-4.759332	0.000000	0.000000	0.000000	0.269035	0.149280	-1.044428	0.000000	0.000000	2.000000	23.000000	0.000000
20475.179238	0.045717	0.562621	0.167244	88.355988	-132.469086	-78.825592	1.538222	0.000000	-4.757507	0.000000	0.000000	0.000000	0.288993	0.133819	-1.087723	0.000000	0.000000	2.000000	23.000000	0.000000
20475.182572	0.045717	0.562621	0.167244	88.355988	-132.469086	-78.825592	1.538222	0.000000	-4.757507	0.000000	0.000000	0.000000	0.288993	0.133819	-1.087723	0.000000	0.000000	2.000000	23.000000	0.000000
20475.185905	0.045717	0.562621	0.167244	88.355988	-132.469086	-78.825592	1.538222	0.000000	-4.757507	0.000000	0.000000	0.000000	0.288993	0.133819	-1.087723	0.000000	0.000000	2.000000	23.000000	0.000000
20475.189238	0.046780	0.563047	0.163555	88.421700	-132.902557	-78.946091	1.543602	0.000000	-4.755764	0.000000	0.000000	0.000000	0.318990	0.127784	-1.106490	0.000000	0.000000	2.000000	23.000000	0.000000
20475.192572	0.046780	0.563047	0.163555	88.421700	-132.902557	-78.946091	1.543602	0.000000	-4.755764	0.000000	0.000000	0.000000	0.318990	0.127784	-1.106490	0.000000	0.000000	2.000000	23.000000	0.000000
20475.195905	0.046780	0.563047	0.163555	88.421700	-132.902557	-78.946091	1.543602	0.000000	-4.755764	0.000000	0.000000	0.000000	0.318990	0.127784	-1.106490	0.000000	0.000000	2.000000	23.000000	0.000000
20475.199238	0.047913	0.563473	0.159821	88.484444	-132.207336	-78.006294	1.547121	0.000000	-4.754621	0.000000	0.000000	0.000000	0.339810	0.127647	-1.120343	0.000000	0.000000	2.000000	23.000000	0.000000
20475.202572	0.047913	0.563473	0.159821	88.484444	-132.207336	-78.006294	1.547121	0.000000	-4.754621	0.000000	0.000000	0.000000	0.339810	0.127647	-1.120343	0.000000	0.000000	2.000000	23.000000	0.000000
20475.205905	0.047913	0.563473	0.159821	88.484444	-132.207336	-78.006294	1.547121	0.000000	-4.754621	0.000000	0.000000	0.000000	0.339810	0.127647	-1.120343	0.000000	0.000000	2.000000	23.000000	0.000000
20475.209238	0.049172	0.563951	0.156044	88.569740	-128.893692	-74.571709	1.549339	0.000000	-4.753899	0.000000	0.000000	0.000000	0.377757	0.143418	-1.133022	0.000000	0.000000	2.000000	23.000000	0.000000
20475.212572	0.049172	0.563951	0.156044	88.569740	-128.893692	-74.571709	1.549339	0.000000	-4.753899	0.000000	0.000000	0.000000	0.377757	0.143418	-1.133022	0.000000	0.000000	2.000000	23.000000	0.000000
20475.215905	0.049172	0.563951	0.156044	88.569740	-128.893692	-74.571709	1.549339	0.000000	-4.753899	0.000000	0.000000	0.000000	0.377757	0.143418	-1.133022	0.000000	0.000000	2.000000	23.000000	0.000000
20475.219238	0.050476	0.564446	0.152330	88.721603	-121.424126	-66.906265	1.548559	0.000000	-4.754152	0.000000	0.000000	0.000000	0.391247	0.148508	-1.114145	0.000000	0.000000	2.000000	23.000000	0.000000
20475.222572	0.050476	0.564446	0.152330	88.721603	-121.424126	-66.906265	1.548559	0.000000	-4.754152	0.000000	0.000000	0.000000	0.391247	0.148508	-1.114145	0.000000	0.000000	2.000000	23.000000	0.000000
20475.225905	0.050476	0.564446	0.152330	88.721603	-121.424126	-66.906265	1.548559	0.000000	-4.754152	0.000000	0.000000	0.000000	0.391247	0.148508	-1.114145	0.000000	0.000000	2.000000	23.000000	0.000000
20475.229238	0.051764	0.564985	0.148643	88.887238	-107.949791	-53.108967	1.545893	0.000000	-4.755020	0.000000	0.000000	0.000000	0.386284	0.161777	-1.106117	0.000000	0.000000	2.000000	23.000000	0.000000
20475.232572	0.051764	0.564985	0.148643	88.887238	-107.949791	-53.108967	1.545893	0.000000	-4.755020	0.000000	0.000000	0.000000	0.386284	0.161777	-1.106117	0.000000	0.000000	2.000000	23.000000	0.000000
20475.235905	0.051764	0.564985	0.148643	88.887238	-107.949791	-53.108967	1.545893	0.000000	-4.755020	0.000000	0.000000	0.000000	0.386284	0.161777	-1.106117	0.000000	0.000000	2.000000	23.000000	0.000000
20475.239238	0.053005	0.565548	0.144971	88.980476	-88.070671	-32.848793	1.543319	0.000000	-4.755856	0.000000	0.000000	0.000000	0.372430	0.168937	-1.101665	0.000000	0.000000	2.000000	23.000000	0.000000
20475.242572	0.053005	0.565548	0.144971	88.980476	-88.070671	-32.848793	1.543319	0.000000	-4.755856	0.000000	0.000000	0.000000	0.372430	0.168937	-1.101665	0.000000	0.000000	2.000000	23.000000	0.000000
20475.245905	0.053005	0.565548	0.144971	88.980476	-88.070671	-32.848793	1.543319	0.000000	-4.755856	0.000000	0.000000	0.000000	0.372430	0.168937	-1.101665	0.000000	0.000000	2.000000	23.000000	0.000000
20475.249238	0.054202	0.566069	0.141326	88.939461	-67.135300	-11.617279	1.541842	0.000000	-4.756335	0.000000	0.000000	0.000000	0.359101	0.156274	-1.093424	0.000000	0.000000	2.000000	23.000000	0.000000
20475.252572	0.054202	0.566069	0.141326	88.939461	-67.135300	-11.617279	1.541842	0.000000	-4.756335	0.000000	0.000000	0.000000	0.359101	0.156274	-1.093424	0.000000	0.000000	2.000000	23.000000	0.000000
20475.255905	0.054202	0.566069	0.141326	88.939461	-67.135300	-11.617279	1.541842	0.000000	-4.756335	0.000000	0.000000	0.000000	0.359101	0.156274	-1.093424	0.000000	0.000000	2.000000	23.000000	0.000000
20475.259238	0.055439	0.566614	0.137690	88.786308	-50.435871	5.287981	1.541370	0.000000	-4.756488	0.000000	0.000000	0.000000	0.371091	0.163467	-1.090859	0.000000	0.000000	2.000000	23.000000	0.000000
20475.262572	0.055439	0.566614	0.137690	88.786308	-50.435871	5.287981	1.541370	0.000000	-4.756488	0.000000	0.000000	0.000000	0.371091	0.163467	-1.090859	0.000000	0.000000	2.000000	23.000000	0.000000
20475.265905	0.055439	0.566614	0.137690	88.786308	-50.435871	5.287981	1.541370	0.000000	-4.756488	0.000000	0.000000	0.000000	0.371091	0.163467	-1.090859	0.000000	0.000000	2.000000	23.000000	0.000000
20475.269238	0.056719	0.567157	0.134105	88.582382	-39.191772	16.754160	1.539537	0.000000	-4.757082	0.000000	0.000000	0.000000	0.384048	0.162849	-1.075434	0.000000	0.000000	2.000000	23.000000	0.000000
20475.272572	0.056719	0.567157	0.134105	88.582382	-39.191772	16.754160	1.539537	0.000000	-4.757082	0.000000	0.000000	0.000000	0.384048	0.162849	-1.075434	0.000000	0.000000	2.000000	23.000000	0.000000
20475.275905	0.056719	0.567157	0.134105	88.582382	-39.191772	16.754160	1.539537	0.000000	-4.757082	0.000000	0.000000	0.000000	0.384048	0.162849	-1.075434	0.000000	0.000000	2.000000	23.000000	0.000000
20475.279238	0.058070	0.567731	0.130564	88.374306	-31.888142	24.336317	1.535681	0.000000	-4.758328	0.000000	0.000000	0.000000	0.405065	0.172086	-1.062435	0.000000	0.000000	2.000000	23.000000	0.000000
20475.282572	0.058070	0.567731	0.130564	88.374306	-31.888142	24.336317	1.535681	0.000000	-4.758328	0.000000	0.000000	0.000000	0.405065	0.172086	-1.062435	0.000000	0.000000	2.000000	23.000000	0.000000
20475.285905	0.058070	0.567731	0.130564	88.374306	-31.888142	24.336317	1.535681	0.000000	-4.758328	0.000000	0.000000	0.000000	0.405065	0.172086	-1.062435	0.000000	0.000000	2.000000	23.000000	0.000000
20475.289238	0.059494	0.568361	0.127119	88.179733	-27.011576	29.476980	1.528836	0.000000	-4.760531	0.000000	0.000000	0.000000	0.427389	0.189271	-1.033627	0.000000	0.000000	2.000000	23.000000	0.000000
20475.292572	0.059494	0.568361	0.127119	88.179733	-27.011576	29.476980	1.528836	0.000000	-4.760531	0.000000	0.000000	0.000000	0.427389	0.189271	-1.033627	0.000000	0.000000	2.000000	23.000000	0.000000
20475.295905	0.059494	0.568361	0.127119	88.179733	-27.011576	29.476980	1.528836	0.000000	-4.760531	0.000000	0.000000	0.000000	0.427389	0.189271	-1.033627	0.000000	0.000000	2.000000	23.000000	0.000000
20475.299238	0.060907	0.569011	0.123748	88.005516	-23.743998	33.015102	1.518023	0.000000	-4.763990	0.000000	0.000000	0.000000	0.423807	0.194839	-1.011293	0.000000	0.000000	2.000000	23.000000	0.000000
20475.302572	0.060907	0.569011	0.123748	88.005516	-23.743998	33.015102	1.518023	0.000000	-4.763990	0.000000	0.000000	0.000000	0.423807	0.194839	-1.011293	0.000000	0.000000	2.000000	23.000000	0.000000
20475.305905	0.060907	0.569011	0.123748	88.005516	-23.743998	33.015102	1.518023	0.000000	-4.763990	0.000000	0.000000	0.000000	0.423807	0.194839	-1.011293	0.000000	0.000000	2.000000	23.000000	0.000000
20475.309238	0.062199	0.569648	0.120470	87.864853	-21.861124	35.250992	1.506177	0.000000	-4.767749	0.000000	0.000000	0.000000	0.387756	0.191001	-0.983278	0.000000	0.000000	2.000000	23.000000	0.000000
20475.312572	0.062199	0.569648	0.120470	87.864853	-21.861124	35.250992	1.506177	0.000000	-4.767749	0.000000	0.000000	0.000000	0.387756	0.191001	-0.983278	0.000000	0.000000	2.000000	23.000000	0.000000
20475.315905	0.062199	0.569648	0.120470	87.864853	-21.861124	35.250992	1.506177	0.000000	-4.767749	0.000000	0.000000	0.000000	0.387756	0.191001	-0.983278	0.000000	0.000000	2.000000	23.000000	0.000000
20475.319238	0.063373	0.570253	0.117272	87.770767	-20.742085	36.779835	1.496917	0.000000	-4.770665	0.000000	0.000000	0.000000	0.351997	0.181614	-0.959405	0.000000	0.000000	2.000000	23.000000	0.000000
20475.322572	0.063373	0.570253	0.117272	87.770767	-20.742085	36.779835	1.496917	0.000000	-4.770665	0.000000	0.000000	0.000000	0.351997	0.181614	-0.959405	0.000000	0.000000	2.000000	23.000000	0.000000
20475.325905	0.063373	0.570253	0.117272	87.770767	-20.742085	36.779835	1.496917	0.000000	-4.770665	0.000000	0.000000	0.000000	0.351997	0.181614	-0.959405	0.000000	0.000000	2.000000	23.000000	0.000000
20475.329238	0.064478	0.570801	0.114096	87.737648	-20.050581	37.756939	1.490623	0.000000	-4.772635	0.000000	0.000000	0.000000	0.331457	0.164513	-0.952790	0.000000	0.000000	2.000000	23.000000	0.000000
20475.332572	0.064478	0.570801	0.114096	87.737648	-20.050581	37.756939	1.490623	0.000000	-4.772635	0.000000	0.000000	0.000000	0.331457	0.164513	-0.952790	0.000000	0.000000	2.000000	23.000000	0.000000
20475.335905	0.064478	0.570801	0.114096	87.737648	-20.050581	37.756939	1.490623	0.000000	-4.772635	0.000000	0.000000	0.000000	0.331457	0.164513	-0.952790	0.000000	0.000000	2.000000	23.000000	0.000000
20475.339238	0.065546	0.571301	0.110977	87.747795	-19.935802	38.016987	1.486317	0.000000	-4.773977	0.000000	0.000000	0.000000	0.320630	0.149894	-0.935642	0.000000	0.000000	2.000000	23.000000	0.000000
20475.342572	0.065546	0.571301	0.110977	87.747795	-19.935802	38.016987	1.486317	0.000000	-4.773977	0.000000	0.000000	0.000000	0.320630	0.149894	-0.935642	0.000000	0.000000	2.000000	23.000000	0.000000
20475.345905	0.065546	0.571301	0.110977	87.747795	-19.935802	38.016987	1.486317	0.000000	-4.773977	0.000000	0.000000	0.000000	0.320630	0.149894	-0.935642	0.000000	0.000000	2.000000	23.000000	0.000000
20475.349238	0.066631	0.571765	0.107888	87.791855	-20.331491	37.685360	1.482482	0.000000	-4.775170	0.000000	0.000000	0.000000	0.325404	0.139155	-0.926699	0.000000	0.000000	2.000000	23.000000	0.000000
20475.352572	0.066631	0.571765	0.107888	87.791855	-20.331491	37.685360	1.482482	0.000000	-4.775170	0.000000	0.000000	0.000000	0.325404	0.139155	-0.926699	0.000000	0.000000	2.000000	23.000000	0.000000
20475.355905	0.066631	0.571765	0.107888	87.791855	-20.331491	37.685360	1.482482	0.000000	-4.775170	0.000000	0.000000	0.000000	0.325404	0.139155	-0.926699	0.000000	0.000000	2.000000	23.000000	0.000000
20475.359238	0.067757	0.572255	0.104814	87.875504	-21.324501	36.754158	1.477406	0.000000	-4.776743	0.000000	0.000000	0.000000	0.337698	0.147164	-0.922358	0.000000	0.000000	2.000000	23.000000	0.000000
20475.362572	0.067757	0.572255	0.104814	87.875504	-21.324501	36.754158	1.477406	0.000000	-4.776743	0.000000	0.000000	0.000000	0.337698	0.147164	-0.922358	0.000000	0.000000	2.000000	23.000000	0.000000
20475.365905	0.067757	0.572255	0.104814	87.875504	-21.324501	36.754158	1.477406	0.000000	-4.776743	0.000000	0.000000	0.000000	0.337698	0.147164	-0.922358	0.000000	0.000000	2.000000	23.000000	0.000000
20475.369238	0.068957	0.572769	0.101810	87.963753	-22.562958	35.605392	1.470133	0.000000	-4.778986	0.000000	0.000000	0.000000	0.359961	0.154028	-0.901052	0.000000	0.000000	2.000000	23.000000	0.000000
20475.372572	0.068957	0.572769	0.101810	87.963753	-22.562958	35.605392	1.470133	0.000000	-4.778986	0.000000	0.000000	0.000000	0.359961	0.154028	-0.901052	0.000000	0.000000	2.000000	23.000000	0.000000
20475.375905	0.068957	0.572769	0.101810	87.963753	-22.562958	35.605392	1.470133	0.000000	-4.778986	0.000000	0.000000	0.000000	0.359961	0.154028	-0.901052	0.000000	0.000000	2.000000	23.000000	0.000000
20475.379238	0.070129	0.573344	0.098923	88.019295	-23.482040	34.845047	1.458287	0.000000	-4.782614	0.000000	0.000000	0.000000	0.351592	0.172556	-0.866208	0.000000	0.000000	2.000000	23.000000	0.000000
20475.382572	0.070129	0.573344	0.098923	88.019295	-23.482040	34.845047	1.458287	0.000000	-4.782614	0.000000	0.000000	0.000000	0.351592	0.172556	-0.866208	0.000000	0.000000	2.000000	23.000000	0.000000
20475.385905	0.070129	0.573344	0.098923	88.019295	-23.482040	34.845047	1.458287	0.000000	-4.782614	0.000000	0.000000	0.000000	0.351592	0.172556	-0.866208	0.000000	0.000000	2.000000	23.000000	0.000000
20475.389238	0.071190	0.573973	0.096125	88.009148	-23.700737	34.773983	1.445374	0.000000	-4.786533	0.000000	0.000000	0.000000	0.318557	0.188801	-0.839390	0.000000	0.000000	2.000000	23.000000	0.000000
20475.392572	0.071190	0.573973	0.096125	88.009148	-23.700737	34.773983	1.445374	0.000000	-4.786533	0.000000	0.000000	0.000000	0.318557	0.188801	-0.839390	0.000000	0.000000	2.000000	23.000000	0.000000
20475.395905	0.071190	0.573973	0.096125	88.009148	-23.700737	34.773983	1.445374	0.000000	-4.786533	0.000000	0.000000	0.000000	0.318557	0.188801	-0.839390	0.000000	0.000000	2.000000	23.000000	0.000000
20475.399238	0.072121	0.574566	0.093440	87.922455	-22.329205	36.260437	1.435464	0.000000	-4.789514	0.000000	0.000000	0.000000	0.279107	0.177714	-0.805468	0.000000	0.000000	2.000000	23.000000	0.000000
20475.402572	0.072121	0.574566	0.093440	87.922455	-22.329205	36.260437	1.435464	0.000000	-4.789514	0.000000	0.000000	0.000000	0.279107	0.177714	-0.805468	0.000000	0.000000	2.000000	23.000000	0.000000
20475.405905	0.072121	0.574566	0.093440	87.922455	-22.329205	36.260437	1.435464	0.000000	-4.789514	0.000000	0.000000	0.000000	0.279107	0.177714	-0.805468	0.000000	0.000000	2.000000	23.000000	0.000000
20475.409238	0.072972	0.575104	0.090847	87.777008	-19.871040	38.803589	1.393958	0.000000	-4.671995	0.000000	0.000000	0.000000	0.255440	0.161324	-0.777948	0.000000	0.000000	2.000000	23.000000	0.000000
20475.412572	0.072972	0.575104	0.090847	87.777008	-19.871040	38.803589	1.393958	0.000000	-4.671995	0.000000	0.000000	0.000000	0.255440	0.161324	-0.777948	0.000000	0.000000	2.000000	23.000000	0.000000
20475.415905	0.072972	0.575104	0.090847	87.777008	-19.871040	38.803589	1.393958	0.000000	-4.671995	0.000000	0.000000	0.000000	0.255440	0.161324	-0.777948	0.000000	0.000000	2.000000	23.000000	0.000000
20475.419238	0.073764	0.575590	0.088282	87.601425	-17.431034	41.289547	1.351385	0.000000	-4.542337	0.000000	0.000000	0.000000	0.237616	0.146080	-0.769283	0.000000	0.000000	2.000000	23.000000	0.000000
20475.422572	0.073764	0.575590	0.088282	87.601425	-17.431034	41.289547	1.351385	0.000000	-4.542337	0.000000	0.000000	0.000000	0.237616	0.146080	-0.769283	0.000000	0.000000	2.000000	23.000000	0.000000
20475.425905	0.073764	0.575590	0.088282	87.601425	-17.431034	41.289547	1.351385	0.000000	-4.542337	0.000000	0.000000	0.000000	0.237616	0.146080	-0.769283	0.000000	0.000000	2.000000	23.000000	0.000000
20475.429238	0.074573	0.576008	0.085721	87.412605	-15.212225	43.538372	1.311782	0.000000	-4.414124	0.000000	0.000000	0.000000	0.242600	0.125306	-0.768412	0.000000	0.000000	2.000000	23.000000	0.000000
20475.432572	0.074573	0.576008	0.085721	87.412605	-15.212225	43.538372	1.311782	0.000000	-4.414124	0.000000	0.000000	0.000000	0.242600	0.125306	-0.768412	0.000000	0.000000	2.000000	23.000000	0.000000
20475.435905	0.074573	0.576008	0.085721	87.412605	-15.212225	43.538372	1.311782	0.000000	-4.414124	0.000000	0.000000	0.000000	0.242600	0.125306	-0.768412	0.000000	0.000000	2.000000	23.000000	0.000000
20475.439238	0.075405	0.576415	0.083210	87.236717	-13.410140	45.359989	1.271349	0.000000	-4.286055	0.000000	0.000000	0.000000	0.249500	0.121978	-0.753190	0.000000	0.000000	2.000000	23.000000	0.000000
20475.442572	0.075405	0.576415	0.083210	87.236717	-13.410140	45.359989	1.271349	0.000000	-4.286055	0.000000	0.000000	0.000000	0.249500	0.121978	-0.753190	0.000000	0.000000	2.000000	23.000000	0.000000
20475.445905	0.075405	0.576415	0.083210	87.236717	-13.410140	45.359989	1.271349	0.000000	-4.286055	0.000000	0.000000	0.000000	0.249500	0.121978	-0.753190	0.000000	0.000000	2.000000	23.000000	0.000000
20475.449238	0.076312	0.576751	0.080757	87.081001	-12.008657	46.838013	1.229766	0.000000	-4.160523	0.000000	0.000000	0.000000	0.272284	0.101028	-0.736172	0.000000	0.000000	2.000000	23.000000	0.000000
20475.452572	0.076312	0.576751	0.080757	87.081001	-12.008657	46.838013	1.229766	0.000000	-4.160523	0.000000	0.000000	0.000000	0.272284	0.101028	-0.736172	0.000000	0.000000	2.000000	23.000000	0.000000
20475.455905	0.076312	0.576751	0.080757	87.081001	-12.008657	46.838013	1.229766	0.000000	-4.160523	0.000000	0.000000	0.000000	0.272284	0.101028	-0.736172	0.000000	0.000000	2.000000	23.000000	0.000000
20475.459238	0.077196	0.577117	0.078393	86.944305	-10.906621	48.068386	1.184385	0.000000	-4.037827	0.000000	0.000000	0.000000	0.265230	0.109605	-0.709044	0.000000	0.000000	2.000000	23.000000	0.000000
20475.462572	0.077196	0.577117	0.078393	86.944305	-10.906621	48.068386	1.184385	0.000000	-4.037827	0.000000	0.000000	0.000000	0.265230	0.109605	-0.709044	0.000000	0.000000	2.000000	23.000000	0.000000
20475.465905	0.077196	0.577117	0.078393	86.944305	-10.906621	48.068386	1.184385	0.000000	-4.037827	0.000000	0.000000	0.000000	0.265230	0.109605	-0.709044	0.000000	0.000000	2.000000	23.000000	0.000000
20475.469238	0.078010	0.577423	0.076148	86.839066	-10.100775	48.966011	1.140180	0.000000	-3.919654	0.000000	0.000000	0.000000	0.244143	0.091801	-0.673651	0.000000	0.000000	2.000000	23.000000	0.000000
20475.472572	0.078010	0.577423	0.076148	86.839066	-10.100775	48.966011	1.140180	0.000000	-3.919654	0.000000	0.000000	0.000000	0.244143	0.091801	-0.673651	0.000000	0.000000	2.000000	23.000000	0.000000
20475.475905	0.078010	0.577423	0.076148	86.839066	-10.100775	48.966011	1.140180	0.000000	-3.919654	0.000000	0.000000	0.000000	0.244143	0.091801	-0.673651	0.000000	0.000000	2.000000	23.000000	0.000000
20475.479238	0.078727	0.577681	0.074002	86.766808	-9.516221	49.516796	1.099489	0.000000	-3.807379	0.000000	0.000000	0.000000	0.215014	0.077525	-0.643612	0.000000	0.000000	2.000000	23.000000	0.000000
20475.482572	0.078727	0.577681	0.074002	86.766808	-9.516221	49.516796	1.099489	0.000000	-3.807379	0.000000	0.000000	0.000000	0.215014	0.077525	-0.643612	0.000000	0.000000	2.000000	23.000000	0.000000
20475.485905	0.078727	0.577681	0.074002	86.766808	-9.516221	49.516796	1.099489	0.000000	-3.807379	0.000000	0.000000	0.000000	0.215014	0.077525	-0.643612	0.000000	0.000000	2.000000	23.000000	0.000000
20475.489238	0.079340	0.577865	0.071903	86.735298	-9.204344	49.744812	1.063653	0.000000	-3.700110	0.000000	0.000000	0.000000	0.183958	0.055198	-0.629689	0.000000	0.000000	2.000000	23.000000	0.000000
20475.492572	0.079340	0.577865	0.071903	86.735298	-9.204344	49.744812	1.063653	0.000000	-3.700110	0.000000	0.000000	0.000000	0.183958	0.055198	-0.629689	0.000000	0.000000	2.000000	23.000000	0.000000
20475.495905	0.079340	0.577865	0.071903	86.735298	-9.204344	49.744812	1.063653	0.000000	-3.700110	0.000000	0.000000	0.000000	0.183958	0.055198	-0.629689	0.000000	0.000000	2.000000	23.000000	0.000000
20475.499238	0.079880	0.577966	0.069870	86.749115	-9.138507	49.736992	1.032994	0.000000	-3.595162	0.000000	0.000000	0.000000	0.161862	0.030119	-0.609968	0.000000	0.000000	2.000000	23.000000	0.000000
20475.502572	0.079880	0.577966	0.069870	86.749115	-9.138507	49.736992	1.032994	0.000000	-3.595162	0.000000	0.000000	0.000000	0.161862	0.030119	-0.609968	0.000000	0.000000	2.000000	23.000000	0.000000
20475.505905	0.079880	0.577966	0.069870	86.749115	-9.138507	49.736992	1.032994	0.000000	-3.595162	0.000000	0.000000	0.000000	0.161862	0.030119	-0.609968	0.000000	0.000000	2.000000	23.000000	0.000000
20475.509238	0.080397	0.578061	0.067898	86.805984	-9.304026	49.518482	1.006017	0.000000	-3.493500	0.000000	0.000000	0.000000	0.155199	0.028461	-0.591488	0.000000	0.000000	2.000000	23.000000	0.000000
20475.512572	0.080397	0.578061	0.067898	86.805984	-9.304026	49.518482	1.006017	0.000000	-3.493500	0.000000	0.000000	0.000000	0.155199	0.028461	-0.591488	0.000000	0.000000	2.000000	23.000000	0.000000
20475.515905	0.080397	0.578061	0.067898	86.805984	-9.304026	49.518482	1.006017	0.000000	-3.493500	0.000000	0.000000	0.000000	0.155199	0.028461	-0.591488	0.000000	0.000000	2.000000	23.000000	0.000000
20475.519238	0.080940	0.578131	0.065965	86.886238	-9.563810	49.206261	0.980150	0.000000	-3.394919	0.000000	0.000000	0.000000	0.162875	0.021252	-0.580037	0.000000	0.000000	2.000000	23.000000	0.000000
20475.522572	0.080940	0.578131	0.065965	86.886238	-9.563810	49.206261	0.980150	0.000000	-3.394919	0.000000	0.000000	0.000000	0.162875	0.021252	-0.580037	0.000000	0.000000	2.000000	23.000000	0.000000
20475.525905	0.080940	0.578131	0.065965	86.886238	-9.563810	49.206261	0.980150	0.000000	-3.394919	0.000000	0.000000	0.000000	0.162875	0.021252	-0.580037	0.000000	0.000000	2.000000	23.000000	0.000000
20475.529238	0.081513	0.578216	0.064102	86.961136	-9.939510	48.809120	0.953004	0.000000	-3.298246	0.000000	0.000000	0.000000	0.172050	0.025480	-0.558880	0.000000	0.000000	2.000000	23.000000	0.000000
20475.532572	0.081513	0.578216	0.064102	86.961136	-9.939510	48.809120	0.953004	0.000000	-3.298246	0.000000	0.000000	0.000000	0.172050	0.025480	-0.558880	0.000000	0.000000	2.000000	23.000000	0.000000
20475.535905	0.081513	0.578216	0.064102	86.961136	-9.939510	48.809120	0.953004	0.000000	-3.298246	0.000000	0.000000	0.000000	0.172050	0.025480	-0.558880	0.000000	0.000000	2.000000	23.000000	0.000000
20475.539238	0.082046	0.578335	0.062338	87.023491	-10.258252	48.498409	0.924329	0.000000	-3.205100	0.000000	0.000000	0.000000	0.159840	0.035521	-0.529302	0.000000	0.000000	2.000000	23.000000	0.000000
20475.542572	0.082046	0.578335	0.062338	87.023491	-10.258252	48.498409	0.924329	0.000000	-3.205100	0.000000	0.000000	0.000000	0.159840	0.035521	-0.529302	0.000000	0.000000	2.000000	23.000000	0.000000
20475.545905	0.082046	0.578335	0.062338	87.023491	-10.258252	48.498409	0.924329	0.000000	-3.205100	0.000000	0.000000	0.000000	0.159840	0.035521	-0.529302	0.000000	0.000000	2.000000	23.000000	0.000000
20475.549238	0.082485	0.578449	0.060648	87.069489	-10.451232	48.339039	0.897689	0.000000	-3.116883	0.000000	0.000000	0.000000	0.131628	0.034286	-0.506920	0.000000	0.000000	2.000000	23.000000	0.000000
20475.552572	0.082485	0.578449	0.060648	87.069489	-10.451232	48.339039	0.897689	0.000000	-3.116883	0.000000	0.000000	0.000000	0.131628	0.034286	-0.506920	0.000000	0.000000	2.000000	23.000000	0.000000
20475.555905	0.082485	0.578449	0.060648	87.069489	-10.451232	48.339039	0.897689	0.000000	-3.116883	0.000000	0.000000	0.000000	0.131628	0.034286	-0.506920	0.000000	0.000000	2.000000	23.000000	0.000000
20475.559238	0.082853	0.578541	0.059013	87.097885	-10.145554	48.706081	0.875752	0.000000	-3.032396	0.000000	0.000000	0.000000	0.110365	0.027492	-0.490428	0.000000	0.000000	2.000000	23.000000	0.000000
20475.562572	0.082853	0.578541	0.059013	87.097885	-10.145554	48.706081	0.875752	0.000000	-3.032396	0.000000	0.000000	0.000000	0.110365	0.027492	-0.490428	0.000000	0.000000	2.000000	23.000000	0.000000
20475.565905	0.082853	0.578541	0.059013	87.097885	-10.145554	48.706081	0.875752	0.000000	-3.032396	0.000000	0.000000	0.000000	0.110365	0.027492	-0.490428	0.000000	0.000000	2.000000	23.000000	0.000000
20475.569238	0.083179	0.578600	0.057452	87.124992	-8.665102	50.257080	0.857357	0.000000	-2.950658	0.000000	0.000000	0.000000	0.097793	0.017916	-0.468203	0.000000	0.000000	2.000000	23.000000	0.000000
20475.572572	0.083179	0.578600	0.057452	87.124992	-8.665102	50.257080	0.857357	0.000000	-2.950658	0.000000	0.000000	0.000000	0.097793	0.017916	-0.468203	0.000000	0.000000	2.000000	23.000000	0.000000
20475.575905	0.083179	0.578600	0.057452	87.124992	-8.665102	50.257080	0.857357	0.000000	-2.950658	0.000000	0.000000	0.000000	0.097793	0.017916	-0.468203	0.000000	0.000000	2.000000	23.000000	0.000000
20475.579238	0.083457	0.578619	0.055927	87.158546	-5.988853	53.000252	0.841058	0.000000	-2.872624	0.000000	0.000000	0.000000	0.083535	0.005730	-0.457582	0.000000	0.000000	2.000000	23.000000	0.000000
20475.582572	0.083457	0.578619	0.055927	87.158546	-5.988853	53.000252	0.841058	0.000000	-2.872624	0.000000	0.000000	0.000000	0.083535	0.005730	-0.457582	0.000000	0.000000	2.000000	23.000000	0.000000
20475.585905	0.083457	0.578619	0.055927	87.158546	-5.988853	53.000252	0.841058	0.000000	-2.872624	0.000000	0.000000	0.000000	0.083535	0.005730	-0.457582	0.000000	0.000000	2.000000	23.000000	0.000000
20475.589238	0.083743	0.578636	0.054462	87.182411	-2.620748	56.463753	0.827136	0.000000	-2.796361	0.000000	0.000000	0.000000	0.085597	0.004970	-0.439555	0.000000	0.000000	2.000000	23.000000	0.000000
20475.592572	0.083743	0.578636	0.054462	87.182411	-2.620748	56.463753	0.827136	0.000000	-2.796361	0.000000	0.000000	0.000000	0.085597	0.004970	-0.439555	0.000000	0.000000	2.000000	23.000000	0.000000
20475.595905	0.083743	0.578636	0.054462	87.182411	-2.620748	56.463753	0.827136	0.000000	-2.796361	0.000000	0.000000	0.000000	0.085597	0.004970	-0.439555	0.000000	0.000000	2.000000	23.000000	0.000000
20475.599238	0.084003	0.578669	0.053016	87.198021	0.810386	59.995182	0.812870	0.000000	-2.723102	0.000000	0.000000	0.000000	0.078210	0.009960	-0.433958	0.000000	0.000000	2.000000	23.000000	0.000000
20475.602572	0.084003	0.578669	0.053016	87.198021	0.810386	59.995182	0.812870	0.000000	-2.723102	0.000000	0.000000	0.000000	0.078210	0.009960	-0.433958	0.000000	0.000000	2.000000	23.000000	0.000000
20475.605905	0.084003	0.578669	0.053016	87.198021	0.810386	59.995182	0.812870	0.000000	-2.723102	0.000000	0.000000	0.000000	0.078210	0.009960	-0.433958	0.000000	0.000000	2.000000	23.000000	0.000000
20475.609238	0.084269	0.578681	0.051613	87.221245	3.638138	62.904800	0.799835	0.000000	-2.650775	0.000000	0.000000	0.000000	0.079602	0.003662	-0.420719	0.000000	0.000000	2.000000	23.000000	0.000000
20475.612572	0.084269	0.578681	0.051613	87.221245	3.638138	62.904800	0.799835	0.000000	-2.650775	0.000000	0.000000	0.000000	0.079602	0.003662	-0.420719	0.000000	0.000000	2.000000	23.000000	0.000000
20475.615905	0.084269	0.578681	0.051613	87.221245	3.638138	62.904800	0.799835	0.000000	-2.650775	0.000000	0.000000	0.000000	0.079602	0.003662	-0.420719	0.000000	0.000000	2.000000	23.000000	0.000000
20475.619238	0.084492	0.578720	0.050273	87.247574	5.685868	64.996201	0.786568	0.000000	-2.580655	0.000000	0.000000	0.000000	0.067072	0.011513	-0.402114	0.000000	0.000000	2.000000	23.000000	0.000000
20475.622572	0.084492	0.578720	0.050273	87.247574	5.685868	64.996201	0.786568	0.000000	-2.580655	0.000000	0.000000	0.000000	0.067072	0.011513	-0.402114	0.000000	0.000000	2.000000	23.000000	0.000000
20475.625905	0.084492	0.578720	0.050273	87.247574	5.685868	64.996201	0.786568	0.000000	-2.580655	0.000000	0.000000	0.000000	0.067072	0.011513	-0.402114	0.000000	0.000000	2.000000	23.000000	0.000000
20475.629238	0.084620	0.578775	0.048963	87.280701	7.506424	66.873627	0.775389	0.000000	-2.513636	0.000000	0.000000	0.000000	0.038328	0.016551	-0.392778	0.000000	0.000000	2.000000	23.000000	0.000000
20475.632572	0.084620	0.578775	0.048963	87.280701	7.506424	66.873627	0.775389	0.000000	-2.513636	0.000000	0.000000	0.000000	0.038328	0.016551	-0.392778	0.000000	0.000000	2.000000	23.000000	0.000000
20475.635905	0.084620	0.578775	0.048963	87.280701	7.506424	66.873627	0.775389	0.000000	-2.513636	0.000000	0.000000	0.000000	0.038328	0.016551	-0.392778	0.000000	0.000000	2.000000	23.000000	0.000000
20475.639238	0.084684	0.578828	0.047727	87.308556	9.427102	68.857376	0.769001	0.000000	-2.448174	0.000000	0.000000	0.000000	0.019312	0.016014	-0.370883	0.000000	0.000000	2.000000	23.000000	0.000000
20475.642572	0.084684	0.578828	0.047727	87.308556	9.427102	68.857376	0.769001	0.000000	-2.448174	0.000000	0.000000	0.000000	0.019312	0.016014	-0.370883	0.000000	0.000000	2.000000	23.000000	0.000000
20475.645905	0.084684	0.578828	0.047727	87.308556	9.427102	68.857376	0.769001	0.000000	-2.448174	0.000000	0.000000	0.000000	0.019312	0.016014	-0.370883	0.000000	0.000000	2.000000	23.000000	0.000000
20475.649238	0.084704	0.578843	0.046527	87.328781	12.087608	71.609985	0.765783	0.000000	-2.386360	0.000000	0.000000	0.000000	0.006015	0.004350	-0.359940	0.000000	0.000000	2.000000	23.000000	0.000000
20475.652572	0.084704	0.578843	0.046527	87.328781	12.087608	71.609985	0.765783	0.000000	-2.386360	0.000000	0.000000	0.000000	0.006015	0.004350	-0.359940	0.000000	0.000000	2.000000	23.000000	0.000000
20475.655905	0.084704	0.578843	0.046527	87.328781	12.087608	71.609985	0.765783	0.000000	-2.386360	0.000000	0.000000	0.000000	0.006015	0.004350	-0.359940	0.000000	0.000000	2.000000	23.000000	0.000000
20475.659238	0.084703	0.578847	0.045354	87.339058	16.241802	75.932022	0.764780	0.000000	-2.326370	0.000000	0.000000	0.000000	-0.000341	0.001159	-0.352149	0.000000	0.000000	2.000000	23.000000	0.000000
20475.662572	0.084703	0.578847	0.045354	87.339058	16.241802	75.932022	0.764780	0.000000	-2.326370	0.000000	0.000000	0.000000	-0.000341	0.001159	-0.352149	0.000000	0.000000	2.000000	23.000000	0.000000
20475.665905	0.084703	0.578847	0.045354	87.339058	16.241802	75.932022	0.764780	0.000000	-2.326370	0.000000	0.000000	0.000000	-0.000341	0.001159	-0.352149	0.000000	0.000000	2.000000	23.000000	0.000000
20475.669238	0.084734	0.578877	0.044230	87.311394	21.494509	81.394295	0.764837	0.000000	-2.267678	0.000000	0.000000	0.000000	0.009312	0.009170	-0.336934	0.000000	0.000000	2.000000	23.000000	0.000000
20475.672572	0.084734	0.578877	0.044230	87.311394	21.494509	81.394295	0.764837	0.000000	-2.267678	0.000000	0.000000	0.000000	0.009312	0.009170	-0.336934	0.000000	0.000000	2.000000	23.000000	0.000000
20475.675905	0.084734	0.578877	0.044230	87.311394	21.494509	81.394295	0.764837	0.000000	-2.267678	0.000000	0.000000	0.000000	0.009312	0.009170	-0.336934	0.000000	0.000000	2.000000	23.000000	0.000000
20475.679238	0.084747	0.578916	0.043150	87.241394	27.106627	87.247482	0.763285	0.000000	-2.211523	0.000000	0.000000	0.000000	0.003852	0.011624	-0.324176	0.000000	0.000000	2.000000	23.000000	0.000000
20475.682572	0.084747	0.578916	0.043150	87.241394	27.106627	87.247482	0.763285	0.000000	-2.211523	0.000000	0.000000	0.000000	0.003852	0.011624	-0.324176	0.000000	0.000000	2.000000	23.000000	0.000000
20475.685905	0.084747	0.578916	0.043150	87.241394	27.106627	87.247482	0.763285	0.000000	-2.211523	0.000000	0.000000	0.000000	0.003852	0.011624	-0.324176	0.000000	0.000000	2.000000	23.000000	0.000000
20475.689238	0.084721	0.578982	0.042132	87.134613	31.987679	92.362991	0.762643	0.000000	-2.157493	0.000000	0.000000	0.000000	-0.007811	0.019685	-0.305264	0.000000	0.000000	2.000000	23.000000	0.000000
20475.692572	0.084721	0.578982	0.042132	87.134613	31.987679	92.362991	0.762643	0.000000	-2.157493	0.000000	0.000000	0.000000	-0.007811	0.019685	-0.305264	0.000000	0.000000	2.000000	23.000000	0.000000
20475.695905	0.084721	0.578982	0.042132	87.134613	31.987679	92.362991	0.762643	0.000000	-2.157493	0.000000	0.000000	0.000000	-0.007811	0.019685	-0.305264	0.000000	0.000000	2.000000	23.000000	0.000000
20475.699238	0.084721	0.578982	0.042132	87.008667	35.728283	96.307945	0.763945	0.000000	-2.106616	0.000000	0.000000	0.000000	-0.007811	0.019685	-0.305264	0.000000	0.000000	2.000000	23.000000	0.000000
20475.702572	0.084654	0.579056	0.041162	87.008667	35.728283	96.307945	0.763945	0.000000	-2.106616	0.000000	0.000000	0.000000	-0.020209	0.022172	-0.291240	0.000000	0.000000	2.000000	23.000000	0.000000
20475.705905	0.084654	0.579056	0.041162	87.008667	35.728283	96.307945	0.763945	0.000000	-2.106616	0.000000	0.000000	0.000000	-0.020209	0.022172	-0.291240	0.000000	0.000000	2.000000	23.000000	0.000000
20475.709238	0.084548	0.579157	0.040254	86.886055	38.522339	99.280128	0.763945	0.000000	-2.106616	0.000000	0.000000	0.000000	-0.031673	0.030284	-0.272271	0.000000	0.000000	2.000000	23.000000	0.000000
20475.712572	0.084548	0.579157	0.040254	86.886055	38.522339	99.280128	0.763945	0.000000	-2.106616	0.000000	0.000000	0.000000	-0.031673	0.030284	-0.272271	0.000000	0.000000	2.000000	23.000000	0.000000
20475.715905	0.084548	0.579157	0.040254	86.886055	38.522339	99.280128	0.763945	0.000000	-2.106616	0.000000	0.000000	0.000000	-0.031673	0.030284	-0.272271	0.000000	0.000000	2.000000	23.000000	0.000000
20475.719238	0.084548	0.579157	0.040254	86.776878	41.073265	102.003639	0.772592	0.000000	-2.012698	0.000000	0.000000	0.000000	-0.031673	0.030284	-0.272271	0.000000	0.000000	2.000000	23.000000	0.000000
20475.722572	0.084404	0.579211	0.039406	86.776878	41.073265	102.003639	0.772592	0.000000	-2.012698	0.000000	0.000000	0.000000	-0.043216	0.016308	-0.254265	0.000000	0.000000	2.000000	23.000000	0.000000
20475.725905	0.084404	0.579211	0.039406	86.776878	41.073265	102.003639	0.772592	0.000000	-2.012698	0.000000	0.000000	0.000000	-0.043216	0.016308	-0.254265	0.000000	0.000000	2.000000	23.000000	0.000000
20475.729238	0.084264	0.579256	0.038581	86.665047	43.627495	104.736900	0.772592	0.000000	-2.012698	0.000000	0.000000	0.000000	-0.042065	0.013367	-0.247517	0.000000	0.000000	2.000000	23.000000	0.000000
20475.732572	0.084264	0.579256	0.038581	86.665047	43.627495	104.736900	0.772592	0.000000	-2.012698	0.000000	0.000000	0.000000	-0.042065	0.013367	-0.247517	0.000000	0.000000	2.000000	23.000000	0.000000
20475.735905	0.084264	0.579256	0.038581	86.665047	43.627495	104.736900	0.772592	0.000000	-2.012698	0.000000	0.000000	0.000000	-0.042065	0.013367	-0.247517	0.000000	0.000000	2.000000	23.000000	0.000000
20475.739238	0.084180	0.579254	0.037800	86.534454	46.470608	107.782448	0.786805	0.000000	-1.929067	0.000000	0.000000	0.000000	-0.025311	-0.000448	-0.234272	0.000000	0.000000	2.000000	23.000000	0.000000
20475.742572	0.084180	0.579254	0.037800	86.534454	46.470608	107.782448	0.786805	0.000000	-1.929067	0.000000	0.000000	0.000000	-0.025311	-0.000448	-0.234272	0.000000	0.000000	2.000000	23.000000	0.000000
20475.745905	0.084180	0.579254	0.037800	86.534454	46.470608	107.782448	0.786805	0.000000	-1.929067	0.000000	0.000000	0.000000	-0.025311	-0.000448	-0.234272	0.000000	0.000000	2.000000	23.000000	0.000000
20475.749238	0.084146	0.579243	0.037034	86.405121	49.367641	110.885490	0.791024	0.000000	-1.890022	0.000000	0.000000	0.000000	-0.010126	-0.003278	-0.229885	0.000000	0.000000	2.000000	23.000000	0.000000
20475.752572	0.084146	0.579243	0.037034	86.405121	49.367641	110.885490	0.791024	0.000000	-1.890022	0.000000	0.000000	0.000000	-0.010126	-0.003278	-0.229885	0.000000	0.000000	2.000000	23.000000	0.000000
20475.755905	0.084146	0.579243	0.037034	86.405121	49.367641	110.885490	0.791024	0.000000	-1.890022	0.000000	0.000000	0.000000	-0.010126	-0.003278	-0.229885	0.000000	0.000000	2.000000	23.000000	0.000000
20475.759238	0.084146	0.579243	0.037034	86.281746	52.037537	113.744583	0.792711	0.000000	-1.851708	0.000000	0.000000	0.000000	-0.010126	-0.003278	-0.229885	0.000000	0.000000	2.000000	23.000000	0.000000
20475.762572	0.084125	0.579251	0.036347	86.281746	52.037537	113.744583	0.792711	0.000000	-1.851708	0.000000	0.000000	0.000000	-0.006192	0.002393	-0.206285	0.000000	0.000000	2.000000	23.000000	0.000000
20475.765905	0.084125	0.579251	0.036347	86.281746	52.037537	113.744583	0.792711	0.000000	-1.851708	0.000000	0.000000	0.000000	-0.006192	0.002393	-0.206285	0.000000	0.000000	2.000000	23.000000	0.000000
20475.769238	0.084158	0.579268	0.035690	86.176743	54.191032	116.053795	0.792711	0.000000	-1.851708	0.000000	0.000000	0.000000	0.009777	0.005178	-0.196911	0.000000	0.000000	2.000000	23.000000	0.000000
20475.772572	0.084158	0.579268	0.035690	86.176743	54.191032	116.053795	0.792711	0.000000	-1.851708	0.000000	0.000000	0.000000	0.009777	0.005178	-0.196911	0.000000	0.000000	2.000000	23.000000	0.000000
20475.775905	0.084158	0.579268	0.035690	86.176743	54.191032	116.053795	0.792711	0.000000	-1.851708	0.000000	0.000000	0.000000	0.009777	0.005178	-0.196911	0.000000	0.000000	2.000000	23.000000	0.000000
20475.779238	0.084158	0.579268	0.035690	86.097160	55.650829	117.618645	0.792114	0.000000	-1.784509	0.000000	0.000000	0.000000	0.009777	0.005178	-0.196911	0.000000	0.000000	2.000000	23.000000	0.000000
20475.782572	0.084198	0.579341	0.035083	86.097160	55.650829	117.618645	0.792114	0.000000	-1.784509	0.000000	0.000000	0.000000	0.012191	0.021709	-0.182150	0.000000	0.000000	2.000000	23.000000	0.000000
20475.785905	0.084198	0.579341	0.035083	86.097160	55.650829	117.618645	0.792114	0.000000	-1.784509	0.000000	0.000000	0.000000	0.012191	0.021709	-0.182150	0.000000	0.000000	2.000000	23.000000	0.000000
20475.789238	0.084222	0.579422	0.034519	86.042648	56.709881	118.750542	0.792114	0.000000	-1.784509	0.000000	0.000000	0.000000	0.007107	0.024519	-0.169148	0.000000	0.000000	2.000000	23.000000	0.000000
20475.792572	0.084222	0.579422	0.034519	86.042648	56.709881	118.750542	0.792114	0.000000	-1.784509	0.000000	0.000000	0.000000	0.007107	0.024519	-0.169148	0.000000	0.000000	2.000000	23.000000	0.000000
20475.795905	0.084222	0.579422	0.034519	86.042648	56.709881	118.750542	0.792114	0.000000	-1.784509	0.000000	0.000000	0.000000	0.007107	0.024519	-0.169148	0.000000	0.000000	2.000000	23.000000	0.000000
20475.799238	0.084253	0.579486	0.034001	86.006882	57.391422	119.471840	0.788898	0.000000	-1.725959	0.000000	0.000000	0.000000	0.009393	0.019175	-0.155359	0.000000	0.000000	2.000000	23.000000	0.000000
20475.802572	0.084253	0.579486	0.034001	86.006882	57.391422	119.471840	0.788898	0.000000	-1.725959	0.000000	0.000000	0.000000	0.009393	0.019175	-0.155359	0.000000	0.000000	2.000000	23.000000	0.000000
20475.805905	0.084253	0.579486	0.034001	86.006882	57.391422	119.471840	0.788898	0.000000	-1.725959	0.000000	0.000000	0.000000	0.009393	0.019175	-0.155359	0.000000	0.000000	2.000000	23.000000	0.000000
20475.809238	0.084308	0.579550	0.033479	86.002174	57.750767	119.837090	0.787332	0.000000	-1.700066	0.000000	0.000000	0.000000	0.016301	0.019030	-0.156608	0.000000	0.000000	2.000000	23.000000	0.000000
20475.812572	0.084308	0.579550	0.033479	86.002174	57.750767	119.837090	0.787332	0.000000	-1.700066	0.000000	0.000000	0.000000	0.016301	0.019030	-0.156608	0.000000	0.000000	2.000000	23.000000	0.000000
20475.815905	0.084308	0.579550	0.033479	86.002174	57.750767	119.837090	0.787332	0.000000	-1.700066	0.000000	0.000000	0.000000	0.016301	0.019030	-0.156608	0.000000	0.000000	2.000000	23.000000	0.000000
20475.819238	0.084308	0.579550	0.033479	86.016800	58.001011	120.071587	0.784615	0.000000	-1.673965	0.000000	0.000000	0.000000	0.016301	0.019030	-0.156608	0.000000	0.000000	2.000000	23.000000	0.000000
20475.822572	0.084360	0.579567	0.032947	86.016800	58.001011	120.071587	0.784615	0.000000	-1.673965	0.000000	0.000000	0.000000	0.015690	0.005223	-0.159633	0.000000	0.000000	2.000000	23.000000	0.000000
20475.825905	0.084360	0.579567	0.032947	86.016800	58.001011	120.071587	0.784615	0.000000	-1.673965	0.000000	0.000000	0.000000	0.015690	0.005223	-0.159633	0.000000	0.000000	2.000000	23.000000	0.000000
20475.829238	0.084453	0.579547	0.032374	86.035530	58.325901	120.375435	0.784615	0.000000	-1.673965	0.000000	0.000000	0.000000	0.027829	-0.005986	-0.171998	0.000000	0.000000	2.000000	23.000000	0.000000
20475.832572	0.084453	0.579547	0.032374	86.035530	58.325901	120.375435	0.784615	0.000000	-1.673965	0.000000	0.000000	0.000000	0.027829	-0.005986	-0.171998	0.000000	0.000000	2.000000	23.000000	0.000000
20475.835905	0.084453	0.579547	0.032374	86.035530	58.325901	120.375435	0.784615	0.000000	-1.673965	0.000000	0.000000	0.000000	0.027829	-0.005986	-0.171998	0.000000	0.000000	2.000000	23.000000	0.000000
20475.839238	0.084453	0.579547	0.032374	86.054092	58.656506	120.682327	0.777362	0.000000	-1.618693	0.000000	0.000000	0.000000	0.027829	-0.005986	-0.171998	0.000000	0.000000	2.000000	23.000000	0.000000
20475.842572	0.084572	0.579518	0.031819	86.054092	58.656506	120.682327	0.777362	0.000000	-1.618693	0.000000	0.000000	0.000000	0.035853	-0.008675	-0.166334	0.000000	0.000000	2.000000	23.000000	0.000000
20475.845905	0.084572	0.579518	0.031819	86.054092	58.656506	120.682327	0.777362	0.000000	-1.618693	0.000000	0.000000	0.000000	0.035853	-0.008675	-0.166334	0.000000	0.000000	2.000000	23.000000	0.000000
20475.849238	0.084708	0.579479	0.031221	86.075340	59.076439	121.077538	0.777362	0.000000	-1.618693	0.000000	0.000000	0.000000	0.040600	-0.011721	-0.179497	0.000000	0.000000	2.000000	23.000000	0.000000
20475.852572	0.084708	0.579479	0.031221	86.075340	59.076439	121.077538	0.777362	0.000000	-1.618693	0.000000	0.000000	0.000000	0.040600	-0.011721	-0.179497	0.000000	0.000000	2.000000	23.000000	0.000000
20475.855905	0.084708	0.579479	0.031221	86.075340	59.076439	121.077538	0.777362	0.000000	-1.618693	0.000000	0.000000	0.000000	0.040600	-0.011721	-0.179497	0.000000	0.000000	2.000000	23.000000	0.000000
20475.859238	0.084708	0.579479	0.031221	86.094353	59.468456	121.450012	0.764620	0.000000	-1.561054	0.000000	0.000000	0.000000	0.040600	-0.011721	-0.179497	0.000000	0.000000	2.000000	23.000000	0.000000
20475.862572	0.084859	0.579430	0.030579	86.094353	59.468456	121.450012	0.764620	0.000000	-1.561054	0.000000	0.000000	0.000000	0.045300	-0.014785	-0.192679	0.000000	0.000000	2.000000	23.000000	0.000000
20475.865905	0.084859	0.579430	0.030579	86.094353	59.468456	121.450012	0.764620	0.000000	-1.561054	0.000000	0.000000	0.000000	0.045300	-0.014785	-0.192679	0.000000	0.000000	2.000000	23.000000	0.000000
20475.869238	0.085059	0.579372	0.029951	86.109871	59.837791	121.812202	0.764620	0.000000	-1.561054	0.000000	0.000000	0.000000	0.060175	-0.017429	-0.188252	0.000000	0.000000	2.000000	23.000000	0.000000
20475.872572	0.085059	0.579372	0.029951	86.109871	59.837791	121.812202	0.764620	0.000000	-1.561054	0.000000	0.000000	0.000000	0.060175	-0.017429	-0.188252	0.000000	0.000000	2.000000	23.000000	0.000000
20475.875905	0.085059	0.579372	0.029951	86.109871	59.837791	121.812202	0.764620	0.000000	-1.561054	0.000000	0.000000	0.000000	0.060175	-0.017429	-0.188252	0.000000	0.000000	2.000000	23.000000	0.000000
20475.879238	0.085059	0.579372	0.029951	86.113853	60.021660	121.999252	0.747041	0.000000	-1.497566	0.000000	0.000000	0.000000	0.060175	-0.017429	-0.188252	0.000000	0.000000	2.000000	23.000000	0.000000
20475.882572	0.085250	0.579258	0.029274	86.113853	60.021660	121.999252	0.747041	0.000000	-1.497566	0.000000	0.000000	0.000000	0.057328	-0.034144	-0.203251	0.000000	0.000000	2.000000	23.000000	0.000000
20475.885905	0.085250	0.579258	0.029274	86.113853	60.021660	121.999252	0.747041	0.000000	-1.497566	0.000000	0.000000	0.000000	0.057328	-0.034144	-0.203251	0.000000	0.000000	2.000000	23.000000	0.000000
20475.889238	0.085485	0.579099	0.028578	86.097260	59.713566	121.674057	0.747041	0.000000	-1.497566	0.000000	0.000000	0.000000	0.070379	-0.047817	-0.208802	0.000000	0.000000	2.000000	23.000000	0.000000
20475.892572	0.085485	0.579099	0.028578	86.097260	59.713566	121.674057	0.747041	0.000000	-1.497566	0.000000	0.000000	0.000000	0.070379	-0.047817	-0.208802	0.000000	0.000000	2.000000	23.000000	0.000000
20475.895905	0.085485	0.579099	0.028578	86.097260	59.713566	121.674057	0.747041	0.000000	-1.497566	0.000000	0.000000	0.000000	0.070379	-0.047817	-0.208802	0.000000	0.000000	2.000000	23.000000	0.000000
20475.899238	0.085485	0.579099	0.028578	86.049484	58.792534	120.725258	0.725757	0.000000	-1.428890	0.000000	0.000000	0.000000	0.070379	-0.047817	-0.208802	0.000000	0.000000	2.000000	23.000000	0.000000
20475.902572	0.085720	0.578912	0.027888	86.049484	58.792534	120.725258	0.725757	0.000000	-1.428890	0.000000	0.000000	0.000000	0.070420	-0.055923	-0.206975	0.000000	0.000000	2.000000	23.000000	0.000000
20475.905905	0.085720	0.578912	0.027888	86.049484	58.792534	120.725258	0.725757	0.000000	-1.428890	0.000000	0.000000	0.000000	0.070420	-0.055923	-0.206975	0.000000	0.000000	2.000000	23.000000	0.000000
20475.909238	0.085933	0.578672	0.027215	85.978493	57.497463	119.398430	0.725757	0.000000	-1.428890	0.000000	0.000000	0.000000	0.063914	-0.072060	-0.201973	0.000000	0.000000	2.000000	23.000000	0.000000
20475.912572	0.085933	0.578672	0.027215	85.978493	57.497463	119.398430	0.725757	0.000000	-1.428890	0.000000	0.000000	0.000000	0.063914	-0.072060	-0.201973	0.000000	0.000000	2.000000	23.000000	0.000000
20475.915905	0.085933	0.578672	0.027215	85.978493	57.497463	119.398430	0.725757	0.000000	-1.428890	0.000000	0.000000	0.000000	0.063914	-0.072060	-0.201973	0.000000	0.000000	2.000000	23.000000	0.000000
20475.919238	0.085933	0.578672	0.027215	85.885529	55.932091	117.810043	0.703367	0.000000	-1.360733	0.000000	0.000000	0.000000	0.063914	-0.072060	-0.201973	0.000000	0.000000	2.000000	23.000000	0.000000
20475.922572	0.086153	0.578415	0.026587	85.885529	55.932091	117.810043	0.703367	0.000000	-1.360733	0.000000	0.000000	0.000000	0.066107	-0.077085	-0.188237	0.000000	0.000000	2.000000	23.000000	0.000000
20475.925905	0.086153	0.578415	0.026587	85.885529	55.932091	117.810043	0.703367	0.000000	-1.360733	0.000000	0.000000	0.000000	0.066107	-0.077085	-0.188237	0.000000	0.000000	2.000000	23.000000	0.000000
20475.929238	0.086371	0.578185	0.025953	85.765244	54.086479	115.942215	0.703367	0.000000	-1.360733	0.000000	0.000000	0.000000	0.065499	-0.068974	-0.190336	0.000000	0.000000	2.000000	23.000000	0.000000
20475.932572	0.086371	0.578185	0.025953	85.765244	54.086479	115.942215	0.703367	0.000000	-1.360733	0.000000	0.000000	0.000000	0.065499	-0.068974	-0.190336	0.000000	0.000000	2.000000	23.000000	0.000000
20475.935905	0.086371	0.578185	0.025953	85.765244	54.086479	115.942215	0.703367	0.000000	-1.360733	0.000000	0.000000	0.000000	0.065499	-0.068974	-0.190336	0.000000	0.000000	2.000000	23.000000	0.000000
20475.939238	0.086371	0.578185	0.025953	85.633362	52.256962	114.095856	0.681433	0.000000	-1.297637	0.000000	0.000000	0.000000	0.065499	-0.068974	-0.190336	0.000000	0.000000	2.000000	23.000000	0.000000
20475.942572	0.086599	0.577984	0.025374	85.633362	52.256962	114.095856	0.681433	0.000000	-1.297637	0.000000	0.000000	0.000000	0.068275	-0.060449	-0.173537	0.000000	0.000000	2.000000	23.000000	0.000000
20475.945905	0.086599	0.577984	0.025374	85.633362	52.256962	114.095856	0.681433	0.000000	-1.297637	0.000000	0.000000	0.000000	0.068275	-0.060449	-0.173537	0.000000	0.000000	2.000000	23.000000	0.000000
20475.949238	0.086829	0.577801	0.024812	85.487419	50.423756	112.256493	0.681433	0.000000	-1.297637	0.000000	0.000000	0.000000	0.068941	-0.054923	-0.168655	0.000000	0.000000	2.000000	23.000000	0.000000
20475.952572	0.086829	0.577801	0.024812	85.487419	50.423756	112.256493	0.681433	0.000000	-1.297637	0.000000	0.000000	0.000000	0.068941	-0.054923	-0.168655	0.000000	0.000000	2.000000	23.000000	0.000000
20475.955905	0.086829	0.577801	0.024812	85.487419	50.423756	112.256493	0.681433	0.000000	-1.297637	0.000000	0.000000	0.000000	0.068941	-0.054923	-0.168655	0.000000	0.000000	2.000000	23.000000	0.000000
20475.959238	0.086829	0.577801	0.024812	85.343102	48.779579	110.645668	0.658563	0.000000	-1.240605	0.000000	0.000000	0.000000	0.068941	-0.054923	-0.168655	0.000000	0.000000	2.000000	23.000000	0.000000
20475.962572	0.087065	0.577628	0.024289	85.343102	48.779579	110.645668	0.658563	0.000000	-1.240605	0.000000	0.000000	0.000000	0.070872	-0.051902	-0.156816	0.000000	0.000000	2.000000	23.000000	0.000000
20475.965905	0.087065	0.577628	0.024289	85.343102	48.779579	110.645668	0.658563	0.000000	-1.240605	0.000000	0.000000	0.000000	0.070872	-0.051902	-0.156816	0.000000	0.000000	2.000000	23.000000	0.000000
20475.969238	0.087275	0.577436	0.023754	85.205765	47.341442	109.307045	0.658563	0.000000	-1.240605	0.000000	0.000000	0.000000	0.062905	-0.057378	-0.160682	0.000000	0.000000	2.000000	23.000000	0.000000
20475.972572	0.087275	0.577436	0.023754	85.205765	47.341442	109.307045	0.658563	0.000000	-1.240605	0.000000	0.000000	0.000000	0.062905	-0.057378	-0.160682	0.000000	0.000000	2.000000	23.000000	0.000000
20475.975905	0.087275	0.577436	0.023754	85.205765	47.341442	109.307045	0.658563	0.000000	-1.240605	0.000000	0.000000	0.000000	0.062905	-0.057378	-0.160682	0.000000	0.000000	2.000000	23.000000	0.000000
20475.979238	0.087498	0.577265	0.023298	85.085297	46.168816	108.283806	0.636267	0.000000	-1.187688	0.000000	0.000000	0.000000	0.067059	-0.051394	-0.136869	0.000000	0.000000	2.000000	23.000000	0.000000
20475.982572	0.087498	0.577265	0.023298	85.085297	46.168816	108.283806	0.636267	0.000000	-1.187688	0.000000	0.000000	0.000000	0.067059	-0.051394	-0.136869	0.000000	0.000000	2.000000	23.000000	0.000000
20475.985905	0.087498	0.577265	0.023298	85.085297	46.168816	108.283806	0.636267	0.000000	-1.187688	0.000000	0.000000	0.000000	0.067059	-0.051394	-0.136869	0.000000	0.000000	2.000000	23.000000	0.000000
20475.989238	0.087661	0.577077	0.022900	84.978554	45.195435	107.451164	0.625090	0.000000	-1.164877	0.000000	0.000000	0.000000	0.048916	-0.056381	-0.119316	0.000000	0.000000	2.000000	23.000000	0.000000
20475.992572	0.087661	0.577077	0.022900	84.978554	45.195435	107.451164	0.625090	0.000000	-1.164877	0.000000	0.000000	0.000000	0.048916	-0.056381	-0.119316	0.000000	0.000000	2.000000	23.000000	0.000000
20475.995905	0.087661	0.577077	0.022900	84.978554	45.195435	107.451164	0.625090	0.000000	-1.164877	0.000000	0.000000	0.000000	0.048916	-0.056381	-0.119316	0.000000	0.000000	2.000000	23.000000	0.000000
20475.999238	0.087661	0.577077	0.022900	84.893585	44.454887	106.786713	0.616938	0.000000	-1.144991	0.000000	0.000000	0.000000	0.048916	-0.056381	-0.119316	0.000000	0.000000	2.000000	23.000000	0.000000
20476.002572	0.087827	0.576908	0.022519	84.893585	44.454887	106.786713	0.616938	0.000000	-1.144991	0.000000	0.000000	0.000000	0.049716	-0.050868	-0.114366	0.000000	0.000000	2.000000	23.000000	0.000000
20476.005905	0.087827	0.576908	0.022519	84.893585	44.454887	106.786713	0.616938	0.000000	-1.144991	0.000000	0.000000	0.000000	0.049716	-0.050868	-0.114366	0.000000	0.000000	2.000000	23.000000	0.000000
20476.009238	0.087827	0.576908	0.022519	84.834114	43.981022	106.307053	0.616938	0.000000	-1.144991	0.000000	0.000000	0.000000	0.049716	-0.050868	-0.114366	0.000000	0.000000	2.000000	23.000000	0.000000
20476.012572	0.087827	0.576908	0.022519	84.834114	43.981022	106.307053	0.616938	0.000000	-1.144991	0.000000	0.000000	0.000000	0.049716	-0.050868	-0.114366	0.000000	0.000000	2.000000	23.000000	0.000000
20476.015905	0.088004	0.576740	0.022200	84.834114	43.981022	106.307053	0.616938	0.000000	-1.144991	0.000000	0.000000	0.000000	0.053079	-0.050349	-0.095514	0.000000	0.000000	2.000000	23.000000	0.000000
20476.019238	0.088191	0.576600	0.021938	84.790527	43.718155	106.026375	0.608652	0.000000	-1.125930	0.000000	0.000000	0.000000	0.056113	-0.041853	-0.078577	0.000000	0.000000	2.000000	23.000000	0.000000
20476.022572	0.088191	0.576600	0.021938	84.790527	43.718155	106.026375	0.608652	0.000000	-1.125930	0.000000	0.000000	0.000000	0.056113	-0.041853	-0.078577	0.000000	0.000000	2.000000	23.000000	0.000000
20476.025905	0.088191	0.576600	0.021938	84.790527	43.718155	106.026375	0.608652	0.000000	-1.125930	0.000000	0.000000	0.000000	0.056113	-0.041853	-0.078577	0.000000	0.000000	2.000000	23.000000	0.000000
20476.029238	0.088191	0.576600	0.021938	84.764565	43.668438	105.968353	0.590453	0.000000	-1.096915	0.000000	0.000000	0.000000	0.056113	-0.041853	-0.078577	0.000000	0.000000	2.000000	23.000000	0.000000
20476.032572	0.088405	0.576452	0.021695	84.764565	43.668438	105.968353	0.590453	0.000000	-1.096915	0.000000	0.000000	0.000000	0.064143	-0.044341	-0.072936	0.000000	0.000000	2.000000	23.000000	0.000000
20476.035905	0.088405	0.576452	0.021695	84.764565	43.668438	105.968353	0.590453	0.000000	-1.096915	0.000000	0.000000	0.000000	0.064143	-0.044341	-0.072936	0.000000	0.000000	2.000000	23.000000	0.000000
20476.039238	0.088405	0.576452	0.021695	84.765800	43.900803	106.188385	0.590453	0.000000	-1.096915	0.000000	0.000000	0.000000	0.064143	-0.044341	-0.072936	0.000000	0.000000	2.000000	23.000000	0.000000
20476.042572	0.088405	0.576452	0.021695	84.765800	43.900803	106.188385	0.590453	0.000000	-1.096915	0.000000	0.000000	0.000000	0.064143	-0.044341	-0.072936	0.000000	0.000000	2.000000	23.000000	0.000000
20476.045905	0.088623	0.576296	0.021475	84.765800	43.900803	106.188385	0.590453	0.000000	-1.096915	0.000000	0.000000	0.000000	0.065356	-0.046815	-0.066041	0.000000	0.000000	2.000000	23.000000	0.000000
20476.049238	0.088839	0.576167	0.021248	84.782707	44.197872	106.475723	0.579762	0.000000	-1.084759	0.000000	0.000000	0.000000	0.064933	-0.038820	-0.068011	0.000000	0.000000	2.000000	23.000000	0.000000
20476.052572	0.088839	0.576167	0.021248	84.782707	44.197872	106.475723	0.579762	0.000000	-1.084759	0.000000	0.000000	0.000000	0.064933	-0.038820	-0.068011	0.000000	0.000000	2.000000	23.000000	0.000000
20476.055905	0.088839	0.576167	0.021248	84.782707	44.197872	106.475723	0.579762	0.000000	-1.084759	0.000000	0.000000	0.000000	0.064933	-0.038820	-0.068011	0.000000	0.000000	2.000000	23.000000	0.000000
20476.059238	0.088839	0.576167	0.021248	84.804237	44.424667	106.695305	0.558048	0.000000	-1.062417	0.000000	0.000000	0.000000	0.064933	-0.038820	-0.068011	0.000000	0.000000	2.000000	23.000000	0.000000
20476.062572	0.089031	0.575993	0.021015	84.804237	44.424667	106.695305	0.558048	0.000000	-1.062417	0.000000	0.000000	0.000000	0.057476	-0.052258	-0.069908	0.000000	0.000000	2.000000	23.000000	0.000000
20476.065905	0.089031	0.575993	0.021015	84.804237	44.424667	106.695305	0.558048	0.000000	-1.062417	0.000000	0.000000	0.000000	0.057476	-0.052258	-0.069908	0.000000	0.000000	2.000000	23.000000	0.000000
20476.069238	0.089031	0.575993	0.021015	84.827629	44.622662	106.893471	0.558048	0.000000	-1.062417	0.000000	0.000000	0.000000	0.057476	-0.052258	-0.069908	0.000000	0.000000	2.000000	23.000000	0.000000
20476.072572	0.089031	0.575993	0.021015	84.827629	44.622662	106.893471	0.558048	0.000000	-1.062417	0.000000	0.000000	0.000000	0.057476	-0.052258	-0.069908	0.000000	0.000000	2.000000	23.000000	0.000000
20476.075905	0.089202	0.575837	0.020803	84.827629	44.622662	106.893471	0.558048	0.000000	-1.062417	0.000000	0.000000	0.000000	0.051542	-0.046755	-0.063656	0.000000	0.000000	2.000000	23.000000	0.000000
20476.079238	0.089202	0.575837	0.020803	84.850899	44.822170	107.085152	0.548468	0.000000	-1.050765	0.000000	0.000000	0.000000	0.051542	-0.046755	-0.063656	0.000000	0.000000	2.000000	23.000000	0.000000
20476.082572	0.089202	0.575837	0.020803	84.850899	44.822170	107.085152	0.548468	0.000000	-1.050765	0.000000	0.000000	0.000000	0.051542	-0.046755	-0.063656	0.000000	0.000000	2.000000	23.000000	0.000000
20476.085905	0.089202	0.575837	0.020803	84.850899	44.822170	107.085152	0.548468	0.000000	-1.050765	0.000000	0.000000	0.000000	0.051542	-0.046755	-0.063656	0.000000	0.000000	2.000000	23.000000	0.000000
20476.089238	0.089520	0.575579	0.020370	84.871643	45.000908	107.250755	0.539878	0.000000	-1.040156	0.000000	0.000000	0.000000	0.095406	-0.077504	-0.129975	0.000000	0.000000	2.000000	23.000000	0.000000
20476.092572	0.089520	0.575579	0.020370	84.871643	45.000908	107.250755	0.539878	0.000000	-1.040156	0.000000	0.000000	0.000000	0.095406	-0.077504	-0.129975	0.000000	0.000000	2.000000	23.000000	0.000000
20476.095905	0.089520	0.575579	0.020370	84.871643	45.000908	107.250755	0.539878	0.000000	-1.040156	0.000000	0.000000	0.000000	0.095406	-0.077504	-0.129975	0.000000	0.000000	2.000000	23.000000	0.000000
20476.099238	0.089520	0.575579	0.020370	84.882736	45.102848	107.350067	0.523977	0.000000	-1.018493	0.000000	0.000000	0.000000	0.095406	-0.077504	-0.129975	0.000000	0.000000	2.000000	23.000000	0.000000
20476.102572	0.089625	0.575494	0.020174	84.882736	45.102848	107.350067	0.523977	0.000000	-1.018493	0.000000	0.000000	0.000000	0.031220	-0.025311	-0.058713	0.000000	0.000000	2.000000	23.000000	0.000000
20476.105905	0.089625	0.575494	0.020174	84.882736	45.102848	107.350067	0.523977	0.000000	-1.018493	0.000000	0.000000	0.000000	0.031220	-0.025311	-0.058713	0.000000	0.000000	2.000000	23.000000	0.000000
20476.109238	0.089625	0.575494	0.020174	84.891937	45.186581	107.425995	0.523977	0.000000	-1.018493	0.000000	0.000000	0.000000	0.031220	-0.025311	-0.058713	0.000000	0.000000	2.000000	23.000000	0.000000
20476.112572	0.089625	0.575494	0.020174	84.891937	45.186581	107.425995	0.523977	0.000000	-1.018493	0.000000	0.000000	0.000000	0.031220	-0.025311	-0.058713	0.000000	0.000000	2.000000	23.000000	0.000000
20476.115905	0.089735	0.575446	0.020012	84.891937	45.186581	107.425995	0.523977	0.000000	-1.018493	0.000000	0.000000	0.000000	0.033081	-0.014383	-0.048652	0.000000	0.000000	2.000000	23.000000	0.000000
20476.119238	0.089735	0.575446	0.020012	84.895004	45.242046	107.477814	0.518774	0.000000	-1.008708	0.000000	0.000000	0.000000	0.033081	-0.014383	-0.048652	0.000000	0.000000	2.000000	23.000000	0.000000
20476.122572	0.089735	0.575446	0.020012	84.895004	45.242046	107.477814	0.518774	0.000000	-1.008708	0.000000	0.000000	0.000000	0.033081	-0.014383	-0.048652	0.000000	0.000000	2.000000	23.000000	0.000000
20476.125905	0.089735	0.575446	0.020012	84.895004	45.242046	107.477814	0.518774	0.000000	-1.008708	0.000000	0.000000	0.000000	0.033081	-0.014383	-0.048652	0.000000	0.000000	2.000000	23.000000	0.000000
20476.129238	0.089985	0.575360	0.019723	84.899956	45.318867	107.545547	0.513260	0.000000	-1.000599	0.000000	0.000000	0.000000	0.075136	-0.025787	-0.086639	0.000000	0.000000	2.000000	23.000000	0.000000
20476.132572	0.089985	0.575360	0.019723	84.899956	45.318867	107.545547	0.513260	0.000000	-1.000599	0.000000	0.000000	0.000000	0.075136	-0.025787	-0.086639	0.000000	0.000000	2.000000	23.000000	0.000000
20476.135905	0.089985	0.575360	0.019723	84.899956	45.318867	107.545547	0.513260	0.000000	-1.000599	0.000000	0.000000	0.000000	0.075136	-0.025787	-0.086639	0.000000	0.000000	2.000000	23.000000	0.000000
20476.139238	0.089985	0.575360	0.019723	84.907684	45.397835	107.613686	0.500738	0.000000	-0.986160	0.000000	0.000000	0.000000	0.075136	-0.025787	-0.086639	0.000000	0.000000	2.000000	23.000000	0.000000
20476.142572	0.090129	0.575341	0.019613	84.907684	45.397835	107.613686	0.500738	0.000000	-0.986160	0.000000	0.000000	0.000000	0.043009	-0.005935	-0.032947	0.000000	0.000000	2.000000	23.000000	0.000000
20476.145905	0.090129	0.575341	0.019613	84.907684	45.397835	107.613686	0.500738	0.000000	-0.986160	0.000000	0.000000	0.000000	0.043009	-0.005935	-0.032947	0.000000	0.000000	2.000000	23.000000	0.000000
20476.149238	0.090222	0.575329	0.019489	84.912804	45.454144	107.661804	0.500738	0.000000	-0.986160	0.000000	0.000000	0.000000	0.028100	-0.003441	-0.037336	0.000000	0.000000	2.000000	23.000000	0.000000
20476.152572	0.090222	0.575329	0.019489	84.912804	45.454144	107.661804	0.500738	0.000000	-0.986160	0.000000	0.000000	0.000000	0.028100	-0.003441	-0.037336	0.000000	0.000000	2.000000	23.000000	0.000000
20476.155905	0.090222	0.575329	0.019489	84.912804	45.454144	107.661804	0.500738	0.000000	-0.986160	0.000000	0.000000	0.000000	0.028100	-0.003441	-0.037336	0.000000	0.000000	2.000000	23.000000	0.000000
20476.159238	0.090222	0.575329	0.019489	84.915428	45.485035	107.681915	0.488886	0.000000	-0.974446	0.000000	0.000000	0.000000	0.028100	-0.003441	-0.037336	0.000000	0.000000	2.000000	23.000000	0.000000
20476.162572	0.090296	0.575336	0.019386	84.915428	45.485035	107.681915	0.488886	0.000000	-0.974446	0.000000	0.000000	0.000000	0.022251	0.001988	-0.031015	0.000000	0.000000	2.000000	23.000000	0.000000
20476.165905	0.090296	0.575336	0.019386	84.915428	45.485035	107.681915	0.488886	0.000000	-0.974446	0.000000	0.000000	0.000000	0.022251	0.001988	-0.031015	0.000000	0.000000	2.000000	23.000000	0.000000
20476.169238	0.090296	0.575336	0.019386	84.915382	45.487732	107.681892	0.488886	0.000000	-0.974446	0.000000	0.000000	0.000000	0.022251	0.001988	-0.031015	0.000000	0.000000	2.000000	23.000000	0.000000
20476.172572	0.090296	0.575336	0.019386	84.915382	45.487732	107.681892	0.488886	0.000000	-0.974446	0.000000	0.000000	0.000000	0.022251	0.001988	-0.031015	0.000000	0.000000	2.000000	23.000000	0.000000
20476.175905	0.090306	0.575361	0.019312	84.915382	45.487732	107.681892	0.488886	0.000000	-0.974446	0.000000	0.000000	0.000000	0.002838	0.007474	-0.022119	0.000000	0.000000	2.000000	23.000000	0.000000
20476.179238	0.090306	0.575361	0.019312	84.915428	45.485035	107.681915	0.485178	0.000000	-0.969276	0.000000	0.000000	0.000000	0.002838	0.007474	-0.022119	0.000000	0.000000	2.000000	23.000000	0.000000
20476.182572	0.090306	0.575361	0.019312	84.915428	45.485035	107.681915	0.485178	0.000000	-0.969276	0.000000	0.000000	0.000000	0.002838	0.007474	-0.022119	0.000000	0.000000	2.000000	23.000000	0.000000
20476.185905	0.090306	0.575361	0.019312	84.915428	45.485035	107.681915	0.485178	0.000000	-0.969276	0.000000	0.000000	0.000000	0.002838	0.007474	-0.022119	0.000000	0.000000	2.000000	23.000000	0.000000
20476.189238	0.090251	0.575445	0.019148	84.912842	45.465038	107.661827	0.484705	0.000000	-0.965590	0.000000	0.000000	0.000000	-0.016359	0.025360	-0.049233	0.000000	0.000000	2.000000	23.000000	0.000000
20476.192572	0.090251	0.575445	0.019148	84.912842	45.465038	107.661827	0.484705	0.000000	-0.965590	0.000000	0.000000	0.000000	-0.016359	0.025360	-0.049233	0.000000	0.000000	2.000000	23.000000	0.000000
20476.195905	0.090251	0.575445	0.019148	84.912842	45.465038	107.661827	0.484705	0.000000	-0.965590	0.000000	0.000000	0.000000	-0.016359	0.025360	-0.049233	0.000000	0.000000	2.000000	23.000000	0.000000
20476.199238	0.090251	0.575445	0.019148	84.906723	45.438953	107.637245	0.487431	0.000000	-0.957384	0.000000	0.000000	0.000000	-0.016359	0.025360	-0.049233	0.000000	0.000000	2.000000	23.000000	0.000000
20476.202572	0.090240	0.575515	0.019089	84.906723	45.438953	107.637245	0.487431	0.000000	-0.957384	0.000000	0.000000	0.000000	-0.003352	0.020860	-0.017701	0.000000	0.000000	2.000000	23.000000	0.000000
20476.205905	0.090240	0.575515	0.019089	84.906723	45.438953	107.637245	0.487431	0.000000	-0.957384	0.000000	0.000000	0.000000	-0.003352	0.020860	-0.017701	0.000000	0.000000	2.000000	23.000000	0.000000
20476.209238	0.090240	0.575515	0.019089	84.904182	45.421738	107.617241	0.487431	0.000000	-0.957384	0.000000	0.000000	0.000000	-0.003352	0.020860	-0.017701	0.000000	0.000000	2.000000	23.000000	0.000000
20476.212572	0.090240	0.575515	0.019089	84.904182	45.421738	107.617241	0.487431	0.000000	-0.957384	0.000000	0.000000	0.000000	-0.003352	0.020860	-0.017701	0.000000	0.000000	2.000000	23.000000	0.000000
20476.215905	0.090253	0.575558	0.019032	84.904182	45.421738	107.617241	0.487431	0.000000	-0.957384	0.000000	0.000000	0.000000	0.003788	0.012901	-0.017083	0.000000	0.000000	2.000000	23.000000	0.000000
20476.219238	0.090253	0.575558	0.019032	84.901535	45.401695	107.597099	0.487990	0.000000	-0.954434	0.000000	0.000000	0.000000	0.003788	0.012901	-0.017083	0.000000	0.000000	2.000000	23.000000	0.000000
20476.222572	0.090253	0.575558	0.019032	84.901535	45.401695	107.597099	0.487990	0.000000	-0.954434	0.000000	0.000000	0.000000	0.003788	0.012901	-0.017083	0.000000	0.000000	2.000000	23.000000	0.000000
20476.225905	0.090253	0.575558	0.019032	84.901535	45.401695	107.597099	0.487990	0.000000	-0.954434	0.000000	0.000000	0.000000	0.003788	0.012901	-0.017083	0.000000	0.000000	2.000000	23.000000	0.000000
20476.229238	0.090228	0.575652	0.018903	84.899002	45.381767	107.577095	0.487358	0.000000	-0.951587	0.000000	0.000000	0.000000	-0.007306	0.028299	-0.038548	0.000000	0.000000	2.000000	23.000000	0.000000
20476.232572	0.090228	0.575652	0.018903	84.899002	45.381767	107.577095	0.487358	0.000000	-0.951587	0.000000	0.000000	0.000000	-0.007306	0.028299	-0.038548	0.000000	0.000000	2.000000	23.000000	0.000000
20476.235905	0.090228	0.575652	0.018903	84.899002	45.381767	107.577095	0.487358	0.000000	-0.951587	0.000000	0.000000	0.000000	-0.007306	0.028299	-0.038548	0.000000	0.000000	2.000000	23.000000	0.000000
20476.239238	0.090228	0.575652	0.018903	84.899002	45.381767	107.577095	0.488576	0.000000	-0.945162	0.000000	0.000000	0.000000	-0.007306	0.028299	-0.038548	0.000000	0.000000	2.000000	23.000000	0.000000
20476.242572	0.090215	0.575677	0.018834	84.899002	45.381767	107.577095	0.488576	0.000000	-0.945162	0.000000	0.000000	0.000000	-0.003948	0.007426	-0.020843	0.000000	0.000000	2.000000	23.000000	0.000000
20476.245905	0.090215	0.575677	0.018834	84.899002	45.381767	107.577095	0.488576	0.000000	-0.945162	0.000000	0.000000	0.000000	-0.003948	0.007426	-0.020843	0.000000	0.000000	2.000000	23.000000	0.000000
20476.249238	0.090215	0.575677	0.018834	84.901573	45.399029	107.597153	0.488576	0.000000	-0.945162	0.000000	0.000000	0.000000	-0.003948	0.007426	-0.020843	0.000000	0.000000	2.000000	23.000000	0.000000
20476.252572	0.090215	0.575677	0.018834	84.901573	45.399029	107.597153	0.488576	0.000000	-0.945162	0.000000	0.000000	0.000000	-0.003948	0.007426	-0.020843	0.000000	0.000000	2.000000	23.000000	0.000000
20476.255905	0.090168	0.575700	0.018705	84.901573	45.399029	107.597153	0.488576	0.000000	-0.945162	0.000000	0.000000	0.000000	-0.014317	0.006945	-0.038496	0.000000	0.000000	2.000000	23.000000	0.000000
20476.259238	0.090119	0.575749	0.018571	84.901573	45.396358	107.597221	0.489234	0.000000	-0.941689	0.000000	0.000000	0.000000	-0.014677	0.014857	-0.040410	0.000000	0.000000	2.000000	23.000000	0.000000
20476.262572	0.090119	0.575749	0.018571	84.901573	45.396358	107.597221	0.489234	0.000000	-0.941689	0.000000	0.000000	0.000000	-0.014677	0.014857	-0.040410	0.000000	0.000000	2.000000	23.000000	0.000000
20476.265905	0.090119	0.575749	0.018571	84.901573	45.396358	107.597221	0.489234	0.000000	-0.941689	0.000000	0.000000	0.000000	-0.014677	0.014857	-0.040410	0.000000	0.000000	2.000000	23.000000	0.000000
20476.269238	0.090119	0.575749	0.018571	84.901535	45.390808	107.597084	0.494066	0.000000	-0.928537	0.000000	0.000000	0.000000	-0.014677	0.014857	-0.040410	0.000000	0.000000	2.000000	23.000000	0.000000
20476.272572	0.090025	0.575799	0.018445	84.901535	45.390808	107.597084	0.494066	0.000000	-0.928537	0.000000	0.000000	0.000000	-0.028219	0.014829	-0.037851	0.000000	0.000000	2.000000	23.000000	0.000000
20476.275905	0.090025	0.575799	0.018445	84.901535	45.390808	107.597084	0.494066	0.000000	-0.928537	0.000000	0.000000	0.000000	-0.028219	0.014829	-0.037851	0.000000	0.000000	2.000000	23.000000	0.000000
20476.279238	0.090025	0.575799	0.018445	84.901535	45.382687	107.597122	0.494066	0.000000	-0.928537	0.000000	0.000000	0.000000	-0.028219	0.014829	-0.037851	0.000000	0.000000	2.000000	23.000000	0.000000
20476.282572	0.090025	0.575799	0.018445	84.901535	45.382687	107.597122	0.494066	0.000000	-0.928537	0.000000	0.000000	0.000000	-0.028219	0.014829	-0.037851	0.000000	0.000000	2.000000	23.000000	0.000000
20476.285905	0.089949	0.575857	0.018291	84.901535	45.382687	107.597122	0.494066	0.000000	-0.928537	0.000000	0.000000	0.000000	-0.022751	0.017309	-0.046094	0.000000	0.000000	2.000000	23.000000	0.000000
20476.289238	0.089949	0.575857	0.018291	84.899002	45.357334	107.577118	0.498769	0.000000	-0.922229	0.000000	0.000000	0.000000	-0.022751	0.017309	-0.046094	0.000000	0.000000	2.000000	23.000000	0.000000
20476.292572	0.089949	0.575857	0.018291	84.899002	45.357334	107.577118	0.498769	0.000000	-0.922229	0.000000	0.000000	0.000000	-0.022751	0.017309	-0.046094	0.000000	0.000000	2.000000	23.000000	0.000000
20476.295905	0.089949	0.575857	0.018291	84.899002	45.357334	107.577118	0.498769	0.000000	-0.922229	0.000000	0.000000	0.000000	-0.022751	0.017309	-0.046094	0.000000	0.000000	2.000000	23.000000	0.000000
20476.299238	0.089811	0.576018	0.018057	84.893860	45.314774	107.537132	0.502561	0.000000	-0.914547	0.000000	0.000000	0.000000	-0.041308	0.048450	-0.070140	0.000000	0.000000	2.000000	23.000000	0.000000
20476.302572	0.089811	0.576018	0.018057	84.893860	45.314774	107.537132	0.502561	0.000000	-0.914547	0.000000	0.000000	0.000000	-0.041308	0.048450	-0.070140	0.000000	0.000000	2.000000	23.000000	0.000000
20476.305905	0.089811	0.576018	0.018057	84.893860	45.314774	107.537132	0.502561	0.000000	-0.914547	0.000000	0.000000	0.000000	-0.041308	0.048450	-0.070140	0.000000	0.000000	2.000000	23.000000	0.000000
20476.309238	0.089811	0.576018	0.018057	84.888710	45.274960	107.497162	0.509446	0.000000	-0.902857	0.000000	0.000000	0.000000	-0.041308	0.048450	-0.070140	0.000000	0.000000	2.000000	23.000000	0.000000
20476.312572	0.089817	0.576122	0.017964	84.888710	45.274960	107.497162	0.509446	0.000000	-0.902857	0.000000	0.000000	0.000000	0.001740	0.031173	-0.027883	0.000000	0.000000	2.000000	23.000000	0.000000
20476.315905	0.089817	0.576122	0.017964	84.888710	45.274960	107.497162	0.509446	0.000000	-0.902857	0.000000	0.000000	0.000000	0.001740	0.031173	-0.027883	0.000000	0.000000	2.000000	23.000000	0.000000
20476.319238	0.089817	0.576122	0.017964	84.875778	45.178654	107.405708	0.509446	0.000000	-0.902857	0.000000	0.000000	0.000000	0.001740	0.031173	-0.027883	0.000000	0.000000	2.000000	23.000000	0.000000
20476.322572	0.089817	0.576122	0.017964	84.875778	45.178654	107.405708	0.509446	0.000000	-0.902857	0.000000	0.000000	0.000000	0.001740	0.031173	-0.027883	0.000000	0.000000	2.000000	23.000000	0.000000
20476.325905	0.089826	0.576244	0.017888	84.875778	45.178654	107.405708	0.509446	0.000000	-0.902857	0.000000	0.000000	0.000000	0.002688	0.036627	-0.022853	0.000000	0.000000	2.000000	23.000000	0.000000
20476.329238	0.089909	0.576402	0.017833	84.862946	45.088341	107.306870	0.509156	0.000000	-0.898209	0.000000	0.000000	0.000000	0.024883	0.047559	-0.016629	0.000000	0.000000	2.000000	23.000000	0.000000
20476.332572	0.089909	0.576402	0.017833	84.862946	45.088341	107.306870	0.509156	0.000000	-0.898209	0.000000	0.000000	0.000000	0.024883	0.047559	-0.016629	0.000000	0.000000	2.000000	23.000000	0.000000
20476.335905	0.089909	0.576402	0.017833	84.862946	45.088341	107.306870	0.509156	0.000000	-0.898209	0.000000	0.000000	0.000000	0.024883	0.047559	-0.016629	0.000000	0.000000	2.000000	23.000000	0.000000
20476.339238	0.089909	0.576402	0.017833	84.847374	44.981636	107.212723	0.504561	0.000000	-0.891629	0.000000	0.000000	0.000000	0.024883	0.047559	-0.016629	0.000000	0.000000	2.000000	23.000000	0.000000
20476.342572	0.089969	0.576561	0.017781	84.847374	44.981636	107.212723	0.504561	0.000000	-0.891629	0.000000	0.000000	0.000000	0.018110	0.047528	-0.015367	0.000000	0.000000	2.000000	23.000000	0.000000
20476.345905	0.089969	0.576561	0.017781	84.847374	44.981636	107.212723	0.504561	0.000000	-0.891629	0.000000	0.000000	0.000000	0.018110	0.047528	-0.015367	0.000000	0.000000	2.000000	23.000000	0.000000
20476.349238	0.089969	0.576561	0.017781	84.826683	44.831306	107.072304	0.504561	0.000000	-0.891629	0.000000	0.000000	0.000000	0.018110	0.047528	-0.015367	0.000000	0.000000	2.000000	23.000000	0.000000
20476.352572	0.089969	0.576561	0.017781	84.826683	44.831306	107.072304	0.504561	0.000000	-0.891629	0.000000	0.000000	0.000000	0.018110	0.047528	-0.015367	0.000000	0.000000	2.000000	23.000000	0.000000
20476.355905	0.090006	0.576746	0.017728	84.826683	44.831306	107.072304	0.504561	0.000000	-0.891629	0.000000	0.000000	0.000000	0.010976	0.055462	-0.016028	0.000000	0.000000	2.000000	23.000000	0.000000
20476.359238	0.090006	0.576746	0.017728	84.808502	44.696156	106.952538	0.501542	0.000000	-0.889068	0.000000	0.000000	0.000000	0.010976	0.055462	-0.016028	0.000000	0.000000	2.000000	23.000000	0.000000
20476.362572	0.090006	0.576746	0.017728	84.808502	44.696156	106.952538	0.501542	0.000000	-0.889068	0.000000	0.000000	0.000000	0.010976	0.055462	-0.016028	0.000000	0.000000	2.000000	23.000000	0.000000
20476.365905	0.090006	0.576746	0.017728	84.808502	44.696156	106.952538	0.501542	0.000000	-0.889068	0.000000	0.000000	0.000000	0.010976	0.055462	-0.016028	0.000000	0.000000	2.000000	23.000000	0.000000
20476.369238	0.089989	0.577115	0.017638	84.792862	44.580967	106.852806	0.499713	0.000000	-0.886397	0.000000	0.000000	0.000000	-0.005114	0.110901	-0.026992	0.000000	0.000000	2.000000	23.000000	0.000000
20476.372572	0.089989	0.577115	0.017638	84.792862	44.580967	106.852806	0.499713	0.000000	-0.886397	0.000000	0.000000	0.000000	-0.005114	0.110901	-0.026992	0.000000	0.000000	2.000000	23.000000	0.000000
20476.375905	0.089989	0.577115	0.017638	84.792862	44.580967	106.852806	0.499713	0.000000	-0.886397	0.000000	0.000000	0.000000	-0.005114	0.110901	-0.026992	0.000000	0.000000	2.000000	23.000000	0.000000
20476.379238	0.089989	0.577115	0.017638	84.774673	44.444775	106.742722	0.500565	0.000000	-0.881898	0.000000	0.000000	0.000000	-0.005114	0.110901	-0.026992	0.000000	0.000000	2.000000	23.000000	0.000000
20476.382572	0.089950	0.577290	0.017557	84.774673	44.444775	106.742722	0.500565	0.000000	-0.881898	0.000000	0.000000	0.000000	-0.011598	0.052405	-0.024232	0.000000	0.000000	2.000000	23.000000	0.000000
20476.385905	0.089950	0.577290	0.017557	84.774673	44.444775	106.742722	0.500565	0.000000	-0.881898	0.000000	0.000000	0.000000	-0.011598	0.052405	-0.024232	0.000000	0.000000	2.000000	23.000000	0.000000
20476.389238	0.089934	0.577465	0.017472	84.761642	44.350029	106.687469	0.500565	0.000000	-0.881898	0.000000	0.000000	0.000000	-0.004836	0.052400	-0.025532	0.000000	0.000000	2.000000	23.000000	0.000000
20476.392572	0.089934	0.577465	0.017472	84.761642	44.350029	106.687469	0.500565	0.000000	-0.881898	0.000000	0.000000	0.000000	-0.004836	0.052400	-0.025532	0.000000	0.000000	2.000000	23.000000	0.000000
20476.395905	0.089934	0.577465	0.017472	84.761642	44.350029	106.687469	0.500565	0.000000	-0.881898	0.000000	0.000000	0.000000	-0.004836	0.052400	-0.025532	0.000000	0.000000	2.000000	23.000000	0.000000
20476.399238	0.089934	0.577465	0.017472	84.748650	44.255756	106.648659	0.503304	0.000000	-0.873604	0.000000	0.000000	0.000000	-0.004836	0.052400	-0.025532	0.000000	0.000000	2.000000	23.000000	0.000000
20476.402572	0.089911	0.577603	0.017353	84.748650	44.255756	106.648659	0.503304	0.000000	-0.873604	0.000000	0.000000	0.000000	-0.006746	0.041426	-0.035596	0.000000	0.000000	2.000000	23.000000	0.000000
20476.405905	0.089911	0.577603	0.017353	84.748650	44.255756	106.648659	0.503304	0.000000	-0.873604	0.000000	0.000000	0.000000	-0.006746	0.041426	-0.035596	0.000000	0.000000	2.000000	23.000000	0.000000
20476.409238	0.089911	0.577603	0.017353	84.735603	44.164661	106.586349	0.503304	0.000000	-0.873604	0.000000	0.000000	0.000000	-0.006746	0.041426	-0.035596	0.000000	0.000000	2.000000	23.000000	0.000000
20476.412572	0.089911	0.577603	0.017353	84.735603	44.164661	106.586349	0.503304	0.000000	-0.873604	0.000000	0.000000	0.000000	-0.006746	0.041426	-0.035596	0.000000	0.000000	2.000000	23.000000	0.000000
20476.415905	0.089915	0.577759	0.017247	84.735603	44.164661	106.586349	0.503304	0.000000	-0.873604	0.000000	0.000000	0.000000	0.000961	0.046888	-0.031868	0.000000	0.000000	2.000000	23.000000	0.000000
20476.419238	0.089915	0.577759	0.017247	84.724220	44.103706	106.574577	0.504428	0.000000	-0.867671	0.000000	0.000000	0.000000	0.000961	0.046888	-0.031868	0.000000	0.000000	2.000000	23.000000	0.000000
20476.422572	0.089915	0.577759	0.017247	84.724220	44.103706	106.574577	0.504428	0.000000	-0.867671	0.000000	0.000000	0.000000	0.000961	0.046888	-0.031868	0.000000	0.000000	2.000000	23.000000	0.000000
20476.425905	0.089915	0.577759	0.017247	84.724220	44.103706	106.574577	0.504428	0.000000	-0.867671	0.000000	0.000000	0.000000	0.000961	0.046888	-0.031868	0.000000	0.000000	2.000000	23.000000	0.000000
20476.429238	0.089913	0.578061	0.016995	84.706421	44.084679	106.645691	0.504268	0.000000	-0.862360	0.000000	0.000000	0.000000	-0.000369	0.090659	-0.075766	0.000000	0.000000	2.000000	23.000000	0.000000
20476.432572	0.089913	0.578061	0.016995	84.706421	44.084679	106.645691	0.504268	0.000000	-0.862360	0.000000	0.000000	0.000000	-0.000369	0.090659	-0.075766	0.000000	0.000000	2.000000	23.000000	0.000000
20476.435905	0.089913	0.578061	0.016995	84.706421	44.084679	106.645691	0.504268	0.000000	-0.862360	0.000000	0.000000	0.000000	-0.000369	0.090659	-0.075766	0.000000	0.000000	2.000000	23.000000	0.000000
20476.439238	0.089913	0.578061	0.016995	84.694145	44.046120	106.721611	0.504330	0.000000	-0.849732	0.000000	0.000000	0.000000	-0.000369	0.090659	-0.075766	0.000000	0.000000	2.000000	23.000000	0.000000
20476.442572	0.089966	0.578209	0.016903	84.694145	44.046120	106.721611	0.504330	0.000000	-0.849732	0.000000	0.000000	0.000000	0.015768	0.044403	-0.027509	0.000000	0.000000	2.000000	23.000000	0.000000
20476.445905	0.089966	0.578209	0.016903	84.694145	44.046120	106.721611	0.504330	0.000000	-0.849732	0.000000	0.000000	0.000000	0.015768	0.044403	-0.027509	0.000000	0.000000	2.000000	23.000000	0.000000
20476.449238	0.090011	0.578347	0.016771	84.681023	43.959209	106.764496	0.504330	0.000000	-0.849732	0.000000	0.000000	0.000000	0.013484	0.041330	-0.039507	0.000000	0.000000	2.000000	23.000000	0.000000
20476.452572	0.090011	0.578347	0.016771	84.681023	43.959209	106.764496	0.504330	0.000000	-0.849732	0.000000	0.000000	0.000000	0.013484	0.041330	-0.039507	0.000000	0.000000	2.000000	23.000000	0.000000
20476.455905	0.090011	0.578347	0.016771	84.681023	43.959209	106.764496	0.504330	0.000000	-0.849732	0.000000	0.000000	0.000000	0.013484	0.041330	-0.039507	0.000000	0.000000	2.000000	23.000000	0.000000
20476.459238	0.090011	0.578347	0.016771	84.673180	43.912243	106.796883	0.499454	0.000000	-0.838563	0.000000	0.000000	0.000000	0.013484	0.041330	-0.039507	0.000000	0.000000	2.000000	23.000000	0.000000
20476.462572	0.090038	0.578477	0.016667	84.673180	43.912243	106.796883	0.499454	0.000000	-0.838563	0.000000	0.000000	0.000000	0.008045	0.038898	-0.031271	0.000000	0.000000	2.000000	23.000000	0.000000
20476.465905	0.090038	0.578477	0.016667	84.673180	43.912243	106.796883	0.499454	0.000000	-0.838563	0.000000	0.000000	0.000000	0.008045	0.038898	-0.031271	0.000000	0.000000	2.000000	23.000000	0.000000
20476.469238	0.090038	0.578477	0.016667	84.665344	43.859909	106.749580	0.499454	0.000000	-0.838563	0.000000	0.000000	0.000000	0.008045	0.038898	-0.031271	0.000000	0.000000	2.000000	23.000000	0.000000
20476.472572	0.090038	0.578477	0.016667	84.665344	43.859909	106.749580	0.499454	0.000000	-0.838563	0.000000	0.000000	0.000000	0.008045	0.038898	-0.031271	0.000000	0.000000	2.000000	23.000000	0.000000
20476.475905	0.090040	0.578562	0.016557	84.665344	43.859909	106.749580	0.499454	0.000000	-0.838563	0.000000	0.000000	0.000000	0.000708	0.025476	-0.033060	0.000000	0.000000	2.000000	23.000000	0.000000
20476.479238	0.090040	0.578562	0.016557	84.662704	43.841644	106.731232	0.498114	0.000000	-0.833351	0.000000	0.000000	0.000000	0.000708	0.025476	-0.033060	0.000000	0.000000	2.000000	23.000000	0.000000
20476.482572	0.090040	0.578562	0.016557	84.662704	43.841644	106.731232	0.498114	0.000000	-0.833351	0.000000	0.000000	0.000000	0.000708	0.025476	-0.033060	0.000000	0.000000	2.000000	23.000000	0.000000
20476.485905	0.090040	0.578562	0.016557	84.662704	43.841644	106.731232	0.498114	0.000000	-0.833351	0.000000	0.000000	0.000000	0.000708	0.025476	-0.033060	0.000000	0.000000	2.000000	23.000000	0.000000
20476.489238	0.089985	0.578711	0.016265	84.660057	43.823376	106.712883	0.497996	0.000000	-0.827841	0.000000	0.000000	0.000000	-0.016638	0.044783	-0.087538	0.000000	0.000000	2.000000	23.000000	0.000000
20476.492572	0.089985	0.578711	0.016265	84.660057	43.823376	106.712883	0.497996	0.000000	-0.827841	0.000000	0.000000	0.000000	-0.016638	0.044783	-0.087538	0.000000	0.000000	2.000000	23.000000	0.000000
20476.495905	0.089985	0.578711	0.016265	84.660057	43.823376	106.712883	0.497996	0.000000	-0.827841	0.000000	0.000000	0.000000	-0.016638	0.044783	-0.087538	0.000000	0.000000	2.000000	23.000000	0.000000
20476.499238	0.089985	0.578711	0.016265	84.657425	43.802383	106.694511	0.500769	0.000000	-0.813251	0.000000	0.000000	0.000000	-0.016638	0.044783	-0.087538	0.000000	0.000000	2.000000	23.000000	0.000000
20476.502572	0.089942	0.578796	0.016163	84.657425	43.802383	106.694511	0.500769	0.000000	-0.813251	0.000000	0.000000	0.000000	-0.012783	0.025441	-0.030514	0.000000	0.000000	2.000000	23.000000	0.000000
20476.505905	0.089942	0.578796	0.016163	84.657425	43.802383	106.694511	0.500769	0.000000	-0.813251	0.000000	0.000000	0.000000	-0.012783	0.025441	-0.030514	0.000000	0.000000	2.000000	23.000000	0.000000
20476.509238	0.089942	0.578796	0.016163	84.652214	43.768684	106.665924	0.500769	0.000000	-0.813251	0.000000	0.000000	0.000000	-0.012783	0.025441	-0.030514	0.000000	0.000000	2.000000	23.000000	0.000000
20476.512572	0.089942	0.578796	0.016163	84.652214	43.768684	106.665924	0.500769	0.000000	-0.813251	0.000000	0.000000	0.000000	-0.012783	0.025441	-0.030514	0.000000	0.000000	2.000000	23.000000	0.000000
20476.515905	0.089946	0.578854	0.016060	84.652214	43.768684	106.665924	0.500769	0.000000	-0.813251	0.000000	0.000000	0.000000	0.001069	0.017519	-0.031123	0.000000	0.000000	2.000000	23.000000	0.000000
20476.519238	0.089946	0.578854	0.016060	84.644341	43.714111	106.627090	0.502899	0.000000	-0.808166	0.000000	0.000000	0.000000	0.001069	0.017519	-0.031123	0.000000	0.000000	2.000000	23.000000	0.000000
20476.522572	0.089946	0.578854	0.016060	84.644341	43.714111	106.627090	0.502899	0.000000	-0.808166	0.000000	0.000000	0.000000	0.001069	0.017519	-0.031123	0.000000	0.000000	2.000000	23.000000	0.000000
20476.525905	0.089946	0.578854	0.016060	84.644341	43.714111	106.627090	0.502899	0.000000	-0.808166	0.000000	0.000000	0.000000	0.001069	0.017519	-0.031123	0.000000	0.000000	2.000000	23.000000	0.000000
20476.529238	0.089947	0.579036	0.015946	84.636444	43.662388	106.604286	0.502721	0.000000	-0.802979	0.000000	0.000000	0.000000	0.000529	0.054579	-0.033958	0.000000	0.000000	2.000000	23.000000	0.000000
20476.532572	0.089947	0.579036	0.015946	84.636444	43.662388	106.604286	0.502721	0.000000	-0.802979	0.000000	0.000000	0.000000	0.000529	0.054579	-0.033958	0.000000	0.000000	2.000000	23.000000	0.000000
20476.535905	0.089947	0.579036	0.015946	84.636444	43.662388	106.604286	0.502721	0.000000	-0.802979	0.000000	0.000000	0.000000	0.000529	0.054579	-0.033958	0.000000	0.000000	2.000000	23.000000	0.000000
20476.539238	0.089947	0.579036	0.015946	84.625023	43.606365	106.578796	0.502633	0.000000	-0.797319	0.000000	0.000000	0.000000	0.000529	0.054579	-0.033958	0.000000	0.000000	2.000000	23.000000	0.000000
20476.542572	0.089965	0.579141	0.015916	84.625023	43.606365	106.578796	0.502633	0.000000	-0.797319	0.000000	0.000000	0.000000	0.005246	0.031591	-0.009131	0.000000	0.000000	2.000000	23.000000	0.000000
20476.545905	0.089965	0.579141	0.015916	84.625023	43.606365	106.578796	0.502633	0.000000	-0.797319	0.000000	0.000000	0.000000	0.005246	0.031591	-0.009131	0.000000	0.000000	2.000000	23.000000	0.000000
20476.549238	0.089965	0.579141	0.015916	84.614494	43.537121	106.530457	0.502633	0.000000	-0.797319	0.000000	0.000000	0.000000	0.005246	0.031591	-0.009131	0.000000	0.000000	2.000000	23.000000	0.000000
20476.552572	0.089965	0.579141	0.015916	84.614494	43.537121	106.530457	0.502633	0.000000	-0.797319	0.000000	0.000000	0.000000	0.005246	0.031591	-0.009131	0.000000	0.000000	2.000000	23.000000	0.000000
20476.555905	0.089985	0.579265	0.015902	84.614494	43.537121	106.530457	0.502633	0.000000	-0.797319	0.000000	0.000000	0.000000	0.006193	0.037055	-0.004130	0.000000	0.000000	2.000000	23.000000	0.000000
20476.559238	0.089985	0.579265	0.015902	84.601341	43.450207	106.440407	0.501759	0.000000	-0.795797	0.000000	0.000000	0.000000	0.006193	0.037055	-0.004130	0.000000	0.000000	2.000000	23.000000	0.000000
20476.562572	0.089985	0.579265	0.015902	84.601341	43.450207	106.440407	0.501759	0.000000	-0.795797	0.000000	0.000000	0.000000	0.006193	0.037055	-0.004130	0.000000	0.000000	2.000000	23.000000	0.000000
20476.565905	0.089985	0.579265	0.015902	84.601341	43.450207	106.440407	0.501759	0.000000	-0.795797	0.000000	0.000000	0.000000	0.006193	0.037055	-0.004130	0.000000	0.000000	2.000000	23.000000	0.000000
20476.569238	0.090010	0.579478	0.015909	84.588142	43.361019	106.350822	0.500726	0.000000	-0.795109	0.000000	0.000000	0.000000	0.007351	0.063835	0.001936	0.000000	0.000000	2.000000	23.000000	0.000000
20476.572572	0.090010	0.579478	0.015909	84.588142	43.361019	106.350822	0.500726	0.000000	-0.795109	0.000000	0.000000	0.000000	0.007351	0.063835	0.001936	0.000000	0.000000	2.000000	23.000000	0.000000
20476.575905	0.090010	0.579478	0.015909	84.588142	43.361019	106.350822	0.500726	0.000000	-0.795109	0.000000	0.000000	0.000000	0.007351	0.063835	0.001936	0.000000	0.000000	2.000000	23.000000	0.000000
20476.579238	0.090010	0.579478	0.015909	84.580223	43.304974	106.305244	0.499501	0.000000	-0.795431	0.000000	0.000000	0.000000	0.007351	0.063835	0.001936	0.000000	0.000000	2.000000	23.000000	0.000000
20476.582572	0.089991	0.579567	0.015933	84.580223	43.304974	106.305244	0.499501	0.000000	-0.795431	0.000000	0.000000	0.000000	-0.005585	0.026787	0.007352	0.000000	0.000000	2.000000	23.000000	0.000000
20476.585905	0.089991	0.579567	0.015933	84.580223	43.304974	106.305244	0.499501	0.000000	-0.795431	0.000000	0.000000	0.000000	-0.005585	0.026787	0.007352	0.000000	0.000000	2.000000	23.000000	0.000000
20476.589238	0.089991	0.579567	0.015933	84.569672	43.228680	106.234062	0.499501	0.000000	-0.795431	0.000000	0.000000	0.000000	-0.005585	0.026787	0.007352	0.000000	0.000000	2.000000	23.000000	0.000000
20476.592572	0.089991	0.579567	0.015933	84.569672	43.228680	106.234062	0.499501	0.000000	-0.795431	0.000000	0.000000	0.000000	-0.005585	0.026787	0.007352	0.000000	0.000000	2.000000	23.000000	0.000000
20476.595905	0.089943	0.579646	0.015922	84.569672	43.228680	106.234062	0.499501	0.000000	-0.795431	0.000000	0.000000	0.000000	-0.014597	0.023676	-0.003350	0.000000	0.000000	2.000000	23.000000	0.000000
20476.599238	0.089943	0.579646	0.015922	84.561737	43.170341	106.180923	0.500432	0.000000	-0.796657	0.000000	0.000000	0.000000	-0.014597	0.023676	-0.003350	0.000000	0.000000	2.000000	23.000000	0.000000
20476.602572	0.089943	0.579646	0.015922	84.561737	43.170341	106.180923	0.500432	0.000000	-0.796657	0.000000	0.000000	0.000000	-0.014597	0.023676	-0.003350	0.000000	0.000000	2.000000	23.000000	0.000000
20476.605905	0.089943	0.579646	0.015922	84.561737	43.170341	106.180923	0.500432	0.000000	-0.796657	0.000000	0.000000	0.000000	-0.014597	0.023676	-0.003350	0.000000	0.000000	2.000000	23.000000	0.000000
20476.609238	0.089835	0.579806	0.015967	84.551155	43.094475	106.110168	0.502865	0.000000	-0.796098	0.000000	0.000000	0.000000	-0.032338	0.048066	0.013516	0.000000	0.000000	2.000000	23.000000	0.000000
20476.612572	0.089835	0.579806	0.015967	84.551155	43.094475	106.110168	0.502865	0.000000	-0.796098	0.000000	0.000000	0.000000	-0.032338	0.048066	0.013516	0.000000	0.000000	2.000000	23.000000	0.000000
20476.615905	0.089835	0.579806	0.015967	84.551155	43.094475	106.110168	0.502865	0.000000	-0.796098	0.000000	0.000000	0.000000	-0.032338	0.048066	0.013516	0.000000	0.000000	2.000000	23.000000	0.000000
20476.619238	0.089835	0.579806	0.015967	84.543251	43.039181	106.089279	0.508255	0.000000	-0.798351	0.000000	0.000000	0.000000	-0.032338	0.048066	0.013516	0.000000	0.000000	2.000000	23.000000	0.000000
20476.622572	0.089843	0.579887	0.016010	84.543251	43.039181	106.089279	0.508255	0.000000	-0.798351	0.000000	0.000000	0.000000	0.002475	0.024391	0.013027	0.000000	0.000000	2.000000	23.000000	0.000000
20476.625905	0.089843	0.579887	0.016010	84.543251	43.039181	106.089279	0.508255	0.000000	-0.798351	0.000000	0.000000	0.000000	0.002475	0.024391	0.013027	0.000000	0.000000	2.000000	23.000000	0.000000
20476.629238	0.089847	0.579977	0.016031	84.532631	42.969292	106.122772	0.508255	0.000000	-0.798351	0.000000	0.000000	0.000000	0.001147	0.026789	0.006047	0.000000	0.000000	2.000000	23.000000	0.000000
20476.632572	0.089847	0.579977	0.016031	84.532631	42.969292	106.122772	0.508255	0.000000	-0.798351	0.000000	0.000000	0.000000	0.001147	0.026789	0.006047	0.000000	0.000000	2.000000	23.000000	0.000000
20476.635905	0.089847	0.579977	0.016031	84.532631	42.969292	106.122772	0.508255	0.000000	-0.798351	0.000000	0.000000	0.000000	0.001147	0.026789	0.006047	0.000000	0.000000	2.000000	23.000000	0.000000
20476.639238	0.089899	0.580084	0.016059	84.519386	42.885078	106.234909	0.507651	0.000000	-0.801530	0.000000	0.000000	0.000000	0.015576	0.032302	0.008479	0.000000	0.000000	2.000000	23.000000	0.000000
20476.642572	0.089899	0.580084	0.016059	84.519386	42.885078	106.234909	0.507651	0.000000	-0.801530	0.000000	0.000000	0.000000	0.015576	0.032302	0.008479	0.000000	0.000000	2.000000	23.000000	0.000000
20476.645905	0.089899	0.580084	0.016059	84.519386	42.885078	106.234909	0.507651	0.000000	-0.801530	0.000000	0.000000	0.000000	0.015576	0.032302	0.008479	0.000000	0.000000	2.000000	23.000000	0.000000
20476.649238	0.089899	0.580084	0.016059	84.503456	42.786674	106.361923	0.505055	0.000000	-0.802943	0.000000	0.000000	0.000000	0.015576	0.032302	0.008479	0.000000	0.000000	2.000000	23.000000	0.000000
20476.652572	0.089933	0.580184	0.016115	84.503456	42.786674	106.361923	0.505055	0.000000	-0.802943	0.000000	0.000000	0.000000	0.010161	0.029910	0.016727	0.000000	0.000000	2.000000	23.000000	0.000000
20476.655905	0.089933	0.580184	0.016115	84.503456	42.786674	106.361923	0.505055	0.000000	-0.802943	0.000000	0.000000	0.000000	0.010161	0.029910	0.016727	0.000000	0.000000	2.000000	23.000000	0.000000
20476.659238	0.089933	0.580184	0.016115	84.490211	42.703384	106.443039	0.505055	0.000000	-0.802943	0.000000	0.000000	0.000000	0.010161	0.029910	0.016727	0.000000	0.000000	2.000000	23.000000	0.000000
20476.662572	0.089933	0.580184	0.016115	84.490211	42.703384	106.443039	0.505055	0.000000	-0.802943	0.000000	0.000000	0.000000	0.010161	0.029910	0.016727	0.000000	0.000000	2.000000	23.000000	0.000000
20476.665905	0.089970	0.580302	0.016187	84.490211	42.703384	106.443039	0.505055	0.000000	-0.802943	0.000000	0.000000	0.000000	0.011112	0.035407	0.021713	0.000000	0.000000	2.000000	23.000000	0.000000
20476.669238	0.089970	0.580302	0.016187	84.477776	42.604301	106.397774	0.503362	0.000000	-0.805731	0.000000	0.000000	0.000000	0.011112	0.035407	0.021713	0.000000	0.000000	2.000000	23.000000	0.000000
20476.672572	0.089970	0.580302	0.016187	84.477776	42.604301	106.397774	0.503362	0.000000	-0.805731	0.000000	0.000000	0.000000	0.011112	0.035407	0.021713	0.000000	0.000000	2.000000	23.000000	0.000000
20476.675905	0.089970	0.580302	0.016187	84.477776	42.604301	106.397774	0.503362	0.000000	-0.805731	0.000000	0.000000	0.000000	0.011112	0.035407	0.021713	0.000000	0.000000	2.000000	23.000000	0.000000
20476.679238	0.089963	0.580491	0.016271	84.464516	42.516426	106.312241	0.501510	0.000000	-0.809350	0.000000	0.000000	0.000000	-0.002182	0.056746	0.025287	0.000000	0.000000	2.000000	23.000000	0.000000
20476.682572	0.089963	0.580491	0.016271	84.464516	42.516426	106.312241	0.501510	0.000000	-0.809350	0.000000	0.000000	0.000000	-0.002182	0.056746	0.025287	0.000000	0.000000	2.000000	23.000000	0.000000
20476.685905	0.089963	0.580491	0.016271	84.464516	42.516426	106.312241	0.501510	0.000000	-0.809350	0.000000	0.000000	0.000000	-0.002182	0.056746	0.025287	0.000000	0.000000	2.000000	23.000000	0.000000
20476.689238	0.089963	0.580491	0.016271	84.453835	42.443062	106.243988	0.501873	0.000000	-0.813564	0.000000	0.000000	0.000000	-0.002182	0.056746	0.025287	0.000000	0.000000	2.000000	23.000000	0.000000
20476.692572	0.089933	0.580583	0.016363	84.453835	42.443062	106.243988	0.501873	0.000000	-0.813564	0.000000	0.000000	0.000000	-0.008746	0.027547	0.027516	0.000000	0.000000	2.000000	23.000000	0.000000
20476.695905	0.089933	0.580583	0.016363	84.453835	42.443062	106.243988	0.501873	0.000000	-0.813564	0.000000	0.000000	0.000000	-0.008746	0.027547	0.027516	0.000000	0.000000	2.000000	23.000000	0.000000
20476.699238	0.089933	0.580583	0.016363	84.440567	42.358639	106.167145	0.501873	0.000000	-0.813564	0.000000	0.000000	0.000000	-0.008746	0.027547	0.027516	0.000000	0.000000	2.000000	23.000000	0.000000
20476.702572	0.089933	0.580583	0.016363	84.440567	42.358639	106.167145	0.501873	0.000000	-0.813564	0.000000	0.000000	0.000000	-0.008746	0.027547	0.027516	0.000000	0.000000	2.000000	23.000000	0.000000
20476.705905	0.089945	0.580683	0.016423	84.440567	42.358639	106.167145	0.501873	0.000000	-0.813564	0.000000	0.000000	0.000000	0.003413	0.029930	0.017970	0.000000	0.000000	2.000000	23.000000	0.000000
20476.709238	0.089945	0.580683	0.016423	84.421844	42.243793	106.088905	0.503331	0.000000	-0.818151	0.000000	0.000000	0.000000	0.003413	0.029930	0.017970	0.000000	0.000000	2.000000	23.000000	0.000000
20476.712572	0.089945	0.580683	0.016423	84.421844	42.243793	106.088905	0.503331	0.000000	-0.818151	0.000000	0.000000	0.000000	0.003413	0.029930	0.017970	0.000000	0.000000	2.000000	23.000000	0.000000
20476.715905	0.089945	0.580683	0.016423	84.421844	42.243793	106.088905	0.503331	0.000000	-0.818151	0.000000	0.000000	0.000000	0.003413	0.029930	0.017970	0.000000	0.000000	2.000000	23.000000	0.000000
20476.719238	0.090048	0.580956	0.016596	84.405075	42.145851	106.176369	0.502762	0.000000	-0.821146	0.000000	0.000000	0.000000	0.030848	0.081954	0.052013	0.000000	0.000000	2.000000	23.000000	0.000000
20476.722572	0.090048	0.580956	0.016596	84.405075	42.145851	106.176369	0.502762	0.000000	-0.821146	0.000000	0.000000	0.000000	0.030848	0.081954	0.052013	0.000000	0.000000	2.000000	23.000000	0.000000
20476.725905	0.090048	0.580956	0.016596	84.405075	42.145851	106.176369	0.502762	0.000000	-0.821146	0.000000	0.000000	0.000000	0.030848	0.081954	0.052013	0.000000	0.000000	2.000000	23.000000	0.000000
20476.729238	0.090048	0.580956	0.016596	84.383713	42.018646	106.290413	0.497621	0.000000	-0.829814	0.000000	0.000000	0.000000	0.030848	0.081954	0.052013	0.000000	0.000000	2.000000	23.000000	0.000000
20476.732572	0.090113	0.581111	0.016697	84.383713	42.018646	106.290413	0.497621	0.000000	-0.829814	0.000000	0.000000	0.000000	0.019751	0.046513	0.030323	0.000000	0.000000	2.000000	23.000000	0.000000
20476.735905	0.090113	0.581111	0.016697	84.383713	42.018646	106.290413	0.497621	0.000000	-0.829814	0.000000	0.000000	0.000000	0.019751	0.046513	0.030323	0.000000	0.000000	2.000000	23.000000	0.000000
20476.739238	0.090181	0.581240	0.016805	84.366852	41.922195	106.227776	0.497621	0.000000	-0.829814	0.000000	0.000000	0.000000	0.020131	0.038620	0.032298	0.000000	0.000000	2.000000	23.000000	0.000000
20476.742572	0.090181	0.581240	0.016805	84.366852	41.922195	106.227776	0.497621	0.000000	-0.829814	0.000000	0.000000	0.000000	0.020131	0.038620	0.032298	0.000000	0.000000	2.000000	23.000000	0.000000
20476.745905	0.090181	0.581240	0.016805	84.366852	41.922195	106.227776	0.497621	0.000000	-0.829814	0.000000	0.000000	0.000000	0.020131	0.038620	0.032298	0.000000	0.000000	2.000000	23.000000	0.000000
20476.749238	0.090181	0.581240	0.016805	84.354309	41.827038	106.130585	0.490974	0.000000	-0.840251	0.000000	0.000000	0.000000	0.020131	0.038620	0.032298	0.000000	0.000000	2.000000	23.000000	0.000000
20476.752572	0.090166	0.581321	0.016852	84.354309	41.827038	106.130585	0.490974	0.000000	-0.840251	0.000000	0.000000	0.000000	-0.004288	0.024459	0.014224	0.000000	0.000000	2.000000	23.000000	0.000000
20476.755905	0.090166	0.581321	0.016852	84.354309	41.827038	106.130585	0.490974	0.000000	-0.840251	0.000000	0.000000	0.000000	-0.004288	0.024459	0.014224	0.000000	0.000000	2.000000	23.000000	0.000000
20476.759238	0.090166	0.581321	0.016852	84.348961	41.791721	106.097832	0.490974	0.000000	-0.840251	0.000000	0.000000	0.000000	-0.004288	0.024459	0.014224	0.000000	0.000000	2.000000	23.000000	0.000000
20476.762572	0.090166	0.581321	0.016852	84.348961	41.791721	106.097832	0.490974	0.000000	-0.840251	0.000000	0.000000	0.000000	-0.004288	0.024459	0.014224	0.000000	0.000000	2.000000	23.000000	0.000000
20476.765905	0.090168	0.581366	0.016862	84.348961	41.791721	106.097832	0.490974	0.000000	-0.840251	0.000000	0.000000	0.000000	0.000566	0.013437	0.002980	0.000000	0.000000	2.000000	23.000000	0.000000
20476.769238	0.090168	0.581366	0.016862	84.346291	41.769978	106.081436	0.491689	0.000000	-0.842622	0.000000	0.000000	0.000000	0.000566	0.013437	0.002980	0.000000	0.000000	2.000000	23.000000	0.000000
20476.772572	0.090168	0.581366	0.016862	84.346291	41.769978	106.081436	0.491689	0.000000	-0.842622	0.000000	0.000000	0.000000	0.000566	0.013437	0.002980	0.000000	0.000000	2.000000	23.000000	0.000000
20476.775905	0.090168	0.581366	0.016862	84.346291	41.769978	106.081436	0.491689	0.000000	-0.842622	0.000000	0.000000	0.000000	0.000566	0.013437	0.002980	0.000000	0.000000	2.000000	23.000000	0.000000
20476.779238	0.090125	0.581411	0.016881	84.343620	41.753716	106.065109	0.491595	0.000000	-0.843118	0.000000	0.000000	0.000000	-0.012933	0.013430	0.005545	0.000000	0.000000	2.000000	23.000000	0.000000
20476.782572	0.090125	0.581411	0.016881	84.343620	41.753716	106.065109	0.491595	0.000000	-0.843118	0.000000	0.000000	0.000000	-0.012933	0.013430	0.005545	0.000000	0.000000	2.000000	23.000000	0.000000
20476.785905	0.090125	0.581411	0.016881	84.343620	41.753716	106.065109	0.491595	0.000000	-0.843118	0.000000	0.000000	0.000000	-0.012933	0.013430	0.005545	0.000000	0.000000	2.000000	23.000000	0.000000
20476.789238	0.090125	0.581411	0.016881	84.340919	41.742851	106.048737	0.493750	0.000000	-0.844043	0.000000	0.000000	0.000000	-0.012933	0.013430	0.005545	0.000000	0.000000	2.000000	23.000000	0.000000
20476.792572	0.090194	0.581456	0.016878	84.340919	41.742851	106.048737	0.493750	0.000000	-0.844043	0.000000	0.000000	0.000000	0.020818	0.013441	-0.000875	0.000000	0.000000	2.000000	23.000000	0.000000
20476.795905	0.090194	0.581456	0.016878	84.340919	41.742851	106.048737	0.493750	0.000000	-0.844043	0.000000	0.000000	0.000000	0.020818	0.013441	-0.000875	0.000000	0.000000	2.000000	23.000000	0.000000
20476.799238	0.090194	0.581456	0.016878	84.332893	41.699642	105.999855	0.493750	0.000000	-0.844043	0.000000	0.000000	0.000000	0.020818	0.013441	-0.000875	0.000000	0.000000	2.000000	23.000000	0.000000
20476.802572	0.090194	0.581456	0.016878	84.332893	41.699642	105.999855	0.493750	0.000000	-0.844043	0.000000	0.000000	0.000000	0.020818	0.013441	-0.000875	0.000000	0.000000	2.000000	23.000000	0.000000
20476.805905	0.090241	0.581500	0.016879	84.332893	41.699642	105.999855	0.493750	0.000000	-0.844043	0.000000	0.000000	0.000000	0.014069	0.013416	0.000406	0.000000	0.000000	2.000000	23.000000	0.000000
20476.809238	0.090241	0.581500	0.016879	84.324806	41.656487	105.951004	0.490281	0.000000	-0.843897	0.000000	0.000000	0.000000	0.014069	0.013416	0.000406	0.000000	0.000000	2.000000	23.000000	0.000000
20476.812572	0.090241	0.581500	0.016879	84.324806	41.656487	105.951004	0.490281	0.000000	-0.843897	0.000000	0.000000	0.000000	0.014069	0.013416	0.000406	0.000000	0.000000	2.000000	23.000000	0.000000
20476.815905	0.090241	0.581500	0.016879	84.324806	41.656487	105.951004	0.490281	0.000000	-0.843897	0.000000	0.000000	0.000000	0.014069	0.013416	0.000406	0.000000	0.000000	2.000000	23.000000	0.000000
20476.819238	0.090300	0.581645	0.016940	84.314079	41.594692	105.886169	0.487935	0.000000	-0.843965	0.000000	0.000000	0.000000	0.017476	0.043437	0.018299	0.000000	0.000000	2.000000	23.000000	0.000000
20476.822572	0.090300	0.581645	0.016940	84.314079	41.594692	105.886169	0.487935	0.000000	-0.843965	0.000000	0.000000	0.000000	0.017476	0.043437	0.018299	0.000000	0.000000	2.000000	23.000000	0.000000
20476.825905	0.090300	0.581645	0.016940	84.314079	41.594692	105.886169	0.487935	0.000000	-0.843965	0.000000	0.000000	0.000000	0.017476	0.043437	0.018299	0.000000	0.000000	2.000000	23.000000	0.000000
20476.829238	0.090300	0.581645	0.016940	84.303299	41.527691	105.821564	0.485023	0.000000	-0.847014	0.000000	0.000000	0.000000	0.017476	0.043437	0.018299	0.000000	0.000000	2.000000	23.000000	0.000000
20476.832572	0.090290	0.581719	0.017011	84.303299	41.527691	105.821564	0.485023	0.000000	-0.847014	0.000000	0.000000	0.000000	-0.002967	0.022104	0.021180	0.000000	0.000000	2.000000	23.000000	0.000000
20476.835905	0.090290	0.581719	0.017011	84.303299	41.527691	105.821564	0.485023	0.000000	-0.847014	0.000000	0.000000	0.000000	-0.002967	0.022104	0.021180	0.000000	0.000000	2.000000	23.000000	0.000000
20476.839238	0.090287	0.581803	0.017121	84.292564	41.460865	105.757141	0.485023	0.000000	-0.847014	0.000000	0.000000	0.000000	-0.000692	0.025235	0.033124	0.000000	0.000000	2.000000	23.000000	0.000000
20476.842572	0.090287	0.581803	0.017121	84.292564	41.460865	105.757141	0.485023	0.000000	-0.847014	0.000000	0.000000	0.000000	-0.000692	0.025235	0.033124	0.000000	0.000000	2.000000	23.000000	0.000000
20476.845905	0.090287	0.581803	0.017121	84.292564	41.460865	105.757141	0.485023	0.000000	-0.847014	0.000000	0.000000	0.000000	-0.000692	0.025235	0.033124	0.000000	0.000000	2.000000	23.000000	0.000000
20476.849238	0.090287	0.581803	0.017121	84.276390	41.365284	105.661072	0.485632	0.000000	-0.856065	0.000000	0.000000	0.000000	-0.000692	0.025235	0.033124	0.000000	0.000000	2.000000	23.000000	0.000000
20476.852572	0.090303	0.581895	0.017204	84.276390	41.365284	105.661072	0.485632	0.000000	-0.856065	0.000000	0.000000	0.000000	0.004732	0.027653	0.024853	0.000000	0.000000	2.000000	23.000000	0.000000
20476.855905	0.090303	0.581895	0.017204	84.276390	41.365284	105.661072	0.485632	0.000000	-0.856065	0.000000	0.000000	0.000000	0.004732	0.027653	0.024853	0.000000	0.000000	2.000000	23.000000	0.000000
20476.859238	0.090303	0.581895	0.017204	84.260178	41.272873	105.565475	0.485632	0.000000	-0.856065	0.000000	0.000000	0.000000	0.004732	0.027653	0.024853	0.000000	0.000000	2.000000	23.000000	0.000000
20476.862572	0.090303	0.581895	0.017204	84.260178	41.272873	105.565475	0.485632	0.000000	-0.856065	0.000000	0.000000	0.000000	0.004732	0.027653	0.024853	0.000000	0.000000	2.000000	23.000000	0.000000
20476.865905	0.090349	0.581998	0.017322	84.260178	41.272873	105.565475	0.485632	0.000000	-0.856065	0.000000	0.000000	0.000000	0.013761	0.030789	0.035505	0.000000	0.000000	2.000000	23.000000	0.000000
20476.869238	0.090349	0.581998	0.017322	84.244011	41.183804	105.470505	0.484844	0.000000	-0.860207	0.000000	0.000000	0.000000	0.013761	0.030789	0.035505	0.000000	0.000000	2.000000	23.000000	0.000000
20476.872572	0.090349	0.581998	0.017322	84.244011	41.183804	105.470505	0.484844	0.000000	-0.860207	0.000000	0.000000	0.000000	0.013761	0.030789	0.035505	0.000000	0.000000	2.000000	23.000000	0.000000
20476.875905	0.090349	0.581998	0.017322	84.244011	41.183804	105.470505	0.484844	0.000000	-0.860207	0.000000	0.000000	0.000000	0.013761	0.030789	0.035505	0.000000	0.000000	2.000000	23.000000	0.000000
20476.879238	0.090476	0.582245	0.017497	84.227829	41.095203	105.375977	0.482551	0.000000	-0.866125	0.000000	0.000000	0.000000	0.038004	0.074283	0.052431	0.000000	0.000000	2.000000	23.000000	0.000000
20476.882572	0.090476	0.582245	0.017497	84.227829	41.095203	105.375977	0.482551	0.000000	-0.866125	0.000000	0.000000	0.000000	0.038004	0.074283	0.052431	0.000000	0.000000	2.000000	23.000000	0.000000
20476.885905	0.090476	0.582245	0.017497	84.227829	41.095203	105.375977	0.482551	0.000000	-0.866125	0.000000	0.000000	0.000000	0.038004	0.074283	0.052431	0.000000	0.000000	2.000000	23.000000	0.000000
20476.889238	0.090476	0.582245	0.017497	84.211555	41.004436	105.281998	0.476216	0.000000	-0.874863	0.000000	0.000000	0.000000	0.038004	0.074283	0.052431	0.000000	0.000000	2.000000	23.000000	0.000000
20476.892572	0.090517	0.582356	0.017592	84.211555	41.004436	105.281998	0.476216	0.000000	-0.874863	0.000000	0.000000	0.000000	0.012437	0.033200	0.028490	0.000000	0.000000	2.000000	23.000000	0.000000
20476.895905	0.090517	0.582356	0.017592	84.211555	41.004436	105.281998	0.476216	0.000000	-0.874863	0.000000	0.000000	0.000000	0.012437	0.033200	0.028490	0.000000	0.000000	2.000000	23.000000	0.000000
20476.899238	0.090517	0.582356	0.017592	84.200020	40.942230	105.216629	0.476216	0.000000	-0.874863	0.000000	0.000000	0.000000	0.012437	0.033200	0.028490	0.000000	0.000000	2.000000	23.000000	0.000000
20476.902572	0.090517	0.582356	0.017592	84.200020	40.942230	105.216629	0.476216	0.000000	-0.874863	0.000000	0.000000	0.000000	0.012437	0.033200	0.028490	0.000000	0.000000	2.000000	23.000000	0.000000
20476.905905	0.090548	0.582438	0.017631	84.200020	40.942230	105.216629	0.476216	0.000000	-0.874863	0.000000	0.000000	0.000000	0.009218	0.024531	0.011580	0.000000	0.000000	2.000000	23.000000	0.000000
20476.909238	0.090548	0.582438	0.017631	84.189178	40.880386	105.154449	0.474144	0.000000	-0.879612	0.000000	0.000000	0.000000	0.009218	0.024531	0.011580	0.000000	0.000000	2.000000	23.000000	0.000000
20476.912572	0.090548	0.582438	0.017631	84.189178	40.880386	105.154449	0.474144	0.000000	-0.879612	0.000000	0.000000	0.000000	0.009218	0.024531	0.011580	0.000000	0.000000	2.000000	23.000000	0.000000
20476.915905	0.090548	0.582438	0.017631	84.189178	40.880386	105.154449	0.474144	0.000000	-0.879612	0.000000	0.000000	0.000000	0.009218	0.024531	0.011580	0.000000	0.000000	2.000000	23.000000	0.000000
20476.919238	0.090578	0.582578	0.017786	84.181358	40.856796	105.140030	0.472607	0.000000	-0.881542	0.000000	0.000000	0.000000	0.008896	0.041910	0.046655	0.000000	0.000000	2.000000	23.000000	0.000000
20476.922572	0.090578	0.582578	0.017786	84.181358	40.856796	105.140030	0.472607	0.000000	-0.881542	0.000000	0.000000	0.000000	0.008896	0.041910	0.046655	0.000000	0.000000	2.000000	23.000000	0.000000
20476.925905	0.090578	0.582578	0.017786	84.181358	40.856796	105.140030	0.472607	0.000000	-0.881542	0.000000	0.000000	0.000000	0.008896	0.041910	0.046655	0.000000	0.000000	2.000000	23.000000	0.000000
20476.929238	0.090578	0.582578	0.017786	84.181763	40.863422	105.146294	0.471125	0.000000	-0.889318	0.000000	0.000000	0.000000	0.008896	0.041910	0.046655	0.000000	0.000000	2.000000	23.000000	0.000000
20476.932572	0.090587	0.582633	0.017836	84.181763	40.863422	105.146294	0.471125	0.000000	-0.889318	0.000000	0.000000	0.000000	0.002836	0.016604	0.014875	0.000000	0.000000	2.000000	23.000000	0.000000
20476.935905	0.090587	0.582633	0.017836	84.181763	40.863422	105.146294	0.471125	0.000000	-0.889318	0.000000	0.000000	0.000000	0.002836	0.016604	0.014875	0.000000	0.000000	2.000000	23.000000	0.000000
20476.939238	0.090587	0.582633	0.017836	84.186012	40.897713	105.177391	0.471125	0.000000	-0.889318	0.000000	0.000000	0.000000	0.002836	0.016604	0.014875	0.000000	0.000000	2.000000	23.000000	0.000000
20476.942572	0.090587	0.582633	0.017836	84.186012	40.897713	105.177391	0.471125	0.000000	-0.889318	0.000000	0.000000	0.000000	0.002836	0.016604	0.014875	0.000000	0.000000	2.000000	23.000000	0.000000
20476.945905	0.090616	0.582670	0.017865	84.186012	40.897713	105.177391	0.471125	0.000000	-0.889318	0.000000	0.000000	0.000000	0.008656	0.011070	0.008625	0.000000	0.000000	2.000000	23.000000	0.000000
20476.949238	0.090616	0.582670	0.017865	84.184494	40.894638	105.171280	0.470652	0.000000	-0.891797	0.000000	0.000000	0.000000	0.008656	0.011070	0.008625	0.000000	0.000000	2.000000	23.000000	0.000000
20476.952572	0.090616	0.582670	0.017865	84.184494	40.894638	105.171280	0.470652	0.000000	-0.891797	0.000000	0.000000	0.000000	0.008656	0.011070	0.008625	0.000000	0.000000	2.000000	23.000000	0.000000
20476.955905	0.090616	0.582670	0.017865	84.184494	40.894638	105.171280	0.470652	0.000000	-0.891797	0.000000	0.000000	0.000000	0.008656	0.011070	0.008625	0.000000	0.000000	2.000000	23.000000	0.000000
20476.959238	0.090640	0.582715	0.017870	84.184494	40.894638	105.171280	0.469209	0.000000	-0.893234	0.000000	0.000000	0.000000	0.007326	0.013460	0.001645	0.000000	0.000000	2.000000	23.000000	0.000000
20476.962572	0.090640	0.582715	0.017870	84.184494	40.894638	105.171280	0.469209	0.000000	-0.893234	0.000000	0.000000	0.000000	0.007326	0.013460	0.001645	0.000000	0.000000	2.000000	23.000000	0.000000
20476.965905	0.090640	0.582715	0.017870	84.184494	40.894638	105.171280	0.469209	0.000000	-0.893234	0.000000	0.000000	0.000000	0.007326	0.013460	0.001645	0.000000	0.000000	2.000000	23.000000	0.000000
20476.969238	0.090640	0.582715	0.017870	84.181831	40.876564	105.155907	0.467988	0.000000	-0.893508	0.000000	0.000000	0.000000	0.007326	0.013460	0.001645	0.000000	0.000000	2.000000	23.000000	0.000000
20476.972572	0.090609	0.582731	0.017828	84.181831	40.876564	105.155907	0.467988	0.000000	-0.893508	0.000000	0.000000	0.000000	-0.009429	0.004774	-0.012664	0.000000	0.000000	2.000000	23.000000	0.000000
20476.975905	0.090609	0.582731	0.017828	84.181831	40.876564	105.155907	0.467988	0.000000	-0.893508	0.000000	0.000000	0.000000	-0.009429	0.004774	-0.012664	0.000000	0.000000	2.000000	23.000000	0.000000
20476.979238	0.090609	0.582731	0.017828	84.181793	40.871078	105.155823	0.467988	0.000000	-0.893508	0.000000	0.000000	0.000000	-0.009429	0.004774	-0.012664	0.000000	0.000000	2.000000	23.000000	0.000000
20476.982572	0.090609	0.582731	0.017828	84.181793	40.871078	105.155823	0.467988	0.000000	-0.893508	0.000000	0.000000	0.000000	-0.009429	0.004774	-0.012664	0.000000	0.000000	2.000000	23.000000	0.000000
20476.985905	0.090555	0.582747	0.017790	84.181793	40.871078	105.155823	0.467988	0.000000	-0.893508	0.000000	0.000000	0.000000	-0.016192	0.004779	-0.011376	0.000000	0.000000	2.000000	23.000000	0.000000
20476.989238	0.090555	0.582747	0.017790	84.179131	40.847576	105.140419	0.469559	0.000000	-0.891398	0.000000	0.000000	0.000000	-0.016192	0.004779	-0.011376	0.000000	0.000000	2.000000	23.000000	0.000000
20476.992572	0.090555	0.582747	0.017790	84.179131	40.847576	105.140419	0.469559	0.000000	-0.891398	0.000000	0.000000	0.000000	-0.016192	0.004779	-0.011376	0.000000	0.000000	2.000000	23.000000	0.000000
20476.995905	0.090555	0.582747	0.017790	84.179131	40.847576	105.140419	0.469559	0.000000	-0.891398	0.000000	0.000000	0.000000	-0.016192	0.004779	-0.011376	0.000000	0.000000	2.000000	23.000000	0.000000
20476.999238	0.090481	0.582781	0.017773	84.179131	40.847576	105.140419	0.472258	0.000000	-0.889502	0.000000	0.000000	0.000000	-0.022007	0.010313	-0.005132	0.000000	0.000000	2.000000	23.000000	0.000000
20477.002572	0.090481	0.582781	0.017773	84.179131	40.847576	105.140419	0.472258	0.000000	-0.889502	0.000000	0.000000	0.000000	-0.022007	0.010313	-0.005132	0.000000	0.000000	2.000000	23.000000	0.000000
20477.005905	0.090481	0.582781	0.017773	84.179131	40.847576	105.140419	0.472258	0.000000	-0.889502	0.000000	0.000000	0.000000	-0.022007	0.010313	-0.005132	0.000000	0.000000	2.000000	23.000000	0.000000
20477.009238	0.090481	0.582781	0.017773	84.176369	40.837585	105.124901	0.475926	0.000000	-0.888646	0.000000	0.000000	0.000000	-0.022007	0.010313	-0.005132	0.000000	0.000000	2.000000	23.000000	0.000000
20477.012572	0.090530	0.582799	0.017781	84.176369	40.837585	105.124901	0.475926	0.000000	-0.888646	0.000000	0.000000	0.000000	0.014473	0.005526	0.002378	0.000000	0.000000	2.000000	23.000000	0.000000
20477.015905	0.090530	0.582799	0.017781	84.176369	40.837585	105.124901	0.475926	0.000000	-0.888646	0.000000	0.000000	0.000000	0.014473	0.005526	0.002378	0.000000	0.000000	2.000000	23.000000	0.000000
20477.019238	0.090530	0.582799	0.017781	84.176369	40.843033	105.124908	0.475926	0.000000	-0.888646	0.000000	0.000000	0.000000	0.014473	0.005526	0.002378	0.000000	0.000000	2.000000	23.000000	0.000000
20477.022572	0.090530	0.582799	0.017781	84.176369	40.843033	105.124908	0.475926	0.000000	-0.888646	0.000000	0.000000	0.000000	0.014473	0.005526	0.002378	0.000000	0.000000	2.000000	23.000000	0.000000
20477.025905	0.090602	0.582791	0.017791	84.176369	40.843033	105.124908	0.475926	0.000000	-0.888646	0.000000	0.000000	0.000000	0.021622	-0.002380	0.003109	0.000000	0.000000	2.000000	23.000000	0.000000
20477.029238	0.090602	0.582791	0.017791	84.173645	40.835823	105.109459	0.473514	0.000000	-0.889043	0.000000	0.000000	0.000000	0.021622	-0.002380	0.003109	0.000000	0.000000	2.000000	23.000000	0.000000
20477.032572	0.090602	0.582791	0.017791	84.173645	40.835823	105.109459	0.473514	0.000000	-0.889043	0.000000	0.000000	0.000000	0.021622	-0.002380	0.003109	0.000000	0.000000	2.000000	23.000000	0.000000
20477.035905	0.090602	0.582791	0.017791	84.173645	40.835823	105.109459	0.473514	0.000000	-0.889043	0.000000	0.000000	0.000000	0.021622	-0.002380	0.003109	0.000000	0.000000	2.000000	23.000000	0.000000
20477.039238	0.090654	0.582802	0.017822	84.173645	40.835823	105.109459	0.469910	0.000000	-0.889561	0.000000	0.000000	0.000000	0.015806	0.003148	0.009352	0.000000	0.000000	2.000000	23.000000	0.000000
20477.042572	0.090654	0.582802	0.017822	84.173645	40.835823	105.109459	0.469910	0.000000	-0.889561	0.000000	0.000000	0.000000	0.015806	0.003148	0.009352	0.000000	0.000000	2.000000	23.000000	0.000000
20477.045905	0.090654	0.582802	0.017822	84.173645	40.835823	105.109459	0.469910	0.000000	-0.889561	0.000000	0.000000	0.000000	0.015806	0.003148	0.009352	0.000000	0.000000	2.000000	23.000000	0.000000
20477.049238	0.090654	0.582802	0.017822	84.173645	40.835823	105.109459	0.467276	0.000000	-0.891120	0.000000	0.000000	0.000000	0.015806	0.003148	0.009352	0.000000	0.000000	2.000000	23.000000	0.000000
20477.052572	0.090654	0.582802	0.017822	84.173645	40.835823	105.109459	0.467276	0.000000	-0.891120	0.000000	0.000000	0.000000	0.000001	0.000000	-0.000000	0.000000	0.000000	2.000000	23.000000	0.000000
20477.055905	0.090654	0.582802	0.017822	84.173645	40.835823	105.109459	0.467276	0.000000	-0.891120	0.000000	0.000000	0.000000	0.000001	0.000000	-0.000000	0.000000	0.000000	2.000000	23.000000	0.000000
20477.059238	0.090654	0.582802	0.017822	84.173683	40.830441	105.109512	0.467276	0.000000	-0.891120	0.000000	0.000000	0.000000	0.000001	0.000000	-0.000000	0.000000	0.000000	2.000000	23.000000	0.000000
20477.062572	0.090654	0.582802	0.017822	84.173683	40.830441	105.109512	0.467276	0.000000	-0.891120	0.000000	0.000000	0.000000	0.000001	0.000000	-0.000000	0.000000	0.000000	2.000000	23.000000	0.000000
20477.065905	0.090609	0.582802	0.017831	84.173683	40.830441	105.109512	0.467276	0.000000	-0.891120	0.000000	0.000000	0.000000	-0.013528	0.000000	0.002582	0.000000	0.000000	2.000000	23.000000	0.000000
20477.069238	0.090609	0.582802	0.017831	84.173752	40.827724	105.109543	0.467276	0.000000	-0.891120	0.000000	0.000000	0.000000	-0.013528	0.000000	0.002582	0.000000	0.000000	2.000000	23.000000	0.000000
20477.072572	0.090609	0.582802	0.017831	84.173752	40.827724	105.109543	0.467276	0.000000	-0.891120	0.000000	0.000000	0.000000	-0.013528	0.000000	0.002582	0.000000	0.000000	2.000000	23.000000	0.000000
20477.075905	0.090609	0.582802	0.017831	84.173752	40.827724	105.109543	0.467276	0.000000	-0.891120	0.000000	0.000000	0.000000	-0.013528	0.000000	0.002582	0.000000	0.000000	2.000000	23.000000	0.000000
20477.079238	0.090579	0.582791	0.017796	84.176369	40.843033	105.124908	0.469531	0.000000	-0.891550	0.000000	0.000000	0.000000	-0.009040	-0.003149	-0.010644	0.000000	0.000000	2.000000	23.000000	0.000000
20477.082572	0.090579	0.582791	0.017796	84.176369	40.843033	105.124908	0.469531	0.000000	-0.891550	0.000000	0.000000	0.000000	-0.009040	-0.003149	-0.010644	0.000000	0.000000	2.000000	23.000000	0.000000
20477.085905	0.090579	0.582791	0.017796	84.176369	40.843033	105.124908	0.469531	0.000000	-0.891550	0.000000	0.000000	0.000000	-0.009040	-0.003149	-0.010644	0.000000	0.000000	2.000000	23.000000	0.000000
20477.089238	0.090579	0.582791	0.017796	84.176369	40.843033	105.124908	0.471037	0.000000	-0.889776	0.000000	0.000000	0.000000	-0.009040	-0.003149	-0.010644	0.000000	0.000000	2.000000	23.000000	0.000000
20477.092572	0.090575	0.582799	0.017772	84.176369	40.843033	105.124908	0.471037	0.000000	-0.889776	0.000000	0.000000	0.000000	-0.001330	0.002379	-0.006978	0.000000	0.000000	2.000000	23.000000	0.000000
20477.095905	0.090575	0.582799	0.017772	84.176369	40.843033	105.124908	0.471037	0.000000	-0.889776	0.000000	0.000000	0.000000	-0.001330	0.002379	-0.006978	0.000000	0.000000	2.000000	23.000000	0.000000
20477.099238	0.090575	0.582799	0.017772	84.179131	40.861130	105.140373	0.471037	0.000000	-0.889776	0.000000	0.000000	0.000000	-0.001330	0.002379	-0.006978	0.000000	0.000000	2.000000	23.000000	0.000000
20477.102572	0.090575	0.582799	0.017772	84.179131	40.861130	105.140373	0.471037	0.000000	-0.889776	0.000000	0.000000	0.000000	-0.001330	0.002379	-0.006978	0.000000	0.000000	2.000000	23.000000	0.000000
20477.105905	0.090590	0.582789	0.017728	84.179131	40.861130	105.140373	0.471037	0.000000	-0.889776	0.000000	0.000000	0.000000	0.004486	-0.003149	-0.013224	0.000000	0.000000	2.000000	23.000000	0.000000
20477.109238	0.090590	0.582789	0.017728	84.179108	40.863850	105.140373	0.471259	0.000000	-0.888613	0.000000	0.000000	0.000000	0.004486	-0.003149	-0.013224	0.000000	0.000000	2.000000	23.000000	0.000000
20477.112572	0.090590	0.582789	0.017728	84.179108	40.863850	105.140373	0.471259	0.000000	-0.888613	0.000000	0.000000	0.000000	0.004486	-0.003149	-0.013224	0.000000	0.000000	2.000000	23.000000	0.000000
20477.115905	0.090590	0.582789	0.017728	84.179108	40.863850	105.140373	0.471259	0.000000	-0.888613	0.000000	0.000000	0.000000	0.004486	-0.003149	-0.013224	0.000000	0.000000	2.000000	23.000000	0.000000
20477.119238	0.090608	0.582797	0.017701	84.179108	40.863850	105.140373	0.470511	0.000000	-0.886409	0.000000	0.000000	0.000000	0.005433	0.002378	-0.008268	0.000000	0.000000	2.000000	23.000000	0.000000
20477.122572	0.090608	0.582797	0.017701	84.179108	40.863850	105.140373	0.470511	0.000000	-0.886409	0.000000	0.000000	0.000000	0.005433	0.002378	-0.008268	0.000000	0.000000	2.000000	23.000000	0.000000
20477.125905	0.090608	0.582797	0.017701	84.179108	40.863850	105.140373	0.470511	0.000000	-0.886409	0.000000	0.000000	0.000000	0.005433	0.002378	-0.008268	0.000000	0.000000	2.000000	23.000000	0.000000
20477.129238	0.090608	0.582797	0.017701	84.176369	40.851219	105.124962	0.469606	0.000000	-0.885031	0.000000	0.000000	0.000000	0.005433	0.002378	-0.008268	0.000000	0.000000	2.000000	23.000000	0.000000
20477.132572	0.090634	0.582815	0.017713	84.176369	40.851219	105.124962	0.469606	0.000000	-0.885031	0.000000	0.000000	0.000000	0.007708	0.005548	0.003665	0.000000	0.000000	2.000000	23.000000	0.000000
20477.135905	0.090634	0.582815	0.017713	84.176369	40.851219	105.124962	0.469606	0.000000	-0.885031	0.000000	0.000000	0.000000	0.007708	0.005548	0.003665	0.000000	0.000000	2.000000	23.000000	0.000000
20477.139238	0.090634	0.582815	0.017713	84.175499	40.864185	105.139542	0.469606	0.000000	-0.885031	0.000000	0.000000	0.000000	0.007708	0.005548	0.003665	0.000000	0.000000	2.000000	23.000000	0.000000
20477.142572	0.090634	0.582815	0.017713	84.175499	40.864185	105.139542	0.469606	0.000000	-0.885031	0.000000	0.000000	0.000000	0.007708	0.005548	0.003665	0.000000	0.000000	2.000000	23.000000	0.000000
20477.145905	0.090634	0.582815	0.017713	84.175499	40.864185	105.139542	0.469606	0.000000	-0.885031	0.000000	0.000000	0.000000	-0.000001	0.000005	0.000000	0.000000	0.000000	2.000000	23.000000	0.000000
20477.149238	0.090634	0.582815	0.017713	84.173782	40.890129	105.168747	0.468321	0.000000	-0.885642	0.000000	0.000000	0.000000	-0.000001	0.000005	0.000000	0.000000	0.000000	2.000000	23.000000	0.000000
20477.152572	0.090634	0.582815	0.017713	84.173782	40.890129	105.168747	0.468321	0.000000	-0.885642	0.000000	0.000000	0.000000	-0.000001	0.000005	0.000000	0.000000	0.000000	2.000000	23.000000	0.000000
20477.155905	0.090634	0.582815	0.017713	84.173782	40.890129	105.168747	0.468321	0.000000	-0.885642	0.000000	0.000000	0.000000	-0.000001	0.000005	0.000000	0.000000	0.000000	2.000000	23.000000	0.000000
20477.159238	0.090724	0.582815	0.017696	84.164307	41.043304	105.329041	0.468321	0.000000	-0.885642	0.000000	0.000000	0.000000	0.027051	0.000005	-0.005165	0.000000	0.000000	2.000000	23.000000	0.000000
20477.162572	0.090724	0.582815	0.017696	84.164307	41.043304	105.329041	0.468321	0.000000	-0.885642	0.000000	0.000000	0.000000	0.027051	0.000005	-0.005165	0.000000	0.000000	2.000000	23.000000	0.000000
20477.165905	0.090724	0.582815	0.017696	84.164307	41.043304	105.329041	0.468321	0.000000	-0.885642	0.000000	0.000000	0.000000	0.027051	0.000005	-0.005165	0.000000	0.000000	2.000000	23.000000	0.000000
20477.169238	0.090724	0.582815	0.017696	84.151390	41.250256	105.546921	0.463812	0.000000	-0.884781	0.000000	0.000000	0.000000	0.027051	0.000005	-0.005165	0.000000	0.000000	2.000000	23.000000	0.000000
20477.172572	0.090836	0.582815	0.017674	84.151390	41.250256	105.546921	0.463812	0.000000	-0.884781	0.000000	0.000000	0.000000	0.033813	0.000005	-0.006463	0.000000	0.000000	2.000000	23.000000	0.000000
20477.175905	0.090836	0.582815	0.017674	84.151390	41.250256	105.546921	0.463812	0.000000	-0.884781	0.000000	0.000000	0.000000	0.033813	0.000005	-0.006463	0.000000	0.000000	2.000000	23.000000	0.000000
20477.179238	0.090836	0.582815	0.017674	84.148773	41.305168	105.590385	0.463812	0.000000	-0.884781	0.000000	0.000000	0.000000	0.033813	0.000005	-0.006463	0.000000	0.000000	2.000000	23.000000	0.000000
20477.182572	0.090836	0.582815	0.017674	84.148773	41.305168	105.590385	0.463812	0.000000	-0.884781	0.000000	0.000000	0.000000	0.033813	0.000005	-0.006463	0.000000	0.000000	2.000000	23.000000	0.000000
20477.185905	0.090969	0.582797	0.017632	84.148773	41.305168	105.590385	0.463812	0.000000	-0.884781	0.000000	0.000000	0.000000	0.039626	-0.005543	-0.012723	0.000000	0.000000	2.000000	23.000000	0.000000
20477.189238	0.090969	0.582797	0.017632	84.151527	41.336956	105.613945	0.458177	0.000000	-0.883704	0.000000	0.000000	0.000000	0.039626	-0.005543	-0.012723	0.000000	0.000000	2.000000	23.000000	0.000000
20477.192572	0.090969	0.582797	0.017632	84.151527	41.336956	105.613945	0.458177	0.000000	-0.883704	0.000000	0.000000	0.000000	0.039626	-0.005543	-0.012723	0.000000	0.000000	2.000000	23.000000	0.000000
20477.195905	0.090969	0.582797	0.017632	84.151527	41.336956	105.613945	0.458177	0.000000	-0.883704	0.000000	0.000000	0.000000	0.039626	-0.005543	-0.012723	0.000000	0.000000	2.000000	23.000000	0.000000
20477.199238	0.091199	0.582829	0.017491	84.151459	41.350491	105.613861	0.451573	0.000000	-0.881583	0.000000	0.000000	0.000000	0.069018	0.009540	-0.042176	0.000000	0.000000	2.000000	23.000000	0.000000
20477.202572	0.091199	0.582829	0.017491	84.151459	41.350491	105.613861	0.451573	0.000000	-0.881583	0.000000	0.000000	0.000000	0.069018	0.009540	-0.042176	0.000000	0.000000	2.000000	23.000000	0.000000
20477.205905	0.091199	0.582829	0.017491	84.151459	41.350491	105.613861	0.451573	0.000000	-0.881583	0.000000	0.000000	0.000000	0.069018	0.009540	-0.042176	0.000000	0.000000	2.000000	23.000000	0.000000
20477.209238	0.091199	0.582829	0.017491	84.151459	41.355968	105.613907	0.440070	0.000000	-0.874554	0.000000	0.000000	0.000000	0.069018	0.009540	-0.042176	0.000000	0.000000	2.000000	23.000000	0.000000
20477.212572	0.091233	0.582871	0.017429	84.151459	41.355968	105.613907	0.440070	0.000000	-0.874554	0.000000	0.000000	0.000000	0.010448	0.012662	-0.018575	0.000000	0.000000	2.000000	23.000000	0.000000
20477.215905	0.091233	0.582871	0.017429	84.151459	41.355968	105.613907	0.440070	0.000000	-0.874554	0.000000	0.000000	0.000000	0.010448	0.012662	-0.018575	0.000000	0.000000	2.000000	23.000000	0.000000
20477.219238	0.091233	0.582871	0.017429	84.148773	41.345886	105.598297	0.440070	0.000000	-0.874554	0.000000	0.000000	0.000000	0.010448	0.012662	-0.018575	0.000000	0.000000	2.000000	23.000000	0.000000
20477.222572	0.091233	0.582871	0.017429	84.148773	41.345886	105.598297	0.440070	0.000000	-0.874554	0.000000	0.000000	0.000000	0.010448	0.012662	-0.018575	0.000000	0.000000	2.000000	23.000000	0.000000
20477.225905	0.091288	0.582895	0.017346	84.148773	41.345886	105.598297	0.440070	0.000000	-0.874554	0.000000	0.000000	0.000000	0.016250	0.007143	-0.024831	0.000000	0.000000	2.000000	23.000000	0.000000
20477.229238	0.091288	0.582895	0.017346	84.146057	41.338585	105.582756	0.438328	0.000000	-0.871458	0.000000	0.000000	0.000000	0.016250	0.007143	-0.024831	0.000000	0.000000	2.000000	23.000000	0.000000
20477.232572	0.091288	0.582895	0.017346	84.146057	41.338585	105.582756	0.438328	0.000000	-0.871458	0.000000	0.000000	0.000000	0.016250	0.007143	-0.024831	0.000000	0.000000	2.000000	23.000000	0.000000
20477.235905	0.091288	0.582895	0.017346	84.146057	41.338585	105.582756	0.438328	0.000000	-0.871458	0.000000	0.000000	0.000000	0.016250	0.007143	-0.024831	0.000000	0.000000	2.000000	23.000000	0.000000
20477.239238	0.091416	0.582995	0.017163	84.142517	41.346836	105.581696	0.435620	0.000000	-0.867320	0.000000	0.000000	0.000000	0.038457	0.030129	-0.055020	0.000000	0.000000	2.000000	23.000000	0.000000
20477.242572	0.091416	0.582995	0.017163	84.142517	41.346836	105.581696	0.435620	0.000000	-0.867320	0.000000	0.000000	0.000000	0.038457	0.030129	-0.055020	0.000000	0.000000	2.000000	23.000000	0.000000
20477.245905	0.091416	0.582995	0.017163	84.142517	41.346836	105.581696	0.435620	0.000000	-0.867320	0.000000	0.000000	0.000000	0.038457	0.030129	-0.055020	0.000000	0.000000	2.000000	23.000000	0.000000
20477.249238	0.091416	0.582995	0.017163	84.139839	41.347729	105.566170	0.429210	0.000000	-0.858150	0.000000	0.000000	0.000000	0.038457	0.030129	-0.055020	0.000000	0.000000	2.000000	23.000000	0.000000
20477.252572	0.091509	0.583053	0.017041	84.139839	41.347729	105.566170	0.429210	0.000000	-0.858150	0.000000	0.000000	0.000000	0.028000	0.017413	-0.036450	0.000000	0.000000	2.000000	23.000000	0.000000
20477.255905	0.091509	0.583053	0.017041	84.139839	41.347729	105.566170	0.429210	0.000000	-0.858150	0.000000	0.000000	0.000000	0.028000	0.017413	-0.036450	0.000000	0.000000	2.000000	23.000000	0.000000
20477.259238	0.091509	0.583053	0.017041	84.134422	41.330494	105.535194	0.429210	0.000000	-0.858150	0.000000	0.000000	0.000000	0.028000	0.017413	-0.036450	0.000000	0.000000	2.000000	23.000000	0.000000
20477.262572	0.091509	0.583053	0.017041	84.134422	41.330494	105.535194	0.429210	0.000000	-0.858150	0.000000	0.000000	0.000000	0.028000	0.017413	-0.036450	0.000000	0.000000	2.000000	23.000000	0.000000
20477.265905	0.091628	0.583130	0.016932	84.134422	41.330494	105.535194	0.429210	0.000000	-0.858150	0.000000	0.000000	0.000000	0.035691	0.022958	-0.032811	0.000000	0.000000	2.000000	23.000000	0.000000
20477.269238	0.091628	0.583130	0.016932	84.126305	41.300560	105.488678	0.424544	0.000000	-0.852075	0.000000	0.000000	0.000000	0.035691	0.022958	-0.032811	0.000000	0.000000	2.000000	23.000000	0.000000
20477.272572	0.091628	0.583130	0.016932	84.126305	41.300560	105.488678	0.424544	0.000000	-0.852075	0.000000	0.000000	0.000000	0.035691	0.022958	-0.032811	0.000000	0.000000	2.000000	23.000000	0.000000
20477.275905	0.091628	0.583130	0.016932	84.126305	41.300560	105.488678	0.424544	0.000000	-0.852075	0.000000	0.000000	0.000000	0.035691	0.022958	-0.032811	0.000000	0.000000	2.000000	23.000000	0.000000
20477.279238	0.091817	0.583362	0.016702	84.118233	41.268143	105.442436	0.418595	0.000000	-0.846606	0.000000	0.000000	0.000000	0.056653	0.069596	-0.069134	0.000000	0.000000	2.000000	23.000000	0.000000
20477.282572	0.091817	0.583362	0.016702	84.118233	41.268143	105.442436	0.418595	0.000000	-0.846606	0.000000	0.000000	0.000000	0.056653	0.069596	-0.069134	0.000000	0.000000	2.000000	23.000000	0.000000
20477.285905	0.091817	0.583362	0.016702	84.118233	41.268143	105.442436	0.418595	0.000000	-0.846606	0.000000	0.000000	0.000000	0.056653	0.069596	-0.069134	0.000000	0.000000	2.000000	23.000000	0.000000
20477.289238	0.091817	0.583362	0.016702	84.106514	41.233299	105.403282	0.409153	0.000000	-0.835084	0.000000	0.000000	0.000000	0.056653	0.069596	-0.069134	0.000000	0.000000	2.000000	23.000000	0.000000
20477.292572	0.091915	0.583483	0.016606	84.106514	41.233299	105.403282	0.409153	0.000000	-0.835084	0.000000	0.000000	0.000000	0.029460	0.036385	-0.028625	0.000000	0.000000	2.000000	23.000000	0.000000
20477.295905	0.091915	0.583483	0.016606	84.106514	41.233299	105.403282	0.409153	0.000000	-0.835084	0.000000	0.000000	0.000000	0.029460	0.036385	-0.028625	0.000000	0.000000	2.000000	23.000000	0.000000
20477.299238	0.092010	0.583586	0.016494	84.087959	41.300701	105.471466	0.409153	0.000000	-0.835084	0.000000	0.000000	0.000000	0.028484	0.030813	-0.033587	0.000000	0.000000	2.000000	23.000000	0.000000
20477.302572	0.092010	0.583586	0.016494	84.087959	41.300701	105.471466	0.409153	0.000000	-0.835084	0.000000	0.000000	0.000000	0.028484	0.030813	-0.033587	0.000000	0.000000	2.000000	23.000000	0.000000
20477.305905	0.092010	0.583586	0.016494	84.087959	41.300701	105.471466	0.409153	0.000000	-0.835084	0.000000	0.000000	0.000000	0.028484	0.030813	-0.033587	0.000000	0.000000	2.000000	23.000000	0.000000
20477.309238	0.092010	0.583586	0.016494	84.067665	41.446331	105.626114	0.399496	0.000000	-0.824715	0.000000	0.000000	0.000000	0.028484	0.030813	-0.033587	0.000000	0.000000	2.000000	23.000000	0.000000
20477.312572	0.092100	0.583696	0.016359	84.067665	41.446331	105.626114	0.399496	0.000000	-0.824715	0.000000	0.000000	0.000000	0.027110	0.033182	-0.040580	0.000000	0.000000	2.000000	23.000000	0.000000
20477.315905	0.092100	0.583696	0.016359	84.067665	41.446331	105.626114	0.399496	0.000000	-0.824715	0.000000	0.000000	0.000000	0.027110	0.033182	-0.040580	0.000000	0.000000	2.000000	23.000000	0.000000
20477.319238	0.092100	0.583696	0.016359	84.054329	41.492756	105.665771	0.399496	0.000000	-0.824715	0.000000	0.000000	0.000000	0.027110	0.033182	-0.040580	0.000000	0.000000	2.000000	23.000000	0.000000
20477.322572	0.092100	0.583696	0.016359	84.054329	41.492756	105.665771	0.399496	0.000000	-0.824715	0.000000	0.000000	0.000000	0.027110	0.033182	-0.040580	0.000000	0.000000	2.000000	23.000000	0.000000
20477.325905	0.092221	0.583817	0.016259	84.054329	41.492756	105.665771	0.399496	0.000000	-0.824715	0.000000	0.000000	0.000000	0.036156	0.036341	-0.029980	0.000000	0.000000	2.000000	23.000000	0.000000
20477.329238	0.092221	0.583817	0.016259	84.040894	41.427631	105.589378	0.394977	0.000000	-0.817952	0.000000	0.000000	0.000000	0.036156	0.036341	-0.029980	0.000000	0.000000	2.000000	23.000000	0.000000
20477.332572	0.092221	0.583817	0.016259	84.040894	41.427631	105.589378	0.394977	0.000000	-0.817952	0.000000	0.000000	0.000000	0.036156	0.036341	-0.029980	0.000000	0.000000	2.000000	23.000000	0.000000
20477.335905	0.092221	0.583817	0.016259	84.040894	41.427631	105.589378	0.394977	0.000000	-0.817952	0.000000	0.000000	0.000000	0.036156	0.036341	-0.029980	0.000000	0.000000	2.000000	23.000000	0.000000
20477.339238	0.092369	0.584112	0.016063	84.027382	41.362801	105.513252	0.388951	0.000000	-0.812955	0.000000	0.000000	0.000000	0.044506	0.088464	-0.058835	0.000000	0.000000	2.000000	23.000000	0.000000
20477.342572	0.092369	0.584112	0.016063	84.027382	41.362801	105.513252	0.388951	0.000000	-0.812955	0.000000	0.000000	0.000000	0.044506	0.088464	-0.058835	0.000000	0.000000	2.000000	23.000000	0.000000
20477.345905	0.092369	0.584112	0.016063	84.027382	41.362801	105.513252	0.388951	0.000000	-0.812955	0.000000	0.000000	0.000000	0.044506	0.088464	-0.058835	0.000000	0.000000	2.000000	23.000000	0.000000
20477.349238	0.092369	0.584112	0.016063	84.008408	41.262821	105.407249	0.381533	0.000000	-0.803149	0.000000	0.000000	0.000000	0.044506	0.088464	-0.058835	0.000000	0.000000	2.000000	23.000000	0.000000
20477.352572	0.092405	0.584297	0.016007	84.008408	41.262821	105.407249	0.381533	0.000000	-0.803149	0.000000	0.000000	0.000000	0.010688	0.055321	-0.016932	0.000000	0.000000	2.000000	23.000000	0.000000
20477.355905	0.092405	0.584297	0.016007	84.008408	41.262821	105.407249	0.381533	0.000000	-0.803149	0.000000	0.000000	0.000000	0.010688	0.055321	-0.016932	0.000000	0.000000	2.000000	23.000000	0.000000
20477.359238	0.092403	0.584492	0.015999	83.986832	41.143238	105.287010	0.381533	0.000000	-0.803149	0.000000	0.000000	0.000000	-0.000469	0.058516	-0.002400	0.000000	0.000000	2.000000	23.000000	0.000000
20477.362572	0.092403	0.584492	0.015999	83.986832	41.143238	105.287010	0.381533	0.000000	-0.803149	0.000000	0.000000	0.000000	-0.000469	0.058516	-0.002400	0.000000	0.000000	2.000000	23.000000	0.000000
20477.365905	0.092403	0.584492	0.015999	83.986832	41.143238	105.287010	0.381533	0.000000	-0.803149	0.000000	0.000000	0.000000	-0.000469	0.058516	-0.002400	0.000000	0.000000	2.000000	23.000000	0.000000
20477.369238	0.092403	0.584492	0.015999	83.964272	41.036953	105.181694	0.379830	0.000000	-0.799927	0.000000	0.000000	0.000000	-0.000469	0.058516	-0.002400	0.000000	0.000000	2.000000	23.000000	0.000000
20477.372572	0.092402	0.584687	0.015990	83.964272	41.036953	105.181694	0.379830	0.000000	-0.799927	0.000000	0.000000	0.000000	-0.000474	0.058529	-0.002424	0.000000	0.000000	2.000000	23.000000	0.000000
20477.375905	0.092402	0.584687	0.015990	83.964272	41.036953	105.181694	0.379830	0.000000	-0.799927	0.000000	0.000000	0.000000	-0.000474	0.058529	-0.002424	0.000000	0.000000	2.000000	23.000000	0.000000
20477.379238	0.092402	0.584687	0.015990	83.937317	40.941761	105.090668	0.379830	0.000000	-0.799927	0.000000	0.000000	0.000000	-0.000474	0.058529	-0.002424	0.000000	0.000000	2.000000	23.000000	0.000000
20477.382572	0.092402	0.584687	0.015990	83.937317	40.941761	105.090668	0.379830	0.000000	-0.799927	0.000000	0.000000	0.000000	-0.000474	0.058529	-0.002424	0.000000	0.000000	2.000000	23.000000	0.000000
20477.385905	0.092405	0.584874	0.016006	83.937317	40.941761	105.090668	0.379830	0.000000	-0.799927	0.000000	0.000000	0.000000	0.000886	0.056180	0.004538	0.000000	0.000000	2.000000	23.000000	0.000000
20477.389238	0.092405	0.584874	0.016006	83.912277	40.929047	105.086067	0.379909	0.000000	-0.799523	0.000000	0.000000	0.000000	0.000886	0.056180	0.004538	0.000000	0.000000	2.000000	23.000000	0.000000
20477.392572	0.092405	0.584874	0.016006	83.912277	40.929047	105.086067	0.379909	0.000000	-0.799523	0.000000	0.000000	0.000000	0.000886	0.056180	0.004538	0.000000	0.000000	2.000000	23.000000	0.000000
20477.395905	0.092405	0.584874	0.016006	83.912277	40.929047	105.086067	0.379909	0.000000	-0.799523	0.000000	0.000000	0.000000	0.000886	0.056180	0.004538	0.000000	0.000000	2.000000	23.000000	0.000000
20477.399238	0.092485	0.585188	0.016059	83.891602	40.857250	105.011528	0.379762	0.000000	-0.800279	0.000000	0.000000	0.000000	0.024148	0.094241	0.016164	0.000000	0.000000	2.000000	23.000000	0.000000
20477.402572	0.092485	0.585188	0.016059	83.891602	40.857250	105.011528	0.379762	0.000000	-0.800279	0.000000	0.000000	0.000000	0.024148	0.094241	0.016164	0.000000	0.000000	2.000000	23.000000	0.000000
20477.405905	0.092485	0.585188	0.016059	83.891602	40.857250	105.011528	0.379762	0.000000	-0.800279	0.000000	0.000000	0.000000	0.024148	0.094241	0.016164	0.000000	0.000000	2.000000	23.000000	0.000000
20477.409238	0.092485	0.585188	0.016059	83.875290	40.775738	104.924080	0.375737	0.000000	-0.802974	0.000000	0.000000	0.000000	0.024148	0.094241	0.016164	0.000000	0.000000	2.000000	23.000000	0.000000
20477.412572	0.092536	0.585323	0.016079	83.875290	40.775738	104.924080	0.375737	0.000000	-0.802974	0.000000	0.000000	0.000000	0.015162	0.040417	0.005965	0.000000	0.000000	2.000000	23.000000	0.000000
20477.415905	0.092536	0.585323	0.016079	83.875290	40.775738	104.924080	0.375737	0.000000	-0.802974	0.000000	0.000000	0.000000	0.015162	0.040417	0.005965	0.000000	0.000000	2.000000	23.000000	0.000000
20477.419238	0.092536	0.585323	0.016079	83.861671	40.706329	104.851524	0.375737	0.000000	-0.802974	0.000000	0.000000	0.000000	0.015162	0.040417	0.005965	0.000000	0.000000	2.000000	23.000000	0.000000
20477.422572	0.092536	0.585323	0.016079	83.861671	40.706329	104.851524	0.375737	0.000000	-0.802974	0.000000	0.000000	0.000000	0.015162	0.040417	0.005965	0.000000	0.000000	2.000000	23.000000	0.000000
20477.425905	0.092568	0.585450	0.016127	83.861671	40.706329	104.851524	0.375737	0.000000	-0.802974	0.000000	0.000000	0.000000	0.009786	0.038073	0.014257	0.000000	0.000000	2.000000	23.000000	0.000000
20477.429238	0.092575	0.585558	0.016162	83.848045	40.634529	104.779320	0.373210	0.000000	-0.803968	0.000000	0.000000	0.000000	0.002083	0.032505	0.010641	0.000000	0.000000	2.000000	23.000000	0.000000
20477.432572	0.092575	0.585558	0.016162	83.848045	40.634529	104.779320	0.373210	0.000000	-0.803968	0.000000	0.000000	0.000000	0.002083	0.032505	0.010641	0.000000	0.000000	2.000000	23.000000	0.000000
20477.435905	0.092575	0.585558	0.016162	83.848045	40.634529	104.779320	0.373210	0.000000	-0.803968	0.000000	0.000000	0.000000	0.002083	0.032505	0.010641	0.000000	0.000000	2.000000	23.000000	0.000000
20477.439238	0.092575	0.585558	0.016162	83.837189	40.577251	104.721718	0.371232	0.000000	-0.808117	0.000000	0.000000	0.000000	0.002083	0.032505	0.010641	0.000000	0.000000	2.000000	23.000000	0.000000
20477.442572	0.092584	0.585640	0.016205	83.837189	40.577251	104.721718	0.371232	0.000000	-0.808117	0.000000	0.000000	0.000000	0.002483	0.024606	0.012700	0.000000	0.000000	2.000000	23.000000	0.000000
20477.445905	0.092584	0.585640	0.016205	83.837189	40.577251	104.721718	0.371232	0.000000	-0.808117	0.000000	0.000000	0.000000	0.002483	0.024606	0.012700	0.000000	0.000000	2.000000	23.000000	0.000000
20477.449238	0.092584	0.585640	0.016205	83.828163	40.546803	104.692650	0.371232	0.000000	-0.808117	0.000000	0.000000	0.000000	0.002483	0.024606	0.012700	0.000000	0.000000	2.000000	23.000000	0.000000
20477.452572	0.092584	0.585640	0.016205	83.828163	40.546803	104.692650	0.371232	0.000000	-0.808117	0.000000	0.000000	0.000000	0.002483	0.024606	0.012700	0.000000	0.000000	2.000000	23.000000	0.000000
20477.455905	0.092589	0.585704	0.016231	83.828163	40.546803	104.692650	0.371232	0.000000	-0.808117	0.000000	0.000000	0.000000	0.001520	0.019044	0.007775	0.000000	0.000000	2.000000	23.000000	0.000000
20477.459238	0.092589	0.585704	0.016231	83.819977	40.504086	104.649681	0.370818	0.000000	-0.810234	0.000000	0.000000	0.000000	0.001520	0.019044	0.007775	0.000000	0.000000	2.000000	23.000000	0.000000
20477.462572	0.092589	0.585704	0.016231	83.819977	40.504086	104.649681	0.370818	0.000000	-0.810234	0.000000	0.000000	0.000000	0.001520	0.019044	0.007775	0.000000	0.000000	2.000000	23.000000	0.000000
20477.465905	0.092589	0.585704	0.016231	83.819977	40.504086	104.649681	0.370818	0.000000	-0.810234	0.000000	0.000000	0.000000	0.001520	0.019044	0.007775	0.000000	0.000000	2.000000	23.000000	0.000000
20477.469238	0.092603	0.585751	0.016303	83.817238	40.489906	104.635399	0.370565	0.000000	-0.811530	0.000000	0.000000	0.000000	0.004252	0.014374	0.021746	0.000000	0.000000	2.000000	23.000000	0.000000
20477.472572	0.092603	0.585751	0.016303	83.817238	40.489906	104.635399	0.370565	0.000000	-0.811530	0.000000	0.000000	0.000000	0.004252	0.014374	0.021746	0.000000	0.000000	2.000000	23.000000	0.000000
20477.475905	0.092603	0.585751	0.016303	83.817238	40.489906	104.635399	0.370565	0.000000	-0.811530	0.000000	0.000000	0.000000	0.004252	0.014374	0.021746	0.000000	0.000000	2.000000	23.000000	0.000000
20477.479238	0.092603	0.585751	0.016303	83.814514	40.481148	104.621132	0.369856	0.000000	-0.815154	0.000000	0.000000	0.000000	0.004252	0.014374	0.021746	0.000000	0.000000	2.000000	23.000000	0.000000
20477.482572	0.092656	0.585762	0.016334	83.814514	40.481148	104.621132	0.369856	0.000000	-0.815154	0.000000	0.000000	0.000000	0.015817	0.003238	0.009268	0.000000	0.000000	2.000000	23.000000	0.000000
20477.485905	0.092656	0.585762	0.016334	83.814514	40.481148	104.621132	0.369856	0.000000	-0.815154	0.000000	0.000000	0.000000	0.015817	0.003238	0.009268	0.000000	0.000000	2.000000	23.000000	0.000000
20477.489238	0.092656	0.585762	0.016334	83.814514	40.483883	104.621140	0.369856	0.000000	-0.815154	0.000000	0.000000	0.000000	0.015817	0.003238	0.009268	0.000000	0.000000	2.000000	23.000000	0.000000
20477.492572	0.092656	0.585762	0.016334	83.814514	40.483883	104.621140	0.369856	0.000000	-0.815154	0.000000	0.000000	0.000000	0.015817	0.003238	0.009268	0.000000	0.000000	2.000000	23.000000	0.000000
20477.495905	0.092678	0.585762	0.016330	83.814514	40.483883	104.621140	0.369856	0.000000	-0.815154	0.000000	0.000000	0.000000	0.006744	0.000002	-0.001320	0.000000	0.000000	2.000000	23.000000	0.000000
20477.499238	0.092678	0.585762	0.016330	83.811790	40.469696	104.606865	0.367220	0.000000	-0.816699	0.000000	0.000000	0.000000	0.006744	0.000002	-0.001320	0.000000	0.000000	2.000000	23.000000	0.000000
20477.502572	0.092678	0.585762	0.016330	83.811790	40.469696	104.606865	0.367220	0.000000	-0.816699	0.000000	0.000000	0.000000	0.006744	0.000002	-0.001320	0.000000	0.000000	2.000000	23.000000	0.000000
20477.505905	0.092678	0.585762	0.016330	83.811790	40.469696	104.606865	0.367220	0.000000	-0.816699	0.000000	0.000000	0.000000	0.006744	0.000002	-0.001320	0.000000	0.000000	2.000000	23.000000	0.000000
20477.509238	0.092694	0.585784	0.016409	83.809067	40.455570	104.592651	0.366096	0.000000	-0.816479	0.000000	0.000000	0.000000	0.004660	0.006465	0.023810	0.000000	0.000000	2.000000	23.000000	0.000000
20477.512572	0.092694	0.585784	0.016409	83.809067	40.455570	104.592651	0.366096	0.000000	-0.816479	0.000000	0.000000	0.000000	0.004660	0.006465	0.023810	0.000000	0.000000	2.000000	23.000000	0.000000
20477.515905	0.092694	0.585784	0.016409	83.809067	40.455570	104.592651	0.366096	0.000000	-0.816479	0.000000	0.000000	0.000000	0.004660	0.006465	0.023810	0.000000	0.000000	2.000000	23.000000	0.000000
20477.519238	0.092694	0.585784	0.016409	83.803619	40.424538	104.572159	0.365320	0.000000	-0.820447	0.000000	0.000000	0.000000	0.004660	0.006465	0.023810	0.000000	0.000000	2.000000	23.000000	0.000000
20477.522572	0.092658	0.585839	0.016467	83.803619	40.424538	104.572159	0.365320	0.000000	-0.820447	0.000000	0.000000	0.000000	-0.010602	0.016691	0.017393	0.000000	0.000000	2.000000	23.000000	0.000000
20477.525905	0.092658	0.585839	0.016467	83.803619	40.424538	104.572159	0.365320	0.000000	-0.820447	0.000000	0.000000	0.000000	-0.010602	0.016691	0.017393	0.000000	0.000000	2.000000	23.000000	0.000000
20477.529238	0.092658	0.585839	0.016467	83.795464	40.376778	104.529594	0.365320	0.000000	-0.820447	0.000000	0.000000	0.000000	-0.010602	0.016691	0.017393	0.000000	0.000000	2.000000	23.000000	0.000000
20477.532572	0.092658	0.585839	0.016467	83.795464	40.376778	104.529594	0.365320	0.000000	-0.820447	0.000000	0.000000	0.000000	-0.010602	0.016691	0.017393	0.000000	0.000000	2.000000	23.000000	0.000000
20477.535905	0.092647	0.585869	0.016527	83.795464	40.376778	104.529594	0.365320	0.000000	-0.820447	0.000000	0.000000	0.000000	-0.003457	0.008816	0.018141	0.000000	0.000000	2.000000	23.000000	0.000000
20477.539238	0.092647	0.585869	0.016527	83.787224	40.334518	104.487076	0.367087	0.000000	-0.823346	0.000000	0.000000	0.000000	-0.003457	0.008816	0.018141	0.000000	0.000000	2.000000	23.000000	0.000000
20477.542572	0.092647	0.585869	0.016527	83.787224	40.334518	104.487076	0.367087	0.000000	-0.823346	0.000000	0.000000	0.000000	-0.003457	0.008816	0.018141	0.000000	0.000000	2.000000	23.000000	0.000000
20477.545905	0.092647	0.585869	0.016527	83.787224	40.334518	104.487076	0.367087	0.000000	-0.823346	0.000000	0.000000	0.000000	-0.003457	0.008816	0.018141	0.000000	0.000000	2.000000	23.000000	0.000000
20477.549238	0.092705	0.585976	0.016708	83.779091	40.295158	104.444763	0.367663	0.000000	-0.826370	0.000000	0.000000	0.000000	0.017579	0.032007	0.054049	0.000000	0.000000	2.000000	23.000000	0.000000
20477.552572	0.092705	0.585976	0.016708	83.779091	40.295158	104.444763	0.367663	0.000000	-0.826370	0.000000	0.000000	0.000000	0.017579	0.032007	0.054049	0.000000	0.000000	2.000000	23.000000	0.000000
20477.555905	0.092705	0.585976	0.016708	83.779091	40.295158	104.444763	0.367663	0.000000	-0.826370	0.000000	0.000000	0.000000	0.017579	0.032007	0.054049	0.000000	0.000000	2.000000	23.000000	0.000000
20477.559238	0.092705	0.585976	0.016708	83.768097	40.244560	104.388390	0.364733	0.000000	-0.835378	0.000000	0.000000	0.000000	0.017579	0.032007	0.054049	0.000000	0.000000	2.000000	23.000000	0.000000
20477.562572	0.092765	0.586023	0.016771	83.768097	40.244560	104.388390	0.364733	0.000000	-0.835378	0.000000	0.000000	0.000000	0.017749	0.014373	0.019087	0.000000	0.000000	2.000000	23.000000	0.000000
20477.565905	0.092765	0.586023	0.016771	83.768097	40.244560	104.388390	0.364733	0.000000	-0.835378	0.000000	0.000000	0.000000	0.017749	0.014373	0.019087	0.000000	0.000000	2.000000	23.000000	0.000000
20477.569238	0.092765	0.586023	0.016771	83.764572	40.230751	104.371605	0.364733	0.000000	-0.835378	0.000000	0.000000	0.000000	0.017749	0.014373	0.019087	0.000000	0.000000	2.000000	23.000000	0.000000
20477.572572	0.092765	0.586023	0.016771	83.764572	40.230751	104.371605	0.364733	0.000000	-0.835378	0.000000	0.000000	0.000000	0.017749	0.014373	0.019087	0.000000	0.000000	2.000000	23.000000	0.000000
20477.575905	0.092801	0.586071	0.016839	83.764572	40.230751	104.371605	0.364733	0.000000	-0.835378	0.000000	0.000000	0.000000	0.011002	0.014388	0.020404	0.000000	0.000000	2.000000	23.000000	0.000000
20477.579238	0.092801	0.586071	0.016839	83.759171	40.202869	104.343582	0.361775	0.000000	-0.838559	0.000000	0.000000	0.000000	0.011002	0.014388	0.020404	0.000000	0.000000	2.000000	23.000000	0.000000
20477.582572	0.092801	0.586071	0.016839	83.759171	40.202869	104.343582	0.361775	0.000000	-0.838559	0.000000	0.000000	0.000000	0.011002	0.014388	0.020404	0.000000	0.000000	2.000000	23.000000	0.000000
20477.585905	0.092801	0.586071	0.016839	83.759171	40.202869	104.343582	0.361775	0.000000	-0.838559	0.000000	0.000000	0.000000	0.011002	0.014388	0.020404	0.000000	0.000000	2.000000	23.000000	0.000000
20477.589238	0.092786	0.586082	0.016883	83.759109	40.200150	104.343559	0.359941	0.000000	-0.841960	0.000000	0.000000	0.000000	-0.004421	0.003217	0.013220	0.000000	0.000000	2.000000	23.000000	0.000000
20477.592572	0.092786	0.586082	0.016883	83.759109	40.200150	104.343559	0.359941	0.000000	-0.841960	0.000000	0.000000	0.000000	-0.004421	0.003217	0.013220	0.000000	0.000000	2.000000	23.000000	0.000000
20477.595905	0.092786	0.586082	0.016883	83.759109	40.200150	104.343559	0.359941	0.000000	-0.841960	0.000000	0.000000	0.000000	-0.004421	0.003217	0.013220	0.000000	0.000000	2.000000	23.000000	0.000000
20477.599238	0.092786	0.586082	0.016883	83.759109	40.200150	104.343559	0.360678	0.000000	-0.844163	0.000000	0.000000	0.000000	-0.004421	0.003217	0.013220	0.000000	0.000000	2.000000	23.000000	0.000000
20477.602572	0.092782	0.586090	0.016860	83.759109	40.200150	104.343559	0.360678	0.000000	-0.844163	0.000000	0.000000	0.000000	-0.001367	0.002342	-0.006986	0.000000	0.000000	2.000000	23.000000	0.000000
20477.605905	0.092782	0.586090	0.016860	83.759109	40.200150	104.343559	0.360678	0.000000	-0.844163	0.000000	0.000000	0.000000	-0.001367	0.002342	-0.006986	0.000000	0.000000	2.000000	23.000000	0.000000
20477.609238	0.092782	0.586090	0.016860	83.759140	40.197422	104.343552	0.360678	0.000000	-0.844163	0.000000	0.000000	0.000000	-0.001367	0.002342	-0.006986	0.000000	0.000000	2.000000	23.000000	0.000000
20477.612572	0.092782	0.586090	0.016860	83.759140	40.197422	104.343552	0.360678	0.000000	-0.844163	0.000000	0.000000	0.000000	-0.001367	0.002342	-0.006986	0.000000	0.000000	2.000000	23.000000	0.000000
20477.615905	0.092750	0.586106	0.016818	83.759140	40.197422	104.343552	0.360678	0.000000	-0.844163	0.000000	0.000000	0.000000	-0.009486	0.004687	-0.012651	0.000000	0.000000	2.000000	23.000000	0.000000
20477.619238	0.092750	0.586106	0.016818	83.759109	40.200150	104.343559	0.360906	0.000000	-0.842999	0.000000	0.000000	0.000000	-0.009486	0.004687	-0.012651	0.000000	0.000000	2.000000	23.000000	0.000000
20477.622572	0.092750	0.586106	0.016818	83.759109	40.200150	104.343559	0.360906	0.000000	-0.842999	0.000000	0.000000	0.000000	-0.009486	0.004687	-0.012651	0.000000	0.000000	2.000000	23.000000	0.000000
20477.625905	0.092750	0.586106	0.016818	83.759109	40.200150	104.343559	0.360906	0.000000	-0.842999	0.000000	0.000000	0.000000	-0.009486	0.004687	-0.012651	0.000000	0.000000	2.000000	23.000000	0.000000
20477.629238	0.092786	0.586121	0.016762	83.759171	40.202869	104.343582	0.362487	0.000000	-0.840890	0.000000	0.000000	0.000000	0.010765	0.004671	-0.016614	0.000000	0.000000	2.000000	23.000000	0.000000
20477.632572	0.092786	0.586121	0.016762	83.759171	40.202869	104.343582	0.362487	0.000000	-0.840890	0.000000	0.000000	0.000000	0.010765	0.004671	-0.016614	0.000000	0.000000	2.000000	23.000000	0.000000
20477.635905	0.092786	0.586121	0.016762	83.759171	40.202869	104.343582	0.362487	0.000000	-0.840890	0.000000	0.000000	0.000000	0.010765	0.004671	-0.016614	0.000000	0.000000	2.000000	23.000000	0.000000
20477.639238	0.092786	0.586121	0.016762	83.756401	40.194374	104.329552	0.360693	0.000000	-0.838121	0.000000	0.000000	0.000000	0.010765	0.004671	-0.016614	0.000000	0.000000	2.000000	23.000000	0.000000
20477.642572	0.092830	0.586148	0.016747	83.756401	40.194374	104.329552	0.360693	0.000000	-0.838121	0.000000	0.000000	0.000000	0.013094	0.007932	-0.004717	0.000000	0.000000	2.000000	23.000000	0.000000
20477.645905	0.092830	0.586148	0.016747	83.756401	40.194374	104.329552	0.360693	0.000000	-0.838121	0.000000	0.000000	0.000000	0.013094	0.007932	-0.004717	0.000000	0.000000	2.000000	23.000000	0.000000
20477.649238	0.092830	0.586148	0.016747	83.753708	40.188618	104.315559	0.360693	0.000000	-0.838121	0.000000	0.000000	0.000000	0.013094	0.007932	-0.004717	0.000000	0.000000	2.000000	23.000000	0.000000
20477.652572	0.092830	0.586148	0.016747	83.753708	40.188618	104.315559	0.360693	0.000000	-0.838121	0.000000	0.000000	0.000000	0.013094	0.007932	-0.004717	0.000000	0.000000	2.000000	23.000000	0.000000
20477.655905	0.092896	0.586174	0.016727	83.753708	40.188618	104.315559	0.360693	0.000000	-0.838121	0.000000	0.000000	0.000000	0.019840	0.007903	-0.006041	0.000000	0.000000	2.000000	23.000000	0.000000
20477.659238	0.092896	0.586174	0.016727	83.748184	40.169022	104.287621	0.358510	0.000000	-0.837335	0.000000	0.000000	0.000000	0.019840	0.007903	-0.006041	0.000000	0.000000	2.000000	23.000000	0.000000
20477.662572	0.092896	0.586174	0.016727	83.748184	40.169022	104.287621	0.358510	0.000000	-0.837335	0.000000	0.000000	0.000000	0.019840	0.007903	-0.006041	0.000000	0.000000	2.000000	23.000000	0.000000
20477.665905	0.092896	0.586174	0.016727	83.748184	40.169022	104.287621	0.358510	0.000000	-0.837335	0.000000	0.000000	0.000000	0.019840	0.007903	-0.006041	0.000000	0.000000	2.000000	23.000000	0.000000
20477.669238	0.093017	0.586256	0.016747	83.745491	40.160580	104.273666	0.355204	0.000000	-0.836328	0.000000	0.000000	0.000000	0.036230	0.024646	0.006039	0.000000	0.000000	2.000000	23.000000	0.000000
20477.672572	0.093017	0.586256	0.016747	83.745491	40.160580	104.273666	0.355204	0.000000	-0.836328	0.000000	0.000000	0.000000	0.036230	0.024646	0.006039	0.000000	0.000000	2.000000	23.000000	0.000000
20477.675905	0.093017	0.586256	0.016747	83.745491	40.160580	104.273666	0.355204	0.000000	-0.836328	0.000000	0.000000	0.000000	0.036230	0.024646	0.006039	0.000000	0.000000	2.000000	23.000000	0.000000
20477.679238	0.093017	0.586256	0.016747	83.737251	40.124481	104.231880	0.349165	0.000000	-0.837335	0.000000	0.000000	0.000000	0.036230	0.024646	0.006039	0.000000	0.000000	2.000000	23.000000	0.000000
20477.682572	0.093064	0.586301	0.016747	83.737251	40.124481	104.231880	0.349165	0.000000	-0.837335	0.000000	0.000000	0.000000	0.014056	0.013500	0.000184	0.000000	0.000000	2.000000	23.000000	0.000000
20477.685905	0.093064	0.586301	0.016747	83.737251	40.124481	104.231880	0.349165	0.000000	-0.837335	0.000000	0.000000	0.000000	0.014056	0.013500	0.000184	0.000000	0.000000	2.000000	23.000000	0.000000
20477.689238	0.093064	0.586301	0.016747	83.731804	40.099541	104.204071	0.349165	0.000000	-0.837335	0.000000	0.000000	0.000000	0.014056	0.013500	0.000184	0.000000	0.000000	2.000000	23.000000	0.000000
20477.692572	0.093064	0.586301	0.016747	83.731804	40.099541	104.204071	0.349165	0.000000	-0.837335	0.000000	0.000000	0.000000	0.014056	0.013500	0.000184	0.000000	0.000000	2.000000	23.000000	0.000000
20477.695905	0.093097	0.586331	0.016799	83.731804	40.099541	104.204071	0.349165	0.000000	-0.837335	0.000000	0.000000	0.000000	0.010049	0.008825	0.015479	0.000000	0.000000	2.000000	23.000000	0.000000
20477.699238	0.093097	0.586331	0.016799	83.726273	40.074635	104.176270	0.346823	0.000000	-0.837365	0.000000	0.000000	0.000000	0.010049	0.008825	0.015479	0.000000	0.000000	2.000000	23.000000	0.000000
20477.702572	0.093097	0.586331	0.016799	83.726273	40.074635	104.176270	0.346823	0.000000	-0.837365	0.000000	0.000000	0.000000	0.010049	0.008825	0.015479	0.000000	0.000000	2.000000	23.000000	0.000000
20477.705905	0.093097	0.586331	0.016799	83.726273	40.074635	104.176270	0.346823	0.000000	-0.837365	0.000000	0.000000	0.000000	0.010049	0.008825	0.015479	0.000000	0.000000	2.000000	23.000000	0.000000
20477.709238	0.093145	0.586408	0.016923	83.718086	40.033394	104.134773	0.345148	0.000000	-0.839945	0.000000	0.000000	0.000000	0.014314	0.023209	0.037186	0.000000	0.000000	2.000000	23.000000	0.000000
20477.712572	0.093145	0.586408	0.016923	83.718086	40.033394	104.134773	0.345148	0.000000	-0.839945	0.000000	0.000000	0.000000	0.014314	0.023209	0.037186	0.000000	0.000000	2.000000	23.000000	0.000000
20477.715905	0.093145	0.586408	0.016923	83.718086	40.033394	104.134773	0.345148	0.000000	-0.839945	0.000000	0.000000	0.000000	0.014314	0.023209	0.037186	0.000000	0.000000	2.000000	23.000000	0.000000
20477.719238	0.093145	0.586408	0.016923	83.709854	39.994858	104.093269	0.342762	0.000000	-0.846143	0.000000	0.000000	0.000000	0.014314	0.023209	0.037186	0.000000	0.000000	2.000000	23.000000	0.000000
20477.722572	0.093181	0.586456	0.016991	83.709854	39.994858	104.093269	0.342762	0.000000	-0.846143	0.000000	0.000000	0.000000	0.011019	0.014392	0.020379	0.000000	0.000000	2.000000	23.000000	0.000000
20477.725905	0.093181	0.586456	0.016991	83.709854	39.994858	104.093269	0.342762	0.000000	-0.846143	0.000000	0.000000	0.000000	0.011019	0.014392	0.020379	0.000000	0.000000	2.000000	23.000000	0.000000
20477.729238	0.093181	0.586456	0.016991	83.700760	39.971321	104.065666	0.342762	0.000000	-0.846143	0.000000	0.000000	0.000000	0.011019	0.014392	0.020379	0.000000	1.000000	2.000000	23.000000	0.000000
20477.732572	0.093181	0.586456	0.016991	83.700760	39.971321	104.065666	0.342762	0.000000	-0.846143	0.000000	0.000000	0.000000	0.011019	0.014392	0.020379	0.000000	1.000000	2.000000	23.000000	0.000000
