# Supplementary material for: Haptic Guidance Needs to Be Intuitive Not Just Informative to Improve Human Motor Accuracy
Source: PLoS One. 2016 Mar 16;11(3):e0150912. doi: 10.1371/journal.pone.0150912 (PMC4794196; doi:10.1371/journal.pone.0150912)
Supplement: S2 Data — (ZIP) [file pone.0150912.s002.zip › Subject2/exp2_0024.txt]

Time	PosX	PosY	PosZ	RotX	RotY	RotZ	ForceX	ForceY	ForceZ	MomentX	MomentY	MomentZ	VelocityX	VelocityY	VelocityZ	CalibratedWeight	ButtonDown	Condition	Trial	Visual
20479.835905	0.000452	0.560183	0.245038	82.167366	110.973969	167.831467	0.000000	0.000000	0.000000	0.000000	0.000000	0.000000	0.010013	0.020689	0.020837	0.000000	1.000000	2.000000	24.000000	0.000000
20479.839238	0.000152	0.560154	0.244708	82.160637	111.082275	167.960052	-1.896545	0.000000	-4.626350	0.000000	0.000000	0.000000	-0.090026	-0.008642	-0.099004	0.000000	1.000000	2.000000	24.000000	0.000000
20479.842572	0.000152	0.560154	0.244708	82.160637	111.082275	167.960052	-1.896545	0.000000	-4.626350	0.000000	0.000000	0.000000	-0.090026	-0.008642	-0.099004	0.000000	1.000000	2.000000	24.000000	0.000000
20479.845905	0.000152	0.560154	0.244708	82.160637	111.082275	167.960052	-1.896545	0.000000	-4.626350	0.000000	0.000000	0.000000	-0.090026	-0.008642	-0.099004	0.000000	1.000000	2.000000	24.000000	0.000000
20479.849238	0.000152	0.560154	0.244708	82.142349	111.375114	168.300095	-1.893877	0.000000	-4.627443	0.000000	0.000000	0.000000	-0.090026	-0.008642	-0.099004	0.000000	1.000000	2.000000	24.000000	0.000000
20479.852572	-0.000448	0.560096	0.244445	82.142349	111.375114	168.300095	-1.893877	0.000000	-4.627443	0.000000	0.000000	0.000000	-0.179873	-0.017419	-0.078739	0.000000	1.000000	2.000000	24.000000	0.000000
20479.855905	-0.000448	0.560096	0.244445	82.142349	111.375114	168.300095	-1.893877	0.000000	-4.627443	0.000000	0.000000	0.000000	-0.179873	-0.017419	-0.078739	0.000000	1.000000	2.000000	24.000000	0.000000
20479.859238	-0.000980	0.559790	0.243692	82.100517	111.814423	168.761292	-1.893877	0.000000	-4.627443	0.000000	0.000000	0.000000	-0.159557	-0.091793	-0.225964	0.000000	1.000000	2.000000	24.000000	0.000000
20479.862572	-0.000980	0.559790	0.243692	82.100517	111.814423	168.761292	-1.893877	0.000000	-4.627443	0.000000	0.000000	0.000000	-0.159557	-0.091793	-0.225964	0.000000	1.000000	2.000000	24.000000	0.000000
20479.865905	-0.000980	0.559790	0.243692	82.100517	111.814423	168.761292	-1.893877	0.000000	-4.627443	0.000000	0.000000	0.000000	-0.159557	-0.091793	-0.225964	0.000000	1.000000	2.000000	24.000000	0.000000
20479.869238	-0.001410	0.559775	0.242655	81.983688	112.162102	169.056152	-1.882218	0.000000	-4.632198	0.000000	0.000000	0.000000	-0.129130	-0.004513	-0.311189	0.000000	1.000000	2.000000	24.000000	0.000000
20479.872572	-0.001410	0.559775	0.242655	81.983688	112.162102	169.056152	-1.882218	0.000000	-4.632198	0.000000	0.000000	0.000000	-0.129130	-0.004513	-0.311189	0.000000	1.000000	2.000000	24.000000	0.000000
20479.875905	-0.001410	0.559775	0.242655	81.983688	112.162102	169.056152	-1.882218	0.000000	-4.632198	0.000000	0.000000	0.000000	-0.129130	-0.004513	-0.311189	0.000000	1.000000	2.000000	24.000000	0.000000
20479.879238	-0.002071	0.559384	0.241445	81.737106	112.201073	168.928482	-1.882071	0.000000	-4.632257	0.000000	0.000000	0.000000	-0.198256	-0.117469	-0.362947	0.000000	1.000000	2.000000	24.000000	0.000000
20479.882572	-0.002071	0.559384	0.241445	81.737106	112.201073	168.928482	-1.882071	0.000000	-4.632257	0.000000	0.000000	0.000000	-0.198256	-0.117469	-0.362947	0.000000	1.000000	2.000000	24.000000	0.000000
20479.885905	-0.002071	0.559384	0.241445	81.737106	112.201073	168.928482	-1.882071	0.000000	-4.632257	0.000000	0.000000	0.000000	-0.198256	-0.117469	-0.362947	0.000000	1.000000	2.000000	24.000000	0.000000
20479.889238	-0.002266	0.559133	0.240261	81.503075	111.946724	168.463943	-1.879282	0.000000	-4.633390	0.000000	0.000000	0.000000	-0.058542	-0.075299	-0.355338	0.000000	1.000000	2.000000	24.000000	0.000000
20479.892572	-0.002266	0.559133	0.240261	81.503075	111.946724	168.463943	-1.879282	0.000000	-4.633390	0.000000	0.000000	0.000000	-0.058542	-0.075299	-0.355338	0.000000	1.000000	2.000000	24.000000	0.000000
20479.895905	-0.002266	0.559133	0.240261	81.503075	111.946724	168.463943	-1.879282	0.000000	-4.633390	0.000000	0.000000	0.000000	-0.058542	-0.075299	-0.355338	0.000000	1.000000	2.000000	24.000000	0.000000
20479.899238	-0.002494	0.558777	0.239153	81.457573	110.198509	166.631104	-1.884003	0.000000	-4.631472	0.000000	0.000000	0.000000	-0.068337	-0.106824	-0.332368	0.000000	1.000000	2.000000	24.000000	0.000000
20479.902572	-0.002494	0.558777	0.239153	81.457573	110.198509	166.631104	-1.884003	0.000000	-4.631472	0.000000	0.000000	0.000000	-0.068337	-0.106824	-0.332368	0.000000	1.000000	2.000000	24.000000	0.000000
20479.905905	-0.002494	0.558777	0.239153	81.457573	110.198509	166.631104	-1.884003	0.000000	-4.631472	0.000000	0.000000	0.000000	-0.068337	-0.106824	-0.332368	0.000000	1.000000	2.000000	24.000000	0.000000
20479.909238	-0.002920	0.558482	0.238194	81.639374	106.800835	163.308868	-1.887705	0.000000	-4.629964	0.000000	0.000000	0.000000	-0.127711	-0.088440	-0.287697	0.000000	0.000000	2.000000	24.000000	0.000000
20479.912572	-0.002920	0.558482	0.238194	81.639374	106.800835	163.308868	-1.887705	0.000000	-4.629964	0.000000	0.000000	0.000000	-0.127711	-0.088440	-0.287697	0.000000	0.000000	2.000000	24.000000	0.000000
20479.915905	-0.002920	0.558482	0.238194	81.639374	106.800835	163.308868	-1.887705	0.000000	-4.629964	0.000000	0.000000	0.000000	-0.127711	-0.088440	-0.287697	0.000000	0.000000	2.000000	24.000000	0.000000
20479.919238	-0.003279	0.558142	0.237320	81.870056	102.390793	158.983429	-1.887126	0.000000	-4.630200	0.000000	0.000000	0.000000	-0.107698	-0.102025	-0.262050	0.000000	0.000000	2.000000	24.000000	0.000000
20479.922572	-0.003279	0.558142	0.237320	81.870056	102.390793	158.983429	-1.887126	0.000000	-4.630200	0.000000	0.000000	0.000000	-0.107698	-0.102025	-0.262050	0.000000	0.000000	2.000000	24.000000	0.000000
20479.925905	-0.003279	0.558142	0.237320	81.870056	102.390793	158.983429	-1.887126	0.000000	-4.630200	0.000000	0.000000	0.000000	-0.107698	-0.102025	-0.262050	0.000000	0.000000	2.000000	24.000000	0.000000
20479.929238	-0.003538	0.557892	0.236529	82.051643	97.540108	154.175659	-1.887077	0.000000	-4.630221	0.000000	0.000000	0.000000	-0.077916	-0.075049	-0.237230	0.000000	0.000000	2.000000	24.000000	0.000000
20479.932572	-0.003538	0.557892	0.236529	82.051643	97.540108	154.175659	-1.887077	0.000000	-4.630221	0.000000	0.000000	0.000000	-0.077916	-0.075049	-0.237230	0.000000	0.000000	2.000000	24.000000	0.000000
20479.935905	-0.003538	0.557892	0.236529	82.051643	97.540108	154.175659	-1.887077	0.000000	-4.630221	0.000000	0.000000	0.000000	-0.077916	-0.075049	-0.237230	0.000000	0.000000	2.000000	24.000000	0.000000
20479.939238	-0.003765	0.557655	0.235833	82.174789	92.699020	149.342377	-1.888127	0.000000	-4.629792	0.000000	0.000000	0.000000	-0.068021	-0.070881	-0.209021	0.000000	0.000000	2.000000	24.000000	0.000000
20479.942572	-0.003765	0.557655	0.235833	82.174789	92.699020	149.342377	-1.888127	0.000000	-4.629792	0.000000	0.000000	0.000000	-0.068021	-0.070881	-0.209021	0.000000	0.000000	2.000000	24.000000	0.000000
20479.945905	-0.003765	0.557655	0.235833	82.174789	92.699020	149.342377	-1.888127	0.000000	-4.629792	0.000000	0.000000	0.000000	-0.068021	-0.070881	-0.209021	0.000000	0.000000	2.000000	24.000000	0.000000
20479.949238	-0.003860	0.557551	0.235246	82.240555	87.988113	144.635223	-1.889093	0.000000	-4.629398	0.000000	0.000000	0.000000	-0.028628	-0.031274	-0.175879	0.000000	0.000000	2.000000	24.000000	0.000000
20479.952572	-0.003860	0.557551	0.235246	82.240555	87.988113	144.635223	-1.889093	0.000000	-4.629398	0.000000	0.000000	0.000000	-0.028628	-0.031274	-0.175879	0.000000	0.000000	2.000000	24.000000	0.000000
20479.955905	-0.003860	0.557551	0.235246	82.240555	87.988113	144.635223	-1.889093	0.000000	-4.629398	0.000000	0.000000	0.000000	-0.028628	-0.031274	-0.175879	0.000000	0.000000	2.000000	24.000000	0.000000
20479.959238	-0.003890	0.557515	0.234731	82.258026	83.503349	140.173996	-1.891518	0.000000	-4.628408	0.000000	0.000000	0.000000	-0.008992	-0.010802	-0.154556	0.000000	0.000000	2.000000	24.000000	0.000000
20479.962572	-0.003890	0.557515	0.234731	82.258026	83.503349	140.173996	-1.891518	0.000000	-4.628408	0.000000	0.000000	0.000000	-0.008992	-0.010802	-0.154556	0.000000	0.000000	2.000000	24.000000	0.000000
20479.965905	-0.003890	0.557515	0.234731	82.258026	83.503349	140.173996	-1.891518	0.000000	-4.628408	0.000000	0.000000	0.000000	-0.008992	-0.010802	-0.154556	0.000000	0.000000	2.000000	24.000000	0.000000
20479.969238	-0.003921	0.557509	0.234293	82.234184	79.339737	136.050110	-1.894568	0.000000	-4.627161	0.000000	0.000000	0.000000	-0.009108	-0.001723	-0.131615	0.000000	0.000000	2.000000	24.000000	0.000000
20479.972572	-0.003921	0.557509	0.234293	82.234184	79.339737	136.050110	-1.894568	0.000000	-4.627161	0.000000	0.000000	0.000000	-0.009108	-0.001723	-0.131615	0.000000	0.000000	2.000000	24.000000	0.000000
20479.975905	-0.003921	0.557509	0.234293	82.234184	79.339737	136.050110	-1.894568	0.000000	-4.627161	0.000000	0.000000	0.000000	-0.009108	-0.001723	-0.131615	0.000000	0.000000	2.000000	24.000000	0.000000
20479.979238	-0.003921	0.557509	0.234293	82.197395	75.754402	132.499146	-1.897092	0.000000	-4.626126	0.000000	0.000000	0.000000	-0.009108	-0.001723	-0.131615	0.000000	0.000000	2.000000	24.000000	0.000000
20479.982572	-0.004050	0.557492	0.233903	82.197395	75.754402	132.499146	-1.897092	0.000000	-4.626126	0.000000	0.000000	0.000000	-0.038707	-0.005335	-0.116715	0.000000	0.000000	2.000000	24.000000	0.000000
20479.985905	-0.004050	0.557492	0.233903	82.197395	75.754402	132.499146	-1.897092	0.000000	-4.626126	0.000000	0.000000	0.000000	-0.038707	-0.005335	-0.116715	0.000000	0.000000	2.000000	24.000000	0.000000
20479.989238	-0.004277	0.557474	0.233514	82.181740	73.372169	130.136292	-1.897092	0.000000	-4.626126	0.000000	0.000000	0.000000	-0.068171	-0.005371	-0.116985	0.000000	0.000000	2.000000	24.000000	0.000000
20479.992572	-0.004277	0.557474	0.233514	82.181740	73.372169	130.136292	-1.897092	0.000000	-4.626126	0.000000	0.000000	0.000000	-0.068171	-0.005371	-0.116985	0.000000	0.000000	2.000000	24.000000	0.000000
20479.995905	-0.004277	0.557474	0.233514	82.181740	73.372169	130.136292	-1.897092	0.000000	-4.626126	0.000000	0.000000	0.000000	-0.068171	-0.005371	-0.116985	0.000000	0.000000	2.000000	24.000000	0.000000
20479.999238	-0.004277	0.557474	0.233514	82.192062	73.161713	129.952301	-1.896467	0.000000	-4.626382	0.000000	0.000000	0.000000	-0.068171	-0.005371	-0.116985	0.000000	0.000000	2.000000	24.000000	0.000000
20480.002572	-0.004602	0.557435	0.233109	82.192062	73.161713	129.952301	-1.896467	0.000000	-4.626382	0.000000	0.000000	0.000000	-0.097559	-0.011744	-0.121271	0.000000	0.000000	2.000000	24.000000	0.000000
20480.005905	-0.004602	0.557435	0.233109	82.192062	73.161713	129.952301	-1.896467	0.000000	-4.626382	0.000000	0.000000	0.000000	-0.097559	-0.011744	-0.121271	0.000000	0.000000	2.000000	24.000000	0.000000
20480.009238	-0.005025	0.557412	0.232685	82.212173	73.900658	130.724228	-1.896467	0.000000	-4.626382	0.000000	0.000000	0.000000	-0.126877	-0.006789	-0.127239	0.000000	0.000000	2.000000	24.000000	0.000000
20480.012572	-0.005025	0.557412	0.232685	82.212173	73.900658	130.724228	-1.896467	0.000000	-4.626382	0.000000	0.000000	0.000000	-0.126877	-0.006789	-0.127239	0.000000	0.000000	2.000000	24.000000	0.000000
20480.015905	-0.005025	0.557412	0.232685	82.212173	73.900658	130.724228	-1.896467	0.000000	-4.626382	0.000000	0.000000	0.000000	-0.126877	-0.006789	-0.127239	0.000000	0.000000	2.000000	24.000000	0.000000
20480.019238	-0.005025	0.557412	0.232685	82.234337	74.714653	131.574219	-1.889506	0.000000	-4.629229	0.000000	0.000000	0.000000	-0.126877	-0.006789	-0.127239	0.000000	0.000000	2.000000	24.000000	0.000000
20480.022572	-0.005448	0.557394	0.232292	82.234337	74.714653	131.574219	-1.889506	0.000000	-4.629229	0.000000	0.000000	0.000000	-0.126796	-0.005432	-0.117814	0.000000	0.000000	2.000000	24.000000	0.000000
20480.025905	-0.005448	0.557394	0.232292	82.234337	74.714653	131.574219	-1.889506	0.000000	-4.629229	0.000000	0.000000	0.000000	-0.126796	-0.005432	-0.117814	0.000000	0.000000	2.000000	24.000000	0.000000
20480.029238	-0.005837	0.557451	0.231888	82.253670	75.426628	132.305038	-1.889506	0.000000	-4.629229	0.000000	0.000000	0.000000	-0.116809	0.017142	-0.121182	0.000000	0.000000	2.000000	24.000000	0.000000
20480.032572	-0.005837	0.557451	0.231888	82.253670	75.426628	132.305038	-1.889506	0.000000	-4.629229	0.000000	0.000000	0.000000	-0.116809	0.017142	-0.121182	0.000000	0.000000	2.000000	24.000000	0.000000
20480.035905	-0.005837	0.557451	0.231888	82.253670	75.426628	132.305038	-1.889506	0.000000	-4.629229	0.000000	0.000000	0.000000	-0.116809	0.017142	-0.121182	0.000000	0.000000	2.000000	24.000000	0.000000
20480.039238	-0.005837	0.557451	0.231888	82.269928	76.068634	132.974121	-1.881166	0.000000	-4.632625	0.000000	0.000000	0.000000	-0.116809	0.017142	-0.121182	0.000000	0.000000	2.000000	24.000000	0.000000
20480.042572	-0.006161	0.557529	0.231498	82.269928	76.068634	132.974121	-1.881166	0.000000	-4.632625	0.000000	0.000000	0.000000	-0.097091	0.023413	-0.117178	0.000000	0.000000	2.000000	24.000000	0.000000
20480.045905	-0.006161	0.557529	0.231498	82.269928	76.068634	132.974121	-1.881166	0.000000	-4.632625	0.000000	0.000000	0.000000	-0.097091	0.023413	-0.117178	0.000000	0.000000	2.000000	24.000000	0.000000
20480.049238	-0.006484	0.557703	0.231109	82.283020	76.648483	133.553787	-1.881166	0.000000	-4.632625	0.000000	0.000000	0.000000	-0.096986	0.052283	-0.116607	0.000000	0.000000	2.000000	24.000000	0.000000
20480.052572	-0.006484	0.557703	0.231109	82.283020	76.648483	133.553787	-1.881166	0.000000	-4.632625	0.000000	0.000000	0.000000	-0.096986	0.052283	-0.116607	0.000000	0.000000	2.000000	24.000000	0.000000
20480.055905	-0.006484	0.557703	0.231109	82.283020	76.648483	133.553787	-1.881166	0.000000	-4.632625	0.000000	0.000000	0.000000	-0.096986	0.052283	-0.116607	0.000000	0.000000	2.000000	24.000000	0.000000
20480.059238	-0.006484	0.557703	0.231109	82.297318	77.132820	133.990677	-1.875475	0.000000	-4.634932	0.000000	0.000000	0.000000	-0.096986	0.052283	-0.116607	0.000000	0.000000	2.000000	24.000000	0.000000
20480.062572	-0.006839	0.557948	0.230677	82.297318	77.132820	133.990677	-1.875475	0.000000	-4.634932	0.000000	0.000000	0.000000	-0.106543	0.073313	-0.129765	0.000000	0.000000	2.000000	24.000000	0.000000
20480.065905	-0.006839	0.557948	0.230677	82.297318	77.132820	133.990677	-1.875475	0.000000	-4.634932	0.000000	0.000000	0.000000	-0.106543	0.073313	-0.129765	0.000000	0.000000	2.000000	24.000000	0.000000
20480.069238	-0.007292	0.558246	0.230218	82.304558	77.459732	134.234344	-1.875475	0.000000	-4.634932	0.000000	0.000000	0.000000	-0.135699	0.089410	-0.137549	0.000000	0.000000	2.000000	24.000000	0.000000
20480.072572	-0.007292	0.558246	0.230218	82.304558	77.459732	134.234344	-1.875475	0.000000	-4.634932	0.000000	0.000000	0.000000	-0.135699	0.089410	-0.137549	0.000000	0.000000	2.000000	24.000000	0.000000
20480.075905	-0.007292	0.558246	0.230218	82.304558	77.459732	134.234344	-1.875475	0.000000	-4.634932	0.000000	0.000000	0.000000	-0.135699	0.089410	-0.137549	0.000000	0.000000	2.000000	24.000000	0.000000
20480.079238	-0.007292	0.558246	0.230218	82.309555	77.675949	134.418488	-1.867736	0.000000	-4.638056	0.000000	0.000000	0.000000	-0.135699	0.089410	-0.137549	0.000000	0.000000	2.000000	24.000000	0.000000
20480.082572	-0.007808	0.558571	0.229688	82.309555	77.675949	134.418488	-1.867736	0.000000	-4.638056	0.000000	0.000000	0.000000	-0.154843	0.097672	-0.158945	0.000000	0.000000	2.000000	24.000000	0.000000
20480.085905	-0.007808	0.558571	0.229688	82.309555	77.675949	134.418488	-1.867736	0.000000	-4.638056	0.000000	0.000000	0.000000	-0.154843	0.097672	-0.158945	0.000000	0.000000	2.000000	24.000000	0.000000
20480.089238	-0.008355	0.558924	0.229087	82.317192	78.035835	134.822998	-1.867736	0.000000	-4.638056	0.000000	0.000000	0.000000	-0.164120	0.105857	-0.180334	0.000000	0.000000	2.000000	24.000000	0.000000
20480.092572	-0.008355	0.558924	0.229087	82.317192	78.035835	134.822998	-1.867736	0.000000	-4.638056	0.000000	0.000000	0.000000	-0.164120	0.105857	-0.180334	0.000000	0.000000	2.000000	24.000000	0.000000
20480.095905	-0.008355	0.558924	0.229087	82.317192	78.035835	134.822998	-1.867736	0.000000	-4.638056	0.000000	0.000000	0.000000	-0.164120	0.105857	-0.180334	0.000000	0.000000	2.000000	24.000000	0.000000
20480.099238	-0.008355	0.558924	0.229087	82.330925	78.836418	135.651855	-1.857133	0.000000	-4.642311	0.000000	0.000000	0.000000	-0.164120	0.105857	-0.180334	0.000000	0.000000	2.000000	24.000000	0.000000
20480.102572	-0.008900	0.559337	0.228377	82.330925	78.836418	135.651855	-1.857133	0.000000	-4.642311	0.000000	0.000000	0.000000	-0.163407	0.123796	-0.213020	0.000000	0.000000	2.000000	24.000000	0.000000
20480.105905	-0.008900	0.559337	0.228377	82.330925	78.836418	135.651855	-1.857133	0.000000	-4.642311	0.000000	0.000000	0.000000	-0.163407	0.123796	-0.213020	0.000000	0.000000	2.000000	24.000000	0.000000
20480.109238	-0.009474	0.559745	0.227517	82.358971	80.203583	137.002121	-1.857133	0.000000	-4.642311	0.000000	0.000000	0.000000	-0.172199	0.122556	-0.257976	0.000000	0.000000	2.000000	24.000000	0.000000
20480.112572	-0.009474	0.559745	0.227517	82.358971	80.203583	137.002121	-1.857133	0.000000	-4.642311	0.000000	0.000000	0.000000	-0.172199	0.122556	-0.257976	0.000000	0.000000	2.000000	24.000000	0.000000
20480.115905	-0.009474	0.559745	0.227517	82.358971	80.203583	137.002121	-1.857133	0.000000	-4.642311	0.000000	0.000000	0.000000	-0.172199	0.122556	-0.257976	0.000000	0.000000	2.000000	24.000000	0.000000
20480.119238	-0.010076	0.560208	0.226514	82.427338	82.156738	138.857727	-1.848494	0.000000	-4.645758	0.000000	0.000000	0.000000	-0.180872	0.138681	-0.300844	0.000000	0.000000	2.000000	24.000000	0.000000
20480.122572	-0.010076	0.560208	0.226514	82.427338	82.156738	138.857727	-1.848494	0.000000	-4.645758	0.000000	0.000000	0.000000	-0.180872	0.138681	-0.300844	0.000000	0.000000	2.000000	24.000000	0.000000
20480.125905	-0.010076	0.560208	0.226514	82.427338	82.156738	138.857727	-1.848494	0.000000	-4.645758	0.000000	0.000000	0.000000	-0.180872	0.138681	-0.300844	0.000000	0.000000	2.000000	24.000000	0.000000
20480.129238	-0.010707	0.560739	0.225349	82.549332	84.288063	140.837570	-1.844882	0.000000	-4.647194	0.000000	0.000000	0.000000	-0.189293	0.159478	-0.349656	0.000000	0.000000	2.000000	24.000000	0.000000
20480.132572	-0.010707	0.560739	0.225349	82.549332	84.288063	140.837570	-1.844882	0.000000	-4.647194	0.000000	0.000000	0.000000	-0.189293	0.159478	-0.349656	0.000000	0.000000	2.000000	24.000000	0.000000
20480.135905	-0.010707	0.560739	0.225349	82.549332	84.288063	140.837570	-1.844882	0.000000	-4.647194	0.000000	0.000000	0.000000	-0.189293	0.159478	-0.349656	0.000000	0.000000	2.000000	24.000000	0.000000
20480.139238	-0.011431	0.561344	0.224051	82.683350	86.434174	142.802094	-1.841883	0.000000	-4.648384	0.000000	0.000000	0.000000	-0.217086	0.181415	-0.389410	0.000000	0.000000	2.000000	24.000000	0.000000
20480.142572	-0.011431	0.561344	0.224051	82.683350	86.434174	142.802094	-1.841883	0.000000	-4.648384	0.000000	0.000000	0.000000	-0.217086	0.181415	-0.389410	0.000000	0.000000	2.000000	24.000000	0.000000
20480.145905	-0.011431	0.561344	0.224051	82.683350	86.434174	142.802094	-1.841883	0.000000	-4.648384	0.000000	0.000000	0.000000	-0.217086	0.181415	-0.389410	0.000000	0.000000	2.000000	24.000000	0.000000
20480.149238	-0.012149	0.561963	0.222613	82.803825	88.359985	144.494781	-1.838128	0.000000	-4.649869	0.000000	0.000000	0.000000	-0.215495	0.185585	-0.431312	0.000000	0.000000	2.000000	24.000000	0.000000
20480.152572	-0.012149	0.561963	0.222613	82.803825	88.359985	144.494781	-1.838128	0.000000	-4.649869	0.000000	0.000000	0.000000	-0.215495	0.185585	-0.431312	0.000000	0.000000	2.000000	24.000000	0.000000
20480.155905	-0.012149	0.561963	0.222613	82.803825	88.359985	144.494781	-1.838128	0.000000	-4.649869	0.000000	0.000000	0.000000	-0.215495	0.185585	-0.431312	0.000000	0.000000	2.000000	24.000000	0.000000
20480.159238	-0.012927	0.562615	0.221047	82.910393	90.062569	145.934204	-1.835418	0.000000	-4.650940	0.000000	0.000000	0.000000	-0.233156	0.195807	-0.469843	0.000000	0.000000	2.000000	24.000000	0.000000
20480.162572	-0.012927	0.562615	0.221047	82.910393	90.062569	145.934204	-1.835418	0.000000	-4.650940	0.000000	0.000000	0.000000	-0.233156	0.195807	-0.469843	0.000000	0.000000	2.000000	24.000000	0.000000
20480.165905	-0.012927	0.562615	0.221047	82.910393	90.062569	145.934204	-1.835418	0.000000	-4.650940	0.000000	0.000000	0.000000	-0.233156	0.195807	-0.469843	0.000000	0.000000	2.000000	24.000000	0.000000
20480.169238	-0.013666	0.563306	0.219386	82.994087	91.343529	147.061249	-1.832520	0.000000	-4.652082	0.000000	0.000000	0.000000	-0.221835	0.207300	-0.498349	0.000000	0.000000	2.000000	24.000000	0.000000
20480.172572	-0.013666	0.563306	0.219386	82.994087	91.343529	147.061249	-1.832520	0.000000	-4.652082	0.000000	0.000000	0.000000	-0.221835	0.207300	-0.498349	0.000000	0.000000	2.000000	24.000000	0.000000
20480.175905	-0.013666	0.563306	0.219386	82.994087	91.343529	147.061249	-1.832520	0.000000	-4.652082	0.000000	0.000000	0.000000	-0.221835	0.207300	-0.498349	0.000000	0.000000	2.000000	24.000000	0.000000
20480.179238	-0.014399	0.564008	0.217582	83.064178	92.216949	147.862198	-1.830957	0.000000	-4.652698	0.000000	0.000000	0.000000	-0.219796	0.210627	-0.541140	0.000000	0.000000	2.000000	24.000000	0.000000
20480.182572	-0.014399	0.564008	0.217582	83.064178	92.216949	147.862198	-1.830957	0.000000	-4.652698	0.000000	0.000000	0.000000	-0.219796	0.210627	-0.541140	0.000000	0.000000	2.000000	24.000000	0.000000
20480.185905	-0.014399	0.564008	0.217582	83.064178	92.216949	147.862198	-1.830957	0.000000	-4.652698	0.000000	0.000000	0.000000	-0.219796	0.210627	-0.541140	0.000000	0.000000	2.000000	24.000000	0.000000
20480.189238	-0.015125	0.564763	0.215661	83.167664	92.954727	148.544708	-1.830535	0.000000	-4.652864	0.000000	0.000000	0.000000	-0.217786	0.226265	-0.576183	0.000000	0.000000	2.000000	24.000000	0.000000
20480.192572	-0.015125	0.564763	0.215661	83.167664	92.954727	148.544708	-1.830535	0.000000	-4.652864	0.000000	0.000000	0.000000	-0.217786	0.226265	-0.576183	0.000000	0.000000	2.000000	24.000000	0.000000
20480.195905	-0.015125	0.564763	0.215661	83.167664	92.954727	148.544708	-1.830535	0.000000	-4.652864	0.000000	0.000000	0.000000	-0.217786	0.226265	-0.576183	0.000000	0.000000	2.000000	24.000000	0.000000
20480.199238	-0.015844	0.565515	0.213648	83.345161	93.846756	149.287781	-1.831089	0.000000	-4.652646	0.000000	0.000000	0.000000	-0.215829	0.225818	-0.603945	0.000000	0.000000	2.000000	24.000000	0.000000
20480.202572	-0.015844	0.565515	0.213648	83.345161	93.846756	149.287781	-1.831089	0.000000	-4.652646	0.000000	0.000000	0.000000	-0.215829	0.225818	-0.603945	0.000000	0.000000	2.000000	24.000000	0.000000
20480.205905	-0.015844	0.565515	0.213648	83.345161	93.846756	149.287781	-1.831089	0.000000	-4.652646	0.000000	0.000000	0.000000	-0.215829	0.225818	-0.603945	0.000000	0.000000	2.000000	24.000000	0.000000
20480.209238	-0.016587	0.566276	0.211488	83.607025	94.987732	150.173248	-1.832463	0.000000	-4.652105	0.000000	0.000000	0.000000	-0.222903	0.228235	-0.647966	0.000000	0.000000	2.000000	24.000000	0.000000
20480.212572	-0.016587	0.566276	0.211488	83.607025	94.987732	150.173248	-1.832463	0.000000	-4.652105	0.000000	0.000000	0.000000	-0.222903	0.228235	-0.647966	0.000000	0.000000	2.000000	24.000000	0.000000
20480.215905	-0.016587	0.566276	0.211488	83.607025	94.987732	150.173248	-1.832463	0.000000	-4.652105	0.000000	0.000000	0.000000	-0.222903	0.228235	-0.647966	0.000000	0.000000	2.000000	24.000000	0.000000
20480.219238	-0.017354	0.567070	0.209227	83.920906	96.384415	151.235779	-1.834514	0.000000	-4.651297	0.000000	0.000000	0.000000	-0.230085	0.238162	-0.678385	0.000000	0.000000	2.000000	24.000000	0.000000
20480.222572	-0.017354	0.567070	0.209227	83.920906	96.384415	151.235779	-1.834514	0.000000	-4.651297	0.000000	0.000000	0.000000	-0.230085	0.238162	-0.678385	0.000000	0.000000	2.000000	24.000000	0.000000
20480.225905	-0.017354	0.567070	0.209227	83.920906	96.384415	151.235779	-1.834514	0.000000	-4.651297	0.000000	0.000000	0.000000	-0.230085	0.238162	-0.678385	0.000000	0.000000	2.000000	24.000000	0.000000
20480.229238	-0.018113	0.567917	0.206878	84.224945	97.912605	152.435791	-1.836917	0.000000	-4.650349	0.000000	0.000000	0.000000	-0.227704	0.254059	-0.704783	0.000000	0.000000	2.000000	24.000000	0.000000
20480.232572	-0.018113	0.567917	0.206878	84.224945	97.912605	152.435791	-1.836917	0.000000	-4.650349	0.000000	0.000000	0.000000	-0.227704	0.254059	-0.704783	0.000000	0.000000	2.000000	24.000000	0.000000
20480.235905	-0.018113	0.567917	0.206878	84.224945	97.912605	152.435791	-1.836917	0.000000	-4.650349	0.000000	0.000000	0.000000	-0.227704	0.254059	-0.704783	0.000000	0.000000	2.000000	24.000000	0.000000
20480.239238	-0.018896	0.568800	0.204459	84.467209	99.453850	153.802780	-1.840201	0.000000	-4.649049	0.000000	0.000000	0.000000	-0.234812	0.264990	-0.725795	0.000000	0.000000	2.000000	24.000000	0.000000
20480.242572	-0.018896	0.568800	0.204459	84.467209	99.453850	153.802780	-1.840201	0.000000	-4.649049	0.000000	0.000000	0.000000	-0.234812	0.264990	-0.725795	0.000000	0.000000	2.000000	24.000000	0.000000
20480.245905	-0.018896	0.568800	0.204459	84.467209	99.453850	153.802780	-1.840201	0.000000	-4.649049	0.000000	0.000000	0.000000	-0.234812	0.264990	-0.725795	0.000000	0.000000	2.000000	24.000000	0.000000
20480.249238	-0.019701	0.569734	0.201949	84.655807	100.975563	155.251633	-1.843638	0.000000	-4.647688	0.000000	0.000000	0.000000	-0.241552	0.280121	-0.752996	0.000000	0.000000	2.000000	24.000000	0.000000
20480.252572	-0.019701	0.569734	0.201949	84.655807	100.975563	155.251633	-1.843638	0.000000	-4.647688	0.000000	0.000000	0.000000	-0.241552	0.280121	-0.752996	0.000000	0.000000	2.000000	24.000000	0.000000
20480.255905	-0.019701	0.569734	0.201949	84.655807	100.975563	155.251633	-1.843638	0.000000	-4.647688	0.000000	0.000000	0.000000	-0.241552	0.280121	-0.752996	0.000000	0.000000	2.000000	24.000000	0.000000
20480.259238	-0.020497	0.570681	0.199354	84.831795	102.614883	156.806946	-1.847424	0.000000	-4.646184	0.000000	0.000000	0.000000	-0.238778	0.284115	-0.778365	0.000000	0.000000	2.000000	24.000000	0.000000
20480.262572	-0.020497	0.570681	0.199354	84.831795	102.614883	156.806946	-1.847424	0.000000	-4.646184	0.000000	0.000000	0.000000	-0.238778	0.284115	-0.778365	0.000000	0.000000	2.000000	24.000000	0.000000
20480.265905	-0.020497	0.570681	0.199354	84.831795	102.614883	156.806946	-1.847424	0.000000	-4.646184	0.000000	0.000000	0.000000	-0.238778	0.284115	-0.778365	0.000000	0.000000	2.000000	24.000000	0.000000
20480.269238	-0.021315	0.571625	0.196693	85.022514	104.482605	158.563385	-1.852164	0.000000	-4.644296	0.000000	0.000000	0.000000	-0.245402	0.283280	-0.798268	0.000000	0.000000	2.000000	24.000000	0.000000
20480.272572	-0.021315	0.571625	0.196693	85.022514	104.482605	158.563385	-1.852164	0.000000	-4.644296	0.000000	0.000000	0.000000	-0.245402	0.283280	-0.798268	0.000000	0.000000	2.000000	24.000000	0.000000
20480.275905	-0.021315	0.571625	0.196693	85.022514	104.482605	158.563385	-1.852164	0.000000	-4.644296	0.000000	0.000000	0.000000	-0.245402	0.283280	-0.798268	0.000000	0.000000	2.000000	24.000000	0.000000
20480.279238	-0.022092	0.572566	0.193967	85.229027	106.609428	160.563736	-1.857115	0.000000	-4.642319	0.000000	0.000000	0.000000	-0.233280	0.282278	-0.817742	0.000000	0.000000	2.000000	24.000000	0.000000
20480.282572	-0.022092	0.572566	0.193967	85.229027	106.609428	160.563736	-1.857115	0.000000	-4.642319	0.000000	0.000000	0.000000	-0.233280	0.282278	-0.817742	0.000000	0.000000	2.000000	24.000000	0.000000
20480.285905	-0.022092	0.572566	0.193967	85.229027	106.609428	160.563736	-1.857115	0.000000	-4.642319	0.000000	0.000000	0.000000	-0.233280	0.282278	-0.817742	0.000000	0.000000	2.000000	24.000000	0.000000
20480.289238	-0.022922	0.573559	0.191180	85.449982	108.970070	162.767578	-1.863564	0.000000	-4.639734	0.000000	0.000000	0.000000	-0.248971	0.297897	-0.836072	0.000000	0.000000	2.000000	24.000000	0.000000
20480.292572	-0.022922	0.573559	0.191180	85.449982	108.970070	162.767578	-1.863564	0.000000	-4.639734	0.000000	0.000000	0.000000	-0.248971	0.297897	-0.836072	0.000000	0.000000	2.000000	24.000000	0.000000
20480.295905	-0.022922	0.573559	0.191180	85.449982	108.970070	162.767578	-1.863564	0.000000	-4.639734	0.000000	0.000000	0.000000	-0.248971	0.297897	-0.836072	0.000000	0.000000	2.000000	24.000000	0.000000
20480.299238	-0.023836	0.574559	0.188391	85.661163	111.160942	164.805603	-1.869608	0.000000	-4.637301	0.000000	0.000000	0.000000	-0.274210	0.300066	-0.836729	0.000000	0.000000	2.000000	24.000000	0.000000
20480.302572	-0.023836	0.574559	0.188391	85.661163	111.160942	164.805603	-1.869608	0.000000	-4.637301	0.000000	0.000000	0.000000	-0.274210	0.300066	-0.836729	0.000000	0.000000	2.000000	24.000000	0.000000
20480.305905	-0.023836	0.574559	0.188391	85.661163	111.160942	164.805603	-1.869608	0.000000	-4.637301	0.000000	0.000000	0.000000	-0.274210	0.300066	-0.836729	0.000000	0.000000	2.000000	24.000000	0.000000
20480.309238	-0.024834	0.575587	0.185614	85.850319	112.780212	166.303070	-1.874062	0.000000	-4.635504	0.000000	0.000000	0.000000	-0.299257	0.308403	-0.833254	0.000000	0.000000	2.000000	24.000000	0.000000
20480.312572	-0.024834	0.575587	0.185614	85.850319	112.780212	166.303070	-1.874062	0.000000	-4.635504	0.000000	0.000000	0.000000	-0.299257	0.308403	-0.833254	0.000000	0.000000	2.000000	24.000000	0.000000
20480.315905	-0.024834	0.575587	0.185614	85.850319	112.780212	166.303070	-1.874062	0.000000	-4.635504	0.000000	0.000000	0.000000	-0.299257	0.308403	-0.833254	0.000000	0.000000	2.000000	24.000000	0.000000
20480.319238	-0.025853	0.576608	0.182857	85.992447	113.551903	166.988571	-1.876752	0.000000	-4.634415	0.000000	0.000000	0.000000	-0.305825	0.306210	-0.827118	0.000000	0.000000	2.000000	24.000000	0.000000
20480.322572	-0.025853	0.576608	0.182857	85.992447	113.551903	166.988571	-1.876752	0.000000	-4.634415	0.000000	0.000000	0.000000	-0.305825	0.306210	-0.827118	0.000000	0.000000	2.000000	24.000000	0.000000
20480.325905	-0.025853	0.576608	0.182857	85.992447	113.551903	166.988571	-1.876752	0.000000	-4.634415	0.000000	0.000000	0.000000	-0.305825	0.306210	-0.827118	0.000000	0.000000	2.000000	24.000000	0.000000
20480.329238	-0.026893	0.577615	0.180086	86.074547	113.863960	167.237045	-1.878865	0.000000	-4.633559	0.000000	0.000000	0.000000	-0.311881	0.302079	-0.831254	0.000000	0.000000	2.000000	24.000000	0.000000
20480.332572	-0.026893	0.577615	0.180086	86.074547	113.863960	167.237045	-1.878865	0.000000	-4.633559	0.000000	0.000000	0.000000	-0.311881	0.302079	-0.831254	0.000000	0.000000	2.000000	24.000000	0.000000
20480.335905	-0.026893	0.577615	0.180086	86.074547	113.863960	167.237045	-1.878865	0.000000	-4.633559	0.000000	0.000000	0.000000	-0.311881	0.302079	-0.831254	0.000000	0.000000	2.000000	24.000000	0.000000
20480.339238	-0.027982	0.578588	0.177286	86.131531	114.075256	167.366623	-1.880720	0.000000	-4.632806	0.000000	0.000000	0.000000	-0.326650	0.291805	-0.839998	0.000000	0.000000	2.000000	24.000000	0.000000
20480.342572	-0.027982	0.578588	0.177286	86.131531	114.075256	167.366623	-1.880720	0.000000	-4.632806	0.000000	0.000000	0.000000	-0.326650	0.291805	-0.839998	0.000000	0.000000	2.000000	24.000000	0.000000
20480.345905	-0.027982	0.578588	0.177286	86.131531	114.075256	167.366623	-1.880720	0.000000	-4.632806	0.000000	0.000000	0.000000	-0.326650	0.291805	-0.839998	0.000000	0.000000	2.000000	24.000000	0.000000
20480.349238	-0.029089	0.579491	0.174465	86.194397	114.612572	167.822510	-1.881793	0.000000	-4.632370	0.000000	0.000000	0.000000	-0.332235	0.271123	-0.846416	0.000000	0.000000	2.000000	24.000000	0.000000
20480.352572	-0.029089	0.579491	0.174465	86.194397	114.612572	167.822510	-1.881793	0.000000	-4.632370	0.000000	0.000000	0.000000	-0.332235	0.271123	-0.846416	0.000000	0.000000	2.000000	24.000000	0.000000
20480.355905	-0.029089	0.579491	0.174465	86.194397	114.612572	167.822510	-1.881793	0.000000	-4.632370	0.000000	0.000000	0.000000	-0.332235	0.271123	-0.846416	0.000000	0.000000	2.000000	24.000000	0.000000
20480.359238	-0.030212	0.580368	0.171559	86.283638	115.478104	168.531662	-1.882674	0.000000	-4.632012	0.000000	0.000000	0.000000	-0.336767	0.262981	-0.871550	0.000000	0.000000	2.000000	24.000000	0.000000
20480.362572	-0.030212	0.580368	0.171559	86.283638	115.478104	168.531662	-1.882674	0.000000	-4.632012	0.000000	0.000000	0.000000	-0.336767	0.262981	-0.871550	0.000000	0.000000	2.000000	24.000000	0.000000
20480.365905	-0.030212	0.580368	0.171559	86.283638	115.478104	168.531662	-1.882674	0.000000	-4.632012	0.000000	0.000000	0.000000	-0.336767	0.262981	-0.871550	0.000000	0.000000	2.000000	24.000000	0.000000
20480.369238	-0.031441	0.581265	0.168628	86.406639	116.358192	169.204437	-1.884023	0.000000	-4.631463	0.000000	0.000000	0.000000	-0.368708	0.269091	-0.879279	0.000000	0.000000	2.000000	24.000000	0.000000
20480.372572	-0.031441	0.581265	0.168628	86.406639	116.358192	169.204437	-1.884023	0.000000	-4.631463	0.000000	0.000000	0.000000	-0.368708	0.269091	-0.879279	0.000000	0.000000	2.000000	24.000000	0.000000
20480.375905	-0.031441	0.581265	0.168628	86.406639	116.358192	169.204437	-1.884023	0.000000	-4.631463	0.000000	0.000000	0.000000	-0.368708	0.269091	-0.879279	0.000000	0.000000	2.000000	24.000000	0.000000
20480.379238	-0.032718	0.582155	0.165716	86.512383	116.920166	169.583405	-1.883157	0.000000	-4.631816	0.000000	0.000000	0.000000	-0.383032	0.266907	-0.873694	0.000000	0.000000	2.000000	24.000000	0.000000
20480.382572	-0.032718	0.582155	0.165716	86.512383	116.920166	169.583405	-1.883157	0.000000	-4.631816	0.000000	0.000000	0.000000	-0.383032	0.266907	-0.873694	0.000000	0.000000	2.000000	24.000000	0.000000
20480.385905	-0.032718	0.582155	0.165716	86.512383	116.920166	169.583405	-1.883157	0.000000	-4.631816	0.000000	0.000000	0.000000	-0.383032	0.266907	-0.873694	0.000000	0.000000	2.000000	24.000000	0.000000
20480.389238	-0.034041	0.583037	0.162823	86.540108	116.580063	169.216568	-1.880932	0.000000	-4.632720	0.000000	0.000000	0.000000	-0.397161	0.264817	-0.868071	0.000000	0.000000	2.000000	24.000000	0.000000
20480.392572	-0.034041	0.583037	0.162823	86.540108	116.580063	169.216568	-1.880932	0.000000	-4.632720	0.000000	0.000000	0.000000	-0.397161	0.264817	-0.868071	0.000000	0.000000	2.000000	24.000000	0.000000
20480.395905	-0.034041	0.583037	0.162823	86.540108	116.580063	169.216568	-1.880932	0.000000	-4.632720	0.000000	0.000000	0.000000	-0.397161	0.264817	-0.868071	0.000000	0.000000	2.000000	24.000000	0.000000
20480.399238	-0.035378	0.583845	0.159871	86.549744	115.796272	168.452545	-1.877290	0.000000	-4.634197	0.000000	0.000000	0.000000	-0.400973	0.242187	-0.885330	0.000000	0.000000	2.000000	24.000000	0.000000
20480.402572	-0.035378	0.583845	0.159871	86.549744	115.796272	168.452545	-1.877290	0.000000	-4.634197	0.000000	0.000000	0.000000	-0.400973	0.242187	-0.885330	0.000000	0.000000	2.000000	24.000000	0.000000
20480.405905	-0.035378	0.583845	0.159871	86.549744	115.796272	168.452545	-1.877290	0.000000	-4.634197	0.000000	0.000000	0.000000	-0.400973	0.242187	-0.885330	0.000000	0.000000	2.000000	24.000000	0.000000
20480.409238	-0.036701	0.584571	0.156921	86.556900	115.080261	167.716858	-1.873775	0.000000	-4.635620	0.000000	0.000000	0.000000	-0.396805	0.217842	-0.885159	0.000000	0.000000	2.000000	24.000000	0.000000
20480.412572	-0.036701	0.584571	0.156921	86.556900	115.080261	167.716858	-1.873775	0.000000	-4.635620	0.000000	0.000000	0.000000	-0.396805	0.217842	-0.885159	0.000000	0.000000	2.000000	24.000000	0.000000
20480.415905	-0.036701	0.584571	0.156921	86.556900	115.080261	167.716858	-1.873775	0.000000	-4.635620	0.000000	0.000000	0.000000	-0.396805	0.217842	-0.885159	0.000000	0.000000	2.000000	24.000000	0.000000
20480.419238	-0.037949	0.585243	0.153932	86.567894	114.707153	167.269577	-1.870471	0.000000	-4.636953	0.000000	0.000000	0.000000	-0.374451	0.201592	-0.896574	0.000000	0.000000	2.000000	24.000000	0.000000
20480.422572	-0.037949	0.585243	0.153932	86.567894	114.707153	167.269577	-1.870471	0.000000	-4.636953	0.000000	0.000000	0.000000	-0.374451	0.201592	-0.896574	0.000000	0.000000	2.000000	24.000000	0.000000
20480.425905	-0.037949	0.585243	0.153932	86.567894	114.707153	167.269577	-1.870471	0.000000	-4.636953	0.000000	0.000000	0.000000	-0.374451	0.201592	-0.896574	0.000000	0.000000	2.000000	24.000000	0.000000
20480.429238	-0.039150	0.585853	0.150868	86.578346	114.423111	166.891800	-1.869367	0.000000	-4.637399	0.000000	0.000000	0.000000	-0.360238	0.183085	-0.919186	0.000000	0.000000	2.000000	24.000000	0.000000
20480.432572	-0.039150	0.585853	0.150868	86.578346	114.423111	166.891800	-1.869367	0.000000	-4.637399	0.000000	0.000000	0.000000	-0.360238	0.183085	-0.919186	0.000000	0.000000	2.000000	24.000000	0.000000
20480.435905	-0.039150	0.585853	0.150868	86.578346	114.423111	166.891800	-1.869367	0.000000	-4.637399	0.000000	0.000000	0.000000	-0.360238	0.183085	-0.919186	0.000000	0.000000	2.000000	24.000000	0.000000
20480.439238	-0.040306	0.586430	0.147779	86.614761	113.504211	165.901749	-1.870274	0.000000	-4.637033	0.000000	0.000000	0.000000	-0.346990	0.172977	-0.926813	0.000000	0.000000	2.000000	24.000000	0.000000
20480.442572	-0.040306	0.586430	0.147779	86.614761	113.504211	165.901749	-1.870274	0.000000	-4.637033	0.000000	0.000000	0.000000	-0.346990	0.172977	-0.926813	0.000000	0.000000	2.000000	24.000000	0.000000
20480.445905	-0.040306	0.586430	0.147779	86.614761	113.504211	165.901749	-1.870274	0.000000	-4.637033	0.000000	0.000000	0.000000	-0.346990	0.172977	-0.926813	0.000000	0.000000	2.000000	24.000000	0.000000
20480.449238	-0.041447	0.586919	0.144655	86.676277	111.757919	164.056610	-1.872686	0.000000	-4.636059	0.000000	0.000000	0.000000	-0.342244	0.146879	-0.937192	0.000000	0.000000	2.000000	24.000000	0.000000
20480.452572	-0.041447	0.586919	0.144655	86.676277	111.757919	164.056610	-1.872686	0.000000	-4.636059	0.000000	0.000000	0.000000	-0.342244	0.146879	-0.937192	0.000000	0.000000	2.000000	24.000000	0.000000
20480.455905	-0.041447	0.586919	0.144655	86.676277	111.757919	164.056610	-1.872686	0.000000	-4.636059	0.000000	0.000000	0.000000	-0.342244	0.146879	-0.937192	0.000000	0.000000	2.000000	24.000000	0.000000
20480.459238	-0.042601	0.587376	0.141502	86.753815	109.112801	161.306610	-1.876021	0.000000	-4.634711	0.000000	0.000000	0.000000	-0.346110	0.136891	-0.945979	0.000000	0.000000	2.000000	24.000000	0.000000
20480.462572	-0.042601	0.587376	0.141502	86.753815	109.112801	161.306610	-1.876021	0.000000	-4.634711	0.000000	0.000000	0.000000	-0.346110	0.136891	-0.945979	0.000000	0.000000	2.000000	24.000000	0.000000
20480.465905	-0.042601	0.587376	0.141502	86.753815	109.112801	161.306610	-1.876021	0.000000	-4.634711	0.000000	0.000000	0.000000	-0.346110	0.136891	-0.945979	0.000000	0.000000	2.000000	24.000000	0.000000
20480.469238	-0.043826	0.587774	0.138358	86.846138	105.395248	157.589172	-1.879472	0.000000	-4.633313	0.000000	0.000000	0.000000	-0.367705	0.119559	-0.943066	0.000000	0.000000	2.000000	24.000000	0.000000
20480.472572	-0.043826	0.587774	0.138358	86.846138	105.395248	157.589172	-1.879472	0.000000	-4.633313	0.000000	0.000000	0.000000	-0.367705	0.119559	-0.943066	0.000000	0.000000	2.000000	24.000000	0.000000
20480.475905	-0.043826	0.587774	0.138358	86.846138	105.395248	157.589172	-1.879472	0.000000	-4.633313	0.000000	0.000000	0.000000	-0.367705	0.119559	-0.943066	0.000000	0.000000	2.000000	24.000000	0.000000
20480.479238	-0.045007	0.588140	0.135189	86.932289	101.099266	153.363327	-1.880894	0.000000	-4.632735	0.000000	0.000000	0.000000	-0.354207	0.109776	-0.950653	0.000000	0.000000	2.000000	24.000000	0.000000
20480.482572	-0.045007	0.588140	0.135189	86.932289	101.099266	153.363327	-1.880894	0.000000	-4.632735	0.000000	0.000000	0.000000	-0.354207	0.109776	-0.950653	0.000000	0.000000	2.000000	24.000000	0.000000
20480.485905	-0.045007	0.588140	0.135189	86.932289	101.099266	153.363327	-1.880894	0.000000	-4.632735	0.000000	0.000000	0.000000	-0.354207	0.109776	-0.950653	0.000000	0.000000	2.000000	24.000000	0.000000
20480.489238	-0.046062	0.588482	0.132038	87.001732	96.415344	148.758865	-1.884007	0.000000	-4.631471	0.000000	0.000000	0.000000	-0.316472	0.102468	-0.945293	0.000000	0.000000	2.000000	24.000000	0.000000
20480.492572	-0.046062	0.588482	0.132038	87.001732	96.415344	148.758865	-1.884007	0.000000	-4.631471	0.000000	0.000000	0.000000	-0.316472	0.102468	-0.945293	0.000000	0.000000	2.000000	24.000000	0.000000
20480.495905	-0.046062	0.588482	0.132038	87.001732	96.415344	148.758865	-1.884007	0.000000	-4.631471	0.000000	0.000000	0.000000	-0.316472	0.102468	-0.945293	0.000000	0.000000	2.000000	24.000000	0.000000
20480.499238	-0.047023	0.588872	0.128926	87.053833	91.471649	143.873947	-1.890828	0.000000	-4.628689	0.000000	0.000000	0.000000	-0.288184	0.116994	-0.933657	0.000000	0.000000	2.000000	24.000000	0.000000
20480.502572	-0.047023	0.588872	0.128926	87.053833	91.471649	143.873947	-1.890828	0.000000	-4.628689	0.000000	0.000000	0.000000	-0.288184	0.116994	-0.933657	0.000000	0.000000	2.000000	24.000000	0.000000
20480.505905	-0.047023	0.588872	0.128926	87.053833	91.471649	143.873947	-1.890828	0.000000	-4.628689	0.000000	0.000000	0.000000	-0.288184	0.116994	-0.933657	0.000000	0.000000	2.000000	24.000000	0.000000
20480.509238	-0.047832	0.589301	0.125822	87.085167	86.706253	139.058868	-1.900377	0.000000	-4.624777	0.000000	0.000000	0.000000	-0.242861	0.128902	-0.931359	0.000000	0.000000	2.000000	24.000000	0.000000
20480.512572	-0.047832	0.589301	0.125822	87.085167	86.706253	139.058868	-1.900377	0.000000	-4.624777	0.000000	0.000000	0.000000	-0.242861	0.128902	-0.931359	0.000000	0.000000	2.000000	24.000000	0.000000
20480.515905	-0.047832	0.589301	0.125822	87.085167	86.706253	139.058868	-1.900377	0.000000	-4.624777	0.000000	0.000000	0.000000	-0.242861	0.128902	-0.931359	0.000000	0.000000	2.000000	24.000000	0.000000
20480.519238	-0.048577	0.589707	0.122733	87.106323	81.951500	134.111404	-1.915007	0.000000	-4.618739	0.000000	0.000000	0.000000	-0.223340	0.121559	-0.926580	0.000000	0.000000	2.000000	24.000000	0.000000
20480.522572	-0.048577	0.589707	0.122733	87.106323	81.951500	134.111404	-1.915007	0.000000	-4.618739	0.000000	0.000000	0.000000	-0.223340	0.121559	-0.926580	0.000000	0.000000	2.000000	24.000000	0.000000
20480.525905	-0.048577	0.589707	0.122733	87.106323	81.951500	134.111404	-1.915007	0.000000	-4.618739	0.000000	0.000000	0.000000	-0.223340	0.121559	-0.926580	0.000000	0.000000	2.000000	24.000000	0.000000
20480.529238	-0.049342	0.590096	0.119691	87.123764	76.972496	128.823441	-1.932183	0.000000	-4.611580	0.000000	0.000000	0.000000	-0.229699	0.116877	-0.912687	0.000000	0.000000	2.000000	24.000000	0.000000
20480.532572	-0.049342	0.590096	0.119691	87.123764	76.972496	128.823441	-1.932183	0.000000	-4.611580	0.000000	0.000000	0.000000	-0.229699	0.116877	-0.912687	0.000000	0.000000	2.000000	24.000000	0.000000
20480.535905	-0.049342	0.590096	0.119691	87.123764	76.972496	128.823441	-1.932183	0.000000	-4.611580	0.000000	0.000000	0.000000	-0.229699	0.116877	-0.912687	0.000000	0.000000	2.000000	24.000000	0.000000
20480.539238	-0.050154	0.590431	0.116663	87.119072	71.841949	123.384102	-1.948828	0.000000	-4.604570	0.000000	0.000000	0.000000	-0.243417	0.100364	-0.908272	0.000000	0.000000	2.000000	24.000000	0.000000
20480.542572	-0.050154	0.590431	0.116663	87.119072	71.841949	123.384102	-1.948828	0.000000	-4.604570	0.000000	0.000000	0.000000	-0.243417	0.100364	-0.908272	0.000000	0.000000	2.000000	24.000000	0.000000
20480.545905	-0.050154	0.590431	0.116663	87.119072	71.841949	123.384102	-1.948828	0.000000	-4.604570	0.000000	0.000000	0.000000	-0.243417	0.100364	-0.908272	0.000000	0.000000	2.000000	24.000000	0.000000
20480.549238	-0.050985	0.590700	0.113675	87.070290	67.091705	118.506622	-1.964526	0.000000	-4.597895	0.000000	0.000000	0.000000	-0.249381	0.080691	-0.896441	0.000000	0.000000	2.000000	24.000000	0.000000
20480.552572	-0.050985	0.590700	0.113675	87.070290	67.091705	118.506622	-1.964526	0.000000	-4.597895	0.000000	0.000000	0.000000	-0.249381	0.080691	-0.896441	0.000000	0.000000	2.000000	24.000000	0.000000
20480.555905	-0.050985	0.590700	0.113675	87.070290	67.091705	118.506622	-1.964526	0.000000	-4.597895	0.000000	0.000000	0.000000	-0.249381	0.080691	-0.896441	0.000000	0.000000	2.000000	24.000000	0.000000
20480.559238	-0.051781	0.590935	0.110724	87.007553	62.964176	114.434784	-1.979730	0.000000	-4.591369	0.000000	0.000000	0.000000	-0.238933	0.070707	-0.885200	0.000000	0.000000	2.000000	24.000000	0.000000
20480.562572	-0.051781	0.590935	0.110724	87.007553	62.964176	114.434784	-1.979730	0.000000	-4.591369	0.000000	0.000000	0.000000	-0.238933	0.070707	-0.885200	0.000000	0.000000	2.000000	24.000000	0.000000
20480.565905	-0.051781	0.590935	0.110724	87.007553	62.964176	114.434784	-1.979730	0.000000	-4.591369	0.000000	0.000000	0.000000	-0.238933	0.070707	-0.885200	0.000000	0.000000	2.000000	24.000000	0.000000
20480.569238	-0.052518	0.591108	0.107822	86.947960	59.686222	111.271286	-1.996329	0.000000	-4.584176	0.000000	0.000000	0.000000	-0.220836	0.051677	-0.870863	0.000000	0.000000	2.000000	24.000000	0.000000
20480.572572	-0.052518	0.591108	0.107822	86.947960	59.686222	111.271286	-1.996329	0.000000	-4.584176	0.000000	0.000000	0.000000	-0.220836	0.051677	-0.870863	0.000000	0.000000	2.000000	24.000000	0.000000
20480.575905	-0.052518	0.591108	0.107822	86.947960	59.686222	111.271286	-1.996329	0.000000	-4.584176	0.000000	0.000000	0.000000	-0.220836	0.051677	-0.870863	0.000000	0.000000	2.000000	24.000000	0.000000
20480.579238	-0.053168	0.591299	0.104970	86.898392	57.280865	108.968353	-2.015149	0.000000	-4.575934	0.000000	0.000000	0.000000	-0.195079	0.057421	-0.855427	0.000000	0.000000	2.000000	24.000000	0.000000
20480.582572	-0.053168	0.591299	0.104970	86.898392	57.280865	108.968353	-2.015149	0.000000	-4.575934	0.000000	0.000000	0.000000	-0.195079	0.057421	-0.855427	0.000000	0.000000	2.000000	24.000000	0.000000
20480.585905	-0.053168	0.591299	0.104970	86.898392	57.280865	108.968353	-2.015149	0.000000	-4.575934	0.000000	0.000000	0.000000	-0.195079	0.057421	-0.855427	0.000000	0.000000	2.000000	24.000000	0.000000
20480.589238	-0.053703	0.591450	0.102128	86.857323	55.437912	107.200089	-2.037185	0.000000	-4.566167	0.000000	0.000000	0.000000	-0.160495	0.045359	-0.852577	0.000000	0.000000	2.000000	24.000000	0.000000
20480.592572	-0.053703	0.591450	0.102128	86.857323	55.437912	107.200089	-2.037185	0.000000	-4.566167	0.000000	0.000000	0.000000	-0.160495	0.045359	-0.852577	0.000000	0.000000	2.000000	24.000000	0.000000
20480.595905	-0.053703	0.591450	0.102128	86.857323	55.437912	107.200089	-2.037185	0.000000	-4.566167	0.000000	0.000000	0.000000	-0.160495	0.045359	-0.852577	0.000000	0.000000	2.000000	24.000000	0.000000
20480.599238	-0.054233	0.591571	0.099324	86.826523	54.005001	105.800125	-2.064405	0.000000	-4.553925	0.000000	0.000000	0.000000	-0.159200	0.036139	-0.841414	0.000000	0.000000	2.000000	24.000000	0.000000
20480.602572	-0.054233	0.591571	0.099324	86.826523	54.005001	105.800125	-2.064405	0.000000	-4.553925	0.000000	0.000000	0.000000	-0.159200	0.036139	-0.841414	0.000000	0.000000	2.000000	24.000000	0.000000
20480.605905	-0.054233	0.591571	0.099324	86.826523	54.005001	105.800125	-2.064405	0.000000	-4.553925	0.000000	0.000000	0.000000	-0.159200	0.036139	-0.841414	0.000000	0.000000	2.000000	24.000000	0.000000
20480.609238	-0.054813	0.591661	0.096551	86.784294	52.357647	104.169014	-2.092460	0.000000	-4.541102	0.000000	0.000000	0.000000	-0.173734	0.027119	-0.831695	0.000000	0.000000	2.000000	24.000000	0.000000
20480.612572	-0.054813	0.591661	0.096551	86.784294	52.357647	104.169014	-2.092460	0.000000	-4.541102	0.000000	0.000000	0.000000	-0.173734	0.027119	-0.831695	0.000000	0.000000	2.000000	24.000000	0.000000
20480.615905	-0.054813	0.591661	0.096551	86.784294	52.357647	104.169014	-2.092460	0.000000	-4.541102	0.000000	0.000000	0.000000	-0.173734	0.027119	-0.831695	0.000000	0.000000	2.000000	24.000000	0.000000
20480.619238	-0.055489	0.591683	0.093776	86.725296	50.314766	102.151497	-2.119441	0.000000	-4.528573	0.000000	0.000000	0.000000	-0.202867	0.006438	-0.832634	0.000000	0.000000	2.000000	24.000000	0.000000
20480.622572	-0.055489	0.591683	0.093776	86.725296	50.314766	102.151497	-2.119441	0.000000	-4.528573	0.000000	0.000000	0.000000	-0.202867	0.006438	-0.832634	0.000000	0.000000	2.000000	24.000000	0.000000
20480.625905	-0.055489	0.591683	0.093776	86.725296	50.314766	102.151497	-2.119441	0.000000	-4.528573	0.000000	0.000000	0.000000	-0.202867	0.006438	-0.832634	0.000000	0.000000	2.000000	24.000000	0.000000
20480.629238	-0.056238	0.591645	0.091037	86.633667	47.646221	99.570023	-2.144015	0.000000	-4.516990	0.000000	0.000000	0.000000	-0.224900	-0.011169	-0.821503	0.000000	0.000000	2.000000	24.000000	0.000000
20480.632572	-0.056238	0.591645	0.091037	86.633667	47.646221	99.570023	-2.144015	0.000000	-4.516990	0.000000	0.000000	0.000000	-0.224900	-0.011169	-0.821503	0.000000	0.000000	2.000000	24.000000	0.000000
20480.635905	-0.056238	0.591645	0.091037	86.633667	47.646221	99.570023	-2.144015	0.000000	-4.516990	0.000000	0.000000	0.000000	-0.224900	-0.011169	-0.821503	0.000000	0.000000	2.000000	24.000000	0.000000
20480.639238	-0.057007	0.591531	0.088326	86.505142	44.444111	96.482819	-2.166213	0.000000	-4.506387	0.000000	0.000000	0.000000	-0.230647	-0.034380	-0.813348	0.000000	0.000000	2.000000	24.000000	0.000000
20480.642572	-0.057007	0.591531	0.088326	86.505142	44.444111	96.482819	-2.166213	0.000000	-4.506387	0.000000	0.000000	0.000000	-0.230647	-0.034380	-0.813348	0.000000	0.000000	2.000000	24.000000	0.000000
20480.645905	-0.057007	0.591531	0.088326	86.505142	44.444111	96.482819	-2.166213	0.000000	-4.506387	0.000000	0.000000	0.000000	-0.230647	-0.034380	-0.813348	0.000000	0.000000	2.000000	24.000000	0.000000
20480.649238	-0.057736	0.591400	0.085573	86.346230	41.116684	93.254135	-2.149636	0.000000	-4.416313	0.000000	0.000000	0.000000	-0.218474	-0.039087	-0.826116	0.000000	0.000000	2.000000	24.000000	0.000000
20480.652572	-0.057736	0.591400	0.085573	86.346230	41.116684	93.254135	-2.149636	0.000000	-4.416313	0.000000	0.000000	0.000000	-0.218474	-0.039087	-0.826116	0.000000	0.000000	2.000000	24.000000	0.000000
20480.655905	-0.057736	0.591400	0.085573	86.346230	41.116684	93.254135	-2.149636	0.000000	-4.416313	0.000000	0.000000	0.000000	-0.218474	-0.039087	-0.826116	0.000000	0.000000	2.000000	24.000000	0.000000
20480.659238	-0.058404	0.591253	0.082840	86.155594	37.701279	89.875465	-2.113223	0.000000	-4.278627	0.000000	0.000000	0.000000	-0.200620	-0.044072	-0.819830	0.000000	0.000000	2.000000	24.000000	0.000000
20480.662572	-0.058404	0.591253	0.082840	86.155594	37.701279	89.875465	-2.113223	0.000000	-4.278627	0.000000	0.000000	0.000000	-0.200620	-0.044072	-0.819830	0.000000	0.000000	2.000000	24.000000	0.000000
20480.665905	-0.058404	0.591253	0.082840	86.155594	37.701279	89.875465	-2.113223	0.000000	-4.278627	0.000000	0.000000	0.000000	-0.200620	-0.044072	-0.819830	0.000000	0.000000	2.000000	24.000000	0.000000
20480.669238	-0.058960	0.591051	0.080103	85.938416	34.382126	86.533485	-2.079787	0.000000	-4.141989	0.000000	0.000000	0.000000	-0.166707	-0.060675	-0.821033	0.000000	0.000000	2.000000	24.000000	0.000000
20480.672572	-0.058960	0.591051	0.080103	85.938416	34.382126	86.533485	-2.079787	0.000000	-4.141989	0.000000	0.000000	0.000000	-0.166707	-0.060675	-0.821033	0.000000	0.000000	2.000000	24.000000	0.000000
20480.675905	-0.058960	0.591051	0.080103	85.938416	34.382126	86.533485	-2.079787	0.000000	-4.141989	0.000000	0.000000	0.000000	-0.166707	-0.060675	-0.821033	0.000000	0.000000	2.000000	24.000000	0.000000
20480.679238	-0.059456	0.590843	0.077365	85.682709	31.094635	83.181671	-2.052002	0.000000	-4.005150	0.000000	0.000000	0.000000	-0.148739	-0.062443	-0.821392	0.000000	0.000000	2.000000	24.000000	0.000000
20480.682572	-0.059456	0.590843	0.077365	85.682709	31.094635	83.181671	-2.052002	0.000000	-4.005150	0.000000	0.000000	0.000000	-0.148739	-0.062443	-0.821392	0.000000	0.000000	2.000000	24.000000	0.000000
20480.685905	-0.059456	0.590843	0.077365	85.682709	31.094635	83.181671	-2.052002	0.000000	-4.005150	0.000000	0.000000	0.000000	-0.148739	-0.062443	-0.821392	0.000000	0.000000	2.000000	24.000000	0.000000
20480.689238	-0.059999	0.590580	0.074668	85.380936	27.825859	79.871979	-2.027212	0.000000	-3.868251	0.000000	0.000000	0.000000	-0.163081	-0.078864	-0.809234	0.000000	0.000000	2.000000	24.000000	0.000000
20480.692572	-0.059999	0.590580	0.074668	85.380936	27.825859	79.871979	-2.027212	0.000000	-3.868251	0.000000	0.000000	0.000000	-0.163081	-0.078864	-0.809234	0.000000	0.000000	2.000000	24.000000	0.000000
20480.695905	-0.059999	0.590580	0.074668	85.380936	27.825859	79.871979	-2.027212	0.000000	-3.868251	0.000000	0.000000	0.000000	-0.163081	-0.078864	-0.809234	0.000000	0.000000	2.000000	24.000000	0.000000
20480.699238	-0.060600	0.590331	0.072096	85.042435	24.785414	76.856277	-2.000032	0.000000	-3.733379	0.000000	0.000000	0.000000	-0.180202	-0.074641	-0.771421	0.000000	0.000000	2.000000	24.000000	0.000000
20480.702572	-0.060600	0.590331	0.072096	85.042435	24.785414	76.856277	-2.000032	0.000000	-3.733379	0.000000	0.000000	0.000000	-0.180202	-0.074641	-0.771421	0.000000	0.000000	2.000000	24.000000	0.000000
20480.705905	-0.060600	0.590331	0.072096	85.042435	24.785414	76.856277	-2.000032	0.000000	-3.733379	0.000000	0.000000	0.000000	-0.180202	-0.074641	-0.771421	0.000000	0.000000	2.000000	24.000000	0.000000
20480.709238	-0.061278	0.590088	0.069610	84.695778	22.139545	74.314812	-1.969999	0.000000	-3.604808	0.000000	0.000000	0.000000	-0.203490	-0.073100	-0.745830	0.000000	0.000000	2.000000	24.000000	0.000000
20480.712572	-0.061278	0.590088	0.069610	84.695778	22.139545	74.314812	-1.969999	0.000000	-3.604808	0.000000	0.000000	0.000000	-0.203490	-0.073100	-0.745830	0.000000	0.000000	2.000000	24.000000	0.000000
20480.715905	-0.061278	0.590088	0.069610	84.695778	22.139545	74.314812	-1.969999	0.000000	-3.604808	0.000000	0.000000	0.000000	-0.203490	-0.073100	-0.745830	0.000000	0.000000	2.000000	24.000000	0.000000
20480.719238	-0.061987	0.589840	0.067238	84.361389	19.930397	72.187691	-1.936084	0.000000	-3.480503	0.000000	0.000000	0.000000	-0.212513	-0.074250	-0.711492	0.000000	0.000000	2.000000	24.000000	0.000000
20480.722572	-0.061987	0.589840	0.067238	84.361389	19.930397	72.187691	-1.936084	0.000000	-3.480503	0.000000	0.000000	0.000000	-0.212513	-0.074250	-0.711492	0.000000	0.000000	2.000000	24.000000	0.000000
20480.725905	-0.061987	0.589840	0.067238	84.361389	19.930397	72.187691	-1.936084	0.000000	-3.480503	0.000000	0.000000	0.000000	-0.212513	-0.074250	-0.711492	0.000000	0.000000	2.000000	24.000000	0.000000
20480.729238	-0.062704	0.589657	0.065009	84.054985	18.133989	70.384087	-1.900665	0.000000	-3.361921	0.000000	0.000000	0.000000	-0.215099	-0.055011	-0.668782	0.000000	0.000000	2.000000	24.000000	0.000000
20480.732572	-0.062704	0.589657	0.065009	84.054985	18.133989	70.384087	-1.900665	0.000000	-3.361921	0.000000	0.000000	0.000000	-0.215099	-0.055011	-0.668782	0.000000	0.000000	2.000000	24.000000	0.000000
20480.735905	-0.062704	0.589657	0.065009	84.054985	18.133989	70.384087	-1.900665	0.000000	-3.361921	0.000000	0.000000	0.000000	-0.215099	-0.055011	-0.668782	0.000000	0.000000	2.000000	24.000000	0.000000
20480.739238	-0.063378	0.589471	0.062905	83.782654	16.702236	68.852013	-1.864815	0.000000	-3.250458	0.000000	0.000000	0.000000	-0.202253	-0.055837	-0.631328	0.000000	0.000000	2.000000	24.000000	0.000000
20480.742572	-0.063378	0.589471	0.062905	83.782654	16.702236	68.852013	-1.864815	0.000000	-3.250458	0.000000	0.000000	0.000000	-0.202253	-0.055837	-0.631328	0.000000	0.000000	2.000000	24.000000	0.000000
20480.745905	-0.063378	0.589471	0.062905	83.782654	16.702236	68.852013	-1.864815	0.000000	-3.250458	0.000000	0.000000	0.000000	-0.202253	-0.055837	-0.631328	0.000000	0.000000	2.000000	24.000000	0.000000
20480.749238	-0.064010	0.589311	0.060919	83.549828	15.565022	67.679420	-1.831106	0.000000	-3.145236	0.000000	0.000000	0.000000	-0.189532	-0.047876	-0.595795	0.000000	0.000000	2.000000	24.000000	0.000000
20480.752572	-0.064010	0.589311	0.060919	83.549828	15.565022	67.679420	-1.831106	0.000000	-3.145236	0.000000	0.000000	0.000000	-0.189532	-0.047876	-0.595795	0.000000	0.000000	2.000000	24.000000	0.000000
20480.755905	-0.064010	0.589311	0.060919	83.549828	15.565022	67.679420	-1.831106	0.000000	-3.145236	0.000000	0.000000	0.000000	-0.189532	-0.047876	-0.595795	0.000000	0.000000	2.000000	24.000000	0.000000
20480.759238	-0.064546	0.589168	0.059019	83.353470	14.644904	66.816460	-1.799517	0.000000	-3.045938	0.000000	0.000000	0.000000	-0.161011	-0.042817	-0.569868	0.000000	0.000000	2.000000	24.000000	0.000000
20480.762572	-0.064546	0.589168	0.059019	83.353470	14.644904	66.816460	-1.799517	0.000000	-3.045938	0.000000	0.000000	0.000000	-0.161011	-0.042817	-0.569868	0.000000	0.000000	2.000000	24.000000	0.000000
20480.765905	-0.064546	0.589168	0.059019	83.353470	14.644904	66.816460	-1.799517	0.000000	-3.045938	0.000000	0.000000	0.000000	-0.161011	-0.042817	-0.569868	0.000000	0.000000	2.000000	24.000000	0.000000
20480.769238	-0.065041	0.589034	0.057224	83.194588	13.924558	66.183670	-1.772682	0.000000	-2.950959	0.000000	0.000000	0.000000	-0.148453	-0.040403	-0.538678	0.000000	0.000000	2.000000	24.000000	0.000000
20480.772572	-0.065041	0.589034	0.057224	83.194588	13.924558	66.183670	-1.772682	0.000000	-2.950959	0.000000	0.000000	0.000000	-0.148453	-0.040403	-0.538678	0.000000	0.000000	2.000000	24.000000	0.000000
20480.775905	-0.065041	0.589034	0.057224	83.194588	13.924558	66.183670	-1.772682	0.000000	-2.950959	0.000000	0.000000	0.000000	-0.148453	-0.040403	-0.538678	0.000000	0.000000	2.000000	24.000000	0.000000
20480.779238	-0.065512	0.588907	0.055467	83.066185	13.346563	65.689598	-1.747940	0.000000	-2.861180	0.000000	0.000000	0.000000	-0.141108	-0.038186	-0.526882	0.000000	0.000000	2.000000	24.000000	0.000000
20480.782572	-0.065512	0.588907	0.055467	83.066185	13.346563	65.689598	-1.747940	0.000000	-2.861180	0.000000	0.000000	0.000000	-0.141108	-0.038186	-0.526882	0.000000	0.000000	2.000000	24.000000	0.000000
20480.785905	-0.065512	0.588907	0.055467	83.066185	13.346563	65.689598	-1.747940	0.000000	-2.861180	0.000000	0.000000	0.000000	-0.141108	-0.038186	-0.526882	0.000000	0.000000	2.000000	24.000000	0.000000
20480.789238	-0.066016	0.588807	0.053822	82.969017	12.895684	65.324066	-1.724422	0.000000	-2.773366	0.000000	0.000000	0.000000	-0.151471	-0.029856	-0.493459	0.000000	0.000000	2.000000	24.000000	0.000000
20480.792572	-0.066016	0.588807	0.053822	82.969017	12.895684	65.324066	-1.724422	0.000000	-2.773366	0.000000	0.000000	0.000000	-0.151471	-0.029856	-0.493459	0.000000	0.000000	2.000000	24.000000	0.000000
20480.795905	-0.066016	0.588807	0.053822	82.969017	12.895684	65.324066	-1.724422	0.000000	-2.773366	0.000000	0.000000	0.000000	-0.151471	-0.029856	-0.493459	0.000000	0.000000	2.000000	24.000000	0.000000
20480.799238	-0.066500	0.588734	0.052233	82.897865	12.547082	65.049156	-1.699176	0.000000	-2.691123	0.000000	0.000000	0.000000	-0.144978	-0.021765	-0.476697	0.000000	0.000000	2.000000	24.000000	0.000000
20480.802572	-0.066500	0.588734	0.052233	82.897865	12.547082	65.049156	-1.699176	0.000000	-2.691123	0.000000	0.000000	0.000000	-0.144978	-0.021765	-0.476697	0.000000	0.000000	2.000000	24.000000	0.000000
20480.805905	-0.066500	0.588734	0.052233	82.897865	12.547082	65.049156	-1.699176	0.000000	-2.691123	0.000000	0.000000	0.000000	-0.144978	-0.021765	-0.476697	0.000000	0.000000	2.000000	24.000000	0.000000
20480.809238	-0.067013	0.588680	0.050717	82.862152	12.319137	64.904526	-1.675013	0.000000	-2.611674	0.000000	0.000000	0.000000	-0.154003	-0.016373	-0.454816	0.000000	0.000000	2.000000	24.000000	0.000000
20480.812572	-0.067013	0.588680	0.050717	82.862152	12.319137	64.904526	-1.675013	0.000000	-2.611674	0.000000	0.000000	0.000000	-0.154003	-0.016373	-0.454816	0.000000	0.000000	2.000000	24.000000	0.000000
20480.815905	-0.067013	0.588680	0.050717	82.862152	12.319137	64.904526	-1.675013	0.000000	-2.611674	0.000000	0.000000	0.000000	-0.154003	-0.016373	-0.454816	0.000000	0.000000	2.000000	24.000000	0.000000
20480.819238	-0.067503	0.588633	0.049242	82.878418	12.265766	64.932861	-1.649346	0.000000	-2.535871	0.000000	0.000000	0.000000	-0.147082	-0.013928	-0.442710	0.000000	0.000000	2.000000	24.000000	0.000000
20480.822572	-0.067503	0.588633	0.049242	82.878418	12.265766	64.932861	-1.649346	0.000000	-2.535871	0.000000	0.000000	0.000000	-0.147082	-0.013928	-0.442710	0.000000	0.000000	2.000000	24.000000	0.000000
20480.825905	-0.067503	0.588633	0.049242	82.878418	12.265766	64.932861	-1.649346	0.000000	-2.535871	0.000000	0.000000	0.000000	-0.147082	-0.013928	-0.442710	0.000000	0.000000	2.000000	24.000000	0.000000
20480.829238	-0.067992	0.588604	0.047780	82.943138	12.381254	65.123222	-1.624833	0.000000	-2.462086	0.000000	0.000000	0.000000	-0.146531	-0.008843	-0.438459	0.000000	0.000000	2.000000	24.000000	0.000000
20480.832572	-0.067992	0.588604	0.047780	82.943138	12.381254	65.123222	-1.624833	0.000000	-2.462086	0.000000	0.000000	0.000000	-0.146531	-0.008843	-0.438459	0.000000	0.000000	2.000000	24.000000	0.000000
20480.835905	-0.067992	0.588604	0.047780	82.943138	12.381254	65.123222	-1.624833	0.000000	-2.462086	0.000000	0.000000	0.000000	-0.146531	-0.008843	-0.438459	0.000000	0.000000	2.000000	24.000000	0.000000
20480.839238	-0.068411	0.588555	0.046373	83.004875	12.496797	65.308174	-1.600411	0.000000	-2.389009	0.000000	0.000000	0.000000	-0.125717	-0.014695	-0.422176	0.000000	0.000000	2.000000	24.000000	0.000000
20480.842572	-0.068411	0.588555	0.046373	83.004875	12.496797	65.308174	-1.600411	0.000000	-2.389009	0.000000	0.000000	0.000000	-0.125717	-0.014695	-0.422176	0.000000	0.000000	2.000000	24.000000	0.000000
20480.845905	-0.068411	0.588555	0.046373	83.004875	12.496797	65.308174	-1.600411	0.000000	-2.389009	0.000000	0.000000	0.000000	-0.125717	-0.014695	-0.422176	0.000000	0.000000	2.000000	24.000000	0.000000
20480.849238	-0.068779	0.588504	0.044971	83.069443	12.627383	65.505470	-1.579458	0.000000	-2.318647	0.000000	0.000000	0.000000	-0.110389	-0.015249	-0.420701	0.000000	0.000000	2.000000	24.000000	0.000000
20480.852572	-0.068779	0.588504	0.044971	83.069443	12.627383	65.505470	-1.579458	0.000000	-2.318647	0.000000	0.000000	0.000000	-0.110389	-0.015249	-0.420701	0.000000	0.000000	2.000000	24.000000	0.000000
20480.855905	-0.068779	0.588504	0.044971	83.069443	12.627383	65.505470	-1.579458	0.000000	-2.318647	0.000000	0.000000	0.000000	-0.110389	-0.015249	-0.420701	0.000000	0.000000	2.000000	24.000000	0.000000
20480.859238	-0.069099	0.588443	0.043597	83.136902	12.778927	65.715683	-1.561060	0.000000	-2.248530	0.000000	0.000000	0.000000	-0.096138	-0.018380	-0.412229	0.000000	0.000000	2.000000	24.000000	0.000000
20480.862572	-0.069099	0.588443	0.043597	83.136902	12.778927	65.715683	-1.561060	0.000000	-2.248530	0.000000	0.000000	0.000000	-0.096138	-0.018380	-0.412229	0.000000	0.000000	2.000000	24.000000	0.000000
20480.865905	-0.069099	0.588443	0.043597	83.136902	12.778927	65.715683	-1.561060	0.000000	-2.248530	0.000000	0.000000	0.000000	-0.096138	-0.018380	-0.412229	0.000000	0.000000	2.000000	24.000000	0.000000
20480.869238	-0.069391	0.588361	0.042208	83.204826	12.925143	65.916206	-1.545037	0.000000	-2.179825	0.000000	0.000000	0.000000	-0.087498	-0.024589	-0.416505	0.000000	0.000000	2.000000	24.000000	0.000000
20480.872572	-0.069391	0.588361	0.042208	83.204826	12.925143	65.916206	-1.545037	0.000000	-2.179825	0.000000	0.000000	0.000000	-0.087498	-0.024589	-0.416505	0.000000	0.000000	2.000000	24.000000	0.000000
20480.875905	-0.069391	0.588361	0.042208	83.204826	12.925143	65.916206	-1.545037	0.000000	-2.179825	0.000000	0.000000	0.000000	-0.087498	-0.024589	-0.416505	0.000000	0.000000	2.000000	24.000000	0.000000
20480.879238	-0.069712	0.588279	0.040878	83.269791	13.065881	66.111168	-1.530454	0.000000	-2.110408	0.000000	0.000000	0.000000	-0.096394	-0.024575	-0.399137	0.000000	0.000000	2.000000	24.000000	0.000000
20480.882572	-0.069712	0.588279	0.040878	83.269791	13.065881	66.111168	-1.530454	0.000000	-2.110408	0.000000	0.000000	0.000000	-0.096394	-0.024575	-0.399137	0.000000	0.000000	2.000000	24.000000	0.000000
20480.885905	-0.069712	0.588279	0.040878	83.269791	13.065881	66.111168	-1.530454	0.000000	-2.110408	0.000000	0.000000	0.000000	-0.096394	-0.024575	-0.399137	0.000000	0.000000	2.000000	24.000000	0.000000
20480.889238	-0.070058	0.588187	0.039566	83.331116	13.204971	66.314201	-1.514388	0.000000	-2.043885	0.000000	0.000000	0.000000	-0.103623	-0.027563	-0.393560	0.000000	0.000000	2.000000	24.000000	0.000000
20480.892572	-0.070058	0.588187	0.039566	83.331116	13.204971	66.314201	-1.514388	0.000000	-2.043885	0.000000	0.000000	0.000000	-0.103623	-0.027563	-0.393560	0.000000	0.000000	2.000000	24.000000	0.000000
20480.895905	-0.070058	0.588187	0.039566	83.331116	13.204971	66.314201	-1.514388	0.000000	-2.043885	0.000000	0.000000	0.000000	-0.103623	-0.027563	-0.393560	0.000000	0.000000	2.000000	24.000000	0.000000
20480.899238	-0.070458	0.588115	0.038325	83.392380	13.345140	66.521080	-1.497118	0.000000	-1.978292	0.000000	0.000000	0.000000	-0.120253	-0.021742	-0.372294	0.000000	0.000000	2.000000	24.000000	0.000000
20480.902572	-0.070458	0.588115	0.038325	83.392380	13.345140	66.521080	-1.497118	0.000000	-1.978292	0.000000	0.000000	0.000000	-0.120253	-0.021742	-0.372294	0.000000	0.000000	2.000000	24.000000	0.000000
20480.905905	-0.070458	0.588115	0.038325	83.392380	13.345140	66.521080	-1.497118	0.000000	-1.978292	0.000000	0.000000	0.000000	-0.120253	-0.021742	-0.372294	0.000000	0.000000	2.000000	24.000000	0.000000
20480.909238	-0.070907	0.588032	0.037099	83.450630	13.476399	66.721642	-1.477076	0.000000	-1.916243	0.000000	0.000000	0.000000	-0.134471	-0.024645	-0.367710	0.000000	0.000000	2.000000	24.000000	0.000000
20480.912572	-0.070907	0.588032	0.037099	83.450630	13.476399	66.721642	-1.477076	0.000000	-1.916243	0.000000	0.000000	0.000000	-0.134471	-0.024645	-0.367710	0.000000	0.000000	2.000000	24.000000	0.000000
20480.915905	-0.070907	0.588032	0.037099	83.450630	13.476399	66.721642	-1.477076	0.000000	-1.916243	0.000000	0.000000	0.000000	-0.134471	-0.024645	-0.367710	0.000000	0.000000	2.000000	24.000000	0.000000
20480.919238	-0.071343	0.587962	0.035978	83.505775	13.598249	66.915428	-1.454664	0.000000	-1.854958	0.000000	0.000000	0.000000	-0.130969	-0.021244	-0.336395	0.000000	0.000000	2.000000	24.000000	0.000000
20480.922572	-0.071343	0.587962	0.035978	83.505775	13.598249	66.915428	-1.454664	0.000000	-1.854958	0.000000	0.000000	0.000000	-0.130969	-0.021244	-0.336395	0.000000	0.000000	2.000000	24.000000	0.000000
20480.925905	-0.071343	0.587962	0.035978	83.505775	13.598249	66.915428	-1.454664	0.000000	-1.854958	0.000000	0.000000	0.000000	-0.130969	-0.021244	-0.336395	0.000000	0.000000	2.000000	24.000000	0.000000
20480.929238	-0.071741	0.587865	0.034932	83.558105	13.721186	67.102112	-1.432836	0.000000	-1.798892	0.000000	0.000000	0.000000	-0.119208	-0.029060	-0.313720	0.000000	0.000000	2.000000	24.000000	0.000000
20480.932572	-0.071741	0.587865	0.034932	83.558105	13.721186	67.102112	-1.432836	0.000000	-1.798892	0.000000	0.000000	0.000000	-0.119208	-0.029060	-0.313720	0.000000	0.000000	2.000000	24.000000	0.000000
20480.935905	-0.071741	0.587865	0.034932	83.558105	13.721186	67.102112	-1.432836	0.000000	-1.798892	0.000000	0.000000	0.000000	-0.119208	-0.029060	-0.313720	0.000000	0.000000	2.000000	24.000000	0.000000
20480.939238	-0.072102	0.587761	0.033978	83.607414	13.842072	67.281242	-1.412968	0.000000	-1.746605	0.000000	0.000000	0.000000	-0.108327	-0.031112	-0.286112	0.000000	0.000000	2.000000	24.000000	0.000000
20480.942572	-0.072102	0.587761	0.033978	83.607414	13.842072	67.281242	-1.412968	0.000000	-1.746605	0.000000	0.000000	0.000000	-0.108327	-0.031112	-0.286112	0.000000	0.000000	2.000000	24.000000	0.000000
20480.945905	-0.072102	0.587761	0.033978	83.607414	13.842072	67.281242	-1.412968	0.000000	-1.746605	0.000000	0.000000	0.000000	-0.108327	-0.031112	-0.286112	0.000000	0.000000	2.000000	24.000000	0.000000
20480.949238	-0.072102	0.587761	0.033978	83.653748	13.965886	67.452347	-1.394913	0.000000	-1.698920	0.000000	0.000000	0.000000	-0.108327	-0.031112	-0.286112	0.000000	0.000000	2.000000	24.000000	0.000000
20480.952572	-0.072381	0.587651	0.033124	83.653748	13.965886	67.452347	-1.394913	0.000000	-1.698920	0.000000	0.000000	0.000000	-0.083644	-0.033104	-0.256371	0.000000	0.000000	2.000000	24.000000	0.000000
20480.955905	-0.072381	0.587651	0.033124	83.653748	13.965886	67.452347	-1.394913	0.000000	-1.698920	0.000000	0.000000	0.000000	-0.083644	-0.033104	-0.256371	0.000000	0.000000	2.000000	24.000000	0.000000
20480.959238	-0.072573	0.587569	0.032338	83.694260	14.078673	67.604141	-1.394913	0.000000	-1.698920	0.000000	0.000000	0.000000	-0.057824	-0.024450	-0.235659	0.000000	0.000000	2.000000	24.000000	0.000000
20480.962572	-0.072573	0.587569	0.032338	83.694260	14.078673	67.604141	-1.394913	0.000000	-1.698920	0.000000	0.000000	0.000000	-0.057824	-0.024450	-0.235659	0.000000	0.000000	2.000000	24.000000	0.000000
20480.965905	-0.072573	0.587569	0.032338	83.694260	14.078673	67.604141	-1.394913	0.000000	-1.698920	0.000000	0.000000	0.000000	-0.057824	-0.024450	-0.235659	0.000000	0.000000	2.000000	24.000000	0.000000
20480.969238	-0.072573	0.587569	0.032338	83.726707	14.152787	67.709991	-1.371335	0.000000	-1.616915	0.000000	0.000000	0.000000	-0.057824	-0.024450	-0.235659	0.000000	0.000000	2.000000	24.000000	0.000000
20480.972572	-0.072763	0.587511	0.031698	83.726707	14.152787	67.709991	-1.371335	0.000000	-1.616915	0.000000	0.000000	0.000000	-0.056911	-0.017530	-0.192107	0.000000	0.000000	2.000000	24.000000	0.000000
20480.975905	-0.072763	0.587511	0.031698	83.726707	14.152787	67.709991	-1.371335	0.000000	-1.616915	0.000000	0.000000	0.000000	-0.056911	-0.017530	-0.192107	0.000000	0.000000	2.000000	24.000000	0.000000
20480.979238	-0.072914	0.587481	0.031120	83.752701	14.224579	67.809578	-1.371335	0.000000	-1.616915	0.000000	0.000000	0.000000	-0.045286	-0.008832	-0.173349	0.000000	0.000000	2.000000	24.000000	0.000000
20480.982572	-0.072914	0.587481	0.031120	83.752701	14.224579	67.809578	-1.371335	0.000000	-1.616915	0.000000	0.000000	0.000000	-0.045286	-0.008832	-0.173349	0.000000	0.000000	2.000000	24.000000	0.000000
20480.985905	-0.072914	0.587481	0.031120	83.752701	14.224579	67.809578	-1.371335	0.000000	-1.616915	0.000000	0.000000	0.000000	-0.045286	-0.008832	-0.173349	0.000000	0.000000	2.000000	24.000000	0.000000
20480.989238	-0.072914	0.587481	0.031120	83.775688	14.270843	67.881844	-1.354302	0.000000	-1.556006	0.000000	0.000000	0.000000	-0.045286	-0.008832	-0.173349	0.000000	0.000000	2.000000	24.000000	0.000000
20480.992572	-0.073080	0.587465	0.030645	83.775688	14.270843	67.881844	-1.354302	0.000000	-1.556006	0.000000	0.000000	0.000000	-0.049730	-0.005015	-0.142636	0.000000	0.000000	2.000000	24.000000	0.000000
20480.995905	-0.073080	0.587465	0.030645	83.775688	14.270843	67.881844	-1.354302	0.000000	-1.556006	0.000000	0.000000	0.000000	-0.049730	-0.005015	-0.142636	0.000000	0.000000	2.000000	24.000000	0.000000
20480.999238	-0.073080	0.587465	0.030645	83.807800	14.356433	67.993286	-1.354302	0.000000	-1.556006	0.000000	0.000000	0.000000	-0.049730	-0.005015	-0.142636	0.000000	0.000000	2.000000	24.000000	0.000000
20481.002572	-0.073080	0.587465	0.030645	83.807800	14.356433	67.993286	-1.354302	0.000000	-1.556006	0.000000	0.000000	0.000000	-0.049730	-0.005015	-0.142636	0.000000	0.000000	2.000000	24.000000	0.000000
20481.005905	-0.073276	0.587405	0.030219	83.807800	14.356433	67.993286	-1.354302	0.000000	-1.556006	0.000000	0.000000	0.000000	-0.058957	-0.018063	-0.127617	0.000000	0.000000	2.000000	24.000000	0.000000
20481.009238	-0.073483	0.587320	0.029864	83.873978	14.524199	68.185135	-1.346014	0.000000	-1.532233	0.000000	0.000000	0.000000	-0.061993	-0.025417	-0.106664	0.000000	0.000000	2.000000	24.000000	0.000000
20481.012572	-0.073483	0.587320	0.029864	83.873978	14.524199	68.185135	-1.346014	0.000000	-1.532233	0.000000	0.000000	0.000000	-0.061993	-0.025417	-0.106664	0.000000	0.000000	2.000000	24.000000	0.000000
20481.015905	-0.073483	0.587320	0.029864	83.873978	14.524199	68.185135	-1.346014	0.000000	-1.532233	0.000000	0.000000	0.000000	-0.061993	-0.025417	-0.106664	0.000000	0.000000	2.000000	24.000000	0.000000
20481.019238	-0.073483	0.587320	0.029864	84.012535	14.975137	68.656509	-1.325856	0.000000	-1.493186	0.000000	0.000000	0.000000	-0.061993	-0.025417	-0.106664	0.000000	0.000000	2.000000	24.000000	0.000000
20481.022572	-0.073730	0.587198	0.029468	84.012535	14.975137	68.656509	-1.325856	0.000000	-1.493186	0.000000	0.000000	0.000000	-0.074263	-0.036684	-0.118610	0.000000	0.000000	2.000000	24.000000	0.000000
20481.025905	-0.073730	0.587198	0.029468	84.012535	14.975137	68.656509	-1.325856	0.000000	-1.493186	0.000000	0.000000	0.000000	-0.074263	-0.036684	-0.118610	0.000000	0.000000	2.000000	24.000000	0.000000
20481.029238	-0.073730	0.587198	0.029468	84.230476	15.913998	69.622864	-1.325856	0.000000	-1.493186	0.000000	0.000000	0.000000	-0.074263	-0.036684	-0.118610	0.000000	0.000000	2.000000	24.000000	0.000000
20481.032572	-0.073730	0.587198	0.029468	84.230476	15.913998	69.622864	-1.325856	0.000000	-1.493186	0.000000	0.000000	0.000000	-0.074263	-0.036684	-0.118610	0.000000	0.000000	2.000000	24.000000	0.000000
20481.035905	-0.074001	0.587075	0.029069	84.230476	15.913998	69.622864	-1.325856	0.000000	-1.493186	0.000000	0.000000	0.000000	-0.081042	-0.036667	-0.119739	0.000000	0.000000	2.000000	24.000000	0.000000
20481.039238	-0.074252	0.586991	0.028706	84.484978	17.222507	70.961288	-1.313478	0.000000	-1.473418	0.000000	0.000000	0.000000	-0.075466	-0.025426	-0.108960	0.000000	0.000000	2.000000	24.000000	0.000000
20481.042572	-0.074252	0.586991	0.028706	84.484978	17.222507	70.961288	-1.313478	0.000000	-1.473418	0.000000	0.000000	0.000000	-0.075466	-0.025426	-0.108960	0.000000	0.000000	2.000000	24.000000	0.000000
20481.045905	-0.074252	0.586991	0.028706	84.484978	17.222507	70.961288	-1.313478	0.000000	-1.473418	0.000000	0.000000	0.000000	-0.075466	-0.025426	-0.108960	0.000000	0.000000	2.000000	24.000000	0.000000
20481.049238	-0.074252	0.586991	0.028706	84.750740	18.754292	72.522301	-1.287394	0.000000	-1.435301	0.000000	0.000000	0.000000	-0.075466	-0.025426	-0.108960	0.000000	0.000000	2.000000	24.000000	0.000000
20481.052572	-0.074511	0.586962	0.028392	84.750740	18.754292	72.522301	-1.287394	0.000000	-1.435301	0.000000	0.000000	0.000000	-0.077593	-0.008605	-0.094316	0.000000	0.000000	2.000000	24.000000	0.000000
20481.055905	-0.074511	0.586962	0.028392	84.750740	18.754292	72.522301	-1.287394	0.000000	-1.435301	0.000000	0.000000	0.000000	-0.077593	-0.008605	-0.094316	0.000000	0.000000	2.000000	24.000000	0.000000
20481.059238	-0.074511	0.586962	0.028392	85.011818	20.457455	74.251587	-1.287394	0.000000	-1.435301	0.000000	0.000000	0.000000	-0.077593	-0.008605	-0.094316	0.000000	0.000000	2.000000	24.000000	0.000000
20481.062572	-0.074511	0.586962	0.028392	85.011818	20.457455	74.251587	-1.287394	0.000000	-1.435301	0.000000	0.000000	0.000000	-0.077593	-0.008605	-0.094316	0.000000	0.000000	2.000000	24.000000	0.000000
20481.065905	-0.074749	0.586952	0.028097	85.011818	20.457455	74.251587	-1.287394	0.000000	-1.435301	0.000000	0.000000	0.000000	-0.071326	-0.003007	-0.088404	0.000000	0.000000	2.000000	24.000000	0.000000
20481.069238	-0.074926	0.586971	0.027869	85.280426	22.483379	76.296700	-1.274461	0.000000	-1.419582	0.000000	0.000000	0.000000	-0.053109	0.005784	-0.068436	0.000000	0.000000	2.000000	24.000000	0.000000
20481.072572	-0.074926	0.586971	0.027869	85.280426	22.483379	76.296700	-1.274461	0.000000	-1.419582	0.000000	0.000000	0.000000	-0.053109	0.005784	-0.068436	0.000000	0.000000	2.000000	24.000000	0.000000
20481.075905	-0.074926	0.586971	0.027869	85.280426	22.483379	76.296700	-1.274461	0.000000	-1.419582	0.000000	0.000000	0.000000	-0.053109	0.005784	-0.068436	0.000000	0.000000	2.000000	24.000000	0.000000
20481.079238	-0.075054	0.586972	0.027631	85.561119	24.934265	78.776772	-1.253722	0.000000	-1.393442	0.000000	0.000000	0.000000	-0.038485	0.000154	-0.071228	0.000000	0.000000	2.000000	24.000000	0.000000
20481.082572	-0.075054	0.586972	0.027631	85.561119	24.934265	78.776772	-1.253722	0.000000	-1.393442	0.000000	0.000000	0.000000	-0.038485	0.000154	-0.071228	0.000000	0.000000	2.000000	24.000000	0.000000
20481.085905	-0.075054	0.586972	0.027631	85.561119	24.934265	78.776772	-1.253722	0.000000	-1.393442	0.000000	0.000000	0.000000	-0.038485	0.000154	-0.071228	0.000000	0.000000	2.000000	24.000000	0.000000
20481.089238	-0.075054	0.586972	0.027631	85.852112	27.903831	81.866501	-1.247308	0.000000	-1.381571	0.000000	0.000000	0.000000	-0.038485	0.000154	-0.071228	0.000000	0.000000	2.000000	24.000000	0.000000
20481.092572	-0.075133	0.586953	0.027385	85.852112	27.903831	81.866501	-1.247308	0.000000	-1.381571	0.000000	0.000000	0.000000	-0.023875	-0.005481	-0.074011	0.000000	0.000000	2.000000	24.000000	0.000000
20481.095905	-0.075133	0.586953	0.027385	85.852112	27.903831	81.866501	-1.247308	0.000000	-1.381571	0.000000	0.000000	0.000000	-0.023875	-0.005481	-0.074011	0.000000	0.000000	2.000000	24.000000	0.000000
20481.099238	-0.075133	0.586953	0.027385	86.129150	31.338606	85.406898	-1.247308	0.000000	-1.381571	0.000000	0.000000	0.000000	-0.023875	-0.005481	-0.074011	0.000000	0.000000	2.000000	24.000000	0.000000
20481.102572	-0.075133	0.586953	0.027385	86.129150	31.338606	85.406898	-1.247308	0.000000	-1.381571	0.000000	0.000000	0.000000	-0.023875	-0.005481	-0.074011	0.000000	0.000000	2.000000	24.000000	0.000000
20481.105905	-0.075183	0.586951	0.027095	86.129150	31.338606	85.406898	-1.247308	0.000000	-1.381571	0.000000	0.000000	0.000000	-0.014768	-0.000651	-0.086969	0.000000	0.000000	2.000000	24.000000	0.000000
20481.109238	-0.075205	0.586957	0.026785	86.373718	34.973644	89.077492	-1.243329	0.000000	-1.369236	0.000000	0.000000	0.000000	-0.006750	0.001732	-0.092923	0.000000	0.000000	2.000000	24.000000	0.000000
20481.112572	-0.075205	0.586957	0.026785	86.373718	34.973644	89.077492	-1.243329	0.000000	-1.369236	0.000000	0.000000	0.000000	-0.006750	0.001732	-0.092923	0.000000	0.000000	2.000000	24.000000	0.000000
20481.115905	-0.075205	0.586957	0.026785	86.373718	34.973644	89.077492	-1.243329	0.000000	-1.369236	0.000000	0.000000	0.000000	-0.006750	0.001732	-0.092923	0.000000	0.000000	2.000000	24.000000	0.000000
20481.119238	-0.075272	0.586989	0.026461	86.584648	38.777473	92.885429	-1.239743	0.000000	-1.339254	0.000000	0.000000	0.000000	-0.020169	0.009721	-0.097185	0.000000	0.000000	2.000000	24.000000	0.000000
20481.122572	-0.075272	0.586989	0.026461	86.584648	38.777473	92.885429	-1.239743	0.000000	-1.339254	0.000000	0.000000	0.000000	-0.020169	0.009721	-0.097185	0.000000	0.000000	2.000000	24.000000	0.000000
20481.125905	-0.075272	0.586989	0.026461	86.584648	38.777473	92.885429	-1.239743	0.000000	-1.339254	0.000000	0.000000	0.000000	-0.020169	0.009721	-0.097185	0.000000	0.000000	2.000000	24.000000	0.000000
20481.129238	-0.075272	0.586989	0.026461	86.752785	42.440277	96.563736	-1.236381	0.000000	-1.323056	0.000000	0.000000	0.000000	-0.020169	0.009721	-0.097185	0.000000	0.000000	2.000000	24.000000	0.000000
20481.132572	-0.075318	0.587067	0.026150	86.752785	42.440277	96.563736	-1.236381	0.000000	-1.323056	0.000000	0.000000	0.000000	-0.013679	0.023302	-0.093326	0.000000	0.000000	2.000000	24.000000	0.000000
20481.135905	-0.075318	0.587067	0.026150	86.752785	42.440277	96.563736	-1.236381	0.000000	-1.323056	0.000000	0.000000	0.000000	-0.013679	0.023302	-0.093326	0.000000	0.000000	2.000000	24.000000	0.000000
20481.139238	-0.075318	0.587067	0.026150	86.883286	45.826038	99.957870	-1.236381	0.000000	-1.323056	0.000000	0.000000	0.000000	-0.013679	0.023302	-0.093326	0.000000	0.000000	2.000000	24.000000	0.000000
20481.142572	-0.075318	0.587067	0.026150	86.883286	45.826038	99.957870	-1.236381	0.000000	-1.323056	0.000000	0.000000	0.000000	-0.013679	0.023302	-0.093326	0.000000	0.000000	2.000000	24.000000	0.000000
20481.145905	-0.075385	0.587171	0.025828	86.883286	45.826038	99.957870	-1.236381	0.000000	-1.323056	0.000000	0.000000	0.000000	-0.020189	0.031277	-0.096523	0.000000	0.000000	2.000000	24.000000	0.000000
20481.149238	-0.075476	0.587249	0.025510	86.982864	48.850811	102.994751	-1.234101	0.000000	-1.307502	0.000000	0.000000	0.000000	-0.027344	0.023184	-0.095515	0.000000	0.000000	2.000000	24.000000	0.000000
20481.152572	-0.075476	0.587249	0.025510	86.982864	48.850811	102.994751	-1.234101	0.000000	-1.307502	0.000000	0.000000	0.000000	-0.027344	0.023184	-0.095515	0.000000	0.000000	2.000000	24.000000	0.000000
20481.155905	-0.075476	0.587249	0.025510	86.982864	48.850811	102.994751	-1.234101	0.000000	-1.307502	0.000000	0.000000	0.000000	-0.027344	0.023184	-0.095515	0.000000	0.000000	2.000000	24.000000	0.000000
20481.159238	-0.075476	0.587249	0.025510	87.057686	51.468475	105.625328	-1.226179	0.000000	-1.275495	0.000000	0.000000	0.000000	-0.027344	0.023184	-0.095515	0.000000	0.000000	2.000000	24.000000	0.000000
20481.162572	-0.075567	0.587326	0.025191	87.057686	51.468475	105.625328	-1.226179	0.000000	-1.275495	0.000000	0.000000	0.000000	-0.027290	0.023136	-0.095538	0.000000	0.000000	2.000000	24.000000	0.000000
20481.165905	-0.075567	0.587326	0.025191	87.057686	51.468475	105.625328	-1.226179	0.000000	-1.275495	0.000000	0.000000	0.000000	-0.027290	0.023136	-0.095538	0.000000	0.000000	2.000000	24.000000	0.000000
20481.169238	-0.075567	0.587326	0.025191	87.108833	53.476032	107.649567	-1.226179	0.000000	-1.275495	0.000000	0.000000	0.000000	-0.027290	0.023136	-0.095538	0.000000	0.000000	2.000000	24.000000	0.000000
20481.172572	-0.075567	0.587326	0.025191	87.108833	53.476032	107.649567	-1.226179	0.000000	-1.275495	0.000000	0.000000	0.000000	-0.027290	0.023136	-0.095538	0.000000	0.000000	2.000000	24.000000	0.000000
20481.175905	-0.075705	0.587376	0.024873	87.108833	53.476032	107.649567	-1.226179	0.000000	-1.275495	0.000000	0.000000	0.000000	-0.041296	0.015067	-0.095608	0.000000	0.000000	2.000000	24.000000	0.000000
20481.179238	-0.075864	0.587453	0.024543	87.140083	54.808647	109.005081	-1.221631	0.000000	-1.259572	0.000000	0.000000	0.000000	-0.047753	0.023028	-0.098824	0.000000	0.000000	2.000000	24.000000	0.000000
20481.182572	-0.075864	0.587453	0.024543	87.140083	54.808647	109.005081	-1.221631	0.000000	-1.259572	0.000000	0.000000	0.000000	-0.047753	0.023028	-0.098824	0.000000	0.000000	2.000000	24.000000	0.000000
20481.185905	-0.075864	0.587453	0.024543	87.140083	54.808647	109.005081	-1.221631	0.000000	-1.259572	0.000000	0.000000	0.000000	-0.047753	0.023028	-0.098824	0.000000	0.000000	2.000000	24.000000	0.000000
20481.189238	-0.075864	0.587453	0.024543	87.159859	55.692844	109.915512	-1.206790	0.000000	-1.227167	0.000000	0.000000	0.000000	-0.047753	0.023028	-0.098824	0.000000	0.000000	2.000000	24.000000	0.000000
20481.192572	-0.076046	0.587529	0.024210	87.159859	55.692844	109.915512	-1.206790	0.000000	-1.227167	0.000000	0.000000	0.000000	-0.054525	0.022977	-0.099940	0.000000	0.000000	2.000000	24.000000	0.000000
20481.195905	-0.076046	0.587529	0.024210	87.159859	55.692844	109.915512	-1.206790	0.000000	-1.227167	0.000000	0.000000	0.000000	-0.054525	0.022977	-0.099940	0.000000	0.000000	2.000000	24.000000	0.000000
20481.199238	-0.076046	0.587529	0.024210	87.167999	56.051418	110.303528	-1.206790	0.000000	-1.227167	0.000000	0.000000	0.000000	-0.054525	0.022977	-0.099940	0.000000	0.000000	2.000000	24.000000	0.000000
20481.202572	-0.076046	0.587529	0.024210	87.167999	56.051418	110.303528	-1.206790	0.000000	-1.227167	0.000000	0.000000	0.000000	-0.054525	0.022977	-0.099940	0.000000	0.000000	2.000000	24.000000	0.000000
20481.205905	-0.076253	0.587624	0.023890	87.167999	56.051418	110.303528	-1.206790	0.000000	-1.227167	0.000000	0.000000	0.000000	-0.062059	0.028509	-0.096156	0.000000	0.000000	2.000000	24.000000	0.000000
20481.209238	-0.076463	0.587711	0.023592	87.171600	56.194889	110.476715	-1.197702	0.000000	-1.210510	0.000000	0.000000	0.000000	-0.063079	0.026116	-0.089179	0.000000	0.000000	2.000000	24.000000	0.000000
20481.212572	-0.076463	0.587711	0.023592	87.171600	56.194889	110.476715	-1.197702	0.000000	-1.210510	0.000000	0.000000	0.000000	-0.063079	0.026116	-0.089179	0.000000	0.000000	2.000000	24.000000	0.000000
20481.215905	-0.076463	0.587711	0.023592	87.171600	56.194889	110.476715	-1.197702	0.000000	-1.210510	0.000000	0.000000	0.000000	-0.063079	0.026116	-0.089179	0.000000	0.000000	2.000000	24.000000	0.000000
20481.219238	-0.076463	0.587711	0.023592	87.170212	56.110035	110.418953	-1.176846	0.000000	-1.179621	0.000000	0.000000	0.000000	-0.063079	0.026116	-0.089179	0.000000	0.000000	2.000000	24.000000	0.000000
20481.222572	-0.076657	0.587809	0.023338	87.170212	56.110035	110.418953	-1.176846	0.000000	-1.179621	0.000000	0.000000	0.000000	-0.058049	0.029289	-0.076201	0.000000	0.000000	2.000000	24.000000	0.000000
20481.225905	-0.076657	0.587809	0.023338	87.170212	56.110035	110.418953	-1.176846	0.000000	-1.179621	0.000000	0.000000	0.000000	-0.058049	0.029289	-0.076201	0.000000	0.000000	2.000000	24.000000	0.000000
20481.229238	-0.076657	0.587809	0.023338	87.170212	56.082977	110.427086	-1.176846	0.000000	-1.179621	0.000000	0.000000	0.000000	-0.058049	0.029289	-0.076201	0.000000	0.000000	2.000000	24.000000	0.000000
20481.232572	-0.076657	0.587809	0.023338	87.170212	56.082977	110.427086	-1.176846	0.000000	-1.179621	0.000000	0.000000	0.000000	-0.058049	0.029289	-0.076201	0.000000	0.000000	2.000000	24.000000	0.000000
20481.235905	-0.076847	0.587888	0.023068	87.170212	56.082977	110.427086	-1.176846	0.000000	-1.179621	0.000000	0.000000	0.000000	-0.057195	0.023638	-0.081143	0.000000	0.000000	2.000000	24.000000	0.000000
20481.239238	-0.076847	0.587888	0.023068	87.171738	56.047939	110.412270	-1.167171	0.000000	-1.166921	0.000000	0.000000	0.000000	-0.057195	0.023638	-0.081143	0.000000	0.000000	2.000000	24.000000	0.000000
20481.242572	-0.076847	0.587888	0.023068	87.171738	56.047939	110.412270	-1.167171	0.000000	-1.166921	0.000000	0.000000	0.000000	-0.057195	0.023638	-0.081143	0.000000	0.000000	2.000000	24.000000	0.000000
20481.245905	-0.076847	0.587888	0.023068	87.171738	56.047939	110.412270	-1.167171	0.000000	-1.166921	0.000000	0.000000	0.000000	-0.057195	0.023638	-0.081143	0.000000	0.000000	2.000000	24.000000	0.000000
20481.249238	-0.077151	0.588040	0.022628	87.172089	55.955555	110.340012	-1.157639	0.000000	-1.153397	0.000000	0.000000	0.000000	-0.091021	0.045720	-0.132018	0.000000	0.000000	2.000000	24.000000	0.000000
20481.252572	-0.077151	0.588040	0.022628	87.172089	55.955555	110.340012	-1.157639	0.000000	-1.153397	0.000000	0.000000	0.000000	-0.091021	0.045720	-0.132018	0.000000	0.000000	2.000000	24.000000	0.000000
20481.255905	-0.077151	0.588040	0.022628	87.172089	55.955555	110.340012	-1.157639	0.000000	-1.153397	0.000000	0.000000	0.000000	-0.091021	0.045720	-0.132018	0.000000	0.000000	2.000000	24.000000	0.000000
20481.259238	-0.077151	0.588040	0.022628	87.169662	55.748322	110.152756	-1.142469	0.000000	-1.131394	0.000000	0.000000	0.000000	-0.091021	0.045720	-0.132018	0.000000	0.000000	2.000000	24.000000	0.000000
20481.262572	-0.077295	0.588143	0.022511	87.169662	55.748322	110.152756	-1.142469	0.000000	-1.131394	0.000000	0.000000	0.000000	-0.043412	0.030960	-0.035122	0.000000	0.000000	2.000000	24.000000	0.000000
20481.265905	-0.077295	0.588143	0.022511	87.169662	55.748322	110.152756	-1.142469	0.000000	-1.131394	0.000000	0.000000	0.000000	-0.043412	0.030960	-0.035122	0.000000	0.000000	2.000000	24.000000	0.000000
20481.269238	-0.077295	0.588143	0.022511	87.165581	55.557419	109.980667	-1.142469	0.000000	-1.131394	0.000000	0.000000	0.000000	-0.043412	0.030960	-0.035122	0.000000	0.000000	2.000000	24.000000	0.000000
20481.272572	-0.077295	0.588143	0.022511	87.165581	55.557419	109.980667	-1.142469	0.000000	-1.131394	0.000000	0.000000	0.000000	-0.043412	0.030960	-0.035122	0.000000	0.000000	2.000000	24.000000	0.000000
20481.275905	-0.077465	0.588265	0.022406	87.165581	55.557419	109.980667	-1.142469	0.000000	-1.131394	0.000000	0.000000	0.000000	-0.051013	0.036556	-0.031342	0.000000	0.000000	2.000000	24.000000	0.000000
20481.279238	-0.077465	0.588265	0.022406	87.158897	55.245159	109.695274	-1.135233	0.000000	-1.125541	0.000000	0.000000	0.000000	-0.051013	0.036556	-0.031342	0.000000	0.000000	2.000000	24.000000	0.000000
20481.282572	-0.077465	0.588265	0.022406	87.158897	55.245159	109.695274	-1.135233	0.000000	-1.125541	0.000000	0.000000	0.000000	-0.051013	0.036556	-0.031342	0.000000	0.000000	2.000000	24.000000	0.000000
20481.285905	-0.077465	0.588265	0.022406	87.158897	55.245159	109.695274	-1.135233	0.000000	-1.125541	0.000000	0.000000	0.000000	-0.051013	0.036556	-0.031342	0.000000	0.000000	2.000000	24.000000	0.000000
20481.289238	-0.077901	0.588428	0.022357	87.154900	55.050205	109.524574	-1.126731	0.000000	-1.120317	0.000000	0.000000	0.000000	-0.130769	0.048694	-0.014801	0.000000	0.000000	2.000000	24.000000	0.000000
20481.292572	-0.077901	0.588428	0.022357	87.154900	55.050205	109.524574	-1.126731	0.000000	-1.120317	0.000000	0.000000	0.000000	-0.130769	0.048694	-0.014801	0.000000	0.000000	2.000000	24.000000	0.000000
20481.295905	-0.077901	0.588428	0.022357	87.154900	55.050205	109.524574	-1.126731	0.000000	-1.120317	0.000000	0.000000	0.000000	-0.130769	0.048694	-0.014801	0.000000	0.000000	2.000000	24.000000	0.000000
20481.299238	-0.078072	0.588476	0.022403	87.150848	54.858440	109.354362	-1.104936	0.000000	-1.117850	0.000000	0.000000	0.000000	-0.051341	0.014505	0.013948	0.000000	0.000000	2.000000	24.000000	0.000000
20481.302572	-0.078072	0.588476	0.022403	87.150848	54.858440	109.354362	-1.104936	0.000000	-1.117850	0.000000	0.000000	0.000000	-0.051341	0.014505	0.013948	0.000000	0.000000	2.000000	24.000000	0.000000
20481.305905	-0.078072	0.588476	0.022403	87.150848	54.858440	109.354362	-1.104936	0.000000	-1.117850	0.000000	0.000000	0.000000	-0.051341	0.014505	0.013948	0.000000	0.000000	2.000000	24.000000	0.000000
20481.309238	-0.078072	0.588476	0.022403	87.146660	54.672501	109.184563	-1.096379	0.000000	-1.120175	0.000000	0.000000	0.000000	-0.051341	0.014505	0.013948	0.000000	0.000000	2.000000	24.000000	0.000000
20481.312572	-0.078228	0.588509	0.022500	87.146660	54.672501	109.184563	-1.096379	0.000000	-1.120175	0.000000	0.000000	0.000000	-0.046810	0.009781	0.029085	0.000000	0.000000	2.000000	24.000000	0.000000
20481.315905	-0.078228	0.588509	0.022500	87.146660	54.672501	109.184563	-1.096379	0.000000	-1.120175	0.000000	0.000000	0.000000	-0.046810	0.009781	0.029085	0.000000	0.000000	2.000000	24.000000	0.000000
20481.319238	-0.078228	0.588509	0.022500	87.145287	54.608082	109.128212	-1.096379	0.000000	-1.120175	0.000000	0.000000	0.000000	-0.046810	0.009781	0.029085	0.000000	0.000000	2.000000	24.000000	0.000000
20481.322572	-0.078228	0.588509	0.022500	87.145287	54.608082	109.128212	-1.096379	0.000000	-1.120175	0.000000	0.000000	0.000000	-0.046810	0.009781	0.029085	0.000000	0.000000	2.000000	24.000000	0.000000
20481.325905	-0.078319	0.588488	0.022623	87.145287	54.608082	109.128212	-1.096379	0.000000	-1.120175	0.000000	0.000000	0.000000	-0.027025	-0.006153	0.036662	0.000000	0.000000	2.000000	24.000000	0.000000
20481.329238	-0.078319	0.588488	0.022623	87.146996	54.521358	109.041023	-1.088578	0.000000	-1.125022	0.000000	0.000000	0.000000	-0.027025	-0.006153	0.036662	0.000000	0.000000	2.000000	24.000000	0.000000
20481.332572	-0.078319	0.588488	0.022623	87.146996	54.521358	109.041023	-1.088578	0.000000	-1.125022	0.000000	0.000000	0.000000	-0.027025	-0.006153	0.036662	0.000000	0.000000	2.000000	24.000000	0.000000
20481.335905	-0.078319	0.588488	0.022623	87.146996	54.521358	109.041023	-1.088578	0.000000	-1.125022	0.000000	0.000000	0.000000	-0.027025	-0.006153	0.036662	0.000000	0.000000	2.000000	24.000000	0.000000
20481.339238	-0.078458	0.588413	0.022905	87.173538	54.275520	108.776962	-1.084074	0.000000	-1.131133	0.000000	0.000000	0.000000	-0.041899	-0.022652	0.084676	0.000000	0.000000	2.000000	24.000000	0.000000
20481.342572	-0.078458	0.588413	0.022905	87.173538	54.275520	108.776962	-1.084074	0.000000	-1.131133	0.000000	0.000000	0.000000	-0.041899	-0.022652	0.084676	0.000000	0.000000	2.000000	24.000000	0.000000
20481.345905	-0.078458	0.588413	0.022905	87.173538	54.275520	108.776962	-1.084074	0.000000	-1.131133	0.000000	0.000000	0.000000	-0.041899	-0.022652	0.084676	0.000000	0.000000	2.000000	24.000000	0.000000
20481.349238	-0.078458	0.588413	0.022905	87.239975	53.711880	108.161774	-1.077091	0.000000	-1.145245	0.000000	0.000000	0.000000	-0.041899	-0.022652	0.084676	0.000000	0.000000	2.000000	24.000000	0.000000
20481.352572	-0.078590	0.588328	0.022994	87.239975	53.711880	108.161774	-1.077091	0.000000	-1.145245	0.000000	0.000000	0.000000	-0.039473	-0.025374	0.026728	0.000000	0.000000	2.000000	24.000000	0.000000
20481.355905	-0.078590	0.588328	0.022994	87.239975	53.711880	108.161774	-1.077091	0.000000	-1.145245	0.000000	0.000000	0.000000	-0.039473	-0.025374	0.026728	0.000000	0.000000	2.000000	24.000000	0.000000
20481.359238	-0.078755	0.588246	0.023142	87.326141	52.988297	107.370781	-1.077091	0.000000	-1.145245	0.000000	0.000000	0.000000	-0.049432	-0.024519	0.044522	0.000000	0.000000	2.000000	24.000000	0.000000
20481.362572	-0.078755	0.588246	0.023142	87.326141	52.988297	107.370781	-1.077091	0.000000	-1.145245	0.000000	0.000000	0.000000	-0.049432	-0.024519	0.044522	0.000000	0.000000	2.000000	24.000000	0.000000
20481.365905	-0.078755	0.588246	0.023142	87.326141	52.988297	107.370781	-1.077091	0.000000	-1.145245	0.000000	0.000000	0.000000	-0.049432	-0.024519	0.044522	0.000000	0.000000	2.000000	24.000000	0.000000
20481.369238	-0.078755	0.588246	0.023142	87.414719	52.259388	106.572952	-1.062273	0.000000	-1.157120	0.000000	0.000000	0.000000	-0.049432	-0.024519	0.044522	0.000000	0.000000	2.000000	24.000000	0.000000
20481.372572	-0.078910	0.588135	0.023235	87.414719	52.259388	106.572952	-1.062273	0.000000	-1.157120	0.000000	0.000000	0.000000	-0.046695	-0.033402	0.027685	0.000000	0.000000	2.000000	24.000000	0.000000
20481.375905	-0.078910	0.588135	0.023235	87.414719	52.259388	106.572952	-1.062273	0.000000	-1.157120	0.000000	0.000000	0.000000	-0.046695	-0.033402	0.027685	0.000000	0.000000	2.000000	24.000000	0.000000
20481.379238	-0.078910	0.588135	0.023235	87.483162	51.632988	105.890770	-1.062273	0.000000	-1.157120	0.000000	0.000000	0.000000	-0.046695	-0.033402	0.027685	0.000000	0.000000	2.000000	24.000000	0.000000
20481.382572	-0.078910	0.588135	0.023235	87.483162	51.632988	105.890770	-1.062273	0.000000	-1.157120	0.000000	0.000000	0.000000	-0.046695	-0.033402	0.027685	0.000000	0.000000	2.000000	24.000000	0.000000
20481.385905	-0.079020	0.588024	0.023334	87.483162	51.632988	105.890770	-1.062273	0.000000	-1.157120	0.000000	0.000000	0.000000	-0.033025	-0.033398	0.029913	0.000000	0.000000	2.000000	24.000000	0.000000
20481.389238	-0.079066	0.587904	0.023469	87.530258	51.399109	105.617912	-1.054491	0.000000	-1.161734	0.000000	0.000000	0.000000	-0.013658	-0.035811	0.040289	0.000000	0.000000	2.000000	24.000000	0.000000
20481.392572	-0.079066	0.587904	0.023469	87.530258	51.399109	105.617912	-1.054491	0.000000	-1.161734	0.000000	0.000000	0.000000	-0.013658	-0.035811	0.040289	0.000000	0.000000	2.000000	24.000000	0.000000
20481.395905	-0.079066	0.587904	0.023469	87.530258	51.399109	105.617912	-1.054491	0.000000	-1.161734	0.000000	0.000000	0.000000	-0.013658	-0.035811	0.040289	0.000000	0.000000	2.000000	24.000000	0.000000
20481.399238	-0.079066	0.587904	0.023469	87.546959	51.531750	105.734467	-1.046710	0.000000	-1.173435	0.000000	0.000000	0.000000	-0.013658	-0.035811	0.040289	0.000000	0.000000	2.000000	24.000000	0.000000
20481.402572	-0.079032	0.587782	0.023551	87.546959	51.531750	105.734467	-1.046710	0.000000	-1.173435	0.000000	0.000000	0.000000	0.009994	-0.036670	0.024729	0.000000	0.000000	2.000000	24.000000	0.000000
20481.405905	-0.079032	0.587782	0.023551	87.546959	51.531750	105.734467	-1.046710	0.000000	-1.173435	0.000000	0.000000	0.000000	0.009994	-0.036670	0.024729	0.000000	0.000000	2.000000	24.000000	0.000000
20481.409238	-0.079032	0.587782	0.023551	87.554474	51.774990	105.970924	-1.046710	0.000000	-1.173435	0.000000	0.000000	0.000000	0.009994	-0.036670	0.024729	0.000000	0.000000	2.000000	24.000000	0.000000
20481.412572	-0.079032	0.587782	0.023551	87.554474	51.774990	105.970924	-1.046710	0.000000	-1.173435	0.000000	0.000000	0.000000	0.009994	-0.036670	0.024729	0.000000	0.000000	2.000000	24.000000	0.000000
20481.415905	-0.078972	0.587668	0.023614	87.554474	51.774990	105.970924	-1.046710	0.000000	-1.173435	0.000000	0.000000	0.000000	0.018002	-0.034309	0.018832	0.000000	0.000000	2.000000	24.000000	0.000000
20481.419238	-0.078972	0.587668	0.023614	87.569725	51.846718	106.026581	-1.048376	0.000000	-1.177556	0.000000	0.000000	0.000000	0.018002	-0.034309	0.018832	0.000000	0.000000	2.000000	24.000000	0.000000
20481.422572	-0.078972	0.587668	0.023614	87.569725	51.846718	106.026581	-1.048376	0.000000	-1.177556	0.000000	0.000000	0.000000	0.018002	-0.034309	0.018832	0.000000	0.000000	2.000000	24.000000	0.000000
20481.425905	-0.078972	0.587668	0.023614	87.569725	51.846718	106.026581	-1.048376	0.000000	-1.177556	0.000000	0.000000	0.000000	0.018002	-0.034309	0.018832	0.000000	0.000000	2.000000	24.000000	0.000000
20481.429238	-0.078954	0.587489	0.023643	87.609192	51.703140	105.849037	-1.051376	0.000000	-1.180695	0.000000	0.000000	0.000000	0.005576	-0.053517	0.008872	0.000000	0.000000	2.000000	24.000000	0.000000
20481.432572	-0.078954	0.587489	0.023643	87.609192	51.703140	105.849037	-1.051376	0.000000	-1.180695	0.000000	0.000000	0.000000	0.005576	-0.053517	0.008872	0.000000	0.000000	2.000000	24.000000	0.000000
20481.435905	-0.078954	0.587489	0.023643	87.609192	51.703140	105.849037	-1.051376	0.000000	-1.180695	0.000000	0.000000	0.000000	0.005576	-0.053517	0.008872	0.000000	0.000000	2.000000	24.000000	0.000000
20481.439238	-0.078954	0.587489	0.023643	87.686241	50.975853	105.055458	-1.052306	0.000000	-1.182174	0.000000	0.000000	0.000000	0.005576	-0.053517	0.008872	0.000000	0.000000	2.000000	24.000000	0.000000
20481.442572	-0.079014	0.587433	0.023583	87.686241	50.975853	105.055458	-1.052306	0.000000	-1.182174	0.000000	0.000000	0.000000	-0.018126	-0.016825	-0.018090	0.000000	0.000000	2.000000	24.000000	0.000000
20481.445905	-0.079014	0.587433	0.023583	87.686241	50.975853	105.055458	-1.052306	0.000000	-1.182174	0.000000	0.000000	0.000000	-0.018126	-0.016825	-0.018090	0.000000	0.000000	2.000000	24.000000	0.000000
20481.449238	-0.079091	0.587366	0.023479	87.806259	49.665802	103.638390	-1.052306	0.000000	-1.182174	0.000000	0.000000	0.000000	-0.023004	-0.020049	-0.031139	0.000000	0.000000	2.000000	24.000000	0.000000
20481.452572	-0.079091	0.587366	0.023479	87.806259	49.665802	103.638390	-1.052306	0.000000	-1.182174	0.000000	0.000000	0.000000	-0.023004	-0.020049	-0.031139	0.000000	0.000000	2.000000	24.000000	0.000000
20481.455905	-0.079091	0.587366	0.023479	87.806259	49.665802	103.638390	-1.052306	0.000000	-1.182174	0.000000	0.000000	0.000000	-0.023004	-0.020049	-0.031139	0.000000	0.000000	2.000000	24.000000	0.000000
20481.459238	-0.079091	0.587366	0.023479	87.933037	47.862511	101.712807	-1.045450	0.000000	-1.173969	0.000000	0.000000	0.000000	-0.023004	-0.020049	-0.031139	0.000000	0.000000	2.000000	24.000000	0.000000
20481.462572	-0.079148	0.587318	0.023396	87.933037	47.862511	101.712807	-1.045450	0.000000	-1.173969	0.000000	0.000000	0.000000	-0.016955	-0.014432	-0.025112	0.000000	0.000000	2.000000	24.000000	0.000000
20481.465905	-0.079148	0.587318	0.023396	87.933037	47.862511	101.712807	-1.045450	0.000000	-1.173969	0.000000	0.000000	0.000000	-0.016955	-0.014432	-0.025112	0.000000	0.000000	2.000000	24.000000	0.000000
20481.469238	-0.079148	0.587318	0.023396	88.062248	45.842056	99.564278	-1.045450	0.000000	-1.173969	0.000000	0.000000	0.000000	-0.016955	-0.014432	-0.025112	0.000000	0.000000	2.000000	24.000000	0.000000
20481.472572	-0.079148	0.587318	0.023396	88.062248	45.842056	99.564278	-1.045450	0.000000	-1.173969	0.000000	0.000000	0.000000	-0.016955	-0.014432	-0.025112	0.000000	0.000000	2.000000	24.000000	0.000000
20481.475905	-0.079180	0.587297	0.023309	88.062248	45.842056	99.564278	-1.045450	0.000000	-1.173969	0.000000	0.000000	0.000000	-0.009758	-0.006466	-0.026093	0.000000	0.000000	2.000000	24.000000	0.000000
20481.479238	-0.079180	0.587297	0.023309	88.183182	43.408058	96.998192	-1.042624	0.000000	-1.169784	0.000000	0.000000	0.000000	-0.009758	-0.006466	-0.026093	0.000000	0.000000	2.000000	24.000000	0.000000
20481.482572	-0.079180	0.587297	0.023309	88.183182	43.408058	96.998192	-1.042624	0.000000	-1.169784	0.000000	0.000000	0.000000	-0.009758	-0.006466	-0.026093	0.000000	0.000000	2.000000	24.000000	0.000000
20481.485905	-0.079180	0.587297	0.023309	88.183182	43.408058	96.998192	-1.042624	0.000000	-1.169784	0.000000	0.000000	0.000000	-0.009758	-0.006466	-0.026093	0.000000	0.000000	2.000000	24.000000	0.000000
20481.489238	-0.079133	0.587299	0.023163	88.294983	40.770126	94.231712	-1.040998	0.000000	-1.165435	0.000000	0.000000	0.000000	0.014234	0.000685	-0.043749	0.000000	0.000000	2.000000	24.000000	0.000000
20481.492572	-0.079133	0.587299	0.023163	88.294983	40.770126	94.231712	-1.040998	0.000000	-1.165435	0.000000	0.000000	0.000000	0.014234	0.000685	-0.043749	0.000000	0.000000	2.000000	24.000000	0.000000
20481.495905	-0.079133	0.587299	0.023163	88.294983	40.770126	94.231712	-1.040998	0.000000	-1.165435	0.000000	0.000000	0.000000	0.014234	0.000685	-0.043749	0.000000	0.000000	2.000000	24.000000	0.000000
20481.499238	-0.079148	0.587315	0.023112	88.400269	37.676548	91.004257	-1.043370	0.000000	-1.158143	0.000000	0.000000	0.000000	-0.004529	0.004748	-0.015152	0.000000	0.000000	2.000000	24.000000	0.000000
20481.502572	-0.079148	0.587315	0.023112	88.400269	37.676548	91.004257	-1.043370	0.000000	-1.158143	0.000000	0.000000	0.000000	-0.004529	0.004748	-0.015152	0.000000	0.000000	2.000000	24.000000	0.000000
20481.505905	-0.079148	0.587315	0.023112	88.400269	37.676548	91.004257	-1.043370	0.000000	-1.158143	0.000000	0.000000	0.000000	-0.004529	0.004748	-0.015152	0.000000	0.000000	2.000000	24.000000	0.000000
20481.509238	-0.079148	0.587315	0.023112	88.493896	34.376976	87.592049	-1.042616	0.000000	-1.155618	0.000000	0.000000	0.000000	-0.004529	0.004748	-0.015152	0.000000	0.000000	2.000000	24.000000	0.000000
20481.512572	-0.079163	0.587331	0.023062	88.493896	34.376976	87.592049	-1.042616	0.000000	-1.155618	0.000000	0.000000	0.000000	-0.004528	0.004752	-0.015153	0.000000	0.000000	2.000000	24.000000	0.000000
20481.515905	-0.079163	0.587331	0.023062	88.493896	34.376976	87.592049	-1.042616	0.000000	-1.155618	0.000000	0.000000	0.000000	-0.004528	0.004752	-0.015153	0.000000	0.000000	2.000000	24.000000	0.000000
20481.519238	-0.079163	0.587331	0.023062	88.568649	31.449640	84.573807	-1.042616	0.000000	-1.155618	0.000000	0.000000	0.000000	-0.004528	0.004752	-0.015153	0.000000	0.000000	2.000000	24.000000	0.000000
20481.522572	-0.079163	0.587331	0.023062	88.568649	31.449640	84.573807	-1.042616	0.000000	-1.155618	0.000000	0.000000	0.000000	-0.004528	0.004752	-0.015153	0.000000	0.000000	2.000000	24.000000	0.000000
20481.525905	-0.079221	0.587328	0.022987	88.568649	31.449640	84.573807	-1.042616	0.000000	-1.155618	0.000000	0.000000	0.000000	-0.017394	-0.000865	-0.022318	0.000000	0.000000	2.000000	24.000000	0.000000
20481.529238	-0.079221	0.587328	0.022987	88.624557	28.732773	81.788544	-1.041861	0.000000	-1.153093	0.000000	0.000000	0.000000	-0.017394	-0.000865	-0.022318	0.000000	0.000000	2.000000	24.000000	0.000000
20481.532572	-0.079221	0.587328	0.022987	88.624557	28.732773	81.788544	-1.041861	0.000000	-1.153093	0.000000	0.000000	0.000000	-0.017394	-0.000865	-0.022318	0.000000	0.000000	2.000000	24.000000	0.000000
20481.535905	-0.079221	0.587328	0.022987	88.624557	28.732773	81.788544	-1.041861	0.000000	-1.153093	0.000000	0.000000	0.000000	-0.017394	-0.000865	-0.022318	0.000000	0.000000	2.000000	24.000000	0.000000
20481.539238	-0.079410	0.587359	0.022860	88.665436	26.498415	79.507133	-1.038962	0.000000	-1.149373	0.000000	0.000000	0.000000	-0.056902	0.009478	-0.038217	0.000000	0.000000	2.000000	24.000000	0.000000
20481.542572	-0.079410	0.587359	0.022860	88.665436	26.498415	79.507133	-1.038962	0.000000	-1.149373	0.000000	0.000000	0.000000	-0.056902	0.009478	-0.038217	0.000000	0.000000	2.000000	24.000000	0.000000
20481.545905	-0.079410	0.587359	0.022860	88.665436	26.498415	79.507133	-1.038962	0.000000	-1.149373	0.000000	0.000000	0.000000	-0.056902	0.009478	-0.038217	0.000000	0.000000	2.000000	24.000000	0.000000
20481.549238	-0.079410	0.587359	0.022860	88.691498	24.661926	77.644569	-1.029478	0.000000	-1.143004	0.000000	0.000000	0.000000	-0.056902	0.009478	-0.038217	0.000000	0.000000	2.000000	24.000000	0.000000
20481.552572	-0.079569	0.587386	0.022827	88.691498	24.661926	77.644569	-1.029478	0.000000	-1.143004	0.000000	0.000000	0.000000	-0.047504	0.007984	-0.010029	0.000000	0.000000	2.000000	24.000000	0.000000
20481.555905	-0.079569	0.587386	0.022827	88.691498	24.661926	77.644569	-1.029478	0.000000	-1.143004	0.000000	0.000000	0.000000	-0.047504	0.007984	-0.010029	0.000000	0.000000	2.000000	24.000000	0.000000
20481.559238	-0.079569	0.587386	0.022827	88.699745	23.622234	76.604813	-1.029478	0.000000	-1.143004	0.000000	0.000000	0.000000	-0.047504	0.007984	-0.010029	0.000000	0.000000	2.000000	24.000000	0.000000
20481.562572	-0.079569	0.587386	0.022827	88.699745	23.622234	76.604813	-1.029478	0.000000	-1.143004	0.000000	0.000000	0.000000	-0.047504	0.007984	-0.010029	0.000000	0.000000	2.000000	24.000000	0.000000
20481.565905	-0.079749	0.587439	0.022782	88.699745	23.622234	76.604813	-1.029478	0.000000	-1.143004	0.000000	0.000000	0.000000	-0.053986	0.015940	-0.013286	0.000000	0.000000	2.000000	24.000000	0.000000
20481.569238	-0.079981	0.587503	0.022770	88.691940	23.370813	76.380730	-1.021561	0.000000	-1.141332	0.000000	0.000000	0.000000	-0.069635	0.019179	-0.003668	0.000000	0.000000	2.000000	24.000000	0.000000
20481.572572	-0.079981	0.587503	0.022770	88.691940	23.370813	76.380730	-1.021561	0.000000	-1.141332	0.000000	0.000000	0.000000	-0.069635	0.019179	-0.003668	0.000000	0.000000	2.000000	24.000000	0.000000
20481.575905	-0.079981	0.587503	0.022770	88.691940	23.370813	76.380730	-1.021561	0.000000	-1.141332	0.000000	0.000000	0.000000	-0.069635	0.019179	-0.003668	0.000000	0.000000	2.000000	24.000000	0.000000
20481.579238	-0.079981	0.587503	0.022770	88.686562	23.195255	76.232178	-1.000957	0.000000	-1.138507	0.000000	0.000000	0.000000	-0.069635	0.019179	-0.003668	0.000000	0.000000	2.000000	24.000000	0.000000
20481.582572	-0.080210	0.587548	0.022741	88.686562	23.195255	76.232178	-1.000957	0.000000	-1.138507	0.000000	0.000000	0.000000	-0.068816	0.013578	-0.008608	0.000000	0.000000	2.000000	24.000000	0.000000
20481.585905	-0.080210	0.587548	0.022741	88.686562	23.195255	76.232178	-1.000957	0.000000	-1.138507	0.000000	0.000000	0.000000	-0.068816	0.013578	-0.008608	0.000000	0.000000	2.000000	24.000000	0.000000
20481.589238	-0.080210	0.587548	0.022741	88.682999	23.156565	76.222206	-1.000957	0.000000	-1.138507	0.000000	0.000000	0.000000	-0.068816	0.013578	-0.008608	0.000000	0.000000	2.000000	24.000000	0.000000
20481.592572	-0.080210	0.587548	0.022741	88.682999	23.156565	76.222206	-1.000957	0.000000	-1.138507	0.000000	0.000000	0.000000	-0.068816	0.013578	-0.008608	0.000000	0.000000	2.000000	24.000000	0.000000
20481.595905	-0.080441	0.587567	0.022720	88.682999	23.156565	76.222206	-1.000957	0.000000	-1.138507	0.000000	0.000000	0.000000	-0.069167	0.005609	-0.006535	0.000000	0.000000	2.000000	24.000000	0.000000
20481.599238	-0.080441	0.587567	0.022720	88.685524	23.205658	76.295906	-0.989488	0.000000	-1.137072	0.000000	0.000000	0.000000	-0.069167	0.005609	-0.006535	0.000000	0.000000	2.000000	24.000000	0.000000
20481.602572	-0.080441	0.587567	0.022720	88.685524	23.205658	76.295906	-0.989488	0.000000	-1.137072	0.000000	0.000000	0.000000	-0.069167	0.005609	-0.006535	0.000000	0.000000	2.000000	24.000000	0.000000
20481.605905	-0.080441	0.587567	0.022720	88.685524	23.205658	76.295906	-0.989488	0.000000	-1.137072	0.000000	0.000000	0.000000	-0.069167	0.005609	-0.006535	0.000000	0.000000	2.000000	24.000000	0.000000
20481.609238	-0.080824	0.587503	0.022629	88.688354	23.257948	76.370026	-0.977960	0.000000	-1.135983	0.000000	0.000000	0.000000	-0.114880	-0.019195	-0.027222	0.000000	0.000000	2.000000	24.000000	0.000000
20481.612572	-0.080824	0.587503	0.022629	88.688354	23.257948	76.370026	-0.977960	0.000000	-1.135983	0.000000	0.000000	0.000000	-0.114880	-0.019195	-0.027222	0.000000	0.000000	2.000000	24.000000	0.000000
20481.615905	-0.080824	0.587503	0.022629	88.688354	23.257948	76.370026	-0.977960	0.000000	-1.135983	0.000000	0.000000	0.000000	-0.114880	-0.019195	-0.027222	0.000000	0.000000	2.000000	24.000000	0.000000
20481.619238	-0.081004	0.587458	0.022589	88.696144	23.459728	76.593468	-0.958813	0.000000	-1.131446	0.000000	0.000000	0.000000	-0.054193	-0.013576	-0.012017	0.000000	0.000000	2.000000	24.000000	0.000000
20481.622572	-0.081004	0.587458	0.022589	88.696144	23.459728	76.593468	-0.958813	0.000000	-1.131446	0.000000	0.000000	0.000000	-0.054193	-0.013576	-0.012017	0.000000	0.000000	2.000000	24.000000	0.000000
20481.625905	-0.081004	0.587458	0.022589	88.696144	23.459728	76.593468	-0.958813	0.000000	-1.131446	0.000000	0.000000	0.000000	-0.054193	-0.013576	-0.012017	0.000000	0.000000	2.000000	24.000000	0.000000
20481.629238	-0.081004	0.587458	0.022589	88.701401	23.594025	76.744080	-0.949781	0.000000	-1.129443	0.000000	0.000000	0.000000	-0.054193	-0.013576	-0.012017	0.000000	0.000000	2.000000	24.000000	0.000000
20481.632572	-0.081109	0.587428	0.022514	88.701401	23.594025	76.744080	-0.949781	0.000000	-1.129443	0.000000	0.000000	0.000000	-0.031317	-0.008848	-0.022590	0.000000	0.000000	2.000000	24.000000	0.000000
20481.635905	-0.081109	0.587428	0.022514	88.701401	23.594025	76.744080	-0.949781	0.000000	-1.129443	0.000000	0.000000	0.000000	-0.031317	-0.008848	-0.022590	0.000000	0.000000	2.000000	24.000000	0.000000
20481.639238	-0.081109	0.587428	0.022514	88.704117	23.658958	76.820045	-0.949781	0.000000	-1.129443	0.000000	0.000000	0.000000	-0.031317	-0.008848	-0.022590	0.000000	0.000000	2.000000	24.000000	0.000000
20481.642572	-0.081109	0.587428	0.022514	88.704117	23.658958	76.820045	-0.949781	0.000000	-1.129443	0.000000	0.000000	0.000000	-0.031317	-0.008848	-0.022590	0.000000	0.000000	2.000000	24.000000	0.000000
20481.645905	-0.081217	0.587391	0.022462	88.704117	23.658958	76.820045	-0.949781	0.000000	-1.129443	0.000000	0.000000	0.000000	-0.032497	-0.011203	-0.015589	0.000000	0.000000	2.000000	24.000000	0.000000
20481.649238	-0.081217	0.587391	0.022462	88.709412	23.800493	76.972511	-0.944561	0.000000	-1.125678	0.000000	0.000000	0.000000	-0.032497	-0.011203	-0.015589	0.000000	0.000000	2.000000	24.000000	0.000000
20481.652572	-0.081217	0.587391	0.022462	88.709412	23.800493	76.972511	-0.944561	0.000000	-1.125678	0.000000	0.000000	0.000000	-0.032497	-0.011203	-0.015589	0.000000	0.000000	2.000000	24.000000	0.000000
20481.655905	-0.081217	0.587391	0.022462	88.709412	23.800493	76.972511	-0.944561	0.000000	-1.125678	0.000000	0.000000	0.000000	-0.032497	-0.011203	-0.015589	0.000000	0.000000	2.000000	24.000000	0.000000
20481.659238	-0.081345	0.587335	0.022389	88.711845	23.868845	77.048943	-0.939145	0.000000	-1.123080	0.000000	0.000000	0.000000	-0.038486	-0.016800	-0.021661	0.000000	0.000000	2.000000	24.000000	0.000000
20481.662572	-0.081345	0.587335	0.022389	88.711845	23.868845	77.048943	-0.939145	0.000000	-1.123080	0.000000	0.000000	0.000000	-0.038486	-0.016800	-0.021661	0.000000	0.000000	2.000000	24.000000	0.000000
20481.665905	-0.081345	0.587335	0.022389	88.711845	23.868845	77.048943	-0.939145	0.000000	-1.123080	0.000000	0.000000	0.000000	-0.038486	-0.016800	-0.021661	0.000000	0.000000	2.000000	24.000000	0.000000
20481.669238	-0.081345	0.587335	0.022389	88.719765	24.095497	77.281197	-0.932731	0.000000	-1.119470	0.000000	0.000000	0.000000	-0.038486	-0.016800	-0.021661	0.000000	0.000000	2.000000	24.000000	0.000000
20481.672572	-0.081383	0.587279	0.022333	88.719765	24.095497	77.281197	-0.932731	0.000000	-1.119470	0.000000	0.000000	0.000000	-0.011164	-0.016801	-0.017036	0.000000	0.000000	2.000000	24.000000	0.000000
20481.675905	-0.081383	0.587279	0.022333	88.719765	24.095497	77.281197	-0.932731	0.000000	-1.119470	0.000000	0.000000	0.000000	-0.011164	-0.016801	-0.017036	0.000000	0.000000	2.000000	24.000000	0.000000
20481.679238	-0.081383	0.587279	0.022333	88.730202	24.403717	77.594887	-0.932731	0.000000	-1.119470	0.000000	0.000000	0.000000	-0.011164	-0.016801	-0.017036	0.000000	0.000000	2.000000	24.000000	0.000000
20481.682572	-0.081383	0.587279	0.022333	88.730202	24.403717	77.594887	-0.932731	0.000000	-1.119470	0.000000	0.000000	0.000000	-0.011164	-0.016801	-0.017036	0.000000	0.000000	2.000000	24.000000	0.000000
20481.685905	-0.081421	0.587196	0.022283	88.730202	24.403717	77.594887	-0.932731	0.000000	-1.119470	0.000000	0.000000	0.000000	-0.011516	-0.024767	-0.014939	0.000000	0.000000	2.000000	24.000000	0.000000
20481.689238	-0.081421	0.587196	0.022283	88.742897	24.797333	77.993935	-0.930871	0.000000	-1.116630	0.000000	0.000000	0.000000	-0.011516	-0.024767	-0.014939	0.000000	0.000000	2.000000	24.000000	0.000000
20481.692572	-0.081421	0.587196	0.022283	88.742897	24.797333	77.993935	-0.930871	0.000000	-1.116630	0.000000	0.000000	0.000000	-0.011516	-0.024767	-0.014939	0.000000	0.000000	2.000000	24.000000	0.000000
20481.695905	-0.081421	0.587196	0.022283	88.742897	24.797333	77.993935	-0.930871	0.000000	-1.116630	0.000000	0.000000	0.000000	-0.011516	-0.024767	-0.014939	0.000000	0.000000	2.000000	24.000000	0.000000
20481.699238	-0.081483	0.587036	0.022097	88.756989	25.135630	78.336365	-0.928951	0.000000	-1.114141	0.000000	0.000000	0.000000	-0.018609	-0.048029	-0.055829	0.000000	0.000000	2.000000	24.000000	0.000000
20481.702572	-0.081483	0.587036	0.022097	88.756989	25.135630	78.336365	-0.928951	0.000000	-1.114141	0.000000	0.000000	0.000000	-0.018609	-0.048029	-0.055829	0.000000	0.000000	2.000000	24.000000	0.000000
20481.705905	-0.081483	0.587036	0.022097	88.756989	25.135630	78.336365	-0.928951	0.000000	-1.114141	0.000000	0.000000	0.000000	-0.018609	-0.048029	-0.055829	0.000000	0.000000	2.000000	24.000000	0.000000
20481.709238	-0.081483	0.587036	0.022097	88.767105	25.459435	78.668259	-0.925850	0.000000	-1.104836	0.000000	0.000000	0.000000	-0.018609	-0.048029	-0.055829	0.000000	0.000000	2.000000	24.000000	0.000000
20481.712572	-0.081559	0.586969	0.021992	88.767105	25.459435	78.668259	-0.925850	0.000000	-1.104836	0.000000	0.000000	0.000000	-0.022768	-0.020013	-0.031295	0.000000	0.000000	2.000000	24.000000	0.000000
20481.715905	-0.081559	0.586969	0.021992	88.767105	25.459435	78.668259	-0.925850	0.000000	-1.104836	0.000000	0.000000	0.000000	-0.022768	-0.020013	-0.031295	0.000000	0.000000	2.000000	24.000000	0.000000
20481.719238	-0.081634	0.586929	0.021881	88.770279	25.553106	78.772842	-0.925850	0.000000	-1.104836	0.000000	0.000000	0.000000	-0.022396	-0.012071	-0.033399	0.000000	0.000000	2.000000	24.000000	0.000000
20481.722572	-0.081634	0.586929	0.021881	88.770279	25.553106	78.772842	-0.925850	0.000000	-1.104836	0.000000	0.000000	0.000000	-0.022396	-0.012071	-0.033399	0.000000	0.000000	2.000000	24.000000	0.000000
20481.725905	-0.081634	0.586929	0.021881	88.770279	25.553106	78.772842	-0.925850	0.000000	-1.104836	0.000000	0.000000	0.000000	-0.022396	-0.012071	-0.033399	0.000000	0.000000	2.000000	24.000000	0.000000
20481.729238	-0.081634	0.586929	0.021881	88.765518	25.371531	78.605110	-0.918323	0.000000	-1.094053	0.000000	0.000000	0.000000	-0.022396	-0.012071	-0.033399	0.000000	0.000000	2.000000	24.000000	0.000000
20481.732572	-0.081721	0.586937	0.021842	88.765518	25.371531	78.605110	-0.918323	0.000000	-1.094053	0.000000	0.000000	0.000000	-0.026095	0.002380	-0.011661	0.000000	0.000000	2.000000	24.000000	0.000000
20481.735905	-0.081721	0.586937	0.021842	88.765518	25.371531	78.605110	-0.918323	0.000000	-1.094053	0.000000	0.000000	0.000000	-0.026095	0.002380	-0.011661	0.000000	0.000000	2.000000	24.000000	0.000000
20481.739238	-0.081721	0.586937	0.021842	88.756050	25.049126	78.293678	-0.918323	0.000000	-1.094053	0.000000	0.000000	0.000000	-0.026095	0.002380	-0.011661	0.000000	0.000000	2.000000	24.000000	0.000000
20481.742572	-0.081721	0.586937	0.021842	88.756050	25.049126	78.293678	-0.918323	0.000000	-1.094053	0.000000	0.000000	0.000000	-0.026095	0.002380	-0.011661	0.000000	0.000000	2.000000	24.000000	0.000000
20481.745905	-0.081811	0.586937	0.021827	88.756050	25.049126	78.293678	-0.918323	0.000000	-1.094053	0.000000	0.000000	0.000000	-0.027286	0.000001	-0.004657	0.000000	0.000000	2.000000	24.000000	0.000000
20481.749238	-0.081811	0.586937	0.021827	88.750397	24.856588	78.109230	-0.913973	0.000000	-1.092110	0.000000	0.000000	0.000000	-0.027286	0.000001	-0.004657	0.000000	0.000000	2.000000	24.000000	0.000000
20481.752572	-0.081811	0.586937	0.021827	88.750397	24.856588	78.109230	-0.913973	0.000000	-1.092110	0.000000	0.000000	0.000000	-0.027286	0.000001	-0.004657	0.000000	0.000000	2.000000	24.000000	0.000000
20481.755905	-0.081811	0.586937	0.021827	88.750397	24.856588	78.109230	-0.913973	0.000000	-1.092110	0.000000	0.000000	0.000000	-0.027286	0.000001	-0.004657	0.000000	0.000000	2.000000	24.000000	0.000000
20481.759238	-0.081933	0.586921	0.021854	88.750549	24.851122	78.109253	-0.909426	0.000000	-1.091334	0.000000	0.000000	0.000000	-0.036504	-0.004741	0.008185	0.000000	0.000000	2.000000	24.000000	0.000000
20481.762572	-0.081933	0.586921	0.021854	88.750549	24.851122	78.109253	-0.909426	0.000000	-1.091334	0.000000	0.000000	0.000000	-0.036504	-0.004741	0.008185	0.000000	0.000000	2.000000	24.000000	0.000000
20481.765905	-0.081933	0.586921	0.021854	88.750549	24.851122	78.109253	-0.909426	0.000000	-1.091334	0.000000	0.000000	0.000000	-0.036504	-0.004741	0.008185	0.000000	0.000000	2.000000	24.000000	0.000000
20481.769238	-0.081933	0.586921	0.021854	88.750397	24.848408	78.109268	-0.903342	0.000000	-1.092698	0.000000	0.000000	0.000000	-0.036504	-0.004741	0.008185	0.000000	0.000000	2.000000	24.000000	0.000000
20481.772572	-0.081960	0.586913	0.021873	88.750397	24.848408	78.109268	-0.903342	0.000000	-1.092698	0.000000	0.000000	0.000000	-0.008023	-0.002365	0.005841	0.000000	0.000000	2.000000	24.000000	0.000000
20481.775905	-0.081960	0.586913	0.021873	88.750397	24.848408	78.109268	-0.903342	0.000000	-1.092698	0.000000	0.000000	0.000000	-0.008023	-0.002365	0.005841	0.000000	0.000000	2.000000	24.000000	0.000000
20481.779238	-0.081960	0.586913	0.021873	88.747734	24.764614	78.028145	-0.903342	0.000000	-1.092698	0.000000	0.000000	0.000000	-0.008023	-0.002365	0.005841	0.000000	0.000000	2.000000	24.000000	0.000000
20481.782572	-0.081960	0.586913	0.021873	88.747734	24.764614	78.028145	-0.903342	0.000000	-1.092698	0.000000	0.000000	0.000000	-0.008023	-0.002365	0.005841	0.000000	0.000000	2.000000	24.000000	0.000000
20481.785905	-0.081985	0.586932	0.021886	88.747734	24.764614	78.028145	-0.903342	0.000000	-1.092698	0.000000	0.000000	0.000000	-0.007662	0.005580	0.003744	0.000000	0.000000	2.000000	24.000000	0.000000
20481.789238	-0.081985	0.586932	0.021886	88.747734	24.764614	78.028145	-0.902004	0.000000	-1.093671	0.000000	0.000000	0.000000	-0.007662	0.005580	0.003744	0.000000	0.000000	2.000000	24.000000	0.000000
20481.792572	-0.081985	0.586932	0.021886	88.747734	24.764614	78.028145	-0.902004	0.000000	-1.093671	0.000000	0.000000	0.000000	-0.007662	0.005580	0.003744	0.000000	0.000000	2.000000	24.000000	0.000000
20481.795905	-0.081985	0.586932	0.021886	88.747734	24.764614	78.028145	-0.902004	0.000000	-1.093671	0.000000	0.000000	0.000000	-0.007662	0.005580	0.003744	0.000000	0.000000	2.000000	24.000000	0.000000
20481.799238	-0.082008	0.586932	0.021882	88.747581	24.761770	78.027908	-0.900727	0.000000	-1.094295	0.000000	0.000000	0.000000	-0.006823	0.000001	-0.001168	0.000000	0.000000	2.000000	24.000000	0.000000
20481.802572	-0.082008	0.586932	0.021882	88.747581	24.761770	78.027908	-0.900727	0.000000	-1.094295	0.000000	0.000000	0.000000	-0.006823	0.000001	-0.001168	0.000000	0.000000	2.000000	24.000000	0.000000
20481.805905	-0.082008	0.586932	0.021882	88.747581	24.761770	78.027908	-0.900727	0.000000	-1.094295	0.000000	0.000000	0.000000	-0.006823	0.000001	-0.001168	0.000000	0.000000	2.000000	24.000000	0.000000
20481.809238	-0.082008	0.586932	0.021882	88.746803	24.637196	77.901886	-0.899590	0.000000	-1.094100	0.000000	0.000000	0.000000	-0.006823	0.000001	-0.001168	0.000000	0.000000	2.000000	24.000000	0.000000
20481.812572	-0.082027	0.586940	0.021855	88.746803	24.637196	77.901886	-0.899590	0.000000	-1.094100	0.000000	0.000000	0.000000	-0.005622	0.002382	-0.008175	0.000000	0.000000	2.000000	24.000000	0.000000
20481.815905	-0.082027	0.586940	0.021855	88.746803	24.637196	77.901886	-0.899590	0.000000	-1.094100	0.000000	0.000000	0.000000	-0.005622	0.002382	-0.008175	0.000000	0.000000	2.000000	24.000000	0.000000
20481.819238	-0.082027	0.586940	0.021855	88.741341	24.364115	77.635422	-0.899590	0.000000	-1.094100	0.000000	0.000000	0.000000	-0.005622	0.002382	-0.008175	0.000000	0.000000	2.000000	24.000000	0.000000
20481.822572	-0.082027	0.586940	0.021855	88.741341	24.364115	77.635422	-0.899590	0.000000	-1.094100	0.000000	0.000000	0.000000	-0.005622	0.002382	-0.008175	0.000000	0.000000	2.000000	24.000000	0.000000
20481.825905	-0.082075	0.586959	0.021863	88.741341	24.364115	77.635422	-0.899590	0.000000	-1.094100	0.000000	0.000000	0.000000	-0.014487	0.005588	0.002574	0.000000	0.000000	2.000000	24.000000	0.000000
20481.829238	-0.082075	0.586959	0.021863	88.733749	24.013863	77.292007	-0.898654	0.000000	-1.092738	0.000000	0.000000	0.000000	-0.014487	0.005588	0.002574	0.000000	0.000000	2.000000	24.000000	0.000000
20481.832572	-0.082075	0.586959	0.021863	88.733749	24.013863	77.292007	-0.898654	0.000000	-1.092738	0.000000	0.000000	0.000000	-0.014487	0.005588	0.002574	0.000000	0.000000	2.000000	24.000000	0.000000
20481.835905	-0.082075	0.586959	0.021863	88.733749	24.013863	77.292007	-0.898654	0.000000	-1.092738	0.000000	0.000000	0.000000	-0.014487	0.005588	0.002574	0.000000	0.000000	2.000000	24.000000	0.000000
20481.839238	-0.082240	0.586924	0.021866	88.720222	23.595722	76.881996	-0.896239	0.000000	-1.093167	0.000000	0.000000	0.000000	-0.049318	-0.010336	0.000912	0.000000	0.000000	2.000000	24.000000	0.000000
20481.842572	-0.082240	0.586924	0.021866	88.720222	23.595722	76.881996	-0.896239	0.000000	-1.093167	0.000000	0.000000	0.000000	-0.049318	-0.010336	0.000912	0.000000	0.000000	2.000000	24.000000	0.000000
20481.845905	-0.082240	0.586924	0.021866	88.720222	23.595722	76.881996	-0.896239	0.000000	-1.093167	0.000000	0.000000	0.000000	-0.049318	-0.010336	0.000912	0.000000	0.000000	2.000000	24.000000	0.000000
20481.849238	-0.082240	0.586924	0.021866	88.707893	23.224279	76.518768	-0.888020	0.000000	-1.093319	0.000000	0.000000	0.000000	-0.049318	-0.010336	0.000912	0.000000	0.000000	2.000000	24.000000	0.000000
20481.852572	-0.082315	0.586935	0.021894	88.707893	23.224279	76.518768	-0.888020	0.000000	-1.093319	0.000000	0.000000	0.000000	-0.022514	0.003222	0.008402	0.000000	0.000000	2.000000	24.000000	0.000000
20481.855905	-0.082315	0.586935	0.021894	88.707893	23.224279	76.518768	-0.888020	0.000000	-1.093319	0.000000	0.000000	0.000000	-0.022514	0.003222	0.008402	0.000000	0.000000	2.000000	24.000000	0.000000
20481.859238	-0.082315	0.586935	0.021894	88.699448	22.971546	76.274178	-0.888020	0.000000	-1.093319	0.000000	0.000000	0.000000	-0.022514	0.003222	0.008402	0.000000	0.000000	2.000000	24.000000	0.000000
20481.862572	-0.082315	0.586935	0.021894	88.699448	22.971546	76.274178	-0.888020	0.000000	-1.093319	0.000000	0.000000	0.000000	-0.022514	0.003222	0.008402	0.000000	0.000000	2.000000	24.000000	0.000000
20481.865905	-0.082390	0.586946	0.021922	88.699448	22.971546	76.274178	-0.888020	0.000000	-1.093319	0.000000	0.000000	0.000000	-0.022516	0.003226	0.008398	0.000000	0.000000	2.000000	24.000000	0.000000
20481.869238	-0.082390	0.586946	0.021922	88.696884	22.889025	76.199928	-0.884267	0.000000	-1.094719	0.000000	0.000000	0.000000	-0.022516	0.003226	0.008398	0.000000	0.000000	2.000000	24.000000	0.000000
20481.872572	-0.082390	0.586946	0.021922	88.696884	22.889025	76.199928	-0.884267	0.000000	-1.094719	0.000000	0.000000	0.000000	-0.022516	0.003226	0.008398	0.000000	0.000000	2.000000	24.000000	0.000000
20481.875905	-0.082390	0.586946	0.021922	88.696884	22.889025	76.199928	-0.884267	0.000000	-1.094719	0.000000	0.000000	0.000000	-0.022516	0.003226	0.008398	0.000000	0.000000	2.000000	24.000000	0.000000
20481.879238	-0.082515	0.587020	0.021968	88.688957	22.659555	75.978470	-0.880514	0.000000	-1.096119	0.000000	0.000000	0.000000	-0.037497	0.022402	0.013766	0.000000	0.000000	2.000000	24.000000	0.000000
20481.882572	-0.082515	0.587020	0.021968	88.688957	22.659555	75.978470	-0.880514	0.000000	-1.096119	0.000000	0.000000	0.000000	-0.037497	0.022402	0.013766	0.000000	0.000000	2.000000	24.000000	0.000000
20481.885905	-0.082515	0.587020	0.021968	88.688957	22.659555	75.978470	-0.880514	0.000000	-1.096119	0.000000	0.000000	0.000000	-0.037497	0.022402	0.013766	0.000000	0.000000	2.000000	24.000000	0.000000
20481.889238	-0.082515	0.587020	0.021968	88.683594	22.505178	75.832230	-0.874265	0.000000	-1.098413	0.000000	0.000000	0.000000	-0.037497	0.022402	0.013766	0.000000	0.000000	2.000000	24.000000	0.000000
20481.892572	-0.082589	0.587058	0.021989	88.683594	22.505178	75.832230	-0.874265	0.000000	-1.098413	0.000000	0.000000	0.000000	-0.022162	0.011202	0.006290	0.000000	0.000000	2.000000	24.000000	0.000000
20481.895905	-0.082589	0.587058	0.021989	88.683594	22.505178	75.832230	-0.874265	0.000000	-1.098413	0.000000	0.000000	0.000000	-0.022162	0.011202	0.006290	0.000000	0.000000	2.000000	24.000000	0.000000
20481.899238	-0.082660	0.587076	0.021994	88.675148	22.261469	75.596741	-0.874265	0.000000	-1.098413	0.000000	0.000000	0.000000	-0.021319	0.005593	0.001377	0.000000	0.000000	2.000000	24.000000	0.000000
20481.902572	-0.082660	0.587076	0.021994	88.675148	22.261469	75.596741	-0.874265	0.000000	-1.098413	0.000000	0.000000	0.000000	-0.021319	0.005593	0.001377	0.000000	0.000000	2.000000	24.000000	0.000000
20481.905905	-0.082660	0.587076	0.021994	88.675148	22.261469	75.596741	-0.874265	0.000000	-1.098413	0.000000	0.000000	0.000000	-0.021319	0.005593	0.001377	0.000000	0.000000	2.000000	24.000000	0.000000
20481.909238	-0.082660	0.587076	0.021994	88.662941	21.916910	75.257835	-0.867018	0.000000	-1.099691	0.000000	0.000000	0.000000	-0.021319	0.005593	0.001377	0.000000	0.000000	2.000000	24.000000	0.000000
20481.912572	-0.082712	0.587087	0.022026	88.662941	21.916910	75.257835	-0.867018	0.000000	-1.099691	0.000000	0.000000	0.000000	-0.015703	0.003237	0.009557	0.000000	0.000000	2.000000	24.000000	0.000000
20481.915905	-0.082712	0.587087	0.022026	88.662941	21.916910	75.257835	-0.867018	0.000000	-1.099691	0.000000	0.000000	0.000000	-0.015703	0.003237	0.009557	0.000000	0.000000	2.000000	24.000000	0.000000
20481.919238	-0.082712	0.587087	0.022026	88.648964	21.545897	74.889420	-0.867018	0.000000	-1.099691	0.000000	0.000000	0.000000	-0.015703	0.003237	0.009557	0.000000	0.000000	2.000000	24.000000	0.000000
20481.922572	-0.082712	0.587087	0.022026	88.648964	21.545897	74.889420	-0.867018	0.000000	-1.099691	0.000000	0.000000	0.000000	-0.015703	0.003237	0.009557	0.000000	0.000000	2.000000	24.000000	0.000000
20481.925905	-0.082740	0.587053	0.022052	88.648964	21.545897	74.889420	-0.867018	0.000000	-1.099691	0.000000	0.000000	0.000000	-0.008396	-0.010345	0.007925	0.000000	0.000000	2.000000	24.000000	0.000000
20481.929238	-0.082740	0.587053	0.022052	88.636856	21.218933	74.562767	-0.864401	0.000000	-1.101284	0.000000	0.000000	0.000000	-0.008396	-0.010345	0.007925	0.000000	0.000000	2.000000	24.000000	0.000000
20481.932572	-0.082740	0.587053	0.022052	88.636856	21.218933	74.562767	-0.864401	0.000000	-1.101284	0.000000	0.000000	0.000000	-0.008396	-0.010345	0.007925	0.000000	0.000000	2.000000	24.000000	0.000000
20481.935905	-0.082740	0.587053	0.022052	88.636856	21.218933	74.562767	-0.864401	0.000000	-1.101284	0.000000	0.000000	0.000000	-0.008396	-0.010345	0.007925	0.000000	0.000000	2.000000	24.000000	0.000000
20481.939238	-0.082765	0.586999	0.022062	88.617752	20.728701	74.075386	-0.863002	0.000000	-1.102605	0.000000	0.000000	0.000000	-0.007552	-0.015940	0.003015	0.000000	0.000000	2.000000	24.000000	0.000000
20481.942572	-0.082765	0.586999	0.022062	88.617752	20.728701	74.075386	-0.863002	0.000000	-1.102605	0.000000	0.000000	0.000000	-0.007552	-0.015940	0.003015	0.000000	0.000000	2.000000	24.000000	0.000000
20481.945905	-0.082765	0.586999	0.022062	88.617752	20.728701	74.075386	-0.863002	0.000000	-1.102605	0.000000	0.000000	0.000000	-0.007552	-0.015940	0.003015	0.000000	0.000000	2.000000	24.000000	0.000000
20481.949238	-0.082765	0.586999	0.022062	88.592499	20.107185	73.456688	-0.861743	0.000000	-1.103107	0.000000	0.000000	0.000000	-0.007552	-0.015940	0.003015	0.000000	0.000000	2.000000	24.000000	0.000000
20481.952572	-0.082785	0.586981	0.022042	88.592499	20.107185	73.456688	-0.861743	0.000000	-1.103107	0.000000	0.000000	0.000000	-0.005975	-0.005592	-0.006087	0.000000	0.000000	2.000000	24.000000	0.000000
20481.955905	-0.082785	0.586981	0.022042	88.592499	20.107185	73.456688	-0.861743	0.000000	-1.103107	0.000000	0.000000	0.000000	-0.005975	-0.005592	-0.006087	0.000000	0.000000	2.000000	24.000000	0.000000
20481.959238	-0.082785	0.586981	0.022042	88.565231	19.464130	72.813889	-0.861743	0.000000	-1.103107	0.000000	0.000000	0.000000	-0.005975	-0.005592	-0.006087	0.000000	0.000000	2.000000	24.000000	0.000000
20481.962572	-0.082785	0.586981	0.022042	88.565231	19.464130	72.813889	-0.861743	0.000000	-1.103107	0.000000	0.000000	0.000000	-0.005975	-0.005592	-0.006087	0.000000	0.000000	2.000000	24.000000	0.000000
20481.965905	-0.082778	0.586970	0.022002	88.565231	19.464130	72.813889	-0.861743	0.000000	-1.103107	0.000000	0.000000	0.000000	0.002057	-0.003236	-0.011912	0.000000	0.000000	2.000000	24.000000	0.000000
20481.969238	-0.082778	0.586970	0.022002	88.529533	18.665939	72.018707	-0.860747	0.000000	-1.102093	0.000000	0.000000	0.000000	0.002057	-0.003236	-0.011912	0.000000	0.000000	2.000000	24.000000	0.000000
20481.972572	-0.082778	0.586970	0.022002	88.529533	18.665939	72.018707	-0.860747	0.000000	-1.102093	0.000000	0.000000	0.000000	0.002057	-0.003236	-0.011912	0.000000	0.000000	2.000000	24.000000	0.000000
20481.975905	-0.082778	0.586970	0.022002	88.529533	18.665939	72.018707	-0.860747	0.000000	-1.102093	0.000000	0.000000	0.000000	0.002057	-0.003236	-0.011912	0.000000	0.000000	2.000000	24.000000	0.000000
20481.979238	-0.082814	0.586941	0.021938	88.475563	17.533245	70.889244	-0.861090	0.000000	-1.100107	0.000000	0.000000	0.000000	-0.010741	-0.008826	-0.019180	0.000000	0.000000	2.000000	24.000000	0.000000
20481.982572	-0.082814	0.586941	0.021938	88.475563	17.533245	70.889244	-0.861090	0.000000	-1.100107	0.000000	0.000000	0.000000	-0.010741	-0.008826	-0.019180	0.000000	0.000000	2.000000	24.000000	0.000000
20481.985905	-0.082814	0.586941	0.021938	88.475563	17.533245	70.889244	-0.861090	0.000000	-1.100107	0.000000	0.000000	0.000000	-0.010741	-0.008826	-0.019180	0.000000	0.000000	2.000000	24.000000	0.000000
20481.989238	-0.082814	0.586941	0.021938	88.404060	16.179827	69.536285	-0.859300	0.000000	-1.096911	0.000000	0.000000	0.000000	-0.010741	-0.008826	-0.019180	0.000000	0.000000	2.000000	24.000000	0.000000
20481.992572	-0.082811	0.586922	0.021922	88.404060	16.179827	69.536285	-0.859300	0.000000	-1.096911	0.000000	0.000000	0.000000	0.000848	-0.005577	-0.004909	0.000000	0.000000	2.000000	24.000000	0.000000
20481.995905	-0.082811	0.586922	0.021922	88.404060	16.179827	69.536285	-0.859300	0.000000	-1.096911	0.000000	0.000000	0.000000	0.000848	-0.005577	-0.004909	0.000000	0.000000	2.000000	24.000000	0.000000
20481.999238	-0.082811	0.586922	0.021922	88.323448	14.806841	68.163902	-0.859300	0.000000	-1.096911	0.000000	0.000000	0.000000	0.000848	-0.005577	-0.004909	0.000000	0.000000	2.000000	24.000000	0.000000
20482.002572	-0.082811	0.586922	0.021922	88.323448	14.806841	68.163902	-0.859300	0.000000	-1.096911	0.000000	0.000000	0.000000	0.000848	-0.005577	-0.004909	0.000000	0.000000	2.000000	24.000000	0.000000
20482.005905	-0.082808	0.586903	0.021905	88.323448	14.806841	68.163902	-0.859300	0.000000	-1.096911	0.000000	0.000000	0.000000	0.000848	-0.005601	-0.004909	0.000000	0.000000	2.000000	24.000000	0.000000
20482.009238	-0.082808	0.586903	0.021905	88.222267	13.279926	66.634895	-0.859442	0.000000	-1.096092	0.000000	0.000000	0.000000	0.000848	-0.005601	-0.004909	0.000000	0.000000	2.000000	24.000000	0.000000
20482.012572	-0.082808	0.586903	0.021905	88.222267	13.279926	66.634895	-0.859442	0.000000	-1.096092	0.000000	0.000000	0.000000	0.000848	-0.005601	-0.004909	0.000000	0.000000	2.000000	24.000000	0.000000
20482.015905	-0.082808	0.586903	0.021905	88.222267	13.279926	66.634895	-0.859442	0.000000	-1.096092	0.000000	0.000000	0.000000	0.000848	-0.005601	-0.004909	0.000000	0.000000	2.000000	24.000000	0.000000
20482.019238	-0.082768	0.586869	0.021944	88.110214	11.793379	65.146599	-0.859583	0.000000	-1.095274	0.000000	0.000000	0.000000	0.012075	-0.010349	0.011456	0.000000	0.000000	2.000000	24.000000	0.000000
20482.022572	-0.082768	0.586869	0.021944	88.110214	11.793379	65.146599	-0.859583	0.000000	-1.095274	0.000000	0.000000	0.000000	0.012075	-0.010349	0.011456	0.000000	0.000000	2.000000	24.000000	0.000000
20482.025905	-0.082768	0.586869	0.021944	88.110214	11.793379	65.146599	-0.859583	0.000000	-1.095274	0.000000	0.000000	0.000000	0.012075	-0.010349	0.011456	0.000000	0.000000	2.000000	24.000000	0.000000
20482.029238	-0.082768	0.586869	0.021944	87.985886	10.356843	63.708168	-0.861595	0.000000	-1.097184	0.000000	0.000000	0.000000	0.012075	-0.010349	0.011456	0.000000	0.000000	2.000000	24.000000	0.000000
20482.032572	-0.082751	0.586834	0.021978	87.985886	10.356843	63.708168	-0.861595	0.000000	-1.097184	0.000000	0.000000	0.000000	0.005253	-0.010323	0.010277	0.000000	0.000000	2.000000	24.000000	0.000000
20482.035905	-0.082751	0.586834	0.021978	87.985886	10.356843	63.708168	-0.861595	0.000000	-1.097184	0.000000	0.000000	0.000000	0.005253	-0.010323	0.010277	0.000000	0.000000	2.000000	24.000000	0.000000
20482.039238	-0.082751	0.586834	0.021978	87.868523	9.162311	62.514385	-0.861595	0.000000	-1.097184	0.000000	0.000000	0.000000	0.005253	-0.010323	0.010277	0.000000	0.000000	2.000000	24.000000	0.000000
20482.042572	-0.082751	0.586834	0.021978	87.868523	9.162311	62.514385	-0.861595	0.000000	-1.097184	0.000000	0.000000	0.000000	0.005253	-0.010323	0.010277	0.000000	0.000000	2.000000	24.000000	0.000000
20482.045905	-0.082759	0.586819	0.022025	87.868523	9.162311	62.514385	-0.861595	0.000000	-1.097184	0.000000	0.000000	0.000000	-0.002419	-0.004766	0.014008	0.000000	0.000000	2.000000	24.000000	0.000000
20482.049238	-0.082789	0.586803	0.022067	87.754753	8.127772	61.483376	-0.862471	0.000000	-1.098896	0.000000	0.000000	0.000000	-0.009245	-0.004735	0.012828	0.000000	0.000000	2.000000	24.000000	0.000000
20482.052572	-0.082789	0.586803	0.022067	87.754753	8.127772	61.483376	-0.862471	0.000000	-1.098896	0.000000	0.000000	0.000000	-0.009245	-0.004735	0.012828	0.000000	0.000000	2.000000	24.000000	0.000000
20482.055905	-0.082789	0.586803	0.022067	87.754753	8.127772	61.483376	-0.862471	0.000000	-1.098896	0.000000	0.000000	0.000000	-0.009245	-0.004735	0.012828	0.000000	0.000000	2.000000	24.000000	0.000000
20482.059238	-0.082789	0.586803	0.022067	87.655731	7.313187	60.672092	-0.860527	0.000000	-1.103369	0.000000	0.000000	0.000000	-0.009245	-0.004735	0.012828	0.000000	0.000000	2.000000	24.000000	0.000000
20482.062572	-0.082820	0.586787	0.022110	87.655731	7.313187	60.672092	-0.860527	0.000000	-1.103369	0.000000	0.000000	0.000000	-0.009245	-0.004757	0.012827	0.000000	0.000000	2.000000	24.000000	0.000000
20482.065905	-0.082820	0.586787	0.022110	87.655731	7.313187	60.672092	-0.860527	0.000000	-1.103369	0.000000	0.000000	0.000000	-0.009245	-0.004757	0.012827	0.000000	0.000000	2.000000	24.000000	0.000000
20482.069238	-0.082820	0.586787	0.022110	87.576988	6.716331	60.075775	-0.860527	0.000000	-1.103369	0.000000	0.000000	0.000000	-0.009245	-0.004757	0.012827	0.000000	0.000000	2.000000	24.000000	0.000000
20482.072572	-0.082820	0.586787	0.022110	87.576988	6.716331	60.075775	-0.860527	0.000000	-1.103369	0.000000	0.000000	0.000000	-0.009245	-0.004757	0.012827	0.000000	0.000000	2.000000	24.000000	0.000000
20482.075905	-0.082826	0.586752	0.022140	87.576988	6.716331	60.075775	-0.860527	0.000000	-1.103369	0.000000	0.000000	0.000000	-0.001573	-0.010346	0.009095	0.000000	0.000000	2.000000	24.000000	0.000000
20482.079238	-0.082826	0.586752	0.022140	87.536453	6.423620	59.783451	-0.858986	0.000000	-1.105507	0.000000	0.000000	0.000000	-0.001573	-0.010346	0.009095	0.000000	0.000000	2.000000	24.000000	0.000000
20482.082572	-0.082826	0.586752	0.022140	87.536453	6.423620	59.783451	-0.858986	0.000000	-1.105507	0.000000	0.000000	0.000000	-0.001573	-0.010346	0.009095	0.000000	0.000000	2.000000	24.000000	0.000000
20482.085905	-0.082826	0.586752	0.022140	87.536453	6.423620	59.783451	-0.858986	0.000000	-1.105507	0.000000	0.000000	0.000000	-0.001573	-0.010346	0.009095	0.000000	0.000000	2.000000	24.000000	0.000000
20482.089238	-0.082784	0.586574	0.022174	87.537491	6.432133	59.786716	-0.858724	0.000000	-1.107023	0.000000	0.000000	0.000000	0.012335	-0.053423	0.009993	0.000000	0.000000	2.000000	24.000000	0.000000
20482.092572	-0.082784	0.586574	0.022174	87.537491	6.432133	59.786716	-0.858724	0.000000	-1.107023	0.000000	0.000000	0.000000	0.012335	-0.053423	0.009993	0.000000	0.000000	2.000000	24.000000	0.000000
20482.095905	-0.082784	0.586574	0.022174	87.537491	6.432133	59.786716	-0.858724	0.000000	-1.107023	0.000000	0.000000	0.000000	0.012335	-0.053423	0.009993	0.000000	0.000000	2.000000	24.000000	0.000000
20482.099238	-0.082784	0.586574	0.022174	87.552475	6.539979	59.889202	-0.860780	0.000000	-1.108688	0.000000	0.000000	0.000000	0.012335	-0.053423	0.009993	0.000000	0.000000	2.000000	24.000000	0.000000
20482.102572	-0.082714	0.586457	0.022174	87.552475	6.539979	59.889202	-0.860780	0.000000	-1.108688	0.000000	0.000000	0.000000	0.021093	-0.035094	-0.000025	0.000000	0.000000	2.000000	24.000000	0.000000
20482.105905	-0.082714	0.586457	0.022174	87.552475	6.539979	59.889202	-0.860780	0.000000	-1.108688	0.000000	0.000000	0.000000	0.021093	-0.035094	-0.000025	0.000000	0.000000	2.000000	24.000000	0.000000
20482.109238	-0.082714	0.586457	0.022174	87.565300	6.635665	59.976826	-0.860780	0.000000	-1.108688	0.000000	0.000000	0.000000	0.021093	-0.035094	-0.000025	0.000000	0.000000	2.000000	24.000000	0.000000
20482.112572	-0.082714	0.586457	0.022174	87.565300	6.635665	59.976826	-0.860780	0.000000	-1.108688	0.000000	0.000000	0.000000	0.021093	-0.035094	-0.000025	0.000000	0.000000	2.000000	24.000000	0.000000
20482.115905	-0.082663	0.586348	0.022146	87.565300	6.635665	59.976826	-0.860780	0.000000	-1.108688	0.000000	0.000000	0.000000	0.015477	-0.032714	-0.008217	0.000000	0.000000	2.000000	24.000000	0.000000
20482.119238	-0.082663	0.586348	0.022146	87.583298	6.766885	60.102707	-0.864295	0.000000	-1.108684	0.000000	0.000000	0.000000	0.015477	-0.032714	-0.008217	0.000000	0.000000	2.000000	24.000000	0.000000
20482.122572	-0.082663	0.586348	0.022146	87.583298	6.766885	60.102707	-0.864295	0.000000	-1.108684	0.000000	0.000000	0.000000	0.015477	-0.032714	-0.008217	0.000000	0.000000	2.000000	24.000000	0.000000
20482.125905	-0.082663	0.586348	0.022146	87.583298	6.766885	60.102707	-0.864295	0.000000	-1.108684	0.000000	0.000000	0.000000	0.015477	-0.032714	-0.008217	0.000000	0.000000	2.000000	24.000000	0.000000
20482.129238	-0.082601	0.586138	0.022060	87.588486	6.802753	60.138668	-0.866875	0.000000	-1.107314	0.000000	0.000000	0.000000	0.018508	-0.063034	-0.025815	0.000000	0.000000	2.000000	24.000000	0.000000
20482.132572	-0.082601	0.586138	0.022060	87.588486	6.802753	60.138668	-0.866875	0.000000	-1.107314	0.000000	0.000000	0.000000	0.018508	-0.063034	-0.025815	0.000000	0.000000	2.000000	24.000000	0.000000
20482.135905	-0.082601	0.586138	0.022060	87.588486	6.802753	60.138668	-0.866875	0.000000	-1.107314	0.000000	0.000000	0.000000	0.018508	-0.063034	-0.025815	0.000000	0.000000	2.000000	24.000000	0.000000
20482.139238	-0.082616	0.586056	0.022014	87.587997	6.791892	60.130684	-0.869959	0.000000	-1.103012	0.000000	0.000000	0.000000	-0.004639	-0.024740	-0.013853	0.000000	0.000000	2.000000	24.000000	0.000000
20482.142572	-0.082616	0.586056	0.022014	87.587997	6.791892	60.130684	-0.869959	0.000000	-1.103012	0.000000	0.000000	0.000000	-0.004639	-0.024740	-0.013853	0.000000	0.000000	2.000000	24.000000	0.000000
20482.145905	-0.082616	0.586056	0.022014	87.587997	6.791892	60.130684	-0.869959	0.000000	-1.103012	0.000000	0.000000	0.000000	-0.004639	-0.024740	-0.013853	0.000000	0.000000	2.000000	24.000000	0.000000
20482.149238	-0.082616	0.586056	0.022014	87.573433	6.681758	60.020779	-0.869186	0.000000	-1.100703	0.000000	0.000000	0.000000	-0.004639	-0.024740	-0.013853	0.000000	0.000000	2.000000	24.000000	0.000000
20482.152572	-0.082609	0.585973	0.021972	87.573433	6.681758	60.020779	-0.869186	0.000000	-1.100703	0.000000	0.000000	0.000000	0.002185	-0.024730	-0.012682	0.000000	0.000000	2.000000	24.000000	0.000000
20482.155905	-0.082609	0.585973	0.021972	87.573433	6.681758	60.020779	-0.869186	0.000000	-1.100703	0.000000	0.000000	0.000000	0.002185	-0.024730	-0.012682	0.000000	0.000000	2.000000	24.000000	0.000000
20482.159238	-0.082609	0.585973	0.021972	87.549683	6.546723	59.887714	-0.869186	0.000000	-1.100703	0.000000	0.000000	0.000000	0.002185	-0.024730	-0.012682	0.000000	0.000000	2.000000	24.000000	0.000000
20482.162572	-0.082609	0.585973	0.021972	87.549683	6.546723	59.887714	-0.869186	0.000000	-1.100703	0.000000	0.000000	0.000000	0.002185	-0.024730	-0.012682	0.000000	0.000000	2.000000	24.000000	0.000000
20482.165905	-0.082595	0.585880	0.021890	87.549683	6.546723	59.887714	-0.869186	0.000000	-1.100703	0.000000	0.000000	0.000000	0.004243	-0.027923	-0.024610	0.000000	0.000000	2.000000	24.000000	0.000000
20482.169238	-0.082595	0.585880	0.021890	87.527092	6.387514	59.723415	-0.869550	0.000000	-1.098589	0.000000	0.000000	0.000000	0.004243	-0.027923	-0.024610	0.000000	0.000000	2.000000	24.000000	0.000000
20482.172572	-0.082595	0.585880	0.021890	87.527092	6.387514	59.723415	-0.869550	0.000000	-1.098589	0.000000	0.000000	0.000000	0.004243	-0.027923	-0.024610	0.000000	0.000000	2.000000	24.000000	0.000000
20482.175905	-0.082595	0.585880	0.021890	87.527092	6.387514	59.723415	-0.869550	0.000000	-1.098589	0.000000	0.000000	0.000000	0.004243	-0.027923	-0.024610	0.000000	0.000000	2.000000	24.000000	0.000000
20482.179238	-0.082443	0.585742	0.021822	87.500565	6.212373	59.537655	-0.870258	0.000000	-1.094488	0.000000	0.000000	0.000000	0.045664	-0.041466	-0.020416	0.000000	0.000000	2.000000	24.000000	0.000000
20482.182572	-0.082443	0.585742	0.021822	87.500565	6.212373	59.537655	-0.870258	0.000000	-1.094488	0.000000	0.000000	0.000000	0.045664	-0.041466	-0.020416	0.000000	0.000000	2.000000	24.000000	0.000000
20482.185905	-0.082443	0.585742	0.021822	87.500565	6.212373	59.537655	-0.870258	0.000000	-1.094488	0.000000	0.000000	0.000000	0.045664	-0.041466	-0.020416	0.000000	0.000000	2.000000	24.000000	0.000000
20482.189238	-0.082443	0.585742	0.021822	87.478577	6.068209	59.385647	-0.877868	0.000000	-1.091085	0.000000	0.000000	0.000000	0.045664	-0.041466	-0.020416	0.000000	0.000000	2.000000	24.000000	0.000000
20482.192572	-0.082366	0.585686	0.021784	87.478577	6.068209	59.385647	-0.877868	0.000000	-1.091085	0.000000	0.000000	0.000000	0.023007	-0.016753	-0.011257	0.000000	0.000000	2.000000	24.000000	0.000000
20482.195905	-0.082366	0.585686	0.021784	87.478577	6.068209	59.385647	-0.877868	0.000000	-1.091085	0.000000	0.000000	0.000000	0.023007	-0.016753	-0.011257	0.000000	0.000000	2.000000	24.000000	0.000000
20482.199238	-0.082366	0.585686	0.021784	87.443657	5.839613	59.154488	-0.877868	0.000000	-1.091085	0.000000	0.000000	0.000000	0.023007	-0.016753	-0.011257	0.000000	0.000000	2.000000	24.000000	0.000000
20482.202572	-0.082366	0.585686	0.021784	87.443657	5.839613	59.154488	-0.877868	0.000000	-1.091085	0.000000	0.000000	0.000000	0.023007	-0.016753	-0.011257	0.000000	0.000000	2.000000	24.000000	0.000000
20482.205905	-0.082336	0.585675	0.021748	87.443657	5.839613	59.154488	-0.877868	0.000000	-1.091085	0.000000	0.000000	0.000000	0.008872	-0.003184	-0.010755	0.000000	0.000000	2.000000	24.000000	0.000000
20482.209238	-0.082336	0.585675	0.021748	87.405952	5.596131	58.911297	-0.881703	0.000000	-1.089209	0.000000	0.000000	0.000000	0.008872	-0.003184	-0.010755	0.000000	0.000000	2.000000	24.000000	0.000000
20482.212572	-0.082336	0.585675	0.021748	87.405952	5.596131	58.911297	-0.881703	0.000000	-1.089209	0.000000	0.000000	0.000000	0.008872	-0.003184	-0.010755	0.000000	0.000000	2.000000	24.000000	0.000000
20482.215905	-0.082336	0.585675	0.021748	87.405952	5.596131	58.911297	-0.881703	0.000000	-1.089209	0.000000	0.000000	0.000000	0.008872	-0.003184	-0.010755	0.000000	0.000000	2.000000	24.000000	0.000000
20482.219238	-0.082378	0.585683	0.021717	87.361366	5.313220	58.634129	-0.883181	0.000000	-1.087416	0.000000	0.000000	0.000000	-0.012437	0.002379	-0.009347	0.000000	0.000000	2.000000	24.000000	0.000000
20482.222572	-0.082378	0.585683	0.021717	87.361366	5.313220	58.634129	-0.883181	0.000000	-1.087416	0.000000	0.000000	0.000000	-0.012437	0.002379	-0.009347	0.000000	0.000000	2.000000	24.000000	0.000000
20482.225905	-0.082378	0.585683	0.021717	87.361366	5.313220	58.634129	-0.883181	0.000000	-1.087416	0.000000	0.000000	0.000000	-0.012437	0.002379	-0.009347	0.000000	0.000000	2.000000	24.000000	0.000000
20482.229238	-0.082378	0.585683	0.021717	87.318825	5.052740	58.379272	-0.881109	0.000000	-1.085858	0.000000	0.000000	0.000000	-0.012437	0.002379	-0.009347	0.000000	0.000000	2.000000	24.000000	0.000000
20482.232572	-0.082419	0.585691	0.021686	87.318825	5.052740	58.379272	-0.881109	0.000000	-1.085858	0.000000	0.000000	0.000000	-0.012436	0.002381	-0.009348	0.000000	0.000000	2.000000	24.000000	0.000000
20482.235905	-0.082419	0.585691	0.021686	87.318825	5.052740	58.379272	-0.881109	0.000000	-1.085858	0.000000	0.000000	0.000000	-0.012436	0.002381	-0.009348	0.000000	0.000000	2.000000	24.000000	0.000000
20482.239238	-0.082419	0.585691	0.021686	87.278687	4.815747	58.145290	-0.881109	0.000000	-1.085858	0.000000	0.000000	0.000000	-0.012436	0.002381	-0.009348	0.000000	0.000000	2.000000	24.000000	0.000000
20482.242572	-0.082419	0.585691	0.021686	87.278687	4.815747	58.145290	-0.881109	0.000000	-1.085858	0.000000	0.000000	0.000000	-0.012436	0.002381	-0.009348	0.000000	0.000000	2.000000	24.000000	0.000000
20482.245905	-0.082446	0.585683	0.021705	87.278687	4.815747	58.145290	-0.881109	0.000000	-1.085858	0.000000	0.000000	0.000000	-0.008024	-0.002378	0.005827	0.000000	0.000000	2.000000	24.000000	0.000000
20482.249238	-0.082446	0.585683	0.021705	87.269775	4.764592	58.094234	-0.879036	0.000000	-1.084301	0.000000	0.000000	0.000000	-0.008024	-0.002378	0.005827	0.000000	0.000000	2.000000	24.000000	0.000000
20482.252572	-0.082446	0.585683	0.021705	87.269775	4.764592	58.094234	-0.879036	0.000000	-1.084301	0.000000	0.000000	0.000000	-0.008024	-0.002378	0.005827	0.000000	0.000000	2.000000	24.000000	0.000000
20482.255905	-0.082446	0.585683	0.021705	87.269775	4.764592	58.094234	-0.879036	0.000000	-1.084301	0.000000	0.000000	0.000000	-0.008024	-0.002378	0.005827	0.000000	0.000000	2.000000	24.000000	0.000000
20482.259238	-0.082427	0.585675	0.021733	87.269775	4.767326	58.094269	-0.877698	0.000000	-1.085272	0.000000	0.000000	0.000000	0.005615	-0.002380	0.008175	0.000000	0.000000	2.000000	24.000000	0.000000
20482.262572	-0.082427	0.585675	0.021733	87.269775	4.767326	58.094269	-0.877698	0.000000	-1.085272	0.000000	0.000000	0.000000	0.005615	-0.002380	0.008175	0.000000	0.000000	2.000000	24.000000	0.000000
20482.265905	-0.082427	0.585675	0.021733	87.269775	4.767326	58.094269	-0.877698	0.000000	-1.085272	0.000000	0.000000	0.000000	0.005615	-0.002380	0.008175	0.000000	0.000000	2.000000	24.000000	0.000000
20482.269238	-0.082427	0.585675	0.021733	87.269775	4.770029	58.094231	-0.878634	0.000000	-1.086634	0.000000	0.000000	0.000000	0.005615	-0.002380	0.008175	0.000000	0.000000	2.000000	24.000000	0.000000
20482.272572	-0.082405	0.585675	0.021737	87.269775	4.770029	58.094231	-0.878634	0.000000	-1.086634	0.000000	0.000000	0.000000	0.006821	-0.000001	0.001174	0.000000	0.000000	2.000000	24.000000	0.000000
20482.275905	-0.082405	0.585675	0.021737	87.269775	4.770029	58.094231	-0.878634	0.000000	-1.086634	0.000000	0.000000	0.000000	0.006821	-0.000001	0.001174	0.000000	0.000000	2.000000	24.000000	0.000000
20482.279238	-0.082405	0.585675	0.021737	87.269775	4.770029	58.094231	-0.878634	0.000000	-1.086634	0.000000	0.000000	0.000000	0.006821	-0.000001	0.001174	0.000000	0.000000	2.000000	24.000000	0.000000
20482.282572	-0.082405	0.585675	0.021737	87.269775	4.770029	58.094231	-0.878634	0.000000	-1.086634	0.000000	0.000000	0.000000	0.006821	-0.000001	0.001174	0.000000	0.000000	2.000000	24.000000	0.000000
20482.285905	-0.082427	0.585675	0.021733	87.269775	4.770029	58.094231	-0.878634	0.000000	-1.086634	0.000000	0.000000	0.000000	-0.006822	-0.000001	-0.001174	0.000000	0.000000	2.000000	24.000000	0.000000
20482.289238	-0.082427	0.585675	0.021733	87.269775	4.764592	58.094234	-0.879771	0.000000	-1.086830	0.000000	0.000000	0.000000	-0.006822	-0.000001	-0.001174	0.000000	0.000000	2.000000	24.000000	0.000000
20482.292572	-0.082427	0.585675	0.021733	87.269775	4.764592	58.094234	-0.879771	0.000000	-1.086830	0.000000	0.000000	0.000000	-0.006822	-0.000001	-0.001174	0.000000	0.000000	2.000000	24.000000	0.000000
20482.295905	-0.082427	0.585675	0.021733	87.269775	4.764592	58.094234	-0.879771	0.000000	-1.086830	0.000000	0.000000	0.000000	-0.006822	-0.000001	-0.001174	0.000000	0.000000	2.000000	24.000000	0.000000
20482.299238	-0.082492	0.585683	0.021698	87.269852	4.759202	58.094276	-0.878634	0.000000	-1.086634	0.000000	0.000000	0.000000	-0.019256	0.002379	-0.010524	0.000000	0.000000	2.000000	24.000000	0.000000
20482.302572	-0.082492	0.585683	0.021698	87.269852	4.759202	58.094276	-0.878634	0.000000	-1.086634	0.000000	0.000000	0.000000	-0.019256	0.002379	-0.010524	0.000000	0.000000	2.000000	24.000000	0.000000
20482.305905	-0.082492	0.585683	0.021698	87.269852	4.759202	58.094276	-0.878634	0.000000	-1.086634	0.000000	0.000000	0.000000	-0.019256	0.002379	-0.010524	0.000000	0.000000	2.000000	24.000000	0.000000
20482.309238	-0.082492	0.585683	0.021698	87.272789	4.772948	58.110703	-0.875425	0.000000	-1.084880	0.000000	0.000000	0.000000	-0.019256	0.002379	-0.010524	0.000000	0.000000	2.000000	24.000000	0.000000
20482.312572	-0.082511	0.585665	0.021677	87.272789	4.772948	58.110703	-0.875425	0.000000	-1.084880	0.000000	0.000000	0.000000	-0.005969	-0.005584	-0.006101	0.000000	0.000000	2.000000	24.000000	0.000000
20482.315905	-0.082511	0.585665	0.021677	87.272789	4.772948	58.110703	-0.875425	0.000000	-1.084880	0.000000	0.000000	0.000000	-0.005969	-0.005584	-0.006101	0.000000	0.000000	2.000000	24.000000	0.000000
20482.319238	-0.082511	0.585665	0.021677	87.276527	4.793185	58.131050	-0.875425	0.000000	-1.084880	0.000000	0.000000	0.000000	-0.005969	-0.005584	-0.006101	0.000000	0.000000	2.000000	24.000000	0.000000
20482.322572	-0.082511	0.585665	0.021677	87.276527	4.793185	58.131050	-0.875425	0.000000	-1.084880	0.000000	0.000000	0.000000	-0.005969	-0.005584	-0.006101	0.000000	0.000000	2.000000	24.000000	0.000000
20482.325905	-0.082506	0.585627	0.021644	87.276527	4.793185	58.131050	-0.875425	0.000000	-1.084880	0.000000	0.000000	0.000000	0.001695	-0.011174	-0.009853	0.000000	0.000000	2.000000	24.000000	0.000000
20482.329238	-0.082506	0.585627	0.021644	87.279625	4.809838	58.147724	-0.874430	0.000000	-1.083863	0.000000	0.000000	0.000000	0.001695	-0.011174	-0.009853	0.000000	0.000000	2.000000	24.000000	0.000000
20482.332572	-0.082506	0.585627	0.021644	87.279625	4.809838	58.147724	-0.874430	0.000000	-1.083863	0.000000	0.000000	0.000000	0.001695	-0.011174	-0.009853	0.000000	0.000000	2.000000	24.000000	0.000000
20482.335905	-0.082506	0.585627	0.021644	87.279625	4.809838	58.147724	-0.874430	0.000000	-1.083863	0.000000	0.000000	0.000000	0.001695	-0.011174	-0.009853	0.000000	0.000000	2.000000	24.000000	0.000000
20482.339238	-0.082524	0.585564	0.021615	87.283508	4.827501	58.168106	-0.874713	0.000000	-1.082221	0.000000	0.000000	0.000000	-0.005476	-0.019115	-0.008957	0.000000	0.000000	2.000000	24.000000	0.000000
20482.342572	-0.082524	0.585564	0.021615	87.283508	4.827501	58.168106	-0.874713	0.000000	-1.082221	0.000000	0.000000	0.000000	-0.005476	-0.019115	-0.008957	0.000000	0.000000	2.000000	24.000000	0.000000
20482.345905	-0.082524	0.585564	0.021615	87.283508	4.827501	58.168106	-0.874713	0.000000	-1.082221	0.000000	0.000000	0.000000	-0.005476	-0.019115	-0.008957	0.000000	0.000000	2.000000	24.000000	0.000000
20482.349238	-0.082524	0.585564	0.021615	87.281998	4.815610	58.158974	-0.873800	0.000000	-1.080728	0.000000	0.000000	0.000000	-0.005476	-0.019115	-0.008957	0.000000	0.000000	2.000000	24.000000	0.000000
20482.352572	-0.082544	0.585545	0.021594	87.281998	4.815610	58.158974	-0.873800	0.000000	-1.080728	0.000000	0.000000	0.000000	-0.005969	-0.005584	-0.006103	0.000000	0.000000	2.000000	24.000000	0.000000
20482.355905	-0.082544	0.585545	0.021594	87.281998	4.815610	58.158974	-0.873800	0.000000	-1.080728	0.000000	0.000000	0.000000	-0.005969	-0.005584	-0.006103	0.000000	0.000000	2.000000	24.000000	0.000000
20482.359238	-0.082544	0.585545	0.021594	87.279831	4.800104	58.146317	-0.873800	0.000000	-1.080728	0.000000	0.000000	0.000000	-0.005969	-0.005584	-0.006103	0.000000	0.000000	2.000000	24.000000	0.000000
20482.362572	-0.082544	0.585545	0.021594	87.279831	4.800104	58.146317	-0.873800	0.000000	-1.080728	0.000000	0.000000	0.000000	-0.005969	-0.005584	-0.006103	0.000000	0.000000	2.000000	24.000000	0.000000
20482.365905	-0.082567	0.585545	0.021590	87.279831	4.800104	58.146317	-0.873800	0.000000	-1.080728	0.000000	0.000000	0.000000	-0.006818	-0.000005	-0.001176	0.000000	0.000000	2.000000	24.000000	0.000000
20482.369238	-0.082567	0.585545	0.021590	87.279762	4.797323	58.146229	-0.872805	0.000000	-1.079711	0.000000	0.000000	0.000000	-0.006818	-0.000005	-0.001176	0.000000	0.000000	2.000000	24.000000	0.000000
20482.372572	-0.082567	0.585545	0.021590	87.279762	4.797323	58.146229	-0.872805	0.000000	-1.079711	0.000000	0.000000	0.000000	-0.006818	-0.000005	-0.001176	0.000000	0.000000	2.000000	24.000000	0.000000
20482.375905	-0.082567	0.585545	0.021590	87.279762	4.797323	58.146229	-0.872805	0.000000	-1.079711	0.000000	0.000000	0.000000	-0.006818	-0.000005	-0.001176	0.000000	0.000000	2.000000	24.000000	0.000000
20482.379238	-0.082615	0.585564	0.021599	87.276817	4.778011	58.129604	-0.871669	0.000000	-1.079515	0.000000	0.000000	0.000000	-0.014486	0.005579	0.002575	0.000000	0.000000	2.000000	24.000000	0.000000
20482.382572	-0.082615	0.585564	0.021599	87.276817	4.778011	58.129604	-0.871669	0.000000	-1.079515	0.000000	0.000000	0.000000	-0.014486	0.005579	0.002575	0.000000	0.000000	2.000000	24.000000	0.000000
20482.385905	-0.082615	0.585564	0.021599	87.276817	4.778011	58.129604	-0.871669	0.000000	-1.079515	0.000000	0.000000	0.000000	-0.014486	0.005579	0.002575	0.000000	0.000000	2.000000	24.000000	0.000000
20482.389238	-0.082615	0.585564	0.021599	87.276672	4.780753	58.129570	-0.869254	0.000000	-1.079944	0.000000	0.000000	0.000000	-0.014486	0.005579	0.002575	0.000000	0.000000	2.000000	24.000000	0.000000
20482.392572	-0.082592	0.585564	0.021603	87.276672	4.780753	58.129570	-0.869254	0.000000	-1.079944	0.000000	0.000000	0.000000	0.006818	0.000000	0.001176	0.000000	0.000000	2.000000	24.000000	0.000000
20482.395905	-0.082592	0.585564	0.021603	87.276672	4.780753	58.129570	-0.869254	0.000000	-1.079944	0.000000	0.000000	0.000000	0.006818	0.000000	0.001176	0.000000	0.000000	2.000000	24.000000	0.000000
20482.399238	-0.082592	0.585564	0.021603	87.276749	4.786158	58.129520	-0.869254	0.000000	-1.079944	0.000000	0.000000	0.000000	0.006818	0.000000	0.001176	0.000000	0.000000	2.000000	24.000000	0.000000
20482.402572	-0.082592	0.585564	0.021603	87.276749	4.786158	58.129520	-0.869254	0.000000	-1.079944	0.000000	0.000000	0.000000	0.006818	0.000000	0.001176	0.000000	0.000000	2.000000	24.000000	0.000000
20482.405905	-0.082547	0.585564	0.021611	87.276749	4.786158	58.129520	-0.869254	0.000000	-1.079944	0.000000	0.000000	0.000000	0.013638	0.000000	0.002352	0.000000	0.000000	2.000000	24.000000	0.000000
20482.409238	-0.082547	0.585564	0.021611	87.279762	4.808179	58.146145	-0.870391	0.000000	-1.080141	0.000000	0.000000	0.000000	0.013638	0.000000	0.002352	0.000000	0.000000	2.000000	24.000000	0.000000
20482.412572	-0.082547	0.585564	0.021611	87.279762	4.808179	58.146145	-0.870391	0.000000	-1.080141	0.000000	0.000000	0.000000	0.013638	0.000000	0.002352	0.000000	0.000000	2.000000	24.000000	0.000000
20482.415905	-0.082547	0.585564	0.021611	87.279762	4.808179	58.146145	-0.870391	0.000000	-1.080141	0.000000	0.000000	0.000000	0.013638	0.000000	0.002352	0.000000	0.000000	2.000000	24.000000	0.000000
20482.419238	-0.082472	0.585553	0.021583	87.279831	4.810926	58.146206	-0.872663	0.000000	-1.080533	0.000000	0.000000	0.000000	0.022512	-0.003204	-0.008405	0.000000	0.000000	2.000000	24.000000	0.000000
20482.422572	-0.082472	0.585553	0.021583	87.279831	4.810926	58.146206	-0.872663	0.000000	-1.080533	0.000000	0.000000	0.000000	0.022512	-0.003204	-0.008405	0.000000	0.000000	2.000000	24.000000	0.000000
20482.425905	-0.082472	0.585553	0.021583	87.279831	4.810926	58.146206	-0.872663	0.000000	-1.080533	0.000000	0.000000	0.000000	0.022512	-0.003204	-0.008405	0.000000	0.000000	2.000000	24.000000	0.000000
20482.429238	-0.082472	0.585553	0.021583	87.279831	4.810926	58.146206	-0.876415	0.000000	-1.079132	0.000000	0.000000	0.000000	0.022512	-0.003204	-0.008405	0.000000	0.000000	2.000000	24.000000	0.000000
20482.432572	-0.082472	0.585553	0.021583	87.279831	4.810926	58.146206	-0.876415	0.000000	-1.079132	0.000000	0.000000	0.000000	0.000001	-0.000003	0.000000	0.000000	0.000000	2.000000	24.000000	0.000000
20482.435905	-0.082472	0.585553	0.021583	87.279831	4.810926	58.146206	-0.876415	0.000000	-1.079132	0.000000	0.000000	0.000000	0.000001	-0.000003	0.000000	0.000000	0.000000	2.000000	24.000000	0.000000
20482.439238	-0.082472	0.585553	0.021583	87.279762	4.808179	58.146145	-0.876415	0.000000	-1.079132	0.000000	0.000000	0.000000	0.000001	-0.000003	0.000000	0.000000	0.000000	2.000000	24.000000	0.000000
20482.442572	-0.082472	0.585553	0.021583	87.279762	4.808179	58.146145	-0.876415	0.000000	-1.079132	0.000000	0.000000	0.000000	0.000001	-0.000003	0.000000	0.000000	0.000000	2.000000	24.000000	0.000000
20482.445905	-0.082492	0.585534	0.021562	87.279762	4.808179	58.146145	-0.876415	0.000000	-1.079132	0.000000	0.000000	0.000000	-0.005968	-0.005588	-0.006102	0.000000	0.000000	2.000000	24.000000	0.000000
20482.449238	-0.082492	0.585534	0.021562	87.282860	4.822051	58.162830	-0.876415	0.000000	-1.079132	0.000000	0.000000	0.000000	-0.005968	-0.005588	-0.006102	0.000000	0.000000	2.000000	24.000000	0.000000
20482.452572	-0.082492	0.585534	0.021562	87.282860	4.822051	58.162830	-0.876415	0.000000	-1.079132	0.000000	0.000000	0.000000	-0.005968	-0.005588	-0.006102	0.000000	0.000000	2.000000	24.000000	0.000000
20482.455905	-0.082492	0.585534	0.021562	87.282860	4.822051	58.162830	-0.876415	0.000000	-1.079132	0.000000	0.000000	0.000000	-0.005968	-0.005588	-0.006102	0.000000	0.000000	2.000000	24.000000	0.000000
20482.459238	-0.082500	0.585519	0.021609	87.282791	4.824766	58.162792	-0.875420	0.000000	-1.078115	0.000000	0.000000	0.000000	-0.002413	-0.004770	0.014003	0.000000	0.000000	2.000000	24.000000	0.000000
20482.462572	-0.082500	0.585519	0.021609	87.282791	4.824766	58.162792	-0.875420	0.000000	-1.078115	0.000000	0.000000	0.000000	-0.002413	-0.004770	0.014003	0.000000	0.000000	2.000000	24.000000	0.000000
20482.465905	-0.082500	0.585519	0.021609	87.282791	4.824766	58.162792	-0.875420	0.000000	-1.078115	0.000000	0.000000	0.000000	-0.002413	-0.004770	0.014003	0.000000	0.000000	2.000000	24.000000	0.000000
20482.469238	-0.082500	0.585519	0.021609	87.285881	4.844236	58.179573	-0.875018	0.000000	-1.080449	0.000000	0.000000	0.000000	-0.002413	-0.004770	0.014003	0.000000	0.000000	2.000000	24.000000	0.000000
20482.472572	-0.082478	0.585492	0.021620	87.285881	4.844236	58.179573	-0.875018	0.000000	-1.080449	0.000000	0.000000	0.000000	0.006460	-0.007960	0.003247	0.000000	0.000000	2.000000	24.000000	0.000000
20482.475905	-0.082478	0.585492	0.021620	87.285881	4.844236	58.179573	-0.875018	0.000000	-1.080449	0.000000	0.000000	0.000000	0.006460	-0.007960	0.003247	0.000000	0.000000	2.000000	24.000000	0.000000
20482.479238	-0.082478	0.585492	0.021620	87.292023	4.883055	58.213013	-0.875018	0.000000	-1.080449	0.000000	0.000000	0.000000	0.006460	-0.007960	0.003247	0.000000	0.000000	2.000000	24.000000	0.000000
20482.482572	-0.082478	0.585492	0.021620	87.292023	4.883055	58.213013	-0.875018	0.000000	-1.080449	0.000000	0.000000	0.000000	0.006460	-0.007960	0.003247	0.000000	0.000000	2.000000	24.000000	0.000000
20482.485905	-0.082431	0.585447	0.021618	87.292023	4.883055	58.213013	-0.875018	0.000000	-1.080449	0.000000	0.000000	0.000000	0.014132	-0.013553	-0.000509	0.000000	0.000000	2.000000	24.000000	0.000000
20482.489238	-0.082431	0.585447	0.021618	87.294991	4.905262	58.229725	-0.876095	0.000000	-1.080990	0.000000	0.000000	0.000000	0.014132	-0.013553	-0.000509	0.000000	0.000000	2.000000	24.000000	0.000000
20482.492572	-0.082431	0.585447	0.021618	87.294991	4.905262	58.229725	-0.876095	0.000000	-1.080990	0.000000	0.000000	0.000000	0.014132	-0.013553	-0.000509	0.000000	0.000000	2.000000	24.000000	0.000000
20482.495905	-0.082431	0.585447	0.021618	87.294991	4.905262	58.229725	-0.876095	0.000000	-1.080990	0.000000	0.000000	0.000000	0.014132	-0.013553	-0.000509	0.000000	0.000000	2.000000	24.000000	0.000000
20482.499238	-0.082384	0.585402	0.021616	87.298027	4.922048	58.246616	-0.878451	0.000000	-1.080905	0.000000	0.000000	0.000000	0.014128	-0.013530	-0.000512	0.000000	0.000000	2.000000	24.000000	0.000000
20482.502572	-0.082384	0.585402	0.021616	87.298027	4.922048	58.246616	-0.878451	0.000000	-1.080905	0.000000	0.000000	0.000000	0.014128	-0.013530	-0.000512	0.000000	0.000000	2.000000	24.000000	0.000000
20482.505905	-0.082384	0.585402	0.021616	87.298027	4.922048	58.246616	-0.878451	0.000000	-1.080905	0.000000	0.000000	0.000000	0.014128	-0.013530	-0.000512	0.000000	0.000000	2.000000	24.000000	0.000000
20482.509238	-0.082384	0.585402	0.021616	87.298027	4.919322	58.246597	-0.880805	0.000000	-1.080819	0.000000	0.000000	0.000000	0.014128	-0.013530	-0.000512	0.000000	0.000000	2.000000	24.000000	0.000000
20482.512572	-0.082403	0.585410	0.021589	87.298027	4.919322	58.246597	-0.880805	0.000000	-1.080819	0.000000	0.000000	0.000000	-0.005615	0.002386	-0.008174	0.000000	0.000000	2.000000	24.000000	0.000000
20482.515905	-0.082403	0.585410	0.021589	87.298027	4.919322	58.246597	-0.880805	0.000000	-1.080819	0.000000	0.000000	0.000000	-0.005615	0.002386	-0.008174	0.000000	0.000000	2.000000	24.000000	0.000000
20482.519238	-0.082403	0.585410	0.021589	87.297958	4.916550	58.246460	-0.880805	0.000000	-1.080819	0.000000	0.000000	0.000000	-0.005615	0.002386	-0.008174	0.000000	0.000000	2.000000	24.000000	0.000000
20482.522572	-0.082403	0.585410	0.021589	87.297958	4.916550	58.246460	-0.880805	0.000000	-1.080819	0.000000	0.000000	0.000000	-0.005615	0.002386	-0.008174	0.000000	0.000000	2.000000	24.000000	0.000000
20482.525905	-0.082425	0.585410	0.021585	87.297958	4.916550	58.246460	-0.880805	0.000000	-1.080819	0.000000	0.000000	0.000000	-0.006819	0.000008	-0.001173	0.000000	0.000000	2.000000	24.000000	0.000000
20482.529238	-0.082425	0.585410	0.021585	87.297958	4.913854	58.246460	-0.879870	0.000000	-1.079457	0.000000	0.000000	0.000000	-0.006819	0.000008	-0.001173	0.000000	0.000000	2.000000	24.000000	0.000000
20482.532572	-0.082425	0.585410	0.021585	87.297958	4.913854	58.246460	-0.879870	0.000000	-1.079457	0.000000	0.000000	0.000000	-0.006819	0.000008	-0.001173	0.000000	0.000000	2.000000	24.000000	0.000000
20482.535905	-0.082425	0.585410	0.021585	87.297958	4.913854	58.246460	-0.879870	0.000000	-1.079457	0.000000	0.000000	0.000000	-0.006819	0.000008	-0.001173	0.000000	0.000000	2.000000	24.000000	0.000000
20482.539238	-0.082425	0.585410	0.021585	87.297958	4.913854	58.246460	-0.878733	0.000000	-1.079262	0.000000	0.000000	0.000000	0.000001	0.000008	0.000000	0.000000	0.000000	2.000000	24.000000	0.000000
20482.542572	-0.082425	0.585410	0.021585	87.297958	4.913854	58.246460	-0.878733	0.000000	-1.079262	0.000000	0.000000	0.000000	0.000001	0.000008	0.000000	0.000000	0.000000	2.000000	24.000000	0.000000
20482.545905	-0.082425	0.585410	0.021585	87.297958	4.913854	58.246460	-0.878733	0.000000	-1.079262	0.000000	0.000000	0.000000	0.000001	0.000008	0.000000	0.000000	0.000000	2.000000	24.000000	0.000000
20482.549238	-0.082425	0.585410	0.021585	87.298027	4.919322	58.246597	-0.878733	0.000000	-1.079262	0.000000	0.000000	0.000000	0.000001	0.000008	0.000000	0.000000	0.000000	2.000000	24.000000	0.000000
20482.552572	-0.082403	0.585410	0.021589	87.298027	4.919322	58.246597	-0.878733	0.000000	-1.079262	0.000000	0.000000	0.000000	0.006819	0.000008	0.001174	0.000000	0.000000	2.000000	24.000000	0.000000
20482.555905	-0.082403	0.585410	0.021589	87.298027	4.919322	58.246597	-0.878733	0.000000	-1.079262	0.000000	0.000000	0.000000	0.006819	0.000008	0.001174	0.000000	0.000000	2.000000	24.000000	0.000000
20482.559238	-0.082403	0.585410	0.021589	87.298027	4.922048	58.246616	-0.878733	0.000000	-1.079262	0.000000	0.000000	0.000000	0.006819	0.000008	0.001174	0.000000	0.000000	2.000000	24.000000	0.000000
20482.562572	-0.082403	0.585410	0.021589	87.298027	4.922048	58.246616	-0.878733	0.000000	-1.079262	0.000000	0.000000	0.000000	0.006819	0.000008	0.001174	0.000000	0.000000	2.000000	24.000000	0.000000
20482.565905	-0.082357	0.585410	0.021597	87.298027	4.922048	58.246616	-0.878733	0.000000	-1.079262	0.000000	0.000000	0.000000	0.013636	0.000008	0.002346	0.000000	0.000000	2.000000	24.000000	0.000000
20482.569238	-0.082357	0.585410	0.021597	87.294846	4.910669	58.229679	-0.879870	0.000000	-1.079457	0.000000	0.000000	0.000000	0.013636	0.000008	0.002346	0.000000	0.000000	2.000000	24.000000	0.000000
20482.572572	-0.082357	0.585410	0.021597	87.294846	4.910669	58.229679	-0.879870	0.000000	-1.079457	0.000000	0.000000	0.000000	0.013636	0.000008	0.002346	0.000000	0.000000	2.000000	24.000000	0.000000
20482.575905	-0.082357	0.585410	0.021597	87.294846	4.910669	58.229679	-0.879870	0.000000	-1.079457	0.000000	0.000000	0.000000	0.013636	0.000008	0.002346	0.000000	0.000000	2.000000	24.000000	0.000000
20482.579238	-0.082319	0.585420	0.021645	87.294914	4.913395	58.229691	-0.882142	0.000000	-1.079848	0.000000	0.000000	0.000000	0.011586	0.003212	0.014276	0.000000	0.000000	2.000000	24.000000	0.000000
20482.582572	-0.082319	0.585420	0.021645	87.294914	4.913395	58.229691	-0.882142	0.000000	-1.079848	0.000000	0.000000	0.000000	0.011586	0.003212	0.014276	0.000000	0.000000	2.000000	24.000000	0.000000
20482.585905	-0.082319	0.585420	0.021645	87.294914	4.913395	58.229691	-0.882142	0.000000	-1.079848	0.000000	0.000000	0.000000	0.011586	0.003212	0.014276	0.000000	0.000000	2.000000	24.000000	0.000000
20482.589238	-0.082319	0.585420	0.021645	87.291946	4.893933	58.212994	-0.884073	0.000000	-1.082227	0.000000	0.000000	0.000000	0.011586	0.003212	0.014276	0.000000	0.000000	2.000000	24.000000	0.000000
20482.592572	-0.082344	0.585439	0.021657	87.291946	4.893933	58.212994	-0.884073	0.000000	-1.082227	0.000000	0.000000	0.000000	-0.007667	0.005560	0.003758	0.000000	0.000000	2.000000	24.000000	0.000000
20482.595905	-0.082344	0.585439	0.021657	87.291946	4.893933	58.212994	-0.884073	0.000000	-1.082227	0.000000	0.000000	0.000000	-0.007667	0.005560	0.003758	0.000000	0.000000	2.000000	24.000000	0.000000
20482.599238	-0.082344	0.585439	0.021657	87.288849	4.874463	58.196163	-0.884073	0.000000	-1.082227	0.000000	0.000000	0.000000	-0.007667	0.005560	0.003758	0.000000	0.000000	2.000000	24.000000	0.000000
20482.602572	-0.082344	0.585439	0.021657	87.288849	4.874463	58.196163	-0.884073	0.000000	-1.082227	0.000000	0.000000	0.000000	-0.007667	0.005560	0.003758	0.000000	0.000000	2.000000	24.000000	0.000000
20482.605905	-0.082396	0.585450	0.021689	87.288849	4.874463	58.196163	-0.884073	0.000000	-1.082227	0.000000	0.000000	0.000000	-0.015690	0.003203	0.009584	0.000000	0.000000	2.000000	24.000000	0.000000
20482.609238	-0.082396	0.585450	0.021689	87.285881	4.852376	58.179546	-0.882795	0.000000	-1.082854	0.000000	0.000000	0.000000	-0.015690	0.003203	0.009584	0.000000	0.000000	2.000000	24.000000	0.000000
20482.612572	-0.082396	0.585450	0.021689	87.285881	4.852376	58.179546	-0.882795	0.000000	-1.082854	0.000000	0.000000	0.000000	-0.015690	0.003203	0.009584	0.000000	0.000000	2.000000	24.000000	0.000000
20482.615905	-0.082396	0.585450	0.021689	87.285881	4.852376	58.179546	-0.882795	0.000000	-1.082854	0.000000	0.000000	0.000000	-0.015690	0.003203	0.009584	0.000000	0.000000	2.000000	24.000000	0.000000
20482.619238	-0.082450	0.585434	0.021728	87.288918	4.866282	58.196209	-0.880180	0.000000	-1.084451	0.000000	0.000000	0.000000	-0.016048	-0.004776	0.011654	0.000000	0.000000	2.000000	24.000000	0.000000
20482.622572	-0.082450	0.585434	0.021728	87.288918	4.866282	58.196209	-0.880180	0.000000	-1.084451	0.000000	0.000000	0.000000	-0.016048	-0.004776	0.011654	0.000000	0.000000	2.000000	24.000000	0.000000
20482.625905	-0.082450	0.585434	0.021728	87.288918	4.866282	58.196209	-0.880180	0.000000	-1.084451	0.000000	0.000000	0.000000	-0.016048	-0.004776	0.011654	0.000000	0.000000	2.000000	24.000000	0.000000
20482.629238	-0.082450	0.585434	0.021728	87.288918	4.866282	58.196209	-0.877505	0.000000	-1.086393	0.000000	0.000000	0.000000	-0.016048	-0.004776	0.011654	0.000000	0.000000	2.000000	24.000000	0.000000
20482.632572	-0.082458	0.585418	0.021775	87.288918	4.866282	58.196209	-0.877505	0.000000	-1.086393	0.000000	0.000000	0.000000	-0.002412	-0.004763	0.014001	0.000000	0.000000	2.000000	24.000000	0.000000
20482.635905	-0.082458	0.585418	0.021775	87.288918	4.866282	58.196209	-0.877505	0.000000	-1.086393	0.000000	0.000000	0.000000	-0.002412	-0.004763	0.014001	0.000000	0.000000	2.000000	24.000000	0.000000
20482.639238	-0.082458	0.585418	0.021775	87.292023	4.883055	58.213013	-0.877505	0.000000	-1.086393	0.000000	0.000000	0.000000	-0.002412	-0.004763	0.014001	0.000000	0.000000	2.000000	24.000000	0.000000
20482.642572	-0.082458	0.585418	0.021775	87.292023	4.883055	58.213013	-0.877505	0.000000	-1.086393	0.000000	0.000000	0.000000	-0.002412	-0.004763	0.014001	0.000000	0.000000	2.000000	24.000000	0.000000
20482.645905	-0.082459	0.585391	0.021781	87.292023	4.883055	58.213013	-0.877505	0.000000	-1.086393	0.000000	0.000000	0.000000	-0.000355	-0.007972	0.002071	0.000000	0.000000	2.000000	24.000000	0.000000
20482.649238	-0.082459	0.585391	0.021781	87.291809	4.885764	58.212925	-0.877104	0.000000	-1.088727	0.000000	0.000000	0.000000	-0.000355	-0.007972	0.002071	0.000000	0.000000	2.000000	24.000000	0.000000
20482.652572	-0.082459	0.585391	0.021781	87.291809	4.885764	58.212925	-0.877104	0.000000	-1.088727	0.000000	0.000000	0.000000	-0.000355	-0.007972	0.002071	0.000000	0.000000	2.000000	24.000000	0.000000
20482.655905	-0.082459	0.585391	0.021781	87.291809	4.885764	58.212925	-0.877104	0.000000	-1.088727	0.000000	0.000000	0.000000	-0.000355	-0.007972	0.002071	0.000000	0.000000	2.000000	24.000000	0.000000
20482.659238	-0.082444	0.585375	0.021832	87.291809	4.885764	58.212925	-0.877044	0.000000	-1.089072	0.000000	0.000000	0.000000	0.004411	-0.004775	0.015174	0.000000	0.000000	2.000000	24.000000	0.000000
20482.662572	-0.082444	0.585375	0.021832	87.291809	4.885764	58.212925	-0.877044	0.000000	-1.089072	0.000000	0.000000	0.000000	0.004411	-0.004775	0.015174	0.000000	0.000000	2.000000	24.000000	0.000000
20482.665905	-0.082444	0.585375	0.021832	87.291809	4.885764	58.212925	-0.877044	0.000000	-1.089072	0.000000	0.000000	0.000000	0.004411	-0.004775	0.015174	0.000000	0.000000	2.000000	24.000000	0.000000
20482.669238	-0.082444	0.585375	0.021832	87.292023	4.883055	58.213013	-0.877779	0.000000	-1.091601	0.000000	0.000000	0.000000	0.004411	-0.004775	0.015174	0.000000	0.000000	2.000000	24.000000	0.000000
20482.672572	-0.082471	0.585367	0.021851	87.292023	4.883055	58.213013	-0.877779	0.000000	-1.091601	0.000000	0.000000	0.000000	-0.008026	-0.002382	0.005826	0.000000	0.000000	2.000000	24.000000	0.000000
20482.675905	-0.082471	0.585367	0.021851	87.292023	4.883055	58.213013	-0.877779	0.000000	-1.091601	0.000000	0.000000	0.000000	-0.008026	-0.002382	0.005826	0.000000	0.000000	2.000000	24.000000	0.000000
20482.679238	-0.082471	0.585367	0.021851	87.294991	4.894408	58.229790	-0.877779	0.000000	-1.091601	0.000000	0.000000	0.000000	-0.008026	-0.002382	0.005826	0.000000	0.000000	2.000000	24.000000	0.000000
20482.682572	-0.082471	0.585367	0.021851	87.294991	4.894408	58.229790	-0.877779	0.000000	-1.091601	0.000000	0.000000	0.000000	-0.008026	-0.002382	0.005826	0.000000	0.000000	2.000000	24.000000	0.000000
20482.685905	-0.082518	0.585341	0.021851	87.294991	4.894408	58.229790	-0.877779	0.000000	-1.091601	0.000000	0.000000	0.000000	-0.014000	-0.007987	-0.000280	0.000000	0.000000	2.000000	24.000000	0.000000
20482.689238	-0.082518	0.585341	0.021851	87.294991	4.891614	58.229721	-0.876442	0.000000	-1.092572	0.000000	0.000000	0.000000	-0.014000	-0.007987	-0.000280	0.000000	0.000000	2.000000	24.000000	0.000000
20482.692572	-0.082518	0.585341	0.021851	87.294991	4.891614	58.229721	-0.876442	0.000000	-1.092572	0.000000	0.000000	0.000000	-0.014000	-0.007987	-0.000280	0.000000	0.000000	2.000000	24.000000	0.000000
20482.695905	-0.082518	0.585341	0.021851	87.294991	4.891614	58.229721	-0.876442	0.000000	-1.092572	0.000000	0.000000	0.000000	-0.014000	-0.007987	-0.000280	0.000000	0.000000	2.000000	24.000000	0.000000
20482.699238	-0.082549	0.585325	0.021893	87.294991	4.891614	58.229721	-0.874108	0.000000	-1.092525	0.000000	0.000000	0.000000	-0.009232	-0.004754	0.012824	0.000000	0.000000	2.000000	24.000000	0.000000
20482.702572	-0.082549	0.585325	0.021893	87.294991	4.891614	58.229721	-0.874108	0.000000	-1.092525	0.000000	0.000000	0.000000	-0.009232	-0.004754	0.012824	0.000000	0.000000	2.000000	24.000000	0.000000
20482.705905	-0.082549	0.585325	0.021893	87.294991	4.891614	58.229721	-0.874108	0.000000	-1.092525	0.000000	0.000000	0.000000	-0.009232	-0.004754	0.012824	0.000000	0.000000	2.000000	24.000000	0.000000
20482.709238	-0.082549	0.585325	0.021893	87.294991	4.891614	58.229721	-0.872569	0.000000	-1.094663	0.000000	0.000000	0.000000	-0.009232	-0.004754	0.012824	0.000000	0.000000	2.000000	24.000000	0.000000
20482.712572	-0.082553	0.585317	0.021917	87.294991	4.891614	58.229721	-0.872569	0.000000	-1.094663	0.000000	0.000000	0.000000	-0.001207	-0.002397	0.006999	0.000000	0.000000	2.000000	24.000000	0.000000
20482.715905	-0.082553	0.585317	0.021917	87.294991	4.891614	58.229721	-0.872569	0.000000	-1.094663	0.000000	0.000000	0.000000	-0.001207	-0.002397	0.006999	0.000000	0.000000	2.000000	24.000000	0.000000
20482.719238	-0.082553	0.585317	0.021917	87.294991	4.894408	58.229790	-0.872569	0.000000	-1.094663	0.000000	0.000000	0.000000	-0.001207	-0.002397	0.006999	0.000000	0.000000	2.000000	24.000000	0.000000
20482.722572	-0.082553	0.585317	0.021917	87.294991	4.894408	58.229790	-0.872569	0.000000	-1.094663	0.000000	0.000000	0.000000	-0.001207	-0.002397	0.006999	0.000000	0.000000	2.000000	24.000000	0.000000
20482.725905	-0.082533	0.585335	0.021937	87.294991	4.894408	58.229790	-0.872569	0.000000	-1.094663	0.000000	0.000000	0.000000	0.005974	0.005584	0.006105	0.000000	0.000000	2.000000	24.000000	0.000000
20482.729238	-0.082533	0.585335	0.021937	87.291946	4.877575	58.212952	-0.872368	0.000000	-1.095829	0.000000	0.000000	0.000000	0.005974	0.005584	0.006105	0.000000	0.000000	2.000000	24.000000	0.000000
20482.732572	-0.082533	0.585335	0.021937	87.291946	4.877575	58.212952	-0.872368	0.000000	-1.095829	0.000000	0.000000	0.000000	0.005974	0.005584	0.006105	0.000000	0.000000	2.000000	24.000000	0.000000
20482.735905	-0.082533	0.585335	0.021937	87.291946	4.877575	58.212952	-0.872368	0.000000	-1.095829	0.000000	0.000000	0.000000	0.005974	0.005584	0.006105	0.000000	0.000000	2.000000	24.000000	0.000000
20482.739238	-0.082565	0.585365	0.021989	87.285881	4.841486	58.179504	-0.873364	0.000000	-1.096847	0.000000	0.000000	0.000000	-0.009729	0.008776	0.015682	0.000000	0.000000	2.000000	24.000000	0.000000
20482.742572	-0.082565	0.585365	0.021989	87.285881	4.841486	58.179504	-0.873364	0.000000	-1.096847	0.000000	0.000000	0.000000	-0.009729	0.008776	0.015682	0.000000	0.000000	2.000000	24.000000	0.000000
20482.745905	-0.082565	0.585365	0.021989	87.285881	4.841486	58.179504	-0.873364	0.000000	-1.096847	0.000000	0.000000	0.000000	-0.009729	0.008776	0.015682	0.000000	0.000000	2.000000	24.000000	0.000000
20482.749238	-0.082565	0.585365	0.021989	87.282860	4.822051	58.162830	-0.871743	0.000000	-1.099460	0.000000	0.000000	0.000000	-0.009729	0.008776	0.015682	0.000000	0.000000	2.000000	24.000000	0.000000
20482.752572	-0.082591	0.585383	0.022002	87.282860	4.822051	58.162830	-0.871743	0.000000	-1.099460	0.000000	0.000000	0.000000	-0.007676	0.005563	0.003753	0.000000	0.000000	2.000000	24.000000	0.000000
20482.755905	-0.082591	0.585383	0.022002	87.282860	4.822051	58.162830	-0.871743	0.000000	-1.099460	0.000000	0.000000	0.000000	-0.007676	0.005563	0.003753	0.000000	0.000000	2.000000	24.000000	0.000000
20482.759238	-0.082591	0.585383	0.022002	87.279907	4.805491	58.146267	-0.871743	0.000000	-1.099460	0.000000	0.000000	0.000000	-0.007676	0.005563	0.003753	0.000000	0.000000	2.000000	24.000000	0.000000
20482.762572	-0.082591	0.585383	0.022002	87.279907	4.805491	58.146267	-0.871743	0.000000	-1.099460	0.000000	0.000000	0.000000	-0.007676	0.005563	0.003753	0.000000	0.000000	2.000000	24.000000	0.000000
20482.765905	-0.082594	0.585402	0.022018	87.279907	4.805491	58.146267	-0.871743	0.000000	-1.099460	0.000000	0.000000	0.000000	-0.000849	0.005586	0.004928	0.000000	0.000000	2.000000	24.000000	0.000000
20482.769238	-0.082594	0.585402	0.022018	87.279762	4.808179	58.146145	-0.870464	0.000000	-1.100086	0.000000	0.000000	0.000000	-0.000849	0.005586	0.004928	0.000000	0.000000	2.000000	24.000000	0.000000
20482.772572	-0.082594	0.585402	0.022018	87.279762	4.808179	58.146145	-0.870464	0.000000	-1.100086	0.000000	0.000000	0.000000	-0.000849	0.005586	0.004928	0.000000	0.000000	2.000000	24.000000	0.000000
20482.775905	-0.082594	0.585402	0.022018	87.279762	4.808179	58.146145	-0.870464	0.000000	-1.100086	0.000000	0.000000	0.000000	-0.000849	0.005586	0.004928	0.000000	0.000000	2.000000	24.000000	0.000000
20482.779238	-0.082529	0.585394	0.022053	87.279831	4.810926	58.146206	-0.870322	0.000000	-1.100907	0.000000	0.000000	0.000000	0.019270	-0.002373	0.010526	0.000000	0.000000	2.000000	24.000000	0.000000
20482.782572	-0.082529	0.585394	0.022053	87.279831	4.810926	58.146206	-0.870322	0.000000	-1.100907	0.000000	0.000000	0.000000	0.019270	-0.002373	0.010526	0.000000	0.000000	2.000000	24.000000	0.000000
20482.785905	-0.082529	0.585394	0.022053	87.279831	4.810926	58.146206	-0.870322	0.000000	-1.100907	0.000000	0.000000	0.000000	0.019270	-0.002373	0.010526	0.000000	0.000000	2.000000	24.000000	0.000000
20482.789238	-0.082529	0.585394	0.022053	87.279831	4.819138	58.146309	-0.873534	0.000000	-1.102661	0.000000	0.000000	0.000000	0.019270	-0.002373	0.010526	0.000000	0.000000	2.000000	24.000000	0.000000
20482.792572	-0.082484	0.585394	0.022061	87.279831	4.819138	58.146309	-0.873534	0.000000	-1.102661	0.000000	0.000000	0.000000	0.013649	0.000005	0.002350	0.000000	0.000000	2.000000	24.000000	0.000000
20482.795905	-0.082484	0.585394	0.022061	87.279831	4.819138	58.146309	-0.873534	0.000000	-1.102661	0.000000	0.000000	0.000000	0.013649	0.000005	0.002350	0.000000	0.000000	2.000000	24.000000	0.000000
20482.799238	-0.082484	0.585394	0.022061	87.282715	4.841175	58.162872	-0.873534	0.000000	-1.102661	0.000000	0.000000	0.000000	0.013649	0.000005	0.002350	0.000000	0.000000	2.000000	24.000000	0.000000
20482.802572	-0.082484	0.585394	0.022061	87.282715	4.841175	58.162872	-0.873534	0.000000	-1.102661	0.000000	0.000000	0.000000	0.013649	0.000005	0.002350	0.000000	0.000000	2.000000	24.000000	0.000000
20482.805905	-0.082436	0.585375	0.022052	87.282715	4.841175	58.162872	-0.873534	0.000000	-1.102661	0.000000	0.000000	0.000000	0.014500	-0.005580	-0.002580	0.000000	0.000000	2.000000	24.000000	0.000000
20482.809238	-0.082436	0.585375	0.022052	87.285881	4.860560	58.179550	-0.875808	0.000000	-1.103053	0.000000	0.000000	0.000000	0.014500	-0.005580	-0.002580	0.000000	0.000000	2.000000	24.000000	0.000000
20482.812572	-0.082436	0.585375	0.022052	87.285881	4.860560	58.179550	-0.875808	0.000000	-1.103053	0.000000	0.000000	0.000000	0.014500	-0.005580	-0.002580	0.000000	0.000000	2.000000	24.000000	0.000000
20482.815905	-0.082436	0.585375	0.022052	87.285881	4.860560	58.179550	-0.875808	0.000000	-1.103053	0.000000	0.000000	0.000000	0.014500	-0.005580	-0.002580	0.000000	0.000000	2.000000	24.000000	0.000000
20482.819238	-0.082407	0.585338	0.022024	87.288918	4.877217	58.196198	-0.878225	0.000000	-1.102623	0.000000	0.000000	0.000000	0.008520	-0.011170	-0.008684	0.000000	0.000000	2.000000	24.000000	0.000000
20482.822572	-0.082407	0.585338	0.022024	87.288918	4.877217	58.196198	-0.878225	0.000000	-1.102623	0.000000	0.000000	0.000000	0.008520	-0.011170	-0.008684	0.000000	0.000000	2.000000	24.000000	0.000000
20482.825905	-0.082407	0.585338	0.022024	87.288918	4.877217	58.196198	-0.878225	0.000000	-1.102623	0.000000	0.000000	0.000000	0.008520	-0.011170	-0.008684	0.000000	0.000000	2.000000	24.000000	0.000000
20482.829238	-0.082407	0.585338	0.022024	87.295067	4.907958	58.229767	-0.879645	0.000000	-1.101176	0.000000	0.000000	0.000000	0.008520	-0.011170	-0.008684	0.000000	1.000000	2.000000	24.000000	0.000000
20482.832572	-0.082447	0.585301	0.021983	87.295067	4.907958	58.229767	-0.879645	0.000000	-1.101176	0.000000	0.000000	0.000000	-0.011953	-0.011145	-0.012207	0.000000	1.000000	2.000000	24.000000	0.000000
