# Supplementary material for: Haptic Guidance Needs to Be Intuitive Not Just Informative to Improve Human Motor Accuracy
Source: PLoS One. 2016 Mar 16;11(3):e0150912. doi: 10.1371/journal.pone.0150912 (PMC4794196; doi:10.1371/journal.pone.0150912)
Supplement: S2 Data — (ZIP) [file pone.0150912.s002.zip › Subject2/exp2_0025.txt]

Time	PosX	PosY	PosZ	RotX	RotY	RotZ	ForceX	ForceY	ForceZ	MomentX	MomentY	MomentZ	VelocityX	VelocityY	VelocityZ	CalibratedWeight	ButtonDown	Condition	Trial	Visual
21699.225180	-0.012204	0.474957	0.257953	75.679314	-87.115097	-62.831852	4.585024	0.000000	1.994381	0.000000	0.000000	0.000000	0.050687	0.017923	0.014425	0.000000	1.000000	4.000000	1.000000	0.000000
21699.228513	-0.012204	0.474957	0.257953	75.679314	-87.115097	-62.831852	4.585024	0.000000	1.994381	0.000000	0.000000	0.000000	0.050687	0.017923	0.014425	0.000000	1.000000	4.000000	1.000000	0.000000
21699.231847	-0.011899	0.475018	0.258034	75.679314	-87.115097	-62.831852	4.585024	0.000000	1.994381	0.000000	0.000000	0.000000	0.091279	0.018161	0.024430	0.000000	1.000000	4.000000	1.000000	0.000000
21699.235180	-0.011899	0.475018	0.258034	75.675903	-86.670135	-62.520390	4.585024	0.000000	1.994381	0.000000	0.000000	0.000000	0.091279	0.018161	0.024430	0.000000	1.000000	4.000000	1.000000	0.000000
21699.238513	-0.010071	0.475536	0.258423	75.675903	-86.670135	-62.520390	4.585024	0.000000	1.994381	0.000000	0.000000	0.000000	0.548510	0.155285	0.116477	0.000000	1.000000	4.000000	1.000000	0.000000
21699.241847	-0.010071	0.475536	0.258423	75.675903	-86.670135	-62.520390	4.585024	0.000000	1.994381	0.000000	0.000000	0.000000	0.548510	0.155285	0.116477	0.000000	1.000000	4.000000	1.000000	0.000000
21699.245180	-0.010071	0.475536	0.258423	75.677078	-86.559105	-62.522903	4.600106	0.000000	1.959342	0.000000	0.000000	0.000000	0.548510	0.155285	0.116477	0.000000	1.000000	4.000000	1.000000	0.000000
21699.248513	-0.008579	0.475424	0.258662	75.677078	-86.559105	-62.522903	4.600106	0.000000	1.959342	0.000000	0.000000	0.000000	0.447621	-0.033532	0.071958	0.000000	1.000000	4.000000	1.000000	0.000000
21699.251847	-0.008579	0.475424	0.258662	75.677078	-86.559105	-62.522903	4.600106	0.000000	1.959342	0.000000	0.000000	0.000000	0.447621	-0.033532	0.071958	0.000000	1.000000	4.000000	1.000000	0.000000
21699.255180	-0.008579	0.475424	0.258662	75.614433	-86.572876	-62.384796	4.610288	0.000000	1.935264	0.000000	0.000000	0.000000	0.447621	-0.033532	0.071958	0.000000	1.000000	4.000000	1.000000	0.000000
21699.258513	-0.007667	0.475612	0.259149	75.614433	-86.572876	-62.384796	4.610288	0.000000	1.935264	0.000000	0.000000	0.000000	0.273723	0.056520	0.146076	0.000000	1.000000	4.000000	1.000000	0.000000
21699.261847	-0.007667	0.475612	0.259149	75.614433	-86.572876	-62.384796	4.610288	0.000000	1.935264	0.000000	0.000000	0.000000	0.273723	0.056520	0.146076	0.000000	1.000000	4.000000	1.000000	0.000000
21699.265180	-0.007667	0.475612	0.259149	75.342545	-87.270195	-62.931725	4.617358	0.000000	1.918334	0.000000	0.000000	0.000000	0.273723	0.056520	0.146076	0.000000	1.000000	4.000000	1.000000	0.000000
21699.268513	-0.006447	0.475783	0.259715	75.342545	-87.270195	-62.931725	4.617358	0.000000	1.918334	0.000000	0.000000	0.000000	0.365760	0.051294	0.169797	0.000000	0.000000	4.000000	1.000000	0.000000
21699.271847	-0.006447	0.475783	0.259715	75.342545	-87.270195	-62.931725	4.617358	0.000000	1.918334	0.000000	0.000000	0.000000	0.365760	0.051294	0.169797	0.000000	0.000000	4.000000	1.000000	0.000000
21699.275180	-0.006447	0.475783	0.259715	74.924004	-88.431183	-64.353928	4.626484	0.000000	1.896218	0.000000	0.000000	0.000000	0.365760	0.051294	0.169797	0.000000	0.000000	4.000000	1.000000	0.000000
21699.278513	-0.006447	0.475783	0.259715	74.924004	-88.431183	-64.353928	4.626484	0.000000	1.896218	0.000000	0.000000	0.000000	0.365760	0.051294	0.169797	0.000000	0.000000	4.000000	1.000000	0.000000
21699.281847	-0.005737	0.475895	0.260261	74.924004	-88.431183	-64.353928	4.626484	0.000000	1.896218	0.000000	0.000000	0.000000	0.213106	0.033619	0.163599	0.000000	0.000000	4.000000	1.000000	0.000000
21699.285180	-0.005737	0.475895	0.260261	74.481819	-89.762978	-65.811928	4.626484	0.000000	1.896218	0.000000	0.000000	0.000000	0.213106	0.033619	0.163599	0.000000	0.000000	4.000000	1.000000	0.000000
21699.288513	-0.005366	0.475947	0.260757	74.481819	-89.762978	-65.811928	4.626484	0.000000	1.896218	0.000000	0.000000	0.000000	0.111283	0.015630	0.148995	0.000000	0.000000	4.000000	1.000000	0.000000
21699.291847	-0.005366	0.475947	0.260757	74.481819	-89.762978	-65.811928	4.626484	0.000000	1.896218	0.000000	0.000000	0.000000	0.111283	0.015630	0.148995	0.000000	0.000000	4.000000	1.000000	0.000000
21699.295180	-0.005366	0.475947	0.260757	74.116180	-90.940582	-67.110374	4.635838	0.000000	1.873235	0.000000	0.000000	0.000000	0.111283	0.015630	0.148995	0.000000	0.000000	4.000000	1.000000	0.000000
21699.298513	-0.005366	0.475947	0.260757	74.116180	-90.940582	-67.110374	4.635838	0.000000	1.873235	0.000000	0.000000	0.000000	0.111283	0.015630	0.148995	0.000000	0.000000	4.000000	1.000000	0.000000
21699.301847	-0.004824	0.476118	0.261282	74.116180	-90.940582	-67.110374	4.635838	0.000000	1.873235	0.000000	0.000000	0.000000	0.162540	0.051225	0.157460	0.000000	0.000000	4.000000	1.000000	0.000000
21699.305180	-0.004824	0.476118	0.261282	73.904266	-92.102020	-68.327019	4.635838	0.000000	1.873235	0.000000	0.000000	0.000000	0.162540	0.051225	0.157460	0.000000	0.000000	4.000000	1.000000	0.000000
21699.308513	-0.004417	0.476246	0.261683	73.904266	-92.102020	-68.327019	4.635838	0.000000	1.873235	0.000000	0.000000	0.000000	0.122048	0.038520	0.120187	0.000000	0.000000	4.000000	1.000000	0.000000
21699.311847	-0.004417	0.476246	0.261683	73.904266	-92.102020	-68.327019	4.635838	0.000000	1.873235	0.000000	0.000000	0.000000	0.122048	0.038520	0.120187	0.000000	0.000000	4.000000	1.000000	0.000000
21699.315180	-0.004417	0.476246	0.261683	73.819778	-93.188698	-69.345673	4.643947	0.000000	1.853041	0.000000	0.000000	0.000000	0.122048	0.038520	0.120187	0.000000	0.000000	4.000000	1.000000	0.000000
21699.318513	-0.003941	0.476391	0.261944	73.819778	-93.188698	-69.345673	4.643947	0.000000	1.853041	0.000000	0.000000	0.000000	0.142900	0.043336	0.078357	0.000000	0.000000	4.000000	1.000000	0.000000
21699.321847	-0.003941	0.476391	0.261944	73.819778	-93.188698	-69.345673	4.643947	0.000000	1.853041	0.000000	0.000000	0.000000	0.142900	0.043336	0.078357	0.000000	0.000000	4.000000	1.000000	0.000000
21699.325180	-0.003941	0.476391	0.261944	73.737282	-94.135277	-70.235245	4.647484	0.000000	1.844152	0.000000	0.000000	0.000000	0.142900	0.043336	0.078357	0.000000	0.000000	4.000000	1.000000	0.000000
21699.328513	-0.003430	0.476514	0.262128	73.737282	-94.135277	-70.235245	4.647484	0.000000	1.844152	0.000000	0.000000	0.000000	0.153358	0.036850	0.055317	0.000000	0.000000	4.000000	1.000000	0.000000
21699.331847	-0.003430	0.476514	0.262128	73.737282	-94.135277	-70.235245	4.647484	0.000000	1.844152	0.000000	0.000000	0.000000	0.153358	0.036850	0.055317	0.000000	0.000000	4.000000	1.000000	0.000000
21699.335180	-0.003430	0.476514	0.262128	73.664482	-94.956032	-70.993797	4.651030	0.000000	1.835190	0.000000	0.000000	0.000000	0.153358	0.036850	0.055317	0.000000	0.000000	4.000000	1.000000	0.000000
21699.338513	-0.003430	0.476514	0.262128	73.664482	-94.956032	-70.993797	4.651030	0.000000	1.835190	0.000000	0.000000	0.000000	0.153358	0.036850	0.055317	0.000000	0.000000	4.000000	1.000000	0.000000
21699.341847	-0.003123	0.476596	0.262251	73.664482	-94.956032	-70.993797	4.651030	0.000000	1.835190	0.000000	0.000000	0.000000	0.092037	0.024569	0.036750	0.000000	0.000000	4.000000	1.000000	0.000000
21699.345180	-0.003123	0.476596	0.262251	73.569038	-95.610542	-71.541519	4.651030	0.000000	1.835190	0.000000	0.000000	0.000000	0.092037	0.024569	0.036750	0.000000	0.000000	4.000000	1.000000	0.000000
21699.348513	-0.003123	0.476596	0.262251	73.569038	-95.610542	-71.541519	4.651030	0.000000	1.835190	0.000000	0.000000	0.000000	0.092037	0.024569	0.036750	0.000000	0.000000	4.000000	1.000000	0.000000
21699.351847	-0.003123	0.476596	0.262251	73.569038	-95.610542	-71.541519	4.651030	0.000000	1.835190	0.000000	0.000000	0.000000	0.092037	0.024569	0.036750	0.000000	0.000000	4.000000	1.000000	0.000000
21699.355180	-0.002680	0.476816	0.262416	73.443512	-96.042435	-71.970184	4.653178	0.000000	1.829736	0.000000	0.000000	0.000000	0.133010	0.066239	0.049598	0.000000	0.000000	4.000000	1.000000	0.000000
21699.358513	-0.002680	0.476816	0.262416	73.443512	-96.042435	-71.970184	4.653178	0.000000	1.829736	0.000000	0.000000	0.000000	0.133010	0.066239	0.049598	0.000000	0.000000	4.000000	1.000000	0.000000
21699.361847	-0.002680	0.476816	0.262416	73.443512	-96.042435	-71.970184	4.653178	0.000000	1.829736	0.000000	0.000000	0.000000	0.133010	0.066239	0.049598	0.000000	0.000000	4.000000	1.000000	0.000000
21699.365180	-0.002680	0.476816	0.262416	73.307335	-96.278084	-72.263702	4.656243	0.000000	1.821922	0.000000	0.000000	0.000000	0.133010	0.066239	0.049598	0.000000	0.000000	4.000000	1.000000	0.000000
21699.368513	-0.002646	0.476878	0.262522	73.307335	-96.278084	-72.263702	4.656243	0.000000	1.821922	0.000000	0.000000	0.000000	0.010131	0.018573	0.031892	0.000000	0.000000	4.000000	1.000000	0.000000
21699.371847	-0.002646	0.476878	0.262522	73.307335	-96.278084	-72.263702	4.656243	0.000000	1.821922	0.000000	0.000000	0.000000	0.010131	0.018573	0.031892	0.000000	0.000000	4.000000	1.000000	0.000000
21699.375180	-0.002646	0.476878	0.262522	73.185638	-96.226799	-72.290154	4.656697	0.000000	1.820762	0.000000	0.000000	0.000000	0.010131	0.018573	0.031892	0.000000	0.000000	4.000000	1.000000	0.000000
21699.378513	-0.002578	0.476941	0.262660	73.185638	-96.226799	-72.290154	4.656697	0.000000	1.820762	0.000000	0.000000	0.000000	0.020352	0.018836	0.041135	0.000000	0.000000	4.000000	1.000000	0.000000
21699.381847	-0.002578	0.476941	0.262660	73.185638	-96.226799	-72.290154	4.656697	0.000000	1.820762	0.000000	0.000000	0.000000	0.020352	0.018836	0.041135	0.000000	0.000000	4.000000	1.000000	0.000000
21699.385180	-0.002578	0.476941	0.262660	73.108055	-96.033730	-72.162857	4.657427	0.000000	1.818894	0.000000	0.000000	0.000000	0.020352	0.018836	0.041135	0.000000	0.000000	4.000000	1.000000	0.000000
21699.388513	-0.002578	0.476941	0.262660	73.108055	-96.033730	-72.162857	4.657427	0.000000	1.818894	0.000000	0.000000	0.000000	0.020352	0.018836	0.041135	0.000000	0.000000	4.000000	1.000000	0.000000
21699.391847	-0.002510	0.477023	0.262781	73.108055	-96.033730	-72.162857	4.657427	0.000000	1.818894	0.000000	0.000000	0.000000	0.020376	0.024616	0.036346	0.000000	0.000000	4.000000	1.000000	0.000000
21699.395180	-0.002510	0.477023	0.262781	73.100327	-95.900223	-72.045891	4.657427	0.000000	1.818894	0.000000	0.000000	0.000000	0.020376	0.024616	0.036346	0.000000	0.000000	4.000000	1.000000	0.000000
21699.398513	-0.002510	0.477023	0.262781	73.100327	-95.900223	-72.045891	4.657427	0.000000	1.818894	0.000000	0.000000	0.000000	0.020376	0.024616	0.036346	0.000000	0.000000	4.000000	1.000000	0.000000
21699.401847	-0.002510	0.477023	0.262781	73.100327	-95.900223	-72.045891	4.657427	0.000000	1.818894	0.000000	0.000000	0.000000	0.020376	0.024616	0.036346	0.000000	0.000000	4.000000	1.000000	0.000000
21699.405180	-0.002374	0.477185	0.262931	73.108528	-95.792213	-71.941956	4.658119	0.000000	1.817122	0.000000	0.000000	0.000000	0.040865	0.048480	0.044972	0.000000	0.000000	4.000000	1.000000	0.000000
21699.408513	-0.002374	0.477185	0.262931	73.108528	-95.792213	-71.941956	4.658119	0.000000	1.817122	0.000000	0.000000	0.000000	0.040865	0.048480	0.044972	0.000000	0.000000	4.000000	1.000000	0.000000
21699.411847	-0.002374	0.477185	0.262931	73.108528	-95.792213	-71.941956	4.658119	0.000000	1.817122	0.000000	0.000000	0.000000	0.040865	0.048480	0.044972	0.000000	0.000000	4.000000	1.000000	0.000000
21699.415180	-0.002374	0.477185	0.262931	73.115868	-95.679863	-71.833427	4.659286	0.000000	1.814127	0.000000	0.000000	0.000000	0.040865	0.048480	0.044972	0.000000	0.000000	4.000000	1.000000	0.000000
21699.418513	-0.002340	0.477305	0.262989	73.115868	-95.679863	-71.833427	4.659286	0.000000	1.814127	0.000000	0.000000	0.000000	0.010199	0.035929	0.017505	0.000000	0.000000	4.000000	1.000000	0.000000
21699.421847	-0.002340	0.477305	0.262989	73.115868	-95.679863	-71.833427	4.659286	0.000000	1.814127	0.000000	0.000000	0.000000	0.010199	0.035929	0.017505	0.000000	0.000000	4.000000	1.000000	0.000000
21699.425180	-0.002340	0.477305	0.262989	73.118729	-95.613289	-71.765198	4.659625	0.000000	1.813254	0.000000	0.000000	0.000000	0.010199	0.035929	0.017505	0.000000	0.000000	4.000000	1.000000	0.000000
21699.428513	-0.002340	0.477305	0.262989	73.118729	-95.613289	-71.765198	4.659625	0.000000	1.813254	0.000000	0.000000	0.000000	0.010199	0.035929	0.017505	0.000000	0.000000	4.000000	1.000000	0.000000
21699.431847	-0.002306	0.477404	0.263032	73.118729	-95.613289	-71.765198	4.659625	0.000000	1.813254	0.000000	0.000000	0.000000	0.010214	0.029888	0.013037	0.000000	0.000000	4.000000	1.000000	0.000000
21699.435180	-0.002306	0.477404	0.263032	73.120201	-95.559212	-71.711533	4.659625	0.000000	1.813254	0.000000	0.000000	0.000000	0.010214	0.029888	0.013037	0.000000	0.000000	4.000000	1.000000	0.000000
21699.438513	-0.002306	0.477404	0.263032	73.120201	-95.559212	-71.711533	4.659625	0.000000	1.813254	0.000000	0.000000	0.000000	0.010214	0.029888	0.013037	0.000000	0.000000	4.000000	1.000000	0.000000
21699.441847	-0.002306	0.477404	0.263032	73.120201	-95.559212	-71.711533	4.659625	0.000000	1.813254	0.000000	0.000000	0.000000	0.010214	0.029888	0.013037	0.000000	0.000000	4.000000	1.000000	0.000000
21699.445180	-0.002306	0.477683	0.263148	73.122322	-95.500198	-71.650536	4.659931	0.000000	1.812470	0.000000	0.000000	0.000000	-0.000111	0.083678	0.034562	0.000000	0.000000	4.000000	1.000000	0.000000
21699.448513	-0.002306	0.477683	0.263148	73.122322	-95.500198	-71.650536	4.659931	0.000000	1.812470	0.000000	0.000000	0.000000	-0.000111	0.083678	0.034562	0.000000	0.000000	4.000000	1.000000	0.000000
21699.451847	-0.002306	0.477683	0.263148	73.122322	-95.500198	-71.650536	4.659931	0.000000	1.812470	0.000000	0.000000	0.000000	-0.000111	0.083678	0.034562	0.000000	0.000000	4.000000	1.000000	0.000000
21699.455180	-0.002306	0.477683	0.263148	73.124435	-95.438477	-71.589546	4.660197	0.000000	1.811787	0.000000	0.000000	0.000000	-0.000111	0.083678	0.034562	0.000000	0.000000	4.000000	1.000000	0.000000
21699.458513	-0.002272	0.477803	0.263206	73.124435	-95.438477	-71.589546	4.660197	0.000000	1.811787	0.000000	0.000000	0.000000	0.010203	0.035955	0.017457	0.000000	0.000000	4.000000	1.000000	0.000000
21699.461847	-0.002272	0.477803	0.263206	73.124435	-95.438477	-71.589546	4.660197	0.000000	1.811787	0.000000	0.000000	0.000000	0.010203	0.035955	0.017457	0.000000	0.000000	4.000000	1.000000	0.000000
21699.465180	-0.002272	0.477803	0.263206	73.127197	-95.369102	-71.521248	4.660535	0.000000	1.810915	0.000000	0.000000	0.000000	0.010203	0.035955	0.017457	0.000000	0.000000	4.000000	1.000000	0.000000
21699.468513	-0.002272	0.477803	0.263206	73.127197	-95.369102	-71.521248	4.660535	0.000000	1.810915	0.000000	0.000000	0.000000	0.010203	0.035955	0.017457	0.000000	0.000000	4.000000	1.000000	0.000000
21699.471847	-0.002238	0.477941	0.263217	73.127197	-95.369102	-71.521248	4.660535	0.000000	1.810915	0.000000	0.000000	0.000000	0.010249	0.041451	0.003465	0.000000	0.000000	4.000000	1.000000	0.000000
21699.475180	-0.002238	0.477941	0.263217	73.130341	-95.302338	-71.456337	4.660535	0.000000	1.810915	0.000000	0.000000	0.000000	0.010249	0.041451	0.003465	0.000000	0.000000	4.000000	1.000000	0.000000
21699.478513	-0.002238	0.477941	0.263217	73.130341	-95.302338	-71.456337	4.660535	0.000000	1.810915	0.000000	0.000000	0.000000	0.010249	0.041451	0.003465	0.000000	0.000000	4.000000	1.000000	0.000000
21699.481847	-0.002238	0.477941	0.263217	73.130341	-95.302338	-71.456337	4.660535	0.000000	1.810915	0.000000	0.000000	0.000000	0.010249	0.041451	0.003465	0.000000	0.000000	4.000000	1.000000	0.000000
21699.485180	-0.002204	0.478275	0.263192	73.136757	-95.200012	-71.354790	4.660766	0.000000	1.810321	0.000000	0.000000	0.000000	0.010282	0.100224	-0.007493	0.000000	0.000000	4.000000	1.000000	0.000000
21699.488513	-0.002204	0.478275	0.263192	73.136757	-95.200012	-71.354790	4.660766	0.000000	1.810321	0.000000	0.000000	0.000000	0.010282	0.100224	-0.007493	0.000000	0.000000	4.000000	1.000000	0.000000
21699.491847	-0.002204	0.478275	0.263192	73.136757	-95.200012	-71.354790	4.660766	0.000000	1.810321	0.000000	0.000000	0.000000	0.010282	0.100224	-0.007493	0.000000	0.000000	4.000000	1.000000	0.000000
21699.495180	-0.002204	0.478275	0.263192	73.143112	-95.097603	-71.253166	4.660913	0.000000	1.809943	0.000000	0.000000	0.000000	0.010282	0.100224	-0.007493	0.000000	0.000000	4.000000	1.000000	0.000000
21699.498513	-0.002204	0.478472	0.263187	73.143112	-95.097603	-71.253166	4.660913	0.000000	1.809943	0.000000	0.000000	0.000000	0.000005	0.059032	-0.001740	0.000000	0.000000	4.000000	1.000000	0.000000
21699.501847	-0.002204	0.478472	0.263187	73.143112	-95.097603	-71.253166	4.660913	0.000000	1.809943	0.000000	0.000000	0.000000	0.000005	0.059032	-0.001740	0.000000	0.000000	4.000000	1.000000	0.000000
21699.505180	-0.002204	0.478472	0.263187	73.150490	-94.994469	-71.145172	4.660899	0.000000	1.809977	0.000000	0.000000	0.000000	0.000005	0.059032	-0.001740	0.000000	0.000000	4.000000	1.000000	0.000000
21699.508513	-0.002204	0.478472	0.263187	73.150490	-94.994469	-71.145172	4.660899	0.000000	1.809977	0.000000	0.000000	0.000000	0.000005	0.059032	-0.001740	0.000000	0.000000	4.000000	1.000000	0.000000
21699.511847	-0.002238	0.478708	0.263180	73.150490	-94.994469	-71.145172	4.660899	0.000000	1.809977	0.000000	0.000000	0.000000	-0.010252	0.070840	-0.002130	0.000000	0.000000	4.000000	1.000000	0.000000
21699.515180	-0.002238	0.478708	0.263180	73.154427	-94.916664	-71.059608	4.660899	0.000000	1.809977	0.000000	0.000000	0.000000	-0.010252	0.070840	-0.002130	0.000000	0.000000	4.000000	1.000000	0.000000
21699.518513	-0.002307	0.478946	0.263234	73.154427	-94.916664	-71.059608	4.660899	0.000000	1.809977	0.000000	0.000000	0.000000	-0.020570	0.071405	0.016240	0.000000	0.000000	4.000000	1.000000	0.000000
21699.521847	-0.002307	0.478946	0.263234	73.154427	-94.916664	-71.059608	4.660899	0.000000	1.809977	0.000000	0.000000	0.000000	-0.020570	0.071405	0.016240	0.000000	0.000000	4.000000	1.000000	0.000000
21699.525180	-0.002307	0.478946	0.263234	73.162064	-94.842567	-70.975052	4.660395	0.000000	1.811277	0.000000	0.000000	0.000000	-0.020570	0.071405	0.016240	0.000000	0.000000	4.000000	1.000000	0.000000
21699.528513	-0.002307	0.478946	0.263234	73.162064	-94.842567	-70.975052	4.660395	0.000000	1.811277	0.000000	0.000000	0.000000	-0.020570	0.071405	0.016240	0.000000	0.000000	4.000000	1.000000	0.000000
21699.531847	-0.002307	0.479184	0.263288	73.162064	-94.842567	-70.975052	4.660395	0.000000	1.811277	0.000000	0.000000	0.000000	-0.000052	0.071398	0.016290	0.000000	0.000000	4.000000	1.000000	0.000000
21699.535180	-0.002307	0.479184	0.263288	73.181107	-94.769241	-70.882744	4.660395	0.000000	1.811277	0.000000	0.000000	0.000000	-0.000052	0.071398	0.016290	0.000000	0.000000	4.000000	1.000000	0.000000
21699.538513	-0.002307	0.479184	0.263288	73.181107	-94.769241	-70.882744	4.660395	0.000000	1.811277	0.000000	0.000000	0.000000	-0.000052	0.071398	0.016290	0.000000	0.000000	4.000000	1.000000	0.000000
21699.541847	-0.002307	0.479184	0.263288	73.181107	-94.769241	-70.882744	4.660395	0.000000	1.811277	0.000000	0.000000	0.000000	-0.000052	0.071398	0.016290	0.000000	0.000000	4.000000	1.000000	0.000000
21699.545180	-0.002341	0.479679	0.263349	73.207092	-94.721123	-70.813896	4.660520	0.000000	1.810955	0.000000	0.000000	0.000000	-0.010320	0.148322	0.018458	0.000000	0.000000	4.000000	1.000000	0.000000
21699.548513	-0.002341	0.479679	0.263349	73.207092	-94.721123	-70.813896	4.660520	0.000000	1.810955	0.000000	0.000000	0.000000	-0.010320	0.148322	0.018458	0.000000	0.000000	4.000000	1.000000	0.000000
21699.551847	-0.002341	0.479679	0.263349	73.207092	-94.721123	-70.813896	4.660520	0.000000	1.810955	0.000000	0.000000	0.000000	-0.010320	0.148322	0.018458	0.000000	0.000000	4.000000	1.000000	0.000000
21699.555180	-0.002341	0.479679	0.263349	73.225342	-94.670296	-70.753639	4.660457	0.000000	1.811116	0.000000	0.000000	0.000000	-0.010320	0.148322	0.018458	0.000000	0.000000	4.000000	1.000000	0.000000
21699.558513	-0.002273	0.479915	0.263342	73.225342	-94.670296	-70.753639	4.660457	0.000000	1.811116	0.000000	0.000000	0.000000	0.020530	0.070849	-0.002157	0.000000	0.000000	4.000000	1.000000	0.000000
21699.561847	-0.002273	0.479915	0.263342	73.225342	-94.670296	-70.753639	4.660457	0.000000	1.811116	0.000000	0.000000	0.000000	0.020530	0.070849	-0.002157	0.000000	0.000000	4.000000	1.000000	0.000000
21699.565180	-0.002273	0.479915	0.263342	73.225670	-94.631142	-70.717758	4.660849	0.000000	1.810107	0.000000	0.000000	0.000000	0.020530	0.070849	-0.002157	0.000000	0.000000	4.000000	1.000000	0.000000
21699.568513	-0.002170	0.480169	0.263288	73.225670	-94.631142	-70.717758	4.660849	0.000000	1.810107	0.000000	0.000000	0.000000	0.030832	0.076330	-0.016161	0.000000	0.000000	4.000000	1.000000	0.000000
21699.571847	-0.002170	0.480169	0.263288	73.225670	-94.631142	-70.717758	4.660849	0.000000	1.810107	0.000000	0.000000	0.000000	0.030832	0.076330	-0.016161	0.000000	0.000000	4.000000	1.000000	0.000000
21699.575180	-0.002170	0.480169	0.263288	73.224785	-94.577026	-70.674026	4.661338	0.000000	1.808848	0.000000	0.000000	0.000000	0.030832	0.076330	-0.016161	0.000000	0.000000	4.000000	1.000000	0.000000
21699.578513	-0.002170	0.480169	0.263288	73.224785	-94.577026	-70.674026	4.661338	0.000000	1.808848	0.000000	0.000000	0.000000	0.030832	0.076330	-0.016161	0.000000	0.000000	4.000000	1.000000	0.000000
21699.581847	-0.002067	0.480441	0.263157	73.224785	-94.577026	-70.674026	4.661338	0.000000	1.808848	0.000000	0.000000	0.000000	0.030894	0.081467	-0.039428	0.000000	0.000000	4.000000	1.000000	0.000000
21699.585180	-0.002067	0.480441	0.263157	73.225502	-94.540512	-70.641563	4.661338	0.000000	1.808848	0.000000	0.000000	0.000000	0.030894	0.081467	-0.039428	0.000000	0.000000	4.000000	1.000000	0.000000
21699.588513	-0.002067	0.480441	0.263157	73.225502	-94.540512	-70.641563	4.661338	0.000000	1.808848	0.000000	0.000000	0.000000	0.030894	0.081467	-0.039428	0.000000	0.000000	4.000000	1.000000	0.000000
21699.591847	-0.002067	0.480441	0.263157	73.225502	-94.540512	-70.641563	4.661338	0.000000	1.808848	0.000000	0.000000	0.000000	0.030894	0.081467	-0.039428	0.000000	0.000000	4.000000	1.000000	0.000000
21699.595180	-0.001895	0.480984	0.262894	73.226204	-94.504005	-70.609123	4.661648	0.000000	1.808047	0.000000	0.000000	0.000000	0.051501	0.162853	-0.079019	0.000000	0.000000	4.000000	1.000000	0.000000
21699.598513	-0.001895	0.480984	0.262894	73.226204	-94.504005	-70.609123	4.661648	0.000000	1.808047	0.000000	0.000000	0.000000	0.051501	0.162853	-0.079019	0.000000	0.000000	4.000000	1.000000	0.000000
21699.601847	-0.001895	0.480984	0.262894	73.226204	-94.504005	-70.609123	4.661648	0.000000	1.808047	0.000000	0.000000	0.000000	0.051501	0.162853	-0.079019	0.000000	0.000000	4.000000	1.000000	0.000000
21699.605180	-0.001895	0.480984	0.262894	73.225281	-94.449852	-70.565353	4.662064	0.000000	1.806976	0.000000	0.000000	0.000000	0.051501	0.162853	-0.079019	0.000000	0.000000	4.000000	1.000000	0.000000
21699.608513	-0.001758	0.481275	0.262776	73.225281	-94.449852	-70.565353	4.662064	0.000000	1.806976	0.000000	0.000000	0.000000	0.041105	0.087431	-0.035120	0.000000	0.000000	4.000000	1.000000	0.000000
21699.611847	-0.001758	0.481275	0.262776	73.225281	-94.449852	-70.565353	4.662064	0.000000	1.806976	0.000000	0.000000	0.000000	0.041105	0.087431	-0.035120	0.000000	0.000000	4.000000	1.000000	0.000000
21699.615180	-0.001758	0.481275	0.262776	73.226692	-94.371414	-70.500465	4.662612	0.000000	1.805562	0.000000	0.000000	0.000000	0.041105	0.087431	-0.035120	0.000000	0.000000	4.000000	1.000000	0.000000
21699.618513	-0.001758	0.481275	0.262776	73.226692	-94.371414	-70.500465	4.662612	0.000000	1.805562	0.000000	0.000000	0.000000	0.041105	0.087431	-0.035120	0.000000	0.000000	4.000000	1.000000	0.000000
21699.621847	-0.001553	0.481568	0.262721	73.226692	-94.371414	-70.500465	4.662612	0.000000	1.805562	0.000000	0.000000	0.000000	0.061555	0.088037	-0.016673	0.000000	0.000000	4.000000	1.000000	0.000000
21699.625180	-0.001553	0.481568	0.262721	73.228073	-94.295685	-70.435585	4.662612	0.000000	1.805562	0.000000	0.000000	0.000000	0.061555	0.088037	-0.016673	0.000000	0.000000	4.000000	1.000000	0.000000
21699.628513	-0.001553	0.481568	0.262721	73.228073	-94.295685	-70.435585	4.662612	0.000000	1.805562	0.000000	0.000000	0.000000	0.061555	0.088037	-0.016673	0.000000	0.000000	4.000000	1.000000	0.000000
21699.631847	-0.001553	0.481568	0.262721	73.228073	-94.295685	-70.435585	4.662612	0.000000	1.805562	0.000000	0.000000	0.000000	0.061555	0.088037	-0.016673	0.000000	0.000000	4.000000	1.000000	0.000000
21699.635180	-0.001211	0.482175	0.262624	73.227577	-94.218147	-70.370216	4.663708	0.000000	1.802726	0.000000	0.000000	0.000000	0.102572	0.182078	-0.029140	0.000000	0.000000	4.000000	1.000000	0.000000
21699.638513	-0.001211	0.482175	0.262624	73.227577	-94.218147	-70.370216	4.663708	0.000000	1.802726	0.000000	0.000000	0.000000	-0.000000	0.000001	-0.000002	0.000000	0.000000	4.000000	1.000000	0.000000
21699.641847	-0.001211	0.482175	0.262624	73.227577	-94.218147	-70.370216	4.663708	0.000000	1.802726	0.000000	0.000000	0.000000	-0.000000	0.000001	-0.000002	0.000000	0.000000	4.000000	1.000000	0.000000
21699.645180	-0.001211	0.482175	0.262624	73.226822	-94.148216	-70.315651	4.665524	0.000000	1.798022	0.000000	0.000000	0.000000	-0.000000	0.000001	-0.000002	0.000000	0.000000	4.000000	1.000000	0.000000
21699.648513	-0.001211	0.482175	0.262624	73.226822	-94.148216	-70.315651	4.665524	0.000000	1.798022	0.000000	0.000000	0.000000	-0.000000	0.000001	-0.000002	0.000000	0.000000	4.000000	1.000000	0.000000
21699.651847	-0.001040	0.482467	0.262506	73.226822	-94.148216	-70.315651	4.665524	0.000000	1.798022	0.000000	0.000000	0.000000	0.051306	0.087352	-0.035305	0.000000	0.000000	4.000000	1.000000	0.000000
21699.655180	-0.001040	0.482467	0.262506	73.209007	-94.069748	-70.267815	4.665524	0.000000	1.798022	0.000000	0.000000	0.000000	0.051306	0.087352	-0.035305	0.000000	0.000000	4.000000	1.000000	0.000000
21699.658513	-0.001040	0.482467	0.262506	73.209007	-94.069748	-70.267815	4.665524	0.000000	1.798022	0.000000	0.000000	0.000000	0.051306	0.087352	-0.035305	0.000000	0.000000	4.000000	1.000000	0.000000
21699.661847	-0.001040	0.482467	0.262506	73.209007	-94.069748	-70.267815	4.665524	0.000000	1.798022	0.000000	0.000000	0.000000	0.051306	0.087352	-0.035305	0.000000	0.000000	4.000000	1.000000	0.000000
21699.665180	-0.000528	0.483088	0.262269	73.159622	-93.948029	-70.201790	4.666274	0.000000	1.796076	0.000000	0.000000	0.000000	0.153791	0.186402	-0.071162	0.000000	0.000000	4.000000	1.000000	0.000000
21699.668513	-0.000528	0.483088	0.262269	73.159622	-93.948029	-70.201790	4.666274	0.000000	1.796076	0.000000	0.000000	0.000000	-0.000000	-0.000002	-0.000003	0.000000	0.000000	4.000000	1.000000	0.000000
21699.671847	-0.000528	0.483088	0.262269	73.159622	-93.948029	-70.201790	4.666274	0.000000	1.796076	0.000000	0.000000	0.000000	-0.000000	-0.000002	-0.000003	0.000000	0.000000	4.000000	1.000000	0.000000
21699.675180	-0.000528	0.483088	0.262269	73.068840	-93.800850	-70.137596	4.668784	0.000000	1.789542	0.000000	0.000000	0.000000	-0.000000	-0.000002	-0.000003	0.000000	0.000000	4.000000	1.000000	0.000000
21699.678513	-0.000528	0.483088	0.262269	73.068840	-93.800850	-70.137596	4.668784	0.000000	1.789542	0.000000	0.000000	0.000000	-0.000000	-0.000002	-0.000003	0.000000	0.000000	4.000000	1.000000	0.000000
21699.681847	-0.000254	0.483399	0.262165	73.068840	-93.800850	-70.137596	4.668784	0.000000	1.789542	0.000000	0.000000	0.000000	0.081978	0.093317	-0.031076	0.000000	0.000000	4.000000	1.000000	0.000000
21699.685180	-0.000254	0.483399	0.262165	72.951820	-93.632942	-70.068733	4.668784	0.000000	1.789542	0.000000	0.000000	0.000000	0.081978	0.093317	-0.031076	0.000000	0.000000	4.000000	1.000000	0.000000
21699.688513	-0.000254	0.483399	0.262165	72.951820	-93.632942	-70.068733	4.668784	0.000000	1.789542	0.000000	0.000000	0.000000	0.081978	0.093317	-0.031076	0.000000	0.000000	4.000000	1.000000	0.000000
21699.691847	-0.000254	0.483399	0.262165	72.951820	-93.632942	-70.068733	4.668784	0.000000	1.789542	0.000000	0.000000	0.000000	0.081978	0.093317	-0.031076	0.000000	0.000000	4.000000	1.000000	0.000000
21699.695180	0.000155	0.483923	0.261976	72.806831	-93.430542	-69.985062	4.670172	0.000000	1.785914	0.000000	0.000000	0.000000	0.122920	0.157282	-0.056651	0.000000	0.000000	4.000000	1.000000	0.000000
21699.698513	0.000155	0.483923	0.261976	72.806831	-93.430542	-69.985062	4.670172	0.000000	1.785914	0.000000	0.000000	0.000000	-0.000000	-0.000003	-0.000003	0.000000	0.000000	4.000000	1.000000	0.000000
21699.701847	0.000155	0.483923	0.261976	72.806831	-93.430542	-69.985062	4.670172	0.000000	1.785914	0.000000	0.000000	0.000000	-0.000000	-0.000003	-0.000003	0.000000	0.000000	4.000000	1.000000	0.000000
21699.705180	0.000155	0.483923	0.261976	72.658173	-93.216972	-69.892433	4.672178	0.000000	1.780661	0.000000	0.000000	0.000000	-0.000000	-0.000003	-0.000003	0.000000	0.000000	4.000000	1.000000	0.000000
21699.708513	0.000326	0.484178	0.261951	72.658173	-93.216972	-69.892433	4.672178	0.000000	1.780661	0.000000	0.000000	0.000000	0.051205	0.076435	-0.007501	0.000000	0.000000	4.000000	1.000000	0.000000
21699.711847	0.000326	0.484178	0.261951	72.658173	-93.216972	-69.892433	4.672178	0.000000	1.780661	0.000000	0.000000	0.000000	0.051205	0.076435	-0.007501	0.000000	0.000000	4.000000	1.000000	0.000000
21699.715180	0.000326	0.484178	0.261951	72.530174	-93.019836	-69.795517	4.673134	0.000000	1.778151	0.000000	0.000000	0.000000	0.051205	0.076435	-0.007501	0.000000	0.000000	4.000000	1.000000	0.000000
21699.718513	0.000326	0.484178	0.261951	72.530174	-93.019836	-69.795517	4.673134	0.000000	1.778151	0.000000	0.000000	0.000000	0.051205	0.076435	-0.007501	0.000000	0.000000	4.000000	1.000000	0.000000
21699.721847	0.000497	0.484473	0.261956	72.530174	-93.019836	-69.795517	4.673134	0.000000	1.778151	0.000000	0.000000	0.000000	0.051207	0.088578	0.001264	0.000000	0.000000	4.000000	1.000000	0.000000
21699.725180	0.000497	0.484473	0.261956	72.437950	-92.839226	-69.685913	4.673134	0.000000	1.778151	0.000000	0.000000	0.000000	0.051207	0.088578	0.001264	0.000000	0.000000	4.000000	1.000000	0.000000
21699.728513	0.000497	0.484473	0.261956	72.437950	-92.839226	-69.685913	4.673134	0.000000	1.778151	0.000000	0.000000	0.000000	0.051207	0.088578	0.001264	0.000000	0.000000	4.000000	1.000000	0.000000
21699.731847	0.000497	0.484473	0.261956	72.437950	-92.839226	-69.685913	4.673134	0.000000	1.778151	0.000000	0.000000	0.000000	0.051207	0.088578	0.001264	0.000000	0.000000	4.000000	1.000000	0.000000
21699.735180	0.000497	0.485104	0.261993	72.424347	-92.739876	-69.590240	4.674155	0.000000	1.775465	0.000000	0.000000	0.000000	0.000008	0.189297	0.011237	0.000000	0.000000	4.000000	1.000000	0.000000
21699.738513	0.000497	0.485104	0.261993	72.424347	-92.739876	-69.590240	4.674155	0.000000	1.775465	0.000000	0.000000	0.000000	0.000000	0.000004	-0.000002	0.000000	0.000000	4.000000	1.000000	0.000000
21699.741847	0.000497	0.485104	0.261993	72.424347	-92.739876	-69.590240	4.674155	0.000000	1.775465	0.000000	0.000000	0.000000	0.000000	0.000004	-0.000002	0.000000	0.000000	4.000000	1.000000	0.000000
21699.745180	0.000497	0.485104	0.261993	72.427589	-92.658112	-69.497337	4.674239	0.000000	1.775243	0.000000	0.000000	0.000000	0.000000	0.000004	-0.000002	0.000000	0.000000	4.000000	1.000000	0.000000
21699.748513	0.000497	0.485104	0.261993	72.427589	-92.658112	-69.497337	4.674239	0.000000	1.775243	0.000000	0.000000	0.000000	0.000000	0.000004	-0.000002	0.000000	0.000000	4.000000	1.000000	0.000000
21699.751847	0.000429	0.485401	0.262028	72.427589	-92.658112	-69.497337	4.674239	0.000000	1.775243	0.000000	0.000000	0.000000	-0.020478	0.088957	0.010417	0.000000	0.000000	4.000000	1.000000	0.000000
21699.755180	0.000429	0.485401	0.262028	72.430176	-92.589165	-69.411476	4.674239	0.000000	1.775243	0.000000	0.000000	0.000000	-0.020478	0.088957	0.010417	0.000000	0.000000	4.000000	1.000000	0.000000
21699.758513	0.000429	0.485401	0.262028	72.430176	-92.589165	-69.411476	4.674239	0.000000	1.775243	0.000000	0.000000	0.000000	-0.020478	0.088957	0.010417	0.000000	0.000000	4.000000	1.000000	0.000000
21699.761847	0.000429	0.485401	0.262028	72.430176	-92.589165	-69.411476	4.674239	0.000000	1.775243	0.000000	0.000000	0.000000	-0.020478	0.088957	0.010417	0.000000	0.000000	4.000000	1.000000	0.000000
21699.765180	0.000156	0.485897	0.262147	72.440674	-92.529114	-69.329979	4.673913	0.000000	1.776101	0.000000	0.000000	0.000000	-0.081932	0.148999	0.035761	0.000000	0.000000	4.000000	1.000000	0.000000
21699.768513	0.000156	0.485897	0.262147	72.440674	-92.529114	-69.329979	4.673913	0.000000	1.776101	0.000000	0.000000	0.000000	-0.081932	0.148999	0.035761	0.000000	0.000000	4.000000	1.000000	0.000000
21699.771847	0.000156	0.485897	0.262147	72.440674	-92.529114	-69.329979	4.673913	0.000000	1.776101	0.000000	0.000000	0.000000	-0.081932	0.148999	0.035761	0.000000	0.000000	4.000000	1.000000	0.000000
21699.775180	0.000156	0.485897	0.262147	72.494484	-92.496147	-69.244240	4.672564	0.000000	1.779649	0.000000	0.000000	0.000000	-0.081932	0.148999	0.035761	0.000000	0.000000	4.000000	1.000000	0.000000
21699.778513	0.000053	0.486137	0.262230	72.494484	-92.496147	-69.244240	4.672564	0.000000	1.779649	0.000000	0.000000	0.000000	-0.030730	0.071853	0.024864	0.000000	0.000000	4.000000	1.000000	0.000000
21699.781847	0.000053	0.486137	0.262230	72.494484	-92.496147	-69.244240	4.672564	0.000000	1.779649	0.000000	0.000000	0.000000	-0.030730	0.071853	0.024864	0.000000	0.000000	4.000000	1.000000	0.000000
21699.785180	0.000053	0.486137	0.262230	72.602760	-92.509491	-69.165977	4.672144	0.000000	1.780752	0.000000	0.000000	0.000000	-0.030730	0.071853	0.024864	0.000000	0.000000	4.000000	1.000000	0.000000
21699.788513	0.000053	0.486137	0.262230	72.602760	-92.509491	-69.165977	4.672144	0.000000	1.780752	0.000000	0.000000	0.000000	-0.030730	0.071853	0.024864	0.000000	0.000000	4.000000	1.000000	0.000000
21699.791847	-0.000084	0.486318	0.262331	72.602760	-92.509491	-69.165977	4.672144	0.000000	1.780752	0.000000	0.000000	0.000000	-0.040985	0.054361	0.030167	0.000000	0.000000	4.000000	1.000000	0.000000
21699.795180	-0.000084	0.486318	0.262331	72.731628	-92.552902	-69.100891	4.672144	0.000000	1.780752	0.000000	0.000000	0.000000	-0.040985	0.054361	0.030167	0.000000	0.000000	4.000000	1.000000	0.000000
21699.798513	-0.000084	0.486318	0.262331	72.731628	-92.552902	-69.100891	4.672144	0.000000	1.780752	0.000000	0.000000	0.000000	-0.040985	0.054361	0.030167	0.000000	0.000000	4.000000	1.000000	0.000000
21699.801847	-0.000084	0.486318	0.262331	72.731628	-92.552902	-69.100891	4.672144	0.000000	1.780752	0.000000	0.000000	0.000000	-0.040985	0.054361	0.030167	0.000000	0.000000	4.000000	1.000000	0.000000
21699.805180	-0.000494	0.486643	0.262564	72.843498	-92.594200	-69.043579	4.671561	0.000000	1.782280	0.000000	0.000000	0.000000	-0.123009	0.097367	0.069911	0.000000	0.000000	4.000000	1.000000	0.000000
21699.808513	-0.000494	0.486643	0.262564	72.843498	-92.594200	-69.043579	4.671561	0.000000	1.782280	0.000000	0.000000	0.000000	-0.123009	0.097367	0.069911	0.000000	0.000000	4.000000	1.000000	0.000000
21699.811847	-0.000494	0.486643	0.262564	72.843498	-92.594200	-69.043579	4.671561	0.000000	1.782280	0.000000	0.000000	0.000000	-0.123009	0.097367	0.069911	0.000000	0.000000	4.000000	1.000000	0.000000
21699.815180	-0.000494	0.486643	0.262564	72.944115	-92.628181	-68.984314	4.669656	0.000000	1.787264	0.000000	0.000000	0.000000	-0.123009	0.097367	0.069911	0.000000	0.000000	4.000000	1.000000	0.000000
21699.818513	-0.000699	0.486745	0.262667	72.944115	-92.628181	-68.984314	4.669656	0.000000	1.787264	0.000000	0.000000	0.000000	-0.061530	0.030820	0.031021	0.000000	0.000000	4.000000	1.000000	0.000000
21699.821847	-0.000699	0.486745	0.262667	72.944115	-92.628181	-68.984314	4.669656	0.000000	1.787264	0.000000	0.000000	0.000000	-0.061530	0.030820	0.031021	0.000000	0.000000	4.000000	1.000000	0.000000
21699.825180	-0.000699	0.486745	0.262667	73.008736	-92.648735	-68.940735	4.668673	0.000000	1.789830	0.000000	0.000000	0.000000	-0.061530	0.030820	0.031021	0.000000	0.000000	4.000000	1.000000	0.000000
21699.828513	-0.000699	0.486745	0.262667	73.008736	-92.648735	-68.940735	4.668673	0.000000	1.789830	0.000000	0.000000	0.000000	-0.061530	0.030820	0.031021	0.000000	0.000000	4.000000	1.000000	0.000000
21699.831847	-0.000904	0.486829	0.262786	73.008736	-92.648735	-68.940735	4.668673	0.000000	1.789830	0.000000	0.000000	0.000000	-0.061554	0.025114	0.035840	0.000000	0.000000	4.000000	1.000000	0.000000
21699.835180	-0.000904	0.486829	0.262786	73.045036	-92.652245	-68.903389	4.668673	0.000000	1.789830	0.000000	0.000000	0.000000	-0.061554	0.025114	0.035840	0.000000	0.000000	4.000000	1.000000	0.000000
21699.838513	-0.000904	0.486829	0.262786	73.045036	-92.652245	-68.903389	4.668673	0.000000	1.789830	0.000000	0.000000	0.000000	-0.061554	0.025114	0.035840	0.000000	0.000000	4.000000	1.000000	0.000000
21699.841847	-0.000904	0.486829	0.262786	73.045036	-92.652245	-68.903389	4.668673	0.000000	1.789830	0.000000	0.000000	0.000000	-0.061554	0.025114	0.035840	0.000000	0.000000	4.000000	1.000000	0.000000
21699.845180	-0.001212	0.486856	0.262954	73.058617	-92.643707	-68.873215	4.667726	0.000000	1.792298	0.000000	0.000000	0.000000	-0.092364	0.007983	0.050305	0.000000	0.000000	4.000000	1.000000	0.000000
21699.848513	-0.001212	0.486856	0.262954	73.058617	-92.643707	-68.873215	4.667726	0.000000	1.792298	0.000000	0.000000	0.000000	-0.092364	0.007983	0.050305	0.000000	0.000000	4.000000	1.000000	0.000000
21699.851847	-0.001212	0.486856	0.262954	73.058617	-92.643707	-68.873215	4.667726	0.000000	1.792298	0.000000	0.000000	0.000000	-0.092364	0.007983	0.050305	0.000000	0.000000	4.000000	1.000000	0.000000
21699.855180	-0.001212	0.486856	0.262954	73.060631	-92.643234	-68.862778	4.666279	0.000000	1.796063	0.000000	0.000000	0.000000	-0.092364	0.007983	0.050305	0.000000	0.000000	4.000000	1.000000	0.000000
21699.858513	-0.001314	0.486819	0.263017	73.060631	-92.643234	-68.862778	4.666279	0.000000	1.796063	0.000000	0.000000	0.000000	-0.030801	-0.011042	0.018856	0.000000	0.000000	4.000000	1.000000	0.000000
21699.861847	-0.001314	0.486819	0.263017	73.060631	-92.643234	-68.862778	4.666279	0.000000	1.796063	0.000000	0.000000	0.000000	-0.030801	-0.011042	0.018856	0.000000	0.000000	4.000000	1.000000	0.000000
21699.865180	-0.001314	0.486819	0.263017	73.060646	-92.651398	-68.862778	4.665812	0.000000	1.797275	0.000000	0.000000	0.000000	-0.030801	-0.011042	0.018856	0.000000	0.000000	4.000000	1.000000	0.000000
21699.868513	-0.001314	0.486819	0.263017	73.060646	-92.651398	-68.862778	4.665812	0.000000	1.797275	0.000000	0.000000	0.000000	-0.030801	-0.011042	0.018856	0.000000	0.000000	4.000000	1.000000	0.000000
21699.871847	-0.001417	0.486743	0.263081	73.060646	-92.651398	-68.862778	4.665812	0.000000	1.797275	0.000000	0.000000	0.000000	-0.030808	-0.022852	0.019336	0.000000	0.000000	4.000000	1.000000	0.000000
21699.875180	-0.001417	0.486743	0.263081	73.060760	-92.646561	-68.852036	4.665812	0.000000	1.797275	0.000000	0.000000	0.000000	-0.030808	-0.022852	0.019336	0.000000	0.000000	4.000000	1.000000	0.000000
21699.878513	-0.001417	0.486743	0.263081	73.060760	-92.646561	-68.852036	4.665812	0.000000	1.797275	0.000000	0.000000	0.000000	-0.030808	-0.022852	0.019336	0.000000	0.000000	4.000000	1.000000	0.000000
21699.881847	-0.001417	0.486743	0.263081	73.060760	-92.646561	-68.852036	4.665812	0.000000	1.797275	0.000000	0.000000	0.000000	-0.030808	-0.022852	0.019336	0.000000	0.000000	4.000000	1.000000	0.000000
21699.885180	-0.001554	0.486592	0.263241	73.060760	-92.651993	-68.852036	4.665349	0.000000	1.798478	0.000000	0.000000	0.000000	-0.041133	-0.045345	0.047897	0.000000	0.000000	4.000000	1.000000	0.000000
21699.888513	-0.001554	0.486592	0.263241	73.060760	-92.651993	-68.852036	4.665349	0.000000	1.798478	0.000000	0.000000	0.000000	-0.000000	0.000002	0.000002	0.000000	0.000000	4.000000	1.000000	0.000000
21699.891847	-0.001554	0.486592	0.263241	73.060760	-92.651993	-68.852036	4.665349	0.000000	1.798478	0.000000	0.000000	0.000000	-0.000000	0.000002	0.000002	0.000000	0.000000	4.000000	1.000000	0.000000
21699.895180	-0.001554	0.486592	0.263241	73.060791	-92.665611	-68.852051	4.664899	0.000000	1.799644	0.000000	0.000000	0.000000	-0.000000	0.000002	0.000002	0.000000	0.000000	4.000000	1.000000	0.000000
21699.898513	-0.001554	0.486592	0.263241	73.060791	-92.665611	-68.852051	4.664899	0.000000	1.799644	0.000000	0.000000	0.000000	-0.000000	0.000002	0.000002	0.000000	0.000000	4.000000	1.000000	0.000000
21699.901847	-0.001760	0.486477	0.263337	73.060791	-92.665611	-68.852051	4.664899	0.000000	1.799644	0.000000	0.000000	0.000000	-0.061629	-0.034294	0.028923	0.000000	0.000000	4.000000	1.000000	0.000000
21699.905180	-0.001760	0.486477	0.263337	73.060760	-92.681915	-68.852028	4.664899	0.000000	1.799644	0.000000	0.000000	0.000000	-0.061629	-0.034294	0.028923	0.000000	0.000000	4.000000	1.000000	0.000000
21699.908513	-0.001760	0.486477	0.263337	73.060760	-92.681915	-68.852028	4.664899	0.000000	1.799644	0.000000	0.000000	0.000000	-0.061629	-0.034294	0.028923	0.000000	0.000000	4.000000	1.000000	0.000000
21699.911847	-0.001760	0.486477	0.263337	73.060760	-92.681915	-68.852028	4.664899	0.000000	1.799644	0.000000	0.000000	0.000000	-0.061629	-0.034294	0.028923	0.000000	0.000000	4.000000	1.000000	0.000000
21699.915180	-0.002171	0.486210	0.263562	73.068283	-92.704727	-68.853180	4.663898	0.000000	1.802237	0.000000	0.000000	0.000000	-0.123337	-0.080069	0.067447	0.000000	0.000000	4.000000	1.000000	0.000000
21699.918513	-0.002171	0.486210	0.263562	73.068283	-92.704727	-68.853180	4.663898	0.000000	1.802237	0.000000	0.000000	0.000000	-0.123337	-0.080069	0.067447	0.000000	0.000000	4.000000	1.000000	0.000000
21699.921847	-0.002171	0.486210	0.263562	73.068283	-92.704727	-68.853180	4.663898	0.000000	1.802237	0.000000	0.000000	0.000000	-0.123337	-0.080069	0.067447	0.000000	0.000000	4.000000	1.000000	0.000000
21699.925180	-0.002171	0.486210	0.263562	73.075813	-92.730270	-68.854340	4.661967	0.000000	1.807226	0.000000	0.000000	0.000000	-0.123337	-0.080069	0.067447	0.000000	0.000000	4.000000	1.000000	0.000000
21699.928513	-0.002411	0.486077	0.263674	73.075813	-92.730270	-68.854340	4.661967	0.000000	1.807226	0.000000	0.000000	0.000000	-0.071963	-0.040060	0.033635	0.000000	0.000000	4.000000	1.000000	0.000000
21699.931847	-0.002411	0.486077	0.263674	73.075813	-92.730270	-68.854340	4.661967	0.000000	1.807226	0.000000	0.000000	0.000000	-0.071963	-0.040060	0.033635	0.000000	0.000000	4.000000	1.000000	0.000000
21699.935180	-0.002411	0.486077	0.263674	73.079582	-92.755257	-68.854889	4.660796	0.000000	1.810244	0.000000	0.000000	0.000000	-0.071963	-0.040060	0.033635	0.000000	0.000000	4.000000	1.000000	0.000000
21699.938513	-0.002411	0.486077	0.263674	73.079582	-92.755257	-68.854889	4.660796	0.000000	1.810244	0.000000	0.000000	0.000000	-0.071963	-0.040060	0.033635	0.000000	0.000000	4.000000	1.000000	0.000000
21699.941847	-0.002685	0.485924	0.263802	73.079582	-92.755257	-68.854889	4.660796	0.000000	1.810244	0.000000	0.000000	0.000000	-0.082271	-0.045782	0.038388	0.000000	0.000000	4.000000	1.000000	0.000000
21699.945180	-0.002685	0.485924	0.263802	73.079582	-92.779739	-68.854897	4.660796	0.000000	1.810244	0.000000	0.000000	0.000000	-0.082271	-0.045782	0.038388	0.000000	0.000000	4.000000	1.000000	0.000000
21699.948513	-0.002685	0.485924	0.263802	73.079582	-92.779739	-68.854897	4.660796	0.000000	1.810244	0.000000	0.000000	0.000000	-0.082271	-0.045782	0.038388	0.000000	0.000000	4.000000	1.000000	0.000000
21699.951847	-0.002685	0.485924	0.263802	73.079582	-92.779739	-68.854897	4.660796	0.000000	1.810244	0.000000	0.000000	0.000000	-0.082271	-0.045782	0.038388	0.000000	0.000000	4.000000	1.000000	0.000000
21699.955180	-0.003371	0.485619	0.264057	73.079597	-92.809677	-68.854919	4.659456	0.000000	1.813689	0.000000	0.000000	0.000000	-0.205714	-0.091641	0.076443	0.000000	0.000000	4.000000	1.000000	0.000000
21699.958513	-0.003371	0.485619	0.264057	73.079597	-92.809677	-68.854919	4.659456	0.000000	1.813689	0.000000	0.000000	0.000000	-0.000000	0.000001	0.000000	0.000000	0.000000	4.000000	1.000000	0.000000
21699.961847	-0.003371	0.485619	0.264057	73.079597	-92.809677	-68.854919	4.659456	0.000000	1.813689	0.000000	0.000000	0.000000	-0.000000	0.000001	0.000000	0.000000	0.000000	4.000000	1.000000	0.000000
21699.965180	-0.003371	0.485619	0.264057	73.079582	-92.842285	-68.854889	4.655952	0.000000	1.822667	0.000000	0.000000	0.000000	-0.000000	0.000001	0.000000	0.000000	0.000000	4.000000	1.000000	0.000000
21699.968513	-0.003371	0.485619	0.264057	73.079582	-92.842285	-68.854889	4.655952	0.000000	1.822667	0.000000	0.000000	0.000000	-0.000000	0.000001	0.000000	0.000000	0.000000	4.000000	1.000000	0.000000
21699.971847	-0.003782	0.485466	0.264184	73.079582	-92.842285	-68.854889	4.655952	0.000000	1.822667	0.000000	0.000000	0.000000	-0.123458	-0.045840	0.038013	0.000000	0.000000	4.000000	1.000000	0.000000
21699.975180	-0.003782	0.485466	0.264184	73.085228	-92.885262	-68.855782	4.655952	0.000000	1.822667	0.000000	0.000000	0.000000	-0.123458	-0.045840	0.038013	0.000000	0.000000	4.000000	1.000000	0.000000
21699.978513	-0.004297	0.485313	0.264310	73.085228	-92.885262	-68.855782	4.655952	0.000000	1.822667	0.000000	0.000000	0.000000	-0.154326	-0.045859	0.037744	0.000000	0.000000	4.000000	1.000000	0.000000
21699.981847	-0.004297	0.485313	0.264310	73.085228	-92.885262	-68.855782	4.655952	0.000000	1.822667	0.000000	0.000000	0.000000	-0.154326	-0.045859	0.037744	0.000000	0.000000	4.000000	1.000000	0.000000
21699.985180	-0.004297	0.485313	0.264310	73.098389	-92.937439	-68.857803	4.650994	0.000000	1.835280	0.000000	0.000000	0.000000	-0.154326	-0.045859	0.037744	0.000000	0.000000	4.000000	1.000000	0.000000
21699.988513	-0.004297	0.485313	0.264310	73.098389	-92.937439	-68.857803	4.650994	0.000000	1.835280	0.000000	0.000000	0.000000	-0.154326	-0.045859	0.037744	0.000000	0.000000	4.000000	1.000000	0.000000
21699.991847	-0.004811	0.485160	0.264435	73.098389	-92.937439	-68.857803	4.650994	0.000000	1.835280	0.000000	0.000000	0.000000	-0.154381	-0.045889	0.037607	0.000000	0.000000	4.000000	1.000000	0.000000
21699.995180	-0.004811	0.485160	0.264435	73.137909	-93.015137	-68.863922	4.650994	0.000000	1.835280	0.000000	0.000000	0.000000	-0.154381	-0.045889	0.037607	0.000000	0.000000	4.000000	1.000000	0.000000
21699.998513	-0.005360	0.485007	0.264560	73.137909	-93.015137	-68.863922	4.650994	0.000000	1.835280	0.000000	0.000000	0.000000	-0.164713	-0.045892	0.037401	0.000000	0.000000	4.000000	1.000000	0.000000
21700.001847	-0.005360	0.485007	0.264560	73.137909	-93.015137	-68.863922	4.650994	0.000000	1.835280	0.000000	0.000000	0.000000	-0.164713	-0.045892	0.037401	0.000000	0.000000	4.000000	1.000000	0.000000
21700.005180	-0.005360	0.485007	0.264560	73.194328	-93.110367	-68.872841	4.645186	0.000000	1.849932	0.000000	0.000000	0.000000	-0.164713	-0.045892	0.037401	0.000000	0.000000	4.000000	1.000000	0.000000
21700.008513	-0.005360	0.485007	0.264560	73.194328	-93.110367	-68.872841	4.645186	0.000000	1.849932	0.000000	0.000000	0.000000	-0.164713	-0.045892	0.037401	0.000000	0.000000	4.000000	1.000000	0.000000
21700.011847	-0.005944	0.484873	0.264668	73.194328	-93.110367	-68.872841	4.645186	0.000000	1.849932	0.000000	0.000000	0.000000	-0.175011	-0.040163	0.032366	0.000000	0.000000	4.000000	1.000000	0.000000
21700.015180	-0.005944	0.484873	0.264668	73.269417	-93.235344	-68.895882	4.645186	0.000000	1.849932	0.000000	0.000000	0.000000	-0.175011	-0.040163	0.032366	0.000000	0.000000	4.000000	1.000000	0.000000
21700.018513	-0.006561	0.484719	0.264760	73.269417	-93.235344	-68.895882	4.645186	0.000000	1.849932	0.000000	0.000000	0.000000	-0.185306	-0.046281	0.027742	0.000000	0.000000	4.000000	1.000000	0.000000
21700.021847	-0.006561	0.484719	0.264760	73.269417	-93.235344	-68.895882	4.645186	0.000000	1.849932	0.000000	0.000000	0.000000	-0.185306	-0.046281	0.027742	0.000000	0.000000	4.000000	1.000000	0.000000
21700.025180	-0.006561	0.484719	0.264760	73.380234	-93.394997	-68.925514	4.638403	0.000000	1.866875	0.000000	0.000000	0.000000	-0.185306	-0.046281	0.027742	0.000000	0.000000	4.000000	1.000000	0.000000
21700.028513	-0.006561	0.484719	0.264760	73.380234	-93.394997	-68.925514	4.638403	0.000000	1.866875	0.000000	0.000000	0.000000	-0.185306	-0.046281	0.027742	0.000000	0.000000	4.000000	1.000000	0.000000
21700.031847	-0.007213	0.484544	0.264837	73.380234	-93.394997	-68.925514	4.638403	0.000000	1.866875	0.000000	0.000000	0.000000	-0.195594	-0.052382	0.023106	0.000000	0.000000	4.000000	1.000000	0.000000
21700.035180	-0.007213	0.484544	0.264837	73.524719	-93.601768	-68.973259	4.638403	0.000000	1.866875	0.000000	0.000000	0.000000	-0.195594	-0.052382	0.023106	0.000000	0.000000	4.000000	1.000000	0.000000
21700.038513	-0.007934	0.484370	0.264913	73.524719	-93.601768	-68.973259	4.638403	0.000000	1.866875	0.000000	0.000000	0.000000	-0.216204	-0.052394	0.022681	0.000000	0.000000	4.000000	1.000000	0.000000
21700.041847	-0.007934	0.484370	0.264913	73.524719	-93.601768	-68.973259	4.638403	0.000000	1.866875	0.000000	0.000000	0.000000	-0.216204	-0.052394	0.022681	0.000000	0.000000	4.000000	1.000000	0.000000
21700.045180	-0.007934	0.484370	0.264913	73.706726	-93.847000	-69.030083	4.630422	0.000000	1.886581	0.000000	0.000000	0.000000	-0.216204	-0.052394	0.022681	0.000000	0.000000	4.000000	1.000000	0.000000
21700.048513	-0.007934	0.484370	0.264913	73.706726	-93.847000	-69.030083	4.630422	0.000000	1.886581	0.000000	0.000000	0.000000	-0.216204	-0.052394	0.022681	0.000000	0.000000	4.000000	1.000000	0.000000
21700.051847	-0.008689	0.484196	0.265018	73.706726	-93.847000	-69.030083	4.630422	0.000000	1.886581	0.000000	0.000000	0.000000	-0.226646	-0.052058	0.031502	0.000000	0.000000	4.000000	1.000000	0.000000
21700.055180	-0.008689	0.484196	0.265018	73.915192	-94.108398	-69.083992	4.630422	0.000000	1.886581	0.000000	0.000000	0.000000	-0.226646	-0.052058	0.031502	0.000000	0.000000	4.000000	1.000000	0.000000
21700.058513	-0.009445	0.484002	0.265107	73.915192	-94.108398	-69.083992	4.630422	0.000000	1.886581	0.000000	0.000000	0.000000	-0.226657	-0.058169	0.026884	0.000000	0.000000	4.000000	1.000000	0.000000
21700.061847	-0.009445	0.484002	0.265107	73.915192	-94.108398	-69.083992	4.630422	0.000000	1.886581	0.000000	0.000000	0.000000	-0.226657	-0.058169	0.026884	0.000000	0.000000	4.000000	1.000000	0.000000
21700.065180	-0.009445	0.484002	0.265107	74.150421	-94.392250	-69.139336	4.621651	0.000000	1.907967	0.000000	0.000000	0.000000	-0.226657	-0.058169	0.026884	0.000000	0.000000	4.000000	1.000000	0.000000
21700.068513	-0.010270	0.483830	0.265240	74.150421	-94.392250	-69.139336	4.621651	0.000000	1.907967	0.000000	0.000000	0.000000	-0.247483	-0.051756	0.039861	0.000000	0.000000	4.000000	1.000000	0.000000
21700.071847	-0.010270	0.483830	0.265240	74.150421	-94.392250	-69.139336	4.621651	0.000000	1.907967	0.000000	0.000000	0.000000	-0.247483	-0.051756	0.039861	0.000000	0.000000	4.000000	1.000000	0.000000
21700.075180	-0.010270	0.483830	0.265240	74.373558	-94.688934	-69.215714	4.616910	0.000000	1.919414	0.000000	0.000000	0.000000	-0.247483	-0.051756	0.039861	0.000000	0.000000	4.000000	1.000000	0.000000
21700.078513	-0.011026	0.483597	0.265360	74.373558	-94.688934	-69.215714	4.616910	0.000000	1.919414	0.000000	0.000000	0.000000	-0.226937	-0.069706	0.035947	0.000000	0.000000	4.000000	1.000000	0.000000
21700.081847	-0.011026	0.483597	0.265360	74.373558	-94.688934	-69.215714	4.616910	0.000000	1.919414	0.000000	0.000000	0.000000	-0.226937	-0.069706	0.035947	0.000000	0.000000	4.000000	1.000000	0.000000
21700.085180	-0.011026	0.483597	0.265360	74.571671	-94.933540	-69.269585	4.612543	0.000000	1.929882	0.000000	0.000000	0.000000	-0.226937	-0.069706	0.035947	0.000000	0.000000	4.000000	1.000000	0.000000
21700.088513	-0.011026	0.483597	0.265360	74.571671	-94.933540	-69.269585	4.612543	0.000000	1.929882	0.000000	0.000000	0.000000	-0.226937	-0.069706	0.035947	0.000000	0.000000	4.000000	1.000000	0.000000
21700.091847	-0.011784	0.483366	0.265509	74.571671	-94.933540	-69.269585	4.612543	0.000000	1.929882	0.000000	0.000000	0.000000	-0.227164	-0.069402	0.044821	0.000000	0.000000	4.000000	1.000000	0.000000
21700.095180	-0.011784	0.483366	0.265509	74.732224	-95.023209	-69.199181	4.612543	0.000000	1.929882	0.000000	0.000000	0.000000	-0.227164	-0.069402	0.044821	0.000000	0.000000	4.000000	1.000000	0.000000
21700.098513	-0.012472	0.483135	0.265659	74.732224	-95.023209	-69.199181	4.612543	0.000000	1.929882	0.000000	0.000000	0.000000	-0.206673	-0.069438	0.044917	0.000000	0.000000	4.000000	1.000000	0.000000
21700.101847	-0.012472	0.483135	0.265659	74.732224	-95.023209	-69.199181	4.612543	0.000000	1.929882	0.000000	0.000000	0.000000	-0.206673	-0.069438	0.044917	0.000000	0.000000	4.000000	1.000000	0.000000
21700.105180	-0.012472	0.483135	0.265659	74.868286	-94.922050	-68.974403	4.604350	0.000000	1.949349	0.000000	0.000000	0.000000	-0.206673	-0.069438	0.044917	0.000000	0.000000	4.000000	1.000000	0.000000
21700.108513	-0.012472	0.483135	0.265659	74.868286	-94.922050	-68.974403	4.604350	0.000000	1.949349	0.000000	0.000000	0.000000	-0.206673	-0.069438	0.044917	0.000000	0.000000	4.000000	1.000000	0.000000
21700.111847	-0.013128	0.482885	0.265855	74.868286	-94.922050	-68.974403	4.604350	0.000000	1.949349	0.000000	0.000000	0.000000	-0.196717	-0.074913	0.058803	0.000000	0.000000	4.000000	1.000000	0.000000
21700.115180	-0.013128	0.482885	0.265855	74.958031	-94.685028	-68.654312	4.604350	0.000000	1.949349	0.000000	0.000000	0.000000	-0.196717	-0.074913	0.058803	0.000000	0.000000	4.000000	1.000000	0.000000
21700.118513	-0.013716	0.482656	0.266097	74.958031	-94.685028	-68.654312	4.604350	0.000000	1.949349	0.000000	0.000000	0.000000	-0.176482	-0.068535	0.072473	0.000000	0.000000	4.000000	1.000000	0.000000
21700.121847	-0.013716	0.482656	0.266097	74.958031	-94.685028	-68.654312	4.604350	0.000000	1.949349	0.000000	0.000000	0.000000	-0.176482	-0.068535	0.072473	0.000000	0.000000	4.000000	1.000000	0.000000
21700.125180	-0.013716	0.482656	0.266097	74.988060	-94.356247	-68.284584	4.597756	0.000000	1.964851	0.000000	0.000000	0.000000	-0.176482	-0.068535	0.072473	0.000000	0.000000	4.000000	1.000000	0.000000
21700.128513	-0.014305	0.482409	0.266354	74.988060	-94.356247	-68.284584	4.597756	0.000000	1.964851	0.000000	0.000000	0.000000	-0.176695	-0.074355	0.077051	0.000000	0.000000	4.000000	1.000000	0.000000
21700.131847	-0.014305	0.482409	0.266354	74.988060	-94.356247	-68.284584	4.597756	0.000000	1.964851	0.000000	0.000000	0.000000	-0.176695	-0.074355	0.077051	0.000000	0.000000	4.000000	1.000000	0.000000
21700.135180	-0.014305	0.482409	0.266354	75.007828	-94.059509	-67.945625	4.594764	0.000000	1.971839	0.000000	0.000000	0.000000	-0.176695	-0.074355	0.077051	0.000000	0.000000	4.000000	1.000000	0.000000
21700.138513	-0.014965	0.482123	0.266671	75.007828	-94.059509	-67.945625	4.594764	0.000000	1.971839	0.000000	0.000000	0.000000	-0.197822	-0.085661	0.095096	0.000000	0.000000	4.000000	1.000000	0.000000
21700.141847	-0.014965	0.482123	0.266671	75.007828	-94.059509	-67.945625	4.594764	0.000000	1.971839	0.000000	0.000000	0.000000	-0.197822	-0.085661	0.095096	0.000000	0.000000	4.000000	1.000000	0.000000
21700.145180	-0.014965	0.482123	0.266671	75.023048	-93.822823	-67.661201	4.591492	0.000000	1.979446	0.000000	0.000000	0.000000	-0.197822	-0.085661	0.095096	0.000000	0.000000	4.000000	1.000000	0.000000
21700.148513	-0.014965	0.482123	0.266671	75.023048	-93.822823	-67.661201	4.591492	0.000000	1.979446	0.000000	0.000000	0.000000	-0.197822	-0.085661	0.095096	0.000000	0.000000	4.000000	1.000000	0.000000
21700.151847	-0.015660	0.481838	0.267016	75.023048	-93.822823	-67.661201	4.591492	0.000000	1.979446	0.000000	0.000000	0.000000	-0.208505	-0.085428	0.103723	0.000000	0.000000	4.000000	1.000000	0.000000
21700.155180	-0.015660	0.481838	0.267016	75.027084	-93.789131	-67.565811	4.591492	0.000000	1.979446	0.000000	0.000000	0.000000	-0.208505	-0.085428	0.103723	0.000000	0.000000	4.000000	1.000000	0.000000
21700.158513	-0.016459	0.481514	0.267360	75.027084	-93.789131	-67.565811	4.591492	0.000000	1.979446	0.000000	0.000000	0.000000	-0.239667	-0.097393	0.103090	0.000000	0.000000	4.000000	1.000000	0.000000
21700.161847	-0.016459	0.481514	0.267360	75.027084	-93.789131	-67.565811	4.591492	0.000000	1.979446	0.000000	0.000000	0.000000	-0.239667	-0.097393	0.103090	0.000000	0.000000	4.000000	1.000000	0.000000
21700.165180	-0.016459	0.481514	0.267360	75.027626	-93.807632	-67.525368	4.584000	0.000000	1.996734	0.000000	0.000000	0.000000	-0.239667	-0.097393	0.103090	0.000000	0.000000	4.000000	1.000000	0.000000
21700.168513	-0.016459	0.481514	0.267360	75.027626	-93.807632	-67.525368	4.584000	0.000000	1.996734	0.000000	0.000000	0.000000	-0.239667	-0.097393	0.103090	0.000000	0.000000	4.000000	1.000000	0.000000
21700.171847	-0.017328	0.481209	0.267715	75.027626	-93.807632	-67.525368	4.584000	0.000000	1.996734	0.000000	0.000000	0.000000	-0.260646	-0.091399	0.106571	0.000000	0.000000	4.000000	1.000000	0.000000
21700.175180	-0.017328	0.481209	0.267715	75.028130	-93.831543	-67.484894	4.584000	0.000000	1.996734	0.000000	0.000000	0.000000	-0.260646	-0.091399	0.106571	0.000000	0.000000	4.000000	1.000000	0.000000
21700.178513	-0.018197	0.480904	0.268069	75.028130	-93.831543	-67.484894	4.584000	0.000000	1.996734	0.000000	0.000000	0.000000	-0.260902	-0.091505	0.106126	0.000000	0.000000	4.000000	1.000000	0.000000
21700.181847	-0.018197	0.480904	0.268069	75.028130	-93.831543	-67.484894	4.584000	0.000000	1.996734	0.000000	0.000000	0.000000	-0.260902	-0.091505	0.106126	0.000000	0.000000	4.000000	1.000000	0.000000
21700.185180	-0.018197	0.480904	0.268069	75.028534	-93.867203	-67.448601	4.575021	0.000000	2.017223	0.000000	0.000000	0.000000	-0.260902	-0.091505	0.106126	0.000000	0.000000	4.000000	1.000000	0.000000
21700.188513	-0.019136	0.480598	0.268389	75.028534	-93.867203	-67.448601	4.575021	0.000000	2.017223	0.000000	0.000000	0.000000	-0.281585	-0.091889	0.096039	0.000000	0.000000	4.000000	1.000000	0.000000
21700.191847	-0.019136	0.480598	0.268389	75.028534	-93.867203	-67.448601	4.575021	0.000000	2.017223	0.000000	0.000000	0.000000	-0.281585	-0.091889	0.096039	0.000000	0.000000	4.000000	1.000000	0.000000
21700.195180	-0.019136	0.480598	0.268389	75.028915	-93.908241	-67.412262	4.569993	0.000000	2.028585	0.000000	0.000000	0.000000	-0.281585	-0.091889	0.096039	0.000000	0.000000	4.000000	1.000000	0.000000
21700.198513	-0.020075	0.480291	0.268708	75.028915	-93.908241	-67.412262	4.569993	0.000000	2.028585	0.000000	0.000000	0.000000	-0.281837	-0.091989	0.095551	0.000000	0.000000	4.000000	1.000000	0.000000
21700.201847	-0.020075	0.480291	0.268708	75.028915	-93.908241	-67.412262	4.569993	0.000000	2.028585	0.000000	0.000000	0.000000	-0.281837	-0.091989	0.095551	0.000000	0.000000	4.000000	1.000000	0.000000
21700.205180	-0.020075	0.480291	0.268708	75.029305	-93.946609	-67.375954	4.564952	0.000000	2.039905	0.000000	0.000000	0.000000	-0.281837	-0.091989	0.095551	0.000000	0.000000	4.000000	1.000000	0.000000
21700.208513	-0.021050	0.480004	0.269008	75.029305	-93.946609	-67.375954	4.564952	0.000000	2.039905	0.000000	0.000000	0.000000	-0.292293	-0.086259	0.090044	0.000000	0.000000	4.000000	1.000000	0.000000
21700.211847	-0.021050	0.480004	0.269008	75.029305	-93.946609	-67.375954	4.564952	0.000000	2.039905	0.000000	0.000000	0.000000	-0.292293	-0.086259	0.090044	0.000000	0.000000	4.000000	1.000000	0.000000
21700.215180	-0.021050	0.480004	0.269008	75.031555	-93.992020	-67.339920	4.559632	0.000000	2.051769	0.000000	0.000000	0.000000	-0.292293	-0.086259	0.090044	0.000000	0.000000	4.000000	1.000000	0.000000
21700.218513	-0.022060	0.479736	0.269320	75.031555	-93.992020	-67.339920	4.559632	0.000000	2.051769	0.000000	0.000000	0.000000	-0.303018	-0.080254	0.093588	0.000000	0.000000	4.000000	1.000000	0.000000
21700.221847	-0.022060	0.479736	0.269320	75.031555	-93.992020	-67.339920	4.559632	0.000000	2.051769	0.000000	0.000000	0.000000	-0.303018	-0.080254	0.093588	0.000000	0.000000	4.000000	1.000000	0.000000
21700.225180	-0.022060	0.479736	0.269320	75.032173	-94.020546	-67.295319	4.554112	0.000000	2.063991	0.000000	0.000000	0.000000	-0.303018	-0.080254	0.093588	0.000000	0.000000	4.000000	1.000000	0.000000
21700.228513	-0.023209	0.479449	0.269641	75.032173	-94.020546	-67.295319	4.554112	0.000000	2.063991	0.000000	0.000000	0.000000	-0.344837	-0.086153	0.096447	0.000000	0.000000	4.000000	1.000000	0.000000
21700.231847	-0.023209	0.479449	0.269641	75.032173	-94.020546	-67.295319	4.554112	0.000000	2.063991	0.000000	0.000000	0.000000	-0.344837	-0.086153	0.096447	0.000000	0.000000	4.000000	1.000000	0.000000
21700.235180	-0.023209	0.479449	0.269641	75.032768	-94.054543	-67.338493	4.547726	0.000000	2.078026	0.000000	0.000000	0.000000	-0.344837	-0.086153	0.096447	0.000000	0.000000	4.000000	1.000000	0.000000
21700.238513	-0.024396	0.479183	0.270004	75.032768	-94.054543	-67.338493	4.547726	0.000000	2.078026	0.000000	0.000000	0.000000	-0.355958	-0.079872	0.108860	0.000000	0.000000	4.000000	1.000000	0.000000
21700.241847	-0.024396	0.479183	0.270004	75.032768	-94.054543	-67.338493	4.547726	0.000000	2.078026	0.000000	0.000000	0.000000	-0.355958	-0.079872	0.108860	0.000000	0.000000	4.000000	1.000000	0.000000
21700.245180	-0.024396	0.479183	0.270004	75.035217	-94.095512	-67.589302	4.541214	0.000000	2.092218	0.000000	0.000000	0.000000	-0.355958	-0.079872	0.108860	0.000000	0.000000	4.000000	1.000000	0.000000
21700.248513	-0.025651	0.478935	0.270316	75.035217	-94.095512	-67.589302	4.541214	0.000000	2.092218	0.000000	0.000000	0.000000	-0.376559	-0.074409	0.093648	0.000000	0.000000	4.000000	1.000000	0.000000
21700.251847	-0.025651	0.478935	0.270316	75.035217	-94.095512	-67.589302	4.541214	0.000000	2.092218	0.000000	0.000000	0.000000	-0.376559	-0.074409	0.093648	0.000000	0.000000	4.000000	1.000000	0.000000
21700.255180	-0.025651	0.478935	0.270316	75.058403	-94.162254	-67.970665	4.534103	0.000000	2.107584	0.000000	0.000000	0.000000	-0.376559	-0.074409	0.093648	0.000000	0.000000	4.000000	1.000000	0.000000
21700.258513	-0.027011	0.478686	0.270622	75.058403	-94.162254	-67.970665	4.534103	0.000000	2.107584	0.000000	0.000000	0.000000	-0.407991	-0.074474	0.091729	0.000000	0.000000	4.000000	1.000000	0.000000
21700.261847	-0.027011	0.478686	0.270622	75.058403	-94.162254	-67.970665	4.534103	0.000000	2.107584	0.000000	0.000000	0.000000	-0.407991	-0.074474	0.091729	0.000000	0.000000	4.000000	1.000000	0.000000
21700.265180	-0.027011	0.478686	0.270622	75.117500	-94.247292	-68.232872	4.526286	0.000000	2.124319	0.000000	0.000000	0.000000	-0.407991	-0.074474	0.091729	0.000000	0.000000	4.000000	1.000000	0.000000
21700.268513	-0.028370	0.478496	0.270878	75.117500	-94.247292	-68.232872	4.526286	0.000000	2.124319	0.000000	0.000000	0.000000	-0.407804	-0.057035	0.076783	0.000000	0.000000	4.000000	1.000000	0.000000
21700.271847	-0.028370	0.478496	0.270878	75.117500	-94.247292	-68.232872	4.526286	0.000000	2.124319	0.000000	0.000000	0.000000	-0.407804	-0.057035	0.076783	0.000000	0.000000	4.000000	1.000000	0.000000
21700.275180	-0.028370	0.478496	0.270878	75.231110	-94.410202	-68.510963	4.518304	0.000000	2.141243	0.000000	0.000000	0.000000	-0.407804	-0.057035	0.076783	0.000000	0.000000	4.000000	1.000000	0.000000
21700.278513	-0.029832	0.478324	0.271081	75.231110	-94.410202	-68.510963	4.518304	0.000000	2.141243	0.000000	0.000000	0.000000	-0.438666	-0.051519	0.060947	0.000000	0.000000	4.000000	1.000000	0.000000
21700.281847	-0.029832	0.478324	0.271081	75.231110	-94.410202	-68.510963	4.518304	0.000000	2.141243	0.000000	0.000000	0.000000	-0.438666	-0.051519	0.060947	0.000000	0.000000	4.000000	1.000000	0.000000
21700.285180	-0.029832	0.478324	0.271081	75.397255	-94.642365	-68.869682	4.509473	0.000000	2.159781	0.000000	0.000000	0.000000	-0.438666	-0.051519	0.060947	0.000000	0.000000	4.000000	1.000000	0.000000
21700.288513	-0.031293	0.478151	0.271221	75.397255	-94.642365	-68.869682	4.509473	0.000000	2.159781	0.000000	0.000000	0.000000	-0.438166	-0.052069	0.041957	0.000000	0.000000	4.000000	1.000000	0.000000
21700.291847	-0.031293	0.478151	0.271221	75.397255	-94.642365	-68.869682	4.509473	0.000000	2.159781	0.000000	0.000000	0.000000	-0.438166	-0.052069	0.041957	0.000000	0.000000	4.000000	1.000000	0.000000
21700.295180	-0.031293	0.478151	0.271221	75.602760	-94.929245	-69.229477	4.500425	0.000000	2.178571	0.000000	0.000000	0.000000	-0.438166	-0.052069	0.041957	0.000000	0.000000	4.000000	1.000000	0.000000
21700.298513	-0.032681	0.478014	0.271269	75.602760	-94.929245	-69.229477	4.500425	0.000000	2.178571	0.000000	0.000000	0.000000	-0.416387	-0.040923	0.014555	0.000000	0.000000	4.000000	1.000000	0.000000
21700.301847	-0.032681	0.478014	0.271269	75.602760	-94.929245	-69.229477	4.500425	0.000000	2.178571	0.000000	0.000000	0.000000	-0.416387	-0.040923	0.014555	0.000000	0.000000	4.000000	1.000000	0.000000
21700.305180	-0.032681	0.478014	0.271269	75.845825	-95.265106	-69.420593	4.491528	0.000000	2.196856	0.000000	0.000000	0.000000	-0.416387	-0.040923	0.014555	0.000000	0.000000	4.000000	1.000000	0.000000
21700.308513	-0.034067	0.477897	0.271270	75.845825	-95.265106	-69.420593	4.491528	0.000000	2.196856	0.000000	0.000000	0.000000	-0.415834	-0.035340	0.000055	0.000000	0.000000	4.000000	1.000000	0.000000
21700.311847	-0.034067	0.477897	0.271270	75.845825	-95.265106	-69.420593	4.491528	0.000000	2.196856	0.000000	0.000000	0.000000	-0.415834	-0.035340	0.000055	0.000000	0.000000	4.000000	1.000000	0.000000
21700.315180	-0.034067	0.477897	0.271270	76.092255	-95.626350	-69.507805	4.482450	0.000000	2.215319	0.000000	0.000000	0.000000	-0.415834	-0.035340	0.000055	0.000000	0.000000	4.000000	1.000000	0.000000
21700.318513	-0.035310	0.477816	0.271183	76.092255	-95.626350	-69.507805	4.482450	0.000000	2.215319	0.000000	0.000000	0.000000	-0.373045	-0.024158	-0.026128	0.000000	0.000000	4.000000	1.000000	0.000000
21700.321847	-0.035310	0.477816	0.271183	76.092255	-95.626350	-69.507805	4.482450	0.000000	2.215319	0.000000	0.000000	0.000000	-0.373045	-0.024158	-0.026128	0.000000	0.000000	4.000000	1.000000	0.000000
21700.325180	-0.035310	0.477816	0.271183	76.334656	-95.986832	-69.613647	4.473988	0.000000	2.232361	0.000000	0.000000	0.000000	-0.373045	-0.024158	-0.026128	0.000000	0.000000	4.000000	1.000000	0.000000
21700.328513	-0.036378	0.477734	0.271042	76.334656	-95.986832	-69.613647	4.473988	0.000000	2.232361	0.000000	0.000000	0.000000	-0.320227	-0.024665	-0.042218	0.000000	0.000000	4.000000	1.000000	0.000000
21700.331847	-0.036378	0.477734	0.271042	76.334656	-95.986832	-69.613647	4.473988	0.000000	2.232361	0.000000	0.000000	0.000000	-0.320227	-0.024665	-0.042218	0.000000	0.000000	4.000000	1.000000	0.000000
21700.335180	-0.036378	0.477734	0.271042	76.565193	-96.355873	-69.750435	4.466472	0.000000	2.247359	0.000000	0.000000	0.000000	-0.320227	-0.024665	-0.042218	0.000000	0.000000	4.000000	1.000000	0.000000
21700.338513	-0.036378	0.477734	0.271042	76.565193	-96.355873	-69.750435	4.466472	0.000000	2.247359	0.000000	0.000000	0.000000	-0.320227	-0.024665	-0.042218	0.000000	0.000000	4.000000	1.000000	0.000000
21700.341847	-0.037237	0.477671	0.270895	76.565193	-96.355873	-69.750435	4.466472	0.000000	2.247359	0.000000	0.000000	0.000000	-0.257672	-0.018812	-0.044184	0.000000	0.000000	4.000000	1.000000	0.000000
21700.345180	-0.037237	0.477671	0.270895	76.758476	-96.636284	-69.843147	4.466472	0.000000	2.247359	0.000000	0.000000	0.000000	-0.257672	-0.018812	-0.044184	0.000000	0.000000	4.000000	1.000000	0.000000
21700.348513	-0.037853	0.477668	0.270742	76.758476	-96.636284	-69.843147	4.466472	0.000000	2.247359	0.000000	0.000000	0.000000	-0.184755	-0.001017	-0.045720	0.000000	0.000000	4.000000	1.000000	0.000000
21700.351847	-0.037853	0.477668	0.270742	76.758476	-96.636284	-69.843147	4.466472	0.000000	2.247359	0.000000	0.000000	0.000000	-0.184755	-0.001017	-0.045720	0.000000	0.000000	4.000000	1.000000	0.000000
21700.355180	-0.037853	0.477668	0.270742	76.886215	-96.812088	-69.893448	4.455680	0.000000	2.268681	0.000000	0.000000	0.000000	-0.184755	-0.001017	-0.045720	0.000000	0.000000	4.000000	1.000000	0.000000
21700.358513	-0.037853	0.477668	0.270742	76.886215	-96.812088	-69.893448	4.455680	0.000000	2.268681	0.000000	0.000000	0.000000	-0.184755	-0.001017	-0.045720	0.000000	0.000000	4.000000	1.000000	0.000000
21700.361847	-0.038300	0.477707	0.270687	76.886215	-96.812088	-69.893448	4.455680	0.000000	2.268681	0.000000	0.000000	0.000000	-0.134269	0.011694	-0.016413	0.000000	0.000000	4.000000	1.000000	0.000000
21700.365180	-0.038300	0.477707	0.270687	76.909225	-96.829605	-69.872520	4.455680	0.000000	2.268681	0.000000	0.000000	0.000000	-0.134269	0.011694	-0.016413	0.000000	0.000000	4.000000	1.000000	0.000000
21700.368513	-0.038545	0.477748	0.270734	76.909225	-96.829605	-69.872520	4.455680	0.000000	2.268681	0.000000	0.000000	0.000000	-0.073499	0.012451	0.013891	0.000000	0.000000	4.000000	1.000000	0.000000
21700.371847	-0.038545	0.477748	0.270734	76.909225	-96.829605	-69.872520	4.455680	0.000000	2.268681	0.000000	0.000000	0.000000	-0.073499	0.012451	0.013891	0.000000	0.000000	4.000000	1.000000	0.000000
21700.375180	-0.038545	0.477748	0.270734	76.902725	-96.757721	-69.801453	4.451039	0.000000	2.277774	0.000000	0.000000	0.000000	-0.073499	0.012451	0.013891	0.000000	0.000000	4.000000	1.000000	0.000000
21700.378513	-0.038545	0.477748	0.270734	76.902725	-96.757721	-69.801453	4.451039	0.000000	2.277774	0.000000	0.000000	0.000000	-0.073499	0.012451	0.013891	0.000000	0.000000	4.000000	1.000000	0.000000
21700.381847	-0.038585	0.477811	0.270835	76.902725	-96.757721	-69.801453	4.451039	0.000000	2.277774	0.000000	0.000000	0.000000	-0.012012	0.018819	0.030530	0.000000	0.000000	4.000000	1.000000	0.000000
21700.385180	-0.038585	0.477811	0.270835	76.904129	-96.652817	-69.704926	4.451039	0.000000	2.277774	0.000000	0.000000	0.000000	-0.012012	0.018819	0.030530	0.000000	0.000000	4.000000	1.000000	0.000000
21700.388513	-0.038585	0.477811	0.270835	76.904129	-96.652817	-69.704926	4.451039	0.000000	2.277774	0.000000	0.000000	0.000000	-0.012012	0.018819	0.030530	0.000000	0.000000	4.000000	1.000000	0.000000
21700.391847	-0.038585	0.477811	0.270835	76.904129	-96.652817	-69.704926	4.451039	0.000000	2.277774	0.000000	0.000000	0.000000	-0.012012	0.018819	0.030530	0.000000	0.000000	4.000000	1.000000	0.000000
21700.395180	-0.038083	0.477920	0.271176	76.905304	-96.547768	-69.622192	4.451119	0.000000	2.277617	0.000000	0.000000	0.000000	0.150613	0.032565	0.102042	0.000000	0.000000	4.000000	1.000000	0.000000
21700.398513	-0.038083	0.477920	0.271176	76.905304	-96.547768	-69.622192	4.451119	0.000000	2.277617	0.000000	0.000000	0.000000	0.150613	0.032565	0.102042	0.000000	0.000000	4.000000	1.000000	0.000000
21700.401847	-0.038083	0.477920	0.271176	76.905304	-96.547768	-69.622192	4.451119	0.000000	2.277617	0.000000	0.000000	0.000000	0.150613	0.032565	0.102042	0.000000	0.000000	4.000000	1.000000	0.000000
21700.405180	-0.038083	0.477920	0.271176	76.906822	-96.394073	-69.511864	4.455615	0.000000	2.268809	0.000000	0.000000	0.000000	0.150613	0.032565	0.102042	0.000000	0.000000	4.000000	1.000000	0.000000
21700.408513	-0.037505	0.477985	0.271400	76.906822	-96.394073	-69.511864	4.455615	0.000000	2.268809	0.000000	0.000000	0.000000	0.173349	0.019604	0.067238	0.000000	0.000000	4.000000	1.000000	0.000000
21700.411847	-0.037505	0.477985	0.271400	76.906822	-96.394073	-69.511864	4.455615	0.000000	2.268809	0.000000	0.000000	0.000000	0.173349	0.019604	0.067238	0.000000	0.000000	4.000000	1.000000	0.000000
21700.415180	-0.037505	0.477985	0.271400	76.908318	-96.224014	-69.401489	4.460204	0.000000	2.259774	0.000000	0.000000	0.000000	0.173349	0.019604	0.067238	0.000000	0.000000	4.000000	1.000000	0.000000
21700.418513	-0.036686	0.478031	0.271651	76.908318	-96.224014	-69.401489	4.460204	0.000000	2.259774	0.000000	0.000000	0.000000	0.245871	0.013757	0.075416	0.000000	0.000000	4.000000	1.000000	0.000000
21700.421847	-0.036686	0.478031	0.271651	76.908318	-96.224014	-69.401489	4.460204	0.000000	2.259774	0.000000	0.000000	0.000000	0.245871	0.013757	0.075416	0.000000	0.000000	4.000000	1.000000	0.000000
21700.425180	-0.036686	0.478031	0.271651	76.909431	-96.034210	-69.287079	4.466464	0.000000	2.247377	0.000000	0.000000	0.000000	0.245871	0.013757	0.075416	0.000000	0.000000	4.000000	1.000000	0.000000
21700.428513	-0.035694	0.478078	0.271940	76.909431	-96.034210	-69.287079	4.466464	0.000000	2.247377	0.000000	0.000000	0.000000	0.297504	0.014014	0.086656	0.000000	0.000000	4.000000	1.000000	0.000000
21700.431847	-0.035694	0.478078	0.271940	76.909431	-96.034210	-69.287079	4.466464	0.000000	2.247377	0.000000	0.000000	0.000000	0.297504	0.014014	0.086656	0.000000	0.000000	4.000000	1.000000	0.000000
21700.435180	-0.035694	0.478078	0.271940	76.897621	-95.813614	-69.173538	4.473949	0.000000	2.232437	0.000000	0.000000	0.000000	0.297504	0.014014	0.086656	0.000000	0.000000	4.000000	1.000000	0.000000
21700.438513	-0.034391	0.478065	0.272259	76.897621	-95.813614	-69.173538	4.473949	0.000000	2.232437	0.000000	0.000000	0.000000	0.390977	-0.003786	0.095648	0.000000	0.000000	4.000000	1.000000	0.000000
21700.441847	-0.034391	0.478065	0.272259	76.897621	-95.813614	-69.173538	4.473949	0.000000	2.232437	0.000000	0.000000	0.000000	0.390977	-0.003786	0.095648	0.000000	0.000000	4.000000	1.000000	0.000000
21700.445180	-0.034391	0.478065	0.272259	76.842468	-95.514908	-69.036537	4.483529	0.000000	2.213135	0.000000	0.000000	0.000000	0.390977	-0.003786	0.095648	0.000000	0.000000	4.000000	1.000000	0.000000
21700.448513	-0.032778	0.478014	0.272650	76.842468	-95.514908	-69.036537	4.483529	0.000000	2.213135	0.000000	0.000000	0.000000	0.484002	-0.015266	0.117444	0.000000	0.000000	4.000000	1.000000	0.000000
21700.451847	-0.032778	0.478014	0.272650	76.842468	-95.514908	-69.036537	4.483529	0.000000	2.213135	0.000000	0.000000	0.000000	0.484002	-0.015266	0.117444	0.000000	0.000000	4.000000	1.000000	0.000000
21700.455180	-0.032778	0.478014	0.272650	76.717484	-95.121605	-68.872711	4.495287	0.000000	2.189153	0.000000	0.000000	0.000000	0.484002	-0.015266	0.117444	0.000000	0.000000	4.000000	1.000000	0.000000
21700.458513	-0.030959	0.477886	0.273139	76.717484	-95.121605	-68.872711	4.495287	0.000000	2.189153	0.000000	0.000000	0.000000	0.545701	-0.038475	0.146602	0.000000	0.000000	4.000000	1.000000	0.000000
21700.461847	-0.030959	0.477886	0.273139	76.717484	-95.121605	-68.872711	4.495287	0.000000	2.189153	0.000000	0.000000	0.000000	0.545701	-0.038475	0.146602	0.000000	0.000000	4.000000	1.000000	0.000000
21700.465180	-0.030959	0.477886	0.273139	76.477135	-94.598572	-68.678734	4.508569	0.000000	2.161668	0.000000	0.000000	0.000000	0.545701	-0.038475	0.146602	0.000000	0.000000	4.000000	1.000000	0.000000
21700.468513	-0.028828	0.477700	0.273712	76.477135	-94.598572	-68.678734	4.508569	0.000000	2.161668	0.000000	0.000000	0.000000	0.639145	-0.055877	0.171773	0.000000	0.000000	4.000000	1.000000	0.000000
21700.471847	-0.028828	0.477700	0.273712	76.477135	-94.598572	-68.678734	4.508569	0.000000	2.161668	0.000000	0.000000	0.000000	0.639145	-0.055877	0.171773	0.000000	0.000000	4.000000	1.000000	0.000000
21700.475180	-0.028828	0.477700	0.273712	76.098518	-93.922012	-68.377289	4.523949	0.000000	2.129292	0.000000	0.000000	0.000000	0.639145	-0.055877	0.171773	0.000000	0.000000	4.000000	1.000000	0.000000
21700.478513	-0.026489	0.477476	0.274376	76.098518	-93.922012	-68.377289	4.523949	0.000000	2.129292	0.000000	0.000000	0.000000	0.701598	-0.067198	0.199223	0.000000	0.000000	4.000000	1.000000	0.000000
21700.481847	-0.026489	0.477476	0.274376	76.098518	-93.922012	-68.377289	4.523949	0.000000	2.129292	0.000000	0.000000	0.000000	0.701598	-0.067198	0.199223	0.000000	0.000000	4.000000	1.000000	0.000000
21700.485180	-0.026489	0.477476	0.274376	75.615395	-93.184738	-67.824501	4.540712	0.000000	2.093306	0.000000	0.000000	0.000000	0.701598	-0.067198	0.199223	0.000000	0.000000	4.000000	1.000000	0.000000
21700.488513	-0.023977	0.477214	0.275158	75.615395	-93.184738	-67.824501	4.540712	0.000000	2.093306	0.000000	0.000000	0.000000	0.753757	-0.078359	0.234574	0.000000	0.000000	4.000000	1.000000	0.000000
21700.491847	-0.023977	0.477214	0.275158	75.615395	-93.184738	-67.824501	4.540712	0.000000	2.093306	0.000000	0.000000	0.000000	0.753757	-0.078359	0.234574	0.000000	0.000000	4.000000	1.000000	0.000000
21700.495180	-0.023977	0.477214	0.275158	75.049126	-92.548119	-67.112862	4.558640	0.000000	2.053972	0.000000	0.000000	0.000000	0.753757	-0.078359	0.234574	0.000000	0.000000	4.000000	1.000000	0.000000
21700.498513	-0.021392	0.477035	0.276019	75.049126	-92.548119	-67.112862	4.558640	0.000000	2.053972	0.000000	0.000000	0.000000	0.775416	-0.053763	0.258368	0.000000	0.000000	4.000000	1.000000	0.000000
21700.501847	-0.021392	0.477035	0.276019	75.049126	-92.548119	-67.112862	4.558640	0.000000	2.053972	0.000000	0.000000	0.000000	0.775416	-0.053763	0.258368	0.000000	0.000000	4.000000	1.000000	0.000000
21700.505180	-0.021392	0.477035	0.276019	74.473732	-92.356323	-66.785172	4.576918	0.000000	2.012914	0.000000	0.000000	0.000000	0.775416	-0.053763	0.258368	0.000000	0.000000	4.000000	1.000000	0.000000
21700.508513	-0.018873	0.476937	0.276925	74.473732	-92.356323	-66.785172	4.576918	0.000000	2.012914	0.000000	0.000000	0.000000	0.755827	-0.029345	0.271838	0.000000	0.000000	4.000000	1.000000	0.000000
21700.511847	-0.018873	0.476937	0.276925	74.473732	-92.356323	-66.785172	4.576918	0.000000	2.012914	0.000000	0.000000	0.000000	0.755827	-0.029345	0.271838	0.000000	0.000000	4.000000	1.000000	0.000000
21700.515180	-0.018873	0.476937	0.276925	73.952682	-92.787468	-67.254761	4.594579	0.000000	1.972269	0.000000	0.000000	0.000000	0.755827	-0.029345	0.271838	0.000000	0.000000	4.000000	1.000000	0.000000
21700.518513	-0.016381	0.476818	0.277776	73.952682	-92.787468	-67.254761	4.594579	0.000000	1.972269	0.000000	0.000000	0.000000	0.747472	-0.035826	0.255291	0.000000	0.000000	4.000000	1.000000	0.000000
21700.521847	-0.016381	0.476818	0.277776	73.952682	-92.787468	-67.254761	4.594579	0.000000	1.972269	0.000000	0.000000	0.000000	0.747472	-0.035826	0.255291	0.000000	0.000000	4.000000	1.000000	0.000000
21700.525180	-0.016381	0.476818	0.277776	73.511063	-93.848907	-68.320251	4.611596	0.000000	1.932144	0.000000	0.000000	0.000000	0.747472	-0.035826	0.255291	0.000000	0.000000	4.000000	1.000000	0.000000
21700.528513	-0.013675	0.476639	0.278667	73.511063	-93.848907	-68.320251	4.611596	0.000000	1.932144	0.000000	0.000000	0.000000	0.811776	-0.053669	0.267259	0.000000	0.000000	4.000000	1.000000	0.000000
21700.531847	-0.013675	0.476639	0.278667	73.511063	-93.848907	-68.320251	4.611596	0.000000	1.932144	0.000000	0.000000	0.000000	0.811776	-0.053669	0.267259	0.000000	0.000000	4.000000	1.000000	0.000000
21700.535180	-0.013675	0.476639	0.278667	73.117638	-95.248634	-69.536018	4.629623	0.000000	1.888541	0.000000	0.000000	0.000000	0.811776	-0.053669	0.267259	0.000000	0.000000	4.000000	1.000000	0.000000
21700.538513	-0.010894	0.476421	0.279607	73.117638	-95.248634	-69.536018	4.629623	0.000000	1.888541	0.000000	0.000000	0.000000	0.834412	-0.065431	0.282105	0.000000	0.000000	4.000000	1.000000	0.000000
21700.541847	-0.010894	0.476421	0.279607	73.117638	-95.248634	-69.536018	4.629623	0.000000	1.888541	0.000000	0.000000	0.000000	0.834412	-0.065431	0.282105	0.000000	0.000000	4.000000	1.000000	0.000000
21700.545180	-0.010894	0.476421	0.279607	72.674728	-96.615265	-70.749763	4.647803	0.000000	1.843347	0.000000	0.000000	0.000000	0.834412	-0.065431	0.282105	0.000000	0.000000	4.000000	1.000000	0.000000
21700.548513	-0.008036	0.476084	0.280627	72.674728	-96.615265	-70.749763	4.647803	0.000000	1.843347	0.000000	0.000000	0.000000	0.857215	-0.101224	0.306024	0.000000	0.000000	4.000000	1.000000	0.000000
21700.551847	-0.008036	0.476084	0.280627	72.674728	-96.615265	-70.749763	4.647803	0.000000	1.843347	0.000000	0.000000	0.000000	0.857215	-0.101224	0.306024	0.000000	0.000000	4.000000	1.000000	0.000000
21700.555180	-0.008036	0.476084	0.280627	72.104645	-97.777618	-72.003716	4.666154	0.000000	1.796387	0.000000	0.000000	0.000000	0.857215	-0.101224	0.306024	0.000000	0.000000	4.000000	1.000000	0.000000
21700.558513	-0.005102	0.475707	0.281723	72.104645	-97.777618	-72.003716	4.666154	0.000000	1.796387	0.000000	0.000000	0.000000	0.880412	-0.112964	0.328831	0.000000	0.000000	4.000000	1.000000	0.000000
21700.561847	-0.005102	0.475707	0.281723	72.104645	-97.777618	-72.003716	4.666154	0.000000	1.796387	0.000000	0.000000	0.000000	0.880412	-0.112964	0.328831	0.000000	0.000000	4.000000	1.000000	0.000000
21700.565180	-0.005102	0.475707	0.281723	71.376091	-98.606232	-73.086525	4.684616	0.000000	1.747678	0.000000	0.000000	0.000000	0.880412	-0.112964	0.328831	0.000000	0.000000	4.000000	1.000000	0.000000
21700.568513	-0.002370	0.475311	0.282907	71.376091	-98.606232	-73.086525	4.684616	0.000000	1.747678	0.000000	0.000000	0.000000	0.819670	-0.118651	0.355153	0.000000	0.000000	4.000000	1.000000	0.000000
21700.571847	-0.002370	0.475311	0.282907	71.376091	-98.606232	-73.086525	4.684616	0.000000	1.747678	0.000000	0.000000	0.000000	0.819670	-0.118651	0.355153	0.000000	0.000000	4.000000	1.000000	0.000000
21700.575180	-0.002370	0.475311	0.282907	70.536644	-99.078651	-73.930313	4.701661	0.000000	1.701290	0.000000	0.000000	0.000000	0.819670	-0.118651	0.355153	0.000000	0.000000	4.000000	1.000000	0.000000
21700.578513	0.000195	0.474957	0.284164	70.536644	-99.078651	-73.930313	4.701661	0.000000	1.701290	0.000000	0.000000	0.000000	0.769503	-0.106301	0.377052	0.000000	0.000000	4.000000	1.000000	0.000000
21700.581847	0.000195	0.474957	0.284164	70.536644	-99.078651	-73.930313	4.701661	0.000000	1.701290	0.000000	0.000000	0.000000	0.769503	-0.106301	0.377052	0.000000	0.000000	4.000000	1.000000	0.000000
21700.585180	0.000195	0.474957	0.284164	69.705368	-99.432297	-74.776657	4.717492	0.000000	1.656886	0.000000	0.000000	0.000000	0.769503	-0.106301	0.377052	0.000000	0.000000	4.000000	1.000000	0.000000
21700.588513	0.002523	0.474704	0.285450	69.705368	-99.432297	-74.776657	4.717492	0.000000	1.656886	0.000000	0.000000	0.000000	0.698118	-0.075975	0.385772	0.000000	0.000000	4.000000	1.000000	0.000000
21700.591847	0.002523	0.474704	0.285450	69.705368	-99.432297	-74.776657	4.717492	0.000000	1.656886	0.000000	0.000000	0.000000	0.698118	-0.075975	0.385772	0.000000	0.000000	4.000000	1.000000	0.000000
21700.595180	0.002523	0.474704	0.285450	69.047760	-99.956467	-75.633606	4.731715	0.000000	1.615820	0.000000	0.000000	0.000000	0.698118	-0.075975	0.385772	0.000000	0.000000	4.000000	1.000000	0.000000
21700.598513	0.004363	0.474549	0.286623	69.047760	-99.956467	-75.633606	4.731715	0.000000	1.615820	0.000000	0.000000	0.000000	0.552026	-0.046524	0.352010	0.000000	0.000000	4.000000	1.000000	0.000000
21700.601847	0.004363	0.474549	0.286623	69.047760	-99.956467	-75.633606	4.731715	0.000000	1.615820	0.000000	0.000000	0.000000	0.552026	-0.046524	0.352010	0.000000	0.000000	4.000000	1.000000	0.000000
21700.605180	0.004363	0.474549	0.286623	68.687187	-100.832138	-76.625565	4.742938	0.000000	1.582573	0.000000	0.000000	0.000000	0.552026	-0.046524	0.352010	0.000000	0.000000	4.000000	1.000000	0.000000
21700.608513	0.006066	0.474471	0.287643	68.687187	-100.832138	-76.625565	4.742938	0.000000	1.582573	0.000000	0.000000	0.000000	0.510964	-0.023315	0.305893	0.000000	0.000000	4.000000	1.000000	0.000000
21700.611847	0.006066	0.474471	0.287643	68.687187	-100.832138	-76.625565	4.742938	0.000000	1.582573	0.000000	0.000000	0.000000	0.510964	-0.023315	0.305893	0.000000	0.000000	4.000000	1.000000	0.000000
21700.615180	0.006066	0.474471	0.287643	68.518494	-101.931709	-77.717331	4.752978	0.000000	1.552158	0.000000	0.000000	0.000000	0.510964	-0.023315	0.305893	0.000000	0.000000	4.000000	1.000000	0.000000
21700.618513	0.007771	0.474428	0.288424	68.518494	-101.931709	-77.717331	4.752978	0.000000	1.552158	0.000000	0.000000	0.000000	0.511631	-0.012797	0.234279	0.000000	0.000000	4.000000	1.000000	0.000000
21700.621847	0.007771	0.474428	0.288424	68.518494	-101.931709	-77.717331	4.752978	0.000000	1.552158	0.000000	0.000000	0.000000	0.511631	-0.012797	0.234279	0.000000	0.000000	4.000000	1.000000	0.000000
21700.625180	0.007771	0.474428	0.288424	68.313667	-102.957603	-78.754120	4.762441	0.000000	1.522877	0.000000	0.000000	0.000000	0.511631	-0.012797	0.234279	0.000000	0.000000	4.000000	1.000000	0.000000
21700.628513	0.009229	0.474400	0.288957	68.313667	-102.957603	-78.754120	4.762441	0.000000	1.522877	0.000000	0.000000	0.000000	0.437385	-0.008435	0.159867	0.000000	0.000000	4.000000	1.000000	0.000000
21700.631847	0.009229	0.474400	0.288957	68.313667	-102.957603	-78.754120	4.762441	0.000000	1.522877	0.000000	0.000000	0.000000	0.437385	-0.008435	0.159867	0.000000	0.000000	4.000000	1.000000	0.000000
21700.635180	0.009229	0.474400	0.288957	68.091850	-103.875305	-79.677040	4.770177	0.000000	1.498469	0.000000	0.000000	0.000000	0.437385	-0.008435	0.159867	0.000000	0.000000	4.000000	1.000000	0.000000
21700.638513	0.010580	0.474408	0.289285	68.091850	-103.875305	-79.677040	4.770177	0.000000	1.498469	0.000000	0.000000	0.000000	0.405250	0.002386	0.098436	0.000000	0.000000	4.000000	1.000000	0.000000
21700.641847	0.010580	0.474408	0.289285	68.091850	-103.875305	-79.677040	4.770177	0.000000	1.498469	0.000000	0.000000	0.000000	0.405250	0.002386	0.098436	0.000000	0.000000	4.000000	1.000000	0.000000
21700.645180	0.010580	0.474408	0.289285	67.844101	-104.645592	-80.437241	4.776992	0.000000	1.476601	0.000000	0.000000	0.000000	0.405250	0.002386	0.098436	0.000000	0.000000	4.000000	1.000000	0.000000
21700.648513	0.011752	0.474433	0.289454	67.844101	-104.645592	-80.437241	4.776992	0.000000	1.476601	0.000000	0.000000	0.000000	0.351687	0.007414	0.050792	0.000000	0.000000	4.000000	1.000000	0.000000
21700.651847	0.011752	0.474433	0.289454	67.844101	-104.645592	-80.437241	4.776992	0.000000	1.476601	0.000000	0.000000	0.000000	0.351687	0.007414	0.050792	0.000000	0.000000	4.000000	1.000000	0.000000
21700.655180	0.011752	0.474433	0.289454	67.531219	-105.191101	-81.026237	4.782665	0.000000	1.458120	0.000000	0.000000	0.000000	0.351687	0.007414	0.050792	0.000000	0.000000	4.000000	1.000000	0.000000
21700.658513	0.011752	0.474433	0.289454	67.531219	-105.191101	-81.026237	4.782665	0.000000	1.458120	0.000000	0.000000	0.000000	0.351687	0.007414	0.050792	0.000000	0.000000	4.000000	1.000000	0.000000
21700.661847	0.012569	0.474537	0.289539	67.531219	-105.191101	-81.026237	4.782665	0.000000	1.458120	0.000000	0.000000	0.000000	0.245054	0.031304	0.025552	0.000000	0.000000	4.000000	1.000000	0.000000
21700.665180	0.012569	0.474537	0.289539	67.205093	-105.473099	-81.380821	4.782665	0.000000	1.458120	0.000000	0.000000	0.000000	0.245054	0.031304	0.025552	0.000000	0.000000	4.000000	1.000000	0.000000
21700.668513	0.013137	0.474681	0.289569	67.205093	-105.473099	-81.380821	4.782665	0.000000	1.458120	0.000000	0.000000	0.000000	0.170356	0.043142	0.009027	0.000000	0.000000	4.000000	1.000000	0.000000
21700.671847	0.013137	0.474681	0.289569	67.205093	-105.473099	-81.380821	4.782665	0.000000	1.458120	0.000000	0.000000	0.000000	0.170356	0.043142	0.009027	0.000000	0.000000	4.000000	1.000000	0.000000
21700.675180	0.013137	0.474681	0.289569	66.968498	-105.438538	-81.379257	4.789167	0.000000	1.436620	0.000000	0.000000	0.000000	0.170356	0.043142	0.009027	0.000000	0.000000	4.000000	1.000000	0.000000
21700.678513	0.013457	0.474907	0.289630	66.968498	-105.438538	-81.379257	4.789167	0.000000	1.436620	0.000000	0.000000	0.000000	0.096072	0.067844	0.018298	0.000000	0.000000	4.000000	1.000000	0.000000
21700.681847	0.013457	0.474907	0.289630	66.968498	-105.438538	-81.379257	4.789167	0.000000	1.436620	0.000000	0.000000	0.000000	0.096072	0.067844	0.018298	0.000000	0.000000	4.000000	1.000000	0.000000
21700.685180	0.013457	0.474907	0.289630	66.911346	-105.200706	-81.120178	4.790706	0.000000	1.431482	0.000000	0.000000	0.000000	0.096072	0.067844	0.018298	0.000000	0.000000	4.000000	1.000000	0.000000
21700.688513	0.013457	0.474907	0.289630	66.911346	-105.200706	-81.120178	4.790706	0.000000	1.431482	0.000000	0.000000	0.000000	0.096072	0.067844	0.018298	0.000000	0.000000	4.000000	1.000000	0.000000
21700.691847	0.013601	0.475236	0.289735	66.911346	-105.200706	-81.120178	4.790706	0.000000	1.431482	0.000000	0.000000	0.000000	0.043128	0.098778	0.031427	0.000000	0.000000	4.000000	1.000000	0.000000
21700.695180	0.013601	0.475236	0.289735	66.962051	-105.003998	-80.888603	4.790706	0.000000	1.431482	0.000000	0.000000	0.000000	0.043128	0.098778	0.031427	0.000000	0.000000	4.000000	1.000000	0.000000
21700.698513	0.013604	0.475608	0.289899	66.962051	-105.003998	-80.888603	4.790706	0.000000	1.431482	0.000000	0.000000	0.000000	0.000894	0.111467	0.049091	0.000000	0.000000	4.000000	1.000000	0.000000
21700.701847	0.013604	0.475608	0.289899	66.962051	-105.003998	-80.888603	4.790706	0.000000	1.431482	0.000000	0.000000	0.000000	0.000894	0.111467	0.049091	0.000000	0.000000	4.000000	1.000000	0.000000
21700.705180	0.013604	0.475608	0.289899	67.000122	-104.787926	-80.652077	4.791733	0.000000	1.428038	0.000000	0.000000	0.000000	0.000894	0.111467	0.049091	0.000000	0.000000	4.000000	1.000000	0.000000
21700.708513	0.013604	0.475608	0.289899	67.000122	-104.787926	-80.652077	4.791733	0.000000	1.428038	0.000000	0.000000	0.000000	0.000894	0.111467	0.049091	0.000000	0.000000	4.000000	1.000000	0.000000
21700.711847	0.013501	0.476083	0.290105	67.000122	-104.787926	-80.652077	4.791733	0.000000	1.428038	0.000000	0.000000	0.000000	-0.030813	0.142478	0.061768	0.000000	0.000000	4.000000	1.000000	0.000000
21700.715180	0.013501	0.476083	0.290105	67.035240	-104.571129	-80.412758	4.791733	0.000000	1.428038	0.000000	0.000000	0.000000	-0.030813	0.142478	0.061768	0.000000	0.000000	4.000000	1.000000	0.000000
21700.718513	0.013293	0.476580	0.290355	67.035240	-104.571129	-80.412758	4.791733	0.000000	1.428038	0.000000	0.000000	0.000000	-0.062541	0.149001	0.074960	0.000000	0.000000	4.000000	1.000000	0.000000
21700.721847	0.013293	0.476580	0.290355	67.035240	-104.571129	-80.412758	4.791733	0.000000	1.428038	0.000000	0.000000	0.000000	-0.062541	0.149001	0.074960	0.000000	0.000000	4.000000	1.000000	0.000000
21700.725180	0.013293	0.476580	0.290355	67.058487	-104.421066	-80.226509	4.790940	0.000000	1.430695	0.000000	0.000000	0.000000	-0.062541	0.149001	0.074960	0.000000	0.000000	4.000000	1.000000	0.000000
21700.728513	0.013293	0.476580	0.290355	67.058487	-104.421066	-80.226509	4.790940	0.000000	1.430695	0.000000	0.000000	0.000000	-0.062541	0.149001	0.074960	0.000000	0.000000	4.000000	1.000000	0.000000
21700.731847	0.012978	0.477138	0.290619	67.058487	-104.421066	-80.226509	4.790940	0.000000	1.430695	0.000000	0.000000	0.000000	-0.094468	0.167619	0.079176	0.000000	0.000000	4.000000	1.000000	0.000000
21700.735180	0.012978	0.477138	0.290619	67.078377	-104.282463	-80.040573	4.790940	0.000000	1.430695	0.000000	0.000000	0.000000	-0.094468	0.167619	0.079176	0.000000	0.000000	4.000000	1.000000	0.000000
21700.738513	0.012556	0.477738	0.290882	67.078377	-104.282463	-80.040573	4.790940	0.000000	1.430695	0.000000	0.000000	0.000000	-0.126504	0.179982	0.079145	0.000000	0.000000	4.000000	1.000000	0.000000
21700.741847	0.012556	0.477738	0.290882	67.078377	-104.282463	-80.040573	4.790940	0.000000	1.430695	0.000000	0.000000	0.000000	-0.126504	0.179982	0.079145	0.000000	0.000000	4.000000	1.000000	0.000000
21700.745180	0.012556	0.477738	0.290882	67.098839	-104.141823	-79.846558	4.788320	0.000000	1.439443	0.000000	0.000000	0.000000	-0.126504	0.179982	0.079145	0.000000	0.000000	4.000000	1.000000	0.000000
21700.748513	0.012556	0.477738	0.290882	67.098839	-104.141823	-79.846558	4.788320	0.000000	1.439443	0.000000	0.000000	0.000000	-0.126504	0.179982	0.079145	0.000000	0.000000	4.000000	1.000000	0.000000
21700.751847	0.012028	0.478400	0.291160	67.098839	-104.141823	-79.846558	4.788320	0.000000	1.439443	0.000000	0.000000	0.000000	-0.158506	0.198630	0.083168	0.000000	0.000000	4.000000	1.000000	0.000000
21700.755180	0.012028	0.478400	0.291160	67.120659	-104.005554	-79.636642	4.788320	0.000000	1.439443	0.000000	0.000000	0.000000	-0.158506	0.198630	0.083168	0.000000	0.000000	4.000000	1.000000	0.000000
21700.758513	0.011286	0.479104	0.291438	67.120659	-104.005554	-79.636642	4.788320	0.000000	1.439443	0.000000	0.000000	0.000000	-0.222599	0.211051	0.083424	0.000000	0.000000	4.000000	1.000000	0.000000
21700.761847	0.011286	0.479104	0.291438	67.120659	-104.005554	-79.636642	4.788320	0.000000	1.439443	0.000000	0.000000	0.000000	-0.222599	0.211051	0.083424	0.000000	0.000000	4.000000	1.000000	0.000000
21700.765180	0.011286	0.479104	0.291438	67.161758	-103.896996	-79.431236	4.783298	0.000000	1.456044	0.000000	0.000000	0.000000	-0.222599	0.211051	0.083424	0.000000	0.000000	4.000000	1.000000	0.000000
21700.768513	0.010401	0.479869	0.291700	67.161758	-103.896996	-79.431236	4.783298	0.000000	1.456044	0.000000	0.000000	0.000000	-0.265494	0.229483	0.078688	0.000000	0.000000	4.000000	1.000000	0.000000
21700.771847	0.010401	0.479869	0.291700	67.161758	-103.896996	-79.431236	4.783298	0.000000	1.456044	0.000000	0.000000	0.000000	-0.265494	0.229483	0.078688	0.000000	0.000000	4.000000	1.000000	0.000000
21700.775180	0.010401	0.479869	0.291700	67.240143	-103.847092	-79.250282	4.779607	0.000000	1.468113	0.000000	0.000000	0.000000	-0.265494	0.229483	0.078688	0.000000	0.000000	4.000000	1.000000	0.000000
21700.778513	0.009337	0.480654	0.291947	67.240143	-103.847092	-79.250282	4.779607	0.000000	1.468113	0.000000	0.000000	0.000000	-0.319079	0.235649	0.074269	0.000000	0.000000	4.000000	1.000000	0.000000
21700.781847	0.009337	0.480654	0.291947	67.240143	-103.847092	-79.250282	4.779607	0.000000	1.468113	0.000000	0.000000	0.000000	-0.319079	0.235649	0.074269	0.000000	0.000000	4.000000	1.000000	0.000000
21700.785180	0.009337	0.480654	0.291947	67.372169	-103.884621	-79.112740	4.775051	0.000000	1.482865	0.000000	0.000000	0.000000	-0.319079	0.235649	0.074269	0.000000	0.000000	4.000000	1.000000	0.000000
21700.788513	0.008166	0.481459	0.292150	67.372169	-103.884621	-79.112740	4.775051	0.000000	1.482865	0.000000	0.000000	0.000000	-0.351446	0.241516	0.060808	0.000000	0.000000	4.000000	1.000000	0.000000
21700.791847	0.008166	0.481459	0.292150	67.372169	-103.884621	-79.112740	4.775051	0.000000	1.482865	0.000000	0.000000	0.000000	-0.351446	0.241516	0.060808	0.000000	0.000000	4.000000	1.000000	0.000000
21700.795180	0.008166	0.481459	0.292150	67.550179	-103.980232	-78.996803	4.769896	0.000000	1.499363	0.000000	0.000000	0.000000	-0.351446	0.241516	0.060808	0.000000	0.000000	4.000000	1.000000	0.000000
21700.798513	0.006851	0.482306	0.292350	67.550179	-103.980232	-78.996803	4.769896	0.000000	1.499363	0.000000	0.000000	0.000000	-0.394333	0.253931	0.059942	0.000000	0.000000	4.000000	1.000000	0.000000
21700.801847	0.006851	0.482306	0.292350	67.550179	-103.980232	-78.996803	4.769896	0.000000	1.499363	0.000000	0.000000	0.000000	-0.394333	0.253931	0.059942	0.000000	0.000000	4.000000	1.000000	0.000000
21700.805180	0.006851	0.482306	0.292350	67.799843	-104.181549	-78.929131	4.764025	0.000000	1.517914	0.000000	0.000000	0.000000	-0.394333	0.253931	0.059942	0.000000	0.000000	4.000000	1.000000	0.000000
21700.808513	0.005394	0.483152	0.292519	67.799843	-104.181549	-78.929131	4.764025	0.000000	1.517914	0.000000	0.000000	0.000000	-0.437308	0.253773	0.050678	0.000000	0.000000	4.000000	1.000000	0.000000
21700.811847	0.005394	0.483152	0.292519	67.799843	-104.181549	-78.929131	4.764025	0.000000	1.517914	0.000000	0.000000	0.000000	-0.437308	0.253773	0.050678	0.000000	0.000000	4.000000	1.000000	0.000000
21700.815180	0.005394	0.483152	0.292519	68.135605	-104.513000	-78.931198	4.757376	0.000000	1.538628	0.000000	0.000000	0.000000	-0.437308	0.253773	0.050678	0.000000	0.000000	4.000000	1.000000	0.000000
21700.818513	0.003829	0.483998	0.292684	68.135605	-104.513000	-78.931198	4.757376	0.000000	1.538628	0.000000	0.000000	0.000000	-0.469536	0.253885	0.049678	0.000000	0.000000	4.000000	1.000000	0.000000
21700.821847	0.003829	0.483998	0.292684	68.135605	-104.513000	-78.931198	4.757376	0.000000	1.538628	0.000000	0.000000	0.000000	-0.469536	0.253885	0.049678	0.000000	0.000000	4.000000	1.000000	0.000000
21700.825180	0.003829	0.483998	0.292684	68.565727	-104.977127	-79.006157	4.750141	0.000000	1.560820	0.000000	0.000000	0.000000	-0.469536	0.253885	0.049678	0.000000	0.000000	4.000000	1.000000	0.000000
21700.828513	0.002192	0.484866	0.292859	68.565727	-104.977127	-79.006157	4.750141	0.000000	1.560820	0.000000	0.000000	0.000000	-0.491088	0.260299	0.052500	0.000000	0.000000	4.000000	1.000000	0.000000
21700.831847	0.002192	0.484866	0.292859	68.565727	-104.977127	-79.006157	4.750141	0.000000	1.560820	0.000000	0.000000	0.000000	-0.491088	0.260299	0.052500	0.000000	0.000000	4.000000	1.000000	0.000000
21700.835180	0.002192	0.484866	0.292859	69.070183	-105.548653	-79.138596	4.742500	0.000000	1.583886	0.000000	0.000000	0.000000	-0.491088	0.260299	0.052500	0.000000	0.000000	4.000000	1.000000	0.000000
21700.838513	0.000518	0.485694	0.293060	69.070183	-105.548653	-79.138596	4.742500	0.000000	1.583886	0.000000	0.000000	0.000000	-0.501990	0.248455	0.060114	0.000000	0.000000	4.000000	1.000000	0.000000
21700.841847	0.000518	0.485694	0.293060	69.070183	-105.548653	-79.138596	4.742500	0.000000	1.583886	0.000000	0.000000	0.000000	-0.501990	0.248455	0.060114	0.000000	0.000000	4.000000	1.000000	0.000000
21700.845180	0.000518	0.485694	0.293060	69.603874	-106.165428	-79.303429	4.734645	0.000000	1.607215	0.000000	0.000000	0.000000	-0.501990	0.248455	0.060114	0.000000	0.000000	4.000000	1.000000	0.000000
21700.848513	-0.001085	0.486503	0.293271	69.603874	-106.165428	-79.303429	4.734645	0.000000	1.607215	0.000000	0.000000	0.000000	-0.480886	0.242607	0.063214	0.000000	0.000000	4.000000	1.000000	0.000000
21700.851847	-0.001085	0.486503	0.293271	69.603874	-106.165428	-79.303429	4.734645	0.000000	1.607215	0.000000	0.000000	0.000000	-0.480886	0.242607	0.063214	0.000000	0.000000	4.000000	1.000000	0.000000
21700.855180	-0.001085	0.486503	0.293271	70.132042	-106.748077	-79.449051	4.727079	0.000000	1.629332	0.000000	0.000000	0.000000	-0.480886	0.242607	0.063214	0.000000	0.000000	4.000000	1.000000	0.000000
21700.858513	-0.002617	0.487314	0.293534	70.132042	-106.748077	-79.449051	4.727079	0.000000	1.629332	0.000000	0.000000	0.000000	-0.459834	0.243440	0.079032	0.000000	0.000000	4.000000	1.000000	0.000000
21700.861847	-0.002617	0.487314	0.293534	70.132042	-106.748077	-79.449051	4.727079	0.000000	1.629332	0.000000	0.000000	0.000000	-0.459834	0.243440	0.079032	0.000000	0.000000	4.000000	1.000000	0.000000
21700.865180	-0.002617	0.487314	0.293534	70.611244	-107.232246	-79.532417	4.719891	0.000000	1.650040	0.000000	0.000000	0.000000	-0.459834	0.243440	0.079032	0.000000	0.000000	4.000000	1.000000	0.000000
21700.868513	-0.004187	0.488106	0.293808	70.611244	-107.232246	-79.532417	4.719891	0.000000	1.650040	0.000000	0.000000	0.000000	-0.470876	0.237647	0.082201	0.000000	0.000000	4.000000	1.000000	0.000000
21700.871847	-0.004187	0.488106	0.293808	70.611244	-107.232246	-79.532417	4.719891	0.000000	1.650040	0.000000	0.000000	0.000000	-0.470876	0.237647	0.082201	0.000000	0.000000	4.000000	1.000000	0.000000
21700.875180	-0.004187	0.488106	0.293808	71.028053	-107.546982	-79.494446	4.712480	0.000000	1.671088	0.000000	0.000000	0.000000	-0.470876	0.237647	0.082201	0.000000	0.000000	4.000000	1.000000	0.000000
21700.878513	-0.005687	0.488880	0.294122	71.028053	-107.546982	-79.494446	4.712480	0.000000	1.671088	0.000000	0.000000	0.000000	-0.449921	0.232199	0.094089	0.000000	0.000000	4.000000	1.000000	0.000000
21700.881847	-0.005687	0.488880	0.294122	71.028053	-107.546982	-79.494446	4.712480	0.000000	1.671088	0.000000	0.000000	0.000000	-0.449921	0.232199	0.094089	0.000000	0.000000	4.000000	1.000000	0.000000
21700.885180	-0.005687	0.488880	0.294122	71.397652	-107.704796	-79.345207	4.705441	0.000000	1.690806	0.000000	0.000000	0.000000	-0.449921	0.232199	0.094089	0.000000	0.000000	4.000000	1.000000	0.000000
21700.888513	-0.007152	0.489594	0.294448	71.397652	-107.704796	-79.345207	4.705441	0.000000	1.690806	0.000000	0.000000	0.000000	-0.439642	0.214105	0.097995	0.000000	0.000000	4.000000	1.000000	0.000000
21700.891847	-0.007152	0.489594	0.294448	71.397652	-107.704796	-79.345207	4.705441	0.000000	1.690806	0.000000	0.000000	0.000000	-0.439642	0.214105	0.097995	0.000000	0.000000	4.000000	1.000000	0.000000
21700.895180	-0.007152	0.489594	0.294448	71.758156	-107.748711	-79.104057	4.698557	0.000000	1.709844	0.000000	0.000000	0.000000	-0.439642	0.214105	0.097995	0.000000	0.000000	4.000000	1.000000	0.000000
21700.898513	-0.008548	0.490308	0.294772	71.758156	-107.748711	-79.104057	4.698557	0.000000	1.709844	0.000000	0.000000	0.000000	-0.418609	0.214300	0.097070	0.000000	0.000000	4.000000	1.000000	0.000000
21700.901847	-0.008548	0.490308	0.294772	71.758156	-107.748711	-79.104057	4.698557	0.000000	1.709844	0.000000	0.000000	0.000000	-0.418609	0.214300	0.097070	0.000000	0.000000	4.000000	1.000000	0.000000
21700.905180	-0.008548	0.490308	0.294772	72.128441	-107.762108	-78.839478	4.691987	0.000000	1.727789	0.000000	0.000000	0.000000	-0.418609	0.214300	0.097070	0.000000	0.000000	4.000000	1.000000	0.000000
21700.908513	-0.009801	0.490961	0.295082	72.128441	-107.762108	-78.839478	4.691987	0.000000	1.727789	0.000000	0.000000	0.000000	-0.376074	0.195804	0.093119	0.000000	0.000000	4.000000	1.000000	0.000000
21700.911847	-0.009801	0.490961	0.295082	72.128441	-107.762108	-78.839478	4.691987	0.000000	1.727789	0.000000	0.000000	0.000000	-0.376074	0.195804	0.093119	0.000000	0.000000	4.000000	1.000000	0.000000
21700.915180	-0.009801	0.490961	0.295082	72.511993	-107.783012	-78.587036	4.686093	0.000000	1.743712	0.000000	0.000000	0.000000	-0.376074	0.195804	0.093119	0.000000	0.000000	4.000000	1.000000	0.000000
21700.918513	-0.010913	0.491594	0.295407	72.511993	-107.783012	-78.587036	4.686093	0.000000	1.743712	0.000000	0.000000	0.000000	-0.333582	0.190002	0.097368	0.000000	0.000000	4.000000	1.000000	0.000000
21700.921847	-0.010913	0.491594	0.295407	72.511993	-107.783012	-78.587036	4.686093	0.000000	1.743712	0.000000	0.000000	0.000000	-0.333582	0.190002	0.097368	0.000000	0.000000	4.000000	1.000000	0.000000
21700.925180	-0.010913	0.491594	0.295407	72.892273	-107.820915	-78.362572	4.680939	0.000000	1.757500	0.000000	0.000000	0.000000	-0.333582	0.190002	0.097368	0.000000	0.000000	4.000000	1.000000	0.000000
21700.928513	-0.011918	0.492186	0.295704	72.892273	-107.820915	-78.362572	4.680939	0.000000	1.757500	0.000000	0.000000	0.000000	-0.301578	0.177433	0.089222	0.000000	0.000000	4.000000	1.000000	0.000000
21700.931847	-0.011918	0.492186	0.295704	72.892273	-107.820915	-78.362572	4.680939	0.000000	1.757500	0.000000	0.000000	0.000000	-0.301578	0.177433	0.089222	0.000000	0.000000	4.000000	1.000000	0.000000
21700.935180	-0.011918	0.492186	0.295704	73.246994	-108.008186	-78.298798	4.676272	0.000000	1.769879	0.000000	0.000000	0.000000	-0.301578	0.177433	0.089222	0.000000	0.000000	4.000000	1.000000	0.000000
21700.938513	-0.012781	0.492735	0.295976	73.246994	-108.008186	-78.298798	4.676272	0.000000	1.769879	0.000000	0.000000	0.000000	-0.258779	0.164827	0.081429	0.000000	0.000000	4.000000	1.000000	0.000000
21700.941847	-0.012781	0.492735	0.295976	73.246994	-108.008186	-78.298798	4.676272	0.000000	1.769879	0.000000	0.000000	0.000000	-0.258779	0.164827	0.081429	0.000000	0.000000	4.000000	1.000000	0.000000
21700.945180	-0.012781	0.492735	0.295976	73.571060	-108.270782	-78.347466	4.672290	0.000000	1.780367	0.000000	0.000000	0.000000	-0.258779	0.164827	0.081429	0.000000	0.000000	4.000000	1.000000	0.000000
21700.948513	-0.013608	0.493262	0.296205	73.571060	-108.270782	-78.347466	4.672290	0.000000	1.780367	0.000000	0.000000	0.000000	-0.248012	0.158163	0.068726	0.000000	0.000000	4.000000	1.000000	0.000000
21700.951847	-0.013608	0.493262	0.296205	73.571060	-108.270782	-78.347466	4.672290	0.000000	1.780367	0.000000	0.000000	0.000000	-0.248012	0.158163	0.068726	0.000000	0.000000	4.000000	1.000000	0.000000
21700.955180	-0.013608	0.493262	0.296205	73.857109	-108.587669	-78.447495	4.668402	0.000000	1.790539	0.000000	0.000000	0.000000	-0.248012	0.158163	0.068726	0.000000	0.000000	4.000000	1.000000	0.000000
21700.958513	-0.014362	0.493725	0.296366	73.857109	-108.587669	-78.447495	4.668402	0.000000	1.790539	0.000000	0.000000	0.000000	-0.226313	0.138714	0.048458	0.000000	0.000000	4.000000	1.000000	0.000000
21700.961847	-0.014362	0.493725	0.296366	73.857109	-108.587669	-78.447495	4.668402	0.000000	1.790539	0.000000	0.000000	0.000000	-0.226313	0.138714	0.048458	0.000000	0.000000	4.000000	1.000000	0.000000
21700.965180	-0.014362	0.493725	0.296366	74.117004	-108.867096	-78.530388	4.664748	0.000000	1.800036	0.000000	0.000000	0.000000	-0.226313	0.138714	0.048458	0.000000	0.000000	4.000000	1.000000	0.000000
21700.968513	-0.015044	0.494185	0.296472	74.117004	-108.867096	-78.530388	4.664748	0.000000	1.800036	0.000000	0.000000	0.000000	-0.204606	0.137960	0.031658	0.000000	0.000000	4.000000	1.000000	0.000000
21700.971847	-0.015044	0.494185	0.296472	74.117004	-108.867096	-78.530388	4.664748	0.000000	1.800036	0.000000	0.000000	0.000000	-0.204606	0.137960	0.031658	0.000000	0.000000	4.000000	1.000000	0.000000
21700.975180	-0.015044	0.494185	0.296472	74.382103	-109.107735	-78.583893	4.661353	0.000000	1.808809	0.000000	0.000000	0.000000	-0.204606	0.137960	0.031658	0.000000	0.000000	4.000000	1.000000	0.000000
21700.978513	-0.015044	0.494185	0.296472	74.382103	-109.107735	-78.583893	4.661353	0.000000	1.808809	0.000000	0.000000	0.000000	-0.204606	0.137960	0.031658	0.000000	0.000000	4.000000	1.000000	0.000000
21700.981847	-0.015582	0.494559	0.296527	74.382103	-109.107735	-78.583893	4.661353	0.000000	1.808809	0.000000	0.000000	0.000000	-0.161403	0.112441	0.016589	0.000000	0.000000	4.000000	1.000000	0.000000
21700.985180	-0.015582	0.494559	0.296527	74.674751	-109.242500	-78.545052	4.661353	0.000000	1.808809	0.000000	0.000000	0.000000	-0.161403	0.112441	0.016589	0.000000	0.000000	4.000000	1.000000	0.000000
21700.988513	-0.015940	0.494931	0.296529	74.674751	-109.242500	-78.545052	4.661353	0.000000	1.808809	0.000000	0.000000	0.000000	-0.107398	0.111624	0.000663	0.000000	0.000000	4.000000	1.000000	0.000000
21700.991847	-0.015940	0.494931	0.296529	74.674751	-109.242500	-78.545052	4.661353	0.000000	1.808809	0.000000	0.000000	0.000000	-0.107398	0.111624	0.000663	0.000000	0.000000	4.000000	1.000000	0.000000
21700.995180	-0.015940	0.494931	0.296529	75.009026	-109.285316	-78.420448	4.656711	0.000000	1.820728	0.000000	0.000000	0.000000	-0.107398	0.111624	0.000663	0.000000	0.000000	4.000000	1.000000	0.000000
21700.998513	-0.016081	0.495237	0.296440	75.009026	-109.285316	-78.420448	4.656711	0.000000	1.820728	0.000000	0.000000	0.000000	-0.042385	0.091607	-0.026677	0.000000	0.000000	4.000000	1.000000	0.000000
21701.001847	-0.016081	0.495237	0.296440	75.009026	-109.285316	-78.420448	4.656711	0.000000	1.820728	0.000000	0.000000	0.000000	-0.042385	0.091607	-0.026677	0.000000	0.000000	4.000000	1.000000	0.000000
21701.005180	-0.016081	0.495237	0.296440	75.367683	-109.197876	-78.181419	4.655772	0.000000	1.823126	0.000000	0.000000	0.000000	-0.042385	0.091607	-0.026677	0.000000	0.000000	4.000000	1.000000	0.000000
21701.008513	-0.016081	0.495237	0.296440	75.367683	-109.197876	-78.181419	4.655772	0.000000	1.823126	0.000000	0.000000	0.000000	-0.042385	0.091607	-0.026677	0.000000	0.000000	4.000000	1.000000	0.000000
21701.011847	-0.016042	0.495518	0.296286	75.367683	-109.197876	-78.181419	4.655772	0.000000	1.823126	0.000000	0.000000	0.000000	0.011726	0.084330	-0.046397	0.000000	0.000000	4.000000	1.000000	0.000000
21701.015180	-0.016042	0.495518	0.296286	75.706955	-108.861176	-77.734932	4.655772	0.000000	1.823126	0.000000	0.000000	0.000000	0.011726	0.084330	-0.046397	0.000000	0.000000	4.000000	1.000000	0.000000
21701.018513	-0.016042	0.495518	0.296286	75.706955	-108.861176	-77.734932	4.655772	0.000000	1.823126	0.000000	0.000000	0.000000	0.011726	0.084330	-0.046397	0.000000	0.000000	4.000000	1.000000	0.000000
21701.021847	-0.016042	0.495518	0.296286	75.706955	-108.861176	-77.734932	4.655772	0.000000	1.823126	0.000000	0.000000	0.000000	0.011726	0.084330	-0.046397	0.000000	0.000000	4.000000	1.000000	0.000000
21701.025180	-0.015533	0.495950	0.295878	75.999321	-108.154350	-76.978729	4.655657	0.000000	1.823419	0.000000	0.000000	0.000000	0.152809	0.129786	-0.122172	0.000000	0.000000	4.000000	1.000000	0.000000
21701.028513	-0.015533	0.495950	0.295878	75.999321	-108.154350	-76.978729	4.655657	0.000000	1.823419	0.000000	0.000000	0.000000	0.000000	0.000003	0.000003	0.000000	0.000000	4.000000	1.000000	0.000000
21701.031847	-0.015533	0.495950	0.295878	75.999321	-108.154350	-76.978729	4.655657	0.000000	1.823419	0.000000	0.000000	0.000000	0.000000	0.000003	0.000003	0.000000	0.000000	4.000000	1.000000	0.000000
21701.035180	-0.015533	0.495950	0.295878	76.224007	-107.123337	-75.958336	4.657525	0.000000	1.818643	0.000000	0.000000	0.000000	0.000000	0.000003	0.000003	0.000000	0.000000	4.000000	1.000000	0.000000
21701.038513	-0.015099	0.496102	0.295625	76.224007	-107.123337	-75.958336	4.657525	0.000000	1.818643	0.000000	0.000000	0.000000	0.130273	0.045440	-0.076096	0.000000	0.000000	4.000000	1.000000	0.000000
21701.041847	-0.015099	0.496102	0.295625	76.224007	-107.123337	-75.958336	4.657525	0.000000	1.818643	0.000000	0.000000	0.000000	0.130273	0.045440	-0.076096	0.000000	0.000000	4.000000	1.000000	0.000000
21701.045180	-0.015099	0.496102	0.295625	76.361992	-105.777313	-74.691414	4.659313	0.000000	1.814058	0.000000	0.000000	0.000000	0.130273	0.045440	-0.076096	0.000000	0.000000	4.000000	1.000000	0.000000
21701.048513	-0.014558	0.496212	0.295375	76.361992	-105.777313	-74.691414	4.659313	0.000000	1.814058	0.000000	0.000000	0.000000	0.162325	0.033082	-0.074965	0.000000	0.000000	4.000000	1.000000	0.000000
21701.051847	-0.014558	0.496212	0.295375	76.361992	-105.777313	-74.691414	4.659313	0.000000	1.814058	0.000000	0.000000	0.000000	0.162325	0.033082	-0.074965	0.000000	0.000000	4.000000	1.000000	0.000000
21701.055180	-0.014558	0.496212	0.295375	76.491341	-104.336456	-73.347946	4.661677	0.000000	1.807974	0.000000	0.000000	0.000000	0.162325	0.033082	-0.074965	0.000000	0.000000	4.000000	1.000000	0.000000
21701.058513	-0.014558	0.496212	0.295375	76.491341	-104.336456	-73.347946	4.661677	0.000000	1.807974	0.000000	0.000000	0.000000	0.162325	0.033082	-0.074965	0.000000	0.000000	4.000000	1.000000	0.000000
21701.061847	-0.013803	0.496283	0.295159	76.491341	-104.336456	-73.347946	4.661677	0.000000	1.807974	0.000000	0.000000	0.000000	0.226333	0.021150	-0.064835	0.000000	0.000000	4.000000	1.000000	0.000000
21701.065180	-0.013803	0.496283	0.295159	76.607620	-102.925392	-72.043335	4.661677	0.000000	1.807974	0.000000	0.000000	0.000000	0.226333	0.021150	-0.064835	0.000000	0.000000	4.000000	1.000000	0.000000
21701.068513	-0.012943	0.496335	0.294987	76.607620	-102.925392	-72.043335	4.661677	0.000000	1.807974	0.000000	0.000000	0.000000	0.258109	0.015624	-0.051505	0.000000	0.000000	4.000000	1.000000	0.000000
21701.071847	-0.012943	0.496335	0.294987	76.607620	-102.925392	-72.043335	4.661677	0.000000	1.807974	0.000000	0.000000	0.000000	0.258109	0.015624	-0.051505	0.000000	0.000000	4.000000	1.000000	0.000000
21701.075180	-0.012943	0.496335	0.294987	76.703186	-101.595932	-70.826225	4.669448	0.000000	1.787808	0.000000	0.000000	0.000000	0.258109	0.015624	-0.051505	0.000000	0.000000	4.000000	1.000000	0.000000
21701.078513	-0.011940	0.496367	0.294832	76.703186	-101.595932	-70.826225	4.669448	0.000000	1.787808	0.000000	0.000000	0.000000	0.300751	0.009673	-0.046588	0.000000	0.000000	4.000000	1.000000	0.000000
21701.081847	-0.011940	0.496367	0.294832	76.703186	-101.595932	-70.826225	4.669448	0.000000	1.787808	0.000000	0.000000	0.000000	0.300751	0.009673	-0.046588	0.000000	0.000000	4.000000	1.000000	0.000000
21701.085180	-0.011940	0.496367	0.294832	76.769203	-100.456268	-69.803162	4.674422	0.000000	1.774761	0.000000	0.000000	0.000000	0.300751	0.009673	-0.046588	0.000000	0.000000	4.000000	1.000000	0.000000
21701.088513	-0.010903	0.496381	0.294719	76.769203	-100.456268	-69.803162	4.674422	0.000000	1.774761	0.000000	0.000000	0.000000	0.311139	0.004174	-0.033800	0.000000	0.000000	4.000000	1.000000	0.000000
21701.091847	-0.010903	0.496381	0.294719	76.769203	-100.456268	-69.803162	4.674422	0.000000	1.774761	0.000000	0.000000	0.000000	0.311139	0.004174	-0.033800	0.000000	0.000000	4.000000	1.000000	0.000000
21701.095180	-0.010903	0.496381	0.294719	76.775589	-99.491737	-68.977257	4.679641	0.000000	1.760954	0.000000	0.000000	0.000000	0.311139	0.004174	-0.033800	0.000000	0.000000	4.000000	1.000000	0.000000
21701.098513	-0.009760	0.496377	0.294650	76.775589	-99.491737	-68.977257	4.679641	0.000000	1.760954	0.000000	0.000000	0.000000	0.342989	-0.001329	-0.020759	0.000000	0.000000	4.000000	1.000000	0.000000
21701.101847	-0.009760	0.496377	0.294650	76.775589	-99.491737	-68.977257	4.679641	0.000000	1.760954	0.000000	0.000000	0.000000	0.342989	-0.001329	-0.020759	0.000000	0.000000	4.000000	1.000000	0.000000
21701.105180	-0.009760	0.496377	0.294650	76.679573	-98.633812	-68.307144	4.685472	0.000000	1.745381	0.000000	0.000000	0.000000	0.342989	-0.001329	-0.020759	0.000000	0.000000	4.000000	1.000000	0.000000
21701.108513	-0.008617	0.496393	0.294592	76.679573	-98.633812	-68.307144	4.685472	0.000000	1.745381	0.000000	0.000000	0.000000	0.342874	0.005057	-0.017366	0.000000	0.000000	4.000000	1.000000	0.000000
21701.111847	-0.008617	0.496393	0.294592	76.679573	-98.633812	-68.307144	4.685472	0.000000	1.745381	0.000000	0.000000	0.000000	0.342874	0.005057	-0.017366	0.000000	0.000000	4.000000	1.000000	0.000000
21701.115180	-0.008617	0.496393	0.294592	76.440063	-97.895172	-67.827484	4.691287	0.000000	1.729690	0.000000	0.000000	0.000000	0.342874	0.005057	-0.017366	0.000000	0.000000	4.000000	1.000000	0.000000
21701.118513	-0.007474	0.496410	0.294532	76.440063	-97.895172	-67.827484	4.691287	0.000000	1.729690	0.000000	0.000000	0.000000	0.342814	0.005050	-0.017893	0.000000	0.000000	4.000000	1.000000	0.000000
21701.121847	-0.007474	0.496410	0.294532	76.440063	-97.895172	-67.827484	4.691287	0.000000	1.729690	0.000000	0.000000	0.000000	0.342814	0.005050	-0.017893	0.000000	0.000000	4.000000	1.000000	0.000000
21701.125180	-0.007474	0.496410	0.294532	76.078781	-97.293175	-67.538834	4.697061	0.000000	1.713946	0.000000	0.000000	0.000000	0.342814	0.005050	-0.017893	0.000000	0.000000	4.000000	1.000000	0.000000
21701.128513	-0.006332	0.496427	0.294471	76.078781	-97.293175	-67.538834	4.697061	0.000000	1.713946	0.000000	0.000000	0.000000	0.342754	0.005053	-0.018423	0.000000	0.000000	4.000000	1.000000	0.000000
21701.131847	-0.006332	0.496427	0.294471	76.078781	-97.293175	-67.538834	4.697061	0.000000	1.713946	0.000000	0.000000	0.000000	0.342754	0.005053	-0.018423	0.000000	0.000000	4.000000	1.000000	0.000000
21701.135180	-0.006332	0.496427	0.294471	75.656151	-96.793777	-67.357819	4.702796	0.000000	1.698151	0.000000	0.000000	0.000000	0.342754	0.005053	-0.018423	0.000000	0.000000	4.000000	1.000000	0.000000
21701.138513	-0.005296	0.496485	0.294405	75.656151	-96.793777	-67.357819	4.702796	0.000000	1.698151	0.000000	0.000000	0.000000	0.310587	0.017369	-0.019808	0.000000	0.000000	4.000000	1.000000	0.000000
21701.141847	-0.005296	0.496485	0.294405	75.656151	-96.793777	-67.357819	4.702796	0.000000	1.698151	0.000000	0.000000	0.000000	0.310587	0.017369	-0.019808	0.000000	0.000000	4.000000	1.000000	0.000000
21701.145180	-0.005296	0.496485	0.294405	75.234497	-96.286659	-67.128754	4.707941	0.000000	1.683834	0.000000	0.000000	0.000000	0.310587	0.017369	-0.019808	0.000000	0.000000	4.000000	1.000000	0.000000
21701.148513	-0.005296	0.496485	0.294405	75.234497	-96.286659	-67.128754	4.707941	0.000000	1.683834	0.000000	0.000000	0.000000	0.310587	0.017369	-0.019808	0.000000	0.000000	4.000000	1.000000	0.000000
21701.151847	-0.004368	0.496585	0.294363	75.234497	-96.286659	-67.128754	4.707941	0.000000	1.683834	0.000000	0.000000	0.000000	0.278375	0.030127	-0.012575	0.000000	0.000000	4.000000	1.000000	0.000000
21701.155180	-0.004368	0.496585	0.294363	74.877930	-95.850388	-66.949043	4.707941	0.000000	1.683834	0.000000	0.000000	0.000000	0.278375	0.030127	-0.012575	0.000000	0.000000	4.000000	1.000000	0.000000
21701.158513	-0.003690	0.496707	0.294332	74.877930	-95.850388	-66.949043	4.707941	0.000000	1.683834	0.000000	0.000000	0.000000	0.203407	0.036508	-0.009351	0.000000	0.000000	4.000000	1.000000	0.000000
21701.161847	-0.003690	0.496707	0.294332	74.877930	-95.850388	-66.949043	4.707941	0.000000	1.683834	0.000000	0.000000	0.000000	0.203407	0.036508	-0.009351	0.000000	0.000000	4.000000	1.000000	0.000000
21701.165180	-0.003690	0.496707	0.294332	74.635849	-95.522537	-66.777924	4.715914	0.000000	1.661373	0.000000	0.000000	0.000000	0.203407	0.036508	-0.009351	0.000000	0.000000	4.000000	1.000000	0.000000
21701.168513	-0.003690	0.496707	0.294332	74.635849	-95.522537	-66.777924	4.715914	0.000000	1.661373	0.000000	0.000000	0.000000	0.203407	0.036508	-0.009351	0.000000	0.000000	4.000000	1.000000	0.000000
21701.171847	-0.003262	0.496871	0.294325	74.635849	-95.522537	-66.777924	4.715914	0.000000	1.661373	0.000000	0.000000	0.000000	0.128441	0.049268	-0.002005	0.000000	0.000000	4.000000	1.000000	0.000000
21701.175180	-0.003262	0.496871	0.294325	74.545464	-95.342316	-66.640289	4.715914	0.000000	1.661373	0.000000	0.000000	0.000000	0.128441	0.049268	-0.002005	0.000000	0.000000	4.000000	1.000000	0.000000
21701.178513	-0.003262	0.496871	0.294325	74.545464	-95.342316	-66.640289	4.715914	0.000000	1.661373	0.000000	0.000000	0.000000	0.128441	0.049268	-0.002005	0.000000	0.000000	4.000000	1.000000	0.000000
21701.181847	-0.003262	0.496871	0.294325	74.545464	-95.342316	-66.640289	4.715914	0.000000	1.661373	0.000000	0.000000	0.000000	0.128441	0.049268	-0.002005	0.000000	0.000000	4.000000	1.000000	0.000000
21701.185180	-0.003120	0.497352	0.294457	74.561699	-95.253670	-66.531540	4.718048	0.000000	1.655300	0.000000	0.000000	0.000000	0.042647	0.144145	0.039403	0.000000	0.000000	4.000000	1.000000	0.000000
21701.188513	-0.003120	0.497352	0.294457	74.561699	-95.253670	-66.531540	4.718048	0.000000	1.655300	0.000000	0.000000	0.000000	0.042647	0.144145	0.039403	0.000000	0.000000	4.000000	1.000000	0.000000
21701.191847	-0.003120	0.497352	0.294457	74.561699	-95.253670	-66.531540	4.718048	0.000000	1.655300	0.000000	0.000000	0.000000	0.042647	0.144145	0.039403	0.000000	0.000000	4.000000	1.000000	0.000000
21701.195180	-0.003120	0.497352	0.294457	74.566650	-95.150299	-66.403297	4.718990	0.000000	1.652614	0.000000	0.000000	0.000000	0.042647	0.144145	0.039403	0.000000	0.000000	4.000000	1.000000	0.000000
21701.198513	-0.003370	0.497626	0.294569	74.566650	-95.150299	-66.403297	4.718990	0.000000	1.652614	0.000000	0.000000	0.000000	-0.075082	0.082135	0.033610	0.000000	0.000000	4.000000	1.000000	0.000000
21701.201847	-0.003370	0.497626	0.294569	74.566650	-95.150299	-66.403297	4.718990	0.000000	1.652614	0.000000	0.000000	0.000000	-0.075082	0.082135	0.033610	0.000000	0.000000	4.000000	1.000000	0.000000
21701.205180	-0.003370	0.497626	0.294569	74.597397	-95.075356	-66.271309	4.717935	0.000000	1.655624	0.000000	0.000000	0.000000	-0.075082	0.082135	0.033610	0.000000	0.000000	4.000000	1.000000	0.000000
21701.208513	-0.003370	0.497626	0.294569	74.597397	-95.075356	-66.271309	4.717935	0.000000	1.655624	0.000000	0.000000	0.000000	-0.075082	0.082135	0.033610	0.000000	0.000000	4.000000	1.000000	0.000000
21701.211847	-0.003871	0.497922	0.294721	74.597397	-95.075356	-66.271309	4.717935	0.000000	1.655624	0.000000	0.000000	0.000000	-0.150120	0.089004	0.045577	0.000000	0.000000	4.000000	1.000000	0.000000
21701.215180	-0.003871	0.497922	0.294721	74.709320	-95.064445	-66.140312	4.717935	0.000000	1.655624	0.000000	0.000000	0.000000	-0.150120	0.089004	0.045577	0.000000	0.000000	4.000000	1.000000	0.000000
21701.218513	-0.004514	0.498239	0.294856	74.709320	-95.064445	-66.140312	4.717935	0.000000	1.655624	0.000000	0.000000	0.000000	-0.192993	0.094977	0.040573	0.000000	0.000000	4.000000	1.000000	0.000000
21701.221847	-0.004514	0.498239	0.294856	74.709320	-95.064445	-66.140312	4.717935	0.000000	1.655624	0.000000	0.000000	0.000000	-0.192993	0.094977	0.040573	0.000000	0.000000	4.000000	1.000000	0.000000
21701.225180	-0.004514	0.498239	0.294856	74.943192	-95.183983	-66.058678	4.712703	0.000000	1.670457	0.000000	0.000000	0.000000	-0.192993	0.094977	0.040573	0.000000	0.000000	4.000000	1.000000	0.000000
21701.228513	-0.004514	0.498239	0.294856	74.943192	-95.183983	-66.058678	4.712703	0.000000	1.670457	0.000000	0.000000	0.000000	-0.192993	0.094977	0.040573	0.000000	0.000000	4.000000	1.000000	0.000000
21701.231847	-0.005265	0.498516	0.295020	74.943192	-95.183983	-66.058678	4.712703	0.000000	1.670457	0.000000	0.000000	0.000000	-0.225262	0.083148	0.049292	0.000000	0.000000	4.000000	1.000000	0.000000
21701.235180	-0.005265	0.498516	0.295020	75.243988	-95.388420	-66.011505	4.712703	0.000000	1.670457	0.000000	0.000000	0.000000	-0.225262	0.083148	0.049292	0.000000	0.000000	4.000000	1.000000	0.000000
21701.238513	-0.006195	0.498792	0.295154	75.243988	-95.388420	-66.011505	4.712703	0.000000	1.670457	0.000000	0.000000	0.000000	-0.278865	0.082708	0.040093	0.000000	0.000000	4.000000	1.000000	0.000000
21701.241847	-0.006195	0.498792	0.295154	75.243988	-95.388420	-66.011505	4.712703	0.000000	1.670457	0.000000	0.000000	0.000000	-0.278865	0.082708	0.040093	0.000000	0.000000	4.000000	1.000000	0.000000
21701.245180	-0.006195	0.498792	0.295154	75.589920	-95.666275	-65.994957	4.704746	0.000000	1.692740	0.000000	0.000000	0.000000	-0.278865	0.082708	0.040093	0.000000	0.000000	4.000000	1.000000	0.000000
21701.248513	-0.007303	0.499046	0.295271	75.589920	-95.666275	-65.994957	4.704746	0.000000	1.692740	0.000000	0.000000	0.000000	-0.332508	0.076344	0.035297	0.000000	0.000000	4.000000	1.000000	0.000000
21701.251847	-0.007303	0.499046	0.295271	75.589920	-95.666275	-65.994957	4.704746	0.000000	1.692740	0.000000	0.000000	0.000000	-0.332508	0.076344	0.035297	0.000000	0.000000	4.000000	1.000000	0.000000
21701.255180	-0.007303	0.499046	0.295271	75.976837	-96.019318	-66.024521	4.699317	0.000000	1.707752	0.000000	0.000000	0.000000	-0.332508	0.076344	0.035297	0.000000	0.000000	4.000000	1.000000	0.000000
21701.258513	-0.008519	0.499258	0.295360	75.976837	-96.019318	-66.024521	4.699317	0.000000	1.707752	0.000000	0.000000	0.000000	-0.364680	0.063555	0.026613	0.000000	0.000000	4.000000	1.000000	0.000000
21701.261847	-0.008519	0.499258	0.295360	75.976837	-96.019318	-66.024521	4.699317	0.000000	1.707752	0.000000	0.000000	0.000000	-0.364680	0.063555	0.026613	0.000000	0.000000	4.000000	1.000000	0.000000
21701.265180	-0.008519	0.499258	0.295360	76.409378	-96.435364	-66.085587	4.693252	0.000000	1.724352	0.000000	0.000000	0.000000	-0.364680	0.063555	0.026613	0.000000	0.000000	4.000000	1.000000	0.000000
21701.268513	-0.009770	0.499429	0.295449	76.409378	-96.435364	-66.085587	4.693252	0.000000	1.724352	0.000000	0.000000	0.000000	-0.375498	0.051246	0.026556	0.000000	0.000000	4.000000	1.000000	0.000000
21701.271847	-0.009770	0.499429	0.295449	76.409378	-96.435364	-66.085587	4.693252	0.000000	1.724352	0.000000	0.000000	0.000000	-0.375498	0.051246	0.026556	0.000000	0.000000	4.000000	1.000000	0.000000
21701.275180	-0.009770	0.499429	0.295449	76.863579	-96.889366	-66.169327	4.686960	0.000000	1.741380	0.000000	0.000000	0.000000	-0.375498	0.051246	0.026556	0.000000	0.000000	4.000000	1.000000	0.000000
21701.278513	-0.011022	0.499619	0.295520	76.863579	-96.889366	-66.169327	4.686960	0.000000	1.741380	0.000000	0.000000	0.000000	-0.375526	0.057182	0.021325	0.000000	0.000000	4.000000	1.000000	0.000000
21701.281847	-0.011022	0.499619	0.295520	76.863579	-96.889366	-66.169327	4.686960	0.000000	1.741380	0.000000	0.000000	0.000000	-0.375526	0.057182	0.021325	0.000000	0.000000	4.000000	1.000000	0.000000
21701.285180	-0.011022	0.499619	0.295520	77.322891	-97.314178	-66.228287	4.680593	0.000000	1.758422	0.000000	0.000000	0.000000	-0.375526	0.057182	0.021325	0.000000	0.000000	4.000000	1.000000	0.000000
21701.288513	-0.012309	0.499726	0.295565	77.322891	-97.314178	-66.228287	4.680593	0.000000	1.758422	0.000000	0.000000	0.000000	-0.386209	0.032041	0.013441	0.000000	0.000000	4.000000	1.000000	0.000000
21701.291847	-0.012309	0.499726	0.295565	77.322891	-97.314178	-66.228287	4.680593	0.000000	1.758422	0.000000	0.000000	0.000000	-0.386209	0.032041	0.013441	0.000000	0.000000	4.000000	1.000000	0.000000
21701.295180	-0.012309	0.499726	0.295565	77.774071	-97.508339	-66.076973	4.673945	0.000000	1.776017	0.000000	0.000000	0.000000	-0.386209	0.032041	0.013441	0.000000	0.000000	4.000000	1.000000	0.000000
21701.298513	-0.013525	0.499833	0.295608	77.774071	-97.508339	-66.076973	4.673945	0.000000	1.776017	0.000000	0.000000	0.000000	-0.364823	0.032041	0.013160	0.000000	0.000000	4.000000	1.000000	0.000000
21701.301847	-0.013525	0.499833	0.295608	77.774071	-97.508339	-66.076973	4.673945	0.000000	1.776017	0.000000	0.000000	0.000000	-0.364823	0.032041	0.013160	0.000000	0.000000	4.000000	1.000000	0.000000
21701.305180	-0.013525	0.499833	0.295608	78.211784	-97.240395	-65.498184	4.667628	0.000000	1.792555	0.000000	0.000000	0.000000	-0.364823	0.032041	0.013160	0.000000	0.000000	4.000000	1.000000	0.000000
21701.308513	-0.014670	0.499920	0.295667	78.211784	-97.240395	-65.498184	4.667628	0.000000	1.792555	0.000000	0.000000	0.000000	-0.343522	0.026117	0.017550	0.000000	0.000000	4.000000	1.000000	0.000000
21701.311847	-0.014670	0.499920	0.295667	78.211784	-97.240395	-65.498184	4.667628	0.000000	1.792555	0.000000	0.000000	0.000000	-0.343522	0.026117	0.017550	0.000000	0.000000	4.000000	1.000000	0.000000
21701.315180	-0.014670	0.499920	0.295667	78.625839	-96.376129	-64.360275	4.661678	0.000000	1.807970	0.000000	0.000000	0.000000	-0.343522	0.026117	0.017550	0.000000	0.000000	4.000000	1.000000	0.000000
21701.318513	-0.015744	0.499986	0.295712	78.625839	-96.376129	-64.360275	4.661678	0.000000	1.807970	0.000000	0.000000	0.000000	-0.322059	0.019713	0.013595	0.000000	0.000000	4.000000	1.000000	0.000000
21701.321847	-0.015744	0.499986	0.295712	78.625839	-96.376129	-64.360275	4.661678	0.000000	1.807970	0.000000	0.000000	0.000000	-0.322059	0.019713	0.013595	0.000000	0.000000	4.000000	1.000000	0.000000
21701.325180	-0.015744	0.499986	0.295712	78.999443	-95.047981	-62.800346	4.656051	0.000000	1.822413	0.000000	0.000000	0.000000	-0.322059	0.019713	0.013595	0.000000	0.000000	4.000000	1.000000	0.000000
21701.328513	-0.016747	0.500032	0.295773	78.999443	-95.047981	-62.800346	4.656051	0.000000	1.822413	0.000000	0.000000	0.000000	-0.300763	0.013787	0.018178	0.000000	0.000000	4.000000	1.000000	0.000000
21701.331847	-0.016747	0.500032	0.295773	78.999443	-95.047981	-62.800346	4.656051	0.000000	1.822413	0.000000	0.000000	0.000000	-0.300763	0.013787	0.018178	0.000000	0.000000	4.000000	1.000000	0.000000
21701.335180	-0.016747	0.500032	0.295773	79.328766	-93.429939	-60.980743	4.650808	0.000000	1.835752	0.000000	0.000000	0.000000	-0.300763	0.013787	0.018178	0.000000	0.000000	4.000000	1.000000	0.000000
21701.338513	-0.016747	0.500032	0.295773	79.328766	-93.429939	-60.980743	4.650808	0.000000	1.835752	0.000000	0.000000	0.000000	-0.300763	0.013787	0.018178	0.000000	0.000000	4.000000	1.000000	0.000000
21701.341847	-0.017642	0.500058	0.295850	79.328766	-93.429939	-60.980743	4.650808	0.000000	1.835752	0.000000	0.000000	0.000000	-0.268755	0.007846	0.023119	0.000000	0.000000	4.000000	1.000000	0.000000
21701.345180	-0.017642	0.500058	0.295850	79.612587	-91.682259	-59.060959	4.650808	0.000000	1.835752	0.000000	0.000000	0.000000	-0.268755	0.007846	0.023119	0.000000	0.000000	4.000000	1.000000	0.000000
21701.348513	-0.018431	0.500084	0.295928	79.612587	-91.682259	-59.060959	4.650808	0.000000	1.835752	0.000000	0.000000	0.000000	-0.236642	0.007852	0.023564	0.000000	0.000000	4.000000	1.000000	0.000000
21701.351847	-0.018431	0.500084	0.295928	79.612587	-91.682259	-59.060959	4.650808	0.000000	1.835752	0.000000	0.000000	0.000000	-0.236642	0.007852	0.023564	0.000000	0.000000	4.000000	1.000000	0.000000
21701.355180	-0.018431	0.500084	0.295928	79.868050	-89.989891	-57.212250	4.642060	0.000000	1.857762	0.000000	0.000000	0.000000	-0.236642	0.007852	0.023564	0.000000	0.000000	4.000000	1.000000	0.000000
21701.358513	-0.019077	0.500069	0.296012	79.868050	-89.989891	-57.212250	4.642060	0.000000	1.857762	0.000000	0.000000	0.000000	-0.193808	-0.004484	0.025109	0.000000	0.000000	4.000000	1.000000	0.000000
21701.361847	-0.019077	0.500069	0.296012	79.868050	-89.989891	-57.212250	4.642060	0.000000	1.857762	0.000000	0.000000	0.000000	-0.193808	-0.004484	0.025109	0.000000	0.000000	4.000000	1.000000	0.000000
21701.365180	-0.019077	0.500069	0.296012	80.092934	-88.381721	-55.462784	4.638741	0.000000	1.866033	0.000000	0.000000	0.000000	-0.193808	-0.004484	0.025109	0.000000	0.000000	4.000000	1.000000	0.000000
21701.368513	-0.019580	0.500074	0.296084	80.092934	-88.381721	-55.462784	4.638741	0.000000	1.866033	0.000000	0.000000	0.000000	-0.150827	0.001441	0.021482	0.000000	0.000000	4.000000	1.000000	0.000000
21701.371847	-0.019580	0.500074	0.296084	80.092934	-88.381721	-55.462784	4.638741	0.000000	1.866033	0.000000	0.000000	0.000000	-0.150827	0.001441	0.021482	0.000000	0.000000	4.000000	1.000000	0.000000
21701.375180	-0.019580	0.500074	0.296084	80.296043	-86.937729	-53.894756	4.636168	0.000000	1.872419	0.000000	0.000000	0.000000	-0.150827	0.001441	0.021482	0.000000	0.000000	4.000000	1.000000	0.000000
21701.378513	-0.019580	0.500074	0.296084	80.296043	-86.937729	-53.894756	4.636168	0.000000	1.872419	0.000000	0.000000	0.000000	-0.150827	0.001441	0.021482	0.000000	0.000000	4.000000	1.000000	0.000000
21701.381847	-0.019939	0.500056	0.296118	80.296043	-86.937729	-53.894756	4.636168	0.000000	1.872419	0.000000	0.000000	0.000000	-0.107617	-0.005464	0.010205	0.000000	0.000000	4.000000	1.000000	0.000000
21701.385180	-0.019939	0.500056	0.296118	80.474236	-85.690186	-52.540955	4.636168	0.000000	1.872419	0.000000	0.000000	0.000000	-0.107617	-0.005464	0.010205	0.000000	0.000000	4.000000	1.000000	0.000000
21701.388513	-0.019939	0.500056	0.296118	80.474236	-85.690186	-52.540955	4.636168	0.000000	1.872419	0.000000	0.000000	0.000000	-0.107617	-0.005464	0.010205	0.000000	0.000000	4.000000	1.000000	0.000000
21701.391847	-0.019939	0.500056	0.296118	80.474236	-85.690186	-52.540955	4.636168	0.000000	1.872419	0.000000	0.000000	0.000000	-0.107617	-0.005464	0.010205	0.000000	0.000000	4.000000	1.000000	0.000000
21701.395180	-0.020151	0.500051	0.296028	80.638695	-84.647018	-51.408066	4.634291	0.000000	1.877060	0.000000	0.000000	0.000000	-0.063690	-0.001429	-0.027041	0.000000	0.000000	4.000000	1.000000	0.000000
21701.398513	-0.020151	0.500051	0.296028	80.638695	-84.647018	-51.408066	4.634291	0.000000	1.877060	0.000000	0.000000	0.000000	-0.000000	0.000001	-0.000004	0.000000	0.000000	4.000000	1.000000	0.000000
21701.401847	-0.020151	0.500051	0.296028	80.638695	-84.647018	-51.408066	4.634291	0.000000	1.877060	0.000000	0.000000	0.000000	-0.000000	0.000001	-0.000004	0.000000	0.000000	4.000000	1.000000	0.000000
21701.405180	-0.020151	0.500051	0.296028	80.762177	-83.866455	-50.574474	4.632934	0.000000	1.880404	0.000000	0.000000	0.000000	-0.000000	0.000001	-0.000004	0.000000	0.000000	4.000000	1.000000	0.000000
21701.408513	-0.020151	0.500051	0.296028	80.762177	-83.866455	-50.574474	4.632934	0.000000	1.880404	0.000000	0.000000	0.000000	-0.000000	0.000001	-0.000004	0.000000	0.000000	4.000000	1.000000	0.000000
21701.411847	-0.019934	0.500066	0.295934	80.762177	-83.866455	-50.574474	4.632934	0.000000	1.880404	0.000000	0.000000	0.000000	0.065152	0.004496	-0.028202	0.000000	0.000000	4.000000	1.000000	0.000000
21701.415180	-0.019934	0.500066	0.295934	80.821335	-83.348480	-50.056690	4.632934	0.000000	1.880404	0.000000	0.000000	0.000000	0.065152	0.004496	-0.028202	0.000000	0.000000	4.000000	1.000000	0.000000
21701.418513	-0.019934	0.500066	0.295934	80.821335	-83.348480	-50.056690	4.632934	0.000000	1.880404	0.000000	0.000000	0.000000	0.065152	0.004496	-0.028202	0.000000	0.000000	4.000000	1.000000	0.000000
21701.421847	-0.019934	0.500066	0.295934	80.821335	-83.348480	-50.056690	4.632934	0.000000	1.880404	0.000000	0.000000	0.000000	0.065152	0.004496	-0.028202	0.000000	0.000000	4.000000	1.000000	0.000000
21701.425180	-0.018998	0.500114	0.295715	80.818680	-83.054016	-49.806808	4.633910	0.000000	1.877998	0.000000	0.000000	0.000000	0.280700	0.014437	-0.065683	0.000000	0.000000	4.000000	1.000000	0.000000
21701.428513	-0.018998	0.500114	0.295715	80.818680	-83.054016	-49.806808	4.633910	0.000000	1.877998	0.000000	0.000000	0.000000	0.280700	0.014437	-0.065683	0.000000	0.000000	4.000000	1.000000	0.000000
21701.431847	-0.018998	0.500114	0.295715	80.818680	-83.054016	-49.806808	4.633910	0.000000	1.877998	0.000000	0.000000	0.000000	0.280700	0.014437	-0.065683	0.000000	0.000000	4.000000	1.000000	0.000000
21701.435180	-0.018998	0.500114	0.295715	80.818848	-82.897621	-49.707588	4.638521	0.000000	1.866581	0.000000	0.000000	0.000000	0.280700	0.014437	-0.065683	0.000000	0.000000	4.000000	1.000000	0.000000
21701.438513	-0.018281	0.500149	0.295617	80.818848	-82.897621	-49.707588	4.638521	0.000000	1.866581	0.000000	0.000000	0.000000	0.215283	0.010416	-0.029201	0.000000	0.000000	4.000000	1.000000	0.000000
21701.441847	-0.018281	0.500149	0.295617	80.818848	-82.897621	-49.707588	4.638521	0.000000	1.866581	0.000000	0.000000	0.000000	0.215283	0.010416	-0.029201	0.000000	0.000000	4.000000	1.000000	0.000000
21701.445180	-0.018281	0.500149	0.295617	80.818146	-82.875931	-49.729401	4.642201	0.000000	1.857408	0.000000	0.000000	0.000000	0.215283	0.010416	-0.029201	0.000000	0.000000	4.000000	1.000000	0.000000
21701.448513	-0.018281	0.500149	0.295617	80.818146	-82.875931	-49.729401	4.642201	0.000000	1.857408	0.000000	0.000000	0.000000	0.215283	0.010416	-0.029201	0.000000	0.000000	4.000000	1.000000	0.000000
21701.451847	-0.017419	0.500223	0.295492	80.818146	-82.875931	-49.729401	4.642201	0.000000	1.857408	0.000000	0.000000	0.000000	0.258313	0.022257	-0.037601	0.000000	0.000000	4.000000	1.000000	0.000000
21701.455180	-0.017419	0.500223	0.295492	80.810745	-82.824013	-49.676270	4.642201	0.000000	1.857408	0.000000	0.000000	0.000000	0.258313	0.022257	-0.037601	0.000000	0.000000	4.000000	1.000000	0.000000
21701.458513	-0.016416	0.500299	0.295397	80.810745	-82.824013	-49.676270	4.642201	0.000000	1.857408	0.000000	0.000000	0.000000	0.300905	0.022736	-0.028506	0.000000	0.000000	4.000000	1.000000	0.000000
21701.461847	-0.016416	0.500299	0.295397	80.810745	-82.824013	-49.676270	4.642201	0.000000	1.857408	0.000000	0.000000	0.000000	0.300905	0.022736	-0.028506	0.000000	0.000000	4.000000	1.000000	0.000000
21701.465180	-0.016416	0.500299	0.295397	80.756775	-82.794312	-49.725716	4.651784	0.000000	1.833277	0.000000	0.000000	0.000000	0.300905	0.022736	-0.028506	0.000000	0.000000	4.000000	1.000000	0.000000
21701.468513	-0.015307	0.500416	0.295300	80.756775	-82.794312	-49.725716	4.651784	0.000000	1.833277	0.000000	0.000000	0.000000	0.332983	0.035065	-0.028980	0.000000	0.000000	4.000000	1.000000	0.000000
21701.471847	-0.015307	0.500416	0.295300	80.756775	-82.794312	-49.725716	4.651784	0.000000	1.833277	0.000000	0.000000	0.000000	0.332983	0.035065	-0.028980	0.000000	0.000000	4.000000	1.000000	0.000000
21701.475180	-0.015307	0.500416	0.295300	80.580780	-82.770271	-49.848602	4.657528	0.000000	1.818635	0.000000	0.000000	0.000000	0.332983	0.035065	-0.028980	0.000000	0.000000	4.000000	1.000000	0.000000
21701.478513	-0.014054	0.500511	0.295192	80.580780	-82.770271	-49.848602	4.657528	0.000000	1.818635	0.000000	0.000000	0.000000	0.375820	0.028637	-0.032559	0.000000	0.000000	4.000000	1.000000	0.000000
21701.481847	-0.014054	0.500511	0.295192	80.580780	-82.770271	-49.848602	4.657528	0.000000	1.818635	0.000000	0.000000	0.000000	0.375820	0.028637	-0.032559	0.000000	0.000000	4.000000	1.000000	0.000000
21701.485180	-0.014054	0.500511	0.295192	80.273804	-82.782928	-49.986927	4.663978	0.000000	1.802030	0.000000	0.000000	0.000000	0.375820	0.028637	-0.032559	0.000000	0.000000	4.000000	1.000000	0.000000
21701.488513	-0.012730	0.500626	0.295067	80.273804	-82.782928	-49.986927	4.663978	0.000000	1.802030	0.000000	0.000000	0.000000	0.397203	0.034552	-0.037424	0.000000	0.000000	4.000000	1.000000	0.000000
21701.491847	-0.012730	0.500626	0.295067	80.273804	-82.782928	-49.986927	4.663978	0.000000	1.802030	0.000000	0.000000	0.000000	0.397203	0.034552	-0.037424	0.000000	0.000000	4.000000	1.000000	0.000000
21701.495180	-0.012730	0.500626	0.295067	79.885223	-82.824738	-50.254532	4.670734	0.000000	1.784445	0.000000	0.000000	0.000000	0.397203	0.034552	-0.037424	0.000000	0.000000	4.000000	1.000000	0.000000
21701.498513	-0.011299	0.500740	0.294913	79.885223	-82.824738	-50.254532	4.670734	0.000000	1.784445	0.000000	0.000000	0.000000	0.429319	0.034054	-0.046132	0.000000	0.000000	4.000000	1.000000	0.000000
21701.501847	-0.011299	0.500740	0.294913	79.885223	-82.824738	-50.254532	4.670734	0.000000	1.784445	0.000000	0.000000	0.000000	0.429319	0.034054	-0.046132	0.000000	0.000000	4.000000	1.000000	0.000000
21701.505180	-0.011299	0.500740	0.294913	79.445549	-82.847801	-50.644619	4.677953	0.000000	1.765435	0.000000	0.000000	0.000000	0.429319	0.034054	-0.046132	0.000000	0.000000	4.000000	1.000000	0.000000
21701.508513	-0.009761	0.500871	0.294714	79.445549	-82.847801	-50.644619	4.677953	0.000000	1.765435	0.000000	0.000000	0.000000	0.461426	0.039458	-0.059644	0.000000	0.000000	4.000000	1.000000	0.000000
21701.511847	-0.009761	0.500871	0.294714	79.445549	-82.847801	-50.644619	4.677953	0.000000	1.765435	0.000000	0.000000	0.000000	0.461426	0.039458	-0.059644	0.000000	0.000000	4.000000	1.000000	0.000000
21701.515180	-0.009761	0.500871	0.294714	78.972786	-82.859344	-51.044853	4.685592	0.000000	1.745057	0.000000	0.000000	0.000000	0.461426	0.039458	-0.059644	0.000000	0.000000	4.000000	1.000000	0.000000
21701.518513	-0.008187	0.500980	0.294472	78.972786	-82.859344	-51.044853	4.685592	0.000000	1.745057	0.000000	0.000000	0.000000	0.472008	0.032522	-0.072886	0.000000	0.000000	4.000000	1.000000	0.000000
21701.521847	-0.008187	0.500980	0.294472	78.972786	-82.859344	-51.044853	4.685592	0.000000	1.745057	0.000000	0.000000	0.000000	0.472008	0.032522	-0.072886	0.000000	0.000000	4.000000	1.000000	0.000000
21701.525180	-0.008187	0.500980	0.294472	78.467430	-82.876732	-51.467522	4.693276	0.000000	1.724285	0.000000	0.000000	0.000000	0.472008	0.032522	-0.072886	0.000000	0.000000	4.000000	1.000000	0.000000
21701.528513	-0.006508	0.501108	0.294211	78.467430	-82.876732	-51.467522	4.693276	0.000000	1.724285	0.000000	0.000000	0.000000	0.503835	0.038403	-0.078270	0.000000	0.000000	4.000000	1.000000	0.000000
21701.531847	-0.006508	0.501108	0.294211	78.467430	-82.876732	-51.467522	4.693276	0.000000	1.724285	0.000000	0.000000	0.000000	0.503835	0.038403	-0.078270	0.000000	0.000000	4.000000	1.000000	0.000000
21701.535180	-0.006508	0.501108	0.294211	77.934494	-82.868561	-51.890312	4.701415	0.000000	1.701969	0.000000	0.000000	0.000000	0.503835	0.038403	-0.078270	0.000000	0.000000	4.000000	1.000000	0.000000
21701.538513	-0.004865	0.501234	0.293917	77.934494	-82.868561	-51.890312	4.701415	0.000000	1.701969	0.000000	0.000000	0.000000	0.492831	0.037869	-0.088022	0.000000	0.000000	4.000000	1.000000	0.000000
21701.541847	-0.004865	0.501234	0.293917	77.934494	-82.868561	-51.890312	4.701415	0.000000	1.701969	0.000000	0.000000	0.000000	0.492831	0.037869	-0.088022	0.000000	0.000000	4.000000	1.000000	0.000000
21701.545180	-0.004865	0.501234	0.293917	77.362709	-82.845741	-52.310711	4.709244	0.000000	1.680184	0.000000	0.000000	0.000000	0.492831	0.037869	-0.088022	0.000000	0.000000	4.000000	1.000000	0.000000
21701.548513	-0.003223	0.501337	0.293579	77.362709	-82.845741	-52.310711	4.709244	0.000000	1.680184	0.000000	0.000000	0.000000	0.492492	0.030932	-0.101588	0.000000	0.000000	4.000000	1.000000	0.000000
21701.551847	-0.003223	0.501337	0.293579	77.362709	-82.845741	-52.310711	4.709244	0.000000	1.680184	0.000000	0.000000	0.000000	0.492492	0.030932	-0.101588	0.000000	0.000000	4.000000	1.000000	0.000000
21701.555180	-0.003223	0.501337	0.293579	76.763771	-82.809021	-52.687641	4.716928	0.000000	1.658491	0.000000	0.000000	0.000000	0.492492	0.030932	-0.101588	0.000000	0.000000	4.000000	1.000000	0.000000
21701.558513	-0.001548	0.501440	0.293236	76.763771	-82.809021	-52.687641	4.716928	0.000000	1.658491	0.000000	0.000000	0.000000	0.502728	0.030887	-0.102735	0.000000	0.000000	4.000000	1.000000	0.000000
21701.561847	-0.001548	0.501440	0.293236	76.763771	-82.809021	-52.687641	4.716928	0.000000	1.658491	0.000000	0.000000	0.000000	0.502728	0.030887	-0.102735	0.000000	0.000000	4.000000	1.000000	0.000000
21701.565180	-0.001548	0.501440	0.293236	76.137436	-82.747444	-52.927399	4.724717	0.000000	1.636169	0.000000	0.000000	0.000000	0.502728	0.030887	-0.102735	0.000000	0.000000	4.000000	1.000000	0.000000
21701.568513	0.000091	0.501523	0.292905	76.137436	-82.747444	-52.927399	4.724717	0.000000	1.636169	0.000000	0.000000	0.000000	0.491583	0.024963	-0.099332	0.000000	0.000000	4.000000	1.000000	0.000000
21701.571847	0.000091	0.501523	0.292905	76.137436	-82.747444	-52.927399	4.724717	0.000000	1.636169	0.000000	0.000000	0.000000	0.491583	0.024963	-0.099332	0.000000	0.000000	4.000000	1.000000	0.000000
21701.575180	0.000091	0.501523	0.292905	75.515526	-82.675049	-52.939705	4.732279	0.000000	1.614166	0.000000	0.000000	0.000000	0.491583	0.024963	-0.099332	0.000000	0.000000	4.000000	1.000000	0.000000
21701.578513	0.001764	0.501605	0.292542	75.515526	-82.675049	-52.939705	4.732279	0.000000	1.614166	0.000000	0.000000	0.000000	0.501804	0.024417	-0.109049	0.000000	0.000000	4.000000	1.000000	0.000000
21701.581847	0.001764	0.501605	0.292542	75.515526	-82.675049	-52.939705	4.732279	0.000000	1.614166	0.000000	0.000000	0.000000	0.501804	0.024417	-0.109049	0.000000	0.000000	4.000000	1.000000	0.000000
21701.585180	0.001764	0.501605	0.292542	74.885864	-82.574699	-53.039059	4.739893	0.000000	1.591671	0.000000	0.000000	0.000000	0.501804	0.024417	-0.109049	0.000000	0.000000	4.000000	1.000000	0.000000
21701.588513	0.003470	0.501686	0.292174	74.885864	-82.574699	-53.039059	4.739893	0.000000	1.591671	0.000000	0.000000	0.000000	0.511989	0.024381	-0.110330	0.000000	0.000000	4.000000	1.000000	0.000000
21701.591847	0.003470	0.501686	0.292174	74.885864	-82.574699	-53.039059	4.739893	0.000000	1.591671	0.000000	0.000000	0.000000	0.511989	0.024381	-0.110330	0.000000	0.000000	4.000000	1.000000	0.000000
21701.595180	0.003470	0.501686	0.292174	74.203842	-82.448891	-53.491085	4.747600	0.000000	1.568534	0.000000	0.000000	0.000000	0.511989	0.024381	-0.110330	0.000000	0.000000	4.000000	1.000000	0.000000
21701.598513	0.005282	0.501766	0.291773	74.203842	-82.448891	-53.491085	4.747600	0.000000	1.568534	0.000000	0.000000	0.000000	0.543427	0.023849	-0.120375	0.000000	0.000000	4.000000	1.000000	0.000000
21701.601847	0.005282	0.501766	0.291773	74.203842	-82.448891	-53.491085	4.747600	0.000000	1.568534	0.000000	0.000000	0.000000	0.543427	0.023849	-0.120375	0.000000	0.000000	4.000000	1.000000	0.000000
21701.605180	0.005282	0.501766	0.291773	73.426430	-82.289551	-53.977661	4.755687	0.000000	1.543842	0.000000	0.000000	0.000000	0.543427	0.023849	-0.120375	0.000000	0.000000	4.000000	1.000000	0.000000
21701.608513	0.007162	0.501824	0.291353	73.426430	-82.289551	-53.977661	4.755687	0.000000	1.543842	0.000000	0.000000	0.000000	0.564132	0.017399	-0.125928	0.000000	0.000000	4.000000	1.000000	0.000000
21701.611847	0.007162	0.501824	0.291353	73.426430	-82.289551	-53.977661	4.755687	0.000000	1.543842	0.000000	0.000000	0.000000	0.564132	0.017399	-0.125928	0.000000	0.000000	4.000000	1.000000	0.000000
21701.615180	0.007162	0.501824	0.291353	72.614922	-82.131310	-54.479382	4.763992	0.000000	1.518018	0.000000	0.000000	0.000000	0.564132	0.017399	-0.125928	0.000000	0.000000	4.000000	1.000000	0.000000
21701.618513	0.008898	0.501819	0.290919	72.614922	-82.131310	-54.479382	4.763992	0.000000	1.518018	0.000000	0.000000	0.000000	0.520853	-0.001263	-0.130150	0.000000	0.000000	4.000000	1.000000	0.000000
21701.621847	0.008898	0.501819	0.290919	72.614922	-82.131310	-54.479382	4.763992	0.000000	1.518018	0.000000	0.000000	0.000000	0.520853	-0.001263	-0.130150	0.000000	0.000000	4.000000	1.000000	0.000000
21701.625180	0.008898	0.501819	0.290919	71.793564	-82.074661	-55.012012	4.771514	0.000000	1.494207	0.000000	0.000000	0.000000	0.520853	-0.001263	-0.130150	0.000000	0.000000	4.000000	1.000000	0.000000
21701.628513	0.009318	0.501950	0.290361	71.793564	-82.074661	-55.012012	4.771514	0.000000	1.494207	0.000000	0.000000	0.000000	0.125778	0.039301	-0.167423	0.000000	0.000000	4.000000	1.000000	0.000000
21701.631847	0.009318	0.501950	0.290361	71.793564	-82.074661	-55.012012	4.771514	0.000000	1.494207	0.000000	0.000000	0.000000	0.125778	0.039301	-0.167423	0.000000	0.000000	4.000000	1.000000	0.000000
21701.635180	0.009318	0.501950	0.290361	70.958252	-82.123878	-55.597458	4.772659	0.000000	1.490546	0.000000	0.000000	0.000000	0.125778	0.039301	-0.167423	0.000000	0.000000	4.000000	1.000000	0.000000
21701.638513	0.009345	0.501604	0.289706	70.958252	-82.123878	-55.597458	4.772659	0.000000	1.490546	0.000000	0.000000	0.000000	0.008189	-0.103905	-0.196508	0.000000	0.000000	4.000000	1.000000	0.000000
21701.641847	0.009345	0.501604	0.289706	70.958252	-82.123878	-55.597458	4.772659	0.000000	1.490546	0.000000	0.000000	0.000000	0.008189	-0.103905	-0.196508	0.000000	0.000000	4.000000	1.000000	0.000000
21701.645180	0.009345	0.501604	0.289706	70.205299	-82.033989	-56.056892	4.771827	0.000000	1.493207	0.000000	0.000000	0.000000	0.008189	-0.103905	-0.196508	0.000000	0.000000	4.000000	1.000000	0.000000
21701.648513	0.009974	0.501586	0.289051	70.205299	-82.033989	-56.056892	4.771827	0.000000	1.493207	0.000000	0.000000	0.000000	0.188864	-0.005389	-0.196454	0.000000	0.000000	4.000000	1.000000	0.000000
21701.651847	0.009974	0.501586	0.289051	70.205299	-82.033989	-56.056892	4.771827	0.000000	1.493207	0.000000	0.000000	0.000000	0.188864	-0.005389	-0.196454	0.000000	0.000000	4.000000	1.000000	0.000000
21701.655180	0.009974	0.501586	0.289051	69.933159	-82.257202	-56.516953	4.773821	0.000000	1.486818	0.000000	0.000000	0.000000	0.188864	-0.005389	-0.196454	0.000000	0.000000	4.000000	1.000000	0.000000
21701.658513	0.010210	0.501349	0.288153	69.933159	-82.257202	-56.516953	4.773821	0.000000	1.486818	0.000000	0.000000	0.000000	0.070715	-0.071143	-0.269367	0.000000	0.000000	4.000000	1.000000	0.000000
21701.661847	0.010210	0.501349	0.288153	69.933159	-82.257202	-56.516953	4.773821	0.000000	1.486818	0.000000	0.000000	0.000000	0.070715	-0.071143	-0.269367	0.000000	0.000000	4.000000	1.000000	0.000000
21701.665180	0.010210	0.501349	0.288153	70.107681	-82.581085	-56.754311	4.773615	0.000000	1.487481	0.000000	0.000000	0.000000	0.070715	-0.071143	-0.269367	0.000000	0.000000	4.000000	1.000000	0.000000
21701.668513	0.010210	0.501349	0.288153	70.107681	-82.581085	-56.754311	4.773615	0.000000	1.487481	0.000000	0.000000	0.000000	0.070715	-0.071143	-0.269367	0.000000	0.000000	4.000000	1.000000	0.000000
21701.671847	0.010198	0.501236	0.287278	70.107681	-82.581085	-56.754311	4.773615	0.000000	1.487481	0.000000	0.000000	0.000000	-0.003597	-0.033913	-0.262556	0.000000	0.000000	4.000000	1.000000	0.000000
21701.675180	0.010198	0.501236	0.287278	70.326248	-82.757286	-56.835732	4.773615	0.000000	1.487481	0.000000	0.000000	0.000000	-0.003597	-0.033913	-0.262556	0.000000	0.000000	4.000000	1.000000	0.000000
21701.678513	0.010363	0.500983	0.286450	70.326248	-82.757286	-56.835732	4.773615	0.000000	1.487481	0.000000	0.000000	0.000000	0.049559	-0.075798	-0.248387	0.000000	0.000000	4.000000	1.000000	0.000000
21701.681847	0.010363	0.500983	0.286450	70.326248	-82.757286	-56.835732	4.773615	0.000000	1.487481	0.000000	0.000000	0.000000	0.049559	-0.075798	-0.248387	0.000000	0.000000	4.000000	1.000000	0.000000
21701.685180	0.010363	0.500983	0.286450	70.579514	-82.332573	-56.320061	4.771826	0.000000	1.493212	0.000000	0.000000	0.000000	0.049559	-0.075798	-0.248387	0.000000	0.000000	4.000000	1.000000	0.000000
21701.688513	0.010363	0.500983	0.286450	70.579514	-82.332573	-56.320061	4.771826	0.000000	1.493212	0.000000	0.000000	0.000000	0.049559	-0.075798	-0.248387	0.000000	0.000000	4.000000	1.000000	0.000000
21701.691847	0.010390	0.500907	0.285844	70.579514	-82.332573	-56.320061	4.771826	0.000000	1.493212	0.000000	0.000000	0.000000	0.008051	-0.022914	-0.181719	0.000000	0.000000	4.000000	1.000000	0.000000
21701.695180	0.010390	0.500907	0.285844	70.960190	-81.325012	-55.158730	4.771826	0.000000	1.493212	0.000000	0.000000	0.000000	0.008051	-0.022914	-0.181719	0.000000	0.000000	4.000000	1.000000	0.000000
21701.698513	0.010031	0.500717	0.285395	70.960190	-81.325012	-55.158730	4.771826	0.000000	1.493212	0.000000	0.000000	0.000000	-0.107656	-0.056872	-0.134774	0.000000	0.000000	4.000000	1.000000	0.000000
21701.701847	0.010031	0.500717	0.285395	70.960190	-81.325012	-55.158730	4.771826	0.000000	1.493212	0.000000	0.000000	0.000000	-0.107656	-0.056872	-0.134774	0.000000	0.000000	4.000000	1.000000	0.000000
21701.705180	0.010031	0.500717	0.285395	71.507599	-79.798218	-53.382587	4.768661	0.000000	1.503286	0.000000	0.000000	0.000000	-0.107656	-0.056872	-0.134774	0.000000	0.000000	4.000000	1.000000	0.000000
21701.708513	0.009850	0.500573	0.285027	71.507599	-79.798218	-53.382587	4.768661	0.000000	1.503286	0.000000	0.000000	0.000000	-0.054349	-0.043139	-0.110296	0.000000	0.000000	4.000000	1.000000	0.000000
21701.711847	0.009850	0.500573	0.285027	71.507599	-79.798218	-53.382587	4.768661	0.000000	1.503286	0.000000	0.000000	0.000000	-0.054349	-0.043139	-0.110296	0.000000	0.000000	4.000000	1.000000	0.000000
21701.715180	0.009850	0.500573	0.285027	72.262123	-77.951935	-51.140285	4.767235	0.000000	1.507804	0.000000	0.000000	0.000000	-0.054349	-0.043139	-0.110296	0.000000	0.000000	4.000000	1.000000	0.000000
21701.718513	0.009850	0.500573	0.285027	72.262123	-77.951935	-51.140285	4.767235	0.000000	1.507804	0.000000	0.000000	0.000000	-0.054349	-0.043139	-0.110296	0.000000	0.000000	4.000000	1.000000	0.000000
21701.721847	0.009599	0.500331	0.284710	72.262123	-77.951935	-51.140285	4.767235	0.000000	1.507804	0.000000	0.000000	0.000000	-0.075235	-0.072721	-0.095310	0.000000	0.000000	4.000000	1.000000	0.000000
21701.725180	0.009599	0.500331	0.284710	73.132240	-75.874977	-48.549896	4.767235	0.000000	1.507804	0.000000	0.000000	0.000000	-0.075235	-0.072721	-0.095310	0.000000	0.000000	4.000000	1.000000	0.000000
21701.728513	0.009279	0.500134	0.284477	73.132240	-75.874977	-48.549896	4.767235	0.000000	1.507804	0.000000	0.000000	0.000000	-0.095976	-0.059012	-0.069719	0.000000	0.000000	4.000000	1.000000	0.000000
21701.731847	0.009279	0.500134	0.284477	73.132240	-75.874977	-48.549896	4.767235	0.000000	1.507804	0.000000	0.000000	0.000000	-0.095976	-0.059012	-0.069719	0.000000	0.000000	4.000000	1.000000	0.000000
21701.735180	0.009279	0.500134	0.284477	73.982452	-73.605431	-45.739853	4.763636	0.000000	1.519136	0.000000	0.000000	0.000000	-0.095976	-0.059012	-0.069719	0.000000	0.000000	4.000000	1.000000	0.000000
21701.738513	0.008925	0.499960	0.284287	73.982452	-73.605431	-45.739853	4.763636	0.000000	1.519136	0.000000	0.000000	0.000000	-0.106323	-0.052152	-0.056955	0.000000	0.000000	4.000000	1.000000	0.000000
21701.741847	0.008925	0.499960	0.284287	73.982452	-73.605431	-45.739853	4.763636	0.000000	1.519136	0.000000	0.000000	0.000000	-0.106323	-0.052152	-0.056955	0.000000	0.000000	4.000000	1.000000	0.000000
21701.745180	0.008925	0.499960	0.284287	74.771370	-71.183929	-42.783409	4.761620	0.000000	1.525443	0.000000	0.000000	0.000000	-0.106323	-0.052152	-0.056955	0.000000	0.000000	4.000000	1.000000	0.000000
21701.748513	0.008642	0.499850	0.284137	74.771370	-71.183929	-42.783409	4.761620	0.000000	1.525443	0.000000	0.000000	0.000000	-0.085014	-0.033152	-0.045257	0.000000	0.000000	4.000000	1.000000	0.000000
21701.751847	0.008642	0.499850	0.284137	74.771370	-71.183929	-42.783409	4.761620	0.000000	1.525443	0.000000	0.000000	0.000000	-0.085014	-0.033152	-0.045257	0.000000	0.000000	4.000000	1.000000	0.000000
21701.755180	0.008642	0.499850	0.284137	75.505753	-68.683060	-39.749790	4.760003	0.000000	1.530482	0.000000	0.000000	0.000000	-0.085014	-0.033152	-0.045257	0.000000	0.000000	4.000000	1.000000	0.000000
21701.758513	0.008394	0.499680	0.284003	75.505753	-68.683060	-39.749790	4.760003	0.000000	1.530482	0.000000	0.000000	0.000000	-0.074364	-0.051105	-0.040008	0.000000	0.000000	4.000000	1.000000	0.000000
21701.761847	0.008394	0.499680	0.284003	75.505753	-68.683060	-39.749790	4.760003	0.000000	1.530482	0.000000	0.000000	0.000000	-0.074364	-0.051105	-0.040008	0.000000	0.000000	4.000000	1.000000	0.000000
21701.765180	0.008394	0.499680	0.284003	76.144035	-66.186646	-36.763615	4.758581	0.000000	1.534897	0.000000	0.000000	0.000000	-0.074364	-0.051105	-0.040008	0.000000	0.000000	4.000000	1.000000	0.000000
21701.768513	0.008394	0.499680	0.284003	76.144035	-66.186646	-36.763615	4.758581	0.000000	1.534897	0.000000	0.000000	0.000000	-0.074364	-0.051105	-0.040008	0.000000	0.000000	4.000000	1.000000	0.000000
21701.771847	0.008287	0.499551	0.283895	76.144035	-66.186646	-36.763615	4.758581	0.000000	1.534897	0.000000	0.000000	0.000000	-0.032033	-0.038443	-0.032499	0.000000	0.000000	4.000000	1.000000	0.000000
21701.775180	0.008287	0.499551	0.283895	76.551254	-63.884583	-34.121323	4.758581	0.000000	1.534897	0.000000	0.000000	0.000000	-0.032033	-0.038443	-0.032499	0.000000	0.000000	4.000000	1.000000	0.000000
21701.778513	0.008181	0.499427	0.283845	76.551254	-63.884583	-34.121323	4.758581	0.000000	1.534897	0.000000	0.000000	0.000000	-0.031831	-0.037434	-0.015042	0.000000	0.000000	4.000000	1.000000	0.000000
21701.781847	0.008181	0.499427	0.283845	76.551254	-63.884583	-34.121323	4.758581	0.000000	1.534897	0.000000	0.000000	0.000000	-0.031831	-0.037434	-0.015042	0.000000	0.000000	4.000000	1.000000	0.000000
21701.785180	0.008181	0.499427	0.283845	76.595596	-62.101940	-32.245049	4.757287	0.000000	1.538904	0.000000	0.000000	0.000000	-0.031831	-0.037434	-0.015042	0.000000	0.000000	4.000000	1.000000	0.000000
21701.788513	0.008181	0.499427	0.283845	76.595596	-62.101940	-32.245049	4.757287	0.000000	1.538904	0.000000	0.000000	0.000000	-0.031831	-0.037434	-0.015042	0.000000	0.000000	4.000000	1.000000	0.000000
21701.791847	0.007970	0.499325	0.283838	76.595596	-62.101940	-32.245049	4.757287	0.000000	1.538904	0.000000	0.000000	0.000000	-0.063347	-0.030614	-0.001954	0.000000	0.000000	4.000000	1.000000	0.000000
21701.795180	0.007970	0.499325	0.283838	76.484512	-60.893356	-31.058393	4.757287	0.000000	1.538904	0.000000	0.000000	0.000000	-0.063347	-0.030614	-0.001954	0.000000	0.000000	4.000000	1.000000	0.000000
21701.798513	0.007970	0.499325	0.283838	76.484512	-60.893356	-31.058393	4.757287	0.000000	1.538904	0.000000	0.000000	0.000000	-0.063347	-0.030614	-0.001954	0.000000	0.000000	4.000000	1.000000	0.000000
21701.801847	0.007970	0.499325	0.283838	76.484512	-60.893356	-31.058393	4.757287	0.000000	1.538904	0.000000	0.000000	0.000000	-0.063347	-0.030614	-0.001954	0.000000	0.000000	4.000000	1.000000	0.000000
21701.805180	0.007547	0.499017	0.283787	76.422256	-60.080360	-30.256348	4.756239	0.000000	1.542139	0.000000	0.000000	0.000000	-0.126806	-0.092323	-0.015349	0.000000	0.000000	4.000000	1.000000	0.000000
21701.808513	0.007547	0.499017	0.283787	76.422256	-60.080360	-30.256348	4.756239	0.000000	1.542139	0.000000	0.000000	0.000000	0.000000	-0.000001	0.000002	0.000000	0.000000	4.000000	1.000000	0.000000
21701.811847	0.007547	0.499017	0.283787	76.422256	-60.080360	-30.256348	4.756239	0.000000	1.542139	0.000000	0.000000	0.000000	0.000000	-0.000001	0.000002	0.000000	0.000000	4.000000	1.000000	0.000000
21701.815180	0.007547	0.499017	0.283787	76.389687	-59.677883	-29.868988	4.754076	0.000000	1.548796	0.000000	0.000000	0.000000	0.000000	-0.000001	0.000002	0.000000	0.000000	4.000000	1.000000	0.000000
21701.818513	0.007547	0.499017	0.283787	76.389687	-59.677883	-29.868988	4.754076	0.000000	1.548796	0.000000	0.000000	0.000000	0.000000	-0.000001	0.000002	0.000000	0.000000	4.000000	1.000000	0.000000
21701.821847	0.007546	0.498871	0.283722	76.389687	-59.677883	-29.868988	4.754076	0.000000	1.548796	0.000000	0.000000	0.000000	-0.000198	-0.043745	-0.019462	0.000000	0.000000	4.000000	1.000000	0.000000
21701.825180	0.007546	0.498871	0.283722	76.388237	-59.628433	-29.822126	4.754076	0.000000	1.548796	0.000000	0.000000	0.000000	-0.000198	-0.043745	-0.019462	0.000000	0.000000	4.000000	1.000000	0.000000
21701.828513	0.007546	0.498871	0.283722	76.388237	-59.628433	-29.822126	4.754076	0.000000	1.548796	0.000000	0.000000	0.000000	-0.000198	-0.043745	-0.019462	0.000000	0.000000	4.000000	1.000000	0.000000
21701.831847	0.007546	0.498871	0.283722	76.388237	-59.628433	-29.822126	4.754076	0.000000	1.548796	0.000000	0.000000	0.000000	-0.000198	-0.043745	-0.019462	0.000000	0.000000	4.000000	1.000000	0.000000
21701.835180	0.007509	0.498657	0.283530	76.400803	-59.704288	-29.898874	4.753967	0.000000	1.549126	0.000000	0.000000	0.000000	-0.011137	-0.064140	-0.057686	0.000000	0.000000	4.000000	1.000000	0.000000
21701.838513	0.007509	0.498657	0.283530	76.400803	-59.704288	-29.898874	4.753967	0.000000	1.549126	0.000000	0.000000	0.000000	-0.011137	-0.064140	-0.057686	0.000000	0.000000	4.000000	1.000000	0.000000
21701.841847	0.007509	0.498657	0.283530	76.400803	-59.704288	-29.898874	4.753967	0.000000	1.549126	0.000000	0.000000	0.000000	-0.011137	-0.064140	-0.057686	0.000000	0.000000	4.000000	1.000000	0.000000
21701.845180	0.007509	0.498657	0.283530	76.410103	-59.766315	-29.968296	4.753475	0.000000	1.550639	0.000000	0.000000	0.000000	-0.011137	-0.064140	-0.057686	0.000000	0.000000	4.000000	1.000000	0.000000
21701.848513	0.007578	0.498588	0.283372	76.410103	-59.766315	-29.968296	4.753475	0.000000	1.550639	0.000000	0.000000	0.000000	0.020615	-0.020901	-0.047306	0.000000	0.000000	4.000000	1.000000	0.000000
21701.851847	0.007578	0.498588	0.283372	76.410103	-59.766315	-29.968296	4.753475	0.000000	1.550639	0.000000	0.000000	0.000000	0.020615	-0.020901	-0.047306	0.000000	0.000000	4.000000	1.000000	0.000000
21701.855180	0.007578	0.498588	0.283372	76.420952	-59.839725	-30.049410	4.753560	0.000000	1.550377	0.000000	0.000000	0.000000	0.020615	-0.020901	-0.047306	0.000000	0.000000	4.000000	1.000000	0.000000
21701.858513	0.007578	0.498588	0.283372	76.420952	-59.839725	-30.049410	4.753560	0.000000	1.550377	0.000000	0.000000	0.000000	0.020615	-0.020901	-0.047306	0.000000	0.000000	4.000000	1.000000	0.000000
21701.861847	0.007647	0.498499	0.283230	76.420952	-59.839725	-30.049410	4.753560	0.000000	1.550377	0.000000	0.000000	0.000000	0.020655	-0.026713	-0.042618	0.000000	0.000000	4.000000	1.000000	0.000000
21701.865180	0.007647	0.498499	0.283230	76.428650	-59.890671	-30.107416	4.753560	0.000000	1.550377	0.000000	0.000000	0.000000	0.020655	-0.026713	-0.042618	0.000000	0.000000	4.000000	1.000000	0.000000
21701.868513	0.007647	0.498499	0.283230	76.428650	-59.890671	-30.107416	4.753560	0.000000	1.550377	0.000000	0.000000	0.000000	0.020655	-0.026713	-0.042618	0.000000	0.000000	4.000000	1.000000	0.000000
21701.871847	0.007647	0.498499	0.283230	76.428650	-59.890671	-30.107416	4.753560	0.000000	1.550377	0.000000	0.000000	0.000000	0.020655	-0.026713	-0.042618	0.000000	0.000000	4.000000	1.000000	0.000000
21701.875180	0.007820	0.498505	0.282979	76.433273	-59.919086	-30.142246	4.753672	0.000000	1.550035	0.000000	0.000000	0.000000	0.051932	0.001915	-0.075309	0.000000	0.000000	4.000000	1.000000	0.000000
21701.878513	0.007820	0.498505	0.282979	76.433273	-59.919086	-30.142246	4.753672	0.000000	1.550035	0.000000	0.000000	0.000000	0.051932	0.001915	-0.075309	0.000000	0.000000	4.000000	1.000000	0.000000
21701.881847	0.007820	0.498505	0.282979	76.433273	-59.919086	-30.142246	4.753672	0.000000	1.550035	0.000000	0.000000	0.000000	0.051932	0.001915	-0.075309	0.000000	0.000000	4.000000	1.000000	0.000000
21701.885180	0.007820	0.498505	0.282979	76.434715	-59.915047	-30.147526	4.754123	0.000000	1.548649	0.000000	0.000000	0.000000	0.051932	0.001915	-0.075309	0.000000	0.000000	4.000000	1.000000	0.000000
21701.888513	0.007889	0.498562	0.282902	76.434715	-59.915047	-30.147526	4.754123	0.000000	1.548649	0.000000	0.000000	0.000000	0.020837	0.016976	-0.023137	0.000000	0.000000	4.000000	1.000000	0.000000
21701.891847	0.007889	0.498562	0.282902	76.434715	-59.915047	-30.147526	4.754123	0.000000	1.548649	0.000000	0.000000	0.000000	0.020837	0.016976	-0.023137	0.000000	0.000000	4.000000	1.000000	0.000000
21701.895180	0.007889	0.498562	0.282902	76.425705	-59.805275	-30.048758	4.754342	0.000000	1.547976	0.000000	0.000000	0.000000	0.020837	0.016976	-0.023137	0.000000	0.000000	4.000000	1.000000	0.000000
21701.898513	0.007889	0.498562	0.282902	76.425705	-59.805275	-30.048758	4.754342	0.000000	1.547976	0.000000	0.000000	0.000000	0.020837	0.016976	-0.023137	0.000000	0.000000	4.000000	1.000000	0.000000
21701.901847	0.007994	0.498659	0.282822	76.425705	-59.805275	-30.048758	4.754342	0.000000	1.547976	0.000000	0.000000	0.000000	0.031364	0.029102	-0.023940	0.000000	0.000000	4.000000	1.000000	0.000000
21701.905180	0.007994	0.498659	0.282822	76.401894	-59.515987	-29.773417	4.754342	0.000000	1.547976	0.000000	0.000000	0.000000	0.031364	0.029102	-0.023940	0.000000	0.000000	4.000000	1.000000	0.000000
21701.908513	0.007994	0.498659	0.282822	76.401894	-59.515987	-29.773417	4.754342	0.000000	1.547976	0.000000	0.000000	0.000000	0.031364	0.029102	-0.023940	0.000000	0.000000	4.000000	1.000000	0.000000
21701.911847	0.007994	0.498659	0.282822	76.401894	-59.515987	-29.773417	4.754342	0.000000	1.547976	0.000000	0.000000	0.000000	0.031364	0.029102	-0.023940	0.000000	0.000000	4.000000	1.000000	0.000000
21701.915180	0.008239	0.498917	0.282732	76.367889	-59.132057	-29.404842	4.754731	0.000000	1.546782	0.000000	0.000000	0.000000	0.073476	0.077600	-0.027142	0.000000	0.000000	4.000000	1.000000	0.000000
21701.918513	0.008239	0.498917	0.282732	76.367889	-59.132057	-29.404842	4.754731	0.000000	1.546782	0.000000	0.000000	0.000000	0.073476	0.077600	-0.027142	0.000000	0.000000	4.000000	1.000000	0.000000
21701.921847	0.008239	0.498917	0.282732	76.367889	-59.132057	-29.404842	4.754731	0.000000	1.546782	0.000000	0.000000	0.000000	0.073476	0.077600	-0.027142	0.000000	0.000000	4.000000	1.000000	0.000000
21701.925180	0.008239	0.498917	0.282732	76.330528	-58.726765	-29.020945	4.755796	0.000000	1.543503	0.000000	0.000000	0.000000	0.073476	0.077600	-0.027142	0.000000	0.000000	4.000000	1.000000	0.000000
21701.928513	0.008343	0.499076	0.282663	76.330528	-58.726765	-29.020945	4.755796	0.000000	1.543503	0.000000	0.000000	0.000000	0.031383	0.047520	-0.020615	0.000000	0.000000	4.000000	1.000000	0.000000
21701.931847	0.008343	0.499076	0.282663	76.330528	-58.726765	-29.020945	4.755796	0.000000	1.543503	0.000000	0.000000	0.000000	0.031383	0.047520	-0.020615	0.000000	0.000000	4.000000	1.000000	0.000000
21701.935180	0.008343	0.499076	0.282663	76.282288	-58.229240	-28.546207	4.756203	0.000000	1.542250	0.000000	0.000000	0.000000	0.031383	0.047520	-0.020615	0.000000	0.000000	4.000000	1.000000	0.000000
21701.938513	0.008343	0.499076	0.282663	76.282288	-58.229240	-28.546207	4.756203	0.000000	1.542250	0.000000	0.000000	0.000000	0.031383	0.047520	-0.020615	0.000000	0.000000	4.000000	1.000000	0.000000
21701.941847	0.008483	0.499234	0.282594	76.282288	-58.229240	-28.546207	4.756203	0.000000	1.542250	0.000000	0.000000	0.000000	0.041913	0.047516	-0.020762	0.000000	0.000000	4.000000	1.000000	0.000000
21701.945180	0.008483	0.499234	0.282594	76.238472	-57.791714	-28.127232	4.756203	0.000000	1.542250	0.000000	0.000000	0.000000	0.041913	0.047516	-0.020762	0.000000	0.000000	4.000000	1.000000	0.000000
21701.948513	0.008588	0.499434	0.282552	76.238472	-57.791714	-28.127232	4.756203	0.000000	1.542250	0.000000	0.000000	0.000000	0.031464	0.060119	-0.012581	0.000000	0.000000	4.000000	1.000000	0.000000
21701.951847	0.008588	0.499434	0.282552	76.238472	-57.791714	-28.127232	4.756203	0.000000	1.542250	0.000000	0.000000	0.000000	0.031464	0.060119	-0.012581	0.000000	0.000000	4.000000	1.000000	0.000000
21701.955180	0.008588	0.499434	0.282552	76.196770	-57.393452	-27.743187	4.757232	0.000000	1.539073	0.000000	0.000000	0.000000	0.031464	0.060119	-0.012581	0.000000	0.000000	4.000000	1.000000	0.000000
21701.958513	0.008588	0.499434	0.282552	76.196770	-57.393452	-27.743187	4.757232	0.000000	1.539073	0.000000	0.000000	0.000000	0.031464	0.060119	-0.012581	0.000000	0.000000	4.000000	1.000000	0.000000
21701.961847	0.008657	0.499674	0.282479	76.196770	-57.393452	-27.743187	4.757232	0.000000	1.539073	0.000000	0.000000	0.000000	0.020815	0.071751	-0.021947	0.000000	0.000000	4.000000	1.000000	0.000000
21701.965180	0.008657	0.499674	0.282479	76.159248	-57.051735	-27.410835	4.757232	0.000000	1.539073	0.000000	0.000000	0.000000	0.020815	0.071751	-0.021947	0.000000	0.000000	4.000000	1.000000	0.000000
21701.968513	0.008657	0.499674	0.282479	76.159248	-57.051735	-27.410835	4.757232	0.000000	1.539073	0.000000	0.000000	0.000000	0.020815	0.071751	-0.021947	0.000000	0.000000	4.000000	1.000000	0.000000
21701.971847	0.008657	0.499674	0.282479	76.159248	-57.051735	-27.410835	4.757232	0.000000	1.539073	0.000000	0.000000	0.000000	0.020815	0.071751	-0.021947	0.000000	0.000000	4.000000	1.000000	0.000000
21701.975180	0.008726	0.500111	0.282335	76.132980	-56.812836	-27.179625	4.757457	0.000000	1.538376	0.000000	0.000000	0.000000	0.020563	0.131325	-0.043018	0.000000	0.000000	4.000000	1.000000	0.000000
21701.978513	0.008726	0.500111	0.282335	76.132980	-56.812836	-27.179625	4.757457	0.000000	1.538376	0.000000	0.000000	0.000000	0.020563	0.131325	-0.043018	0.000000	0.000000	4.000000	1.000000	0.000000
21701.981847	0.008726	0.500111	0.282335	76.132980	-56.812836	-27.179625	4.757457	0.000000	1.538376	0.000000	0.000000	0.000000	0.020563	0.131325	-0.043018	0.000000	0.000000	4.000000	1.000000	0.000000
21701.985180	0.008726	0.500111	0.282335	76.120300	-56.703011	-27.071735	4.757567	0.000000	1.538038	0.000000	0.000000	0.000000	0.020563	0.131325	-0.043018	0.000000	0.000000	4.000000	1.000000	0.000000
21701.988513	0.008725	0.500308	0.282236	76.120300	-56.703011	-27.071735	4.757567	0.000000	1.538038	0.000000	0.000000	0.000000	-0.000352	0.059065	-0.029833	0.000000	0.000000	4.000000	1.000000	0.000000
21701.991847	0.008725	0.500308	0.282236	76.120300	-56.703011	-27.071735	4.757567	0.000000	1.538038	0.000000	0.000000	0.000000	-0.000352	0.059065	-0.029833	0.000000	0.000000	4.000000	1.000000	0.000000
21701.995180	0.008725	0.500308	0.282236	76.116753	-56.674683	-27.043602	4.757402	0.000000	1.538546	0.000000	0.000000	0.000000	-0.000352	0.059065	-0.029833	0.000000	0.000000	4.000000	1.000000	0.000000
21701.998513	0.008723	0.500503	0.282107	76.116753	-56.674683	-27.043602	4.757402	0.000000	1.538546	0.000000	0.000000	0.000000	-0.000456	0.058542	-0.038624	0.000000	0.000000	4.000000	1.000000	0.000000
21702.001847	0.008723	0.500503	0.282107	76.116753	-56.674683	-27.043602	4.757402	0.000000	1.538546	0.000000	0.000000	0.000000	-0.000456	0.058542	-0.038624	0.000000	0.000000	4.000000	1.000000	0.000000
21702.005180	0.008723	0.500503	0.282107	76.115074	-56.664013	-27.032612	4.757189	0.000000	1.539205	0.000000	0.000000	0.000000	-0.000456	0.058542	-0.038624	0.000000	0.000000	4.000000	1.000000	0.000000
21702.008513	0.008723	0.500503	0.282107	76.115074	-56.664013	-27.032612	4.757189	0.000000	1.539205	0.000000	0.000000	0.000000	-0.000456	0.058542	-0.038624	0.000000	0.000000	4.000000	1.000000	0.000000
21702.011847	0.008722	0.500700	0.282007	76.115074	-56.664013	-27.032612	4.757189	0.000000	1.539205	0.000000	0.000000	0.000000	-0.000353	0.059041	-0.029883	0.000000	0.000000	4.000000	1.000000	0.000000
21702.015180	0.008722	0.500700	0.282007	76.111671	-56.642696	-27.010653	4.757189	0.000000	1.539205	0.000000	0.000000	0.000000	-0.000353	0.059041	-0.029883	0.000000	0.000000	4.000000	1.000000	0.000000
21702.018513	0.008722	0.500700	0.282007	76.111671	-56.642696	-27.010653	4.757189	0.000000	1.539205	0.000000	0.000000	0.000000	-0.000353	0.059041	-0.029883	0.000000	0.000000	4.000000	1.000000	0.000000
21702.021847	0.008722	0.500700	0.282007	76.111671	-56.642696	-27.010653	4.757189	0.000000	1.539205	0.000000	0.000000	0.000000	-0.000353	0.059041	-0.029883	0.000000	0.000000	4.000000	1.000000	0.000000
21702.025180	0.008719	0.501071	0.281765	76.109055	-56.623219	-26.991108	4.757024	0.000000	1.539715	0.000000	0.000000	0.000000	-0.000857	0.111187	-0.072641	0.000000	0.000000	4.000000	1.000000	0.000000
21702.028513	0.008719	0.501071	0.281765	76.109055	-56.623219	-26.991108	4.757024	0.000000	1.539715	0.000000	0.000000	0.000000	-0.000857	0.111187	-0.072641	0.000000	0.000000	4.000000	1.000000	0.000000
21702.031847	0.008719	0.501071	0.281765	76.109055	-56.623219	-26.991108	4.757024	0.000000	1.539715	0.000000	0.000000	0.000000	-0.000857	0.111187	-0.072641	0.000000	0.000000	4.000000	1.000000	0.000000
21702.035180	0.008719	0.501071	0.281765	76.107376	-56.612572	-26.980143	4.756622	0.000000	1.540956	0.000000	0.000000	0.000000	-0.000857	0.111187	-0.072641	0.000000	0.000000	4.000000	1.000000	0.000000
21702.038513	0.008718	0.501246	0.281652	76.107376	-56.612572	-26.980143	4.756622	0.000000	1.540956	0.000000	0.000000	0.000000	-0.000401	0.052671	-0.033973	0.000000	0.000000	4.000000	1.000000	0.000000
21702.041847	0.008718	0.501246	0.281652	76.107376	-56.612572	-26.980143	4.756622	0.000000	1.540956	0.000000	0.000000	0.000000	-0.000401	0.052671	-0.033973	0.000000	0.000000	4.000000	1.000000	0.000000
21702.045180	0.008718	0.501246	0.281652	76.103058	-56.582462	-26.949650	4.756433	0.000000	1.541537	0.000000	0.000000	0.000000	-0.000401	0.052671	-0.033973	0.000000	0.000000	4.000000	1.000000	0.000000
21702.048513	0.008717	0.501443	0.281552	76.103058	-56.582462	-26.949650	4.756433	0.000000	1.541537	0.000000	0.000000	0.000000	-0.000354	0.058971	-0.029963	0.000000	0.000000	4.000000	1.000000	0.000000
21702.051847	0.008717	0.501443	0.281552	76.103058	-56.582462	-26.949650	4.756433	0.000000	1.541537	0.000000	0.000000	0.000000	-0.000354	0.058971	-0.029963	0.000000	0.000000	4.000000	1.000000	0.000000
21702.055180	0.008717	0.501443	0.281552	76.100395	-56.562973	-26.930111	4.756268	0.000000	1.542050	0.000000	0.000000	0.000000	-0.000354	0.058971	-0.029963	0.000000	0.000000	4.000000	1.000000	0.000000
21702.058513	0.008717	0.501443	0.281552	76.100395	-56.562973	-26.930111	4.756268	0.000000	1.542050	0.000000	0.000000	0.000000	-0.000354	0.058971	-0.029963	0.000000	0.000000	4.000000	1.000000	0.000000
21702.061847	0.008716	0.501599	0.281455	76.100395	-56.562973	-26.930111	4.756268	0.000000	1.542050	0.000000	0.000000	0.000000	-0.000345	0.046845	-0.029263	0.000000	0.000000	4.000000	1.000000	0.000000
21702.065180	0.008716	0.501599	0.281455	76.097099	-56.555389	-26.923573	4.756268	0.000000	1.542050	0.000000	0.000000	0.000000	-0.000345	0.046845	-0.029263	0.000000	0.000000	4.000000	1.000000	0.000000
21702.068513	0.008716	0.501599	0.281455	76.097099	-56.555389	-26.923573	4.756268	0.000000	1.542050	0.000000	0.000000	0.000000	-0.000345	0.046845	-0.029263	0.000000	0.000000	4.000000	1.000000	0.000000
21702.071847	0.008716	0.501599	0.281455	76.097099	-56.555389	-26.923573	4.756268	0.000000	1.542050	0.000000	0.000000	0.000000	-0.000345	0.046845	-0.029263	0.000000	0.000000	4.000000	1.000000	0.000000
21702.075180	0.008713	0.501871	0.281262	76.095192	-56.537754	-26.906456	4.756105	0.000000	1.542551	0.000000	0.000000	0.000000	-0.000683	0.081560	-0.057844	0.000000	0.000000	4.000000	1.000000	0.000000
21702.078513	0.008713	0.501871	0.281262	76.095192	-56.537754	-26.906456	4.756105	0.000000	1.542551	0.000000	0.000000	0.000000	-0.000683	0.081560	-0.057844	0.000000	0.000000	4.000000	1.000000	0.000000
21702.081847	0.008713	0.501871	0.281262	76.095192	-56.537754	-26.906456	4.756105	0.000000	1.542551	0.000000	0.000000	0.000000	-0.000683	0.081560	-0.057844	0.000000	0.000000	4.000000	1.000000	0.000000
21702.085180	0.008713	0.501871	0.281262	76.093140	-56.513119	-26.883175	4.755784	0.000000	1.543543	0.000000	0.000000	0.000000	-0.000683	0.081560	-0.057844	0.000000	0.000000	4.000000	1.000000	0.000000
21702.088513	0.008712	0.501946	0.281169	76.093140	-56.513119	-26.883175	4.755784	0.000000	1.543543	0.000000	0.000000	0.000000	-0.000328	0.022608	-0.027829	0.000000	0.000000	4.000000	1.000000	0.000000
21702.091847	0.008712	0.501946	0.281169	76.093140	-56.513119	-26.883175	4.755784	0.000000	1.543543	0.000000	0.000000	0.000000	-0.000328	0.022608	-0.027829	0.000000	0.000000	4.000000	1.000000	0.000000
21702.095180	0.008712	0.501946	0.281169	76.088257	-56.464840	-26.834293	4.755629	0.000000	1.544020	0.000000	0.000000	0.000000	-0.000328	0.022608	-0.027829	0.000000	0.000000	4.000000	1.000000	0.000000
21702.098513	0.008712	0.501946	0.281169	76.088257	-56.464840	-26.834293	4.755629	0.000000	1.544020	0.000000	0.000000	0.000000	-0.000328	0.022608	-0.027829	0.000000	0.000000	4.000000	1.000000	0.000000
21702.101847	0.008676	0.502002	0.281093	76.088257	-56.464840	-26.834293	4.755629	0.000000	1.544020	0.000000	0.000000	0.000000	-0.010786	0.016824	-0.022958	0.000000	0.000000	4.000000	1.000000	0.000000
21702.105180	0.008676	0.502002	0.281093	76.078850	-56.379570	-26.748894	4.755629	0.000000	1.544020	0.000000	0.000000	0.000000	-0.010786	0.016824	-0.022958	0.000000	0.000000	4.000000	1.000000	0.000000
21702.108513	0.008676	0.502002	0.281093	76.078850	-56.379570	-26.748894	4.755629	0.000000	1.544020	0.000000	0.000000	0.000000	-0.010786	0.016824	-0.022958	0.000000	0.000000	4.000000	1.000000	0.000000
21702.111847	0.008676	0.502002	0.281093	76.078850	-56.379570	-26.748894	4.755629	0.000000	1.544020	0.000000	0.000000	0.000000	-0.010786	0.016824	-0.022958	0.000000	0.000000	4.000000	1.000000	0.000000
21702.115180	0.008605	0.502079	0.281030	76.070328	-56.303219	-26.672146	4.755326	0.000000	1.544951	0.000000	0.000000	0.000000	-0.021250	0.023133	-0.018813	0.000000	0.000000	4.000000	1.000000	0.000000
21702.118513	0.008605	0.502079	0.281030	76.070328	-56.303219	-26.672146	4.755326	0.000000	1.544951	0.000000	0.000000	0.000000	-0.021250	0.023133	-0.018813	0.000000	0.000000	4.000000	1.000000	0.000000
21702.121847	0.008605	0.502079	0.281030	76.070328	-56.303219	-26.672146	4.755326	0.000000	1.544951	0.000000	0.000000	0.000000	-0.021250	0.023133	-0.018813	0.000000	0.000000	4.000000	1.000000	0.000000
21702.125180	0.008605	0.502079	0.281030	76.069366	-56.299858	-26.663605	4.754872	0.000000	1.546347	0.000000	0.000000	0.000000	-0.021250	0.023133	-0.018813	0.000000	0.000000	4.000000	1.000000	0.000000
21702.128513	0.008535	0.502099	0.281015	76.069366	-56.299858	-26.663605	4.754872	0.000000	1.546347	0.000000	0.000000	0.000000	-0.021081	0.005780	-0.004524	0.000000	0.000000	4.000000	1.000000	0.000000
21702.131847	0.008535	0.502099	0.281015	76.069366	-56.299858	-26.663605	4.754872	0.000000	1.546347	0.000000	0.000000	0.000000	-0.021081	0.005780	-0.004524	0.000000	0.000000	4.000000	1.000000	0.000000
21702.135180	0.008535	0.502099	0.281015	76.067665	-56.291996	-26.652704	4.754498	0.000000	1.547497	0.000000	0.000000	0.000000	-0.021081	0.005780	-0.004524	0.000000	0.000000	4.000000	1.000000	0.000000
21702.138513	0.008535	0.502099	0.281015	76.067665	-56.291996	-26.652704	4.754498	0.000000	1.547497	0.000000	0.000000	0.000000	-0.021081	0.005780	-0.004524	0.000000	0.000000	4.000000	1.000000	0.000000
21702.141847	0.008500	0.502139	0.281013	76.067665	-56.291996	-26.652704	4.754498	0.000000	1.547497	0.000000	0.000000	0.000000	-0.010521	0.012099	-0.000614	0.000000	0.000000	4.000000	1.000000	0.000000
21702.145180	0.008500	0.502139	0.281013	76.067696	-56.294743	-26.652721	4.754498	0.000000	1.547497	0.000000	0.000000	0.000000	-0.010521	0.012099	-0.000614	0.000000	0.000000	4.000000	1.000000	0.000000
21702.148513	0.008500	0.502139	0.281013	76.067696	-56.294743	-26.652721	4.754498	0.000000	1.547497	0.000000	0.000000	0.000000	-0.010521	0.012099	-0.000614	0.000000	0.000000	4.000000	1.000000	0.000000
21702.151847	0.008500	0.502139	0.281013	76.067696	-56.294743	-26.652721	4.754498	0.000000	1.547497	0.000000	0.000000	0.000000	-0.010521	0.012099	-0.000614	0.000000	0.000000	4.000000	1.000000	0.000000
21702.155180	0.008395	0.502120	0.281030	76.067696	-56.300163	-26.652714	4.754320	0.000000	1.548043	0.000000	0.000000	0.000000	-0.031484	-0.005784	0.005130	0.000000	0.000000	4.000000	1.000000	0.000000
21702.158513	0.008395	0.502120	0.281030	76.067696	-56.300163	-26.652714	4.754320	0.000000	1.548043	0.000000	0.000000	0.000000	-0.031484	-0.005784	0.005130	0.000000	0.000000	4.000000	1.000000	0.000000
21702.161847	0.008395	0.502120	0.281030	76.067696	-56.300163	-26.652714	4.754320	0.000000	1.548043	0.000000	0.000000	0.000000	-0.031484	-0.005784	0.005130	0.000000	0.000000	4.000000	1.000000	0.000000
21702.165180	0.008395	0.502120	0.281030	76.067680	-56.302891	-26.652718	4.753825	0.000000	1.549563	0.000000	0.000000	0.000000	-0.031484	-0.005784	0.005130	0.000000	0.000000	4.000000	1.000000	0.000000
21702.168513	0.008360	0.502120	0.281030	76.067680	-56.302891	-26.652718	4.753825	0.000000	1.549563	0.000000	0.000000	0.000000	-0.010513	-0.000008	0.000117	0.000000	0.000000	4.000000	1.000000	0.000000
21702.171847	0.008360	0.502120	0.281030	76.067680	-56.302891	-26.652718	4.753825	0.000000	1.549563	0.000000	0.000000	0.000000	-0.010513	-0.000008	0.000117	0.000000	0.000000	4.000000	1.000000	0.000000
21702.175180	0.008360	0.502120	0.281030	76.067665	-56.305611	-26.652716	4.753651	0.000000	1.550097	0.000000	0.000000	0.000000	-0.010513	-0.000008	0.000117	0.000000	0.000000	4.000000	1.000000	0.000000
21702.178513	0.008360	0.502120	0.281030	76.067665	-56.305611	-26.652716	4.753651	0.000000	1.550097	0.000000	0.000000	0.000000	-0.010513	-0.000008	0.000117	0.000000	0.000000	4.000000	1.000000	0.000000
21702.181847	0.008290	0.502120	0.281031	76.067665	-56.305611	-26.652716	4.753651	0.000000	1.550097	0.000000	0.000000	0.000000	-0.021026	-0.000008	0.000239	0.000000	0.000000	4.000000	1.000000	0.000000
21702.185180	0.008290	0.502120	0.281031	76.069366	-56.318893	-26.663609	4.753651	0.000000	1.550097	0.000000	0.000000	0.000000	-0.021026	-0.000008	0.000239	0.000000	0.000000	4.000000	1.000000	0.000000
21702.188513	0.008290	0.502120	0.281031	76.069366	-56.318893	-26.663609	4.753651	0.000000	1.550097	0.000000	0.000000	0.000000	-0.021026	-0.000008	0.000239	0.000000	0.000000	4.000000	1.000000	0.000000
21702.191847	0.008290	0.502120	0.281031	76.069366	-56.318893	-26.663609	4.753651	0.000000	1.550097	0.000000	0.000000	0.000000	-0.021026	-0.000008	0.000239	0.000000	0.000000	4.000000	1.000000	0.000000
21702.195180	0.008255	0.502079	0.281034	76.069366	-56.321617	-26.663614	4.753303	0.000000	1.551165	0.000000	0.000000	0.000000	-0.010505	-0.012111	0.000849	0.000000	0.000000	4.000000	1.000000	0.000000
21702.198513	0.008255	0.502079	0.281034	76.069366	-56.321617	-26.663614	4.753303	0.000000	1.551165	0.000000	0.000000	0.000000	-0.010505	-0.012111	0.000849	0.000000	0.000000	4.000000	1.000000	0.000000
21702.201847	0.008255	0.502079	0.281034	76.069366	-56.321617	-26.663614	4.753303	0.000000	1.551165	0.000000	0.000000	0.000000	-0.010505	-0.012111	0.000849	0.000000	0.000000	4.000000	1.000000	0.000000
21702.205180	0.008255	0.502079	0.281034	76.071068	-56.334900	-26.674496	4.753133	0.000000	1.551686	0.000000	0.000000	0.000000	-0.010505	-0.012111	0.000849	0.000000	0.000000	4.000000	1.000000	0.000000
21702.208513	0.008220	0.502039	0.281037	76.071068	-56.334900	-26.674496	4.753133	0.000000	1.551686	0.000000	0.000000	0.000000	-0.010505	-0.012109	0.000860	0.000000	0.000000	4.000000	1.000000	0.000000
21702.211847	0.008220	0.502039	0.281037	76.071068	-56.334900	-26.674496	4.753133	0.000000	1.551686	0.000000	0.000000	0.000000	-0.010505	-0.012109	0.000860	0.000000	0.000000	4.000000	1.000000	0.000000
21702.215180	0.008220	0.502039	0.281037	76.072845	-56.361855	-26.700743	4.752963	0.000000	1.552207	0.000000	0.000000	0.000000	-0.010505	-0.012109	0.000860	0.000000	0.000000	4.000000	1.000000	0.000000
21702.218513	0.008220	0.502039	0.281037	76.072845	-56.361855	-26.700743	4.752963	0.000000	1.552207	0.000000	0.000000	0.000000	-0.010505	-0.012109	0.000860	0.000000	0.000000	4.000000	1.000000	0.000000
21702.221847	0.008185	0.501997	0.281010	76.072845	-56.361855	-26.700743	4.752963	0.000000	1.552207	0.000000	0.000000	0.000000	-0.010603	-0.012638	-0.007945	0.000000	0.000000	4.000000	1.000000	0.000000
21702.225180	0.008185	0.501997	0.281010	76.072845	-56.361855	-26.700743	4.752963	0.000000	1.552207	0.000000	0.000000	0.000000	-0.010603	-0.012638	-0.007945	0.000000	0.000000	4.000000	1.000000	0.000000
21702.228513	0.008185	0.501997	0.281010	76.072845	-56.361855	-26.700743	4.752963	0.000000	1.552207	0.000000	0.000000	0.000000	-0.010603	-0.012638	-0.007945	0.000000	0.000000	4.000000	1.000000	0.000000
21702.231847	0.008185	0.501997	0.281010	76.072845	-56.361855	-26.700743	4.752963	0.000000	1.552207	0.000000	0.000000	0.000000	-0.010603	-0.012638	-0.007945	0.000000	0.000000	4.000000	1.000000	0.000000
21702.235180	0.008150	0.501957	0.281013	76.074562	-56.375179	-26.711660	4.752743	0.000000	1.552879	0.000000	0.000000	0.000000	-0.010504	-0.012090	0.000855	0.000000	0.000000	4.000000	1.000000	0.000000
21702.238513	0.008150	0.501957	0.281013	76.074562	-56.375179	-26.711660	4.752743	0.000000	1.552879	0.000000	0.000000	0.000000	-0.010504	-0.012090	0.000855	0.000000	0.000000	4.000000	1.000000	0.000000
21702.241847	0.008150	0.501957	0.281013	76.074562	-56.375179	-26.711660	4.752743	0.000000	1.552879	0.000000	0.000000	0.000000	-0.010504	-0.012090	0.000855	0.000000	0.000000	4.000000	1.000000	0.000000
21702.245180	0.008150	0.501957	0.281013	76.074562	-56.375179	-26.711660	4.752573	0.000000	1.553400	0.000000	0.000000	0.000000	-0.010504	-0.012090	0.000855	0.000000	0.000000	4.000000	1.000000	0.000000
21702.248513	0.008150	0.501937	0.281029	76.074562	-56.375179	-26.711660	4.752573	0.000000	1.553400	0.000000	0.000000	0.000000	0.000053	-0.005788	0.004758	0.000000	0.000000	4.000000	1.000000	0.000000
21702.251847	0.008150	0.501937	0.281029	76.074562	-56.375179	-26.711660	4.752573	0.000000	1.553400	0.000000	0.000000	0.000000	0.000053	-0.005788	0.004758	0.000000	0.000000	4.000000	1.000000	0.000000
21702.255180	0.008150	0.501937	0.281029	76.074562	-56.375179	-26.711660	4.752600	0.000000	1.553318	0.000000	0.000000	0.000000	0.000053	-0.005788	0.004758	0.000000	0.000000	4.000000	1.000000	0.000000
21702.258513	0.008150	0.501937	0.281029	76.074562	-56.375179	-26.711660	4.752600	0.000000	1.553318	0.000000	0.000000	0.000000	0.000053	-0.005788	0.004758	0.000000	0.000000	4.000000	1.000000	0.000000
21702.261847	0.008150	0.501937	0.281029	76.074562	-56.375179	-26.711660	4.752600	0.000000	1.553318	0.000000	0.000000	0.000000	-0.000000	0.000006	0.000001	0.000000	0.000000	4.000000	1.000000	0.000000
21702.265180	0.008150	0.501937	0.281029	76.074562	-56.375179	-26.711660	4.752600	0.000000	1.553318	0.000000	0.000000	0.000000	-0.000000	0.000006	0.000001	0.000000	0.000000	4.000000	1.000000	0.000000
21702.268513	0.008150	0.501937	0.281029	76.074562	-56.375179	-26.711660	4.752600	0.000000	1.553318	0.000000	0.000000	0.000000	-0.000000	0.000006	0.000001	0.000000	0.000000	4.000000	1.000000	0.000000
21702.271847	0.008150	0.501937	0.281029	76.074562	-56.375179	-26.711660	4.752600	0.000000	1.553318	0.000000	0.000000	0.000000	-0.000000	0.000006	0.000001	0.000000	0.000000	4.000000	1.000000	0.000000
21702.275180	0.008150	0.501937	0.281029	76.074562	-56.375179	-26.711660	4.752600	0.000000	1.553318	0.000000	0.000000	0.000000	-0.000000	0.000006	0.000001	0.000000	0.000000	4.000000	1.000000	0.000000
21702.278513	0.008150	0.501937	0.281029	76.074562	-56.375179	-26.711660	4.752600	0.000000	1.553318	0.000000	0.000000	0.000000	-0.000000	0.000006	0.000001	0.000000	0.000000	4.000000	1.000000	0.000000
21702.281847	0.008150	0.501937	0.281029	76.074562	-56.375179	-26.711660	4.752600	0.000000	1.553318	0.000000	0.000000	0.000000	-0.000000	0.000006	0.000001	0.000000	0.000000	4.000000	1.000000	0.000000
21702.285180	0.008150	0.501937	0.281029	76.074562	-56.375179	-26.711660	4.752600	0.000000	1.553318	0.000000	0.000000	0.000000	-0.000000	0.000006	0.000001	0.000000	0.000000	4.000000	1.000000	0.000000
21702.288513	0.008150	0.501957	0.281013	76.074562	-56.375179	-26.711660	4.752600	0.000000	1.553318	0.000000	0.000000	0.000000	-0.000053	0.005792	-0.004760	0.000000	0.000000	4.000000	1.000000	0.000000
21702.291847	0.008150	0.501957	0.281013	76.074562	-56.375179	-26.711660	4.752600	0.000000	1.553318	0.000000	0.000000	0.000000	-0.000053	0.005792	-0.004760	0.000000	0.000000	4.000000	1.000000	0.000000
21702.295180	0.008150	0.501957	0.281013	76.074562	-56.375179	-26.711660	4.752573	0.000000	1.553400	0.000000	0.000000	0.000000	-0.000053	0.005792	-0.004760	0.000000	0.000000	4.000000	1.000000	0.000000
21702.298513	0.008150	0.501957	0.281013	76.074562	-56.375179	-26.711660	4.752573	0.000000	1.553400	0.000000	0.000000	0.000000	-0.000053	0.005792	-0.004760	0.000000	0.000000	4.000000	1.000000	0.000000
21702.301847	0.008149	0.501976	0.280997	76.074562	-56.375179	-26.711660	4.752573	0.000000	1.553400	0.000000	0.000000	0.000000	-0.000053	0.005775	-0.004773	0.000000	0.000000	4.000000	1.000000	0.000000
21702.305180	0.008149	0.501976	0.280997	76.074562	-56.375179	-26.711660	4.752573	0.000000	1.553400	0.000000	0.000000	0.000000	-0.000053	0.005775	-0.004773	0.000000	0.000000	4.000000	1.000000	0.000000
21702.308513	0.008149	0.501976	0.280997	76.074562	-56.375179	-26.711660	4.752573	0.000000	1.553400	0.000000	0.000000	0.000000	-0.000053	0.005775	-0.004773	0.000000	0.000000	4.000000	1.000000	0.000000
21702.311847	0.008149	0.501976	0.280997	76.074562	-56.375179	-26.711660	4.752573	0.000000	1.553400	0.000000	0.000000	0.000000	-0.000053	0.005775	-0.004773	0.000000	0.000000	4.000000	1.000000	0.000000
21702.315180	0.008184	0.501995	0.280981	76.074562	-56.375179	-26.711660	4.752546	0.000000	1.553482	0.000000	0.000000	0.000000	0.010460	0.005786	-0.004879	0.000000	0.000000	4.000000	1.000000	0.000000
21702.318513	0.008184	0.501995	0.280981	76.074562	-56.375179	-26.711660	4.752546	0.000000	1.553482	0.000000	0.000000	0.000000	0.010460	0.005786	-0.004879	0.000000	0.000000	4.000000	1.000000	0.000000
21702.321847	0.008184	0.501995	0.280981	76.074562	-56.375179	-26.711660	4.752546	0.000000	1.553482	0.000000	0.000000	0.000000	0.010460	0.005786	-0.004879	0.000000	0.000000	4.000000	1.000000	0.000000
21702.325180	0.008184	0.501995	0.280981	76.076294	-56.383049	-26.722569	4.752694	0.000000	1.553030	0.000000	0.000000	0.000000	0.010460	0.005786	-0.004879	0.000000	0.000000	4.000000	1.000000	0.000000
21702.328513	0.008184	0.501993	0.280952	76.076294	-56.383049	-26.722569	4.752694	0.000000	1.553030	0.000000	0.000000	0.000000	-0.000097	-0.000539	-0.008795	0.000000	0.000000	4.000000	1.000000	0.000000
21702.331847	0.008184	0.501993	0.280952	76.076294	-56.383049	-26.722569	4.752694	0.000000	1.553030	0.000000	0.000000	0.000000	-0.000097	-0.000539	-0.008795	0.000000	0.000000	4.000000	1.000000	0.000000
21702.335180	0.008184	0.501993	0.280952	76.076279	-56.380329	-26.722569	4.752644	0.000000	1.553182	0.000000	0.000000	0.000000	-0.000097	-0.000539	-0.008795	0.000000	0.000000	4.000000	1.000000	0.000000
21702.338513	0.008184	0.501993	0.280952	76.076279	-56.380329	-26.722569	4.752644	0.000000	1.553182	0.000000	0.000000	0.000000	-0.000097	-0.000539	-0.008795	0.000000	0.000000	4.000000	1.000000	0.000000
21702.341847	0.008219	0.501993	0.280951	76.076279	-56.380329	-26.722569	4.752644	0.000000	1.553182	0.000000	0.000000	0.000000	0.010512	-0.000002	-0.000107	0.000000	0.000000	4.000000	1.000000	0.000000
21702.345180	0.008219	0.501993	0.280951	76.076294	-56.377613	-26.722574	4.752644	0.000000	1.553182	0.000000	0.000000	0.000000	0.010512	-0.000002	-0.000107	0.000000	0.000000	4.000000	1.000000	0.000000
21702.348513	0.008219	0.501993	0.280951	76.076294	-56.377613	-26.722574	4.752644	0.000000	1.553182	0.000000	0.000000	0.000000	0.010512	-0.000002	-0.000107	0.000000	0.000000	4.000000	1.000000	0.000000
21702.351847	0.008219	0.501993	0.280951	76.076294	-56.377613	-26.722574	4.752644	0.000000	1.553182	0.000000	0.000000	0.000000	0.010512	-0.000002	-0.000107	0.000000	0.000000	4.000000	1.000000	0.000000
21702.355180	0.008324	0.501993	0.280950	76.076294	-56.374893	-26.722578	4.752818	0.000000	1.552648	0.000000	0.000000	0.000000	0.031536	-0.000002	-0.000357	0.000000	0.000000	4.000000	1.000000	0.000000
21702.358513	0.008324	0.501993	0.280950	76.076294	-56.374893	-26.722578	4.752818	0.000000	1.552648	0.000000	0.000000	0.000000	0.031536	-0.000002	-0.000357	0.000000	0.000000	4.000000	1.000000	0.000000
21702.361847	0.008324	0.501993	0.280950	76.076294	-56.374893	-26.722578	4.752818	0.000000	1.552648	0.000000	0.000000	0.000000	0.031536	-0.000002	-0.000357	0.000000	0.000000	4.000000	1.000000	0.000000
21702.365180	0.008324	0.501993	0.280950	76.074562	-56.358849	-26.711655	4.753341	0.000000	1.551047	0.000000	0.000000	0.000000	0.031536	-0.000002	-0.000357	0.000000	0.000000	4.000000	1.000000	0.000000
21702.368513	0.008359	0.502015	0.280963	76.074562	-56.358849	-26.711655	4.753341	0.000000	1.551047	0.000000	0.000000	0.000000	0.010558	0.006315	0.003910	0.000000	0.000000	4.000000	1.000000	0.000000
21702.371847	0.008359	0.502015	0.280963	76.074562	-56.358849	-26.711655	4.753341	0.000000	1.551047	0.000000	0.000000	0.000000	0.010558	0.006315	0.003910	0.000000	0.000000	4.000000	1.000000	0.000000
21702.375180	0.008359	0.502015	0.280963	76.072845	-56.345524	-26.700731	4.753538	0.000000	1.550444	0.000000	0.000000	0.000000	0.010558	0.006315	0.003910	0.000000	0.000000	4.000000	1.000000	0.000000
21702.378513	0.008359	0.502015	0.280963	76.072845	-56.345524	-26.700731	4.753538	0.000000	1.550444	0.000000	0.000000	0.000000	0.010558	0.006315	0.003910	0.000000	0.000000	4.000000	1.000000	0.000000
21702.381847	0.008395	0.502036	0.280976	76.072845	-56.345524	-26.700731	4.753538	0.000000	1.550444	0.000000	0.000000	0.000000	0.010558	0.006320	0.003921	0.000000	0.000000	4.000000	1.000000	0.000000
21702.385180	0.008395	0.502036	0.280976	76.071175	-56.332233	-26.689844	4.753538	0.000000	1.550444	0.000000	0.000000	0.000000	0.010558	0.006320	0.003921	0.000000	0.000000	4.000000	1.000000	0.000000
21702.388513	0.008395	0.502036	0.280976	76.071175	-56.332233	-26.689844	4.753538	0.000000	1.550444	0.000000	0.000000	0.000000	0.010558	0.006320	0.003921	0.000000	0.000000	4.000000	1.000000	0.000000
21702.391847	0.008395	0.502036	0.280976	76.071175	-56.332233	-26.689844	4.753538	0.000000	1.550444	0.000000	0.000000	0.000000	0.010558	0.006320	0.003921	0.000000	0.000000	4.000000	1.000000	0.000000
21702.395180	0.008465	0.502078	0.281002	76.069435	-56.318924	-26.678930	4.753735	0.000000	1.549840	0.000000	0.000000	0.000000	0.021117	0.012642	0.007815	0.000000	0.000000	4.000000	1.000000	0.000000
21702.398513	0.008465	0.502078	0.281002	76.069435	-56.318924	-26.678930	4.753735	0.000000	1.549840	0.000000	0.000000	0.000000	0.021117	0.012642	0.007815	0.000000	0.000000	4.000000	1.000000	0.000000
21702.401847	0.008465	0.502078	0.281002	76.069435	-56.318924	-26.678930	4.753735	0.000000	1.549840	0.000000	0.000000	0.000000	0.021117	0.012642	0.007815	0.000000	0.000000	4.000000	1.000000	0.000000
21702.405180	0.008465	0.502078	0.281002	76.068504	-56.307415	-26.670393	4.754128	0.000000	1.548634	0.000000	0.000000	0.000000	0.021117	0.012642	0.007815	0.000000	0.000000	4.000000	1.000000	0.000000
21702.408513	0.008500	0.502078	0.281002	76.068504	-56.307415	-26.670393	4.754128	0.000000	1.548634	0.000000	0.000000	0.000000	0.010512	-0.000000	-0.000118	0.000000	0.000000	4.000000	1.000000	0.000000
21702.411847	0.008500	0.502078	0.281002	76.068504	-56.307415	-26.670393	4.754128	0.000000	1.548634	0.000000	0.000000	0.000000	0.010512	-0.000000	-0.000118	0.000000	0.000000	4.000000	1.000000	0.000000
21702.415180	0.008500	0.502078	0.281002	76.068504	-56.307415	-26.670393	4.754302	0.000000	1.548100	0.000000	0.000000	0.000000	0.010512	-0.000000	-0.000118	0.000000	0.000000	4.000000	1.000000	0.000000
21702.418513	0.008500	0.502078	0.281002	76.068504	-56.307415	-26.670393	4.754302	0.000000	1.548100	0.000000	0.000000	0.000000	0.010512	-0.000000	-0.000118	0.000000	0.000000	4.000000	1.000000	0.000000
21702.421847	0.008500	0.502078	0.281002	76.068504	-56.307415	-26.670393	4.754302	0.000000	1.548100	0.000000	0.000000	0.000000	-0.000000	-0.000000	-0.000002	0.000000	0.000000	4.000000	1.000000	0.000000
21702.425180	0.008500	0.502078	0.281002	76.070221	-56.318016	-26.681313	4.754302	0.000000	1.548100	0.000000	0.000000	0.000000	-0.000000	-0.000000	-0.000002	0.000000	0.000000	4.000000	1.000000	0.000000
21702.428513	0.008500	0.502078	0.281002	76.070221	-56.318016	-26.681313	4.754302	0.000000	1.548100	0.000000	0.000000	0.000000	-0.000000	-0.000000	-0.000002	0.000000	0.000000	4.000000	1.000000	0.000000
21702.431847	0.008500	0.502078	0.281002	76.070221	-56.318016	-26.681313	4.754302	0.000000	1.548100	0.000000	0.000000	0.000000	-0.000000	-0.000000	-0.000002	0.000000	0.000000	4.000000	1.000000	0.000000
21702.435180	0.008535	0.502057	0.280988	76.070236	-56.315304	-26.681324	4.754302	0.000000	1.548100	0.000000	0.000000	0.000000	0.010466	-0.006317	-0.004159	0.000000	0.000000	4.000000	1.000000	0.000000
21702.438513	0.008535	0.502057	0.280988	76.070236	-56.315304	-26.681324	4.754302	0.000000	1.548100	0.000000	0.000000	0.000000	0.010466	-0.006317	-0.004159	0.000000	0.000000	4.000000	1.000000	0.000000
21702.441847	0.008535	0.502057	0.280988	76.070236	-56.315304	-26.681324	4.754302	0.000000	1.548100	0.000000	0.000000	0.000000	0.010466	-0.006317	-0.004159	0.000000	0.000000	4.000000	1.000000	0.000000
21702.445180	0.008535	0.502057	0.280988	76.070236	-56.315304	-26.681324	4.754453	0.000000	1.547635	0.000000	0.000000	0.000000	0.010466	-0.006317	-0.004159	0.000000	0.000000	4.000000	1.000000	0.000000
21702.448513	0.008535	0.502057	0.280988	76.070236	-56.315304	-26.681324	4.754453	0.000000	1.547635	0.000000	0.000000	0.000000	-0.000000	-0.000005	-0.000001	0.000000	0.000000	4.000000	1.000000	0.000000
21702.451847	0.008535	0.502057	0.280988	76.070236	-56.315304	-26.681324	4.754453	0.000000	1.547635	0.000000	0.000000	0.000000	-0.000000	-0.000005	-0.000001	0.000000	0.000000	4.000000	1.000000	0.000000
21702.455180	0.008535	0.502057	0.280988	76.071938	-56.328598	-26.692219	4.754453	0.000000	1.547635	0.000000	0.000000	0.000000	-0.000000	-0.000005	-0.000001	0.000000	0.000000	4.000000	1.000000	0.000000
21702.458513	0.008535	0.502057	0.280988	76.071938	-56.328598	-26.692219	4.754453	0.000000	1.547635	0.000000	0.000000	0.000000	-0.000000	-0.000005	-0.000001	0.000000	0.000000	4.000000	1.000000	0.000000
21702.461847	0.008500	0.502016	0.280991	76.071938	-56.328598	-26.692219	4.754453	0.000000	1.547635	0.000000	0.000000	0.000000	-0.010504	-0.012109	0.000859	0.000000	0.000000	4.000000	1.000000	0.000000
21702.465180	0.008500	0.502016	0.280991	76.073624	-56.341892	-26.703121	4.754453	0.000000	1.547635	0.000000	0.000000	0.000000	-0.010504	-0.012109	0.000859	0.000000	0.000000	4.000000	1.000000	0.000000
21702.468513	0.008500	0.502016	0.280991	76.073624	-56.341892	-26.703121	4.754453	0.000000	1.547635	0.000000	0.000000	0.000000	-0.010504	-0.012109	0.000859	0.000000	0.000000	4.000000	1.000000	0.000000
21702.471847	0.008500	0.502016	0.280991	76.073624	-56.341892	-26.703121	4.754453	0.000000	1.547635	0.000000	0.000000	0.000000	-0.010504	-0.012109	0.000859	0.000000	0.000000	4.000000	1.000000	0.000000
21702.475180	0.008430	0.501955	0.280981	76.075333	-56.355202	-26.714024	4.754283	0.000000	1.548157	0.000000	0.000000	0.000000	-0.021063	-0.018423	-0.003057	0.000000	0.000000	4.000000	1.000000	0.000000
21702.478513	0.008430	0.501955	0.280981	76.075333	-56.355202	-26.714024	4.754283	0.000000	1.548157	0.000000	0.000000	0.000000	-0.021063	-0.018423	-0.003057	0.000000	0.000000	4.000000	1.000000	0.000000
21702.481847	0.008430	0.501955	0.280981	76.075333	-56.355202	-26.714024	4.754283	0.000000	1.548157	0.000000	0.000000	0.000000	-0.021063	-0.018423	-0.003057	0.000000	0.000000	4.000000	1.000000	0.000000
21702.485180	0.008430	0.501955	0.280981	76.077034	-56.365788	-26.724934	4.753917	0.000000	1.549281	0.000000	0.000000	0.000000	-0.021063	-0.018423	-0.003057	0.000000	0.000000	4.000000	1.000000	0.000000
21702.488513	0.008430	0.501915	0.280983	76.077034	-56.365788	-26.724934	4.753917	0.000000	1.549281	0.000000	0.000000	0.000000	0.000008	-0.012100	0.000733	0.000000	0.000000	4.000000	1.000000	0.000000
21702.491847	0.008430	0.501915	0.280983	76.077034	-56.365788	-26.724934	4.753917	0.000000	1.549281	0.000000	0.000000	0.000000	0.000008	-0.012100	0.000733	0.000000	0.000000	4.000000	1.000000	0.000000
21702.495180	0.008430	0.501915	0.280983	76.078743	-56.379116	-26.735857	4.753922	0.000000	1.549269	0.000000	0.000000	0.000000	0.000008	-0.012100	0.000733	0.000000	0.000000	4.000000	1.000000	0.000000
21702.498513	0.008430	0.501915	0.280983	76.078743	-56.379116	-26.735857	4.753922	0.000000	1.549269	0.000000	0.000000	0.000000	0.000008	-0.012100	0.000733	0.000000	0.000000	4.000000	1.000000	0.000000
21702.501847	0.008395	0.501874	0.280986	76.078743	-56.379116	-26.735857	4.753922	0.000000	1.549269	0.000000	0.000000	0.000000	-0.010504	-0.012097	0.000852	0.000000	0.000000	4.000000	1.000000	0.000000
21702.505180	0.008395	0.501874	0.280986	76.080452	-56.389709	-26.746775	4.753922	0.000000	1.549269	0.000000	0.000000	0.000000	-0.010504	-0.012097	0.000852	0.000000	0.000000	4.000000	1.000000	0.000000
21702.508513	0.008395	0.501874	0.280986	76.080452	-56.389709	-26.746775	4.753922	0.000000	1.549269	0.000000	0.000000	0.000000	-0.010504	-0.012097	0.000852	0.000000	0.000000	4.000000	1.000000	0.000000
21702.511847	0.008395	0.501874	0.280986	76.080452	-56.389709	-26.746775	4.753922	0.000000	1.549269	0.000000	0.000000	0.000000	-0.010504	-0.012097	0.000852	0.000000	0.000000	4.000000	1.000000	0.000000
21702.515180	0.008360	0.501834	0.280989	76.080437	-56.392426	-26.746771	4.753751	0.000000	1.549790	0.000000	0.000000	0.000000	-0.010504	-0.012086	0.000854	0.000000	0.000000	4.000000	1.000000	0.000000
21702.518513	0.008360	0.501834	0.280989	76.080437	-56.392426	-26.746771	4.753751	0.000000	1.549790	0.000000	0.000000	0.000000	-0.010504	-0.012086	0.000854	0.000000	0.000000	4.000000	1.000000	0.000000
21702.521847	0.008360	0.501834	0.280989	76.080437	-56.392426	-26.746771	4.753751	0.000000	1.549790	0.000000	0.000000	0.000000	-0.010504	-0.012086	0.000854	0.000000	0.000000	4.000000	1.000000	0.000000
21702.525180	0.008360	0.501834	0.280989	76.080437	-56.392426	-26.746771	4.753581	0.000000	1.550311	0.000000	0.000000	0.000000	-0.010504	-0.012086	0.000854	0.000000	0.000000	4.000000	1.000000	0.000000
21702.528513	0.008395	0.501834	0.280988	76.080437	-56.392426	-26.746771	4.753581	0.000000	1.550311	0.000000	0.000000	0.000000	0.010513	0.000002	-0.000115	0.000000	0.000000	4.000000	1.000000	0.000000
21702.531847	0.008395	0.501834	0.280988	76.080437	-56.392426	-26.746771	4.753581	0.000000	1.550311	0.000000	0.000000	0.000000	0.010513	0.000002	-0.000115	0.000000	0.000000	4.000000	1.000000	0.000000
21702.535180	0.008395	0.501834	0.280988	76.078743	-56.376411	-26.735880	4.753756	0.000000	1.549777	0.000000	0.000000	0.000000	0.010513	0.000002	-0.000115	0.000000	0.000000	4.000000	1.000000	0.000000
21702.538513	0.008395	0.501834	0.280988	76.078743	-56.376411	-26.735880	4.753756	0.000000	1.549777	0.000000	0.000000	0.000000	0.010513	0.000002	-0.000115	0.000000	0.000000	4.000000	1.000000	0.000000
21702.541847	0.008430	0.501855	0.281001	76.078743	-56.376411	-26.735880	4.753756	0.000000	1.549777	0.000000	0.000000	0.000000	0.010558	0.006319	0.003911	0.000000	0.000000	4.000000	1.000000	0.000000
21702.545180	0.008430	0.501855	0.281001	76.077034	-56.365788	-26.724934	4.753756	0.000000	1.549777	0.000000	0.000000	0.000000	0.010558	0.006319	0.003911	0.000000	0.000000	4.000000	1.000000	0.000000
21702.548513	0.008430	0.501855	0.281001	76.077034	-56.365788	-26.724934	4.753756	0.000000	1.549777	0.000000	0.000000	0.000000	0.010558	0.006319	0.003911	0.000000	0.000000	4.000000	1.000000	0.000000
21702.551847	0.008430	0.501855	0.281001	76.077034	-56.365788	-26.724934	4.753756	0.000000	1.549777	0.000000	0.000000	0.000000	0.010558	0.006319	0.003911	0.000000	0.000000	4.000000	1.000000	0.000000
21702.555180	0.008465	0.501897	0.281028	76.075333	-56.352470	-26.714022	4.753953	0.000000	1.549174	0.000000	0.000000	0.000000	0.010605	0.012632	0.007951	0.000000	0.000000	4.000000	1.000000	0.000000
21702.558513	0.008465	0.501897	0.281028	76.075333	-56.352470	-26.714022	4.753953	0.000000	1.549174	0.000000	0.000000	0.000000	0.010605	0.012632	0.007951	0.000000	0.000000	4.000000	1.000000	0.000000
21702.561847	0.008465	0.501897	0.281028	76.075333	-56.352470	-26.714022	4.753953	0.000000	1.549174	0.000000	0.000000	0.000000	0.010605	0.012632	0.007951	0.000000	0.000000	4.000000	1.000000	0.000000
21702.565180	0.008465	0.501897	0.281028	76.075333	-56.349766	-26.714027	4.754171	0.000000	1.548501	0.000000	0.000000	0.000000	0.010605	0.012632	0.007951	0.000000	0.000000	4.000000	1.000000	0.000000
21702.568513	0.008500	0.501897	0.281027	76.075333	-56.349766	-26.714027	4.754171	0.000000	1.548501	0.000000	0.000000	0.000000	0.010513	0.000008	-0.000117	0.000000	0.000000	4.000000	1.000000	0.000000
21702.571847	0.008500	0.501897	0.281027	76.075333	-56.349766	-26.714027	4.754171	0.000000	1.548501	0.000000	0.000000	0.000000	0.010513	0.000008	-0.000117	0.000000	0.000000	4.000000	1.000000	0.000000
21702.575180	0.008500	0.501897	0.281027	76.075333	-56.349766	-26.714027	4.754345	0.000000	1.547967	0.000000	0.000000	0.000000	0.010513	0.000008	-0.000117	0.000000	0.000000	4.000000	1.000000	0.000000
21702.578513	0.008500	0.501897	0.281027	76.075333	-56.349766	-26.714027	4.754345	0.000000	1.547967	0.000000	0.000000	0.000000	0.010513	0.000008	-0.000117	0.000000	0.000000	4.000000	1.000000	0.000000
21702.581847	0.008500	0.501897	0.281027	76.075333	-56.349766	-26.714027	4.754345	0.000000	1.547967	0.000000	0.000000	0.000000	0.000000	0.000008	-0.000001	0.000000	0.000000	4.000000	1.000000	0.000000
21702.585180	0.008500	0.501897	0.281027	76.076096	-56.348854	-26.716421	4.754345	0.000000	1.547967	0.000000	0.000000	0.000000	0.000000	0.000008	-0.000001	0.000000	0.000000	4.000000	1.000000	0.000000
21702.588513	0.008500	0.501897	0.281027	76.076096	-56.348854	-26.716421	4.754345	0.000000	1.547967	0.000000	0.000000	0.000000	0.000000	0.000008	-0.000001	0.000000	0.000000	4.000000	1.000000	0.000000
21702.591847	0.008500	0.501897	0.281027	76.076096	-56.348854	-26.716421	4.754345	0.000000	1.547967	0.000000	0.000000	0.000000	0.000000	0.000008	-0.000001	0.000000	0.000000	4.000000	1.000000	0.000000
21702.595180	0.008570	0.501876	0.281013	76.076080	-56.346123	-26.716410	4.754345	0.000000	1.547967	0.000000	0.000000	0.000000	0.020979	-0.006300	-0.004276	0.000000	0.000000	4.000000	1.000000	0.000000
21702.598513	0.008570	0.501876	0.281013	76.076080	-56.346123	-26.716410	4.754345	0.000000	1.547967	0.000000	0.000000	0.000000	0.020979	-0.006300	-0.004276	0.000000	0.000000	4.000000	1.000000	0.000000
21702.601847	0.008570	0.501876	0.281013	76.076080	-56.346123	-26.716410	4.754345	0.000000	1.547967	0.000000	0.000000	0.000000	0.020979	-0.006300	-0.004276	0.000000	0.000000	4.000000	1.000000	0.000000
21702.605180	0.008570	0.501876	0.281013	76.076080	-56.343410	-26.716410	4.754670	0.000000	1.546969	0.000000	0.000000	0.000000	0.020979	-0.006300	-0.004276	0.000000	0.000000	4.000000	1.000000	0.000000
21702.608513	0.008605	0.501857	0.281029	76.076080	-56.343410	-26.716410	4.754670	0.000000	1.546969	0.000000	0.000000	0.000000	0.010568	-0.005792	0.004639	0.000000	0.000000	4.000000	1.000000	0.000000
21702.611847	0.008605	0.501857	0.281029	76.076080	-56.343410	-26.716410	4.754670	0.000000	1.546969	0.000000	0.000000	0.000000	0.010568	-0.005792	0.004639	0.000000	0.000000	4.000000	1.000000	0.000000
21702.615180	0.008605	0.501857	0.281029	76.076096	-56.340694	-26.716417	4.754870	0.000000	1.546353	0.000000	0.000000	0.000000	0.010568	-0.005792	0.004639	0.000000	0.000000	4.000000	1.000000	0.000000
21702.618513	0.008605	0.501857	0.281029	76.076096	-56.340694	-26.716417	4.754870	0.000000	1.546353	0.000000	0.000000	0.000000	0.010568	-0.005792	0.004639	0.000000	0.000000	4.000000	1.000000	0.000000
21702.621847	0.008640	0.501857	0.281028	76.076096	-56.340694	-26.716417	4.754870	0.000000	1.546353	0.000000	0.000000	0.000000	0.010513	0.000002	-0.000129	0.000000	0.000000	4.000000	1.000000	0.000000
21702.625180	0.008640	0.501857	0.281028	76.076096	-56.337967	-26.716413	4.754870	0.000000	1.546353	0.000000	0.000000	0.000000	0.010513	0.000002	-0.000129	0.000000	0.000000	4.000000	1.000000	0.000000
21702.628513	0.008640	0.501857	0.281028	76.076096	-56.337967	-26.716413	4.754870	0.000000	1.546353	0.000000	0.000000	0.000000	0.010513	0.000002	-0.000129	0.000000	0.000000	4.000000	1.000000	0.000000
21702.631847	0.008640	0.501857	0.281028	76.076096	-56.337967	-26.716413	4.754870	0.000000	1.546353	0.000000	0.000000	0.000000	0.010513	0.000002	-0.000129	0.000000	0.000000	4.000000	1.000000	0.000000
21702.635180	0.008711	0.501837	0.281043	76.076096	-56.335266	-26.716425	4.755044	0.000000	1.545819	0.000000	0.000000	0.000000	0.021082	-0.005784	0.004519	0.000000	0.000000	4.000000	1.000000	0.000000
21702.638513	0.008711	0.501837	0.281043	76.076096	-56.335266	-26.716425	4.755044	0.000000	1.545819	0.000000	0.000000	0.000000	0.021082	-0.005784	0.004519	0.000000	0.000000	4.000000	1.000000	0.000000
21702.641847	0.008711	0.501837	0.281043	76.076096	-56.335266	-26.716425	4.755044	0.000000	1.545819	0.000000	0.000000	0.000000	0.021082	-0.005784	0.004519	0.000000	0.000000	4.000000	1.000000	0.000000
21702.645180	0.008711	0.501837	0.281043	76.074409	-56.324680	-26.705515	4.755418	0.000000	1.544668	0.000000	0.000000	0.000000	0.021082	-0.005784	0.004519	0.000000	0.000000	4.000000	1.000000	0.000000
21702.648513	0.008711	0.501839	0.281073	76.074409	-56.324680	-26.705515	4.755418	0.000000	1.544668	0.000000	0.000000	0.000000	0.000104	0.000522	0.008793	0.000000	0.000000	4.000000	1.000000	0.000000
21702.651847	0.008711	0.501839	0.281073	76.074409	-56.324680	-26.705515	4.755418	0.000000	1.544668	0.000000	0.000000	0.000000	0.000104	0.000522	0.008793	0.000000	0.000000	4.000000	1.000000	0.000000
21702.655180	0.008711	0.501839	0.281073	76.072678	-56.314060	-26.694582	4.755467	0.000000	1.544517	0.000000	0.000000	0.000000	0.000104	0.000522	0.008793	0.000000	0.000000	4.000000	1.000000	0.000000
21702.658513	0.008711	0.501839	0.281073	76.072678	-56.314060	-26.694582	4.755467	0.000000	1.544517	0.000000	0.000000	0.000000	0.000104	0.000522	0.008793	0.000000	0.000000	4.000000	1.000000	0.000000
21702.661847	0.008711	0.501860	0.281086	76.072678	-56.314060	-26.694582	4.755467	0.000000	1.544517	0.000000	0.000000	0.000000	0.000048	0.006321	0.004042	0.000000	0.000000	4.000000	1.000000	0.000000
21702.665180	0.008711	0.501860	0.281086	76.072678	-56.314060	-26.694582	4.755467	0.000000	1.544517	0.000000	0.000000	0.000000	0.000048	0.006321	0.004042	0.000000	0.000000	4.000000	1.000000	0.000000
21702.668513	0.008711	0.501860	0.281086	76.072678	-56.314060	-26.694582	4.755467	0.000000	1.544517	0.000000	0.000000	0.000000	0.000048	0.006321	0.004042	0.000000	0.000000	4.000000	1.000000	0.000000
21702.671847	0.008711	0.501860	0.281086	76.072678	-56.314060	-26.694582	4.755467	0.000000	1.544517	0.000000	0.000000	0.000000	0.000048	0.006321	0.004042	0.000000	0.000000	4.000000	1.000000	0.000000
21702.675180	0.008711	0.501881	0.281099	76.070961	-56.303478	-26.683681	4.755489	0.000000	1.544448	0.000000	0.000000	0.000000	0.000047	0.006326	0.004029	0.000000	0.000000	4.000000	1.000000	0.000000
21702.678513	0.008711	0.501881	0.281099	76.070961	-56.303478	-26.683681	4.755489	0.000000	1.544448	0.000000	0.000000	0.000000	0.000047	0.006326	0.004029	0.000000	0.000000	4.000000	1.000000	0.000000
21702.681847	0.008711	0.501881	0.281099	76.070961	-56.303478	-26.683681	4.755489	0.000000	1.544448	0.000000	0.000000	0.000000	0.000047	0.006326	0.004029	0.000000	0.000000	4.000000	1.000000	0.000000
21702.685180	0.008711	0.501881	0.281099	76.070038	-56.294716	-26.675171	4.755512	0.000000	1.544379	0.000000	0.000000	0.000000	0.000047	0.006326	0.004029	0.000000	0.000000	4.000000	1.000000	0.000000
21702.688513	0.008711	0.501881	0.281099	76.070038	-56.294716	-26.675171	4.755512	0.000000	1.544379	0.000000	0.000000	0.000000	-0.000000	-0.000004	-0.000004	0.000000	0.000000	4.000000	1.000000	0.000000
21702.691847	0.008711	0.501881	0.281099	76.070038	-56.294716	-26.675171	4.755512	0.000000	1.544379	0.000000	0.000000	0.000000	-0.000000	-0.000004	-0.000004	0.000000	0.000000	4.000000	1.000000	0.000000
21702.695180	0.008711	0.501881	0.281099	76.071739	-56.305298	-26.686073	4.755512	0.000000	1.544379	0.000000	0.000000	0.000000	-0.000000	-0.000004	-0.000004	0.000000	0.000000	4.000000	1.000000	0.000000
21702.698513	0.008711	0.501881	0.281099	76.071739	-56.305298	-26.686073	4.755512	0.000000	1.544379	0.000000	0.000000	0.000000	-0.000000	-0.000004	-0.000004	0.000000	0.000000	4.000000	1.000000	0.000000
21702.701847	0.008711	0.501880	0.281070	76.071739	-56.305298	-26.686073	4.755512	0.000000	1.544379	0.000000	0.000000	0.000000	-0.000104	-0.000535	-0.008802	0.000000	0.000000	4.000000	1.000000	0.000000
21702.705180	0.008711	0.501880	0.281070	76.072502	-56.307102	-26.688459	4.755512	0.000000	1.544379	0.000000	0.000000	0.000000	-0.000104	-0.000535	-0.008802	0.000000	0.000000	4.000000	1.000000	0.000000
21702.708513	0.008711	0.501880	0.281070	76.072502	-56.307102	-26.688459	4.755512	0.000000	1.544379	0.000000	0.000000	0.000000	-0.000104	-0.000535	-0.008802	0.000000	0.000000	4.000000	1.000000	0.000000
21702.711847	0.008711	0.501880	0.281070	76.072502	-56.307102	-26.688459	4.755512	0.000000	1.544379	0.000000	0.000000	0.000000	-0.000104	-0.000535	-0.008802	0.000000	0.000000	4.000000	1.000000	0.000000
21702.715180	0.008711	0.501837	0.281043	76.074203	-56.317680	-26.699358	4.755463	0.000000	1.544530	0.000000	0.000000	0.000000	-0.000095	-0.012633	-0.008061	0.000000	0.000000	4.000000	1.000000	0.000000
21702.718513	0.008711	0.501837	0.281043	76.074203	-56.317680	-26.699358	4.755463	0.000000	1.544530	0.000000	0.000000	0.000000	-0.000095	-0.012633	-0.008061	0.000000	0.000000	4.000000	1.000000	0.000000
21702.721847	0.008711	0.501837	0.281043	76.074203	-56.317680	-26.699358	4.755463	0.000000	1.544530	0.000000	0.000000	0.000000	-0.000095	-0.012633	-0.008061	0.000000	0.000000	4.000000	1.000000	0.000000
21702.725180	0.008711	0.501837	0.281043	76.077614	-56.338852	-26.721180	4.755418	0.000000	1.544668	0.000000	0.000000	0.000000	-0.000095	-0.012633	-0.008061	0.000000	0.000000	4.000000	1.000000	0.000000
21702.728513	0.008710	0.501795	0.281016	76.077614	-56.338852	-26.721180	4.755418	0.000000	1.544668	0.000000	0.000000	0.000000	-0.000095	-0.012643	-0.008062	0.000000	0.000000	4.000000	1.000000	0.000000
21702.731847	0.008710	0.501795	0.281016	76.077614	-56.338852	-26.721180	4.755418	0.000000	1.544668	0.000000	0.000000	0.000000	-0.000095	-0.012643	-0.008062	0.000000	0.000000	4.000000	1.000000	0.000000
21702.735180	0.008710	0.501795	0.281016	76.082695	-56.370636	-26.753920	4.755373	0.000000	1.544806	0.000000	0.000000	0.000000	-0.000095	-0.012643	-0.008062	0.000000	0.000000	4.000000	1.000000	0.000000
21702.738513	0.008710	0.501795	0.281016	76.082695	-56.370636	-26.753920	4.755373	0.000000	1.544806	0.000000	0.000000	0.000000	-0.000095	-0.012643	-0.008062	0.000000	0.000000	4.000000	1.000000	0.000000
21702.741847	0.008710	0.501732	0.280976	76.082695	-56.370636	-26.753920	4.755373	0.000000	1.544806	0.000000	0.000000	0.000000	-0.000143	-0.018943	-0.012101	0.000000	0.000000	4.000000	1.000000	0.000000
21702.745180	0.008710	0.501732	0.280976	76.087822	-56.402443	-26.786686	4.755373	0.000000	1.544806	0.000000	0.000000	0.000000	-0.000143	-0.018943	-0.012101	0.000000	0.000000	4.000000	1.000000	0.000000
21702.748513	0.008710	0.501732	0.280976	76.087822	-56.402443	-26.786686	4.755373	0.000000	1.544806	0.000000	0.000000	0.000000	-0.000143	-0.018943	-0.012101	0.000000	0.000000	4.000000	1.000000	0.000000
21702.751847	0.008710	0.501732	0.280976	76.087822	-56.402443	-26.786686	4.755373	0.000000	1.544806	0.000000	0.000000	0.000000	-0.000143	-0.018943	-0.012101	0.000000	0.000000	4.000000	1.000000	0.000000
21702.755180	0.008744	0.501604	0.280866	76.092918	-56.431561	-26.819489	4.755305	0.000000	1.545014	0.000000	0.000000	0.000000	0.010121	-0.038422	-0.033128	0.000000	0.000000	4.000000	1.000000	0.000000
21702.758513	0.008744	0.501604	0.280866	76.092918	-56.431561	-26.819489	4.755305	0.000000	1.545014	0.000000	0.000000	0.000000	0.010121	-0.038422	-0.033128	0.000000	0.000000	4.000000	1.000000	0.000000
21702.761847	0.008744	0.501604	0.280866	76.092918	-56.431561	-26.819489	4.755305	0.000000	1.545014	0.000000	0.000000	0.000000	0.010121	-0.038422	-0.033128	0.000000	0.000000	4.000000	1.000000	0.000000
21702.765180	0.008744	0.501604	0.280866	76.101425	-56.481960	-26.874207	4.755294	0.000000	1.545047	0.000000	0.000000	0.000000	0.010121	-0.038422	-0.033128	0.000000	0.000000	4.000000	1.000000	0.000000
21702.768513	0.008813	0.501539	0.280795	76.101425	-56.481960	-26.874207	4.755294	0.000000	1.545047	0.000000	0.000000	0.000000	0.020772	-0.019459	-0.021169	0.000000	0.000000	4.000000	1.000000	0.000000
21702.771847	0.008813	0.501539	0.280795	76.101425	-56.481960	-26.874207	4.755294	0.000000	1.545047	0.000000	0.000000	0.000000	0.020772	-0.019459	-0.021169	0.000000	0.000000	4.000000	1.000000	0.000000
21702.775180	0.008813	0.501539	0.280795	76.111542	-56.526672	-26.924595	4.755525	0.000000	1.544338	0.000000	0.000000	0.000000	0.020772	-0.019459	-0.021169	0.000000	0.000000	4.000000	1.000000	0.000000
21702.778513	0.008813	0.501539	0.280795	76.111542	-56.526672	-26.924595	4.755525	0.000000	1.544338	0.000000	0.000000	0.000000	0.020772	-0.019459	-0.021169	0.000000	0.000000	4.000000	1.000000	0.000000
21702.781847	0.008847	0.501413	0.280714	76.111542	-56.526672	-26.924595	4.755525	0.000000	1.544338	0.000000	0.000000	0.000000	0.010219	-0.037880	-0.024351	0.000000	0.000000	4.000000	1.000000	0.000000
21702.785180	0.008847	0.501413	0.280714	76.121704	-56.590569	-26.990402	4.755525	0.000000	1.544338	0.000000	0.000000	0.000000	0.010219	-0.037880	-0.024351	0.000000	0.000000	4.000000	1.000000	0.000000
21702.788513	0.008847	0.501413	0.280714	76.121704	-56.590569	-26.990402	4.755525	0.000000	1.544338	0.000000	0.000000	0.000000	0.010219	-0.037880	-0.024351	0.000000	0.000000	4.000000	1.000000	0.000000
21702.791847	0.008847	0.501413	0.280714	76.121704	-56.590569	-26.990402	4.755525	0.000000	1.544338	0.000000	0.000000	0.000000	0.010219	-0.037880	-0.024351	0.000000	0.000000	4.000000	1.000000	0.000000
21702.795180	0.008845	0.501222	0.280563	76.131798	-56.640892	-27.040949	4.755564	0.000000	1.544220	0.000000	0.000000	0.000000	-0.000542	-0.057328	-0.045169	0.000000	0.000000	4.000000	1.000000	0.000000
21702.798513	0.008845	0.501222	0.280563	76.131798	-56.640892	-27.040949	4.755564	0.000000	1.544220	0.000000	0.000000	0.000000	0.000000	-0.000000	-0.000000	0.000000	0.000000	4.000000	1.000000	0.000000
21702.801847	0.008845	0.501222	0.280563	76.131798	-56.640892	-27.040949	4.755564	0.000000	1.544220	0.000000	0.000000	0.000000	0.000000	-0.000000	-0.000000	0.000000	0.000000	4.000000	1.000000	0.000000
21702.805180	0.008845	0.501222	0.280563	76.145187	-56.698936	-27.098166	4.755311	0.000000	1.544997	0.000000	0.000000	0.000000	0.000000	-0.000000	-0.000000	0.000000	0.000000	4.000000	1.000000	0.000000
21702.808513	0.008845	0.501222	0.280563	76.145187	-56.698936	-27.098166	4.755311	0.000000	1.544997	0.000000	0.000000	0.000000	0.000000	-0.000000	-0.000000	0.000000	0.000000	4.000000	1.000000	0.000000
21702.811847	0.008844	0.501096	0.280482	76.145187	-56.698936	-27.098166	4.755311	0.000000	1.544997	0.000000	0.000000	0.000000	-0.000291	-0.037848	-0.024262	0.000000	0.000000	4.000000	1.000000	0.000000
21702.815180	0.008844	0.501096	0.280482	76.177307	-56.690083	-27.063354	4.755311	0.000000	1.544997	0.000000	0.000000	0.000000	-0.000291	-0.037848	-0.024262	0.000000	0.000000	4.000000	1.000000	0.000000
21702.818513	0.008844	0.501096	0.280482	76.177307	-56.690083	-27.063354	4.755311	0.000000	1.544997	0.000000	0.000000	0.000000	-0.000291	-0.037848	-0.024262	0.000000	0.000000	4.000000	1.000000	0.000000
21702.821847	0.008844	0.501096	0.280482	76.177307	-56.690083	-27.063354	4.755311	0.000000	1.544997	0.000000	0.000000	0.000000	-0.000291	-0.037848	-0.024262	0.000000	0.000000	4.000000	1.000000	0.000000
21702.825180	0.008633	0.500910	0.280422	76.238884	-56.615314	-26.933397	4.755176	0.000000	1.545415	0.000000	0.000000	0.000000	-0.063251	-0.055703	-0.018051	0.000000	0.000000	4.000000	1.000000	0.000000
21702.828513	0.008633	0.500910	0.280422	76.238884	-56.615314	-26.933397	4.755176	0.000000	1.545415	0.000000	0.000000	0.000000	-0.063251	-0.055703	-0.018051	0.000000	0.000000	4.000000	1.000000	0.000000
21702.831847	0.008633	0.500910	0.280422	76.238884	-56.615314	-26.933397	4.755176	0.000000	1.545415	0.000000	0.000000	0.000000	-0.063251	-0.055703	-0.018051	0.000000	0.000000	4.000000	1.000000	0.000000
21702.835180	0.008633	0.500910	0.280422	76.332832	-56.445625	-26.675678	4.754026	0.000000	1.548947	0.000000	0.000000	0.000000	-0.063251	-0.055703	-0.018051	0.000000	0.000000	4.000000	1.000000	0.000000
21702.838513	0.008528	0.500829	0.280428	76.332832	-56.445625	-26.675678	4.754026	0.000000	1.548947	0.000000	0.000000	0.000000	-0.031497	-0.024191	0.001804	0.000000	0.000000	4.000000	1.000000	0.000000
21702.841847	0.008528	0.500829	0.280428	76.332832	-56.445625	-26.675678	4.754026	0.000000	1.548947	0.000000	0.000000	0.000000	-0.031497	-0.024191	0.001804	0.000000	0.000000	4.000000	1.000000	0.000000
21702.845180	0.008528	0.500829	0.280428	76.425667	-56.195591	-26.333258	4.753511	0.000000	1.550526	0.000000	0.000000	0.000000	-0.031497	-0.024191	0.001804	0.000000	0.000000	4.000000	1.000000	0.000000
21702.848513	0.008528	0.500829	0.280428	76.425667	-56.195591	-26.333258	4.753511	0.000000	1.550526	0.000000	0.000000	0.000000	-0.031497	-0.024191	0.001804	0.000000	0.000000	4.000000	1.000000	0.000000
21702.851847	0.008354	0.500731	0.280480	76.425667	-56.195591	-26.333258	4.753511	0.000000	1.550526	0.000000	0.000000	0.000000	-0.052352	-0.029440	0.015599	0.000000	0.000000	4.000000	1.000000	0.000000
21702.855180	0.008354	0.500731	0.280480	76.500320	-55.884365	-25.937983	4.753511	0.000000	1.550526	0.000000	0.000000	0.000000	-0.052352	-0.029440	0.015599	0.000000	0.000000	4.000000	1.000000	0.000000
21702.858513	0.008354	0.500731	0.280480	76.500320	-55.884365	-25.937983	4.753511	0.000000	1.550526	0.000000	0.000000	0.000000	-0.052352	-0.029440	0.015599	0.000000	0.000000	4.000000	1.000000	0.000000
21702.861847	0.008354	0.500731	0.280480	76.500320	-55.884365	-25.937983	4.753511	0.000000	1.550526	0.000000	0.000000	0.000000	-0.052352	-0.029440	0.015599	0.000000	0.000000	4.000000	1.000000	0.000000
21702.865180	0.008004	0.500470	0.280514	76.557259	-55.514339	-25.492712	4.752724	0.000000	1.552939	0.000000	0.000000	0.000000	-0.104954	-0.078340	0.010187	0.000000	0.000000	4.000000	1.000000	0.000000
21702.868513	0.008004	0.500470	0.280514	76.557259	-55.514339	-25.492712	4.752724	0.000000	1.552939	0.000000	0.000000	0.000000	-0.000000	-0.000002	0.000003	0.000000	0.000000	4.000000	1.000000	0.000000
21702.871847	0.008004	0.500470	0.280514	76.557259	-55.514339	-25.492712	4.752724	0.000000	1.552939	0.000000	0.000000	0.000000	-0.000000	-0.000002	0.000003	0.000000	0.000000	4.000000	1.000000	0.000000
21702.875180	0.008004	0.500470	0.280514	76.632683	-54.929173	-24.944908	4.751027	0.000000	1.558122	0.000000	0.000000	0.000000	-0.000000	-0.000002	0.000003	0.000000	0.000000	4.000000	1.000000	0.000000
21702.878513	0.009650	0.500390	0.280499	76.632683	-54.929173	-24.944908	4.751027	0.000000	1.558122	0.000000	0.000000	0.000000	0.493779	-0.024181	-0.004483	0.000000	0.000000	4.000000	1.000000	0.000000
21702.881847	0.009650	0.500390	0.280499	76.632683	-54.929173	-24.944908	4.751027	0.000000	1.558122	0.000000	0.000000	0.000000	0.493779	-0.024181	-0.004483	0.000000	0.000000	4.000000	1.000000	0.000000
21702.885180	0.009650	0.500390	0.280499	76.933266	-53.932453	-23.704464	4.759205	0.000000	1.532961	0.000000	0.000000	0.000000	0.493779	-0.024181	-0.004483	0.000000	0.000000	4.000000	1.000000	0.000000
21702.888513	0.009895	0.499903	0.280465	76.933266	-53.932453	-23.704464	4.759205	0.000000	1.532961	0.000000	0.000000	0.000000	0.073415	-0.146133	-0.010157	0.000000	0.000000	4.000000	1.000000	0.000000
21702.891847	0.009895	0.499903	0.280465	76.933266	-53.932453	-23.704464	4.759205	0.000000	1.532961	0.000000	0.000000	0.000000	0.073415	-0.146133	-0.010157	0.000000	0.000000	4.000000	1.000000	0.000000
21702.895180	0.009895	0.499903	0.280465	77.363815	-51.871651	-21.196291	4.760362	0.000000	1.529365	0.000000	0.000000	0.000000	0.073415	-0.146133	-0.010157	0.000000	0.000000	4.000000	1.000000	0.000000
21702.898513	0.009895	0.499903	0.280465	77.363815	-51.871651	-21.196291	4.760362	0.000000	1.529365	0.000000	0.000000	0.000000	0.073415	-0.146133	-0.010157	0.000000	0.000000	4.000000	1.000000	0.000000
21702.901847	0.010075	0.499765	0.280883	77.363815	-51.871651	-21.196291	4.760362	0.000000	1.529365	0.000000	0.000000	0.000000	0.054246	-0.041251	0.125382	0.000000	0.000000	4.000000	1.000000	0.000000
21702.905180	0.010075	0.499765	0.280883	77.762154	-49.045979	-18.131966	4.760362	0.000000	1.529365	0.000000	0.000000	0.000000	0.054246	-0.041251	0.125382	0.000000	0.000000	4.000000	1.000000	0.000000
21702.908513	0.012949	0.499849	0.280893	77.762154	-49.045979	-18.131966	4.760362	0.000000	1.529365	0.000000	0.000000	0.000000	0.862155	0.025215	0.002762	0.000000	0.000000	4.000000	1.000000	0.000000
21702.911847	0.012949	0.499849	0.280893	77.762154	-49.045979	-18.131966	4.760362	0.000000	1.529365	0.000000	0.000000	0.000000	0.862155	0.025215	0.002762	0.000000	0.000000	4.000000	1.000000	0.000000
21702.915180	0.012949	0.499849	0.280893	78.160629	-44.988182	-13.634500	4.775911	0.000000	1.480090	0.000000	0.000000	0.000000	0.862155	0.025215	0.002762	0.000000	0.000000	4.000000	1.000000	0.000000
21702.918513	0.014666	0.499646	0.280843	78.160629	-44.988182	-13.634500	4.775911	0.000000	1.480090	0.000000	0.000000	0.000000	0.514925	-0.060999	-0.014951	0.000000	0.000000	4.000000	1.000000	0.000000
21702.921847	0.014666	0.499646	0.280843	78.160629	-44.988182	-13.634500	4.775911	0.000000	1.480090	0.000000	0.000000	0.000000	0.514925	-0.060999	-0.014951	0.000000	0.000000	4.000000	1.000000	0.000000
21702.925180	0.014666	0.499646	0.280843	78.301727	-40.905762	-9.114496	4.784031	0.000000	1.453630	0.000000	0.000000	0.000000	0.514925	-0.060999	-0.014951	0.000000	0.000000	4.000000	1.000000	0.000000
21702.928513	0.015021	0.499619	0.281073	78.301727	-40.905762	-9.114496	4.784031	0.000000	1.453630	0.000000	0.000000	0.000000	0.106549	-0.008053	0.068964	0.000000	0.000000	4.000000	1.000000	0.000000
21702.931847	0.015021	0.499619	0.281073	78.301727	-40.905762	-9.114496	4.784031	0.000000	1.453630	0.000000	0.000000	0.000000	0.106549	-0.008053	0.068964	0.000000	0.000000	4.000000	1.000000	0.000000
21702.935180	0.015021	0.499619	0.281073	77.997498	-38.394119	-6.640993	4.786040	0.000000	1.447004	0.000000	0.000000	0.000000	0.106549	-0.008053	0.068964	0.000000	0.000000	4.000000	1.000000	0.000000
21702.938513	0.016288	0.499613	0.281296	77.997498	-38.394119	-6.640993	4.786040	0.000000	1.447004	0.000000	0.000000	0.000000	0.380140	-0.001755	0.067049	0.000000	0.000000	4.000000	1.000000	0.000000
21702.941847	0.016288	0.499613	0.281296	77.997498	-38.394119	-6.640993	4.786040	0.000000	1.447004	0.000000	0.000000	0.000000	0.380140	-0.001755	0.067049	0.000000	0.000000	4.000000	1.000000	0.000000
21702.945180	0.016288	0.499613	0.281296	77.617523	-36.532665	-4.866396	4.792294	0.000000	1.426156	0.000000	0.000000	0.000000	0.380140	-0.001755	0.067049	0.000000	0.000000	4.000000	1.000000	0.000000
21702.948513	0.016288	0.499613	0.281296	77.617523	-36.532665	-4.866396	4.792294	0.000000	1.426156	0.000000	0.000000	0.000000	0.380140	-0.001755	0.067049	0.000000	0.000000	4.000000	1.000000	0.000000
21702.951847	0.016847	0.499405	0.281178	77.617523	-36.532665	-4.866396	4.792294	0.000000	1.426156	0.000000	0.000000	0.000000	0.167544	-0.062543	-0.035465	0.000000	0.000000	4.000000	1.000000	0.000000
21702.955180	0.016847	0.499405	0.281178	77.394958	-34.449448	-2.710327	4.792294	0.000000	1.426156	0.000000	0.000000	0.000000	0.167544	-0.062543	-0.035465	0.000000	0.000000	4.000000	1.000000	0.000000
21702.958513	0.017188	0.499321	0.280777	77.394958	-34.449448	-2.710327	4.792294	0.000000	1.426156	0.000000	0.000000	0.000000	0.102408	-0.024942	-0.120142	0.000000	0.000000	4.000000	1.000000	0.000000
21702.961847	0.017188	0.499321	0.280777	77.394958	-34.449448	-2.710327	4.792294	0.000000	1.426156	0.000000	0.000000	0.000000	0.102408	-0.024942	-0.120142	0.000000	0.000000	4.000000	1.000000	0.000000
21702.965180	0.017188	0.499321	0.280777	77.359528	-31.430117	0.631884	4.795761	0.000000	1.414455	0.000000	0.000000	0.000000	0.102408	-0.024942	-0.120142	0.000000	0.000000	4.000000	1.000000	0.000000
21702.968513	0.017188	0.499321	0.280777	77.359528	-31.430117	0.631884	4.795761	0.000000	1.414455	0.000000	0.000000	0.000000	0.102408	-0.024942	-0.120142	0.000000	0.000000	4.000000	1.000000	0.000000
21702.971847	0.017490	0.499188	0.280203	77.359528	-31.430117	0.631884	4.795761	0.000000	1.414455	0.000000	0.000000	0.000000	0.090552	-0.040015	-0.172235	0.000000	0.000000	4.000000	1.000000	0.000000
21702.975180	0.017490	0.499188	0.280203	77.290565	-27.742664	4.741069	4.795761	0.000000	1.414455	0.000000	0.000000	0.000000	0.090552	-0.040015	-0.172235	0.000000	0.000000	4.000000	1.000000	0.000000
21702.978513	0.018491	0.499056	0.279640	77.290565	-27.742664	4.741069	4.795761	0.000000	1.414455	0.000000	0.000000	0.000000	0.300479	-0.039492	-0.168879	0.000000	0.000000	4.000000	1.000000	0.000000
21702.981847	0.018491	0.499056	0.279640	77.290565	-27.742664	4.741069	4.795761	0.000000	1.414455	0.000000	0.000000	0.000000	0.300479	-0.039492	-0.168879	0.000000	0.000000	4.000000	1.000000	0.000000
21702.985180	0.018491	0.499056	0.279640	76.955925	-23.618843	9.115768	4.800245	0.000000	1.399159	0.000000	0.000000	0.000000	0.300479	-0.039492	-0.168879	0.000000	0.000000	4.000000	1.000000	0.000000
21702.988513	0.020578	0.498993	0.279175	76.955925	-23.618843	9.115768	4.800245	0.000000	1.399159	0.000000	0.000000	0.000000	0.626135	-0.019099	-0.139626	0.000000	0.000000	4.000000	1.000000	0.000000
21702.991847	0.020578	0.498993	0.279175	76.955925	-23.618843	9.115768	4.800245	0.000000	1.399159	0.000000	0.000000	0.000000	0.626135	-0.019099	-0.139626	0.000000	0.000000	4.000000	1.000000	0.000000
21702.995180	0.020578	0.498993	0.279175	76.445366	-19.823881	13.178291	4.809176	0.000000	1.368146	0.000000	0.000000	0.000000	0.626135	-0.019099	-0.139626	0.000000	0.000000	4.000000	1.000000	0.000000
21702.998513	0.022104	0.498707	0.278718	76.445366	-19.823881	13.178291	4.809176	0.000000	1.368146	0.000000	0.000000	0.000000	0.457680	-0.085704	-0.137099	0.000000	0.000000	4.000000	1.000000	0.000000
21703.001847	0.022104	0.498707	0.278718	76.445366	-19.823881	13.178291	4.809176	0.000000	1.368146	0.000000	0.000000	0.000000	0.457680	-0.085704	-0.137099	0.000000	0.000000	4.000000	1.000000	0.000000
21703.005180	0.022104	0.498707	0.278718	75.635162	-17.161940	15.912459	4.815471	0.000000	1.345825	0.000000	0.000000	0.000000	0.457680	-0.085704	-0.137099	0.000000	0.000000	4.000000	1.000000	0.000000
21703.008513	0.023288	0.498762	0.278575	75.635162	-17.161940	15.912459	4.815471	0.000000	1.345825	0.000000	0.000000	0.000000	0.355303	0.016353	-0.042968	0.000000	0.000000	4.000000	1.000000	0.000000
21703.011847	0.023288	0.498762	0.278575	75.635162	-17.161940	15.912459	4.815471	0.000000	1.345825	0.000000	0.000000	0.000000	0.355303	0.016353	-0.042968	0.000000	0.000000	4.000000	1.000000	0.000000
21703.015180	0.023288	0.498762	0.278575	74.707947	-16.195454	16.608944	4.820568	0.000000	1.327448	0.000000	0.000000	0.000000	0.355303	0.016353	-0.042968	0.000000	0.000000	4.000000	1.000000	0.000000
21703.018513	0.023773	0.498835	0.278437	74.707947	-16.195454	16.608944	4.820568	0.000000	1.327448	0.000000	0.000000	0.000000	0.145504	0.022129	-0.041445	0.000000	0.000000	4.000000	1.000000	0.000000
21703.021847	0.023773	0.498835	0.278437	74.707947	-16.195454	16.608944	4.820568	0.000000	1.327448	0.000000	0.000000	0.000000	0.145504	0.022129	-0.041445	0.000000	0.000000	4.000000	1.000000	0.000000
21703.025180	0.023773	0.498835	0.278437	73.813759	-15.574857	17.039917	4.822545	0.000000	1.320251	0.000000	0.000000	0.000000	0.145504	0.022129	-0.041445	0.000000	0.000000	4.000000	1.000000	0.000000
21703.028513	0.023773	0.498835	0.278437	73.813759	-15.574857	17.039917	4.822545	0.000000	1.320251	0.000000	0.000000	0.000000	0.145504	0.022129	-0.041445	0.000000	0.000000	4.000000	1.000000	0.000000
21703.031847	0.023419	0.498423	0.278293	73.813759	-15.574857	17.039917	4.822545	0.000000	1.320251	0.000000	0.000000	0.000000	-0.106237	-0.123614	-0.042943	0.000000	0.000000	4.000000	1.000000	0.000000
21703.035180	0.023419	0.498423	0.278293	73.020676	-14.812468	17.623186	4.822545	0.000000	1.320251	0.000000	0.000000	0.000000	-0.106237	-0.123614	-0.042943	0.000000	0.000000	4.000000	1.000000	0.000000
21703.038513	0.023800	0.498317	0.278183	73.020676	-14.812468	17.623186	4.822545	0.000000	1.320251	0.000000	0.000000	0.000000	0.114265	-0.031879	-0.033006	0.000000	0.000000	4.000000	1.000000	0.000000
21703.041847	0.023800	0.498317	0.278183	73.020676	-14.812468	17.623186	4.822545	0.000000	1.320251	0.000000	0.000000	0.000000	0.114265	-0.031879	-0.033006	0.000000	0.000000	4.000000	1.000000	0.000000
21703.045180	0.023800	0.498317	0.278183	72.557167	-13.531137	19.008404	4.822357	0.000000	1.320937	0.000000	0.000000	0.000000	0.114265	-0.031879	-0.033006	0.000000	0.000000	4.000000	1.000000	0.000000
21703.048513	0.024628	0.498038	0.277860	72.557167	-13.531137	19.008404	4.822357	0.000000	1.320937	0.000000	0.000000	0.000000	0.248365	-0.083547	-0.096915	0.000000	0.000000	4.000000	1.000000	0.000000
21703.051847	0.024628	0.498038	0.277860	72.557167	-13.531137	19.008404	4.822357	0.000000	1.320937	0.000000	0.000000	0.000000	0.248365	-0.083547	-0.096915	0.000000	0.000000	4.000000	1.000000	0.000000
21703.055180	0.024628	0.498038	0.277860	72.433807	-11.860702	20.919605	4.825614	0.000000	1.308988	0.000000	0.000000	0.000000	0.248365	-0.083547	-0.096915	0.000000	0.000000	4.000000	1.000000	0.000000
21703.058513	0.026121	0.497947	0.277606	72.433807	-11.860702	20.919605	4.825614	0.000000	1.308988	0.000000	0.000000	0.000000	0.447945	-0.027545	-0.076242	0.000000	0.000000	4.000000	1.000000	0.000000
21703.061847	0.026121	0.497947	0.277606	72.433807	-11.860702	20.919605	4.825614	0.000000	1.308988	0.000000	0.000000	0.000000	0.447945	-0.027545	-0.076242	0.000000	0.000000	4.000000	1.000000	0.000000
21703.065180	0.026121	0.497947	0.277606	72.619286	-10.313013	22.789810	4.831822	0.000000	1.285883	0.000000	0.000000	0.000000	0.447945	-0.027545	-0.076242	0.000000	0.000000	4.000000	1.000000	0.000000
21703.068513	0.028104	0.497717	0.277383	72.619286	-10.313013	22.789810	4.831822	0.000000	1.285883	0.000000	0.000000	0.000000	0.594708	-0.068965	-0.067104	0.000000	0.000000	4.000000	1.000000	0.000000
21703.071847	0.028104	0.497717	0.277383	72.619286	-10.313013	22.789810	4.831822	0.000000	1.285883	0.000000	0.000000	0.000000	0.594708	-0.068965	-0.067104	0.000000	0.000000	4.000000	1.000000	0.000000
21703.075180	0.028104	0.497717	0.277383	72.818756	-9.445444	23.817297	4.840059	0.000000	1.254524	0.000000	0.000000	0.000000	0.594708	-0.068965	-0.067104	0.000000	0.000000	4.000000	1.000000	0.000000
21703.078513	0.029853	0.497664	0.277450	72.818756	-9.445444	23.817297	4.840059	0.000000	1.254524	0.000000	0.000000	0.000000	0.524691	-0.015872	0.020247	0.000000	0.000000	4.000000	1.000000	0.000000
21703.081847	0.029853	0.497664	0.277450	72.818756	-9.445444	23.817297	4.840059	0.000000	1.254524	0.000000	0.000000	0.000000	0.524691	-0.015872	0.020247	0.000000	0.000000	4.000000	1.000000	0.000000
21703.085180	0.029853	0.497664	0.277450	73.011803	-10.166468	22.829515	4.847468	0.000000	1.225581	0.000000	0.000000	0.000000	0.524691	-0.015872	0.020247	0.000000	0.000000	4.000000	1.000000	0.000000
21703.088513	0.030910	0.497518	0.277681	73.011803	-10.166468	22.829515	4.847468	0.000000	1.225581	0.000000	0.000000	0.000000	0.317317	-0.043837	0.069412	0.000000	0.000000	4.000000	1.000000	0.000000
21703.091847	0.030910	0.497518	0.277681	73.011803	-10.166468	22.829515	4.847468	0.000000	1.225581	0.000000	0.000000	0.000000	0.317317	-0.043837	0.069412	0.000000	0.000000	4.000000	1.000000	0.000000
21703.095180	0.030910	0.497518	0.277681	73.126358	-11.386312	21.182045	4.852069	0.000000	1.207240	0.000000	0.000000	0.000000	0.317317	-0.043837	0.069412	0.000000	0.000000	4.000000	1.000000	0.000000
21703.098513	0.030910	0.497518	0.277681	73.126358	-11.386312	21.182045	4.852069	0.000000	1.207240	0.000000	0.000000	0.000000	0.317317	-0.043837	0.069412	0.000000	0.000000	4.000000	1.000000	0.000000
21703.101847	0.031796	0.497696	0.277960	73.126358	-11.386312	21.182045	4.852069	0.000000	1.207240	0.000000	0.000000	0.000000	0.265724	0.053585	0.083584	0.000000	0.000000	4.000000	1.000000	0.000000
21703.105180	0.031796	0.497696	0.277960	73.231506	-12.779313	19.245043	4.852069	0.000000	1.207240	0.000000	0.000000	0.000000	0.265724	0.053585	0.083584	0.000000	0.000000	4.000000	1.000000	0.000000
21703.108513	0.033919	0.497286	0.277739	73.231506	-12.779313	19.245043	4.852069	0.000000	1.207240	0.000000	0.000000	0.000000	0.636848	-0.123007	-0.066205	0.000000	0.000000	4.000000	1.000000	0.000000
21703.111847	0.033919	0.497286	0.277739	73.231506	-12.779313	19.245043	4.852069	0.000000	1.207240	0.000000	0.000000	0.000000	0.636848	-0.123007	-0.066205	0.000000	0.000000	4.000000	1.000000	0.000000
21703.115180	0.033919	0.497286	0.277739	73.269852	-13.523545	18.163105	4.864218	0.000000	1.157319	0.000000	0.000000	0.000000	0.636848	-0.123007	-0.066205	0.000000	0.000000	4.000000	1.000000	0.000000
21703.118513	0.035395	0.497238	0.277895	73.269852	-13.523545	18.163105	4.864218	0.000000	1.157319	0.000000	0.000000	0.000000	0.442802	-0.014476	0.046629	0.000000	0.000000	4.000000	1.000000	0.000000
21703.121847	0.035395	0.497238	0.277895	73.269852	-13.523545	18.163105	4.864218	0.000000	1.157319	0.000000	0.000000	0.000000	0.442802	-0.014476	0.046629	0.000000	0.000000	4.000000	1.000000	0.000000
21703.125180	0.035395	0.497238	0.277895	73.325333	-14.122153	17.332846	4.870123	0.000000	1.132209	0.000000	0.000000	0.000000	0.442802	-0.014476	0.046629	0.000000	0.000000	4.000000	1.000000	0.000000
21703.128513	0.035395	0.497238	0.277895	73.325333	-14.122153	17.332846	4.870123	0.000000	1.132209	0.000000	0.000000	0.000000	0.442802	-0.014476	0.046629	0.000000	0.000000	4.000000	1.000000	0.000000
21703.131847	0.036279	0.496989	0.278088	73.325333	-14.122153	17.332846	4.870123	0.000000	1.132209	0.000000	0.000000	0.000000	0.265184	-0.074818	0.057828	0.000000	0.000000	4.000000	1.000000	0.000000
21703.135180	0.036279	0.496989	0.278088	73.230019	-15.100878	15.830403	4.870123	0.000000	1.132209	0.000000	0.000000	0.000000	0.265184	-0.074818	0.057828	0.000000	0.000000	4.000000	1.000000	0.000000
21703.138513	0.038629	0.496981	0.278190	73.230019	-15.100878	15.830403	4.870123	0.000000	1.132209	0.000000	0.000000	0.000000	0.705007	-0.002446	0.030871	0.000000	0.000000	4.000000	1.000000	0.000000
21703.141847	0.038629	0.496981	0.278190	73.230019	-15.100878	15.830403	4.870123	0.000000	1.132209	0.000000	0.000000	0.000000	0.705007	-0.002446	0.030871	0.000000	0.000000	4.000000	1.000000	0.000000
21703.145180	0.038629	0.496981	0.278190	73.090157	-16.427380	13.939279	4.882598	0.000000	1.077143	0.000000	0.000000	0.000000	0.705007	-0.002446	0.030871	0.000000	0.000000	4.000000	1.000000	0.000000
21703.148513	0.040275	0.496744	0.278204	73.090157	-16.427380	13.939279	4.882598	0.000000	1.077143	0.000000	0.000000	0.000000	0.493847	-0.070986	0.003991	0.000000	0.000000	4.000000	1.000000	0.000000
21703.151847	0.040275	0.496744	0.278204	73.090157	-16.427380	13.939279	4.882598	0.000000	1.077143	0.000000	0.000000	0.000000	0.493847	-0.070986	0.003991	0.000000	0.000000	4.000000	1.000000	0.000000
21703.155180	0.040275	0.496744	0.278204	72.868523	-18.079529	11.612182	4.888616	0.000000	1.049492	0.000000	0.000000	0.000000	0.493847	-0.070986	0.003991	0.000000	0.000000	4.000000	1.000000	0.000000
21703.158513	0.041787	0.496654	0.278317	72.868523	-18.079529	11.612182	4.888616	0.000000	1.049492	0.000000	0.000000	0.000000	0.453655	-0.027097	0.033887	0.000000	0.000000	4.000000	1.000000	0.000000
21703.161847	0.041787	0.496654	0.278317	72.868523	-18.079529	11.612182	4.888616	0.000000	1.049492	0.000000	0.000000	0.000000	0.453655	-0.027097	0.033887	0.000000	0.000000	4.000000	1.000000	0.000000
21703.165180	0.041787	0.496654	0.278317	72.616714	-20.001778	8.871158	4.894093	0.000000	1.023651	0.000000	0.000000	0.000000	0.453655	-0.027097	0.033887	0.000000	0.000000	4.000000	1.000000	0.000000
21703.168513	0.043714	0.496518	0.278316	72.616714	-20.001778	8.871158	4.894093	0.000000	1.023651	0.000000	0.000000	0.000000	0.578017	-0.040611	-0.000337	0.000000	0.000000	4.000000	1.000000	0.000000
21703.171847	0.043714	0.496518	0.278316	72.616714	-20.001778	8.871158	4.894093	0.000000	1.023651	0.000000	0.000000	0.000000	0.578017	-0.040611	-0.000337	0.000000	0.000000	4.000000	1.000000	0.000000
21703.175180	0.043714	0.496518	0.278316	72.327003	-21.938475	6.118863	4.900783	0.000000	0.991127	0.000000	0.000000	0.000000	0.578017	-0.040611	-0.000337	0.000000	0.000000	4.000000	1.000000	0.000000
21703.178513	0.045389	0.496377	0.278207	72.327003	-21.938475	6.118863	4.900783	0.000000	0.991127	0.000000	0.000000	0.000000	0.502602	-0.042501	-0.032618	0.000000	0.000000	4.000000	1.000000	0.000000
21703.181847	0.045389	0.496377	0.278207	72.327003	-21.938475	6.118863	4.900783	0.000000	0.991127	0.000000	0.000000	0.000000	0.502602	-0.042501	-0.032618	0.000000	0.000000	4.000000	1.000000	0.000000
21703.185180	0.045389	0.496377	0.278207	72.001823	-23.896395	3.315023	4.906367	0.000000	0.963098	0.000000	0.000000	0.000000	0.502602	-0.042501	-0.032618	0.000000	0.000000	4.000000	1.000000	0.000000
21703.188513	0.047275	0.496256	0.278094	72.001823	-23.896395	3.315023	4.906367	0.000000	0.963098	0.000000	0.000000	0.000000	0.565610	-0.036224	-0.033712	0.000000	0.000000	4.000000	1.000000	0.000000
21703.191847	0.047275	0.496256	0.278094	72.001823	-23.896395	3.315023	4.906367	0.000000	0.963098	0.000000	0.000000	0.000000	0.565610	-0.036224	-0.033712	0.000000	0.000000	4.000000	1.000000	0.000000
21703.195180	0.047275	0.496256	0.278094	71.665749	-25.861061	0.472243	4.912486	0.000000	0.931385	0.000000	0.000000	0.000000	0.565610	-0.036224	-0.033712	0.000000	0.000000	4.000000	1.000000	0.000000
21703.198513	0.049267	0.496157	0.278013	71.665749	-25.861061	0.472243	4.912486	0.000000	0.931385	0.000000	0.000000	0.000000	0.597800	-0.029485	-0.024359	0.000000	0.000000	4.000000	1.000000	0.000000
21703.201847	0.049267	0.496157	0.278013	71.665749	-25.861061	0.472243	4.912486	0.000000	0.931385	0.000000	0.000000	0.000000	0.597800	-0.029485	-0.024359	0.000000	0.000000	4.000000	1.000000	0.000000
21703.205180	0.049267	0.496157	0.278013	71.342613	-27.801870	-2.311290	4.918773	0.000000	0.897593	0.000000	0.000000	0.000000	0.597800	-0.029485	-0.024359	0.000000	0.000000	4.000000	1.000000	0.000000
21703.208513	0.051082	0.496077	0.277894	71.342613	-27.801870	-2.311290	4.918773	0.000000	0.897593	0.000000	0.000000	0.000000	0.544486	-0.024151	-0.035884	0.000000	0.000000	4.000000	1.000000	0.000000
21703.211847	0.051082	0.496077	0.277894	71.342613	-27.801870	-2.311290	4.918773	0.000000	0.897593	0.000000	0.000000	0.000000	0.544486	-0.024151	-0.035884	0.000000	0.000000	4.000000	1.000000	0.000000
21703.215180	0.051082	0.496077	0.277894	71.015152	-29.659632	-5.004185	4.924288	0.000000	0.866826	0.000000	0.000000	0.000000	0.544486	-0.024151	-0.035884	0.000000	0.000000	4.000000	1.000000	0.000000
21703.218513	0.053106	0.495956	0.277757	71.015152	-29.659632	-5.004185	4.924288	0.000000	0.866826	0.000000	0.000000	0.000000	0.607243	-0.036238	-0.041121	0.000000	0.000000	4.000000	1.000000	0.000000
21703.221847	0.053106	0.495956	0.277757	71.015152	-29.659632	-5.004185	4.924288	0.000000	0.866826	0.000000	0.000000	0.000000	0.607243	-0.036238	-0.041121	0.000000	0.000000	4.000000	1.000000	0.000000
21703.225180	0.053106	0.495956	0.277757	70.667107	-31.353212	-7.497519	4.930229	0.000000	0.832371	0.000000	0.000000	0.000000	0.607243	-0.036238	-0.041121	0.000000	0.000000	4.000000	1.000000	0.000000
21703.228513	0.055094	0.495855	0.277601	70.667107	-31.353212	-7.497519	4.930229	0.000000	0.832371	0.000000	0.000000	0.000000	0.596314	-0.030425	-0.046741	0.000000	0.000000	4.000000	1.000000	0.000000
21703.231847	0.055094	0.495855	0.277601	70.667107	-31.353212	-7.497519	4.930229	0.000000	0.832371	0.000000	0.000000	0.000000	0.596314	-0.030425	-0.046741	0.000000	0.000000	4.000000	1.000000	0.000000
21703.235180	0.055094	0.495855	0.277601	70.328148	-32.849712	-9.725036	4.935837	0.000000	0.798443	0.000000	0.000000	0.000000	0.596314	-0.030425	-0.046741	0.000000	0.000000	4.000000	1.000000	0.000000
21703.238513	0.056876	0.495797	0.277512	70.328148	-32.849712	-9.725036	4.935837	0.000000	0.798443	0.000000	0.000000	0.000000	0.534720	-0.017422	-0.026494	0.000000	0.000000	4.000000	1.000000	0.000000
21703.241847	0.056876	0.495797	0.277512	70.328148	-32.849712	-9.725036	4.935837	0.000000	0.798443	0.000000	0.000000	0.000000	0.534720	-0.017422	-0.026494	0.000000	0.000000	4.000000	1.000000	0.000000
21703.245180	0.056876	0.495797	0.277512	69.990204	-34.162361	-11.733005	4.940704	0.000000	0.767752	0.000000	0.000000	0.000000	0.534720	-0.017422	-0.026494	0.000000	0.000000	4.000000	1.000000	0.000000
21703.248513	0.058800	0.495780	0.277436	69.990204	-34.162361	-11.733005	4.940704	0.000000	0.767752	0.000000	0.000000	0.000000	0.577189	-0.004876	-0.022964	0.000000	0.000000	4.000000	1.000000	0.000000
21703.251847	0.058800	0.495780	0.277436	69.990204	-34.162361	-11.733005	4.940704	0.000000	0.767752	0.000000	0.000000	0.000000	0.577189	-0.004876	-0.022964	0.000000	0.000000	4.000000	1.000000	0.000000
21703.255180	0.058800	0.495780	0.277436	69.676468	-35.345585	-13.548394	4.945764	0.000000	0.734452	0.000000	0.000000	0.000000	0.577189	-0.004876	-0.022964	0.000000	0.000000	4.000000	1.000000	0.000000
21703.258513	0.060582	0.495763	0.277337	69.676468	-35.345585	-13.548394	4.945764	0.000000	0.734452	0.000000	0.000000	0.000000	0.534617	-0.005350	-0.029832	0.000000	0.000000	4.000000	1.000000	0.000000
21703.261847	0.060582	0.495763	0.277337	69.676468	-35.345585	-13.548394	4.945764	0.000000	0.734452	0.000000	0.000000	0.000000	0.534617	-0.005350	-0.029832	0.000000	0.000000	4.000000	1.000000	0.000000
21703.265180	0.060582	0.495763	0.277337	69.400978	-36.458694	-15.228808	4.950251	0.000000	0.703574	0.000000	0.000000	0.000000	0.534617	-0.005350	-0.029832	0.000000	0.000000	4.000000	1.000000	0.000000
21703.268513	0.062226	0.495766	0.277258	69.400978	-36.458694	-15.228808	4.950251	0.000000	0.703574	0.000000	0.000000	0.000000	0.493086	0.000921	-0.023490	0.000000	0.000000	4.000000	1.000000	0.000000
21703.271847	0.062226	0.495766	0.277258	69.400978	-36.458694	-15.228808	4.950251	0.000000	0.703574	0.000000	0.000000	0.000000	0.493086	0.000921	-0.023490	0.000000	0.000000	4.000000	1.000000	0.000000
21703.275180	0.062226	0.495766	0.277258	69.152962	-37.566586	-16.865643	4.954233	0.000000	0.674969	0.000000	0.000000	0.000000	0.493086	0.000921	-0.023490	0.000000	0.000000	4.000000	1.000000	0.000000
21703.278513	0.063870	0.495769	0.277176	69.152962	-37.566586	-16.865643	4.954233	0.000000	0.674969	0.000000	0.000000	0.000000	0.493071	0.000925	-0.024593	0.000000	0.000000	4.000000	1.000000	0.000000
21703.281847	0.063870	0.495769	0.277176	69.152962	-37.566586	-16.865643	4.954233	0.000000	0.674969	0.000000	0.000000	0.000000	0.493071	0.000925	-0.024593	0.000000	0.000000	4.000000	1.000000	0.000000
21703.285180	0.063870	0.495769	0.277176	68.934235	-38.643509	-18.417418	4.958055	0.000000	0.646290	0.000000	0.000000	0.000000	0.493071	0.000925	-0.024593	0.000000	0.000000	4.000000	1.000000	0.000000
21703.288513	0.065267	0.495770	0.277083	68.934235	-38.643509	-18.417418	4.958055	0.000000	0.646290	0.000000	0.000000	0.000000	0.419073	0.000471	-0.027985	0.000000	0.000000	4.000000	1.000000	0.000000
21703.291847	0.065267	0.495770	0.277083	68.934235	-38.643509	-18.417418	4.958055	0.000000	0.646290	0.000000	0.000000	0.000000	0.419073	0.000471	-0.027985	0.000000	0.000000	4.000000	1.000000	0.000000
21703.295180	0.065267	0.495770	0.277083	68.735252	-39.583405	-19.779163	4.961173	0.000000	0.621902	0.000000	0.000000	0.000000	0.419073	0.000471	-0.027985	0.000000	0.000000	4.000000	1.000000	0.000000
21703.298513	0.066594	0.495732	0.276995	68.735252	-39.583405	-19.779163	4.961173	0.000000	0.621902	0.000000	0.000000	0.000000	0.398181	-0.011630	-0.026249	0.000000	0.000000	4.000000	1.000000	0.000000
21703.301847	0.066594	0.495732	0.276995	68.735252	-39.583405	-19.779163	4.961173	0.000000	0.621902	0.000000	0.000000	0.000000	0.398181	-0.011630	-0.026249	0.000000	0.000000	4.000000	1.000000	0.000000
21703.305180	0.066594	0.495732	0.276995	68.570274	-40.324715	-20.874615	4.964030	0.000000	0.598671	0.000000	0.000000	0.000000	0.398181	-0.011630	-0.026249	0.000000	0.000000	4.000000	1.000000	0.000000
21703.308513	0.067885	0.495712	0.276893	68.570274	-40.324715	-20.874615	4.964030	0.000000	0.598671	0.000000	0.000000	0.000000	0.387261	-0.005803	-0.030715	0.000000	0.000000	4.000000	1.000000	0.000000
21703.311847	0.067885	0.495712	0.276893	68.570274	-40.324715	-20.874615	4.964030	0.000000	0.598671	0.000000	0.000000	0.000000	0.387261	-0.005803	-0.030715	0.000000	0.000000	4.000000	1.000000	0.000000
21703.315180	0.067885	0.495712	0.276893	68.439629	-40.868084	-21.703838	4.966704	0.000000	0.576060	0.000000	0.000000	0.000000	0.387261	-0.005803	-0.030715	0.000000	0.000000	4.000000	1.000000	0.000000
21703.318513	0.069036	0.495693	0.276802	68.439629	-40.868084	-21.703838	4.966704	0.000000	0.576060	0.000000	0.000000	0.000000	0.345403	-0.005814	-0.027470	0.000000	0.000000	4.000000	1.000000	0.000000
21703.321847	0.069036	0.495693	0.276802	68.439629	-40.868084	-21.703838	4.966704	0.000000	0.576060	0.000000	0.000000	0.000000	0.345403	-0.005814	-0.027470	0.000000	0.000000	4.000000	1.000000	0.000000
21703.325180	0.069036	0.495693	0.276802	68.325958	-41.192760	-22.269526	4.969007	0.000000	0.555850	0.000000	0.000000	0.000000	0.345403	-0.005814	-0.027470	0.000000	0.000000	4.000000	1.000000	0.000000
21703.328513	0.070151	0.495693	0.276696	68.325958	-41.192760	-22.269526	4.969007	0.000000	0.555850	0.000000	0.000000	0.000000	0.334464	-0.000003	-0.031718	0.000000	0.000000	4.000000	1.000000	0.000000
21703.331847	0.070151	0.495693	0.276696	68.325958	-41.192760	-22.269526	4.969007	0.000000	0.555850	0.000000	0.000000	0.000000	0.334464	-0.000003	-0.031718	0.000000	0.000000	4.000000	1.000000	0.000000
21703.335180	0.070151	0.495693	0.276696	68.214241	-41.373981	-22.663870	4.971158	0.000000	0.536273	0.000000	0.000000	0.000000	0.334464	-0.000003	-0.031718	0.000000	0.000000	4.000000	1.000000	0.000000
21703.338513	0.071163	0.495673	0.276614	68.214241	-41.373981	-22.663870	4.971158	0.000000	0.536273	0.000000	0.000000	0.000000	0.303524	-0.005816	-0.024468	0.000000	0.000000	4.000000	1.000000	0.000000
21703.341847	0.071163	0.495673	0.276614	68.214241	-41.373981	-22.663870	4.971158	0.000000	0.536273	0.000000	0.000000	0.000000	0.303524	-0.005816	-0.024468	0.000000	0.000000	4.000000	1.000000	0.000000
21703.345180	0.071163	0.495673	0.276614	68.089127	-41.492180	-22.985180	4.973049	0.000000	0.518445	0.000000	0.000000	0.000000	0.303524	-0.005816	-0.024468	0.000000	0.000000	4.000000	1.000000	0.000000
21703.348513	0.071163	0.495673	0.276614	68.089127	-41.492180	-22.985180	4.973049	0.000000	0.518445	0.000000	0.000000	0.000000	0.303524	-0.005816	-0.024468	0.000000	0.000000	4.000000	1.000000	0.000000
21703.351847	0.072068	0.495673	0.276526	68.089127	-41.492180	-22.985180	4.973049	0.000000	0.518445	0.000000	0.000000	0.000000	0.271688	0.000004	-0.026511	0.000000	0.000000	4.000000	1.000000	0.000000
21703.355180	0.072068	0.495673	0.276526	67.963272	-41.597828	-23.285448	4.973049	0.000000	0.518445	0.000000	0.000000	0.000000	0.271688	0.000004	-0.026511	0.000000	0.000000	4.000000	1.000000	0.000000
21703.358513	0.072837	0.495675	0.276479	67.963272	-41.597828	-23.285448	4.973049	0.000000	0.518445	0.000000	0.000000	0.000000	0.230736	0.000471	-0.013918	0.000000	0.000000	4.000000	1.000000	0.000000
21703.361847	0.072837	0.495675	0.276479	67.963272	-41.597828	-23.285448	4.973049	0.000000	0.518445	0.000000	0.000000	0.000000	0.230736	0.000471	-0.013918	0.000000	0.000000	4.000000	1.000000	0.000000
21703.365180	0.072837	0.495675	0.276479	67.876328	-41.663765	-23.498730	4.976043	0.000000	0.488869	0.000000	0.000000	0.000000	0.230736	0.000471	-0.013918	0.000000	0.000000	4.000000	1.000000	0.000000
21703.368513	0.072837	0.495675	0.276479	67.876328	-41.663765	-23.498730	4.976043	0.000000	0.488869	0.000000	0.000000	0.000000	0.230736	0.000471	-0.013918	0.000000	0.000000	4.000000	1.000000	0.000000
21703.371847	0.073536	0.495656	0.276426	67.876328	-41.663765	-23.498730	4.976043	0.000000	0.488869	0.000000	0.000000	0.000000	0.209424	-0.005816	-0.016129	0.000000	0.000000	4.000000	1.000000	0.000000
21703.375180	0.073536	0.495656	0.276426	67.854179	-41.651047	-23.564051	4.976043	0.000000	0.488869	0.000000	0.000000	0.000000	0.209424	-0.005816	-0.016129	0.000000	0.000000	4.000000	1.000000	0.000000
21703.378513	0.074163	0.495615	0.276365	67.854179	-41.651047	-23.564051	4.976043	0.000000	0.488869	0.000000	0.000000	0.000000	0.188111	-0.012081	-0.018310	0.000000	0.000000	4.000000	1.000000	0.000000
21703.381847	0.074163	0.495615	0.276365	67.854179	-41.651047	-23.564051	4.976043	0.000000	0.488869	0.000000	0.000000	0.000000	0.188111	-0.012081	-0.018310	0.000000	0.000000	4.000000	1.000000	0.000000
21703.385180	0.074163	0.495615	0.276365	67.856300	-41.610474	-23.570160	4.978291	0.000000	0.465423	0.000000	0.000000	0.000000	0.188111	-0.012081	-0.018310	0.000000	0.000000	4.000000	1.000000	0.000000
21703.388513	0.074163	0.495615	0.276365	67.856300	-41.610474	-23.570160	4.978291	0.000000	0.465423	0.000000	0.000000	0.000000	0.188111	-0.012081	-0.018310	0.000000	0.000000	4.000000	1.000000	0.000000
21703.391847	0.074788	0.495594	0.276287	67.856300	-41.610474	-23.570160	4.978291	0.000000	0.465423	0.000000	0.000000	0.000000	0.187615	-0.006273	-0.023163	0.000000	0.000000	4.000000	1.000000	0.000000
21703.395180	0.074788	0.495594	0.276287	67.859489	-41.578083	-23.581341	4.978291	0.000000	0.465423	0.000000	0.000000	0.000000	0.187615	-0.006273	-0.023163	0.000000	0.000000	4.000000	1.000000	0.000000
21703.398513	0.075344	0.495574	0.276217	67.859489	-41.578083	-23.581341	4.978291	0.000000	0.465423	0.000000	0.000000	0.000000	0.166703	-0.006268	-0.021183	0.000000	0.000000	4.000000	1.000000	0.000000
21703.401847	0.075344	0.495574	0.276217	67.859489	-41.578083	-23.581341	4.978291	0.000000	0.465423	0.000000	0.000000	0.000000	0.166703	-0.006268	-0.021183	0.000000	0.000000	4.000000	1.000000	0.000000
21703.405180	0.075344	0.495574	0.276217	67.865829	-41.554291	-23.599693	4.980198	0.000000	0.444556	0.000000	0.000000	0.000000	0.166703	-0.006268	-0.021183	0.000000	0.000000	4.000000	1.000000	0.000000
21703.408513	0.075344	0.495574	0.276217	67.865829	-41.554291	-23.599693	4.980198	0.000000	0.444556	0.000000	0.000000	0.000000	0.166703	-0.006268	-0.021183	0.000000	0.000000	4.000000	1.000000	0.000000
21703.411847	0.075860	0.495530	0.276107	67.865829	-41.554291	-23.599693	4.980198	0.000000	0.444556	0.000000	0.000000	0.000000	0.154908	-0.013001	-0.033099	0.000000	0.000000	4.000000	1.000000	0.000000
21703.415180	0.075860	0.495530	0.276107	67.873924	-41.540890	-23.632738	4.980198	0.000000	0.444556	0.000000	0.000000	0.000000	0.154908	-0.013001	-0.033099	0.000000	0.000000	4.000000	1.000000	0.000000
21703.418513	0.076372	0.495464	0.275953	67.873924	-41.540890	-23.632738	4.980198	0.000000	0.444556	0.000000	0.000000	0.000000	0.153534	-0.019731	-0.046069	0.000000	0.000000	4.000000	1.000000	0.000000
21703.421847	0.076372	0.495464	0.275953	67.873924	-41.540890	-23.632738	4.980198	0.000000	0.444556	0.000000	0.000000	0.000000	0.153534	-0.019731	-0.046069	0.000000	0.000000	4.000000	1.000000	0.000000
21703.425180	0.076372	0.495464	0.275953	67.886925	-41.549210	-23.687656	4.981771	0.000000	0.426560	0.000000	0.000000	0.000000	0.153534	-0.019731	-0.046069	0.000000	0.000000	4.000000	1.000000	0.000000
21703.428513	0.076882	0.495378	0.275785	67.886925	-41.549210	-23.687656	4.981771	0.000000	0.426560	0.000000	0.000000	0.000000	0.153048	-0.025991	-0.050270	0.000000	0.000000	4.000000	1.000000	0.000000
21703.431847	0.076882	0.495378	0.275785	67.886925	-41.549210	-23.687656	4.981771	0.000000	0.426560	0.000000	0.000000	0.000000	0.153048	-0.025991	-0.050270	0.000000	0.000000	4.000000	1.000000	0.000000
21703.435180	0.076882	0.495378	0.275785	67.888466	-41.578434	-23.774431	4.982525	0.000000	0.417667	0.000000	0.000000	0.000000	0.153048	-0.025991	-0.050270	0.000000	0.000000	4.000000	1.000000	0.000000
21703.438513	0.077389	0.495290	0.275588	67.888466	-41.578434	-23.774431	4.982525	0.000000	0.417667	0.000000	0.000000	0.000000	0.152057	-0.026450	-0.059185	0.000000	0.000000	4.000000	1.000000	0.000000
21703.441847	0.077389	0.495290	0.275588	67.888466	-41.578434	-23.774431	4.982525	0.000000	0.417667	0.000000	0.000000	0.000000	0.152057	-0.026450	-0.059185	0.000000	0.000000	4.000000	1.000000	0.000000
21703.445180	0.077389	0.495290	0.275588	67.873650	-41.676048	-23.957197	4.983255	0.000000	0.408862	0.000000	0.000000	0.000000	0.152057	-0.026450	-0.059185	0.000000	0.000000	4.000000	1.000000	0.000000
21703.448513	0.077389	0.495290	0.275588	67.873650	-41.676048	-23.957197	4.983255	0.000000	0.408862	0.000000	0.000000	0.000000	0.152057	-0.026450	-0.059185	0.000000	0.000000	4.000000	1.000000	0.000000
21703.451847	0.077927	0.495160	0.275359	67.873650	-41.676048	-23.957197	4.983255	0.000000	0.408862	0.000000	0.000000	0.000000	0.161547	-0.038968	-0.068589	0.000000	0.000000	4.000000	1.000000	0.000000
21703.455180	0.077927	0.495160	0.275359	67.825737	-41.857433	-24.267612	4.983255	0.000000	0.408862	0.000000	0.000000	0.000000	0.161547	-0.038968	-0.068589	0.000000	0.000000	4.000000	1.000000	0.000000
21703.458513	0.078464	0.495009	0.275117	67.825737	-41.857433	-24.267612	4.983255	0.000000	0.408862	0.000000	0.000000	0.000000	0.161016	-0.045204	-0.072826	0.000000	0.000000	4.000000	1.000000	0.000000
21703.461847	0.078464	0.495009	0.275117	67.825737	-41.857433	-24.267612	4.983255	0.000000	0.408862	0.000000	0.000000	0.000000	0.161016	-0.045204	-0.072826	0.000000	0.000000	4.000000	1.000000	0.000000
21703.465180	0.078464	0.495009	0.275117	67.748703	-42.129982	-24.711622	4.984751	0.000000	0.390204	0.000000	0.000000	0.000000	0.161016	-0.045204	-0.072826	0.000000	0.000000	4.000000	1.000000	0.000000
21703.468513	0.078464	0.495009	0.275117	67.748703	-42.129982	-24.711622	4.984751	0.000000	0.390204	0.000000	0.000000	0.000000	0.161016	-0.045204	-0.072826	0.000000	0.000000	4.000000	1.000000	0.000000
21703.471847	0.078997	0.494817	0.274846	67.748703	-42.129982	-24.711622	4.984751	0.000000	0.390204	0.000000	0.000000	0.000000	0.160030	-0.057706	-0.081184	0.000000	0.000000	4.000000	1.000000	0.000000
21703.475180	0.078997	0.494817	0.274846	67.651459	-42.451157	-25.227066	4.984751	0.000000	0.390204	0.000000	0.000000	0.000000	0.160030	-0.057706	-0.081184	0.000000	0.000000	4.000000	1.000000	0.000000
21703.478513	0.079598	0.494604	0.274554	67.651459	-42.451157	-25.227066	4.984751	0.000000	0.390204	0.000000	0.000000	0.000000	0.180312	-0.063943	-0.087710	0.000000	0.000000	4.000000	1.000000	0.000000
21703.481847	0.079598	0.494604	0.274554	67.651459	-42.451157	-25.227066	4.984751	0.000000	0.390204	0.000000	0.000000	0.000000	0.180312	-0.063943	-0.087710	0.000000	0.000000	4.000000	1.000000	0.000000
21703.485180	0.079598	0.494604	0.274554	67.532173	-42.784809	-25.785555	4.986252	0.000000	0.370519	0.000000	0.000000	0.000000	0.180312	-0.063943	-0.087710	0.000000	0.000000	4.000000	1.000000	0.000000
21703.488513	0.079598	0.494604	0.274554	67.532173	-42.784809	-25.785555	4.986252	0.000000	0.370519	0.000000	0.000000	0.000000	0.180312	-0.063943	-0.087710	0.000000	0.000000	4.000000	1.000000	0.000000
21703.491847	0.080232	0.494370	0.274243	67.532173	-42.784809	-25.785555	4.986252	0.000000	0.370519	0.000000	0.000000	0.000000	0.190139	-0.070156	-0.093166	0.000000	0.000000	4.000000	1.000000	0.000000
21703.495180	0.080232	0.494370	0.274243	67.384766	-43.084118	-26.337065	4.986252	0.000000	0.370519	0.000000	0.000000	0.000000	0.190139	-0.070156	-0.093166	0.000000	0.000000	4.000000	1.000000	0.000000
21703.498513	0.080899	0.494115	0.273914	67.384766	-43.084118	-26.337065	4.986252	0.000000	0.370519	0.000000	0.000000	0.000000	0.199939	-0.076363	-0.098661	0.000000	0.000000	4.000000	1.000000	0.000000
21703.501847	0.080899	0.494115	0.273914	67.384766	-43.084118	-26.337065	4.986252	0.000000	0.370519	0.000000	0.000000	0.000000	0.199939	-0.076363	-0.098661	0.000000	0.000000	4.000000	1.000000	0.000000
21703.505180	0.080899	0.494115	0.273914	67.226715	-43.346214	-26.867517	4.987887	0.000000	0.347828	0.000000	0.000000	0.000000	0.199939	-0.076363	-0.098661	0.000000	0.000000	4.000000	1.000000	0.000000
21703.508513	0.080899	0.494115	0.273914	67.226715	-43.346214	-26.867517	4.987887	0.000000	0.347828	0.000000	0.000000	0.000000	0.199939	-0.076363	-0.098661	0.000000	0.000000	4.000000	1.000000	0.000000
21703.511847	0.081631	0.493859	0.273547	67.226715	-43.346214	-26.867517	4.987887	0.000000	0.347828	0.000000	0.000000	0.000000	0.219595	-0.076767	-0.110065	0.000000	0.000000	4.000000	1.000000	0.000000
21703.515180	0.081631	0.493859	0.273547	67.073563	-43.592651	-27.379225	4.987887	0.000000	0.347828	0.000000	0.000000	0.000000	0.219595	-0.076767	-0.110065	0.000000	0.000000	4.000000	1.000000	0.000000
21703.518513	0.082397	0.493563	0.273178	67.073563	-43.592651	-27.379225	4.987887	0.000000	0.347828	0.000000	0.000000	0.000000	0.229848	-0.088754	-0.110949	0.000000	0.000000	4.000000	1.000000	0.000000
21703.521847	0.082397	0.493563	0.273178	67.073563	-43.592651	-27.379225	4.987887	0.000000	0.347828	0.000000	0.000000	0.000000	0.229848	-0.088754	-0.110949	0.000000	0.000000	4.000000	1.000000	0.000000
21703.525180	0.082397	0.493563	0.273178	66.919975	-43.837727	-27.894636	4.989651	0.000000	0.321526	0.000000	0.000000	0.000000	0.229848	-0.088754	-0.110949	0.000000	0.000000	4.000000	1.000000	0.000000
21703.528513	0.082397	0.493563	0.273178	66.919975	-43.837727	-27.894636	4.989651	0.000000	0.321526	0.000000	0.000000	0.000000	0.229848	-0.088754	-0.110949	0.000000	0.000000	4.000000	1.000000	0.000000
21703.531847	0.083192	0.493246	0.272759	66.919975	-43.837727	-27.894636	4.989651	0.000000	0.321526	0.000000	0.000000	0.000000	0.238541	-0.095361	-0.125440	0.000000	0.000000	4.000000	1.000000	0.000000
21703.535180	0.083192	0.493246	0.272759	66.759964	-44.087566	-28.426052	4.989651	0.000000	0.321526	0.000000	0.000000	0.000000	0.238541	-0.095361	-0.125440	0.000000	0.000000	4.000000	1.000000	0.000000
21703.538513	0.084023	0.492909	0.272352	66.759964	-44.087566	-28.426052	4.989651	0.000000	0.321526	0.000000	0.000000	0.000000	0.249207	-0.101082	-0.122317	0.000000	0.000000	4.000000	1.000000	0.000000
21703.541847	0.084023	0.492909	0.272352	66.759964	-44.087566	-28.426052	4.989651	0.000000	0.321526	0.000000	0.000000	0.000000	0.249207	-0.101082	-0.122317	0.000000	0.000000	4.000000	1.000000	0.000000
21703.545180	0.084023	0.492909	0.272352	66.597443	-44.329891	-28.946590	4.991418	0.000000	0.292818	0.000000	0.000000	0.000000	0.249207	-0.101082	-0.122317	0.000000	0.000000	4.000000	1.000000	0.000000
21703.548513	0.084920	0.492591	0.271919	66.597443	-44.329891	-28.946590	4.991418	0.000000	0.292818	0.000000	0.000000	0.000000	0.269155	-0.095214	-0.129848	0.000000	0.000000	4.000000	1.000000	0.000000
21703.551847	0.084920	0.492591	0.271919	66.597443	-44.329891	-28.946590	4.991418	0.000000	0.292818	0.000000	0.000000	0.000000	0.269155	-0.095214	-0.129848	0.000000	0.000000	4.000000	1.000000	0.000000
21703.555180	0.084920	0.492591	0.271919	66.429916	-44.577374	-29.431463	4.992329	0.000000	0.276866	0.000000	0.000000	0.000000	0.269155	-0.095214	-0.129848	0.000000	0.000000	4.000000	1.000000	0.000000
21703.558513	0.085782	0.492234	0.271491	66.429916	-44.577374	-29.431463	4.992329	0.000000	0.276866	0.000000	0.000000	0.000000	0.258537	-0.107158	-0.128515	0.000000	0.000000	4.000000	1.000000	0.000000
21703.561847	0.085782	0.492234	0.271491	66.429916	-44.577374	-29.431463	4.992329	0.000000	0.276866	0.000000	0.000000	0.000000	0.258537	-0.107158	-0.128515	0.000000	0.000000	4.000000	1.000000	0.000000
21703.565180	0.085782	0.492234	0.271491	66.242172	-44.843723	-29.989620	4.993157	0.000000	0.261499	0.000000	0.000000	0.000000	0.258537	-0.107158	-0.128515	0.000000	0.000000	4.000000	1.000000	0.000000
21703.568513	0.086639	0.491876	0.271031	66.242172	-44.843723	-29.989620	4.993157	0.000000	0.261499	0.000000	0.000000	0.000000	0.257189	-0.107486	-0.137816	0.000000	0.000000	4.000000	1.000000	0.000000
21703.571847	0.086639	0.491876	0.271031	66.242172	-44.843723	-29.989620	4.993157	0.000000	0.261499	0.000000	0.000000	0.000000	0.257189	-0.107486	-0.137816	0.000000	0.000000	4.000000	1.000000	0.000000
21703.575180	0.086639	0.491876	0.271031	66.028656	-45.114525	-30.578068	4.993935	0.000000	0.246187	0.000000	0.000000	0.000000	0.257189	-0.107486	-0.137816	0.000000	0.000000	4.000000	1.000000	0.000000
21703.578513	0.087493	0.491537	0.270555	66.028656	-45.114525	-30.578068	4.993935	0.000000	0.246187	0.000000	0.000000	0.000000	0.256301	-0.101597	-0.142991	0.000000	0.000000	4.000000	1.000000	0.000000
21703.581847	0.087493	0.491537	0.270555	66.028656	-45.114525	-30.578068	4.993935	0.000000	0.246187	0.000000	0.000000	0.000000	0.256301	-0.101597	-0.142991	0.000000	0.000000	4.000000	1.000000	0.000000
21703.585180	0.087493	0.491537	0.270555	65.809669	-45.389706	-31.087671	4.994667	0.000000	0.230885	0.000000	0.000000	0.000000	0.256301	-0.101597	-0.142991	0.000000	0.000000	4.000000	1.000000	0.000000
21703.588513	0.088383	0.491220	0.270086	65.809669	-45.389706	-31.087671	4.994667	0.000000	0.230885	0.000000	0.000000	0.000000	0.266833	-0.095292	-0.140536	0.000000	0.000000	4.000000	1.000000	0.000000
21703.591847	0.088383	0.491220	0.270086	65.809669	-45.389706	-31.087671	4.994667	0.000000	0.230885	0.000000	0.000000	0.000000	0.266833	-0.095292	-0.140536	0.000000	0.000000	4.000000	1.000000	0.000000
21703.595180	0.088383	0.491220	0.270086	65.607307	-45.628056	-31.322393	4.995381	0.000000	0.214868	0.000000	0.000000	0.000000	0.266833	-0.095292	-0.140536	0.000000	0.000000	4.000000	1.000000	0.000000
21703.598513	0.089304	0.490921	0.269596	65.607307	-45.628056	-31.322393	4.995381	0.000000	0.214868	0.000000	0.000000	0.000000	0.276270	-0.089413	-0.146994	0.000000	0.000000	4.000000	1.000000	0.000000
21703.601847	0.089304	0.490921	0.269596	65.607307	-45.628056	-31.322393	4.995381	0.000000	0.214868	0.000000	0.000000	0.000000	0.276270	-0.089413	-0.146994	0.000000	0.000000	4.000000	1.000000	0.000000
21703.605180	0.089304	0.490921	0.269596	65.431396	-45.833683	-31.411938	4.996069	0.000000	0.198222	0.000000	0.000000	0.000000	0.276270	-0.089413	-0.146994	0.000000	0.000000	4.000000	1.000000	0.000000
21703.608513	0.090256	0.490643	0.269084	65.431396	-45.833683	-31.411938	4.996069	0.000000	0.198222	0.000000	0.000000	0.000000	0.285665	-0.083529	-0.153488	0.000000	0.000000	4.000000	1.000000	0.000000
21703.611847	0.090256	0.490643	0.269084	65.431396	-45.833683	-31.411938	4.996069	0.000000	0.198222	0.000000	0.000000	0.000000	0.285665	-0.083529	-0.153488	0.000000	0.000000	4.000000	1.000000	0.000000
21703.615180	0.090256	0.490643	0.269084	65.276894	-45.999226	-30.974304	4.996725	0.000000	0.180943	0.000000	0.000000	0.000000	0.285665	-0.083529	-0.153488	0.000000	0.000000	4.000000	1.000000	0.000000
21703.618513	0.091245	0.490406	0.268595	65.276894	-45.999226	-30.974304	4.996725	0.000000	0.180943	0.000000	0.000000	0.000000	0.296661	-0.071060	-0.146955	0.000000	0.000000	4.000000	1.000000	0.000000
21703.621847	0.091245	0.490406	0.268595	65.276894	-45.999226	-30.974304	4.996725	0.000000	0.180943	0.000000	0.000000	0.000000	0.296661	-0.071060	-0.146955	0.000000	0.000000	4.000000	1.000000	0.000000
21703.625180	0.091245	0.490406	0.268595	65.125717	-46.140690	-30.187647	4.997346	0.000000	0.162897	0.000000	0.000000	0.000000	0.296661	-0.071060	-0.146955	0.000000	0.000000	4.000000	1.000000	0.000000
21703.628513	0.092270	0.490211	0.268127	65.125717	-46.140690	-30.187647	4.997346	0.000000	0.162897	0.000000	0.000000	0.000000	0.307674	-0.058602	-0.140429	0.000000	0.000000	4.000000	1.000000	0.000000
21703.631847	0.092270	0.490211	0.268127	65.125717	-46.140690	-30.187647	4.997346	0.000000	0.162897	0.000000	0.000000	0.000000	0.307674	-0.058602	-0.140429	0.000000	0.000000	4.000000	1.000000	0.000000
21703.635180	0.092270	0.490211	0.268127	64.953232	-46.279121	-29.490967	4.997923	0.000000	0.144083	0.000000	0.000000	0.000000	0.307674	-0.058602	-0.140429	0.000000	0.000000	4.000000	1.000000	0.000000
21703.638513	0.093396	0.490035	0.267628	64.953232	-46.279121	-29.490967	4.997923	0.000000	0.144083	0.000000	0.000000	0.000000	0.337665	-0.052776	-0.149668	0.000000	0.000000	4.000000	1.000000	0.000000
21703.641847	0.093396	0.490035	0.267628	64.953232	-46.279121	-29.490967	4.997923	0.000000	0.144083	0.000000	0.000000	0.000000	0.337665	-0.052776	-0.149668	0.000000	0.000000	4.000000	1.000000	0.000000
21703.645180	0.093396	0.490035	0.267628	64.736572	-46.433784	-28.879047	4.998478	0.000000	0.123346	0.000000	0.000000	0.000000	0.337665	-0.052776	-0.149668	0.000000	0.000000	4.000000	1.000000	0.000000
21703.648513	0.094591	0.489880	0.267132	64.736572	-46.433784	-28.879047	4.998478	0.000000	0.123346	0.000000	0.000000	0.000000	0.358420	-0.046544	-0.148801	0.000000	0.000000	4.000000	1.000000	0.000000
21703.651847	0.094591	0.489880	0.267132	64.736572	-46.433784	-28.879047	4.998478	0.000000	0.123346	0.000000	0.000000	0.000000	0.358420	-0.046544	-0.148801	0.000000	0.000000	4.000000	1.000000	0.000000
21703.655180	0.094591	0.489880	0.267132	64.463387	-46.613537	-28.322414	4.998975	0.000000	0.101230	0.000000	0.000000	0.000000	0.358420	-0.046544	-0.148801	0.000000	0.000000	4.000000	1.000000	0.000000
21703.658513	0.095820	0.489745	0.266643	64.463387	-46.613537	-28.322414	4.998975	0.000000	0.101230	0.000000	0.000000	0.000000	0.368844	-0.040319	-0.146660	0.000000	0.000000	4.000000	1.000000	0.000000
21703.661847	0.095820	0.489745	0.266643	64.463387	-46.613537	-28.322414	4.998975	0.000000	0.101230	0.000000	0.000000	0.000000	0.368844	-0.040319	-0.146660	0.000000	0.000000	4.000000	1.000000	0.000000
21703.665180	0.095820	0.489745	0.266643	64.132881	-46.814590	-27.780340	4.999386	0.000000	0.078372	0.000000	0.000000	0.000000	0.368844	-0.040319	-0.146660	0.000000	0.000000	4.000000	1.000000	0.000000
21703.668513	0.097113	0.489570	0.266114	64.132881	-46.814590	-27.780340	4.999386	0.000000	0.078372	0.000000	0.000000	0.000000	0.387876	-0.052658	-0.158529	0.000000	0.000000	4.000000	1.000000	0.000000
21703.671847	0.097113	0.489570	0.266114	64.132881	-46.814590	-27.780340	4.999386	0.000000	0.078372	0.000000	0.000000	0.000000	0.387876	-0.052658	-0.158529	0.000000	0.000000	4.000000	1.000000	0.000000
21703.675180	0.097113	0.489570	0.266114	63.744389	-47.012505	-27.199575	4.999705	0.000000	0.054241	0.000000	0.000000	0.000000	0.387876	-0.052658	-0.158529	0.000000	0.000000	4.000000	1.000000	0.000000
21703.678513	0.098503	0.489353	0.265541	63.744389	-47.012505	-27.199575	4.999705	0.000000	0.054241	0.000000	0.000000	0.000000	0.417107	-0.064963	-0.171938	0.000000	0.000000	4.000000	1.000000	0.000000
21703.681847	0.098503	0.489353	0.265541	63.744389	-47.012505	-27.199575	4.999705	0.000000	0.054241	0.000000	0.000000	0.000000	0.417107	-0.064963	-0.171938	0.000000	0.000000	4.000000	1.000000	0.000000
21703.685180	0.098503	0.489353	0.265541	63.314709	-47.170364	-26.672304	4.999920	0.000000	0.028181	0.000000	0.000000	0.000000	0.417107	-0.064963	-0.171938	0.000000	0.000000	4.000000	1.000000	0.000000
21703.688513	0.099989	0.489115	0.264907	63.314709	-47.170364	-26.672304	4.999920	0.000000	0.028181	0.000000	0.000000	0.000000	0.445552	-0.071484	-0.190291	0.000000	0.000000	4.000000	1.000000	0.000000
21703.691847	0.099989	0.489115	0.264907	63.314709	-47.170364	-26.672304	4.999920	0.000000	0.028181	0.000000	0.000000	0.000000	0.445552	-0.071484	-0.190291	0.000000	0.000000	4.000000	1.000000	0.000000
21703.695180	0.099989	0.489115	0.264907	62.855526	-47.236694	-26.241123	5.000000	0.000000	0.000217	0.000000	0.000000	0.000000	0.445552	-0.071484	-0.190291	0.000000	0.000000	4.000000	1.000000	0.000000
21703.698513	0.101572	0.488856	0.264241	62.855526	-47.236694	-26.241123	5.000000	0.000000	0.000217	0.000000	0.000000	0.000000	0.475080	-0.077576	-0.199912	0.000000	0.000000	4.000000	1.000000	0.000000
21703.701847	0.101572	0.488856	0.264241	62.855526	-47.236694	-26.241123	5.000000	0.000000	0.000217	0.000000	0.000000	0.000000	0.475080	-0.077576	-0.199912	0.000000	0.000000	4.000000	1.000000	0.000000
21703.705180	0.101572	0.488856	0.264241	62.364326	-47.200172	-25.992418	4.999912	0.000000	-0.029747	0.000000	0.000000	0.000000	0.475080	-0.077576	-0.199912	0.000000	0.000000	4.000000	1.000000	0.000000
21703.708513	0.103215	0.488576	0.263516	62.364326	-47.200172	-25.992418	4.999912	0.000000	-0.029747	0.000000	0.000000	0.000000	0.492946	-0.084034	-0.217235	0.000000	0.000000	4.000000	1.000000	0.000000
21703.711847	0.103215	0.488576	0.263516	62.364326	-47.200172	-25.992418	4.999912	0.000000	-0.029747	0.000000	0.000000	0.000000	0.492946	-0.084034	-0.217235	0.000000	0.000000	4.000000	1.000000	0.000000
21703.715180	0.103215	0.488576	0.263516	61.830891	-47.051872	-25.734159	4.999628	0.000000	-0.061002	0.000000	0.000000	0.000000	0.492946	-0.084034	-0.217235	0.000000	0.000000	4.000000	1.000000	0.000000
21703.718513	0.104926	0.488277	0.262794	61.830891	-47.051872	-25.734159	4.999628	0.000000	-0.061002	0.000000	0.000000	0.000000	0.513249	-0.089712	-0.216818	0.000000	0.000000	4.000000	1.000000	0.000000
21703.721847	0.104926	0.488277	0.262794	61.830891	-47.051872	-25.734159	4.999628	0.000000	-0.061002	0.000000	0.000000	0.000000	0.513249	-0.089712	-0.216818	0.000000	0.000000	4.000000	1.000000	0.000000
21703.725180	0.104926	0.488277	0.262794	61.242245	-46.824451	-25.216997	4.999122	0.000000	-0.093709	0.000000	0.000000	0.000000	0.513249	-0.089712	-0.216818	0.000000	0.000000	4.000000	1.000000	0.000000
21703.728513	0.106739	0.487959	0.262067	61.242245	-46.824451	-25.216997	4.999122	0.000000	-0.093709	0.000000	0.000000	0.000000	0.543770	-0.095381	-0.218057	0.000000	0.000000	4.000000	1.000000	0.000000
21703.731847	0.106739	0.487959	0.262067	61.242245	-46.824451	-25.216997	4.999122	0.000000	-0.093709	0.000000	0.000000	0.000000	0.543770	-0.095381	-0.218057	0.000000	0.000000	4.000000	1.000000	0.000000
21703.735180	0.106739	0.487959	0.262067	60.614563	-46.614933	-24.513094	4.998347	0.000000	-0.128525	0.000000	0.000000	0.000000	0.543770	-0.095381	-0.218057	0.000000	0.000000	4.000000	1.000000	0.000000
21703.738513	0.108550	0.487622	0.261350	60.614563	-46.614933	-24.513094	4.998347	0.000000	-0.128525	0.000000	0.000000	0.000000	0.543530	-0.101039	-0.214895	0.000000	0.000000	4.000000	1.000000	0.000000
21703.741847	0.108550	0.487622	0.261350	60.614563	-46.614933	-24.513094	4.998347	0.000000	-0.128525	0.000000	0.000000	0.000000	0.543530	-0.101039	-0.214895	0.000000	0.000000	4.000000	1.000000	0.000000
21703.745180	0.108550	0.487622	0.261350	59.953850	-46.427734	-23.756670	4.997326	0.000000	-0.163494	0.000000	0.000000	0.000000	0.543530	-0.101039	-0.214895	0.000000	0.000000	4.000000	1.000000	0.000000
21703.748513	0.110462	0.487246	0.260615	59.953850	-46.427734	-23.756670	4.997326	0.000000	-0.163494	0.000000	0.000000	0.000000	0.573340	-0.112830	-0.220675	0.000000	0.000000	4.000000	1.000000	0.000000
21703.751847	0.110462	0.487246	0.260615	59.953850	-46.427734	-23.756670	4.997326	0.000000	-0.163494	0.000000	0.000000	0.000000	0.573340	-0.112830	-0.220675	0.000000	0.000000	4.000000	1.000000	0.000000
21703.755180	0.110462	0.487246	0.260615	59.290802	-46.264763	-23.026022	4.995976	0.000000	-0.200548	0.000000	0.000000	0.000000	0.573340	-0.112830	-0.220675	0.000000	0.000000	4.000000	1.000000	0.000000
21703.758513	0.112404	0.486831	0.259870	59.290802	-46.264763	-23.026022	4.995976	0.000000	-0.200548	0.000000	0.000000	0.000000	0.582626	-0.124593	-0.223527	0.000000	0.000000	4.000000	1.000000	0.000000
21703.761847	0.112404	0.486831	0.259870	59.290802	-46.264763	-23.026022	4.995976	0.000000	-0.200548	0.000000	0.000000	0.000000	0.582626	-0.124593	-0.223527	0.000000	0.000000	4.000000	1.000000	0.000000
21703.765180	0.112404	0.486831	0.259870	58.658642	-46.129795	-22.311686	4.994314	0.000000	-0.238380	0.000000	0.000000	0.000000	0.582626	-0.124593	-0.223527	0.000000	0.000000	4.000000	1.000000	0.000000
21703.768513	0.114379	0.486397	0.259129	58.658642	-46.129795	-22.311686	4.994314	0.000000	-0.238380	0.000000	0.000000	0.000000	0.592560	-0.130229	-0.222208	0.000000	0.000000	4.000000	1.000000	0.000000
21703.771847	0.114379	0.486397	0.259129	58.658642	-46.129795	-22.311686	4.994314	0.000000	-0.238380	0.000000	0.000000	0.000000	0.592560	-0.130229	-0.222208	0.000000	0.000000	4.000000	1.000000	0.000000
21703.775180	0.114379	0.486397	0.259129	58.038147	-46.017677	-21.481205	4.992320	0.000000	-0.277019	0.000000	0.000000	0.000000	0.592560	-0.130229	-0.222208	0.000000	0.000000	4.000000	1.000000	0.000000
21703.778513	0.116394	0.486005	0.258435	58.038147	-46.017677	-21.481205	4.992320	0.000000	-0.277019	0.000000	0.000000	0.000000	0.604570	-0.117470	-0.208178	0.000000	0.000000	4.000000	1.000000	0.000000
21703.781847	0.116394	0.486005	0.258435	58.038147	-46.017677	-21.481205	4.992320	0.000000	-0.277019	0.000000	0.000000	0.000000	0.604570	-0.117470	-0.208178	0.000000	0.000000	4.000000	1.000000	0.000000
21703.785180	0.116394	0.486005	0.258435	57.418804	-45.968182	-20.630470	4.989970	0.000000	-0.316543	0.000000	0.000000	0.000000	0.604570	-0.117470	-0.208178	0.000000	0.000000	4.000000	1.000000	0.000000
21703.788513	0.118414	0.485596	0.257781	57.418804	-45.968182	-20.630470	4.989970	0.000000	-0.316543	0.000000	0.000000	0.000000	0.605901	-0.122752	-0.196310	0.000000	0.000000	4.000000	1.000000	0.000000
21703.791847	0.118414	0.485596	0.257781	57.418804	-45.968182	-20.630470	4.989970	0.000000	-0.316543	0.000000	0.000000	0.000000	0.605901	-0.122752	-0.196310	0.000000	0.000000	4.000000	1.000000	0.000000
21703.795180	0.118414	0.485596	0.257781	56.792358	-45.990372	-19.882977	4.987293	0.000000	-0.356251	0.000000	0.000000	0.000000	0.605901	-0.122752	-0.196310	0.000000	0.000000	4.000000	1.000000	0.000000
21703.798513	0.120438	0.485209	0.257164	56.792358	-45.990372	-19.882977	4.987293	0.000000	-0.356251	0.000000	0.000000	0.000000	0.607270	-0.116195	-0.184899	0.000000	0.000000	4.000000	1.000000	0.000000
21703.801847	0.120438	0.485209	0.257164	56.792358	-45.990372	-19.882977	4.987293	0.000000	-0.356251	0.000000	0.000000	0.000000	0.607270	-0.116195	-0.184899	0.000000	0.000000	4.000000	1.000000	0.000000
21703.805180	0.120438	0.485209	0.257164	56.175064	-45.998760	-19.289589	4.984284	0.000000	-0.396123	0.000000	0.000000	0.000000	0.607270	-0.116195	-0.184899	0.000000	0.000000	4.000000	1.000000	0.000000
21703.808513	0.122436	0.484864	0.256606	56.175064	-45.998760	-19.289589	4.984284	0.000000	-0.396123	0.000000	0.000000	0.000000	0.599323	-0.103539	-0.167428	0.000000	0.000000	4.000000	1.000000	0.000000
21703.811847	0.122436	0.484864	0.256606	56.175064	-45.998760	-19.289589	4.984284	0.000000	-0.396123	0.000000	0.000000	0.000000	0.599323	-0.103539	-0.167428	0.000000	0.000000	4.000000	1.000000	0.000000
21703.815180	0.122436	0.484864	0.256606	55.600334	-45.979691	-18.938786	4.980998	0.000000	-0.435501	0.000000	0.000000	0.000000	0.599323	-0.103539	-0.167428	0.000000	0.000000	4.000000	1.000000	0.000000
21703.818513	0.124400	0.484579	0.256061	55.600334	-45.979691	-18.938786	4.980998	0.000000	-0.435501	0.000000	0.000000	0.000000	0.589161	-0.085497	-0.163582	0.000000	0.000000	4.000000	1.000000	0.000000
21703.821847	0.124400	0.484579	0.256061	55.600334	-45.979691	-18.938786	4.980998	0.000000	-0.435501	0.000000	0.000000	0.000000	0.589161	-0.085497	-0.163582	0.000000	0.000000	4.000000	1.000000	0.000000
21703.825180	0.124400	0.484579	0.256061	55.083763	-45.931126	-18.795561	4.977454	0.000000	-0.474292	0.000000	0.000000	0.000000	0.589161	-0.085497	-0.163582	0.000000	0.000000	4.000000	1.000000	0.000000
21703.828513	0.126372	0.484296	0.255570	55.083763	-45.931126	-18.795561	4.977454	0.000000	-0.474292	0.000000	0.000000	0.000000	0.591710	-0.084775	-0.147275	0.000000	0.000000	4.000000	1.000000	0.000000
21703.831847	0.126372	0.484296	0.255570	55.083763	-45.931126	-18.795561	4.977454	0.000000	-0.474292	0.000000	0.000000	0.000000	0.591710	-0.084775	-0.147275	0.000000	0.000000	4.000000	1.000000	0.000000
21703.835180	0.126372	0.484296	0.255570	54.646133	-45.857845	-18.607996	4.973591	0.000000	-0.513218	0.000000	0.000000	0.000000	0.591710	-0.084775	-0.147275	0.000000	0.000000	4.000000	1.000000	0.000000
21703.838513	0.128283	0.484075	0.255129	54.646133	-45.857845	-18.607996	4.973591	0.000000	-0.513218	0.000000	0.000000	0.000000	0.573197	-0.066440	-0.132458	0.000000	0.000000	4.000000	1.000000	0.000000
21703.841847	0.128283	0.484075	0.255129	54.646133	-45.857845	-18.607996	4.973591	0.000000	-0.513218	0.000000	0.000000	0.000000	0.573197	-0.066440	-0.132458	0.000000	0.000000	4.000000	1.000000	0.000000
21703.845180	0.128283	0.484075	0.255129	54.291862	-45.756302	-18.196861	4.969558	0.000000	-0.550906	0.000000	0.000000	0.000000	0.573197	-0.066440	-0.132458	0.000000	0.000000	4.000000	1.000000	0.000000
21703.848513	0.130135	0.483895	0.254753	54.291862	-45.756302	-18.196861	4.969558	0.000000	-0.550906	0.000000	0.000000	0.000000	0.555684	-0.053889	-0.112753	0.000000	0.000000	4.000000	1.000000	0.000000
21703.851847	0.130135	0.483895	0.254753	54.291862	-45.756302	-18.196861	4.969558	0.000000	-0.550906	0.000000	0.000000	0.000000	0.555684	-0.053889	-0.112753	0.000000	0.000000	4.000000	1.000000	0.000000
21703.855180	0.130135	0.483895	0.254753	54.007626	-45.647106	-17.899200	4.965381	0.000000	-0.587358	0.000000	0.000000	0.000000	0.555684	-0.053889	-0.112753	0.000000	0.000000	4.000000	1.000000	0.000000
21703.858513	0.131898	0.483778	0.254464	54.007626	-45.647106	-17.899200	4.965381	0.000000	-0.587358	0.000000	0.000000	0.000000	0.529008	-0.035261	-0.086744	0.000000	0.000000	4.000000	1.000000	0.000000
21703.861847	0.131898	0.483778	0.254464	54.007626	-45.647106	-17.899200	4.965381	0.000000	-0.587358	0.000000	0.000000	0.000000	0.529008	-0.035261	-0.086744	0.000000	0.000000	4.000000	1.000000	0.000000
21703.865180	0.131898	0.483778	0.254464	53.791615	-45.539238	-17.877436	4.961173	0.000000	-0.621907	0.000000	0.000000	0.000000	0.529008	-0.035261	-0.086744	0.000000	0.000000	4.000000	1.000000	0.000000
21703.868513	0.133570	0.483741	0.254246	53.791615	-45.539238	-17.877436	4.961173	0.000000	-0.621907	0.000000	0.000000	0.000000	0.501631	-0.010847	-0.065237	0.000000	0.000000	4.000000	1.000000	0.000000
21703.871847	0.133570	0.483741	0.254246	53.791615	-45.539238	-17.877436	4.961173	0.000000	-0.621907	0.000000	0.000000	0.000000	0.501631	-0.010847	-0.065237	0.000000	0.000000	4.000000	1.000000	0.000000
21703.875180	0.133570	0.483741	0.254246	53.633820	-45.481735	-18.037960	4.956976	0.000000	-0.654513	0.000000	0.000000	0.000000	0.501631	-0.010847	-0.065237	0.000000	0.000000	4.000000	1.000000	0.000000
21703.878513	0.135228	0.483808	0.254132	53.633820	-45.481735	-18.037960	4.956976	0.000000	-0.654513	0.000000	0.000000	0.000000	0.497186	0.019974	-0.034141	0.000000	0.000000	4.000000	1.000000	0.000000
21703.881847	0.135228	0.483808	0.254132	53.633820	-45.481735	-18.037960	4.956976	0.000000	-0.654513	0.000000	0.000000	0.000000	0.497186	0.019974	-0.034141	0.000000	0.000000	4.000000	1.000000	0.000000
21703.885180	0.135228	0.483808	0.254132	53.532764	-45.590893	-18.255217	4.952643	0.000000	-0.686532	0.000000	0.000000	0.000000	0.497186	0.019974	-0.034141	0.000000	0.000000	4.000000	1.000000	0.000000
21703.888513	0.136789	0.483955	0.254061	53.532764	-45.590893	-18.255217	4.952643	0.000000	-0.686532	0.000000	0.000000	0.000000	0.468401	0.044065	-0.021379	0.000000	0.000000	4.000000	1.000000	0.000000
21703.891847	0.136789	0.483955	0.254061	53.532764	-45.590893	-18.255217	4.952643	0.000000	-0.686532	0.000000	0.000000	0.000000	0.468401	0.044065	-0.021379	0.000000	0.000000	4.000000	1.000000	0.000000
21703.895180	0.136789	0.483955	0.254061	53.496216	-45.967804	-18.444508	4.948390	0.000000	-0.716545	0.000000	0.000000	0.000000	0.468401	0.044065	-0.021379	0.000000	0.000000	4.000000	1.000000	0.000000
21703.898513	0.136789	0.483955	0.254061	53.496216	-45.967804	-18.444508	4.948390	0.000000	-0.716545	0.000000	0.000000	0.000000	0.468401	0.044065	-0.021379	0.000000	0.000000	4.000000	1.000000	0.000000
21703.901847	0.137209	0.484024	0.254241	53.496216	-45.967804	-18.444508	4.948390	0.000000	-0.716545	0.000000	0.000000	0.000000	0.125983	0.020678	0.054079	0.000000	0.000000	4.000000	1.000000	0.000000
21703.905180	0.137209	0.484024	0.254241	53.467930	-46.538193	-18.598379	4.948390	0.000000	-0.716545	0.000000	0.000000	0.000000	0.125983	0.020678	0.054079	0.000000	0.000000	4.000000	1.000000	0.000000
21703.908513	0.137209	0.484024	0.254241	53.467930	-46.538193	-18.598379	4.948390	0.000000	-0.716545	0.000000	0.000000	0.000000	0.125983	0.020678	0.054079	0.000000	0.000000	4.000000	1.000000	0.000000
21703.911847	0.137209	0.484024	0.254241	53.467930	-46.538193	-18.598379	4.948390	0.000000	-0.716545	0.000000	0.000000	0.000000	0.125983	0.020678	0.054079	0.000000	0.000000	4.000000	1.000000	0.000000
21703.915180	0.136485	0.484801	0.255033	53.458759	-47.109165	-18.989962	4.947298	0.000000	-0.724050	0.000000	0.000000	0.000000	-0.217159	0.233247	0.237388	0.000000	0.000000	4.000000	1.000000	0.000000
21703.918513	0.136485	0.484801	0.255033	53.458759	-47.109165	-18.989962	4.947298	0.000000	-0.724050	0.000000	0.000000	0.000000	0.000002	0.000003	0.000004	0.000000	0.000000	4.000000	1.000000	0.000000
21703.921847	0.136485	0.484801	0.255033	53.458759	-47.109165	-18.989962	4.947298	0.000000	-0.724050	0.000000	0.000000	0.000000	0.000002	0.000003	0.000004	0.000000	0.000000	4.000000	1.000000	0.000000
21703.925180	0.136485	0.484801	0.255033	53.611656	-47.576199	-19.106159	4.949607	0.000000	-0.708092	0.000000	0.000000	0.000000	0.000002	0.000003	0.000004	0.000000	0.000000	4.000000	1.000000	0.000000
21703.928513	0.136150	0.485285	0.255295	53.611656	-47.576199	-19.106159	4.949607	0.000000	-0.708092	0.000000	0.000000	0.000000	-0.100633	0.145095	0.078602	0.000000	0.000000	4.000000	1.000000	0.000000
21703.931847	0.136150	0.485285	0.255295	53.611656	-47.576199	-19.106159	4.949607	0.000000	-0.708092	0.000000	0.000000	0.000000	-0.100633	0.145095	0.078602	0.000000	0.000000	4.000000	1.000000	0.000000
21703.935180	0.136150	0.485285	0.255295	54.186470	-48.057365	-18.778093	4.950615	0.000000	-0.701005	0.000000	0.000000	0.000000	-0.100633	0.145095	0.078602	0.000000	0.000000	4.000000	1.000000	0.000000
21703.938513	0.135089	0.485786	0.255616	54.186470	-48.057365	-18.778093	4.950615	0.000000	-0.701005	0.000000	0.000000	0.000000	-0.318192	0.150226	0.096349	0.000000	0.000000	4.000000	1.000000	0.000000
21703.941847	0.135089	0.485786	0.255616	54.186470	-48.057365	-18.778093	4.950615	0.000000	-0.701005	0.000000	0.000000	0.000000	-0.318192	0.150226	0.096349	0.000000	0.000000	4.000000	1.000000	0.000000
21703.945180	0.135089	0.485786	0.255616	55.026951	-48.427258	-18.158121	4.953546	0.000000	-0.679984	0.000000	0.000000	0.000000	-0.318192	0.150226	0.096349	0.000000	0.000000	4.000000	1.000000	0.000000
21703.948513	0.134567	0.486259	0.255634	55.026951	-48.427258	-18.158121	4.953546	0.000000	-0.679984	0.000000	0.000000	0.000000	-0.156708	0.141957	0.005338	0.000000	0.000000	4.000000	1.000000	0.000000
21703.951847	0.134567	0.486259	0.255634	55.026951	-48.427258	-18.158121	4.953546	0.000000	-0.679984	0.000000	0.000000	0.000000	-0.156708	0.141957	0.005338	0.000000	0.000000	4.000000	1.000000	0.000000
21703.955180	0.134567	0.486259	0.255634	56.057945	-48.585064	-17.213215	4.954906	0.000000	-0.669999	0.000000	0.000000	0.000000	-0.156708	0.141957	0.005338	0.000000	0.000000	4.000000	1.000000	0.000000
21703.958513	0.134054	0.486627	0.255514	56.057945	-48.585064	-17.213215	4.954906	0.000000	-0.669999	0.000000	0.000000	0.000000	-0.153909	0.110546	-0.035861	0.000000	0.000000	4.000000	1.000000	0.000000
21703.961847	0.134054	0.486627	0.255514	56.057945	-48.585064	-17.213215	4.954906	0.000000	-0.669999	0.000000	0.000000	0.000000	-0.153909	0.110546	-0.035861	0.000000	0.000000	4.000000	1.000000	0.000000
21703.965180	0.134054	0.486627	0.255514	57.152523	-48.173519	-15.655621	4.956178	0.000000	-0.660533	0.000000	0.000000	0.000000	-0.153909	0.110546	-0.035861	0.000000	0.000000	4.000000	1.000000	0.000000
21703.968513	0.132729	0.486916	0.255549	57.152523	-48.173519	-15.655621	4.956178	0.000000	-0.660533	0.000000	0.000000	0.000000	-0.397256	0.086713	0.010410	0.000000	0.000000	4.000000	1.000000	0.000000
21703.971847	0.132729	0.486916	0.255549	57.152523	-48.173519	-15.655621	4.956178	0.000000	-0.660533	0.000000	0.000000	0.000000	-0.397256	0.086713	0.010410	0.000000	0.000000	4.000000	1.000000	0.000000
21703.975180	0.132729	0.486916	0.255549	58.099483	-47.166199	-13.694904	4.959490	0.000000	-0.635186	0.000000	0.000000	0.000000	-0.397256	0.086713	0.010410	0.000000	0.000000	4.000000	1.000000	0.000000
21703.978513	0.131479	0.487167	0.255600	58.099483	-47.166199	-13.694904	4.959490	0.000000	-0.635186	0.000000	0.000000	0.000000	-0.375132	0.075162	0.015315	0.000000	0.000000	4.000000	1.000000	0.000000
21703.981847	0.131479	0.487167	0.255600	58.099483	-47.166199	-13.694904	4.959490	0.000000	-0.635186	0.000000	0.000000	0.000000	-0.375132	0.075162	0.015315	0.000000	0.000000	4.000000	1.000000	0.000000
21703.985180	0.131479	0.487167	0.255600	58.801651	-45.659691	-11.494149	4.962507	0.000000	-0.611168	0.000000	0.000000	0.000000	-0.375132	0.075162	0.015315	0.000000	0.000000	4.000000	1.000000	0.000000
21703.988513	0.130189	0.487416	0.255625	58.801651	-45.659691	-11.494149	4.962507	0.000000	-0.611168	0.000000	0.000000	0.000000	-0.386863	0.074741	0.007498	0.000000	0.000000	4.000000	1.000000	0.000000
21703.991847	0.130189	0.487416	0.255625	58.801651	-45.659691	-11.494149	4.962507	0.000000	-0.611168	0.000000	0.000000	0.000000	-0.386863	0.074741	0.007498	0.000000	0.000000	4.000000	1.000000	0.000000
21703.995180	0.130189	0.487416	0.255625	59.329483	-43.854546	-9.101902	4.965491	0.000000	-0.586426	0.000000	0.000000	0.000000	-0.386863	0.074741	0.007498	0.000000	0.000000	4.000000	1.000000	0.000000
21703.998513	0.128416	0.487623	0.255675	59.329483	-43.854546	-9.101902	4.965491	0.000000	-0.586426	0.000000	0.000000	0.000000	-0.532058	0.062060	0.014919	0.000000	0.000000	4.000000	1.000000	0.000000
21704.001847	0.128416	0.487623	0.255675	59.329483	-43.854546	-9.101902	4.965491	0.000000	-0.586426	0.000000	0.000000	0.000000	-0.532058	0.062060	0.014919	0.000000	0.000000	4.000000	1.000000	0.000000
21704.005180	0.128416	0.487623	0.255675	59.742538	-41.931103	-6.671818	4.969402	0.000000	-0.552303	0.000000	0.000000	0.000000	-0.532058	0.062060	0.014919	0.000000	0.000000	4.000000	1.000000	0.000000
21704.008513	0.126620	0.487686	0.255591	59.742538	-41.931103	-6.671818	4.969402	0.000000	-0.552303	0.000000	0.000000	0.000000	-0.538794	0.018753	-0.025193	0.000000	0.000000	4.000000	1.000000	0.000000
21704.011847	0.126620	0.487686	0.255591	59.742538	-41.931103	-6.671818	4.969402	0.000000	-0.552303	0.000000	0.000000	0.000000	-0.538794	0.018753	-0.025193	0.000000	0.000000	4.000000	1.000000	0.000000
21704.015180	0.126620	0.487686	0.255591	60.079845	-39.991100	-4.276544	4.973101	0.000000	-0.517951	0.000000	0.000000	0.000000	-0.538794	0.018753	-0.025193	0.000000	0.000000	4.000000	1.000000	0.000000
21704.018513	0.125096	0.487680	0.255256	60.079845	-39.991100	-4.276544	4.973101	0.000000	-0.517951	0.000000	0.000000	0.000000	-0.457272	-0.001579	-0.100473	0.000000	0.000000	4.000000	1.000000	0.000000
21704.021847	0.125096	0.487680	0.255256	60.079845	-39.991100	-4.276544	4.973101	0.000000	-0.517951	0.000000	0.000000	0.000000	-0.457272	-0.001579	-0.100473	0.000000	0.000000	4.000000	1.000000	0.000000
21704.025180	0.125096	0.487680	0.255256	60.427353	-38.072056	-1.837156	4.976009	0.000000	-0.489220	0.000000	0.000000	0.000000	-0.457272	-0.001579	-0.100473	0.000000	0.000000	4.000000	1.000000	0.000000
21704.028513	0.123381	0.487570	0.254815	60.427353	-38.072056	-1.837156	4.976009	0.000000	-0.489220	0.000000	0.000000	0.000000	-0.514293	-0.032938	-0.132282	0.000000	0.000000	4.000000	1.000000	0.000000
21704.031847	0.123381	0.487570	0.254815	60.427353	-38.072056	-1.837156	4.976009	0.000000	-0.489220	0.000000	0.000000	0.000000	-0.514293	-0.032938	-0.132282	0.000000	0.000000	4.000000	1.000000	0.000000
21704.035180	0.123381	0.487570	0.254815	60.778137	-36.202980	0.577538	4.979083	0.000000	-0.456872	0.000000	0.000000	0.000000	-0.514293	-0.032938	-0.132282	0.000000	0.000000	4.000000	1.000000	0.000000
21704.038513	0.121803	0.487373	0.254132	60.778137	-36.202980	0.577538	4.979083	0.000000	-0.456872	0.000000	0.000000	0.000000	-0.473591	-0.059262	-0.204913	0.000000	0.000000	4.000000	1.000000	0.000000
21704.041847	0.121803	0.487373	0.254132	60.778137	-36.202980	0.577538	4.979083	0.000000	-0.456872	0.000000	0.000000	0.000000	-0.473591	-0.059262	-0.204913	0.000000	0.000000	4.000000	1.000000	0.000000
21704.045180	0.121803	0.487373	0.254132	61.076714	-34.334011	2.959298	4.981699	0.000000	-0.427394	0.000000	0.000000	0.000000	-0.473591	-0.059262	-0.204913	0.000000	0.000000	4.000000	1.000000	0.000000
21704.048513	0.120474	0.487150	0.253262	61.076714	-34.334011	2.959298	4.981699	0.000000	-0.427394	0.000000	0.000000	0.000000	-0.398657	-0.066791	-0.260881	0.000000	0.000000	4.000000	1.000000	0.000000
21704.051847	0.120474	0.487150	0.253262	61.076714	-34.334011	2.959298	4.981699	0.000000	-0.427394	0.000000	0.000000	0.000000	-0.398657	-0.066791	-0.260881	0.000000	0.000000	4.000000	1.000000	0.000000
21704.055180	0.120474	0.487150	0.253262	61.262985	-32.433662	5.320508	4.983742	0.000000	-0.402888	0.000000	0.000000	0.000000	-0.398657	-0.066791	-0.260881	0.000000	0.000000	4.000000	1.000000	0.000000
21704.058513	0.119001	0.486866	0.252337	61.262985	-32.433662	5.320508	4.983742	0.000000	-0.402888	0.000000	0.000000	0.000000	-0.441973	-0.085313	-0.277684	0.000000	0.000000	4.000000	1.000000	0.000000
21704.061847	0.119001	0.486866	0.252337	61.262985	-32.433662	5.320508	4.983742	0.000000	-0.402888	0.000000	0.000000	0.000000	-0.441973	-0.085313	-0.277684	0.000000	0.000000	4.000000	1.000000	0.000000
21704.065180	0.119001	0.486866	0.252337	61.287300	-30.496031	7.593540	4.985886	0.000000	-0.375431	0.000000	0.000000	0.000000	-0.441973	-0.085313	-0.277684	0.000000	0.000000	4.000000	1.000000	0.000000
21704.068513	0.117482	0.486539	0.251321	61.287300	-30.496031	7.593540	4.985886	0.000000	-0.375431	0.000000	0.000000	0.000000	-0.455567	-0.098017	-0.304779	0.000000	0.000000	4.000000	1.000000	0.000000
21704.071847	0.117482	0.486539	0.251321	61.287300	-30.496031	7.593540	4.985886	0.000000	-0.375431	0.000000	0.000000	0.000000	-0.455567	-0.098017	-0.304779	0.000000	0.000000	4.000000	1.000000	0.000000
21704.075180	0.117482	0.486539	0.251321	61.136013	-28.545002	9.707902	4.987947	0.000000	-0.346965	0.000000	0.000000	0.000000	-0.455567	-0.098017	-0.304779	0.000000	0.000000	4.000000	1.000000	0.000000
21704.078513	0.116084	0.486189	0.250170	61.136013	-28.545002	9.707902	4.987947	0.000000	-0.346965	0.000000	0.000000	0.000000	-0.419422	-0.104965	-0.345277	0.000000	0.000000	4.000000	1.000000	0.000000
21704.081847	0.116084	0.486189	0.250170	61.136013	-28.545002	9.707902	4.987947	0.000000	-0.346965	0.000000	0.000000	0.000000	-0.419422	-0.104965	-0.345277	0.000000	0.000000	4.000000	1.000000	0.000000
21704.085180	0.116084	0.486189	0.250170	60.853558	-26.570498	11.655616	4.989698	0.000000	-0.320799	0.000000	0.000000	0.000000	-0.419422	-0.104965	-0.345277	0.000000	0.000000	4.000000	1.000000	0.000000
21704.088513	0.115539	0.485776	0.248734	60.853558	-26.570498	11.655616	4.989698	0.000000	-0.320799	0.000000	0.000000	0.000000	-0.163585	-0.123946	-0.430678	0.000000	0.000000	4.000000	1.000000	0.000000
21704.091847	0.115539	0.485776	0.248734	60.853558	-26.570498	11.655616	4.989698	0.000000	-0.320799	0.000000	0.000000	0.000000	-0.163585	-0.123946	-0.430678	0.000000	0.000000	4.000000	1.000000	0.000000
21704.095180	0.115539	0.485776	0.248734	60.529385	-24.634340	13.384461	4.990272	0.000000	-0.311748	0.000000	0.000000	0.000000	-0.163585	-0.123946	-0.430678	0.000000	0.000000	4.000000	1.000000	0.000000
21704.098513	0.116100	0.485318	0.246923	60.529385	-24.634340	13.384461	4.990272	0.000000	-0.311748	0.000000	0.000000	0.000000	0.168540	-0.137467	-0.543224	0.000000	0.000000	4.000000	1.000000	0.000000
21704.101847	0.116100	0.485318	0.246923	60.529385	-24.634340	13.384461	4.990272	0.000000	-0.311748	0.000000	0.000000	0.000000	0.168540	-0.137467	-0.543224	0.000000	0.000000	4.000000	1.000000	0.000000
21704.105180	0.116100	0.485318	0.246923	60.112003	-22.799150	14.995472	4.989405	0.000000	-0.325331	0.000000	0.000000	0.000000	0.168540	-0.137467	-0.543224	0.000000	0.000000	4.000000	1.000000	0.000000
21704.108513	0.115942	0.484449	0.245129	60.112003	-22.799150	14.995472	4.989405	0.000000	-0.325331	0.000000	0.000000	0.000000	-0.047661	-0.260765	-0.538290	0.000000	0.000000	4.000000	1.000000	0.000000
21704.111847	0.115942	0.484449	0.245129	60.112003	-22.799150	14.995472	4.989405	0.000000	-0.325331	0.000000	0.000000	0.000000	-0.047661	-0.260765	-0.538290	0.000000	0.000000	4.000000	1.000000	0.000000
21704.115180	0.115942	0.484449	0.245129	59.503059	-21.192085	15.983944	4.989460	0.000000	-0.324483	0.000000	0.000000	0.000000	-0.047661	-0.260765	-0.538290	0.000000	0.000000	4.000000	1.000000	0.000000
21704.118513	0.116745	0.483688	0.243370	59.503059	-21.192085	15.983944	4.989460	0.000000	-0.324483	0.000000	0.000000	0.000000	0.240918	-0.228241	-0.527721	0.000000	0.000000	4.000000	1.000000	0.000000
21704.121847	0.116745	0.483688	0.243370	59.503059	-21.192085	15.983944	4.989460	0.000000	-0.324483	0.000000	0.000000	0.000000	0.240918	-0.228241	-0.527721	0.000000	0.000000	4.000000	1.000000	0.000000
21704.125180	0.116745	0.483688	0.243370	58.669262	-19.854357	16.207695	4.988207	0.000000	-0.343206	0.000000	0.000000	0.000000	0.240918	-0.228241	-0.527721	0.000000	0.000000	4.000000	1.000000	0.000000
21704.128513	0.117982	0.482796	0.241582	58.669262	-19.854357	16.207695	4.988207	0.000000	-0.343206	0.000000	0.000000	0.000000	0.371043	-0.267493	-0.536261	0.000000	0.000000	4.000000	1.000000	0.000000
21704.131847	0.117982	0.482796	0.241582	58.669262	-19.854357	16.207695	4.988207	0.000000	-0.343206	0.000000	0.000000	0.000000	0.371043	-0.267493	-0.536261	0.000000	0.000000	4.000000	1.000000	0.000000
21704.135180	0.117982	0.482796	0.241582	57.695072	-18.970831	15.681866	4.986207	0.000000	-0.371134	0.000000	0.000000	0.000000	0.371043	-0.267493	-0.536261	0.000000	0.000000	4.000000	1.000000	0.000000
21704.138513	0.118507	0.481817	0.240054	57.695072	-18.970831	15.681866	4.986207	0.000000	-0.371134	0.000000	0.000000	0.000000	0.157520	-0.293926	-0.458495	0.000000	0.000000	4.000000	1.000000	0.000000
21704.141847	0.118507	0.481817	0.240054	57.695072	-18.970831	15.681866	4.986207	0.000000	-0.371134	0.000000	0.000000	0.000000	0.157520	-0.293926	-0.458495	0.000000	0.000000	4.000000	1.000000	0.000000
21704.145180	0.118507	0.481817	0.240054	56.541855	-18.381470	14.959832	4.985207	0.000000	-0.384326	0.000000	0.000000	0.000000	0.157520	-0.293926	-0.458495	0.000000	0.000000	4.000000	1.000000	0.000000
21704.148513	0.119617	0.480988	0.238784	56.541855	-18.381470	14.959832	4.985207	0.000000	-0.384326	0.000000	0.000000	0.000000	0.333074	-0.248667	-0.381036	0.000000	0.000000	4.000000	1.000000	0.000000
21704.151847	0.119617	0.480988	0.238784	56.541855	-18.381470	14.959832	4.985207	0.000000	-0.384326	0.000000	0.000000	0.000000	0.333074	-0.248667	-0.381036	0.000000	0.000000	4.000000	1.000000	0.000000
21704.155180	0.119617	0.480988	0.238784	55.464504	-18.265345	14.774422	4.983212	0.000000	-0.409386	0.000000	0.000000	0.000000	0.333074	-0.248667	-0.381036	0.000000	0.000000	4.000000	1.000000	0.000000
21704.158513	0.120620	0.480109	0.237706	55.464504	-18.265345	14.774422	4.983212	0.000000	-0.409386	0.000000	0.000000	0.000000	0.301092	-0.263598	-0.323525	0.000000	0.000000	4.000000	1.000000	0.000000
21704.161847	0.120620	0.480109	0.237706	55.464504	-18.265345	14.774422	4.983212	0.000000	-0.409386	0.000000	0.000000	0.000000	0.301092	-0.263598	-0.323525	0.000000	0.000000	4.000000	1.000000	0.000000
21704.165180	0.120620	0.480109	0.237706	54.640812	-18.831472	14.774899	4.981293	0.000000	-0.432116	0.000000	0.000000	0.000000	0.301092	-0.263598	-0.323525	0.000000	0.000000	4.000000	1.000000	0.000000
21704.168513	0.121659	0.479156	0.236651	54.640812	-18.831472	14.774899	4.981293	0.000000	-0.432116	0.000000	0.000000	0.000000	0.311621	-0.285754	-0.316417	0.000000	0.000000	4.000000	1.000000	0.000000
21704.171847	0.121659	0.479156	0.236651	54.640812	-18.831472	14.774899	4.981293	0.000000	-0.432116	0.000000	0.000000	0.000000	0.311621	-0.285754	-0.316417	0.000000	0.000000	4.000000	1.000000	0.000000
21704.175180	0.121659	0.479156	0.236651	53.955795	-19.744621	14.546181	4.979189	0.000000	-0.455714	0.000000	0.000000	0.000000	0.311621	-0.285754	-0.316417	0.000000	0.000000	4.000000	1.000000	0.000000
21704.178513	0.123433	0.477997	0.235548	53.955795	-19.744621	14.546181	4.979189	0.000000	-0.455714	0.000000	0.000000	0.000000	0.532047	-0.347791	-0.330901	0.000000	0.000000	4.000000	1.000000	0.000000
21704.181847	0.123433	0.477997	0.235548	53.955795	-19.744621	14.546181	4.979189	0.000000	-0.455714	0.000000	0.000000	0.000000	0.532047	-0.347791	-0.330901	0.000000	0.000000	4.000000	1.000000	0.000000
21704.185180	0.123433	0.477997	0.235548	53.286427	-20.539188	14.153090	4.975441	0.000000	-0.494965	0.000000	0.000000	0.000000	0.532047	-0.347791	-0.330901	0.000000	0.000000	4.000000	1.000000	0.000000
21704.188513	0.125331	0.476749	0.234595	53.286427	-20.539188	14.153090	4.975441	0.000000	-0.494965	0.000000	0.000000	0.000000	0.569405	-0.374375	-0.285961	0.000000	0.000000	4.000000	1.000000	0.000000
21704.191847	0.125331	0.476749	0.234595	53.286427	-20.539188	14.153090	4.975441	0.000000	-0.494965	0.000000	0.000000	0.000000	0.569405	-0.374375	-0.285961	0.000000	0.000000	4.000000	1.000000	0.000000
21704.195180	0.125331	0.476749	0.234595	52.657993	-21.218151	13.647787	4.971105	0.000000	-0.536762	0.000000	0.000000	0.000000	0.569405	-0.374375	-0.285961	0.000000	0.000000	4.000000	1.000000	0.000000
21704.198513	0.127212	0.475257	0.233756	52.657993	-21.218151	13.647787	4.971105	0.000000	-0.536762	0.000000	0.000000	0.000000	0.564478	-0.447703	-0.251699	0.000000	0.000000	4.000000	1.000000	0.000000
21704.201847	0.127212	0.475257	0.233756	52.657993	-21.218151	13.647787	4.971105	0.000000	-0.536762	0.000000	0.000000	0.000000	0.564478	-0.447703	-0.251699	0.000000	0.000000	4.000000	1.000000	0.000000
21704.205180	0.127212	0.475257	0.233756	52.019249	-21.767500	13.108340	4.966460	0.000000	-0.578163	0.000000	0.000000	0.000000	0.564478	-0.447703	-0.251699	0.000000	0.000000	4.000000	1.000000	0.000000
21704.208513	0.129474	0.473693	0.232968	52.019249	-21.767500	13.108340	4.966460	0.000000	-0.578163	0.000000	0.000000	0.000000	0.678422	-0.469169	-0.236335	0.000000	0.000000	4.000000	1.000000	0.000000
21704.211847	0.129474	0.473693	0.232968	52.019249	-21.767500	13.108340	4.966460	0.000000	-0.578163	0.000000	0.000000	0.000000	0.678422	-0.469169	-0.236335	0.000000	0.000000	4.000000	1.000000	0.000000
21704.215180	0.129474	0.473693	0.232968	51.390709	-22.278156	12.684226	4.960460	0.000000	-0.627568	0.000000	0.000000	0.000000	0.678422	-0.469169	-0.236335	0.000000	0.000000	4.000000	1.000000	0.000000
21704.218513	0.131505	0.472058	0.232409	51.390709	-22.278156	12.684226	4.960460	0.000000	-0.627568	0.000000	0.000000	0.000000	0.609387	-0.490454	-0.167625	0.000000	0.000000	4.000000	1.000000	0.000000
21704.221847	0.131505	0.472058	0.232409	51.390709	-22.278156	12.684226	4.960460	0.000000	-0.627568	0.000000	0.000000	0.000000	0.609387	-0.490454	-0.167625	0.000000	0.000000	4.000000	1.000000	0.000000
21704.225180	0.131505	0.472058	0.232409	50.756184	-22.894979	12.241956	4.954683	0.000000	-0.671649	0.000000	0.000000	0.000000	0.609387	-0.490454	-0.167625	0.000000	0.000000	4.000000	1.000000	0.000000
21704.228513	0.133436	0.470485	0.232038	50.756184	-22.894979	12.241956	4.954683	0.000000	-0.671649	0.000000	0.000000	0.000000	0.579233	-0.471949	-0.111442	0.000000	0.000000	4.000000	1.000000	0.000000
21704.231847	0.133436	0.470485	0.232038	50.756184	-22.894979	12.241956	4.954683	0.000000	-0.671649	0.000000	0.000000	0.000000	0.579233	-0.471949	-0.111442	0.000000	0.000000	4.000000	1.000000	0.000000
21704.235180	0.133436	0.470485	0.232038	50.139961	-23.639730	11.523125	4.948885	0.000000	-0.713116	0.000000	0.000000	0.000000	0.579233	-0.471949	-0.111442	0.000000	0.000000	4.000000	1.000000	0.000000
21704.238513	0.135383	0.468952	0.231751	50.139961	-23.639730	11.523125	4.948885	0.000000	-0.713116	0.000000	0.000000	0.000000	0.584231	-0.459920	-0.086038	0.000000	0.000000	4.000000	1.000000	0.000000
21704.241847	0.135383	0.468952	0.231751	50.139961	-23.639730	11.523125	4.948885	0.000000	-0.713116	0.000000	0.000000	0.000000	0.584231	-0.459920	-0.086038	0.000000	0.000000	4.000000	1.000000	0.000000
21704.245180	0.135383	0.468952	0.231751	49.566418	-24.472155	10.783147	4.942723	0.000000	-0.754644	0.000000	0.000000	0.000000	0.584231	-0.459920	-0.086038	0.000000	0.000000	4.000000	1.000000	0.000000
21704.248513	0.137149	0.467516	0.231571	49.566418	-24.472155	10.783147	4.942723	0.000000	-0.754644	0.000000	0.000000	0.000000	0.529625	-0.430904	-0.053834	0.000000	0.000000	4.000000	1.000000	0.000000
21704.251847	0.137149	0.467516	0.231571	49.566418	-24.472155	10.783147	4.942723	0.000000	-0.754644	0.000000	0.000000	0.000000	0.529625	-0.430904	-0.053834	0.000000	0.000000	4.000000	1.000000	0.000000
21704.255180	0.137149	0.467516	0.231571	49.035130	-25.304491	10.225735	4.936879	0.000000	-0.791973	0.000000	0.000000	0.000000	0.529625	-0.430904	-0.053834	0.000000	0.000000	4.000000	1.000000	0.000000
21704.258513	0.138932	0.466157	0.231478	49.035130	-25.304491	10.225735	4.936879	0.000000	-0.791973	0.000000	0.000000	0.000000	0.535067	-0.407701	-0.028146	0.000000	0.000000	4.000000	1.000000	0.000000
21704.261847	0.138932	0.466157	0.231478	49.035130	-25.304491	10.225735	4.936879	0.000000	-0.791973	0.000000	0.000000	0.000000	0.535067	-0.407701	-0.028146	0.000000	0.000000	4.000000	1.000000	0.000000
21704.265180	0.138932	0.466157	0.231478	48.580322	-26.068687	9.947042	4.930746	0.000000	-0.829301	0.000000	0.000000	0.000000	0.535067	-0.407701	-0.028146	0.000000	0.000000	4.000000	1.000000	0.000000
21704.268513	0.140719	0.464854	0.231392	48.580322	-26.068687	9.947042	4.930746	0.000000	-0.829301	0.000000	0.000000	0.000000	0.535942	-0.390661	-0.025832	0.000000	0.000000	4.000000	1.000000	0.000000
21704.271847	0.140719	0.464854	0.231392	48.580322	-26.068687	9.947042	4.930746	0.000000	-0.829301	0.000000	0.000000	0.000000	0.535942	-0.390661	-0.025832	0.000000	0.000000	4.000000	1.000000	0.000000
21704.275180	0.140719	0.464854	0.231392	48.189590	-26.756664	9.741970	4.924336	0.000000	-0.866550	0.000000	0.000000	0.000000	0.535942	-0.390661	-0.025832	0.000000	0.000000	4.000000	1.000000	0.000000
21704.278513	0.142319	0.463571	0.231386	48.189590	-26.756664	9.741970	4.924336	0.000000	-0.866550	0.000000	0.000000	0.000000	0.479989	-0.385059	-0.001774	0.000000	0.000000	4.000000	1.000000	0.000000
21704.281847	0.142319	0.463571	0.231386	48.189590	-26.756664	9.741970	4.924336	0.000000	-0.866550	0.000000	0.000000	0.000000	0.479989	-0.385059	-0.001774	0.000000	0.000000	4.000000	1.000000	0.000000
21704.285180	0.142319	0.463571	0.231386	47.845634	-27.349710	9.513018	4.918417	0.000000	-0.899540	0.000000	0.000000	0.000000	0.479989	-0.385059	-0.001774	0.000000	0.000000	4.000000	1.000000	0.000000
21704.288513	0.143928	0.462383	0.231420	47.845634	-27.349710	9.513018	4.918417	0.000000	-0.899540	0.000000	0.000000	0.000000	0.482931	-0.356471	0.010213	0.000000	0.000000	4.000000	1.000000	0.000000
21704.291847	0.143928	0.462383	0.231420	47.845634	-27.349710	9.513018	4.918417	0.000000	-0.899540	0.000000	0.000000	0.000000	0.482931	-0.356471	0.010213	0.000000	0.000000	4.000000	1.000000	0.000000
21704.295180	0.143928	0.462383	0.231420	47.530544	-27.844700	9.135676	4.912283	0.000000	-0.932456	0.000000	0.000000	0.000000	0.482931	-0.356471	0.010213	0.000000	0.000000	4.000000	1.000000	0.000000
21704.298513	0.145385	0.461290	0.231529	47.530544	-27.844700	9.135676	4.912283	0.000000	-0.932456	0.000000	0.000000	0.000000	0.436939	-0.327910	0.032660	0.000000	0.000000	4.000000	1.000000	0.000000
21704.301847	0.145385	0.461290	0.231529	47.530544	-27.844700	9.135676	4.912283	0.000000	-0.932456	0.000000	0.000000	0.000000	0.436939	-0.327910	0.032660	0.000000	0.000000	4.000000	1.000000	0.000000
21704.305180	0.145385	0.461290	0.231529	47.252800	-28.261663	8.628584	4.906621	0.000000	-0.961809	0.000000	0.000000	0.000000	0.436939	-0.327910	0.032660	0.000000	0.000000	4.000000	1.000000	0.000000
21704.308513	0.146659	0.460272	0.231736	47.252800	-28.261663	8.628584	4.906621	0.000000	-0.961809	0.000000	0.000000	0.000000	0.382212	-0.305119	0.062278	0.000000	0.000000	4.000000	1.000000	0.000000
21704.311847	0.146659	0.460272	0.231736	47.252800	-28.261663	8.628584	4.906621	0.000000	-0.961809	0.000000	0.000000	0.000000	0.382212	-0.305119	0.062278	0.000000	0.000000	4.000000	1.000000	0.000000
21704.315180	0.146659	0.460272	0.231736	47.016960	-28.596867	8.236253	4.901632	0.000000	-0.986919	0.000000	0.000000	0.000000	0.382212	-0.305119	0.062278	0.000000	0.000000	4.000000	1.000000	0.000000
21704.318513	0.147777	0.459408	0.232005	47.016960	-28.596867	8.236253	4.901632	0.000000	-0.986919	0.000000	0.000000	0.000000	0.335337	-0.259287	0.080738	0.000000	0.000000	4.000000	1.000000	0.000000
21704.321847	0.147777	0.459408	0.232005	47.016960	-28.596867	8.236253	4.901632	0.000000	-0.986919	0.000000	0.000000	0.000000	0.335337	-0.259287	0.080738	0.000000	0.000000	4.000000	1.000000	0.000000
21704.325180	0.147777	0.459408	0.232005	46.855862	-28.877590	8.016061	4.897240	0.000000	-1.008485	0.000000	0.000000	0.000000	0.335337	-0.259287	0.080738	0.000000	0.000000	4.000000	1.000000	0.000000
21704.328513	0.148748	0.458639	0.232384	46.855862	-28.877590	8.016061	4.897240	0.000000	-1.008485	0.000000	0.000000	0.000000	0.291488	-0.230692	0.113584	0.000000	0.000000	4.000000	1.000000	0.000000
21704.331847	0.148748	0.458639	0.232384	46.855862	-28.877590	8.016061	4.897240	0.000000	-1.008485	0.000000	0.000000	0.000000	0.291488	-0.230692	0.113584	0.000000	0.000000	4.000000	1.000000	0.000000
21704.335180	0.148748	0.458639	0.232384	46.802624	-29.097193	7.937333	4.893489	0.000000	-1.026531	0.000000	0.000000	0.000000	0.291488	-0.230692	0.113584	0.000000	0.000000	4.000000	1.000000	0.000000
21704.338513	0.149528	0.457965	0.232818	46.802624	-29.097193	7.937333	4.893489	0.000000	-1.026531	0.000000	0.000000	0.000000	0.233788	-0.202153	0.130143	0.000000	0.000000	4.000000	1.000000	0.000000
21704.341847	0.149528	0.457965	0.232818	46.802624	-29.097193	7.937333	4.893489	0.000000	-1.026531	0.000000	0.000000	0.000000	0.233788	-0.202153	0.130143	0.000000	0.000000	4.000000	1.000000	0.000000
21704.345180	0.149528	0.457965	0.232818	46.803982	-29.254936	7.835569	4.890564	0.000000	-1.040376	0.000000	0.000000	0.000000	0.233788	-0.202153	0.130143	0.000000	0.000000	4.000000	1.000000	0.000000
21704.348513	0.150252	0.457426	0.233310	46.803982	-29.254936	7.835569	4.890564	0.000000	-1.040376	0.000000	0.000000	0.000000	0.217353	-0.161942	0.147695	0.000000	0.000000	4.000000	1.000000	0.000000
21704.351847	0.150252	0.457426	0.233310	46.803982	-29.254936	7.835569	4.890564	0.000000	-1.040376	0.000000	0.000000	0.000000	0.217353	-0.161942	0.147695	0.000000	0.000000	4.000000	1.000000	0.000000
21704.355180	0.150252	0.457426	0.233310	46.799194	-29.356901	7.759912	4.887906	0.000000	-1.052795	0.000000	0.000000	0.000000	0.217353	-0.161942	0.147695	0.000000	0.000000	4.000000	1.000000	0.000000
21704.358513	0.150252	0.457426	0.233310	46.799194	-29.356901	7.759912	4.887906	0.000000	-1.052795	0.000000	0.000000	0.000000	0.217353	-0.161942	0.147695	0.000000	0.000000	4.000000	1.000000	0.000000
21704.361847	0.150872	0.456923	0.233791	46.799194	-29.356901	7.759912	4.887906	0.000000	-1.052795	0.000000	0.000000	0.000000	0.186013	-0.150631	0.144282	0.000000	0.000000	4.000000	1.000000	0.000000
21704.365180	0.150872	0.456923	0.233791	46.802757	-29.392262	7.751268	4.887906	0.000000	-1.052795	0.000000	0.000000	0.000000	0.186013	-0.150631	0.144282	0.000000	0.000000	4.000000	1.000000	0.000000
21704.368513	0.151414	0.456459	0.234223	46.802757	-29.392262	7.751268	4.887906	0.000000	-1.052795	0.000000	0.000000	0.000000	0.162416	-0.139268	0.129585	0.000000	0.000000	4.000000	1.000000	0.000000
21704.371847	0.151414	0.456459	0.234223	46.802757	-29.392262	7.751268	4.887906	0.000000	-1.052795	0.000000	0.000000	0.000000	0.162416	-0.139268	0.129585	0.000000	0.000000	4.000000	1.000000	0.000000
21704.375180	0.151414	0.456459	0.234223	46.820507	-29.369349	7.793565	4.883727	0.000000	-1.072012	0.000000	0.000000	0.000000	0.162416	-0.139268	0.129585	0.000000	0.000000	4.000000	1.000000	0.000000
21704.378513	0.151414	0.456459	0.234223	46.820507	-29.369349	7.793565	4.883727	0.000000	-1.072012	0.000000	0.000000	0.000000	0.162416	-0.139268	0.129585	0.000000	0.000000	4.000000	1.000000	0.000000
21704.381847	0.151938	0.456014	0.234576	46.820507	-29.369349	7.793565	4.883727	0.000000	-1.072012	0.000000	0.000000	0.000000	0.157457	-0.133638	0.106058	0.000000	0.000000	4.000000	1.000000	0.000000
21704.385180	0.151938	0.456014	0.234576	46.861118	-29.338734	7.866959	4.883727	0.000000	-1.072012	0.000000	0.000000	0.000000	0.157457	-0.133638	0.106058	0.000000	0.000000	4.000000	1.000000	0.000000
21704.388513	0.152414	0.455587	0.234859	46.861118	-29.338734	7.866959	4.883727	0.000000	-1.072012	0.000000	0.000000	0.000000	0.142614	-0.127956	0.084795	0.000000	0.000000	4.000000	1.000000	0.000000
21704.391847	0.152414	0.455587	0.234859	46.861118	-29.338734	7.866959	4.883727	0.000000	-1.072012	0.000000	0.000000	0.000000	0.142614	-0.127956	0.084795	0.000000	0.000000	4.000000	1.000000	0.000000
21704.395180	0.152414	0.455587	0.234859	46.913517	-29.312166	7.939085	4.879953	0.000000	-1.089065	0.000000	0.000000	0.000000	0.142614	-0.127956	0.084795	0.000000	0.000000	4.000000	1.000000	0.000000
21704.398513	0.152414	0.455587	0.234859	46.913517	-29.312166	7.939085	4.879953	0.000000	-1.089065	0.000000	0.000000	0.000000	0.142614	-0.127956	0.084795	0.000000	0.000000	4.000000	1.000000	0.000000
21704.401847	0.152840	0.455141	0.235071	46.913517	-29.312166	7.939085	4.879953	0.000000	-1.089065	0.000000	0.000000	0.000000	0.127721	-0.133819	0.063590	0.000000	0.000000	4.000000	1.000000	0.000000
21704.405180	0.152840	0.455141	0.235071	46.958759	-29.288015	7.999517	4.879953	0.000000	-1.089065	0.000000	0.000000	0.000000	0.127721	-0.133819	0.063590	0.000000	0.000000	4.000000	1.000000	0.000000
21704.408513	0.153255	0.454714	0.235236	46.958759	-29.288015	7.999517	4.879953	0.000000	-1.089065	0.000000	0.000000	0.000000	0.124707	-0.128077	0.049543	0.000000	0.000000	4.000000	1.000000	0.000000
21704.411847	0.153255	0.454714	0.235236	46.958759	-29.288015	7.999517	4.879953	0.000000	-1.089065	0.000000	0.000000	0.000000	0.124707	-0.128077	0.049543	0.000000	0.000000	4.000000	1.000000	0.000000
21704.415180	0.153255	0.454714	0.235236	47.011051	-29.273794	8.065768	4.876593	0.000000	-1.104014	0.000000	0.000000	0.000000	0.124707	-0.128077	0.049543	0.000000	0.000000	4.000000	1.000000	0.000000
21704.418513	0.153255	0.454714	0.235236	47.011051	-29.273794	8.065768	4.876593	0.000000	-1.104014	0.000000	0.000000	0.000000	0.124707	-0.128077	0.049543	0.000000	0.000000	4.000000	1.000000	0.000000
21704.421847	0.153602	0.454268	0.235400	47.011051	-29.273794	8.065768	4.876593	0.000000	-1.104014	0.000000	0.000000	0.000000	0.103988	-0.133961	0.049088	0.000000	0.000000	4.000000	1.000000	0.000000
21704.425180	0.153602	0.454268	0.235400	47.057434	-29.254469	8.177098	4.876593	0.000000	-1.104014	0.000000	0.000000	0.000000	0.103988	-0.133961	0.049088	0.000000	0.000000	4.000000	1.000000	0.000000
21704.428513	0.153988	0.453860	0.235587	47.057434	-29.254469	8.177098	4.876593	0.000000	-1.104014	0.000000	0.000000	0.000000	0.115941	-0.122473	0.056007	0.000000	0.000000	4.000000	1.000000	0.000000
21704.431847	0.153988	0.453860	0.235587	47.057434	-29.254469	8.177098	4.876593	0.000000	-1.104014	0.000000	0.000000	0.000000	0.115941	-0.122473	0.056007	0.000000	0.000000	4.000000	1.000000	0.000000
21704.435180	0.153988	0.453860	0.235587	47.076527	-29.227810	8.344090	4.873663	0.000000	-1.116876	0.000000	0.000000	0.000000	0.115941	-0.122473	0.056007	0.000000	0.000000	4.000000	1.000000	0.000000
21704.438513	0.153988	0.453860	0.235587	47.076527	-29.227810	8.344090	4.873663	0.000000	-1.116876	0.000000	0.000000	0.000000	0.115941	-0.122473	0.056007	0.000000	0.000000	4.000000	1.000000	0.000000
21704.441847	0.154392	0.453431	0.235849	47.076527	-29.227810	8.344090	4.873663	0.000000	-1.116876	0.000000	0.000000	0.000000	0.121109	-0.128498	0.078843	0.000000	0.000000	4.000000	1.000000	0.000000
21704.445180	0.154392	0.453431	0.235849	47.080204	-29.196350	8.483610	4.873663	0.000000	-1.116876	0.000000	0.000000	0.000000	0.121109	-0.128498	0.078843	0.000000	0.000000	4.000000	1.000000	0.000000
21704.448513	0.154806	0.453060	0.236158	47.080204	-29.196350	8.483610	4.873663	0.000000	-1.116876	0.000000	0.000000	0.000000	0.124263	-0.111248	0.092536	0.000000	0.000000	4.000000	1.000000	0.000000
21704.451847	0.154806	0.453060	0.236158	47.080204	-29.196350	8.483610	4.873663	0.000000	-1.116876	0.000000	0.000000	0.000000	0.124263	-0.111248	0.092536	0.000000	0.000000	4.000000	1.000000	0.000000
21704.455180	0.154806	0.453060	0.236158	47.086334	-29.160063	8.522354	4.870559	0.000000	-1.130333	0.000000	0.000000	0.000000	0.124263	-0.111248	0.092536	0.000000	0.000000	4.000000	1.000000	0.000000
21704.458513	0.154806	0.453060	0.236158	47.086334	-29.160063	8.522354	4.870559	0.000000	-1.130333	0.000000	0.000000	0.000000	0.124263	-0.111248	0.092536	0.000000	0.000000	4.000000	1.000000	0.000000
21704.461847	0.155257	0.452631	0.236473	47.086334	-29.160063	8.522354	4.870559	0.000000	-1.130333	0.000000	0.000000	0.000000	0.135215	-0.128859	0.094597	0.000000	0.000000	4.000000	1.000000	0.000000
21704.465180	0.155257	0.452631	0.236473	47.113937	-29.118856	8.588463	4.870559	0.000000	-1.130333	0.000000	0.000000	0.000000	0.135215	-0.128859	0.094597	0.000000	0.000000	4.000000	1.000000	0.000000
21704.468513	0.155781	0.452201	0.236803	47.113937	-29.118856	8.588463	4.870559	0.000000	-1.130333	0.000000	0.000000	0.000000	0.157114	-0.129077	0.099083	0.000000	0.000000	4.000000	1.000000	0.000000
21704.471847	0.155781	0.452201	0.236803	47.113937	-29.118856	8.588463	4.870559	0.000000	-1.130333	0.000000	0.000000	0.000000	0.157114	-0.129077	0.099083	0.000000	0.000000	4.000000	1.000000	0.000000
21704.475180	0.155781	0.452201	0.236803	47.171371	-29.072826	8.711729	4.866800	0.000000	-1.146408	0.000000	0.000000	0.000000	0.157114	-0.129077	0.099083	0.000000	0.000000	4.000000	1.000000	0.000000
21704.478513	0.155781	0.452201	0.236803	47.171371	-29.072826	8.711729	4.866800	0.000000	-1.146408	0.000000	0.000000	0.000000	0.157114	-0.129077	0.099083	0.000000	0.000000	4.000000	1.000000	0.000000
21704.481847	0.156377	0.451731	0.237148	47.171371	-29.072826	8.711729	4.866800	0.000000	-1.146408	0.000000	0.000000	0.000000	0.179030	-0.140973	0.103402	0.000000	0.000000	4.000000	1.000000	0.000000
21704.485180	0.156377	0.451731	0.237148	47.246708	-29.021484	8.856697	4.866800	0.000000	-1.146408	0.000000	0.000000	0.000000	0.179030	-0.140973	0.103402	0.000000	0.000000	4.000000	1.000000	0.000000
21704.488513	0.157084	0.451201	0.237514	47.246708	-29.021484	8.856697	4.866800	0.000000	-1.146408	0.000000	0.000000	0.000000	0.211905	-0.158785	0.109926	0.000000	0.000000	4.000000	1.000000	0.000000
21704.491847	0.157084	0.451201	0.237514	47.246708	-29.021484	8.856697	4.866800	0.000000	-1.146408	0.000000	0.000000	0.000000	0.211905	-0.158785	0.109926	0.000000	0.000000	4.000000	1.000000	0.000000
21704.495180	0.157084	0.451201	0.237514	47.313797	-28.962523	9.010110	4.861563	0.000000	-1.168419	0.000000	0.000000	0.000000	0.211905	-0.158785	0.109926	0.000000	0.000000	4.000000	1.000000	0.000000
21704.498513	0.157084	0.451201	0.237514	47.313797	-28.962523	9.010110	4.861563	0.000000	-1.168419	0.000000	0.000000	0.000000	0.211905	-0.158785	0.109926	0.000000	0.000000	4.000000	1.000000	0.000000
21704.501847	0.157805	0.450710	0.237941	47.313797	-28.962523	9.010110	4.861563	0.000000	-1.168419	0.000000	0.000000	0.000000	0.216245	-0.147499	0.127844	0.000000	0.000000	4.000000	1.000000	0.000000
21704.505180	0.157805	0.450710	0.237941	47.358418	-28.891333	9.146355	4.861563	0.000000	-1.168419	0.000000	0.000000	0.000000	0.216245	-0.147499	0.127844	0.000000	0.000000	4.000000	1.000000	0.000000
21704.508513	0.158580	0.450216	0.238449	47.358418	-28.891333	9.146355	4.861563	0.000000	-1.168419	0.000000	0.000000	0.000000	0.232577	-0.148008	0.152468	0.000000	0.000000	4.000000	1.000000	0.000000
21704.511847	0.158580	0.450216	0.238449	47.358418	-28.891333	9.146355	4.861563	0.000000	-1.168419	0.000000	0.000000	0.000000	0.232577	-0.148008	0.152468	0.000000	0.000000	4.000000	1.000000	0.000000
21704.515180	0.158580	0.450216	0.238449	47.386326	-28.817036	9.255079	4.855619	0.000000	-1.192882	0.000000	0.000000	0.000000	0.232577	-0.148008	0.152468	0.000000	0.000000	4.000000	1.000000	0.000000
21704.518513	0.159399	0.449702	0.238993	47.386326	-28.817036	9.255079	4.855619	0.000000	-1.192882	0.000000	0.000000	0.000000	0.245835	-0.154289	0.163182	0.000000	0.000000	4.000000	1.000000	0.000000
21704.521847	0.159399	0.449702	0.238993	47.386326	-28.817036	9.255079	4.855619	0.000000	-1.192882	0.000000	0.000000	0.000000	0.245835	-0.154289	0.163182	0.000000	0.000000	4.000000	1.000000	0.000000
21704.525180	0.159399	0.449702	0.238993	47.397663	-28.735746	9.365275	4.852375	0.000000	-1.206010	0.000000	0.000000	0.000000	0.245835	-0.154289	0.163182	0.000000	0.000000	4.000000	1.000000	0.000000
21704.528513	0.160233	0.449147	0.239595	47.397663	-28.735746	9.365275	4.852375	0.000000	-1.206010	0.000000	0.000000	0.000000	0.250247	-0.166506	0.180547	0.000000	0.000000	4.000000	1.000000	0.000000
21704.531847	0.160233	0.449147	0.239595	47.397663	-28.735746	9.365275	4.852375	0.000000	-1.206010	0.000000	0.000000	0.000000	0.250247	-0.166506	0.180547	0.000000	0.000000	4.000000	1.000000	0.000000
21704.535180	0.160233	0.449147	0.239595	47.394573	-28.658821	9.429694	4.849114	0.000000	-1.219054	0.000000	0.000000	0.000000	0.250247	-0.166506	0.180547	0.000000	0.000000	4.000000	1.000000	0.000000
21704.538513	0.161068	0.448552	0.240193	47.394573	-28.658821	9.429694	4.849114	0.000000	-1.219054	0.000000	0.000000	0.000000	0.250481	-0.178595	0.179602	0.000000	0.000000	4.000000	1.000000	0.000000
21704.541847	0.161068	0.448552	0.240193	47.394573	-28.658821	9.429694	4.849114	0.000000	-1.219054	0.000000	0.000000	0.000000	0.250481	-0.178595	0.179602	0.000000	0.000000	4.000000	1.000000	0.000000
21704.545180	0.161068	0.448552	0.240193	47.372364	-28.582516	9.467860	4.845832	0.000000	-1.232037	0.000000	0.000000	0.000000	0.250481	-0.178595	0.179602	0.000000	0.000000	4.000000	1.000000	0.000000
21704.548513	0.161941	0.447896	0.240796	47.372364	-28.582516	9.467860	4.845832	0.000000	-1.232037	0.000000	0.000000	0.000000	0.261679	-0.196633	0.180791	0.000000	0.000000	4.000000	1.000000	0.000000
21704.551847	0.161941	0.447896	0.240796	47.372364	-28.582516	9.467860	4.845832	0.000000	-1.232037	0.000000	0.000000	0.000000	0.261679	-0.196633	0.180791	0.000000	0.000000	4.000000	1.000000	0.000000
21704.555180	0.161941	0.447896	0.240796	47.354755	-28.536940	9.499158	4.842359	0.000000	-1.245615	0.000000	0.000000	0.000000	0.261679	-0.196633	0.180791	0.000000	0.000000	4.000000	1.000000	0.000000
21704.558513	0.162817	0.447180	0.241410	47.354755	-28.536940	9.499158	4.842359	0.000000	-1.245615	0.000000	0.000000	0.000000	0.262951	-0.214765	0.184182	0.000000	0.000000	4.000000	1.000000	0.000000
21704.561847	0.162817	0.447180	0.241410	47.354755	-28.536940	9.499158	4.842359	0.000000	-1.245615	0.000000	0.000000	0.000000	0.262951	-0.214765	0.184182	0.000000	0.000000	4.000000	1.000000	0.000000
21704.565180	0.162817	0.447180	0.241410	47.338192	-28.557859	9.647710	4.838866	0.000000	-1.259119	0.000000	0.000000	0.000000	0.262951	-0.214765	0.184182	0.000000	0.000000	4.000000	1.000000	0.000000
21704.568513	0.163661	0.446384	0.242027	47.338192	-28.557859	9.647710	4.838866	0.000000	-1.259119	0.000000	0.000000	0.000000	0.253186	-0.238770	0.185215	0.000000	0.000000	4.000000	1.000000	0.000000
21704.571847	0.163661	0.446384	0.242027	47.338192	-28.557859	9.647710	4.838866	0.000000	-1.259119	0.000000	0.000000	0.000000	0.253186	-0.238770	0.185215	0.000000	0.000000	4.000000	1.000000	0.000000
21704.575180	0.163661	0.446384	0.242027	47.324593	-28.707821	10.100097	4.835521	0.000000	-1.271901	0.000000	0.000000	0.000000	0.253186	-0.238770	0.185215	0.000000	0.000000	4.000000	1.000000	0.000000
21704.578513	0.164432	0.445470	0.242625	47.324593	-28.707821	10.100097	4.835521	0.000000	-1.271901	0.000000	0.000000	0.000000	0.231233	-0.274484	0.179356	0.000000	0.000000	4.000000	1.000000	0.000000
21704.581847	0.164432	0.445470	0.242625	47.324593	-28.707821	10.100097	4.835521	0.000000	-1.271901	0.000000	0.000000	0.000000	0.231233	-0.274484	0.179356	0.000000	0.000000	4.000000	1.000000	0.000000
21704.585180	0.164432	0.445470	0.242625	47.294136	-28.945467	10.488155	4.832502	0.000000	-1.283326	0.000000	0.000000	0.000000	0.231233	-0.274484	0.179356	0.000000	0.000000	4.000000	1.000000	0.000000
21704.588513	0.165203	0.444474	0.243218	47.294136	-28.945467	10.488155	4.832502	0.000000	-1.283326	0.000000	0.000000	0.000000	0.231308	-0.298640	0.177980	0.000000	0.000000	4.000000	1.000000	0.000000
21704.591847	0.165203	0.444474	0.243218	47.294136	-28.945467	10.488155	4.832502	0.000000	-1.283326	0.000000	0.000000	0.000000	0.231308	-0.298640	0.177980	0.000000	0.000000	4.000000	1.000000	0.000000
21704.595180	0.165203	0.444474	0.243218	47.203716	-29.203953	10.433805	4.829467	0.000000	-1.294702	0.000000	0.000000	0.000000	0.231308	-0.298640	0.177980	0.000000	0.000000	4.000000	1.000000	0.000000
21704.598513	0.165997	0.443379	0.243754	47.203716	-29.203953	10.433805	4.829467	0.000000	-1.294702	0.000000	0.000000	0.000000	0.238127	-0.328513	0.160562	0.000000	0.000000	4.000000	1.000000	0.000000
21704.601847	0.165997	0.443379	0.243754	47.203716	-29.203953	10.433805	4.829467	0.000000	-1.294702	0.000000	0.000000	0.000000	0.238127	-0.328513	0.160562	0.000000	0.000000	4.000000	1.000000	0.000000
21704.605180	0.165997	0.443379	0.243754	47.020741	-29.467800	9.975264	4.826231	0.000000	-1.306710	0.000000	0.000000	0.000000	0.238127	-0.328513	0.160562	0.000000	0.000000	4.000000	1.000000	0.000000
21704.608513	0.166768	0.442222	0.244337	47.020741	-29.467800	9.975264	4.826231	0.000000	-1.306710	0.000000	0.000000	0.000000	0.231378	-0.347145	0.174931	0.000000	0.000000	4.000000	1.000000	0.000000
21704.611847	0.166768	0.442222	0.244337	47.020741	-29.467800	9.975264	4.826231	0.000000	-1.306710	0.000000	0.000000	0.000000	0.231378	-0.347145	0.174931	0.000000	0.000000	4.000000	1.000000	0.000000
21704.615180	0.166768	0.442222	0.244337	46.784389	-29.707991	9.502460	4.823164	0.000000	-1.317987	0.000000	0.000000	0.000000	0.231378	-0.347145	0.174931	0.000000	0.000000	4.000000	1.000000	0.000000
21704.618513	0.167539	0.440905	0.244912	46.784389	-29.707991	9.502460	4.823164	0.000000	-1.317987	0.000000	0.000000	0.000000	0.231245	-0.395183	0.172720	0.000000	0.000000	4.000000	1.000000	0.000000
21704.621847	0.167539	0.440905	0.244912	46.784389	-29.707991	9.502460	4.823164	0.000000	-1.317987	0.000000	0.000000	0.000000	0.231245	-0.395183	0.172720	0.000000	0.000000	4.000000	1.000000	0.000000
21704.625180	0.167539	0.440905	0.244912	46.532387	-29.919979	9.400897	4.820080	0.000000	-1.329219	0.000000	0.000000	0.000000	0.231245	-0.395183	0.172720	0.000000	0.000000	4.000000	1.000000	0.000000
21704.628513	0.168409	0.439506	0.245458	46.532387	-29.919979	9.400897	4.820080	0.000000	-1.329219	0.000000	0.000000	0.000000	0.261194	-0.419673	0.163623	0.000000	0.000000	4.000000	1.000000	0.000000
21704.631847	0.168409	0.439506	0.245458	46.532387	-29.919979	9.400897	4.820080	0.000000	-1.329219	0.000000	0.000000	0.000000	0.261194	-0.419673	0.163623	0.000000	0.000000	4.000000	1.000000	0.000000
21704.635180	0.168409	0.439506	0.245458	46.286564	-30.122480	9.579003	4.816441	0.000000	-1.342348	0.000000	0.000000	0.000000	0.261194	-0.419673	0.163623	0.000000	0.000000	4.000000	1.000000	0.000000
21704.638513	0.169306	0.437986	0.245957	46.286564	-30.122480	9.579003	4.816441	0.000000	-1.342348	0.000000	0.000000	0.000000	0.268936	-0.455847	0.149894	0.000000	0.000000	4.000000	1.000000	0.000000
21704.641847	0.169306	0.437986	0.245957	46.286564	-30.122480	9.579003	4.816441	0.000000	-1.342348	0.000000	0.000000	0.000000	0.268936	-0.455847	0.149894	0.000000	0.000000	4.000000	1.000000	0.000000
21704.645180	0.169306	0.437986	0.245957	46.040607	-30.292114	9.529172	4.812590	0.000000	-1.356090	0.000000	0.000000	0.000000	0.268936	-0.455847	0.149894	0.000000	0.000000	4.000000	1.000000	0.000000
21704.648513	0.170291	0.436327	0.246379	46.040607	-30.292114	9.529172	4.812590	0.000000	-1.356090	0.000000	0.000000	0.000000	0.295546	-0.497852	0.126497	0.000000	0.000000	4.000000	1.000000	0.000000
21704.651847	0.170291	0.436327	0.246379	46.040607	-30.292114	9.529172	4.812590	0.000000	-1.356090	0.000000	0.000000	0.000000	0.295546	-0.497852	0.126497	0.000000	0.000000	4.000000	1.000000	0.000000
21704.655180	0.170291	0.436327	0.246379	45.782398	-30.458132	9.140168	4.808151	0.000000	-1.371747	0.000000	0.000000	0.000000	0.295546	-0.497852	0.126497	0.000000	0.000000	4.000000	1.000000	0.000000
21704.658513	0.171242	0.434585	0.246800	45.782398	-30.458132	9.140168	4.808151	0.000000	-1.371747	0.000000	0.000000	0.000000	0.285368	-0.522489	0.126388	0.000000	0.000000	4.000000	1.000000	0.000000
21704.661847	0.171242	0.434585	0.246800	45.782398	-30.458132	9.140168	4.808151	0.000000	-1.371747	0.000000	0.000000	0.000000	0.285368	-0.522489	0.126388	0.000000	0.000000	4.000000	1.000000	0.000000
21704.665180	0.171242	0.434585	0.246800	45.492867	-30.631384	8.894382	4.803860	0.000000	-1.386698	0.000000	0.000000	0.000000	0.285368	-0.522489	0.126388	0.000000	0.000000	4.000000	1.000000	0.000000
21704.668513	0.172160	0.432801	0.247222	45.492867	-30.631384	8.894382	4.803860	0.000000	-1.386698	0.000000	0.000000	0.000000	0.275220	-0.535313	0.126537	0.000000	0.000000	4.000000	1.000000	0.000000
21704.671847	0.172160	0.432801	0.247222	45.492867	-30.631384	8.894382	4.803860	0.000000	-1.386698	0.000000	0.000000	0.000000	0.275220	-0.535313	0.126537	0.000000	0.000000	4.000000	1.000000	0.000000
21704.675180	0.172160	0.432801	0.247222	45.159691	-30.791494	8.706025	4.799723	0.000000	-1.400951	0.000000	0.000000	0.000000	0.275220	-0.535313	0.126537	0.000000	0.000000	4.000000	1.000000	0.000000
21704.678513	0.173113	0.430874	0.247639	45.159691	-30.791494	8.706025	4.799723	0.000000	-1.400951	0.000000	0.000000	0.000000	0.285927	-0.578043	0.125070	0.000000	0.000000	4.000000	1.000000	0.000000
21704.681847	0.173113	0.430874	0.247639	45.159691	-30.791494	8.706025	4.799723	0.000000	-1.400951	0.000000	0.000000	0.000000	0.285927	-0.578043	0.125070	0.000000	0.000000	4.000000	1.000000	0.000000
21704.685180	0.173113	0.430874	0.247639	44.785233	-30.938425	8.373016	4.795369	0.000000	-1.415780	0.000000	0.000000	0.000000	0.285927	-0.578043	0.125070	0.000000	0.000000	4.000000	1.000000	0.000000
21704.688513	0.174102	0.428844	0.248051	44.785233	-30.938425	8.373016	4.795369	0.000000	-1.415780	0.000000	0.000000	0.000000	0.296680	-0.609018	0.123672	0.000000	0.000000	4.000000	1.000000	0.000000
21704.691847	0.174102	0.428844	0.248051	44.785233	-30.938425	8.373016	4.795369	0.000000	-1.415780	0.000000	0.000000	0.000000	0.296680	-0.609018	0.123672	0.000000	0.000000	4.000000	1.000000	0.000000
21704.695180	0.174102	0.428844	0.248051	44.365261	-31.072313	7.853324	4.790796	0.000000	-1.431179	0.000000	0.000000	0.000000	0.296680	-0.609018	0.123672	0.000000	0.000000	4.000000	1.000000	0.000000
21704.698513	0.175100	0.426709	0.248496	44.365261	-31.072313	7.853324	4.790796	0.000000	-1.431179	0.000000	0.000000	0.000000	0.299530	-0.640480	0.133255	0.000000	0.000000	4.000000	1.000000	0.000000
21704.701847	0.175100	0.426709	0.248496	44.365261	-31.072313	7.853324	4.790796	0.000000	-1.431179	0.000000	0.000000	0.000000	0.299530	-0.640480	0.133255	0.000000	0.000000	4.000000	1.000000	0.000000
21704.705180	0.175100	0.426709	0.248496	43.908348	-31.185892	7.731936	4.786198	0.000000	-1.446481	0.000000	0.000000	0.000000	0.299530	-0.640480	0.133255	0.000000	0.000000	4.000000	1.000000	0.000000
21704.708513	0.176202	0.424549	0.248920	43.908348	-31.185892	7.731936	4.786198	0.000000	-1.446481	0.000000	0.000000	0.000000	0.330559	-0.647859	0.127225	0.000000	0.000000	4.000000	1.000000	0.000000
21704.711847	0.176202	0.424549	0.248920	43.908348	-31.185892	7.731936	4.786198	0.000000	-1.446481	0.000000	0.000000	0.000000	0.330559	-0.647859	0.127225	0.000000	0.000000	4.000000	1.000000	0.000000
21704.715180	0.176202	0.424549	0.248920	43.431442	-31.296963	7.849105	4.780988	0.000000	-1.463608	0.000000	0.000000	0.000000	0.330559	-0.647859	0.127225	0.000000	0.000000	4.000000	1.000000	0.000000
21704.718513	0.177314	0.422324	0.249375	43.431442	-31.296963	7.849105	4.780988	0.000000	-1.463608	0.000000	0.000000	0.000000	0.333507	-0.667665	0.136742	0.000000	0.000000	4.000000	1.000000	0.000000
21704.721847	0.177314	0.422324	0.249375	43.431442	-31.296963	7.849105	4.780988	0.000000	-1.463608	0.000000	0.000000	0.000000	0.333507	-0.667665	0.136742	0.000000	0.000000	4.000000	1.000000	0.000000
21704.725180	0.177314	0.422324	0.249375	42.940804	-31.412239	8.052466	4.775747	0.000000	-1.480621	0.000000	0.000000	0.000000	0.333507	-0.667665	0.136742	0.000000	0.000000	4.000000	1.000000	0.000000
21704.728513	0.178458	0.420054	0.249811	42.940804	-31.412239	8.052466	4.775747	0.000000	-1.480621	0.000000	0.000000	0.000000	0.343269	-0.680970	0.130658	0.000000	0.000000	4.000000	1.000000	0.000000
21704.731847	0.178458	0.420054	0.249811	42.940804	-31.412239	8.052466	4.775747	0.000000	-1.480621	0.000000	0.000000	0.000000	0.343269	-0.680970	0.130658	0.000000	0.000000	4.000000	1.000000	0.000000
21704.735180	0.178458	0.420054	0.249811	42.453468	-31.534878	8.587203	4.770264	0.000000	-1.498192	0.000000	0.000000	0.000000	0.343269	-0.680970	0.130658	0.000000	0.000000	4.000000	1.000000	0.000000
21704.738513	0.179558	0.417882	0.250206	42.453468	-31.534878	8.587203	4.770264	0.000000	-1.498192	0.000000	0.000000	0.000000	0.330093	-0.651693	0.118642	0.000000	0.000000	4.000000	1.000000	0.000000
21704.741847	0.179558	0.417882	0.250206	42.453468	-31.534878	8.587203	4.770264	0.000000	-1.498192	0.000000	0.000000	0.000000	0.330093	-0.651693	0.118642	0.000000	0.000000	4.000000	1.000000	0.000000
21704.745180	0.179558	0.417882	0.250206	41.963230	-31.655005	9.295278	4.764920	0.000000	-1.515103	0.000000	0.000000	0.000000	0.330093	-0.651693	0.118642	0.000000	0.000000	4.000000	1.000000	0.000000
21704.748513	0.180685	0.415787	0.250559	41.963230	-31.655005	9.295278	4.764920	0.000000	-1.515103	0.000000	0.000000	0.000000	0.338112	-0.628460	0.105893	0.000000	0.000000	4.000000	1.000000	0.000000
21704.751847	0.180685	0.415787	0.250559	41.963230	-31.655005	9.295278	4.764920	0.000000	-1.515103	0.000000	0.000000	0.000000	0.338112	-0.628460	0.105893	0.000000	0.000000	4.000000	1.000000	0.000000
21704.755180	0.180685	0.415787	0.250559	41.475739	-31.750931	9.898464	4.759322	0.000000	-1.532598	0.000000	0.000000	0.000000	0.338112	-0.628460	0.105893	0.000000	0.000000	4.000000	1.000000	0.000000
21704.758513	0.181761	0.413752	0.250843	41.475739	-31.750931	9.898464	4.759322	0.000000	-1.532598	0.000000	0.000000	0.000000	0.322578	-0.610264	0.085171	0.000000	0.000000	4.000000	1.000000	0.000000
21704.761847	0.181761	0.413752	0.250843	41.475739	-31.750931	9.898464	4.759322	0.000000	-1.532598	0.000000	0.000000	0.000000	0.322578	-0.610264	0.085171	0.000000	0.000000	4.000000	1.000000	0.000000
21704.765180	0.181761	0.413752	0.250843	40.966301	-31.818386	10.121803	4.753851	0.000000	-1.549482	0.000000	0.000000	0.000000	0.322578	-0.610264	0.085171	0.000000	0.000000	4.000000	1.000000	0.000000
21704.768513	0.182811	0.411821	0.251024	40.966301	-31.818386	10.121803	4.753851	0.000000	-1.549482	0.000000	0.000000	0.000000	0.315026	-0.579317	0.054224	0.000000	0.000000	4.000000	1.000000	0.000000
21704.771847	0.182811	0.411821	0.251024	40.966301	-31.818386	10.121803	4.753851	0.000000	-1.549482	0.000000	0.000000	0.000000	0.315026	-0.579317	0.054224	0.000000	0.000000	4.000000	1.000000	0.000000
21704.775180	0.182811	0.411821	0.251024	40.422665	-31.842831	9.924603	4.748297	0.000000	-1.566421	0.000000	0.000000	0.000000	0.315026	-0.579317	0.054224	0.000000	0.000000	4.000000	1.000000	0.000000
21704.778513	0.183817	0.409991	0.251169	40.422665	-31.842831	9.924603	4.748297	0.000000	-1.566421	0.000000	0.000000	0.000000	0.301869	-0.549220	0.043582	0.000000	0.000000	4.000000	1.000000	0.000000
21704.781847	0.183817	0.409991	0.251169	40.422665	-31.842831	9.924603	4.748297	0.000000	-1.566421	0.000000	0.000000	0.000000	0.301869	-0.549220	0.043582	0.000000	0.000000	4.000000	1.000000	0.000000
21704.785180	0.183817	0.409991	0.251169	39.852402	-31.841003	9.641712	4.742886	0.000000	-1.582731	0.000000	0.000000	0.000000	0.301869	-0.549220	0.043582	0.000000	0.000000	4.000000	1.000000	0.000000
21704.788513	0.184828	0.408257	0.251329	39.852402	-31.841003	9.641712	4.742886	0.000000	-1.582731	0.000000	0.000000	0.000000	0.303300	-0.520168	0.047901	0.000000	0.000000	4.000000	1.000000	0.000000
21704.791847	0.184828	0.408257	0.251329	39.852402	-31.841003	9.641712	4.742886	0.000000	-1.582731	0.000000	0.000000	0.000000	0.303300	-0.520168	0.047901	0.000000	0.000000	4.000000	1.000000	0.000000
21704.795180	0.184828	0.408257	0.251329	39.295563	-31.844503	9.547542	4.737437	0.000000	-1.598966	0.000000	0.000000	0.000000	0.303300	-0.520168	0.047901	0.000000	0.000000	4.000000	1.000000	0.000000
21704.798513	0.185875	0.406681	0.251485	39.295563	-31.844503	9.547542	4.737437	0.000000	-1.598966	0.000000	0.000000	0.000000	0.314090	-0.472758	0.046652	0.000000	0.000000	4.000000	1.000000	0.000000
21704.801847	0.185875	0.406681	0.251485	39.295563	-31.844503	9.547542	4.737437	0.000000	-1.598966	0.000000	0.000000	0.000000	0.314090	-0.472758	0.046652	0.000000	0.000000	4.000000	1.000000	0.000000
21704.805180	0.185875	0.406681	0.251485	38.804565	-31.879072	9.447462	4.731737	0.000000	-1.615753	0.000000	0.000000	0.000000	0.314090	-0.472758	0.046652	0.000000	0.000000	4.000000	1.000000	0.000000
21704.808513	0.186902	0.405280	0.251699	38.804565	-31.879072	9.447462	4.731737	0.000000	-1.615753	0.000000	0.000000	0.000000	0.308280	-0.420219	0.064284	0.000000	0.000000	4.000000	1.000000	0.000000
21704.811847	0.186902	0.405280	0.251699	38.804565	-31.879072	9.447462	4.731737	0.000000	-1.615753	0.000000	0.000000	0.000000	0.308280	-0.420219	0.064284	0.000000	0.000000	4.000000	1.000000	0.000000
21704.815180	0.186902	0.405280	0.251699	38.394299	-31.970730	9.265512	4.726230	0.000000	-1.631794	0.000000	0.000000	0.000000	0.308280	-0.420219	0.064284	0.000000	0.000000	4.000000	1.000000	0.000000
21704.818513	0.187942	0.404116	0.251954	38.394299	-31.970730	9.265512	4.726230	0.000000	-1.631794	0.000000	0.000000	0.000000	0.311888	-0.349271	0.076479	0.000000	0.000000	4.000000	1.000000	0.000000
21704.821847	0.187942	0.404116	0.251954	38.394299	-31.970730	9.265512	4.726230	0.000000	-1.631794	0.000000	0.000000	0.000000	0.311888	-0.349271	0.076479	0.000000	0.000000	4.000000	1.000000	0.000000
21704.825180	0.187942	0.404116	0.251954	38.107052	-32.149891	9.061448	4.720703	0.000000	-1.647715	0.000000	0.000000	0.000000	0.311888	-0.349271	0.076479	0.000000	0.000000	4.000000	1.000000	0.000000
21704.828513	0.188900	0.403146	0.252303	38.107052	-32.149891	9.061448	4.720703	0.000000	-1.647715	0.000000	0.000000	0.000000	0.287362	-0.290911	0.104732	0.000000	0.000000	4.000000	1.000000	0.000000
21704.831847	0.188900	0.403146	0.252303	38.107052	-32.149891	9.061448	4.720703	0.000000	-1.647715	0.000000	0.000000	0.000000	0.287362	-0.290911	0.104732	0.000000	0.000000	4.000000	1.000000	0.000000
21704.835180	0.188900	0.403146	0.252303	37.971889	-32.421093	8.843010	4.715820	0.000000	-1.661638	0.000000	0.000000	0.000000	0.287362	-0.290911	0.104732	0.000000	0.000000	4.000000	1.000000	0.000000
21704.838513	0.189762	0.402416	0.252693	37.971889	-32.421093	8.843010	4.715820	0.000000	-1.661638	0.000000	0.000000	0.000000	0.258558	-0.219085	0.117000	0.000000	0.000000	4.000000	1.000000	0.000000
21704.841847	0.189762	0.402416	0.252693	37.971889	-32.421093	8.843010	4.715820	0.000000	-1.661638	0.000000	0.000000	0.000000	0.258558	-0.219085	0.117000	0.000000	0.000000	4.000000	1.000000	0.000000
21704.845180	0.189762	0.402416	0.252693	37.879429	-32.726955	8.688186	4.711571	0.000000	-1.673648	0.000000	0.000000	0.000000	0.258558	-0.219085	0.117000	0.000000	0.000000	4.000000	1.000000	0.000000
21704.848513	0.190570	0.401964	0.253147	37.879429	-32.726955	8.688186	4.711571	0.000000	-1.673648	0.000000	0.000000	0.000000	0.242415	-0.135711	0.136278	0.000000	0.000000	4.000000	1.000000	0.000000
21704.851847	0.190570	0.401964	0.253147	37.879429	-32.726955	8.688186	4.711571	0.000000	-1.673648	0.000000	0.000000	0.000000	0.242415	-0.135711	0.136278	0.000000	0.000000	4.000000	1.000000	0.000000
21704.855180	0.190570	0.401964	0.253147	37.781319	-33.024776	8.552734	4.707766	0.000000	-1.684323	0.000000	0.000000	0.000000	0.242415	-0.135711	0.136278	0.000000	0.000000	4.000000	1.000000	0.000000
21704.858513	0.190570	0.401964	0.253147	37.781319	-33.024776	8.552734	4.707766	0.000000	-1.684323	0.000000	0.000000	0.000000	0.242415	-0.135711	0.136278	0.000000	0.000000	4.000000	1.000000	0.000000
21704.861847	0.191265	0.401676	0.253581	37.781319	-33.024776	8.552734	4.707766	0.000000	-1.684323	0.000000	0.000000	0.000000	0.208595	-0.086306	0.130261	0.000000	0.000000	4.000000	1.000000	0.000000
21704.865180	0.191265	0.401676	0.253581	37.713505	-33.315514	8.464149	4.707766	0.000000	-1.684323	0.000000	0.000000	0.000000	0.208595	-0.086306	0.130261	0.000000	0.000000	4.000000	1.000000	0.000000
21704.868513	0.191880	0.401513	0.253984	37.713505	-33.315514	8.464149	4.707766	0.000000	-1.684323	0.000000	0.000000	0.000000	0.184607	-0.048845	0.120867	0.000000	0.000000	4.000000	1.000000	0.000000
21704.871847	0.191880	0.401513	0.253984	37.713505	-33.315514	8.464149	4.707766	0.000000	-1.684323	0.000000	0.000000	0.000000	0.184607	-0.048845	0.120867	0.000000	0.000000	4.000000	1.000000	0.000000
21704.875180	0.191880	0.401513	0.253984	37.712753	-33.592022	8.463144	4.701799	0.000000	-1.700907	0.000000	0.000000	0.000000	0.184607	-0.048845	0.120867	0.000000	0.000000	4.000000	1.000000	0.000000
21704.878513	0.191880	0.401513	0.253984	37.712753	-33.592022	8.463144	4.701799	0.000000	-1.700907	0.000000	0.000000	0.000000	0.184607	-0.048845	0.120867	0.000000	0.000000	4.000000	1.000000	0.000000
21704.881847	0.192397	0.401501	0.254287	37.712753	-33.592022	8.463144	4.701799	0.000000	-1.700907	0.000000	0.000000	0.000000	0.154962	-0.003619	0.090823	0.000000	0.000000	4.000000	1.000000	0.000000
21704.885180	0.192397	0.401501	0.254287	37.773174	-33.859676	8.529114	4.701799	0.000000	-1.700907	0.000000	0.000000	0.000000	0.154962	-0.003619	0.090823	0.000000	0.000000	4.000000	1.000000	0.000000
21704.888513	0.192833	0.401574	0.254557	37.773174	-33.859676	8.529114	4.701799	0.000000	-1.700907	0.000000	0.000000	0.000000	0.130656	0.021911	0.080881	0.000000	0.000000	4.000000	1.000000	0.000000
21704.891847	0.192833	0.401574	0.254557	37.773174	-33.859676	8.529114	4.701799	0.000000	-1.700907	0.000000	0.000000	0.000000	0.130656	0.021911	0.080881	0.000000	0.000000	4.000000	1.000000	0.000000
21704.895180	0.192833	0.401574	0.254557	37.870693	-34.091728	8.658153	4.697386	0.000000	-1.713058	0.000000	0.000000	0.000000	0.130656	0.021911	0.080881	0.000000	0.000000	4.000000	1.000000	0.000000
21704.898513	0.192833	0.401574	0.254557	37.870693	-34.091728	8.658153	4.697386	0.000000	-1.713058	0.000000	0.000000	0.000000	0.130656	0.021911	0.080881	0.000000	0.000000	4.000000	1.000000	0.000000
21704.901847	0.193183	0.401754	0.254781	37.870693	-34.091728	8.658153	4.697386	0.000000	-1.713058	0.000000	0.000000	0.000000	0.105287	0.053830	0.067208	0.000000	0.000000	4.000000	1.000000	0.000000
21704.905180	0.193183	0.401754	0.254781	37.977493	-34.298199	8.805273	4.697386	0.000000	-1.713058	0.000000	0.000000	0.000000	0.105287	0.053830	0.067208	0.000000	0.000000	4.000000	1.000000	0.000000
21704.908513	0.193457	0.402037	0.254987	37.977493	-34.298199	8.805273	4.697386	0.000000	-1.713058	0.000000	0.000000	0.000000	0.082179	0.085097	0.062069	0.000000	0.000000	4.000000	1.000000	0.000000
21704.911847	0.193457	0.402037	0.254987	37.977493	-34.298199	8.805273	4.697386	0.000000	-1.713058	0.000000	0.000000	0.000000	0.082179	0.085097	0.062069	0.000000	0.000000	4.000000	1.000000	0.000000
21704.915180	0.193457	0.402037	0.254987	38.074810	-34.455452	8.954351	4.694608	0.000000	-1.720657	0.000000	0.000000	0.000000	0.082179	0.085097	0.062069	0.000000	0.000000	4.000000	1.000000	0.000000
21704.918513	0.193658	0.402404	0.255190	38.074810	-34.455452	8.954351	4.694608	0.000000	-1.720657	0.000000	0.000000	0.000000	0.060078	0.110027	0.060752	0.000000	0.000000	4.000000	1.000000	0.000000
21704.921847	0.193658	0.402404	0.255190	38.074810	-34.455452	8.954351	4.694608	0.000000	-1.720657	0.000000	0.000000	0.000000	0.060078	0.110027	0.060752	0.000000	0.000000	4.000000	1.000000	0.000000
21704.925180	0.193658	0.402404	0.255190	38.161583	-34.555229	9.116558	4.693858	0.000000	-1.722700	0.000000	0.000000	0.000000	0.060078	0.110027	0.060752	0.000000	0.000000	4.000000	1.000000	0.000000
21704.928513	0.193658	0.402404	0.255190	38.161583	-34.555229	9.116558	4.693858	0.000000	-1.722700	0.000000	0.000000	0.000000	0.060078	0.110027	0.060752	0.000000	0.000000	4.000000	1.000000	0.000000
21704.931847	0.193811	0.402896	0.255353	38.161583	-34.555229	9.116558	4.693858	0.000000	-1.722700	0.000000	0.000000	0.000000	0.046033	0.147696	0.049063	0.000000	0.000000	4.000000	1.000000	0.000000
21704.935180	0.193811	0.402896	0.255353	38.250202	-34.603928	9.300918	4.693858	0.000000	-1.722700	0.000000	0.000000	0.000000	0.046033	0.147696	0.049063	0.000000	0.000000	4.000000	1.000000	0.000000
21704.938513	0.193924	0.403431	0.255500	38.250202	-34.603928	9.300918	4.693858	0.000000	-1.722700	0.000000	0.000000	0.000000	0.033794	0.160524	0.044084	0.000000	0.000000	4.000000	1.000000	0.000000
21704.941847	0.193924	0.403431	0.255500	38.250202	-34.603928	9.300918	4.693858	0.000000	-1.722700	0.000000	0.000000	0.000000	0.033794	0.160524	0.044084	0.000000	0.000000	4.000000	1.000000	0.000000
21704.945180	0.193924	0.403431	0.255500	38.362255	-34.627769	9.520587	4.692954	0.000000	-1.725162	0.000000	0.000000	0.000000	0.033794	0.160524	0.044084	0.000000	0.000000	4.000000	1.000000	0.000000
21704.948513	0.193924	0.403431	0.255500	38.362255	-34.627769	9.520587	4.692954	0.000000	-1.725162	0.000000	0.000000	0.000000	0.033794	0.160524	0.044084	0.000000	0.000000	4.000000	1.000000	0.000000
21704.951847	0.194038	0.404047	0.255653	38.362255	-34.627769	9.520587	4.692954	0.000000	-1.725162	0.000000	0.000000	0.000000	0.034225	0.184811	0.045641	0.000000	0.000000	4.000000	1.000000	0.000000
21704.955180	0.194038	0.404047	0.255653	38.508556	-34.663830	9.798208	4.692954	0.000000	-1.725162	0.000000	0.000000	0.000000	0.034225	0.184811	0.045641	0.000000	0.000000	4.000000	1.000000	0.000000
21704.958513	0.194120	0.404785	0.255822	38.508556	-34.663830	9.798208	4.692954	0.000000	-1.725162	0.000000	0.000000	0.000000	0.024715	0.221207	0.050733	0.000000	0.000000	4.000000	1.000000	0.000000
21704.961847	0.194120	0.404785	0.255822	38.508556	-34.663830	9.798208	4.692954	0.000000	-1.725162	0.000000	0.000000	0.000000	0.024715	0.221207	0.050733	0.000000	0.000000	4.000000	1.000000	0.000000
21704.965180	0.194120	0.404785	0.255822	38.706951	-34.718094	10.142712	4.692488	0.000000	-1.726429	0.000000	0.000000	0.000000	0.024715	0.221207	0.050733	0.000000	0.000000	4.000000	1.000000	0.000000
21704.968513	0.194120	0.404785	0.255822	38.706951	-34.718094	10.142712	4.692488	0.000000	-1.726429	0.000000	0.000000	0.000000	0.024715	0.221207	0.050733	0.000000	0.000000	4.000000	1.000000	0.000000
21704.971847	0.194212	0.405601	0.256024	38.706951	-34.718094	10.142712	4.692488	0.000000	-1.726429	0.000000	0.000000	0.000000	0.027405	0.244928	0.060593	0.000000	0.000000	4.000000	1.000000	0.000000
21704.975180	0.194212	0.405601	0.256024	38.949684	-34.786545	10.556434	4.692488	0.000000	-1.726429	0.000000	0.000000	0.000000	0.027405	0.244928	0.060593	0.000000	0.000000	4.000000	1.000000	0.000000
21704.978513	0.194248	0.406476	0.256289	38.949684	-34.786545	10.556434	4.692488	0.000000	-1.726429	0.000000	0.000000	0.000000	0.010796	0.262333	0.079717	0.000000	0.000000	4.000000	1.000000	0.000000
21704.981847	0.194248	0.406476	0.256289	38.949684	-34.786545	10.556434	4.692488	0.000000	-1.726429	0.000000	0.000000	0.000000	0.010796	0.262333	0.079717	0.000000	0.000000	4.000000	1.000000	0.000000
21704.985180	0.194248	0.406476	0.256289	39.247406	-34.873352	11.056520	4.692754	0.000000	-1.725708	0.000000	0.000000	0.000000	0.010796	0.262333	0.079717	0.000000	0.000000	4.000000	1.000000	0.000000
21704.988513	0.194301	0.407468	0.256618	39.247406	-34.873352	11.056520	4.692754	0.000000	-1.725708	0.000000	0.000000	0.000000	0.015935	0.297706	0.098640	0.000000	0.000000	4.000000	1.000000	0.000000
21704.991847	0.194301	0.407468	0.256618	39.247406	-34.873352	11.056520	4.692754	0.000000	-1.725708	0.000000	0.000000	0.000000	0.015935	0.297706	0.098640	0.000000	0.000000	4.000000	1.000000	0.000000
21704.995180	0.194301	0.407468	0.256618	39.607430	-34.978600	11.632877	4.693155	0.000000	-1.724615	0.000000	0.000000	0.000000	0.015935	0.297706	0.098640	0.000000	0.000000	4.000000	1.000000	0.000000
21704.998513	0.194299	0.408559	0.257013	39.607430	-34.978600	11.632877	4.693155	0.000000	-1.724615	0.000000	0.000000	0.000000	-0.000570	0.327409	0.118320	0.000000	0.000000	4.000000	1.000000	0.000000
21705.001847	0.194299	0.408559	0.257013	39.607430	-34.978600	11.632877	4.693155	0.000000	-1.724615	0.000000	0.000000	0.000000	-0.000570	0.327409	0.118320	0.000000	0.000000	4.000000	1.000000	0.000000
21705.005180	0.194299	0.408559	0.257013	40.003582	-35.091152	12.175383	4.694023	0.000000	-1.722252	0.000000	0.000000	0.000000	-0.000570	0.327409	0.118320	0.000000	0.000000	4.000000	1.000000	0.000000
21705.008513	0.194241	0.409710	0.257470	40.003582	-35.091152	12.175383	4.694023	0.000000	-1.722252	0.000000	0.000000	0.000000	-0.017356	0.345091	0.137090	0.000000	0.000000	4.000000	1.000000	0.000000
21705.011847	0.194241	0.409710	0.257470	40.003582	-35.091152	12.175383	4.694023	0.000000	-1.722252	0.000000	0.000000	0.000000	-0.017356	0.345091	0.137090	0.000000	0.000000	4.000000	1.000000	0.000000
21705.015180	0.194241	0.409710	0.257470	40.424461	-35.197887	11.909148	4.695351	0.000000	-1.718627	0.000000	0.000000	0.000000	-0.017356	0.345091	0.137090	0.000000	0.000000	4.000000	1.000000	0.000000
21705.018513	0.194188	0.411002	0.257947	40.424461	-35.197887	11.909148	4.695351	0.000000	-1.718627	0.000000	0.000000	0.000000	-0.015740	0.387705	0.143273	0.000000	0.000000	4.000000	1.000000	0.000000
21705.021847	0.194188	0.411002	0.257947	40.424461	-35.197887	11.909148	4.695351	0.000000	-1.718627	0.000000	0.000000	0.000000	-0.015740	0.387705	0.143273	0.000000	0.000000	4.000000	1.000000	0.000000
21705.025180	0.194188	0.411002	0.257947	40.868488	-35.300468	11.016795	4.696685	0.000000	-1.714978	0.000000	0.000000	0.000000	-0.015740	0.387705	0.143273	0.000000	0.000000	4.000000	1.000000	0.000000
21705.028513	0.194125	0.412371	0.258520	40.868488	-35.300468	11.016795	4.696685	0.000000	-1.714978	0.000000	0.000000	0.000000	-0.018970	0.410862	0.171953	0.000000	0.000000	4.000000	1.000000	0.000000
21705.031847	0.194125	0.412371	0.258520	40.868488	-35.300468	11.016795	4.696685	0.000000	-1.714978	0.000000	0.000000	0.000000	-0.018970	0.410862	0.171953	0.000000	0.000000	4.000000	1.000000	0.000000
21705.035180	0.194125	0.412371	0.258520	41.361614	-35.406330	9.881477	4.698279	0.000000	-1.710607	0.000000	0.000000	0.000000	-0.018970	0.410862	0.171953	0.000000	0.000000	4.000000	1.000000	0.000000
21705.038513	0.194006	0.413882	0.259159	41.361614	-35.406330	9.881477	4.698279	0.000000	-1.710607	0.000000	0.000000	0.000000	-0.035639	0.453233	0.191607	0.000000	0.000000	4.000000	1.000000	0.000000
21705.041847	0.194006	0.413882	0.259159	41.361614	-35.406330	9.881477	4.698279	0.000000	-1.710607	0.000000	0.000000	0.000000	-0.035639	0.453233	0.191607	0.000000	0.000000	4.000000	1.000000	0.000000
21705.045180	0.194006	0.413882	0.259159	41.949421	-35.535496	8.762167	4.700324	0.000000	-1.704979	0.000000	0.000000	0.000000	-0.035639	0.453233	0.191607	0.000000	0.000000	4.000000	1.000000	0.000000
21705.048513	0.193710	0.415519	0.259819	41.949421	-35.535496	8.762167	4.700324	0.000000	-1.704979	0.000000	0.000000	0.000000	-0.088853	0.490926	0.197918	0.000000	0.000000	4.000000	1.000000	0.000000
21705.051847	0.193710	0.415519	0.259819	41.949421	-35.535496	8.762167	4.700324	0.000000	-1.704979	0.000000	0.000000	0.000000	-0.088853	0.490926	0.197918	0.000000	0.000000	4.000000	1.000000	0.000000
21705.055180	0.193710	0.415519	0.259819	42.665428	-35.701164	7.738178	4.703424	0.000000	-1.696410	0.000000	0.000000	0.000000	-0.088853	0.490926	0.197918	0.000000	0.000000	4.000000	1.000000	0.000000
21705.058513	0.193251	0.417264	0.260418	42.665428	-35.701164	7.738178	4.703424	0.000000	-1.696410	0.000000	0.000000	0.000000	-0.137769	0.523720	0.179899	0.000000	0.000000	4.000000	1.000000	0.000000
21705.061847	0.193251	0.417264	0.260418	42.665428	-35.701164	7.738178	4.703424	0.000000	-1.696410	0.000000	0.000000	0.000000	-0.137769	0.523720	0.179899	0.000000	0.000000	4.000000	1.000000	0.000000
21705.065180	0.193251	0.417264	0.260418	43.518414	-35.892632	6.881710	4.707308	0.000000	-1.685601	0.000000	0.000000	0.000000	-0.137769	0.523720	0.179899	0.000000	0.000000	4.000000	1.000000	0.000000
21705.068513	0.192553	0.419120	0.260948	43.518414	-35.892632	6.881710	4.707308	0.000000	-1.685601	0.000000	0.000000	0.000000	-0.209461	0.556769	0.158747	0.000000	0.000000	4.000000	1.000000	0.000000
21705.071847	0.192553	0.419120	0.260948	43.518414	-35.892632	6.881710	4.707308	0.000000	-1.685601	0.000000	0.000000	0.000000	-0.209461	0.556769	0.158747	0.000000	0.000000	4.000000	1.000000	0.000000
21705.075180	0.192553	0.419120	0.260948	44.477211	-36.094769	6.202857	4.712375	0.000000	-1.671384	0.000000	0.000000	0.000000	-0.209461	0.556769	0.158747	0.000000	0.000000	4.000000	1.000000	0.000000
21705.078513	0.191502	0.421108	0.261391	44.477211	-36.094769	6.202857	4.712375	0.000000	-1.671384	0.000000	0.000000	0.000000	-0.315182	0.596298	0.133076	0.000000	0.000000	4.000000	1.000000	0.000000
21705.081847	0.191502	0.421108	0.261391	44.477211	-36.094769	6.202857	4.712375	0.000000	-1.671384	0.000000	0.000000	0.000000	-0.315182	0.596298	0.133076	0.000000	0.000000	4.000000	1.000000	0.000000
21705.085180	0.191502	0.421108	0.261391	45.509975	-36.236790	5.551552	4.719205	0.000000	-1.651999	0.000000	0.000000	0.000000	-0.315182	0.596298	0.133076	0.000000	0.000000	4.000000	1.000000	0.000000
21705.088513	0.190189	0.423086	0.261671	45.509975	-36.236790	5.551552	4.719205	0.000000	-1.651999	0.000000	0.000000	0.000000	-0.394052	0.593370	0.084039	0.000000	0.000000	4.000000	1.000000	0.000000
21705.091847	0.190189	0.423086	0.261671	45.509975	-36.236790	5.551552	4.719205	0.000000	-1.651999	0.000000	0.000000	0.000000	-0.394052	0.593370	0.084039	0.000000	0.000000	4.000000	1.000000	0.000000
21705.095180	0.190189	0.423086	0.261671	46.603760	-36.158112	5.025235	4.727102	0.000000	-1.629263	0.000000	0.000000	0.000000	-0.394052	0.593370	0.084039	0.000000	0.000000	4.000000	1.000000	0.000000
21705.098513	0.188633	0.425095	0.261723	46.603760	-36.158112	5.025235	4.727102	0.000000	-1.629263	0.000000	0.000000	0.000000	-0.466695	0.602850	0.015506	0.000000	0.000000	4.000000	1.000000	0.000000
21705.101847	0.188633	0.425095	0.261723	46.603760	-36.158112	5.025235	4.727102	0.000000	-1.629263	0.000000	0.000000	0.000000	-0.466695	0.602850	0.015506	0.000000	0.000000	4.000000	1.000000	0.000000
21705.105180	0.188633	0.425095	0.261723	47.743771	-35.776894	4.924586	4.735806	0.000000	-1.603791	0.000000	0.000000	0.000000	-0.466695	0.602850	0.015506	0.000000	0.000000	4.000000	1.000000	0.000000
21705.108513	0.186833	0.427115	0.261529	47.743771	-35.776894	4.924586	4.735806	0.000000	-1.603791	0.000000	0.000000	0.000000	-0.540101	0.605764	-0.058298	0.000000	0.000000	4.000000	1.000000	0.000000
21705.111847	0.186833	0.427115	0.261529	47.743771	-35.776894	4.924586	4.735806	0.000000	-1.603791	0.000000	0.000000	0.000000	-0.540101	0.605764	-0.058298	0.000000	0.000000	4.000000	1.000000	0.000000
21705.115180	0.186833	0.427115	0.261529	48.883270	-34.982517	5.171268	4.745283	0.000000	-1.575529	0.000000	0.000000	0.000000	-0.540101	0.605764	-0.058298	0.000000	0.000000	4.000000	1.000000	0.000000
21705.118513	0.184805	0.429083	0.261003	48.883270	-34.982517	5.171268	4.745283	0.000000	-1.575529	0.000000	0.000000	0.000000	-0.608398	0.590566	-0.157631	0.000000	0.000000	4.000000	1.000000	0.000000
21705.121847	0.184805	0.429083	0.261003	48.883270	-34.982517	5.171268	4.745283	0.000000	-1.575529	0.000000	0.000000	0.000000	-0.608398	0.590566	-0.157631	0.000000	0.000000	4.000000	1.000000	0.000000
21705.125180	0.184805	0.429083	0.261003	49.992886	-33.747112	5.744670	4.755284	0.000000	-1.545080	0.000000	0.000000	0.000000	-0.608398	0.590566	-0.157631	0.000000	0.000000	4.000000	1.000000	0.000000
21705.128513	0.182559	0.431078	0.260173	49.992886	-33.747112	5.744670	4.755284	0.000000	-1.545080	0.000000	0.000000	0.000000	-0.673619	0.598597	-0.248957	0.000000	0.000000	4.000000	1.000000	0.000000
21705.131847	0.182559	0.431078	0.260173	49.992886	-33.747112	5.744670	4.755284	0.000000	-1.545080	0.000000	0.000000	0.000000	-0.673619	0.598597	-0.248957	0.000000	0.000000	4.000000	1.000000	0.000000
21705.135180	0.182559	0.431078	0.260173	51.049274	-32.191601	6.591673	4.765808	0.000000	-1.512307	0.000000	0.000000	0.000000	-0.673619	0.598597	-0.248957	0.000000	0.000000	4.000000	1.000000	0.000000
21705.138513	0.180009	0.433101	0.258965	51.049274	-32.191601	6.591673	4.765808	0.000000	-1.512307	0.000000	0.000000	0.000000	-0.765037	0.606683	-0.362562	0.000000	0.000000	4.000000	1.000000	0.000000
21705.141847	0.180009	0.433101	0.258965	51.049274	-32.191601	6.591673	4.765808	0.000000	-1.512307	0.000000	0.000000	0.000000	-0.765037	0.606683	-0.362562	0.000000	0.000000	4.000000	1.000000	0.000000
21705.145180	0.180009	0.433101	0.258965	52.074314	-30.328257	7.376142	4.777192	0.000000	-1.475951	0.000000	0.000000	0.000000	-0.765037	0.606683	-0.362562	0.000000	0.000000	4.000000	1.000000	0.000000
21705.148513	0.177298	0.435287	0.257353	52.074314	-30.328257	7.376142	4.777192	0.000000	-1.475951	0.000000	0.000000	0.000000	-0.813400	0.655841	-0.483489	0.000000	0.000000	4.000000	1.000000	0.000000
21705.151847	0.177298	0.435287	0.257353	52.074314	-30.328257	7.376142	4.777192	0.000000	-1.475951	0.000000	0.000000	0.000000	-0.813400	0.655841	-0.483489	0.000000	0.000000	4.000000	1.000000	0.000000
21705.155180	0.177298	0.435287	0.257353	53.110291	-28.116913	9.021239	4.788661	0.000000	-1.438309	0.000000	0.000000	0.000000	-0.813400	0.655841	-0.483489	0.000000	0.000000	4.000000	1.000000	0.000000
21705.158513	0.174407	0.437510	0.255391	53.110291	-28.116913	9.021239	4.788661	0.000000	-1.438309	0.000000	0.000000	0.000000	-0.867227	0.666967	-0.588522	0.000000	0.000000	4.000000	1.000000	0.000000
21705.161847	0.174407	0.437510	0.255391	53.110291	-28.116913	9.021239	4.788661	0.000000	-1.438309	0.000000	0.000000	0.000000	-0.867227	0.666967	-0.588522	0.000000	0.000000	4.000000	1.000000	0.000000
21705.165180	0.174407	0.437510	0.255391	54.194180	-25.427464	12.035286	4.800414	0.000000	-1.398579	0.000000	0.000000	0.000000	-0.867227	0.666967	-0.588522	0.000000	0.000000	4.000000	1.000000	0.000000
21705.168513	0.171698	0.439805	0.253077	54.194180	-25.427464	12.035286	4.800414	0.000000	-1.398579	0.000000	0.000000	0.000000	-0.812710	0.688376	-0.694204	0.000000	0.000000	4.000000	1.000000	0.000000
21705.171847	0.171698	0.439805	0.253077	54.194180	-25.427464	12.035286	4.800414	0.000000	-1.398579	0.000000	0.000000	0.000000	-0.812710	0.688376	-0.694204	0.000000	0.000000	4.000000	1.000000	0.000000
21705.175180	0.171698	0.439805	0.253077	55.295612	-22.294548	16.097490	4.810669	0.000000	-1.362887	0.000000	0.000000	0.000000	-0.812710	0.688376	-0.694204	0.000000	0.000000	4.000000	1.000000	0.000000
21705.178513	0.169408	0.442068	0.250363	55.295612	-22.294548	16.097490	4.810669	0.000000	-1.362887	0.000000	0.000000	0.000000	-0.687155	0.678832	-0.814186	0.000000	0.000000	4.000000	1.000000	0.000000
21705.181847	0.169408	0.442068	0.250363	55.295612	-22.294548	16.097490	4.810669	0.000000	-1.362887	0.000000	0.000000	0.000000	-0.687155	0.678832	-0.814186	0.000000	0.000000	4.000000	1.000000	0.000000
21705.185180	0.169408	0.442068	0.250363	56.394943	-18.850195	20.789268	4.818273	0.000000	-1.335757	0.000000	0.000000	0.000000	-0.687155	0.678832	-0.814186	0.000000	0.000000	4.000000	1.000000	0.000000
21705.188513	0.167467	0.444158	0.247277	56.394943	-18.850195	20.789268	4.818273	0.000000	-1.335757	0.000000	0.000000	0.000000	-0.582234	0.627027	-0.926058	0.000000	0.000000	4.000000	1.000000	0.000000
21705.191847	0.167467	0.444158	0.247277	56.394943	-18.850195	20.789268	4.818273	0.000000	-1.335757	0.000000	0.000000	0.000000	-0.582234	0.627027	-0.926058	0.000000	0.000000	4.000000	1.000000	0.000000
21705.195180	0.167467	0.444158	0.247277	57.321030	-15.197383	25.554346	4.823682	0.000000	-1.316090	0.000000	0.000000	0.000000	-0.582234	0.627027	-0.926058	0.000000	0.000000	4.000000	1.000000	0.000000
21705.198513	0.166077	0.446250	0.243943	57.321030	-15.197383	25.554346	4.823682	0.000000	-1.316090	0.000000	0.000000	0.000000	-0.417007	0.627610	-0.999960	0.000000	0.000000	4.000000	1.000000	0.000000
21705.201847	0.166077	0.446250	0.243943	57.321030	-15.197383	25.554346	4.823682	0.000000	-1.316090	0.000000	0.000000	0.000000	-0.417007	0.627610	-0.999960	0.000000	0.000000	4.000000	1.000000	0.000000
21705.205180	0.166077	0.446250	0.243943	57.968143	-11.467027	30.235727	4.826088	0.000000	-1.307239	0.000000	0.000000	0.000000	-0.417007	0.627610	-0.999960	0.000000	0.000000	4.000000	1.000000	0.000000
21705.208513	0.165030	0.448360	0.240556	57.968143	-11.467027	30.235727	4.826088	0.000000	-1.307239	0.000000	0.000000	0.000000	-0.314144	0.633188	-1.016154	0.000000	0.000000	4.000000	1.000000	0.000000
21705.211847	0.165030	0.448360	0.240556	57.968143	-11.467027	30.235727	4.826088	0.000000	-1.307239	0.000000	0.000000	0.000000	-0.314144	0.633188	-1.016154	0.000000	0.000000	4.000000	1.000000	0.000000
21705.215180	0.165030	0.448360	0.240556	58.399349	-8.101782	34.376141	4.826744	0.000000	-1.304815	0.000000	0.000000	0.000000	-0.314144	0.633188	-1.016154	0.000000	0.000000	4.000000	1.000000	0.000000
21705.218513	0.164310	0.450509	0.237072	58.399349	-8.101782	34.376141	4.826744	0.000000	-1.304815	0.000000	0.000000	0.000000	-0.215867	0.644658	-1.045124	0.000000	0.000000	4.000000	1.000000	0.000000
21705.221847	0.164310	0.450509	0.237072	58.399349	-8.101782	34.376141	4.826744	0.000000	-1.304815	0.000000	0.000000	0.000000	-0.215867	0.644658	-1.045124	0.000000	0.000000	4.000000	1.000000	0.000000
21705.225180	0.164310	0.450509	0.237072	59.228943	-6.216075	36.797668	4.825603	0.000000	-1.309029	0.000000	0.000000	0.000000	-0.215867	0.644658	-1.045124	0.000000	0.000000	4.000000	1.000000	0.000000
21705.228513	0.164088	0.452579	0.233354	59.228943	-6.216075	36.797668	4.825603	0.000000	-1.309029	0.000000	0.000000	0.000000	-0.066658	0.621092	-1.115576	0.000000	0.000000	4.000000	1.000000	0.000000
21705.231847	0.164088	0.452579	0.233354	59.228943	-6.216075	36.797668	4.825603	0.000000	-1.309029	0.000000	0.000000	0.000000	-0.066658	0.621092	-1.115576	0.000000	0.000000	4.000000	1.000000	0.000000
21705.235180	0.164088	0.452579	0.233354	60.371155	-5.338639	38.065903	4.821473	0.000000	-1.324160	0.000000	0.000000	0.000000	-0.066658	0.621092	-1.115576	0.000000	0.000000	4.000000	1.000000	0.000000
21705.238513	0.163938	0.454610	0.229532	60.371155	-5.338639	38.065903	4.821473	0.000000	-1.324160	0.000000	0.000000	0.000000	-0.045067	0.609054	-1.146474	0.000000	0.000000	4.000000	1.000000	0.000000
21705.241847	0.163938	0.454610	0.229532	60.371155	-5.338639	38.065903	4.821473	0.000000	-1.324160	0.000000	0.000000	0.000000	-0.045067	0.609054	-1.146474	0.000000	0.000000	4.000000	1.000000	0.000000
21705.245180	0.163938	0.454610	0.229532	61.463547	-4.823437	39.098423	4.816621	0.000000	-1.341700	0.000000	0.000000	0.000000	-0.045067	0.609054	-1.146474	0.000000	0.000000	4.000000	1.000000	0.000000
21705.248513	0.164373	0.456676	0.225615	61.463547	-4.823437	39.098423	4.816621	0.000000	-1.341700	0.000000	0.000000	0.000000	0.130745	0.619909	-1.175262	0.000000	0.000000	4.000000	1.000000	0.000000
21705.251847	0.164373	0.456676	0.225615	61.463547	-4.823437	39.098423	4.816621	0.000000	-1.341700	0.000000	0.000000	0.000000	0.130745	0.619909	-1.175262	0.000000	0.000000	4.000000	1.000000	0.000000
21705.255180	0.164373	0.456676	0.225615	62.507092	-4.531272	40.264004	4.808115	0.000000	-1.371874	0.000000	0.000000	0.000000	0.130745	0.619909	-1.175262	0.000000	0.000000	4.000000	1.000000	0.000000
21705.258513	0.165388	0.458701	0.221469	62.507092	-4.531272	40.264004	4.808115	0.000000	-1.371874	0.000000	0.000000	0.000000	0.304258	0.607614	-1.243807	0.000000	0.000000	4.000000	1.000000	0.000000
21705.261847	0.165388	0.458701	0.221469	62.507092	-4.531272	40.264004	4.808115	0.000000	-1.371874	0.000000	0.000000	0.000000	0.304258	0.607614	-1.243807	0.000000	0.000000	4.000000	1.000000	0.000000
21705.265180	0.165388	0.458701	0.221469	63.460499	-4.404478	41.126186	4.795361	0.000000	-1.415809	0.000000	0.000000	0.000000	0.304258	0.607614	-1.243807	0.000000	0.000000	4.000000	1.000000	0.000000
21705.268513	0.166708	0.460628	0.217139	63.460499	-4.404478	41.126186	4.795361	0.000000	-1.415809	0.000000	0.000000	0.000000	0.396177	0.578132	-1.298945	0.000000	0.000000	4.000000	1.000000	0.000000
21705.271847	0.166708	0.460628	0.217139	63.460499	-4.404478	41.126186	4.795361	0.000000	-1.415809	0.000000	0.000000	0.000000	0.396177	0.578132	-1.298945	0.000000	0.000000	4.000000	1.000000	0.000000
21705.275180	0.166708	0.460628	0.217139	64.267159	-4.627237	41.122517	4.779536	0.000000	-1.468343	0.000000	0.000000	0.000000	0.396177	0.578132	-1.298945	0.000000	0.000000	4.000000	1.000000	0.000000
21705.278513	0.168621	0.462533	0.212582	64.267159	-4.627237	41.122517	4.779536	0.000000	-1.468343	0.000000	0.000000	0.000000	0.573932	0.571481	-1.367002	0.000000	0.000000	4.000000	1.000000	0.000000
21705.281847	0.168621	0.462533	0.212582	64.267159	-4.627237	41.122517	4.779536	0.000000	-1.468343	0.000000	0.000000	0.000000	0.573932	0.571481	-1.367002	0.000000	0.000000	4.000000	1.000000	0.000000
21705.285180	0.168621	0.462533	0.212582	64.918556	-5.251923	40.258644	4.758240	0.000000	-1.535955	0.000000	0.000000	0.000000	0.573932	0.571481	-1.367002	0.000000	0.000000	4.000000	1.000000	0.000000
21705.288513	0.170695	0.464340	0.207867	64.918556	-5.251923	40.258644	4.758240	0.000000	-1.535955	0.000000	0.000000	0.000000	0.621979	0.542057	-1.414421	0.000000	0.000000	4.000000	1.000000	0.000000
21705.291847	0.170695	0.464340	0.207867	64.918556	-5.251923	40.258644	4.758240	0.000000	-1.535955	0.000000	0.000000	0.000000	0.621979	0.542057	-1.414421	0.000000	0.000000	4.000000	1.000000	0.000000
21705.295180	0.170695	0.464340	0.207867	65.433189	-6.046299	38.982677	4.733727	0.000000	-1.609915	0.000000	0.000000	0.000000	0.621979	0.542057	-1.414421	0.000000	0.000000	4.000000	1.000000	0.000000
21705.298513	0.173072	0.466200	0.203054	65.433189	-6.046299	38.982677	4.733727	0.000000	-1.609915	0.000000	0.000000	0.000000	0.713207	0.557941	-1.443946	0.000000	0.000000	4.000000	1.000000	0.000000
21705.301847	0.173072	0.466200	0.203054	65.433189	-6.046299	38.982677	4.733727	0.000000	-1.609915	0.000000	0.000000	0.000000	0.713207	0.557941	-1.443946	0.000000	0.000000	4.000000	1.000000	0.000000
21705.305180	0.173072	0.466200	0.203054	65.829315	-6.991710	37.926342	4.704641	0.000000	-1.693031	0.000000	0.000000	0.000000	0.713207	0.557941	-1.443946	0.000000	0.000000	4.000000	1.000000	0.000000
21705.308513	0.175777	0.468037	0.198133	65.829315	-6.991710	37.926342	4.704641	0.000000	-1.693031	0.000000	0.000000	0.000000	0.811609	0.551172	-1.476526	0.000000	0.000000	4.000000	1.000000	0.000000
21705.311847	0.175777	0.468037	0.198133	65.829315	-6.991710	37.926342	4.704641	0.000000	-1.693031	0.000000	0.000000	0.000000	0.811609	0.551172	-1.476526	0.000000	0.000000	4.000000	1.000000	0.000000
21705.315180	0.175777	0.468037	0.198133	66.138519	-8.008162	37.980556	4.670096	0.000000	-1.786114	0.000000	0.000000	0.000000	0.811609	0.551172	-1.476526	0.000000	0.000000	4.000000	1.000000	0.000000
21705.318513	0.178393	0.469835	0.193299	66.138519	-8.008162	37.980556	4.670096	0.000000	-1.786114	0.000000	0.000000	0.000000	0.784611	0.539370	-1.449982	0.000000	0.000000	4.000000	1.000000	0.000000
21705.321847	0.178393	0.469835	0.193299	66.138519	-8.008162	37.980556	4.670096	0.000000	-1.786114	0.000000	0.000000	0.000000	0.784611	0.539370	-1.449982	0.000000	0.000000	4.000000	1.000000	0.000000
21705.325180	0.178393	0.469835	0.193299	66.335800	-9.076293	38.357281	4.633462	0.000000	-1.879104	0.000000	0.000000	0.000000	0.784611	0.539370	-1.449982	0.000000	0.000000	4.000000	1.000000	0.000000
21705.328513	0.181084	0.471596	0.188548	66.335800	-9.076293	38.357281	4.633462	0.000000	-1.879104	0.000000	0.000000	0.000000	0.807387	0.528126	-1.425455	0.000000	0.000000	4.000000	1.000000	0.000000
21705.331847	0.181084	0.471596	0.188548	66.335800	-9.076293	38.357281	4.633462	0.000000	-1.879104	0.000000	0.000000	0.000000	0.807387	0.528126	-1.425455	0.000000	0.000000	4.000000	1.000000	0.000000
21705.335180	0.181084	0.471596	0.188548	66.448067	-10.148833	38.391842	4.593272	0.000000	-1.975312	0.000000	0.000000	0.000000	0.807387	0.528126	-1.425455	0.000000	0.000000	4.000000	1.000000	0.000000
21705.338513	0.183939	0.473265	0.183839	66.448067	-10.148833	38.391842	4.593272	0.000000	-1.975312	0.000000	0.000000	0.000000	0.856510	0.500765	-1.412732	0.000000	0.000000	4.000000	1.000000	0.000000
21705.341847	0.183939	0.473265	0.183839	66.448067	-10.148833	38.391842	4.593272	0.000000	-1.975312	0.000000	0.000000	0.000000	0.856510	0.500765	-1.412732	0.000000	0.000000	4.000000	1.000000	0.000000
21705.345180	0.183939	0.473265	0.183839	66.500694	-11.122870	38.022800	4.548322	0.000000	-2.076721	0.000000	0.000000	0.000000	0.856510	0.500765	-1.412732	0.000000	0.000000	4.000000	1.000000	0.000000
21705.348513	0.186861	0.474827	0.179183	66.500694	-11.122870	38.022800	4.548322	0.000000	-2.076721	0.000000	0.000000	0.000000	0.876672	0.468490	-1.396636	0.000000	0.000000	4.000000	1.000000	0.000000
21705.351847	0.186861	0.474827	0.179183	66.500694	-11.122870	38.022800	4.548322	0.000000	-2.076721	0.000000	0.000000	0.000000	0.876672	0.468490	-1.396636	0.000000	0.000000	4.000000	1.000000	0.000000
21705.355180	0.186861	0.474827	0.179183	66.485275	-11.969730	36.895176	4.499224	0.000000	-2.181053	0.000000	0.000000	0.000000	0.876672	0.468490	-1.396636	0.000000	0.000000	4.000000	1.000000	0.000000
21705.358513	0.189965	0.476375	0.174636	66.485275	-11.969730	36.895176	4.499224	0.000000	-2.181053	0.000000	0.000000	0.000000	0.931225	0.464692	-1.364104	0.000000	0.000000	4.000000	1.000000	0.000000
21705.361847	0.189965	0.476375	0.174636	66.485275	-11.969730	36.895176	4.499224	0.000000	-2.181053	0.000000	0.000000	0.000000	0.931225	0.464692	-1.364104	0.000000	0.000000	4.000000	1.000000	0.000000
21705.365180	0.189965	0.476375	0.174636	66.414284	-12.629345	36.053341	4.444860	0.000000	-2.289807	0.000000	0.000000	0.000000	0.931225	0.464692	-1.364104	0.000000	0.000000	4.000000	1.000000	0.000000
21705.368513	0.193163	0.477877	0.170227	66.414284	-12.629345	36.053341	4.444860	0.000000	-2.289807	0.000000	0.000000	0.000000	0.959215	0.450567	-1.322896	0.000000	0.000000	4.000000	1.000000	0.000000
21705.371847	0.193163	0.477877	0.170227	66.414284	-12.629345	36.053341	4.444860	0.000000	-2.289807	0.000000	0.000000	0.000000	0.959215	0.450567	-1.322896	0.000000	0.000000	4.000000	1.000000	0.000000
21705.375180	0.193163	0.477877	0.170227	66.322632	-13.093381	36.337730	4.386096	0.000000	-2.400451	0.000000	0.000000	0.000000	0.959215	0.450567	-1.322896	0.000000	0.000000	4.000000	1.000000	0.000000
21705.378513	0.196170	0.479371	0.166081	66.322632	-13.093381	36.337730	4.386096	0.000000	-2.400451	0.000000	0.000000	0.000000	0.902310	0.448115	-1.243637	0.000000	0.000000	4.000000	1.000000	0.000000
21705.381847	0.196170	0.479371	0.166081	66.322632	-13.093381	36.337730	4.386096	0.000000	-2.400451	0.000000	0.000000	0.000000	0.902310	0.448115	-1.243637	0.000000	0.000000	4.000000	1.000000	0.000000
21705.385180	0.196170	0.479371	0.166081	66.214523	-13.390680	36.664955	4.326926	0.000000	-2.505536	0.000000	0.000000	0.000000	0.902310	0.448115	-1.243637	0.000000	0.000000	4.000000	1.000000	0.000000
21705.388513	0.199001	0.480802	0.162114	66.214523	-13.390680	36.664955	4.326926	0.000000	-2.505536	0.000000	0.000000	0.000000	0.849121	0.429261	-1.190021	0.000000	0.000000	4.000000	1.000000	0.000000
21705.391847	0.199001	0.480802	0.162114	66.214523	-13.390680	36.664955	4.326926	0.000000	-2.505536	0.000000	0.000000	0.000000	0.849121	0.429261	-1.190021	0.000000	0.000000	4.000000	1.000000	0.000000
21705.395180	0.199001	0.480802	0.162114	66.147232	-13.496649	36.526443	4.267218	0.000000	-2.605926	0.000000	0.000000	0.000000	0.849121	0.429261	-1.190021	0.000000	0.000000	4.000000	1.000000	0.000000
21705.398513	0.201854	0.482206	0.158229	66.147232	-13.496649	36.526443	4.267218	0.000000	-2.605926	0.000000	0.000000	0.000000	0.855836	0.421143	-1.165609	0.000000	0.000000	4.000000	1.000000	0.000000
21705.401847	0.201854	0.482206	0.158229	66.147232	-13.496649	36.526443	4.267218	0.000000	-2.605926	0.000000	0.000000	0.000000	0.855836	0.421143	-1.165609	0.000000	0.000000	4.000000	1.000000	0.000000
21705.405180	0.201854	0.482206	0.158229	66.183098	-13.398399	36.233162	4.204261	0.000000	-2.706325	0.000000	0.000000	0.000000	0.855836	0.421143	-1.165609	0.000000	0.000000	4.000000	1.000000	0.000000
21705.408513	0.204493	0.483565	0.154488	66.183098	-13.398399	36.233162	4.204261	0.000000	-2.706325	0.000000	0.000000	0.000000	0.791809	0.407850	-1.122410	0.000000	0.000000	4.000000	1.000000	0.000000
21705.411847	0.204493	0.483565	0.154488	66.183098	-13.398399	36.233162	4.204261	0.000000	-2.706325	0.000000	0.000000	0.000000	0.791809	0.407850	-1.122410	0.000000	0.000000	4.000000	1.000000	0.000000
21705.415180	0.204493	0.483565	0.154488	66.275558	-13.138906	36.379192	4.141584	0.000000	-2.801301	0.000000	0.000000	0.000000	0.791809	0.407850	-1.122410	0.000000	0.000000	4.000000	1.000000	0.000000
21705.418513	0.207004	0.484976	0.151032	66.275558	-13.138906	36.379192	4.141584	0.000000	-2.801301	0.000000	0.000000	0.000000	0.753216	0.423287	-1.036702	0.000000	0.000000	4.000000	1.000000	0.000000
21705.421847	0.207004	0.484976	0.151032	66.275558	-13.138906	36.379192	4.141584	0.000000	-2.801301	0.000000	0.000000	0.000000	0.753216	0.423287	-1.036702	0.000000	0.000000	4.000000	1.000000	0.000000
21705.425180	0.207004	0.484976	0.151032	66.372734	-12.821584	37.060970	4.079834	0.000000	-2.890495	0.000000	0.000000	0.000000	0.753216	0.423287	-1.036702	0.000000	0.000000	4.000000	1.000000	0.000000
21705.428513	0.209353	0.486438	0.147842	66.372734	-12.821584	37.060970	4.079834	0.000000	-2.890495	0.000000	0.000000	0.000000	0.704808	0.438618	-0.957038	0.000000	0.000000	4.000000	1.000000	0.000000
21705.431847	0.209353	0.486438	0.147842	66.372734	-12.821584	37.060970	4.079834	0.000000	-2.890495	0.000000	0.000000	0.000000	0.704808	0.438618	-0.957038	0.000000	0.000000	4.000000	1.000000	0.000000
21705.435180	0.209353	0.486438	0.147842	66.474472	-12.451364	38.607895	4.019858	0.000000	-2.973338	0.000000	0.000000	0.000000	0.704808	0.438618	-0.957038	0.000000	0.000000	4.000000	1.000000	0.000000
21705.438513	0.211502	0.487933	0.144881	66.474472	-12.451364	38.607895	4.019858	0.000000	-2.973338	0.000000	0.000000	0.000000	0.644654	0.448312	-0.888304	0.000000	0.000000	4.000000	1.000000	0.000000
21705.441847	0.211502	0.487933	0.144881	66.474472	-12.451364	38.607895	4.019858	0.000000	-2.973338	0.000000	0.000000	0.000000	0.644654	0.448312	-0.888304	0.000000	0.000000	4.000000	1.000000	0.000000
21705.445180	0.211502	0.487933	0.144881	66.581367	-12.050358	39.919796	3.962392	0.000000	-3.049500	0.000000	0.000000	0.000000	0.644654	0.448312	-0.888304	0.000000	0.000000	4.000000	1.000000	0.000000
21705.448513	0.213650	0.489407	0.142067	66.581367	-12.050358	39.919796	3.962392	0.000000	-3.049500	0.000000	0.000000	0.000000	0.644525	0.442400	-0.844222	0.000000	0.000000	4.000000	1.000000	0.000000
21705.451847	0.213650	0.489407	0.142067	66.581367	-12.050358	39.919796	3.962392	0.000000	-3.049500	0.000000	0.000000	0.000000	0.644525	0.442400	-0.844222	0.000000	0.000000	4.000000	1.000000	0.000000
21705.455180	0.213650	0.489407	0.142067	66.694969	-11.623176	40.598904	3.904386	0.000000	-3.123424	0.000000	0.000000	0.000000	0.644525	0.442400	-0.844222	0.000000	0.000000	4.000000	1.000000	0.000000
21705.458513	0.215651	0.490858	0.139340	66.694969	-11.623176	40.598904	3.904386	0.000000	-3.123424	0.000000	0.000000	0.000000	0.600288	0.435174	-0.817901	0.000000	0.000000	4.000000	1.000000	0.000000
21705.461847	0.215651	0.490858	0.139340	66.694969	-11.623176	40.598904	3.904386	0.000000	-3.123424	0.000000	0.000000	0.000000	0.600288	0.435174	-0.817901	0.000000	0.000000	4.000000	1.000000	0.000000
21705.465180	0.215651	0.490858	0.139340	66.812401	-11.175916	41.041203	3.847424	0.000000	-3.193326	0.000000	0.000000	0.000000	0.600288	0.435174	-0.817901	0.000000	0.000000	4.000000	1.000000	0.000000
21705.468513	0.217463	0.492287	0.136758	66.812401	-11.175916	41.041203	3.847424	0.000000	-3.193326	0.000000	0.000000	0.000000	0.543664	0.428708	-0.774680	0.000000	0.000000	4.000000	1.000000	0.000000
21705.471847	0.217463	0.492287	0.136758	66.812401	-11.175916	41.041203	3.847424	0.000000	-3.193326	0.000000	0.000000	0.000000	0.543664	0.428708	-0.774680	0.000000	0.000000	4.000000	1.000000	0.000000
21705.475180	0.217463	0.492287	0.136758	66.944817	-10.699516	41.568611	3.792962	0.000000	-3.257827	0.000000	0.000000	0.000000	0.543664	0.428708	-0.774680	0.000000	0.000000	4.000000	1.000000	0.000000
21705.478513	0.219159	0.493697	0.134335	66.944817	-10.699516	41.568611	3.792962	0.000000	-3.257827	0.000000	0.000000	0.000000	0.508779	0.423113	-0.726869	0.000000	0.000000	4.000000	1.000000	0.000000
21705.481847	0.219159	0.493697	0.134335	66.944817	-10.699516	41.568611	3.792962	0.000000	-3.257827	0.000000	0.000000	0.000000	0.508779	0.423113	-0.726869	0.000000	0.000000	4.000000	1.000000	0.000000
21705.485180	0.219159	0.493697	0.134335	67.089005	-10.181561	42.210442	3.740497	0.000000	-3.317933	0.000000	0.000000	0.000000	0.508779	0.423113	-0.726869	0.000000	0.000000	4.000000	1.000000	0.000000
21705.488513	0.220618	0.495088	0.132082	67.089005	-10.181561	42.210442	3.740497	0.000000	-3.317933	0.000000	0.000000	0.000000	0.437535	0.417173	-0.676107	0.000000	0.000000	4.000000	1.000000	0.000000
21705.491847	0.220618	0.495088	0.132082	67.089005	-10.181561	42.210442	3.740497	0.000000	-3.317933	0.000000	0.000000	0.000000	0.437535	0.417173	-0.676107	0.000000	0.000000	4.000000	1.000000	0.000000
21705.495180	0.220618	0.495088	0.132082	67.259903	-9.604117	42.990387	3.692126	0.000000	-3.371676	0.000000	0.000000	0.000000	0.437535	0.417173	-0.676107	0.000000	0.000000	4.000000	1.000000	0.000000
21705.498513	0.221954	0.496459	0.129957	67.259903	-9.604117	42.990387	3.692126	0.000000	-3.371676	0.000000	0.000000	0.000000	0.400918	0.411456	-0.637306	0.000000	0.000000	4.000000	1.000000	0.000000
21705.501847	0.221954	0.496459	0.129957	67.259903	-9.604117	42.990387	3.692126	0.000000	-3.371676	0.000000	0.000000	0.000000	0.400918	0.411456	-0.637306	0.000000	0.000000	4.000000	1.000000	0.000000
21705.505180	0.221954	0.496459	0.129957	67.464615	-8.927659	43.975018	3.646015	0.000000	-3.421487	0.000000	0.000000	0.000000	0.400918	0.411456	-0.637306	0.000000	0.000000	4.000000	1.000000	0.000000
21705.508513	0.223131	0.497776	0.127942	67.464615	-8.927659	43.975018	3.646015	0.000000	-3.421487	0.000000	0.000000	0.000000	0.353082	0.395019	-0.604463	0.000000	0.000000	4.000000	1.000000	0.000000
21705.511847	0.223131	0.497776	0.127942	67.464615	-8.927659	43.975018	3.646015	0.000000	-3.421487	0.000000	0.000000	0.000000	0.353082	0.395019	-0.604463	0.000000	0.000000	4.000000	1.000000	0.000000
21705.515180	0.223131	0.497776	0.127942	67.711479	-8.144833	45.187481	3.602622	0.000000	-3.467149	0.000000	0.000000	0.000000	0.353082	0.395019	-0.604463	0.000000	0.000000	4.000000	1.000000	0.000000
21705.518513	0.224156	0.499091	0.126052	67.711479	-8.144833	45.187481	3.602622	0.000000	-3.467149	0.000000	0.000000	0.000000	0.307549	0.394511	-0.567055	0.000000	0.000000	4.000000	1.000000	0.000000
21705.521847	0.224156	0.499091	0.126052	67.711479	-8.144833	45.187481	3.602622	0.000000	-3.467149	0.000000	0.000000	0.000000	0.307549	0.394511	-0.567055	0.000000	0.000000	4.000000	1.000000	0.000000
21705.525180	0.224156	0.499091	0.126052	67.981461	-7.283825	46.559238	3.562220	0.000000	-3.508645	0.000000	0.000000	0.000000	0.307549	0.394511	-0.567055	0.000000	0.000000	4.000000	1.000000	0.000000
21705.528513	0.224987	0.500316	0.124253	67.981461	-7.283825	46.559238	3.562220	0.000000	-3.508645	0.000000	0.000000	0.000000	0.249135	0.367477	-0.539729	0.000000	0.000000	4.000000	1.000000	0.000000
21705.531847	0.224987	0.500316	0.124253	67.981461	-7.283825	46.559238	3.562220	0.000000	-3.508645	0.000000	0.000000	0.000000	0.249135	0.367477	-0.539729	0.000000	0.000000	4.000000	1.000000	0.000000
21705.535180	0.224987	0.500316	0.124253	68.254646	-6.399711	47.988976	3.525110	0.000000	-3.545927	0.000000	0.000000	0.000000	0.249135	0.367477	-0.539729	0.000000	0.000000	4.000000	1.000000	0.000000
21705.538513	0.225630	0.501504	0.122560	68.254646	-6.399711	47.988976	3.525110	0.000000	-3.545927	0.000000	0.000000	0.000000	0.192950	0.356329	-0.507909	0.000000	0.000000	4.000000	1.000000	0.000000
21705.541847	0.225630	0.501504	0.122560	68.254646	-6.399711	47.988976	3.525110	0.000000	-3.545927	0.000000	0.000000	0.000000	0.192950	0.356329	-0.507909	0.000000	0.000000	4.000000	1.000000	0.000000
21705.545180	0.225630	0.501504	0.122560	68.502083	-5.602277	49.289761	3.491535	0.000000	-3.578992	0.000000	0.000000	0.000000	0.192950	0.356329	-0.507909	0.000000	0.000000	4.000000	1.000000	0.000000
21705.548513	0.226035	0.502616	0.120919	68.502083	-5.602277	49.289761	3.491535	0.000000	-3.578992	0.000000	0.000000	0.000000	0.121441	0.333533	-0.492289	0.000000	0.000000	4.000000	1.000000	0.000000
21705.551847	0.226035	0.502616	0.120919	68.502083	-5.602277	49.289761	3.491535	0.000000	-3.578992	0.000000	0.000000	0.000000	0.121441	0.333533	-0.492289	0.000000	0.000000	4.000000	1.000000	0.000000
21705.555180	0.226035	0.502616	0.120919	68.718864	-4.919434	50.417210	3.461552	0.000000	-3.607999	0.000000	0.000000	0.000000	0.121441	0.333533	-0.492289	0.000000	0.000000	4.000000	1.000000	0.000000
21705.558513	0.226148	0.503652	0.119352	68.718864	-4.919434	50.417210	3.461552	0.000000	-3.607999	0.000000	0.000000	0.000000	0.034039	0.310794	-0.470010	0.000000	0.000000	4.000000	1.000000	0.000000
21705.561847	0.226148	0.503652	0.119352	68.718864	-4.919434	50.417210	3.461552	0.000000	-3.607999	0.000000	0.000000	0.000000	0.034039	0.310794	-0.470010	0.000000	0.000000	4.000000	1.000000	0.000000
21705.565180	0.226148	0.503652	0.119352	68.908012	-4.338179	51.388691	3.436348	0.000000	-3.632012	0.000000	0.000000	0.000000	0.034039	0.310794	-0.470010	0.000000	0.000000	4.000000	1.000000	0.000000
21705.568513	0.226047	0.504627	0.117810	68.908012	-4.338179	51.388691	3.436348	0.000000	-3.632012	0.000000	0.000000	0.000000	-0.030288	0.292765	-0.462746	0.000000	0.000000	4.000000	1.000000	0.000000
21705.571847	0.226047	0.504627	0.117810	68.908012	-4.338179	51.388691	3.436348	0.000000	-3.632012	0.000000	0.000000	0.000000	-0.030288	0.292765	-0.462746	0.000000	0.000000	4.000000	1.000000	0.000000
21705.575180	0.226047	0.504627	0.117810	69.079117	-3.856558	52.224525	3.414158	0.000000	-3.652879	0.000000	0.000000	0.000000	-0.030288	0.292765	-0.462746	0.000000	0.000000	4.000000	1.000000	0.000000
21705.578513	0.225678	0.505577	0.116310	69.079117	-3.856558	52.224525	3.414158	0.000000	-3.652879	0.000000	0.000000	0.000000	-0.110817	0.284850	-0.449822	0.000000	0.000000	4.000000	1.000000	0.000000
21705.581847	0.225678	0.505577	0.116310	69.079117	-3.856558	52.224525	3.414158	0.000000	-3.652879	0.000000	0.000000	0.000000	-0.110817	0.284850	-0.449822	0.000000	0.000000	4.000000	1.000000	0.000000
21705.585180	0.225678	0.505577	0.116310	69.246994	-3.413105	53.023918	3.396130	0.000000	-3.669647	0.000000	0.000000	0.000000	-0.110817	0.284850	-0.449822	0.000000	0.000000	4.000000	1.000000	0.000000
21705.588513	0.225138	0.506469	0.114858	69.246994	-3.413105	53.023918	3.396130	0.000000	-3.669647	0.000000	0.000000	0.000000	-0.162041	0.267690	-0.435690	0.000000	0.000000	4.000000	1.000000	0.000000
21705.591847	0.225138	0.506469	0.114858	69.246994	-3.413105	53.023918	3.396130	0.000000	-3.669647	0.000000	0.000000	0.000000	-0.162041	0.267690	-0.435690	0.000000	0.000000	4.000000	1.000000	0.000000
21705.595180	0.225138	0.506469	0.114858	69.421715	-2.951830	53.868477	3.380999	0.000000	-3.683591	0.000000	0.000000	0.000000	-0.162041	0.267690	-0.435690	0.000000	0.000000	4.000000	1.000000	0.000000
21705.598513	0.224474	0.507353	0.113410	69.421715	-2.951830	53.868477	3.380999	0.000000	-3.683591	0.000000	0.000000	0.000000	-0.199090	0.265243	-0.434338	0.000000	0.000000	4.000000	1.000000	0.000000
21705.601847	0.224474	0.507353	0.113410	69.421715	-2.951830	53.868477	3.380999	0.000000	-3.683591	0.000000	0.000000	0.000000	-0.199090	0.265243	-0.434338	0.000000	0.000000	4.000000	1.000000	0.000000
21705.605180	0.224474	0.507353	0.113410	69.613342	-2.446237	54.804955	3.367461	0.000000	-3.695972	0.000000	0.000000	0.000000	-0.199090	0.265243	-0.434338	0.000000	0.000000	4.000000	1.000000	0.000000
21705.608513	0.223676	0.508165	0.112017	69.613342	-2.446237	54.804955	3.367461	0.000000	-3.695972	0.000000	0.000000	0.000000	-0.239350	0.243584	-0.418109	0.000000	0.000000	4.000000	1.000000	0.000000
21705.611847	0.223676	0.508165	0.112017	69.613342	-2.446237	54.804955	3.367461	0.000000	-3.695972	0.000000	0.000000	0.000000	-0.239350	0.243584	-0.418109	0.000000	0.000000	4.000000	1.000000	0.000000
21705.615180	0.223676	0.508165	0.112017	69.820976	-1.892669	55.837025	3.356529	0.000000	-3.705903	0.000000	0.000000	0.000000	-0.239350	0.243584	-0.418109	0.000000	0.000000	4.000000	1.000000	0.000000
21705.618513	0.222785	0.508936	0.110619	69.820976	-1.892669	55.837025	3.356529	0.000000	-3.705903	0.000000	0.000000	0.000000	-0.267479	0.231156	-0.419433	0.000000	0.000000	4.000000	1.000000	0.000000
21705.621847	0.222785	0.508936	0.110619	69.820976	-1.892669	55.837025	3.356529	0.000000	-3.705903	0.000000	0.000000	0.000000	-0.267479	0.231156	-0.419433	0.000000	0.000000	4.000000	1.000000	0.000000
21705.625180	0.222785	0.508936	0.110619	70.028023	-1.315545	56.891415	3.346702	0.000000	-3.714780	0.000000	0.000000	0.000000	-0.267479	0.231156	-0.419433	0.000000	0.000000	4.000000	1.000000	0.000000
21705.628513	0.221806	0.509683	0.109232	70.028023	-1.315545	56.891415	3.346702	0.000000	-3.714780	0.000000	0.000000	0.000000	-0.293550	0.224189	-0.416121	0.000000	0.000000	4.000000	1.000000	0.000000
21705.631847	0.221806	0.509683	0.109232	70.028023	-1.315545	56.891415	3.346702	0.000000	-3.714780	0.000000	0.000000	0.000000	-0.293550	0.224189	-0.416121	0.000000	0.000000	4.000000	1.000000	0.000000
21705.635180	0.221806	0.509683	0.109232	70.224075	-0.794892	57.782856	3.338165	0.000000	-3.722453	0.000000	0.000000	0.000000	-0.293550	0.224189	-0.416121	0.000000	0.000000	4.000000	1.000000	0.000000
21705.638513	0.220755	0.510411	0.107890	70.224075	-0.794892	57.782856	3.338165	0.000000	-3.722453	0.000000	0.000000	0.000000	-0.315372	0.218217	-0.402574	0.000000	0.000000	4.000000	1.000000	0.000000
21705.641847	0.220755	0.510411	0.107890	70.224075	-0.794892	57.782856	3.338165	0.000000	-3.722453	0.000000	0.000000	0.000000	-0.315372	0.218217	-0.402574	0.000000	0.000000	4.000000	1.000000	0.000000
21705.645180	0.220755	0.510411	0.107890	70.389908	-0.389310	58.439659	3.331327	0.000000	-3.728573	0.000000	0.000000	0.000000	-0.315372	0.218217	-0.402574	0.000000	0.000000	4.000000	1.000000	0.000000
21705.648513	0.219625	0.511100	0.106577	70.389908	-0.389310	58.439659	3.331327	0.000000	-3.728573	0.000000	0.000000	0.000000	-0.338889	0.206847	-0.393887	0.000000	0.000000	4.000000	1.000000	0.000000
21705.651847	0.219625	0.511100	0.106577	70.389908	-0.389310	58.439659	3.331327	0.000000	-3.728573	0.000000	0.000000	0.000000	-0.338889	0.206847	-0.393887	0.000000	0.000000	4.000000	1.000000	0.000000
21705.655180	0.219625	0.511100	0.106577	70.524246	-0.104494	58.875000	3.326054	0.000000	-3.733278	0.000000	0.000000	0.000000	-0.338889	0.206847	-0.393887	0.000000	0.000000	4.000000	1.000000	0.000000
21705.658513	0.218390	0.511785	0.105300	70.524246	-0.104494	58.875000	3.326054	0.000000	-3.733278	0.000000	0.000000	0.000000	-0.370542	0.205457	-0.383036	0.000000	0.000000	4.000000	1.000000	0.000000
21705.661847	0.218390	0.511785	0.105300	70.524246	-0.104494	58.875000	3.326054	0.000000	-3.733278	0.000000	0.000000	0.000000	-0.370542	0.205457	-0.383036	0.000000	0.000000	4.000000	1.000000	0.000000
21705.665180	0.218390	0.511785	0.105300	70.634308	0.071233	59.191998	3.322950	0.000000	-3.736041	0.000000	0.000000	0.000000	-0.370542	0.205457	-0.383036	0.000000	0.000000	4.000000	1.000000	0.000000
21705.668513	0.217098	0.512454	0.104102	70.634308	0.071233	59.191998	3.322950	0.000000	-3.736041	0.000000	0.000000	0.000000	-0.387762	0.200684	-0.359391	0.000000	0.000000	4.000000	1.000000	0.000000
21705.671847	0.217098	0.512454	0.104102	70.634308	0.071233	59.191998	3.322950	0.000000	-3.736041	0.000000	0.000000	0.000000	-0.387762	0.200684	-0.359391	0.000000	0.000000	4.000000	1.000000	0.000000
21705.675180	0.217098	0.512454	0.104102	70.716248	0.146714	59.387589	3.322088	0.000000	-3.736807	0.000000	0.000000	0.000000	-0.387762	0.200684	-0.359391	0.000000	0.000000	4.000000	1.000000	0.000000
21705.678513	0.215814	0.513143	0.102994	70.716248	0.146714	59.387589	3.322088	0.000000	-3.736807	0.000000	0.000000	0.000000	-0.385190	0.206874	-0.332308	0.000000	0.000000	4.000000	1.000000	0.000000
21705.681847	0.215814	0.513143	0.102994	70.716248	0.146714	59.387589	3.322088	0.000000	-3.736807	0.000000	0.000000	0.000000	-0.385190	0.206874	-0.332308	0.000000	0.000000	4.000000	1.000000	0.000000
21705.685180	0.215814	0.513143	0.102994	70.771690	0.173512	59.453609	3.322697	0.000000	-3.736266	0.000000	0.000000	0.000000	-0.385190	0.206874	-0.332308	0.000000	0.000000	4.000000	1.000000	0.000000
21705.688513	0.214519	0.513839	0.102006	70.771690	0.173512	59.453609	3.322697	0.000000	-3.736266	0.000000	0.000000	0.000000	-0.388396	0.208817	-0.296389	0.000000	0.000000	4.000000	1.000000	0.000000
21705.691847	0.214519	0.513839	0.102006	70.771690	0.173512	59.453609	3.322697	0.000000	-3.736266	0.000000	0.000000	0.000000	-0.388396	0.208817	-0.296389	0.000000	0.000000	4.000000	1.000000	0.000000
21705.695180	0.214519	0.513839	0.102006	70.807053	0.119276	59.402428	3.325670	0.000000	-3.733620	0.000000	0.000000	0.000000	-0.388396	0.208817	-0.296389	0.000000	0.000000	4.000000	1.000000	0.000000
21705.698513	0.213206	0.514557	0.101119	70.807053	0.119276	59.402428	3.325670	0.000000	-3.733620	0.000000	0.000000	0.000000	-0.393772	0.215220	-0.266071	0.000000	0.000000	4.000000	1.000000	0.000000
21705.701847	0.213206	0.514557	0.101119	70.807053	0.119276	59.402428	3.325670	0.000000	-3.733620	0.000000	0.000000	0.000000	-0.393772	0.215220	-0.266071	0.000000	0.000000	4.000000	1.000000	0.000000
21705.705180	0.213206	0.514557	0.101119	70.820526	0.025510	59.291550	3.330852	0.000000	-3.728999	0.000000	0.000000	0.000000	-0.393772	0.215220	-0.266071	0.000000	0.000000	4.000000	1.000000	0.000000
21705.708513	0.211896	0.515278	0.100307	70.820526	0.025510	59.291550	3.330852	0.000000	-3.728999	0.000000	0.000000	0.000000	-0.393037	0.216321	-0.243560	0.000000	0.000000	4.000000	1.000000	0.000000
21705.711847	0.211896	0.515278	0.100307	70.820526	0.025510	59.291550	3.330852	0.000000	-3.728999	0.000000	0.000000	0.000000	-0.393037	0.216321	-0.243560	0.000000	0.000000	4.000000	1.000000	0.000000
21705.715180	0.211896	0.515278	0.100307	70.835823	-0.064915	59.226955	3.337478	0.000000	-3.723068	0.000000	0.000000	0.000000	-0.393037	0.216321	-0.243560	0.000000	0.000000	4.000000	1.000000	0.000000
21705.718513	0.210569	0.515989	0.099600	70.835823	-0.064915	59.226955	3.337478	0.000000	-3.723068	0.000000	0.000000	0.000000	-0.398089	0.213181	-0.212256	0.000000	0.000000	4.000000	1.000000	0.000000
21705.721847	0.210569	0.515989	0.099600	70.835823	-0.064915	59.226955	3.337478	0.000000	-3.723068	0.000000	0.000000	0.000000	-0.398089	0.213181	-0.212256	0.000000	0.000000	4.000000	1.000000	0.000000
21705.725180	0.210569	0.515989	0.099600	70.856506	-0.111143	59.272655	3.346448	0.000000	-3.715008	0.000000	0.000000	0.000000	-0.398089	0.213181	-0.212256	0.000000	0.000000	4.000000	1.000000	0.000000
21705.728513	0.209218	0.516696	0.098897	70.856506	-0.111143	59.272655	3.346448	0.000000	-3.715008	0.000000	0.000000	0.000000	-0.405364	0.212255	-0.210760	0.000000	0.000000	4.000000	1.000000	0.000000
21705.731847	0.209218	0.516696	0.098897	70.856506	-0.111143	59.272655	3.346448	0.000000	-3.715008	0.000000	0.000000	0.000000	-0.405364	0.212255	-0.210760	0.000000	0.000000	4.000000	1.000000	0.000000
21705.735180	0.209218	0.516696	0.098897	70.891968	-0.083737	59.422531	3.356077	0.000000	-3.706311	0.000000	0.000000	0.000000	-0.405364	0.212255	-0.210760	0.000000	0.000000	4.000000	1.000000	0.000000
21705.738513	0.207937	0.517339	0.098212	70.891968	-0.083737	59.422531	3.356077	0.000000	-3.706311	0.000000	0.000000	0.000000	-0.384216	0.193015	-0.205762	0.000000	0.000000	4.000000	1.000000	0.000000
21705.741847	0.207937	0.517339	0.098212	70.891968	-0.083737	59.422531	3.356077	0.000000	-3.706311	0.000000	0.000000	0.000000	-0.384216	0.193015	-0.205762	0.000000	0.000000	4.000000	1.000000	0.000000
21705.745180	0.207937	0.517339	0.098212	70.940834	0.017669	59.675781	3.364989	0.000000	-3.698223	0.000000	0.000000	0.000000	-0.384216	0.193015	-0.205762	0.000000	0.000000	4.000000	1.000000	0.000000
21705.748513	0.206697	0.518016	0.097544	70.940834	0.017669	59.675781	3.364989	0.000000	-3.698223	0.000000	0.000000	0.000000	-0.372092	0.203067	-0.200391	0.000000	0.000000	4.000000	1.000000	0.000000
21705.751847	0.206697	0.518016	0.097544	70.940834	0.017669	59.675781	3.364989	0.000000	-3.698223	0.000000	0.000000	0.000000	-0.372092	0.203067	-0.200391	0.000000	0.000000	4.000000	1.000000	0.000000
21705.755180	0.206697	0.518016	0.097544	70.990944	0.170751	59.959881	3.373694	0.000000	-3.690283	0.000000	0.000000	0.000000	-0.372092	0.203067	-0.200391	0.000000	0.000000	4.000000	1.000000	0.000000
21705.758513	0.205539	0.518666	0.096926	70.990944	0.170751	59.959881	3.373694	0.000000	-3.690283	0.000000	0.000000	0.000000	-0.347495	0.194885	-0.185359	0.000000	0.000000	4.000000	1.000000	0.000000
21705.761847	0.205539	0.518666	0.096926	70.990944	0.170751	59.959881	3.373694	0.000000	-3.690283	0.000000	0.000000	0.000000	-0.347495	0.194885	-0.185359	0.000000	0.000000	4.000000	1.000000	0.000000
21705.765180	0.205539	0.518666	0.096926	71.031815	0.311233	60.235863	3.382069	0.000000	-3.682609	0.000000	0.000000	0.000000	-0.347495	0.194885	-0.185359	0.000000	0.000000	4.000000	1.000000	0.000000
21705.768513	0.204363	0.519307	0.096414	71.031815	0.311233	60.235863	3.382069	0.000000	-3.682609	0.000000	0.000000	0.000000	-0.352773	0.192275	-0.153605	0.000000	0.000000	4.000000	1.000000	0.000000
21705.771847	0.204363	0.519307	0.096414	71.031815	0.311233	60.235863	3.382069	0.000000	-3.682609	0.000000	0.000000	0.000000	-0.352773	0.192275	-0.153605	0.000000	0.000000	4.000000	1.000000	0.000000
21705.775180	0.204363	0.519307	0.096414	71.053154	0.410778	60.395332	3.392896	0.000000	-3.672636	0.000000	0.000000	0.000000	-0.352773	0.192275	-0.153605	0.000000	0.000000	4.000000	1.000000	0.000000
21705.778513	0.203241	0.519962	0.096040	71.053154	0.410778	60.395332	3.392896	0.000000	-3.672636	0.000000	0.000000	0.000000	-0.336639	0.196468	-0.112113	0.000000	0.000000	4.000000	1.000000	0.000000
21705.781847	0.203241	0.519962	0.096040	71.053154	0.410778	60.395332	3.392896	0.000000	-3.672636	0.000000	0.000000	0.000000	-0.336639	0.196468	-0.112113	0.000000	0.000000	4.000000	1.000000	0.000000
21705.785180	0.203241	0.519962	0.096040	71.051208	0.441932	60.363403	3.405559	0.000000	-3.660897	0.000000	0.000000	0.000000	-0.336639	0.196468	-0.112113	0.000000	0.000000	4.000000	1.000000	0.000000
21705.788513	0.202166	0.520605	0.095708	71.051208	0.441932	60.363403	3.405559	0.000000	-3.660897	0.000000	0.000000	0.000000	-0.322361	0.192944	-0.099509	0.000000	0.000000	4.000000	1.000000	0.000000
21705.791847	0.202166	0.520605	0.095708	71.051208	0.441932	60.363403	3.405559	0.000000	-3.660897	0.000000	0.000000	0.000000	-0.322361	0.192944	-0.099509	0.000000	0.000000	4.000000	1.000000	0.000000
21705.795180	0.202166	0.520605	0.095708	71.032837	0.382967	60.174213	3.418326	0.000000	-3.648979	0.000000	0.000000	0.000000	-0.322361	0.192944	-0.099509	0.000000	0.000000	4.000000	1.000000	0.000000
21705.798513	0.201059	0.521269	0.095444	71.032837	0.382967	60.174213	3.418326	0.000000	-3.648979	0.000000	0.000000	0.000000	-0.332130	0.199149	-0.079177	0.000000	0.000000	4.000000	1.000000	0.000000
21705.801847	0.201059	0.521269	0.095444	71.032837	0.382967	60.174213	3.418326	0.000000	-3.648979	0.000000	0.000000	0.000000	-0.332130	0.199149	-0.079177	0.000000	0.000000	4.000000	1.000000	0.000000
21705.805180	0.201059	0.521269	0.095444	71.012199	0.311873	60.085155	3.433110	0.000000	-3.635072	0.000000	0.000000	0.000000	-0.332130	0.199149	-0.079177	0.000000	0.000000	4.000000	1.000000	0.000000
21705.808513	0.199961	0.521885	0.095200	71.012199	0.311873	60.085155	3.433110	0.000000	-3.635072	0.000000	0.000000	0.000000	-0.329358	0.184885	-0.073290	0.000000	0.000000	4.000000	1.000000	0.000000
21705.811847	0.199961	0.521885	0.095200	71.012199	0.311873	60.085155	3.433110	0.000000	-3.635072	0.000000	0.000000	0.000000	-0.329358	0.184885	-0.073290	0.000000	0.000000	4.000000	1.000000	0.000000
21705.815180	0.199961	0.521885	0.095200	70.998581	0.246102	60.071106	3.448255	0.000000	-3.620710	0.000000	0.000000	0.000000	-0.329358	0.184885	-0.073290	0.000000	0.000000	4.000000	1.000000	0.000000
21705.818513	0.198905	0.522464	0.094902	70.998581	0.246102	60.071106	3.448255	0.000000	-3.620710	0.000000	0.000000	0.000000	-0.316828	0.173576	-0.089560	0.000000	0.000000	4.000000	1.000000	0.000000
21705.821847	0.198905	0.522464	0.094902	70.998581	0.246102	60.071106	3.448255	0.000000	-3.620710	0.000000	0.000000	0.000000	-0.316828	0.173576	-0.089560	0.000000	0.000000	4.000000	1.000000	0.000000
21705.825180	0.198905	0.522464	0.094902	70.990150	0.189286	60.065308	3.461758	0.000000	-3.607800	0.000000	0.000000	0.000000	-0.316828	0.173576	-0.089560	0.000000	0.000000	4.000000	1.000000	0.000000
21705.828513	0.197839	0.523005	0.094568	70.990150	0.189286	60.065308	3.461758	0.000000	-3.607800	0.000000	0.000000	0.000000	-0.319987	0.162306	-0.100101	0.000000	0.000000	4.000000	1.000000	0.000000
21705.831847	0.197839	0.523005	0.094568	70.990150	0.189286	60.065308	3.461758	0.000000	-3.607800	0.000000	0.000000	0.000000	-0.319987	0.162306	-0.100101	0.000000	0.000000	4.000000	1.000000	0.000000
[truncated: 17,925 more rows]
