# Supplementary material for: Haptic Guidance Needs to Be Intuitive Not Just Informative to Improve Human Motor Accuracy
Source: PLoS One. 2016 Mar 16;11(3):e0150912. doi: 10.1371/journal.pone.0150912 (PMC4794196; doi:10.1371/journal.pone.0150912)
Supplement: S2 Data — (ZIP) [file pone.0150912.s002.zip › Subject2/exp2_0026.txt]

Time	PosX	PosY	PosZ	RotX	RotY	RotZ	ForceX	ForceY	ForceZ	MomentX	MomentY	MomentZ	VelocityX	VelocityY	VelocityZ	CalibratedWeight	ButtonDown	Condition	Trial	Visual
21768.310102	0.003075	0.534533	0.250293	84.769394	65.895325	78.818192	0.000000	0.000000	0.000000	0.000000	0.000000	0.000000	-0.010016	0.007329	0.013437	0.000000	1.000000	4.000000	2.000000	0.000000
21768.313435	0.003075	0.534533	0.250293	84.773254	66.029678	78.912132	4.622969	0.000000	-1.904773	0.000000	0.000000	0.000000	-0.010016	0.007329	0.013437	0.000000	1.000000	4.000000	2.000000	0.000000
21768.316768	0.003075	0.534533	0.250293	84.773254	66.029678	78.912132	4.622969	0.000000	-1.904773	0.000000	0.000000	0.000000	-0.010016	0.007329	0.013437	0.000000	1.000000	4.000000	2.000000	0.000000
21768.320102	0.003813	0.534551	0.250098	84.773254	66.029678	78.912132	4.622969	0.000000	-1.904773	0.000000	0.000000	0.000000	0.221347	0.005455	-0.058476	0.000000	1.000000	4.000000	2.000000	0.000000
21768.323435	0.005121	0.534334	0.249892	84.781250	66.434753	79.164307	4.623306	0.000000	-1.903955	0.000000	0.000000	0.000000	0.392397	-0.065112	-0.061674	0.000000	1.000000	4.000000	2.000000	0.000000
21768.326768	0.005121	0.534334	0.249892	84.781250	66.434753	79.164307	4.623306	0.000000	-1.903955	0.000000	0.000000	0.000000	0.392397	-0.065112	-0.061674	0.000000	1.000000	4.000000	2.000000	0.000000
21768.330102	0.005121	0.534334	0.249892	84.781250	66.434753	79.164307	4.623306	0.000000	-1.903955	0.000000	0.000000	0.000000	0.392397	-0.065112	-0.061674	0.000000	1.000000	4.000000	2.000000	0.000000
21768.333435	0.006326	0.534416	0.249558	84.818512	66.902901	79.367706	4.608818	0.000000	-1.938761	0.000000	0.000000	0.000000	0.361631	0.024531	-0.100375	0.000000	1.000000	4.000000	2.000000	0.000000
21768.336768	0.006326	0.534416	0.249558	84.818512	66.902901	79.367706	4.608818	0.000000	-1.938761	0.000000	0.000000	0.000000	0.361631	0.024531	-0.100375	0.000000	1.000000	4.000000	2.000000	0.000000
21768.340102	0.006326	0.534416	0.249558	84.818512	66.902901	79.367706	4.608818	0.000000	-1.938761	0.000000	0.000000	0.000000	0.361631	0.024531	-0.100375	0.000000	1.000000	4.000000	2.000000	0.000000
21768.343435	0.007728	0.534467	0.248938	85.052483	66.392769	78.590553	4.599901	0.000000	-1.959823	0.000000	0.000000	0.000000	0.420728	0.015268	-0.186101	0.000000	1.000000	4.000000	2.000000	0.000000
21768.346768	0.007728	0.534467	0.248938	85.052483	66.392769	78.590553	4.599901	0.000000	-1.959823	0.000000	0.000000	0.000000	0.420728	0.015268	-0.186101	0.000000	1.000000	4.000000	2.000000	0.000000
21768.350102	0.007728	0.534467	0.248938	85.052483	66.392769	78.590553	4.599901	0.000000	-1.959823	0.000000	0.000000	0.000000	0.420728	0.015268	-0.186101	0.000000	1.000000	4.000000	2.000000	0.000000
21768.353435	0.009997	0.534364	0.248144	85.601501	64.569984	76.217064	4.588749	0.000000	-1.985795	0.000000	0.000000	0.000000	0.680544	-0.030947	-0.237932	0.000000	1.000000	4.000000	2.000000	0.000000
21768.356768	0.009997	0.534364	0.248144	85.601501	64.569984	76.217064	4.588749	0.000000	-1.985795	0.000000	0.000000	0.000000	0.680544	-0.030947	-0.237932	0.000000	1.000000	4.000000	2.000000	0.000000
21768.360102	0.009997	0.534364	0.248144	85.601501	64.569984	76.217064	4.588749	0.000000	-1.985795	0.000000	0.000000	0.000000	0.680544	-0.030947	-0.237932	0.000000	1.000000	4.000000	2.000000	0.000000
21768.363435	0.011690	0.534327	0.247250	86.336166	58.967785	69.903496	4.571034	0.000000	-2.026239	0.000000	0.000000	0.000000	0.507948	-0.010962	-0.268353	0.000000	1.000000	4.000000	2.000000	0.000000
21768.366768	0.011690	0.534327	0.247250	86.336166	58.967785	69.903496	4.571034	0.000000	-2.026239	0.000000	0.000000	0.000000	0.507948	-0.010962	-0.268353	0.000000	1.000000	4.000000	2.000000	0.000000
21768.370102	0.011690	0.534327	0.247250	86.336166	58.967785	69.903496	4.571034	0.000000	-2.026239	0.000000	0.000000	0.000000	0.507948	-0.010962	-0.268353	0.000000	1.000000	4.000000	2.000000	0.000000
21768.373435	0.013576	0.534235	0.246193	87.091751	44.743458	54.794151	4.556654	0.000000	-2.058375	0.000000	0.000000	0.000000	0.565886	-0.027760	-0.317082	0.000000	1.000000	4.000000	2.000000	0.000000
21768.376768	0.013576	0.534235	0.246193	87.091751	44.743458	54.794151	4.556654	0.000000	-2.058375	0.000000	0.000000	0.000000	0.565886	-0.027760	-0.317082	0.000000	1.000000	4.000000	2.000000	0.000000
21768.380102	0.013576	0.534235	0.246193	87.091751	44.743458	54.794151	4.556654	0.000000	-2.058375	0.000000	0.000000	0.000000	0.565886	-0.027760	-0.317082	0.000000	1.000000	4.000000	2.000000	0.000000
21768.383435	0.016156	0.534156	0.245064	87.412224	18.857803	27.868452	4.540155	0.000000	-2.094513	0.000000	0.000000	0.000000	0.773875	-0.023647	-0.338800	0.000000	1.000000	4.000000	2.000000	0.000000
21768.386768	0.016156	0.534156	0.245064	87.412224	18.857803	27.868452	4.540155	0.000000	-2.094513	0.000000	0.000000	0.000000	0.773875	-0.023647	-0.338800	0.000000	1.000000	4.000000	2.000000	0.000000
21768.390102	0.016156	0.534156	0.245064	87.412224	18.857803	27.868452	4.540155	0.000000	-2.094513	0.000000	0.000000	0.000000	0.773875	-0.023647	-0.338800	0.000000	1.000000	4.000000	2.000000	0.000000
21768.393435	0.018662	0.534063	0.243974	87.049522	-5.001615	3.027632	4.518167	0.000000	-2.141534	0.000000	0.000000	0.000000	0.751828	-0.027968	-0.326982	0.000000	1.000000	4.000000	2.000000	0.000000
21768.396768	0.018662	0.534063	0.243974	87.049522	-5.001615	3.027632	4.518167	0.000000	-2.141534	0.000000	0.000000	0.000000	0.751828	-0.027968	-0.326982	0.000000	1.000000	4.000000	2.000000	0.000000
21768.400102	0.018662	0.534063	0.243974	87.049522	-5.001615	3.027632	4.518167	0.000000	-2.141534	0.000000	0.000000	0.000000	0.751828	-0.027968	-0.326982	0.000000	1.000000	4.000000	2.000000	0.000000
21768.403435	0.021491	0.534039	0.242791	86.349022	-17.677101	-10.420337	4.496377	0.000000	-2.186914	0.000000	0.000000	0.000000	0.848548	-0.007161	-0.354856	0.000000	1.000000	4.000000	2.000000	0.000000
21768.406768	0.021491	0.534039	0.242791	86.349022	-17.677101	-10.420337	4.496377	0.000000	-2.186914	0.000000	0.000000	0.000000	0.848548	-0.007161	-0.354856	0.000000	1.000000	4.000000	2.000000	0.000000
21768.410102	0.021491	0.534039	0.242791	86.349022	-17.677101	-10.420337	4.496377	0.000000	-2.186914	0.000000	0.000000	0.000000	0.848548	-0.007161	-0.354856	0.000000	1.000000	4.000000	2.000000	0.000000
21768.413435	0.024770	0.533945	0.241473	85.602791	-23.028763	-15.962896	4.471435	0.000000	-2.237470	0.000000	0.000000	0.000000	0.983923	-0.028207	-0.395320	0.000000	1.000000	4.000000	2.000000	0.000000
21768.416768	0.024770	0.533945	0.241473	85.602791	-23.028763	-15.962896	4.471435	0.000000	-2.237470	0.000000	0.000000	0.000000	0.983923	-0.028207	-0.395320	0.000000	1.000000	4.000000	2.000000	0.000000
21768.420102	0.024770	0.533945	0.241473	85.602791	-23.028763	-15.962896	4.471435	0.000000	-2.237470	0.000000	0.000000	0.000000	0.983923	-0.028207	-0.395320	0.000000	1.000000	4.000000	2.000000	0.000000
21768.423435	0.027838	0.533923	0.240105	84.864281	-25.337189	-17.461752	4.442060	0.000000	-2.295234	0.000000	0.000000	0.000000	0.920214	-0.006508	-0.410480	0.000000	1.000000	4.000000	2.000000	0.000000
21768.426768	0.027838	0.533923	0.240105	84.864281	-25.337189	-17.461752	4.442060	0.000000	-2.295234	0.000000	0.000000	0.000000	0.920214	-0.006508	-0.410480	0.000000	1.000000	4.000000	2.000000	0.000000
21768.430102	0.027838	0.533923	0.240105	84.864281	-25.337189	-17.461752	4.442060	0.000000	-2.295234	0.000000	0.000000	0.000000	0.920214	-0.006508	-0.410480	0.000000	1.000000	4.000000	2.000000	0.000000
21768.433435	0.030893	0.533880	0.238706	84.108177	-27.239305	-18.174578	4.413429	0.000000	-2.349818	0.000000	0.000000	0.000000	0.916473	-0.012945	-0.419603	0.000000	1.000000	4.000000	2.000000	0.000000
21768.436768	0.030893	0.533880	0.238706	84.108177	-27.239305	-18.174578	4.413429	0.000000	-2.349818	0.000000	0.000000	0.000000	0.916473	-0.012945	-0.419603	0.000000	1.000000	4.000000	2.000000	0.000000
21768.440102	0.030893	0.533880	0.238706	84.108177	-27.239305	-18.174578	4.413429	0.000000	-2.349818	0.000000	0.000000	0.000000	0.916473	-0.012945	-0.419603	0.000000	1.000000	4.000000	2.000000	0.000000
21768.443435	0.034035	0.533915	0.237310	83.274742	-29.531900	-19.800411	4.384145	0.000000	-2.404011	0.000000	0.000000	0.000000	0.942864	0.010677	-0.418953	0.000000	1.000000	4.000000	2.000000	0.000000
21768.446768	0.034035	0.533915	0.237310	83.274742	-29.531900	-19.800411	4.384145	0.000000	-2.404011	0.000000	0.000000	0.000000	0.942864	0.010677	-0.418953	0.000000	1.000000	4.000000	2.000000	0.000000
21768.450102	0.034035	0.533915	0.237310	83.274742	-29.531900	-19.800411	4.384145	0.000000	-2.404011	0.000000	0.000000	0.000000	0.942864	0.010677	-0.418953	0.000000	1.000000	4.000000	2.000000	0.000000
21768.453435	0.036938	0.533936	0.235958	82.380470	-31.917618	-22.159349	4.353569	0.000000	-2.458951	0.000000	0.000000	0.000000	0.870863	0.006300	-0.405397	0.000000	0.000000	4.000000	2.000000	0.000000
21768.456768	0.036938	0.533936	0.235958	82.380470	-31.917618	-22.159349	4.353569	0.000000	-2.458951	0.000000	0.000000	0.000000	0.870863	0.006300	-0.405397	0.000000	0.000000	4.000000	2.000000	0.000000
21768.460102	0.036938	0.533936	0.235958	82.380470	-31.917618	-22.159349	4.353569	0.000000	-2.458951	0.000000	0.000000	0.000000	0.870863	0.006300	-0.405397	0.000000	0.000000	4.000000	2.000000	0.000000
21768.463435	0.039806	0.534012	0.234750	81.472618	-33.849266	-24.384962	4.324499	0.000000	-2.509722	0.000000	0.000000	0.000000	0.860380	0.022748	-0.362451	0.000000	0.000000	4.000000	2.000000	0.000000
21768.466768	0.039806	0.534012	0.234750	81.472618	-33.849266	-24.384962	4.324499	0.000000	-2.509722	0.000000	0.000000	0.000000	0.860380	0.022748	-0.362451	0.000000	0.000000	4.000000	2.000000	0.000000
21768.470102	0.039806	0.534012	0.234750	81.472618	-33.849266	-24.384962	4.324499	0.000000	-2.509722	0.000000	0.000000	0.000000	0.860380	0.022748	-0.362451	0.000000	0.000000	4.000000	2.000000	0.000000
21768.473435	0.042772	0.534047	0.233673	80.686646	-34.764828	-25.315697	4.295868	0.000000	-2.558420	0.000000	0.000000	0.000000	0.889787	0.010330	-0.323222	0.000000	0.000000	4.000000	2.000000	0.000000
21768.476768	0.042772	0.534047	0.233673	80.686646	-34.764828	-25.315697	4.295868	0.000000	-2.558420	0.000000	0.000000	0.000000	0.889787	0.010330	-0.323222	0.000000	0.000000	4.000000	2.000000	0.000000
21768.480102	0.042772	0.534047	0.233673	80.686646	-34.764828	-25.315697	4.295868	0.000000	-2.558420	0.000000	0.000000	0.000000	0.889787	0.010330	-0.323222	0.000000	0.000000	4.000000	2.000000	0.000000
21768.483435	0.045635	0.534088	0.232652	80.119881	-34.404312	-24.390987	4.266634	0.000000	-2.606881	0.000000	0.000000	0.000000	0.858969	0.012299	-0.306242	0.000000	0.000000	4.000000	2.000000	0.000000
21768.486768	0.045635	0.534088	0.232652	80.119881	-34.404312	-24.390987	4.266634	0.000000	-2.606881	0.000000	0.000000	0.000000	0.858969	0.012299	-0.306242	0.000000	0.000000	4.000000	2.000000	0.000000
21768.490102	0.045635	0.534088	0.232652	80.119881	-34.404312	-24.390987	4.266634	0.000000	-2.606881	0.000000	0.000000	0.000000	0.858969	0.012299	-0.306242	0.000000	0.000000	4.000000	2.000000	0.000000
21768.493435	0.048432	0.534101	0.231723	79.755737	-33.136520	-22.604994	4.238123	0.000000	-2.652981	0.000000	0.000000	0.000000	0.839088	0.004098	-0.278587	0.000000	0.000000	4.000000	2.000000	0.000000
21768.496768	0.048432	0.534101	0.231723	79.755737	-33.136520	-22.604994	4.238123	0.000000	-2.652981	0.000000	0.000000	0.000000	0.839088	0.004098	-0.278587	0.000000	0.000000	4.000000	2.000000	0.000000
21768.500102	0.048432	0.534101	0.231723	79.755737	-33.136520	-22.604994	4.238123	0.000000	-2.652981	0.000000	0.000000	0.000000	0.839088	0.004098	-0.278587	0.000000	0.000000	4.000000	2.000000	0.000000
21768.503435	0.051162	0.534159	0.230847	79.501816	-31.508049	-20.803936	4.210288	0.000000	-2.696938	0.000000	0.000000	0.000000	0.818747	0.017453	-0.262755	0.000000	0.000000	4.000000	2.000000	0.000000
21768.506768	0.051162	0.534159	0.230847	79.501816	-31.508049	-20.803936	4.210288	0.000000	-2.696938	0.000000	0.000000	0.000000	0.818747	0.017453	-0.262755	0.000000	0.000000	4.000000	2.000000	0.000000
21768.510102	0.051162	0.534159	0.230847	79.501816	-31.508049	-20.803936	4.210288	0.000000	-2.696938	0.000000	0.000000	0.000000	0.818747	0.017453	-0.262755	0.000000	0.000000	4.000000	2.000000	0.000000
21768.513435	0.053656	0.534180	0.229982	79.303879	-30.327202	-19.784359	4.182997	0.000000	-2.739075	0.000000	0.000000	0.000000	0.748441	0.006062	-0.259636	0.000000	0.000000	4.000000	2.000000	0.000000
21768.516768	0.053656	0.534180	0.229982	79.303879	-30.327202	-19.784359	4.182997	0.000000	-2.739075	0.000000	0.000000	0.000000	0.748441	0.006062	-0.259636	0.000000	0.000000	4.000000	2.000000	0.000000
21768.520102	0.053656	0.534180	0.229982	79.303879	-30.327202	-19.784359	4.182997	0.000000	-2.739075	0.000000	0.000000	0.000000	0.748441	0.006062	-0.259636	0.000000	0.000000	4.000000	2.000000	0.000000
21768.523435	0.055978	0.534213	0.229069	79.229233	-29.753531	-19.129242	4.157454	0.000000	-2.777693	0.000000	0.000000	0.000000	0.696604	0.009998	-0.273768	0.000000	0.000000	4.000000	2.000000	0.000000
21768.526768	0.055978	0.534213	0.229069	79.229233	-29.753531	-19.129242	4.157454	0.000000	-2.777693	0.000000	0.000000	0.000000	0.696604	0.009998	-0.273768	0.000000	0.000000	4.000000	2.000000	0.000000
21768.530102	0.055978	0.534213	0.229069	79.229233	-29.753531	-19.129242	4.157454	0.000000	-2.777693	0.000000	0.000000	0.000000	0.696604	0.009998	-0.273768	0.000000	0.000000	4.000000	2.000000	0.000000
21768.533435	0.058130	0.534205	0.228134	79.282593	-29.763359	-18.457630	4.132860	0.000000	-2.814156	0.000000	0.000000	0.000000	0.645357	-0.002470	-0.280710	0.000000	0.000000	4.000000	2.000000	0.000000
21768.536768	0.058130	0.534205	0.228134	79.282593	-29.763359	-18.457630	4.132860	0.000000	-2.814156	0.000000	0.000000	0.000000	0.645357	-0.002470	-0.280710	0.000000	0.000000	4.000000	2.000000	0.000000
21768.540102	0.058130	0.534205	0.228134	79.282593	-29.763359	-18.457630	4.132860	0.000000	-2.814156	0.000000	0.000000	0.000000	0.645357	-0.002470	-0.280710	0.000000	0.000000	4.000000	2.000000	0.000000
21768.543435	0.060169	0.534185	0.227102	79.360458	-29.826500	-17.632387	4.109351	0.000000	-2.848374	0.000000	0.000000	0.000000	0.611893	-0.005843	-0.309607	0.000000	0.000000	4.000000	2.000000	0.000000
21768.546768	0.060169	0.534185	0.227102	79.360458	-29.826500	-17.632387	4.109351	0.000000	-2.848374	0.000000	0.000000	0.000000	0.611893	-0.005843	-0.309607	0.000000	0.000000	4.000000	2.000000	0.000000
21768.550102	0.060169	0.534185	0.227102	79.360458	-29.826500	-17.632387	4.109351	0.000000	-2.848374	0.000000	0.000000	0.000000	0.611893	-0.005843	-0.309607	0.000000	0.000000	4.000000	2.000000	0.000000
21768.553435	0.062225	0.534171	0.225944	79.449409	-29.778511	-17.183695	4.086008	0.000000	-2.881761	0.000000	0.000000	0.000000	0.616682	-0.004153	-0.347392	0.000000	0.000000	4.000000	2.000000	0.000000
21768.556768	0.062225	0.534171	0.225944	79.449409	-29.778511	-17.183695	4.086008	0.000000	-2.881761	0.000000	0.000000	0.000000	0.616682	-0.004153	-0.347392	0.000000	0.000000	4.000000	2.000000	0.000000
21768.560102	0.062225	0.534171	0.225944	79.449409	-29.778511	-17.183695	4.086008	0.000000	-2.881761	0.000000	0.000000	0.000000	0.616682	-0.004153	-0.347392	0.000000	0.000000	4.000000	2.000000	0.000000
21768.563435	0.064227	0.534159	0.224633	79.577003	-29.585918	-16.983856	4.061543	0.000000	-2.916139	0.000000	0.000000	0.000000	0.600732	-0.003630	-0.393325	0.000000	0.000000	4.000000	2.000000	0.000000
21768.566768	0.064227	0.534159	0.224633	79.577003	-29.585918	-16.983856	4.061543	0.000000	-2.916139	0.000000	0.000000	0.000000	0.600732	-0.003630	-0.393325	0.000000	0.000000	4.000000	2.000000	0.000000
21768.570102	0.064227	0.534159	0.224633	79.577003	-29.585918	-16.983856	4.061543	0.000000	-2.916139	0.000000	0.000000	0.000000	0.600732	-0.003630	-0.393325	0.000000	0.000000	4.000000	2.000000	0.000000
21768.573435	0.066112	0.534132	0.223193	79.726372	-29.338722	-16.548321	4.036334	0.000000	-2.950934	0.000000	0.000000	0.000000	0.565546	-0.008240	-0.432007	0.000000	0.000000	4.000000	2.000000	0.000000
21768.576768	0.066112	0.534132	0.223193	79.726372	-29.338722	-16.548321	4.036334	0.000000	-2.950934	0.000000	0.000000	0.000000	0.565546	-0.008240	-0.432007	0.000000	0.000000	4.000000	2.000000	0.000000
21768.580102	0.066112	0.534132	0.223193	79.726372	-29.338722	-16.548321	4.036334	0.000000	-2.950934	0.000000	0.000000	0.000000	0.565546	-0.008240	-0.432007	0.000000	0.000000	4.000000	2.000000	0.000000
21768.583435	0.067941	0.534085	0.221585	79.893898	-29.104588	-15.693604	4.011032	0.000000	-2.985234	0.000000	0.000000	0.000000	0.548517	-0.014004	-0.482402	0.000000	0.000000	4.000000	2.000000	0.000000
21768.586768	0.067941	0.534085	0.221585	79.893898	-29.104588	-15.693604	4.011032	0.000000	-2.985234	0.000000	0.000000	0.000000	0.548517	-0.014004	-0.482402	0.000000	0.000000	4.000000	2.000000	0.000000
21768.590102	0.067941	0.534085	0.221585	79.893898	-29.104588	-15.693604	4.011032	0.000000	-2.985234	0.000000	0.000000	0.000000	0.548517	-0.014004	-0.482402	0.000000	0.000000	4.000000	2.000000	0.000000
21768.593435	0.069678	0.533999	0.219797	80.097679	-28.815613	-14.587033	3.984823	0.000000	-3.020131	0.000000	0.000000	0.000000	0.520998	-0.025967	-0.536332	0.000000	0.000000	4.000000	2.000000	0.000000
21768.596768	0.069678	0.533999	0.219797	80.097679	-28.815613	-14.587033	3.984823	0.000000	-3.020131	0.000000	0.000000	0.000000	0.520998	-0.025967	-0.536332	0.000000	0.000000	4.000000	2.000000	0.000000
21768.600102	0.069678	0.533999	0.219797	80.097679	-28.815613	-14.587033	3.984823	0.000000	-3.020131	0.000000	0.000000	0.000000	0.520998	-0.025967	-0.536332	0.000000	0.000000	4.000000	2.000000	0.000000
21768.603435	0.071315	0.533828	0.217767	80.340500	-28.499857	-13.398067	3.957866	0.000000	-3.055371	0.000000	0.000000	0.000000	0.491172	-0.051346	-0.608993	0.000000	0.000000	4.000000	2.000000	0.000000
21768.606768	0.071315	0.533828	0.217767	80.340500	-28.499857	-13.398067	3.957866	0.000000	-3.055371	0.000000	0.000000	0.000000	0.491172	-0.051346	-0.608993	0.000000	0.000000	4.000000	2.000000	0.000000
21768.610102	0.071315	0.533828	0.217767	80.340500	-28.499857	-13.398067	3.957866	0.000000	-3.055371	0.000000	0.000000	0.000000	0.491172	-0.051346	-0.608993	0.000000	0.000000	4.000000	2.000000	0.000000
21768.613435	0.072911	0.533568	0.215453	80.627075	-28.085205	-12.410920	3.929731	0.000000	-3.091475	0.000000	0.000000	0.000000	0.478923	-0.077792	-0.694154	0.000000	0.000000	4.000000	2.000000	0.000000
21768.616768	0.072911	0.533568	0.215453	80.627075	-28.085205	-12.410920	3.929731	0.000000	-3.091475	0.000000	0.000000	0.000000	0.478923	-0.077792	-0.694154	0.000000	0.000000	4.000000	2.000000	0.000000
21768.620102	0.072911	0.533568	0.215453	80.627075	-28.085205	-12.410920	3.929731	0.000000	-3.091475	0.000000	0.000000	0.000000	0.478923	-0.077792	-0.694154	0.000000	0.000000	4.000000	2.000000	0.000000
21768.623435	0.074453	0.533210	0.212753	80.976173	-27.558538	-11.399306	3.899495	0.000000	-3.129527	0.000000	0.000000	0.000000	0.462572	-0.107564	-0.810002	0.000000	0.000000	4.000000	2.000000	0.000000
21768.626768	0.074453	0.533210	0.212753	80.976173	-27.558538	-11.399306	3.899495	0.000000	-3.129527	0.000000	0.000000	0.000000	0.462572	-0.107564	-0.810002	0.000000	0.000000	4.000000	2.000000	0.000000
21768.630102	0.074453	0.533210	0.212753	80.976173	-27.558538	-11.399306	3.899495	0.000000	-3.129527	0.000000	0.000000	0.000000	0.462572	-0.107564	-0.810002	0.000000	0.000000	4.000000	2.000000	0.000000
21768.633435	0.075966	0.532769	0.209640	81.390793	-26.899006	-10.117120	3.866378	0.000000	-3.170350	0.000000	0.000000	0.000000	0.453964	-0.132356	-0.934018	0.000000	0.000000	4.000000	2.000000	0.000000
21768.636768	0.075966	0.532769	0.209640	81.390793	-26.899006	-10.117120	3.866378	0.000000	-3.170350	0.000000	0.000000	0.000000	0.453964	-0.132356	-0.934018	0.000000	0.000000	4.000000	2.000000	0.000000
21768.640102	0.075966	0.532769	0.209640	81.390793	-26.899006	-10.117120	3.866378	0.000000	-3.170350	0.000000	0.000000	0.000000	0.453964	-0.132356	-0.934018	0.000000	0.000000	4.000000	2.000000	0.000000
21768.643435	0.077383	0.532281	0.206110	81.847389	-26.209024	-8.861287	3.829702	0.000000	-3.214557	0.000000	0.000000	0.000000	0.424959	-0.146208	-1.058878	0.000000	0.000000	4.000000	2.000000	0.000000
21768.646768	0.077383	0.532281	0.206110	81.847389	-26.209024	-8.861287	3.829702	0.000000	-3.214557	0.000000	0.000000	0.000000	0.424959	-0.146208	-1.058878	0.000000	0.000000	4.000000	2.000000	0.000000
21768.650102	0.077383	0.532281	0.206110	81.847389	-26.209024	-8.861287	3.829702	0.000000	-3.214557	0.000000	0.000000	0.000000	0.424959	-0.146208	-1.058878	0.000000	0.000000	4.000000	2.000000	0.000000
21768.653435	0.078725	0.531687	0.202110	82.334923	-25.684362	-7.246310	3.789761	0.000000	-3.261551	0.000000	0.000000	0.000000	0.402631	-0.178281	-1.200105	0.000000	0.000000	4.000000	2.000000	0.000000
21768.656768	0.078725	0.531687	0.202110	82.334923	-25.684362	-7.246310	3.789761	0.000000	-3.261551	0.000000	0.000000	0.000000	0.402631	-0.178281	-1.200105	0.000000	0.000000	4.000000	2.000000	0.000000
21768.660102	0.078725	0.531687	0.202110	82.334923	-25.684362	-7.246310	3.789761	0.000000	-3.261551	0.000000	0.000000	0.000000	0.402631	-0.178281	-1.200105	0.000000	0.000000	4.000000	2.000000	0.000000
21768.663435	0.079927	0.531042	0.197649	82.786888	-25.204161	-5.059418	3.745576	0.000000	-3.312199	0.000000	0.000000	0.000000	0.360578	-0.193473	-1.338341	0.000000	0.000000	4.000000	2.000000	0.000000
21768.666768	0.079927	0.531042	0.197649	82.786888	-25.204161	-5.059418	3.745576	0.000000	-3.312199	0.000000	0.000000	0.000000	0.360578	-0.193473	-1.338341	0.000000	0.000000	4.000000	2.000000	0.000000
21768.670102	0.079927	0.531042	0.197649	82.786888	-25.204161	-5.059418	3.745576	0.000000	-3.312199	0.000000	0.000000	0.000000	0.360578	-0.193473	-1.338341	0.000000	0.000000	4.000000	2.000000	0.000000
21768.673435	0.081091	0.530321	0.192813	83.057846	-24.135172	-2.260777	3.697406	0.000000	-3.365886	0.000000	0.000000	0.000000	0.349207	-0.216152	-1.450702	0.000000	0.000000	4.000000	2.000000	0.000000
21768.676768	0.081091	0.530321	0.192813	83.057846	-24.135172	-2.260777	3.697406	0.000000	-3.365886	0.000000	0.000000	0.000000	0.349207	-0.216152	-1.450702	0.000000	0.000000	4.000000	2.000000	0.000000
21768.680102	0.081091	0.530321	0.192813	83.057846	-24.135172	-2.260777	3.697406	0.000000	-3.365886	0.000000	0.000000	0.000000	0.349207	-0.216152	-1.450702	0.000000	0.000000	4.000000	2.000000	0.000000
21768.683435	0.082212	0.529561	0.187591	82.999382	-21.661484	1.384494	3.644583	0.000000	-3.423012	0.000000	0.000000	0.000000	0.336296	-0.228115	-1.566511	0.000000	0.000000	4.000000	2.000000	0.000000
21768.686768	0.082212	0.529561	0.187591	82.999382	-21.661484	1.384494	3.644583	0.000000	-3.423012	0.000000	0.000000	0.000000	0.336296	-0.228115	-1.566511	0.000000	0.000000	4.000000	2.000000	0.000000
21768.690102	0.082212	0.529561	0.187591	82.999382	-21.661484	1.384494	3.644583	0.000000	-3.423012	0.000000	0.000000	0.000000	0.336296	-0.228115	-1.566511	0.000000	0.000000	4.000000	2.000000	0.000000
21768.693435	0.083340	0.528702	0.181921	82.650063	-18.307802	5.210154	3.586584	0.000000	-3.483736	0.000000	0.000000	0.000000	0.338306	-0.257833	-1.700924	0.000000	0.000000	4.000000	2.000000	0.000000
21768.696768	0.083340	0.528702	0.181921	82.650063	-18.307802	5.210154	3.586584	0.000000	-3.483736	0.000000	0.000000	0.000000	0.338306	-0.257833	-1.700924	0.000000	0.000000	4.000000	2.000000	0.000000
21768.700102	0.083340	0.528702	0.181921	82.650063	-18.307802	5.210154	3.586584	0.000000	-3.483736	0.000000	0.000000	0.000000	0.338306	-0.257833	-1.700924	0.000000	0.000000	4.000000	2.000000	0.000000
21768.703435	0.084405	0.527814	0.175794	82.115768	-14.907310	8.976388	3.521781	0.000000	-3.549234	0.000000	0.000000	0.000000	0.319733	-0.266419	-1.838284	0.000000	0.000000	4.000000	2.000000	0.000000
21768.706768	0.084405	0.527814	0.175794	82.115768	-14.907310	8.976388	3.521781	0.000000	-3.549234	0.000000	0.000000	0.000000	0.319733	-0.266419	-1.838284	0.000000	0.000000	4.000000	2.000000	0.000000
21768.710102	0.084405	0.527814	0.175794	82.115768	-14.907310	8.976388	3.521781	0.000000	-3.549234	0.000000	0.000000	0.000000	0.319733	-0.266419	-1.838284	0.000000	0.000000	4.000000	2.000000	0.000000
21768.713435	0.085409	0.526988	0.169242	81.441658	-11.845656	12.749789	3.450022	0.000000	-3.619026	0.000000	0.000000	0.000000	0.301069	-0.247655	-1.965574	0.000000	0.000000	4.000000	2.000000	0.000000
21768.716768	0.085409	0.526988	0.169242	81.441658	-11.845656	12.749789	3.450022	0.000000	-3.619026	0.000000	0.000000	0.000000	0.301069	-0.247655	-1.965574	0.000000	0.000000	4.000000	2.000000	0.000000
21768.720102	0.085409	0.526988	0.169242	81.441658	-11.845656	12.749789	3.450022	0.000000	-3.619026	0.000000	0.000000	0.000000	0.301069	-0.247655	-1.965574	0.000000	0.000000	4.000000	2.000000	0.000000
21768.723435	0.086323	0.526210	0.162317	80.665146	-9.296924	16.139339	3.370864	0.000000	-3.692868	0.000000	0.000000	0.000000	0.274125	-0.233438	-2.077595	0.000000	0.000000	4.000000	2.000000	0.000000
21768.726768	0.086323	0.526210	0.162317	80.665146	-9.296924	16.139339	3.370864	0.000000	-3.692868	0.000000	0.000000	0.000000	0.274125	-0.233438	-2.077595	0.000000	0.000000	4.000000	2.000000	0.000000
21768.730102	0.086323	0.526210	0.162317	80.665146	-9.296924	16.139339	3.370864	0.000000	-3.692868	0.000000	0.000000	0.000000	0.274125	-0.233438	-2.077595	0.000000	0.000000	4.000000	2.000000	0.000000
21768.733435	0.087124	0.525450	0.155090	79.823433	-7.190791	19.158545	3.284313	0.000000	-3.770051	0.000000	0.000000	0.000000	0.240375	-0.228000	-2.167846	0.000000	0.000000	4.000000	2.000000	0.000000
21768.736768	0.087124	0.525450	0.155090	79.823433	-7.190791	19.158545	3.284313	0.000000	-3.770051	0.000000	0.000000	0.000000	0.240375	-0.228000	-2.167846	0.000000	0.000000	4.000000	2.000000	0.000000
21768.740102	0.087124	0.525450	0.155090	79.823433	-7.190791	19.158545	3.284313	0.000000	-3.770051	0.000000	0.000000	0.000000	0.240375	-0.228000	-2.167846	0.000000	0.000000	4.000000	2.000000	0.000000
21768.743435	0.087766	0.524699	0.147659	78.980057	-5.385153	21.513323	3.190637	0.000000	-3.849654	0.000000	0.000000	0.000000	0.192691	-0.225287	-2.229354	0.000000	0.000000	4.000000	2.000000	0.000000
21768.746768	0.087766	0.524699	0.147659	78.980057	-5.385153	21.513323	3.190637	0.000000	-3.849654	0.000000	0.000000	0.000000	0.192691	-0.225287	-2.229354	0.000000	0.000000	4.000000	2.000000	0.000000
21768.750102	0.087766	0.524699	0.147659	78.980057	-5.385153	21.513323	3.190637	0.000000	-3.849654	0.000000	0.000000	0.000000	0.192691	-0.225287	-2.229354	0.000000	0.000000	4.000000	2.000000	0.000000
21768.753435	0.088282	0.523908	0.140040	78.143814	-3.814198	23.172348	3.090773	0.000000	-3.930283	0.000000	0.000000	0.000000	0.154837	-0.237267	-2.285798	0.000000	0.000000	4.000000	2.000000	0.000000
21768.756768	0.088282	0.523908	0.140040	78.143814	-3.814198	23.172348	3.090773	0.000000	-3.930283	0.000000	0.000000	0.000000	0.154837	-0.237267	-2.285798	0.000000	0.000000	4.000000	2.000000	0.000000
21768.760102	0.088282	0.523908	0.140040	78.143814	-3.814198	23.172348	3.090773	0.000000	-3.930283	0.000000	0.000000	0.000000	0.154837	-0.237267	-2.285798	0.000000	0.000000	4.000000	2.000000	0.000000
21768.763435	0.088595	0.523165	0.132289	77.336731	-2.397480	24.518295	2.983996	0.000000	-4.011953	0.000000	0.000000	0.000000	0.093949	-0.222912	-2.325166	0.000000	0.000000	4.000000	2.000000	0.000000
21768.766768	0.088595	0.523165	0.132289	77.336731	-2.397480	24.518295	2.983996	0.000000	-4.011953	0.000000	0.000000	0.000000	0.093949	-0.222912	-2.325166	0.000000	0.000000	4.000000	2.000000	0.000000
21768.770102	0.088595	0.523165	0.132289	77.336731	-2.397480	24.518295	2.983996	0.000000	-4.011953	0.000000	0.000000	0.000000	0.093949	-0.222912	-2.325166	0.000000	0.000000	4.000000	2.000000	0.000000
21768.773435	0.088694	0.522476	0.124486	76.561562	-1.113358	25.970936	2.871280	0.000000	-4.093379	0.000000	0.000000	0.000000	0.029480	-0.206838	-2.340966	0.000000	0.000000	4.000000	2.000000	0.000000
21768.776768	0.088694	0.522476	0.124486	76.561562	-1.113358	25.970936	2.871280	0.000000	-4.093379	0.000000	0.000000	0.000000	0.029480	-0.206838	-2.340966	0.000000	0.000000	4.000000	2.000000	0.000000
21768.780102	0.088694	0.522476	0.124486	76.561562	-1.113358	25.970936	2.871280	0.000000	-4.093379	0.000000	0.000000	0.000000	0.029480	-0.206838	-2.340966	0.000000	0.000000	4.000000	2.000000	0.000000
21768.783435	0.088599	0.521945	0.116734	75.817650	0.055591	28.019175	2.753415	0.000000	-4.173573	0.000000	0.000000	0.000000	-0.028323	-0.159123	-2.325509	0.000000	0.000000	4.000000	2.000000	0.000000
21768.786768	0.088599	0.521945	0.116734	75.817650	0.055591	28.019175	2.753415	0.000000	-4.173573	0.000000	0.000000	0.000000	-0.028323	-0.159123	-2.325509	0.000000	0.000000	4.000000	2.000000	0.000000
21768.790102	0.088599	0.521945	0.116734	75.817650	0.055591	28.019175	2.753415	0.000000	-4.173573	0.000000	0.000000	0.000000	-0.028323	-0.159123	-2.325509	0.000000	0.000000	4.000000	2.000000	0.000000
21768.793435	0.088261	0.521532	0.109013	75.095535	1.125598	31.021076	2.631488	0.000000	-4.251503	0.000000	0.000000	0.000000	-0.101634	-0.123812	-2.316582	0.000000	0.000000	4.000000	2.000000	0.000000
21768.796768	0.088261	0.521532	0.109013	75.095535	1.125598	31.021076	2.631488	0.000000	-4.251503	0.000000	0.000000	0.000000	-0.101634	-0.123812	-2.316582	0.000000	0.000000	4.000000	2.000000	0.000000
21768.800102	0.088261	0.521532	0.109013	75.095535	1.125598	31.021076	2.631488	0.000000	-4.251503	0.000000	0.000000	0.000000	-0.101634	-0.123812	-2.316582	0.000000	0.000000	4.000000	2.000000	0.000000
21768.803435	0.087763	0.521281	0.101465	74.389153	1.981153	34.516510	2.505518	0.000000	-4.326936	0.000000	0.000000	0.000000	-0.149186	-0.075386	-2.264269	0.000000	0.000000	4.000000	2.000000	0.000000
21768.806768	0.087763	0.521281	0.101465	74.389153	1.981153	34.516510	2.505518	0.000000	-4.326936	0.000000	0.000000	0.000000	-0.149186	-0.075386	-2.264269	0.000000	0.000000	4.000000	2.000000	0.000000
21768.810102	0.087763	0.521281	0.101465	74.389153	1.981153	34.516510	2.505518	0.000000	-4.326936	0.000000	0.000000	0.000000	-0.149186	-0.075386	-2.264269	0.000000	0.000000	4.000000	2.000000	0.000000
21768.813435	0.087069	0.521125	0.093972	73.722198	2.597623	37.574001	2.377065	0.000000	-4.398814	0.000000	0.000000	0.000000	-0.208337	-0.046855	-2.247876	0.000000	0.000000	4.000000	2.000000	0.000000
21768.816768	0.087069	0.521125	0.093972	73.722198	2.597623	37.574001	2.377065	0.000000	-4.398814	0.000000	0.000000	0.000000	-0.208337	-0.046855	-2.247876	0.000000	0.000000	4.000000	2.000000	0.000000
21768.820102	0.087069	0.521125	0.093972	73.722198	2.597623	37.574001	2.377065	0.000000	-4.398814	0.000000	0.000000	0.000000	-0.208337	-0.046855	-2.247876	0.000000	0.000000	4.000000	2.000000	0.000000
21768.823435	0.086188	0.521078	0.086554	73.088257	3.103079	40.014877	2.244426	0.000000	-4.467947	0.000000	0.000000	0.000000	-0.264233	-0.014251	-2.225374	0.000000	0.000000	4.000000	2.000000	0.000000
21768.826768	0.086188	0.521078	0.086554	73.088257	3.103079	40.014877	2.244426	0.000000	-4.467947	0.000000	0.000000	0.000000	-0.264233	-0.014251	-2.225374	0.000000	0.000000	4.000000	2.000000	0.000000
21768.830102	0.086188	0.521078	0.086554	73.088257	3.103079	40.014877	2.244426	0.000000	-4.467947	0.000000	0.000000	0.000000	-0.264233	-0.014251	-2.225374	0.000000	0.000000	4.000000	2.000000	0.000000
21768.833435	0.085140	0.521078	0.079117	72.502831	3.638541	41.893742	2.107754	0.000000	-4.534024	0.000000	0.000000	0.000000	-0.314507	0.000238	-2.231187	0.000000	0.000000	4.000000	2.000000	0.000000
21768.836768	0.085140	0.521078	0.079117	72.502831	3.638541	41.893742	2.107754	0.000000	-4.534024	0.000000	0.000000	0.000000	-0.314507	0.000238	-2.231187	0.000000	0.000000	4.000000	2.000000	0.000000
21768.840102	0.085140	0.521078	0.079117	72.502831	3.638541	41.893742	2.107754	0.000000	-4.534024	0.000000	0.000000	0.000000	-0.314507	0.000238	-2.231187	0.000000	0.000000	4.000000	2.000000	0.000000
21768.843435	0.083974	0.521149	0.071610	71.979378	4.230515	42.932983	1.964797	0.000000	-4.597779	0.000000	0.000000	0.000000	-0.349809	0.021118	-2.252170	0.000000	0.000000	4.000000	2.000000	0.000000
21768.846768	0.083974	0.521149	0.071610	71.979378	4.230515	42.932983	1.964797	0.000000	-4.597779	0.000000	0.000000	0.000000	-0.349809	0.021118	-2.252170	0.000000	0.000000	4.000000	2.000000	0.000000
21768.850102	0.083974	0.521149	0.071610	71.979378	4.230515	42.932983	1.964797	0.000000	-4.597779	0.000000	0.000000	0.000000	-0.349809	0.021118	-2.252170	0.000000	0.000000	4.000000	2.000000	0.000000
21768.853435	0.082668	0.521342	0.064029	71.498703	4.790273	43.656628	1.813646	0.000000	-4.659473	0.000000	0.000000	0.000000	-0.391564	0.057861	-2.274128	0.000000	0.000000	4.000000	2.000000	0.000000
21768.856768	0.082668	0.521342	0.064029	71.498703	4.790273	43.656628	1.813646	0.000000	-4.659473	0.000000	0.000000	0.000000	-0.391564	0.057861	-2.274128	0.000000	0.000000	4.000000	2.000000	0.000000
21768.860102	0.082668	0.521342	0.064029	71.498703	4.790273	43.656628	1.813646	0.000000	-4.659473	0.000000	0.000000	0.000000	-0.391564	0.057861	-2.274128	0.000000	0.000000	4.000000	2.000000	0.000000
21768.863435	0.081124	0.521648	0.056496	71.040619	5.204912	44.225487	1.653943	0.000000	-4.718524	0.000000	0.000000	0.000000	-0.463403	0.091953	-2.259867	0.000000	0.000000	4.000000	2.000000	0.000000
21768.866768	0.081124	0.521648	0.056496	71.040619	5.204912	44.225487	1.653943	0.000000	-4.718524	0.000000	0.000000	0.000000	-0.463403	0.091953	-2.259867	0.000000	0.000000	4.000000	2.000000	0.000000
21768.870102	0.081124	0.521648	0.056496	71.040619	5.204912	44.225487	1.653943	0.000000	-4.718524	0.000000	0.000000	0.000000	-0.463403	0.091953	-2.259867	0.000000	0.000000	4.000000	2.000000	0.000000
21768.873435	0.079340	0.522201	0.049100	70.581100	5.464128	44.608917	1.488856	0.000000	-4.773186	0.000000	0.000000	0.000000	-0.535118	0.165955	-2.218862	0.000000	0.000000	4.000000	2.000000	0.000000
21768.876768	0.079340	0.522201	0.049100	70.581100	5.464128	44.608917	1.488856	0.000000	-4.773186	0.000000	0.000000	0.000000	-0.535118	0.165955	-2.218862	0.000000	0.000000	4.000000	2.000000	0.000000
21768.880102	0.079340	0.522201	0.049100	70.581100	5.464128	44.608917	1.488856	0.000000	-4.773186	0.000000	0.000000	0.000000	-0.535118	0.165955	-2.218862	0.000000	0.000000	4.000000	2.000000	0.000000
21768.883435	0.077284	0.522985	0.042019	70.110550	5.636891	44.923927	1.320321	0.000000	-4.822526	0.000000	0.000000	0.000000	-0.616898	0.235105	-2.124419	0.000000	0.000000	4.000000	2.000000	0.000000
21768.886768	0.077284	0.522985	0.042019	70.110550	5.636891	44.923927	1.320321	0.000000	-4.822526	0.000000	0.000000	0.000000	-0.616898	0.235105	-2.124419	0.000000	0.000000	4.000000	2.000000	0.000000
21768.890102	0.077284	0.522985	0.042019	70.110550	5.636891	44.923927	1.320321	0.000000	-4.822526	0.000000	0.000000	0.000000	-0.616898	0.235105	-2.124419	0.000000	0.000000	4.000000	2.000000	0.000000
21768.893435	0.074963	0.523933	0.035221	69.642593	5.864652	45.468742	1.153123	0.000000	-4.865214	0.000000	0.000000	0.000000	-0.696139	0.284382	-2.039411	0.000000	0.000000	4.000000	2.000000	0.000000
21768.896768	0.074963	0.523933	0.035221	69.642593	5.864652	45.468742	1.153123	0.000000	-4.865214	0.000000	0.000000	0.000000	-0.696139	0.284382	-2.039411	0.000000	0.000000	4.000000	2.000000	0.000000
21768.900102	0.074963	0.523933	0.035221	69.642593	5.864652	45.468742	1.153123	0.000000	-4.865214	0.000000	0.000000	0.000000	-0.696139	0.284382	-2.039411	0.000000	0.000000	4.000000	2.000000	0.000000
21768.903435	0.072572	0.525052	0.028657	69.198166	6.266294	46.395969	0.986722	0.000000	-4.901671	0.000000	0.000000	0.000000	-0.717279	0.335720	-1.969154	0.000000	0.000000	4.000000	2.000000	0.000000
21768.906768	0.072572	0.525052	0.028657	69.198166	6.266294	46.395969	0.986722	0.000000	-4.901671	0.000000	0.000000	0.000000	-0.717279	0.335720	-1.969154	0.000000	0.000000	4.000000	2.000000	0.000000
21768.910102	0.072572	0.525052	0.028657	69.198166	6.266294	46.395969	0.986722	0.000000	-4.901671	0.000000	0.000000	0.000000	-0.717279	0.335720	-1.969154	0.000000	0.000000	4.000000	2.000000	0.000000
21768.913435	0.070178	0.526306	0.022282	68.844002	6.789260	47.640690	0.819068	0.000000	-4.932456	0.000000	0.000000	0.000000	-0.718271	0.376132	-1.912457	0.000000	0.000000	4.000000	2.000000	0.000000
21768.916768	0.070178	0.526306	0.022282	68.844002	6.789260	47.640690	0.819068	0.000000	-4.932456	0.000000	0.000000	0.000000	-0.718271	0.376132	-1.912457	0.000000	0.000000	4.000000	2.000000	0.000000
21768.920102	0.070178	0.526306	0.022282	68.844002	6.789260	47.640690	0.819068	0.000000	-4.932456	0.000000	0.000000	0.000000	-0.718271	0.376132	-1.912457	0.000000	0.000000	4.000000	2.000000	0.000000
21768.923435	0.067630	0.527646	0.015997	68.774399	7.296733	48.991901	0.649125	0.000000	-4.957685	0.000000	0.000000	0.000000	-0.764417	0.402188	-1.885449	0.000000	0.000000	4.000000	2.000000	0.000000
21768.926768	0.067630	0.527646	0.015997	68.774399	7.296733	48.991901	0.649125	0.000000	-4.957685	0.000000	0.000000	0.000000	-0.764417	0.402188	-1.885449	0.000000	0.000000	4.000000	2.000000	0.000000
21768.930102	0.067630	0.527646	0.015997	68.774399	7.296733	48.991901	0.649125	0.000000	-4.957685	0.000000	0.000000	0.000000	-0.764417	0.402188	-1.885449	0.000000	0.000000	4.000000	2.000000	0.000000
21768.933435	0.064792	0.529032	0.009740	69.018356	7.723793	50.296989	0.474997	0.000000	-4.977386	0.000000	0.000000	0.000000	-0.851506	0.415576	-1.877216	0.000000	0.000000	4.000000	2.000000	0.000000
21768.936768	0.064792	0.529032	0.009740	69.018356	7.723793	50.296989	0.474997	0.000000	-4.977386	0.000000	0.000000	0.000000	-0.851506	0.415576	-1.877216	0.000000	0.000000	4.000000	2.000000	0.000000
21768.940102	0.064792	0.529032	0.009740	69.018356	7.723793	50.296989	0.474997	0.000000	-4.977386	0.000000	0.000000	0.000000	-0.851506	0.415576	-1.877216	0.000000	0.000000	4.000000	2.000000	0.000000
21768.943435	0.061666	0.530445	0.003595	69.262184	8.072909	51.511948	0.295001	0.000000	-4.991290	0.000000	0.000000	0.000000	-0.937545	0.424140	-1.843309	0.000000	0.000000	4.000000	2.000000	0.000000
21768.946768	0.061666	0.530445	0.003595	69.262184	8.072909	51.511948	0.295001	0.000000	-4.991290	0.000000	0.000000	0.000000	-0.937545	0.424140	-1.843309	0.000000	0.000000	4.000000	2.000000	0.000000
21768.950102	0.061666	0.530445	0.003595	69.262184	8.072909	51.511948	0.295001	0.000000	-4.991290	0.000000	0.000000	0.000000	-0.937545	0.424140	-1.843309	0.000000	0.000000	4.000000	2.000000	0.000000
21768.953435	0.058229	0.531943	-0.002401	69.444160	8.359134	52.686554	0.111169	0.000000	-4.998764	0.000000	0.000000	0.000000	-1.031279	0.449389	-1.798960	0.000000	0.000000	4.000000	2.000000	0.000000
21768.956768	0.058229	0.531943	-0.002401	69.444160	8.359134	52.686554	0.111169	0.000000	-4.998764	0.000000	0.000000	0.000000	-1.031279	0.449389	-1.798960	0.000000	0.000000	4.000000	2.000000	0.000000
21768.960102	0.058229	0.531943	-0.002401	69.444160	8.359134	52.686554	0.111169	0.000000	-4.998764	0.000000	0.000000	0.000000	-1.031279	0.449389	-1.798960	0.000000	0.000000	4.000000	2.000000	0.000000
21768.963435	0.054470	0.533458	-0.008264	69.566833	8.669494	54.002987	-0.075868	0.000000	-4.999425	0.000000	0.000000	0.000000	-1.127681	0.454260	-1.758975	0.000000	0.000000	4.000000	2.000000	0.000000
21768.966768	0.054470	0.533458	-0.008264	69.566833	8.669494	54.002987	-0.075868	0.000000	-4.999425	0.000000	0.000000	0.000000	-1.127681	0.454260	-1.758975	0.000000	0.000000	4.000000	2.000000	0.000000
21768.970102	0.054470	0.533458	-0.008264	69.566833	8.669494	54.002987	-0.075868	0.000000	-4.999425	0.000000	0.000000	0.000000	-1.127681	0.454260	-1.758975	0.000000	0.000000	4.000000	2.000000	0.000000
21768.973435	0.050621	0.535036	-0.013968	69.636749	9.104988	55.594402	-0.267127	0.000000	-4.992859	0.000000	0.000000	0.000000	-1.154750	0.473457	-1.711136	0.000000	0.000000	4.000000	2.000000	0.000000
21768.976768	0.050621	0.535036	-0.013968	69.636749	9.104988	55.594402	-0.267127	0.000000	-4.992859	0.000000	0.000000	0.000000	-1.154750	0.473457	-1.711136	0.000000	0.000000	4.000000	2.000000	0.000000
21768.980102	0.050621	0.535036	-0.013968	69.636749	9.104988	55.594402	-0.267127	0.000000	-4.992859	0.000000	0.000000	0.000000	-1.154750	0.473457	-1.711136	0.000000	0.000000	4.000000	2.000000	0.000000
21768.983435	0.046771	0.536693	-0.019504	69.669289	9.632483	56.930595	-0.461707	0.000000	-4.978637	0.000000	0.000000	0.000000	-1.154997	0.497290	-1.660720	0.000000	0.000000	4.000000	2.000000	0.000000
21768.986768	0.046771	0.536693	-0.019504	69.669289	9.632483	56.930595	-0.461707	0.000000	-4.978637	0.000000	0.000000	0.000000	-1.154997	0.497290	-1.660720	0.000000	0.000000	4.000000	2.000000	0.000000
21768.990102	0.046771	0.536693	-0.019504	69.669289	9.632483	56.930595	-0.461707	0.000000	-4.978637	0.000000	0.000000	0.000000	-1.154997	0.497290	-1.660720	0.000000	0.000000	4.000000	2.000000	0.000000
21768.993435	0.042874	0.538383	-0.024925	69.660690	10.187883	56.998848	-0.658646	0.000000	-4.956429	0.000000	0.000000	0.000000	-1.169185	0.506863	-1.626240	0.000000	0.000000	4.000000	2.000000	0.000000
21768.996768	0.042874	0.538383	-0.024925	69.660690	10.187883	56.998848	-0.658646	0.000000	-4.956429	0.000000	0.000000	0.000000	-1.169185	0.506863	-1.626240	0.000000	0.000000	4.000000	2.000000	0.000000
21769.000102	0.042874	0.538383	-0.024925	69.660690	10.187883	56.998848	-0.658646	0.000000	-4.956429	0.000000	0.000000	0.000000	-1.169185	0.506863	-1.626240	0.000000	0.000000	4.000000	2.000000	0.000000
21769.003435	0.038773	0.540113	-0.030174	69.616364	10.734534	56.734482	-0.859289	0.000000	-4.925609	0.000000	0.000000	0.000000	-1.230011	0.519009	-1.574806	0.000000	0.000000	4.000000	2.000000	0.000000
21769.006768	0.038773	0.540113	-0.030174	69.616364	10.734534	56.734482	-0.859289	0.000000	-4.925609	0.000000	0.000000	0.000000	-1.230011	0.519009	-1.574806	0.000000	0.000000	4.000000	2.000000	0.000000
21769.010102	0.038773	0.540113	-0.030174	69.616364	10.734534	56.734482	-0.859289	0.000000	-4.925609	0.000000	0.000000	0.000000	-1.230011	0.519009	-1.574806	0.000000	0.000000	4.000000	2.000000	0.000000
21769.013435	0.034340	0.541878	-0.035222	69.533684	11.222639	56.862553	-1.062349	0.000000	-4.885839	0.000000	0.000000	0.000000	-1.330131	0.529414	-1.514487	0.000000	0.000000	4.000000	2.000000	0.000000
21769.016768	0.034340	0.541878	-0.035222	69.533684	11.222639	56.862553	-1.062349	0.000000	-4.885839	0.000000	0.000000	0.000000	-1.330131	0.529414	-1.514487	0.000000	0.000000	4.000000	2.000000	0.000000
21769.020102	0.034340	0.541878	-0.035222	69.533684	11.222639	56.862553	-1.062349	0.000000	-4.885839	0.000000	0.000000	0.000000	-1.330131	0.529414	-1.514487	0.000000	0.000000	4.000000	2.000000	0.000000
21769.023435	0.029624	0.543611	-0.040069	69.421860	11.650371	57.392460	-1.268083	0.000000	-4.836524	0.000000	0.000000	0.000000	-1.414856	0.520038	-1.453891	0.000000	0.000000	4.000000	2.000000	0.000000
21769.026768	0.029624	0.543611	-0.040069	69.421860	11.650371	57.392460	-1.268083	0.000000	-4.836524	0.000000	0.000000	0.000000	-1.414856	0.520038	-1.453891	0.000000	0.000000	4.000000	2.000000	0.000000
21769.030102	0.029624	0.543611	-0.040069	69.421860	11.650371	57.392460	-1.268083	0.000000	-4.836524	0.000000	0.000000	0.000000	-1.414856	0.520038	-1.453891	0.000000	0.000000	4.000000	2.000000	0.000000
21769.033435	0.024614	0.545357	-0.044706	69.266060	12.062081	57.967987	-1.476641	0.000000	-4.776979	0.000000	0.000000	0.000000	-1.502866	0.523712	-1.391338	0.000000	0.000000	4.000000	2.000000	0.000000
21769.036768	0.024614	0.545357	-0.044706	69.266060	12.062081	57.967987	-1.476641	0.000000	-4.776979	0.000000	0.000000	0.000000	-1.502866	0.523712	-1.391338	0.000000	0.000000	4.000000	2.000000	0.000000
21769.040102	0.024614	0.545357	-0.044706	69.266060	12.062081	57.967987	-1.476641	0.000000	-4.776979	0.000000	0.000000	0.000000	-1.502866	0.523712	-1.391338	0.000000	0.000000	4.000000	2.000000	0.000000
21769.043435	0.019416	0.547068	-0.049117	69.069893	12.520350	58.345428	-1.688429	0.000000	-4.706294	0.000000	0.000000	0.000000	-1.559328	0.513466	-1.323259	0.000000	0.000000	4.000000	2.000000	0.000000
21769.046768	0.019416	0.547068	-0.049117	69.069893	12.520350	58.345428	-1.688429	0.000000	-4.706294	0.000000	0.000000	0.000000	-1.559328	0.513466	-1.323259	0.000000	0.000000	4.000000	2.000000	0.000000
21769.050102	0.019416	0.547068	-0.049117	69.069893	12.520350	58.345428	-1.688429	0.000000	-4.706294	0.000000	0.000000	0.000000	-1.559328	0.513466	-1.323259	0.000000	0.000000	4.000000	2.000000	0.000000
21769.053435	0.014051	0.548747	-0.053285	68.827728	13.001014	58.491417	-1.901960	0.000000	-4.624126	0.000000	0.000000	0.000000	-1.609443	0.503413	-1.250255	0.000000	0.000000	4.000000	2.000000	0.000000
21769.056768	0.014051	0.548747	-0.053285	68.827728	13.001014	58.491417	-1.901960	0.000000	-4.624126	0.000000	0.000000	0.000000	-1.609443	0.503413	-1.250255	0.000000	0.000000	4.000000	2.000000	0.000000
21769.060102	0.014051	0.548747	-0.053285	68.827728	13.001014	58.491417	-1.901960	0.000000	-4.624126	0.000000	0.000000	0.000000	-1.609443	0.503413	-1.250255	0.000000	0.000000	4.000000	2.000000	0.000000
21769.063435	0.008556	0.550414	-0.057197	68.526352	13.509924	58.620811	-2.116413	0.000000	-4.529988	0.000000	0.000000	0.000000	-1.648502	0.500371	-1.173769	0.000000	0.000000	4.000000	2.000000	0.000000
21769.066768	0.008556	0.550414	-0.057197	68.526352	13.509924	58.620811	-2.116413	0.000000	-4.529988	0.000000	0.000000	0.000000	-1.648502	0.500371	-1.173769	0.000000	0.000000	4.000000	2.000000	0.000000
21769.070102	0.008556	0.550414	-0.057197	68.526352	13.509924	58.620811	-2.116413	0.000000	-4.529988	0.000000	0.000000	0.000000	-1.648502	0.500371	-1.173769	0.000000	0.000000	4.000000	2.000000	0.000000
21769.073435	0.003002	0.552026	-0.060895	68.209877	14.141118	59.145988	-2.330726	0.000000	-4.423541	0.000000	0.000000	0.000000	-1.666419	0.483467	-1.109171	0.000000	0.000000	4.000000	2.000000	0.000000
21769.076768	0.003002	0.552026	-0.060895	68.209877	14.141118	59.145988	-2.330726	0.000000	-4.423541	0.000000	0.000000	0.000000	-1.666419	0.483467	-1.109171	0.000000	0.000000	4.000000	2.000000	0.000000
21769.080102	0.003002	0.552026	-0.060895	68.209877	14.141118	59.145988	-2.330726	0.000000	-4.423541	0.000000	0.000000	0.000000	-1.666419	0.483467	-1.109171	0.000000	0.000000	4.000000	2.000000	0.000000
21769.083435	-0.002693	0.553551	-0.064394	67.999390	15.008255	60.381668	-2.544577	0.000000	-4.304082	0.000000	0.000000	0.000000	-1.708523	0.457534	-1.049755	0.000000	0.000000	4.000000	2.000000	0.000000
21769.086768	-0.002693	0.553551	-0.064394	67.999390	15.008255	60.381668	-2.544577	0.000000	-4.304082	0.000000	0.000000	0.000000	-1.708523	0.457534	-1.049755	0.000000	0.000000	4.000000	2.000000	0.000000
21769.090102	-0.002693	0.553551	-0.064394	67.999390	15.008255	60.381668	-2.544577	0.000000	-4.304082	0.000000	0.000000	0.000000	-1.708523	0.457534	-1.049755	0.000000	0.000000	4.000000	2.000000	0.000000
21769.093435	-0.008719	0.555024	-0.067643	67.855339	15.967543	61.631756	-2.759328	0.000000	-4.169665	0.000000	0.000000	0.000000	-1.807813	0.442001	-0.974701	0.000000	0.000000	4.000000	2.000000	0.000000
21769.096768	-0.008719	0.555024	-0.067643	67.855339	15.967543	61.631756	-2.759328	0.000000	-4.169665	0.000000	0.000000	0.000000	-1.807813	0.442001	-0.974701	0.000000	0.000000	4.000000	2.000000	0.000000
21769.100102	-0.008719	0.555024	-0.067643	67.855339	15.967543	61.631756	-2.759328	0.000000	-4.169665	0.000000	0.000000	0.000000	-1.807813	0.442001	-0.974701	0.000000	0.000000	4.000000	2.000000	0.000000
21769.103435	-0.015085	0.556487	-0.070527	67.742020	16.824448	62.076824	-2.976923	0.000000	-4.017204	0.000000	0.000000	0.000000	-1.909783	0.438894	-0.865306	0.000000	0.000000	4.000000	2.000000	0.000000
21769.106768	-0.015085	0.556487	-0.070527	67.742020	16.824448	62.076824	-2.976923	0.000000	-4.017204	0.000000	0.000000	0.000000	-1.909783	0.438894	-0.865306	0.000000	0.000000	4.000000	2.000000	0.000000
21769.110102	-0.015085	0.556487	-0.070527	67.742020	16.824448	62.076824	-2.976923	0.000000	-4.017204	0.000000	0.000000	0.000000	-1.909783	0.438894	-0.865306	0.000000	0.000000	4.000000	2.000000	0.000000
21769.113435	-0.021828	0.557968	-0.072955	67.656509	17.577679	62.285473	-3.194637	0.000000	-3.846335	0.000000	0.000000	0.000000	-2.022860	0.444044	-0.728218	0.000000	0.000000	4.000000	2.000000	0.000000
21769.116768	-0.021828	0.557968	-0.072955	67.656509	17.577679	62.285473	-3.194637	0.000000	-3.846335	0.000000	0.000000	0.000000	-2.022860	0.444044	-0.728218	0.000000	0.000000	4.000000	2.000000	0.000000
21769.120102	-0.021828	0.557968	-0.072955	67.656509	17.577679	62.285473	-3.194637	0.000000	-3.846335	0.000000	0.000000	0.000000	-2.022860	0.444044	-0.728218	0.000000	0.000000	4.000000	2.000000	0.000000
21769.123435	-0.028943	0.559489	-0.074808	67.636566	18.482166	62.925606	-3.411449	0.000000	-3.655409	0.000000	0.000000	0.000000	-2.134387	0.456459	-0.556094	0.000000	0.000000	4.000000	2.000000	0.000000
21769.126768	-0.028943	0.559489	-0.074808	67.636566	18.482166	62.925606	-3.411449	0.000000	-3.655409	0.000000	0.000000	0.000000	-2.134387	0.456459	-0.556094	0.000000	0.000000	4.000000	2.000000	0.000000
21769.130102	-0.028943	0.559489	-0.074808	67.636566	18.482166	62.925606	-3.411449	0.000000	-3.655409	0.000000	0.000000	0.000000	-2.134387	0.456459	-0.556094	0.000000	0.000000	4.000000	2.000000	0.000000
21769.133435	-0.036271	0.561003	-0.076194	67.771942	19.897749	64.158257	-3.625257	0.000000	-3.443474	0.000000	0.000000	0.000000	-2.198516	0.454048	-0.415641	0.000000	0.000000	4.000000	2.000000	0.000000
21769.136768	-0.036271	0.561003	-0.076194	67.771942	19.897749	64.158257	-3.625257	0.000000	-3.443474	0.000000	0.000000	0.000000	-2.198516	0.454048	-0.415641	0.000000	0.000000	4.000000	2.000000	0.000000
21769.140102	-0.036271	0.561003	-0.076194	67.771942	19.897749	64.158257	-3.625257	0.000000	-3.443474	0.000000	0.000000	0.000000	-2.198516	0.454048	-0.415641	0.000000	0.000000	4.000000	2.000000	0.000000
21769.143435	-0.043775	0.562512	-0.077093	68.071503	22.057875	65.648224	-3.809686	0.000000	-3.186436	0.000000	0.000000	0.000000	-2.251142	0.452750	-0.269654	0.000000	0.000000	4.000000	2.000000	0.000000
21769.146768	-0.043775	0.562512	-0.077093	68.071503	22.057875	65.648224	-3.809686	0.000000	-3.186436	0.000000	0.000000	0.000000	-2.251142	0.452750	-0.269654	0.000000	0.000000	4.000000	2.000000	0.000000
21769.150102	-0.043775	0.562512	-0.077093	68.071503	22.057875	65.648224	-3.809686	0.000000	-3.186436	0.000000	0.000000	0.000000	-2.251142	0.452750	-0.269654	0.000000	0.000000	4.000000	2.000000	0.000000
21769.153435	-0.051380	0.563944	-0.077504	68.429703	24.817936	67.648537	-3.854628	0.000000	-2.811245	0.000000	0.000000	0.000000	-2.281526	0.429742	-0.123345	0.000000	0.000000	4.000000	2.000000	0.000000
21769.156768	-0.051380	0.563944	-0.077504	68.429703	24.817936	67.648537	-3.854628	0.000000	-2.811245	0.000000	0.000000	0.000000	-2.281526	0.429742	-0.123345	0.000000	0.000000	4.000000	2.000000	0.000000
21769.160102	-0.051380	0.563944	-0.077504	68.429703	24.817936	67.648537	-3.854628	0.000000	-2.811245	0.000000	0.000000	0.000000	-2.281526	0.429742	-0.123345	0.000000	0.000000	4.000000	2.000000	0.000000
21769.163435	-0.059259	0.565372	-0.077498	68.764923	27.868906	70.282272	-3.875186	0.000000	-2.430991	0.000000	0.000000	0.000000	-2.363728	0.428190	0.001589	0.000000	0.000000	4.000000	2.000000	0.000000
21769.166768	-0.059259	0.565372	-0.077498	68.764923	27.868906	70.282272	-3.875186	0.000000	-2.430991	0.000000	0.000000	0.000000	-2.363728	0.428190	0.001589	0.000000	0.000000	4.000000	2.000000	0.000000
21769.170102	-0.059259	0.565372	-0.077498	68.764923	27.868906	70.282272	-3.875186	0.000000	-2.430991	0.000000	0.000000	0.000000	-2.363728	0.428190	0.001589	0.000000	0.000000	4.000000	2.000000	0.000000
21769.173435	-0.067420	0.566704	-0.077135	69.091301	30.883373	72.978287	-3.874921	0.000000	-2.037036	0.000000	0.000000	0.000000	-2.448085	0.399776	0.109030	0.000000	0.000000	4.000000	2.000000	0.000000
21769.176768	-0.067420	0.566704	-0.077135	69.091301	30.883373	72.978287	-3.874921	0.000000	-2.037036	0.000000	0.000000	0.000000	-2.448085	0.399776	0.109030	0.000000	0.000000	4.000000	2.000000	0.000000
21769.180102	-0.067420	0.566704	-0.077135	69.091301	30.883373	72.978287	-3.874921	0.000000	-2.037036	0.000000	0.000000	0.000000	-2.448085	0.399776	0.109030	0.000000	0.000000	4.000000	2.000000	0.000000
21769.183435	-0.075807	0.568017	-0.076389	69.452606	33.673252	75.184753	-3.856750	0.000000	-1.629022	0.000000	0.000000	0.000000	-2.516090	0.393935	0.223827	0.000000	0.000000	4.000000	2.000000	0.000000
21769.186768	-0.075807	0.568017	-0.076389	69.452606	33.673252	75.184753	-3.856750	0.000000	-1.629022	0.000000	0.000000	0.000000	-2.516090	0.393935	0.223827	0.000000	0.000000	4.000000	2.000000	0.000000
21769.190102	-0.075807	0.568017	-0.076389	69.452606	33.673252	75.184753	-3.856750	0.000000	-1.629022	0.000000	0.000000	0.000000	-2.516090	0.393935	0.223827	0.000000	0.000000	4.000000	2.000000	0.000000
21769.193435	-0.084379	0.569355	-0.075177	69.812126	36.283539	76.702118	-3.819445	0.000000	-1.209674	0.000000	0.000000	0.000000	-2.571709	0.401485	0.363465	0.000000	0.000000	4.000000	2.000000	0.000000
21769.196768	-0.084379	0.569355	-0.075177	69.812126	36.283539	76.702118	-3.819445	0.000000	-1.209674	0.000000	0.000000	0.000000	-2.571709	0.401485	0.363465	0.000000	0.000000	4.000000	2.000000	0.000000
21769.200102	-0.084379	0.569355	-0.075177	69.812126	36.283539	76.702118	-3.819445	0.000000	-1.209674	0.000000	0.000000	0.000000	-2.571709	0.401485	0.363465	0.000000	0.000000	4.000000	2.000000	0.000000
21769.203435	-0.092967	0.570767	-0.073407	70.045052	38.797272	78.038513	-3.758868	0.000000	-0.781055	0.000000	0.000000	0.000000	-2.576305	0.423536	0.531172	0.000000	0.000000	4.000000	2.000000	0.000000
21769.206768	-0.092967	0.570767	-0.073407	70.045052	38.797272	78.038513	-3.758868	0.000000	-0.781055	0.000000	0.000000	0.000000	-2.576305	0.423536	0.531172	0.000000	0.000000	4.000000	2.000000	0.000000
21769.210102	-0.092967	0.570767	-0.073407	70.045052	38.797272	78.038513	-3.758868	0.000000	-0.781055	0.000000	0.000000	0.000000	-2.576305	0.423536	0.531172	0.000000	0.000000	4.000000	2.000000	0.000000
21769.213435	-0.101548	0.572181	-0.071140	70.188576	41.287506	79.658203	-3.670339	0.000000	-0.351671	0.000000	0.000000	0.000000	-2.574482	0.424124	0.680141	0.000000	0.000000	4.000000	2.000000	0.000000
21769.216768	-0.101548	0.572181	-0.071140	70.188576	41.287506	79.658203	-3.670339	0.000000	-0.351671	0.000000	0.000000	0.000000	-2.574482	0.424124	0.680141	0.000000	0.000000	4.000000	2.000000	0.000000
21769.220102	-0.101548	0.572181	-0.071140	70.188576	41.287506	79.658203	-3.670339	0.000000	-0.351671	0.000000	0.000000	0.000000	-2.574482	0.424124	0.680141	0.000000	0.000000	4.000000	2.000000	0.000000
21769.223435	-0.110143	0.573595	-0.068398	70.277359	43.780376	81.300377	-3.556983	0.000000	0.077409	0.000000	0.000000	0.000000	-2.578576	0.424269	0.822558	0.000000	0.000000	4.000000	2.000000	0.000000
21769.226768	-0.110143	0.573595	-0.068398	70.277359	43.780376	81.300377	-3.556983	0.000000	0.077409	0.000000	0.000000	0.000000	-2.578576	0.424269	0.822558	0.000000	0.000000	4.000000	2.000000	0.000000
21769.230102	-0.110143	0.573595	-0.068398	70.277359	43.780376	81.300377	-3.556983	0.000000	0.077409	0.000000	0.000000	0.000000	-2.578576	0.424269	0.822558	0.000000	0.000000	4.000000	2.000000	0.000000
21769.233435	-0.118651	0.574953	-0.065320	70.412811	46.435139	82.923958	-3.419889	0.000000	0.507172	0.000000	0.000000	0.000000	-2.552244	0.407425	0.923280	0.000000	0.000000	4.000000	2.000000	0.000000
21769.236768	-0.118651	0.574953	-0.065320	70.412811	46.435139	82.923958	-3.419889	0.000000	0.507172	0.000000	0.000000	0.000000	-2.552244	0.407425	0.923280	0.000000	0.000000	4.000000	2.000000	0.000000
21769.240102	-0.118651	0.574953	-0.065320	70.412811	46.435139	82.923958	-3.419889	0.000000	0.507172	0.000000	0.000000	0.000000	-2.552244	0.407425	0.923280	0.000000	0.000000	4.000000	2.000000	0.000000
21769.243435	-0.126998	0.576252	-0.061896	70.615181	49.426521	84.888191	-3.266010	0.000000	0.932546	0.000000	0.000000	0.000000	-2.504040	0.389683	1.027121	0.000000	0.000000	4.000000	2.000000	0.000000
21769.246768	-0.126998	0.576252	-0.061896	70.615181	49.426521	84.888191	-3.266010	0.000000	0.932546	0.000000	0.000000	0.000000	-2.504040	0.389683	1.027121	0.000000	0.000000	4.000000	2.000000	0.000000
21769.250102	-0.126998	0.576252	-0.061896	70.615181	49.426521	84.888191	-3.266010	0.000000	0.932546	0.000000	0.000000	0.000000	-2.504040	0.389683	1.027121	0.000000	0.000000	4.000000	2.000000	0.000000
21769.253435	-0.135186	0.577506	-0.058119	70.890610	52.608494	87.117554	-3.094823	0.000000	1.349886	0.000000	0.000000	0.000000	-2.456461	0.376165	1.133366	0.000000	0.000000	4.000000	2.000000	0.000000
21769.256768	-0.135186	0.577506	-0.058119	70.890610	52.608494	87.117554	-3.094823	0.000000	1.349886	0.000000	0.000000	0.000000	-2.456461	0.376165	1.133366	0.000000	0.000000	4.000000	2.000000	0.000000
21769.260102	-0.135186	0.577506	-0.058119	70.890610	52.608494	87.117554	-3.094823	0.000000	1.349886	0.000000	0.000000	0.000000	-2.456461	0.376165	1.133366	0.000000	0.000000	4.000000	2.000000	0.000000
21769.263435	-0.143135	0.578718	-0.053899	71.274063	55.804569	89.292931	-2.905929	0.000000	1.759296	0.000000	0.000000	0.000000	-2.384794	0.363642	1.265778	0.000000	0.000000	4.000000	2.000000	0.000000
21769.266768	-0.143135	0.578718	-0.053899	71.274063	55.804569	89.292931	-2.905929	0.000000	1.759296	0.000000	0.000000	0.000000	-2.384794	0.363642	1.265778	0.000000	0.000000	4.000000	2.000000	0.000000
21769.270102	-0.143135	0.578718	-0.053899	71.274063	55.804569	89.292931	-2.905929	0.000000	1.759296	0.000000	0.000000	0.000000	-2.384794	0.363642	1.265778	0.000000	0.000000	4.000000	2.000000	0.000000
21769.273435	-0.150738	0.579914	-0.049145	71.791374	59.110512	91.304764	-2.694966	0.000000	2.156762	0.000000	0.000000	0.000000	-2.280973	0.358783	1.426257	0.000000	0.000000	4.000000	2.000000	0.000000
21769.276768	-0.150738	0.579914	-0.049145	71.791374	59.110512	91.304764	-2.694966	0.000000	2.156762	0.000000	0.000000	0.000000	-2.280973	0.358783	1.426257	0.000000	0.000000	4.000000	2.000000	0.000000
21769.280102	-0.150738	0.579914	-0.049145	71.791374	59.110512	91.304764	-2.694966	0.000000	2.156762	0.000000	0.000000	0.000000	-2.280973	0.358783	1.426257	0.000000	0.000000	4.000000	2.000000	0.000000
21769.283435	-0.158033	0.581078	-0.043826	72.442024	62.562408	93.479111	-2.457256	0.000000	2.536924	0.000000	0.000000	0.000000	-2.188441	0.348992	1.595663	0.000000	0.000000	4.000000	2.000000	0.000000
21769.286768	-0.158033	0.581078	-0.043826	72.442024	62.562408	93.479111	-2.457256	0.000000	2.536924	0.000000	0.000000	0.000000	-2.188441	0.348992	1.595663	0.000000	0.000000	4.000000	2.000000	0.000000
21769.290102	-0.158033	0.581078	-0.043826	72.442024	62.562408	93.479111	-2.457256	0.000000	2.536924	0.000000	0.000000	0.000000	-2.188441	0.348992	1.595663	0.000000	0.000000	4.000000	2.000000	0.000000
21769.293435	-0.164974	0.582198	-0.038007	73.201286	66.226395	96.084442	-2.191312	0.000000	2.901664	0.000000	0.000000	0.000000	-2.082174	0.336145	1.745636	0.000000	0.000000	4.000000	2.000000	0.000000
21769.296768	-0.164974	0.582198	-0.038007	73.201286	66.226395	96.084442	-2.191312	0.000000	2.901664	0.000000	0.000000	0.000000	-2.082174	0.336145	1.745636	0.000000	0.000000	4.000000	2.000000	0.000000
21769.300102	-0.164974	0.582198	-0.038007	73.201286	66.226395	96.084442	-2.191312	0.000000	2.901664	0.000000	0.000000	0.000000	-2.082174	0.336145	1.745636	0.000000	0.000000	4.000000	2.000000	0.000000
21769.303435	-0.171543	0.583240	-0.031663	74.034492	70.222710	98.986801	-1.900373	0.000000	3.248693	0.000000	0.000000	0.000000	-1.970839	0.312646	1.903393	0.000000	0.000000	4.000000	2.000000	0.000000
21769.306768	-0.171543	0.583240	-0.031663	74.034492	70.222710	98.986801	-1.900373	0.000000	3.248693	0.000000	0.000000	0.000000	-1.970839	0.312646	1.903393	0.000000	0.000000	4.000000	2.000000	0.000000
21769.310102	-0.171543	0.583240	-0.031663	74.034492	70.222710	98.986801	-1.900373	0.000000	3.248693	0.000000	0.000000	0.000000	-1.970839	0.312646	1.903393	0.000000	0.000000	4.000000	2.000000	0.000000
21769.313435	-0.177851	0.584169	-0.024917	74.906395	74.581039	102.026428	-1.583140	0.000000	3.577166	0.000000	0.000000	0.000000	-1.892401	0.278749	2.023751	0.000000	0.000000	4.000000	2.000000	0.000000
21769.316768	-0.177851	0.584169	-0.024917	74.906395	74.581039	102.026428	-1.583140	0.000000	3.577166	0.000000	0.000000	0.000000	-1.892401	0.278749	2.023751	0.000000	0.000000	4.000000	2.000000	0.000000
21769.320102	-0.177851	0.584169	-0.024917	74.906395	74.581039	102.026428	-1.583140	0.000000	3.577166	0.000000	0.000000	0.000000	-1.892401	0.278749	2.023751	0.000000	0.000000	4.000000	2.000000	0.000000
21769.323435	-0.183902	0.585018	-0.017757	75.737747	79.216125	105.238785	-1.245849	0.000000	3.892566	0.000000	0.000000	0.000000	-1.815330	0.254604	2.147928	0.000000	0.000000	4.000000	2.000000	0.000000
21769.326768	-0.183902	0.585018	-0.017757	75.737747	79.216125	105.238785	-1.245849	0.000000	3.892566	0.000000	0.000000	0.000000	-1.815330	0.254604	2.147928	0.000000	0.000000	4.000000	2.000000	0.000000
21769.330102	-0.183902	0.585018	-0.017757	75.737747	79.216125	105.238785	-1.245849	0.000000	3.892566	0.000000	0.000000	0.000000	-1.815330	0.254604	2.147928	0.000000	0.000000	4.000000	2.000000	0.000000
21769.333435	-0.189608	0.585773	-0.010214	76.449669	83.965683	108.628532	-0.887861	0.000000	4.195121	0.000000	0.000000	0.000000	-1.711530	0.226455	2.262873	0.000000	0.000000	4.000000	2.000000	0.000000
21769.336768	-0.189608	0.585773	-0.010214	76.449669	83.965683	108.628532	-0.887861	0.000000	4.195121	0.000000	0.000000	0.000000	-1.711530	0.226455	2.262873	0.000000	0.000000	4.000000	2.000000	0.000000
21769.340102	-0.189608	0.585773	-0.010214	76.449669	83.965683	108.628532	-0.887861	0.000000	4.195121	0.000000	0.000000	0.000000	-1.711530	0.226455	2.262873	0.000000	0.000000	4.000000	2.000000	0.000000
21769.343435	-0.195070	0.586425	-0.002331	77.018311	88.802818	112.220345	-0.510715	0.000000	4.480376	0.000000	0.000000	0.000000	-1.638615	0.195544	2.364858	0.000000	0.000000	4.000000	2.000000	0.000000
21769.346768	-0.195070	0.586425	-0.002331	77.018311	88.802818	112.220345	-0.510715	0.000000	4.480376	0.000000	0.000000	0.000000	-1.638615	0.195544	2.364858	0.000000	0.000000	4.000000	2.000000	0.000000
21769.350102	-0.195070	0.586425	-0.002331	77.018311	88.802818	112.220345	-0.510715	0.000000	4.480376	0.000000	0.000000	0.000000	-1.638615	0.195544	2.364858	0.000000	0.000000	4.000000	2.000000	0.000000
21769.353435	-0.200223	0.586964	0.005917	77.449387	93.605263	115.786049	-0.116572	0.000000	4.753479	0.000000	0.000000	0.000000	-1.545936	0.161821	2.474585	0.000000	0.000000	4.000000	2.000000	0.000000
21769.356768	-0.200223	0.586964	0.005917	77.449387	93.605263	115.786049	-0.116572	0.000000	4.753479	0.000000	0.000000	0.000000	-1.545936	0.161821	2.474585	0.000000	0.000000	4.000000	2.000000	0.000000
21769.360102	-0.200223	0.586964	0.005917	77.449387	93.605263	115.786049	-0.116572	0.000000	4.753479	0.000000	0.000000	0.000000	-1.545936	0.161821	2.474585	0.000000	0.000000	4.000000	2.000000	0.000000
21769.363435	-0.204996	0.587352	0.014498	77.771584	98.356430	119.368912	0.294688	0.000000	4.991308	0.000000	0.000000	0.000000	-1.432077	0.116468	2.574150	0.000000	0.000000	4.000000	2.000000	0.000000
21769.366768	-0.204996	0.587352	0.014498	77.771584	98.356430	119.368912	0.294688	0.000000	4.991308	0.000000	0.000000	0.000000	-1.432077	0.116468	2.574150	0.000000	0.000000	4.000000	2.000000	0.000000
21769.370102	-0.204996	0.587352	0.014498	77.771584	98.356430	119.368912	0.294688	0.000000	4.991308	0.000000	0.000000	0.000000	-1.432077	0.116468	2.574150	0.000000	0.000000	4.000000	2.000000	0.000000
21769.373435	-0.209425	0.587608	0.023315	78.025330	103.097298	122.944511	0.683901	0.000000	4.953007	0.000000	0.000000	0.000000	-1.328656	0.076783	2.645222	0.000000	0.000000	4.000000	2.000000	0.000000
21769.376768	-0.209425	0.587608	0.023315	78.025330	103.097298	122.944511	0.683901	0.000000	4.953007	0.000000	0.000000	0.000000	-1.328656	0.076783	2.645222	0.000000	0.000000	4.000000	2.000000	0.000000
21769.380102	-0.209425	0.587608	0.023315	78.025330	103.097298	122.944511	0.683901	0.000000	4.953007	0.000000	0.000000	0.000000	-1.328656	0.076783	2.645222	0.000000	0.000000	4.000000	2.000000	0.000000
21769.383435	-0.213516	0.587716	0.032320	78.208656	108.041885	126.853127	1.041955	0.000000	4.890228	0.000000	0.000000	0.000000	-1.227128	0.032391	2.701362	0.000000	0.000000	4.000000	2.000000	0.000000
21769.386768	-0.213516	0.587716	0.032320	78.208656	108.041885	126.853127	1.041955	0.000000	4.890228	0.000000	0.000000	0.000000	-1.227128	0.032391	2.701362	0.000000	0.000000	4.000000	2.000000	0.000000
21769.390102	-0.213516	0.587716	0.032320	78.208656	108.041885	126.853127	1.041955	0.000000	4.890228	0.000000	0.000000	0.000000	-1.227128	0.032391	2.701362	0.000000	0.000000	4.000000	2.000000	0.000000
21769.393435	-0.217216	0.587731	0.041513	78.273346	113.473656	131.315125	1.369164	0.000000	4.808887	0.000000	0.000000	0.000000	-1.110054	0.004293	2.758124	0.000000	0.000000	4.000000	2.000000	0.000000
21769.396768	-0.217216	0.587731	0.041513	78.273346	113.473656	131.315125	1.369164	0.000000	4.808887	0.000000	0.000000	0.000000	-1.110054	0.004293	2.758124	0.000000	0.000000	4.000000	2.000000	0.000000
21769.400102	-0.217216	0.587731	0.041513	78.273346	113.473656	131.315125	1.369164	0.000000	4.808887	0.000000	0.000000	0.000000	-1.110054	0.004293	2.758124	0.000000	0.000000	4.000000	2.000000	0.000000
21769.403435	-0.220399	0.587631	0.050862	78.144608	119.374512	136.146301	1.669217	0.000000	4.713143	0.000000	0.000000	0.000000	-0.954899	-0.029845	2.804642	0.000000	0.000000	4.000000	2.000000	0.000000
21769.406768	-0.220399	0.587631	0.050862	78.144608	119.374512	136.146301	1.669217	0.000000	4.713143	0.000000	0.000000	0.000000	-0.954899	-0.029845	2.804642	0.000000	0.000000	4.000000	2.000000	0.000000
21769.410102	-0.220399	0.587631	0.050862	78.144608	119.374512	136.146301	1.669217	0.000000	4.713143	0.000000	0.000000	0.000000	-0.954899	-0.029845	2.804642	0.000000	0.000000	4.000000	2.000000	0.000000
21769.413435	-0.223028	0.587429	0.060352	77.879089	125.199745	140.535034	1.945742	0.000000	4.605875	0.000000	0.000000	0.000000	-0.788806	-0.060774	2.846833	0.000000	0.000000	4.000000	2.000000	0.000000
21769.416768	-0.223028	0.587429	0.060352	77.879089	125.199745	140.535034	1.945742	0.000000	4.605875	0.000000	0.000000	0.000000	-0.788806	-0.060774	2.846833	0.000000	0.000000	4.000000	2.000000	0.000000
21769.420102	-0.223028	0.587429	0.060352	77.879089	125.199745	140.535034	1.945742	0.000000	4.605875	0.000000	0.000000	0.000000	-0.788806	-0.060774	2.846833	0.000000	0.000000	4.000000	2.000000	0.000000
21769.423435	-0.225035	0.587112	0.070028	77.496704	130.684097	144.481476	2.202073	0.000000	4.488973	0.000000	0.000000	0.000000	-0.602082	-0.094898	2.903013	0.000000	0.000000	4.000000	2.000000	0.000000
21769.426768	-0.225035	0.587112	0.070028	77.496704	130.684097	144.481476	2.202073	0.000000	4.488973	0.000000	0.000000	0.000000	-0.602082	-0.094898	2.903013	0.000000	0.000000	4.000000	2.000000	0.000000
21769.430102	-0.225035	0.587112	0.070028	77.496704	130.684097	144.481476	2.202073	0.000000	4.488973	0.000000	0.000000	0.000000	-0.602082	-0.094898	2.903013	0.000000	0.000000	4.000000	2.000000	0.000000
21769.433435	-0.226445	0.586654	0.079815	77.035042	135.722137	148.466110	2.443249	0.000000	4.362401	0.000000	0.000000	0.000000	-0.422976	-0.137587	2.936053	0.000000	0.000000	4.000000	2.000000	0.000000
21769.436768	-0.226445	0.586654	0.079815	77.035042	135.722137	148.466110	2.443249	0.000000	4.362401	0.000000	0.000000	0.000000	-0.422976	-0.137587	2.936053	0.000000	0.000000	4.000000	2.000000	0.000000
21769.440102	-0.226445	0.586654	0.079815	77.035042	135.722137	148.466110	2.443249	0.000000	4.362401	0.000000	0.000000	0.000000	-0.422976	-0.137587	2.936053	0.000000	0.000000	4.000000	2.000000	0.000000
21769.443435	-0.227366	0.586057	0.089595	76.532875	140.440353	152.364151	2.668894	0.000000	4.228120	0.000000	0.000000	0.000000	-0.276178	-0.179012	2.933935	0.000000	0.000000	4.000000	2.000000	0.000000
21769.446768	-0.227366	0.586057	0.089595	76.532875	140.440353	152.364151	2.668894	0.000000	4.228120	0.000000	0.000000	0.000000	-0.276178	-0.179012	2.933935	0.000000	0.000000	4.000000	2.000000	0.000000
21769.450102	-0.227366	0.586057	0.089595	76.532875	140.440353	152.364151	2.668894	0.000000	4.228120	0.000000	0.000000	0.000000	-0.276178	-0.179012	2.933935	0.000000	0.000000	4.000000	2.000000	0.000000
21769.453435	-0.227808	0.585324	0.099357	75.996109	144.979706	156.076492	2.876766	0.000000	4.089525	0.000000	0.000000	0.000000	-0.132642	-0.219783	2.928718	0.000000	0.000000	4.000000	2.000000	0.000000
21769.456768	-0.227808	0.585324	0.099357	75.996109	144.979706	156.076492	2.876766	0.000000	4.089525	0.000000	0.000000	0.000000	-0.132642	-0.219783	2.928718	0.000000	0.000000	4.000000	2.000000	0.000000
21769.460102	-0.227808	0.585324	0.099357	75.996109	144.979706	156.076492	2.876766	0.000000	4.089525	0.000000	0.000000	0.000000	-0.132642	-0.219783	2.928718	0.000000	0.000000	4.000000	2.000000	0.000000
21769.463435	-0.227820	0.584502	0.108946	75.428223	149.320419	159.573639	3.068768	0.000000	3.947489	0.000000	0.000000	0.000000	-0.003623	-0.246664	2.876580	0.000000	0.000000	4.000000	2.000000	0.000000
21769.466768	-0.227820	0.584502	0.108946	75.428223	149.320419	159.573639	3.068768	0.000000	3.947489	0.000000	0.000000	0.000000	-0.003623	-0.246664	2.876580	0.000000	0.000000	4.000000	2.000000	0.000000
21769.470102	-0.227820	0.584502	0.108946	75.428223	149.320419	159.573639	3.068768	0.000000	3.947489	0.000000	0.000000	0.000000	-0.003623	-0.246664	2.876580	0.000000	0.000000	4.000000	2.000000	0.000000
21769.473435	-0.227248	0.583590	0.118383	74.839203	153.254318	162.686584	3.243410	0.000000	3.805298	0.000000	0.000000	0.000000	0.171623	-0.273586	2.831139	0.000000	0.000000	4.000000	2.000000	0.000000
21769.476768	-0.227248	0.583590	0.118383	74.839203	153.254318	162.686584	3.243410	0.000000	3.805298	0.000000	0.000000	0.000000	0.171623	-0.273586	2.831139	0.000000	0.000000	4.000000	2.000000	0.000000
21769.480102	-0.227248	0.583590	0.118383	74.839203	153.254318	162.686584	3.243410	0.000000	3.805298	0.000000	0.000000	0.000000	0.171623	-0.273586	2.831139	0.000000	0.000000	4.000000	2.000000	0.000000
21769.483435	-0.226001	0.582651	0.127708	74.241493	156.652344	165.282318	3.405723	0.000000	3.660745	0.000000	0.000000	0.000000	0.373930	-0.281781	2.797625	0.000000	0.000000	4.000000	2.000000	0.000000
21769.486768	-0.226001	0.582651	0.127708	74.241493	156.652344	165.282318	3.405723	0.000000	3.660745	0.000000	0.000000	0.000000	0.373930	-0.281781	2.797625	0.000000	0.000000	4.000000	2.000000	0.000000
21769.490102	-0.226001	0.582651	0.127708	74.241493	156.652344	165.282318	3.405723	0.000000	3.660745	0.000000	0.000000	0.000000	0.373930	-0.281781	2.797625	0.000000	0.000000	4.000000	2.000000	0.000000
21769.493435	-0.224058	0.581652	0.136895	73.633972	159.542816	167.401825	3.559245	0.000000	3.511663	0.000000	0.000000	0.000000	0.583071	-0.299750	2.755838	0.000000	0.000000	4.000000	2.000000	0.000000
21769.496768	-0.224058	0.581652	0.136895	73.633972	159.542816	167.401825	3.559245	0.000000	3.511663	0.000000	0.000000	0.000000	0.583071	-0.299750	2.755838	0.000000	0.000000	4.000000	2.000000	0.000000
21769.500102	-0.224058	0.581652	0.136895	73.633972	159.542816	167.401825	3.559245	0.000000	3.511663	0.000000	0.000000	0.000000	0.583071	-0.299750	2.755838	0.000000	0.000000	4.000000	2.000000	0.000000
21769.503435	-0.221442	0.580643	0.145860	73.034111	162.111130	169.202988	3.704977	0.000000	3.357551	0.000000	0.000000	0.000000	0.784730	-0.302531	2.689598	0.000000	0.000000	4.000000	2.000000	0.000000
21769.506768	-0.221442	0.580643	0.145860	73.034111	162.111130	169.202988	3.704977	0.000000	3.357551	0.000000	0.000000	0.000000	0.784730	-0.302531	2.689598	0.000000	0.000000	4.000000	2.000000	0.000000
21769.510102	-0.221442	0.580643	0.145860	73.034111	162.111130	169.202988	3.704977	0.000000	3.357551	0.000000	0.000000	0.000000	0.784730	-0.302531	2.689598	0.000000	0.000000	4.000000	2.000000	0.000000
21769.513435	-0.218256	0.579592	0.154628	72.447968	164.612137	170.918503	3.842506	0.000000	3.199241	0.000000	0.000000	0.000000	0.955728	-0.315340	2.630479	0.000000	0.000000	4.000000	2.000000	0.000000
21769.516768	-0.218256	0.579592	0.154628	72.447968	164.612137	170.918503	3.842506	0.000000	3.199241	0.000000	0.000000	0.000000	0.955728	-0.315340	2.630479	0.000000	0.000000	4.000000	2.000000	0.000000
21769.520102	-0.218256	0.579592	0.154628	72.447968	164.612137	170.918503	3.842506	0.000000	3.199241	0.000000	0.000000	0.000000	0.955728	-0.315340	2.630479	0.000000	0.000000	4.000000	2.000000	0.000000
21769.523435	-0.214566	0.578550	0.163108	71.891083	167.359818	172.829895	3.971653	0.000000	3.037429	0.000000	0.000000	0.000000	1.107078	-0.312672	2.543963	0.000000	0.000000	4.000000	2.000000	0.000000
21769.526768	-0.214566	0.578550	0.163108	71.891083	167.359818	172.829895	3.971653	0.000000	3.037429	0.000000	0.000000	0.000000	1.107078	-0.312672	2.543963	0.000000	0.000000	4.000000	2.000000	0.000000
21769.530102	-0.214566	0.578550	0.163108	71.891083	167.359818	172.829895	3.971653	0.000000	3.037429	0.000000	0.000000	0.000000	1.107078	-0.312672	2.543963	0.000000	0.000000	4.000000	2.000000	0.000000
21769.533435	-0.210519	0.577465	0.171333	71.473808	170.480042	175.061172	4.091556	0.000000	2.873877	0.000000	0.000000	0.000000	1.214022	-0.325377	2.467538	0.000000	0.000000	4.000000	2.000000	0.000000
21769.536768	-0.210519	0.577465	0.171333	71.473808	170.480042	175.061172	4.091556	0.000000	2.873877	0.000000	0.000000	0.000000	1.214022	-0.325377	2.467538	0.000000	0.000000	4.000000	2.000000	0.000000
21769.540102	-0.210519	0.577465	0.171333	71.473808	170.480042	175.061172	4.091556	0.000000	2.873877	0.000000	0.000000	0.000000	1.214022	-0.325377	2.467538	0.000000	0.000000	4.000000	2.000000	0.000000
21769.543435	-0.206083	0.576413	0.179391	71.421028	173.985519	177.629944	4.201689	0.000000	2.710315	0.000000	0.000000	0.000000	1.330792	-0.315589	2.417243	0.000000	0.000000	4.000000	2.000000	0.000000
21769.546768	-0.206083	0.576413	0.179391	71.421028	173.985519	177.629944	4.201689	0.000000	2.710315	0.000000	0.000000	0.000000	1.330792	-0.315589	2.417243	0.000000	0.000000	4.000000	2.000000	0.000000
21769.550102	-0.206083	0.576413	0.179391	71.421028	173.985519	177.629944	4.201689	0.000000	2.710315	0.000000	0.000000	0.000000	1.330792	-0.315589	2.417243	0.000000	0.000000	4.000000	2.000000	0.000000
21769.553435	-0.201170	0.575251	0.187208	71.592697	177.580170	-179.718933	4.303797	0.000000	2.545061	0.000000	0.000000	0.000000	1.473931	-0.348798	2.345193	0.000000	0.000000	4.000000	2.000000	0.000000
21769.556768	-0.201170	0.575251	0.187208	71.592697	177.580170	-179.718933	4.303797	0.000000	2.545061	0.000000	0.000000	0.000000	1.473931	-0.348798	2.345193	0.000000	0.000000	4.000000	2.000000	0.000000
21769.560102	-0.201170	0.575251	0.187208	71.592697	177.580170	-179.718933	4.303797	0.000000	2.545061	0.000000	0.000000	0.000000	1.473931	-0.348798	2.345193	0.000000	0.000000	4.000000	2.000000	0.000000
21769.563435	-0.195817	0.574098	0.194784	71.738670	-179.277039	-177.469177	4.398764	0.000000	2.377158	0.000000	0.000000	0.000000	1.605995	-0.345780	2.272782	0.000000	0.000000	4.000000	2.000000	0.000000
21769.566768	-0.195817	0.574098	0.194784	71.738670	-179.277039	-177.469177	4.398764	0.000000	2.377158	0.000000	0.000000	0.000000	1.605995	-0.345780	2.272782	0.000000	0.000000	4.000000	2.000000	0.000000
21769.570102	-0.195817	0.574098	0.194784	71.738670	-179.277039	-177.469177	4.398764	0.000000	2.377158	0.000000	0.000000	0.000000	1.605995	-0.345780	2.272782	0.000000	0.000000	4.000000	2.000000	0.000000
21769.573435	-0.189967	0.572886	0.202025	71.910316	-176.936630	-175.932541	4.486556	0.000000	2.206994	0.000000	0.000000	0.000000	1.754997	-0.363563	2.172215	0.000000	0.000000	4.000000	2.000000	0.000000
21769.576768	-0.189967	0.572886	0.202025	71.910316	-176.936630	-175.932541	4.486556	0.000000	2.206994	0.000000	0.000000	0.000000	1.754997	-0.363563	2.172215	0.000000	0.000000	4.000000	2.000000	0.000000
21769.580102	-0.189967	0.572886	0.202025	71.910316	-176.936630	-175.932541	4.486556	0.000000	2.206994	0.000000	0.000000	0.000000	1.754997	-0.363563	2.172215	0.000000	0.000000	4.000000	2.000000	0.000000
21769.583435	-0.183653	0.571734	0.208899	72.122765	-175.333572	-175.056641	4.567563	0.000000	2.034052	0.000000	0.000000	0.000000	1.894002	-0.345629	2.062351	0.000000	0.000000	4.000000	2.000000	0.000000
21769.586768	-0.183653	0.571734	0.208899	72.122765	-175.333572	-175.056641	4.567563	0.000000	2.034052	0.000000	0.000000	0.000000	1.894002	-0.345629	2.062351	0.000000	0.000000	4.000000	2.000000	0.000000
21769.590102	-0.183653	0.571734	0.208899	72.122765	-175.333572	-175.056641	4.567563	0.000000	2.034052	0.000000	0.000000	0.000000	1.894002	-0.345629	2.062351	0.000000	0.000000	4.000000	2.000000	0.000000
21769.593435	-0.176937	0.570661	0.215338	72.342987	-174.013992	-174.438095	4.641665	0.000000	1.858749	0.000000	0.000000	0.000000	2.015022	-0.322009	1.931758	0.000000	0.000000	4.000000	2.000000	0.000000
21769.596768	-0.176937	0.570661	0.215338	72.342987	-174.013992	-174.438095	4.641665	0.000000	1.858749	0.000000	0.000000	0.000000	2.015022	-0.322009	1.931758	0.000000	0.000000	4.000000	2.000000	0.000000
21769.600102	-0.176937	0.570661	0.215338	72.342987	-174.013992	-174.438095	4.641665	0.000000	1.858749	0.000000	0.000000	0.000000	2.015022	-0.322009	1.931758	0.000000	0.000000	4.000000	2.000000	0.000000
21769.603435	-0.169883	0.569647	0.221282	72.511909	-172.480621	-173.644852	4.708501	0.000000	1.682266	0.000000	0.000000	0.000000	2.115965	-0.304029	1.783108	0.000000	0.000000	4.000000	2.000000	0.000000
21769.606768	-0.169883	0.569647	0.221282	72.511909	-172.480621	-173.644852	4.708501	0.000000	1.682266	0.000000	0.000000	0.000000	2.115965	-0.304029	1.783108	0.000000	0.000000	4.000000	2.000000	0.000000
21769.610102	-0.169883	0.569647	0.221282	72.511909	-172.480621	-173.644852	4.708501	0.000000	1.682266	0.000000	0.000000	0.000000	2.115965	-0.304029	1.783108	0.000000	0.000000	4.000000	2.000000	0.000000
21769.613435	-0.162750	0.568749	0.226731	72.574913	-170.224258	-172.212433	4.767883	0.000000	1.505753	0.000000	0.000000	0.000000	2.139887	-0.269413	1.634622	0.000000	0.000000	4.000000	2.000000	0.000000
21769.616768	-0.162750	0.568749	0.226731	72.574913	-170.224258	-172.212433	4.767883	0.000000	1.505753	0.000000	0.000000	0.000000	2.139887	-0.269413	1.634622	0.000000	0.000000	4.000000	2.000000	0.000000
21769.620102	-0.162750	0.568749	0.226731	72.574913	-170.224258	-172.212433	4.767883	0.000000	1.505753	0.000000	0.000000	0.000000	2.139887	-0.269413	1.634622	0.000000	0.000000	4.000000	2.000000	0.000000
21769.623435	-0.155561	0.567857	0.231709	72.533234	-167.409164	-170.161591	4.818850	0.000000	1.333675	0.000000	0.000000	0.000000	2.156821	-0.267584	1.493407	0.000000	0.000000	4.000000	2.000000	0.000000
21769.626768	-0.155561	0.567857	0.231709	72.533234	-167.409164	-170.161591	4.818850	0.000000	1.333675	0.000000	0.000000	0.000000	2.156821	-0.267584	1.493407	0.000000	0.000000	4.000000	2.000000	0.000000
21769.630102	-0.155561	0.567857	0.231709	72.533234	-167.409164	-170.161591	4.818850	0.000000	1.333675	0.000000	0.000000	0.000000	2.156821	-0.267584	1.493407	0.000000	0.000000	4.000000	2.000000	0.000000
21769.633435	-0.148341	0.566942	0.236258	72.407303	-164.391357	-167.870148	4.862170	0.000000	1.165892	0.000000	0.000000	0.000000	2.166163	-0.274739	1.364770	0.000000	0.000000	4.000000	2.000000	0.000000
21769.636768	-0.148341	0.566942	0.236258	72.407303	-164.391357	-167.870148	4.862170	0.000000	1.165892	0.000000	0.000000	0.000000	2.166163	-0.274739	1.364770	0.000000	0.000000	4.000000	2.000000	0.000000
21769.640102	-0.148341	0.566942	0.236258	72.407303	-164.391357	-167.870148	4.862170	0.000000	1.165892	0.000000	0.000000	0.000000	2.166163	-0.274739	1.364770	0.000000	0.000000	4.000000	2.000000	0.000000
21769.643435	-0.141077	0.566010	0.240421	72.244118	-161.539398	-165.165771	4.898513	0.000000	1.002280	0.000000	0.000000	0.000000	2.178985	-0.279538	1.248751	0.000000	0.000000	4.000000	2.000000	0.000000
21769.646768	-0.141077	0.566010	0.240421	72.244118	-161.539398	-165.165771	4.898513	0.000000	1.002280	0.000000	0.000000	0.000000	2.178985	-0.279538	1.248751	0.000000	0.000000	4.000000	2.000000	0.000000
21769.650102	-0.141077	0.566010	0.240421	72.244118	-161.539398	-165.165771	4.898513	0.000000	1.002280	0.000000	0.000000	0.000000	2.178985	-0.279538	1.248751	0.000000	0.000000	4.000000	2.000000	0.000000
21769.653435	-0.133780	0.565021	0.244177	72.118301	-159.261414	-162.294632	4.928580	0.000000	0.842076	0.000000	0.000000	0.000000	2.189249	-0.296574	1.126794	0.000000	0.000000	4.000000	2.000000	0.000000
21769.656768	-0.133780	0.565021	0.244177	72.118301	-159.261414	-162.294632	4.928580	0.000000	0.842076	0.000000	0.000000	0.000000	2.189249	-0.296574	1.126794	0.000000	0.000000	4.000000	2.000000	0.000000
21769.660102	-0.133780	0.565021	0.244177	72.118301	-159.261414	-162.294632	4.928580	0.000000	0.842076	0.000000	0.000000	0.000000	2.189249	-0.296574	1.126794	0.000000	0.000000	4.000000	2.000000	0.000000
21769.663435	-0.126285	0.564030	0.247507	72.124474	-158.111069	-160.540314	4.952830	0.000000	0.685182	0.000000	0.000000	0.000000	2.248511	-0.297320	0.999108	0.000000	0.000000	4.000000	2.000000	0.000000
21769.666768	-0.126285	0.564030	0.247507	72.124474	-158.111069	-160.540314	4.952830	0.000000	0.685182	0.000000	0.000000	0.000000	2.248511	-0.297320	0.999108	0.000000	0.000000	4.000000	2.000000	0.000000
21769.670102	-0.126285	0.564030	0.247507	72.124474	-158.111069	-160.540314	4.952830	0.000000	0.685182	0.000000	0.000000	0.000000	2.248511	-0.297320	0.999108	0.000000	0.000000	4.000000	2.000000	0.000000
21769.673435	-0.118598	0.563113	0.250369	72.239204	-157.799332	-159.783768	4.972041	0.000000	0.528020	0.000000	0.000000	0.000000	2.306052	-0.275048	0.858731	0.000000	0.000000	4.000000	2.000000	0.000000
21769.676768	-0.118598	0.563113	0.250369	72.239204	-157.799332	-159.783768	4.972041	0.000000	0.528020	0.000000	0.000000	0.000000	2.306052	-0.275048	0.858731	0.000000	0.000000	4.000000	2.000000	0.000000
21769.680102	-0.118598	0.563113	0.250369	72.239204	-157.799332	-159.783768	4.972041	0.000000	0.528020	0.000000	0.000000	0.000000	2.306052	-0.275048	0.858731	0.000000	0.000000	4.000000	2.000000	0.000000
21769.683435	-0.110729	0.562270	0.252733	72.348877	-157.675049	-158.710114	4.986262	0.000000	0.370388	0.000000	0.000000	0.000000	2.360736	-0.253085	0.709007	0.000000	0.000000	4.000000	2.000000	0.000000
21769.686768	-0.110729	0.562270	0.252733	72.348877	-157.675049	-158.710114	4.986262	0.000000	0.370388	0.000000	0.000000	0.000000	2.360736	-0.253085	0.709007	0.000000	0.000000	4.000000	2.000000	0.000000
21769.690102	-0.110729	0.562270	0.252733	72.348877	-157.675049	-158.710114	4.986262	0.000000	0.370388	0.000000	0.000000	0.000000	2.360736	-0.253085	0.709007	0.000000	0.000000	4.000000	2.000000	0.000000
21769.693435	-0.102720	0.561615	0.254543	72.407768	-157.401840	-157.259399	4.995501	0.000000	0.212064	0.000000	0.000000	0.000000	2.402748	-0.196281	0.543151	0.000000	0.000000	4.000000	2.000000	0.000000
21769.696768	-0.102720	0.561615	0.254543	72.407768	-157.401840	-157.259399	4.995501	0.000000	0.212064	0.000000	0.000000	0.000000	2.402748	-0.196281	0.543151	0.000000	0.000000	4.000000	2.000000	0.000000
21769.700102	-0.102720	0.561615	0.254543	72.407768	-157.401840	-157.259399	4.995501	0.000000	0.212064	0.000000	0.000000	0.000000	2.402748	-0.196281	0.543151	0.000000	0.000000	4.000000	2.000000	0.000000
21769.703435	-0.094694	0.561118	0.255821	72.423027	-156.735596	-155.647293	4.999714	0.000000	0.053418	0.000000	0.000000	0.000000	2.407762	-0.149319	0.383294	0.000000	0.000000	4.000000	2.000000	0.000000
21769.706768	-0.094694	0.561118	0.255821	72.423027	-156.735596	-155.647293	4.999714	0.000000	0.053418	0.000000	0.000000	0.000000	2.407762	-0.149319	0.383294	0.000000	0.000000	4.000000	2.000000	0.000000
21769.710102	-0.094694	0.561118	0.255821	72.423027	-156.735596	-155.647293	4.999714	0.000000	0.053418	0.000000	0.000000	0.000000	2.407762	-0.149319	0.383294	0.000000	0.000000	4.000000	2.000000	0.000000
21769.713435	-0.086769	0.560778	0.256554	72.559830	-155.770081	-153.981583	4.998925	0.000000	-0.103689	0.000000	0.000000	0.000000	2.377449	-0.102037	0.219907	0.000000	0.000000	4.000000	2.000000	0.000000
21769.716768	-0.086769	0.560778	0.256554	72.559830	-155.770081	-153.981583	4.998925	0.000000	-0.103689	0.000000	0.000000	0.000000	2.377449	-0.102037	0.219907	0.000000	0.000000	4.000000	2.000000	0.000000
21769.720102	-0.086769	0.560778	0.256554	72.559830	-155.770081	-153.981583	4.998925	0.000000	-0.103689	0.000000	0.000000	0.000000	2.377449	-0.102037	0.219907	0.000000	0.000000	4.000000	2.000000	0.000000
21769.723435	-0.079039	0.560608	0.256828	72.927376	-154.365112	-151.906387	4.993364	0.000000	-0.257520	0.000000	0.000000	0.000000	2.319078	-0.050836	0.082115	0.000000	0.000000	4.000000	2.000000	0.000000
21769.726768	-0.079039	0.560608	0.256828	72.927376	-154.365112	-151.906387	4.993364	0.000000	-0.257520	0.000000	0.000000	0.000000	2.319078	-0.050836	0.082115	0.000000	0.000000	4.000000	2.000000	0.000000
21769.730102	-0.079039	0.560608	0.256828	72.927376	-154.365112	-151.906387	4.993364	0.000000	-0.257520	0.000000	0.000000	0.000000	2.319078	-0.050836	0.082115	0.000000	0.000000	4.000000	2.000000	0.000000
21769.733435	-0.071519	0.560535	0.256689	73.487503	-152.678284	-149.492081	4.983430	0.000000	-0.406730	0.000000	0.000000	0.000000	2.255825	-0.022008	-0.041717	0.000000	0.000000	4.000000	2.000000	0.000000
21769.736768	-0.071519	0.560535	0.256689	73.487503	-152.678284	-149.492081	4.983430	0.000000	-0.406730	0.000000	0.000000	0.000000	2.255825	-0.022008	-0.041717	0.000000	0.000000	4.000000	2.000000	0.000000
21769.740102	-0.071519	0.560535	0.256689	73.487503	-152.678284	-149.492081	4.983430	0.000000	-0.406730	0.000000	0.000000	0.000000	2.255825	-0.022008	-0.041717	0.000000	0.000000	4.000000	2.000000	0.000000
21769.743435	-0.064085	0.560496	0.256147	74.115059	-150.822479	-147.005844	4.969504	0.000000	-0.551390	0.000000	0.000000	0.000000	2.230369	-0.011733	-0.162432	0.000000	0.000000	4.000000	2.000000	0.000000
21769.746768	-0.064085	0.560496	0.256147	74.115059	-150.822479	-147.005844	4.969504	0.000000	-0.551390	0.000000	0.000000	0.000000	2.230369	-0.011733	-0.162432	0.000000	0.000000	4.000000	2.000000	0.000000
21769.750102	-0.064085	0.560496	0.256147	74.115059	-150.822479	-147.005844	4.969504	0.000000	-0.551390	0.000000	0.000000	0.000000	2.230369	-0.011733	-0.162432	0.000000	0.000000	4.000000	2.000000	0.000000
21769.753435	-0.056607	0.560524	0.255178	74.716095	-148.944107	-144.283127	4.951564	0.000000	-0.694278	0.000000	0.000000	0.000000	2.243342	0.008658	-0.290659	0.000000	0.000000	4.000000	2.000000	0.000000
21769.756768	-0.056607	0.560524	0.255178	74.716095	-148.944107	-144.283127	4.951564	0.000000	-0.694278	0.000000	0.000000	0.000000	2.243342	0.008658	-0.290659	0.000000	0.000000	4.000000	2.000000	0.000000
21769.760102	-0.056607	0.560524	0.255178	74.716095	-148.944107	-144.283127	4.951564	0.000000	-0.694278	0.000000	0.000000	0.000000	2.243342	0.008658	-0.290659	0.000000	0.000000	4.000000	2.000000	0.000000
21769.763435	-0.049065	0.560641	0.253792	75.265663	-147.201920	-141.560928	4.929238	0.000000	-0.838219	0.000000	0.000000	0.000000	2.262696	0.035050	-0.416004	0.000000	0.000000	4.000000	2.000000	0.000000
21769.766768	-0.049065	0.560641	0.253792	75.265663	-147.201920	-141.560928	4.929238	0.000000	-0.838219	0.000000	0.000000	0.000000	2.262696	0.035050	-0.416004	0.000000	0.000000	4.000000	2.000000	0.000000
21769.770102	-0.049065	0.560641	0.253792	75.265663	-147.201920	-141.560928	4.929238	0.000000	-0.838219	0.000000	0.000000	0.000000	2.262696	0.035050	-0.416004	0.000000	0.000000	4.000000	2.000000	0.000000
21769.773435	-0.041369	0.560865	0.251999	75.747833	-145.571243	-138.947128	4.902244	0.000000	-0.983871	0.000000	0.000000	0.000000	2.308613	0.067257	-0.537806	0.000000	0.000000	4.000000	2.000000	0.000000
21769.776768	-0.041369	0.560865	0.251999	75.747833	-145.571243	-138.947128	4.902244	0.000000	-0.983871	0.000000	0.000000	0.000000	2.308613	0.067257	-0.537806	0.000000	0.000000	4.000000	2.000000	0.000000
21769.780102	-0.041369	0.560865	0.251999	75.747833	-145.571243	-138.947128	4.902244	0.000000	-0.983871	0.000000	0.000000	0.000000	2.308613	0.067257	-0.537806	0.000000	0.000000	4.000000	2.000000	0.000000
21769.783435	-0.033633	0.561190	0.249755	76.138252	-143.900742	-136.389420	4.869927	0.000000	-1.133053	0.000000	0.000000	0.000000	2.320958	0.097271	-0.673257	0.000000	0.000000	4.000000	2.000000	0.000000
21769.786768	-0.033633	0.561190	0.249755	76.138252	-143.900742	-136.389420	4.869927	0.000000	-1.133053	0.000000	0.000000	0.000000	2.320958	0.097271	-0.673257	0.000000	0.000000	4.000000	2.000000	0.000000
21769.790102	-0.033633	0.561190	0.249755	76.138252	-143.900742	-136.389420	4.869927	0.000000	-1.133053	0.000000	0.000000	0.000000	2.320958	0.097271	-0.673257	0.000000	0.000000	4.000000	2.000000	0.000000
21769.793435	-0.026068	0.561687	0.247032	76.458557	-142.367508	-133.824234	4.832299	0.000000	-1.284088	0.000000	0.000000	0.000000	2.269263	0.149245	-0.816687	0.000000	0.000000	4.000000	2.000000	0.000000
21769.796768	-0.026068	0.561687	0.247032	76.458557	-142.367508	-133.824234	4.832299	0.000000	-1.284088	0.000000	0.000000	0.000000	2.269263	0.149245	-0.816687	0.000000	0.000000	4.000000	2.000000	0.000000
21769.800102	-0.026068	0.561687	0.247032	76.458557	-142.367508	-133.824234	4.832299	0.000000	-1.284088	0.000000	0.000000	0.000000	2.269263	0.149245	-0.816687	0.000000	0.000000	4.000000	2.000000	0.000000
21769.803435	-0.018758	0.562371	0.243953	76.718315	-140.786682	-131.064240	4.790081	0.000000	-1.433571	0.000000	0.000000	0.000000	2.193170	0.205287	-0.923830	0.000000	0.000000	4.000000	2.000000	0.000000
21769.806768	-0.018758	0.562371	0.243953	76.718315	-140.786682	-131.064240	4.790081	0.000000	-1.433571	0.000000	0.000000	0.000000	2.193170	0.205287	-0.923830	0.000000	0.000000	4.000000	2.000000	0.000000
21769.810102	-0.018758	0.562371	0.243953	76.718315	-140.786682	-131.064240	4.790081	0.000000	-1.433571	0.000000	0.000000	0.000000	2.193170	0.205287	-0.923830	0.000000	0.000000	4.000000	2.000000	0.000000
21769.813435	-0.011873	0.563080	0.240507	76.905312	-138.928375	-128.062363	4.743857	0.000000	-1.579818	0.000000	0.000000	0.000000	2.065512	0.212575	-1.033627	0.000000	0.000000	4.000000	2.000000	0.000000
21769.816768	-0.011873	0.563080	0.240507	76.905312	-138.928375	-128.062363	4.743857	0.000000	-1.579818	0.000000	0.000000	0.000000	2.065512	0.212575	-1.033627	0.000000	0.000000	4.000000	2.000000	0.000000
21769.820102	-0.011873	0.563080	0.240507	76.905312	-138.928375	-128.062363	4.743857	0.000000	-1.579818	0.000000	0.000000	0.000000	2.065512	0.212575	-1.033627	0.000000	0.000000	4.000000	2.000000	0.000000
21769.823435	-0.005352	0.563883	0.236805	77.063354	-136.657623	-124.800491	4.694753	0.000000	-1.720260	0.000000	0.000000	0.000000	1.956322	0.241023	-1.110802	0.000000	0.000000	4.000000	2.000000	0.000000
21769.826768	-0.005352	0.563883	0.236805	77.063354	-136.657623	-124.800491	4.694753	0.000000	-1.720260	0.000000	0.000000	0.000000	1.956322	0.241023	-1.110802	0.000000	0.000000	4.000000	2.000000	0.000000
21769.830102	-0.005352	0.563883	0.236805	77.063354	-136.657623	-124.800491	4.694753	0.000000	-1.720260	0.000000	0.000000	0.000000	1.956322	0.241023	-1.110802	0.000000	0.000000	4.000000	2.000000	0.000000
21769.833435	0.000903	0.564660	0.232837	77.219521	-134.237137	-121.613716	4.642881	0.000000	-1.855708	0.000000	0.000000	0.000000	1.876285	0.232965	-1.190489	0.000000	0.000000	4.000000	2.000000	0.000000
21769.836768	0.000903	0.564660	0.232837	77.219521	-134.237137	-121.613716	4.642881	0.000000	-1.855708	0.000000	0.000000	0.000000	1.876285	0.232965	-1.190489	0.000000	0.000000	4.000000	2.000000	0.000000
21769.840102	0.000903	0.564660	0.232837	77.219521	-134.237137	-121.613716	4.642881	0.000000	-1.855708	0.000000	0.000000	0.000000	1.876285	0.232965	-1.190489	0.000000	0.000000	4.000000	2.000000	0.000000
21769.843435	0.006953	0.565466	0.228612	77.418137	-132.061127	-118.873596	4.587729	0.000000	-1.988149	0.000000	0.000000	0.000000	1.814989	0.241888	-1.267455	0.000000	0.000000	4.000000	2.000000	0.000000
21769.846768	0.006953	0.565466	0.228612	77.418137	-132.061127	-118.873596	4.587729	0.000000	-1.988149	0.000000	0.000000	0.000000	1.814989	0.241888	-1.267455	0.000000	0.000000	4.000000	2.000000	0.000000
21769.850102	0.006953	0.565466	0.228612	77.418137	-132.061127	-118.873596	4.587729	0.000000	-1.988149	0.000000	0.000000	0.000000	1.814989	0.241888	-1.267455	0.000000	0.000000	4.000000	2.000000	0.000000
21769.853435	0.012892	0.566262	0.224135	77.691307	-130.386612	-116.416489	4.528886	0.000000	-2.118771	0.000000	0.000000	0.000000	1.781791	0.238703	-1.342941	0.000000	0.000000	4.000000	2.000000	0.000000
21769.856768	0.012892	0.566262	0.224135	77.691307	-130.386612	-116.416489	4.528886	0.000000	-2.118771	0.000000	0.000000	0.000000	1.781791	0.238703	-1.342941	0.000000	0.000000	4.000000	2.000000	0.000000
21769.860102	0.012892	0.566262	0.224135	77.691307	-130.386612	-116.416489	4.528886	0.000000	-2.118771	0.000000	0.000000	0.000000	1.781791	0.238703	-1.342941	0.000000	0.000000	4.000000	2.000000	0.000000
21769.863435	0.018715	0.567097	0.219380	77.942329	-128.887878	-114.030640	4.465548	0.000000	-2.249195	0.000000	0.000000	0.000000	1.746834	0.250602	-1.426519	0.000000	0.000000	4.000000	2.000000	0.000000
21769.866768	0.018715	0.567097	0.219380	77.942329	-128.887878	-114.030640	4.465548	0.000000	-2.249195	0.000000	0.000000	0.000000	1.746834	0.250602	-1.426519	0.000000	0.000000	4.000000	2.000000	0.000000
21769.870102	0.018715	0.567097	0.219380	77.942329	-128.887878	-114.030640	4.465548	0.000000	-2.249195	0.000000	0.000000	0.000000	1.746834	0.250602	-1.426519	0.000000	0.000000	4.000000	2.000000	0.000000
21769.873435	0.024353	0.567921	0.214405	78.160133	-127.478394	-111.651894	4.397436	0.000000	-2.379613	0.000000	0.000000	0.000000	1.691617	0.247169	-1.492570	0.000000	0.000000	4.000000	2.000000	0.000000
21769.876768	0.024353	0.567921	0.214405	78.160133	-127.478394	-111.651894	4.397436	0.000000	-2.379613	0.000000	0.000000	0.000000	1.691617	0.247169	-1.492570	0.000000	0.000000	4.000000	2.000000	0.000000
21769.880102	0.024353	0.567921	0.214405	78.160133	-127.478394	-111.651894	4.397436	0.000000	-2.379613	0.000000	0.000000	0.000000	1.691617	0.247169	-1.492570	0.000000	0.000000	4.000000	2.000000	0.000000
21769.883435	0.029742	0.568789	0.209220	78.344818	-126.197762	-109.346703	4.325169	0.000000	-2.508568	0.000000	0.000000	0.000000	1.616651	0.260279	-1.555340	0.000000	0.000000	4.000000	2.000000	0.000000
21769.886768	0.029742	0.568789	0.209220	78.344818	-126.197762	-109.346703	4.325169	0.000000	-2.508568	0.000000	0.000000	0.000000	1.616651	0.260279	-1.555340	0.000000	0.000000	4.000000	2.000000	0.000000
21769.890102	0.029742	0.568789	0.209220	78.344818	-126.197762	-109.346703	4.325169	0.000000	-2.508568	0.000000	0.000000	0.000000	1.616651	0.260279	-1.555340	0.000000	0.000000	4.000000	2.000000	0.000000
21769.893435	0.034848	0.569639	0.203823	78.499825	-125.084656	-107.051186	4.249281	0.000000	-2.635072	0.000000	0.000000	0.000000	1.531836	0.255155	-1.619177	0.000000	0.000000	4.000000	2.000000	0.000000
21769.896768	0.034848	0.569639	0.203823	78.499825	-125.084656	-107.051186	4.249281	0.000000	-2.635072	0.000000	0.000000	0.000000	1.531836	0.255155	-1.619177	0.000000	0.000000	4.000000	2.000000	0.000000
21769.900102	0.034848	0.569639	0.203823	78.499825	-125.084656	-107.051186	4.249281	0.000000	-2.635072	0.000000	0.000000	0.000000	1.531836	0.255155	-1.619177	0.000000	0.000000	4.000000	2.000000	0.000000
21769.903435	0.039670	0.570428	0.198188	78.624283	-124.140778	-104.981468	4.169988	0.000000	-2.758841	0.000000	0.000000	0.000000	1.446455	0.236705	-1.690466	0.000000	0.000000	4.000000	2.000000	0.000000
21769.906768	0.039670	0.570428	0.198188	78.624283	-124.140778	-104.981468	4.169988	0.000000	-2.758841	0.000000	0.000000	0.000000	1.446455	0.236705	-1.690466	0.000000	0.000000	4.000000	2.000000	0.000000
21769.910102	0.039670	0.570428	0.198188	78.624283	-124.140778	-104.981468	4.169988	0.000000	-2.758841	0.000000	0.000000	0.000000	1.446455	0.236705	-1.690466	0.000000	0.000000	4.000000	2.000000	0.000000
21769.913435	0.044269	0.571139	0.192333	78.713959	-123.404869	-103.263931	4.087051	0.000000	-2.880280	0.000000	0.000000	0.000000	1.379798	0.213145	-1.756502	0.000000	0.000000	4.000000	2.000000	0.000000
21769.916768	0.044269	0.571139	0.192333	78.713959	-123.404869	-103.263931	4.087051	0.000000	-2.880280	0.000000	0.000000	0.000000	1.379798	0.213145	-1.756502	0.000000	0.000000	4.000000	2.000000	0.000000
21769.920102	0.044269	0.571139	0.192333	78.713959	-123.404869	-103.263931	4.087051	0.000000	-2.880280	0.000000	0.000000	0.000000	1.379798	0.213145	-1.756502	0.000000	0.000000	4.000000	2.000000	0.000000
21769.923435	0.048581	0.571763	0.186229	78.765541	-122.911659	-101.683807	3.999808	0.000000	-3.000255	0.000000	0.000000	0.000000	1.293576	0.187242	-1.831242	0.000000	0.000000	4.000000	2.000000	0.000000
21769.926768	0.048581	0.571763	0.186229	78.765541	-122.911659	-101.683807	3.999808	0.000000	-3.000255	0.000000	0.000000	0.000000	1.293576	0.187242	-1.831242	0.000000	0.000000	4.000000	2.000000	0.000000
21769.930102	0.048581	0.571763	0.186229	78.765541	-122.911659	-101.683807	3.999808	0.000000	-3.000255	0.000000	0.000000	0.000000	1.293576	0.187242	-1.831242	0.000000	0.000000	4.000000	2.000000	0.000000
21769.933435	0.052577	0.572284	0.179899	78.795532	-122.569305	-100.277748	3.908459	0.000000	-3.118325	0.000000	0.000000	0.000000	1.198667	0.156396	-1.898886	0.000000	0.000000	4.000000	2.000000	0.000000
21769.936768	0.052577	0.572284	0.179899	78.795532	-122.569305	-100.277748	3.908459	0.000000	-3.118325	0.000000	0.000000	0.000000	1.198667	0.156396	-1.898886	0.000000	0.000000	4.000000	2.000000	0.000000
21769.940102	0.052577	0.572284	0.179899	78.795532	-122.569305	-100.277748	3.908459	0.000000	-3.118325	0.000000	0.000000	0.000000	1.198667	0.156396	-1.898886	0.000000	0.000000	4.000000	2.000000	0.000000
21769.943435	0.056137	0.572701	0.173356	78.818718	-122.311699	-99.144073	3.813230	0.000000	-3.234081	0.000000	0.000000	0.000000	1.068233	0.125158	-1.962902	0.000000	0.000000	4.000000	2.000000	0.000000
21769.946768	0.056137	0.572701	0.173356	78.818718	-122.311699	-99.144073	3.813230	0.000000	-3.234081	0.000000	0.000000	0.000000	1.068233	0.125158	-1.962902	0.000000	0.000000	4.000000	2.000000	0.000000
21769.950102	0.056137	0.572701	0.173356	78.818718	-122.311699	-99.144073	3.813230	0.000000	-3.234081	0.000000	0.000000	0.000000	1.068233	0.125158	-1.962902	0.000000	0.000000	4.000000	2.000000	0.000000
21769.953435	0.059214	0.572985	0.166650	78.865128	-122.016083	-97.863365	3.715229	0.000000	-3.346203	0.000000	0.000000	0.000000	0.922874	0.085169	-2.011971	0.000000	0.000000	4.000000	2.000000	0.000000
21769.956768	0.059214	0.572985	0.166650	78.865128	-122.016083	-97.863365	3.715229	0.000000	-3.346203	0.000000	0.000000	0.000000	0.922874	0.085169	-2.011971	0.000000	0.000000	4.000000	2.000000	0.000000
21769.960102	0.059214	0.572985	0.166650	78.865128	-122.016083	-97.863365	3.715229	0.000000	-3.346203	0.000000	0.000000	0.000000	0.922874	0.085169	-2.011971	0.000000	0.000000	4.000000	2.000000	0.000000
21769.963435	0.061904	0.573156	0.159789	78.972054	-121.691895	-96.686111	3.615274	0.000000	-3.453953	0.000000	0.000000	0.000000	0.806975	0.051306	-2.058203	0.000000	0.000000	4.000000	2.000000	0.000000
21769.966768	0.061904	0.573156	0.159789	78.972054	-121.691895	-96.686111	3.615274	0.000000	-3.453953	0.000000	0.000000	0.000000	0.806975	0.051306	-2.058203	0.000000	0.000000	4.000000	2.000000	0.000000
21769.970102	0.061904	0.573156	0.159789	78.972054	-121.691895	-96.686111	3.615274	0.000000	-3.453953	0.000000	0.000000	0.000000	0.806975	0.051306	-2.058203	0.000000	0.000000	4.000000	2.000000	0.000000
21769.973435	0.064331	0.573268	0.152773	79.213631	-121.363731	-95.899467	3.512221	0.000000	-3.558694	0.000000	0.000000	0.000000	0.728110	0.033512	-2.104940	0.000000	0.000000	4.000000	2.000000	0.000000
21769.976768	0.064331	0.573268	0.152773	79.213631	-121.363731	-95.899467	3.512221	0.000000	-3.558694	0.000000	0.000000	0.000000	0.728110	0.033512	-2.104940	0.000000	0.000000	4.000000	2.000000	0.000000
21769.980102	0.064331	0.573268	0.152773	79.213631	-121.363731	-95.899467	3.512221	0.000000	-3.558694	0.000000	0.000000	0.000000	0.728110	0.033512	-2.104940	0.000000	0.000000	4.000000	2.000000	0.000000
21769.983435	0.066640	0.573352	0.145579	79.624306	-120.702515	-94.755615	3.404410	0.000000	-3.661965	0.000000	0.000000	0.000000	0.692929	0.025198	-2.158073	0.000000	0.000000	4.000000	2.000000	0.000000
21769.986768	0.066640	0.573352	0.145579	79.624306	-120.702515	-94.755615	3.404410	0.000000	-3.661965	0.000000	0.000000	0.000000	0.692929	0.025198	-2.158073	0.000000	0.000000	4.000000	2.000000	0.000000
21769.990102	0.066640	0.573352	0.145579	79.624306	-120.702515	-94.755615	3.404410	0.000000	-3.661965	0.000000	0.000000	0.000000	0.692929	0.025198	-2.158073	0.000000	0.000000	4.000000	2.000000	0.000000
21769.993435	0.068669	0.573367	0.138291	80.161926	-119.244446	-92.993141	3.289565	0.000000	-3.765471	0.000000	0.000000	0.000000	0.608538	0.004526	-2.186434	0.000000	0.000000	4.000000	2.000000	0.000000
21769.996768	0.068669	0.573367	0.138291	80.161926	-119.244446	-92.993141	3.289565	0.000000	-3.765471	0.000000	0.000000	0.000000	0.608538	0.004526	-2.186434	0.000000	0.000000	4.000000	2.000000	0.000000
21770.000102	0.068669	0.573367	0.138291	80.161926	-119.244446	-92.993141	3.289565	0.000000	-3.765471	0.000000	0.000000	0.000000	0.608538	0.004526	-2.186434	0.000000	0.000000	4.000000	2.000000	0.000000
21770.003435	0.070218	0.573351	0.130870	80.766396	-116.574158	-89.797997	3.170161	0.000000	-3.866534	0.000000	0.000000	0.000000	0.464906	-0.004924	-2.226448	0.000000	0.000000	4.000000	2.000000	0.000000
21770.006768	0.070218	0.573351	0.130870	80.766396	-116.574158	-89.797997	3.170161	0.000000	-3.866534	0.000000	0.000000	0.000000	0.464906	-0.004924	-2.226448	0.000000	0.000000	4.000000	2.000000	0.000000
21770.010102	0.070218	0.573351	0.130870	80.766396	-116.574158	-89.797997	3.170161	0.000000	-3.866534	0.000000	0.000000	0.000000	0.464906	-0.004924	-2.226448	0.000000	0.000000	4.000000	2.000000	0.000000
21770.013435	0.071257	0.573283	0.123403	81.357506	-112.839546	-84.991608	3.047563	0.000000	-3.963881	0.000000	0.000000	0.000000	0.311419	-0.020386	-2.239892	0.000000	0.000000	4.000000	2.000000	0.000000
21770.016768	0.071257	0.573283	0.123403	81.357506	-112.839546	-84.991608	3.047563	0.000000	-3.963881	0.000000	0.000000	0.000000	0.311419	-0.020386	-2.239892	0.000000	0.000000	4.000000	2.000000	0.000000
21770.020102	0.071257	0.573283	0.123403	81.357506	-112.839546	-84.991608	3.047563	0.000000	-3.963881	0.000000	0.000000	0.000000	0.311419	-0.020386	-2.239892	0.000000	0.000000	4.000000	2.000000	0.000000
21770.023435	0.071707	0.573096	0.115822	81.921974	-108.615395	-78.944008	2.923061	0.000000	-4.056564	0.000000	0.000000	0.000000	0.135136	-0.055903	-2.274506	0.000000	0.000000	4.000000	2.000000	0.000000
21770.026768	0.071707	0.573096	0.115822	81.921974	-108.615395	-78.944008	2.923061	0.000000	-4.056564	0.000000	0.000000	0.000000	0.135136	-0.055903	-2.274506	0.000000	0.000000	4.000000	2.000000	0.000000
21770.030102	0.071707	0.573096	0.115822	81.921974	-108.615395	-78.944008	2.923061	0.000000	-4.056564	0.000000	0.000000	0.000000	0.135136	-0.055903	-2.274506	0.000000	0.000000	4.000000	2.000000	0.000000
21770.033435	0.071808	0.572912	0.108131	82.491386	-104.485069	-73.352875	2.796027	0.000000	-4.145146	0.000000	0.000000	0.000000	0.030244	-0.055249	-2.307266	0.000000	0.000000	4.000000	2.000000	0.000000
21770.036768	0.071808	0.572912	0.108131	82.491386	-104.485069	-73.352875	2.796027	0.000000	-4.145146	0.000000	0.000000	0.000000	0.030244	-0.055249	-2.307266	0.000000	0.000000	4.000000	2.000000	0.000000
21770.040102	0.071808	0.572912	0.108131	82.491386	-104.485069	-73.352875	2.796027	0.000000	-4.145146	0.000000	0.000000	0.000000	0.030244	-0.055249	-2.307266	0.000000	0.000000	4.000000	2.000000	0.000000
21770.043435	0.071814	0.572784	0.100347	83.103203	-100.367737	-68.612770	2.663280	0.000000	-4.231659	0.000000	0.000000	0.000000	0.001973	-0.038356	-2.335165	0.000000	0.000000	4.000000	2.000000	0.000000
21770.046768	0.071814	0.572784	0.100347	83.103203	-100.367737	-68.612770	2.663280	0.000000	-4.231659	0.000000	0.000000	0.000000	0.001973	-0.038356	-2.335165	0.000000	0.000000	4.000000	2.000000	0.000000
21770.050102	0.071814	0.572784	0.100347	83.103203	-100.367737	-68.612770	2.663280	0.000000	-4.231659	0.000000	0.000000	0.000000	0.001973	-0.038356	-2.335165	0.000000	0.000000	4.000000	2.000000	0.000000
21770.053435	0.071782	0.572757	0.092474	83.682579	-95.839798	-63.757065	2.521638	0.000000	-4.317562	0.000000	0.000000	0.000000	-0.009731	-0.008130	-2.361967	0.000000	0.000000	4.000000	2.000000	0.000000
21770.056768	0.071782	0.572757	0.092474	83.682579	-95.839798	-63.757065	2.521638	0.000000	-4.317562	0.000000	0.000000	0.000000	-0.009731	-0.008130	-2.361967	0.000000	0.000000	4.000000	2.000000	0.000000
21770.060102	0.071782	0.572757	0.092474	83.682579	-95.839798	-63.757065	2.521638	0.000000	-4.317562	0.000000	0.000000	0.000000	-0.009731	-0.008130	-2.361967	0.000000	0.000000	4.000000	2.000000	0.000000
21770.063435	0.071556	0.572865	0.084728	84.143951	-90.471794	-57.702496	2.370015	0.000000	-4.402616	0.000000	0.000000	0.000000	-0.067933	0.032379	-2.323700	0.000000	0.000000	4.000000	2.000000	0.000000
21770.066768	0.071556	0.572865	0.084728	84.143951	-90.471794	-57.702496	2.370015	0.000000	-4.402616	0.000000	0.000000	0.000000	-0.067933	0.032379	-2.323700	0.000000	0.000000	4.000000	2.000000	0.000000
21770.070102	0.071556	0.572865	0.084728	84.143951	-90.471794	-57.702496	2.370015	0.000000	-4.402616	0.000000	0.000000	0.000000	-0.067933	0.032379	-2.323700	0.000000	0.000000	4.000000	2.000000	0.000000
21770.073435	0.070941	0.572997	0.077145	84.375107	-84.338829	-50.390480	2.214094	0.000000	-4.483055	0.000000	0.000000	0.000000	-0.184247	0.039491	-2.275019	0.000000	0.000000	4.000000	2.000000	0.000000
21770.076768	0.070941	0.572997	0.077145	84.375107	-84.338829	-50.390480	2.214094	0.000000	-4.483055	0.000000	0.000000	0.000000	-0.184247	0.039491	-2.275019	0.000000	0.000000	4.000000	2.000000	0.000000
21770.080102	0.070941	0.572997	0.077145	84.375107	-84.338829	-50.390480	2.214094	0.000000	-4.483055	0.000000	0.000000	0.000000	-0.184247	0.039491	-2.275019	0.000000	0.000000	4.000000	2.000000	0.000000
21770.083435	0.069898	0.573226	0.069863	84.408821	-77.895660	-42.759392	2.056721	0.000000	-4.557401	0.000000	0.000000	0.000000	-0.312911	0.068766	-2.184330	0.000000	0.000000	4.000000	2.000000	0.000000
21770.086768	0.069898	0.573226	0.069863	84.408821	-77.895660	-42.759392	2.056721	0.000000	-4.557401	0.000000	0.000000	0.000000	-0.312911	0.068766	-2.184330	0.000000	0.000000	4.000000	2.000000	0.000000
21770.090102	0.069898	0.573226	0.069863	84.408821	-77.895660	-42.759392	2.056721	0.000000	-4.557401	0.000000	0.000000	0.000000	-0.312911	0.068766	-2.184330	0.000000	0.000000	4.000000	2.000000	0.000000
21770.093435	0.068535	0.573507	0.062804	84.406227	-71.657204	-35.674564	1.901545	0.000000	-4.624297	0.000000	0.000000	0.000000	-0.408952	0.084387	-2.117816	0.000000	0.000000	4.000000	2.000000	0.000000
21770.096768	0.068535	0.573507	0.062804	84.406227	-71.657204	-35.674564	1.901545	0.000000	-4.624297	0.000000	0.000000	0.000000	-0.408952	0.084387	-2.117816	0.000000	0.000000	4.000000	2.000000	0.000000
21770.100102	0.068535	0.573507	0.062804	84.406227	-71.657204	-35.674564	1.901545	0.000000	-4.624297	0.000000	0.000000	0.000000	-0.408952	0.084387	-2.117816	0.000000	0.000000	4.000000	2.000000	0.000000
21770.103435	0.066958	0.573833	0.055917	84.358055	-65.736496	-29.499119	1.745947	0.000000	-4.685261	0.000000	0.000000	0.000000	-0.473003	0.097545	-2.066163	0.000000	0.000000	4.000000	2.000000	0.000000
21770.106768	0.066958	0.573833	0.055917	84.358055	-65.736496	-29.499119	1.745947	0.000000	-4.685261	0.000000	0.000000	0.000000	-0.473003	0.097545	-2.066163	0.000000	0.000000	4.000000	2.000000	0.000000
21770.110102	0.066958	0.573833	0.055917	84.358055	-65.736496	-29.499119	1.745947	0.000000	-4.685261	0.000000	0.000000	0.000000	-0.473003	0.097545	-2.066163	0.000000	0.000000	4.000000	2.000000	0.000000
21770.113435	0.065241	0.574258	0.049119	84.264549	-60.079861	-23.680016	1.587885	0.000000	-4.741162	0.000000	0.000000	0.000000	-0.515384	0.127608	-2.039245	0.000000	0.000000	4.000000	2.000000	0.000000
21770.116768	0.065241	0.574258	0.049119	84.264549	-60.079861	-23.680016	1.587885	0.000000	-4.741162	0.000000	0.000000	0.000000	-0.515384	0.127608	-2.039245	0.000000	0.000000	4.000000	2.000000	0.000000
21770.120102	0.065241	0.574258	0.049119	84.264549	-60.079861	-23.680016	1.587885	0.000000	-4.741162	0.000000	0.000000	0.000000	-0.515384	0.127608	-2.039245	0.000000	0.000000	4.000000	2.000000	0.000000
21770.123435	0.063463	0.574817	0.042437	84.095322	-54.965858	-18.032158	1.424686	0.000000	-4.792731	0.000000	0.000000	0.000000	-0.533108	0.167768	-2.004636	0.000000	0.000000	4.000000	2.000000	0.000000
21770.126768	0.063463	0.574817	0.042437	84.095322	-54.965858	-18.032158	1.424686	0.000000	-4.792731	0.000000	0.000000	0.000000	-0.533108	0.167768	-2.004636	0.000000	0.000000	4.000000	2.000000	0.000000
21770.130102	0.063463	0.574817	0.042437	84.095322	-54.965858	-18.032158	1.424686	0.000000	-4.792731	0.000000	0.000000	0.000000	-0.533108	0.167768	-2.004636	0.000000	0.000000	4.000000	2.000000	0.000000
21770.133435	0.061472	0.575516	0.035933	83.874397	-50.415585	-12.894845	1.256415	0.000000	-4.839568	0.000000	0.000000	0.000000	-0.597399	0.209697	-1.951213	0.000000	0.000000	4.000000	2.000000	0.000000
21770.136768	0.061472	0.575516	0.035933	83.874397	-50.415585	-12.894845	1.256415	0.000000	-4.839568	0.000000	0.000000	0.000000	-0.597399	0.209697	-1.951213	0.000000	0.000000	4.000000	2.000000	0.000000
21770.140102	0.061472	0.575516	0.035933	83.874397	-50.415585	-12.894845	1.256415	0.000000	-4.839568	0.000000	0.000000	0.000000	-0.597399	0.209697	-1.951213	0.000000	0.000000	4.000000	2.000000	0.000000
21770.143435	0.059028	0.576309	0.029692	83.560265	-46.781475	-8.827785	1.086107	0.000000	-4.880611	0.000000	0.000000	0.000000	-0.733149	0.237746	-1.872443	0.000000	0.000000	4.000000	2.000000	0.000000
21770.146768	0.059028	0.576309	0.029692	83.560265	-46.781475	-8.827785	1.086107	0.000000	-4.880611	0.000000	0.000000	0.000000	-0.733149	0.237746	-1.872443	0.000000	0.000000	4.000000	2.000000	0.000000
21770.150102	0.059028	0.576309	0.029692	83.560265	-46.781475	-8.827785	1.086107	0.000000	-4.880611	0.000000	0.000000	0.000000	-0.733149	0.237746	-1.872443	0.000000	0.000000	4.000000	2.000000	0.000000
21770.153435	0.056005	0.577122	0.023658	83.181770	-44.071156	-5.966486	0.917678	0.000000	-4.915066	0.000000	0.000000	0.000000	-0.906973	0.244038	-1.810219	0.000000	0.000000	4.000000	2.000000	0.000000
21770.156768	0.056005	0.577122	0.023658	83.181770	-44.071156	-5.966486	0.917678	0.000000	-4.915066	0.000000	0.000000	0.000000	-0.906973	0.244038	-1.810219	0.000000	0.000000	4.000000	2.000000	0.000000
21770.160102	0.056005	0.577122	0.023658	83.181770	-44.071156	-5.966486	0.917678	0.000000	-4.915066	0.000000	0.000000	0.000000	-0.906973	0.244038	-1.810219	0.000000	0.000000	4.000000	2.000000	0.000000
21770.163435	0.052403	0.577861	0.017828	82.837631	-41.820034	-3.540701	0.749663	0.000000	-4.943481	0.000000	0.000000	0.000000	-1.080736	0.221770	-1.749023	0.000000	0.000000	4.000000	2.000000	0.000000
21770.166768	0.052403	0.577861	0.017828	82.837631	-41.820034	-3.540701	0.749663	0.000000	-4.943481	0.000000	0.000000	0.000000	-1.080736	0.221770	-1.749023	0.000000	0.000000	4.000000	2.000000	0.000000
21770.170102	0.052403	0.577861	0.017828	82.837631	-41.820034	-3.540701	0.749663	0.000000	-4.943481	0.000000	0.000000	0.000000	-1.080736	0.221770	-1.749023	0.000000	0.000000	4.000000	2.000000	0.000000
21770.173435	0.048408	0.578525	0.012043	82.625175	-39.328651	-0.647553	0.580923	0.000000	-4.966138	0.000000	0.000000	0.000000	-1.198455	0.199169	-1.735277	0.000000	0.000000	4.000000	2.000000	0.000000
21770.176768	0.048408	0.578525	0.012043	82.625175	-39.328651	-0.647553	0.580923	0.000000	-4.966138	0.000000	0.000000	0.000000	-1.198455	0.199169	-1.735277	0.000000	0.000000	4.000000	2.000000	0.000000
21770.180102	0.048408	0.578525	0.012043	82.625175	-39.328651	-0.647553	0.580923	0.000000	-4.966138	0.000000	0.000000	0.000000	-1.198455	0.199169	-1.735277	0.000000	0.000000	4.000000	2.000000	0.000000
21770.183435	0.044258	0.579090	0.006281	82.542068	-36.612617	2.666852	0.404422	0.000000	-4.983618	0.000000	0.000000	0.000000	-1.244819	0.169342	-1.728733	0.000000	0.000000	4.000000	2.000000	0.000000
21770.186768	0.044258	0.579090	0.006281	82.542068	-36.612617	2.666852	0.404422	0.000000	-4.983618	0.000000	0.000000	0.000000	-1.244819	0.169342	-1.728733	0.000000	0.000000	4.000000	2.000000	0.000000
21770.190102	0.044258	0.579090	0.006281	82.542068	-36.612617	2.666852	0.404422	0.000000	-4.983618	0.000000	0.000000	0.000000	-1.244819	0.169342	-1.728733	0.000000	0.000000	4.000000	2.000000	0.000000
21770.193435	0.040114	0.579676	0.000513	82.518608	-33.773762	6.214005	0.217489	0.000000	-4.995267	0.000000	0.000000	0.000000	-1.243179	0.175823	-1.730227	0.000000	0.000000	4.000000	2.000000	0.000000
21770.196768	0.040114	0.579676	0.000513	82.518608	-33.773762	6.214005	0.217489	0.000000	-4.995267	0.000000	0.000000	0.000000	-1.243179	0.175823	-1.730227	0.000000	0.000000	4.000000	2.000000	0.000000
21770.200102	0.040114	0.579676	0.000513	82.518608	-33.773762	6.214005	0.217489	0.000000	-4.995267	0.000000	0.000000	0.000000	-1.243179	0.175823	-1.730227	0.000000	0.000000	4.000000	2.000000	0.000000
21770.203435	0.035864	0.580326	-0.005084	82.476921	-31.144663	9.574286	0.018322	0.000000	-4.999966	0.000000	0.000000	0.000000	-1.275282	0.195222	-1.679209	0.000000	0.000000	4.000000	2.000000	0.000000
21770.206768	0.035864	0.580326	-0.005084	82.476921	-31.144663	9.574286	0.018322	0.000000	-4.999966	0.000000	0.000000	0.000000	-1.275282	0.195222	-1.679209	0.000000	0.000000	4.000000	2.000000	0.000000
21770.210102	0.035864	0.580326	-0.005084	82.476921	-31.144663	9.574286	0.018322	0.000000	-4.999966	0.000000	0.000000	0.000000	-1.275282	0.195222	-1.679209	0.000000	0.000000	4.000000	2.000000	0.000000
21770.213435	0.031261	0.581042	-0.010406	82.353783	-29.381845	12.007878	-0.186965	0.000000	-4.996503	0.000000	0.000000	0.000000	-1.380697	0.214593	-1.596570	0.000000	0.000000	4.000000	2.000000	0.000000
21770.216768	0.031261	0.581042	-0.010406	82.353783	-29.381845	12.007878	-0.186965	0.000000	-4.996503	0.000000	0.000000	0.000000	-1.380697	0.214593	-1.596570	0.000000	0.000000	4.000000	2.000000	0.000000
21770.220102	0.031261	0.581042	-0.010406	82.353783	-29.381845	12.007878	-0.186965	0.000000	-4.996503	0.000000	0.000000	0.000000	-1.380697	0.214593	-1.596570	0.000000	0.000000	4.000000	2.000000	0.000000
21770.223435	0.026138	0.581848	-0.015278	82.092644	-28.790621	13.144952	-0.395138	0.000000	-4.984363	0.000000	0.000000	0.000000	-1.536819	0.241899	-1.461566	0.000000	0.000000	4.000000	2.000000	0.000000
21770.226768	0.026138	0.581848	-0.015278	82.092644	-28.790621	13.144952	-0.395138	0.000000	-4.984363	0.000000	0.000000	0.000000	-1.536819	0.241899	-1.461566	0.000000	0.000000	4.000000	2.000000	0.000000
21770.230102	0.026138	0.581848	-0.015278	82.092644	-28.790621	13.144952	-0.395138	0.000000	-4.984363	0.000000	0.000000	0.000000	-1.536819	0.241899	-1.461566	0.000000	0.000000	4.000000	2.000000	0.000000
21770.233435	0.020424	0.582777	-0.019629	81.789337	-28.233927	14.335891	-0.601199	0.000000	-4.963724	0.000000	0.000000	0.000000	-1.714419	0.278613	-1.305304	0.000000	0.000000	4.000000	2.000000	0.000000
21770.236768	0.020424	0.582777	-0.019629	81.789337	-28.233927	14.335891	-0.601199	0.000000	-4.963724	0.000000	0.000000	0.000000	-1.714419	0.278613	-1.305304	0.000000	0.000000	4.000000	2.000000	0.000000
21770.240102	0.020424	0.582777	-0.019629	81.789337	-28.233927	14.335891	-0.601199	0.000000	-4.963724	0.000000	0.000000	0.000000	-1.714419	0.278613	-1.305304	0.000000	0.000000	4.000000	2.000000	0.000000
21770.243435	0.014282	0.583700	-0.023559	81.519135	-27.034918	16.041836	-0.804370	0.000000	-4.934875	0.000000	0.000000	0.000000	-1.842587	0.276913	-1.179182	0.000000	0.000000	4.000000	2.000000	0.000000
21770.246768	0.014282	0.583700	-0.023559	81.519135	-27.034918	16.041836	-0.804370	0.000000	-4.934875	0.000000	0.000000	0.000000	-1.842587	0.276913	-1.179182	0.000000	0.000000	4.000000	2.000000	0.000000
21770.250102	0.014282	0.583700	-0.023559	81.519135	-27.034918	16.041836	-0.804370	0.000000	-4.934875	0.000000	0.000000	0.000000	-1.842587	0.276913	-1.179182	0.000000	0.000000	4.000000	2.000000	0.000000
21770.253435	0.007934	0.584586	-0.027102	81.359818	-24.513876	17.856390	-1.009527	0.000000	-4.897025	0.000000	0.000000	0.000000	-1.904379	0.265743	-1.062712	0.000000	0.000000	4.000000	2.000000	0.000000
21770.256768	0.007934	0.584586	-0.027102	81.359818	-24.513876	17.856390	-1.009527	0.000000	-4.897025	0.000000	0.000000	0.000000	-1.904379	0.265743	-1.062712	0.000000	0.000000	4.000000	2.000000	0.000000
21770.260102	0.007934	0.584586	-0.027102	81.359818	-24.513876	17.856390	-1.009527	0.000000	-4.897025	0.000000	0.000000	0.000000	-1.904379	0.265743	-1.062712	0.000000	0.000000	4.000000	2.000000	0.000000
21770.263435	0.001733	0.585394	-0.030433	81.321129	-20.447544	20.960096	-1.217677	0.000000	-4.849460	0.000000	0.000000	0.000000	-1.860190	0.242439	-0.999510	0.000000	0.000000	4.000000	2.000000	0.000000
21770.266768	0.001733	0.585394	-0.030433	81.321129	-20.447544	20.960096	-1.217677	0.000000	-4.849460	0.000000	0.000000	0.000000	-1.860190	0.242439	-0.999510	0.000000	0.000000	4.000000	2.000000	0.000000
21770.270102	0.001733	0.585394	-0.030433	81.321129	-20.447544	20.960096	-1.217677	0.000000	-4.849460	0.000000	0.000000	0.000000	-1.860190	0.242439	-0.999510	0.000000	0.000000	4.000000	2.000000	0.000000
21770.273435	-0.004434	0.586172	-0.033539	81.328125	-14.790956	26.270638	-1.432999	0.000000	-4.790252	0.000000	0.000000	0.000000	-1.850020	0.233463	-0.931799	0.000000	0.000000	4.000000	2.000000	0.000000
21770.276768	-0.004434	0.586172	-0.033539	81.328125	-14.790956	26.270638	-1.432999	0.000000	-4.790252	0.000000	0.000000	0.000000	-1.850020	0.233463	-0.931799	0.000000	0.000000	4.000000	2.000000	0.000000
21770.280102	-0.004434	0.586172	-0.033539	81.328125	-14.790956	26.270638	-1.432999	0.000000	-4.790252	0.000000	0.000000	0.000000	-1.850020	0.233463	-0.931799	0.000000	0.000000	4.000000	2.000000	0.000000
21770.283435	-0.010919	0.586911	-0.036354	81.247498	-8.696926	32.536701	-1.655759	0.000000	-4.717887	0.000000	0.000000	0.000000	-1.945631	0.221652	-0.844492	0.000000	0.000000	4.000000	2.000000	0.000000
21770.286768	-0.010919	0.586911	-0.036354	81.247498	-8.696926	32.536701	-1.655759	0.000000	-4.717887	0.000000	0.000000	0.000000	-1.945631	0.221652	-0.844492	0.000000	0.000000	4.000000	2.000000	0.000000
21770.290102	-0.010919	0.586911	-0.036354	81.247498	-8.696926	32.536701	-1.655759	0.000000	-4.717887	0.000000	0.000000	0.000000	-1.945631	0.221652	-0.844492	0.000000	0.000000	4.000000	2.000000	0.000000
21770.293435	-0.017912	0.587630	-0.038860	81.047440	-3.404485	37.960995	-1.817718	0.000000	-4.454051	0.000000	0.000000	0.000000	-2.097970	0.215730	-0.751557	0.000000	0.000000	4.000000	2.000000	0.000000
21770.296768	-0.017912	0.587630	-0.038860	81.047440	-3.404485	37.960995	-1.817718	0.000000	-4.454051	0.000000	0.000000	0.000000	-2.097970	0.215730	-0.751557	0.000000	0.000000	4.000000	2.000000	0.000000
21770.300102	-0.017912	0.587630	-0.038860	81.047440	-3.404485	37.960995	-1.817718	0.000000	-4.454051	0.000000	0.000000	0.000000	-2.097970	0.215730	-0.751557	0.000000	0.000000	4.000000	2.000000	0.000000
21770.303435	-0.025332	0.588352	-0.040943	80.752586	0.534262	41.251106	-1.942978	0.000000	-4.104390	0.000000	0.000000	0.000000	-2.225991	0.216677	-0.625014	0.000000	0.000000	4.000000	2.000000	0.000000
21770.306768	-0.025332	0.588352	-0.040943	80.752586	0.534262	41.251106	-1.942978	0.000000	-4.104390	0.000000	0.000000	0.000000	-2.225991	0.216677	-0.625014	0.000000	0.000000	4.000000	2.000000	0.000000
21770.310102	-0.025332	0.588352	-0.040943	80.752586	0.534262	41.251106	-1.942978	0.000000	-4.104390	0.000000	0.000000	0.000000	-2.225991	0.216677	-0.625014	0.000000	0.000000	4.000000	2.000000	0.000000
21770.313435	-0.033085	0.589034	-0.042580	80.411896	3.789014	43.203777	-2.047147	0.000000	-3.733391	0.000000	0.000000	0.000000	-2.325863	0.204555	-0.491265	0.000000	0.000000	4.000000	2.000000	0.000000
21770.316768	-0.033085	0.589034	-0.042580	80.411896	3.789014	43.203777	-2.047147	0.000000	-3.733391	0.000000	0.000000	0.000000	-2.325863	0.204555	-0.491265	0.000000	0.000000	4.000000	2.000000	0.000000
21770.320102	-0.033085	0.589034	-0.042580	80.411896	3.789014	43.203777	-2.047147	0.000000	-3.733391	0.000000	0.000000	0.000000	-2.325863	0.204555	-0.491265	0.000000	0.000000	4.000000	2.000000	0.000000
21770.323435	-0.041121	0.589699	-0.043767	79.995316	7.580250	46.303303	-2.129024	0.000000	-3.345747	0.000000	0.000000	0.000000	-2.410919	0.199486	-0.356059	0.000000	0.000000	4.000000	2.000000	0.000000
21770.326768	-0.041121	0.589699	-0.043767	79.995316	7.580250	46.303303	-2.129024	0.000000	-3.345747	0.000000	0.000000	0.000000	-2.410919	0.199486	-0.356059	0.000000	0.000000	4.000000	2.000000	0.000000
21770.330102	-0.041121	0.589699	-0.043767	79.995316	7.580250	46.303303	-2.129024	0.000000	-3.345747	0.000000	0.000000	0.000000	-2.410919	0.199486	-0.356059	0.000000	0.000000	4.000000	2.000000	0.000000
21770.333435	-0.049079	0.590333	-0.044492	79.434723	12.355863	51.438889	-2.188367	0.000000	-2.943928	0.000000	0.000000	0.000000	-2.387133	0.190119	-0.217437	0.000000	0.000000	4.000000	2.000000	0.000000
21770.336768	-0.049079	0.590333	-0.044492	79.434723	12.355863	51.438889	-2.188367	0.000000	-2.943928	0.000000	0.000000	0.000000	-2.387133	0.190119	-0.217437	0.000000	0.000000	4.000000	2.000000	0.000000
21770.340102	-0.049079	0.590333	-0.044492	79.434723	12.355863	51.438889	-2.188367	0.000000	-2.943928	0.000000	0.000000	0.000000	-2.387133	0.190119	-0.217437	0.000000	0.000000	4.000000	2.000000	0.000000
21770.343435	-0.056805	0.590905	-0.044786	78.695259	17.414932	56.983704	-2.224607	0.000000	-2.546072	0.000000	0.000000	0.000000	-2.317820	0.171849	-0.088138	0.000000	0.000000	4.000000	2.000000	0.000000
21770.346768	-0.056805	0.590905	-0.044786	78.695259	17.414932	56.983704	-2.224607	0.000000	-2.546072	0.000000	0.000000	0.000000	-2.317820	0.171849	-0.088138	0.000000	0.000000	4.000000	2.000000	0.000000
21770.350102	-0.056805	0.590905	-0.044786	78.695259	17.414932	56.983704	-2.224607	0.000000	-2.546072	0.000000	0.000000	0.000000	-2.317820	0.171849	-0.088138	0.000000	0.000000	4.000000	2.000000	0.000000
21770.353435	-0.064553	0.591472	-0.044736	77.839569	21.887814	61.323517	-2.239296	0.000000	-2.159769	0.000000	0.000000	0.000000	-2.324480	0.170004	0.014861	0.000000	0.000000	4.000000	2.000000	0.000000
21770.356768	-0.064553	0.591472	-0.044736	77.839569	21.887814	61.323517	-2.239296	0.000000	-2.159769	0.000000	0.000000	0.000000	-2.324480	0.170004	0.014861	0.000000	0.000000	4.000000	2.000000	0.000000
21770.360102	-0.064553	0.591472	-0.044736	77.839569	21.887814	61.323517	-2.239296	0.000000	-2.159769	0.000000	0.000000	0.000000	-2.324480	0.170004	0.014861	0.000000	0.000000	4.000000	2.000000	0.000000
21770.363435	-0.072610	0.591937	-0.044571	77.261757	25.844145	64.842216	-2.236820	0.000000	-1.772355	0.000000	0.000000	0.000000	-2.417216	0.139440	0.049585	0.000000	0.000000	4.000000	2.000000	0.000000
21770.366768	-0.072610	0.591937	-0.044571	77.261757	25.844145	64.842216	-2.236820	0.000000	-1.772355	0.000000	0.000000	0.000000	-2.417216	0.139440	0.049585	0.000000	0.000000	4.000000	2.000000	0.000000
21770.370102	-0.072610	0.591937	-0.044571	77.261757	25.844145	64.842216	-2.236820	0.000000	-1.772355	0.000000	0.000000	0.000000	-2.417216	0.139440	0.049585	0.000000	0.000000	4.000000	2.000000	0.000000
21770.373435	-0.080944	0.592284	-0.044341	77.197868	29.884998	68.134026	-2.228555	0.000000	-1.369486	0.000000	0.000000	0.000000	-2.500111	0.104170	0.068978	0.000000	0.000000	4.000000	2.000000	0.000000
21770.376768	-0.080944	0.592284	-0.044341	77.197868	29.884998	68.134026	-2.228555	0.000000	-1.369486	0.000000	0.000000	0.000000	-2.500111	0.104170	0.068978	0.000000	0.000000	4.000000	2.000000	0.000000
21770.380102	-0.080944	0.592284	-0.044341	77.197868	29.884998	68.134026	-2.228555	0.000000	-1.369486	0.000000	0.000000	0.000000	-2.500111	0.104170	0.068978	0.000000	0.000000	4.000000	2.000000	0.000000
21770.383435	-0.089411	0.592692	-0.043737	77.358337	33.806339	70.674095	-2.217059	0.000000	-0.952801	0.000000	0.000000	0.000000	-2.540052	0.122289	0.181364	0.000000	0.000000	4.000000	2.000000	0.000000
21770.386768	-0.089411	0.592692	-0.043737	77.358337	33.806339	70.674095	-2.217059	0.000000	-0.952801	0.000000	0.000000	0.000000	-2.540052	0.122289	0.181364	0.000000	0.000000	4.000000	2.000000	0.000000
21770.390102	-0.089411	0.592692	-0.043737	77.358337	33.806339	70.674095	-2.217059	0.000000	-0.952801	0.000000	0.000000	0.000000	-2.540052	0.122289	0.181364	0.000000	0.000000	4.000000	2.000000	0.000000
21770.393435	-0.097692	0.593193	-0.042650	77.402924	37.808960	73.534142	-2.186832	0.000000	-0.529459	0.000000	0.000000	0.000000	-2.484300	0.150291	0.326088	0.000000	0.000000	4.000000	2.000000	0.000000
21770.396768	-0.097692	0.593193	-0.042650	77.402924	37.808960	73.534142	-2.186832	0.000000	-0.529459	0.000000	0.000000	0.000000	-2.484300	0.150291	0.326088	0.000000	0.000000	4.000000	2.000000	0.000000
21770.400102	-0.097692	0.593193	-0.042650	77.402924	37.808960	73.534142	-2.186832	0.000000	-0.529459	0.000000	0.000000	0.000000	-2.484300	0.150291	0.326088	0.000000	0.000000	4.000000	2.000000	0.000000
21770.403435	-0.105640	0.593778	-0.041001	77.175621	42.028198	77.369804	-2.132484	0.000000	-0.115409	0.000000	0.000000	0.000000	-2.384415	0.175468	0.494591	0.000000	0.000000	4.000000	2.000000	0.000000
21770.406768	-0.105640	0.593778	-0.041001	77.175621	42.028198	77.369804	-2.132484	0.000000	-0.115409	0.000000	0.000000	0.000000	-2.384415	0.175468	0.494591	0.000000	0.000000	4.000000	2.000000	0.000000
21770.410102	-0.105640	0.593778	-0.041001	77.175621	42.028198	77.369804	-2.132484	0.000000	-0.115409	0.000000	0.000000	0.000000	-2.384415	0.175468	0.494591	0.000000	0.000000	4.000000	2.000000	0.000000
21770.413435	-0.113126	0.594444	-0.038850	76.744759	46.252071	81.677803	-2.050052	0.000000	0.281994	0.000000	0.000000	0.000000	-2.245787	0.199784	0.645166	0.000000	0.000000	4.000000	2.000000	0.000000
21770.416768	-0.113126	0.594444	-0.038850	76.744759	46.252071	81.677803	-2.050052	0.000000	0.281994	0.000000	0.000000	0.000000	-2.245787	0.199784	0.645166	0.000000	0.000000	4.000000	2.000000	0.000000
21770.420102	-0.113126	0.594444	-0.038850	76.744759	46.252071	81.677803	-2.050052	0.000000	0.281994	0.000000	0.000000	0.000000	-2.245787	0.199784	0.645166	0.000000	0.000000	4.000000	2.000000	0.000000
21770.423435	-0.120314	0.595044	-0.036383	76.385925	50.444344	85.803078	-1.942524	0.000000	0.656292	0.000000	0.000000	0.000000	-2.156491	0.180080	0.740199	0.000000	0.000000	4.000000	2.000000	0.000000
21770.426768	-0.120314	0.595044	-0.036383	76.385925	50.444344	85.803078	-1.942524	0.000000	0.656292	0.000000	0.000000	0.000000	-2.156491	0.180080	0.740199	0.000000	0.000000	4.000000	2.000000	0.000000
21770.430102	-0.120314	0.595044	-0.036383	76.385925	50.444344	85.803078	-1.942524	0.000000	0.656292	0.000000	0.000000	0.000000	-2.156491	0.180080	0.740199	0.000000	0.000000	4.000000	2.000000	0.000000
21770.433435	-0.127408	0.595656	-0.033717	76.384460	54.480679	89.040459	-1.819158	0.000000	1.015707	0.000000	0.000000	0.000000	-2.128151	0.183559	0.799839	0.000000	0.000000	4.000000	2.000000	0.000000
21770.436768	-0.127408	0.595656	-0.033717	76.384460	54.480679	89.040459	-1.819158	0.000000	1.015707	0.000000	0.000000	0.000000	-2.128151	0.183559	0.799839	0.000000	0.000000	4.000000	2.000000	0.000000
21770.440102	-0.127408	0.595656	-0.033717	76.384460	54.480679	89.040459	-1.819158	0.000000	1.015707	0.000000	0.000000	0.000000	-2.128151	0.183559	0.799839	0.000000	0.000000	4.000000	2.000000	0.000000
21770.443435	-0.134536	0.596227	-0.030870	76.652885	58.415329	91.808815	-1.685851	0.000000	1.370398	0.000000	0.000000	0.000000	-2.138395	0.171339	0.854150	0.000000	0.000000	4.000000	2.000000	0.000000
21770.446768	-0.134536	0.596227	-0.030870	76.652885	58.415329	91.808815	-1.685851	0.000000	1.370398	0.000000	0.000000	0.000000	-2.138395	0.171339	0.854150	0.000000	0.000000	4.000000	2.000000	0.000000
21770.450102	-0.134536	0.596227	-0.030870	76.652885	58.415329	91.808815	-1.685851	0.000000	1.370398	0.000000	0.000000	0.000000	-2.138395	0.171339	0.854150	0.000000	0.000000	4.000000	2.000000	0.000000
21770.453435	-0.141632	0.596789	-0.027783	76.982056	62.274536	94.556503	-1.543493	0.000000	1.726798	0.000000	0.000000	0.000000	-2.128769	0.168694	0.925938	0.000000	0.000000	4.000000	2.000000	0.000000
21770.456768	-0.141632	0.596789	-0.027783	76.982056	62.274536	94.556503	-1.543493	0.000000	1.726798	0.000000	0.000000	0.000000	-2.128769	0.168694	0.925938	0.000000	0.000000	4.000000	2.000000	0.000000
21770.460102	-0.141632	0.596789	-0.027783	76.982056	62.274536	94.556503	-1.543493	0.000000	1.726798	0.000000	0.000000	0.000000	-2.128769	0.168694	0.925938	0.000000	0.000000	4.000000	2.000000	0.000000
21770.463435	-0.148590	0.597356	-0.024306	77.267319	66.070580	97.161057	-1.389170	0.000000	2.081593	0.000000	0.000000	0.000000	-2.087332	0.170069	1.043342	0.000000	0.000000	4.000000	2.000000	0.000000
21770.466768	-0.148590	0.597356	-0.024306	77.267319	66.070580	97.161057	-1.389170	0.000000	2.081593	0.000000	0.000000	0.000000	-2.087332	0.170069	1.043342	0.000000	0.000000	4.000000	2.000000	0.000000
21770.470102	-0.148590	0.597356	-0.024306	77.267319	66.070580	97.161057	-1.389170	0.000000	2.081593	0.000000	0.000000	0.000000	-2.087332	0.170069	1.043342	0.000000	0.000000	4.000000	2.000000	0.000000
21770.473435	-0.155379	0.597989	-0.020322	77.418198	69.641975	99.352074	-1.215280	0.000000	2.429481	0.000000	0.000000	0.000000	-2.036807	0.189880	1.194952	0.000000	0.000000	4.000000	2.000000	0.000000
21770.476768	-0.155379	0.597989	-0.020322	77.418198	69.641975	99.352074	-1.215280	0.000000	2.429481	0.000000	0.000000	0.000000	-2.036807	0.189880	1.194952	0.000000	0.000000	4.000000	2.000000	0.000000
21770.480102	-0.155379	0.597989	-0.020322	77.418198	69.641975	99.352074	-1.215280	0.000000	2.429481	0.000000	0.000000	0.000000	-2.036807	0.189880	1.194952	0.000000	0.000000	4.000000	2.000000	0.000000
21770.483435	-0.161863	0.598643	-0.015811	77.387749	72.835815	101.324829	-1.016121	0.000000	2.768949	0.000000	0.000000	0.000000	-1.945148	0.196122	1.353425	0.000000	0.000000	4.000000	2.000000	0.000000
21770.486768	-0.161863	0.598643	-0.015811	77.387749	72.835815	101.324829	-1.016121	0.000000	2.768949	0.000000	0.000000	0.000000	-1.945148	0.196122	1.353425	0.000000	0.000000	4.000000	2.000000	0.000000
21770.490102	-0.161863	0.598643	-0.015811	77.387749	72.835815	101.324829	-1.016121	0.000000	2.768949	0.000000	0.000000	0.000000	-1.945148	0.196122	1.353425	0.000000	0.000000	4.000000	2.000000	0.000000
21770.493435	-0.168048	0.599290	-0.010781	77.231583	75.581200	103.308083	-0.790550	0.000000	3.093140	0.000000	0.000000	0.000000	-1.855656	0.194072	1.508890	0.000000	0.000000	4.000000	2.000000	0.000000
21770.496768	-0.168048	0.599290	-0.010781	77.231583	75.581200	103.308083	-0.790550	0.000000	3.093140	0.000000	0.000000	0.000000	-1.855656	0.194072	1.508890	0.000000	0.000000	4.000000	2.000000	0.000000
21770.500102	-0.168048	0.599290	-0.010781	77.231583	75.581200	103.308083	-0.790550	0.000000	3.093140	0.000000	0.000000	0.000000	-1.855656	0.194072	1.508890	0.000000	0.000000	4.000000	2.000000	0.000000
21770.503435	-0.173986	0.599947	-0.005254	77.080559	78.000420	105.050873	-0.539068	0.000000	3.402416	0.000000	0.000000	0.000000	-1.781155	0.197136	1.658263	0.000000	0.000000	4.000000	2.000000	0.000000
21770.506768	-0.173986	0.599947	-0.005254	77.080559	78.000420	105.050873	-0.539068	0.000000	3.402416	0.000000	0.000000	0.000000	-1.781155	0.197136	1.658263	0.000000	0.000000	4.000000	2.000000	0.000000
21770.510102	-0.173986	0.599947	-0.005254	77.080559	78.000420	105.050873	-0.539068	0.000000	3.402416	0.000000	0.000000	0.000000	-1.781155	0.197136	1.658263	0.000000	0.000000	4.000000	2.000000	0.000000
21770.513435	-0.179743	0.600513	0.000731	77.060883	80.388939	106.551140	-0.262691	0.000000	3.699275	0.000000	0.000000	0.000000	-1.727099	0.169898	1.795370	0.000000	0.000000	4.000000	2.000000	0.000000
21770.516768	-0.179743	0.600513	0.000731	77.060883	80.388939	106.551140	-0.262691	0.000000	3.699275	0.000000	0.000000	0.000000	-1.727099	0.169898	1.795370	0.000000	0.000000	4.000000	2.000000	0.000000
21770.520102	-0.179743	0.600513	0.000731	77.060883	80.388939	106.551140	-0.262691	0.000000	3.699275	0.000000	0.000000	0.000000	-1.727099	0.169898	1.795370	0.000000	0.000000	4.000000	2.000000	0.000000
21770.523435	-0.185328	0.600973	0.007102	77.222145	82.930168	108.071404	0.036537	0.000000	3.987126	0.000000	0.000000	0.000000	-1.675591	0.137922	1.911235	0.000000	0.000000	4.000000	2.000000	0.000000
21770.526768	-0.185328	0.600973	0.007102	77.222145	82.930168	108.071404	0.036537	0.000000	3.987126	0.000000	0.000000	0.000000	-1.675591	0.137922	1.911235	0.000000	0.000000	4.000000	2.000000	0.000000
21770.530102	-0.185328	0.600973	0.007102	77.222145	82.930168	108.071404	0.036537	0.000000	3.987126	0.000000	0.000000	0.000000	-1.675591	0.137922	1.911235	0.000000	0.000000	4.000000	2.000000	0.000000
21770.533435	-0.190701	0.601298	0.013925	77.567078	85.728462	109.735573	0.355076	0.000000	4.266391	0.000000	0.000000	0.000000	-1.611998	0.097506	2.047035	0.000000	0.000000	4.000000	2.000000	0.000000
21770.536768	-0.190701	0.601298	0.013925	77.567078	85.728462	109.735573	0.355076	0.000000	4.266391	0.000000	0.000000	0.000000	-1.611998	0.097506	2.047035	0.000000	0.000000	4.000000	2.000000	0.000000
21770.540102	-0.190701	0.601298	0.013925	77.567078	85.728462	109.735573	0.355076	0.000000	4.266391	0.000000	0.000000	0.000000	-1.611998	0.097506	2.047035	0.000000	0.000000	4.000000	2.000000	0.000000
21770.543435	-0.195807	0.601461	0.021112	78.026566	88.776634	111.823746	0.696249	0.000000	4.535057	0.000000	0.000000	0.000000	-1.531787	0.048888	2.156096	0.000000	0.000000	4.000000	2.000000	0.000000
21770.546768	-0.195807	0.601461	0.021112	78.026566	88.776634	111.823746	0.696249	0.000000	4.535057	0.000000	0.000000	0.000000	-1.531787	0.048888	2.156096	0.000000	0.000000	4.000000	2.000000	0.000000
21770.550102	-0.195807	0.601461	0.021112	78.026566	88.776634	111.823746	0.696249	0.000000	4.535057	0.000000	0.000000	0.000000	-1.531787	0.048888	2.156096	0.000000	0.000000	4.000000	2.000000	0.000000
21770.553435	-0.200673	0.601530	0.028783	78.511292	91.933479	113.917305	1.055598	0.000000	4.790355	0.000000	0.000000	0.000000	-1.459877	0.020728	2.301259	0.000000	0.000000	4.000000	2.000000	0.000000
21770.556768	-0.200673	0.601530	0.028783	78.511292	91.933479	113.917305	1.055598	0.000000	4.790355	0.000000	0.000000	0.000000	-1.459877	0.020728	2.301259	0.000000	0.000000	4.000000	2.000000	0.000000
21770.560102	-0.200673	0.601530	0.028783	78.511292	91.933479	113.917305	1.055598	0.000000	4.790355	0.000000	0.000000	0.000000	-1.459877	0.020728	2.301259	0.000000	0.000000	4.000000	2.000000	0.000000
21770.563435	-0.205110	0.601519	0.036801	78.887993	95.190956	115.853752	1.374444	0.000000	4.807380	0.000000	0.000000	0.000000	-1.331135	-0.003402	2.405420	0.000000	0.000000	4.000000	2.000000	0.000000
21770.566768	-0.205110	0.601519	0.036801	78.887993	95.190956	115.853752	1.374444	0.000000	4.807380	0.000000	0.000000	0.000000	-1.331135	-0.003402	2.405420	0.000000	0.000000	4.000000	2.000000	0.000000
21770.570102	-0.205110	0.601519	0.036801	78.887993	95.190956	115.853752	1.374444	0.000000	4.807380	0.000000	0.000000	0.000000	-1.331135	-0.003402	2.405420	0.000000	0.000000	4.000000	2.000000	0.000000
21770.573435	-0.209231	0.601371	0.044975	78.849609	99.776543	119.204353	1.652241	0.000000	4.719121	0.000000	0.000000	0.000000	-1.236282	-0.044408	2.452241	0.000000	0.000000	4.000000	2.000000	0.000000
21770.576768	-0.209231	0.601371	0.044975	78.849609	99.776543	119.204353	1.652241	0.000000	4.719121	0.000000	0.000000	0.000000	-1.236282	-0.044408	2.452241	0.000000	0.000000	4.000000	2.000000	0.000000
21770.580102	-0.209231	0.601371	0.044975	78.849609	99.776543	119.204353	1.652241	0.000000	4.719121	0.000000	0.000000	0.000000	-1.236282	-0.044408	2.452241	0.000000	0.000000	4.000000	2.000000	0.000000
21770.583435	-0.213052	0.600992	0.053190	78.274155	105.740738	124.038162	1.903654	0.000000	4.623430	0.000000	0.000000	0.000000	-1.146279	-0.113571	2.464483	0.000000	0.000000	4.000000	2.000000	0.000000
21770.586768	-0.213052	0.600992	0.053190	78.274155	105.740738	124.038162	1.903654	0.000000	4.623430	0.000000	0.000000	0.000000	-1.146279	-0.113571	2.464483	0.000000	0.000000	4.000000	2.000000	0.000000
21770.590102	-0.213052	0.600992	0.053190	78.274155	105.740738	124.038162	1.903654	0.000000	4.623430	0.000000	0.000000	0.000000	-1.146279	-0.113571	2.464483	0.000000	0.000000	4.000000	2.000000	0.000000
21770.593435	-0.216620	0.600550	0.061529	77.475410	111.102333	128.428085	2.128620	0.000000	4.524265	0.000000	0.000000	0.000000	-1.070326	-0.132556	2.501734	0.000000	0.000000	4.000000	2.000000	0.000000
21770.596768	-0.216620	0.600550	0.061529	77.475410	111.102333	128.428085	2.128620	0.000000	4.524265	0.000000	0.000000	0.000000	-1.070326	-0.132556	2.501734	0.000000	0.000000	4.000000	2.000000	0.000000
21770.600102	-0.216620	0.600550	0.061529	77.475410	111.102333	128.428085	2.128620	0.000000	4.524265	0.000000	0.000000	0.000000	-1.070326	-0.132556	2.501734	0.000000	0.000000	4.000000	2.000000	0.000000
21770.603435	-0.219967	0.599993	0.069967	76.622398	115.741859	132.205124	2.333187	0.000000	4.422243	0.000000	0.000000	0.000000	-1.004150	-0.167121	2.531250	0.000000	0.000000	4.000000	2.000000	0.000000
21770.606768	-0.219967	0.599993	0.069967	76.622398	115.741859	132.205124	2.333187	0.000000	4.422243	0.000000	0.000000	0.000000	-1.004150	-0.167121	2.531250	0.000000	0.000000	4.000000	2.000000	0.000000
21770.610102	-0.219967	0.599993	0.069967	76.622398	115.741859	132.205124	2.333187	0.000000	4.422243	0.000000	0.000000	0.000000	-1.004150	-0.167121	2.531250	0.000000	0.000000	4.000000	2.000000	0.000000
21770.613435	-0.223084	0.599287	0.078510	75.766907	119.948463	135.199524	2.518970	0.000000	4.319119	0.000000	0.000000	0.000000	-0.935132	-0.211928	2.563014	0.000000	0.000000	4.000000	2.000000	0.000000
21770.616768	-0.223084	0.599287	0.078510	75.766907	119.948463	135.199524	2.518970	0.000000	4.319119	0.000000	0.000000	0.000000	-0.935132	-0.211928	2.563014	0.000000	0.000000	4.000000	2.000000	0.000000
21770.620102	-0.223084	0.599287	0.078510	75.766907	119.948463	135.199524	2.518970	0.000000	4.319119	0.000000	0.000000	0.000000	-0.935132	-0.211928	2.563014	0.000000	0.000000	4.000000	2.000000	0.000000
21770.623435	-0.225922	0.598506	0.087070	74.916962	123.737823	137.439651	2.688850	0.000000	4.215458	0.000000	0.000000	0.000000	-0.851273	-0.234062	2.568148	0.000000	0.000000	4.000000	2.000000	0.000000
21770.626768	-0.225922	0.598506	0.087070	74.916962	123.737823	137.439651	2.688850	0.000000	4.215458	0.000000	0.000000	0.000000	-0.851273	-0.234062	2.568148	0.000000	0.000000	4.000000	2.000000	0.000000
21770.630102	-0.225922	0.598506	0.087070	74.916962	123.737823	137.439651	2.688850	0.000000	4.215458	0.000000	0.000000	0.000000	-0.851273	-0.234062	2.568148	0.000000	0.000000	4.000000	2.000000	0.000000
21770.633435	-0.228455	0.597646	0.095616	74.030922	126.948654	139.469589	2.843703	0.000000	4.112585	0.000000	0.000000	0.000000	-0.759840	-0.258063	2.563772	0.000000	0.000000	4.000000	2.000000	0.000000
21770.636768	-0.228455	0.597646	0.095616	74.030922	126.948654	139.469589	2.843703	0.000000	4.112585	0.000000	0.000000	0.000000	-0.759840	-0.258063	2.563772	0.000000	0.000000	4.000000	2.000000	0.000000
21770.640102	-0.228455	0.597646	0.095616	74.030922	126.948654	139.469589	2.843703	0.000000	4.112585	0.000000	0.000000	0.000000	-0.759840	-0.258063	2.563772	0.000000	0.000000	4.000000	2.000000	0.000000
21770.643435	-0.230595	0.596763	0.104189	73.117737	129.377914	141.002380	2.985498	0.000000	4.010835	0.000000	0.000000	0.000000	-0.641923	-0.264952	2.571655	0.000000	0.000000	4.000000	2.000000	0.000000
21770.646768	-0.230595	0.596763	0.104189	73.117737	129.377914	141.002380	2.985498	0.000000	4.010835	0.000000	0.000000	0.000000	-0.641923	-0.264952	2.571655	0.000000	0.000000	4.000000	2.000000	0.000000
21770.650102	-0.230595	0.596763	0.104189	73.117737	129.377914	141.002380	2.985498	0.000000	4.010835	0.000000	0.000000	0.000000	-0.641923	-0.264952	2.571655	0.000000	0.000000	4.000000	2.000000	0.000000
21770.653435	-0.232192	0.595862	0.112844	72.185898	131.031036	141.699600	3.118234	0.000000	3.908531	0.000000	0.000000	0.000000	-0.479108	-0.270377	2.596730	0.000000	0.000000	4.000000	2.000000	0.000000
21770.656768	-0.232192	0.595862	0.112844	72.185898	131.031036	141.699600	3.118234	0.000000	3.908531	0.000000	0.000000	0.000000	-0.479108	-0.270377	2.596730	0.000000	0.000000	4.000000	2.000000	0.000000
21770.660102	-0.232192	0.595862	0.112844	72.185898	131.031036	141.699600	3.118234	0.000000	3.908531	0.000000	0.000000	0.000000	-0.479108	-0.270377	2.596730	0.000000	0.000000	4.000000	2.000000	0.000000
21770.663435	-0.233149	0.594953	0.121556	71.300613	132.367004	141.855194	3.246276	0.000000	3.802853	0.000000	0.000000	0.000000	-0.287387	-0.272692	2.613516	0.000000	0.000000	4.000000	2.000000	0.000000
21770.666768	-0.233149	0.594953	0.121556	71.300613	132.367004	141.855194	3.246276	0.000000	3.802853	0.000000	0.000000	0.000000	-0.287387	-0.272692	2.613516	0.000000	0.000000	4.000000	2.000000	0.000000
21770.670102	-0.233149	0.594953	0.121556	71.300613	132.367004	141.855194	3.246276	0.000000	3.802853	0.000000	0.000000	0.000000	-0.287387	-0.272692	2.613516	0.000000	0.000000	4.000000	2.000000	0.000000
21770.673435	-0.233526	0.594022	0.130280	70.597961	133.551422	142.082520	3.371116	0.000000	3.692638	0.000000	0.000000	0.000000	-0.112859	-0.279365	2.617221	0.000000	0.000000	4.000000	2.000000	0.000000
21770.676768	-0.233526	0.594022	0.130280	70.597961	133.551422	142.082520	3.371116	0.000000	3.692638	0.000000	0.000000	0.000000	-0.112859	-0.279365	2.617221	0.000000	0.000000	4.000000	2.000000	0.000000
21770.680102	-0.233526	0.594022	0.130280	70.597961	133.551422	142.082520	3.371116	0.000000	3.692638	0.000000	0.000000	0.000000	-0.112859	-0.279365	2.617221	0.000000	0.000000	4.000000	2.000000	0.000000
21770.683435	-0.233355	0.593053	0.138983	70.230232	134.721786	142.553268	3.491772	0.000000	3.578761	0.000000	0.000000	0.000000	0.051255	-0.290592	2.610763	0.000000	0.000000	4.000000	2.000000	0.000000
21770.686768	-0.233355	0.593053	0.138983	70.230232	134.721786	142.553268	3.491772	0.000000	3.578761	0.000000	0.000000	0.000000	0.051255	-0.290592	2.610763	0.000000	0.000000	4.000000	2.000000	0.000000
21770.690102	-0.233355	0.593053	0.138983	70.230232	134.721786	142.553268	3.491772	0.000000	3.578761	0.000000	0.000000	0.000000	0.051255	-0.290592	2.610763	0.000000	0.000000	4.000000	2.000000	0.000000
21770.693435	-0.232654	0.592074	0.147571	70.176834	136.170013	143.235062	3.607825	0.000000	3.461733	0.000000	0.000000	0.000000	0.210309	-0.293758	2.576655	0.000000	0.000000	4.000000	2.000000	0.000000
21770.696768	-0.232654	0.592074	0.147571	70.176834	136.170013	143.235062	3.607825	0.000000	3.461733	0.000000	0.000000	0.000000	0.210309	-0.293758	2.576655	0.000000	0.000000	4.000000	2.000000	0.000000
21770.700102	-0.232654	0.592074	0.147571	70.176834	136.170013	143.235062	3.607825	0.000000	3.461733	0.000000	0.000000	0.000000	0.210309	-0.293758	2.576655	0.000000	0.000000	4.000000	2.000000	0.000000
21770.703435	-0.231310	0.591064	0.156037	70.286217	137.996918	144.072159	3.718482	0.000000	3.342588	0.000000	0.000000	0.000000	0.403080	-0.303005	2.539590	0.000000	0.000000	4.000000	2.000000	0.000000
21770.706768	-0.231310	0.591064	0.156037	70.286217	137.996918	144.072159	3.718482	0.000000	3.342588	0.000000	0.000000	0.000000	0.403080	-0.303005	2.539590	0.000000	0.000000	4.000000	2.000000	0.000000
21770.710102	-0.231310	0.591064	0.156037	70.286217	137.996918	144.072159	3.718482	0.000000	3.342588	0.000000	0.000000	0.000000	0.403080	-0.303005	2.539590	0.000000	0.000000	4.000000	2.000000	0.000000
21770.713435	-0.229348	0.590054	0.164288	70.452446	140.083328	145.038010	3.825634	0.000000	3.219398	0.000000	0.000000	0.000000	0.588787	-0.302989	2.475346	0.000000	0.000000	4.000000	2.000000	0.000000
21770.716768	-0.229348	0.590054	0.164288	70.452446	140.083328	145.038010	3.825634	0.000000	3.219398	0.000000	0.000000	0.000000	0.588787	-0.302989	2.475346	0.000000	0.000000	4.000000	2.000000	0.000000
21770.720102	-0.229348	0.590054	0.164288	70.452446	140.083328	145.038010	3.825634	0.000000	3.219398	0.000000	0.000000	0.000000	0.588787	-0.302989	2.475346	0.000000	0.000000	4.000000	2.000000	0.000000
21770.723435	-0.226870	0.589047	0.172252	70.633156	142.213425	146.318359	3.928521	0.000000	3.093012	0.000000	0.000000	0.000000	0.743360	-0.302021	2.389131	0.000000	0.000000	4.000000	2.000000	0.000000
21770.726768	-0.226870	0.589047	0.172252	70.633156	142.213425	146.318359	3.928521	0.000000	3.093012	0.000000	0.000000	0.000000	0.743360	-0.302021	2.389131	0.000000	0.000000	4.000000	2.000000	0.000000
21770.730102	-0.226870	0.589047	0.172252	70.633156	142.213425	146.318359	3.928521	0.000000	3.093012	0.000000	0.000000	0.000000	0.743360	-0.302021	2.389131	0.000000	0.000000	4.000000	2.000000	0.000000
21770.733435	-0.223902	0.588069	0.179900	70.820480	144.218216	147.604782	4.025867	0.000000	2.965198	0.000000	0.000000	0.000000	0.890317	-0.293541	2.294589	0.000000	0.000000	4.000000	2.000000	0.000000
21770.736768	-0.223902	0.588069	0.179900	70.820480	144.218216	147.604782	4.025867	0.000000	2.965198	0.000000	0.000000	0.000000	0.890317	-0.293541	2.294589	0.000000	0.000000	4.000000	2.000000	0.000000
21770.740102	-0.223902	0.588069	0.179900	70.820480	144.218216	147.604782	4.025867	0.000000	2.965198	0.000000	0.000000	0.000000	0.890317	-0.293541	2.294589	0.000000	0.000000	4.000000	2.000000	0.000000
21770.743435	-0.220495	0.587100	0.187172	71.003494	146.030869	148.687607	4.117852	0.000000	2.836070	0.000000	0.000000	0.000000	1.022056	-0.290497	2.181582	0.000000	0.000000	4.000000	2.000000	0.000000
21770.746768	-0.220495	0.587100	0.187172	71.003494	146.030869	148.687607	4.117852	0.000000	2.836070	0.000000	0.000000	0.000000	1.022056	-0.290497	2.181582	0.000000	0.000000	4.000000	2.000000	0.000000
21770.750102	-0.220495	0.587100	0.187172	71.003494	146.030869	148.687607	4.117852	0.000000	2.836070	0.000000	0.000000	0.000000	1.022056	-0.290497	2.181582	0.000000	0.000000	4.000000	2.000000	0.000000
21770.753435	-0.216655	0.586189	0.194063	71.190834	147.644165	149.586899	4.204154	0.000000	2.706490	0.000000	0.000000	0.000000	1.152096	-0.273427	2.067309	0.000000	0.000000	4.000000	2.000000	0.000000
21770.756768	-0.216655	0.586189	0.194063	71.190834	147.644165	149.586899	4.204154	0.000000	2.706490	0.000000	0.000000	0.000000	1.152096	-0.273427	2.067309	0.000000	0.000000	4.000000	2.000000	0.000000
21770.760102	-0.216655	0.586189	0.194063	71.190834	147.644165	149.586899	4.204154	0.000000	2.706490	0.000000	0.000000	0.000000	1.152096	-0.273427	2.067309	0.000000	0.000000	4.000000	2.000000	0.000000
21770.763435	-0.212325	0.585284	0.200590	71.380554	149.147751	150.438812	4.285351	0.000000	2.575998	0.000000	0.000000	0.000000	1.298838	-0.271438	1.958131	0.000000	0.000000	4.000000	2.000000	0.000000
21770.766768	-0.212325	0.585284	0.200590	71.380554	149.147751	150.438812	4.285351	0.000000	2.575998	0.000000	0.000000	0.000000	1.298838	-0.271438	1.958131	0.000000	0.000000	4.000000	2.000000	0.000000
21770.770102	-0.212325	0.585284	0.200590	71.380554	149.147751	150.438812	4.285351	0.000000	2.575998	0.000000	0.000000	0.000000	1.298838	-0.271438	1.958131	0.000000	0.000000	4.000000	2.000000	0.000000
21770.773435	-0.207571	0.584410	0.206715	71.595657	150.713623	151.332657	4.362579	0.000000	2.442929	0.000000	0.000000	0.000000	1.426259	-0.262352	1.837507	0.000000	0.000000	4.000000	2.000000	0.000000
21770.776768	-0.207571	0.584410	0.206715	71.595657	150.713623	151.332657	4.362579	0.000000	2.442929	0.000000	0.000000	0.000000	1.426259	-0.262352	1.837507	0.000000	0.000000	4.000000	2.000000	0.000000
21770.780102	-0.207571	0.584410	0.206715	71.595657	150.713623	151.332657	4.362579	0.000000	2.442929	0.000000	0.000000	0.000000	1.426259	-0.262352	1.837507	0.000000	0.000000	4.000000	2.000000	0.000000
21770.783435	-0.202402	0.583573	0.212439	71.838882	152.462860	152.383636	4.435389	0.000000	2.308100	0.000000	0.000000	0.000000	1.550733	-0.251052	1.716972	0.000000	0.000000	4.000000	2.000000	0.000000
21770.786768	-0.202402	0.583573	0.212439	71.838882	152.462860	152.383636	4.435389	0.000000	2.308100	0.000000	0.000000	0.000000	1.550733	-0.251052	1.716972	0.000000	0.000000	4.000000	2.000000	0.000000
21770.790102	-0.202402	0.583573	0.212439	71.838882	152.462860	152.383636	4.435389	0.000000	2.308100	0.000000	0.000000	0.000000	1.550733	-0.251052	1.716972	0.000000	0.000000	4.000000	2.000000	0.000000
21770.793435	-0.196852	0.582775	0.217721	72.089241	154.440979	153.631531	4.504041	0.000000	2.171088	0.000000	0.000000	0.000000	1.665162	-0.239426	1.584582	0.000000	0.000000	4.000000	2.000000	0.000000
21770.796768	-0.196852	0.582775	0.217721	72.089241	154.440979	153.631531	4.504041	0.000000	2.171088	0.000000	0.000000	0.000000	1.665162	-0.239426	1.584582	0.000000	0.000000	4.000000	2.000000	0.000000
21770.800102	-0.196852	0.582775	0.217721	72.089241	154.440979	153.631531	4.504041	0.000000	2.171088	0.000000	0.000000	0.000000	1.665162	-0.239426	1.584582	0.000000	0.000000	4.000000	2.000000	0.000000
21770.803435	-0.190966	0.581983	0.222558	72.347916	156.673141	155.104218	4.568382	0.000000	2.032213	0.000000	0.000000	0.000000	1.765752	-0.237482	1.451280	0.000000	0.000000	4.000000	2.000000	0.000000
21770.806768	-0.190966	0.581983	0.222558	72.347916	156.673141	155.104218	4.568382	0.000000	2.032213	0.000000	0.000000	0.000000	1.765752	-0.237482	1.451280	0.000000	0.000000	4.000000	2.000000	0.000000
21770.810102	-0.190966	0.581983	0.222558	72.347916	156.673141	155.104218	4.568382	0.000000	2.032213	0.000000	0.000000	0.000000	1.765752	-0.237482	1.451280	0.000000	0.000000	4.000000	2.000000	0.000000
21770.813435	-0.184898	0.581230	0.226956	72.605576	159.101089	156.759857	4.628324	0.000000	1.891723	0.000000	0.000000	0.000000	1.820283	-0.225897	1.319425	0.000000	0.000000	4.000000	2.000000	0.000000
21770.816768	-0.184898	0.581230	0.226956	72.605576	159.101089	156.759857	4.628324	0.000000	1.891723	0.000000	0.000000	0.000000	1.820283	-0.225897	1.319425	0.000000	0.000000	4.000000	2.000000	0.000000
21770.820102	-0.184898	0.581230	0.226956	72.605576	159.101089	156.759857	4.628324	0.000000	1.891723	0.000000	0.000000	0.000000	1.820283	-0.225897	1.319425	0.000000	0.000000	4.000000	2.000000	0.000000
21770.823435	-0.178557	0.580515	0.230913	72.953827	161.590500	158.469345	4.683073	0.000000	1.751807	0.000000	0.000000	0.000000	1.902436	-0.214582	1.186942	0.000000	0.000000	4.000000	2.000000	0.000000
21770.826768	-0.178557	0.580515	0.230913	72.953827	161.590500	158.469345	4.683073	0.000000	1.751807	0.000000	0.000000	0.000000	1.902436	-0.214582	1.186942	0.000000	0.000000	4.000000	2.000000	0.000000
21770.830102	-0.178557	0.580515	0.230913	72.953827	161.590500	158.469345	4.683073	0.000000	1.751807	0.000000	0.000000	0.000000	1.902436	-0.214582	1.186942	0.000000	0.000000	4.000000	2.000000	0.000000
21770.833435	-0.172066	0.579790	0.234455	73.483864	163.916855	160.037766	4.733575	0.000000	1.610363	0.000000	0.000000	0.000000	1.947252	-0.217315	1.062728	0.000000	0.000000	4.000000	2.000000	0.000000
21770.836768	-0.172066	0.579790	0.234455	73.483864	163.916855	160.037766	4.733575	0.000000	1.610363	0.000000	0.000000	0.000000	1.947252	-0.217315	1.062728	0.000000	0.000000	4.000000	2.000000	0.000000
21770.840102	-0.172066	0.579790	0.234455	73.483864	163.916855	160.037766	4.733575	0.000000	1.610363	0.000000	0.000000	0.000000	1.947252	-0.217315	1.062728	0.000000	0.000000	4.000000	2.000000	0.000000
21770.843435	-0.165398	0.579054	0.237563	74.118095	165.991211	161.386017	4.779321	0.000000	1.469045	0.000000	0.000000	0.000000	2.000400	-0.220773	0.932218	0.000000	0.000000	4.000000	2.000000	0.000000
21770.846768	-0.165398	0.579054	0.237563	74.118095	165.991211	161.386017	4.779321	0.000000	1.469045	0.000000	0.000000	0.000000	2.000400	-0.220773	0.932218	0.000000	0.000000	4.000000	2.000000	0.000000
21770.850102	-0.165398	0.579054	0.237563	74.118095	165.991211	161.386017	4.779321	0.000000	1.469045	0.000000	0.000000	0.000000	2.000400	-0.220773	0.932218	0.000000	0.000000	4.000000	2.000000	0.000000
21770.853435	-0.158561	0.578327	0.240216	74.736061	167.731461	162.439316	4.820674	0.000000	1.327066	0.000000	0.000000	0.000000	2.051014	-0.218381	0.796004	0.000000	0.000000	4.000000	2.000000	0.000000
21770.856768	-0.158561	0.578327	0.240216	74.736061	167.731461	162.439316	4.820674	0.000000	1.327066	0.000000	0.000000	0.000000	2.051014	-0.218381	0.796004	0.000000	0.000000	4.000000	2.000000	0.000000
21770.860102	-0.158561	0.578327	0.240216	74.736061	167.731461	162.439316	4.820674	0.000000	1.327066	0.000000	0.000000	0.000000	2.051014	-0.218381	0.796004	0.000000	0.000000	4.000000	2.000000	0.000000
21770.863435	-0.151503	0.577670	0.242433	75.290543	169.067917	163.455460	4.857733	0.000000	1.184242	0.000000	0.000000	0.000000	2.117372	-0.197017	0.665044	0.000000	0.000000	4.000000	2.000000	0.000000
21770.866768	-0.151503	0.577670	0.242433	75.290543	169.067917	163.455460	4.857733	0.000000	1.184242	0.000000	0.000000	0.000000	2.117372	-0.197017	0.665044	0.000000	0.000000	4.000000	2.000000	0.000000
21770.870102	-0.151503	0.577670	0.242433	75.290543	169.067917	163.455460	4.857733	0.000000	1.184242	0.000000	0.000000	0.000000	2.117372	-0.197017	0.665044	0.000000	0.000000	4.000000	2.000000	0.000000
21770.873435	-0.144329	0.577120	0.244152	75.762207	170.010056	165.149902	4.890851	0.000000	1.039027	0.000000	0.000000	0.000000	2.152328	-0.164850	0.515821	0.000000	0.000000	4.000000	2.000000	0.000000
21770.876768	-0.144329	0.577120	0.244152	75.762207	170.010056	165.149902	4.890851	0.000000	1.039027	0.000000	0.000000	0.000000	2.152328	-0.164850	0.515821	0.000000	0.000000	4.000000	2.000000	0.000000
21770.880102	-0.144329	0.577120	0.244152	75.762207	170.010056	165.149902	4.890851	0.000000	1.039027	0.000000	0.000000	0.000000	2.152328	-0.164850	0.515821	0.000000	0.000000	4.000000	2.000000	0.000000
21770.883435	-0.136963	0.576689	0.245450	76.163902	170.716309	166.569229	4.919571	0.000000	0.893206	0.000000	0.000000	0.000000	2.209646	-0.129383	0.389374	0.000000	0.000000	4.000000	2.000000	0.000000
21770.886768	-0.136963	0.576689	0.245450	76.163902	170.716309	166.569229	4.919571	0.000000	0.893206	0.000000	0.000000	0.000000	2.209646	-0.129383	0.389374	0.000000	0.000000	4.000000	2.000000	0.000000
21770.890102	-0.136963	0.576689	0.245450	76.163902	170.716309	166.569229	4.919571	0.000000	0.893206	0.000000	0.000000	0.000000	2.209646	-0.129383	0.389374	0.000000	0.000000	4.000000	2.000000	0.000000
21770.893435	-0.129418	0.576376	0.246321	76.499817	171.517303	167.466446	4.944251	0.000000	0.744573	0.000000	0.000000	0.000000	2.263474	-0.093744	0.261148	0.000000	0.000000	4.000000	2.000000	0.000000
21770.896768	-0.129418	0.576376	0.246321	76.499817	171.517303	167.466446	4.944251	0.000000	0.744573	0.000000	0.000000	0.000000	2.263474	-0.093744	0.261148	0.000000	0.000000	4.000000	2.000000	0.000000
21770.900102	-0.129418	0.576376	0.246321	76.499817	171.517303	167.466446	4.944251	0.000000	0.744573	0.000000	0.000000	0.000000	2.263474	-0.093744	0.261148	0.000000	0.000000	4.000000	2.000000	0.000000
21770.903435	-0.121786	0.576175	0.246823	76.810463	172.787308	168.980774	4.964718	0.000000	0.592941	0.000000	0.000000	0.000000	2.289634	-0.060361	0.150649	0.000000	0.000000	4.000000	2.000000	0.000000
21770.906768	-0.121786	0.576175	0.246823	76.810463	172.787308	168.980774	4.964718	0.000000	0.592941	0.000000	0.000000	0.000000	2.289634	-0.060361	0.150649	0.000000	0.000000	4.000000	2.000000	0.000000
21770.910102	-0.121786	0.576175	0.246823	76.810463	172.787308	168.980774	4.964718	0.000000	0.592941	0.000000	0.000000	0.000000	2.289634	-0.060361	0.150649	0.000000	0.000000	4.000000	2.000000	0.000000
21770.913435	-0.114120	0.575995	0.247008	77.170158	174.853439	171.790802	4.980636	0.000000	0.439623	0.000000	0.000000	0.000000	2.299848	-0.054156	0.055488	0.000000	0.000000	4.000000	2.000000	0.000000
21770.916768	-0.114120	0.575995	0.247008	77.170158	174.853439	171.790802	4.980636	0.000000	0.439623	0.000000	0.000000	0.000000	2.299848	-0.054156	0.055488	0.000000	0.000000	4.000000	2.000000	0.000000
21770.920102	-0.114120	0.575995	0.247008	77.170158	174.853439	171.790802	4.980636	0.000000	0.439623	0.000000	0.000000	0.000000	2.299848	-0.054156	0.055488	0.000000	0.000000	4.000000	2.000000	0.000000
21770.923435	-0.106368	0.575922	0.246930	77.589211	177.787750	175.203796	4.991850	0.000000	0.285356	0.000000	0.000000	0.000000	2.325543	-0.021747	-0.023353	0.000000	0.000000	4.000000	2.000000	0.000000
21770.926768	-0.106368	0.575922	0.246930	77.589211	177.787750	175.203796	4.991850	0.000000	0.285356	0.000000	0.000000	0.000000	2.325543	-0.021747	-0.023353	0.000000	0.000000	4.000000	2.000000	0.000000
21770.930102	-0.106368	0.575922	0.246930	77.589211	177.787750	175.203796	4.991850	0.000000	0.285356	0.000000	0.000000	0.000000	2.325543	-0.021747	-0.023353	0.000000	0.000000	4.000000	2.000000	0.000000
21770.933435	-0.098538	0.575957	0.246585	78.025970	-178.715042	178.984146	4.998338	0.000000	0.128905	0.000000	0.000000	0.000000	2.349178	0.010324	-0.103459	0.000000	0.000000	4.000000	2.000000	0.000000
21770.936768	-0.098538	0.575957	0.246585	78.025970	-178.715042	178.984146	4.998338	0.000000	0.128905	0.000000	0.000000	0.000000	2.349178	0.010324	-0.103459	0.000000	0.000000	4.000000	2.000000	0.000000
21770.940102	-0.098538	0.575957	0.246585	78.025970	-178.715042	178.984146	4.998338	0.000000	0.128905	0.000000	0.000000	0.000000	2.349178	0.010324	-0.103459	0.000000	0.000000	4.000000	2.000000	0.000000
21770.943435	-0.090534	0.576036	0.245976	78.438934	-175.271103	-176.575867	4.999912	0.000000	-0.029652	0.000000	0.000000	0.000000	2.400949	0.023829	-0.182640	0.000000	0.000000	4.000000	2.000000	0.000000
21770.946768	-0.090534	0.576036	0.245976	78.438934	-175.271103	-176.575867	4.999912	0.000000	-0.029652	0.000000	0.000000	0.000000	2.400949	0.023829	-0.182640	0.000000	0.000000	4.000000	2.000000	0.000000
21770.950102	-0.090534	0.576036	0.245976	78.438934	-175.271103	-176.575867	4.999912	0.000000	-0.029652	0.000000	0.000000	0.000000	2.400949	0.023829	-0.182640	0.000000	0.000000	4.000000	2.000000	0.000000
21770.953435	-0.082399	0.576198	0.245085	78.802979	-172.349792	-172.176529	4.996302	0.000000	-0.192265	0.000000	0.000000	0.000000	2.440599	0.048552	-0.267352	0.000000	0.000000	4.000000	2.000000	0.000000
21770.956768	-0.082399	0.576198	0.245085	78.802979	-172.349792	-172.176529	4.996302	0.000000	-0.192265	0.000000	0.000000	0.000000	2.440599	0.048552	-0.267352	0.000000	0.000000	4.000000	2.000000	0.000000
21770.960102	-0.082399	0.576198	0.245085	78.802979	-172.349792	-172.176529	4.996302	0.000000	-0.192265	0.000000	0.000000	0.000000	2.440599	0.048552	-0.267352	0.000000	0.000000	4.000000	2.000000	0.000000
21770.963435	-0.074134	0.576491	0.243849	79.120224	-170.014740	-168.292404	4.987156	0.000000	-0.358154	0.000000	0.000000	0.000000	2.479499	0.087785	-0.370864	0.000000	0.000000	4.000000	2.000000	0.000000
21770.966768	-0.074134	0.576491	0.243849	79.120224	-170.014740	-168.292404	4.987156	0.000000	-0.358154	0.000000	0.000000	0.000000	2.479499	0.087785	-0.370864	0.000000	0.000000	4.000000	2.000000	0.000000
21770.970102	-0.074134	0.576491	0.243849	79.120224	-170.014740	-168.292404	4.987156	0.000000	-0.358154	0.000000	0.000000	0.000000	2.479499	0.087785	-0.370864	0.000000	0.000000	4.000000	2.000000	0.000000
21770.973435	-0.065779	0.576922	0.242207	79.396683	-168.070404	-164.900665	4.972106	0.000000	-0.527408	0.000000	0.000000	0.000000	2.506643	0.129589	-0.492572	0.000000	0.000000	4.000000	2.000000	0.000000
21770.976768	-0.065779	0.576922	0.242207	79.396683	-168.070404	-164.900665	4.972106	0.000000	-0.527408	0.000000	0.000000	0.000000	2.506643	0.129589	-0.492572	0.000000	0.000000	4.000000	2.000000	0.000000
21770.980102	-0.065779	0.576922	0.242207	79.396683	-168.070404	-164.900665	4.972106	0.000000	-0.527408	0.000000	0.000000	0.000000	2.506643	0.129589	-0.492572	0.000000	0.000000	4.000000	2.000000	0.000000
21770.983435	-0.057514	0.577555	0.240174	79.602287	-166.003677	-161.676956	4.950828	0.000000	-0.699501	0.000000	0.000000	0.000000	2.479455	0.189846	-0.609872	0.000000	0.000000	4.000000	2.000000	0.000000
21770.986768	-0.057514	0.577555	0.240174	79.602287	-166.003677	-161.676956	4.950828	0.000000	-0.699501	0.000000	0.000000	0.000000	2.479455	0.189846	-0.609872	0.000000	0.000000	4.000000	2.000000	0.000000
21770.990102	-0.057514	0.577555	0.240174	79.602287	-166.003677	-161.676956	4.950828	0.000000	-0.699501	0.000000	0.000000	0.000000	2.479455	0.189846	-0.609872	0.000000	0.000000	4.000000	2.000000	0.000000
21770.993435	-0.049413	0.578357	0.237700	79.696205	-163.246735	-158.322113	4.923557	0.000000	-0.870965	0.000000	0.000000	0.000000	2.430357	0.240527	-0.742126	0.000000	0.000000	4.000000	2.000000	0.000000
21770.996768	-0.049413	0.578357	0.237700	79.696205	-163.246735	-158.322113	4.923557	0.000000	-0.870965	0.000000	0.000000	0.000000	2.430357	0.240527	-0.742126	0.000000	0.000000	4.000000	2.000000	0.000000
21771.000102	-0.049413	0.578357	0.237700	79.696205	-163.246735	-158.322113	4.923557	0.000000	-0.870965	0.000000	0.000000	0.000000	2.430357	0.240527	-0.742126	0.000000	0.000000	4.000000	2.000000	0.000000
21771.003435	-0.041556	0.579258	0.234857	79.669281	-159.893433	-154.322327	4.890476	0.000000	-1.040791	0.000000	0.000000	0.000000	2.356979	0.270177	-0.852991	0.000000	0.000000	4.000000	2.000000	0.000000
21771.006768	-0.041556	0.579258	0.234857	79.669281	-159.893433	-154.322327	4.890476	0.000000	-1.040791	0.000000	0.000000	0.000000	2.356979	0.270177	-0.852991	0.000000	0.000000	4.000000	2.000000	0.000000
21771.010102	-0.041556	0.579258	0.234857	79.669281	-159.893433	-154.322327	4.890476	0.000000	-1.040791	0.000000	0.000000	0.000000	2.356979	0.270177	-0.852991	0.000000	0.000000	4.000000	2.000000	0.000000
21771.013435	-0.033920	0.580220	0.231687	79.521370	-156.152222	-149.613129	4.852024	0.000000	-1.207422	0.000000	0.000000	0.000000	2.290723	0.288837	-0.951040	0.000000	0.000000	4.000000	2.000000	0.000000
21771.016768	-0.033920	0.580220	0.231687	79.521370	-156.152222	-149.613129	4.852024	0.000000	-1.207422	0.000000	0.000000	0.000000	2.290723	0.288837	-0.951040	0.000000	0.000000	4.000000	2.000000	0.000000
21771.020102	-0.033920	0.580220	0.231687	79.521370	-156.152222	-149.613129	4.852024	0.000000	-1.207422	0.000000	0.000000	0.000000	2.290723	0.288837	-0.951040	0.000000	0.000000	4.000000	2.000000	0.000000
21771.023435	-0.026481	0.581269	0.228238	79.286766	-152.598740	-145.026947	4.808259	0.000000	-1.371370	0.000000	0.000000	0.000000	2.231922	0.314574	-1.034753	0.000000	0.000000	4.000000	2.000000	0.000000
21771.026768	-0.026481	0.581269	0.228238	79.286766	-152.598740	-145.026947	4.808259	0.000000	-1.371370	0.000000	0.000000	0.000000	2.231922	0.314574	-1.034753	0.000000	0.000000	4.000000	2.000000	0.000000
21771.030102	-0.026481	0.581269	0.228238	79.286766	-152.598740	-145.026947	4.808259	0.000000	-1.371370	0.000000	0.000000	0.000000	2.231922	0.314574	-1.034753	0.000000	0.000000	4.000000	2.000000	0.000000
21771.033435	-0.019145	0.582399	0.224514	79.051498	-149.725510	-140.932877	4.759186	0.000000	-1.533020	0.000000	0.000000	0.000000	2.200789	0.339116	-1.117045	0.000000	0.000000	4.000000	2.000000	0.000000
21771.036768	-0.019145	0.582399	0.224514	79.051498	-149.725510	-140.932877	4.759186	0.000000	-1.533020	0.000000	0.000000	0.000000	2.200789	0.339116	-1.117045	0.000000	0.000000	4.000000	2.000000	0.000000
21771.040102	-0.019145	0.582399	0.224514	79.051498	-149.725510	-140.932877	4.759186	0.000000	-1.533020	0.000000	0.000000	0.000000	2.200789	0.339116	-1.117045	0.000000	0.000000	4.000000	2.000000	0.000000
21771.043435	-0.011920	0.583598	0.220567	78.862968	-147.836700	-137.258102	4.704235	0.000000	-1.694160	0.000000	0.000000	0.000000	2.167472	0.359596	-1.184147	0.000000	0.000000	4.000000	2.000000	0.000000
21771.046768	-0.011920	0.583598	0.220567	78.862968	-147.836700	-137.258102	4.704235	0.000000	-1.694160	0.000000	0.000000	0.000000	2.167472	0.359596	-1.184147	0.000000	0.000000	4.000000	2.000000	0.000000
21771.050102	-0.011920	0.583598	0.220567	78.862968	-147.836700	-137.258102	4.704235	0.000000	-1.694160	0.000000	0.000000	0.000000	2.167472	0.359596	-1.184147	0.000000	0.000000	4.000000	2.000000	0.000000
21771.053435	-0.004907	0.584825	0.216402	78.734741	-146.743103	-134.297653	4.643446	0.000000	-1.854295	0.000000	0.000000	0.000000	2.103921	0.367988	-1.249375	0.000000	0.000000	4.000000	2.000000	0.000000
21771.056768	-0.004907	0.584825	0.216402	78.734741	-146.743103	-134.297653	4.643446	0.000000	-1.854295	0.000000	0.000000	0.000000	2.103921	0.367988	-1.249375	0.000000	0.000000	4.000000	2.000000	0.000000
21771.060102	-0.004907	0.584825	0.216402	78.734741	-146.743103	-134.297653	4.643446	0.000000	-1.854295	0.000000	0.000000	0.000000	2.103921	0.367988	-1.249375	0.000000	0.000000	4.000000	2.000000	0.000000
21771.063435	0.001923	0.586064	0.211958	78.627609	-145.954788	-132.080643	4.577538	0.000000	-2.011501	0.000000	0.000000	0.000000	2.049025	0.371730	-1.333303	0.000000	0.000000	4.000000	2.000000	0.000000
21771.066768	0.001923	0.586064	0.211958	78.627609	-145.954788	-132.080643	4.577538	0.000000	-2.011501	0.000000	0.000000	0.000000	2.049025	0.371730	-1.333303	0.000000	0.000000	4.000000	2.000000	0.000000
21771.070102	0.001923	0.586064	0.211958	78.627609	-145.954788	-132.080643	4.577538	0.000000	-2.011501	0.000000	0.000000	0.000000	2.049025	0.371730	-1.333303	0.000000	0.000000	4.000000	2.000000	0.000000
21771.073435	0.008282	0.587303	0.207291	78.505890	-145.141174	-130.485504	4.506091	0.000000	-2.166827	0.000000	0.000000	0.000000	1.907611	0.371789	-1.400028	0.000000	0.000000	4.000000	2.000000	0.000000
21771.076768	0.008282	0.587303	0.207291	78.505890	-145.141174	-130.485504	4.506091	0.000000	-2.166827	0.000000	0.000000	0.000000	1.907611	0.371789	-1.400028	0.000000	0.000000	4.000000	2.000000	0.000000
21771.080102	0.008282	0.587303	0.207291	78.505890	-145.141174	-130.485504	4.506091	0.000000	-2.166827	0.000000	0.000000	0.000000	1.907611	0.371789	-1.400028	0.000000	0.000000	4.000000	2.000000	0.000000
21771.083435	0.014171	0.588512	0.202366	78.422050	-144.168762	-128.652222	4.431783	0.000000	-2.315018	0.000000	0.000000	0.000000	1.766735	0.362548	-1.477675	0.000000	0.000000	4.000000	2.000000	0.000000
21771.086768	0.014171	0.588512	0.202366	78.422050	-144.168762	-128.652222	4.431783	0.000000	-2.315018	0.000000	0.000000	0.000000	1.766735	0.362548	-1.477675	0.000000	0.000000	4.000000	2.000000	0.000000
21771.090102	0.014171	0.588512	0.202366	78.422050	-144.168762	-128.652222	4.431783	0.000000	-2.315018	0.000000	0.000000	0.000000	1.766735	0.362548	-1.477675	0.000000	0.000000	4.000000	2.000000	0.000000
21771.093435	0.019623	0.589715	0.197148	78.418381	-143.216370	-126.613106	4.354743	0.000000	-2.456872	0.000000	0.000000	0.000000	1.635485	0.361013	-1.565415	0.000000	0.000000	4.000000	2.000000	0.000000
21771.096768	0.019623	0.589715	0.197148	78.418381	-143.216370	-126.613106	4.354743	0.000000	-2.456872	0.000000	0.000000	0.000000	1.635485	0.361013	-1.565415	0.000000	0.000000	4.000000	2.000000	0.000000
21771.100102	0.019623	0.589715	0.197148	78.418381	-143.216370	-126.613106	4.354743	0.000000	-2.456872	0.000000	0.000000	0.000000	1.635485	0.361013	-1.565415	0.000000	0.000000	4.000000	2.000000	0.000000
21771.103435	0.024795	0.590958	0.191697	78.548828	-142.379059	-124.715729	4.274648	0.000000	-2.593720	0.000000	0.000000	0.000000	1.551492	0.372790	-1.635290	0.000000	0.000000	4.000000	2.000000	0.000000
21771.106768	0.024795	0.590958	0.191697	78.548828	-142.379059	-124.715729	4.274648	0.000000	-2.593720	0.000000	0.000000	0.000000	1.551492	0.372790	-1.635290	0.000000	0.000000	4.000000	2.000000	0.000000
21771.110102	0.024795	0.590958	0.191697	78.548828	-142.379059	-124.715729	4.274648	0.000000	-2.593720	0.000000	0.000000	0.000000	1.551492	0.372790	-1.635290	0.000000	0.000000	4.000000	2.000000	0.000000
21771.113435	0.029750	0.592178	0.186095	78.772369	-141.266327	-122.535957	4.190302	0.000000	-2.727886	0.000000	0.000000	0.000000	1.486777	0.366247	-1.680478	0.000000	0.000000	4.000000	2.000000	0.000000
21771.116768	0.029750	0.592178	0.186095	78.772369	-141.266327	-122.535957	4.190302	0.000000	-2.727886	0.000000	0.000000	0.000000	1.486777	0.366247	-1.680478	0.000000	0.000000	4.000000	2.000000	0.000000
21771.120102	0.029750	0.592178	0.186095	78.772369	-141.266327	-122.535957	4.190302	0.000000	-2.727886	0.000000	0.000000	0.000000	1.486777	0.366247	-1.680478	0.000000	0.000000	4.000000	2.000000	0.000000
21771.123435	0.034432	0.593347	0.180391	79.067207	-139.911377	-119.824234	4.101496	0.000000	-2.859672	0.000000	0.000000	0.000000	1.404593	0.350702	-1.711352	0.000000	0.000000	4.000000	2.000000	0.000000
21771.126768	0.034432	0.593347	0.180391	79.067207	-139.911377	-119.824234	4.101496	0.000000	-2.859672	0.000000	0.000000	0.000000	1.404593	0.350702	-1.711352	0.000000	0.000000	4.000000	2.000000	0.000000
21771.130102	0.034432	0.593347	0.180391	79.067207	-139.911377	-119.824234	4.101496	0.000000	-2.859672	0.000000	0.000000	0.000000	1.404593	0.350702	-1.711352	0.000000	0.000000	4.000000	2.000000	0.000000
21771.133435	0.038814	0.594429	0.174597	79.375656	-138.450989	-117.156090	4.009161	0.000000	-2.987746	0.000000	0.000000	0.000000	1.314409	0.324567	-1.737960	0.000000	0.000000	4.000000	2.000000	0.000000
21771.136768	0.038814	0.594429	0.174597	79.375656	-138.450989	-117.156090	4.009161	0.000000	-2.987746	0.000000	0.000000	0.000000	1.314409	0.324567	-1.737960	0.000000	0.000000	4.000000	2.000000	0.000000
21771.140102	0.038814	0.594429	0.174597	79.375656	-138.450989	-117.156090	4.009161	0.000000	-2.987746	0.000000	0.000000	0.000000	1.314409	0.324567	-1.737960	0.000000	0.000000	4.000000	2.000000	0.000000
21771.143435	0.042805	0.595409	0.168658	79.667358	-137.015244	-114.703804	3.913775	0.000000	-3.111650	0.000000	0.000000	0.000000	1.197279	0.293831	-1.781895	0.000000	0.000000	4.000000	2.000000	0.000000
21771.146768	0.042805	0.595409	0.168658	79.667358	-137.015244	-114.703804	3.913775	0.000000	-3.111650	0.000000	0.000000	0.000000	1.197279	0.293831	-1.781895	0.000000	0.000000	4.000000	2.000000	0.000000
21771.150102	0.042805	0.595409	0.168658	79.667358	-137.015244	-114.703804	3.913775	0.000000	-3.111650	0.000000	0.000000	0.000000	1.197279	0.293831	-1.781895	0.000000	0.000000	4.000000	2.000000	0.000000
21771.153435	0.046375	0.596248	0.162496	79.906143	-135.773727	-112.507362	3.815879	0.000000	-3.230955	0.000000	0.000000	0.000000	1.071052	0.251829	-1.848652	0.000000	0.000000	4.000000	2.000000	0.000000
21771.156768	0.046375	0.596248	0.162496	79.906143	-135.773727	-112.507362	3.815879	0.000000	-3.230955	0.000000	0.000000	0.000000	1.071052	0.251829	-1.848652	0.000000	0.000000	4.000000	2.000000	0.000000
21771.160102	0.046375	0.596248	0.162496	79.906143	-135.773727	-112.507362	3.815879	0.000000	-3.230955	0.000000	0.000000	0.000000	1.071052	0.251829	-1.848652	0.000000	0.000000	4.000000	2.000000	0.000000
21771.163435	0.049551	0.596942	0.156020	80.087135	-134.808212	-110.723930	3.715005	0.000000	-3.346451	0.000000	0.000000	0.000000	0.952830	0.208306	-1.942669	0.000000	0.000000	4.000000	2.000000	0.000000
21771.166768	0.049551	0.596942	0.156020	80.087135	-134.808212	-110.723930	3.715005	0.000000	-3.346451	0.000000	0.000000	0.000000	0.952830	0.208306	-1.942669	0.000000	0.000000	4.000000	2.000000	0.000000
21771.170102	0.049551	0.596942	0.156020	80.087135	-134.808212	-110.723930	3.715005	0.000000	-3.346451	0.000000	0.000000	0.000000	0.952830	0.208306	-1.942669	0.000000	0.000000	4.000000	2.000000	0.000000
21771.173435	0.052419	0.597567	0.149187	80.222099	-134.134232	-109.402557	3.609573	0.000000	-3.459910	0.000000	0.000000	0.000000	0.860462	0.187414	-2.049997	0.000000	0.000000	4.000000	2.000000	0.000000
21771.176768	0.052419	0.597567	0.149187	80.222099	-134.134232	-109.402557	3.609573	0.000000	-3.459910	0.000000	0.000000	0.000000	0.860462	0.187414	-2.049997	0.000000	0.000000	4.000000	2.000000	0.000000
21771.180102	0.052419	0.597567	0.149187	80.222099	-134.134232	-109.402557	3.609573	0.000000	-3.459910	0.000000	0.000000	0.000000	0.860462	0.187414	-2.049997	0.000000	0.000000	4.000000	2.000000	0.000000
21771.183435	0.054963	0.598128	0.142124	80.344612	-133.596191	-107.914261	3.497440	0.000000	-3.573222	0.000000	0.000000	0.000000	0.763137	0.168310	-2.118707	0.000000	0.000000	4.000000	2.000000	0.000000
21771.186768	0.054963	0.598128	0.142124	80.344612	-133.596191	-107.914261	3.497440	0.000000	-3.573222	0.000000	0.000000	0.000000	0.763137	0.168310	-2.118707	0.000000	0.000000	4.000000	2.000000	0.000000
21771.190102	0.054963	0.598128	0.142124	80.344612	-133.596191	-107.914261	3.497440	0.000000	-3.573222	0.000000	0.000000	0.000000	0.763137	0.168310	-2.118707	0.000000	0.000000	4.000000	2.000000	0.000000
21771.193435	0.057167	0.598626	0.134930	80.531288	-132.634186	-105.833771	3.379591	0.000000	-3.684883	0.000000	0.000000	0.000000	0.661281	0.149443	-2.158382	0.000000	0.000000	4.000000	2.000000	0.000000
21771.196768	0.057167	0.598626	0.134930	80.531288	-132.634186	-105.833771	3.379591	0.000000	-3.684883	0.000000	0.000000	0.000000	0.661281	0.149443	-2.158382	0.000000	0.000000	4.000000	2.000000	0.000000
21771.200102	0.057167	0.598626	0.134930	80.531288	-132.634186	-105.833771	3.379591	0.000000	-3.684883	0.000000	0.000000	0.000000	0.661281	0.149443	-2.158382	0.000000	0.000000	4.000000	2.000000	0.000000
21771.203435	0.058965	0.599065	0.127708	80.900635	-130.704178	-103.253693	3.256946	0.000000	-3.793719	0.000000	0.000000	0.000000	0.539386	0.131679	-2.166517	0.000000	0.000000	4.000000	2.000000	0.000000
21771.206768	0.058965	0.599065	0.127708	80.900635	-130.704178	-103.253693	3.256946	0.000000	-3.793719	0.000000	0.000000	0.000000	0.539386	0.131679	-2.166517	0.000000	0.000000	4.000000	2.000000	0.000000
21771.210102	0.058965	0.599065	0.127708	80.900635	-130.704178	-103.253693	3.256946	0.000000	-3.793719	0.000000	0.000000	0.000000	0.539386	0.131679	-2.166517	0.000000	0.000000	4.000000	2.000000	0.000000
21771.213435	0.060317	0.599485	0.120498	81.449898	-127.558563	-99.816048	3.131480	0.000000	-3.897927	0.000000	0.000000	0.000000	0.405467	0.125941	-2.162946	0.000000	0.000000	4.000000	2.000000	0.000000
21771.216768	0.060317	0.599485	0.120498	81.449898	-127.558563	-99.816048	3.131480	0.000000	-3.897927	0.000000	0.000000	0.000000	0.405467	0.125941	-2.162946	0.000000	0.000000	4.000000	2.000000	0.000000
21771.220102	0.060317	0.599485	0.120498	81.449898	-127.558563	-99.816048	3.131480	0.000000	-3.897927	0.000000	0.000000	0.000000	0.405467	0.125941	-2.162946	0.000000	0.000000	4.000000	2.000000	0.000000
21771.223435	0.061221	0.599817	0.113166	82.103973	-123.457054	-95.846817	3.004157	0.000000	-3.996880	0.000000	0.000000	0.000000	0.271353	0.099520	-2.199750	0.000000	0.000000	4.000000	2.000000	0.000000
21771.226768	0.061221	0.599817	0.113166	82.103973	-123.457054	-95.846817	3.004157	0.000000	-3.996880	0.000000	0.000000	0.000000	0.271353	0.099520	-2.199750	0.000000	0.000000	4.000000	2.000000	0.000000
21771.230102	0.061221	0.599817	0.113166	82.103973	-123.457054	-95.846817	3.004157	0.000000	-3.996880	0.000000	0.000000	0.000000	0.271353	0.099520	-2.199750	0.000000	0.000000	4.000000	2.000000	0.000000
21771.233435	0.061578	0.600060	0.105663	82.832756	-118.743057	-90.876320	2.872604	0.000000	-4.092450	0.000000	0.000000	0.000000	0.107140	0.072813	-2.250679	0.000000	0.000000	4.000000	2.000000	0.000000
21771.236768	0.061578	0.600060	0.105663	82.832756	-118.743057	-90.876320	2.872604	0.000000	-4.092450	0.000000	0.000000	0.000000	0.107140	0.072813	-2.250679	0.000000	0.000000	4.000000	2.000000	0.000000
21771.240102	0.061578	0.600060	0.105663	82.832756	-118.743057	-90.876320	2.872604	0.000000	-4.092450	0.000000	0.000000	0.000000	0.107140	0.072813	-2.250679	0.000000	0.000000	4.000000	2.000000	0.000000
21771.243435	0.061562	0.600189	0.097958	83.560081	-113.622643	-84.850334	2.736537	0.000000	-4.184658	0.000000	0.000000	0.000000	-0.004855	0.038965	-2.311763	0.000000	0.000000	4.000000	2.000000	0.000000
21771.246768	0.061562	0.600189	0.097958	83.560081	-113.622643	-84.850334	2.736537	0.000000	-4.184658	0.000000	0.000000	0.000000	-0.004855	0.038965	-2.311763	0.000000	0.000000	4.000000	2.000000	0.000000
21771.250102	0.061562	0.600189	0.097958	83.560081	-113.622643	-84.850334	2.736537	0.000000	-4.184658	0.000000	0.000000	0.000000	-0.004855	0.038965	-2.311763	0.000000	0.000000	4.000000	2.000000	0.000000
21771.253435	0.061169	0.600242	0.090138	84.249771	-107.718536	-77.804955	2.592303	0.000000	-4.275508	0.000000	0.000000	0.000000	-0.118090	0.015931	-2.345819	0.000000	0.000000	4.000000	2.000000	0.000000
21771.256768	0.061169	0.600242	0.090138	84.249771	-107.718536	-77.804955	2.592303	0.000000	-4.275508	0.000000	0.000000	0.000000	-0.118090	0.015931	-2.345819	0.000000	0.000000	4.000000	2.000000	0.000000
21771.260102	0.061169	0.600242	0.090138	84.249771	-107.718536	-77.804955	2.592303	0.000000	-4.275508	0.000000	0.000000	0.000000	-0.118090	0.015931	-2.345819	0.000000	0.000000	4.000000	2.000000	0.000000
21771.263435	0.060397	0.600306	0.082305	84.877266	-100.674690	-69.429497	2.440620	0.000000	-4.363872	0.000000	0.000000	0.000000	-0.231515	0.018932	-2.350030	0.000000	0.000000	4.000000	2.000000	0.000000
21771.266768	0.060397	0.600306	0.082305	84.877266	-100.674690	-69.429497	2.440620	0.000000	-4.363872	0.000000	0.000000	0.000000	-0.231515	0.018932	-2.350030	0.000000	0.000000	4.000000	2.000000	0.000000
21771.270102	0.060397	0.600306	0.082305	84.877266	-100.674690	-69.429497	2.440620	0.000000	-4.363872	0.000000	0.000000	0.000000	-0.231515	0.018932	-2.350030	0.000000	0.000000	4.000000	2.000000	0.000000
21771.273435	0.059356	0.600416	0.074602	85.385094	-91.909691	-59.613400	2.282679	0.000000	-4.448525	0.000000	0.000000	0.000000	-0.312382	0.033266	-2.310941	0.000000	0.000000	4.000000	2.000000	0.000000
21771.276768	0.059356	0.600416	0.074602	85.385094	-91.909691	-59.613400	2.282679	0.000000	-4.448525	0.000000	0.000000	0.000000	-0.312382	0.033266	-2.310941	0.000000	0.000000	4.000000	2.000000	0.000000
21771.280102	0.059356	0.600416	0.074602	85.385094	-91.909691	-59.613400	2.282679	0.000000	-4.448525	0.000000	0.000000	0.000000	-0.312382	0.033266	-2.310941	0.000000	0.000000	4.000000	2.000000	0.000000
21771.283435	0.058087	0.600634	0.067075	85.740898	-81.497986	-48.983498	2.119924	0.000000	-4.528347	0.000000	0.000000	0.000000	-0.380509	0.065156	-2.257951	0.000000	0.000000	4.000000	2.000000	0.000000
21771.286768	0.058087	0.600634	0.067075	85.740898	-81.497986	-48.983498	2.119924	0.000000	-4.528347	0.000000	0.000000	0.000000	-0.380509	0.065156	-2.257951	0.000000	0.000000	4.000000	2.000000	0.000000
21771.290102	0.058087	0.600634	0.067075	85.740898	-81.497986	-48.983498	2.119924	0.000000	-4.528347	0.000000	0.000000	0.000000	-0.380509	0.065156	-2.257951	0.000000	0.000000	4.000000	2.000000	0.000000
21771.293435	0.056505	0.600879	0.059740	85.914337	-69.980812	-37.260414	1.952940	0.000000	-4.602829	0.000000	0.000000	0.000000	-0.474785	0.073751	-2.200550	0.000000	0.000000	4.000000	2.000000	0.000000
21771.296768	0.056505	0.600879	0.059740	85.914337	-69.980812	-37.260414	1.952940	0.000000	-4.602829	0.000000	0.000000	0.000000	-0.474785	0.073751	-2.200550	0.000000	0.000000	4.000000	2.000000	0.000000
21771.300102	0.056505	0.600879	0.059740	85.914337	-69.980812	-37.260414	1.952940	0.000000	-4.602829	0.000000	0.000000	0.000000	-0.474785	0.073751	-2.200550	0.000000	0.000000	4.000000	2.000000	0.000000
21771.303435	0.054540	0.601114	0.052512	85.898827	-58.779713	-25.822353	1.783080	0.000000	-4.671255	0.000000	0.000000	0.000000	-0.589495	0.070430	-2.168227	0.000000	0.000000	4.000000	2.000000	0.000000
21771.306768	0.054540	0.601114	0.052512	85.898827	-58.779713	-25.822353	1.783080	0.000000	-4.671255	0.000000	0.000000	0.000000	-0.589495	0.070430	-2.168227	0.000000	0.000000	4.000000	2.000000	0.000000
21771.310102	0.054540	0.601114	0.052512	85.898827	-58.779713	-25.822353	1.783080	0.000000	-4.671255	0.000000	0.000000	0.000000	-0.589495	0.070430	-2.168227	0.000000	0.000000	4.000000	2.000000	0.000000
21771.313435	0.052291	0.601285	0.045248	85.752228	-48.627186	-15.378350	1.608662	0.000000	-4.734153	0.000000	0.000000	0.000000	-0.674513	0.051320	-2.179216	0.000000	0.000000	4.000000	2.000000	0.000000
21771.316768	0.052291	0.601285	0.045248	85.752228	-48.627186	-15.378350	1.608662	0.000000	-4.734153	0.000000	0.000000	0.000000	-0.674513	0.051320	-2.179216	0.000000	0.000000	4.000000	2.000000	0.000000
21771.320102	0.052291	0.601285	0.045248	85.752228	-48.627186	-15.378350	1.608662	0.000000	-4.734153	0.000000	0.000000	0.000000	-0.674513	0.051320	-2.179216	0.000000	0.000000	4.000000	2.000000	0.000000
21771.323435	0.049820	0.601419	0.037932	85.525520	-39.776260	-6.180882	1.424060	0.000000	-4.792917	0.000000	0.000000	0.000000	-0.741430	0.040009	-2.194941	0.000000	0.000000	4.000000	2.000000	0.000000
21771.326768	0.049820	0.601419	0.037932	85.525520	-39.776260	-6.180882	1.424060	0.000000	-4.792917	0.000000	0.000000	0.000000	-0.741430	0.040009	-2.194941	0.000000	0.000000	4.000000	2.000000	0.000000
21771.330102	0.049820	0.601419	0.037932	85.525520	-39.776260	-6.180882	1.424060	0.000000	-4.792917	0.000000	0.000000	0.000000	-0.741430	0.040009	-2.194941	0.000000	0.000000	4.000000	2.000000	0.000000
21771.333435	0.047093	0.601531	0.030581	85.239838	-31.961935	2.048856	1.227197	0.000000	-4.847060	0.000000	0.000000	0.000000	-0.818091	0.033700	-2.205422	0.000000	0.000000	4.000000	2.000000	0.000000
21771.336768	0.047093	0.601531	0.030581	85.239838	-31.961935	2.048856	1.227197	0.000000	-4.847060	0.000000	0.000000	0.000000	-0.818091	0.033700	-2.205422	0.000000	0.000000	4.000000	2.000000	0.000000
21771.340102	0.047093	0.601531	0.030581	85.239838	-31.961935	2.048856	1.227197	0.000000	-4.847060	0.000000	0.000000	0.000000	-0.818091	0.033700	-2.205422	0.000000	0.000000	4.000000	2.000000	0.000000
21771.343435	0.044159	0.601701	0.023316	84.916466	-25.168497	9.338300	1.017736	0.000000	-4.895326	0.000000	0.000000	0.000000	-0.880069	0.050933	-2.179374	0.000000	0.000000	4.000000	2.000000	0.000000
21771.346768	0.044159	0.601701	0.023316	84.916466	-25.168497	9.338300	1.017736	0.000000	-4.895326	0.000000	0.000000	0.000000	-0.880069	0.050933	-2.179374	0.000000	0.000000	4.000000	2.000000	0.000000
21771.350102	0.044159	0.601701	0.023316	84.916466	-25.168497	9.338300	1.017736	0.000000	-4.895326	0.000000	0.000000	0.000000	-0.880069	0.050933	-2.179374	0.000000	0.000000	4.000000	2.000000	0.000000
21771.353435	0.041035	0.601983	0.016185	84.528976	-19.828365	15.183003	0.798313	0.000000	-4.935859	0.000000	0.000000	0.000000	-0.937271	0.084803	-2.139268	0.000000	0.000000	4.000000	2.000000	0.000000
21771.356768	0.041035	0.601983	0.016185	84.528976	-19.828365	15.183003	0.798313	0.000000	-4.935859	0.000000	0.000000	0.000000	-0.937271	0.084803	-2.139268	0.000000	0.000000	4.000000	2.000000	0.000000
21771.360102	0.041035	0.601983	0.016185	84.528976	-19.828365	15.183003	0.798313	0.000000	-4.935859	0.000000	0.000000	0.000000	-0.937271	0.084803	-2.139268	0.000000	0.000000	4.000000	2.000000	0.000000
21771.363435	0.037560	0.602402	0.009282	84.065186	-16.565680	18.882711	0.570055	0.000000	-4.967398	0.000000	0.000000	0.000000	-1.042477	0.125437	-2.071050	0.000000	0.000000	4.000000	2.000000	0.000000
21771.366768	0.037560	0.602402	0.009282	84.065186	-16.565680	18.882711	0.570055	0.000000	-4.967398	0.000000	0.000000	0.000000	-1.042477	0.125437	-2.071050	0.000000	0.000000	4.000000	2.000000	0.000000
21771.370102	0.037560	0.602402	0.009282	84.065186	-16.565680	18.882711	0.570055	0.000000	-4.967398	0.000000	0.000000	0.000000	-1.042477	0.125437	-2.071050	0.000000	0.000000	4.000000	2.000000	0.000000
21771.373435	0.033691	0.602911	0.002686	83.533981	-15.316129	20.477146	0.336599	0.000000	-4.988657	0.000000	0.000000	0.000000	-1.160680	0.152801	-1.978655	0.000000	0.000000	4.000000	2.000000	0.000000
21771.376768	0.033691	0.602911	0.002686	83.533981	-15.316129	20.477146	0.336599	0.000000	-4.988657	0.000000	0.000000	0.000000	-1.160680	0.152801	-1.978655	0.000000	0.000000	4.000000	2.000000	0.000000
21771.380102	0.033691	0.602911	0.002686	83.533981	-15.316129	20.477146	0.336599	0.000000	-4.988657	0.000000	0.000000	0.000000	-1.160680	0.152801	-1.978655	0.000000	0.000000	4.000000	2.000000	0.000000
21771.383435	0.029293	0.603515	-0.003598	82.999298	-14.743092	21.434469	0.100437	0.000000	-4.998991	0.000000	0.000000	0.000000	-1.319368	0.181333	-1.885302	0.000000	0.000000	4.000000	2.000000	0.000000
21771.386768	0.029293	0.603515	-0.003598	82.999298	-14.743092	21.434469	0.100437	0.000000	-4.998991	0.000000	0.000000	0.000000	-1.319368	0.181333	-1.885302	0.000000	0.000000	4.000000	2.000000	0.000000
21771.390102	0.029293	0.603515	-0.003598	82.999298	-14.743092	21.434469	0.100437	0.000000	-4.998991	0.000000	0.000000	0.000000	-1.319368	0.181333	-1.885302	0.000000	0.000000	4.000000	2.000000	0.000000
21771.393435	0.024388	0.604121	-0.009552	82.503883	-14.000765	22.707821	-0.139098	0.000000	-4.998065	0.000000	0.000000	0.000000	-1.471625	0.181749	-1.786172	0.000000	0.000000	4.000000	2.000000	0.000000
21771.396768	0.024388	0.604121	-0.009552	82.503883	-14.000765	22.707821	-0.139098	0.000000	-4.998065	0.000000	0.000000	0.000000	-1.471625	0.181749	-1.786172	0.000000	0.000000	4.000000	2.000000	0.000000
21771.400102	0.024388	0.604121	-0.009552	82.503883	-14.000765	22.707821	-0.139098	0.000000	-4.998065	0.000000	0.000000	0.000000	-1.471625	0.181749	-1.786172	0.000000	0.000000	4.000000	2.000000	0.000000
21771.403435	0.019114	0.604704	-0.015253	82.052605	-12.951377	24.448849	-0.382841	0.000000	-4.985322	0.000000	0.000000	0.000000	-1.582046	0.174923	-1.710167	0.000000	0.000000	4.000000	2.000000	0.000000
21771.406768	0.019114	0.604704	-0.015253	82.052605	-12.951377	24.448849	-0.382841	0.000000	-4.985322	0.000000	0.000000	0.000000	-1.582046	0.174923	-1.710167	0.000000	0.000000	4.000000	2.000000	0.000000
21771.410102	0.019114	0.604704	-0.015253	82.052605	-12.951377	24.448849	-0.382841	0.000000	-4.985322	0.000000	0.000000	0.000000	-1.582046	0.174923	-1.710167	0.000000	0.000000	4.000000	2.000000	0.000000
21771.413435	0.013589	0.605281	-0.020650	81.676262	-11.058905	27.275721	-0.635071	0.000000	-4.959504	0.000000	0.000000	0.000000	-1.657537	0.172914	-1.619215	0.000000	0.000000	4.000000	2.000000	0.000000
21771.416768	0.013589	0.605281	-0.020650	81.676262	-11.058905	27.275721	-0.635071	0.000000	-4.959504	0.000000	0.000000	0.000000	-1.657537	0.172914	-1.619215	0.000000	0.000000	4.000000	2.000000	0.000000
21771.420102	0.013589	0.605281	-0.020650	81.676262	-11.058905	27.275721	-0.635071	0.000000	-4.959504	0.000000	0.000000	0.000000	-1.657537	0.172914	-1.619215	0.000000	0.000000	4.000000	2.000000	0.000000
21771.423435	0.007959	0.605902	-0.025748	81.336212	-8.442883	31.043999	-0.894324	0.000000	-4.919369	0.000000	0.000000	0.000000	-1.689147	0.186292	-1.529237	0.000000	0.000000	4.000000	2.000000	0.000000
21771.426768	0.007959	0.605902	-0.025748	81.336212	-8.442883	31.043999	-0.894324	0.000000	-4.919369	0.000000	0.000000	0.000000	-1.689147	0.186292	-1.529237	0.000000	0.000000	4.000000	2.000000	0.000000
21771.430102	0.007959	0.605902	-0.025748	81.336212	-8.442883	31.043999	-0.894324	0.000000	-4.919369	0.000000	0.000000	0.000000	-1.689147	0.186292	-1.529237	0.000000	0.000000	4.000000	2.000000	0.000000
21771.433435	0.002118	0.606547	-0.030516	80.992897	-5.906231	34.646809	-1.159941	0.000000	-4.863593	0.000000	0.000000	0.000000	-1.752331	0.193546	-1.430519	0.000000	0.000000	4.000000	2.000000	0.000000
21771.436768	0.002118	0.606547	-0.030516	80.992897	-5.906231	34.646809	-1.159941	0.000000	-4.863593	0.000000	0.000000	0.000000	-1.752331	0.193546	-1.430519	0.000000	0.000000	4.000000	2.000000	0.000000
21771.440102	0.002118	0.606547	-0.030516	80.992897	-5.906231	34.646809	-1.159941	0.000000	-4.863593	0.000000	0.000000	0.000000	-1.752331	0.193546	-1.430519	0.000000	0.000000	4.000000	2.000000	0.000000
21771.443435	-0.004159	0.607235	-0.034901	80.633324	-4.037830	36.448662	-1.431603	0.000000	-4.790669	0.000000	0.000000	0.000000	-1.882910	0.206596	-1.315402	0.000000	0.000000	4.000000	2.000000	0.000000
21771.446768	-0.004159	0.607235	-0.034901	80.633324	-4.037830	36.448662	-1.431603	0.000000	-4.790669	0.000000	0.000000	0.000000	-1.882910	0.206596	-1.315402	0.000000	0.000000	4.000000	2.000000	0.000000
21771.450102	-0.004159	0.607235	-0.034901	80.633324	-4.037830	36.448662	-1.431603	0.000000	-4.790669	0.000000	0.000000	0.000000	-1.882910	0.206596	-1.315402	0.000000	0.000000	4.000000	2.000000	0.000000
21771.453435	-0.010875	0.608003	-0.038815	80.261993	-2.913183	36.680279	-1.710848	0.000000	-4.698191	0.000000	0.000000	0.000000	-2.014904	0.230176	-1.174253	0.000000	0.000000	4.000000	2.000000	0.000000
21771.456768	-0.010875	0.608003	-0.038815	80.261993	-2.913183	36.680279	-1.710848	0.000000	-4.698191	0.000000	0.000000	0.000000	-2.014904	0.230176	-1.174253	0.000000	0.000000	4.000000	2.000000	0.000000
21771.460102	-0.010875	0.608003	-0.038815	80.261993	-2.913183	36.680279	-1.710848	0.000000	-4.698191	0.000000	0.000000	0.000000	-2.014904	0.230176	-1.174253	0.000000	0.000000	4.000000	2.000000	0.000000
21771.463435	-0.018023	0.608773	-0.042272	79.906441	-2.106532	36.688210	-1.940742	0.000000	-4.456250	0.000000	0.000000	0.000000	-2.144289	0.231013	-1.037028	0.000000	0.000000	4.000000	2.000000	0.000000
21771.466768	-0.018023	0.608773	-0.042272	79.906441	-2.106532	36.688210	-1.940742	0.000000	-4.456250	0.000000	0.000000	0.000000	-2.144289	0.231013	-1.037028	0.000000	0.000000	4.000000	2.000000	0.000000
21771.470102	-0.018023	0.608773	-0.042272	79.906441	-2.106532	36.688210	-1.940742	0.000000	-4.456250	0.000000	0.000000	0.000000	-2.144289	0.231013	-1.037028	0.000000	0.000000	4.000000	2.000000	0.000000
21771.473435	-0.025659	0.609508	-0.045256	79.574379	-0.725383	37.652931	-2.113580	0.000000	-4.098868	0.000000	0.000000	0.000000	-2.290778	0.220590	-0.895299	0.000000	0.000000	4.000000	2.000000	0.000000
21771.476768	-0.025659	0.609508	-0.045256	79.574379	-0.725383	37.652931	-2.113580	0.000000	-4.098868	0.000000	0.000000	0.000000	-2.290778	0.220590	-0.895299	0.000000	0.000000	4.000000	2.000000	0.000000
21771.480102	-0.025659	0.609508	-0.045256	79.574379	-0.725383	37.652931	-2.113580	0.000000	-4.098868	0.000000	0.000000	0.000000	-2.290778	0.220590	-0.895299	0.000000	0.000000	4.000000	2.000000	0.000000
21771.483435	-0.033487	0.610208	-0.047837	79.229134	1.596482	39.768055	-2.262797	0.000000	-3.717072	0.000000	0.000000	0.000000	-2.348559	0.209899	-0.774286	0.000000	0.000000	4.000000	2.000000	0.000000
21771.486768	-0.033487	0.610208	-0.047837	79.229134	1.596482	39.768055	-2.262797	0.000000	-3.717072	0.000000	0.000000	0.000000	-2.348559	0.209899	-0.774286	0.000000	0.000000	4.000000	2.000000	0.000000
21771.490102	-0.033487	0.610208	-0.047837	79.229134	1.596482	39.768055	-2.262797	0.000000	-3.717072	0.000000	0.000000	0.000000	-2.348559	0.209899	-0.774286	0.000000	0.000000	4.000000	2.000000	0.000000
21771.493435	-0.041212	0.610892	-0.049929	78.833427	4.847871	43.027714	-2.391845	0.000000	-3.325645	0.000000	0.000000	0.000000	-2.317347	0.205250	-0.627614	0.000000	0.000000	4.000000	2.000000	0.000000
21771.496768	-0.041212	0.610892	-0.049929	78.833427	4.847871	43.027714	-2.391845	0.000000	-3.325645	0.000000	0.000000	0.000000	-2.317347	0.205250	-0.627614	0.000000	0.000000	4.000000	2.000000	0.000000
21771.500102	-0.041212	0.610892	-0.049929	78.833427	4.847871	43.027714	-2.391845	0.000000	-3.325645	0.000000	0.000000	0.000000	-2.317347	0.205250	-0.627614	0.000000	0.000000	4.000000	2.000000	0.000000
21771.503435	-0.049109	0.611492	-0.051624	78.357185	8.630705	46.881618	-2.496447	0.000000	-2.939421	0.000000	0.000000	0.000000	-2.369326	0.179964	-0.508379	0.000000	0.000000	4.000000	2.000000	0.000000
21771.506768	-0.049109	0.611492	-0.051624	78.357185	8.630705	46.881618	-2.496447	0.000000	-2.939421	0.000000	0.000000	0.000000	-2.369326	0.179964	-0.508379	0.000000	0.000000	4.000000	2.000000	0.000000
21771.510102	-0.049109	0.611492	-0.051624	78.357185	8.630705	46.881618	-2.496447	0.000000	-2.939421	0.000000	0.000000	0.000000	-2.369326	0.179964	-0.508379	0.000000	0.000000	4.000000	2.000000	0.000000
21771.513435	-0.057372	0.612129	-0.052882	77.802498	12.080190	49.766365	-2.581177	0.000000	-2.544533	0.000000	0.000000	0.000000	-2.478897	0.191076	-0.377572	0.000000	0.000000	4.000000	2.000000	0.000000
21771.516768	-0.057372	0.612129	-0.052882	77.802498	12.080190	49.766365	-2.581177	0.000000	-2.544533	0.000000	0.000000	0.000000	-2.478897	0.191076	-0.377572	0.000000	0.000000	4.000000	2.000000	0.000000
21771.520102	-0.057372	0.612129	-0.052882	77.802498	12.080190	49.766365	-2.581177	0.000000	-2.544533	0.000000	0.000000	0.000000	-2.478897	0.191076	-0.377572	0.000000	0.000000	4.000000	2.000000	0.000000
21771.523435	-0.065977	0.612719	-0.053711	77.234695	14.706999	51.789772	-2.644105	0.000000	-2.131384	0.000000	0.000000	0.000000	-2.581419	0.177278	-0.248622	0.000000	0.000000	4.000000	2.000000	0.000000
21771.526768	-0.065977	0.612719	-0.053711	77.234695	14.706999	51.789772	-2.644105	0.000000	-2.131384	0.000000	0.000000	0.000000	-2.581419	0.177278	-0.248622	0.000000	0.000000	4.000000	2.000000	0.000000
21771.530102	-0.065977	0.612719	-0.053711	77.234695	14.706999	51.789772	-2.644105	0.000000	-2.131384	0.000000	0.000000	0.000000	-2.581419	0.177278	-0.248622	0.000000	0.000000	4.000000	2.000000	0.000000
21771.533435	-0.075025	0.613258	-0.054095	76.683456	16.549309	52.973022	-2.685542	0.000000	-1.701147	0.000000	0.000000	0.000000	-2.714422	0.161483	-0.115366	0.000000	0.000000	4.000000	2.000000	0.000000
21771.536768	-0.075025	0.613258	-0.054095	76.683456	16.549309	52.973022	-2.685542	0.000000	-1.701147	0.000000	0.000000	0.000000	-2.714422	0.161483	-0.115366	0.000000	0.000000	4.000000	2.000000	0.000000
21771.540102	-0.075025	0.613258	-0.054095	76.683456	16.549309	52.973022	-2.685542	0.000000	-1.701147	0.000000	0.000000	0.000000	-2.714422	0.161483	-0.115366	0.000000	0.000000	4.000000	2.000000	0.000000
21771.543435	-0.084314	0.613779	-0.053983	76.144135	18.174433	53.859859	-2.704770	0.000000	-1.248743	0.000000	0.000000	0.000000	-2.786684	0.156331	0.033608	0.000000	0.000000	4.000000	2.000000	0.000000
21771.546768	-0.084314	0.613779	-0.053983	76.144135	18.174433	53.859859	-2.704770	0.000000	-1.248743	0.000000	0.000000	0.000000	-2.786684	0.156331	0.033608	0.000000	0.000000	4.000000	2.000000	0.000000
21771.550102	-0.084314	0.613779	-0.053983	76.144135	18.174433	53.859859	-2.704770	0.000000	-1.248743	0.000000	0.000000	0.000000	-2.786684	0.156331	0.033608	0.000000	0.000000	4.000000	2.000000	0.000000
21771.553435	-0.093532	0.614158	-0.053528	75.847725	21.029526	55.866096	-2.699169	0.000000	-0.784296	0.000000	0.000000	0.000000	-2.765330	0.113794	0.136666	0.000000	0.000000	4.000000	2.000000	0.000000
21771.556768	-0.093532	0.614158	-0.053528	75.847725	21.029526	55.866096	-2.699169	0.000000	-0.784296	0.000000	0.000000	0.000000	-2.765330	0.113794	0.136666	0.000000	0.000000	4.000000	2.000000	0.000000
21771.560102	-0.093532	0.614158	-0.053528	75.847725	21.029526	55.866096	-2.699169	0.000000	-0.784296	0.000000	0.000000	0.000000	-2.765330	0.113794	0.136666	0.000000	0.000000	4.000000	2.000000	0.000000
21771.563435	-0.102468	0.614361	-0.052773	75.831161	26.370602	60.570507	-2.676391	0.000000	-0.323408	0.000000	0.000000	0.000000	-2.680865	0.060971	0.226506	0.000000	0.000000	4.000000	2.000000	0.000000
21771.566768	-0.102468	0.614361	-0.052773	75.831161	26.370602	60.570507	-2.676391	0.000000	-0.323408	0.000000	0.000000	0.000000	-2.680865	0.060971	0.226506	0.000000	0.000000	4.000000	2.000000	0.000000
21771.570102	-0.102468	0.614361	-0.052773	75.831161	26.370602	60.570507	-2.676391	0.000000	-0.323408	0.000000	0.000000	0.000000	-2.680865	0.060971	0.226506	0.000000	0.000000	4.000000	2.000000	0.000000
21771.573435	-0.111232	0.614575	-0.051438	75.647858	32.631367	66.555626	-2.638640	0.000000	0.123403	0.000000	0.000000	0.000000	-2.629304	0.064119	0.400503	0.000000	0.000000	4.000000	2.000000	0.000000
21771.576768	-0.111232	0.614575	-0.051438	75.647858	32.631367	66.555626	-2.638640	0.000000	0.123403	0.000000	0.000000	0.000000	-2.629304	0.064119	0.400503	0.000000	0.000000	4.000000	2.000000	0.000000
21771.580102	-0.111232	0.614575	-0.051438	75.647858	32.631367	66.555626	-2.638640	0.000000	0.123403	0.000000	0.000000	0.000000	-2.629304	0.064119	0.400503	0.000000	0.000000	4.000000	2.000000	0.000000
21771.583435	-0.120066	0.614800	-0.049650	75.299866	38.163532	71.863571	-2.571889	0.000000	0.561621	0.000000	0.000000	0.000000	-2.650058	0.067581	0.536249	0.000000	0.000000	4.000000	2.000000	0.000000
21771.586768	-0.120066	0.614800	-0.049650	75.299866	38.163532	71.863571	-2.571889	0.000000	0.561621	0.000000	0.000000	0.000000	-2.650058	0.067581	0.536249	0.000000	0.000000	4.000000	2.000000	0.000000
21771.590102	-0.120066	0.614800	-0.049650	75.299866	38.163532	71.863571	-2.571889	0.000000	0.561621	0.000000	0.000000	0.000000	-2.650058	0.067581	0.536249	0.000000	0.000000	4.000000	2.000000	0.000000
21771.593435	-0.129019	0.614979	-0.047403	75.130890	42.545826	75.268394	-2.482515	0.000000	1.003297	0.000000	0.000000	0.000000	-2.685976	0.053584	0.674146	0.000000	0.000000	4.000000	2.000000	0.000000
21771.596768	-0.129019	0.614979	-0.047403	75.130890	42.545826	75.268394	-2.482515	0.000000	1.003297	0.000000	0.000000	0.000000	-2.685976	0.053584	0.674146	0.000000	0.000000	4.000000	2.000000	0.000000
21771.600102	-0.129019	0.614979	-0.047403	75.130890	42.545826	75.268394	-2.482515	0.000000	1.003297	0.000000	0.000000	0.000000	-2.685976	0.053584	0.674146	0.000000	0.000000	4.000000	2.000000	0.000000
21771.603435	-0.138082	0.615172	-0.044743	75.182098	46.172787	77.659584	-2.370157	0.000000	1.450960	0.000000	0.000000	0.000000	-2.718748	0.057928	0.797916	0.000000	0.000000	4.000000	2.000000	0.000000
21771.606768	-0.138082	0.615172	-0.044743	75.182098	46.172787	77.659584	-2.370157	0.000000	1.450960	0.000000	0.000000	0.000000	-2.718748	0.057928	0.797916	0.000000	0.000000	4.000000	2.000000	0.000000
21771.610102	-0.138082	0.615172	-0.044743	75.182098	46.172787	77.659584	-2.370157	0.000000	1.450960	0.000000	0.000000	0.000000	-2.718748	0.057928	0.797916	0.000000	0.000000	4.000000	2.000000	0.000000
21771.613435	-0.147023	0.615352	-0.041630	75.272507	49.479645	79.879402	-2.237171	0.000000	1.904085	0.000000	0.000000	0.000000	-2.682521	0.054026	0.934015	0.000000	0.000000	4.000000	2.000000	0.000000
21771.616768	-0.147023	0.615352	-0.041630	75.272507	49.479645	79.879402	-2.237171	0.000000	1.904085	0.000000	0.000000	0.000000	-2.682521	0.054026	0.934015	0.000000	0.000000	4.000000	2.000000	0.000000
21771.620102	-0.147023	0.615352	-0.041630	75.272507	49.479645	79.879402	-2.237171	0.000000	1.904085	0.000000	0.000000	0.000000	-2.682521	0.054026	0.934015	0.000000	0.000000	4.000000	2.000000	0.000000
21771.623435	-0.155536	0.615574	-0.037935	75.224342	52.614025	82.020302	-2.081502	0.000000	2.351172	0.000000	0.000000	0.000000	-2.553707	0.066529	1.108477	0.000000	0.000000	4.000000	2.000000	0.000000
21771.626768	-0.155536	0.615574	-0.037935	75.224342	52.614025	82.020302	-2.081502	0.000000	2.351172	0.000000	0.000000	0.000000	-2.553707	0.066529	1.108477	0.000000	0.000000	4.000000	2.000000	0.000000
21771.630102	-0.155536	0.615574	-0.037935	75.224342	52.614025	82.020302	-2.081502	0.000000	2.351172	0.000000	0.000000	0.000000	-2.553707	0.066529	1.108477	0.000000	0.000000	4.000000	2.000000	0.000000
21771.633435	-0.163622	0.615845	-0.033615	74.989334	55.590740	84.280457	-1.896756	0.000000	2.776790	0.000000	0.000000	0.000000	-2.425789	0.081163	1.296122	0.000000	0.000000	4.000000	2.000000	0.000000
21771.636768	-0.163622	0.615845	-0.033615	74.989334	55.590740	84.280457	-1.896756	0.000000	2.776790	0.000000	0.000000	0.000000	-2.425789	0.081163	1.296122	0.000000	0.000000	4.000000	2.000000	0.000000
21771.640102	-0.163622	0.615845	-0.033615	74.989334	55.590740	84.280457	-1.896756	0.000000	2.776790	0.000000	0.000000	0.000000	-2.425789	0.081163	1.296122	0.000000	0.000000	4.000000	2.000000	0.000000
21771.643435	-0.171330	0.616180	-0.028795	74.678505	58.397011	86.537903	-1.680735	0.000000	3.181088	0.000000	0.000000	0.000000	-2.312351	0.100579	1.445813	0.000000	0.000000	4.000000	2.000000	0.000000
21771.646768	-0.171330	0.616180	-0.028795	74.678505	58.397011	86.537903	-1.680735	0.000000	3.181088	0.000000	0.000000	0.000000	-2.312351	0.100579	1.445813	0.000000	0.000000	4.000000	2.000000	0.000000
21771.650102	-0.171330	0.616180	-0.028795	74.678505	58.397011	86.537903	-1.680735	0.000000	3.181088	0.000000	0.000000	0.000000	-2.312351	0.100579	1.445813	0.000000	0.000000	4.000000	2.000000	0.000000
21771.653435	-0.178781	0.616474	-0.023594	74.491997	61.248856	88.621948	-1.439767	0.000000	3.566480	0.000000	0.000000	0.000000	-2.235362	0.088180	1.560393	0.000000	0.000000	4.000000	2.000000	0.000000
21771.656768	-0.178781	0.616474	-0.023594	74.491997	61.248856	88.621948	-1.439767	0.000000	3.566480	0.000000	0.000000	0.000000	-2.235362	0.088180	1.560393	0.000000	0.000000	4.000000	2.000000	0.000000
21771.660102	-0.178781	0.616474	-0.023594	74.491997	61.248856	88.621948	-1.439767	0.000000	3.566480	0.000000	0.000000	0.000000	-2.235362	0.088180	1.560393	0.000000	0.000000	4.000000	2.000000	0.000000
21771.663435	-0.186100	0.616756	-0.018020	74.478897	64.206429	90.445045	-1.179701	0.000000	3.939040	0.000000	0.000000	0.000000	-2.195677	0.084620	1.672261	0.000000	0.000000	4.000000	2.000000	0.000000
21771.666768	-0.186100	0.616756	-0.018020	74.478897	64.206429	90.445045	-1.179701	0.000000	3.939040	0.000000	0.000000	0.000000	-2.195677	0.084620	1.672261	0.000000	0.000000	4.000000	2.000000	0.000000
21771.670102	-0.186100	0.616756	-0.018020	74.478897	64.206429	90.445045	-1.179701	0.000000	3.939040	0.000000	0.000000	0.000000	-2.195677	0.084620	1.672261	0.000000	0.000000	4.000000	2.000000	0.000000
21771.673435	-0.193322	0.616990	-0.012075	74.569481	67.213150	92.112946	-0.900991	0.000000	4.304987	0.000000	0.000000	0.000000	-2.166786	0.070244	1.783410	0.000000	0.000000	4.000000	2.000000	0.000000
21771.676768	-0.193322	0.616990	-0.012075	74.569481	67.213150	92.112946	-0.900991	0.000000	4.304987	0.000000	0.000000	0.000000	-2.166786	0.070244	1.783410	0.000000	0.000000	4.000000	2.000000	0.000000
21771.680102	-0.193322	0.616990	-0.012075	74.569481	67.213150	92.112946	-0.900991	0.000000	4.304987	0.000000	0.000000	0.000000	-2.166786	0.070244	1.783410	0.000000	0.000000	4.000000	2.000000	0.000000
21771.683435	-0.200223	0.617239	-0.005661	74.682426	70.250282	94.034462	-0.603756	0.000000	4.666118	0.000000	0.000000	0.000000	-2.070340	0.074640	1.924118	0.000000	0.000000	4.000000	2.000000	0.000000
21771.686768	-0.200223	0.617239	-0.005661	74.682426	70.250282	94.034462	-0.603756	0.000000	4.666118	0.000000	0.000000	0.000000	-2.070340	0.074640	1.924118	0.000000	0.000000	4.000000	2.000000	0.000000
21771.690102	-0.200223	0.617239	-0.005661	74.682426	70.250282	94.034462	-0.603756	0.000000	4.666118	0.000000	0.000000	0.000000	-2.070340	0.074640	1.924118	0.000000	0.000000	4.000000	2.000000	0.000000
21771.693435	-0.206614	0.617439	0.001330	74.709305	73.452637	96.293694	-0.281989	0.000000	4.992042	0.000000	0.000000	0.000000	-1.917258	0.060061	2.097509	0.000000	0.000000	4.000000	2.000000	0.000000
21771.696768	-0.206614	0.617439	0.001330	74.709305	73.452637	96.293694	-0.281989	0.000000	4.992042	0.000000	0.000000	0.000000	-1.917258	0.060061	2.097509	0.000000	0.000000	4.000000	2.000000	0.000000
21771.700102	-0.206614	0.617439	0.001330	74.709305	73.452637	96.293694	-0.281989	0.000000	4.992042	0.000000	0.000000	0.000000	-1.917258	0.060061	2.097509	0.000000	0.000000	4.000000	2.000000	0.000000
21771.703435	-0.212343	0.617571	0.008837	74.597672	77.110298	98.823364	0.062384	0.000000	4.999611	0.000000	0.000000	0.000000	-1.718716	0.039530	2.252030	0.000000	0.000000	4.000000	2.000000	0.000000
21771.706768	-0.212343	0.617571	0.008837	74.597672	77.110298	98.823364	0.062384	0.000000	4.999611	0.000000	0.000000	0.000000	-1.718716	0.039530	2.252030	0.000000	0.000000	4.000000	2.000000	0.000000
21771.710102	-0.212343	0.617571	0.008837	74.597672	77.110298	98.823364	0.062384	0.000000	4.999611	0.000000	0.000000	0.000000	-1.718716	0.039530	2.252030	0.000000	0.000000	4.000000	2.000000	0.000000
21771.713435	-0.217536	0.617632	0.016711	74.395248	81.314064	101.924698	0.392095	0.000000	4.984602	0.000000	0.000000	0.000000	-1.557785	0.018250	2.362226	0.000000	0.000000	4.000000	2.000000	0.000000
21771.716768	-0.217536	0.617632	0.016711	74.395248	81.314064	101.924698	0.392095	0.000000	4.984602	0.000000	0.000000	0.000000	-1.557785	0.018250	2.362226	0.000000	0.000000	4.000000	2.000000	0.000000
21771.720102	-0.217536	0.617632	0.016711	74.395248	81.314064	101.924698	0.392095	0.000000	4.984602	0.000000	0.000000	0.000000	-1.557785	0.018250	2.362226	0.000000	0.000000	4.000000	2.000000	0.000000
21771.723435	-0.222323	0.617669	0.024966	74.225380	85.683380	105.122810	0.703817	0.000000	4.950216	0.000000	0.000000	0.000000	-1.436209	0.011291	2.476354	0.000000	0.000000	4.000000	2.000000	0.000000
21771.726768	-0.222323	0.617669	0.024966	74.225380	85.683380	105.122810	0.703817	0.000000	4.950216	0.000000	0.000000	0.000000	-1.436209	0.011291	2.476354	0.000000	0.000000	4.000000	2.000000	0.000000
21771.730102	-0.222323	0.617669	0.024966	74.225380	85.683380	105.122810	0.703817	0.000000	4.950216	0.000000	0.000000	0.000000	-1.436209	0.011291	2.476354	0.000000	0.000000	4.000000	2.000000	0.000000
21771.733435	-0.226645	0.617544	0.033418	74.191711	90.274719	108.413757	0.999866	0.000000	4.899007	0.000000	0.000000	0.000000	-1.296384	-0.037566	2.535835	0.000000	0.000000	4.000000	2.000000	0.000000
21771.736768	-0.226645	0.617544	0.033418	74.191711	90.274719	108.413757	0.999866	0.000000	4.899007	0.000000	0.000000	0.000000	-1.296384	-0.037566	2.535835	0.000000	0.000000	4.000000	2.000000	0.000000
21771.740102	-0.226645	0.617544	0.033418	74.191711	90.274719	108.413757	0.999866	0.000000	4.899007	0.000000	0.000000	0.000000	-1.296384	-0.037566	2.535835	0.000000	0.000000	4.000000	2.000000	0.000000
21771.743435	-0.230591	0.617285	0.042148	74.277390	95.203766	111.632568	1.275712	0.000000	4.834517	0.000000	0.000000	0.000000	-1.183965	-0.077633	2.618963	0.000000	0.000000	4.000000	2.000000	0.000000
21771.746768	-0.230591	0.617285	0.042148	74.277390	95.203766	111.632568	1.275712	0.000000	4.834517	0.000000	0.000000	0.000000	-1.183965	-0.077633	2.618963	0.000000	0.000000	4.000000	2.000000	0.000000
21771.750102	-0.230591	0.617285	0.042148	74.277390	95.203766	111.632568	1.275712	0.000000	4.834517	0.000000	0.000000	0.000000	-1.183965	-0.077633	2.618963	0.000000	0.000000	4.000000	2.000000	0.000000
21771.753435	-0.234122	0.616876	0.051126	74.375633	100.291306	114.990173	1.535744	0.000000	4.758307	0.000000	0.000000	0.000000	-1.059355	-0.122655	2.693263	0.000000	0.000000	4.000000	2.000000	0.000000
21771.756768	-0.234122	0.616876	0.051126	74.375633	100.291306	114.990173	1.535744	0.000000	4.758307	0.000000	0.000000	0.000000	-1.059355	-0.122655	2.693263	0.000000	0.000000	4.000000	2.000000	0.000000
21771.760102	-0.234122	0.616876	0.051126	74.375633	100.291306	114.990173	1.535744	0.000000	4.758307	0.000000	0.000000	0.000000	-1.059355	-0.122655	2.693263	0.000000	0.000000	4.000000	2.000000	0.000000
21771.763435	-0.237249	0.616354	0.060304	74.360283	105.028595	118.436287	1.780939	0.000000	4.672072	0.000000	0.000000	0.000000	-0.937888	-0.156745	2.753389	0.000000	0.000000	4.000000	2.000000	0.000000
21771.766768	-0.237249	0.616354	0.060304	74.360283	105.028595	118.436287	1.780939	0.000000	4.672072	0.000000	0.000000	0.000000	-0.937888	-0.156745	2.753389	0.000000	0.000000	4.000000	2.000000	0.000000
21771.770102	-0.237249	0.616354	0.060304	74.360283	105.028595	118.436287	1.780939	0.000000	4.672072	0.000000	0.000000	0.000000	-0.937888	-0.156745	2.753389	0.000000	0.000000	4.000000	2.000000	0.000000
21771.773435	-0.239807	0.615706	0.069708	74.120705	108.933899	121.405846	2.011302	0.000000	4.577627	0.000000	0.000000	0.000000	-0.767418	-0.194418	2.821332	0.000000	0.000000	4.000000	2.000000	0.000000
21771.776768	-0.239807	0.615706	0.069708	74.120705	108.933899	121.405846	2.011302	0.000000	4.577627	0.000000	0.000000	0.000000	-0.767418	-0.194418	2.821332	0.000000	0.000000	4.000000	2.000000	0.000000
21771.780102	-0.239807	0.615706	0.069708	74.120705	108.933899	121.405846	2.011302	0.000000	4.577627	0.000000	0.000000	0.000000	-0.767418	-0.194418	2.821332	0.000000	0.000000	4.000000	2.000000	0.000000
21771.783435	-0.241586	0.614913	0.079281	73.666748	111.825394	123.632706	2.231071	0.000000	4.474631	0.000000	0.000000	0.000000	-0.533759	-0.237792	2.871861	0.000000	0.000000	4.000000	2.000000	0.000000
21771.786768	-0.241586	0.614913	0.079281	73.666748	111.825394	123.632706	2.231071	0.000000	4.474631	0.000000	0.000000	0.000000	-0.533759	-0.237792	2.871861	0.000000	0.000000	4.000000	2.000000	0.000000
21771.790102	-0.241586	0.614913	0.079281	73.666748	111.825394	123.632706	2.231071	0.000000	4.474631	0.000000	0.000000	0.000000	-0.533759	-0.237792	2.871861	0.000000	0.000000	4.000000	2.000000	0.000000
21771.793435	-0.242629	0.614014	0.088921	73.120995	114.172302	125.385674	2.442853	0.000000	4.362622	0.000000	0.000000	0.000000	-0.312926	-0.269775	2.891867	0.000000	0.000000	4.000000	2.000000	0.000000
21771.796768	-0.242629	0.614014	0.088921	73.120995	114.172302	125.385674	2.442853	0.000000	4.362622	0.000000	0.000000	0.000000	-0.312926	-0.269775	2.891867	0.000000	0.000000	4.000000	2.000000	0.000000
21771.800102	-0.242629	0.614014	0.088921	73.120995	114.172302	125.385674	2.442853	0.000000	4.362622	0.000000	0.000000	0.000000	-0.312926	-0.269775	2.891867	0.000000	0.000000	4.000000	2.000000	0.000000
21771.803435	-0.243043	0.612999	0.098432	72.599884	116.643158	127.199860	2.645235	0.000000	4.242963	0.000000	0.000000	0.000000	-0.124170	-0.304356	2.853340	0.000000	0.000000	4.000000	2.000000	0.000000
21771.806768	-0.243043	0.612999	0.098432	72.599884	116.643158	127.199860	2.645235	0.000000	4.242963	0.000000	0.000000	0.000000	-0.124170	-0.304356	2.853340	0.000000	0.000000	4.000000	2.000000	0.000000
21771.810102	-0.243043	0.612999	0.098432	72.599884	116.643158	127.199860	2.645235	0.000000	4.242963	0.000000	0.000000	0.000000	-0.124170	-0.304356	2.853340	0.000000	0.000000	4.000000	2.000000	0.000000
21771.813435	-0.242909	0.611888	0.107815	72.160378	119.715202	129.430817	2.834401	0.000000	4.119001	0.000000	0.000000	0.000000	0.040144	-0.333286	2.814875	0.000000	0.000000	4.000000	2.000000	0.000000
21771.816768	-0.242909	0.611888	0.107815	72.160378	119.715202	129.430817	2.834401	0.000000	4.119001	0.000000	0.000000	0.000000	0.040144	-0.333286	2.814875	0.000000	0.000000	4.000000	2.000000	0.000000
21771.820102	-0.242909	0.611888	0.107815	72.160378	119.715202	129.430817	2.834401	0.000000	4.119001	0.000000	0.000000	0.000000	0.040144	-0.333286	2.814875	0.000000	0.000000	4.000000	2.000000	0.000000
21771.823435	-0.242147	0.610715	0.117054	71.821480	123.453087	132.042007	3.011302	0.000000	3.991499	0.000000	0.000000	0.000000	0.228511	-0.351923	2.771663	0.000000	0.000000	4.000000	2.000000	0.000000
21771.826768	-0.242147	0.610715	0.117054	71.821480	123.453087	132.042007	3.011302	0.000000	3.991499	0.000000	0.000000	0.000000	0.228511	-0.351923	2.771663	0.000000	0.000000	4.000000	2.000000	0.000000
21771.830102	-0.242147	0.610715	0.117054	71.821480	123.453087	132.042007	3.011302	0.000000	3.991499	0.000000	0.000000	0.000000	0.228511	-0.351923	2.771663	0.000000	0.000000	4.000000	2.000000	0.000000
21771.833435	-0.240683	0.609448	0.126147	71.550758	127.615295	134.899307	3.178391	0.000000	3.859770	0.000000	0.000000	0.000000	0.439325	-0.380199	2.728152	0.000000	0.000000	4.000000	2.000000	0.000000
21771.836768	-0.240683	0.609448	0.126147	71.550758	127.615295	134.899307	3.178391	0.000000	3.859770	0.000000	0.000000	0.000000	0.439325	-0.380199	2.728152	0.000000	0.000000	4.000000	2.000000	0.000000
21771.840102	-0.240683	0.609448	0.126147	71.550758	127.615295	134.899307	3.178391	0.000000	3.859770	0.000000	0.000000	0.000000	0.439325	-0.380199	2.728152	0.000000	0.000000	4.000000	2.000000	0.000000
21771.843435	-0.238431	0.608139	0.135152	71.273567	131.784302	137.806534	3.337987	0.000000	3.722612	0.000000	0.000000	0.000000	0.675688	-0.392712	2.701492	0.000000	0.000000	4.000000	2.000000	0.000000
21771.846768	-0.238431	0.608139	0.135152	71.273567	131.784302	137.806534	3.337987	0.000000	3.722612	0.000000	0.000000	0.000000	0.675688	-0.392712	2.701492	0.000000	0.000000	4.000000	2.000000	0.000000
21771.850102	-0.238431	0.608139	0.135152	71.273567	131.784302	137.806534	3.337987	0.000000	3.722612	0.000000	0.000000	0.000000	0.675688	-0.392712	2.701492	0.000000	0.000000	4.000000	2.000000	0.000000
21771.853435	-0.235376	0.606798	0.144063	70.932655	135.560043	140.542145	3.492918	0.000000	3.577642	0.000000	0.000000	0.000000	0.916292	-0.402320	2.673246	0.000000	0.000000	4.000000	2.000000	0.000000
21771.856768	-0.235376	0.606798	0.144063	70.932655	135.560043	140.542145	3.492918	0.000000	3.577642	0.000000	0.000000	0.000000	0.916292	-0.402320	2.673246	0.000000	0.000000	4.000000	2.000000	0.000000
21771.860102	-0.235376	0.606798	0.144063	70.932655	135.560043	140.542145	3.492918	0.000000	3.577642	0.000000	0.000000	0.000000	0.916292	-0.402320	2.673246	0.000000	0.000000	4.000000	2.000000	0.000000
21771.863435	-0.231484	0.605382	0.152725	70.517273	138.808182	142.856628	3.643682	0.000000	3.423971	0.000000	0.000000	0.000000	1.167640	-0.424683	2.598564	0.000000	0.000000	4.000000	2.000000	0.000000
21771.866768	-0.231484	0.605382	0.152725	70.517273	138.808182	142.856628	3.643682	0.000000	3.423971	0.000000	0.000000	0.000000	1.167640	-0.424683	2.598564	0.000000	0.000000	4.000000	2.000000	0.000000
21771.870102	-0.231484	0.605382	0.152725	70.517273	138.808182	142.856628	3.643682	0.000000	3.423971	0.000000	0.000000	0.000000	1.167640	-0.424683	2.598564	0.000000	0.000000	4.000000	2.000000	0.000000
21771.873435	-0.226968	0.603968	0.161090	70.082397	141.686554	144.827698	3.789201	0.000000	3.262202	0.000000	0.000000	0.000000	1.354975	-0.424200	2.509437	0.000000	0.000000	4.000000	2.000000	0.000000
21771.876768	-0.226968	0.603968	0.161090	70.082397	141.686554	144.827698	3.789201	0.000000	3.262202	0.000000	0.000000	0.000000	1.354975	-0.424200	2.509437	0.000000	0.000000	4.000000	2.000000	0.000000
21771.880102	-0.226968	0.603968	0.161090	70.082397	141.686554	144.827698	3.789201	0.000000	3.262202	0.000000	0.000000	0.000000	1.354975	-0.424200	2.509437	0.000000	0.000000	4.000000	2.000000	0.000000
21771.883435	-0.222075	0.602553	0.168996	69.677223	144.576187	146.800964	3.926886	0.000000	3.095088	0.000000	0.000000	0.000000	1.467676	-0.424713	2.371690	0.000000	0.000000	4.000000	2.000000	0.000000
21771.886768	-0.222075	0.602553	0.168996	69.677223	144.576187	146.800964	3.926886	0.000000	3.095088	0.000000	0.000000	0.000000	1.467676	-0.424713	2.371690	0.000000	0.000000	4.000000	2.000000	0.000000
21771.890102	-0.222075	0.602553	0.168996	69.677223	144.576187	146.800964	3.926886	0.000000	3.095088	0.000000	0.000000	0.000000	1.467676	-0.424713	2.371690	0.000000	0.000000	4.000000	2.000000	0.000000
21771.893435	-0.216820	0.601125	0.176431	69.327827	147.607468	148.894455	4.053134	0.000000	2.927816	0.000000	0.000000	0.000000	1.576710	-0.428351	2.230715	0.000000	0.000000	4.000000	2.000000	0.000000
21771.896768	-0.216820	0.601125	0.176431	69.327827	147.607468	148.894455	4.053134	0.000000	2.927816	0.000000	0.000000	0.000000	1.576710	-0.428351	2.230715	0.000000	0.000000	4.000000	2.000000	0.000000
21771.900102	-0.216820	0.601125	0.176431	69.327827	147.607468	148.894455	4.053134	0.000000	2.927816	0.000000	0.000000	0.000000	1.576710	-0.428351	2.230715	0.000000	0.000000	4.000000	2.000000	0.000000
21771.903435	-0.211221	0.599717	0.183409	69.175163	150.629196	150.979385	4.168968	0.000000	2.760381	0.000000	0.000000	0.000000	1.679659	-0.422372	2.093424	0.000000	0.000000	4.000000	2.000000	0.000000
21771.906768	-0.211221	0.599717	0.183409	69.175163	150.629196	150.979385	4.168968	0.000000	2.760381	0.000000	0.000000	0.000000	1.679659	-0.422372	2.093424	0.000000	0.000000	4.000000	2.000000	0.000000
21771.910102	-0.211221	0.599717	0.183409	69.175163	150.629196	150.979385	4.168968	0.000000	2.760381	0.000000	0.000000	0.000000	1.679659	-0.422372	2.093424	0.000000	0.000000	4.000000	2.000000	0.000000
21771.913435	-0.205280	0.598330	0.189989	69.441254	153.357803	152.797028	4.275331	0.000000	2.592593	0.000000	0.000000	0.000000	1.782382	-0.416066	1.973918	0.000000	0.000000	4.000000	2.000000	0.000000
21771.916768	-0.205280	0.598330	0.189989	69.441254	153.357803	152.797028	4.275331	0.000000	2.592593	0.000000	0.000000	0.000000	1.782382	-0.416066	1.973918	0.000000	0.000000	4.000000	2.000000	0.000000
21771.920102	-0.205280	0.598330	0.189989	69.441254	153.357803	152.797028	4.275331	0.000000	2.592593	0.000000	0.000000	0.000000	1.782382	-0.416066	1.973918	0.000000	0.000000	4.000000	2.000000	0.000000
21771.923435	-0.198908	0.597025	0.196171	69.911530	155.655869	154.222595	4.373422	0.000000	2.423465	0.000000	0.000000	0.000000	1.911576	-0.391646	1.854671	0.000000	0.000000	4.000000	2.000000	0.000000
21771.926768	-0.198908	0.597025	0.196171	69.911530	155.655869	154.222595	4.373422	0.000000	2.423465	0.000000	0.000000	0.000000	1.911576	-0.391646	1.854671	0.000000	0.000000	4.000000	2.000000	0.000000
21771.930102	-0.198908	0.597025	0.196171	69.911530	155.655869	154.222595	4.373422	0.000000	2.423465	0.000000	0.000000	0.000000	1.911576	-0.391646	1.854671	0.000000	0.000000	4.000000	2.000000	0.000000
21771.933435	-0.191938	0.595715	0.201921	70.378929	157.372391	155.116257	4.464628	0.000000	2.251022	0.000000	0.000000	0.000000	2.090947	-0.392952	1.724976	0.000000	0.000000	4.000000	2.000000	0.000000
21771.936768	-0.191938	0.595715	0.201921	70.378929	157.372391	155.116257	4.464628	0.000000	2.251022	0.000000	0.000000	0.000000	2.090947	-0.392952	1.724976	0.000000	0.000000	4.000000	2.000000	0.000000
21771.940102	-0.191938	0.595715	0.201921	70.378929	157.372391	155.116257	4.464628	0.000000	2.251022	0.000000	0.000000	0.000000	2.090947	-0.392952	1.724976	0.000000	0.000000	4.000000	2.000000	0.000000
21771.943435	-0.184500	0.594461	0.207168	70.814003	158.657974	155.614944	4.550512	0.000000	2.071918	0.000000	0.000000	0.000000	2.231295	-0.376052	1.574001	0.000000	0.000000	4.000000	2.000000	0.000000
21771.946768	-0.184500	0.594461	0.207168	70.814003	158.657974	155.614944	4.550512	0.000000	2.071918	0.000000	0.000000	0.000000	2.231295	-0.376052	1.574001	0.000000	0.000000	4.000000	2.000000	0.000000
21771.950102	-0.184500	0.594461	0.207168	70.814003	158.657974	155.614944	4.550512	0.000000	2.071918	0.000000	0.000000	0.000000	2.231295	-0.376052	1.574001	0.000000	0.000000	4.000000	2.000000	0.000000
21771.953435	-0.176706	0.593271	0.211879	71.224983	160.001602	156.164597	4.629693	0.000000	1.888371	0.000000	0.000000	0.000000	2.338272	-0.356934	1.413382	0.000000	0.000000	4.000000	2.000000	0.000000
21771.956768	-0.176706	0.593271	0.211879	71.224983	160.001602	156.164597	4.629693	0.000000	1.888371	0.000000	0.000000	0.000000	2.338272	-0.356934	1.413382	0.000000	0.000000	4.000000	2.000000	0.000000
21771.960102	-0.176706	0.593271	0.211879	71.224983	160.001602	156.164597	4.629693	0.000000	1.888371	0.000000	0.000000	0.000000	2.338272	-0.356934	1.413382	0.000000	0.000000	4.000000	2.000000	0.000000
21771.963435	-0.168732	0.592092	0.216006	71.678268	162.000580	157.676910	4.701393	0.000000	1.702030	0.000000	0.000000	0.000000	2.392129	-0.353873	1.238027	0.000000	0.000000	4.000000	2.000000	0.000000
21771.966768	-0.168732	0.592092	0.216006	71.678268	162.000580	157.676910	4.701393	0.000000	1.702030	0.000000	0.000000	0.000000	2.392129	-0.353873	1.238027	0.000000	0.000000	4.000000	2.000000	0.000000
21771.970102	-0.168732	0.592092	0.216006	71.678268	162.000580	157.676910	4.701393	0.000000	1.702030	0.000000	0.000000	0.000000	2.392129	-0.353873	1.238027	0.000000	0.000000	4.000000	2.000000	0.000000
21771.973435	-0.160784	0.590960	0.219465	72.225754	164.918686	160.729385	4.764610	0.000000	1.516079	0.000000	0.000000	0.000000	2.384460	-0.339661	1.037773	0.000000	0.000000	4.000000	2.000000	0.000000
21771.976768	-0.160784	0.590960	0.219465	72.225754	164.918686	160.729385	4.764610	0.000000	1.516079	0.000000	0.000000	0.000000	2.384460	-0.339661	1.037773	0.000000	0.000000	4.000000	2.000000	0.000000
21771.980102	-0.160784	0.590960	0.219465	72.225754	164.918686	160.729385	4.764610	0.000000	1.516079	0.000000	0.000000	0.000000	2.384460	-0.339661	1.037773	0.000000	0.000000	4.000000	2.000000	0.000000
21771.983435	-0.152943	0.589881	0.222365	72.888390	168.650375	164.408676	4.818599	0.000000	1.334579	0.000000	0.000000	0.000000	2.352368	-0.323569	0.870002	0.000000	0.000000	4.000000	2.000000	0.000000
21771.986768	-0.152943	0.589881	0.222365	72.888390	168.650375	164.408676	4.818599	0.000000	1.334579	0.000000	0.000000	0.000000	2.352368	-0.323569	0.870002	0.000000	0.000000	4.000000	2.000000	0.000000
21771.990102	-0.152943	0.589881	0.222365	72.888390	168.650375	164.408676	4.818599	0.000000	1.334579	0.000000	0.000000	0.000000	2.352368	-0.323569	0.870002	0.000000	0.000000	4.000000	2.000000	0.000000
21771.993435	-0.145049	0.588864	0.224668	73.636040	172.562454	167.833847	4.864038	0.000000	1.158075	0.000000	0.000000	0.000000	2.368079	-0.305224	0.690931	0.000000	0.000000	4.000000	2.000000	0.000000
21771.996768	-0.145049	0.588864	0.224668	73.636040	172.562454	167.833847	4.864038	0.000000	1.158075	0.000000	0.000000	0.000000	2.368079	-0.305224	0.690931	0.000000	0.000000	4.000000	2.000000	0.000000
21772.000102	-0.145049	0.588864	0.224668	73.636040	172.562454	167.833847	4.864038	0.000000	1.158075	0.000000	0.000000	0.000000	2.368079	-0.305224	0.690931	0.000000	0.000000	4.000000	2.000000	0.000000
21772.003435	-0.137234	0.587944	0.226428	74.427628	175.793381	170.919983	4.902418	0.000000	0.983004	0.000000	0.000000	0.000000	2.344406	-0.276001	0.527860	0.000000	0.000000	4.000000	2.000000	0.000000
21772.006768	-0.137234	0.587944	0.226428	74.427628	175.793381	170.919983	4.902418	0.000000	0.983004	0.000000	0.000000	0.000000	2.344406	-0.276001	0.527860	0.000000	0.000000	4.000000	2.000000	0.000000
21772.010102	-0.137234	0.587944	0.226428	74.427628	175.793381	170.919983	4.902418	0.000000	0.983004	0.000000	0.000000	0.000000	2.344406	-0.276001	0.527860	0.000000	0.000000	4.000000	2.000000	0.000000
21772.013435	-0.129339	0.587089	0.227606	75.224594	177.343277	173.094727	4.933737	0.000000	0.811318	0.000000	0.000000	0.000000	2.368565	-0.256313	0.353330	0.000000	0.000000	4.000000	2.000000	0.000000
21772.016768	-0.129339	0.587089	0.227606	75.224594	177.343277	173.094727	4.933737	0.000000	0.811318	0.000000	0.000000	0.000000	2.368565	-0.256313	0.353330	0.000000	0.000000	4.000000	2.000000	0.000000
21772.020102	-0.129339	0.587089	0.227606	75.224594	177.343277	173.094727	4.933737	0.000000	0.811318	0.000000	0.000000	0.000000	2.368565	-0.256313	0.353330	0.000000	0.000000	4.000000	2.000000	0.000000
21772.023435	-0.121322	0.586367	0.228245	75.993454	177.751816	174.204926	4.958970	0.000000	0.639230	0.000000	0.000000	0.000000	2.405074	-0.216633	0.191884	0.000000	0.000000	4.000000	2.000000	0.000000
21772.026768	-0.121322	0.586367	0.228245	75.993454	177.751816	174.204926	4.958970	0.000000	0.639230	0.000000	0.000000	0.000000	2.405074	-0.216633	0.191884	0.000000	0.000000	4.000000	2.000000	0.000000
21772.030102	-0.121322	0.586367	0.228245	75.993454	177.751816	174.204926	4.958970	0.000000	0.639230	0.000000	0.000000	0.000000	2.405074	-0.216633	0.191884	0.000000	0.000000	4.000000	2.000000	0.000000
21772.033435	-0.113305	0.585707	0.228369	76.679382	178.067749	175.160934	4.978324	0.000000	0.465068	0.000000	0.000000	0.000000	2.405198	-0.198047	0.037233	0.000000	0.000000	4.000000	2.000000	0.000000
21772.036768	-0.113305	0.585707	0.228369	76.679382	178.067749	175.160934	4.978324	0.000000	0.465068	0.000000	0.000000	0.000000	2.405198	-0.198047	0.037233	0.000000	0.000000	4.000000	2.000000	0.000000
21772.040102	-0.113305	0.585707	0.228369	76.679382	178.067749	175.160934	4.978324	0.000000	0.465068	0.000000	0.000000	0.000000	2.405198	-0.198047	0.037233	0.000000	0.000000	4.000000	2.000000	0.000000
21772.043435	-0.105196	0.585216	0.227938	77.267937	178.809692	176.588745	4.991536	0.000000	0.290811	0.000000	0.000000	0.000000	2.432564	-0.147283	-0.129264	0.000000	0.000000	4.000000	2.000000	0.000000
21772.046768	-0.105196	0.585216	0.227938	77.267937	178.809692	176.588745	4.991536	0.000000	0.290811	0.000000	0.000000	0.000000	2.432564	-0.147283	-0.129264	0.000000	0.000000	4.000000	2.000000	0.000000
21772.050102	-0.105196	0.585216	0.227938	77.267937	178.809692	176.588745	4.991536	0.000000	0.290811	0.000000	0.000000	0.000000	2.432564	-0.147283	-0.129264	0.000000	0.000000	4.000000	2.000000	0.000000
21772.053435	-0.097028	0.584872	0.227046	77.797134	179.945648	178.718536	4.998701	0.000000	0.113959	0.000000	0.000000	0.000000	2.450680	-0.103339	-0.267878	0.000000	0.000000	4.000000	2.000000	0.000000
21772.056768	-0.097028	0.584872	0.227046	77.797134	179.945648	178.718536	4.998701	0.000000	0.113959	0.000000	0.000000	0.000000	2.450680	-0.103339	-0.267878	0.000000	0.000000	4.000000	2.000000	0.000000
21772.060102	-0.097028	0.584872	0.227046	77.797134	179.945648	178.718536	4.998701	0.000000	0.113959	0.000000	0.000000	0.000000	2.450680	-0.103339	-0.267878	0.000000	0.000000	4.000000	2.000000	0.000000
21772.063435	-0.088967	0.584681	0.225613	78.304977	-178.401398	-178.585327	4.999572	0.000000	-0.065454	0.000000	0.000000	0.000000	2.418081	-0.057204	-0.429841	0.000000	0.000000	4.000000	2.000000	0.000000
21772.066768	-0.088967	0.584681	0.225613	78.304977	-178.401398	-178.585327	4.999572	0.000000	-0.065454	0.000000	0.000000	0.000000	2.418081	-0.057204	-0.429841	0.000000	0.000000	4.000000	2.000000	0.000000
21772.070102	-0.088967	0.584681	0.225613	78.304977	-178.401398	-178.585327	4.999572	0.000000	-0.065454	0.000000	0.000000	0.000000	2.418081	-0.057204	-0.429841	0.000000	0.000000	4.000000	2.000000	0.000000
21772.073435	-0.081074	0.584620	0.223736	78.849731	-175.618698	-174.885391	4.994032	0.000000	-0.244214	0.000000	0.000000	0.000000	2.367939	-0.018184	-0.563099	0.000000	0.000000	4.000000	2.000000	0.000000
21772.076768	-0.081074	0.584620	0.223736	78.849731	-175.618698	-174.885391	4.994032	0.000000	-0.244214	0.000000	0.000000	0.000000	2.367939	-0.018184	-0.563099	0.000000	0.000000	4.000000	2.000000	0.000000
21772.080102	-0.081074	0.584620	0.223736	78.849731	-175.618698	-174.885391	4.994032	0.000000	-0.244214	0.000000	0.000000	0.000000	2.367939	-0.018184	-0.563099	0.000000	0.000000	4.000000	2.000000	0.000000
21772.083435	-0.073323	0.584680	0.221387	79.461449	-171.747971	-170.061417	4.982207	0.000000	-0.421446	0.000000	0.000000	0.000000	2.325430	0.017909	-0.704654	0.000000	0.000000	4.000000	2.000000	0.000000
21772.086768	-0.073323	0.584680	0.221387	79.461449	-171.747971	-170.061417	4.982207	0.000000	-0.421446	0.000000	0.000000	0.000000	2.325430	0.017909	-0.704654	0.000000	0.000000	4.000000	2.000000	0.000000
21772.090102	-0.073323	0.584680	0.221387	79.461449	-171.747971	-170.061417	4.982207	0.000000	-0.421446	0.000000	0.000000	0.000000	2.325430	0.017909	-0.704654	0.000000	0.000000	4.000000	2.000000	0.000000
21772.093435	-0.065730	0.584868	0.218629	80.091301	-167.158676	-164.174866	4.964090	0.000000	-0.598177	0.000000	0.000000	0.000000	2.277735	0.056242	-0.827484	0.000000	0.000000	4.000000	2.000000	0.000000
21772.096768	-0.065730	0.584868	0.218629	80.091301	-167.158676	-164.174866	4.964090	0.000000	-0.598177	0.000000	0.000000	0.000000	2.277735	0.056242	-0.827484	0.000000	0.000000	4.000000	2.000000	0.000000
21772.100102	-0.065730	0.584868	0.218629	80.091301	-167.158676	-164.174866	4.964090	0.000000	-0.598177	0.000000	0.000000	0.000000	2.277735	0.056242	-0.827484	0.000000	0.000000	4.000000	2.000000	0.000000
21772.103435	-0.058111	0.585267	0.215443	80.724747	-162.356033	-158.145004	4.939684	0.000000	-0.774289	0.000000	0.000000	0.000000	2.285725	0.119866	-0.955568	0.000000	0.000000	4.000000	2.000000	0.000000
21772.106768	-0.058111	0.585267	0.215443	80.724747	-162.356033	-158.145004	4.939684	0.000000	-0.774289	0.000000	0.000000	0.000000	2.285725	0.119866	-0.955568	0.000000	0.000000	4.000000	2.000000	0.000000
21772.110102	-0.058111	0.585267	0.215443	80.724747	-162.356033	-158.145004	4.939684	0.000000	-0.774289	0.000000	0.000000	0.000000	2.285725	0.119866	-0.955568	0.000000	0.000000	4.000000	2.000000	0.000000
21772.113435	-0.050385	0.585820	0.211857	81.372520	-157.818359	-152.763809	4.908089	0.000000	-0.954284	0.000000	0.000000	0.000000	2.317895	0.165736	-1.075808	0.000000	0.000000	4.000000	2.000000	0.000000
21772.116768	-0.050385	0.585820	0.211857	81.372520	-157.818359	-152.763809	4.908089	0.000000	-0.954284	0.000000	0.000000	0.000000	2.317895	0.165736	-1.075808	0.000000	0.000000	4.000000	2.000000	0.000000
21772.120102	-0.050385	0.585820	0.211857	81.372520	-157.818359	-152.763809	4.908089	0.000000	-0.954284	0.000000	0.000000	0.000000	2.317895	0.165736	-1.075808	0.000000	0.000000	4.000000	2.000000	0.000000
21772.123435	-0.042663	0.586546	0.207899	82.015030	-153.231125	-147.122879	4.868280	0.000000	-1.140109	0.000000	0.000000	0.000000	2.316566	0.217870	-1.187403	0.000000	0.000000	4.000000	2.000000	0.000000
21772.126768	-0.042663	0.586546	0.207899	82.015030	-153.231125	-147.122879	4.868280	0.000000	-1.140109	0.000000	0.000000	0.000000	2.316566	0.217870	-1.187403	0.000000	0.000000	4.000000	2.000000	0.000000
21772.130102	-0.042663	0.586546	0.207899	82.015030	-153.231125	-147.122879	4.868280	0.000000	-1.140109	0.000000	0.000000	0.000000	2.316566	0.217870	-1.187403	0.000000	0.000000	4.000000	2.000000	0.000000
21772.133435	-0.035021	0.587424	0.203580	82.602882	-147.416397	-140.157059	4.820049	0.000000	-1.329333	0.000000	0.000000	0.000000	2.292655	0.263346	-1.295891	0.000000	0.000000	4.000000	2.000000	0.000000
21772.136768	-0.035021	0.587424	0.203580	82.602882	-147.416397	-140.157059	4.820049	0.000000	-1.329333	0.000000	0.000000	0.000000	2.292655	0.263346	-1.295891	0.000000	0.000000	4.000000	2.000000	0.000000
21772.140102	-0.035021	0.587424	0.203580	82.602882	-147.416397	-140.157059	4.820049	0.000000	-1.329333	0.000000	0.000000	0.000000	2.292655	0.263346	-1.295891	0.000000	0.000000	4.000000	2.000000	0.000000
21772.143435	-0.027532	0.588359	0.198927	83.026787	-138.786850	-130.650558	4.763248	0.000000	-1.520349	0.000000	0.000000	0.000000	2.246652	0.280725	-1.395931	0.000000	0.000000	4.000000	2.000000	0.000000
21772.146768	-0.027532	0.588359	0.198927	83.026787	-138.786850	-130.650558	4.763248	0.000000	-1.520349	0.000000	0.000000	0.000000	2.246652	0.280725	-1.395931	0.000000	0.000000	4.000000	2.000000	0.000000
21772.150102	-0.027532	0.588359	0.198927	83.026787	-138.786850	-130.650558	4.763248	0.000000	-1.520349	0.000000	0.000000	0.000000	2.246652	0.280725	-1.395931	0.000000	0.000000	4.000000	2.000000	0.000000
21772.153435	-0.020393	0.589389	0.194047	83.108551	-127.226112	-118.195923	4.697972	0.000000	-1.711450	0.000000	0.000000	0.000000	2.141674	0.308886	-1.463738	0.000000	0.000000	4.000000	2.000000	0.000000
21772.156768	-0.020393	0.589389	0.194047	83.108551	-127.226112	-118.195923	4.697972	0.000000	-1.711450	0.000000	0.000000	0.000000	2.141674	0.308886	-1.463738	0.000000	0.000000	4.000000	2.000000	0.000000
21772.160102	-0.020393	0.589389	0.194047	83.108551	-127.226112	-118.195923	4.697972	0.000000	-1.711450	0.000000	0.000000	0.000000	2.141674	0.308886	-1.463738	0.000000	0.000000	4.000000	2.000000	0.000000
21772.163435	-0.013571	0.590402	0.188884	82.786430	-115.074333	-104.811249	4.625862	0.000000	-1.897736	0.000000	0.000000	0.000000	2.046456	0.303958	-1.548906	0.000000	0.000000	4.000000	2.000000	0.000000
21772.166768	-0.013571	0.590402	0.188884	82.786430	-115.074333	-104.811249	4.625862	0.000000	-1.897736	0.000000	0.000000	0.000000	2.046456	0.303958	-1.548906	0.000000	0.000000	4.000000	2.000000	0.000000
21772.170102	-0.013571	0.590402	0.188884	82.786430	-115.074333	-104.811249	4.625862	0.000000	-1.897736	0.000000	0.000000	0.000000	2.046456	0.303958	-1.548906	0.000000	0.000000	4.000000	2.000000	0.000000
21772.173435	-0.006948	0.591458	0.183484	82.179207	-104.491295	-92.910393	4.546632	0.000000	-2.080418	0.000000	0.000000	0.000000	1.987054	0.316856	-1.620092	0.000000	0.000000	4.000000	2.000000	0.000000
21772.176768	-0.006948	0.591458	0.183484	82.179207	-104.491295	-92.910393	4.546632	0.000000	-2.080418	0.000000	0.000000	0.000000	1.987054	0.316856	-1.620092	0.000000	0.000000	4.000000	2.000000	0.000000
21772.180102	-0.006948	0.591458	0.183484	82.179207	-104.491295	-92.910393	4.546632	0.000000	-2.080418	0.000000	0.000000	0.000000	1.987054	0.316856	-1.620092	0.000000	0.000000	4.000000	2.000000	0.000000
21772.183435	-0.000526	0.592560	0.177883	81.464363	-95.912369	-83.293854	4.459329	0.000000	-2.261501	0.000000	0.000000	0.000000	1.926612	0.330576	-1.680306	0.000000	0.000000	4.000000	2.000000	0.000000
21772.186768	-0.000526	0.592560	0.177883	81.464363	-95.912369	-83.293854	4.459329	0.000000	-2.261501	0.000000	0.000000	0.000000	1.926612	0.330576	-1.680306	0.000000	0.000000	4.000000	2.000000	0.000000
21772.190102	-0.000526	0.592560	0.177883	81.464363	-95.912369	-83.293854	4.459329	0.000000	-2.261501	0.000000	0.000000	0.000000	1.926612	0.330576	-1.680306	0.000000	0.000000	4.000000	2.000000	0.000000
21772.193435	0.005603	0.593717	0.172064	80.789787	-89.036263	-75.810081	4.363999	0.000000	-2.440393	0.000000	0.000000	0.000000	1.838546	0.347098	-1.745714	0.000000	0.000000	4.000000	2.000000	0.000000
21772.196768	0.005603	0.593717	0.172064	80.789787	-89.036263	-75.810081	4.363999	0.000000	-2.440393	0.000000	0.000000	0.000000	1.838546	0.347098	-1.745714	0.000000	0.000000	4.000000	2.000000	0.000000
21772.200102	0.005603	0.593717	0.172064	80.789787	-89.036263	-75.810081	4.363999	0.000000	-2.440393	0.000000	0.000000	0.000000	1.838546	0.347098	-1.745714	0.000000	0.000000	4.000000	2.000000	0.000000
21772.203435	0.011378	0.594856	0.166048	80.208450	-83.362495	-69.314163	4.261417	0.000000	-2.615401	0.000000	0.000000	0.000000	1.732755	0.341604	-1.804800	0.000000	0.000000	4.000000	2.000000	0.000000
21772.206768	0.011378	0.594856	0.166048	80.208450	-83.362495	-69.314163	4.261417	0.000000	-2.615401	0.000000	0.000000	0.000000	1.732755	0.341604	-1.804800	0.000000	0.000000	4.000000	2.000000	0.000000
21772.210102	0.011378	0.594856	0.166048	80.208450	-83.362495	-69.314163	4.261417	0.000000	-2.615401	0.000000	0.000000	0.000000	1.732755	0.341604	-1.804800	0.000000	0.000000	4.000000	2.000000	0.000000
21772.213435	0.016629	0.595960	0.159868	79.679398	-78.651436	-63.139103	4.152390	0.000000	-2.785257	0.000000	0.000000	0.000000	1.575107	0.331254	-1.854043	0.000000	0.000000	4.000000	2.000000	0.000000
21772.216768	0.016629	0.595960	0.159868	79.679398	-78.651436	-63.139103	4.152390	0.000000	-2.785257	0.000000	0.000000	0.000000	1.575107	0.331254	-1.854043	0.000000	0.000000	4.000000	2.000000	0.000000
21772.220102	0.016629	0.595960	0.159868	79.679398	-78.651436	-63.139103	4.152390	0.000000	-2.785257	0.000000	0.000000	0.000000	1.575107	0.331254	-1.854043	0.000000	0.000000	4.000000	2.000000	0.000000
21772.223435	0.021161	0.597002	0.153585	79.161148	-75.057106	-57.868568	4.039335	0.000000	-2.946824	0.000000	0.000000	0.000000	1.359638	0.312580	-1.884963	0.000000	0.000000	4.000000	2.000000	0.000000
21772.226768	0.021161	0.597002	0.153585	79.161148	-75.057106	-57.868568	4.039335	0.000000	-2.946824	0.000000	0.000000	0.000000	1.359638	0.312580	-1.884963	0.000000	0.000000	4.000000	2.000000	0.000000
21772.230102	0.021161	0.597002	0.153585	79.161148	-75.057106	-57.868568	4.039335	0.000000	-2.946824	0.000000	0.000000	0.000000	1.359638	0.312580	-1.884963	0.000000	0.000000	4.000000	2.000000	0.000000
21772.233435	0.024992	0.598001	0.147227	78.689911	-72.650322	-54.172894	3.925535	0.000000	-3.096801	0.000000	0.000000	0.000000	1.149343	0.299757	-1.907273	0.000000	0.000000	4.000000	2.000000	0.000000
21772.236768	0.024992	0.598001	0.147227	78.689911	-72.650322	-54.172894	3.925535	0.000000	-3.096801	0.000000	0.000000	0.000000	1.149343	0.299757	-1.907273	0.000000	0.000000	4.000000	2.000000	0.000000
21772.240102	0.024992	0.598001	0.147227	78.689911	-72.650322	-54.172894	3.925535	0.000000	-3.096801	0.000000	0.000000	0.000000	1.149343	0.299757	-1.907273	0.000000	0.000000	4.000000	2.000000	0.000000
21772.243435	0.028168	0.598957	0.140807	78.350990	-71.447548	-52.002476	3.811625	0.000000	-3.235971	0.000000	0.000000	0.000000	0.952825	0.286590	-1.926168	0.000000	0.000000	4.000000	2.000000	0.000000
21772.246768	0.028168	0.598957	0.140807	78.350990	-71.447548	-52.002476	3.811625	0.000000	-3.235971	0.000000	0.000000	0.000000	0.952825	0.286590	-1.926168	0.000000	0.000000	4.000000	2.000000	0.000000
21772.250102	0.028168	0.598957	0.140807	78.350990	-71.447548	-52.002476	3.811625	0.000000	-3.235971	0.000000	0.000000	0.000000	0.952825	0.286590	-1.926168	0.000000	0.000000	4.000000	2.000000	0.000000
21772.253435	0.030652	0.599876	0.134372	78.226173	-71.113007	-50.828259	3.697580	0.000000	-3.365694	0.000000	0.000000	0.000000	0.745141	0.275707	-1.930318	0.000000	0.000000	4.000000	2.000000	0.000000
21772.256768	0.030652	0.599876	0.134372	78.226173	-71.113007	-50.828259	3.697580	0.000000	-3.365694	0.000000	0.000000	0.000000	0.745141	0.275707	-1.930318	0.000000	0.000000	4.000000	2.000000	0.000000
21772.260102	0.030652	0.599876	0.134372	78.226173	-71.113007	-50.828259	3.697580	0.000000	-3.365694	0.000000	0.000000	0.000000	0.745141	0.275707	-1.930318	0.000000	0.000000	4.000000	2.000000	0.000000
21772.263435	0.032602	0.600790	0.127918	78.317818	-71.176498	-50.183792	3.584811	0.000000	-3.485561	0.000000	0.000000	0.000000	0.584917	0.274194	-1.936326	0.000000	0.000000	4.000000	2.000000	0.000000
21772.266768	0.032602	0.600790	0.127918	78.317818	-71.176498	-50.183792	3.584811	0.000000	-3.485561	0.000000	0.000000	0.000000	0.584917	0.274194	-1.936326	0.000000	0.000000	4.000000	2.000000	0.000000
21772.270102	0.032602	0.600790	0.127918	78.317818	-71.176498	-50.183792	3.584811	0.000000	-3.485561	0.000000	0.000000	0.000000	0.584917	0.274194	-1.936326	0.000000	0.000000	4.000000	2.000000	0.000000
21772.273435	0.033977	0.601677	0.121438	78.463852	-71.468475	-49.724117	3.471408	0.000000	-3.598518	0.000000	0.000000	0.000000	0.412529	0.266127	-1.943869	0.000000	0.000000	4.000000	2.000000	0.000000
21772.276768	0.033977	0.601677	0.121438	78.463852	-71.468475	-49.724117	3.471408	0.000000	-3.598518	0.000000	0.000000	0.000000	0.412529	0.266127	-1.943869	0.000000	0.000000	4.000000	2.000000	0.000000
21772.280102	0.033977	0.601677	0.121438	78.463852	-71.468475	-49.724117	3.471408	0.000000	-3.598518	0.000000	0.000000	0.000000	0.412529	0.266127	-1.943869	0.000000	0.000000	4.000000	2.000000	0.000000
21772.283435	0.034639	0.602552	0.115081	78.663666	-72.050301	-49.166222	3.357928	0.000000	-3.704635	0.000000	0.000000	0.000000	0.198807	0.262699	-1.907166	0.000000	0.000000	4.000000	2.000000	0.000000
21772.286768	0.034639	0.602552	0.115081	78.663666	-72.050301	-49.166222	3.357928	0.000000	-3.704635	0.000000	0.000000	0.000000	0.198807	0.262699	-1.907166	0.000000	0.000000	4.000000	2.000000	0.000000
21772.290102	0.034639	0.602552	0.115081	78.663666	-72.050301	-49.166222	3.357928	0.000000	-3.704635	0.000000	0.000000	0.000000	0.198807	0.262699	-1.907166	0.000000	0.000000	4.000000	2.000000	0.000000
21772.293435	0.034582	0.603368	0.108787	78.984451	-72.892609	-48.928356	3.248677	0.000000	-3.800802	0.000000	0.000000	0.000000	-0.017208	0.244706	-1.888151	0.000000	0.000000	4.000000	2.000000	0.000000
21772.296768	0.034582	0.603368	0.108787	78.984451	-72.892609	-48.928356	3.248677	0.000000	-3.800802	0.000000	0.000000	0.000000	-0.017208	0.244706	-1.888151	0.000000	0.000000	4.000000	2.000000	0.000000
21772.300102	0.034582	0.603368	0.108787	78.984451	-72.892609	-48.928356	3.248677	0.000000	-3.800802	0.000000	0.000000	0.000000	-0.017208	0.244706	-1.888151	0.000000	0.000000	4.000000	2.000000	0.000000
21772.303435	0.033987	0.604074	0.102542	79.548882	-73.959984	-49.334759	3.143193	0.000000	-3.888488	0.000000	0.000000	0.000000	-0.178478	0.211760	-1.873517	0.000000	0.000000	4.000000	2.000000	0.000000
21772.306768	0.033987	0.604074	0.102542	79.548882	-73.959984	-49.334759	3.143193	0.000000	-3.888488	0.000000	0.000000	0.000000	-0.178478	0.211760	-1.873517	0.000000	0.000000	4.000000	2.000000	0.000000
21772.310102	0.033987	0.604074	0.102542	79.548882	-73.959984	-49.334759	3.143193	0.000000	-3.888488	0.000000	0.000000	0.000000	-0.178478	0.211760	-1.873517	0.000000	0.000000	4.000000	2.000000	0.000000
21772.313435	0.032870	0.604743	0.096307	80.475212	-75.043587	-49.654202	3.038771	0.000000	-3.970626	0.000000	0.000000	0.000000	-0.335082	0.200748	-1.870552	0.000000	0.000000	4.000000	2.000000	0.000000
21772.316768	0.032870	0.604743	0.096307	80.475212	-75.043587	-49.654202	3.038771	0.000000	-3.970626	0.000000	0.000000	0.000000	-0.335082	0.200748	-1.870552	0.000000	0.000000	4.000000	2.000000	0.000000
21772.320102	0.032870	0.604743	0.096307	80.475212	-75.043587	-49.654202	3.038771	0.000000	-3.970626	0.000000	0.000000	0.000000	-0.335082	0.200748	-1.870552	0.000000	0.000000	4.000000	2.000000	0.000000
21772.323435	0.031380	0.605395	0.090087	81.687950	-76.143883	-49.771530	2.934359	0.000000	-4.048399	0.000000	0.000000	0.000000	-0.447088	0.195623	-1.865991	0.000000	0.000000	4.000000	2.000000	0.000000
21772.326768	0.031380	0.605395	0.090087	81.687950	-76.143883	-49.771530	2.934359	0.000000	-4.048399	0.000000	0.000000	0.000000	-0.447088	0.195623	-1.865991	0.000000	0.000000	4.000000	2.000000	0.000000
21772.330102	0.031380	0.605395	0.090087	81.687950	-76.143883	-49.771530	2.934359	0.000000	-4.048399	0.000000	0.000000	0.000000	-0.447088	0.195623	-1.865991	0.000000	0.000000	4.000000	2.000000	0.000000
21772.333435	0.029479	0.606099	0.083905	82.943810	-77.234665	-49.789471	2.827596	0.000000	-4.123675	0.000000	0.000000	0.000000	-0.570131	0.211177	-1.854620	0.000000	0.000000	4.000000	2.000000	0.000000
21772.336768	0.029479	0.606099	0.083905	82.943810	-77.234665	-49.789471	2.827596	0.000000	-4.123675	0.000000	0.000000	0.000000	-0.570131	0.211177	-1.854620	0.000000	0.000000	4.000000	2.000000	0.000000
21772.340102	0.029479	0.606099	0.083905	82.943810	-77.234665	-49.789471	2.827596	0.000000	-4.123675	0.000000	0.000000	0.000000	-0.570131	0.211177	-1.854620	0.000000	0.000000	4.000000	2.000000	0.000000
21772.343435	0.027090	0.606866	0.077924	83.954575	-77.890182	-49.492111	2.719089	0.000000	-4.196017	0.000000	0.000000	0.000000	-0.716730	0.230124	-1.794324	0.000000	0.000000	4.000000	2.000000	0.000000
21772.346768	0.027090	0.606866	0.077924	83.954575	-77.890182	-49.492111	2.719089	0.000000	-4.196017	0.000000	0.000000	0.000000	-0.716730	0.230124	-1.794324	0.000000	0.000000	4.000000	2.000000	0.000000
21772.350102	0.027090	0.606866	0.077924	83.954575	-77.890182	-49.492111	2.719089	0.000000	-4.196017	0.000000	0.000000	0.000000	-0.716730	0.230124	-1.794324	0.000000	0.000000	4.000000	2.000000	0.000000
21772.353435	0.024231	0.607758	0.072186	84.471565	-76.939697	-47.896198	2.613534	0.000000	-4.262562	0.000000	0.000000	0.000000	-0.857899	0.267562	-1.721349	0.000000	0.000000	4.000000	2.000000	0.000000
21772.356768	0.024231	0.607758	0.072186	84.471565	-76.939697	-47.896198	2.613534	0.000000	-4.262562	0.000000	0.000000	0.000000	-0.857899	0.267562	-1.721349	0.000000	0.000000	4.000000	2.000000	0.000000
21772.360102	0.024231	0.607758	0.072186	84.471565	-76.939697	-47.896198	2.613534	0.000000	-4.262562	0.000000	0.000000	0.000000	-0.857899	0.267562	-1.721349	0.000000	0.000000	4.000000	2.000000	0.000000
21772.363435	0.020889	0.608679	0.066675	84.739067	-74.690048	-45.115829	2.512031	0.000000	-4.323159	0.000000	0.000000	0.000000	-1.002468	0.276327	-1.653373	0.000000	0.000000	4.000000	2.000000	0.000000
21772.366768	0.020889	0.608679	0.066675	84.739067	-74.690048	-45.115829	2.512031	0.000000	-4.323159	0.000000	0.000000	0.000000	-1.002468	0.276327	-1.653373	0.000000	0.000000	4.000000	2.000000	0.000000
21772.370102	0.020889	0.608679	0.066675	84.739067	-74.690048	-45.115829	2.512031	0.000000	-4.323159	0.000000	0.000000	0.000000	-1.002468	0.276327	-1.653373	0.000000	0.000000	4.000000	2.000000	0.000000
21772.373435	0.017347	0.609591	0.061283	85.009659	-71.991180	-41.833729	2.414755	0.000000	-4.378237	0.000000	0.000000	0.000000	-1.062636	0.273456	-1.617652	0.000000	0.000000	4.000000	2.000000	0.000000
21772.376768	0.017347	0.609591	0.061283	85.009659	-71.991180	-41.833729	2.414755	0.000000	-4.378237	0.000000	0.000000	0.000000	-1.062636	0.273456	-1.617652	0.000000	0.000000	4.000000	2.000000	0.000000
21772.380102	0.017347	0.609591	0.061283	85.009659	-71.991180	-41.833729	2.414755	0.000000	-4.378237	0.000000	0.000000	0.000000	-1.062636	0.273456	-1.617652	0.000000	0.000000	4.000000	2.000000	0.000000
21772.383435	0.013632	0.610480	0.055905	85.456184	-68.666214	-37.738689	2.314551	0.000000	-4.432025	0.000000	0.000000	0.000000	-1.114454	0.266854	-1.613187	0.000000	0.000000	4.000000	2.000000	0.000000
21772.386768	0.013632	0.610480	0.055905	85.456184	-68.666214	-37.738689	2.314551	0.000000	-4.432025	0.000000	0.000000	0.000000	-1.114454	0.266854	-1.613187	0.000000	0.000000	4.000000	2.000000	0.000000
21772.390102	0.013632	0.610480	0.055905	85.456184	-68.666214	-37.738689	2.314551	0.000000	-4.432025	0.000000	0.000000	0.000000	-1.114454	0.266854	-1.613187	0.000000	0.000000	4.000000	2.000000	0.000000
21772.393435	0.009967	0.611475	0.050454	86.077438	-63.971478	-32.095428	2.207252	0.000000	-4.486428	0.000000	0.000000	0.000000	-1.099510	0.298435	-1.635294	0.000000	0.000000	4.000000	2.000000	0.000000
21772.396768	0.009967	0.611475	0.050454	86.077438	-63.971478	-32.095428	2.207252	0.000000	-4.486428	0.000000	0.000000	0.000000	-1.099510	0.298435	-1.635294	0.000000	0.000000	4.000000	2.000000	0.000000
21772.400102	0.009967	0.611475	0.050454	86.077438	-63.971478	-32.095428	2.207252	0.000000	-4.486428	0.000000	0.000000	0.000000	-1.099510	0.298435	-1.635294	0.000000	0.000000	4.000000	2.000000	0.000000
21772.403435	0.006260	0.612567	0.045018	86.681175	-57.543110	-24.683661	2.085072	0.000000	-4.544499	0.000000	0.000000	0.000000	-1.112257	0.327571	-1.631002	0.000000	0.000000	4.000000	2.000000	0.000000
21772.406768	0.006260	0.612567	0.045018	86.681175	-57.543110	-24.683661	2.085072	0.000000	-4.544499	0.000000	0.000000	0.000000	-1.112257	0.327571	-1.631002	0.000000	0.000000	4.000000	2.000000	0.000000
21772.410102	0.006260	0.612567	0.045018	86.681175	-57.543110	-24.683661	2.085072	0.000000	-4.544499	0.000000	0.000000	0.000000	-1.112257	0.327571	-1.631002	0.000000	0.000000	4.000000	2.000000	0.000000
21772.413435	0.002254	0.613810	0.039728	87.016594	-50.881367	-17.184200	1.950463	0.000000	-4.603878	0.000000	0.000000	0.000000	-1.201674	0.373042	-1.586803	0.000000	0.000000	4.000000	2.000000	0.000000
21772.416768	0.002254	0.613810	0.039728	87.016594	-50.881367	-17.184200	1.950463	0.000000	-4.603878	0.000000	0.000000	0.000000	-1.201674	0.373042	-1.586803	0.000000	0.000000	4.000000	2.000000	0.000000
21772.420102	0.002254	0.613810	0.039728	87.016594	-50.881367	-17.184200	1.950463	0.000000	-4.603878	0.000000	0.000000	0.000000	-1.201674	0.373042	-1.586803	0.000000	0.000000	4.000000	2.000000	0.000000
21772.423435	-0.002019	0.615202	0.034754	86.833374	-47.585606	-13.415712	1.810758	0.000000	-4.660596	0.000000	0.000000	0.000000	-1.281839	0.417536	-1.492255	0.000000	0.000000	4.000000	2.000000	0.000000
21772.426768	-0.002019	0.615202	0.034754	86.833374	-47.585606	-13.415712	1.810758	0.000000	-4.660596	0.000000	0.000000	0.000000	-1.281839	0.417536	-1.492255	0.000000	0.000000	4.000000	2.000000	0.000000
21772.430102	-0.002019	0.615202	0.034754	86.833374	-47.585606	-13.415712	1.810758	0.000000	-4.660596	0.000000	0.000000	0.000000	-1.281839	0.417536	-1.492255	0.000000	0.000000	4.000000	2.000000	0.000000
21772.433435	-0.006652	0.616653	0.030250	86.419197	-45.572392	-11.044733	1.671473	0.000000	-4.712343	0.000000	0.000000	0.000000	-1.389856	0.435247	-1.351286	0.000000	0.000000	4.000000	2.000000	0.000000
21772.436768	-0.006652	0.616653	0.030250	86.419197	-45.572392	-11.044733	1.671473	0.000000	-4.712343	0.000000	0.000000	0.000000	-1.389856	0.435247	-1.351286	0.000000	0.000000	4.000000	2.000000	0.000000
21772.440102	-0.006652	0.616653	0.030250	86.419197	-45.572392	-11.044733	1.671473	0.000000	-4.712343	0.000000	0.000000	0.000000	-1.389856	0.435247	-1.351286	0.000000	0.000000	4.000000	2.000000	0.000000
21772.443435	-0.011508	0.618141	0.026156	86.029259	-43.146122	-8.511937	1.512488	0.000000	-4.667419	0.000000	0.000000	0.000000	-1.456818	0.446462	-1.228081	0.000000	0.000000	4.000000	2.000000	0.000000
21772.446768	-0.011508	0.618141	0.026156	86.029259	-43.146122	-8.511937	1.512488	0.000000	-4.667419	0.000000	0.000000	0.000000	-1.456818	0.446462	-1.228081	0.000000	0.000000	4.000000	2.000000	0.000000
21772.450102	-0.011508	0.618141	0.026156	86.029259	-43.146122	-8.511937	1.512488	0.000000	-4.667419	0.000000	0.000000	0.000000	-1.456818	0.446462	-1.228081	0.000000	0.000000	4.000000	2.000000	0.000000
21772.453435	-0.016409	0.619499	0.022425	85.801895	-39.274582	-5.025920	1.307808	0.000000	-4.424616	0.000000	0.000000	0.000000	-1.470446	0.407409	-1.119489	0.000000	0.000000	4.000000	2.000000	0.000000
21772.456768	-0.016409	0.619499	0.022425	85.801895	-39.274582	-5.025920	1.307808	0.000000	-4.424616	0.000000	0.000000	0.000000	-1.470446	0.407409	-1.119489	0.000000	0.000000	4.000000	2.000000	0.000000
21772.460102	-0.016409	0.619499	0.022425	85.801895	-39.274582	-5.025920	1.307808	0.000000	-4.424616	0.000000	0.000000	0.000000	-1.470446	0.407409	-1.119489	0.000000	0.000000	4.000000	2.000000	0.000000
21772.463435	-0.021382	0.620821	0.018916	85.713943	-33.800003	0.446745	1.121227	0.000000	-4.179542	0.000000	0.000000	0.000000	-1.491953	0.396533	-1.052658	0.000000	0.000000	4.000000	2.000000	0.000000
21772.466768	-0.021382	0.620821	0.018916	85.713943	-33.800003	0.446745	1.121227	0.000000	-4.179542	0.000000	0.000000	0.000000	-1.491953	0.396533	-1.052658	0.000000	0.000000	4.000000	2.000000	0.000000
21772.470102	-0.021382	0.620821	0.018916	85.713943	-33.800003	0.446745	1.121227	0.000000	-4.179542	0.000000	0.000000	0.000000	-1.491953	0.396533	-1.052658	0.000000	0.000000	4.000000	2.000000	0.000000
21772.473435	-0.026387	0.622093	0.015615	85.673737	-27.519665	6.916067	0.945784	0.000000	-3.930883	0.000000	0.000000	0.000000	-1.501378	0.381532	-0.990188	0.000000	0.000000	4.000000	2.000000	0.000000
21772.476768	-0.026387	0.622093	0.015615	85.673737	-27.519665	6.916067	0.945784	0.000000	-3.930883	0.000000	0.000000	0.000000	-1.501378	0.381532	-0.990188	0.000000	0.000000	4.000000	2.000000	0.000000
21772.480102	-0.026387	0.622093	0.015615	85.673737	-27.519665	6.916067	0.945784	0.000000	-3.930883	0.000000	0.000000	0.000000	-1.501378	0.381532	-0.990188	0.000000	0.000000	4.000000	2.000000	0.000000
21772.483435	-0.031546	0.623393	0.012599	85.593353	-22.074022	12.394892	0.780753	0.000000	-3.680653	0.000000	0.000000	0.000000	-1.547845	0.390213	-0.904718	0.000000	0.000000	4.000000	2.000000	0.000000
21772.486768	-0.031546	0.623393	0.012599	85.593353	-22.074022	12.394892	0.780753	0.000000	-3.680653	0.000000	0.000000	0.000000	-1.547845	0.390213	-0.904718	0.000000	0.000000	4.000000	2.000000	0.000000
21772.490102	-0.031546	0.623393	0.012599	85.593353	-22.074022	12.394892	0.780753	0.000000	-3.680653	0.000000	0.000000	0.000000	-1.547845	0.390213	-0.904718	0.000000	0.000000	4.000000	2.000000	0.000000
21772.493435	-0.036945	0.624675	0.009988	85.463570	-19.015862	15.470992	0.629966	0.000000	-3.422679	0.000000	0.000000	0.000000	-1.619600	0.384398	-0.783322	0.000000	0.000000	4.000000	2.000000	0.000000
21772.496768	-0.036945	0.624675	0.009988	85.463570	-19.015862	15.470992	0.629966	0.000000	-3.422679	0.000000	0.000000	0.000000	-1.619600	0.384398	-0.783322	0.000000	0.000000	4.000000	2.000000	0.000000
21772.500102	-0.036945	0.624675	0.009988	85.463570	-19.015862	15.470992	0.629966	0.000000	-3.422679	0.000000	0.000000	0.000000	-1.619600	0.384398	-0.783322	0.000000	0.000000	4.000000	2.000000	0.000000
21772.503435	-0.042611	0.625951	0.007949	85.305435	-19.019289	15.688805	0.499413	0.000000	-3.152746	0.000000	0.000000	0.000000	-1.699807	0.382729	-0.611710	0.000000	0.000000	4.000000	2.000000	0.000000
21772.506768	-0.042611	0.625951	0.007949	85.305435	-19.019289	15.688805	0.499413	0.000000	-3.152746	0.000000	0.000000	0.000000	-1.699807	0.382729	-0.611710	0.000000	0.000000	4.000000	2.000000	0.000000
21772.510102	-0.042611	0.625951	0.007949	85.305435	-19.019289	15.688805	0.499413	0.000000	-3.152746	0.000000	0.000000	0.000000	-1.699807	0.382729	-0.611710	0.000000	0.000000	4.000000	2.000000	0.000000
21772.513435	-0.048622	0.627202	0.006589	85.178825	-19.335791	15.057113	0.397461	0.000000	-2.869445	0.000000	0.000000	0.000000	-1.803132	0.375343	-0.408137	0.000000	0.000000	4.000000	2.000000	0.000000
21772.516768	-0.048622	0.627202	0.006589	85.178825	-19.335791	15.057113	0.397461	0.000000	-2.869445	0.000000	0.000000	0.000000	-1.803132	0.375343	-0.408137	0.000000	0.000000	4.000000	2.000000	0.000000
21772.520102	-0.048622	0.627202	0.006589	85.178825	-19.335791	15.057113	0.397461	0.000000	-2.869445	0.000000	0.000000	0.000000	-1.803132	0.375343	-0.408137	0.000000	0.000000	4.000000	2.000000	0.000000
21772.523435	-0.054751	0.628316	0.005832	85.145294	-19.203859	14.372230	0.329438	0.000000	-2.568923	0.000000	0.000000	0.000000	-1.838834	0.334291	-0.227004	0.000000	0.000000	4.000000	2.000000	0.000000
21772.526768	-0.054751	0.628316	0.005832	85.145294	-19.203859	14.372230	0.329438	0.000000	-2.568923	0.000000	0.000000	0.000000	-1.838834	0.334291	-0.227004	0.000000	0.000000	4.000000	2.000000	0.000000
21772.530102	-0.054751	0.628316	0.005832	85.145294	-19.203859	14.372230	0.329438	0.000000	-2.568923	0.000000	0.000000	0.000000	-1.838834	0.334291	-0.227004	0.000000	0.000000	4.000000	2.000000	0.000000
21772.533435	-0.060961	0.629239	0.005524	85.589539	-17.975653	15.437922	0.291604	0.000000	-2.262451	0.000000	0.000000	0.000000	-1.863012	0.276945	-0.092381	0.000000	0.000000	4.000000	2.000000	0.000000
21772.536768	-0.060961	0.629239	0.005524	85.589539	-17.975653	15.437922	0.291604	0.000000	-2.262451	0.000000	0.000000	0.000000	-1.863012	0.276945	-0.092381	0.000000	0.000000	4.000000	2.000000	0.000000
21772.540102	-0.060961	0.629239	0.005524	85.589539	-17.975653	15.437922	0.291604	0.000000	-2.262451	0.000000	0.000000	0.000000	-1.863012	0.276945	-0.092381	0.000000	0.000000	4.000000	2.000000	0.000000
21772.543435	-0.067262	0.629905	0.005440	86.687904	-14.614786	18.961950	0.276207	0.000000	-1.951949	0.000000	0.000000	0.000000	-1.890308	0.199620	-0.025178	0.000000	0.000000	4.000000	2.000000	0.000000
21772.546768	-0.067262	0.629905	0.005440	86.687904	-14.614786	18.961950	0.276207	0.000000	-1.951949	0.000000	0.000000	0.000000	-1.890308	0.199620	-0.025178	0.000000	0.000000	4.000000	2.000000	0.000000
21772.550102	-0.067262	0.629905	0.005440	86.687904	-14.614786	18.961950	0.276207	0.000000	-1.951949	0.000000	0.000000	0.000000	-1.890308	0.199620	-0.025178	0.000000	0.000000	4.000000	2.000000	0.000000
21772.553435	-0.073552	0.630425	0.005711	87.986084	-3.565760	29.786575	0.272011	0.000000	-1.636897	0.000000	0.000000	0.000000	-1.886875	0.156272	0.081092	0.000000	0.000000	4.000000	2.000000	0.000000
21772.556768	-0.073552	0.630425	0.005711	87.986084	-3.565760	29.786575	0.272011	0.000000	-1.636897	0.000000	0.000000	0.000000	-1.886875	0.156272	0.081092	0.000000	0.000000	4.000000	2.000000	0.000000
21772.560102	-0.073552	0.630425	0.005711	87.986084	-3.565760	29.786575	0.272011	0.000000	-1.636897	0.000000	0.000000	0.000000	-1.886875	0.156272	0.081092	0.000000	0.000000	4.000000	2.000000	0.000000
21772.563435	-0.079867	0.630800	0.006332	88.903358	37.355156	70.189842	0.285526	0.000000	-1.322418	0.000000	0.000000	0.000000	-1.894703	0.112251	0.186308	0.000000	0.000000	4.000000	2.000000	0.000000
21772.566768	-0.079867	0.630800	0.006332	88.903358	37.355156	70.189842	0.285526	0.000000	-1.322418	0.000000	0.000000	0.000000	-1.894703	0.112251	0.186308	0.000000	0.000000	4.000000	2.000000	0.000000
21772.570102	-0.079867	0.630800	0.006332	88.903358	37.355156	70.189842	0.285526	0.000000	-1.322418	0.000000	0.000000	0.000000	-1.894703	0.112251	0.186308	0.000000	0.000000	4.000000	2.000000	0.000000
21772.573435	-0.086442	0.631003	0.007246	88.525543	97.591827	129.924194	0.316578	0.000000	-1.006634	0.000000	0.000000	0.000000	-1.972393	0.061020	0.274455	0.000000	0.000000	4.000000	2.000000	0.000000
21772.576768	-0.086442	0.631003	0.007246	88.525543	97.591827	129.924194	0.316578	0.000000	-1.006634	0.000000	0.000000	0.000000	-1.972393	0.061020	0.274455	0.000000	0.000000	4.000000	2.000000	0.000000
21772.580102	-0.086442	0.631003	0.007246	88.525543	97.591827	129.924194	0.316578	0.000000	-1.006634	0.000000	0.000000	0.000000	-1.972393	0.061020	0.274455	0.000000	0.000000	4.000000	2.000000	0.000000
21772.583435	-0.093184	0.631051	0.008480	87.474541	118.577179	150.626129	0.362320	0.000000	-0.677902	0.000000	0.000000	0.000000	-2.022560	0.014273	0.370203	0.000000	0.000000	4.000000	2.000000	0.000000
21772.586768	-0.093184	0.631051	0.008480	87.474541	118.577179	150.626129	0.362320	0.000000	-0.677902	0.000000	0.000000	0.000000	-2.022560	0.014273	0.370203	0.000000	0.000000	4.000000	2.000000	0.000000
21772.590102	-0.093184	0.631051	0.008480	87.474541	118.577179	150.626129	0.362320	0.000000	-0.677902	0.000000	0.000000	0.000000	-2.022560	0.014273	0.370203	0.000000	0.000000	4.000000	2.000000	0.000000
21772.593435	-0.099867	0.630910	0.010087	86.358253	126.209442	157.755692	0.424020	0.000000	-0.340809	0.000000	0.000000	0.000000	-2.004840	-0.042294	0.482085	0.000000	0.000000	4.000000	2.000000	0.000000
21772.596768	-0.099867	0.630910	0.010087	86.358253	126.209442	157.755692	0.424020	0.000000	-0.340809	0.000000	0.000000	0.000000	-2.004840	-0.042294	0.482085	0.000000	0.000000	4.000000	2.000000	0.000000
21772.600102	-0.099867	0.630910	0.010087	86.358253	126.209442	157.755692	0.424020	0.000000	-0.340809	0.000000	0.000000	0.000000	-2.004840	-0.042294	0.482085	0.000000	0.000000	4.000000	2.000000	0.000000
21772.603435	-0.106445	0.630585	0.012122	85.256165	129.291611	159.920029	0.504368	0.000000	-0.006669	0.000000	0.000000	0.000000	-1.973548	-0.097252	0.610510	0.000000	0.000000	4.000000	2.000000	0.000000
21772.606768	-0.106445	0.630585	0.012122	85.256165	129.291611	159.920029	0.504368	0.000000	-0.006669	0.000000	0.000000	0.000000	-1.973548	-0.097252	0.610510	0.000000	0.000000	4.000000	2.000000	0.000000
21772.610102	-0.106445	0.630585	0.012122	85.256165	129.291611	159.920029	0.504368	0.000000	-0.006669	0.000000	0.000000	0.000000	-1.973548	-0.097252	0.610510	0.000000	0.000000	4.000000	2.000000	0.000000
21772.613435	-0.112780	0.630086	0.014551	84.178528	130.093048	159.944092	0.606120	0.000000	0.322256	0.000000	0.000000	0.000000	-1.900489	-0.149702	0.728476	0.000000	0.000000	4.000000	2.000000	0.000000
21772.616768	-0.112780	0.630086	0.014551	84.178528	130.093048	159.944092	0.606120	0.000000	0.322256	0.000000	0.000000	0.000000	-1.900489	-0.149702	0.728476	0.000000	0.000000	4.000000	2.000000	0.000000
21772.620102	-0.112780	0.630086	0.014551	84.178528	130.093048	159.944092	0.606120	0.000000	0.322256	0.000000	0.000000	0.000000	-1.900489	-0.149702	0.728476	0.000000	0.000000	4.000000	2.000000	0.000000
21772.623435	-0.118907	0.629395	0.017309	83.152870	129.937363	159.542160	0.727532	0.000000	0.639004	0.000000	0.000000	0.000000	-1.838034	-0.207402	0.827471	0.000000	0.000000	4.000000	2.000000	0.000000
21772.626768	-0.118907	0.629395	0.017309	83.152870	129.937363	159.542160	0.727532	0.000000	0.639004	0.000000	0.000000	0.000000	-1.838034	-0.207402	0.827471	0.000000	0.000000	4.000000	2.000000	0.000000
21772.630102	-0.118907	0.629395	0.017309	83.152870	129.937363	159.542160	0.727532	0.000000	0.639004	0.000000	0.000000	0.000000	-1.838034	-0.207402	0.827471	0.000000	0.000000	4.000000	2.000000	0.000000
21772.633435	-0.124854	0.628521	0.020413	82.244354	129.796021	159.018967	0.865444	0.000000	0.945343	0.000000	0.000000	0.000000	-1.784284	-0.262130	0.931153	0.000000	0.000000	4.000000	2.000000	0.000000
21772.636768	-0.124854	0.628521	0.020413	82.244354	129.796021	159.018967	0.865444	0.000000	0.945343	0.000000	0.000000	0.000000	-1.784284	-0.262130	0.931153	0.000000	0.000000	4.000000	2.000000	0.000000
21772.640102	-0.124854	0.628521	0.020413	82.244354	129.796021	159.018967	0.865444	0.000000	0.945343	0.000000	0.000000	0.000000	-1.784284	-0.262130	0.931153	0.000000	0.000000	4.000000	2.000000	0.000000
21772.643435	-0.130665	0.627508	0.023927	81.542068	130.235779	158.666122	1.020636	0.000000	1.242723	0.000000	0.000000	0.000000	-1.743281	-0.304090	1.054338	0.000000	0.000000	4.000000	2.000000	0.000000
21772.646768	-0.130665	0.627508	0.023927	81.542068	130.235779	158.666122	1.020636	0.000000	1.242723	0.000000	0.000000	0.000000	-1.743281	-0.304090	1.054338	0.000000	0.000000	4.000000	2.000000	0.000000
21772.650102	-0.130665	0.627508	0.023927	81.542068	130.235779	158.666122	1.020636	0.000000	1.242723	0.000000	0.000000	0.000000	-1.743281	-0.304090	1.054338	0.000000	0.000000	4.000000	2.000000	0.000000
21772.653435	-0.136344	0.626315	0.027775	81.032204	131.419830	158.978882	1.196359	0.000000	1.533270	0.000000	0.000000	0.000000	-1.703636	-0.357659	1.154298	0.000000	0.000000	4.000000	2.000000	0.000000
21772.656768	-0.136344	0.626315	0.027775	81.032204	131.419830	158.978882	1.196359	0.000000	1.533270	0.000000	0.000000	0.000000	-1.703636	-0.357659	1.154298	0.000000	0.000000	4.000000	2.000000	0.000000
21772.660102	-0.136344	0.626315	0.027775	81.032204	131.419830	158.978882	1.196359	0.000000	1.533270	0.000000	0.000000	0.000000	-1.703636	-0.357659	1.154298	0.000000	0.000000	4.000000	2.000000	0.000000
21772.663435	-0.141933	0.624910	0.032021	80.587814	132.465714	159.374756	1.388742	0.000000	1.817210	0.000000	0.000000	0.000000	-1.676765	-0.421687	1.273701	0.000000	0.000000	4.000000	2.000000	0.000000
21772.666768	-0.141933	0.624910	0.032021	80.587814	132.465714	159.374756	1.388742	0.000000	1.817210	0.000000	0.000000	0.000000	-1.676765	-0.421687	1.273701	0.000000	0.000000	4.000000	2.000000	0.000000
21772.670102	-0.141933	0.624910	0.032021	80.587814	132.465714	159.374756	1.388742	0.000000	1.817210	0.000000	0.000000	0.000000	-1.676765	-0.421687	1.273701	0.000000	0.000000	4.000000	2.000000	0.000000
21772.673435	-0.147331	0.623360	0.036666	80.183777	133.292542	159.580582	1.601026	0.000000	2.096671	0.000000	0.000000	0.000000	-1.619426	-0.465096	1.393753	0.000000	0.000000	4.000000	2.000000	0.000000
21772.676768	-0.147331	0.623360	0.036666	80.183777	133.292542	159.580582	1.601026	0.000000	2.096671	0.000000	0.000000	0.000000	-1.619426	-0.465096	1.393753	0.000000	0.000000	4.000000	2.000000	0.000000
21772.680102	-0.147331	0.623360	0.036666	80.183777	133.292542	159.580582	1.601026	0.000000	2.096671	0.000000	0.000000	0.000000	-1.619426	-0.465096	1.393753	0.000000	0.000000	4.000000	2.000000	0.000000
21772.683435	-0.152472	0.621594	0.041600	79.806282	133.798538	159.134979	1.833318	0.000000	2.366575	0.000000	0.000000	0.000000	-1.542189	-0.529542	1.480002	0.000000	0.000000	4.000000	2.000000	0.000000
21772.686768	-0.152472	0.621594	0.041600	79.806282	133.798538	159.134979	1.833318	0.000000	2.366575	0.000000	0.000000	0.000000	-1.542189	-0.529542	1.480002	0.000000	0.000000	4.000000	2.000000	0.000000
21772.690102	-0.152472	0.621594	0.041600	79.806282	133.798538	159.134979	1.833318	0.000000	2.366575	0.000000	0.000000	0.000000	-1.542189	-0.529542	1.480002	0.000000	0.000000	4.000000	2.000000	0.000000
21772.693435	-0.157330	0.619721	0.046858	79.444283	133.929977	158.406097	2.079985	0.000000	2.623606	0.000000	0.000000	0.000000	-1.457267	-0.561880	1.577583	0.000000	0.000000	4.000000	2.000000	0.000000
21772.696768	-0.157330	0.619721	0.046858	79.444283	133.929977	158.406097	2.079985	0.000000	2.623606	0.000000	0.000000	0.000000	-1.457267	-0.561880	1.577583	0.000000	0.000000	4.000000	2.000000	0.000000
21772.700102	-0.157330	0.619721	0.046858	79.444283	133.929977	158.406097	2.079985	0.000000	2.623606	0.000000	0.000000	0.000000	-1.457267	-0.561880	1.577583	0.000000	0.000000	4.000000	2.000000	0.000000
21772.703435	-0.161827	0.617706	0.052325	79.073425	134.120483	157.914978	2.342915	0.000000	2.866484	0.000000	0.000000	0.000000	-1.349310	-0.604625	1.640000	0.000000	0.000000	4.000000	2.000000	0.000000
21772.706768	-0.161827	0.617706	0.052325	79.073425	134.120483	157.914978	2.342915	0.000000	2.866484	0.000000	0.000000	0.000000	-1.349310	-0.604625	1.640000	0.000000	0.000000	4.000000	2.000000	0.000000
21772.710102	-0.161827	0.617706	0.052325	79.073425	134.120483	157.914978	2.342915	0.000000	2.866484	0.000000	0.000000	0.000000	-1.349310	-0.604625	1.640000	0.000000	0.000000	4.000000	2.000000	0.000000
21772.713435	-0.166028	0.615563	0.057998	78.615631	134.885925	157.718353	2.616249	0.000000	3.091368	0.000000	0.000000	0.000000	-1.260312	-0.643031	1.701792	0.000000	0.000000	4.000000	2.000000	0.000000
21772.716768	-0.166028	0.615563	0.057998	78.615631	134.885925	157.718353	2.616249	0.000000	3.091368	0.000000	0.000000	0.000000	-1.260312	-0.643031	1.701792	0.000000	0.000000	4.000000	2.000000	0.000000
21772.720102	-0.166028	0.615563	0.057998	78.615631	134.885925	157.718353	2.616249	0.000000	3.091368	0.000000	0.000000	0.000000	-1.260312	-0.643031	1.701792	0.000000	0.000000	4.000000	2.000000	0.000000
21772.723435	-0.169932	0.613296	0.063917	78.070335	135.867477	157.452759	2.899880	0.000000	3.301420	0.000000	0.000000	0.000000	-1.170951	-0.679906	1.775800	0.000000	0.000000	4.000000	2.000000	0.000000
21772.726768	-0.169932	0.613296	0.063917	78.070335	135.867477	157.452759	2.899880	0.000000	3.301420	0.000000	0.000000	0.000000	-1.170951	-0.679906	1.775800	0.000000	0.000000	4.000000	2.000000	0.000000
21772.730102	-0.169932	0.613296	0.063917	78.070335	135.867477	157.452759	2.899880	0.000000	3.301420	0.000000	0.000000	0.000000	-1.170951	-0.679906	1.775800	0.000000	0.000000	4.000000	2.000000	0.000000
21772.733435	-0.173679	0.610911	0.070138	77.533684	136.784958	156.919037	3.195847	0.000000	3.496579	0.000000	0.000000	0.000000	-1.124218	-0.715614	1.866370	0.000000	0.000000	4.000000	2.000000	0.000000
21772.736768	-0.173679	0.610911	0.070138	77.533684	136.784958	156.919037	3.195847	0.000000	3.496579	0.000000	0.000000	0.000000	-1.124218	-0.715614	1.866370	0.000000	0.000000	4.000000	2.000000	0.000000
21772.740102	-0.173679	0.610911	0.070138	77.533684	136.784958	156.919037	3.195847	0.000000	3.496579	0.000000	0.000000	0.000000	-1.124218	-0.715614	1.866370	0.000000	0.000000	4.000000	2.000000	0.000000
21772.743435	-0.177228	0.608407	0.076647	77.042168	137.617554	156.399918	3.447444	0.000000	3.621482	0.000000	0.000000	0.000000	-1.064769	-0.751246	1.952583	0.000000	0.000000	4.000000	2.000000	0.000000
21772.746768	-0.177228	0.608407	0.076647	77.042168	137.617554	156.399918	3.447444	0.000000	3.621482	0.000000	0.000000	0.000000	-1.064769	-0.751246	1.952583	0.000000	0.000000	4.000000	2.000000	0.000000
21772.750102	-0.177228	0.608407	0.076647	77.042168	137.617554	156.399918	3.447444	0.000000	3.621482	0.000000	0.000000	0.000000	-1.064769	-0.751246	1.952583	0.000000	0.000000	4.000000	2.000000	0.000000
21772.753435	-0.180575	0.605764	0.083463	76.574089	138.313187	156.138535	3.522150	0.000000	3.548867	0.000000	0.000000	0.000000	-1.003898	-0.792769	2.044919	0.000000	0.000000	4.000000	2.000000	0.000000
21772.756768	-0.180575	0.605764	0.083463	76.574089	138.313187	156.138535	3.522150	0.000000	3.548867	0.000000	0.000000	0.000000	-1.003898	-0.792769	2.044919	0.000000	0.000000	4.000000	2.000000	0.000000
21772.760102	-0.180575	0.605764	0.083463	76.574089	138.313187	156.138535	3.522150	0.000000	3.548867	0.000000	0.000000	0.000000	-1.003898	-0.792769	2.044919	0.000000	0.000000	4.000000	2.000000	0.000000
21772.763435	-0.183556	0.603058	0.090571	76.067299	139.013916	156.151520	3.597236	0.000000	3.472736	0.000000	0.000000	0.000000	-0.894352	-0.811814	2.132415	0.000000	0.000000	4.000000	2.000000	0.000000
21772.766768	-0.183556	0.603058	0.090571	76.067299	139.013916	156.151520	3.597236	0.000000	3.472736	0.000000	0.000000	0.000000	-0.894352	-0.811814	2.132415	0.000000	0.000000	4.000000	2.000000	0.000000
21772.770102	-0.183556	0.603058	0.090571	76.067299	139.013916	156.151520	3.597236	0.000000	3.472736	0.000000	0.000000	0.000000	-0.894352	-0.811814	2.132415	0.000000	0.000000	4.000000	2.000000	0.000000
21772.773435	-0.186078	0.600280	0.097835	75.287239	140.077667	156.433670	3.674998	0.000000	3.390337	0.000000	0.000000	0.000000	-0.756592	-0.833568	2.179123	0.000000	0.000000	4.000000	2.000000	0.000000
21772.776768	-0.186078	0.600280	0.097835	75.287239	140.077667	156.433670	3.674998	0.000000	3.390337	0.000000	0.000000	0.000000	-0.756592	-0.833568	2.179123	0.000000	0.000000	4.000000	2.000000	0.000000
21772.780102	-0.186078	0.600280	0.097835	75.287239	140.077667	156.433670	3.674998	0.000000	3.390337	0.000000	0.000000	0.000000	-0.756592	-0.833568	2.179123	0.000000	0.000000	4.000000	2.000000	0.000000
21772.783435	-0.188131	0.597485	0.105200	74.237846	141.393204	156.924744	3.753893	0.000000	3.302769	0.000000	0.000000	0.000000	-0.616044	-0.838412	2.209518	0.000000	0.000000	4.000000	2.000000	0.000000
21772.786768	-0.188131	0.597485	0.105200	74.237846	141.393204	156.924744	3.753893	0.000000	3.302769	0.000000	0.000000	0.000000	-0.616044	-0.838412	2.209518	0.000000	0.000000	4.000000	2.000000	0.000000
21772.790102	-0.188131	0.597485	0.105200	74.237846	141.393204	156.924744	3.753893	0.000000	3.302769	0.000000	0.000000	0.000000	-0.616044	-0.838412	2.209518	0.000000	0.000000	4.000000	2.000000	0.000000
21772.793435	-0.189858	0.594748	0.112700	73.176926	142.680939	157.351273	3.832771	0.000000	3.210898	0.000000	0.000000	0.000000	-0.518082	-0.821162	2.249846	0.000000	0.000000	4.000000	2.000000	0.000000
21772.796768	-0.189858	0.594748	0.112700	73.176926	142.680939	157.351273	3.832771	0.000000	3.210898	0.000000	0.000000	0.000000	-0.518082	-0.821162	2.249846	0.000000	0.000000	4.000000	2.000000	0.000000
21772.800102	-0.189858	0.594748	0.112700	73.176926	142.680939	157.351273	3.832771	0.000000	3.210898	0.000000	0.000000	0.000000	-0.518082	-0.821162	2.249846	0.000000	0.000000	4.000000	2.000000	0.000000
21772.803435	-0.191222	0.592056	0.120266	72.192436	144.029236	157.889893	3.909441	0.000000	3.117093	0.000000	0.000000	0.000000	-0.409231	-0.807636	2.269913	0.000000	0.000000	4.000000	2.000000	0.000000
21772.806768	-0.191222	0.592056	0.120266	72.192436	144.029236	157.889893	3.909441	0.000000	3.117093	0.000000	0.000000	0.000000	-0.409231	-0.807636	2.269913	0.000000	0.000000	4.000000	2.000000	0.000000
21772.810102	-0.191222	0.592056	0.120266	72.192436	144.029236	157.889893	3.909441	0.000000	3.117093	0.000000	0.000000	0.000000	-0.409231	-0.807636	2.269913	0.000000	0.000000	4.000000	2.000000	0.000000
21772.813435	-0.192279	0.589388	0.127922	71.285919	145.456772	158.325516	3.983680	0.000000	3.021638	0.000000	0.000000	0.000000	-0.317118	-0.800396	2.296941	0.000000	0.000000	4.000000	2.000000	0.000000
21772.816768	-0.192279	0.589388	0.127922	71.285919	145.456772	158.325516	3.983680	0.000000	3.021638	0.000000	0.000000	0.000000	-0.317118	-0.800396	2.296941	0.000000	0.000000	4.000000	2.000000	0.000000
21772.820102	-0.192279	0.589388	0.127922	71.285919	145.456772	158.325516	3.983680	0.000000	3.021638	0.000000	0.000000	0.000000	-0.317118	-0.800396	2.296941	0.000000	0.000000	4.000000	2.000000	0.000000
21772.823435	-0.192842	0.586759	0.135607	70.454681	146.904160	158.505615	4.055037	0.000000	2.925179	0.000000	0.000000	0.000000	-0.168851	-0.788532	2.305314	0.000000	0.000000	4.000000	2.000000	0.000000
21772.826768	-0.192842	0.586759	0.135607	70.454681	146.904160	158.505615	4.055037	0.000000	2.925179	0.000000	0.000000	0.000000	-0.168851	-0.788532	2.305314	0.000000	0.000000	4.000000	2.000000	0.000000
21772.830102	-0.192842	0.586759	0.135607	70.454681	146.904160	158.505615	4.055037	0.000000	2.925179	0.000000	0.000000	0.000000	-0.168851	-0.788532	2.305314	0.000000	0.000000	4.000000	2.000000	0.000000
21772.833435	-0.192849	0.584184	0.143372	69.686317	148.281631	158.883789	4.125706	0.000000	2.824632	0.000000	0.000000	0.000000	-0.002103	-0.772447	2.329472	0.000000	0.000000	4.000000	2.000000	0.000000
21772.836768	-0.192849	0.584184	0.143372	69.686317	148.281631	158.883789	4.125706	0.000000	2.824632	0.000000	0.000000	0.000000	-0.002103	-0.772447	2.329472	0.000000	0.000000	4.000000	2.000000	0.000000
21772.840102	-0.192849	0.584184	0.143372	69.686317	148.281631	158.883789	4.125706	0.000000	2.824632	0.000000	0.000000	0.000000	-0.002103	-0.772447	2.329472	0.000000	0.000000	4.000000	2.000000	0.000000
21772.843435	-0.192198	0.581670	0.151149	68.991730	149.454300	159.436935	4.196793	0.000000	2.717891	0.000000	0.000000	0.000000	0.195482	-0.754346	2.333199	0.000000	0.000000	4.000000	2.000000	0.000000
21772.846768	-0.192198	0.581670	0.151149	68.991730	149.454300	159.436935	4.196793	0.000000	2.717891	0.000000	0.000000	0.000000	0.195482	-0.754346	2.333199	0.000000	0.000000	4.000000	2.000000	0.000000
21772.850102	-0.192198	0.581670	0.151149	68.991730	149.454300	159.436935	4.196793	0.000000	2.717891	0.000000	0.000000	0.000000	0.195482	-0.754346	2.333199	0.000000	0.000000	4.000000	2.000000	0.000000
21772.853435	-0.190816	0.579191	0.158869	68.403229	150.536148	160.019608	4.268560	0.000000	2.603726	0.000000	0.000000	0.000000	0.414544	-0.743776	2.315867	0.000000	0.000000	4.000000	2.000000	0.000000
21772.856768	-0.190816	0.579191	0.158869	68.403229	150.536148	160.019608	4.268560	0.000000	2.603726	0.000000	0.000000	0.000000	0.414544	-0.743776	2.315867	0.000000	0.000000	4.000000	2.000000	0.000000
21772.860102	-0.190816	0.579191	0.158869	68.403229	150.536148	160.019608	4.268560	0.000000	2.603726	0.000000	0.000000	0.000000	0.414544	-0.743776	2.315867	0.000000	0.000000	4.000000	2.000000	0.000000
21772.863435	-0.188826	0.576842	0.166452	68.008324	151.681198	160.540466	4.340819	0.000000	2.481388	0.000000	0.000000	0.000000	0.597056	-0.704553	2.275084	0.000000	0.000000	4.000000	2.000000	0.000000
21772.866768	-0.188826	0.576842	0.166452	68.008324	151.681198	160.540466	4.340819	0.000000	2.481388	0.000000	0.000000	0.000000	0.597056	-0.704553	2.275084	0.000000	0.000000	4.000000	2.000000	0.000000
21772.870102	-0.188826	0.576842	0.166452	68.008324	151.681198	160.540466	4.340819	0.000000	2.481388	0.000000	0.000000	0.000000	0.597056	-0.704553	2.275084	0.000000	0.000000	4.000000	2.000000	0.000000
21772.873435	-0.186343	0.574639	0.173771	67.918121	153.063065	161.275879	4.411203	0.000000	2.353993	0.000000	0.000000	0.000000	0.744842	-0.660781	2.195703	0.000000	0.000000	4.000000	2.000000	0.000000
21772.876768	-0.186343	0.574639	0.173771	67.918121	153.063065	161.275879	4.411203	0.000000	2.353993	0.000000	0.000000	0.000000	0.744842	-0.660781	2.195703	0.000000	0.000000	4.000000	2.000000	0.000000
21772.880102	-0.186343	0.574639	0.173771	67.918121	153.063065	161.275879	4.411203	0.000000	2.353993	0.000000	0.000000	0.000000	0.744842	-0.660781	2.195703	0.000000	0.000000	4.000000	2.000000	0.000000
21772.883435	-0.183468	0.572566	0.180839	68.184052	154.839355	162.341721	4.477717	0.000000	2.224870	0.000000	0.000000	0.000000	0.862364	-0.622038	2.120340	0.000000	0.000000	4.000000	2.000000	0.000000
21772.886768	-0.183468	0.572566	0.180839	68.184052	154.839355	162.341721	4.477717	0.000000	2.224870	0.000000	0.000000	0.000000	0.862364	-0.622038	2.120340	0.000000	0.000000	4.000000	2.000000	0.000000
21772.890102	-0.183468	0.572566	0.180839	68.184052	154.839355	162.341721	4.477717	0.000000	2.224870	0.000000	0.000000	0.000000	0.862364	-0.622038	2.120340	0.000000	0.000000	4.000000	2.000000	0.000000
21772.893435	-0.180225	0.570627	0.187616	68.597992	157.014435	163.660461	4.539758	0.000000	2.095374	0.000000	0.000000	0.000000	0.972943	-0.581669	2.033185	0.000000	0.000000	4.000000	2.000000	0.000000
21772.896768	-0.180225	0.570627	0.187616	68.597992	157.014435	163.660461	4.539758	0.000000	2.095374	0.000000	0.000000	0.000000	0.972943	-0.581669	2.033185	0.000000	0.000000	4.000000	2.000000	0.000000
21772.900102	-0.180225	0.570627	0.187616	68.597992	157.014435	163.660461	4.539758	0.000000	2.095374	0.000000	0.000000	0.000000	0.972943	-0.581669	2.033185	0.000000	0.000000	4.000000	2.000000	0.000000
21772.903435	-0.176547	0.568828	0.194090	69.046028	159.328384	165.087967	4.597338	0.000000	1.965829	0.000000	0.000000	0.000000	1.103534	-0.539653	1.942071	0.000000	0.000000	4.000000	2.000000	0.000000
21772.906768	-0.176547	0.568828	0.194090	69.046028	159.328384	165.087967	4.597338	0.000000	1.965829	0.000000	0.000000	0.000000	1.103534	-0.539653	1.942071	0.000000	0.000000	4.000000	2.000000	0.000000
21772.910102	-0.176547	0.568828	0.194090	69.046028	159.328384	165.087967	4.597338	0.000000	1.965829	0.000000	0.000000	0.000000	1.103534	-0.539653	1.942071	0.000000	0.000000	4.000000	2.000000	0.000000
21772.913435	-0.172398	0.567138	0.200243	69.484489	161.405258	166.454605	4.651331	0.000000	1.834426	0.000000	0.000000	0.000000	1.244551	-0.507140	1.845886	0.000000	0.000000	4.000000	2.000000	0.000000
21772.916768	-0.172398	0.567138	0.200243	69.484489	161.405258	166.454605	4.651331	0.000000	1.834426	0.000000	0.000000	0.000000	1.244551	-0.507140	1.845886	0.000000	0.000000	4.000000	2.000000	0.000000
21772.920102	-0.172398	0.567138	0.200243	69.484489	161.405258	166.454605	4.651331	0.000000	1.834426	0.000000	0.000000	0.000000	1.244551	-0.507140	1.845886	0.000000	0.000000	4.000000	2.000000	0.000000
21772.923435	-0.167816	0.565528	0.206072	69.902534	163.019867	167.418640	4.702107	0.000000	1.700054	0.000000	0.000000	0.000000	1.374611	-0.483075	1.748807	0.000000	0.000000	4.000000	2.000000	0.000000
21772.926768	-0.167816	0.565528	0.206072	69.902534	163.019867	167.418640	4.702107	0.000000	1.700054	0.000000	0.000000	0.000000	1.374611	-0.483075	1.748807	0.000000	0.000000	4.000000	2.000000	0.000000
21772.930102	-0.167816	0.565528	0.206072	69.902534	163.019867	167.418640	4.702107	0.000000	1.700054	0.000000	0.000000	0.000000	1.374611	-0.483075	1.748807	0.000000	0.000000	4.000000	2.000000	0.000000
21772.933435	-0.162845	0.564028	0.211462	70.275581	164.189178	167.984894	4.749430	0.000000	1.562984	0.000000	0.000000	0.000000	1.491418	-0.449790	1.617066	0.000000	0.000000	4.000000	2.000000	0.000000
21772.936768	-0.162845	0.564028	0.211462	70.275581	164.189178	167.984894	4.749430	0.000000	1.562984	0.000000	0.000000	0.000000	1.491418	-0.449790	1.617066	0.000000	0.000000	4.000000	2.000000	0.000000
21772.940102	-0.162845	0.564028	0.211462	70.275581	164.189178	167.984894	4.749430	0.000000	1.562984	0.000000	0.000000	0.000000	1.491418	-0.449790	1.617066	0.000000	0.000000	4.000000	2.000000	0.000000
21772.943435	-0.157461	0.562687	0.216416	70.613266	165.147720	168.356476	4.792822	0.000000	1.424382	0.000000	0.000000	0.000000	1.615226	-0.402522	1.486109	0.000000	0.000000	4.000000	2.000000	0.000000
21772.946768	-0.157461	0.562687	0.216416	70.613266	165.147720	168.356476	4.792822	0.000000	1.424382	0.000000	0.000000	0.000000	1.615226	-0.402522	1.486109	0.000000	0.000000	4.000000	2.000000	0.000000
21772.950102	-0.157461	0.562687	0.216416	70.613266	165.147720	168.356476	4.792822	0.000000	1.424382	0.000000	0.000000	0.000000	1.615226	-0.402522	1.486109	0.000000	0.000000	4.000000	2.000000	0.000000
21772.953435	-0.151739	0.561473	0.220924	70.958603	166.202881	168.802643	4.832564	0.000000	1.283092	0.000000	0.000000	0.000000	1.716403	-0.364099	1.352239	0.000000	0.000000	4.000000	2.000000	0.000000
21772.956768	-0.151739	0.561473	0.220924	70.958603	166.202881	168.802643	4.832564	0.000000	1.283092	0.000000	0.000000	0.000000	1.716403	-0.364099	1.352239	0.000000	0.000000	4.000000	2.000000	0.000000
21772.960102	-0.151739	0.561473	0.220924	70.958603	166.202881	168.802643	4.832564	0.000000	1.283092	0.000000	0.000000	0.000000	1.716403	-0.364099	1.352239	0.000000	0.000000	4.000000	2.000000	0.000000
21772.963435	-0.145755	0.560432	0.224965	71.391968	167.737335	169.661469	4.868276	0.000000	1.140126	0.000000	0.000000	0.000000	1.795124	-0.312230	1.212399	0.000000	0.000000	4.000000	2.000000	0.000000
21772.966768	-0.145755	0.560432	0.224965	71.391968	167.737335	169.661469	4.868276	0.000000	1.140126	0.000000	0.000000	0.000000	1.795124	-0.312230	1.212399	0.000000	0.000000	4.000000	2.000000	0.000000
21772.970102	-0.145755	0.560432	0.224965	71.391968	167.737335	169.661469	4.868276	0.000000	1.140126	0.000000	0.000000	0.000000	1.795124	-0.312230	1.212399	0.000000	0.000000	4.000000	2.000000	0.000000
21772.973435	-0.139598	0.559520	0.228582	72.054710	170.018372	171.177322	4.899683	0.000000	0.996543	0.000000	0.000000	0.000000	1.847170	-0.273635	1.085006	0.000000	0.000000	4.000000	2.000000	0.000000
21772.976768	-0.139598	0.559520	0.228582	72.054710	170.018372	171.177322	4.899683	0.000000	0.996543	0.000000	0.000000	0.000000	1.847170	-0.273635	1.085006	0.000000	0.000000	4.000000	2.000000	0.000000
21772.980102	-0.139598	0.559520	0.228582	72.054710	170.018372	171.177322	4.899683	0.000000	0.996543	0.000000	0.000000	0.000000	1.847170	-0.273635	1.085006	0.000000	0.000000	4.000000	2.000000	0.000000
21772.983435	-0.133252	0.558784	0.231806	72.944542	172.952393	173.283112	4.926622	0.000000	0.853461	0.000000	0.000000	0.000000	1.903999	-0.220822	0.967363	0.000000	0.000000	4.000000	2.000000	0.000000
21772.986768	-0.133252	0.558784	0.231806	72.944542	172.952393	173.283112	4.926622	0.000000	0.853461	0.000000	0.000000	0.000000	1.903999	-0.220822	0.967363	0.000000	0.000000	4.000000	2.000000	0.000000
21772.990102	-0.133252	0.558784	0.231806	72.944542	172.952393	173.283112	4.926622	0.000000	0.853461	0.000000	0.000000	0.000000	1.903999	-0.220822	0.967363	0.000000	0.000000	4.000000	2.000000	0.000000
21772.993435	-0.126753	0.558125	0.234600	73.930038	176.397125	175.866547	4.949339	0.000000	0.709961	0.000000	0.000000	0.000000	1.949579	-0.197758	0.838062	0.000000	0.000000	4.000000	2.000000	0.000000
21772.996768	-0.126753	0.558125	0.234600	73.930038	176.397125	175.866547	4.949339	0.000000	0.709961	0.000000	0.000000	0.000000	1.949579	-0.197758	0.838062	0.000000	0.000000	4.000000	2.000000	0.000000
21773.000102	-0.126753	0.558125	0.234600	73.930038	176.397125	175.866547	4.949339	0.000000	0.709961	0.000000	0.000000	0.000000	1.949579	-0.197758	0.838062	0.000000	0.000000	4.000000	2.000000	0.000000
21773.003435	-0.120073	0.557558	0.236919	74.903358	-179.933182	178.934586	4.967803	0.000000	0.566512	0.000000	0.000000	0.000000	2.003990	-0.170076	0.695839	0.000000	0.000000	4.000000	2.000000	0.000000
21773.006768	-0.120073	0.557558	0.236919	74.903358	-179.933182	178.934586	4.967803	0.000000	0.566512	0.000000	0.000000	0.000000	2.003990	-0.170076	0.695839	0.000000	0.000000	4.000000	2.000000	0.000000
21773.010102	-0.120073	0.557558	0.236919	74.903358	-179.933182	178.934586	4.967803	0.000000	0.566512	0.000000	0.000000	0.000000	2.003990	-0.170076	0.695839	0.000000	0.000000	4.000000	2.000000	0.000000
21773.013435	-0.113261	0.557068	0.238775	75.810173	-176.465942	-177.254501	4.982150	0.000000	0.422113	0.000000	0.000000	0.000000	2.043702	-0.146820	0.556872	0.000000	0.000000	4.000000	2.000000	0.000000
21773.016768	-0.113261	0.557068	0.238775	75.810173	-176.465942	-177.254501	4.982150	0.000000	0.422113	0.000000	0.000000	0.000000	2.043702	-0.146820	0.556872	0.000000	0.000000	4.000000	2.000000	0.000000
21773.020102	-0.113261	0.557068	0.238775	75.810173	-176.465942	-177.254501	4.982150	0.000000	0.422113	0.000000	0.000000	0.000000	2.043702	-0.146820	0.556872	0.000000	0.000000	4.000000	2.000000	0.000000
21773.023435	-0.106323	0.556692	0.240131	76.653038	-173.661789	-173.579788	4.992307	0.000000	0.277253	0.000000	0.000000	0.000000	2.081245	-0.112807	0.406600	0.000000	0.000000	4.000000	2.000000	0.000000
21773.026768	-0.106323	0.556692	0.240131	76.653038	-173.661789	-173.579788	4.992307	0.000000	0.277253	0.000000	0.000000	0.000000	2.081245	-0.112807	0.406600	0.000000	0.000000	4.000000	2.000000	0.000000
21773.030102	-0.106323	0.556692	0.240131	76.653038	-173.661789	-173.579788	4.992307	0.000000	0.277253	0.000000	0.000000	0.000000	2.081245	-0.112807	0.406600	0.000000	0.000000	4.000000	2.000000	0.000000
21773.033435	-0.099144	0.556452	0.241014	77.461731	-171.612839	-170.657074	4.998268	0.000000	0.131615	0.000000	0.000000	0.000000	2.153886	-0.072101	0.265031	0.000000	0.000000	4.000000	2.000000	0.000000
21773.036768	-0.099144	0.556452	0.241014	77.461731	-171.612839	-170.657074	4.998268	0.000000	0.131615	0.000000	0.000000	0.000000	2.153886	-0.072101	0.265031	0.000000	0.000000	4.000000	2.000000	0.000000
21773.040102	-0.099144	0.556452	0.241014	77.461731	-171.612839	-170.657074	4.998268	0.000000	0.131615	0.000000	0.000000	0.000000	2.153886	-0.072101	0.265031	0.000000	0.000000	4.000000	2.000000	0.000000
21773.043435	-0.091871	0.556390	0.241426	78.225304	-169.949524	-168.212692	4.999968	0.000000	-0.017768	0.000000	0.000000	0.000000	2.181778	-0.018478	0.123616	0.000000	0.000000	4.000000	2.000000	0.000000
21773.046768	-0.091871	0.556390	0.241426	78.225304	-169.949524	-168.212692	4.999968	0.000000	-0.017768	0.000000	0.000000	0.000000	2.181778	-0.018478	0.123616	0.000000	0.000000	4.000000	2.000000	0.000000
21773.050102	-0.091871	0.556390	0.241426	78.225304	-169.949524	-168.212692	4.999968	0.000000	-0.017768	0.000000	0.000000	0.000000	2.181778	-0.018478	0.123616	0.000000	0.000000	4.000000	2.000000	0.000000
21773.053435	-0.084593	0.556477	0.241422	78.904205	-167.870209	-165.194336	4.997168	0.000000	-0.168259	0.000000	0.000000	0.000000	2.183434	0.026013	-0.001243	0.000000	0.000000	4.000000	2.000000	0.000000
21773.056768	-0.084593	0.556477	0.241422	78.904205	-167.870209	-165.194336	4.997168	0.000000	-0.168259	0.000000	0.000000	0.000000	2.183434	0.026013	-0.001243	0.000000	0.000000	4.000000	2.000000	0.000000
21773.060102	-0.084593	0.556477	0.241422	78.904205	-167.870209	-165.194336	4.997168	0.000000	-0.168259	0.000000	0.000000	0.000000	2.183434	0.026013	-0.001243	0.000000	0.000000	4.000000	2.000000	0.000000
21773.063435	-0.077379	0.556642	0.240923	79.409363	-164.648575	-161.104340	4.989849	0.000000	-0.318444	0.000000	0.000000	0.000000	2.164236	0.049507	-0.149707	0.000000	0.000000	4.000000	2.000000	0.000000
21773.066768	-0.077379	0.556642	0.240923	79.409363	-164.648575	-161.104340	4.989849	0.000000	-0.318444	0.000000	0.000000	0.000000	2.164236	0.049507	-0.149707	0.000000	0.000000	4.000000	2.000000	0.000000
21773.070102	-0.077379	0.556642	0.240923	79.409363	-164.648575	-161.104340	4.989849	0.000000	-0.318444	0.000000	0.000000	0.000000	2.164236	0.049507	-0.149707	0.000000	0.000000	4.000000	2.000000	0.000000
21773.073435	-0.070387	0.556863	0.240044	79.723984	-160.123505	-155.963791	4.978104	0.000000	-0.467415	0.000000	0.000000	0.000000	2.097607	0.066369	-0.263539	0.000000	0.000000	4.000000	2.000000	0.000000
21773.076768	-0.070387	0.556863	0.240044	79.723984	-160.123505	-155.963791	4.978104	0.000000	-0.467415	0.000000	0.000000	0.000000	2.097607	0.066369	-0.263539	0.000000	0.000000	4.000000	2.000000	0.000000
21773.080102	-0.070387	0.556863	0.240044	79.723984	-160.123505	-155.963791	4.978104	0.000000	-0.467415	0.000000	0.000000	0.000000	2.097607	0.066369	-0.263539	0.000000	0.000000	4.000000	2.000000	0.000000
21773.083435	-0.063521	0.557152	0.238750	79.851128	-154.958206	-150.350327	4.962381	0.000000	-0.612189	0.000000	0.000000	0.000000	2.059721	0.086437	-0.388397	0.000000	0.000000	4.000000	2.000000	0.000000
21773.086768	-0.063521	0.557152	0.238750	79.851128	-154.958206	-150.350327	4.962381	0.000000	-0.612189	0.000000	0.000000	0.000000	2.059721	0.086437	-0.388397	0.000000	0.000000	4.000000	2.000000	0.000000
21773.090102	-0.063521	0.557152	0.238750	79.851128	-154.958206	-150.350327	4.962381	0.000000	-0.612189	0.000000	0.000000	0.000000	2.059721	0.086437	-0.388397	0.000000	0.000000	4.000000	2.000000	0.000000
21773.093435	-0.056655	0.557479	0.237005	79.833565	-150.180420	-144.757294	4.942639	0.000000	-0.755195	0.000000	0.000000	0.000000	2.059699	0.098107	-0.523448	0.000000	0.000000	4.000000	2.000000	0.000000
21773.096768	-0.056655	0.557479	0.237005	79.833565	-150.180420	-144.757294	4.942639	0.000000	-0.755195	0.000000	0.000000	0.000000	2.059699	0.098107	-0.523448	0.000000	0.000000	4.000000	2.000000	0.000000
21773.100102	-0.056655	0.557479	0.237005	79.833565	-150.180420	-144.757294	4.942639	0.000000	-0.755195	0.000000	0.000000	0.000000	2.059699	0.098107	-0.523448	0.000000	0.000000	4.000000	2.000000	0.000000
21773.103435	-0.049905	0.557969	0.234876	79.764343	-146.689819	-140.212677	4.918423	0.000000	-0.899507	0.000000	0.000000	0.000000	2.025018	0.147190	-0.638696	0.000000	0.000000	4.000000	2.000000	0.000000
21773.106768	-0.049905	0.557969	0.234876	79.764343	-146.689819	-140.212677	4.918423	0.000000	-0.899507	0.000000	0.000000	0.000000	2.025018	0.147190	-0.638696	0.000000	0.000000	4.000000	2.000000	0.000000
21773.110102	-0.049905	0.557969	0.234876	79.764343	-146.689819	-140.212677	4.918423	0.000000	-0.899507	0.000000	0.000000	0.000000	2.025018	0.147190	-0.638696	0.000000	0.000000	4.000000	2.000000	0.000000
21773.113435	-0.043143	0.558589	0.232293	79.736244	-145.230560	-137.743729	4.890016	0.000000	-1.042951	0.000000	0.000000	0.000000	2.028597	0.185915	-0.775007	0.000000	0.000000	4.000000	2.000000	0.000000
21773.116768	-0.043143	0.558589	0.232293	79.736244	-145.230560	-137.743729	4.890016	0.000000	-1.042951	0.000000	0.000000	0.000000	2.028597	0.185915	-0.775007	0.000000	0.000000	4.000000	2.000000	0.000000
21773.120102	-0.043143	0.558589	0.232293	79.736244	-145.230560	-137.743729	4.890016	0.000000	-1.042951	0.000000	0.000000	0.000000	2.028597	0.185915	-0.775007	0.000000	0.000000	4.000000	2.000000	0.000000
21773.123435	-0.036380	0.559312	0.229234	79.712852	-145.007126	-136.431976	4.856637	0.000000	-1.188727	0.000000	0.000000	0.000000	2.028840	0.216781	-0.917478	0.000000	0.000000	4.000000	2.000000	0.000000
21773.126768	-0.036380	0.559312	0.229234	79.712852	-145.007126	-136.431976	4.856637	0.000000	-1.188727	0.000000	0.000000	0.000000	2.028840	0.216781	-0.917478	0.000000	0.000000	4.000000	2.000000	0.000000
21773.130102	-0.036380	0.559312	0.229234	79.712852	-145.007126	-136.431976	4.856637	0.000000	-1.188727	0.000000	0.000000	0.000000	2.028840	0.216781	-0.917478	0.000000	0.000000	4.000000	2.000000	0.000000
21773.133435	-0.029792	0.560152	0.225699	79.599152	-144.885254	-134.964905	4.817896	0.000000	-1.337113	0.000000	0.000000	0.000000	1.976527	0.252269	-1.060476	0.000000	0.000000	4.000000	2.000000	0.000000
21773.136768	-0.029792	0.560152	0.225699	79.599152	-144.885254	-134.964905	4.817896	0.000000	-1.337113	0.000000	0.000000	0.000000	1.976527	0.252269	-1.060476	0.000000	0.000000	4.000000	2.000000	0.000000
21773.140102	-0.029792	0.560152	0.225699	79.599152	-144.885254	-134.964905	4.817896	0.000000	-1.337113	0.000000	0.000000	0.000000	1.976527	0.252269	-1.060476	0.000000	0.000000	4.000000	2.000000	0.000000
21773.143435	-0.023453	0.561073	0.221720	79.420174	-144.900436	-133.517014	4.774342	0.000000	-1.485147	0.000000	0.000000	0.000000	1.901576	0.276158	-1.193749	0.000000	0.000000	4.000000	2.000000	0.000000
21773.146768	-0.023453	0.561073	0.221720	79.420174	-144.900436	-133.517014	4.774342	0.000000	-1.485147	0.000000	0.000000	0.000000	1.901576	0.276158	-1.193749	0.000000	0.000000	4.000000	2.000000	0.000000
21773.150102	-0.023453	0.561073	0.221720	79.420174	-144.900436	-133.517014	4.774342	0.000000	-1.485147	0.000000	0.000000	0.000000	1.901576	0.276158	-1.193749	0.000000	0.000000	4.000000	2.000000	0.000000
21773.153435	-0.017373	0.561977	0.217326	79.133659	-144.705460	-132.143692	4.726265	0.000000	-1.631692	0.000000	0.000000	0.000000	1.824242	0.271269	-1.318250	0.000000	0.000000	4.000000	2.000000	0.000000
21773.156768	-0.017373	0.561977	0.217326	79.133659	-144.705460	-132.143692	4.726265	0.000000	-1.631692	0.000000	0.000000	0.000000	1.824242	0.271269	-1.318250	0.000000	0.000000	4.000000	2.000000	0.000000
21773.160102	-0.017373	0.561977	0.217326	79.133659	-144.705460	-132.143692	4.726265	0.000000	-1.631692	0.000000	0.000000	0.000000	1.824242	0.271269	-1.318250	0.000000	0.000000	4.000000	2.000000	0.000000
21773.163435	-0.011779	0.562871	0.212578	78.761749	-144.086334	-130.507355	4.673608	0.000000	-1.776905	0.000000	0.000000	0.000000	1.678037	0.268129	-1.424421	0.000000	0.000000	4.000000	2.000000	0.000000
21773.166768	-0.011779	0.562871	0.212578	78.761749	-144.086334	-130.507355	4.673608	0.000000	-1.776905	0.000000	0.000000	0.000000	1.678037	0.268129	-1.424421	0.000000	0.000000	4.000000	2.000000	0.000000
21773.170102	-0.011779	0.562871	0.212578	78.761749	-144.086334	-130.507355	4.673608	0.000000	-1.776905	0.000000	0.000000	0.000000	1.678037	0.268129	-1.424421	0.000000	0.000000	4.000000	2.000000	0.000000
21773.173435	-0.006545	0.563693	0.207475	78.343620	-143.211395	-128.669373	4.618105	0.000000	-1.916534	0.000000	0.000000	0.000000	1.570104	0.246568	-1.531007	0.000000	0.000000	4.000000	2.000000	0.000000
21773.176768	-0.006545	0.563693	0.207475	78.343620	-143.211395	-128.669373	4.618105	0.000000	-1.916534	0.000000	0.000000	0.000000	1.570104	0.246568	-1.531007	0.000000	0.000000	4.000000	2.000000	0.000000
21773.180102	-0.006545	0.563693	0.207475	78.343620	-143.211395	-128.669373	4.618105	0.000000	-1.916534	0.000000	0.000000	0.000000	1.570104	0.246568	-1.531007	0.000000	0.000000	4.000000	2.000000	0.000000
21773.183435	-0.001610	0.564419	0.202004	77.946938	-142.271225	-126.793488	4.558860	0.000000	-2.053483	0.000000	0.000000	0.000000	1.480693	0.217823	-1.641364	0.000000	0.000000	4.000000	2.000000	0.000000
21773.186768	-0.001610	0.564419	0.202004	77.946938	-142.271225	-126.793488	4.558860	0.000000	-2.053483	0.000000	0.000000	0.000000	1.480693	0.217823	-1.641364	0.000000	0.000000	4.000000	2.000000	0.000000
21773.190102	-0.001610	0.564419	0.202004	77.946938	-142.271225	-126.793488	4.558860	0.000000	-2.053483	0.000000	0.000000	0.000000	1.480693	0.217823	-1.641364	0.000000	0.000000	4.000000	2.000000	0.000000
21773.193435	0.003057	0.565200	0.196208	77.694450	-141.293274	-125.079483	4.495141	0.000000	-2.189455	0.000000	0.000000	0.000000	1.400015	0.234294	-1.738792	0.000000	0.000000	4.000000	2.000000	0.000000
21773.196768	0.003057	0.565200	0.196208	77.694450	-141.293274	-125.079483	4.495141	0.000000	-2.189455	0.000000	0.000000	0.000000	1.400015	0.234294	-1.738792	0.000000	0.000000	4.000000	2.000000	0.000000
21773.200102	0.003057	0.565200	0.196208	77.694450	-141.293274	-125.079483	4.495141	0.000000	-2.189455	0.000000	0.000000	0.000000	1.400015	0.234294	-1.738792	0.000000	0.000000	4.000000	2.000000	0.000000
21773.203435	0.007546	0.565944	0.190117	77.696030	-140.382462	-123.237595	4.426545	0.000000	-2.325016	0.000000	0.000000	0.000000	1.346643	0.223218	-1.827219	0.000000	0.000000	4.000000	2.000000	0.000000
21773.206768	0.007546	0.565944	0.190117	77.696030	-140.382462	-123.237595	4.426545	0.000000	-2.325016	0.000000	0.000000	0.000000	1.346643	0.223218	-1.827219	0.000000	0.000000	4.000000	2.000000	0.000000
21773.210102	0.007546	0.565944	0.190117	77.696030	-140.382462	-123.237595	4.426545	0.000000	-2.325016	0.000000	0.000000	0.000000	1.346643	0.223218	-1.827219	0.000000	0.000000	4.000000	2.000000	0.000000
21773.213435	0.011702	0.566653	0.183767	77.932358	-139.491104	-121.000504	4.351948	0.000000	-2.461819	0.000000	0.000000	0.000000	1.246860	0.212755	-1.905089	0.000000	0.000000	4.000000	2.000000	0.000000
21773.216768	0.011702	0.566653	0.183767	77.932358	-139.491104	-121.000504	4.351948	0.000000	-2.461819	0.000000	0.000000	0.000000	1.246860	0.212755	-1.905089	0.000000	0.000000	4.000000	2.000000	0.000000
21773.220102	0.011702	0.566653	0.183767	77.932358	-139.491104	-121.000504	4.351948	0.000000	-2.461819	0.000000	0.000000	0.000000	1.246860	0.212755	-1.905089	0.000000	0.000000	4.000000	2.000000	0.000000
21773.223435	0.015468	0.567365	0.177189	78.249245	-138.211746	-118.533806	4.272603	0.000000	-2.597087	0.000000	0.000000	0.000000	1.129921	0.213411	-1.973402	0.000000	0.000000	4.000000	2.000000	0.000000
21773.226768	0.015468	0.567365	0.177189	78.249245	-138.211746	-118.533806	4.272603	0.000000	-2.597087	0.000000	0.000000	0.000000	1.129921	0.213411	-1.973402	0.000000	0.000000	4.000000	2.000000	0.000000
21773.230102	0.015468	0.567365	0.177189	78.249245	-138.211746	-118.533806	4.272603	0.000000	-2.597087	0.000000	0.000000	0.000000	1.129921	0.213411	-1.973402	0.000000	0.000000	4.000000	2.000000	0.000000
21773.233435	0.018879	0.568033	0.170356	78.599731	-136.751678	-116.187378	4.189021	0.000000	-2.729855	0.000000	0.000000	0.000000	1.023247	0.200571	-2.049864	0.000000	0.000000	4.000000	2.000000	0.000000
21773.236768	0.018879	0.568033	0.170356	78.599731	-136.751678	-116.187378	4.189021	0.000000	-2.729855	0.000000	0.000000	0.000000	1.023247	0.200571	-2.049864	0.000000	0.000000	4.000000	2.000000	0.000000
21773.240102	0.018879	0.568033	0.170356	78.599731	-136.751678	-116.187378	4.189021	0.000000	-2.729855	0.000000	0.000000	0.000000	1.023247	0.200571	-2.049864	0.000000	0.000000	4.000000	2.000000	0.000000
21773.243435	0.021821	0.568655	0.163273	78.954079	-135.221817	-113.962128	4.100338	0.000000	-2.861334	0.000000	0.000000	0.000000	0.882546	0.186579	-2.124778	0.000000	0.000000	4.000000	2.000000	0.000000
21773.246768	0.021821	0.568655	0.163273	78.954079	-135.221817	-113.962128	4.100338	0.000000	-2.861334	0.000000	0.000000	0.000000	0.882546	0.186579	-2.124778	0.000000	0.000000	4.000000	2.000000	0.000000
21773.250102	0.021821	0.568655	0.163273	78.954079	-135.221817	-113.962128	4.100338	0.000000	-2.861334	0.000000	0.000000	0.000000	0.882546	0.186579	-2.124778	0.000000	0.000000	4.000000	2.000000	0.000000
21773.253435	0.024332	0.569193	0.155948	79.309143	-133.632187	-111.653885	4.007455	0.000000	-2.990034	0.000000	0.000000	0.000000	0.753392	0.161321	-2.197603	0.000000	0.000000	4.000000	2.000000	0.000000
21773.256768	0.024332	0.569193	0.155948	79.309143	-133.632187	-111.653885	4.007455	0.000000	-2.990034	0.000000	0.000000	0.000000	0.753392	0.161321	-2.197603	0.000000	0.000000	4.000000	2.000000	0.000000
21773.260102	0.024332	0.569193	0.155948	79.309143	-133.632187	-111.653885	4.007455	0.000000	-2.990034	0.000000	0.000000	0.000000	0.753392	0.161321	-2.197603	0.000000	0.000000	4.000000	2.000000	0.000000
21773.263435	0.026423	0.569663	0.148396	79.671333	-131.936295	-109.179459	3.909547	0.000000	-3.116960	0.000000	0.000000	0.000000	0.627140	0.141133	-2.265653	0.000000	0.000000	4.000000	2.000000	0.000000
21773.266768	0.026423	0.569663	0.148396	79.671333	-131.936295	-109.179459	3.909547	0.000000	-3.116960	0.000000	0.000000	0.000000	0.627140	0.141133	-2.265653	0.000000	0.000000	4.000000	2.000000	0.000000
21773.270102	0.026423	0.569663	0.148396	79.671333	-131.936295	-109.179459	3.909547	0.000000	-3.116960	0.000000	0.000000	0.000000	0.627140	0.141133	-2.265653	0.000000	0.000000	4.000000	2.000000	0.000000
21773.273435	0.027993	0.570031	0.140723	80.056038	-130.056580	-106.535362	3.806068	0.000000	-3.242506	0.000000	0.000000	0.000000	0.471241	0.110389	-2.301736	0.000000	0.000000	4.000000	2.000000	0.000000
21773.276768	0.027993	0.570031	0.140723	80.056038	-130.056580	-106.535362	3.806068	0.000000	-3.242506	0.000000	0.000000	0.000000	0.471241	0.110389	-2.301736	0.000000	0.000000	4.000000	2.000000	0.000000
21773.280102	0.027993	0.570031	0.140723	80.056038	-130.056580	-106.535362	3.806068	0.000000	-3.242506	0.000000	0.000000	0.000000	0.471241	0.110389	-2.301736	0.000000	0.000000	4.000000	2.000000	0.000000
21773.283435	0.028952	0.570343	0.133007	80.477028	-127.859123	-103.640289	3.698870	0.000000	-3.364277	0.000000	0.000000	0.000000	0.287562	0.093556	-2.314965	0.000000	0.000000	4.000000	2.000000	0.000000
21773.286768	0.028952	0.570343	0.133007	80.477028	-127.859123	-103.640289	3.698870	0.000000	-3.364277	0.000000	0.000000	0.000000	0.287562	0.093556	-2.314965	0.000000	0.000000	4.000000	2.000000	0.000000
21773.290102	0.028952	0.570343	0.133007	80.477028	-127.859123	-103.640289	3.698870	0.000000	-3.364277	0.000000	0.000000	0.000000	0.287562	0.093556	-2.314965	0.000000	0.000000	4.000000	2.000000	0.000000
21773.293435	0.029434	0.570529	0.125316	80.916695	-125.377319	-100.675674	3.589826	0.000000	-3.480396	0.000000	0.000000	0.000000	0.144618	0.055903	-2.307252	0.000000	0.000000	4.000000	2.000000	0.000000
21773.296768	0.029434	0.570529	0.125316	80.916695	-125.377319	-100.675674	3.589826	0.000000	-3.480396	0.000000	0.000000	0.000000	0.144618	0.055903	-2.307252	0.000000	0.000000	4.000000	2.000000	0.000000
21773.300102	0.029434	0.570529	0.125316	80.916695	-125.377319	-100.675674	3.589826	0.000000	-3.480396	0.000000	0.000000	0.000000	0.144618	0.055903	-2.307252	0.000000	0.000000	4.000000	2.000000	0.000000
21773.303435	0.029434	0.570659	0.117740	81.411766	-122.976768	-97.817574	3.477922	0.000000	-3.592221	0.000000	0.000000	0.000000	0.000090	0.039025	-2.272606	0.000000	0.000000	4.000000	2.000000	0.000000
21773.306768	0.029434	0.570659	0.117740	81.411766	-122.976768	-97.817574	3.477922	0.000000	-3.592221	0.000000	0.000000	0.000000	0.000090	0.039025	-2.272606	0.000000	0.000000	4.000000	2.000000	0.000000
21773.310102	0.029434	0.570659	0.117740	81.411766	-122.976768	-97.817574	3.477922	0.000000	-3.592221	0.000000	0.000000	0.000000	0.000090	0.039025	-2.272606	0.000000	0.000000	4.000000	2.000000	0.000000
21773.313435	0.029132	0.570748	0.110255	82.014801	-121.083626	-95.309990	3.364501	0.000000	-3.698666	0.000000	0.000000	0.000000	-0.090656	0.026558	-2.245573	0.000000	0.000000	4.000000	2.000000	0.000000
21773.316768	0.029132	0.570748	0.110255	82.014801	-121.083626	-95.309990	3.364501	0.000000	-3.698666	0.000000	0.000000	0.000000	-0.090656	0.026558	-2.245573	0.000000	0.000000	4.000000	2.000000	0.000000
21773.320102	0.029132	0.570748	0.110255	82.014801	-121.083626	-95.309990	3.364501	0.000000	-3.698666	0.000000	0.000000	0.000000	-0.090656	0.026558	-2.245573	0.000000	0.000000	4.000000	2.000000	0.000000
21773.323435	0.028671	0.570808	0.102835	82.646141	-119.386459	-92.909019	3.246658	0.000000	-3.802528	0.000000	0.000000	0.000000	-0.138273	0.018113	-2.226104	0.000000	0.000000	4.000000	2.000000	0.000000
21773.326768	0.028671	0.570808	0.102835	82.646141	-119.386459	-92.909019	3.246658	0.000000	-3.802528	0.000000	0.000000	0.000000	-0.138273	0.018113	-2.226104	0.000000	0.000000	4.000000	2.000000	0.000000
21773.330102	0.028671	0.570808	0.102835	82.646141	-119.386459	-92.909019	3.246658	0.000000	-3.802528	0.000000	0.000000	0.000000	-0.138273	0.018113	-2.226104	0.000000	0.000000	4.000000	2.000000	0.000000
21773.333435	0.027903	0.570899	0.095539	83.250641	-117.547668	-90.512375	3.121581	0.000000	-3.905859	0.000000	0.000000	0.000000	-0.230432	0.027191	-2.188760	0.000000	0.000000	4.000000	2.000000	0.000000
21773.336768	0.027903	0.570899	0.095539	83.250641	-117.547668	-90.512375	3.121581	0.000000	-3.905859	0.000000	0.000000	0.000000	-0.230432	0.027191	-2.188760	0.000000	0.000000	4.000000	2.000000	0.000000
21773.340102	0.027903	0.570899	0.095539	83.250641	-117.547668	-90.512375	3.121581	0.000000	-3.905859	0.000000	0.000000	0.000000	-0.230432	0.027191	-2.188760	0.000000	0.000000	4.000000	2.000000	0.000000
21773.343435	0.026710	0.571031	0.088355	83.764572	-115.368454	-87.914085	2.992207	0.000000	-4.005833	0.000000	0.000000	0.000000	-0.358026	0.039562	-2.155208	0.000000	0.000000	4.000000	2.000000	0.000000
21773.346768	0.026710	0.571031	0.088355	83.764572	-115.368454	-87.914085	2.992207	0.000000	-4.005833	0.000000	0.000000	0.000000	-0.358026	0.039562	-2.155208	0.000000	0.000000	4.000000	2.000000	0.000000
21773.350102	0.026710	0.571031	0.088355	83.764572	-115.368454	-87.914085	2.992207	0.000000	-4.005833	0.000000	0.000000	0.000000	-0.358026	0.039562	-2.155208	0.000000	0.000000	4.000000	2.000000	0.000000
21773.353435	0.025059	0.571134	0.081321	84.153336	-112.509445	-84.807854	2.859878	0.000000	-4.101353	0.000000	0.000000	0.000000	-0.495316	0.030917	-2.110043	0.000000	0.000000	4.000000	2.000000	0.000000
21773.356768	0.025059	0.571134	0.081321	84.153336	-112.509445	-84.807854	2.859878	0.000000	-4.101353	0.000000	0.000000	0.000000	-0.495316	0.030917	-2.110043	0.000000	0.000000	4.000000	2.000000	0.000000
21773.360102	0.025059	0.571134	0.081321	84.153336	-112.509445	-84.807854	2.859878	0.000000	-4.101353	0.000000	0.000000	0.000000	-0.495316	0.030917	-2.110043	0.000000	0.000000	4.000000	2.000000	0.000000
21773.363435	0.022839	0.571242	0.074376	84.416328	-109.259354	-81.353218	2.725725	0.000000	-4.191710	0.000000	0.000000	0.000000	-0.665852	0.032336	-2.083665	0.000000	0.000000	4.000000	2.000000	0.000000
21773.366768	0.022839	0.571242	0.074376	84.416328	-109.259354	-81.353218	2.725725	0.000000	-4.191710	0.000000	0.000000	0.000000	-0.665852	0.032336	-2.083665	0.000000	0.000000	4.000000	2.000000	0.000000
21773.370102	0.022839	0.571242	0.074376	84.416328	-109.259354	-81.353218	2.725725	0.000000	-4.191710	0.000000	0.000000	0.000000	-0.665852	0.032336	-2.083665	0.000000	0.000000	4.000000	2.000000	0.000000
21773.373435	0.020251	0.571306	0.067559	84.604492	-105.967064	-77.857567	2.589670	0.000000	-4.277102	0.000000	0.000000	0.000000	-0.776524	0.019178	-2.044979	0.000000	0.000000	4.000000	2.000000	0.000000
21773.376768	0.020251	0.571306	0.067559	84.604492	-105.967064	-77.857567	2.589670	0.000000	-4.277102	0.000000	0.000000	0.000000	-0.776524	0.019178	-2.044979	0.000000	0.000000	4.000000	2.000000	0.000000
21773.380102	0.020251	0.571306	0.067559	84.604492	-105.967064	-77.857567	2.589670	0.000000	-4.277102	0.000000	0.000000	0.000000	-0.776524	0.019178	-2.044979	0.000000	0.000000	4.000000	2.000000	0.000000
21773.383435	0.017480	0.571413	0.060845	84.792747	-102.996880	-74.618736	2.449052	0.000000	-4.359145	0.000000	0.000000	0.000000	-0.831212	0.032346	-2.014273	0.000000	0.000000	4.000000	2.000000	0.000000
21773.386768	0.017480	0.571413	0.060845	84.792747	-102.996880	-74.618736	2.449052	0.000000	-4.359145	0.000000	0.000000	0.000000	-0.831212	0.032346	-2.014273	0.000000	0.000000	4.000000	2.000000	0.000000
21773.390102	0.017480	0.571413	0.060845	84.792747	-102.996880	-74.618736	2.449052	0.000000	-4.359145	0.000000	0.000000	0.000000	-0.831212	0.032346	-2.014273	0.000000	0.000000	4.000000	2.000000	0.000000
21773.393435	0.014564	0.571601	0.054392	84.982101	-100.030632	-71.337318	2.299482	0.000000	-4.439863	0.000000	0.000000	0.000000	-0.874795	0.056139	-1.935846	0.000000	0.000000	4.000000	2.000000	0.000000
21773.396768	0.014564	0.571601	0.054392	84.982101	-100.030632	-71.337318	2.299482	0.000000	-4.439863	0.000000	0.000000	0.000000	-0.874795	0.056139	-1.935846	0.000000	0.000000	4.000000	2.000000	0.000000
21773.400102	0.014564	0.571601	0.054392	84.982101	-100.030632	-71.337318	2.299482	0.000000	-4.439863	0.000000	0.000000	0.000000	-0.874795	0.056139	-1.935846	0.000000	0.000000	4.000000	2.000000	0.000000
21773.403435	0.011485	0.571933	0.048295	85.110558	-96.298477	-67.300217	2.144455	0.000000	-4.516782	0.000000	0.000000	0.000000	-0.923686	0.099710	-1.829183	0.000000	0.000000	4.000000	2.000000	0.000000
21773.406768	0.011485	0.571933	0.048295	85.110558	-96.298477	-67.300217	2.144455	0.000000	-4.516782	0.000000	0.000000	0.000000	-0.923686	0.099710	-1.829183	0.000000	0.000000	4.000000	2.000000	0.000000
21773.410102	0.011485	0.571933	0.048295	85.110558	-96.298477	-67.300217	2.144455	0.000000	-4.516782	0.000000	0.000000	0.000000	-0.923686	0.099710	-1.829183	0.000000	0.000000	4.000000	2.000000	0.000000
21773.413435	0.008105	0.572367	0.042675	85.181145	-91.429138	-62.112633	1.987506	0.000000	-4.588008	0.000000	0.000000	0.000000	-1.013934	0.130338	-1.686033	0.000000	0.000000	4.000000	2.000000	0.000000
21773.416768	0.008105	0.572367	0.042675	85.181145	-91.429138	-62.112633	1.987506	0.000000	-4.588008	0.000000	0.000000	0.000000	-1.013934	0.130338	-1.686033	0.000000	0.000000	4.000000	2.000000	0.000000
21773.420102	0.008105	0.572367	0.042675	85.181145	-91.429138	-62.112633	1.987506	0.000000	-4.588008	0.000000	0.000000	0.000000	-1.013934	0.130338	-1.686033	0.000000	0.000000	4.000000	2.000000	0.000000
21773.423435	0.004287	0.572864	0.037523	85.176147	-85.411736	-55.757416	1.835893	0.000000	-4.650752	0.000000	0.000000	0.000000	-1.145438	0.149121	-1.545676	0.000000	0.000000	4.000000	2.000000	0.000000
21773.426768	0.004287	0.572864	0.037523	85.176147	-85.411736	-55.757416	1.835893	0.000000	-4.650752	0.000000	0.000000	0.000000	-1.145438	0.149121	-1.545676	0.000000	0.000000	4.000000	2.000000	0.000000
21773.430102	0.004287	0.572864	0.037523	85.176147	-85.411736	-55.757416	1.835893	0.000000	-4.650752	0.000000	0.000000	0.000000	-1.145438	0.149121	-1.545676	0.000000	0.000000	4.000000	2.000000	0.000000
21773.433435	-0.000034	0.573376	0.032782	85.078125	-79.316719	-49.287388	1.692764	0.000000	-4.704737	0.000000	0.000000	0.000000	-1.296263	0.153579	-1.422212	0.000000	0.000000	4.000000	2.000000	0.000000
21773.436768	-0.000034	0.573376	0.032782	85.078125	-79.316719	-49.287388	1.692764	0.000000	-4.704737	0.000000	0.000000	0.000000	-1.296263	0.153579	-1.422212	0.000000	0.000000	4.000000	2.000000	0.000000
21773.440102	-0.000034	0.573376	0.032782	85.078125	-79.316719	-49.287388	1.692764	0.000000	-4.704737	0.000000	0.000000	0.000000	-1.296263	0.153579	-1.422212	0.000000	0.000000	4.000000	2.000000	0.000000
21773.443435	-0.004736	0.573837	0.028376	84.970474	-73.737213	-43.225185	1.558009	0.000000	-4.751064	0.000000	0.000000	0.000000	-1.410616	0.138259	-1.321837	0.000000	0.000000	4.000000	2.000000	0.000000
21773.446768	-0.004736	0.573837	0.028376	84.970474	-73.737213	-43.225185	1.558009	0.000000	-4.751064	0.000000	0.000000	0.000000	-1.410616	0.138259	-1.321837	0.000000	0.000000	4.000000	2.000000	0.000000
21773.450102	-0.004736	0.573837	0.028376	84.970474	-73.737213	-43.225185	1.558009	0.000000	-4.751064	0.000000	0.000000	0.000000	-1.410616	0.138259	-1.321837	0.000000	0.000000	4.000000	2.000000	0.000000
21773.453435	-0.009655	0.574242	0.024194	84.865082	-68.757057	-37.680233	1.418785	0.000000	-4.763216	0.000000	0.000000	0.000000	-1.475741	0.121582	-1.254593	0.000000	0.000000	4.000000	2.000000	0.000000
21773.456768	-0.009655	0.574242	0.024194	84.865082	-68.757057	-37.680233	1.418785	0.000000	-4.763216	0.000000	0.000000	0.000000	-1.475741	0.121582	-1.254593	0.000000	0.000000	4.000000	2.000000	0.000000
21773.460102	-0.009655	0.574242	0.024194	84.865082	-68.757057	-37.680233	1.418785	0.000000	-4.763216	0.000000	0.000000	0.000000	-1.475741	0.121582	-1.254593	0.000000	0.000000	4.000000	2.000000	0.000000
21773.463435	-0.014792	0.574659	0.020259	84.712318	-64.453552	-32.784031	1.209686	0.000000	-4.517259	0.000000	0.000000	0.000000	-1.541221	0.125085	-1.180550	0.000000	0.000000	4.000000	2.000000	0.000000
21773.466768	-0.014792	0.574659	0.020259	84.712318	-64.453552	-32.784031	1.209686	0.000000	-4.517259	0.000000	0.000000	0.000000	-1.541221	0.125085	-1.180550	0.000000	0.000000	4.000000	2.000000	0.000000
21773.470102	-0.014792	0.574659	0.020259	84.712318	-64.453552	-32.784031	1.209686	0.000000	-4.517259	0.000000	0.000000	0.000000	-1.541221	0.125085	-1.180550	0.000000	0.000000	4.000000	2.000000	0.000000
21773.473435	-0.020287	0.575102	0.016599	84.534386	-60.816784	-28.511959	1.012928	0.000000	-4.260389	0.000000	0.000000	0.000000	-1.648376	0.132830	-1.097741	0.000000	0.000000	4.000000	2.000000	0.000000
21773.476768	-0.020287	0.575102	0.016599	84.534386	-60.816784	-28.511959	1.012928	0.000000	-4.260389	0.000000	0.000000	0.000000	-1.648376	0.132830	-1.097741	0.000000	0.000000	4.000000	2.000000	0.000000
21773.480102	-0.020287	0.575102	0.016599	84.534386	-60.816784	-28.511959	1.012928	0.000000	-4.260389	0.000000	0.000000	0.000000	-1.648376	0.132830	-1.097741	0.000000	0.000000	4.000000	2.000000	0.000000
21773.483435	-0.026234	0.575526	0.013277	84.338806	-57.754482	-25.174435	0.829971	0.000000	-3.985660	0.000000	0.000000	0.000000	-1.784180	0.127192	-0.996585	0.000000	0.000000	4.000000	2.000000	0.000000
21773.486768	-0.026234	0.575526	0.013277	84.338806	-57.754482	-25.174435	0.829971	0.000000	-3.985660	0.000000	0.000000	0.000000	-1.784180	0.127192	-0.996585	0.000000	0.000000	4.000000	2.000000	0.000000
21773.490102	-0.026234	0.575526	0.013277	84.338806	-57.754482	-25.174435	0.829971	0.000000	-3.985660	0.000000	0.000000	0.000000	-1.784180	0.127192	-0.996585	0.000000	0.000000	4.000000	2.000000	0.000000
21773.493435	-0.032632	0.576032	0.010494	84.137657	-54.967316	-23.540657	0.663874	0.000000	-3.688296	0.000000	0.000000	0.000000	-1.919323	0.151906	-0.835106	0.000000	0.000000	4.000000	2.000000	0.000000
21773.496768	-0.032632	0.576032	0.010494	84.137657	-54.967316	-23.540657	0.663874	0.000000	-3.688296	0.000000	0.000000	0.000000	-1.919323	0.151906	-0.835106	0.000000	0.000000	4.000000	2.000000	0.000000
21773.500102	-0.032632	0.576032	0.010494	84.137657	-54.967316	-23.540657	0.663874	0.000000	-3.688296	0.000000	0.000000	0.000000	-1.919323	0.151906	-0.835106	0.000000	0.000000	4.000000	2.000000	0.000000
21773.503435	-0.039386	0.576489	0.008231	84.049355	-51.646534	-21.100267	0.524689	0.000000	-3.368409	0.000000	0.000000	0.000000	-2.026318	0.137003	-0.678691	0.000000	0.000000	4.000000	2.000000	0.000000
21773.506768	-0.039386	0.576489	0.008231	84.049355	-51.646534	-21.100267	0.524689	0.000000	-3.368409	0.000000	0.000000	0.000000	-2.026318	0.137003	-0.678691	0.000000	0.000000	4.000000	2.000000	0.000000
21773.510102	-0.039386	0.576489	0.008231	84.049355	-51.646534	-21.100267	0.524689	0.000000	-3.368409	0.000000	0.000000	0.000000	-2.026318	0.137003	-0.678691	0.000000	0.000000	4.000000	2.000000	0.000000
21773.513435	-0.046501	0.576913	0.006518	84.122269	-47.014618	-16.251921	0.411574	0.000000	-3.030689	0.000000	0.000000	0.000000	-2.134433	0.127034	-0.513924	0.000000	0.000000	4.000000	2.000000	0.000000
21773.516768	-0.046501	0.576913	0.006518	84.122269	-47.014618	-16.251921	0.411574	0.000000	-3.030689	0.000000	0.000000	0.000000	-2.134433	0.127034	-0.513924	0.000000	0.000000	4.000000	2.000000	0.000000
21773.520102	-0.046501	0.576913	0.006518	84.122269	-47.014618	-16.251921	0.411574	0.000000	-3.030689	0.000000	0.000000	0.000000	-2.134433	0.127034	-0.513924	0.000000	0.000000	4.000000	2.000000	0.000000
21773.523435	-0.053745	0.577257	0.005226	84.312386	-40.801956	-10.063161	0.325920	0.000000	-2.674951	0.000000	0.000000	0.000000	-2.173110	0.103404	-0.387756	0.000000	0.000000	4.000000	2.000000	0.000000
21773.526768	-0.053745	0.577257	0.005226	84.312386	-40.801956	-10.063161	0.325920	0.000000	-2.674951	0.000000	0.000000	0.000000	-2.173110	0.103404	-0.387756	0.000000	0.000000	4.000000	2.000000	0.000000
21773.530102	-0.053745	0.577257	0.005226	84.312386	-40.801956	-10.063161	0.325920	0.000000	-2.674951	0.000000	0.000000	0.000000	-2.173110	0.103404	-0.387756	0.000000	0.000000	4.000000	2.000000	0.000000
21773.533435	-0.060956	0.577548	0.004299	84.574371	-32.862518	-2.763273	0.261294	0.000000	-2.312766	0.000000	0.000000	0.000000	-2.163299	0.087118	-0.277962	0.000000	0.000000	4.000000	2.000000	0.000000
21773.536768	-0.060956	0.577548	0.004299	84.574371	-32.862518	-2.763273	0.261294	0.000000	-2.312766	0.000000	0.000000	0.000000	-2.163299	0.087118	-0.277962	0.000000	0.000000	4.000000	2.000000	0.000000
21773.540102	-0.060956	0.577548	0.004299	84.574371	-32.862518	-2.763273	0.261294	0.000000	-2.312766	0.000000	0.000000	0.000000	-2.163299	0.087118	-0.277962	0.000000	0.000000	4.000000	2.000000	0.000000
21773.543435	-0.068393	0.577766	0.003687	84.906990	-24.013765	5.851514	0.214967	0.000000	-1.952216	0.000000	0.000000	0.000000	-2.231141	0.065643	-0.183791	0.000000	0.000000	4.000000	2.000000	0.000000
21773.546768	-0.068393	0.577766	0.003687	84.906990	-24.013765	5.851514	0.214967	0.000000	-1.952216	0.000000	0.000000	0.000000	-2.231141	0.065643	-0.183791	0.000000	0.000000	4.000000	2.000000	0.000000
21773.550102	-0.068393	0.577766	0.003687	84.906990	-24.013765	5.851514	0.214967	0.000000	-1.952216	0.000000	0.000000	0.000000	-2.231141	0.065643	-0.183791	0.000000	0.000000	4.000000	2.000000	0.000000
21773.553435	-0.076149	0.577968	0.003416	85.197067	-14.719997	15.009679	0.184335	0.000000	-1.580359	0.000000	0.000000	0.000000	-2.326905	0.060315	-0.081114	0.000000	0.000000	4.000000	2.000000	0.000000
21773.556768	-0.076149	0.577968	0.003416	85.197067	-14.719997	15.009679	0.184335	0.000000	-1.580359	0.000000	0.000000	0.000000	-2.326905	0.060315	-0.081114	0.000000	0.000000	4.000000	2.000000	0.000000
21773.560102	-0.076149	0.577968	0.003416	85.197067	-14.719997	15.009679	0.184335	0.000000	-1.580359	0.000000	0.000000	0.000000	-2.326905	0.060315	-0.081114	0.000000	0.000000	4.000000	2.000000	0.000000
21773.563435	-0.084050	0.578112	0.003628	85.386154	-5.967766	23.295895	0.170816	0.000000	-1.192541	0.000000	0.000000	0.000000	-2.370112	0.043379	0.063498	0.000000	0.000000	4.000000	2.000000	0.000000
21773.566768	-0.084050	0.578112	0.003628	85.386154	-5.967766	23.295895	0.170816	0.000000	-1.192541	0.000000	0.000000	0.000000	-2.370112	0.043379	0.063498	0.000000	0.000000	4.000000	2.000000	0.000000
21773.570102	-0.084050	0.578112	0.003628	85.386154	-5.967766	23.295895	0.170816	0.000000	-1.192541	0.000000	0.000000	0.000000	-2.370112	0.043379	0.063498	0.000000	0.000000	4.000000	2.000000	0.000000
21773.573435	-0.091950	0.578215	0.004364	85.472122	1.225416	29.390051	0.181399	0.000000	-0.797523	0.000000	0.000000	0.000000	-2.370167	0.030852	0.220933	0.000000	0.000000	4.000000	2.000000	0.000000
21773.576768	-0.091950	0.578215	0.004364	85.472122	1.225416	29.390051	0.181399	0.000000	-0.797523	0.000000	0.000000	0.000000	-2.370167	0.030852	0.220933	0.000000	0.000000	4.000000	2.000000	0.000000
21773.580102	-0.091950	0.578215	0.004364	85.472122	1.225416	29.390051	0.181399	0.000000	-0.797523	0.000000	0.000000	0.000000	-2.370167	0.030852	0.220933	0.000000	0.000000	4.000000	2.000000	0.000000
21773.583435	-0.099834	0.578271	0.005633	85.521408	7.495916	34.390881	0.218221	0.000000	-0.402495	0.000000	0.000000	0.000000	-2.365185	0.016761	0.380661	0.000000	0.000000	4.000000	2.000000	0.000000
21773.586768	-0.099834	0.578271	0.005633	85.521408	7.495916	34.390881	0.218221	0.000000	-0.402495	0.000000	0.000000	0.000000	-2.365185	0.016761	0.380661	0.000000	0.000000	4.000000	2.000000	0.000000
21773.590102	-0.099834	0.578271	0.005633	85.521408	7.495916	34.390881	0.218221	0.000000	-0.402495	0.000000	0.000000	0.000000	-2.365185	0.016761	0.380661	0.000000	0.000000	4.000000	2.000000	0.000000
21773.593435	-0.107634	0.578255	0.007437	85.601944	13.896275	40.051041	0.281665	0.000000	-0.008297	0.000000	0.000000	0.000000	-2.340096	-0.004865	0.541207	0.000000	0.000000	4.000000	2.000000	0.000000
21773.596768	-0.107634	0.578255	0.007437	85.601944	13.896275	40.051041	0.281665	0.000000	-0.008297	0.000000	0.000000	0.000000	-2.340096	-0.004865	0.541207	0.000000	0.000000	4.000000	2.000000	0.000000
21773.600102	-0.107634	0.578255	0.007437	85.601944	13.896275	40.051041	0.281665	0.000000	-0.008297	0.000000	0.000000	0.000000	-2.340096	-0.004865	0.541207	0.000000	0.000000	4.000000	2.000000	0.000000
21773.603435	-0.115202	0.578090	0.009660	85.760208	21.167215	46.628052	0.371866	0.000000	0.381719	0.000000	0.000000	0.000000	-2.270198	-0.049275	0.666813	0.000000	0.000000	4.000000	2.000000	0.000000
21773.606768	-0.115202	0.578090	0.009660	85.760208	21.167215	46.628052	0.371866	0.000000	0.381719	0.000000	0.000000	0.000000	-2.270198	-0.049275	0.666813	0.000000	0.000000	4.000000	2.000000	0.000000
21773.610102	-0.115202	0.578090	0.009660	85.760208	21.167215	46.628052	0.371866	0.000000	0.381719	0.000000	0.000000	0.000000	-2.270198	-0.049275	0.666813	0.000000	0.000000	4.000000	2.000000	0.000000
21773.613435	-0.122632	0.577815	0.012367	85.940544	29.756231	54.417286	0.483002	0.000000	0.760085	0.000000	0.000000	0.000000	-2.229104	-0.082537	0.811972	0.000000	0.000000	4.000000	2.000000	0.000000
21773.616768	-0.122632	0.577815	0.012367	85.940544	29.756231	54.417286	0.483002	0.000000	0.760085	0.000000	0.000000	0.000000	-2.229104	-0.082537	0.811972	0.000000	0.000000	4.000000	2.000000	0.000000
21773.620102	-0.122632	0.577815	0.012367	85.940544	29.756231	54.417286	0.483002	0.000000	0.760085	0.000000	0.000000	0.000000	-2.229104	-0.082537	0.811972	0.000000	0.000000	4.000000	2.000000	0.000000
21773.623435	-0.129951	0.577453	0.015527	86.075142	39.190125	62.999096	0.618330	0.000000	1.131602	0.000000	0.000000	0.000000	-2.195835	-0.108523	0.948035	0.000000	0.000000	4.000000	2.000000	0.000000
21773.626768	-0.129951	0.577453	0.015527	86.075142	39.190125	62.999096	0.618330	0.000000	1.131602	0.000000	0.000000	0.000000	-2.195835	-0.108523	0.948035	0.000000	0.000000	4.000000	2.000000	0.000000
21773.630102	-0.129951	0.577453	0.015527	86.075142	39.190125	62.999096	0.618330	0.000000	1.131602	0.000000	0.000000	0.000000	-2.195835	-0.108523	0.948035	0.000000	0.000000	4.000000	2.000000	0.000000
21773.633435	-0.137165	0.576968	0.019218	86.144814	48.821156	71.491020	0.776336	0.000000	1.497575	0.000000	0.000000	0.000000	-2.164174	-0.145588	1.107352	0.000000	0.000000	4.000000	2.000000	0.000000
21773.636768	-0.137165	0.576968	0.019218	86.144814	48.821156	71.491020	0.776336	0.000000	1.497575	0.000000	0.000000	0.000000	-2.164174	-0.145588	1.107352	0.000000	0.000000	4.000000	2.000000	0.000000
21773.640102	-0.137165	0.576968	0.019218	86.144814	48.821156	71.491020	0.776336	0.000000	1.497575	0.000000	0.000000	0.000000	-2.164174	-0.145588	1.107352	0.000000	0.000000	4.000000	2.000000	0.000000
21773.643435	-0.144264	0.576418	0.023385	86.128082	58.078388	79.531151	0.960895	0.000000	1.858271	0.000000	0.000000	0.000000	-2.129643	-0.165123	1.250172	0.000000	0.000000	4.000000	2.000000	0.000000
21773.646768	-0.144264	0.576418	0.023385	86.128082	58.078388	79.531151	0.960895	0.000000	1.858271	0.000000	0.000000	0.000000	-2.129643	-0.165123	1.250172	0.000000	0.000000	4.000000	2.000000	0.000000
21773.650102	-0.144264	0.576418	0.023385	86.128082	58.078388	79.531151	0.960895	0.000000	1.858271	0.000000	0.000000	0.000000	-2.129643	-0.165123	1.250172	0.000000	0.000000	4.000000	2.000000	0.000000
21773.653435	-0.151154	0.575772	0.028044	86.007378	66.806175	87.069916	1.169257	0.000000	2.213211	0.000000	0.000000	0.000000	-2.066904	-0.193805	1.397594	0.000000	0.000000	4.000000	2.000000	0.000000
21773.656768	-0.151154	0.575772	0.028044	86.007378	66.806175	87.069916	1.169257	0.000000	2.213211	0.000000	0.000000	0.000000	-2.066904	-0.193805	1.397594	0.000000	0.000000	4.000000	2.000000	0.000000
21773.660102	-0.151154	0.575772	0.028044	86.007378	66.806175	87.069916	1.169257	0.000000	2.213211	0.000000	0.000000	0.000000	-2.066904	-0.193805	1.397594	0.000000	0.000000	4.000000	2.000000	0.000000
21773.663435	-0.157792	0.575064	0.033157	85.719612	75.464897	94.443558	1.402189	0.000000	2.557695	0.000000	0.000000	0.000000	-1.991467	-0.212225	1.534061	0.000000	0.000000	4.000000	2.000000	0.000000
21773.666768	-0.157792	0.575064	0.033157	85.719612	75.464897	94.443558	1.402189	0.000000	2.557695	0.000000	0.000000	0.000000	-1.991467	-0.212225	1.534061	0.000000	0.000000	4.000000	2.000000	0.000000
21773.670102	-0.157792	0.575064	0.033157	85.719612	75.464897	94.443558	1.402189	0.000000	2.557695	0.000000	0.000000	0.000000	-1.991467	-0.212225	1.534061	0.000000	0.000000	4.000000	2.000000	0.000000
21773.673435	-0.163982	0.574267	0.038713	85.199760	84.455719	102.409950	1.657866	0.000000	2.889607	0.000000	0.000000	0.000000	-1.856825	-0.239182	1.666581	0.000000	0.000000	4.000000	2.000000	0.000000
21773.676768	-0.163982	0.574267	0.038713	85.199760	84.455719	102.409950	1.657866	0.000000	2.889607	0.000000	0.000000	0.000000	-1.856825	-0.239182	1.666581	0.000000	0.000000	4.000000	2.000000	0.000000
21773.680102	-0.163982	0.574267	0.038713	85.199760	84.455719	102.409950	1.657866	0.000000	2.889607	0.000000	0.000000	0.000000	-1.856825	-0.239182	1.666581	0.000000	0.000000	4.000000	2.000000	0.000000
21773.683435	-0.169739	0.573362	0.044670	84.453735	92.735619	109.971375	1.935630	0.000000	3.199078	0.000000	0.000000	0.000000	-1.727365	-0.271619	1.787367	0.000000	0.000000	4.000000	2.000000	0.000000
21773.686768	-0.169739	0.573362	0.044670	84.453735	92.735619	109.971375	1.935630	0.000000	3.199078	0.000000	0.000000	0.000000	-1.727365	-0.271619	1.787367	0.000000	0.000000	4.000000	2.000000	0.000000
21773.690102	-0.169739	0.573362	0.044670	84.453735	92.735619	109.971375	1.935630	0.000000	3.199078	0.000000	0.000000	0.000000	-1.727365	-0.271619	1.787367	0.000000	0.000000	4.000000	2.000000	0.000000
21773.693435	-0.175014	0.572395	0.051106	83.640411	99.148865	115.620750	2.233524	0.000000	3.486972	0.000000	0.000000	0.000000	-1.582370	-0.289893	1.930642	0.000000	0.000000	4.000000	2.000000	0.000000
21773.696768	-0.175014	0.572395	0.051106	83.640411	99.148865	115.620750	2.233524	0.000000	3.486972	0.000000	0.000000	0.000000	-1.582370	-0.289893	1.930642	0.000000	0.000000	4.000000	2.000000	0.000000
21773.700102	-0.175014	0.572395	0.051106	83.640411	99.148865	115.620750	2.233524	0.000000	3.486972	0.000000	0.000000	0.000000	-1.582370	-0.289893	1.930642	0.000000	0.000000	4.000000	2.000000	0.000000
21773.703435	-0.179797	0.571354	0.057918	82.949234	104.743660	120.383141	2.555298	0.000000	3.750700	0.000000	0.000000	0.000000	-1.434989	-0.312378	2.043643	0.000000	0.000000	4.000000	2.000000	0.000000
21773.706768	-0.179797	0.571354	0.057918	82.949234	104.743660	120.383141	2.555298	0.000000	3.750700	0.000000	0.000000	0.000000	-1.434989	-0.312378	2.043643	0.000000	0.000000	4.000000	2.000000	0.000000
21773.710102	-0.179797	0.571354	0.057918	82.949234	104.743660	120.383141	2.555298	0.000000	3.750700	0.000000	0.000000	0.000000	-1.434989	-0.312378	2.043643	0.000000	0.000000	4.000000	2.000000	0.000000
21773.713435	-0.184190	0.570201	0.065079	82.406174	110.275124	124.802628	2.895905	0.000000	3.989865	0.000000	0.000000	0.000000	-1.317836	-0.345839	2.148219	0.000000	0.000000	4.000000	2.000000	0.000000
21773.716768	-0.184190	0.570201	0.065079	82.406174	110.275124	124.802628	2.895905	0.000000	3.989865	0.000000	0.000000	0.000000	-1.317836	-0.345839	2.148219	0.000000	0.000000	4.000000	2.000000	0.000000
21773.720102	-0.184190	0.570201	0.065079	82.406174	110.275124	124.802628	2.895905	0.000000	3.989865	0.000000	0.000000	0.000000	-1.317836	-0.345839	2.148219	0.000000	0.000000	4.000000	2.000000	0.000000
21773.723435	-0.188181	0.568952	0.072542	81.923531	115.377197	128.632736	3.057909	0.000000	3.955905	0.000000	0.000000	0.000000	-1.197125	-0.374647	2.239085	0.000000	0.000000	4.000000	2.000000	0.000000
21773.726768	-0.188181	0.568952	0.072542	81.923531	115.377197	128.632736	3.057909	0.000000	3.955905	0.000000	0.000000	0.000000	-1.197125	-0.374647	2.239085	0.000000	0.000000	4.000000	2.000000	0.000000
21773.730102	-0.188181	0.568952	0.072542	81.923531	115.377197	128.632736	3.057909	0.000000	3.955905	0.000000	0.000000	0.000000	-1.197125	-0.374647	2.239085	0.000000	0.000000	4.000000	2.000000	0.000000
21773.733435	-0.191861	0.567595	0.080232	81.473152	119.912727	132.030258	3.176532	0.000000	3.861301	0.000000	0.000000	0.000000	-1.104064	-0.407351	2.306868	0.000000	0.000000	4.000000	2.000000	0.000000
21773.736768	-0.191861	0.567595	0.080232	81.473152	119.912727	132.030258	3.176532	0.000000	3.861301	0.000000	0.000000	0.000000	-1.104064	-0.407351	2.306868	0.000000	0.000000	4.000000	2.000000	0.000000
21773.740102	-0.191861	0.567595	0.080232	81.473152	119.912727	132.030258	3.176532	0.000000	3.861301	0.000000	0.000000	0.000000	-1.104064	-0.407351	2.306868	0.000000	0.000000	4.000000	2.000000	0.000000
21773.743435	-0.195159	0.566155	0.088162	81.004707	123.753029	134.754929	3.289129	0.000000	3.765851	0.000000	0.000000	0.000000	-0.989428	-0.431959	2.378998	0.000000	0.000000	4.000000	2.000000	0.000000
21773.746768	-0.195159	0.566155	0.088162	81.004707	123.753029	134.754929	3.289129	0.000000	3.765851	0.000000	0.000000	0.000000	-0.989428	-0.431959	2.378998	0.000000	0.000000	4.000000	2.000000	0.000000
21773.750102	-0.195159	0.566155	0.088162	81.004707	123.753029	134.754929	3.289129	0.000000	3.765851	0.000000	0.000000	0.000000	-0.989428	-0.431959	2.378998	0.000000	0.000000	4.000000	2.000000	0.000000
21773.753435	-0.197950	0.564616	0.096292	80.467972	126.657829	136.548172	3.398118	0.000000	3.667804	0.000000	0.000000	0.000000	-0.837274	-0.461680	2.439099	0.000000	0.000000	4.000000	2.000000	0.000000
21773.756768	-0.197950	0.564616	0.096292	80.467972	126.657829	136.548172	3.398118	0.000000	3.667804	0.000000	0.000000	0.000000	-0.837274	-0.461680	2.439099	0.000000	0.000000	4.000000	2.000000	0.000000
21773.760102	-0.197950	0.564616	0.096292	80.467972	126.657829	136.548172	3.398118	0.000000	3.667804	0.000000	0.000000	0.000000	-0.837274	-0.461680	2.439099	0.000000	0.000000	4.000000	2.000000	0.000000
21773.763435	-0.200196	0.562989	0.104507	79.789833	128.798355	137.822998	3.505239	0.000000	3.565572	0.000000	0.000000	0.000000	-0.673984	-0.487977	2.464541	0.000000	0.000000	4.000000	2.000000	0.000000
21773.766768	-0.200196	0.562989	0.104507	79.789833	128.798355	137.822998	3.505239	0.000000	3.565572	0.000000	0.000000	0.000000	-0.673984	-0.487977	2.464541	0.000000	0.000000	4.000000	2.000000	0.000000
21773.770102	-0.200196	0.562989	0.104507	79.789833	128.798355	137.822998	3.505239	0.000000	3.565572	0.000000	0.000000	0.000000	-0.673984	-0.487977	2.464541	0.000000	0.000000	4.000000	2.000000	0.000000
21773.773435	-0.201831	0.561305	0.112684	78.951454	131.150726	139.381317	3.609193	0.000000	3.460307	0.000000	0.000000	0.000000	-0.490327	-0.505383	2.452847	0.000000	0.000000	4.000000	2.000000	0.000000
21773.776768	-0.201831	0.561305	0.112684	78.951454	131.150726	139.381317	3.609193	0.000000	3.460307	0.000000	0.000000	0.000000	-0.490327	-0.505383	2.452847	0.000000	0.000000	4.000000	2.000000	0.000000
21773.780102	-0.201831	0.561305	0.112684	78.951454	131.150726	139.381317	3.609193	0.000000	3.460307	0.000000	0.000000	0.000000	-0.490327	-0.505383	2.452847	0.000000	0.000000	4.000000	2.000000	0.000000
21773.783435	-0.202754	0.559622	0.120865	78.024620	133.402542	140.819214	3.709661	0.000000	3.352374	0.000000	0.000000	0.000000	-0.276990	-0.504823	2.454515	0.000000	0.000000	4.000000	2.000000	0.000000
21773.786768	-0.202754	0.559622	0.120865	78.024620	133.402542	140.819214	3.709661	0.000000	3.352374	0.000000	0.000000	0.000000	-0.276990	-0.504823	2.454515	0.000000	0.000000	4.000000	2.000000	0.000000
21773.790102	-0.202754	0.559622	0.120865	78.024620	133.402542	140.819214	3.709661	0.000000	3.352374	0.000000	0.000000	0.000000	-0.276990	-0.504823	2.454515	0.000000	0.000000	4.000000	2.000000	0.000000
21773.793435	-0.202927	0.557923	0.129009	77.102783	135.540924	141.932678	3.809408	0.000000	3.238581	0.000000	0.000000	0.000000	-0.051812	-0.509523	2.443152	0.000000	0.000000	4.000000	2.000000	0.000000
21773.796768	-0.202927	0.557923	0.129009	77.102783	135.540924	141.932678	3.809408	0.000000	3.238581	0.000000	0.000000	0.000000	-0.051812	-0.509523	2.443152	0.000000	0.000000	4.000000	2.000000	0.000000
21773.800102	-0.202927	0.557923	0.129009	77.102783	135.540924	141.932678	3.809408	0.000000	3.238581	0.000000	0.000000	0.000000	-0.051812	-0.509523	2.443152	0.000000	0.000000	4.000000	2.000000	0.000000
21773.803435	-0.202545	0.556266	0.137017	76.255180	137.907516	143.256439	3.908487	0.000000	3.118289	0.000000	0.000000	0.000000	0.114454	-0.497179	2.402348	0.000000	0.000000	4.000000	2.000000	0.000000
21773.806768	-0.202545	0.556266	0.137017	76.255180	137.907516	143.256439	3.908487	0.000000	3.118289	0.000000	0.000000	0.000000	0.114454	-0.497179	2.402348	0.000000	0.000000	4.000000	2.000000	0.000000
21773.810102	-0.202545	0.556266	0.137017	76.255180	137.907516	143.256439	3.908487	0.000000	3.118289	0.000000	0.000000	0.000000	0.114454	-0.497179	2.402348	0.000000	0.000000	4.000000	2.000000	0.000000
21773.813435	-0.201598	0.554570	0.144887	75.485725	140.633713	145.065659	4.003048	0.000000	2.995932	0.000000	0.000000	0.000000	0.284225	-0.508708	2.361100	0.000000	0.000000	4.000000	2.000000	0.000000
21773.816768	-0.201598	0.554570	0.144887	75.485725	140.633713	145.065659	4.003048	0.000000	2.995932	0.000000	0.000000	0.000000	0.284225	-0.508708	2.361100	0.000000	0.000000	4.000000	2.000000	0.000000
21773.820102	-0.201598	0.554570	0.144887	75.485725	140.633713	145.065659	4.003048	0.000000	2.995932	0.000000	0.000000	0.000000	0.284225	-0.508708	2.361100	0.000000	0.000000	4.000000	2.000000	0.000000
21773.823435	-0.200073	0.552878	0.152616	74.753136	143.470505	146.974945	4.093812	0.000000	2.870662	0.000000	0.000000	0.000000	0.457361	-0.507624	2.318656	0.000000	0.000000	4.000000	2.000000	0.000000
21773.826768	-0.200073	0.552878	0.152616	74.753136	143.470505	146.974945	4.093812	0.000000	2.870662	0.000000	0.000000	0.000000	0.457361	-0.507624	2.318656	0.000000	0.000000	4.000000	2.000000	0.000000
21773.830102	-0.200073	0.552878	0.152616	74.753136	143.470505	146.974945	4.093812	0.000000	2.870662	0.000000	0.000000	0.000000	0.457361	-0.507624	2.318656	0.000000	0.000000	4.000000	2.000000	0.000000
21773.833435	-0.197914	0.551152	0.160152	74.091034	146.150925	148.718918	4.181258	0.000000	2.741730	0.000000	0.000000	0.000000	0.647731	-0.517902	2.260755	0.000000	0.000000	4.000000	2.000000	0.000000
21773.836768	-0.197914	0.551152	0.160152	74.091034	146.150925	148.718918	4.181258	0.000000	2.741730	0.000000	0.000000	0.000000	0.647731	-0.517902	2.260755	0.000000	0.000000	4.000000	2.000000	0.000000
21773.840102	-0.197914	0.551152	0.160152	74.091034	146.150925	148.718918	4.181258	0.000000	2.741730	0.000000	0.000000	0.000000	0.647731	-0.517902	2.260755	0.000000	0.000000	4.000000	2.000000	0.000000
21773.843435	-0.195053	0.549435	0.167508	73.644142	148.368317	150.238174	4.265893	0.000000	2.608094	0.000000	0.000000	0.000000	0.858485	-0.515226	2.206702	0.000000	0.000000	4.000000	2.000000	0.000000
21773.846768	-0.195053	0.549435	0.167508	73.644142	148.368317	150.238174	4.265893	0.000000	2.608094	0.000000	0.000000	0.000000	0.858485	-0.515226	2.206702	0.000000	0.000000	4.000000	2.000000	0.000000
21773.850102	-0.195053	0.549435	0.167508	73.644142	148.368317	150.238174	4.265893	0.000000	2.608094	0.000000	0.000000	0.000000	0.858485	-0.515226	2.206702	0.000000	0.000000	4.000000	2.000000	0.000000
21773.853435	-0.191521	0.547725	0.174597	73.541901	150.013229	151.232956	4.348645	0.000000	2.467647	0.000000	0.000000	0.000000	1.059566	-0.512925	2.126733	0.000000	0.000000	4.000000	2.000000	0.000000
21773.856768	-0.191521	0.547725	0.174597	73.541901	150.013229	151.232956	4.348645	0.000000	2.467647	0.000000	0.000000	0.000000	1.059566	-0.512925	2.126733	0.000000	0.000000	4.000000	2.000000	0.000000
21773.860102	-0.191521	0.547725	0.174597	73.541901	150.013229	151.232956	4.348645	0.000000	2.467647	0.000000	0.000000	0.000000	1.059566	-0.512925	2.126733	0.000000	0.000000	4.000000	2.000000	0.000000
21773.863435	-0.187307	0.546049	0.181273	73.658478	151.337143	151.910629	4.428478	0.000000	2.321333	0.000000	0.000000	0.000000	1.264156	-0.502621	2.003005	0.000000	0.000000	4.000000	2.000000	0.000000
21773.866768	-0.187307	0.546049	0.181273	73.658478	151.337143	151.910629	4.428478	0.000000	2.321333	0.000000	0.000000	0.000000	1.264156	-0.502621	2.003005	0.000000	0.000000	4.000000	2.000000	0.000000
21773.870102	-0.187307	0.546049	0.181273	73.658478	151.337143	151.910629	4.428478	0.000000	2.321333	0.000000	0.000000	0.000000	1.264156	-0.502621	2.003005	0.000000	0.000000	4.000000	2.000000	0.000000
21773.873435	-0.182666	0.544496	0.187489	73.902267	152.664261	152.569870	4.504746	0.000000	2.169623	0.000000	0.000000	0.000000	1.392127	-0.465887	1.864616	0.000000	0.000000	4.000000	2.000000	0.000000
21773.876768	-0.182666	0.544496	0.187489	73.902267	152.664261	152.569870	4.504746	0.000000	2.169623	0.000000	0.000000	0.000000	1.392127	-0.465887	1.864616	0.000000	0.000000	4.000000	2.000000	0.000000
21773.880102	-0.182666	0.544496	0.187489	73.902267	152.664261	152.569870	4.504746	0.000000	2.169623	0.000000	0.000000	0.000000	1.392127	-0.465887	1.864616	0.000000	0.000000	4.000000	2.000000	0.000000
21773.883435	-0.177659	0.543088	0.193177	74.179482	154.225311	153.426437	4.575033	0.000000	2.017195	0.000000	0.000000	0.000000	1.502319	-0.422411	1.706472	0.000000	0.000000	4.000000	2.000000	0.000000
21773.886768	-0.177659	0.543088	0.193177	74.179482	154.225311	153.426437	4.575033	0.000000	2.017195	0.000000	0.000000	0.000000	1.502319	-0.422411	1.706472	0.000000	0.000000	4.000000	2.000000	0.000000
21773.890102	-0.177659	0.543088	0.193177	74.179482	154.225311	153.426437	4.575033	0.000000	2.017195	0.000000	0.000000	0.000000	1.502319	-0.422411	1.706472	0.000000	0.000000	4.000000	2.000000	0.000000
21773.893435	-0.172320	0.541827	0.198422	74.518616	156.183304	154.625061	4.639165	0.000000	1.864980	0.000000	0.000000	0.000000	1.601628	-0.378386	1.573587	0.000000	0.000000	4.000000	2.000000	0.000000
21773.896768	-0.172320	0.541827	0.198422	74.518616	156.183304	154.625061	4.639165	0.000000	1.864980	0.000000	0.000000	0.000000	1.601628	-0.378386	1.573587	0.000000	0.000000	4.000000	2.000000	0.000000
21773.900102	-0.172320	0.541827	0.198422	74.518616	156.183304	154.625061	4.639165	0.000000	1.864980	0.000000	0.000000	0.000000	1.601628	-0.378386	1.573587	0.000000	0.000000	4.000000	2.000000	0.000000
21773.903435	-0.166668	0.540667	0.203248	74.998955	158.461060	156.094284	4.697701	0.000000	1.712193	0.000000	0.000000	0.000000	1.695626	-0.348173	1.447602	0.000000	0.000000	4.000000	2.000000	0.000000
21773.906768	-0.166668	0.540667	0.203248	74.998955	158.461060	156.094284	4.697701	0.000000	1.712193	0.000000	0.000000	0.000000	1.695626	-0.348173	1.447602	0.000000	0.000000	4.000000	2.000000	0.000000
21773.910102	-0.166668	0.540667	0.203248	74.998955	158.461060	156.094284	4.697701	0.000000	1.712193	0.000000	0.000000	0.000000	1.695626	-0.348173	1.447602	0.000000	0.000000	4.000000	2.000000	0.000000
21773.913435	-0.160699	0.539583	0.207728	75.660439	160.768707	157.586700	4.750945	0.000000	1.558370	0.000000	0.000000	0.000000	1.790791	-0.325072	1.344026	0.000000	0.000000	4.000000	2.000000	0.000000
21773.916768	-0.160699	0.539583	0.207728	75.660439	160.768707	157.586700	4.750945	0.000000	1.558370	0.000000	0.000000	0.000000	1.790791	-0.325072	1.344026	0.000000	0.000000	4.000000	2.000000	0.000000
21773.920102	-0.160699	0.539583	0.207728	75.660439	160.768707	157.586700	4.750945	0.000000	1.558370	0.000000	0.000000	0.000000	1.790791	-0.325072	1.344026	0.000000	0.000000	4.000000	2.000000	0.000000
21773.923435	-0.154321	0.538598	0.211864	76.444839	162.816040	158.865982	4.799308	0.000000	1.402369	0.000000	0.000000	0.000000	1.913214	-0.295611	1.240831	0.000000	0.000000	4.000000	2.000000	0.000000
21773.926768	-0.154321	0.538598	0.211864	76.444839	162.816040	158.865982	4.799308	0.000000	1.402369	0.000000	0.000000	0.000000	1.913214	-0.295611	1.240831	0.000000	0.000000	4.000000	2.000000	0.000000
21773.930102	-0.154321	0.538598	0.211864	76.444839	162.816040	158.865982	4.799308	0.000000	1.402369	0.000000	0.000000	0.000000	1.913214	-0.295611	1.240831	0.000000	0.000000	4.000000	2.000000	0.000000
21773.933435	-0.147556	0.537666	0.215553	77.235573	164.386032	160.497803	4.843336	0.000000	1.241814	0.000000	0.000000	0.000000	2.029659	-0.279617	1.106576	0.000000	0.000000	4.000000	2.000000	0.000000
21773.936768	-0.147556	0.537666	0.215553	77.235573	164.386032	160.497803	4.843336	0.000000	1.241814	0.000000	0.000000	0.000000	2.029659	-0.279617	1.106576	0.000000	0.000000	4.000000	2.000000	0.000000
21773.940102	-0.147556	0.537666	0.215553	77.235573	164.386032	160.497803	4.843336	0.000000	1.241814	0.000000	0.000000	0.000000	2.029659	-0.279617	1.106576	0.000000	0.000000	4.000000	2.000000	0.000000
21773.943435	-0.140590	0.536800	0.218667	77.973198	165.500656	162.520233	4.882584	0.000000	1.077205	0.000000	0.000000	0.000000	2.089783	-0.259612	0.934235	0.000000	0.000000	4.000000	2.000000	0.000000
21773.946768	-0.140590	0.536800	0.218667	77.973198	165.500656	162.520233	4.882584	0.000000	1.077205	0.000000	0.000000	0.000000	2.089783	-0.259612	0.934235	0.000000	0.000000	4.000000	2.000000	0.000000
21773.950102	-0.140590	0.536800	0.218667	77.973198	165.500656	162.520233	4.882584	0.000000	1.077205	0.000000	0.000000	0.000000	2.089783	-0.259612	0.934235	0.000000	0.000000	4.000000	2.000000	0.000000
21773.953435	-0.133442	0.536102	0.221211	78.633568	166.525360	164.185928	4.916024	0.000000	0.912530	0.000000	0.000000	0.000000	2.144250	-0.209611	0.763224	0.000000	0.000000	4.000000	2.000000	0.000000
21773.956768	-0.133442	0.536102	0.221211	78.633568	166.525360	164.185928	4.916024	0.000000	0.912530	0.000000	0.000000	0.000000	2.144250	-0.209611	0.763224	0.000000	0.000000	4.000000	2.000000	0.000000
21773.960102	-0.133442	0.536102	0.221211	78.633568	166.525360	164.185928	4.916024	0.000000	0.912530	0.000000	0.000000	0.000000	2.144250	-0.209611	0.763224	0.000000	0.000000	4.000000	2.000000	0.000000
21773.963435	-0.126196	0.535535	0.223175	79.202271	167.844315	165.852997	4.943824	0.000000	0.747397	0.000000	0.000000	0.000000	2.173870	-0.170037	0.589391	0.000000	0.000000	4.000000	2.000000	0.000000
21773.966768	-0.126196	0.535535	0.223175	79.202271	167.844315	165.852997	4.943824	0.000000	0.747397	0.000000	0.000000	0.000000	2.173870	-0.170037	0.589391	0.000000	0.000000	4.000000	2.000000	0.000000
21773.970102	-0.126196	0.535535	0.223175	79.202271	167.844315	165.852997	4.943824	0.000000	0.747397	0.000000	0.000000	0.000000	2.173870	-0.170037	0.589391	0.000000	0.000000	4.000000	2.000000	0.000000
21773.973435	-0.118974	0.535126	0.224588	79.722893	169.843582	168.430771	4.965908	0.000000	0.582890	0.000000	0.000000	0.000000	2.166726	-0.122592	0.423905	0.000000	0.000000	4.000000	2.000000	0.000000
21773.976768	-0.118974	0.535126	0.224588	79.722893	169.843582	168.430771	4.965908	0.000000	0.582890	0.000000	0.000000	0.000000	2.166726	-0.122592	0.423905	0.000000	0.000000	4.000000	2.000000	0.000000
21773.980102	-0.118974	0.535126	0.224588	79.722893	169.843582	168.430771	4.965908	0.000000	0.582890	0.000000	0.000000	0.000000	2.166726	-0.122592	0.423905	0.000000	0.000000	4.000000	2.000000	0.000000
21773.983435	-0.111731	0.534784	0.225488	80.238052	172.630447	171.659332	4.982252	0.000000	0.420907	0.000000	0.000000	0.000000	2.172896	-0.102665	0.270035	0.000000	0.000000	4.000000	2.000000	0.000000
21773.986768	-0.111731	0.534784	0.225488	80.238052	172.630447	171.659332	4.982252	0.000000	0.420907	0.000000	0.000000	0.000000	2.172896	-0.102665	0.270035	0.000000	0.000000	4.000000	2.000000	0.000000
21773.990102	-0.111731	0.534784	0.225488	80.238052	172.630447	171.659332	4.982252	0.000000	0.420907	0.000000	0.000000	0.000000	2.172896	-0.102665	0.270035	0.000000	0.000000	4.000000	2.000000	0.000000
21773.993435	-0.104396	0.534536	0.225967	80.828941	176.005432	175.767181	4.993248	0.000000	0.259762	0.000000	0.000000	0.000000	2.200381	-0.074275	0.143595	0.000000	0.000000	4.000000	2.000000	0.000000
21773.996768	-0.104396	0.534536	0.225967	80.828941	176.005432	175.767181	4.993248	0.000000	0.259762	0.000000	0.000000	0.000000	2.200381	-0.074275	0.143595	0.000000	0.000000	4.000000	2.000000	0.000000
21774.000102	-0.104396	0.534536	0.225967	80.828941	176.005432	175.767181	4.993248	0.000000	0.259762	0.000000	0.000000	0.000000	2.200381	-0.074275	0.143595	0.000000	0.000000	4.000000	2.000000	0.000000
21774.003435	-0.096957	0.534332	0.226079	81.489449	179.730484	-179.438141	4.999055	0.000000	0.097251	0.000000	0.000000	0.000000	2.231776	-0.061300	0.033616	0.000000	0.000000	4.000000	2.000000	0.000000
21774.006768	-0.096957	0.534332	0.226079	81.489449	179.730484	-179.438141	4.999055	0.000000	0.097251	0.000000	0.000000	0.000000	2.231776	-0.061300	0.033616	0.000000	0.000000	4.000000	2.000000	0.000000
21774.010102	-0.096957	0.534332	0.226079	81.489449	179.730484	-179.438141	4.999055	0.000000	0.097251	0.000000	0.000000	0.000000	2.231776	-0.061300	0.033616	0.000000	0.000000	4.000000	2.000000	0.000000
21774.013435	-0.089452	0.534225	0.225793	82.154747	-176.448425	-174.309662	4.999547	0.000000	-0.067301	0.000000	0.000000	0.000000	2.251279	-0.032101	-0.085804	0.000000	0.000000	4.000000	2.000000	0.000000
21774.016768	-0.089452	0.534225	0.225793	82.154747	-176.448425	-174.309662	4.999547	0.000000	-0.067301	0.000000	0.000000	0.000000	2.251279	-0.032101	-0.085804	0.000000	0.000000	4.000000	2.000000	0.000000
21774.020102	-0.089452	0.534225	0.225793	82.154747	-176.448425	-174.309662	4.999547	0.000000	-0.067301	0.000000	0.000000	0.000000	2.251279	-0.032101	-0.085804	0.000000	0.000000	4.000000	2.000000	0.000000
21774.023435	-0.081985	0.534228	0.225043	82.765434	-172.771576	-169.148438	4.994554	0.000000	-0.233313	0.000000	0.000000	0.000000	2.240147	0.000821	-0.225192	0.000000	0.000000	4.000000	2.000000	0.000000
21774.026768	-0.081985	0.534228	0.225043	82.765434	-172.771576	-169.148438	4.994554	0.000000	-0.233313	0.000000	0.000000	0.000000	2.240147	0.000821	-0.225192	0.000000	0.000000	4.000000	2.000000	0.000000
21774.030102	-0.081985	0.534228	0.225043	82.765434	-172.771576	-169.148438	4.994554	0.000000	-0.233313	0.000000	0.000000	0.000000	2.240147	0.000821	-0.225192	0.000000	0.000000	4.000000	2.000000	0.000000
21774.033435	-0.074563	0.534410	0.223784	83.302856	-169.231567	-163.931473	4.984056	0.000000	-0.398976	0.000000	0.000000	0.000000	2.226683	0.054545	-0.377507	0.000000	0.000000	4.000000	2.000000	0.000000
21774.036768	-0.074563	0.534410	0.223784	83.302856	-169.231567	-163.931473	4.984056	0.000000	-0.398976	0.000000	0.000000	0.000000	2.226683	0.054545	-0.377507	0.000000	0.000000	4.000000	2.000000	0.000000
21774.040102	-0.074563	0.534410	0.223784	83.302856	-169.231567	-163.931473	4.984056	0.000000	-0.398976	0.000000	0.000000	0.000000	2.226683	0.054545	-0.377507	0.000000	0.000000	4.000000	2.000000	0.000000
21774.043435	-0.067296	0.534693	0.222013	83.765678	-165.824463	-159.334900	4.968009	0.000000	-0.564702	0.000000	0.000000	0.000000	2.179958	0.084913	-0.531221	0.000000	0.000000	4.000000	2.000000	0.000000
21774.046768	-0.067296	0.534693	0.222013	83.765678	-165.824463	-159.334900	4.968009	0.000000	-0.564702	0.000000	0.000000	0.000000	2.179958	0.084913	-0.531221	0.000000	0.000000	4.000000	2.000000	0.000000
21774.050102	-0.067296	0.534693	0.222013	83.765678	-165.824463	-159.334900	4.968009	0.000000	-0.564702	0.000000	0.000000	0.000000	2.179958	0.084913	-0.531221	0.000000	0.000000	4.000000	2.000000	0.000000
21774.053435	-0.060225	0.535124	0.219671	84.143349	-162.269333	-154.976181	4.946621	0.000000	-0.728659	0.000000	0.000000	0.000000	2.121499	0.129303	-0.702754	0.000000	0.000000	4.000000	2.000000	0.000000
21774.056768	-0.060225	0.535124	0.219671	84.143349	-162.269333	-154.976181	4.946621	0.000000	-0.728659	0.000000	0.000000	0.000000	2.121499	0.129303	-0.702754	0.000000	0.000000	4.000000	2.000000	0.000000
21774.060102	-0.060225	0.535124	0.219671	84.143349	-162.269333	-154.976181	4.946621	0.000000	-0.728659	0.000000	0.000000	0.000000	2.121499	0.129303	-0.702754	0.000000	0.000000	4.000000	2.000000	0.000000
21774.063435	-0.053455	0.535583	0.216727	84.412407	-158.535751	-150.144562	4.919998	0.000000	-0.890851	0.000000	0.000000	0.000000	2.030975	0.137790	-0.883184	0.000000	0.000000	4.000000	2.000000	0.000000
21774.066768	-0.053455	0.535583	0.216727	84.412407	-158.535751	-150.144562	4.919998	0.000000	-0.890851	0.000000	0.000000	0.000000	2.030975	0.137790	-0.883184	0.000000	0.000000	4.000000	2.000000	0.000000
21774.070102	-0.053455	0.535583	0.216727	84.412407	-158.535751	-150.144562	4.919998	0.000000	-0.890851	0.000000	0.000000	0.000000	2.030975	0.137790	-0.883184	0.000000	0.000000	4.000000	2.000000	0.000000
21774.073435	-0.046966	0.536029	0.213188	84.568840	-154.705154	-145.166428	4.888533	0.000000	-1.049880	0.000000	0.000000	0.000000	1.946662	0.133937	-1.061824	0.000000	0.000000	4.000000	2.000000	0.000000
21774.076768	-0.046966	0.536029	0.213188	84.568840	-154.705154	-145.166428	4.888533	0.000000	-1.049880	0.000000	0.000000	0.000000	1.946662	0.133937	-1.061824	0.000000	0.000000	4.000000	2.000000	0.000000
21774.080102	-0.046966	0.536029	0.213188	84.568840	-154.705154	-145.166428	4.888533	0.000000	-1.049880	0.000000	0.000000	0.000000	1.946662	0.133937	-1.061824	0.000000	0.000000	4.000000	2.000000	0.000000
21774.083435	-0.040772	0.536467	0.209117	84.651695	-150.614426	-139.970337	4.852117	0.000000	-1.207046	0.000000	0.000000	0.000000	1.858099	0.131219	-1.221112	0.000000	0.000000	4.000000	2.000000	0.000000
21774.086768	-0.040772	0.536467	0.209117	84.651695	-150.614426	-139.970337	4.852117	0.000000	-1.207046	0.000000	0.000000	0.000000	1.858099	0.131219	-1.221112	0.000000	0.000000	4.000000	2.000000	0.000000
21774.090102	-0.040772	0.536467	0.209117	84.651695	-150.614426	-139.970337	4.852117	0.000000	-1.207046	0.000000	0.000000	0.000000	1.858099	0.131219	-1.221112	0.000000	0.000000	4.000000	2.000000	0.000000
21774.093435	-0.034886	0.536919	0.204596	84.703987	-146.260773	-134.154373	4.810768	0.000000	-1.362540	0.000000	0.000000	0.000000	1.766010	0.135778	-1.356286	0.000000	0.000000	4.000000	2.000000	0.000000
21774.096768	-0.034886	0.536919	0.204596	84.703987	-146.260773	-134.154373	4.810768	0.000000	-1.362540	0.000000	0.000000	0.000000	1.766010	0.135778	-1.356286	0.000000	0.000000	4.000000	2.000000	0.000000
21774.100102	-0.034886	0.536919	0.204596	84.703987	-146.260773	-134.154373	4.810768	0.000000	-1.362540	0.000000	0.000000	0.000000	1.766010	0.135778	-1.356286	0.000000	0.000000	4.000000	2.000000	0.000000
21774.103435	-0.029188	0.537443	0.199674	84.767365	-141.509201	-127.648903	4.764524	0.000000	-1.516348	0.000000	0.000000	0.000000	1.709361	0.157036	-1.476631	0.000000	0.000000	4.000000	2.000000	0.000000
21774.106768	-0.029188	0.537443	0.199674	84.767365	-141.509201	-127.648903	4.764524	0.000000	-1.516348	0.000000	0.000000	0.000000	1.709361	0.157036	-1.476631	0.000000	0.000000	4.000000	2.000000	0.000000
21774.110102	-0.029188	0.537443	0.199674	84.767365	-141.509201	-127.648903	4.764524	0.000000	-1.516348	0.000000	0.000000	0.000000	1.709361	0.157036	-1.476631	0.000000	0.000000	4.000000	2.000000	0.000000
21774.113435	-0.023718	0.537969	0.194424	84.889900	-135.718826	-120.385201	4.712435	0.000000	-1.671214	0.000000	0.000000	0.000000	1.640818	0.157875	-1.574985	0.000000	0.000000	4.000000	2.000000	0.000000
21774.116768	-0.023718	0.537969	0.194424	84.889900	-135.718826	-120.385201	4.712435	0.000000	-1.671214	0.000000	0.000000	0.000000	1.640818	0.157875	-1.574985	0.000000	0.000000	4.000000	2.000000	0.000000
21774.120102	-0.023718	0.537969	0.194424	84.889900	-135.718826	-120.385201	4.712435	0.000000	-1.671214	0.000000	0.000000	0.000000	1.640818	0.157875	-1.574985	0.000000	0.000000	4.000000	2.000000	0.000000
21774.123435	-0.018482	0.538519	0.188896	85.068031	-127.966751	-111.775635	4.654566	0.000000	-1.826202	0.000000	0.000000	0.000000	1.570927	0.164887	-1.658579	0.000000	0.000000	4.000000	2.000000	0.000000
21774.126768	-0.018482	0.538519	0.188896	85.068031	-127.966751	-111.775635	4.654566	0.000000	-1.826202	0.000000	0.000000	0.000000	1.570927	0.164887	-1.658579	0.000000	0.000000	4.000000	2.000000	0.000000
21774.130102	-0.018482	0.538519	0.188896	85.068031	-127.966751	-111.775635	4.654566	0.000000	-1.826202	0.000000	0.000000	0.000000	1.570927	0.164887	-1.658579	0.000000	0.000000	4.000000	2.000000	0.000000
21774.133435	-0.013632	0.539088	0.183086	85.195717	-118.295013	-101.661285	4.590758	0.000000	-1.981146	0.000000	0.000000	0.000000	1.454944	0.170822	-1.743026	0.000000	0.000000	4.000000	2.000000	0.000000
21774.136768	-0.013632	0.539088	0.183086	85.195717	-118.295013	-101.661285	4.590758	0.000000	-1.981146	0.000000	0.000000	0.000000	1.454944	0.170822	-1.743026	0.000000	0.000000	4.000000	2.000000	0.000000
21774.140102	-0.013632	0.539088	0.183086	85.195717	-118.295013	-101.661285	4.590758	0.000000	-1.981146	0.000000	0.000000	0.000000	1.454944	0.170822	-1.743026	0.000000	0.000000	4.000000	2.000000	0.000000
21774.143435	-0.009227	0.539698	0.177047	85.224838	-107.559349	-90.170219	4.522093	0.000000	-2.133230	0.000000	0.000000	0.000000	1.321558	0.182868	-1.811432	0.000000	0.000000	4.000000	2.000000	0.000000
21774.146768	-0.009227	0.539698	0.177047	85.224838	-107.559349	-90.170219	4.522093	0.000000	-2.133230	0.000000	0.000000	0.000000	1.321558	0.182868	-1.811432	0.000000	0.000000	4.000000	2.000000	0.000000
21774.150102	-0.009227	0.539698	0.177047	85.224838	-107.559349	-90.170219	4.522093	0.000000	-2.133230	0.000000	0.000000	0.000000	1.321558	0.182868	-1.811432	0.000000	0.000000	4.000000	2.000000	0.000000
21774.153435	-0.005319	0.540270	0.170760	85.167542	-97.382759	-79.171768	4.449296	0.000000	-2.281176	0.000000	0.000000	0.000000	1.172259	0.171693	-1.886346	0.000000	0.000000	4.000000	2.000000	0.000000
21774.156768	-0.005319	0.540270	0.170760	85.167542	-97.382759	-79.171768	4.449296	0.000000	-2.281176	0.000000	0.000000	0.000000	1.172259	0.171693	-1.886346	0.000000	0.000000	4.000000	2.000000	0.000000
21774.160102	-0.005319	0.540270	0.170760	85.167542	-97.382759	-79.171768	4.449296	0.000000	-2.281176	0.000000	0.000000	0.000000	1.172259	0.171693	-1.886346	0.000000	0.000000	4.000000	2.000000	0.000000
21774.163435	-0.001872	0.540866	0.164310	85.093758	-88.275223	-69.230392	4.372805	0.000000	-2.424577	0.000000	0.000000	0.000000	1.034271	0.178725	-1.934827	0.000000	0.000000	4.000000	2.000000	0.000000
21774.166768	-0.001872	0.540866	0.164310	85.093758	-88.275223	-69.230392	4.372805	0.000000	-2.424577	0.000000	0.000000	0.000000	1.034271	0.178725	-1.934827	0.000000	0.000000	4.000000	2.000000	0.000000
21774.170102	-0.001872	0.540866	0.164310	85.093758	-88.275223	-69.230392	4.372805	0.000000	-2.424577	0.000000	0.000000	0.000000	1.034271	0.178725	-1.934827	0.000000	0.000000	4.000000	2.000000	0.000000
21774.173435	0.001096	0.541429	0.157694	85.066757	-80.008904	-60.069042	4.292733	0.000000	-2.563677	0.000000	0.000000	0.000000	0.890397	0.168915	-1.984989	0.000000	0.000000	4.000000	2.000000	0.000000
21774.176768	0.001096	0.541429	0.157694	85.066757	-80.008904	-60.069042	4.292733	0.000000	-2.563677	0.000000	0.000000	0.000000	0.890397	0.168915	-1.984989	0.000000	0.000000	4.000000	2.000000	0.000000
21774.180102	0.001096	0.541429	0.157694	85.066757	-80.008904	-60.069042	4.292733	0.000000	-2.563677	0.000000	0.000000	0.000000	0.890397	0.168915	-1.984989	0.000000	0.000000	4.000000	2.000000	0.000000
21774.183435	0.003567	0.541962	0.150951	85.008217	-72.459801	-51.553528	4.209268	0.000000	-2.698531	0.000000	0.000000	0.000000	0.741216	0.160115	-2.022691	0.000000	0.000000	4.000000	2.000000	0.000000
21774.186768	0.003567	0.541962	0.150951	85.008217	-72.459801	-51.553528	4.209268	0.000000	-2.698531	0.000000	0.000000	0.000000	0.741216	0.160115	-2.022691	0.000000	0.000000	4.000000	2.000000	0.000000
21774.190102	0.003567	0.541962	0.150951	85.008217	-72.459801	-51.553528	4.209268	0.000000	-2.698531	0.000000	0.000000	0.000000	0.741216	0.160115	-2.022691	0.000000	0.000000	4.000000	2.000000	0.000000
21774.193435	0.005468	0.542432	0.144094	84.877914	-65.918098	-44.177502	4.122912	0.000000	-2.828709	0.000000	0.000000	0.000000	0.570246	0.140996	-2.057269	0.000000	0.000000	4.000000	2.000000	0.000000
21774.196768	0.005468	0.542432	0.144094	84.877914	-65.918098	-44.177502	4.122912	0.000000	-2.828709	0.000000	0.000000	0.000000	0.570246	0.140996	-2.057269	0.000000	0.000000	4.000000	2.000000	0.000000
21774.200102	0.005468	0.542432	0.144094	84.877914	-65.918098	-44.177502	4.122912	0.000000	-2.828709	0.000000	0.000000	0.000000	0.570246	0.140996	-2.057269	0.000000	0.000000	4.000000	2.000000	0.000000
21774.203435	0.006787	0.542806	0.137130	84.715019	-60.304375	-37.983616	4.034707	0.000000	-2.953157	0.000000	0.000000	0.000000	0.395773	0.112044	-2.088987	0.000000	0.000000	4.000000	2.000000	0.000000
21774.206768	0.006787	0.542806	0.137130	84.715019	-60.304375	-37.983616	4.034707	0.000000	-2.953157	0.000000	0.000000	0.000000	0.395773	0.112044	-2.088987	0.000000	0.000000	4.000000	2.000000	0.000000
21774.210102	0.006787	0.542806	0.137130	84.715019	-60.304375	-37.983616	4.034707	0.000000	-2.953157	0.000000	0.000000	0.000000	0.395773	0.112044	-2.088987	0.000000	0.000000	4.000000	2.000000	0.000000
21774.213435	0.007489	0.543170	0.130206	84.547447	-55.454990	-32.851761	3.944948	0.000000	-3.072032	0.000000	0.000000	0.000000	0.210538	0.109203	-2.077229	0.000000	0.000000	4.000000	2.000000	0.000000
21774.216768	0.007489	0.543170	0.130206	84.547447	-55.454990	-32.851761	3.944948	0.000000	-3.072032	0.000000	0.000000	0.000000	0.210538	0.109203	-2.077229	0.000000	0.000000	4.000000	2.000000	0.000000
21774.220102	0.007489	0.543170	0.130206	84.547447	-55.454990	-32.851761	3.944948	0.000000	-3.072032	0.000000	0.000000	0.000000	0.210538	0.109203	-2.077229	0.000000	0.000000	4.000000	2.000000	0.000000
21774.223435	0.007677	0.543498	0.123368	84.423248	-50.967072	-28.164728	3.855870	0.000000	-3.183123	0.000000	0.000000	0.000000	0.056538	0.098567	-2.051462	0.000000	0.000000	4.000000	2.000000	0.000000
21774.226768	0.007677	0.543498	0.123368	84.423248	-50.967072	-28.164728	3.855870	0.000000	-3.183123	0.000000	0.000000	0.000000	0.056538	0.098567	-2.051462	0.000000	0.000000	4.000000	2.000000	0.000000
21774.230102	0.007677	0.543498	0.123368	84.423248	-50.967072	-28.164728	3.855870	0.000000	-3.183123	0.000000	0.000000	0.000000	0.056538	0.098567	-2.051462	0.000000	0.000000	4.000000	2.000000	0.000000
21774.233435	0.007451	0.543837	0.116593	84.367546	-46.358280	-22.892775	3.766964	0.000000	-3.287854	0.000000	0.000000	0.000000	-0.067741	0.101665	-2.032550	0.000000	0.000000	4.000000	2.000000	0.000000
21774.236768	0.007451	0.543837	0.116593	84.367546	-46.358280	-22.892775	3.766964	0.000000	-3.287854	0.000000	0.000000	0.000000	-0.067741	0.101665	-2.032550	0.000000	0.000000	4.000000	2.000000	0.000000
21774.240102	0.007451	0.543837	0.116593	84.367546	-46.358280	-22.892775	3.766964	0.000000	-3.287854	0.000000	0.000000	0.000000	-0.067741	0.101665	-2.032550	0.000000	0.000000	4.000000	2.000000	0.000000
21774.243435	0.006908	0.544253	0.110010	84.351318	-41.597702	-17.388721	3.676733	0.000000	-3.388457	0.000000	0.000000	0.000000	-0.162986	0.124851	-1.974871	0.000000	0.000000	4.000000	2.000000	0.000000
21774.246768	0.006908	0.544253	0.110010	84.351318	-41.597702	-17.388721	3.676733	0.000000	-3.388457	0.000000	0.000000	0.000000	-0.162986	0.124851	-1.974871	0.000000	0.000000	4.000000	2.000000	0.000000
21774.250102	0.006908	0.544253	0.110010	84.351318	-41.597702	-17.388721	3.676733	0.000000	-3.388457	0.000000	0.000000	0.000000	-0.162986	0.124851	-1.974871	0.000000	0.000000	4.000000	2.000000	0.000000
21774.253435	0.005924	0.544753	0.103565	84.328743	-36.757309	-12.127473	3.585725	0.000000	-3.484621	0.000000	0.000000	0.000000	-0.295099	0.149838	-1.933439	0.000000	0.000000	4.000000	2.000000	0.000000
21774.256768	0.005924	0.544753	0.103565	84.328743	-36.757309	-12.127473	3.585725	0.000000	-3.484621	0.000000	0.000000	0.000000	-0.295099	0.149838	-1.933439	0.000000	0.000000	4.000000	2.000000	0.000000
21774.260102	0.005924	0.544753	0.103565	84.328743	-36.757309	-12.127473	3.585725	0.000000	-3.484621	0.000000	0.000000	0.000000	-0.295099	0.149838	-1.933439	0.000000	0.000000	4.000000	2.000000	0.000000
21774.263435	0.004410	0.545322	0.097283	84.289108	-32.146595	-7.059144	3.495496	0.000000	-3.575124	0.000000	0.000000	0.000000	-0.454245	0.170793	-1.884602	0.000000	0.000000	4.000000	2.000000	0.000000
21774.266768	0.004410	0.545322	0.097283	84.289108	-32.146595	-7.059144	3.495496	0.000000	-3.575124	0.000000	0.000000	0.000000	-0.454245	0.170793	-1.884602	0.000000	0.000000	4.000000	2.000000	0.000000
21774.270102	0.004410	0.545322	0.097283	84.289108	-32.146595	-7.059144	3.495496	0.000000	-3.575124	0.000000	0.000000	0.000000	-0.454245	0.170793	-1.884602	0.000000	0.000000	4.000000	2.000000	0.000000
21774.273435	0.002253	0.545943	0.091147	84.232620	-27.909986	-2.292688	3.408474	0.000000	-3.658183	0.000000	0.000000	0.000000	-0.647188	0.186208	-1.840738	0.000000	0.000000	4.000000	2.000000	0.000000
21774.276768	0.002253	0.545943	0.091147	84.232620	-27.909986	-2.292688	3.408474	0.000000	-3.658183	0.000000	0.000000	0.000000	-0.647188	0.186208	-1.840738	0.000000	0.000000	4.000000	2.000000	0.000000
21774.280102	0.002253	0.545943	0.091147	84.232620	-27.909986	-2.292688	3.408474	0.000000	-3.658183	0.000000	0.000000	0.000000	-0.647188	0.186208	-1.840738	0.000000	0.000000	4.000000	2.000000	0.000000
21774.283435	-0.000475	0.546574	0.085181	84.193062	-23.674938	2.602179	3.327033	0.000000	-3.732406	0.000000	0.000000	0.000000	-0.818374	0.189267	-1.789909	0.000000	0.000000	4.000000	2.000000	0.000000
21774.286768	-0.000475	0.546574	0.085181	84.193062	-23.674938	2.602179	3.327033	0.000000	-3.732406	0.000000	0.000000	0.000000	-0.818374	0.189267	-1.789909	0.000000	0.000000	4.000000	2.000000	0.000000
21774.290102	-0.000475	0.546574	0.085181	84.193062	-23.674938	2.602179	3.327033	0.000000	-3.732406	0.000000	0.000000	0.000000	-0.818374	0.189267	-1.789909	0.000000	0.000000	4.000000	2.000000	0.000000
21774.293435	-0.003603	0.547158	0.079390	84.204750	-18.437845	8.723247	3.251180	0.000000	-3.798661	0.000000	0.000000	0.000000	-0.938399	0.175224	-1.737242	0.000000	0.000000	4.000000	2.000000	0.000000
21774.296768	-0.003603	0.547158	0.079390	84.204750	-18.437845	8.723247	3.251180	0.000000	-3.798661	0.000000	0.000000	0.000000	-0.938399	0.175224	-1.737242	0.000000	0.000000	4.000000	2.000000	0.000000
21774.300102	-0.003603	0.547158	0.079390	84.204750	-18.437845	8.723247	3.251180	0.000000	-3.798661	0.000000	0.000000	0.000000	-0.938399	0.175224	-1.737242	0.000000	0.000000	4.000000	2.000000	0.000000
21774.303435	-0.006943	0.547728	0.073769	84.230949	-12.008360	16.244455	3.178641	0.000000	-3.859565	0.000000	0.000000	0.000000	-1.002013	0.171043	-1.686374	0.000000	0.000000	4.000000	2.000000	0.000000
21774.306768	-0.006943	0.547728	0.073769	84.230949	-12.008360	16.244455	3.178641	0.000000	-3.859565	0.000000	0.000000	0.000000	-1.002013	0.171043	-1.686374	0.000000	0.000000	4.000000	2.000000	0.000000
21774.310102	-0.006943	0.547728	0.073769	84.230949	-12.008360	16.244455	3.178641	0.000000	-3.859565	0.000000	0.000000	0.000000	-1.002013	0.171043	-1.686374	0.000000	0.000000	4.000000	2.000000	0.000000
21774.313435	-0.010540	0.548362	0.068323	84.204475	-5.196856	24.257395	3.106072	0.000000	-3.918203	0.000000	0.000000	0.000000	-1.079075	0.190199	-1.633795	0.000000	0.000000	4.000000	2.000000	0.000000
21774.316768	-0.010540	0.548362	0.068323	84.204475	-5.196856	24.257395	3.106072	0.000000	-3.918203	0.000000	0.000000	0.000000	-1.079075	0.190199	-1.633795	0.000000	0.000000	4.000000	2.000000	0.000000
21774.320102	-0.010540	0.548362	0.068323	84.204475	-5.196856	24.257395	3.106072	0.000000	-3.918203	0.000000	0.000000	0.000000	-1.079075	0.190199	-1.633795	0.000000	0.000000	4.000000	2.000000	0.000000
21774.323435	-0.014417	0.549118	0.063205	84.101723	1.073570	31.702637	3.034792	0.000000	-3.973668	0.000000	0.000000	0.000000	-1.163061	0.226643	-1.535509	0.000000	0.000000	4.000000	2.000000	0.000000
21774.326768	-0.014417	0.549118	0.063205	84.101723	1.073570	31.702637	3.034792	0.000000	-3.973668	0.000000	0.000000	0.000000	-1.163061	0.226643	-1.535509	0.000000	0.000000	4.000000	2.000000	0.000000
21774.330102	-0.014417	0.549118	0.063205	84.101723	1.073570	31.702637	3.034792	0.000000	-3.973668	0.000000	0.000000	0.000000	-1.163061	0.226643	-1.535509	0.000000	0.000000	4.000000	2.000000	0.000000
21774.333435	-0.018623	0.550021	0.058468	83.932014	5.682699	36.702110	2.970358	0.000000	-4.022061	0.000000	0.000000	0.000000	-1.261772	0.271139	-1.421034	0.000000	0.000000	4.000000	2.000000	0.000000
21774.336768	-0.018623	0.550021	0.058468	83.932014	5.682699	36.702110	2.970358	0.000000	-4.022061	0.000000	0.000000	0.000000	-1.261772	0.271139	-1.421034	0.000000	0.000000	4.000000	2.000000	0.000000
21774.340102	-0.018623	0.550021	0.058468	83.932014	5.682699	36.702110	2.970358	0.000000	-4.022061	0.000000	0.000000	0.000000	-1.261772	0.271139	-1.421034	0.000000	0.000000	4.000000	2.000000	0.000000
21774.343435	-0.023089	0.551007	0.054208	83.763885	8.170357	38.737984	2.917452	0.000000	-4.060600	0.000000	0.000000	0.000000	-1.339886	0.295755	-1.278019	0.000000	0.000000	4.000000	2.000000	0.000000
21774.346768	-0.023089	0.551007	0.054208	83.763885	8.170357	38.737984	2.917452	0.000000	-4.060600	0.000000	0.000000	0.000000	-1.339886	0.295755	-1.278019	0.000000	0.000000	4.000000	2.000000	0.000000
21774.350102	-0.023089	0.551007	0.054208	83.763885	8.170357	38.737984	2.917452	0.000000	-4.060600	0.000000	0.000000	0.000000	-1.339886	0.295755	-1.278019	0.000000	0.000000	4.000000	2.000000	0.000000
21774.353435	-0.027962	0.552038	0.050338	83.606712	9.588114	40.109085	2.710390	0.000000	-3.845553	0.000000	0.000000	0.000000	-1.461996	0.309262	-1.160949	0.000000	0.000000	4.000000	2.000000	0.000000
21774.356768	-0.027962	0.552038	0.050338	83.606712	9.588114	40.109085	2.710390	0.000000	-3.845553	0.000000	0.000000	0.000000	-1.461996	0.309262	-1.160949	0.000000	0.000000	4.000000	2.000000	0.000000
21774.360102	-0.027962	0.552038	0.050338	83.606712	9.588114	40.109085	2.710390	0.000000	-3.845553	0.000000	0.000000	0.000000	-1.461996	0.309262	-1.160949	0.000000	0.000000	4.000000	2.000000	0.000000
21774.363435	-0.033123	0.553039	0.046810	83.476074	10.720274	41.349617	2.516898	0.000000	-3.601887	0.000000	0.000000	0.000000	-1.548123	0.300278	-1.058530	0.000000	0.000000	4.000000	2.000000	0.000000
21774.366768	-0.033123	0.553039	0.046810	83.476074	10.720274	41.349617	2.516898	0.000000	-3.601887	0.000000	0.000000	0.000000	-1.548123	0.300278	-1.058530	0.000000	0.000000	4.000000	2.000000	0.000000
21774.370102	-0.033123	0.553039	0.046810	83.476074	10.720274	41.349617	2.516898	0.000000	-3.601887	0.000000	0.000000	0.000000	-1.548123	0.300278	-1.058530	0.000000	0.000000	4.000000	2.000000	0.000000
21774.373435	-0.038400	0.554020	0.043502	83.357491	12.150046	42.371731	2.340477	0.000000	-3.343867	0.000000	0.000000	0.000000	-1.583108	0.294210	-0.992375	0.000000	0.000000	4.000000	2.000000	0.000000
21774.376768	-0.038400	0.554020	0.043502	83.357491	12.150046	42.371731	2.340477	0.000000	-3.343867	0.000000	0.000000	0.000000	-1.583108	0.294210	-0.992375	0.000000	0.000000	4.000000	2.000000	0.000000
21774.380102	-0.038400	0.554020	0.043502	83.357491	12.150046	42.371731	2.340477	0.000000	-3.343867	0.000000	0.000000	0.000000	-1.583108	0.294210	-0.992375	0.000000	0.000000	4.000000	2.000000	0.000000
21774.383435	-0.043780	0.555037	0.040466	83.234062	14.187407	43.840908	2.175080	0.000000	-3.080015	0.000000	0.000000	0.000000	-1.614096	0.305171	-0.910588	0.000000	0.000000	4.000000	2.000000	0.000000
21774.386768	-0.043780	0.555037	0.040466	83.234062	14.187407	43.840908	2.175080	0.000000	-3.080015	0.000000	0.000000	0.000000	-1.614096	0.305171	-0.910588	0.000000	0.000000	4.000000	2.000000	0.000000
21774.390102	-0.043780	0.555037	0.040466	83.234062	14.187407	43.840908	2.175080	0.000000	-3.080015	0.000000	0.000000	0.000000	-1.614096	0.305171	-0.910588	0.000000	0.000000	4.000000	2.000000	0.000000
21774.393435	-0.049293	0.556104	0.037676	83.067291	16.482174	45.844666	2.023316	0.000000	-2.810999	0.000000	0.000000	0.000000	-1.653960	0.320057	-0.837228	0.000000	0.000000	4.000000	2.000000	0.000000
21774.396768	-0.049293	0.556104	0.037676	83.067291	16.482174	45.844666	2.023316	0.000000	-2.810999	0.000000	0.000000	0.000000	-1.653960	0.320057	-0.837228	0.000000	0.000000	4.000000	2.000000	0.000000
21774.400102	-0.049293	0.556104	0.037676	83.067291	16.482174	45.844666	2.023316	0.000000	-2.810999	0.000000	0.000000	0.000000	-1.653960	0.320057	-0.837228	0.000000	0.000000	4.000000	2.000000	0.000000
21774.403435	-0.055037	0.557175	0.035296	82.856003	18.420595	47.712925	1.883778	0.000000	-2.535339	0.000000	0.000000	0.000000	-1.723151	0.321421	-0.713965	0.000000	0.000000	4.000000	2.000000	0.000000
21774.406768	-0.055037	0.557175	0.035296	82.856003	18.420595	47.712925	1.883778	0.000000	-2.535339	0.000000	0.000000	0.000000	-1.723151	0.321421	-0.713965	0.000000	0.000000	4.000000	2.000000	0.000000
21774.410102	-0.055037	0.557175	0.035296	82.856003	18.420595	47.712925	1.883778	0.000000	-2.535339	0.000000	0.000000	0.000000	-1.723151	0.321421	-0.713965	0.000000	0.000000	4.000000	2.000000	0.000000
21774.413435	-0.060992	0.558264	0.033429	82.643768	19.492453	48.231556	1.764784	0.000000	-2.248148	0.000000	0.000000	0.000000	-1.786443	0.326608	-0.560024	0.000000	0.000000	4.000000	2.000000	0.000000
21774.416768	-0.060992	0.558264	0.033429	82.643768	19.492453	48.231556	1.764784	0.000000	-2.248148	0.000000	0.000000	0.000000	-1.786443	0.326608	-0.560024	0.000000	0.000000	4.000000	2.000000	0.000000
21774.420102	-0.060992	0.558264	0.033429	82.643768	19.492453	48.231556	1.764784	0.000000	-2.248148	0.000000	0.000000	0.000000	-1.786443	0.326608	-0.560024	0.000000	0.000000	4.000000	2.000000	0.000000
21774.423435	-0.067185	0.559303	0.032125	82.430786	19.942873	47.568787	1.671446	0.000000	-1.950407	0.000000	0.000000	0.000000	-1.857955	0.311650	-0.391283	0.000000	0.000000	4.000000	2.000000	0.000000
21774.426768	-0.067185	0.559303	0.032125	82.430786	19.942873	47.568787	1.671446	0.000000	-1.950407	0.000000	0.000000	0.000000	-1.857955	0.311650	-0.391283	0.000000	0.000000	4.000000	2.000000	0.000000
21774.430102	-0.067185	0.559303	0.032125	82.430786	19.942873	47.568787	1.671446	0.000000	-1.950407	0.000000	0.000000	0.000000	-1.857955	0.311650	-0.391283	0.000000	0.000000	4.000000	2.000000	0.000000
21774.433435	-0.073632	0.560243	0.031321	82.168343	20.523151	47.227791	1.606233	0.000000	-1.640748	0.000000	0.000000	0.000000	-1.933983	0.282179	-0.240975	0.000000	0.000000	4.000000	2.000000	0.000000
21774.436768	-0.073632	0.560243	0.031321	82.168343	20.523151	47.227791	1.606233	0.000000	-1.640748	0.000000	0.000000	0.000000	-1.933983	0.282179	-0.240975	0.000000	0.000000	4.000000	2.000000	0.000000
21774.440102	-0.073632	0.560243	0.031321	82.168343	20.523151	47.227791	1.606233	0.000000	-1.640748	0.000000	0.000000	0.000000	-1.933983	0.282179	-0.240975	0.000000	0.000000	4.000000	2.000000	0.000000
21774.443435	-0.080212	0.561071	0.031014	81.814842	21.779694	48.201183	1.566070	0.000000	-1.318417	0.000000	0.000000	0.000000	-1.974031	0.248192	-0.092169	0.000000	0.000000	4.000000	2.000000	0.000000
21774.446768	-0.080212	0.561071	0.031014	81.814842	21.779694	48.201183	1.566070	0.000000	-1.318417	0.000000	0.000000	0.000000	-1.974031	0.248192	-0.092169	0.000000	0.000000	4.000000	2.000000	0.000000
21774.450102	-0.080212	0.561071	0.031014	81.814842	21.779694	48.201183	1.566070	0.000000	-1.318417	0.000000	0.000000	0.000000	-1.974031	0.248192	-0.092169	0.000000	0.000000	4.000000	2.000000	0.000000
21774.453435	-0.086851	0.561796	0.031060	81.435394	24.142912	50.284836	1.550709	0.000000	-0.989412	0.000000	0.000000	0.000000	-1.991886	0.217674	0.013870	0.000000	0.000000	4.000000	2.000000	0.000000
21774.456768	-0.086851	0.561796	0.031060	81.435394	24.142912	50.284836	1.550709	0.000000	-0.989412	0.000000	0.000000	0.000000	-1.991886	0.217674	0.013870	0.000000	0.000000	4.000000	2.000000	0.000000
21774.460102	-0.086851	0.561796	0.031060	81.435394	24.142912	50.284836	1.550709	0.000000	-0.989412	0.000000	0.000000	0.000000	-1.991886	0.217674	0.013870	0.000000	0.000000	4.000000	2.000000	0.000000
21774.463435	-0.093482	0.562377	0.031266	81.236237	28.858547	54.514141	1.553020	0.000000	-0.657431	0.000000	0.000000	0.000000	-1.989166	0.174137	0.061764	0.000000	0.000000	4.000000	2.000000	0.000000
21774.466768	-0.093482	0.562377	0.031266	81.236237	28.858547	54.514141	1.553020	0.000000	-0.657431	0.000000	0.000000	0.000000	-1.989166	0.174137	0.061764	0.000000	0.000000	4.000000	2.000000	0.000000
21774.470102	-0.093482	0.562377	0.031266	81.236237	28.858547	54.514141	1.553020	0.000000	-0.657431	0.000000	0.000000	0.000000	-1.989166	0.174137	0.061764	0.000000	0.000000	4.000000	2.000000	0.000000
21774.473435	-0.100052	0.562917	0.031816	81.077141	35.021008	60.322304	1.563314	0.000000	-0.325904	0.000000	0.000000	0.000000	-1.971089	0.162185	0.164883	0.000000	0.000000	4.000000	2.000000	0.000000
21774.476768	-0.100052	0.562917	0.031816	81.077141	35.021008	60.322304	1.563314	0.000000	-0.325904	0.000000	0.000000	0.000000	-1.971089	0.162185	0.164883	0.000000	0.000000	4.000000	2.000000	0.000000
21774.480102	-0.100052	0.562917	0.031816	81.077141	35.021008	60.322304	1.563314	0.000000	-0.325904	0.000000	0.000000	0.000000	-1.971089	0.162185	0.164883	0.000000	0.000000	4.000000	2.000000	0.000000
21774.483435	-0.106719	0.563495	0.032922	80.830803	40.529476	65.283546	1.590795	0.000000	0.002611	0.000000	0.000000	0.000000	-2.000018	0.173457	0.331786	0.000000	0.000000	4.000000	2.000000	0.000000
21774.486768	-0.106719	0.563495	0.032922	80.830803	40.529476	65.283546	1.590795	0.000000	0.002611	0.000000	0.000000	0.000000	-2.000018	0.173457	0.331786	0.000000	0.000000	4.000000	2.000000	0.000000
21774.490102	-0.106719	0.563495	0.032922	80.830803	40.529476	65.283546	1.590795	0.000000	0.002611	0.000000	0.000000	0.000000	-2.000018	0.173457	0.331786	0.000000	0.000000	4.000000	2.000000	0.000000
21774.493435	-0.113343	0.564054	0.034626	80.618919	44.892513	68.743721	1.646092	0.000000	0.335948	0.000000	0.000000	0.000000	-1.987069	0.167567	0.511314	0.000000	0.000000	4.000000	2.000000	0.000000
21774.496768	-0.113343	0.564054	0.034626	80.618919	44.892513	68.743721	1.646092	0.000000	0.335948	0.000000	0.000000	0.000000	-1.987069	0.167567	0.511314	0.000000	0.000000	4.000000	2.000000	0.000000
21774.500102	-0.113343	0.564054	0.034626	80.618919	44.892513	68.743721	1.646092	0.000000	0.335948	0.000000	0.000000	0.000000	-1.987069	0.167567	0.511314	0.000000	0.000000	4.000000	2.000000	0.000000
21774.503435	-0.119872	0.564561	0.036950	80.479340	48.395191	71.483871	1.731311	0.000000	0.667126	0.000000	0.000000	0.000000	-1.958937	0.152033	0.697209	0.000000	0.000000	4.000000	2.000000	0.000000
21774.506768	-0.119872	0.564561	0.036950	80.479340	48.395191	71.483871	1.731311	0.000000	0.667126	0.000000	0.000000	0.000000	-1.958937	0.152033	0.697209	0.000000	0.000000	4.000000	2.000000	0.000000
21774.510102	-0.119872	0.564561	0.036950	80.479340	48.395191	71.483871	1.731311	0.000000	0.667126	0.000000	0.000000	0.000000	-1.958937	0.152033	0.697209	0.000000	0.000000	4.000000	2.000000	0.000000
21774.513435	-0.126251	0.565002	0.039806	80.403450	51.518784	73.972557	1.847513	0.000000	0.993615	0.000000	0.000000	0.000000	-1.913552	0.132500	0.856722	0.000000	0.000000	4.000000	2.000000	0.000000
21774.516768	-0.126251	0.565002	0.039806	80.403450	51.518784	73.972557	1.847513	0.000000	0.993615	0.000000	0.000000	0.000000	-1.913552	0.132500	0.856722	0.000000	0.000000	4.000000	2.000000	0.000000
21774.520102	-0.126251	0.565002	0.039806	80.403450	51.518784	73.972557	1.847513	0.000000	0.993615	0.000000	0.000000	0.000000	-1.913552	0.132500	0.856722	0.000000	0.000000	4.000000	2.000000	0.000000
21774.523435	-0.132318	0.565365	0.043134	80.378799	55.360973	77.131660	1.990300	0.000000	1.312541	0.000000	0.000000	0.000000	-1.820097	0.108837	0.998549	0.000000	0.000000	4.000000	2.000000	0.000000
21774.526768	-0.132318	0.565365	0.043134	80.378799	55.360973	77.131660	1.990300	0.000000	1.312541	0.000000	0.000000	0.000000	-1.820097	0.108837	0.998549	0.000000	0.000000	4.000000	2.000000	0.000000
21774.530102	-0.132318	0.565365	0.043134	80.378799	55.360973	77.131660	1.990300	0.000000	1.312541	0.000000	0.000000	0.000000	-1.820097	0.108837	0.998549	0.000000	0.000000	4.000000	2.000000	0.000000
21774.533435	-0.138028	0.565603	0.046686	80.368034	61.380962	82.331924	2.156725	0.000000	1.615891	0.000000	0.000000	0.000000	-1.713189	0.071349	1.065480	0.000000	0.000000	4.000000	2.000000	0.000000
21774.536768	-0.138028	0.565603	0.046686	80.368034	61.380962	82.331924	2.156725	0.000000	1.615891	0.000000	0.000000	0.000000	-1.713189	0.071349	1.065480	0.000000	0.000000	4.000000	2.000000	0.000000
21774.540102	-0.138028	0.565603	0.046686	80.368034	61.380962	82.331924	2.156725	0.000000	1.615891	0.000000	0.000000	0.000000	-1.713189	0.071349	1.065480	0.000000	0.000000	4.000000	2.000000	0.000000
21774.543435	-0.143400	0.565774	0.050559	80.253693	68.286674	88.397858	2.334305	0.000000	1.901422	0.000000	0.000000	0.000000	-1.611520	0.051400	1.161989	0.000000	0.000000	4.000000	2.000000	0.000000
21774.546768	-0.143400	0.565774	0.050559	80.253693	68.286674	88.397858	2.334305	0.000000	1.901422	0.000000	0.000000	0.000000	-1.611520	0.051400	1.161989	0.000000	0.000000	4.000000	2.000000	0.000000
21774.550102	-0.143400	0.565774	0.050559	80.253693	68.286674	88.397858	2.334305	0.000000	1.901422	0.000000	0.000000	0.000000	-1.611520	0.051400	1.161989	0.000000	0.000000	4.000000	2.000000	0.000000
21774.553435	-0.148504	0.565893	0.054758	80.050468	74.758270	94.245728	2.527970	0.000000	2.170009	0.000000	0.000000	0.000000	-1.531096	0.035514	1.259718	0.000000	0.000000	4.000000	2.000000	0.000000
21774.556768	-0.148504	0.565893	0.054758	80.050468	74.758270	94.245728	2.527970	0.000000	2.170009	0.000000	0.000000	0.000000	-1.531096	0.035514	1.259718	0.000000	0.000000	4.000000	2.000000	0.000000
21774.560102	-0.148504	0.565893	0.054758	80.050468	74.758270	94.245728	2.527970	0.000000	2.170009	0.000000	0.000000	0.000000	-1.531096	0.035514	1.259718	0.000000	0.000000	4.000000	2.000000	0.000000
21774.563435	-0.153404	0.565919	0.059169	79.774841	80.665253	99.493690	2.737923	0.000000	2.425191	0.000000	0.000000	0.000000	-1.470091	0.007801	1.323169	0.000000	0.000000	4.000000	2.000000	0.000000
21774.566768	-0.153404	0.565919	0.059169	79.774841	80.665253	99.493690	2.737923	0.000000	2.425191	0.000000	0.000000	0.000000	-1.470091	0.007801	1.323169	0.000000	0.000000	4.000000	2.000000	0.000000
21774.570102	-0.153404	0.565919	0.059169	79.774841	80.665253	99.493690	2.737923	0.000000	2.425191	0.000000	0.000000	0.000000	-1.470091	0.007801	1.323169	0.000000	0.000000	4.000000	2.000000	0.000000
21774.573435	-0.158007	0.565855	0.063863	79.435341	85.932076	103.920357	2.958451	0.000000	2.670207	0.000000	0.000000	0.000000	-1.380917	-0.019001	1.408147	0.000000	0.000000	4.000000	2.000000	0.000000
21774.576768	-0.158007	0.565855	0.063863	79.435341	85.932076	103.920357	2.958451	0.000000	2.670207	0.000000	0.000000	0.000000	-1.380917	-0.019001	1.408147	0.000000	0.000000	4.000000	2.000000	0.000000
21774.580102	-0.158007	0.565855	0.063863	79.435341	85.932076	103.920357	2.958451	0.000000	2.670207	0.000000	0.000000	0.000000	-1.380917	-0.019001	1.408147	0.000000	0.000000	4.000000	2.000000	0.000000
21774.583435	-0.162358	0.565716	0.068846	79.075027	90.656174	107.735451	3.193142	0.000000	2.900359	0.000000	0.000000	0.000000	-1.305344	-0.041778	1.494928	0.000000	0.000000	4.000000	2.000000	0.000000
21774.586768	-0.162358	0.565716	0.068846	79.075027	90.656174	107.735451	3.193142	0.000000	2.900359	0.000000	0.000000	0.000000	-1.305344	-0.041778	1.494928	0.000000	0.000000	4.000000	2.000000	0.000000
21774.590102	-0.162358	0.565716	0.068846	79.075027	90.656174	107.735451	3.193142	0.000000	2.900359	0.000000	0.000000	0.000000	-1.305344	-0.041778	1.494928	0.000000	0.000000	4.000000	2.000000	0.000000
21774.593435	-0.166373	0.565511	0.074059	78.679016	94.884132	111.139328	3.442297	0.000000	3.117917	0.000000	0.000000	0.000000	-1.204475	-0.061494	1.563784	0.000000	0.000000	4.000000	2.000000	0.000000
21774.596768	-0.166373	0.565511	0.074059	78.679016	94.884132	111.139328	3.442297	0.000000	3.117917	0.000000	0.000000	0.000000	-1.204475	-0.061494	1.563784	0.000000	0.000000	4.000000	2.000000	0.000000
21774.600102	-0.166373	0.565511	0.074059	78.679016	94.884132	111.139328	3.442297	0.000000	3.117917	0.000000	0.000000	0.000000	-1.204475	-0.061494	1.563784	0.000000	0.000000	4.000000	2.000000	0.000000
21774.603435	-0.169931	0.565248	0.079518	78.251053	98.637444	114.242622	3.702927	0.000000	3.318663	0.000000	0.000000	0.000000	-1.067352	-0.078790	1.637707	0.000000	0.000000	4.000000	2.000000	0.000000
21774.606768	-0.169931	0.565248	0.079518	78.251053	98.637444	114.242622	3.702927	0.000000	3.318663	0.000000	0.000000	0.000000	-1.067352	-0.078790	1.637707	0.000000	0.000000	4.000000	2.000000	0.000000
21774.610102	-0.169931	0.565248	0.079518	78.251053	98.637444	114.242622	3.702927	0.000000	3.318663	0.000000	0.000000	0.000000	-1.067352	-0.078790	1.637707	0.000000	0.000000	4.000000	2.000000	0.000000
21774.613435	-0.173098	0.564945	0.085221	77.842888	101.979660	116.919250	3.754606	0.000000	3.301959	0.000000	0.000000	0.000000	-0.949944	-0.091191	1.710946	0.000000	0.000000	4.000000	2.000000	0.000000
21774.616768	-0.173098	0.564945	0.085221	77.842888	101.979660	116.919250	3.754606	0.000000	3.301959	0.000000	0.000000	0.000000	-0.949944	-0.091191	1.710946	0.000000	0.000000	4.000000	2.000000	0.000000
21774.620102	-0.173098	0.564945	0.085221	77.842888	101.979660	116.919250	3.754606	0.000000	3.301959	0.000000	0.000000	0.000000	-0.949944	-0.091191	1.710946	0.000000	0.000000	4.000000	2.000000	0.000000
21774.623435	-0.175890	0.564633	0.091093	77.513390	105.101166	119.456444	3.795155	0.000000	3.255272	0.000000	0.000000	0.000000	-0.837657	-0.093380	1.761768	0.000000	0.000000	4.000000	2.000000	0.000000
21774.626768	-0.175890	0.564633	0.091093	77.513390	105.101166	119.456444	3.795155	0.000000	3.255272	0.000000	0.000000	0.000000	-0.837657	-0.093380	1.761768	0.000000	0.000000	4.000000	2.000000	0.000000
21774.630102	-0.175890	0.564633	0.091093	77.513390	105.101166	119.456444	3.795155	0.000000	3.255272	0.000000	0.000000	0.000000	-0.837657	-0.093380	1.761768	0.000000	0.000000	4.000000	2.000000	0.000000
21774.633435	-0.178289	0.564295	0.097124	77.263954	108.156441	121.966240	3.841548	0.000000	3.200392	0.000000	0.000000	0.000000	-0.719718	-0.101480	1.809209	0.000000	0.000000	4.000000	2.000000	0.000000
21774.636768	-0.178289	0.564295	0.097124	77.263954	108.156441	121.966240	3.841548	0.000000	3.200392	0.000000	0.000000	0.000000	-0.719718	-0.101480	1.809209	0.000000	0.000000	4.000000	2.000000	0.000000
21774.640102	-0.178289	0.564295	0.097124	77.263954	108.156441	121.966240	3.841548	0.000000	3.200392	0.000000	0.000000	0.000000	-0.719718	-0.101480	1.809209	0.000000	0.000000	4.000000	2.000000	0.000000
21774.643435	-0.180285	0.563949	0.103331	77.097015	111.228264	124.290825	3.892789	0.000000	3.137865	0.000000	0.000000	0.000000	-0.598916	-0.103952	1.862095	0.000000	0.000000	4.000000	2.000000	0.000000
21774.646768	-0.180285	0.563949	0.103331	77.097015	111.228264	124.290825	3.892789	0.000000	3.137865	0.000000	0.000000	0.000000	-0.598916	-0.103952	1.862095	0.000000	0.000000	4.000000	2.000000	0.000000
21774.650102	-0.180285	0.563949	0.103331	77.097015	111.228264	124.290825	3.892789	0.000000	3.137865	0.000000	0.000000	0.000000	-0.598916	-0.103952	1.862095	0.000000	0.000000	4.000000	2.000000	0.000000
21774.653435	-0.181884	0.563606	0.109687	77.006805	114.188202	126.105484	3.948303	0.000000	3.067720	0.000000	0.000000	0.000000	-0.479723	-0.102620	1.906872	0.000000	0.000000	4.000000	2.000000	0.000000
21774.656768	-0.181884	0.563606	0.109687	77.006805	114.188202	126.105484	3.948303	0.000000	3.067720	0.000000	0.000000	0.000000	-0.479723	-0.102620	1.906872	0.000000	0.000000	4.000000	2.000000	0.000000
21774.660102	-0.181884	0.563606	0.109687	77.006805	114.188202	126.105484	3.948303	0.000000	3.067720	0.000000	0.000000	0.000000	-0.479723	-0.102620	1.906872	0.000000	0.000000	4.000000	2.000000	0.000000
21774.663435	-0.183051	0.563223	0.116130	76.986115	117.075165	127.911606	4.006672	0.000000	2.991083	0.000000	0.000000	0.000000	-0.350081	-0.114879	1.932733	0.000000	0.000000	4.000000	2.000000	0.000000
21774.666768	-0.183051	0.563223	0.116130	76.986115	117.075165	127.911606	4.006672	0.000000	2.991083	0.000000	0.000000	0.000000	-0.350081	-0.114879	1.932733	0.000000	0.000000	4.000000	2.000000	0.000000
21774.670102	-0.183051	0.563223	0.116130	76.986115	117.075165	127.911606	4.006672	0.000000	2.991083	0.000000	0.000000	0.000000	-0.350081	-0.114879	1.932733	0.000000	0.000000	4.000000	2.000000	0.000000
21774.673435	-0.183816	0.562794	0.122608	76.983543	119.780075	130.050690	4.066986	0.000000	2.908544	0.000000	0.000000	0.000000	-0.229521	-0.128916	1.943491	0.000000	0.000000	4.000000	2.000000	0.000000
21774.676768	-0.183816	0.562794	0.122608	76.983543	119.780075	130.050690	4.066986	0.000000	2.908544	0.000000	0.000000	0.000000	-0.229521	-0.128916	1.943491	0.000000	0.000000	4.000000	2.000000	0.000000
21774.680102	-0.183816	0.562794	0.122608	76.983543	119.780075	130.050690	4.066986	0.000000	2.908544	0.000000	0.000000	0.000000	-0.229521	-0.128916	1.943491	0.000000	0.000000	4.000000	2.000000	0.000000
21774.683435	-0.184091	0.562306	0.129072	76.966400	122.194283	131.967804	4.127687	0.000000	2.821738	0.000000	0.000000	0.000000	-0.082357	-0.146493	1.939271	0.000000	0.000000	4.000000	2.000000	0.000000
21774.686768	-0.184091	0.562306	0.129072	76.966400	122.194283	131.967804	4.127687	0.000000	2.821738	0.000000	0.000000	0.000000	-0.082357	-0.146493	1.939271	0.000000	0.000000	4.000000	2.000000	0.000000
21774.690102	-0.184091	0.562306	0.129072	76.966400	122.194283	131.967804	4.127687	0.000000	2.821738	0.000000	0.000000	0.000000	-0.082357	-0.146493	1.939271	0.000000	0.000000	4.000000	2.000000	0.000000
21774.693435	-0.183827	0.561808	0.135508	76.906433	124.132706	133.450287	4.189340	0.000000	2.729365	0.000000	0.000000	0.000000	0.079208	-0.149240	1.930655	0.000000	0.000000	4.000000	2.000000	0.000000
21774.696768	-0.183827	0.561808	0.135508	76.906433	124.132706	133.450287	4.189340	0.000000	2.729365	0.000000	0.000000	0.000000	0.079208	-0.149240	1.930655	0.000000	0.000000	4.000000	2.000000	0.000000
21774.700102	-0.183827	0.561808	0.135508	76.906433	124.132706	133.450287	4.189340	0.000000	2.729365	0.000000	0.000000	0.000000	0.079208	-0.149240	1.930655	0.000000	0.000000	4.000000	2.000000	0.000000
21774.703435	-0.183006	0.561319	0.141896	76.812126	125.542923	134.443878	4.252152	0.000000	2.630437	0.000000	0.000000	0.000000	0.246224	-0.146742	1.916428	0.000000	0.000000	4.000000	2.000000	0.000000
21774.706768	-0.183006	0.561319	0.141896	76.812126	125.542923	134.443878	4.252152	0.000000	2.630437	0.000000	0.000000	0.000000	0.246224	-0.146742	1.916428	0.000000	0.000000	4.000000	2.000000	0.000000
21774.710102	-0.183006	0.561319	0.141896	76.812126	125.542923	134.443878	4.252152	0.000000	2.630437	0.000000	0.000000	0.000000	0.246224	-0.146742	1.916428	0.000000	0.000000	4.000000	2.000000	0.000000
21774.713435	-0.181640	0.560856	0.148208	76.745857	126.775047	135.236572	4.315800	0.000000	2.524653	0.000000	0.000000	0.000000	0.409764	-0.138820	1.893712	0.000000	0.000000	4.000000	2.000000	0.000000
21774.716768	-0.181640	0.560856	0.148208	76.745857	126.775047	135.236572	4.315800	0.000000	2.524653	0.000000	0.000000	0.000000	0.409764	-0.138820	1.893712	0.000000	0.000000	4.000000	2.000000	0.000000
21774.720102	-0.181640	0.560856	0.148208	76.745857	126.775047	135.236572	4.315800	0.000000	2.524653	0.000000	0.000000	0.000000	0.409764	-0.138820	1.893712	0.000000	0.000000	4.000000	2.000000	0.000000
21774.723435	-0.179855	0.560418	0.154368	76.758720	128.271317	136.222961	4.379510	0.000000	2.412445	0.000000	0.000000	0.000000	0.535536	-0.131366	1.847847	0.000000	0.000000	4.000000	2.000000	0.000000
21774.726768	-0.179855	0.560418	0.154368	76.758720	128.271317	136.222961	4.379510	0.000000	2.412445	0.000000	0.000000	0.000000	0.535536	-0.131366	1.847847	0.000000	0.000000	4.000000	2.000000	0.000000
21774.730102	-0.179855	0.560418	0.154368	76.758720	128.271317	136.222961	4.379510	0.000000	2.412445	0.000000	0.000000	0.000000	0.535536	-0.131366	1.847847	0.000000	0.000000	4.000000	2.000000	0.000000
21774.733435	-0.177653	0.559995	0.160393	76.893745	130.419540	137.739380	4.440974	0.000000	2.297336	0.000000	0.000000	0.000000	0.660770	-0.126994	1.807719	0.000000	0.000000	4.000000	2.000000	0.000000
21774.736768	-0.177653	0.559995	0.160393	76.893745	130.419540	137.739380	4.440974	0.000000	2.297336	0.000000	0.000000	0.000000	0.660770	-0.126994	1.807719	0.000000	0.000000	4.000000	2.000000	0.000000
21774.740102	-0.177653	0.559995	0.160393	76.893745	130.419540	137.739380	4.440974	0.000000	2.297336	0.000000	0.000000	0.000000	0.660770	-0.126994	1.807719	0.000000	0.000000	4.000000	2.000000	0.000000
21774.743435	-0.175036	0.559558	0.166196	77.126785	133.253983	139.833023	4.500325	0.000000	2.178778	0.000000	0.000000	0.000000	0.784995	-0.130994	1.740692	0.000000	0.000000	4.000000	2.000000	0.000000
21774.746768	-0.175036	0.559558	0.166196	77.126785	133.253983	139.833023	4.500325	0.000000	2.178778	0.000000	0.000000	0.000000	0.784995	-0.130994	1.740692	0.000000	0.000000	4.000000	2.000000	0.000000
21774.750102	-0.175036	0.559558	0.166196	77.126785	133.253983	139.833023	4.500325	0.000000	2.178778	0.000000	0.000000	0.000000	0.784995	-0.130994	1.740692	0.000000	0.000000	4.000000	2.000000	0.000000
21774.753435	-0.171915	0.559112	0.171799	77.398994	136.531403	142.303146	4.557061	0.000000	2.057472	0.000000	0.000000	0.000000	0.936211	-0.133881	1.680905	0.000000	0.000000	4.000000	2.000000	0.000000
21774.756768	-0.171915	0.559112	0.171799	77.398994	136.531403	142.303146	4.557061	0.000000	2.057472	0.000000	0.000000	0.000000	0.936211	-0.133881	1.680905	0.000000	0.000000	4.000000	2.000000	0.000000
21774.760102	-0.171915	0.559112	0.171799	77.398994	136.531403	142.303146	4.557061	0.000000	2.057472	0.000000	0.000000	0.000000	0.936211	-0.133881	1.680905	0.000000	0.000000	4.000000	2.000000	0.000000
21774.763435	-0.168235	0.558701	0.177243	77.650841	139.698181	144.660294	4.612211	0.000000	1.930677	0.000000	0.000000	0.000000	1.103983	-0.123380	1.633351	0.000000	0.000000	4.000000	2.000000	0.000000
21774.766768	-0.168235	0.558701	0.177243	77.650841	139.698181	144.660294	4.612211	0.000000	1.930677	0.000000	0.000000	0.000000	1.103983	-0.123380	1.633351	0.000000	0.000000	4.000000	2.000000	0.000000
21774.770102	-0.168235	0.558701	0.177243	77.650841	139.698181	144.660294	4.612211	0.000000	1.930677	0.000000	0.000000	0.000000	1.103983	-0.123380	1.633351	0.000000	0.000000	4.000000	2.000000	0.000000
21774.773435	-0.164029	0.558277	0.182416	77.840065	142.348770	146.553711	4.666157	0.000000	1.796380	0.000000	0.000000	0.000000	1.261802	-0.127238	1.551697	0.000000	0.000000	4.000000	2.000000	0.000000
21774.776768	-0.164029	0.558277	0.182416	77.840065	142.348770	146.553711	4.666157	0.000000	1.796380	0.000000	0.000000	0.000000	1.261802	-0.127238	1.551697	0.000000	0.000000	4.000000	2.000000	0.000000
21774.780102	-0.164029	0.558277	0.182416	77.840065	142.348770	146.553711	4.666157	0.000000	1.796380	0.000000	0.000000	0.000000	1.261802	-0.127238	1.551697	0.000000	0.000000	4.000000	2.000000	0.000000
21774.783435	-0.159320	0.557874	0.187266	77.984665	144.414032	147.914001	4.717808	0.000000	1.655986	0.000000	0.000000	0.000000	1.412894	-0.120716	1.455070	0.000000	0.000000	4.000000	2.000000	0.000000
21774.786768	-0.159320	0.557874	0.187266	77.984665	144.414032	147.914001	4.717808	0.000000	1.655986	0.000000	0.000000	0.000000	1.412894	-0.120716	1.455070	0.000000	0.000000	4.000000	2.000000	0.000000
21774.790102	-0.159320	0.557874	0.187266	77.984665	144.414032	147.914001	4.717808	0.000000	1.655986	0.000000	0.000000	0.000000	1.412894	-0.120716	1.455070	0.000000	0.000000	4.000000	2.000000	0.000000
21774.793435	-0.154260	0.557513	0.191734	78.112732	146.260056	149.073639	4.766573	0.000000	1.509892	0.000000	0.000000	0.000000	1.517953	-0.108269	1.340362	0.000000	0.000000	4.000000	2.000000	0.000000
21774.796768	-0.154260	0.557513	0.191734	78.112732	146.260056	149.073639	4.766573	0.000000	1.509892	0.000000	0.000000	0.000000	1.517953	-0.108269	1.340362	0.000000	0.000000	4.000000	2.000000	0.000000
21774.800102	-0.154260	0.557513	0.191734	78.112732	146.260056	149.073639	4.766573	0.000000	1.509892	0.000000	0.000000	0.000000	1.517953	-0.108269	1.340362	0.000000	0.000000	4.000000	2.000000	0.000000
21774.803435	-0.148880	0.557229	0.195772	78.255379	148.401825	150.489212	4.811060	0.000000	1.361507	0.000000	0.000000	0.000000	1.613802	-0.085196	1.211604	0.000000	0.000000	4.000000	2.000000	0.000000
21774.806768	-0.148880	0.557229	0.195772	78.255379	148.401825	150.489212	4.811060	0.000000	1.361507	0.000000	0.000000	0.000000	1.613802	-0.085196	1.211604	0.000000	0.000000	4.000000	2.000000	0.000000
21774.810102	-0.148880	0.557229	0.195772	78.255379	148.401825	150.489212	4.811060	0.000000	1.361507	0.000000	0.000000	0.000000	1.613802	-0.085196	1.211604	0.000000	0.000000	4.000000	2.000000	0.000000
21774.813435	-0.143283	0.557005	0.199346	78.449745	151.194504	152.497314	4.851078	0.000000	1.211216	0.000000	0.000000	0.000000	1.679349	-0.067227	1.072111	0.000000	0.000000	4.000000	2.000000	0.000000
21774.816768	-0.143283	0.557005	0.199346	78.449745	151.194504	152.497314	4.851078	0.000000	1.211216	0.000000	0.000000	0.000000	1.679349	-0.067227	1.072111	0.000000	0.000000	4.000000	2.000000	0.000000
21774.820102	-0.143283	0.557005	0.199346	78.449745	151.194504	152.497314	4.851078	0.000000	1.211216	0.000000	0.000000	0.000000	1.679349	-0.067227	1.072111	0.000000	0.000000	4.000000	2.000000	0.000000
21774.823435	-0.137506	0.556860	0.202429	78.681732	154.714645	155.247925	4.886154	0.000000	1.060895	0.000000	0.000000	0.000000	1.732942	-0.043480	0.924954	0.000000	0.000000	4.000000	2.000000	0.000000
21774.826768	-0.137506	0.556860	0.202429	78.681732	154.714645	155.247925	4.886154	0.000000	1.060895	0.000000	0.000000	0.000000	1.732942	-0.043480	0.924954	0.000000	0.000000	4.000000	2.000000	0.000000
21774.830102	-0.137506	0.556860	0.202429	78.681732	154.714645	155.247925	4.886154	0.000000	1.060895	0.000000	0.000000	0.000000	1.732942	-0.043480	0.924954	0.000000	0.000000	4.000000	2.000000	0.000000
21774.833435	-0.131595	0.556702	0.205013	78.904137	158.727936	158.858582	4.916327	0.000000	0.910897	0.000000	0.000000	0.000000	1.773242	-0.047399	0.775070	0.000000	0.000000	4.000000	2.000000	0.000000
21774.836768	-0.131595	0.556702	0.205013	78.904137	158.727936	158.858582	4.916327	0.000000	0.910897	0.000000	0.000000	0.000000	1.773242	-0.047399	0.775070	0.000000	0.000000	4.000000	2.000000	0.000000
21774.840102	-0.131595	0.556702	0.205013	78.904137	158.727936	158.858582	4.916327	0.000000	0.910897	0.000000	0.000000	0.000000	1.773242	-0.047399	0.775070	0.000000	0.000000	4.000000	2.000000	0.000000
21774.843435	-0.125532	0.556533	0.207103	79.057091	162.899033	163.701904	4.941659	0.000000	0.761577	0.000000	0.000000	0.000000	1.818924	-0.050844	0.626995	0.000000	0.000000	4.000000	2.000000	0.000000
21774.846768	-0.125532	0.556533	0.207103	79.057091	162.899033	163.701904	4.941659	0.000000	0.761577	0.000000	0.000000	0.000000	1.818924	-0.050844	0.626995	0.000000	0.000000	4.000000	2.000000	0.000000
21774.850102	-0.125532	0.556533	0.207103	79.057091	162.899033	163.701904	4.941659	0.000000	0.761577	0.000000	0.000000	0.000000	1.818924	-0.050844	0.626995	0.000000	0.000000	4.000000	2.000000	0.000000
21774.853435	-0.119304	0.556358	0.208736	79.129196	166.807663	168.153534	4.962431	0.000000	0.611782	0.000000	0.000000	0.000000	1.868406	-0.052540	0.489837	0.000000	0.000000	4.000000	2.000000	0.000000
21774.856768	-0.119304	0.556358	0.208736	79.129196	166.807663	168.153534	4.962431	0.000000	0.611782	0.000000	0.000000	0.000000	1.868406	-0.052540	0.489837	0.000000	0.000000	4.000000	2.000000	0.000000
21774.860102	-0.119304	0.556358	0.208736	79.129196	166.807663	168.153534	4.962431	0.000000	0.611782	0.000000	0.000000	0.000000	1.868406	-0.052540	0.489837	0.000000	0.000000	4.000000	2.000000	0.000000
21774.863435	-0.112865	0.556183	0.209951	79.135941	169.972366	171.457626	4.978754	0.000000	0.460443	0.000000	0.000000	0.000000	1.931638	-0.052574	0.364639	0.000000	0.000000	4.000000	2.000000	0.000000
21774.866768	-0.112865	0.556183	0.209951	79.135941	169.972366	171.457626	4.978754	0.000000	0.460443	0.000000	0.000000	0.000000	1.931638	-0.052574	0.364639	0.000000	0.000000	4.000000	2.000000	0.000000
21774.870102	-0.112865	0.556183	0.209951	79.135941	169.972366	171.457626	4.978754	0.000000	0.460443	0.000000	0.000000	0.000000	1.931638	-0.052574	0.364639	0.000000	0.000000	4.000000	2.000000	0.000000
21774.873435	-0.106348	0.556003	0.210691	79.098274	172.000443	174.385117	4.990639	0.000000	0.305816	0.000000	0.000000	0.000000	1.955086	-0.053927	0.221990	0.000000	0.000000	4.000000	2.000000	0.000000
21774.876768	-0.106348	0.556003	0.210691	79.098274	172.000443	174.385117	4.990639	0.000000	0.305816	0.000000	0.000000	0.000000	1.955086	-0.053927	0.221990	0.000000	0.000000	4.000000	2.000000	0.000000
[truncated: 1,398 more rows]
