# Supplementary material for: Haptic Guidance Needs to Be Intuitive Not Just Informative to Improve Human Motor Accuracy
Source: PLoS One. 2016 Mar 16;11(3):e0150912. doi: 10.1371/journal.pone.0150912 (PMC4794196; doi:10.1371/journal.pone.0150912)
Supplement: S2 Data — (ZIP) [file pone.0150912.s002.zip › Subject2/exp2_0027.txt]

Time	PosX	PosY	PosZ	RotX	RotY	RotZ	ForceX	ForceY	ForceZ	MomentX	MomentY	MomentZ	VelocityX	VelocityY	VelocityZ	CalibratedWeight	ButtonDown	Condition	Trial	Visual
21794.019204	0.009048	0.562864	0.247297	80.773262	165.212982	-154.872803	0.000000	0.000000	0.000000	0.000000	0.000000	0.000000	-0.009894	-0.039715	0.010834	0.000000	1.000000	4.000000	3.000000	0.000000
21794.022538	0.009852	0.563015	0.247374	80.915413	165.043411	-155.110504	4.692807	0.000000	1.725561	0.000000	0.000000	0.000000	0.241151	0.045300	0.023220	0.000000	1.000000	4.000000	3.000000	0.000000
21794.025871	0.009852	0.563015	0.247374	80.915413	165.043411	-155.110504	4.692807	0.000000	1.725561	0.000000	0.000000	0.000000	0.241151	0.045300	0.023220	0.000000	1.000000	4.000000	3.000000	0.000000
21794.029204	0.009852	0.563015	0.247374	80.915413	165.043411	-155.110504	4.692807	0.000000	1.725561	0.000000	0.000000	0.000000	0.241151	0.045300	0.023220	0.000000	1.000000	4.000000	3.000000	0.000000
21794.032538	0.011425	0.562750	0.247422	81.105209	164.821671	-155.494263	4.697786	0.000000	1.711960	0.000000	0.000000	0.000000	0.471925	-0.079461	0.014288	0.000000	1.000000	4.000000	3.000000	0.000000
21794.035871	0.011425	0.562750	0.247422	81.105209	164.821671	-155.494263	4.697786	0.000000	1.711960	0.000000	0.000000	0.000000	0.471925	-0.079461	0.014288	0.000000	1.000000	4.000000	3.000000	0.000000
21794.039204	0.011425	0.562750	0.247422	81.105209	164.821671	-155.494263	4.697786	0.000000	1.711960	0.000000	0.000000	0.000000	0.471925	-0.079461	0.014288	0.000000	1.000000	4.000000	3.000000	0.000000
21794.042538	0.012838	0.562969	0.247808	81.370239	164.758011	-155.787796	4.707445	0.000000	1.685220	0.000000	0.000000	0.000000	0.423678	0.065702	0.115769	0.000000	1.000000	4.000000	3.000000	0.000000
21794.045871	0.012838	0.562969	0.247808	81.370239	164.758011	-155.787796	4.707445	0.000000	1.685220	0.000000	0.000000	0.000000	0.423678	0.065702	0.115769	0.000000	1.000000	4.000000	3.000000	0.000000
21794.049204	0.012838	0.562969	0.247808	81.370239	164.758011	-155.787796	4.707445	0.000000	1.685220	0.000000	0.000000	0.000000	0.423678	0.065702	0.115769	0.000000	1.000000	4.000000	3.000000	0.000000
21794.052538	0.014553	0.562990	0.248182	81.700974	167.197098	-153.674377	4.716736	0.000000	1.659036	0.000000	0.000000	0.000000	0.514546	0.006524	0.112340	0.000000	1.000000	4.000000	3.000000	0.000000
21794.055871	0.014553	0.562990	0.248182	81.700974	167.197098	-153.674377	4.716736	0.000000	1.659036	0.000000	0.000000	0.000000	0.514546	0.006524	0.112340	0.000000	1.000000	4.000000	3.000000	0.000000
21794.059204	0.014553	0.562990	0.248182	81.700974	167.197098	-153.674377	4.716736	0.000000	1.659036	0.000000	0.000000	0.000000	0.514546	0.006524	0.112340	0.000000	1.000000	4.000000	3.000000	0.000000
21794.062538	0.017037	0.563230	0.248407	82.114540	173.244141	-148.251846	4.727644	0.000000	1.627692	0.000000	0.000000	0.000000	0.745347	0.071738	0.067328	0.000000	1.000000	4.000000	3.000000	0.000000
21794.065871	0.017037	0.563230	0.248407	82.114540	173.244141	-148.251846	4.727644	0.000000	1.627692	0.000000	0.000000	0.000000	0.745347	0.071738	0.067328	0.000000	1.000000	4.000000	3.000000	0.000000
21794.069204	0.017037	0.563230	0.248407	82.114540	173.244141	-148.251846	4.727644	0.000000	1.627692	0.000000	0.000000	0.000000	0.745347	0.071738	0.067328	0.000000	1.000000	4.000000	3.000000	0.000000
21794.072538	0.018851	0.563339	0.248565	82.390114	-178.479721	-140.652618	4.742496	0.000000	1.583897	0.000000	0.000000	0.000000	0.544236	0.032884	0.047539	0.000000	1.000000	4.000000	3.000000	0.000000
21794.075871	0.018851	0.563339	0.248565	82.390114	-178.479721	-140.652618	4.742496	0.000000	1.583897	0.000000	0.000000	0.000000	0.544236	0.032884	0.047539	0.000000	1.000000	4.000000	3.000000	0.000000
21794.079204	0.018851	0.563339	0.248565	82.390114	-178.479721	-140.652618	4.742496	0.000000	1.583897	0.000000	0.000000	0.000000	0.544236	0.032884	0.047539	0.000000	1.000000	4.000000	3.000000	0.000000
21794.082538	0.021067	0.563620	0.248665	82.453842	-168.702805	-131.657410	4.753115	0.000000	1.551741	0.000000	0.000000	0.000000	0.664773	0.084283	0.030072	0.000000	1.000000	4.000000	3.000000	0.000000
21794.085871	0.021067	0.563620	0.248665	82.453842	-168.702805	-131.657410	4.753115	0.000000	1.551741	0.000000	0.000000	0.000000	0.664773	0.084283	0.030072	0.000000	1.000000	4.000000	3.000000	0.000000
21794.089204	0.021067	0.563620	0.248665	82.453842	-168.702805	-131.657410	4.753115	0.000000	1.551741	0.000000	0.000000	0.000000	0.664773	0.084283	0.030072	0.000000	1.000000	4.000000	3.000000	0.000000
21794.092538	0.023647	0.563796	0.248573	82.245918	-159.161942	-122.934853	4.765669	0.000000	1.512745	0.000000	0.000000	0.000000	0.773861	0.052779	-0.027741	0.000000	1.000000	4.000000	3.000000	0.000000
21794.095871	0.023647	0.563796	0.248573	82.245918	-159.161942	-122.934853	4.765669	0.000000	1.512745	0.000000	0.000000	0.000000	0.773861	0.052779	-0.027741	0.000000	1.000000	4.000000	3.000000	0.000000
21794.099204	0.023647	0.563796	0.248573	82.245918	-159.161942	-122.934853	4.765669	0.000000	1.512745	0.000000	0.000000	0.000000	0.773861	0.052779	-0.027741	0.000000	1.000000	4.000000	3.000000	0.000000
21794.102538	0.026089	0.564018	0.248390	81.871017	-151.365799	-115.872292	4.779601	0.000000	1.468132	0.000000	0.000000	0.000000	0.732593	0.066644	-0.054838	0.000000	1.000000	4.000000	3.000000	0.000000
21794.105871	0.026089	0.564018	0.248390	81.871017	-151.365799	-115.872292	4.779601	0.000000	1.468132	0.000000	0.000000	0.000000	0.732593	0.066644	-0.054838	0.000000	1.000000	4.000000	3.000000	0.000000
21794.109204	0.026089	0.564018	0.248390	81.871017	-151.365799	-115.872292	4.779601	0.000000	1.468132	0.000000	0.000000	0.000000	0.732593	0.066644	-0.054838	0.000000	1.000000	4.000000	3.000000	0.000000
21794.112538	0.028796	0.564274	0.248151	81.468704	-145.553787	-110.714027	4.792336	0.000000	1.426013	0.000000	0.000000	0.000000	0.812210	0.076794	-0.071663	0.000000	1.000000	4.000000	3.000000	0.000000
21794.115871	0.028796	0.564274	0.248151	81.468704	-145.553787	-110.714027	4.792336	0.000000	1.426013	0.000000	0.000000	0.000000	0.812210	0.076794	-0.071663	0.000000	1.000000	4.000000	3.000000	0.000000
21794.119204	0.028796	0.564274	0.248151	81.468704	-145.553787	-110.714027	4.792336	0.000000	1.426013	0.000000	0.000000	0.000000	0.812210	0.076794	-0.071663	0.000000	1.000000	4.000000	3.000000	0.000000
21794.122538	0.031668	0.564564	0.247858	81.129257	-141.456207	-107.176704	4.806065	0.000000	1.379039	0.000000	0.000000	0.000000	0.861486	0.086914	-0.088064	0.000000	1.000000	4.000000	3.000000	0.000000
21794.125871	0.031668	0.564564	0.247858	81.129257	-141.456207	-107.176704	4.806065	0.000000	1.379039	0.000000	0.000000	0.000000	0.861486	0.086914	-0.088064	0.000000	1.000000	4.000000	3.000000	0.000000
21794.129204	0.031668	0.564564	0.247858	81.129257	-141.456207	-107.176704	4.806065	0.000000	1.379039	0.000000	0.000000	0.000000	0.861486	0.086914	-0.088064	0.000000	1.000000	4.000000	3.000000	0.000000
21794.132538	0.034369	0.564849	0.247530	80.852043	-138.310471	-104.510605	4.820174	0.000000	1.328881	0.000000	0.000000	0.000000	0.810276	0.085466	-0.098417	0.000000	1.000000	4.000000	3.000000	0.000000
21794.135871	0.034369	0.564849	0.247530	80.852043	-138.310471	-104.510605	4.820174	0.000000	1.328881	0.000000	0.000000	0.000000	0.810276	0.085466	-0.098417	0.000000	1.000000	4.000000	3.000000	0.000000
21794.139204	0.034369	0.564849	0.247530	80.852043	-138.310471	-104.510605	4.820174	0.000000	1.328881	0.000000	0.000000	0.000000	0.810276	0.085466	-0.098417	0.000000	1.000000	4.000000	3.000000	0.000000
21794.142538	0.037204	0.565121	0.247233	80.595230	-135.271973	-101.842834	4.833001	0.000000	1.281447	0.000000	0.000000	0.000000	0.850560	0.081750	-0.088927	0.000000	1.000000	4.000000	3.000000	0.000000
21794.145871	0.037204	0.565121	0.247233	80.595230	-135.271973	-101.842834	4.833001	0.000000	1.281447	0.000000	0.000000	0.000000	0.850560	0.081750	-0.088927	0.000000	1.000000	4.000000	3.000000	0.000000
21794.149204	0.037204	0.565121	0.247233	80.595230	-135.271973	-101.842834	4.833001	0.000000	1.281447	0.000000	0.000000	0.000000	0.850560	0.081750	-0.088927	0.000000	1.000000	4.000000	3.000000	0.000000
21794.152538	0.039903	0.565432	0.246927	80.313103	-132.202179	-99.198311	4.846123	0.000000	1.230893	0.000000	0.000000	0.000000	0.809797	0.093288	-0.091876	0.000000	1.000000	4.000000	3.000000	0.000000
21794.155871	0.039903	0.565432	0.246927	80.313103	-132.202179	-99.198311	4.846123	0.000000	1.230893	0.000000	0.000000	0.000000	0.809797	0.093288	-0.091876	0.000000	1.000000	4.000000	3.000000	0.000000
21794.159204	0.039903	0.565432	0.246927	80.313103	-132.202179	-99.198311	4.846123	0.000000	1.230893	0.000000	0.000000	0.000000	0.809797	0.093288	-0.091876	0.000000	1.000000	4.000000	3.000000	0.000000
21794.162538	0.042368	0.565726	0.246643	79.991211	-129.234451	-96.422455	4.858187	0.000000	1.182380	0.000000	0.000000	0.000000	0.739426	0.088203	-0.085283	0.000000	1.000000	4.000000	3.000000	0.000000
21794.165871	0.042368	0.565726	0.246643	79.991211	-129.234451	-96.422455	4.858187	0.000000	1.182380	0.000000	0.000000	0.000000	0.739426	0.088203	-0.085283	0.000000	1.000000	4.000000	3.000000	0.000000
21794.169204	0.042368	0.565726	0.246643	79.991211	-129.234451	-96.422455	4.858187	0.000000	1.182380	0.000000	0.000000	0.000000	0.739426	0.088203	-0.085283	0.000000	1.000000	4.000000	3.000000	0.000000
21794.172538	0.044829	0.566015	0.246319	79.622650	-126.474670	-93.869316	4.868847	0.000000	1.137685	0.000000	0.000000	0.000000	0.738382	0.086713	-0.097158	0.000000	0.000000	4.000000	3.000000	0.000000
21794.175871	0.044829	0.566015	0.246319	79.622650	-126.474670	-93.869316	4.868847	0.000000	1.137685	0.000000	0.000000	0.000000	0.738382	0.086713	-0.097158	0.000000	0.000000	4.000000	3.000000	0.000000
21794.179204	0.044829	0.566015	0.246319	79.622650	-126.474670	-93.869316	4.868847	0.000000	1.137685	0.000000	0.000000	0.000000	0.738382	0.086713	-0.097158	0.000000	0.000000	4.000000	3.000000	0.000000
21794.182538	0.047186	0.566239	0.245956	79.261795	-124.192169	-92.040253	4.879111	0.000000	1.092829	0.000000	0.000000	0.000000	0.707060	0.067224	-0.108970	0.000000	0.000000	4.000000	3.000000	0.000000
21794.185871	0.047186	0.566239	0.245956	79.261795	-124.192169	-92.040253	4.879111	0.000000	1.092829	0.000000	0.000000	0.000000	0.707060	0.067224	-0.108970	0.000000	0.000000	4.000000	3.000000	0.000000
21794.189204	0.047186	0.566239	0.245956	79.261795	-124.192169	-92.040253	4.879111	0.000000	1.092829	0.000000	0.000000	0.000000	0.707060	0.067224	-0.108970	0.000000	0.000000	4.000000	3.000000	0.000000
21794.192538	0.049472	0.566497	0.245552	78.951744	-122.452232	-90.688744	4.888567	0.000000	1.049719	0.000000	0.000000	0.000000	0.685682	0.077278	-0.121002	0.000000	0.000000	4.000000	3.000000	0.000000
21794.195871	0.049472	0.566497	0.245552	78.951744	-122.452232	-90.688744	4.888567	0.000000	1.049719	0.000000	0.000000	0.000000	0.685682	0.077278	-0.121002	0.000000	0.000000	4.000000	3.000000	0.000000
21794.199204	0.049472	0.566497	0.245552	78.951744	-122.452232	-90.688744	4.888567	0.000000	1.049719	0.000000	0.000000	0.000000	0.685682	0.077278	-0.121002	0.000000	0.000000	4.000000	3.000000	0.000000
21794.202538	0.051719	0.566728	0.245101	78.743011	-121.292526	-89.852570	4.897390	0.000000	1.007756	0.000000	0.000000	0.000000	0.674079	0.069264	-0.135528	0.000000	0.000000	4.000000	3.000000	0.000000
21794.205871	0.051719	0.566728	0.245101	78.743011	-121.292526	-89.852570	4.897390	0.000000	1.007756	0.000000	0.000000	0.000000	0.674079	0.069264	-0.135528	0.000000	0.000000	4.000000	3.000000	0.000000
21794.209204	0.051719	0.566728	0.245101	78.743011	-121.292526	-89.852570	4.897390	0.000000	1.007756	0.000000	0.000000	0.000000	0.674079	0.069264	-0.135528	0.000000	0.000000	4.000000	3.000000	0.000000
21794.212538	0.053857	0.567004	0.244563	78.668167	-120.608559	-89.391983	4.905726	0.000000	0.966359	0.000000	0.000000	0.000000	0.641387	0.082901	-0.161280	0.000000	0.000000	4.000000	3.000000	0.000000
21794.215871	0.053857	0.567004	0.244563	78.668167	-120.608559	-89.391983	4.905726	0.000000	0.966359	0.000000	0.000000	0.000000	0.641387	0.082901	-0.161280	0.000000	0.000000	4.000000	3.000000	0.000000
21794.219204	0.053857	0.567004	0.244563	78.668167	-120.608559	-89.391983	4.905726	0.000000	0.966359	0.000000	0.000000	0.000000	0.641387	0.082901	-0.161280	0.000000	0.000000	4.000000	3.000000	0.000000
21794.222538	0.055957	0.567259	0.244009	78.714371	-120.130898	-89.074928	4.913311	0.000000	0.927029	0.000000	0.000000	0.000000	0.630248	0.076303	-0.166259	0.000000	0.000000	4.000000	3.000000	0.000000
21794.225871	0.055957	0.567259	0.244009	78.714371	-120.130898	-89.074928	4.913311	0.000000	0.927029	0.000000	0.000000	0.000000	0.630248	0.076303	-0.166259	0.000000	0.000000	4.000000	3.000000	0.000000
21794.229204	0.055957	0.567259	0.244009	78.714371	-120.130898	-89.074928	4.913311	0.000000	0.927029	0.000000	0.000000	0.000000	0.630248	0.076303	-0.166259	0.000000	0.000000	4.000000	3.000000	0.000000
21794.232538	0.057956	0.567573	0.243463	78.790924	-119.483139	-88.387939	4.920491	0.000000	0.888129	0.000000	0.000000	0.000000	0.599604	0.094193	-0.163845	0.000000	0.000000	4.000000	3.000000	0.000000
21794.235871	0.057956	0.567573	0.243463	78.790924	-119.483139	-88.387939	4.920491	0.000000	0.888129	0.000000	0.000000	0.000000	0.599604	0.094193	-0.163845	0.000000	0.000000	4.000000	3.000000	0.000000
21794.239204	0.057956	0.567573	0.243463	78.790924	-119.483139	-88.387939	4.920491	0.000000	0.888129	0.000000	0.000000	0.000000	0.599604	0.094193	-0.163845	0.000000	0.000000	4.000000	3.000000	0.000000
21794.242538	0.059888	0.567831	0.242941	78.895882	-118.657875	-86.570534	4.927071	0.000000	0.850863	0.000000	0.000000	0.000000	0.579475	0.077539	-0.156612	0.000000	0.000000	4.000000	3.000000	0.000000
21794.245871	0.059888	0.567831	0.242941	78.895882	-118.657875	-86.570534	4.927071	0.000000	0.850863	0.000000	0.000000	0.000000	0.579475	0.077539	-0.156612	0.000000	0.000000	4.000000	3.000000	0.000000
21794.249204	0.059888	0.567831	0.242941	78.895882	-118.657875	-86.570534	4.927071	0.000000	0.850863	0.000000	0.000000	0.000000	0.579475	0.077539	-0.156612	0.000000	0.000000	4.000000	3.000000	0.000000
21794.252538	0.061822	0.568099	0.242475	79.022141	-117.865608	-84.073013	4.933208	0.000000	0.814530	0.000000	0.000000	0.000000	0.580363	0.080388	-0.139749	0.000000	0.000000	4.000000	3.000000	0.000000
21794.255871	0.061822	0.568099	0.242475	79.022141	-117.865608	-84.073013	4.933208	0.000000	0.814530	0.000000	0.000000	0.000000	0.580363	0.080388	-0.139749	0.000000	0.000000	4.000000	3.000000	0.000000
21794.259204	0.061822	0.568099	0.242475	79.022141	-117.865608	-84.073013	4.933208	0.000000	0.814530	0.000000	0.000000	0.000000	0.580363	0.080388	-0.139749	0.000000	0.000000	4.000000	3.000000	0.000000
21794.262538	0.063817	0.568340	0.241954	79.182823	-117.495262	-82.463417	4.939152	0.000000	0.777672	0.000000	0.000000	0.000000	0.598443	0.072320	-0.156245	0.000000	0.000000	4.000000	3.000000	0.000000
21794.265871	0.063817	0.568340	0.241954	79.182823	-117.495262	-82.463417	4.939152	0.000000	0.777672	0.000000	0.000000	0.000000	0.598443	0.072320	-0.156245	0.000000	0.000000	4.000000	3.000000	0.000000
21794.269204	0.063817	0.568340	0.241954	79.182823	-117.495262	-82.463417	4.939152	0.000000	0.777672	0.000000	0.000000	0.000000	0.598443	0.072320	-0.156245	0.000000	0.000000	4.000000	3.000000	0.000000
21794.272538	0.065977	0.568564	0.241430	79.423965	-117.803413	-82.210144	4.945012	0.000000	0.739501	0.000000	0.000000	0.000000	0.647955	0.067244	-0.157179	0.000000	0.000000	4.000000	3.000000	0.000000
21794.275871	0.065977	0.568564	0.241430	79.423965	-117.803413	-82.210144	4.945012	0.000000	0.739501	0.000000	0.000000	0.000000	0.647955	0.067244	-0.157179	0.000000	0.000000	4.000000	3.000000	0.000000
21794.279204	0.065977	0.568564	0.241430	79.423965	-117.803413	-82.210144	4.945012	0.000000	0.739501	0.000000	0.000000	0.000000	0.647955	0.067244	-0.157179	0.000000	0.000000	4.000000	3.000000	0.000000
21794.282538	0.068261	0.568778	0.240824	79.732368	-118.824272	-83.164658	4.951079	0.000000	0.697723	0.000000	0.000000	0.000000	0.685104	0.064189	-0.181688	0.000000	0.000000	4.000000	3.000000	0.000000
21794.285871	0.068261	0.568778	0.240824	79.732368	-118.824272	-83.164658	4.951079	0.000000	0.697723	0.000000	0.000000	0.000000	0.685104	0.064189	-0.181688	0.000000	0.000000	4.000000	3.000000	0.000000
21794.289204	0.068261	0.568778	0.240824	79.732368	-118.824272	-83.164658	4.951079	0.000000	0.697723	0.000000	0.000000	0.000000	0.685104	0.064189	-0.181688	0.000000	0.000000	4.000000	3.000000	0.000000
21794.292538	0.070639	0.568970	0.240188	80.057899	-120.235184	-84.512718	4.957133	0.000000	0.653325	0.000000	0.000000	0.000000	0.713521	0.057618	-0.190764	0.000000	0.000000	4.000000	3.000000	0.000000
21794.295871	0.070639	0.568970	0.240188	80.057899	-120.235184	-84.512718	4.957133	0.000000	0.653325	0.000000	0.000000	0.000000	0.713521	0.057618	-0.190764	0.000000	0.000000	4.000000	3.000000	0.000000
21794.299204	0.070639	0.568970	0.240188	80.057899	-120.235184	-84.512718	4.957133	0.000000	0.653325	0.000000	0.000000	0.000000	0.713521	0.057618	-0.190764	0.000000	0.000000	4.000000	3.000000	0.000000
21794.302538	0.073113	0.569162	0.239534	80.358055	-121.694534	-85.900650	4.963056	0.000000	0.606692	0.000000	0.000000	0.000000	0.742202	0.057518	-0.196413	0.000000	0.000000	4.000000	3.000000	0.000000
21794.305871	0.073113	0.569162	0.239534	80.358055	-121.694534	-85.900650	4.963056	0.000000	0.606692	0.000000	0.000000	0.000000	0.742202	0.057518	-0.196413	0.000000	0.000000	4.000000	3.000000	0.000000
21794.309204	0.073113	0.569162	0.239534	80.358055	-121.694534	-85.900650	4.963056	0.000000	0.606692	0.000000	0.000000	0.000000	0.742202	0.057518	-0.196413	0.000000	0.000000	4.000000	3.000000	0.000000
21794.312538	0.075715	0.569294	0.238849	80.593178	-122.911690	-87.091034	4.968796	0.000000	0.557734	0.000000	0.000000	0.000000	0.780493	0.039453	-0.205353	0.000000	0.000000	4.000000	3.000000	0.000000
21794.315871	0.075715	0.569294	0.238849	80.593178	-122.911690	-87.091034	4.968796	0.000000	0.557734	0.000000	0.000000	0.000000	0.780493	0.039453	-0.205353	0.000000	0.000000	4.000000	3.000000	0.000000
21794.319204	0.075715	0.569294	0.238849	80.593178	-122.911690	-87.091034	4.968796	0.000000	0.557734	0.000000	0.000000	0.000000	0.780493	0.039453	-0.205353	0.000000	0.000000	4.000000	3.000000	0.000000
21794.322538	0.078376	0.569442	0.238129	80.752075	-123.796318	-87.967369	4.974353	0.000000	0.505776	0.000000	0.000000	0.000000	0.798417	0.044391	-0.216150	0.000000	0.000000	4.000000	3.000000	0.000000
21794.325871	0.078376	0.569442	0.238129	80.752075	-123.796318	-87.967369	4.974353	0.000000	0.505776	0.000000	0.000000	0.000000	0.798417	0.044391	-0.216150	0.000000	0.000000	4.000000	3.000000	0.000000
21794.329204	0.078376	0.569442	0.238129	80.752075	-123.796318	-87.967369	4.974353	0.000000	0.505776	0.000000	0.000000	0.000000	0.798417	0.044391	-0.216150	0.000000	0.000000	4.000000	3.000000	0.000000
21794.332538	0.081130	0.569568	0.237374	80.843842	-124.336449	-88.385986	4.979511	0.000000	0.452180	0.000000	0.000000	0.000000	0.826304	0.037784	-0.226501	0.000000	0.000000	4.000000	3.000000	0.000000
21794.335871	0.081130	0.569568	0.237374	80.843842	-124.336449	-88.385986	4.979511	0.000000	0.452180	0.000000	0.000000	0.000000	0.826304	0.037784	-0.226501	0.000000	0.000000	4.000000	3.000000	0.000000
21794.339204	0.081130	0.569568	0.237374	80.843842	-124.336449	-88.385986	4.979511	0.000000	0.452180	0.000000	0.000000	0.000000	0.826304	0.037784	-0.226501	0.000000	0.000000	4.000000	3.000000	0.000000
21794.342538	0.084014	0.569677	0.236610	80.877121	-124.520538	-87.861320	4.984277	0.000000	0.396217	0.000000	0.000000	0.000000	0.865041	0.032740	-0.229103	0.000000	0.000000	4.000000	3.000000	0.000000
21794.345871	0.084014	0.569677	0.236610	80.877121	-124.520538	-87.861320	4.984277	0.000000	0.396217	0.000000	0.000000	0.000000	0.865041	0.032740	-0.229103	0.000000	0.000000	4.000000	3.000000	0.000000
21794.349204	0.084014	0.569677	0.236610	80.877121	-124.520538	-87.861320	4.984277	0.000000	0.396217	0.000000	0.000000	0.000000	0.865041	0.032740	-0.229103	0.000000	0.000000	4.000000	3.000000	0.000000
21794.352538	0.086987	0.569780	0.235791	80.864449	-124.439301	-86.623657	4.988626	0.000000	0.337049	0.000000	0.000000	0.000000	0.891968	0.031146	-0.245803	0.000000	0.000000	4.000000	3.000000	0.000000
21794.355871	0.086987	0.569780	0.235791	80.864449	-124.439301	-86.623657	4.988626	0.000000	0.337049	0.000000	0.000000	0.000000	0.891968	0.031146	-0.245803	0.000000	0.000000	4.000000	3.000000	0.000000
21794.359204	0.086987	0.569780	0.235791	80.864449	-124.439301	-86.623657	4.988626	0.000000	0.337049	0.000000	0.000000	0.000000	0.891968	0.031146	-0.245803	0.000000	0.000000	4.000000	3.000000	0.000000
21794.362538	0.090184	0.569922	0.234922	80.849342	-124.298462	-85.529205	4.992403	0.000000	0.275524	0.000000	0.000000	0.000000	0.959046	0.042513	-0.260551	0.000000	0.000000	4.000000	3.000000	0.000000
21794.365871	0.090184	0.569922	0.234922	80.849342	-124.298462	-85.529205	4.992403	0.000000	0.275524	0.000000	0.000000	0.000000	0.959046	0.042513	-0.260551	0.000000	0.000000	4.000000	3.000000	0.000000
21794.369204	0.090184	0.569922	0.234922	80.849342	-124.298462	-85.529205	4.992403	0.000000	0.275524	0.000000	0.000000	0.000000	0.959046	0.042513	-0.260551	0.000000	0.000000	4.000000	3.000000	0.000000
21794.372538	0.093501	0.570097	0.233984	80.832626	-124.136902	-85.056190	4.995641	0.000000	0.208741	0.000000	0.000000	0.000000	0.995025	0.052323	-0.281549	0.000000	0.000000	4.000000	3.000000	0.000000
21794.375871	0.093501	0.570097	0.233984	80.832626	-124.136902	-85.056190	4.995641	0.000000	0.208741	0.000000	0.000000	0.000000	0.995025	0.052323	-0.281549	0.000000	0.000000	4.000000	3.000000	0.000000
21794.379204	0.093501	0.570097	0.233984	80.832626	-124.136902	-85.056190	4.995641	0.000000	0.208741	0.000000	0.000000	0.000000	0.995025	0.052323	-0.281549	0.000000	0.000000	4.000000	3.000000	0.000000
21794.382538	0.096906	0.570287	0.232997	80.817375	-123.973480	-84.870361	4.998072	0.000000	0.138832	0.000000	0.000000	0.000000	1.021606	0.057149	-0.296166	0.000000	0.000000	4.000000	3.000000	0.000000
21794.385871	0.096906	0.570287	0.232997	80.817375	-123.973480	-84.870361	4.998072	0.000000	0.138832	0.000000	0.000000	0.000000	1.021606	0.057149	-0.296166	0.000000	0.000000	4.000000	3.000000	0.000000
21794.389204	0.096906	0.570287	0.232997	80.817375	-123.973480	-84.870361	4.998072	0.000000	0.138832	0.000000	0.000000	0.000000	1.021606	0.057149	-0.296166	0.000000	0.000000	4.000000	3.000000	0.000000
21794.392538	0.100465	0.570494	0.231950	80.800636	-123.789322	-84.324722	4.999559	0.000000	0.066391	0.000000	0.000000	0.000000	1.067573	0.061945	-0.314063	0.000000	0.000000	4.000000	3.000000	0.000000
21794.395871	0.100465	0.570494	0.231950	80.800636	-123.789322	-84.324722	4.999559	0.000000	0.066391	0.000000	0.000000	0.000000	1.067573	0.061945	-0.314063	0.000000	0.000000	4.000000	3.000000	0.000000
21794.399204	0.100465	0.570494	0.231950	80.800636	-123.789322	-84.324722	4.999559	0.000000	0.066391	0.000000	0.000000	0.000000	1.067573	0.061945	-0.314063	0.000000	0.000000	4.000000	3.000000	0.000000
21794.402538	0.104073	0.570673	0.230831	80.784088	-123.653511	-83.784927	4.999990	0.000000	-0.010014	0.000000	0.000000	0.000000	1.082671	0.053818	-0.335736	0.000000	0.000000	4.000000	3.000000	0.000000
21794.405871	0.104073	0.570673	0.230831	80.784088	-123.653511	-83.784927	4.999990	0.000000	-0.010014	0.000000	0.000000	0.000000	1.082671	0.053818	-0.335736	0.000000	0.000000	4.000000	3.000000	0.000000
21794.409204	0.104073	0.570673	0.230831	80.784088	-123.653511	-83.784927	4.999990	0.000000	-0.010014	0.000000	0.000000	0.000000	1.082671	0.053818	-0.335736	0.000000	0.000000	4.000000	3.000000	0.000000
21794.412538	0.107774	0.570835	0.229695	80.785355	-123.603165	-83.183586	4.999222	0.000000	-0.088221	0.000000	0.000000	0.000000	1.110129	0.048701	-0.340608	0.000000	0.000000	4.000000	3.000000	0.000000
21794.415871	0.107774	0.570835	0.229695	80.785355	-123.603165	-83.183586	4.999222	0.000000	-0.088221	0.000000	0.000000	0.000000	1.110129	0.048701	-0.340608	0.000000	0.000000	4.000000	3.000000	0.000000
21794.419204	0.107774	0.570835	0.229695	80.785355	-123.603165	-83.183586	4.999222	0.000000	-0.088221	0.000000	0.000000	0.000000	1.110129	0.048701	-0.340608	0.000000	0.000000	4.000000	3.000000	0.000000
21794.422538	0.111558	0.570954	0.228499	80.816902	-123.548042	-82.377487	4.997139	0.000000	-0.169125	0.000000	0.000000	0.000000	1.135376	0.035643	-0.358986	0.000000	0.000000	4.000000	3.000000	0.000000
21794.425871	0.111558	0.570954	0.228499	80.816902	-123.548042	-82.377487	4.997139	0.000000	-0.169125	0.000000	0.000000	0.000000	1.135376	0.035643	-0.358986	0.000000	0.000000	4.000000	3.000000	0.000000
21794.429204	0.111558	0.570954	0.228499	80.816902	-123.548042	-82.377487	4.997139	0.000000	-0.169125	0.000000	0.000000	0.000000	1.135376	0.035643	-0.358986	0.000000	0.000000	4.000000	3.000000	0.000000
21794.432538	0.115471	0.571061	0.227308	80.896957	-123.209076	-81.393593	4.993616	0.000000	-0.252599	0.000000	0.000000	0.000000	1.173822	0.032159	-0.357101	0.000000	0.000000	4.000000	3.000000	0.000000
21794.435871	0.115471	0.571061	0.227308	80.896957	-123.209076	-81.393593	4.993616	0.000000	-0.252599	0.000000	0.000000	0.000000	1.173822	0.032159	-0.357101	0.000000	0.000000	4.000000	3.000000	0.000000
21794.439204	0.115471	0.571061	0.227308	80.896957	-123.209076	-81.393593	4.993616	0.000000	-0.252599	0.000000	0.000000	0.000000	1.173822	0.032159	-0.357101	0.000000	0.000000	4.000000	3.000000	0.000000
21794.442538	0.119448	0.571119	0.226139	81.048096	-122.457626	-80.271584	4.988459	0.000000	-0.339528	0.000000	0.000000	0.000000	1.193154	0.017312	-0.350620	0.000000	0.000000	4.000000	3.000000	0.000000
21794.445871	0.119448	0.571119	0.226139	81.048096	-122.457626	-80.271584	4.988459	0.000000	-0.339528	0.000000	0.000000	0.000000	1.193154	0.017312	-0.350620	0.000000	0.000000	4.000000	3.000000	0.000000
21794.449204	0.119448	0.571119	0.226139	81.048096	-122.457626	-80.271584	4.988459	0.000000	-0.339528	0.000000	0.000000	0.000000	1.193154	0.017312	-0.350620	0.000000	0.000000	4.000000	3.000000	0.000000
21794.452538	0.123555	0.571127	0.224980	81.261131	-121.251900	-78.360901	4.981611	0.000000	-0.428427	0.000000	0.000000	0.000000	1.232076	0.002529	-0.347975	0.000000	0.000000	4.000000	3.000000	0.000000
21794.455871	0.123555	0.571127	0.224980	81.261131	-121.251900	-78.360901	4.981611	0.000000	-0.428427	0.000000	0.000000	0.000000	1.232076	0.002529	-0.347975	0.000000	0.000000	4.000000	3.000000	0.000000
21794.459204	0.123555	0.571127	0.224980	81.261131	-121.251900	-78.360901	4.981611	0.000000	-0.428427	0.000000	0.000000	0.000000	1.232076	0.002529	-0.347975	0.000000	0.000000	4.000000	3.000000	0.000000
21794.462538	0.127797	0.571033	0.223851	81.525810	-119.776756	-75.874855	4.972818	0.000000	-0.520653	0.000000	0.000000	0.000000	1.272458	-0.028465	-0.338625	0.000000	0.000000	4.000000	3.000000	0.000000
21794.465871	0.127797	0.571033	0.223851	81.525810	-119.776756	-75.874855	4.972818	0.000000	-0.520653	0.000000	0.000000	0.000000	1.272458	-0.028465	-0.338625	0.000000	0.000000	4.000000	3.000000	0.000000
21794.469204	0.127797	0.571033	0.223851	81.525810	-119.776756	-75.874855	4.972818	0.000000	-0.520653	0.000000	0.000000	0.000000	1.272458	-0.028465	-0.338625	0.000000	0.000000	4.000000	3.000000	0.000000
21794.472538	0.132205	0.570872	0.222738	81.818520	-118.392845	-73.486610	4.961891	0.000000	-0.616146	0.000000	0.000000	0.000000	1.322383	-0.048063	-0.333751	0.000000	0.000000	4.000000	3.000000	0.000000
21794.475871	0.132205	0.570872	0.222738	81.818520	-118.392845	-73.486610	4.961891	0.000000	-0.616146	0.000000	0.000000	0.000000	1.322383	-0.048063	-0.333751	0.000000	0.000000	4.000000	3.000000	0.000000
21794.479204	0.132205	0.570872	0.222738	81.818520	-118.392845	-73.486610	4.961891	0.000000	-0.616146	0.000000	0.000000	0.000000	1.322383	-0.048063	-0.333751	0.000000	0.000000	4.000000	3.000000	0.000000
21794.482538	0.136736	0.570599	0.221589	82.137581	-117.275002	-71.148880	4.948543	0.000000	-0.715488	0.000000	0.000000	0.000000	1.359417	-0.082084	-0.344677	0.000000	0.000000	4.000000	3.000000	0.000000
21794.485871	0.136736	0.570599	0.221589	82.137581	-117.275002	-71.148880	4.948543	0.000000	-0.715488	0.000000	0.000000	0.000000	1.359417	-0.082084	-0.344677	0.000000	0.000000	4.000000	3.000000	0.000000
21794.489204	0.136736	0.570599	0.221589	82.137581	-117.275002	-71.148880	4.948543	0.000000	-0.715488	0.000000	0.000000	0.000000	1.359417	-0.082084	-0.344677	0.000000	0.000000	4.000000	3.000000	0.000000
21794.492538	0.141421	0.570250	0.220389	82.458496	-116.464455	-68.590530	4.932673	0.000000	-0.817762	0.000000	0.000000	0.000000	1.405560	-0.104745	-0.360246	0.000000	0.000000	4.000000	3.000000	0.000000
21794.495871	0.141421	0.570250	0.220389	82.458496	-116.464455	-68.590530	4.932673	0.000000	-0.817762	0.000000	0.000000	0.000000	1.405560	-0.104745	-0.360246	0.000000	0.000000	4.000000	3.000000	0.000000
21794.499204	0.141421	0.570250	0.220389	82.458496	-116.464455	-68.590530	4.932673	0.000000	-0.817762	0.000000	0.000000	0.000000	1.405560	-0.104745	-0.360246	0.000000	0.000000	4.000000	3.000000	0.000000
21794.502538	0.146183	0.569777	0.219090	82.725029	-115.617279	-66.070206	4.913962	0.000000	-0.923564	0.000000	0.000000	0.000000	1.428555	-0.141792	-0.389441	0.000000	0.000000	4.000000	3.000000	0.000000
21794.505871	0.146183	0.569777	0.219090	82.725029	-115.617279	-66.070206	4.913962	0.000000	-0.923564	0.000000	0.000000	0.000000	1.428555	-0.141792	-0.389441	0.000000	0.000000	4.000000	3.000000	0.000000
21794.509204	0.146183	0.569777	0.219090	82.725029	-115.617279	-66.070206	4.913962	0.000000	-0.923564	0.000000	0.000000	0.000000	1.428555	-0.141792	-0.389441	0.000000	0.000000	4.000000	3.000000	0.000000
21794.512538	0.151058	0.569224	0.217711	82.893967	-114.637665	-64.046753	4.892484	0.000000	-1.031312	0.000000	0.000000	0.000000	1.462305	-0.165886	-0.413931	0.000000	0.000000	4.000000	3.000000	0.000000
21794.515871	0.151058	0.569224	0.217711	82.893967	-114.637665	-64.046753	4.892484	0.000000	-1.031312	0.000000	0.000000	0.000000	1.462305	-0.165886	-0.413931	0.000000	0.000000	4.000000	3.000000	0.000000
21794.519204	0.151058	0.569224	0.217711	82.893967	-114.637665	-64.046753	4.892484	0.000000	-1.031312	0.000000	0.000000	0.000000	1.462305	-0.165886	-0.413931	0.000000	0.000000	4.000000	3.000000	0.000000
21794.522538	0.155960	0.568597	0.216181	82.980019	-113.406197	-62.641682	4.867924	0.000000	-1.141627	0.000000	0.000000	0.000000	1.470831	-0.188142	-0.458898	0.000000	0.000000	4.000000	3.000000	0.000000
21794.525871	0.155960	0.568597	0.216181	82.980019	-113.406197	-62.641682	4.867924	0.000000	-1.141627	0.000000	0.000000	0.000000	1.470831	-0.188142	-0.458898	0.000000	0.000000	4.000000	3.000000	0.000000
21794.529204	0.155960	0.568597	0.216181	82.980019	-113.406197	-62.641682	4.867924	0.000000	-1.141627	0.000000	0.000000	0.000000	1.470831	-0.188142	-0.458898	0.000000	0.000000	4.000000	3.000000	0.000000
21794.532538	0.160940	0.567890	0.214573	83.061409	-112.240425	-61.188633	4.840455	0.000000	-1.252994	0.000000	0.000000	0.000000	1.493772	-0.212103	-0.482491	0.000000	0.000000	4.000000	3.000000	0.000000
21794.535871	0.160940	0.567890	0.214573	83.061409	-112.240425	-61.188633	4.840455	0.000000	-1.252994	0.000000	0.000000	0.000000	1.493772	-0.212103	-0.482491	0.000000	0.000000	4.000000	3.000000	0.000000
21794.539204	0.160940	0.567890	0.214573	83.061409	-112.240425	-61.188633	4.840455	0.000000	-1.252994	0.000000	0.000000	0.000000	1.493772	-0.212103	-0.482491	0.000000	0.000000	4.000000	3.000000	0.000000
21794.542538	0.165991	0.567082	0.212871	83.153954	-110.903503	-58.847504	4.809786	0.000000	-1.366000	0.000000	0.000000	0.000000	1.515340	-0.242444	-0.510509	0.000000	0.000000	4.000000	3.000000	0.000000
21794.545871	0.165991	0.567082	0.212871	83.153954	-110.903503	-58.847504	4.809786	0.000000	-1.366000	0.000000	0.000000	0.000000	1.515340	-0.242444	-0.510509	0.000000	0.000000	4.000000	3.000000	0.000000
21794.549204	0.165991	0.567082	0.212871	83.153954	-110.903503	-58.847504	4.809786	0.000000	-1.366000	0.000000	0.000000	0.000000	1.515340	-0.242444	-0.510509	0.000000	0.000000	4.000000	3.000000	0.000000
21794.552538	0.171072	0.566168	0.211051	83.258545	-109.415642	-56.080357	4.775782	0.000000	-1.480508	0.000000	0.000000	0.000000	1.524439	-0.274208	-0.546034	0.000000	0.000000	4.000000	3.000000	0.000000
21794.555871	0.171072	0.566168	0.211051	83.258545	-109.415642	-56.080357	4.775782	0.000000	-1.480508	0.000000	0.000000	0.000000	1.524439	-0.274208	-0.546034	0.000000	0.000000	4.000000	3.000000	0.000000
21794.559204	0.171072	0.566168	0.211051	83.258545	-109.415642	-56.080357	4.775782	0.000000	-1.480508	0.000000	0.000000	0.000000	1.524439	-0.274208	-0.546034	0.000000	0.000000	4.000000	3.000000	0.000000
21794.562538	0.176262	0.565197	0.209031	83.365379	-107.875038	-53.635799	4.738532	0.000000	-1.595718	0.000000	0.000000	0.000000	1.556910	-0.291117	-0.606027	0.000000	0.000000	4.000000	3.000000	0.000000
21794.565871	0.176262	0.565197	0.209031	83.365379	-107.875038	-53.635799	4.738532	0.000000	-1.595718	0.000000	0.000000	0.000000	1.556910	-0.291117	-0.606027	0.000000	0.000000	4.000000	3.000000	0.000000
21794.569204	0.176262	0.565197	0.209031	83.365379	-107.875038	-53.635799	4.738532	0.000000	-1.595718	0.000000	0.000000	0.000000	1.556910	-0.291117	-0.606027	0.000000	0.000000	4.000000	3.000000	0.000000
21794.572538	0.181460	0.564171	0.206833	83.466248	-106.320946	-51.348076	4.697155	0.000000	-1.713689	0.000000	0.000000	0.000000	1.559555	-0.307899	-0.659317	0.000000	0.000000	4.000000	3.000000	0.000000
21794.575871	0.181460	0.564171	0.206833	83.466248	-106.320946	-51.348076	4.697155	0.000000	-1.713689	0.000000	0.000000	0.000000	1.559555	-0.307899	-0.659317	0.000000	0.000000	4.000000	3.000000	0.000000
21794.579204	0.181460	0.564171	0.206833	83.466248	-106.320946	-51.348076	4.697155	0.000000	-1.713689	0.000000	0.000000	0.000000	1.559555	-0.307899	-0.659317	0.000000	0.000000	4.000000	3.000000	0.000000
21794.582538	0.186716	0.563122	0.204402	83.555489	-104.828522	-48.972240	4.652190	0.000000	-1.832246	0.000000	0.000000	0.000000	1.576728	-0.314740	-0.729267	0.000000	0.000000	4.000000	3.000000	0.000000
21794.585871	0.186716	0.563122	0.204402	83.555489	-104.828522	-48.972240	4.652190	0.000000	-1.832246	0.000000	0.000000	0.000000	1.576728	-0.314740	-0.729267	0.000000	0.000000	4.000000	3.000000	0.000000
21794.589204	0.186716	0.563122	0.204402	83.555489	-104.828522	-48.972240	4.652190	0.000000	-1.832246	0.000000	0.000000	0.000000	1.576728	-0.314740	-0.729267	0.000000	0.000000	4.000000	3.000000	0.000000
21794.592538	0.191954	0.562104	0.201730	83.632034	-103.430145	-46.365280	4.602909	0.000000	-1.952750	0.000000	0.000000	0.000000	1.571270	-0.305283	-0.801650	0.000000	0.000000	4.000000	3.000000	0.000000
21794.595871	0.191954	0.562104	0.201730	83.632034	-103.430145	-46.365280	4.602909	0.000000	-1.952750	0.000000	0.000000	0.000000	1.571270	-0.305283	-0.801650	0.000000	0.000000	4.000000	3.000000	0.000000
21794.599204	0.191954	0.562104	0.201730	83.632034	-103.430145	-46.365280	4.602909	0.000000	-1.952750	0.000000	0.000000	0.000000	1.571270	-0.305283	-0.801650	0.000000	0.000000	4.000000	3.000000	0.000000
21794.602538	0.197127	0.561113	0.198794	83.695412	-102.224457	-43.832829	4.549636	0.000000	-2.073840	0.000000	0.000000	0.000000	1.551892	-0.297266	-0.880770	0.000000	0.000000	4.000000	3.000000	0.000000
21794.605871	0.197127	0.561113	0.198794	83.695412	-102.224457	-43.832829	4.549636	0.000000	-2.073840	0.000000	0.000000	0.000000	1.551892	-0.297266	-0.880770	0.000000	0.000000	4.000000	3.000000	0.000000
21794.609204	0.197127	0.561113	0.198794	83.695412	-102.224457	-43.832829	4.549636	0.000000	-2.073840	0.000000	0.000000	0.000000	1.551892	-0.297266	-0.880770	0.000000	0.000000	4.000000	3.000000	0.000000
21794.612538	0.202193	0.560128	0.195591	83.744827	-101.182632	-41.497936	4.492471	0.000000	-2.194928	0.000000	0.000000	0.000000	1.520038	-0.295538	-0.960937	0.000000	0.000000	4.000000	3.000000	0.000000
21794.615871	0.202193	0.560128	0.195591	83.744827	-101.182632	-41.497936	4.492471	0.000000	-2.194928	0.000000	0.000000	0.000000	1.520038	-0.295538	-0.960937	0.000000	0.000000	4.000000	3.000000	0.000000
21794.619204	0.202193	0.560128	0.195591	83.744827	-101.182632	-41.497936	4.492471	0.000000	-2.194928	0.000000	0.000000	0.000000	1.520038	-0.295538	-0.960937	0.000000	0.000000	4.000000	3.000000	0.000000
21794.622538	0.207197	0.559181	0.192065	83.804390	-100.021301	-39.162224	4.431567	0.000000	-2.315429	0.000000	0.000000	0.000000	1.501189	-0.284046	-1.057846	0.000000	0.000000	4.000000	3.000000	0.000000
21794.625871	0.207197	0.559181	0.192065	83.804390	-100.021301	-39.162224	4.431567	0.000000	-2.315429	0.000000	0.000000	0.000000	1.501189	-0.284046	-1.057846	0.000000	0.000000	4.000000	3.000000	0.000000
21794.629204	0.207197	0.559181	0.192065	83.804390	-100.021301	-39.162224	4.431567	0.000000	-2.315429	0.000000	0.000000	0.000000	1.501189	-0.284046	-1.057846	0.000000	0.000000	4.000000	3.000000	0.000000
21794.632538	0.212054	0.558261	0.188294	83.912857	-98.057098	-36.226242	4.366004	0.000000	-2.436804	0.000000	0.000000	0.000000	1.456931	-0.276031	-1.131373	0.000000	0.000000	4.000000	3.000000	0.000000
21794.635871	0.212054	0.558261	0.188294	83.912857	-98.057098	-36.226242	4.366004	0.000000	-2.436804	0.000000	0.000000	0.000000	1.456931	-0.276031	-1.131373	0.000000	0.000000	4.000000	3.000000	0.000000
21794.639204	0.212054	0.558261	0.188294	83.912857	-98.057098	-36.226242	4.366004	0.000000	-2.436804	0.000000	0.000000	0.000000	1.456931	-0.276031	-1.131373	0.000000	0.000000	4.000000	3.000000	0.000000
21794.642538	0.216798	0.557372	0.184299	84.094658	-94.693893	-32.029850	4.296722	0.000000	-2.556987	0.000000	0.000000	0.000000	1.423136	-0.266671	-1.198461	0.000000	0.000000	4.000000	3.000000	0.000000
21794.645871	0.216798	0.557372	0.184299	84.094658	-94.693893	-32.029850	4.296722	0.000000	-2.556987	0.000000	0.000000	0.000000	1.423136	-0.266671	-1.198461	0.000000	0.000000	4.000000	3.000000	0.000000
21794.649204	0.216798	0.557372	0.184299	84.094658	-94.693893	-32.029850	4.296722	0.000000	-2.556987	0.000000	0.000000	0.000000	1.423136	-0.266671	-1.198461	0.000000	0.000000	4.000000	3.000000	0.000000
21794.652538	0.221419	0.556588	0.180070	84.327530	-89.792015	-26.254972	4.223317	0.000000	-2.676489	0.000000	0.000000	0.000000	1.386535	-0.235314	-1.268601	0.000000	0.000000	4.000000	3.000000	0.000000
21794.655871	0.221419	0.556588	0.180070	84.327530	-89.792015	-26.254972	4.223317	0.000000	-2.676489	0.000000	0.000000	0.000000	1.386535	-0.235314	-1.268601	0.000000	0.000000	4.000000	3.000000	0.000000
21794.659204	0.221419	0.556588	0.180070	84.327530	-89.792015	-26.254972	4.223317	0.000000	-2.676489	0.000000	0.000000	0.000000	1.386535	-0.235314	-1.268601	0.000000	0.000000	4.000000	3.000000	0.000000
21794.662538	0.226014	0.555911	0.175607	84.565269	-83.431221	-19.058430	4.145608	0.000000	-2.795342	0.000000	0.000000	0.000000	1.378494	-0.202949	-1.338928	0.000000	0.000000	4.000000	3.000000	0.000000
21794.665871	0.226014	0.555911	0.175607	84.565269	-83.431221	-19.058430	4.145608	0.000000	-2.795342	0.000000	0.000000	0.000000	1.378494	-0.202949	-1.338928	0.000000	0.000000	4.000000	3.000000	0.000000
21794.669204	0.226014	0.555911	0.175607	84.565269	-83.431221	-19.058430	4.145608	0.000000	-2.795342	0.000000	0.000000	0.000000	1.378494	-0.202949	-1.338928	0.000000	0.000000	4.000000	3.000000	0.000000
21794.672538	0.230628	0.555357	0.170868	84.736603	-76.074966	-11.142938	4.062303	0.000000	-2.915082	0.000000	0.000000	0.000000	1.384204	-0.166329	-1.421686	0.000000	0.000000	4.000000	3.000000	0.000000
21794.675871	0.230628	0.555357	0.170868	84.736603	-76.074966	-11.142938	4.062303	0.000000	-2.915082	0.000000	0.000000	0.000000	1.384204	-0.166329	-1.421686	0.000000	0.000000	4.000000	3.000000	0.000000
21794.679204	0.230628	0.555357	0.170868	84.736603	-76.074966	-11.142938	4.062303	0.000000	-2.915082	0.000000	0.000000	0.000000	1.384204	-0.166329	-1.421686	0.000000	0.000000	4.000000	3.000000	0.000000
21794.682538	0.235190	0.554989	0.165955	84.820244	-68.168098	-2.851268	3.972186	0.000000	-3.036732	0.000000	0.000000	0.000000	1.368481	-0.110299	-1.473989	0.000000	0.000000	4.000000	3.000000	0.000000
21794.685871	0.235190	0.554989	0.165955	84.820244	-68.168098	-2.851268	3.972186	0.000000	-3.036732	0.000000	0.000000	0.000000	1.368481	-0.110299	-1.473989	0.000000	0.000000	4.000000	3.000000	0.000000
21794.689204	0.235190	0.554989	0.165955	84.820244	-68.168098	-2.851268	3.972186	0.000000	-3.036732	0.000000	0.000000	0.000000	1.368481	-0.110299	-1.473989	0.000000	0.000000	4.000000	3.000000	0.000000
21794.692538	0.239530	0.554780	0.160879	84.816277	-60.109348	6.053110	3.876544	0.000000	-3.157911	0.000000	0.000000	0.000000	1.302003	-0.062830	-1.522631	0.000000	0.000000	4.000000	3.000000	0.000000
21794.695871	0.239530	0.554780	0.160879	84.816277	-60.109348	6.053110	3.876544	0.000000	-3.157911	0.000000	0.000000	0.000000	1.302003	-0.062830	-1.522631	0.000000	0.000000	4.000000	3.000000	0.000000
21794.699204	0.239530	0.554780	0.160879	84.816277	-60.109348	6.053110	3.876544	0.000000	-3.157911	0.000000	0.000000	0.000000	1.302003	-0.062830	-1.522631	0.000000	0.000000	4.000000	3.000000	0.000000
21794.702538	0.243636	0.554715	0.155705	84.702133	-52.425865	15.583387	3.777267	0.000000	-3.276011	0.000000	0.000000	0.000000	1.231797	-0.019404	-1.552143	0.000000	0.000000	4.000000	3.000000	0.000000
21794.705871	0.243636	0.554715	0.155705	84.702133	-52.425865	15.583387	3.777267	0.000000	-3.276011	0.000000	0.000000	0.000000	1.231797	-0.019404	-1.552143	0.000000	0.000000	4.000000	3.000000	0.000000
21794.709204	0.243636	0.554715	0.155705	84.702133	-52.425865	15.583387	3.777267	0.000000	-3.276011	0.000000	0.000000	0.000000	1.231797	-0.019404	-1.552143	0.000000	0.000000	4.000000	3.000000	0.000000
21794.712538	0.247381	0.554751	0.150457	84.448822	-45.672817	24.579651	3.675100	0.000000	-3.390227	0.000000	0.000000	0.000000	1.123518	0.010856	-1.574563	0.000000	0.000000	4.000000	3.000000	0.000000
21794.715871	0.247381	0.554751	0.150457	84.448822	-45.672817	24.579651	3.675100	0.000000	-3.390227	0.000000	0.000000	0.000000	1.123518	0.010856	-1.574563	0.000000	0.000000	4.000000	3.000000	0.000000
21794.719204	0.247381	0.554751	0.150457	84.448822	-45.672817	24.579651	3.675100	0.000000	-3.390227	0.000000	0.000000	0.000000	1.123518	0.010856	-1.574563	0.000000	0.000000	4.000000	3.000000	0.000000
21794.722538	0.250834	0.554835	0.145138	84.083412	-40.134762	32.003803	3.571856	0.000000	-3.498836	0.000000	0.000000	0.000000	1.035772	0.025069	-1.595759	0.000000	0.000000	4.000000	3.000000	0.000000
21794.725871	0.250834	0.554835	0.145138	84.083412	-40.134762	32.003803	3.571856	0.000000	-3.498836	0.000000	0.000000	0.000000	1.035772	0.025069	-1.595759	0.000000	0.000000	4.000000	3.000000	0.000000
21794.729204	0.250834	0.554835	0.145138	84.083412	-40.134762	32.003803	3.571856	0.000000	-3.498836	0.000000	0.000000	0.000000	1.035772	0.025069	-1.595759	0.000000	0.000000	4.000000	3.000000	0.000000
21794.732538	0.254000	0.554984	0.139765	83.662529	-35.656021	37.488022	3.466851	0.000000	-3.602908	0.000000	0.000000	0.000000	0.949998	0.044860	-1.611928	0.000000	0.000000	4.000000	3.000000	0.000000
21794.735871	0.254000	0.554984	0.139765	83.662529	-35.656021	37.488022	3.466851	0.000000	-3.602908	0.000000	0.000000	0.000000	0.949998	0.044860	-1.611928	0.000000	0.000000	4.000000	3.000000	0.000000
21794.739204	0.254000	0.554984	0.139765	83.662529	-35.656021	37.488022	3.466851	0.000000	-3.602908	0.000000	0.000000	0.000000	0.949998	0.044860	-1.611928	0.000000	0.000000	4.000000	3.000000	0.000000
21794.742538	0.256936	0.555244	0.134387	83.247215	-31.886854	40.986824	3.360261	0.000000	-3.702519	0.000000	0.000000	0.000000	0.880728	0.077742	-1.613220	0.000000	0.000000	4.000000	3.000000	0.000000
21794.745871	0.256936	0.555244	0.134387	83.247215	-31.886854	40.986824	3.360261	0.000000	-3.702519	0.000000	0.000000	0.000000	0.880728	0.077742	-1.613220	0.000000	0.000000	4.000000	3.000000	0.000000
21794.749204	0.256936	0.555244	0.134387	83.247215	-31.886854	40.986824	3.360261	0.000000	-3.702519	0.000000	0.000000	0.000000	0.880728	0.077742	-1.613220	0.000000	0.000000	4.000000	3.000000	0.000000
21794.752538	0.259652	0.555595	0.129027	82.869499	-28.474670	43.845081	3.252151	0.000000	-3.797830	0.000000	0.000000	0.000000	0.814661	0.105463	-1.608093	0.000000	0.000000	4.000000	3.000000	0.000000
21794.755871	0.259652	0.555595	0.129027	82.869499	-28.474670	43.845081	3.252151	0.000000	-3.797830	0.000000	0.000000	0.000000	0.814661	0.105463	-1.608093	0.000000	0.000000	4.000000	3.000000	0.000000
21794.759204	0.259652	0.555595	0.129027	82.869499	-28.474670	43.845081	3.252151	0.000000	-3.797830	0.000000	0.000000	0.000000	0.814661	0.105463	-1.608093	0.000000	0.000000	4.000000	3.000000	0.000000
21794.762538	0.262018	0.556057	0.123762	82.533501	-25.271763	47.007462	3.142828	0.000000	-3.888782	0.000000	0.000000	0.000000	0.709985	0.138646	-1.579400	0.000000	0.000000	4.000000	3.000000	0.000000
21794.765871	0.262018	0.556057	0.123762	82.533501	-25.271763	47.007462	3.142828	0.000000	-3.888782	0.000000	0.000000	0.000000	0.709985	0.138646	-1.579400	0.000000	0.000000	4.000000	3.000000	0.000000
21794.769204	0.262018	0.556057	0.123762	82.533501	-25.271763	47.007462	3.142828	0.000000	-3.888782	0.000000	0.000000	0.000000	0.709985	0.138646	-1.579400	0.000000	0.000000	4.000000	3.000000	0.000000
21794.772538	0.263984	0.556573	0.118614	82.225044	-22.405933	50.331352	3.035176	0.000000	-3.973375	0.000000	0.000000	0.000000	0.589870	0.154772	-1.544469	0.000000	0.000000	4.000000	3.000000	0.000000
21794.775871	0.263984	0.556573	0.118614	82.225044	-22.405933	50.331352	3.035176	0.000000	-3.973375	0.000000	0.000000	0.000000	0.589870	0.154772	-1.544469	0.000000	0.000000	4.000000	3.000000	0.000000
21794.779204	0.263984	0.556573	0.118614	82.225044	-22.405933	50.331352	3.035176	0.000000	-3.973375	0.000000	0.000000	0.000000	0.589870	0.154772	-1.544469	0.000000	0.000000	4.000000	3.000000	0.000000
21794.782538	0.265483	0.557116	0.113566	81.960411	-19.774645	53.548244	2.930387	0.000000	-4.051275	0.000000	0.000000	0.000000	0.449632	0.162790	-1.514446	0.000000	0.000000	4.000000	3.000000	0.000000
21794.785871	0.265483	0.557116	0.113566	81.960411	-19.774645	53.548244	2.930387	0.000000	-4.051275	0.000000	0.000000	0.000000	0.449632	0.162790	-1.514446	0.000000	0.000000	4.000000	3.000000	0.000000
21794.789204	0.265483	0.557116	0.113566	81.960411	-19.774645	53.548244	2.930387	0.000000	-4.051275	0.000000	0.000000	0.000000	0.449632	0.162790	-1.514446	0.000000	0.000000	4.000000	3.000000	0.000000
21794.792538	0.266618	0.557644	0.108543	81.729340	-17.383215	56.112865	2.829194	0.000000	-4.122580	0.000000	0.000000	0.000000	0.340343	0.158439	-1.506815	0.000000	0.000000	4.000000	3.000000	0.000000
21794.795871	0.266618	0.557644	0.108543	81.729340	-17.383215	56.112865	2.829194	0.000000	-4.122580	0.000000	0.000000	0.000000	0.340343	0.158439	-1.506815	0.000000	0.000000	4.000000	3.000000	0.000000
21794.799204	0.266618	0.557644	0.108543	81.729340	-17.383215	56.112865	2.829194	0.000000	-4.122580	0.000000	0.000000	0.000000	0.340343	0.158439	-1.506815	0.000000	0.000000	4.000000	3.000000	0.000000
21794.802538	0.267393	0.558156	0.103547	81.525246	-15.343791	57.849552	2.729211	0.000000	-4.189440	0.000000	0.000000	0.000000	0.232578	0.153709	-1.498739	0.000000	0.000000	4.000000	3.000000	0.000000
21794.805871	0.267393	0.558156	0.103547	81.525246	-15.343791	57.849552	2.729211	0.000000	-4.189440	0.000000	0.000000	0.000000	0.232578	0.153709	-1.498739	0.000000	0.000000	4.000000	3.000000	0.000000
21794.809204	0.267393	0.558156	0.103547	81.525246	-15.343791	57.849552	2.729211	0.000000	-4.189440	0.000000	0.000000	0.000000	0.232578	0.153709	-1.498739	0.000000	0.000000	4.000000	3.000000	0.000000
21794.812538	0.267827	0.558612	0.098539	81.378822	-13.484676	59.476379	2.630361	0.000000	-4.252200	0.000000	0.000000	0.000000	0.130329	0.136762	-1.502445	0.000000	0.000000	4.000000	3.000000	0.000000
21794.815871	0.267827	0.558612	0.098539	81.378822	-13.484676	59.476379	2.630361	0.000000	-4.252200	0.000000	0.000000	0.000000	0.130329	0.136762	-1.502445	0.000000	0.000000	4.000000	3.000000	0.000000
21794.819204	0.267827	0.558612	0.098539	81.378822	-13.484676	59.476379	2.630361	0.000000	-4.252200	0.000000	0.000000	0.000000	0.130329	0.136762	-1.502445	0.000000	0.000000	4.000000	3.000000	0.000000
21794.822538	0.268036	0.559030	0.093481	81.290359	-11.595113	61.194317	2.531610	0.000000	-4.311723	0.000000	0.000000	0.000000	0.062659	0.125451	-1.517321	0.000000	0.000000	4.000000	3.000000	0.000000
21794.825871	0.268036	0.559030	0.093481	81.290359	-11.595113	61.194317	2.531610	0.000000	-4.311723	0.000000	0.000000	0.000000	0.062659	0.125451	-1.517321	0.000000	0.000000	4.000000	3.000000	0.000000
21794.829204	0.268036	0.559030	0.093481	81.290359	-11.595113	61.194317	2.531610	0.000000	-4.311723	0.000000	0.000000	0.000000	0.062659	0.125451	-1.517321	0.000000	0.000000	4.000000	3.000000	0.000000
21794.832538	0.267995	0.559410	0.088386	81.219955	-9.650020	63.013275	2.430757	0.000000	-4.369373	0.000000	0.000000	0.000000	-0.012302	0.113868	-1.528509	0.000000	0.000000	4.000000	3.000000	0.000000
21794.835871	0.267995	0.559410	0.088386	81.219955	-9.650020	63.013275	2.430757	0.000000	-4.369373	0.000000	0.000000	0.000000	-0.012302	0.113868	-1.528509	0.000000	0.000000	4.000000	3.000000	0.000000
21794.839204	0.267995	0.559410	0.088386	81.219955	-9.650020	63.013275	2.430757	0.000000	-4.369373	0.000000	0.000000	0.000000	-0.012302	0.113868	-1.528509	0.000000	0.000000	4.000000	3.000000	0.000000
21794.842538	0.267618	0.559782	0.083396	81.081566	-7.677446	64.861084	2.328069	0.000000	-4.424940	0.000000	0.000000	0.000000	-0.113241	0.111566	-1.496998	0.000000	0.000000	4.000000	3.000000	0.000000
21794.845871	0.267618	0.559782	0.083396	81.081566	-7.677446	64.861084	2.328069	0.000000	-4.424940	0.000000	0.000000	0.000000	-0.113241	0.111566	-1.496998	0.000000	0.000000	4.000000	3.000000	0.000000
21794.849204	0.267618	0.559782	0.083396	81.081566	-7.677446	64.861084	2.328069	0.000000	-4.424940	0.000000	0.000000	0.000000	-0.113241	0.111566	-1.496998	0.000000	0.000000	4.000000	3.000000	0.000000
21794.852538	0.266851	0.560159	0.078517	80.785011	-5.615904	66.769402	2.227251	0.000000	-4.476533	0.000000	0.000000	0.000000	-0.230043	0.113016	-1.463678	0.000000	0.000000	4.000000	3.000000	0.000000
21794.855871	0.266851	0.560159	0.078517	80.785011	-5.615904	66.769402	2.227251	0.000000	-4.476533	0.000000	0.000000	0.000000	-0.230043	0.113016	-1.463678	0.000000	0.000000	4.000000	3.000000	0.000000
21794.859204	0.266851	0.560159	0.078517	80.785011	-5.615904	66.769402	2.227251	0.000000	-4.476533	0.000000	0.000000	0.000000	-0.230043	0.113016	-1.463678	0.000000	0.000000	4.000000	3.000000	0.000000
21794.862538	0.265735	0.560559	0.073750	80.327927	-3.322400	68.894516	2.128972	0.000000	-4.524100	0.000000	0.000000	0.000000	-0.334651	0.119977	-1.430382	0.000000	0.000000	4.000000	3.000000	0.000000
21794.865871	0.265735	0.560559	0.073750	80.327927	-3.322400	68.894516	2.128972	0.000000	-4.524100	0.000000	0.000000	0.000000	-0.334651	0.119977	-1.430382	0.000000	0.000000	4.000000	3.000000	0.000000
21794.869204	0.265735	0.560559	0.073750	80.327927	-3.322400	68.894516	2.128972	0.000000	-4.524100	0.000000	0.000000	0.000000	-0.334651	0.119977	-1.430382	0.000000	0.000000	4.000000	3.000000	0.000000
21794.872538	0.264247	0.560961	0.069089	79.756096	-0.880180	71.202370	2.032749	0.000000	-4.568143	0.000000	0.000000	0.000000	-0.446522	0.120622	-1.398095	0.000000	0.000000	4.000000	3.000000	0.000000
21794.875871	0.264247	0.560961	0.069089	79.756096	-0.880180	71.202370	2.032749	0.000000	-4.568143	0.000000	0.000000	0.000000	-0.446522	0.120622	-1.398095	0.000000	0.000000	4.000000	3.000000	0.000000
21794.879204	0.264247	0.560961	0.069089	79.756096	-0.880180	71.202370	2.032749	0.000000	-4.568143	0.000000	0.000000	0.000000	-0.446522	0.120622	-1.398095	0.000000	0.000000	4.000000	3.000000	0.000000
21794.882538	0.262424	0.561300	0.064531	79.112015	1.499940	73.483681	1.938678	0.000000	-4.608853	0.000000	0.000000	0.000000	-0.546960	0.101783	-1.367386	0.000000	0.000000	4.000000	3.000000	0.000000
21794.885871	0.262424	0.561300	0.064531	79.112015	1.499940	73.483681	1.938678	0.000000	-4.608853	0.000000	0.000000	0.000000	-0.546960	0.101783	-1.367386	0.000000	0.000000	4.000000	3.000000	0.000000
21794.889204	0.262424	0.561300	0.064531	79.112015	1.499940	73.483681	1.938678	0.000000	-4.608853	0.000000	0.000000	0.000000	-0.546960	0.101783	-1.367386	0.000000	0.000000	4.000000	3.000000	0.000000
21794.892538	0.260284	0.561626	0.059970	78.452911	3.762309	75.706886	1.846140	0.000000	-4.646694	0.000000	0.000000	0.000000	-0.642100	0.097963	-1.368299	0.000000	0.000000	4.000000	3.000000	0.000000
21794.895871	0.260284	0.561626	0.059970	78.452911	3.762309	75.706886	1.846140	0.000000	-4.646694	0.000000	0.000000	0.000000	-0.642100	0.097963	-1.368299	0.000000	0.000000	4.000000	3.000000	0.000000
21794.899204	0.260284	0.561626	0.059970	78.452911	3.762309	75.706886	1.846140	0.000000	-4.646694	0.000000	0.000000	0.000000	-0.642100	0.097963	-1.368299	0.000000	0.000000	4.000000	3.000000	0.000000
21794.902538	0.257937	0.561896	0.055489	77.824966	5.913657	77.899315	1.752132	0.000000	-4.682951	0.000000	0.000000	0.000000	-0.704056	0.080942	-1.344394	0.000000	0.000000	4.000000	3.000000	0.000000
21794.905871	0.257937	0.561896	0.055489	77.824966	5.913657	77.899315	1.752132	0.000000	-4.682951	0.000000	0.000000	0.000000	-0.704056	0.080942	-1.344394	0.000000	0.000000	4.000000	3.000000	0.000000
21794.909204	0.257937	0.561896	0.055489	77.824966	5.913657	77.899315	1.752132	0.000000	-4.682951	0.000000	0.000000	0.000000	-0.704056	0.080942	-1.344394	0.000000	0.000000	4.000000	3.000000	0.000000
21794.912538	0.255369	0.562134	0.051046	77.225517	7.891385	79.990891	1.657369	0.000000	-4.717322	0.000000	0.000000	0.000000	-0.770346	0.071331	-1.332929	0.000000	0.000000	4.000000	3.000000	0.000000
21794.915871	0.255369	0.562134	0.051046	77.225517	7.891385	79.990891	1.657369	0.000000	-4.717322	0.000000	0.000000	0.000000	-0.770346	0.071331	-1.332929	0.000000	0.000000	4.000000	3.000000	0.000000
21794.919204	0.255369	0.562134	0.051046	77.225517	7.891385	79.990891	1.657369	0.000000	-4.717322	0.000000	0.000000	0.000000	-0.770346	0.071331	-1.332929	0.000000	0.000000	4.000000	3.000000	0.000000
21794.922538	0.252523	0.562328	0.046693	76.641434	9.561334	81.797340	1.560659	0.000000	-4.750194	0.000000	0.000000	0.000000	-0.853690	0.058065	-1.305740	0.000000	0.000000	4.000000	3.000000	0.000000
21794.925871	0.252523	0.562328	0.046693	76.641434	9.561334	81.797340	1.560659	0.000000	-4.750194	0.000000	0.000000	0.000000	-0.853690	0.058065	-1.305740	0.000000	0.000000	4.000000	3.000000	0.000000
21794.929204	0.252523	0.562328	0.046693	76.641434	9.561334	81.797340	1.560659	0.000000	-4.750194	0.000000	0.000000	0.000000	-0.853690	0.058065	-1.305740	0.000000	0.000000	4.000000	3.000000	0.000000
21794.932538	0.249417	0.562465	0.042447	76.081261	10.833095	83.193245	1.463647	0.000000	-4.780977	0.000000	0.000000	0.000000	-0.931981	0.041331	-1.273957	0.000000	0.000000	4.000000	3.000000	0.000000
21794.935871	0.249417	0.562465	0.042447	76.081261	10.833095	83.193245	1.463647	0.000000	-4.780977	0.000000	0.000000	0.000000	-0.931981	0.041331	-1.273957	0.000000	0.000000	4.000000	3.000000	0.000000
21794.939204	0.249417	0.562465	0.042447	76.081261	10.833095	83.193245	1.463647	0.000000	-4.780977	0.000000	0.000000	0.000000	-0.931981	0.041331	-1.273957	0.000000	0.000000	4.000000	3.000000	0.000000
21794.942538	0.246009	0.562548	0.038325	75.543816	11.793440	84.275803	1.366355	0.000000	-4.809685	0.000000	0.000000	0.000000	-1.022313	0.024818	-1.236529	0.000000	0.000000	4.000000	3.000000	0.000000
21794.945871	0.246009	0.562548	0.038325	75.543816	11.793440	84.275803	1.366355	0.000000	-4.809685	0.000000	0.000000	0.000000	-1.022313	0.024818	-1.236529	0.000000	0.000000	4.000000	3.000000	0.000000
21794.949204	0.246009	0.562548	0.038325	75.543816	11.793440	84.275803	1.366355	0.000000	-4.809685	0.000000	0.000000	0.000000	-1.022313	0.024818	-1.236529	0.000000	0.000000	4.000000	3.000000	0.000000
21794.952538	0.242358	0.562573	0.034365	75.028069	12.475154	85.076141	1.269422	0.000000	-4.836173	0.000000	0.000000	0.000000	-1.095142	0.007396	-1.187894	0.000000	0.000000	4.000000	3.000000	0.000000
21794.955871	0.242358	0.562573	0.034365	75.028069	12.475154	85.076141	1.269422	0.000000	-4.836173	0.000000	0.000000	0.000000	-1.095142	0.007396	-1.187894	0.000000	0.000000	4.000000	3.000000	0.000000
21794.959204	0.242358	0.562573	0.034365	75.028069	12.475154	85.076141	1.269422	0.000000	-4.836173	0.000000	0.000000	0.000000	-1.095142	0.007396	-1.187894	0.000000	0.000000	4.000000	3.000000	0.000000
21794.962538	0.238587	0.562597	0.030563	74.541992	13.015679	85.750389	1.173303	0.000000	-4.860387	0.000000	0.000000	0.000000	-1.131492	0.007226	-1.140850	0.000000	0.000000	4.000000	3.000000	0.000000
21794.965871	0.238587	0.562597	0.030563	74.541992	13.015679	85.750389	1.173303	0.000000	-4.860387	0.000000	0.000000	0.000000	-1.131492	0.007226	-1.140850	0.000000	0.000000	4.000000	3.000000	0.000000
21794.969204	0.238587	0.562597	0.030563	74.541992	13.015679	85.750389	1.173303	0.000000	-4.860387	0.000000	0.000000	0.000000	-1.131492	0.007226	-1.140850	0.000000	0.000000	4.000000	3.000000	0.000000
21794.972538	0.234645	0.562603	0.026922	74.084503	13.449631	86.347572	1.076781	0.000000	-4.882678	0.000000	0.000000	0.000000	-1.182451	0.001796	-1.092235	0.000000	0.000000	4.000000	3.000000	0.000000
21794.975871	0.234645	0.562603	0.026922	74.084503	13.449631	86.347572	1.076781	0.000000	-4.882678	0.000000	0.000000	0.000000	-1.182451	0.001796	-1.092235	0.000000	0.000000	4.000000	3.000000	0.000000
21794.979204	0.234645	0.562603	0.026922	74.084503	13.449631	86.347572	1.076781	0.000000	-4.882678	0.000000	0.000000	0.000000	-1.182451	0.001796	-1.092235	0.000000	0.000000	4.000000	3.000000	0.000000
21794.982538	0.230612	0.562589	0.023474	73.654755	13.794744	86.879684	0.980329	0.000000	-4.902954	0.000000	0.000000	0.000000	-1.210107	-0.004167	-1.034487	0.000000	0.000000	4.000000	3.000000	0.000000
21794.985871	0.230612	0.562589	0.023474	73.654755	13.794744	86.879684	0.980329	0.000000	-4.902954	0.000000	0.000000	0.000000	-1.210107	-0.004167	-1.034487	0.000000	0.000000	4.000000	3.000000	0.000000
21794.989204	0.230612	0.562589	0.023474	73.654755	13.794744	86.879684	0.980329	0.000000	-4.902954	0.000000	0.000000	0.000000	-1.210107	-0.004167	-1.034487	0.000000	0.000000	4.000000	3.000000	0.000000
21794.992538	0.226502	0.562568	0.020185	73.250870	14.062140	87.360184	0.884432	0.000000	-4.921156	0.000000	0.000000	0.000000	-1.232805	-0.006409	-0.986564	0.000000	0.000000	4.000000	3.000000	0.000000
21794.995871	0.226502	0.562568	0.020185	73.250870	14.062140	87.360184	0.884432	0.000000	-4.921156	0.000000	0.000000	0.000000	-1.232805	-0.006409	-0.986564	0.000000	0.000000	4.000000	3.000000	0.000000
21794.999204	0.226502	0.562568	0.020185	73.250870	14.062140	87.360184	0.884432	0.000000	-4.921156	0.000000	0.000000	0.000000	-1.232805	-0.006409	-0.986564	0.000000	0.000000	4.000000	3.000000	0.000000
21795.002538	0.222227	0.562520	0.017149	72.883842	14.254374	87.800255	0.787847	0.000000	-4.937540	0.000000	0.000000	0.000000	-1.282616	-0.014418	-0.910866	0.000000	0.000000	4.000000	3.000000	0.000000
21795.005871	0.222227	0.562520	0.017149	72.883842	14.254374	87.800255	0.787847	0.000000	-4.937540	0.000000	0.000000	0.000000	-1.282616	-0.014418	-0.910866	0.000000	0.000000	4.000000	3.000000	0.000000
21795.009204	0.222227	0.562520	0.017149	72.883842	14.254374	87.800255	0.787847	0.000000	-4.937540	0.000000	0.000000	0.000000	-1.282616	-0.014418	-0.910866	0.000000	0.000000	4.000000	3.000000	0.000000
21795.012538	0.217779	0.562431	0.014278	72.556541	14.355630	88.184464	0.694711	0.000000	-4.951502	0.000000	0.000000	0.000000	-1.334506	-0.026556	-0.861148	0.000000	0.000000	4.000000	3.000000	0.000000
21795.015871	0.217779	0.562431	0.014278	72.556541	14.355630	88.184464	0.694711	0.000000	-4.951502	0.000000	0.000000	0.000000	-1.334506	-0.026556	-0.861148	0.000000	0.000000	4.000000	3.000000	0.000000
21795.019204	0.217779	0.562431	0.014278	72.556541	14.355630	88.184464	0.694711	0.000000	-4.951502	0.000000	0.000000	0.000000	-1.334506	-0.026556	-0.861148	0.000000	0.000000	4.000000	3.000000	0.000000
21795.022538	0.213206	0.562304	0.011549	72.273781	14.454070	88.629509	0.601745	0.000000	-4.963658	0.000000	0.000000	0.000000	-1.371858	-0.038161	-0.818940	0.000000	0.000000	4.000000	3.000000	0.000000
21795.025871	0.213206	0.562304	0.011549	72.273781	14.454070	88.629509	0.601745	0.000000	-4.963658	0.000000	0.000000	0.000000	-1.371858	-0.038161	-0.818940	0.000000	0.000000	4.000000	3.000000	0.000000
21795.029204	0.213206	0.562304	0.011549	72.273781	14.454070	88.629509	0.601745	0.000000	-4.963658	0.000000	0.000000	0.000000	-1.371858	-0.038161	-0.818940	0.000000	0.000000	4.000000	3.000000	0.000000
21795.032538	0.208594	0.562148	0.008963	72.031883	14.645101	89.270287	0.507434	0.000000	-4.974185	0.000000	0.000000	0.000000	-1.383515	-0.046768	-0.775727	0.000000	0.000000	4.000000	3.000000	0.000000
21795.035871	0.208594	0.562148	0.008963	72.031883	14.645101	89.270287	0.507434	0.000000	-4.974185	0.000000	0.000000	0.000000	-1.383515	-0.046768	-0.775727	0.000000	0.000000	4.000000	3.000000	0.000000
21795.039204	0.208594	0.562148	0.008963	72.031883	14.645101	89.270287	0.507434	0.000000	-4.974185	0.000000	0.000000	0.000000	-1.383515	-0.046768	-0.775727	0.000000	0.000000	4.000000	3.000000	0.000000
21795.042538	0.203964	0.561993	0.006505	71.817390	14.869717	89.893448	0.411274	0.000000	-4.983057	0.000000	0.000000	0.000000	-1.388970	-0.046535	-0.737298	0.000000	0.000000	4.000000	3.000000	0.000000
21795.045871	0.203964	0.561993	0.006505	71.817390	14.869717	89.893448	0.411274	0.000000	-4.983057	0.000000	0.000000	0.000000	-1.388970	-0.046535	-0.737298	0.000000	0.000000	4.000000	3.000000	0.000000
21795.049204	0.203964	0.561993	0.006505	71.817390	14.869717	89.893448	0.411274	0.000000	-4.983057	0.000000	0.000000	0.000000	-1.388970	-0.046535	-0.737298	0.000000	0.000000	4.000000	3.000000	0.000000
21795.052538	0.199407	0.561839	0.004205	71.603851	15.105708	89.807365	0.312243	0.000000	-4.990241	0.000000	0.000000	0.000000	-1.367025	-0.046223	-0.690008	0.000000	0.000000	4.000000	3.000000	0.000000
21795.055871	0.199407	0.561839	0.004205	71.603851	15.105708	89.807365	0.312243	0.000000	-4.990241	0.000000	0.000000	0.000000	-1.367025	-0.046223	-0.690008	0.000000	0.000000	4.000000	3.000000	0.000000
21795.059204	0.199407	0.561839	0.004205	71.603851	15.105708	89.807365	0.312243	0.000000	-4.990241	0.000000	0.000000	0.000000	-1.367025	-0.046223	-0.690008	0.000000	0.000000	4.000000	3.000000	0.000000
21795.062538	0.194829	0.561696	0.002149	71.399132	15.314152	89.255737	0.210253	0.000000	-4.970366	0.000000	0.000000	0.000000	-1.373522	-0.042847	-0.616879	0.000000	0.000000	4.000000	3.000000	0.000000
21795.065871	0.194829	0.561696	0.002149	71.399132	15.314152	89.255737	0.210253	0.000000	-4.970366	0.000000	0.000000	0.000000	-1.373522	-0.042847	-0.616879	0.000000	0.000000	4.000000	3.000000	0.000000
21795.069204	0.194829	0.561696	0.002149	71.399132	15.314152	89.255737	0.210253	0.000000	-4.970366	0.000000	0.000000	0.000000	-1.373522	-0.042847	-0.616879	0.000000	0.000000	4.000000	3.000000	0.000000
21795.072538	0.190171	0.561557	0.000385	71.202278	15.494699	88.961670	0.107440	0.000000	-4.741445	0.000000	0.000000	0.000000	-1.397249	-0.041641	-0.529246	0.000000	0.000000	4.000000	3.000000	0.000000
21795.075871	0.190171	0.561557	0.000385	71.202278	15.494699	88.961670	0.107440	0.000000	-4.741445	0.000000	0.000000	0.000000	-1.397249	-0.041641	-0.529246	0.000000	0.000000	4.000000	3.000000	0.000000
21795.079204	0.190171	0.561557	0.000385	71.202278	15.494699	88.961670	0.107440	0.000000	-4.741445	0.000000	0.000000	0.000000	-1.397249	-0.041641	-0.529246	0.000000	0.000000	4.000000	3.000000	0.000000
21795.082538	0.185433	0.561425	-0.001089	71.033539	15.652709	88.835373	0.019233	0.000000	-4.508570	0.000000	0.000000	0.000000	-1.421440	-0.039784	-0.442191	0.000000	0.000000	4.000000	3.000000	0.000000
21795.085871	0.185433	0.561425	-0.001089	71.033539	15.652709	88.835373	0.019233	0.000000	-4.508570	0.000000	0.000000	0.000000	-1.421440	-0.039784	-0.442191	0.000000	0.000000	4.000000	3.000000	0.000000
21795.089204	0.185433	0.561425	-0.001089	71.033539	15.652709	88.835373	0.019233	0.000000	-4.508570	0.000000	0.000000	0.000000	-1.421440	-0.039784	-0.442191	0.000000	0.000000	4.000000	3.000000	0.000000
21795.092538	0.180705	0.561318	-0.002293	70.886765	15.822271	88.405731	-0.054466	0.000000	-4.271664	0.000000	0.000000	0.000000	-1.418485	-0.032005	-0.361149	0.000000	0.000000	4.000000	3.000000	0.000000
21795.095871	0.180705	0.561318	-0.002293	70.886765	15.822271	88.405731	-0.054466	0.000000	-4.271664	0.000000	0.000000	0.000000	-1.418485	-0.032005	-0.361149	0.000000	0.000000	4.000000	3.000000	0.000000
21795.099204	0.180705	0.561318	-0.002293	70.886765	15.822271	88.405731	-0.054466	0.000000	-4.271664	0.000000	0.000000	0.000000	-1.418485	-0.032005	-0.361149	0.000000	0.000000	4.000000	3.000000	0.000000
21795.102538	0.175989	0.561230	-0.003273	70.766258	16.060043	87.687004	-0.114657	0.000000	-4.035249	0.000000	0.000000	0.000000	-1.414776	-0.026309	-0.293851	0.000000	0.000000	4.000000	3.000000	0.000000
21795.105871	0.175989	0.561230	-0.003273	70.766258	16.060043	87.687004	-0.114657	0.000000	-4.035249	0.000000	0.000000	0.000000	-1.414776	-0.026309	-0.293851	0.000000	0.000000	4.000000	3.000000	0.000000
21795.109204	0.175989	0.561230	-0.003273	70.766258	16.060043	87.687004	-0.114657	0.000000	-4.035249	0.000000	0.000000	0.000000	-1.414776	-0.026309	-0.293851	0.000000	0.000000	4.000000	3.000000	0.000000
21795.112538	0.171316	0.561198	-0.004002	70.668404	16.462440	87.375397	-0.163633	0.000000	-3.799453	0.000000	0.000000	0.000000	-1.402048	-0.009619	-0.218864	0.000000	0.000000	4.000000	3.000000	0.000000
21795.115871	0.171316	0.561198	-0.004002	70.668404	16.462440	87.375397	-0.163633	0.000000	-3.799453	0.000000	0.000000	0.000000	-1.402048	-0.009619	-0.218864	0.000000	0.000000	4.000000	3.000000	0.000000
21795.119204	0.171316	0.561198	-0.004002	70.668404	16.462440	87.375397	-0.163633	0.000000	-3.799453	0.000000	0.000000	0.000000	-1.402048	-0.009619	-0.218864	0.000000	0.000000	4.000000	3.000000	0.000000
21795.122538	0.166660	0.561197	-0.004467	70.595436	17.013227	87.518257	-0.200110	0.000000	-3.565778	0.000000	0.000000	0.000000	-1.396765	-0.000475	-0.139395	0.000000	0.000000	4.000000	3.000000	0.000000
21795.125871	0.166660	0.561197	-0.004467	70.595436	17.013227	87.518257	-0.200110	0.000000	-3.565778	0.000000	0.000000	0.000000	-1.396765	-0.000475	-0.139395	0.000000	0.000000	4.000000	3.000000	0.000000
21795.129204	0.166660	0.561197	-0.004467	70.595436	17.013227	87.518257	-0.200110	0.000000	-3.565778	0.000000	0.000000	0.000000	-1.396765	-0.000475	-0.139395	0.000000	0.000000	4.000000	3.000000	0.000000
21795.132538	0.161945	0.561209	-0.004659	70.546875	17.642763	87.729942	-0.223342	0.000000	-3.332984	0.000000	0.000000	0.000000	-1.414361	0.003835	-0.057750	0.000000	0.000000	4.000000	3.000000	0.000000
21795.135871	0.161945	0.561209	-0.004659	70.546875	17.642763	87.729942	-0.223342	0.000000	-3.332984	0.000000	0.000000	0.000000	-1.414361	0.003835	-0.057750	0.000000	0.000000	4.000000	3.000000	0.000000
21795.139204	0.161945	0.561209	-0.004659	70.546875	17.642763	87.729942	-0.223342	0.000000	-3.332984	0.000000	0.000000	0.000000	-1.414361	0.003835	-0.057750	0.000000	0.000000	4.000000	3.000000	0.000000
21795.142538	0.157129	0.561255	-0.004618	70.520287	18.305525	88.057281	-0.232967	0.000000	-3.097257	0.000000	0.000000	0.000000	-1.444795	0.013686	0.012375	0.000000	0.000000	4.000000	3.000000	0.000000
21795.145871	0.157129	0.561255	-0.004618	70.520287	18.305525	88.057281	-0.232967	0.000000	-3.097257	0.000000	0.000000	0.000000	-1.444795	0.013686	0.012375	0.000000	0.000000	4.000000	3.000000	0.000000
21795.149204	0.157129	0.561255	-0.004618	70.520287	18.305525	88.057281	-0.232967	0.000000	-3.097257	0.000000	0.000000	0.000000	-1.444795	0.013686	0.012375	0.000000	0.000000	4.000000	3.000000	0.000000
21795.152538	0.152253	0.561282	-0.004350	70.511040	19.036699	88.555321	-0.230905	0.000000	-2.856458	0.000000	0.000000	0.000000	-1.462867	0.008119	0.080484	0.000000	0.000000	4.000000	3.000000	0.000000
21795.155871	0.152253	0.561282	-0.004350	70.511040	19.036699	88.555321	-0.230905	0.000000	-2.856458	0.000000	0.000000	0.000000	-1.462867	0.008119	0.080484	0.000000	0.000000	4.000000	3.000000	0.000000
21795.159204	0.152253	0.561282	-0.004350	70.511040	19.036699	88.555321	-0.230905	0.000000	-2.856458	0.000000	0.000000	0.000000	-1.462867	0.008119	0.080484	0.000000	0.000000	4.000000	3.000000	0.000000
21795.162538	0.147395	0.561318	-0.003890	70.536972	19.873964	88.985062	-0.217491	0.000000	-2.612647	0.000000	0.000000	0.000000	-1.457496	0.010712	0.138050	0.000000	0.000000	4.000000	3.000000	0.000000
21795.165871	0.147395	0.561318	-0.003890	70.536972	19.873964	88.985062	-0.217491	0.000000	-2.612647	0.000000	0.000000	0.000000	-1.457496	0.010712	0.138050	0.000000	0.000000	4.000000	3.000000	0.000000
21795.169204	0.147395	0.561318	-0.003890	70.536972	19.873964	88.985062	-0.217491	0.000000	-2.612647	0.000000	0.000000	0.000000	-1.457496	0.010712	0.138050	0.000000	0.000000	4.000000	3.000000	0.000000
21795.172538	0.142551	0.561311	-0.003226	70.552864	20.857889	89.240677	-0.194483	0.000000	-2.369731	0.000000	0.000000	0.000000	-1.452948	-0.002068	0.199107	0.000000	0.000000	4.000000	3.000000	0.000000
21795.175871	0.142551	0.561311	-0.003226	70.552864	20.857889	89.240677	-0.194483	0.000000	-2.369731	0.000000	0.000000	0.000000	-1.452948	-0.002068	0.199107	0.000000	0.000000	4.000000	3.000000	0.000000
21795.179204	0.142551	0.561311	-0.003226	70.552864	20.857889	89.240677	-0.194483	0.000000	-2.369731	0.000000	0.000000	0.000000	-1.452948	-0.002068	0.199107	0.000000	0.000000	4.000000	3.000000	0.000000
21795.182538	0.137758	0.561288	-0.002377	70.585220	22.025520	89.674469	-0.161298	0.000000	-2.127573	0.000000	0.000000	0.000000	-1.437954	-0.006805	0.254814	0.000000	0.000000	4.000000	3.000000	0.000000
21795.185871	0.137758	0.561288	-0.002377	70.585220	22.025520	89.674469	-0.161298	0.000000	-2.127573	0.000000	0.000000	0.000000	-1.437954	-0.006805	0.254814	0.000000	0.000000	4.000000	3.000000	0.000000
21795.189204	0.137758	0.561288	-0.002377	70.585220	22.025520	89.674469	-0.161298	0.000000	-2.127573	0.000000	0.000000	0.000000	-1.437954	-0.006805	0.254814	0.000000	0.000000	4.000000	3.000000	0.000000
21795.192538	0.132927	0.561223	-0.001378	70.709274	23.413740	90.373039	-0.118829	0.000000	-1.887914	0.000000	0.000000	0.000000	-1.449376	-0.019365	0.299701	0.000000	0.000000	4.000000	3.000000	0.000000
21795.195871	0.132927	0.561223	-0.001378	70.709274	23.413740	90.373039	-0.118829	0.000000	-1.887914	0.000000	0.000000	0.000000	-1.449376	-0.019365	0.299701	0.000000	0.000000	4.000000	3.000000	0.000000
21795.199204	0.132927	0.561223	-0.001378	70.709274	23.413740	90.373039	-0.118829	0.000000	-1.887914	0.000000	0.000000	0.000000	-1.449376	-0.019365	0.299701	0.000000	0.000000	4.000000	3.000000	0.000000
21795.202538	0.128087	0.561100	-0.000191	70.949699	25.060238	91.395027	-0.068879	0.000000	-1.646352	0.000000	0.000000	0.000000	-1.452099	-0.036913	0.356037	0.000000	0.000000	4.000000	3.000000	0.000000
21795.205871	0.128087	0.561100	-0.000191	70.949699	25.060238	91.395027	-0.068879	0.000000	-1.646352	0.000000	0.000000	0.000000	-1.452099	-0.036913	0.356037	0.000000	0.000000	4.000000	3.000000	0.000000
21795.209204	0.128087	0.561100	-0.000191	70.949699	25.060238	91.395027	-0.068879	0.000000	-1.646352	0.000000	0.000000	0.000000	-1.452099	-0.036913	0.356037	0.000000	0.000000	4.000000	3.000000	0.000000
21795.212538	0.123251	0.560945	0.001172	71.255783	27.030485	92.912468	-0.009540	0.000000	-1.404335	0.000000	0.000000	0.000000	-1.450802	-0.046680	0.408936	0.000000	0.000000	4.000000	3.000000	0.000000
21795.215871	0.123251	0.560945	0.001172	71.255783	27.030485	92.912468	-0.009540	0.000000	-1.404335	0.000000	0.000000	0.000000	-1.450802	-0.046680	0.408936	0.000000	0.000000	4.000000	3.000000	0.000000
21795.219204	0.123251	0.560945	0.001172	71.255783	27.030485	92.912468	-0.009540	0.000000	-1.404335	0.000000	0.000000	0.000000	-1.450802	-0.046680	0.408936	0.000000	0.000000	4.000000	3.000000	0.000000
21795.222538	0.118432	0.560800	0.002787	71.547127	29.341393	94.863914	0.058616	0.000000	-1.162535	0.000000	0.000000	0.000000	-1.445755	-0.043296	0.484306	0.000000	0.000000	4.000000	3.000000	0.000000
21795.225871	0.118432	0.560800	0.002787	71.547127	29.341393	94.863914	0.058616	0.000000	-1.162535	0.000000	0.000000	0.000000	-1.445755	-0.043296	0.484306	0.000000	0.000000	4.000000	3.000000	0.000000
21795.229204	0.118432	0.560800	0.002787	71.547127	29.341393	94.863914	0.058616	0.000000	-1.162535	0.000000	0.000000	0.000000	-1.445755	-0.043296	0.484306	0.000000	0.000000	4.000000	3.000000	0.000000
21795.232538	0.113687	0.560641	0.004642	71.784569	31.911293	97.028191	0.139334	0.000000	-0.921575	0.000000	0.000000	0.000000	-1.423363	-0.047887	0.556662	0.000000	0.000000	4.000000	3.000000	0.000000
21795.235871	0.113687	0.560641	0.004642	71.784569	31.911293	97.028191	0.139334	0.000000	-0.921575	0.000000	0.000000	0.000000	-1.423363	-0.047887	0.556662	0.000000	0.000000	4.000000	3.000000	0.000000
21795.239204	0.113687	0.560641	0.004642	71.784569	31.911293	97.028191	0.139334	0.000000	-0.921575	0.000000	0.000000	0.000000	-1.423363	-0.047887	0.556662	0.000000	0.000000	4.000000	3.000000	0.000000
21795.242538	0.109012	0.560483	0.006759	71.945061	34.681793	99.374001	0.232111	0.000000	-0.684348	0.000000	0.000000	0.000000	-1.402379	-0.047498	0.634926	0.000000	0.000000	4.000000	3.000000	0.000000
21795.245871	0.109012	0.560483	0.006759	71.945061	34.681793	99.374001	0.232111	0.000000	-0.684348	0.000000	0.000000	0.000000	-1.402379	-0.047498	0.634926	0.000000	0.000000	4.000000	3.000000	0.000000
21795.249204	0.109012	0.560483	0.006759	71.945061	34.681793	99.374001	0.232111	0.000000	-0.684348	0.000000	0.000000	0.000000	-1.402379	-0.047498	0.634926	0.000000	0.000000	4.000000	3.000000	0.000000
21795.252538	0.104434	0.560315	0.009088	72.031624	37.635773	101.741867	0.337932	0.000000	-0.450618	0.000000	0.000000	0.000000	-1.373627	-0.050158	0.698744	0.000000	0.000000	4.000000	3.000000	0.000000
21795.255871	0.104434	0.560315	0.009088	72.031624	37.635773	101.741867	0.337932	0.000000	-0.450618	0.000000	0.000000	0.000000	-1.373627	-0.050158	0.698744	0.000000	0.000000	4.000000	3.000000	0.000000
21795.259204	0.104434	0.560315	0.009088	72.031624	37.635773	101.741867	0.337932	0.000000	-0.450618	0.000000	0.000000	0.000000	-1.373627	-0.050158	0.698744	0.000000	0.000000	4.000000	3.000000	0.000000
21795.262538	0.099945	0.560112	0.011638	72.058609	40.674961	104.176170	0.454389	0.000000	-0.221681	0.000000	0.000000	0.000000	-1.346716	-0.061066	0.765030	0.000000	0.000000	4.000000	3.000000	0.000000
21795.265871	0.099945	0.560112	0.011638	72.058609	40.674961	104.176170	0.454389	0.000000	-0.221681	0.000000	0.000000	0.000000	-1.346716	-0.061066	0.765030	0.000000	0.000000	4.000000	3.000000	0.000000
21795.269204	0.099945	0.560112	0.011638	72.058609	40.674961	104.176170	0.454389	0.000000	-0.221681	0.000000	0.000000	0.000000	-1.346716	-0.061066	0.765030	0.000000	0.000000	4.000000	3.000000	0.000000
21795.272538	0.095523	0.559905	0.014451	72.079445	43.719181	106.589256	0.581894	0.000000	0.002772	0.000000	0.000000	0.000000	-1.326605	-0.062056	0.843835	0.000000	0.000000	4.000000	3.000000	0.000000
21795.275871	0.095523	0.559905	0.014451	72.079445	43.719181	106.589256	0.581894	0.000000	0.002772	0.000000	0.000000	0.000000	-1.326605	-0.062056	0.843835	0.000000	0.000000	4.000000	3.000000	0.000000
21795.279204	0.095523	0.559905	0.014451	72.079445	43.719181	106.589256	0.581894	0.000000	0.002772	0.000000	0.000000	0.000000	-1.326605	-0.062056	0.843835	0.000000	0.000000	4.000000	3.000000	0.000000
21795.282538	0.091137	0.559666	0.017537	72.107628	46.757996	109.121925	0.722533	0.000000	0.223873	0.000000	0.000000	0.000000	-1.315542	-0.071620	0.926006	0.000000	0.000000	4.000000	3.000000	0.000000
21795.285871	0.091137	0.559666	0.017537	72.107628	46.757996	109.121925	0.722533	0.000000	0.223873	0.000000	0.000000	0.000000	-1.315542	-0.071620	0.926006	0.000000	0.000000	4.000000	3.000000	0.000000
21795.289204	0.091137	0.559666	0.017537	72.107628	46.757996	109.121925	0.722533	0.000000	0.223873	0.000000	0.000000	0.000000	-1.315542	-0.071620	0.926006	0.000000	0.000000	4.000000	3.000000	0.000000
21795.292538	0.086881	0.559419	0.020940	72.157089	49.761250	111.690277	0.876868	0.000000	0.443130	0.000000	0.000000	0.000000	-1.276851	-0.074144	1.020674	0.000000	0.000000	4.000000	3.000000	0.000000
21795.295871	0.086881	0.559419	0.020940	72.157089	49.761250	111.690277	0.876868	0.000000	0.443130	0.000000	0.000000	0.000000	-1.276851	-0.074144	1.020674	0.000000	0.000000	4.000000	3.000000	0.000000
21795.299204	0.086881	0.559419	0.020940	72.157089	49.761250	111.690277	0.876868	0.000000	0.443130	0.000000	0.000000	0.000000	-1.276851	-0.074144	1.020674	0.000000	0.000000	4.000000	3.000000	0.000000
21795.302538	0.082777	0.559213	0.024708	72.201080	52.722618	113.965050	1.046980	0.000000	0.655939	0.000000	0.000000	0.000000	-1.231245	-0.061879	1.130532	0.000000	0.000000	4.000000	3.000000	0.000000
21795.305871	0.082777	0.559213	0.024708	72.201080	52.722618	113.965050	1.046980	0.000000	0.655939	0.000000	0.000000	0.000000	-1.231245	-0.061879	1.130532	0.000000	0.000000	4.000000	3.000000	0.000000
21795.309204	0.082777	0.559213	0.024708	72.201080	52.722618	113.965050	1.046980	0.000000	0.655939	0.000000	0.000000	0.000000	-1.231245	-0.061879	1.130532	0.000000	0.000000	4.000000	3.000000	0.000000
21795.312538	0.078975	0.559000	0.028807	72.231659	55.891258	116.416763	1.235402	0.000000	0.861146	0.000000	0.000000	0.000000	-1.140561	-0.064006	1.229542	0.000000	0.000000	4.000000	3.000000	0.000000
21795.315871	0.078975	0.559000	0.028807	72.231659	55.891258	116.416763	1.235402	0.000000	0.861146	0.000000	0.000000	0.000000	-1.140561	-0.064006	1.229542	0.000000	0.000000	4.000000	3.000000	0.000000
21795.319204	0.078975	0.559000	0.028807	72.231659	55.891258	116.416763	1.235402	0.000000	0.861146	0.000000	0.000000	0.000000	-1.140561	-0.064006	1.229542	0.000000	0.000000	4.000000	3.000000	0.000000
21795.322538	0.075486	0.558748	0.033179	72.273453	59.462933	119.509102	1.440326	0.000000	1.051240	0.000000	0.000000	0.000000	-1.046714	-0.075338	1.311631	0.000000	0.000000	4.000000	3.000000	0.000000
21795.325871	0.075486	0.558748	0.033179	72.273453	59.462933	119.509102	1.440326	0.000000	1.051240	0.000000	0.000000	0.000000	-1.046714	-0.075338	1.311631	0.000000	0.000000	4.000000	3.000000	0.000000
21795.329204	0.075486	0.558748	0.033179	72.273453	59.462933	119.509102	1.440326	0.000000	1.051240	0.000000	0.000000	0.000000	-1.046714	-0.075338	1.311631	0.000000	0.000000	4.000000	3.000000	0.000000
21795.332538	0.072288	0.558500	0.037844	72.320168	63.479561	122.997231	1.658931	0.000000	1.225692	0.000000	0.000000	0.000000	-0.959525	-0.074600	1.399641	0.000000	0.000000	4.000000	3.000000	0.000000
21795.335871	0.072288	0.558500	0.037844	72.320168	63.479561	122.997231	1.658931	0.000000	1.225692	0.000000	0.000000	0.000000	-0.959525	-0.074600	1.399641	0.000000	0.000000	4.000000	3.000000	0.000000
21795.339204	0.072288	0.558500	0.037844	72.320168	63.479561	122.997231	1.658931	0.000000	1.225692	0.000000	0.000000	0.000000	-0.959525	-0.074600	1.399641	0.000000	0.000000	4.000000	3.000000	0.000000
21795.342538	0.069514	0.558223	0.042729	72.353294	67.708611	126.421486	1.892204	0.000000	1.385613	0.000000	0.000000	0.000000	-0.832055	-0.082964	1.465327	0.000000	0.000000	4.000000	3.000000	0.000000
21795.345871	0.069514	0.558223	0.042729	72.353294	67.708611	126.421486	1.892204	0.000000	1.385613	0.000000	0.000000	0.000000	-0.832055	-0.082964	1.465327	0.000000	0.000000	4.000000	3.000000	0.000000
21795.349204	0.069514	0.558223	0.042729	72.353294	67.708611	126.421486	1.892204	0.000000	1.385613	0.000000	0.000000	0.000000	-0.832055	-0.082964	1.465327	0.000000	0.000000	4.000000	3.000000	0.000000
21795.352538	0.067143	0.557906	0.047799	72.366821	72.050262	129.962250	2.136426	0.000000	1.524289	0.000000	0.000000	0.000000	-0.711376	-0.095045	1.521278	0.000000	0.000000	4.000000	3.000000	0.000000
21795.355871	0.067143	0.557906	0.047799	72.366821	72.050262	129.962250	2.136426	0.000000	1.524289	0.000000	0.000000	0.000000	-0.711376	-0.095045	1.521278	0.000000	0.000000	4.000000	3.000000	0.000000
21795.359204	0.067143	0.557906	0.047799	72.366821	72.050262	129.962250	2.136426	0.000000	1.524289	0.000000	0.000000	0.000000	-0.711376	-0.095045	1.521278	0.000000	0.000000	4.000000	3.000000	0.000000
21795.362538	0.065106	0.557583	0.053041	72.399261	76.339355	133.722641	2.389972	0.000000	1.642851	0.000000	0.000000	0.000000	-0.611177	-0.096996	1.572464	0.000000	0.000000	4.000000	3.000000	0.000000
21795.365871	0.065106	0.557583	0.053041	72.399261	76.339355	133.722641	2.389972	0.000000	1.642851	0.000000	0.000000	0.000000	-0.611177	-0.096996	1.572464	0.000000	0.000000	4.000000	3.000000	0.000000
21795.369204	0.065106	0.557583	0.053041	72.399261	76.339355	133.722641	2.389972	0.000000	1.642851	0.000000	0.000000	0.000000	-0.611177	-0.096996	1.572464	0.000000	0.000000	4.000000	3.000000	0.000000
21795.372538	0.063398	0.557217	0.058358	72.379234	80.485260	137.589752	2.652049	0.000000	1.744714	0.000000	0.000000	0.000000	-0.512369	-0.109907	1.595043	0.000000	0.000000	4.000000	3.000000	0.000000
21795.375871	0.063398	0.557217	0.058358	72.379234	80.485260	137.589752	2.652049	0.000000	1.744714	0.000000	0.000000	0.000000	-0.512369	-0.109907	1.595043	0.000000	0.000000	4.000000	3.000000	0.000000
21795.379204	0.063398	0.557217	0.058358	72.379234	80.485260	137.589752	2.652049	0.000000	1.744714	0.000000	0.000000	0.000000	-0.512369	-0.109907	1.595043	0.000000	0.000000	4.000000	3.000000	0.000000
21795.382538	0.062028	0.556834	0.063746	72.315376	84.525528	141.122147	2.917890	0.000000	1.830109	0.000000	0.000000	0.000000	-0.410947	-0.114980	1.616423	0.000000	0.000000	4.000000	3.000000	0.000000
21795.385871	0.062028	0.556834	0.063746	72.315376	84.525528	141.122147	2.917890	0.000000	1.830109	0.000000	0.000000	0.000000	-0.410947	-0.114980	1.616423	0.000000	0.000000	4.000000	3.000000	0.000000
21795.389204	0.062028	0.556834	0.063746	72.315376	84.525528	141.122147	2.917890	0.000000	1.830109	0.000000	0.000000	0.000000	-0.410947	-0.114980	1.616423	0.000000	0.000000	4.000000	3.000000	0.000000
21795.392538	0.060924	0.556435	0.069153	72.273064	88.365700	143.947845	3.187294	0.000000	1.898600	0.000000	0.000000	0.000000	-0.331196	-0.119552	1.622070	0.000000	0.000000	4.000000	3.000000	0.000000
21795.395871	0.060924	0.556435	0.069153	72.273064	88.365700	143.947845	3.187294	0.000000	1.898600	0.000000	0.000000	0.000000	-0.331196	-0.119552	1.622070	0.000000	0.000000	4.000000	3.000000	0.000000
21795.399204	0.060924	0.556435	0.069153	72.273064	88.365700	143.947845	3.187294	0.000000	1.898600	0.000000	0.000000	0.000000	-0.331196	-0.119552	1.622070	0.000000	0.000000	4.000000	3.000000	0.000000
21795.402538	0.060021	0.556009	0.074610	72.266701	92.040092	146.377090	3.457639	0.000000	1.953799	0.000000	0.000000	0.000000	-0.270854	-0.127659	1.637077	0.000000	0.000000	4.000000	3.000000	0.000000
21795.405871	0.060021	0.556009	0.074610	72.266701	92.040092	146.377090	3.457639	0.000000	1.953799	0.000000	0.000000	0.000000	-0.270854	-0.127659	1.637077	0.000000	0.000000	4.000000	3.000000	0.000000
21795.409204	0.060021	0.556009	0.074610	72.266701	92.040092	146.377090	3.457639	0.000000	1.953799	0.000000	0.000000	0.000000	-0.270854	-0.127659	1.637077	0.000000	0.000000	4.000000	3.000000	0.000000
21795.412538	0.059429	0.555574	0.080122	72.255165	95.618507	149.038025	3.730485	0.000000	1.998942	0.000000	0.000000	0.000000	-0.177508	-0.130667	1.653550	0.000000	0.000000	4.000000	3.000000	0.000000
21795.415871	0.059429	0.555574	0.080122	72.255165	95.618507	149.038025	3.730485	0.000000	1.998942	0.000000	0.000000	0.000000	-0.177508	-0.130667	1.653550	0.000000	0.000000	4.000000	3.000000	0.000000
21795.419204	0.059429	0.555574	0.080122	72.255165	95.618507	149.038025	3.730485	0.000000	1.998942	0.000000	0.000000	0.000000	-0.177508	-0.130667	1.653550	0.000000	0.000000	4.000000	3.000000	0.000000
21795.422538	0.059317	0.555164	0.085704	72.192223	99.022690	151.983124	4.006077	0.000000	2.028526	0.000000	0.000000	0.000000	-0.033868	-0.122927	1.674709	0.000000	0.000000	4.000000	3.000000	0.000000
21795.425871	0.059317	0.555164	0.085704	72.192223	99.022690	151.983124	4.006077	0.000000	2.028526	0.000000	0.000000	0.000000	-0.033868	-0.122927	1.674709	0.000000	0.000000	4.000000	3.000000	0.000000
21795.429204	0.059317	0.555164	0.085704	72.192223	99.022690	151.983124	4.006077	0.000000	2.028526	0.000000	0.000000	0.000000	-0.033868	-0.122927	1.674709	0.000000	0.000000	4.000000	3.000000	0.000000
21795.432538	0.059752	0.554847	0.091377	72.045563	102.144402	154.682800	4.285195	0.000000	2.034171	0.000000	0.000000	0.000000	0.130604	-0.095225	1.701849	0.000000	0.000000	4.000000	3.000000	0.000000
21795.435871	0.059752	0.554847	0.091377	72.045563	102.144402	154.682800	4.285195	0.000000	2.034171	0.000000	0.000000	0.000000	0.130604	-0.095225	1.701849	0.000000	0.000000	4.000000	3.000000	0.000000
21795.439204	0.059752	0.554847	0.091377	72.045563	102.144402	154.682800	4.285195	0.000000	2.034171	0.000000	0.000000	0.000000	0.130604	-0.095225	1.701849	0.000000	0.000000	4.000000	3.000000	0.000000
21795.442538	0.060671	0.554634	0.097122	71.877251	105.042671	157.121353	4.568836	0.000000	2.012403	0.000000	0.000000	0.000000	0.275607	-0.063691	1.723598	0.000000	0.000000	4.000000	3.000000	0.000000
21795.445871	0.060671	0.554634	0.097122	71.877251	105.042671	157.121353	4.568836	0.000000	2.012403	0.000000	0.000000	0.000000	0.275607	-0.063691	1.723598	0.000000	0.000000	4.000000	3.000000	0.000000
21795.449204	0.060671	0.554634	0.097122	71.877251	105.042671	157.121353	4.568836	0.000000	2.012403	0.000000	0.000000	0.000000	0.275607	-0.063691	1.723598	0.000000	0.000000	4.000000	3.000000	0.000000
21795.452538	0.061921	0.554424	0.102891	71.777618	107.904549	159.424149	4.634435	0.000000	1.876705	0.000000	0.000000	0.000000	0.375104	-0.063279	1.730762	0.000000	0.000000	4.000000	3.000000	0.000000
21795.455871	0.061921	0.554424	0.102891	71.777618	107.904549	159.424149	4.634435	0.000000	1.876705	0.000000	0.000000	0.000000	0.375104	-0.063279	1.730762	0.000000	0.000000	4.000000	3.000000	0.000000
21795.459204	0.061921	0.554424	0.102891	71.777618	107.904549	159.424149	4.634435	0.000000	1.876705	0.000000	0.000000	0.000000	0.375104	-0.063279	1.730762	0.000000	0.000000	4.000000	3.000000	0.000000
21795.462538	0.063316	0.554201	0.108625	71.816338	110.803154	161.648895	4.689172	0.000000	1.735416	0.000000	0.000000	0.000000	0.418585	-0.066848	1.720180	0.000000	0.000000	4.000000	3.000000	0.000000
21795.465871	0.063316	0.554201	0.108625	71.816338	110.803154	161.648895	4.689172	0.000000	1.735416	0.000000	0.000000	0.000000	0.418585	-0.066848	1.720180	0.000000	0.000000	4.000000	3.000000	0.000000
21795.469204	0.063316	0.554201	0.108625	71.816338	110.803154	161.648895	4.689172	0.000000	1.735416	0.000000	0.000000	0.000000	0.418585	-0.066848	1.720180	0.000000	0.000000	4.000000	3.000000	0.000000
21795.472538	0.064913	0.553947	0.114300	72.021637	113.876434	163.912292	4.737161	0.000000	1.599784	0.000000	0.000000	0.000000	0.478967	-0.076015	1.702332	0.000000	0.000000	4.000000	3.000000	0.000000
21795.475871	0.064913	0.553947	0.114300	72.021637	113.876434	163.912292	4.737161	0.000000	1.599784	0.000000	0.000000	0.000000	0.478967	-0.076015	1.702332	0.000000	0.000000	4.000000	3.000000	0.000000
21795.479204	0.064913	0.553947	0.114300	72.021637	113.876434	163.912292	4.737161	0.000000	1.599784	0.000000	0.000000	0.000000	0.478967	-0.076015	1.702332	0.000000	0.000000	4.000000	3.000000	0.000000
21795.482538	0.066625	0.553569	0.119841	72.353851	117.189522	166.314911	4.779857	0.000000	1.467299	0.000000	0.000000	0.000000	0.513524	-0.113563	1.662535	0.000000	0.000000	4.000000	3.000000	0.000000
21795.485871	0.066625	0.553569	0.119841	72.353851	117.189522	166.314911	4.779857	0.000000	1.467299	0.000000	0.000000	0.000000	0.513524	-0.113563	1.662535	0.000000	0.000000	4.000000	3.000000	0.000000
21795.489204	0.066625	0.553569	0.119841	72.353851	117.189522	166.314911	4.779857	0.000000	1.467299	0.000000	0.000000	0.000000	0.513524	-0.113563	1.662535	0.000000	0.000000	4.000000	3.000000	0.000000
21795.492538	0.068437	0.553210	0.125345	72.676407	120.496643	168.733810	4.816695	0.000000	1.341434	0.000000	0.000000	0.000000	0.543779	-0.107518	1.651015	0.000000	0.000000	4.000000	3.000000	0.000000
21795.495871	0.068437	0.553210	0.125345	72.676407	120.496643	168.733810	4.816695	0.000000	1.341434	0.000000	0.000000	0.000000	0.543779	-0.107518	1.651015	0.000000	0.000000	4.000000	3.000000	0.000000
21795.499204	0.068437	0.553210	0.125345	72.676407	120.496643	168.733810	4.816695	0.000000	1.341434	0.000000	0.000000	0.000000	0.543779	-0.107518	1.651015	0.000000	0.000000	4.000000	3.000000	0.000000
21795.502538	0.070497	0.552847	0.130834	72.756432	123.178490	170.733231	4.848643	0.000000	1.220928	0.000000	0.000000	0.000000	0.618049	-0.108981	1.646655	0.000000	0.000000	4.000000	3.000000	0.000000
21795.505871	0.070497	0.552847	0.130834	72.756432	123.178490	170.733231	4.848643	0.000000	1.220928	0.000000	0.000000	0.000000	0.618049	-0.108981	1.646655	0.000000	0.000000	4.000000	3.000000	0.000000
21795.509204	0.070497	0.552847	0.130834	72.756432	123.178490	170.733231	4.848643	0.000000	1.220928	0.000000	0.000000	0.000000	0.618049	-0.108981	1.646655	0.000000	0.000000	4.000000	3.000000	0.000000
21795.512538	0.072808	0.552525	0.136278	72.455635	124.713097	171.918640	4.877529	0.000000	1.099871	0.000000	0.000000	0.000000	0.693213	-0.096601	1.633267	0.000000	0.000000	4.000000	3.000000	0.000000
21795.515871	0.072808	0.552525	0.136278	72.455635	124.713097	171.918640	4.877529	0.000000	1.099871	0.000000	0.000000	0.000000	0.693213	-0.096601	1.633267	0.000000	0.000000	4.000000	3.000000	0.000000
21795.519204	0.072808	0.552525	0.136278	72.455635	124.713097	171.918640	4.877529	0.000000	1.099871	0.000000	0.000000	0.000000	0.693213	-0.096601	1.633267	0.000000	0.000000	4.000000	3.000000	0.000000
21795.522538	0.075352	0.552219	0.141719	72.065384	125.770515	172.712906	4.903343	0.000000	0.978380	0.000000	0.000000	0.000000	0.763198	-0.091851	1.632269	0.000000	0.000000	4.000000	3.000000	0.000000
21795.525871	0.075352	0.552219	0.141719	72.065384	125.770515	172.712906	4.903343	0.000000	0.978380	0.000000	0.000000	0.000000	0.763198	-0.091851	1.632269	0.000000	0.000000	4.000000	3.000000	0.000000
21795.529204	0.075352	0.552219	0.141719	72.065384	125.770515	172.712906	4.903343	0.000000	0.978380	0.000000	0.000000	0.000000	0.763198	-0.091851	1.632269	0.000000	0.000000	4.000000	3.000000	0.000000
21795.532538	0.078021	0.551896	0.147172	71.763771	126.796684	173.424438	4.926052	0.000000	0.856748	0.000000	0.000000	0.000000	0.800580	-0.096985	1.635857	0.000000	0.000000	4.000000	3.000000	0.000000
21795.535871	0.078021	0.551896	0.147172	71.763771	126.796684	173.424438	4.926052	0.000000	0.856748	0.000000	0.000000	0.000000	0.800580	-0.096985	1.635857	0.000000	0.000000	4.000000	3.000000	0.000000
21795.539204	0.078021	0.551896	0.147172	71.763771	126.796684	173.424438	4.926052	0.000000	0.856748	0.000000	0.000000	0.000000	0.800580	-0.096985	1.635857	0.000000	0.000000	4.000000	3.000000	0.000000
21795.542538	0.080868	0.551616	0.152579	71.514915	127.744675	174.074173	4.945156	0.000000	0.738535	0.000000	0.000000	0.000000	0.854198	-0.083749	1.622291	0.000000	0.000000	4.000000	3.000000	0.000000
21795.545871	0.080868	0.551616	0.152579	71.514915	127.744675	174.074173	4.945156	0.000000	0.738535	0.000000	0.000000	0.000000	0.854198	-0.083749	1.622291	0.000000	0.000000	4.000000	3.000000	0.000000
21795.549204	0.080868	0.551616	0.152579	71.514915	127.744675	174.074173	4.945156	0.000000	0.738535	0.000000	0.000000	0.000000	0.854198	-0.083749	1.622291	0.000000	0.000000	4.000000	3.000000	0.000000
21795.552538	0.083990	0.551389	0.157962	71.299789	128.563538	174.576172	4.961151	0.000000	0.622083	0.000000	0.000000	0.000000	0.936597	-0.068382	1.614795	0.000000	0.000000	4.000000	3.000000	0.000000
21795.555871	0.083990	0.551389	0.157962	71.299789	128.563538	174.576172	4.961151	0.000000	0.622083	0.000000	0.000000	0.000000	0.936597	-0.068382	1.614795	0.000000	0.000000	4.000000	3.000000	0.000000
21795.559204	0.083990	0.551389	0.157962	71.299789	128.563538	174.576172	4.961151	0.000000	0.622083	0.000000	0.000000	0.000000	0.936597	-0.068382	1.614795	0.000000	0.000000	4.000000	3.000000	0.000000
21795.562538	0.087270	0.551208	0.163295	71.120399	129.463730	175.480942	4.974515	0.000000	0.504187	0.000000	0.000000	0.000000	0.983962	-0.054203	1.599919	0.000000	0.000000	4.000000	3.000000	0.000000
21795.565871	0.087270	0.551208	0.163295	71.120399	129.463730	175.480942	4.974515	0.000000	0.504187	0.000000	0.000000	0.000000	0.983962	-0.054203	1.599919	0.000000	0.000000	4.000000	3.000000	0.000000
21795.569204	0.087270	0.551208	0.163295	71.120399	129.463730	175.480942	4.974515	0.000000	0.504187	0.000000	0.000000	0.000000	0.983962	-0.054203	1.599919	0.000000	0.000000	4.000000	3.000000	0.000000
21795.572538	0.090709	0.551022	0.168565	70.966415	130.765366	177.312622	4.984875	0.000000	0.388612	0.000000	0.000000	0.000000	1.031662	-0.055815	1.581078	0.000000	0.000000	4.000000	3.000000	0.000000
21795.575871	0.090709	0.551022	0.168565	70.966415	130.765366	177.312622	4.984875	0.000000	0.388612	0.000000	0.000000	0.000000	1.031662	-0.055815	1.581078	0.000000	0.000000	4.000000	3.000000	0.000000
21795.579204	0.090709	0.551022	0.168565	70.966415	130.765366	177.312622	4.984875	0.000000	0.388612	0.000000	0.000000	0.000000	1.031662	-0.055815	1.581078	0.000000	0.000000	4.000000	3.000000	0.000000
21795.582538	0.094303	0.550861	0.173730	70.762779	132.571564	179.760544	4.992422	0.000000	0.275182	0.000000	0.000000	0.000000	1.078305	-0.048384	1.549394	0.000000	0.000000	4.000000	3.000000	0.000000
21795.585871	0.094303	0.550861	0.173730	70.762779	132.571564	179.760544	4.992422	0.000000	0.275182	0.000000	0.000000	0.000000	1.078305	-0.048384	1.549394	0.000000	0.000000	4.000000	3.000000	0.000000
21795.589204	0.094303	0.550861	0.173730	70.762779	132.571564	179.760544	4.992422	0.000000	0.275182	0.000000	0.000000	0.000000	1.078305	-0.048384	1.549394	0.000000	0.000000	4.000000	3.000000	0.000000
21795.592538	0.098083	0.550706	0.178767	70.495361	134.763000	-177.627533	4.997314	0.000000	0.163872	0.000000	0.000000	0.000000	1.133905	-0.046469	1.511245	0.000000	0.000000	4.000000	3.000000	0.000000
21795.595871	0.098083	0.550706	0.178767	70.495361	134.763000	-177.627533	4.997314	0.000000	0.163872	0.000000	0.000000	0.000000	1.133905	-0.046469	1.511245	0.000000	0.000000	4.000000	3.000000	0.000000
21795.599204	0.098083	0.550706	0.178767	70.495361	134.763000	-177.627533	4.997314	0.000000	0.163872	0.000000	0.000000	0.000000	1.133905	-0.046469	1.511245	0.000000	0.000000	4.000000	3.000000	0.000000
21795.602538	0.102031	0.550568	0.183748	70.154091	137.062668	-175.256287	4.999712	0.000000	0.053622	0.000000	0.000000	0.000000	1.184334	-0.041194	1.494245	0.000000	0.000000	4.000000	3.000000	0.000000
21795.605871	0.102031	0.550568	0.183748	70.154091	137.062668	-175.256287	4.999712	0.000000	0.053622	0.000000	0.000000	0.000000	1.184334	-0.041194	1.494245	0.000000	0.000000	4.000000	3.000000	0.000000
21795.609204	0.102031	0.550568	0.183748	70.154091	137.062668	-175.256287	4.999712	0.000000	0.053622	0.000000	0.000000	0.000000	1.184334	-0.041194	1.494245	0.000000	0.000000	4.000000	3.000000	0.000000
21795.612538	0.106255	0.550435	0.188547	69.742256	139.270828	-173.085495	4.999695	0.000000	-0.055249	0.000000	0.000000	0.000000	1.267244	-0.040040	1.439689	0.000000	0.000000	4.000000	3.000000	0.000000
21795.615871	0.106255	0.550435	0.188547	69.742256	139.270828	-173.085495	4.999695	0.000000	-0.055249	0.000000	0.000000	0.000000	1.267244	-0.040040	1.439689	0.000000	0.000000	4.000000	3.000000	0.000000
21795.619204	0.106255	0.550435	0.188547	69.742256	139.270828	-173.085495	4.999695	0.000000	-0.055249	0.000000	0.000000	0.000000	1.267244	-0.040040	1.439689	0.000000	0.000000	4.000000	3.000000	0.000000
21795.622538	0.110599	0.550302	0.193154	69.281052	141.412018	-170.798294	4.997251	0.000000	-0.165773	0.000000	0.000000	0.000000	1.303242	-0.039903	1.381911	0.000000	0.000000	4.000000	3.000000	0.000000
21795.625871	0.110599	0.550302	0.193154	69.281052	141.412018	-170.798294	4.997251	0.000000	-0.165773	0.000000	0.000000	0.000000	1.303242	-0.039903	1.381911	0.000000	0.000000	4.000000	3.000000	0.000000
21795.629204	0.110599	0.550302	0.193154	69.281052	141.412018	-170.798294	4.997251	0.000000	-0.165773	0.000000	0.000000	0.000000	1.303242	-0.039903	1.381911	0.000000	0.000000	4.000000	3.000000	0.000000
21795.632538	0.115054	0.550182	0.197515	68.831802	143.541824	-168.430008	4.992490	0.000000	-0.273950	0.000000	0.000000	0.000000	1.336417	-0.035843	1.308592	0.000000	0.000000	4.000000	3.000000	0.000000
21795.635871	0.115054	0.550182	0.197515	68.831802	143.541824	-168.430008	4.992490	0.000000	-0.273950	0.000000	0.000000	0.000000	1.336417	-0.035843	1.308592	0.000000	0.000000	4.000000	3.000000	0.000000
21795.639204	0.115054	0.550182	0.197515	68.831802	143.541824	-168.430008	4.992490	0.000000	-0.273950	0.000000	0.000000	0.000000	1.336417	-0.035843	1.308592	0.000000	0.000000	4.000000	3.000000	0.000000
21795.642538	0.119609	0.550053	0.201588	68.426018	145.708786	-166.117508	4.985541	0.000000	-0.379970	0.000000	0.000000	0.000000	1.366757	-0.038645	1.221762	0.000000	0.000000	4.000000	3.000000	0.000000
21795.645871	0.119609	0.550053	0.201588	68.426018	145.708786	-166.117508	4.985541	0.000000	-0.379970	0.000000	0.000000	0.000000	1.366757	-0.038645	1.221762	0.000000	0.000000	4.000000	3.000000	0.000000
21795.649204	0.119609	0.550053	0.201588	68.426018	145.708786	-166.117508	4.985541	0.000000	-0.379970	0.000000	0.000000	0.000000	1.366757	-0.038645	1.221762	0.000000	0.000000	4.000000	3.000000	0.000000
21795.652538	0.124230	0.549934	0.205361	68.054008	147.840820	-163.981277	4.976511	0.000000	-0.484087	0.000000	0.000000	0.000000	1.386082	-0.035947	1.131956	0.000000	0.000000	4.000000	3.000000	0.000000
21795.655871	0.124230	0.549934	0.205361	68.054008	147.840820	-163.981277	4.976511	0.000000	-0.484087	0.000000	0.000000	0.000000	1.386082	-0.035947	1.131956	0.000000	0.000000	4.000000	3.000000	0.000000
21795.659204	0.124230	0.549934	0.205361	68.054008	147.840820	-163.981277	4.976511	0.000000	-0.484087	0.000000	0.000000	0.000000	1.386082	-0.035947	1.131956	0.000000	0.000000	4.000000	3.000000	0.000000
21795.662538	0.128911	0.549863	0.208834	67.682404	149.785248	-161.452530	4.965558	0.000000	-0.585864	0.000000	0.000000	0.000000	1.404336	-0.021282	1.041839	0.000000	0.000000	4.000000	3.000000	0.000000
21795.665871	0.128911	0.549863	0.208834	67.682404	149.785248	-161.452530	4.965558	0.000000	-0.585864	0.000000	0.000000	0.000000	1.404336	-0.021282	1.041839	0.000000	0.000000	4.000000	3.000000	0.000000
21795.669204	0.128911	0.549863	0.208834	67.682404	149.785248	-161.452530	4.965558	0.000000	-0.585864	0.000000	0.000000	0.000000	1.404336	-0.021282	1.041839	0.000000	0.000000	4.000000	3.000000	0.000000
21795.672538	0.133651	0.549806	0.212015	67.284584	151.426712	-158.835388	4.952765	0.000000	-0.685656	0.000000	0.000000	0.000000	1.422043	-0.016904	0.954325	0.000000	0.000000	4.000000	3.000000	0.000000
21795.675871	0.133651	0.549806	0.212015	67.284584	151.426712	-158.835388	4.952765	0.000000	-0.685656	0.000000	0.000000	0.000000	1.422043	-0.016904	0.954325	0.000000	0.000000	4.000000	3.000000	0.000000
21795.679204	0.133651	0.549806	0.212015	67.284584	151.426712	-158.835388	4.952765	0.000000	-0.685656	0.000000	0.000000	0.000000	1.422043	-0.016904	0.954325	0.000000	0.000000	4.000000	3.000000	0.000000
21795.682538	0.138478	0.549805	0.214897	66.879616	152.811432	-156.758667	4.938186	0.000000	-0.783786	0.000000	0.000000	0.000000	1.448184	-0.000573	0.864431	0.000000	0.000000	4.000000	3.000000	0.000000
21795.685871	0.138478	0.549805	0.214897	66.879616	152.811432	-156.758667	4.938186	0.000000	-0.783786	0.000000	0.000000	0.000000	1.448184	-0.000573	0.864431	0.000000	0.000000	4.000000	3.000000	0.000000
21795.689204	0.138478	0.549805	0.214897	66.879616	152.811432	-156.758667	4.938186	0.000000	-0.783786	0.000000	0.000000	0.000000	1.448184	-0.000573	0.864431	0.000000	0.000000	4.000000	3.000000	0.000000
21795.692538	0.143456	0.549784	0.217477	66.557411	154.081070	-154.862259	4.921726	0.000000	-0.881257	0.000000	0.000000	0.000000	1.493382	-0.006062	0.774239	0.000000	0.000000	4.000000	3.000000	0.000000
21795.695871	0.143456	0.549784	0.217477	66.557411	154.081070	-154.862259	4.921726	0.000000	-0.881257	0.000000	0.000000	0.000000	1.493382	-0.006062	0.774239	0.000000	0.000000	4.000000	3.000000	0.000000
21795.699204	0.143456	0.549784	0.217477	66.557411	154.081070	-154.862259	4.921726	0.000000	-0.881257	0.000000	0.000000	0.000000	1.493382	-0.006062	0.774239	0.000000	0.000000	4.000000	3.000000	0.000000
21795.702538	0.148547	0.549764	0.219748	66.448654	155.363739	-152.863358	4.903074	0.000000	-0.979728	0.000000	0.000000	0.000000	1.527177	-0.006116	0.681053	0.000000	0.000000	4.000000	3.000000	0.000000
21795.705871	0.148547	0.549764	0.219748	66.448654	155.363739	-152.863358	4.903074	0.000000	-0.979728	0.000000	0.000000	0.000000	1.527177	-0.006116	0.681053	0.000000	0.000000	4.000000	3.000000	0.000000
21795.709204	0.148547	0.549764	0.219748	66.448654	155.363739	-152.863358	4.903074	0.000000	-0.979728	0.000000	0.000000	0.000000	1.527177	-0.006116	0.681053	0.000000	0.000000	4.000000	3.000000	0.000000
21795.712538	0.153774	0.549800	0.221679	66.670578	156.708527	-150.495941	4.882277	0.000000	-1.078595	0.000000	0.000000	0.000000	1.568220	0.010803	0.579378	0.000000	0.000000	4.000000	3.000000	0.000000
21795.715871	0.153774	0.549800	0.221679	66.670578	156.708527	-150.495941	4.882277	0.000000	-1.078595	0.000000	0.000000	0.000000	1.568220	0.010803	0.579378	0.000000	0.000000	4.000000	3.000000	0.000000
21795.719204	0.153774	0.549800	0.221679	66.670578	156.708527	-150.495941	4.882277	0.000000	-1.078595	0.000000	0.000000	0.000000	1.568220	0.010803	0.579378	0.000000	0.000000	4.000000	3.000000	0.000000
21795.722538	0.159036	0.549835	0.223287	67.211365	158.278076	-147.605972	4.859081	0.000000	-1.178700	0.000000	0.000000	0.000000	1.578647	0.010586	0.482476	0.000000	0.000000	4.000000	3.000000	0.000000
21795.725871	0.159036	0.549835	0.223287	67.211365	158.278076	-147.605972	4.859081	0.000000	-1.178700	0.000000	0.000000	0.000000	1.578647	0.010586	0.482476	0.000000	0.000000	4.000000	3.000000	0.000000
21795.729204	0.159036	0.549835	0.223287	67.211365	158.278076	-147.605972	4.859081	0.000000	-1.178700	0.000000	0.000000	0.000000	1.578647	0.010586	0.482476	0.000000	0.000000	4.000000	3.000000	0.000000
21795.732538	0.164428	0.549931	0.224560	67.857986	160.297760	-144.464035	4.833896	0.000000	-1.278064	0.000000	0.000000	0.000000	1.617450	0.028619	0.381963	0.000000	0.000000	4.000000	3.000000	0.000000
21795.735871	0.164428	0.549931	0.224560	67.857986	160.297760	-144.464035	4.833896	0.000000	-1.278064	0.000000	0.000000	0.000000	1.617450	0.028619	0.381963	0.000000	0.000000	4.000000	3.000000	0.000000
21795.739204	0.164428	0.549931	0.224560	67.857986	160.297760	-144.464035	4.833896	0.000000	-1.278064	0.000000	0.000000	0.000000	1.617450	0.028619	0.381963	0.000000	0.000000	4.000000	3.000000	0.000000
21795.742538	0.169971	0.550045	0.225466	68.493286	162.584473	-141.542358	4.806103	0.000000	-1.378902	0.000000	0.000000	0.000000	1.662884	0.034415	0.271590	0.000000	0.000000	4.000000	3.000000	0.000000
21795.745871	0.169971	0.550045	0.225466	68.493286	162.584473	-141.542358	4.806103	0.000000	-1.378902	0.000000	0.000000	0.000000	1.662884	0.034415	0.271590	0.000000	0.000000	4.000000	3.000000	0.000000
21795.749204	0.169971	0.550045	0.225466	68.493286	162.584473	-141.542358	4.806103	0.000000	-1.378902	0.000000	0.000000	0.000000	1.662884	0.034415	0.271590	0.000000	0.000000	4.000000	3.000000	0.000000
21795.752538	0.175592	0.550159	0.226007	69.065163	164.928085	-138.965225	4.775329	0.000000	-1.481970	0.000000	0.000000	0.000000	1.686446	0.034198	0.162431	0.000000	0.000000	4.000000	3.000000	0.000000
21795.755871	0.175592	0.550159	0.226007	69.065163	164.928085	-138.965225	4.775329	0.000000	-1.481970	0.000000	0.000000	0.000000	1.686446	0.034198	0.162431	0.000000	0.000000	4.000000	3.000000	0.000000
21795.759204	0.175592	0.550159	0.226007	69.065163	164.928085	-138.965225	4.775329	0.000000	-1.481970	0.000000	0.000000	0.000000	1.686446	0.034198	0.162431	0.000000	0.000000	4.000000	3.000000	0.000000
21795.762538	0.181223	0.550235	0.226208	69.568596	167.318100	-136.119522	4.741799	0.000000	-1.585983	0.000000	0.000000	0.000000	1.689234	0.022677	0.060353	0.000000	0.000000	4.000000	3.000000	0.000000
21795.765871	0.181223	0.550235	0.226208	69.568596	167.318100	-136.119522	4.741799	0.000000	-1.585983	0.000000	0.000000	0.000000	1.689234	0.022677	0.060353	0.000000	0.000000	4.000000	3.000000	0.000000
21795.769204	0.181223	0.550235	0.226208	69.568596	167.318100	-136.119522	4.741799	0.000000	-1.585983	0.000000	0.000000	0.000000	1.689234	0.022677	0.060353	0.000000	0.000000	4.000000	3.000000	0.000000
21795.772538	0.186808	0.550264	0.226021	70.022614	169.830551	-132.900711	4.705840	0.000000	-1.689693	0.000000	0.000000	0.000000	1.675626	0.008865	-0.056164	0.000000	0.000000	4.000000	3.000000	0.000000
21795.775871	0.186808	0.550264	0.226021	70.022614	169.830551	-132.900711	4.705840	0.000000	-1.689693	0.000000	0.000000	0.000000	1.675626	0.008865	-0.056164	0.000000	0.000000	4.000000	3.000000	0.000000
21795.779204	0.186808	0.550264	0.226021	70.022614	169.830551	-132.900711	4.705840	0.000000	-1.689693	0.000000	0.000000	0.000000	1.675626	0.008865	-0.056164	0.000000	0.000000	4.000000	3.000000	0.000000
21795.782538	0.192333	0.550245	0.225419	70.435982	172.539215	-129.643036	4.667577	0.000000	-1.792688	0.000000	0.000000	0.000000	1.657307	-0.005991	-0.180436	0.000000	0.000000	4.000000	3.000000	0.000000
21795.785871	0.192333	0.550245	0.225419	70.435982	172.539215	-129.643036	4.667577	0.000000	-1.792688	0.000000	0.000000	0.000000	1.657307	-0.005991	-0.180436	0.000000	0.000000	4.000000	3.000000	0.000000
21795.789204	0.192333	0.550245	0.225419	70.435982	172.539215	-129.643036	4.667577	0.000000	-1.792688	0.000000	0.000000	0.000000	1.657307	-0.005991	-0.180436	0.000000	0.000000	4.000000	3.000000	0.000000
21795.792538	0.197801	0.550162	0.224454	70.821571	175.344437	-126.369034	4.626903	0.000000	-1.895199	0.000000	0.000000	0.000000	1.640599	-0.024684	-0.289608	0.000000	0.000000	4.000000	3.000000	0.000000
21795.795871	0.197801	0.550162	0.224454	70.821571	175.344437	-126.369034	4.626903	0.000000	-1.895199	0.000000	0.000000	0.000000	1.640599	-0.024684	-0.289608	0.000000	0.000000	4.000000	3.000000	0.000000
21795.799204	0.197801	0.550162	0.224454	70.821571	175.344437	-126.369034	4.626903	0.000000	-1.895199	0.000000	0.000000	0.000000	1.640599	-0.024684	-0.289608	0.000000	0.000000	4.000000	3.000000	0.000000
21795.802538	0.203100	0.550053	0.223122	71.188271	177.993103	-122.824791	4.583761	0.000000	-1.997283	0.000000	0.000000	0.000000	1.589528	-0.032856	-0.399693	0.000000	0.000000	4.000000	3.000000	0.000000
21795.805871	0.203100	0.550053	0.223122	71.188271	177.993103	-122.824791	4.583761	0.000000	-1.997283	0.000000	0.000000	0.000000	1.589528	-0.032856	-0.399693	0.000000	0.000000	4.000000	3.000000	0.000000
21795.809204	0.203100	0.550053	0.223122	71.188271	177.993103	-122.824791	4.583761	0.000000	-1.997283	0.000000	0.000000	0.000000	1.589528	-0.032856	-0.399693	0.000000	0.000000	4.000000	3.000000	0.000000
21795.812538	0.208263	0.549881	0.221451	71.543716	-179.714539	-119.457672	4.538863	0.000000	-2.097312	0.000000	0.000000	0.000000	1.548969	-0.051388	-0.501149	0.000000	0.000000	4.000000	3.000000	0.000000
21795.815871	0.208263	0.549881	0.221451	71.543716	-179.714539	-119.457672	4.538863	0.000000	-2.097312	0.000000	0.000000	0.000000	1.548969	-0.051388	-0.501149	0.000000	0.000000	4.000000	3.000000	0.000000
21795.819204	0.208263	0.549881	0.221451	71.543716	-179.714539	-119.457672	4.538863	0.000000	-2.097312	0.000000	0.000000	0.000000	1.548969	-0.051388	-0.501149	0.000000	0.000000	4.000000	3.000000	0.000000
21795.822538	0.213227	0.549593	0.219487	71.879112	-177.992172	-116.665314	4.491938	0.000000	-2.196018	0.000000	0.000000	0.000000	1.489044	-0.086660	-0.589152	0.000000	0.000000	4.000000	3.000000	0.000000
21795.825871	0.213227	0.549593	0.219487	71.879112	-177.992172	-116.665314	4.491938	0.000000	-2.196018	0.000000	0.000000	0.000000	1.489044	-0.086660	-0.589152	0.000000	0.000000	4.000000	3.000000	0.000000
21795.829204	0.213227	0.549593	0.219487	71.879112	-177.992172	-116.665314	4.491938	0.000000	-2.196018	0.000000	0.000000	0.000000	1.489044	-0.086660	-0.589152	0.000000	0.000000	4.000000	3.000000	0.000000
21795.832538	0.218066	0.549233	0.217267	72.213486	-176.892578	-114.625763	4.443576	0.000000	-2.292299	0.000000	0.000000	0.000000	1.451735	-0.107875	-0.666170	0.000000	0.000000	4.000000	3.000000	0.000000
21795.835871	0.218066	0.549233	0.217267	72.213486	-176.892578	-114.625763	4.443576	0.000000	-2.292299	0.000000	0.000000	0.000000	1.451735	-0.107875	-0.666170	0.000000	0.000000	4.000000	3.000000	0.000000
21795.839204	0.218066	0.549233	0.217267	72.213486	-176.892578	-114.625763	4.443576	0.000000	-2.292299	0.000000	0.000000	0.000000	1.451735	-0.107875	-0.666170	0.000000	0.000000	4.000000	3.000000	0.000000
21795.842538	0.222793	0.548778	0.214739	72.536331	-176.178696	-112.999222	4.393243	0.000000	-2.387346	0.000000	0.000000	0.000000	1.418187	-0.136556	-0.758458	0.000000	0.000000	4.000000	3.000000	0.000000
21795.845871	0.222793	0.548778	0.214739	72.536331	-176.178696	-112.999222	4.393243	0.000000	-2.387346	0.000000	0.000000	0.000000	1.418187	-0.136556	-0.758458	0.000000	0.000000	4.000000	3.000000	0.000000
21795.849204	0.222793	0.548778	0.214739	72.536331	-176.178696	-112.999222	4.393243	0.000000	-2.387346	0.000000	0.000000	0.000000	1.418187	-0.136556	-0.758458	0.000000	0.000000	4.000000	3.000000	0.000000
21795.852538	0.227400	0.548266	0.211898	72.857414	-175.527893	-111.340637	4.340474	0.000000	-2.481992	0.000000	0.000000	0.000000	1.382062	-0.153567	-0.852073	0.000000	0.000000	4.000000	3.000000	0.000000
21795.855871	0.227400	0.548266	0.211898	72.857414	-175.527893	-111.340637	4.340474	0.000000	-2.481992	0.000000	0.000000	0.000000	1.382062	-0.153567	-0.852073	0.000000	0.000000	4.000000	3.000000	0.000000
21795.859204	0.227400	0.548266	0.211898	72.857414	-175.527893	-111.340637	4.340474	0.000000	-2.481992	0.000000	0.000000	0.000000	1.382062	-0.153567	-0.852073	0.000000	0.000000	4.000000	3.000000	0.000000
21795.862538	0.231921	0.547702	0.208765	73.184105	-174.617142	-109.510223	4.285136	0.000000	-2.576355	0.000000	0.000000	0.000000	1.356313	-0.169319	-0.940171	0.000000	0.000000	4.000000	3.000000	0.000000
21795.865871	0.231921	0.547702	0.208765	73.184105	-174.617142	-109.510223	4.285136	0.000000	-2.576355	0.000000	0.000000	0.000000	1.356313	-0.169319	-0.940171	0.000000	0.000000	4.000000	3.000000	0.000000
21795.869204	0.231921	0.547702	0.208765	73.184105	-174.617142	-109.510223	4.285136	0.000000	-2.576355	0.000000	0.000000	0.000000	1.356313	-0.169319	-0.940171	0.000000	0.000000	4.000000	3.000000	0.000000
21795.872538	0.236220	0.547162	0.205372	73.537971	-173.241776	-107.473854	4.226808	0.000000	-2.670972	0.000000	0.000000	0.000000	1.289653	-0.161938	-1.017873	0.000000	0.000000	4.000000	3.000000	0.000000
21795.875871	0.236220	0.547162	0.205372	73.537971	-173.241776	-107.473854	4.226808	0.000000	-2.670972	0.000000	0.000000	0.000000	1.289653	-0.161938	-1.017873	0.000000	0.000000	4.000000	3.000000	0.000000
21795.879204	0.236220	0.547162	0.205372	73.537971	-173.241776	-107.473854	4.226808	0.000000	-2.670972	0.000000	0.000000	0.000000	1.289653	-0.161938	-1.017873	0.000000	0.000000	4.000000	3.000000	0.000000
21795.882538	0.240295	0.546667	0.201734	73.915054	-171.426666	-104.936020	4.166745	0.000000	-2.763736	0.000000	0.000000	0.000000	1.222694	-0.148356	-1.091402	0.000000	0.000000	4.000000	3.000000	0.000000
21795.885871	0.240295	0.546667	0.201734	73.915054	-171.426666	-104.936020	4.166745	0.000000	-2.763736	0.000000	0.000000	0.000000	1.222694	-0.148356	-1.091402	0.000000	0.000000	4.000000	3.000000	0.000000
21795.889204	0.240295	0.546667	0.201734	73.915054	-171.426666	-104.936020	4.166745	0.000000	-2.763736	0.000000	0.000000	0.000000	1.222694	-0.148356	-1.091402	0.000000	0.000000	4.000000	3.000000	0.000000
21795.892538	0.244129	0.546154	0.197814	74.323242	-169.491669	-102.151917	4.104918	0.000000	-2.854759	0.000000	0.000000	0.000000	1.149994	-0.154023	-1.175864	0.000000	0.000000	4.000000	3.000000	0.000000
21795.895871	0.244129	0.546154	0.197814	74.323242	-169.491669	-102.151917	4.104918	0.000000	-2.854759	0.000000	0.000000	0.000000	1.149994	-0.154023	-1.175864	0.000000	0.000000	4.000000	3.000000	0.000000
21795.899204	0.244129	0.546154	0.197814	74.323242	-169.491669	-102.151917	4.104918	0.000000	-2.854759	0.000000	0.000000	0.000000	1.149994	-0.154023	-1.175864	0.000000	0.000000	4.000000	3.000000	0.000000
21795.902538	0.247750	0.545739	0.193618	74.744354	-167.738953	-99.820755	4.041114	0.000000	-2.944383	0.000000	0.000000	0.000000	1.086531	-0.124376	-1.258957	0.000000	0.000000	4.000000	3.000000	0.000000
21795.905871	0.247750	0.545739	0.193618	74.744354	-167.738953	-99.820755	4.041114	0.000000	-2.944383	0.000000	0.000000	0.000000	1.086531	-0.124376	-1.258957	0.000000	0.000000	4.000000	3.000000	0.000000
21795.909204	0.247750	0.545739	0.193618	74.744354	-167.738953	-99.820755	4.041114	0.000000	-2.944383	0.000000	0.000000	0.000000	1.086531	-0.124376	-1.258957	0.000000	0.000000	4.000000	3.000000	0.000000
21795.912538	0.251159	0.545354	0.189064	75.142395	-166.373199	-98.091949	3.974859	0.000000	-3.033233	0.000000	0.000000	0.000000	1.022497	-0.115423	-1.365998	0.000000	0.000000	4.000000	3.000000	0.000000
21795.915871	0.251159	0.545354	0.189064	75.142395	-166.373199	-98.091949	3.974859	0.000000	-3.033233	0.000000	0.000000	0.000000	1.022497	-0.115423	-1.365998	0.000000	0.000000	4.000000	3.000000	0.000000
21795.919204	0.251159	0.545354	0.189064	75.142395	-166.373199	-98.091949	3.974859	0.000000	-3.033233	0.000000	0.000000	0.000000	1.022497	-0.115423	-1.365998	0.000000	0.000000	4.000000	3.000000	0.000000
21795.922538	0.254355	0.545039	0.184177	75.494888	-165.492050	-96.812546	3.905277	0.000000	-3.122309	0.000000	0.000000	0.000000	0.958789	-0.094481	-1.466032	0.000000	0.000000	4.000000	3.000000	0.000000
21795.925871	0.254355	0.545039	0.184177	75.494888	-165.492050	-96.812546	3.905277	0.000000	-3.122309	0.000000	0.000000	0.000000	0.958789	-0.094481	-1.466032	0.000000	0.000000	4.000000	3.000000	0.000000
21795.929204	0.254355	0.545039	0.184177	75.494888	-165.492050	-96.812546	3.905277	0.000000	-3.122309	0.000000	0.000000	0.000000	0.958789	-0.094481	-1.466032	0.000000	0.000000	4.000000	3.000000	0.000000
21795.932538	0.257329	0.544800	0.178866	75.799889	-165.057648	-95.516418	3.832153	0.000000	-3.211636	0.000000	0.000000	0.000000	0.892206	-0.071791	-1.593562	0.000000	0.000000	4.000000	3.000000	0.000000
21795.935871	0.257329	0.544800	0.178866	75.799889	-165.057648	-95.516418	3.832153	0.000000	-3.211636	0.000000	0.000000	0.000000	0.892206	-0.071791	-1.593562	0.000000	0.000000	4.000000	3.000000	0.000000
21795.939204	0.257329	0.544800	0.178866	75.799889	-165.057648	-95.516418	3.832153	0.000000	-3.211636	0.000000	0.000000	0.000000	0.892206	-0.071791	-1.593562	0.000000	0.000000	4.000000	3.000000	0.000000
21795.942538	0.260039	0.544662	0.173223	76.072479	-164.784866	-93.870224	3.754327	0.000000	-3.302277	0.000000	0.000000	0.000000	0.813186	-0.041544	-1.692896	0.000000	0.000000	4.000000	3.000000	0.000000
21795.945871	0.260039	0.544662	0.173223	76.072479	-164.784866	-93.870224	3.754327	0.000000	-3.302277	0.000000	0.000000	0.000000	0.813186	-0.041544	-1.692896	0.000000	0.000000	4.000000	3.000000	0.000000
21795.949204	0.260039	0.544662	0.173223	76.072479	-164.784866	-93.870224	3.754327	0.000000	-3.302277	0.000000	0.000000	0.000000	0.813186	-0.041544	-1.692896	0.000000	0.000000	4.000000	3.000000	0.000000
21795.952538	0.262404	0.544587	0.167318	76.385231	-164.556854	-92.548195	3.672521	0.000000	-3.393021	0.000000	0.000000	0.000000	0.709399	-0.022418	-1.771378	0.000000	0.000000	4.000000	3.000000	0.000000
21795.955871	0.262404	0.544587	0.167318	76.385231	-164.556854	-92.548195	3.672521	0.000000	-3.393021	0.000000	0.000000	0.000000	0.709399	-0.022418	-1.771378	0.000000	0.000000	4.000000	3.000000	0.000000
21795.959204	0.262404	0.544587	0.167318	76.385231	-164.556854	-92.548195	3.672521	0.000000	-3.393021	0.000000	0.000000	0.000000	0.709399	-0.022418	-1.771378	0.000000	0.000000	4.000000	3.000000	0.000000
21795.962538	0.264582	0.544569	0.161209	76.915886	-164.496124	-91.836807	3.587827	0.000000	-3.482456	0.000000	0.000000	0.000000	0.653393	-0.005414	-1.832664	0.000000	0.000000	4.000000	3.000000	0.000000
21795.965871	0.264582	0.544569	0.161209	76.915886	-164.496124	-91.836807	3.587827	0.000000	-3.482456	0.000000	0.000000	0.000000	0.653393	-0.005414	-1.832664	0.000000	0.000000	4.000000	3.000000	0.000000
21795.969204	0.264582	0.544569	0.161209	76.915886	-164.496124	-91.836807	3.587827	0.000000	-3.482456	0.000000	0.000000	0.000000	0.653393	-0.005414	-1.832664	0.000000	0.000000	4.000000	3.000000	0.000000
21795.972538	0.266692	0.544690	0.154940	77.677467	-164.960693	-91.866226	3.498744	0.000000	-3.571946	0.000000	0.000000	0.000000	0.632948	0.036478	-1.880708	0.000000	0.000000	4.000000	3.000000	0.000000
21795.975871	0.266692	0.544690	0.154940	77.677467	-164.960693	-91.866226	3.498744	0.000000	-3.571946	0.000000	0.000000	0.000000	0.632948	0.036478	-1.880708	0.000000	0.000000	4.000000	3.000000	0.000000
21795.979204	0.266692	0.544690	0.154940	77.677467	-164.960693	-91.866226	3.498744	0.000000	-3.571946	0.000000	0.000000	0.000000	0.632948	0.036478	-1.880708	0.000000	0.000000	4.000000	3.000000	0.000000
21795.982538	0.268786	0.544947	0.148485	78.540459	-166.032440	-92.207321	3.404081	0.000000	-3.662271	0.000000	0.000000	0.000000	0.628235	0.077069	-1.936561	0.000000	0.000000	4.000000	3.000000	0.000000
21795.985871	0.268786	0.544947	0.148485	78.540459	-166.032440	-92.207321	3.404081	0.000000	-3.662271	0.000000	0.000000	0.000000	0.628235	0.077069	-1.936561	0.000000	0.000000	4.000000	3.000000	0.000000
21795.989204	0.268786	0.544947	0.148485	78.540459	-166.032440	-92.207321	3.404081	0.000000	-3.662271	0.000000	0.000000	0.000000	0.628235	0.077069	-1.936561	0.000000	0.000000	4.000000	3.000000	0.000000
21795.992538	0.270930	0.545295	0.141777	79.390244	-167.051178	-92.460442	3.302554	0.000000	-3.754083	0.000000	0.000000	0.000000	0.643340	0.104188	-2.012308	0.000000	0.000000	4.000000	3.000000	0.000000
21795.995871	0.270930	0.545295	0.141777	79.390244	-167.051178	-92.460442	3.302554	0.000000	-3.754083	0.000000	0.000000	0.000000	0.643340	0.104188	-2.012308	0.000000	0.000000	4.000000	3.000000	0.000000
21795.999204	0.270930	0.545295	0.141777	79.390244	-167.051178	-92.460442	3.302554	0.000000	-3.754083	0.000000	0.000000	0.000000	0.643340	0.104188	-2.012308	0.000000	0.000000	4.000000	3.000000	0.000000
21796.002538	0.273052	0.545708	0.134827	80.218903	-167.070465	-92.168594	3.192080	0.000000	-3.848457	0.000000	0.000000	0.000000	0.636368	0.123992	-2.084984	0.000000	0.000000	4.000000	3.000000	0.000000
21796.005871	0.273052	0.545708	0.134827	80.218903	-167.070465	-92.168594	3.192080	0.000000	-3.848457	0.000000	0.000000	0.000000	0.636368	0.123992	-2.084984	0.000000	0.000000	4.000000	3.000000	0.000000
21796.009204	0.273052	0.545708	0.134827	80.218903	-167.070465	-92.168594	3.192080	0.000000	-3.848457	0.000000	0.000000	0.000000	0.636368	0.123992	-2.084984	0.000000	0.000000	4.000000	3.000000	0.000000
21796.012538	0.275039	0.546214	0.127637	81.042831	-165.664032	-90.736031	3.072990	0.000000	-3.944202	0.000000	0.000000	0.000000	0.596307	0.151760	-2.157177	0.000000	0.000000	4.000000	3.000000	0.000000
21796.015871	0.275039	0.546214	0.127637	81.042831	-165.664032	-90.736031	3.072990	0.000000	-3.944202	0.000000	0.000000	0.000000	0.596307	0.151760	-2.157177	0.000000	0.000000	4.000000	3.000000	0.000000
21796.019204	0.275039	0.546214	0.127637	81.042831	-165.664032	-90.736031	3.072990	0.000000	-3.944202	0.000000	0.000000	0.000000	0.596307	0.151760	-2.157177	0.000000	0.000000	4.000000	3.000000	0.000000
21796.022538	0.276684	0.546697	0.120278	81.834465	-162.135437	-86.870316	2.945919	0.000000	-4.039996	0.000000	0.000000	0.000000	0.493476	0.144892	-2.207640	0.000000	0.000000	4.000000	3.000000	0.000000
21796.025871	0.276684	0.546697	0.120278	81.834465	-162.135437	-86.870316	2.945919	0.000000	-4.039996	0.000000	0.000000	0.000000	0.493476	0.144892	-2.207640	0.000000	0.000000	4.000000	3.000000	0.000000
21796.029204	0.276684	0.546697	0.120278	81.834465	-162.135437	-86.870316	2.945919	0.000000	-4.039996	0.000000	0.000000	0.000000	0.493476	0.144892	-2.207640	0.000000	0.000000	4.000000	3.000000	0.000000
21796.032538	0.277851	0.547119	0.112821	82.536598	-156.901779	-81.310196	2.813671	0.000000	-4.133190	0.000000	0.000000	0.000000	0.350138	0.126671	-2.236982	0.000000	0.000000	4.000000	3.000000	0.000000
21796.035871	0.277851	0.547119	0.112821	82.536598	-156.901779	-81.310196	2.813671	0.000000	-4.133190	0.000000	0.000000	0.000000	0.350138	0.126671	-2.236982	0.000000	0.000000	4.000000	3.000000	0.000000
21796.039204	0.277851	0.547119	0.112821	82.536598	-156.901779	-81.310196	2.813671	0.000000	-4.133190	0.000000	0.000000	0.000000	0.350138	0.126671	-2.236982	0.000000	0.000000	4.000000	3.000000	0.000000
21796.042538	0.278765	0.547454	0.105243	83.106705	-151.131531	-75.591034	2.678344	0.000000	-4.222140	0.000000	0.000000	0.000000	0.274130	0.100488	-2.273526	0.000000	0.000000	4.000000	3.000000	0.000000
21796.045871	0.278765	0.547454	0.105243	83.106705	-151.131531	-75.591034	2.678344	0.000000	-4.222140	0.000000	0.000000	0.000000	0.274130	0.100488	-2.273526	0.000000	0.000000	4.000000	3.000000	0.000000
21796.049204	0.278765	0.547454	0.105243	83.106705	-151.131531	-75.591034	2.678344	0.000000	-4.222140	0.000000	0.000000	0.000000	0.274130	0.100488	-2.273526	0.000000	0.000000	4.000000	3.000000	0.000000
21796.052538	0.279449	0.547683	0.097657	83.573799	-147.221909	-71.632904	2.536657	0.000000	-4.308756	0.000000	0.000000	0.000000	0.205031	0.068714	-2.275842	0.000000	0.000000	4.000000	3.000000	0.000000
21796.055871	0.279449	0.547683	0.097657	83.573799	-147.221909	-71.632904	2.536657	0.000000	-4.308756	0.000000	0.000000	0.000000	0.205031	0.068714	-2.275842	0.000000	0.000000	4.000000	3.000000	0.000000
21796.059204	0.279449	0.547683	0.097657	83.573799	-147.221909	-71.632904	2.536657	0.000000	-4.308756	0.000000	0.000000	0.000000	0.205031	0.068714	-2.275842	0.000000	0.000000	4.000000	3.000000	0.000000
21796.062538	0.279952	0.547875	0.090029	84.012146	-146.406906	-70.360168	2.390029	0.000000	-4.391784	0.000000	0.000000	0.000000	0.151083	0.057509	-2.288256	0.000000	0.000000	4.000000	3.000000	0.000000
21796.065871	0.279952	0.547875	0.090029	84.012146	-146.406906	-70.360168	2.390029	0.000000	-4.391784	0.000000	0.000000	0.000000	0.151083	0.057509	-2.288256	0.000000	0.000000	4.000000	3.000000	0.000000
21796.069204	0.279952	0.547875	0.090029	84.012146	-146.406906	-70.360168	2.390029	0.000000	-4.391784	0.000000	0.000000	0.000000	0.151083	0.057509	-2.288256	0.000000	0.000000	4.000000	3.000000	0.000000
21796.072538	0.280396	0.548034	0.082341	84.402977	-145.609985	-69.525627	2.237124	0.000000	-4.471608	0.000000	0.000000	0.000000	0.133130	0.047811	-2.306455	0.000000	0.000000	4.000000	3.000000	0.000000
21796.075871	0.280396	0.548034	0.082341	84.402977	-145.609985	-69.525627	2.237124	0.000000	-4.471608	0.000000	0.000000	0.000000	0.133130	0.047811	-2.306455	0.000000	0.000000	4.000000	3.000000	0.000000
21796.079204	0.280396	0.548034	0.082341	84.402977	-145.609985	-69.525627	2.237124	0.000000	-4.471608	0.000000	0.000000	0.000000	0.133130	0.047811	-2.306455	0.000000	0.000000	4.000000	3.000000	0.000000
21796.082538	0.280538	0.548207	0.074691	84.733261	-144.467468	-68.284950	2.076177	0.000000	-4.548570	0.000000	0.000000	0.000000	0.042621	0.051962	-2.295011	0.000000	0.000000	4.000000	3.000000	0.000000
21796.085871	0.280538	0.548207	0.074691	84.733261	-144.467468	-68.284950	2.076177	0.000000	-4.548570	0.000000	0.000000	0.000000	0.042621	0.051962	-2.295011	0.000000	0.000000	4.000000	3.000000	0.000000
21796.089204	0.280538	0.548207	0.074691	84.733261	-144.467468	-68.284950	2.076177	0.000000	-4.548570	0.000000	0.000000	0.000000	0.042621	0.051962	-2.295011	0.000000	0.000000	4.000000	3.000000	0.000000
21796.092538	0.280206	0.548433	0.067105	84.985069	-141.419174	-64.781425	1.911445	0.000000	-4.620214	0.000000	0.000000	0.000000	-0.099654	0.067564	-2.275828	0.000000	0.000000	4.000000	3.000000	0.000000
21796.095871	0.280206	0.548433	0.067105	84.985069	-141.419174	-64.781425	1.911445	0.000000	-4.620214	0.000000	0.000000	0.000000	-0.099654	0.067564	-2.275828	0.000000	0.000000	4.000000	3.000000	0.000000
21796.099204	0.280206	0.548433	0.067105	84.985069	-141.419174	-64.781425	1.911445	0.000000	-4.620214	0.000000	0.000000	0.000000	-0.099654	0.067564	-2.275828	0.000000	0.000000	4.000000	3.000000	0.000000
21796.102538	0.279300	0.548635	0.059612	85.146149	-135.739380	-59.092201	1.744846	0.000000	-4.685670	0.000000	0.000000	0.000000	-0.271803	0.060836	-2.247975	0.000000	0.000000	4.000000	3.000000	0.000000
21796.105871	0.279300	0.548635	0.059612	85.146149	-135.739380	-59.092201	1.744846	0.000000	-4.685670	0.000000	0.000000	0.000000	-0.271803	0.060836	-2.247975	0.000000	0.000000	4.000000	3.000000	0.000000
21796.109204	0.279300	0.548635	0.059612	85.146149	-135.739380	-59.092201	1.744846	0.000000	-4.685670	0.000000	0.000000	0.000000	-0.271803	0.060836	-2.247975	0.000000	0.000000	4.000000	3.000000	0.000000
21796.112538	0.277819	0.548832	0.052236	85.272041	-128.522339	-52.094437	1.577448	0.000000	-4.744645	0.000000	0.000000	0.000000	-0.444284	0.058982	-2.212555	0.000000	0.000000	4.000000	3.000000	0.000000
21796.115871	0.277819	0.548832	0.052236	85.272041	-128.522339	-52.094437	1.577448	0.000000	-4.744645	0.000000	0.000000	0.000000	-0.444284	0.058982	-2.212555	0.000000	0.000000	4.000000	3.000000	0.000000
21796.119204	0.277819	0.548832	0.052236	85.272041	-128.522339	-52.094437	1.577448	0.000000	-4.744645	0.000000	0.000000	0.000000	-0.444284	0.058982	-2.212555	0.000000	0.000000	4.000000	3.000000	0.000000
21796.122538	0.275962	0.549000	0.044968	85.510307	-120.875061	-44.590633	1.409263	0.000000	-4.797289	0.000000	0.000000	0.000000	-0.557120	0.050492	-2.180525	0.000000	0.000000	4.000000	3.000000	0.000000
21796.125871	0.275962	0.549000	0.044968	85.510307	-120.875061	-44.590633	1.409263	0.000000	-4.797289	0.000000	0.000000	0.000000	-0.557120	0.050492	-2.180525	0.000000	0.000000	4.000000	3.000000	0.000000
21796.129204	0.275962	0.549000	0.044968	85.510307	-120.875061	-44.590633	1.409263	0.000000	-4.797289	0.000000	0.000000	0.000000	-0.557120	0.050492	-2.180525	0.000000	0.000000	4.000000	3.000000	0.000000
21796.132538	0.273861	0.549164	0.037800	86.052254	-113.599205	-37.442505	1.237993	0.000000	-4.844314	0.000000	0.000000	0.000000	-0.630119	0.049122	-2.150286	0.000000	0.000000	4.000000	3.000000	0.000000
21796.135871	0.273861	0.549164	0.037800	86.052254	-113.599205	-37.442505	1.237993	0.000000	-4.844314	0.000000	0.000000	0.000000	-0.630119	0.049122	-2.150286	0.000000	0.000000	4.000000	3.000000	0.000000
21796.139204	0.273861	0.549164	0.037800	86.052254	-113.599205	-37.442505	1.237993	0.000000	-4.844314	0.000000	0.000000	0.000000	-0.630119	0.049122	-2.150286	0.000000	0.000000	4.000000	3.000000	0.000000
21796.142538	0.271646	0.549347	0.030730	86.887817	-104.489380	-28.438435	1.062269	0.000000	-4.885856	0.000000	0.000000	0.000000	-0.664550	0.054915	-2.121130	0.000000	0.000000	4.000000	3.000000	0.000000
21796.145871	0.271646	0.549347	0.030730	86.887817	-104.489380	-28.438435	1.062269	0.000000	-4.885856	0.000000	0.000000	0.000000	-0.664550	0.054915	-2.121130	0.000000	0.000000	4.000000	3.000000	0.000000
21796.149204	0.271646	0.549347	0.030730	86.887817	-104.489380	-28.438435	1.062269	0.000000	-4.885856	0.000000	0.000000	0.000000	-0.664550	0.054915	-2.121130	0.000000	0.000000	4.000000	3.000000	0.000000
21796.152538	0.269224	0.549554	0.023743	87.655319	-86.526810	-10.563450	0.881146	0.000000	-4.921746	0.000000	0.000000	0.000000	-0.726724	0.061946	-2.096026	0.000000	0.000000	4.000000	3.000000	0.000000
21796.155871	0.269224	0.549554	0.023743	87.655319	-86.526810	-10.563450	0.881146	0.000000	-4.921746	0.000000	0.000000	0.000000	-0.726724	0.061946	-2.096026	0.000000	0.000000	4.000000	3.000000	0.000000
21796.159204	0.269224	0.549554	0.023743	87.655319	-86.526810	-10.563450	0.881146	0.000000	-4.921746	0.000000	0.000000	0.000000	-0.726724	0.061946	-2.096026	0.000000	0.000000	4.000000	3.000000	0.000000
21796.162538	0.266284	0.549727	0.016959	87.924721	-56.822678	19.008831	0.694730	0.000000	-4.951500	0.000000	0.000000	0.000000	-0.881916	0.051952	-2.035249	0.000000	0.000000	4.000000	3.000000	0.000000
21796.165871	0.266284	0.549727	0.016959	87.924721	-56.822678	19.008831	0.694730	0.000000	-4.951500	0.000000	0.000000	0.000000	-0.881916	0.051952	-2.035249	0.000000	0.000000	4.000000	3.000000	0.000000
21796.169204	0.266284	0.549727	0.016959	87.924721	-56.822678	19.008831	0.694730	0.000000	-4.951500	0.000000	0.000000	0.000000	-0.881916	0.051952	-2.035249	0.000000	0.000000	4.000000	3.000000	0.000000
21796.172538	0.262819	0.549924	0.010373	87.549599	-28.610062	47.098633	0.507312	0.000000	-4.974197	0.000000	0.000000	0.000000	-1.039459	0.059223	-1.975705	0.000000	0.000000	4.000000	3.000000	0.000000
21796.175871	0.262819	0.549924	0.010373	87.549599	-28.610062	47.098633	0.507312	0.000000	-4.974197	0.000000	0.000000	0.000000	-1.039459	0.059223	-1.975705	0.000000	0.000000	4.000000	3.000000	0.000000
21796.179204	0.262819	0.549924	0.010373	87.549599	-28.610062	47.098633	0.507312	0.000000	-4.974197	0.000000	0.000000	0.000000	-1.039459	0.059223	-1.975705	0.000000	0.000000	4.000000	3.000000	0.000000
21796.182538	0.258787	0.550152	0.004174	86.782898	-11.783208	63.838078	0.317912	0.000000	-4.989883	0.000000	0.000000	0.000000	-1.209618	0.068389	-1.859891	0.000000	0.000000	4.000000	3.000000	0.000000
21796.185871	0.258787	0.550152	0.004174	86.782898	-11.783208	63.838078	0.317912	0.000000	-4.989883	0.000000	0.000000	0.000000	-1.209618	0.068389	-1.859891	0.000000	0.000000	4.000000	3.000000	0.000000
21796.189204	0.258787	0.550152	0.004174	86.782898	-11.783208	63.838078	0.317912	0.000000	-4.989883	0.000000	0.000000	0.000000	-1.209618	0.068389	-1.859891	0.000000	0.000000	4.000000	3.000000	0.000000
21796.192538	0.254160	0.550310	-0.001697	85.905861	-1.756186	73.899788	0.131382	0.000000	-4.998274	0.000000	0.000000	0.000000	-1.388182	0.047271	-1.761225	0.000000	0.000000	4.000000	3.000000	0.000000
21796.195871	0.254160	0.550310	-0.001697	85.905861	-1.756186	73.899788	0.131382	0.000000	-4.998274	0.000000	0.000000	0.000000	-1.388182	0.047271	-1.761225	0.000000	0.000000	4.000000	3.000000	0.000000
21796.199204	0.254160	0.550310	-0.001697	85.905861	-1.756186	73.899788	0.131382	0.000000	-4.998274	0.000000	0.000000	0.000000	-1.388182	0.047271	-1.761225	0.000000	0.000000	4.000000	3.000000	0.000000
21796.202538	0.249213	0.550420	-0.007256	85.011230	5.268657	81.105469	-0.055035	0.000000	-4.999697	0.000000	0.000000	0.000000	-1.484175	0.033153	-1.667781	0.000000	0.000000	4.000000	3.000000	0.000000
21796.205871	0.249213	0.550420	-0.007256	85.011230	5.268657	81.105469	-0.055035	0.000000	-4.999697	0.000000	0.000000	0.000000	-1.484175	0.033153	-1.667781	0.000000	0.000000	4.000000	3.000000	0.000000
21796.209204	0.249213	0.550420	-0.007256	85.011230	5.268657	81.105469	-0.055035	0.000000	-4.999697	0.000000	0.000000	0.000000	-1.484175	0.033153	-1.667781	0.000000	0.000000	4.000000	3.000000	0.000000
21796.212538	0.244105	0.550522	-0.012552	84.125710	10.964211	87.159081	-0.242863	0.000000	-4.994098	0.000000	0.000000	0.000000	-1.532256	0.030415	-1.588634	0.000000	0.000000	4.000000	3.000000	0.000000
21796.215871	0.244105	0.550522	-0.012552	84.125710	10.964211	87.159081	-0.242863	0.000000	-4.994098	0.000000	0.000000	0.000000	-1.532256	0.030415	-1.588634	0.000000	0.000000	4.000000	3.000000	0.000000
21796.219204	0.244105	0.550522	-0.012552	84.125710	10.964211	87.159081	-0.242863	0.000000	-4.994098	0.000000	0.000000	0.000000	-1.532256	0.030415	-1.588634	0.000000	0.000000	4.000000	3.000000	0.000000
21796.222538	0.238924	0.550686	-0.017548	83.245934	15.615959	92.309341	-0.433861	0.000000	-4.981141	0.000000	0.000000	0.000000	-1.554441	0.049309	-1.498822	0.000000	0.000000	4.000000	3.000000	0.000000
21796.225871	0.238924	0.550686	-0.017548	83.245934	15.615959	92.309341	-0.433861	0.000000	-4.981141	0.000000	0.000000	0.000000	-1.554441	0.049309	-1.498822	0.000000	0.000000	4.000000	3.000000	0.000000
21796.229204	0.238924	0.550686	-0.017548	83.245934	15.615959	92.309341	-0.433861	0.000000	-4.981141	0.000000	0.000000	0.000000	-1.554441	0.049309	-1.498822	0.000000	0.000000	4.000000	3.000000	0.000000
21796.232538	0.233563	0.550904	-0.022159	82.342628	18.946623	96.193657	-0.626582	0.000000	-4.960584	0.000000	0.000000	0.000000	-1.608126	0.065525	-1.383441	0.000000	0.000000	4.000000	3.000000	0.000000
21796.235871	0.233563	0.550904	-0.022159	82.342628	18.946623	96.193657	-0.626582	0.000000	-4.960584	0.000000	0.000000	0.000000	-1.608126	0.065525	-1.383441	0.000000	0.000000	4.000000	3.000000	0.000000
21796.239204	0.233563	0.550904	-0.022159	82.342628	18.946623	96.193657	-0.626582	0.000000	-4.960584	0.000000	0.000000	0.000000	-1.608126	0.065525	-1.383441	0.000000	0.000000	4.000000	3.000000	0.000000
21796.242538	0.227742	0.551146	-0.026351	81.434959	20.910366	98.555397	-0.818354	0.000000	-4.932575	0.000000	0.000000	0.000000	-1.746413	0.072371	-1.257538	0.000000	0.000000	4.000000	3.000000	0.000000
21796.245871	0.227742	0.551146	-0.026351	81.434959	20.910366	98.555397	-0.818354	0.000000	-4.932575	0.000000	0.000000	0.000000	-1.746413	0.072371	-1.257538	0.000000	0.000000	4.000000	3.000000	0.000000
21796.249204	0.227742	0.551146	-0.026351	81.434959	20.910366	98.555397	-0.818354	0.000000	-4.932575	0.000000	0.000000	0.000000	-1.746413	0.072371	-1.257538	0.000000	0.000000	4.000000	3.000000	0.000000
21796.252538	0.221527	0.551402	-0.030142	80.538719	21.610228	98.615082	-1.010148	0.000000	-4.896897	0.000000	0.000000	0.000000	-1.864343	0.076799	-1.137360	0.000000	0.000000	4.000000	3.000000	0.000000
21796.255871	0.221527	0.551402	-0.030142	80.538719	21.610228	98.615082	-1.010148	0.000000	-4.896897	0.000000	0.000000	0.000000	-1.864343	0.076799	-1.137360	0.000000	0.000000	4.000000	3.000000	0.000000
21796.259204	0.221527	0.551402	-0.030142	80.538719	21.610228	98.615082	-1.010148	0.000000	-4.896897	0.000000	0.000000	0.000000	-1.864343	0.076799	-1.137360	0.000000	0.000000	4.000000	3.000000	0.000000
21796.262538	0.215019	0.551718	-0.033580	79.657188	21.865034	97.419266	-1.203669	0.000000	-4.852956	0.000000	0.000000	0.000000	-1.952488	0.094774	-1.031242	0.000000	0.000000	4.000000	3.000000	0.000000
21796.265871	0.215019	0.551718	-0.033580	79.657188	21.865034	97.419266	-1.203669	0.000000	-4.852956	0.000000	0.000000	0.000000	-1.952488	0.094774	-1.031242	0.000000	0.000000	4.000000	3.000000	0.000000
21796.269204	0.215019	0.551718	-0.033580	79.657188	21.865034	97.419266	-1.203669	0.000000	-4.852956	0.000000	0.000000	0.000000	-1.952488	0.094774	-1.031242	0.000000	0.000000	4.000000	3.000000	0.000000
21796.272538	0.208171	0.552026	-0.036587	78.825020	22.845844	97.229591	-1.401248	0.000000	-4.799636	0.000000	0.000000	0.000000	-2.054348	0.092435	-0.902211	0.000000	0.000000	4.000000	3.000000	0.000000
21796.275871	0.208171	0.552026	-0.036587	78.825020	22.845844	97.229591	-1.401248	0.000000	-4.799636	0.000000	0.000000	0.000000	-2.054348	0.092435	-0.902211	0.000000	0.000000	4.000000	3.000000	0.000000
21796.279204	0.208171	0.552026	-0.036587	78.825020	22.845844	97.229591	-1.401248	0.000000	-4.799636	0.000000	0.000000	0.000000	-2.054348	0.092435	-0.902211	0.000000	0.000000	4.000000	3.000000	0.000000
21796.282538	0.201295	0.552339	-0.039210	78.015656	24.561981	98.638008	-1.602008	0.000000	-4.736409	0.000000	0.000000	0.000000	-2.062729	0.093994	-0.786750	0.000000	0.000000	4.000000	3.000000	0.000000
21796.285871	0.201295	0.552339	-0.039210	78.015656	24.561981	98.638008	-1.602008	0.000000	-4.736409	0.000000	0.000000	0.000000	-2.062729	0.093994	-0.786750	0.000000	0.000000	4.000000	3.000000	0.000000
21796.289204	0.201295	0.552339	-0.039210	78.015656	24.561981	98.638008	-1.602008	0.000000	-4.736409	0.000000	0.000000	0.000000	-2.062729	0.093994	-0.786750	0.000000	0.000000	4.000000	3.000000	0.000000
21796.292538	0.194640	0.552706	-0.041480	77.208275	26.730852	100.492599	-1.804906	0.000000	-4.662866	0.000000	0.000000	0.000000	-1.996759	0.109983	-0.681155	0.000000	0.000000	4.000000	3.000000	0.000000
21796.295871	0.194640	0.552706	-0.041480	77.208275	26.730852	100.492599	-1.804906	0.000000	-4.662866	0.000000	0.000000	0.000000	-1.996759	0.109983	-0.681155	0.000000	0.000000	4.000000	3.000000	0.000000
21796.299204	0.194640	0.552706	-0.041480	77.208275	26.730852	100.492599	-1.804906	0.000000	-4.662866	0.000000	0.000000	0.000000	-1.996759	0.109983	-0.681155	0.000000	0.000000	4.000000	3.000000	0.000000
21796.302538	0.187998	0.553131	-0.043300	76.380402	29.028086	101.759460	-2.007149	0.000000	-4.579449	0.000000	0.000000	0.000000	-1.992606	0.127655	-0.545966	0.000000	0.000000	4.000000	3.000000	0.000000
21796.305871	0.187998	0.553131	-0.043300	76.380402	29.028086	101.759460	-2.007149	0.000000	-4.579449	0.000000	0.000000	0.000000	-1.992606	0.127655	-0.545966	0.000000	0.000000	4.000000	3.000000	0.000000
21796.309204	0.187998	0.553131	-0.043300	76.380402	29.028086	101.759460	-2.007149	0.000000	-4.579449	0.000000	0.000000	0.000000	-1.992606	0.127655	-0.545966	0.000000	0.000000	4.000000	3.000000	0.000000
21796.312538	0.181167	0.553596	-0.044579	75.556961	31.108084	102.870865	-2.164997	0.000000	-4.399880	0.000000	0.000000	0.000000	-2.049103	0.139545	-0.383641	0.000000	0.000000	4.000000	3.000000	0.000000
21796.315871	0.181167	0.553596	-0.044579	75.556961	31.108084	102.870865	-2.164997	0.000000	-4.399880	0.000000	0.000000	0.000000	-2.049103	0.139545	-0.383641	0.000000	0.000000	4.000000	3.000000	0.000000
21796.319204	0.181167	0.553596	-0.044579	75.556961	31.108084	102.870865	-2.164997	0.000000	-4.399880	0.000000	0.000000	0.000000	-2.049103	0.139545	-0.383641	0.000000	0.000000	4.000000	3.000000	0.000000
21796.322538	0.173909	0.554038	-0.045381	75.010132	32.933250	104.240273	-2.228937	0.000000	-4.058363	0.000000	0.000000	0.000000	-2.177571	0.132585	-0.240809	0.000000	0.000000	4.000000	3.000000	0.000000
21796.325871	0.173909	0.554038	-0.045381	75.010132	32.933250	104.240273	-2.228937	0.000000	-4.058363	0.000000	0.000000	0.000000	-2.177571	0.132585	-0.240809	0.000000	0.000000	4.000000	3.000000	0.000000
21796.329204	0.173909	0.554038	-0.045381	75.010132	32.933250	104.240273	-2.228937	0.000000	-4.058363	0.000000	0.000000	0.000000	-2.177571	0.132585	-0.240809	0.000000	0.000000	4.000000	3.000000	0.000000
21796.332538	0.166246	0.554395	-0.045824	74.928673	34.847778	105.760262	-2.269072	0.000000	-3.695435	0.000000	0.000000	0.000000	-2.298854	0.106965	-0.132774	0.000000	0.000000	4.000000	3.000000	0.000000
21796.335871	0.166246	0.554395	-0.045824	74.928673	34.847778	105.760262	-2.269072	0.000000	-3.695435	0.000000	0.000000	0.000000	-2.298854	0.106965	-0.132774	0.000000	0.000000	4.000000	3.000000	0.000000
21796.339204	0.166246	0.554395	-0.045824	74.928673	34.847778	105.760262	-2.269072	0.000000	-3.695435	0.000000	0.000000	0.000000	-2.298854	0.106965	-0.132774	0.000000	0.000000	4.000000	3.000000	0.000000
21796.342538	0.158436	0.554814	-0.045827	74.889412	36.772038	106.481682	-2.291201	0.000000	-3.312292	0.000000	0.000000	0.000000	-2.343040	0.125792	-0.000934	0.000000	0.000000	4.000000	3.000000	0.000000
21796.345871	0.158436	0.554814	-0.045827	74.889412	36.772038	106.481682	-2.291201	0.000000	-3.312292	0.000000	0.000000	0.000000	-2.343040	0.125792	-0.000934	0.000000	0.000000	4.000000	3.000000	0.000000
21796.349204	0.158436	0.554814	-0.045827	74.889412	36.772038	106.481682	-2.291201	0.000000	-3.312292	0.000000	0.000000	0.000000	-2.343040	0.125792	-0.000934	0.000000	0.000000	4.000000	3.000000	0.000000
21796.352538	0.150630	0.555271	-0.045360	74.745003	38.879356	107.109161	-2.291357	0.000000	-2.921786	0.000000	0.000000	0.000000	-2.341700	0.137197	0.140069	0.000000	0.000000	4.000000	3.000000	0.000000
21796.355871	0.150630	0.555271	-0.045360	74.745003	38.879356	107.109161	-2.291357	0.000000	-2.921786	0.000000	0.000000	0.000000	-2.341700	0.137197	0.140069	0.000000	0.000000	4.000000	3.000000	0.000000
21796.359204	0.150630	0.555271	-0.045360	74.745003	38.879356	107.109161	-2.291357	0.000000	-2.921786	0.000000	0.000000	0.000000	-2.341700	0.137197	0.140069	0.000000	0.000000	4.000000	3.000000	0.000000
21796.362538	0.142836	0.555805	-0.044395	74.479973	41.268154	108.452843	-2.268012	0.000000	-2.531503	0.000000	0.000000	0.000000	-2.338135	0.160174	0.289492	0.000000	0.000000	4.000000	3.000000	0.000000
21796.365871	0.142836	0.555805	-0.044395	74.479973	41.268154	108.452843	-2.268012	0.000000	-2.531503	0.000000	0.000000	0.000000	-2.338135	0.160174	0.289492	0.000000	0.000000	4.000000	3.000000	0.000000
21796.369204	0.142836	0.555805	-0.044395	74.479973	41.268154	108.452843	-2.268012	0.000000	-2.531503	0.000000	0.000000	0.000000	-2.338135	0.160174	0.289492	0.000000	0.000000	4.000000	3.000000	0.000000
21796.372538	0.135026	0.556306	-0.042998	74.166481	43.958687	110.655815	-2.219763	0.000000	-2.141814	0.000000	0.000000	0.000000	-2.342999	0.150175	0.419039	0.000000	0.000000	4.000000	3.000000	0.000000
21796.375871	0.135026	0.556306	-0.042998	74.166481	43.958687	110.655815	-2.219763	0.000000	-2.141814	0.000000	0.000000	0.000000	-2.342999	0.150175	0.419039	0.000000	0.000000	4.000000	3.000000	0.000000
21796.379204	0.135026	0.556306	-0.042998	74.166481	43.958687	110.655815	-2.219763	0.000000	-2.141814	0.000000	0.000000	0.000000	-2.342999	0.150175	0.419039	0.000000	0.000000	4.000000	3.000000	0.000000
21796.382538	0.127161	0.556767	-0.041211	73.970558	47.200718	113.446175	-2.149923	0.000000	-1.751314	0.000000	0.000000	0.000000	-2.359577	0.138435	0.536211	0.000000	0.000000	4.000000	3.000000	0.000000
21796.385871	0.127161	0.556767	-0.041211	73.970558	47.200718	113.446175	-2.149923	0.000000	-1.751314	0.000000	0.000000	0.000000	-2.359577	0.138435	0.536211	0.000000	0.000000	4.000000	3.000000	0.000000
21796.389204	0.127161	0.556767	-0.041211	73.970558	47.200718	113.446175	-2.149923	0.000000	-1.751314	0.000000	0.000000	0.000000	-2.359577	0.138435	0.536211	0.000000	0.000000	4.000000	3.000000	0.000000
21796.392538	0.119219	0.557121	-0.039020	73.893463	50.708931	115.954071	-2.060555	0.000000	-1.358051	0.000000	0.000000	0.000000	-2.382578	0.106107	0.657355	0.000000	0.000000	4.000000	3.000000	0.000000
21796.395871	0.119219	0.557121	-0.039020	73.893463	50.708931	115.954071	-2.060555	0.000000	-1.358051	0.000000	0.000000	0.000000	-2.382578	0.106107	0.657355	0.000000	0.000000	4.000000	3.000000	0.000000
21796.399204	0.119219	0.557121	-0.039020	73.893463	50.708931	115.954071	-2.060555	0.000000	-1.358051	0.000000	0.000000	0.000000	-2.382578	0.106107	0.657355	0.000000	0.000000	4.000000	3.000000	0.000000
21796.402538	0.111131	0.557436	-0.036341	73.865143	54.231083	117.948814	-1.950996	0.000000	-0.960954	0.000000	0.000000	0.000000	-2.426377	0.094316	0.803692	0.000000	0.000000	4.000000	3.000000	0.000000
21796.405871	0.111131	0.557436	-0.036341	73.865143	54.231083	117.948814	-1.950996	0.000000	-0.960954	0.000000	0.000000	0.000000	-2.426377	0.094316	0.803692	0.000000	0.000000	4.000000	3.000000	0.000000
21796.409204	0.111131	0.557436	-0.036341	73.865143	54.231083	117.948814	-1.950996	0.000000	-0.960954	0.000000	0.000000	0.000000	-2.426377	0.094316	0.803692	0.000000	0.000000	4.000000	3.000000	0.000000
21796.412538	0.102925	0.557663	-0.033186	73.818687	57.739182	119.945694	-1.817047	0.000000	-0.556558	0.000000	0.000000	0.000000	-2.461914	0.068290	0.946567	0.000000	0.000000	4.000000	3.000000	0.000000
21796.415871	0.102925	0.557663	-0.033186	73.818687	57.739182	119.945694	-1.817047	0.000000	-0.556558	0.000000	0.000000	0.000000	-2.461914	0.068290	0.946567	0.000000	0.000000	4.000000	3.000000	0.000000
21796.419204	0.102925	0.557663	-0.033186	73.818687	57.739182	119.945694	-1.817047	0.000000	-0.556558	0.000000	0.000000	0.000000	-2.461914	0.068290	0.946567	0.000000	0.000000	4.000000	3.000000	0.000000
21796.422538	0.094834	0.557860	-0.029588	73.657875	61.234066	122.434570	-1.659286	0.000000	-0.146239	0.000000	0.000000	0.000000	-2.427232	0.058980	1.079373	0.000000	0.000000	4.000000	3.000000	0.000000
21796.425871	0.094834	0.557860	-0.029588	73.657875	61.234066	122.434570	-1.659286	0.000000	-0.146239	0.000000	0.000000	0.000000	-2.427232	0.058980	1.079373	0.000000	0.000000	4.000000	3.000000	0.000000
21796.429204	0.094834	0.557860	-0.029588	73.657875	61.234066	122.434570	-1.659286	0.000000	-0.146239	0.000000	0.000000	0.000000	-2.427232	0.058980	1.079373	0.000000	0.000000	4.000000	3.000000	0.000000
21796.432538	0.086971	0.557998	-0.025563	73.336670	64.694946	125.134506	-1.479390	0.000000	0.258300	0.000000	0.000000	0.000000	-2.358968	0.041498	1.207408	0.000000	0.000000	4.000000	3.000000	0.000000
21796.435871	0.086971	0.557998	-0.025563	73.336670	64.694946	125.134506	-1.479390	0.000000	0.258300	0.000000	0.000000	0.000000	-2.358968	0.041498	1.207408	0.000000	0.000000	4.000000	3.000000	0.000000
21796.439204	0.086971	0.557998	-0.025563	73.336670	64.694946	125.134506	-1.479390	0.000000	0.258300	0.000000	0.000000	0.000000	-2.358968	0.041498	1.207408	0.000000	0.000000	4.000000	3.000000	0.000000
21796.442538	0.079409	0.558097	-0.021123	72.870918	68.229385	127.758102	-1.278156	0.000000	0.651461	0.000000	0.000000	0.000000	-2.268438	0.029732	1.332154	0.000000	0.000000	4.000000	3.000000	0.000000
21796.445871	0.079409	0.558097	-0.021123	72.870918	68.229385	127.758102	-1.278156	0.000000	0.651461	0.000000	0.000000	0.000000	-2.268438	0.029732	1.332154	0.000000	0.000000	4.000000	3.000000	0.000000
21796.449204	0.079409	0.558097	-0.021123	72.870918	68.229385	127.758102	-1.278156	0.000000	0.651461	0.000000	0.000000	0.000000	-2.268438	0.029732	1.332154	0.000000	0.000000	4.000000	3.000000	0.000000
21796.452538	0.072173	0.558115	-0.016362	72.352760	72.033165	130.608826	-1.056130	0.000000	1.029534	0.000000	0.000000	0.000000	-2.171038	0.005250	1.428262	0.000000	0.000000	4.000000	3.000000	0.000000
21796.455871	0.072173	0.558115	-0.016362	72.352760	72.033165	130.608826	-1.056130	0.000000	1.029534	0.000000	0.000000	0.000000	-2.171038	0.005250	1.428262	0.000000	0.000000	4.000000	3.000000	0.000000
21796.459204	0.072173	0.558115	-0.016362	72.352760	72.033165	130.608826	-1.056130	0.000000	1.029534	0.000000	0.000000	0.000000	-2.171038	0.005250	1.428262	0.000000	0.000000	4.000000	3.000000	0.000000
21796.462538	0.065243	0.558051	-0.011287	71.954376	75.891670	133.101563	-0.818086	0.000000	1.391374	0.000000	0.000000	0.000000	-2.078819	-0.019196	1.522275	0.000000	0.000000	4.000000	3.000000	0.000000
21796.465871	0.065243	0.558051	-0.011287	71.954376	75.891670	133.101563	-0.818086	0.000000	1.391374	0.000000	0.000000	0.000000	-2.078819	-0.019196	1.522275	0.000000	0.000000	4.000000	3.000000	0.000000
21796.469204	0.065243	0.558051	-0.011287	71.954376	75.891670	133.101563	-0.818086	0.000000	1.391374	0.000000	0.000000	0.000000	-2.078819	-0.019196	1.522275	0.000000	0.000000	4.000000	3.000000	0.000000
21796.472538	0.058434	0.557888	-0.005905	71.748131	79.667999	135.096878	-0.564374	0.000000	1.737844	0.000000	0.000000	0.000000	-2.042845	-0.048862	1.614795	0.000000	0.000000	4.000000	3.000000	0.000000
21796.475871	0.058434	0.557888	-0.005905	71.748131	79.667999	135.096878	-0.564374	0.000000	1.737844	0.000000	0.000000	0.000000	-2.042845	-0.048862	1.614795	0.000000	0.000000	4.000000	3.000000	0.000000
21796.479204	0.058434	0.557888	-0.005905	71.748131	79.667999	135.096878	-0.564374	0.000000	1.737844	0.000000	0.000000	0.000000	-2.042845	-0.048862	1.614795	0.000000	0.000000	4.000000	3.000000	0.000000
21796.482538	0.051954	0.557668	-0.000179	71.605995	83.306923	137.363800	-0.295241	0.000000	2.078318	0.000000	0.000000	0.000000	-1.943927	-0.065801	1.717739	0.000000	0.000000	4.000000	3.000000	0.000000
21796.485871	0.051954	0.557668	-0.000179	71.605995	83.306923	137.363800	-0.295241	0.000000	2.078318	0.000000	0.000000	0.000000	-1.943927	-0.065801	1.717739	0.000000	0.000000	4.000000	3.000000	0.000000
21796.489204	0.051954	0.557668	-0.000179	71.605995	83.306923	137.363800	-0.295241	0.000000	2.078318	0.000000	0.000000	0.000000	-1.943927	-0.065801	1.717739	0.000000	0.000000	4.000000	3.000000	0.000000
21796.492538	0.045928	0.557366	0.005872	71.353928	86.694435	139.880478	-0.008951	0.000000	2.402306	0.000000	0.000000	0.000000	-1.807793	-0.090708	1.815170	0.000000	0.000000	4.000000	3.000000	0.000000
21796.495871	0.045928	0.557366	0.005872	71.353928	86.694435	139.880478	-0.008951	0.000000	2.402306	0.000000	0.000000	0.000000	-1.807793	-0.090708	1.815170	0.000000	0.000000	4.000000	3.000000	0.000000
21796.499204	0.045928	0.557366	0.005872	71.353928	86.694435	139.880478	-0.008951	0.000000	2.402306	0.000000	0.000000	0.000000	-1.807793	-0.090708	1.815170	0.000000	0.000000	4.000000	3.000000	0.000000
21796.502538	0.040381	0.557039	0.012268	70.995583	89.811615	141.993011	0.293577	0.000000	2.703604	0.000000	0.000000	0.000000	-1.664017	-0.098158	1.918879	0.000000	0.000000	4.000000	3.000000	0.000000
21796.505871	0.040381	0.557039	0.012268	70.995583	89.811615	141.993011	0.293577	0.000000	2.703604	0.000000	0.000000	0.000000	-1.664017	-0.098158	1.918879	0.000000	0.000000	4.000000	3.000000	0.000000
21796.509204	0.040381	0.557039	0.012268	70.995583	89.811615	141.993011	0.293577	0.000000	2.703604	0.000000	0.000000	0.000000	-1.664017	-0.098158	1.918879	0.000000	0.000000	4.000000	3.000000	0.000000
21796.512538	0.035300	0.556712	0.019061	70.587250	92.573700	143.558243	0.613390	0.000000	2.980941	0.000000	0.000000	0.000000	-1.524354	-0.097950	2.038001	0.000000	0.000000	4.000000	3.000000	0.000000
21796.515871	0.035300	0.556712	0.019061	70.587250	92.573700	143.558243	0.613390	0.000000	2.980941	0.000000	0.000000	0.000000	-1.524354	-0.097950	2.038001	0.000000	0.000000	4.000000	3.000000	0.000000
21796.519204	0.035300	0.556712	0.019061	70.587250	92.573700	143.558243	0.613390	0.000000	2.980941	0.000000	0.000000	0.000000	-1.524354	-0.097950	2.038001	0.000000	0.000000	4.000000	3.000000	0.000000
21796.522538	0.030732	0.556387	0.026171	70.145332	95.046486	145.134995	0.953057	0.000000	3.235000	0.000000	0.000000	0.000000	-1.370406	-0.097646	2.133013	0.000000	0.000000	4.000000	3.000000	0.000000
21796.525871	0.030732	0.556387	0.026171	70.145332	95.046486	145.134995	0.953057	0.000000	3.235000	0.000000	0.000000	0.000000	-1.370406	-0.097646	2.133013	0.000000	0.000000	4.000000	3.000000	0.000000
21796.529204	0.030732	0.556387	0.026171	70.145332	95.046486	145.134995	0.953057	0.000000	3.235000	0.000000	0.000000	0.000000	-1.370406	-0.097646	2.133013	0.000000	0.000000	4.000000	3.000000	0.000000
21796.532538	0.026737	0.556020	0.033570	69.729797	97.376755	146.826721	1.308559	0.000000	3.463401	0.000000	0.000000	0.000000	-1.198437	-0.110061	2.219571	0.000000	0.000000	4.000000	3.000000	0.000000
21796.535871	0.026737	0.556020	0.033570	69.729797	97.376755	146.826721	1.308559	0.000000	3.463401	0.000000	0.000000	0.000000	-1.198437	-0.110061	2.219571	0.000000	0.000000	4.000000	3.000000	0.000000
21796.539204	0.026737	0.556020	0.033570	69.729797	97.376755	146.826721	1.308559	0.000000	3.463401	0.000000	0.000000	0.000000	-1.198437	-0.110061	2.219571	0.000000	0.000000	4.000000	3.000000	0.000000
21796.542538	0.023239	0.555660	0.041196	69.437675	99.688850	148.300980	1.678488	0.000000	3.663140	0.000000	0.000000	0.000000	-1.049462	-0.108143	2.287756	0.000000	0.000000	4.000000	3.000000	0.000000
21796.545871	0.023239	0.555660	0.041196	69.437675	99.688850	148.300980	1.678488	0.000000	3.663140	0.000000	0.000000	0.000000	-1.049462	-0.108143	2.287756	0.000000	0.000000	4.000000	3.000000	0.000000
21796.549204	0.023239	0.555660	0.041196	69.437675	99.688850	148.300980	1.678488	0.000000	3.663140	0.000000	0.000000	0.000000	-1.049462	-0.108143	2.287756	0.000000	0.000000	4.000000	3.000000	0.000000
21796.552538	0.020332	0.555309	0.049092	69.311317	102.019569	149.600922	2.059780	0.000000	3.838051	0.000000	0.000000	0.000000	-0.871958	-0.105153	2.368844	0.000000	0.000000	4.000000	3.000000	0.000000
21796.555871	0.020332	0.555309	0.049092	69.311317	102.019569	149.600922	2.059780	0.000000	3.838051	0.000000	0.000000	0.000000	-0.871958	-0.105153	2.368844	0.000000	0.000000	4.000000	3.000000	0.000000
21796.559204	0.020332	0.555309	0.049092	69.311317	102.019569	149.600922	2.059780	0.000000	3.838051	0.000000	0.000000	0.000000	-0.871958	-0.105153	2.368844	0.000000	0.000000	4.000000	3.000000	0.000000
21796.562538	0.018018	0.554956	0.057222	69.368149	104.472809	151.144852	2.454588	0.000000	3.983377	0.000000	0.000000	0.000000	-0.694350	-0.105993	2.439189	0.000000	0.000000	4.000000	3.000000	0.000000
21796.565871	0.018018	0.554956	0.057222	69.368149	104.472809	151.144852	2.454588	0.000000	3.983377	0.000000	0.000000	0.000000	-0.694350	-0.105993	2.439189	0.000000	0.000000	4.000000	3.000000	0.000000
21796.569204	0.018018	0.554956	0.057222	69.368149	104.472809	151.144852	2.454588	0.000000	3.983377	0.000000	0.000000	0.000000	-0.694350	-0.105993	2.439189	0.000000	0.000000	4.000000	3.000000	0.000000
21796.572538	0.016348	0.554624	0.065583	69.578659	107.067131	152.883835	2.861119	0.000000	4.099102	0.000000	0.000000	0.000000	-0.500944	-0.099565	2.508062	0.000000	0.000000	4.000000	3.000000	0.000000
21796.575871	0.016348	0.554624	0.065583	69.578659	107.067131	152.883835	2.861119	0.000000	4.099102	0.000000	0.000000	0.000000	-0.500944	-0.099565	2.508062	0.000000	0.000000	4.000000	3.000000	0.000000
21796.579204	0.016348	0.554624	0.065583	69.578659	107.067131	152.883835	2.861119	0.000000	4.099102	0.000000	0.000000	0.000000	-0.500944	-0.099565	2.508062	0.000000	0.000000	4.000000	3.000000	0.000000
21796.582538	0.015328	0.554256	0.074120	69.895111	109.808655	154.766083	3.084922	0.000000	3.934877	0.000000	0.000000	0.000000	-0.306143	-0.110377	2.561279	0.000000	0.000000	4.000000	3.000000	0.000000
21796.585871	0.015328	0.554256	0.074120	69.895111	109.808655	154.766083	3.084922	0.000000	3.934877	0.000000	0.000000	0.000000	-0.306143	-0.110377	2.561279	0.000000	0.000000	4.000000	3.000000	0.000000
21796.589204	0.015328	0.554256	0.074120	69.895111	109.808655	154.766083	3.084922	0.000000	3.934877	0.000000	0.000000	0.000000	-0.306143	-0.110377	2.561279	0.000000	0.000000	4.000000	3.000000	0.000000
21796.592538	0.014884	0.553922	0.082740	70.252647	112.556717	156.636414	3.293326	0.000000	3.762181	0.000000	0.000000	0.000000	-0.133172	-0.100062	2.586008	0.000000	0.000000	4.000000	3.000000	0.000000
21796.595871	0.014884	0.553922	0.082740	70.252647	112.556717	156.636414	3.293326	0.000000	3.762181	0.000000	0.000000	0.000000	-0.133172	-0.100062	2.586008	0.000000	0.000000	4.000000	3.000000	0.000000
21796.599204	0.014884	0.553922	0.082740	70.252647	112.556717	156.636414	3.293326	0.000000	3.762181	0.000000	0.000000	0.000000	-0.133172	-0.100062	2.586008	0.000000	0.000000	4.000000	3.000000	0.000000
21796.602538	0.015018	0.553599	0.091383	70.604904	115.271942	158.464005	3.485139	0.000000	3.585221	0.000000	0.000000	0.000000	0.040204	-0.096952	2.592959	0.000000	0.000000	4.000000	3.000000	0.000000
21796.605871	0.015018	0.553599	0.091383	70.604904	115.271942	158.464005	3.485139	0.000000	3.585221	0.000000	0.000000	0.000000	0.040204	-0.096952	2.592959	0.000000	0.000000	4.000000	3.000000	0.000000
21796.609204	0.015018	0.553599	0.091383	70.604904	115.271942	158.464005	3.485139	0.000000	3.585221	0.000000	0.000000	0.000000	0.040204	-0.096952	2.592959	0.000000	0.000000	4.000000	3.000000	0.000000
21796.612538	0.015701	0.553329	0.099920	70.899490	117.928162	160.253174	3.661445	0.000000	3.404970	0.000000	0.000000	0.000000	0.205088	-0.081042	2.560982	0.000000	0.000000	4.000000	3.000000	0.000000
21796.615871	0.015701	0.553329	0.099920	70.899490	117.928162	160.253174	3.661445	0.000000	3.404970	0.000000	0.000000	0.000000	0.205088	-0.081042	2.560982	0.000000	0.000000	4.000000	3.000000	0.000000
21796.619204	0.015701	0.553329	0.099920	70.899490	117.928162	160.253174	3.661445	0.000000	3.404970	0.000000	0.000000	0.000000	0.205088	-0.081042	2.560982	0.000000	0.000000	4.000000	3.000000	0.000000
21796.622538	0.016771	0.553062	0.108303	71.143394	120.518700	162.003937	3.821626	0.000000	3.224156	0.000000	0.000000	0.000000	0.320733	-0.080185	2.514782	0.000000	0.000000	4.000000	3.000000	0.000000
21796.625871	0.016771	0.553062	0.108303	71.143394	120.518700	162.003937	3.821626	0.000000	3.224156	0.000000	0.000000	0.000000	0.320733	-0.080185	2.514782	0.000000	0.000000	4.000000	3.000000	0.000000
21796.629204	0.016771	0.553062	0.108303	71.143394	120.518700	162.003937	3.821626	0.000000	3.224156	0.000000	0.000000	0.000000	0.320733	-0.080185	2.514782	0.000000	0.000000	4.000000	3.000000	0.000000
21796.632538	0.018241	0.552783	0.116513	71.375031	123.025536	163.685516	3.964539	0.000000	3.046708	0.000000	0.000000	0.000000	0.441049	-0.083556	2.463079	0.000000	0.000000	4.000000	3.000000	0.000000
21796.635871	0.018241	0.552783	0.116513	71.375031	123.025536	163.685516	3.964539	0.000000	3.046708	0.000000	0.000000	0.000000	0.441049	-0.083556	2.463079	0.000000	0.000000	4.000000	3.000000	0.000000
21796.639204	0.018241	0.552783	0.116513	71.375031	123.025536	163.685516	3.964539	0.000000	3.046708	0.000000	0.000000	0.000000	0.441049	-0.083556	2.463079	0.000000	0.000000	4.000000	3.000000	0.000000
21796.642538	0.020183	0.552434	0.124557	71.587349	125.464378	165.306870	4.092851	0.000000	2.872032	0.000000	0.000000	0.000000	0.582653	-0.104769	2.413247	0.000000	0.000000	4.000000	3.000000	0.000000
21796.645871	0.020183	0.552434	0.124557	71.587349	125.464378	165.306870	4.092851	0.000000	2.872032	0.000000	0.000000	0.000000	0.582653	-0.104769	2.413247	0.000000	0.000000	4.000000	3.000000	0.000000
21796.649204	0.020183	0.552434	0.124557	71.587349	125.464378	165.306870	4.092851	0.000000	2.872032	0.000000	0.000000	0.000000	0.582653	-0.104769	2.413247	0.000000	0.000000	4.000000	3.000000	0.000000
21796.652538	0.022502	0.552048	0.132430	71.763931	127.672592	166.745178	4.209812	0.000000	2.697681	0.000000	0.000000	0.000000	0.695728	-0.115871	2.361993	0.000000	0.000000	4.000000	3.000000	0.000000
21796.655871	0.022502	0.552048	0.132430	71.763931	127.672592	166.745178	4.209812	0.000000	2.697681	0.000000	0.000000	0.000000	0.695728	-0.115871	2.361993	0.000000	0.000000	4.000000	3.000000	0.000000
21796.659204	0.022502	0.552048	0.132430	71.763931	127.672592	166.745178	4.209812	0.000000	2.697681	0.000000	0.000000	0.000000	0.695728	-0.115871	2.361993	0.000000	0.000000	4.000000	3.000000	0.000000
21796.662538	0.025127	0.551620	0.140191	71.898323	129.646301	168.000259	4.315387	0.000000	2.525358	0.000000	0.000000	0.000000	0.787577	-0.128412	2.328213	0.000000	0.000000	4.000000	3.000000	0.000000
21796.665871	0.025127	0.551620	0.140191	71.898323	129.646301	168.000259	4.315387	0.000000	2.525358	0.000000	0.000000	0.000000	0.787577	-0.128412	2.328213	0.000000	0.000000	4.000000	3.000000	0.000000
21796.669204	0.025127	0.551620	0.140191	71.898323	129.646301	168.000259	4.315387	0.000000	2.525358	0.000000	0.000000	0.000000	0.787577	-0.128412	2.328213	0.000000	0.000000	4.000000	3.000000	0.000000
21796.672538	0.028180	0.551126	0.147777	71.987030	131.355911	169.038803	4.410403	0.000000	2.355494	0.000000	0.000000	0.000000	0.915796	-0.148120	2.275838	0.000000	0.000000	4.000000	3.000000	0.000000
21796.675871	0.028180	0.551126	0.147777	71.987030	131.355911	169.038803	4.410403	0.000000	2.355494	0.000000	0.000000	0.000000	0.915796	-0.148120	2.275838	0.000000	0.000000	4.000000	3.000000	0.000000
21796.679204	0.028180	0.551126	0.147777	71.987030	131.355911	169.038803	4.410403	0.000000	2.355494	0.000000	0.000000	0.000000	0.915796	-0.148120	2.275838	0.000000	0.000000	4.000000	3.000000	0.000000
21796.682538	0.031640	0.550577	0.155128	72.039444	132.752380	169.809357	4.497030	0.000000	2.185570	0.000000	0.000000	0.000000	1.038024	-0.164840	2.205297	0.000000	0.000000	4.000000	3.000000	0.000000
21796.685871	0.031640	0.550577	0.155128	72.039444	132.752380	169.809357	4.497030	0.000000	2.185570	0.000000	0.000000	0.000000	1.038024	-0.164840	2.205297	0.000000	0.000000	4.000000	3.000000	0.000000
21796.689204	0.031640	0.550577	0.155128	72.039444	132.752380	169.809357	4.497030	0.000000	2.185570	0.000000	0.000000	0.000000	1.038024	-0.164840	2.205297	0.000000	0.000000	4.000000	3.000000	0.000000
21796.692538	0.035518	0.550028	0.162251	72.055405	133.906601	170.463867	4.575448	0.000000	2.016254	0.000000	0.000000	0.000000	1.163286	-0.164676	2.136724	0.000000	0.000000	4.000000	3.000000	0.000000
21796.695871	0.035518	0.550028	0.162251	72.055405	133.906601	170.463867	4.575448	0.000000	2.016254	0.000000	0.000000	0.000000	1.163286	-0.164676	2.136724	0.000000	0.000000	4.000000	3.000000	0.000000
21796.699204	0.035518	0.550028	0.162251	72.055405	133.906601	170.463867	4.575448	0.000000	2.016254	0.000000	0.000000	0.000000	1.163286	-0.164676	2.136724	0.000000	0.000000	4.000000	3.000000	0.000000
21796.702538	0.039845	0.549468	0.169031	72.047020	134.945068	171.520432	4.646497	0.000000	1.846634	0.000000	0.000000	0.000000	1.298126	-0.168005	2.034151	0.000000	0.000000	4.000000	3.000000	0.000000
21796.705871	0.039845	0.549468	0.169031	72.047020	134.945068	171.520432	4.646497	0.000000	1.846634	0.000000	0.000000	0.000000	1.298126	-0.168005	2.034151	0.000000	0.000000	4.000000	3.000000	0.000000
21796.709204	0.039845	0.549468	0.169031	72.047020	134.945068	171.520432	4.646497	0.000000	1.846634	0.000000	0.000000	0.000000	1.298126	-0.168005	2.034151	0.000000	0.000000	4.000000	3.000000	0.000000
21796.712538	0.044509	0.548956	0.175485	72.061134	136.159866	173.290878	4.710586	0.000000	1.676419	0.000000	0.000000	0.000000	1.399303	-0.153361	1.936193	0.000000	0.000000	4.000000	3.000000	0.000000
21796.715871	0.044509	0.548956	0.175485	72.061134	136.159866	173.290878	4.710586	0.000000	1.676419	0.000000	0.000000	0.000000	1.399303	-0.153361	1.936193	0.000000	0.000000	4.000000	3.000000	0.000000
21796.719204	0.044509	0.548956	0.175485	72.061134	136.159866	173.290878	4.710586	0.000000	1.676419	0.000000	0.000000	0.000000	1.399303	-0.153361	1.936193	0.000000	0.000000	4.000000	3.000000	0.000000
21796.722538	0.049514	0.548430	0.181621	72.160004	137.681961	175.503021	4.767331	0.000000	1.507501	0.000000	0.000000	0.000000	1.501564	-0.157811	1.840769	0.000000	0.000000	4.000000	3.000000	0.000000
21796.725871	0.049514	0.548430	0.181621	72.160004	137.681961	175.503021	4.767331	0.000000	1.507501	0.000000	0.000000	0.000000	1.501564	-0.157811	1.840769	0.000000	0.000000	4.000000	3.000000	0.000000
21796.729204	0.049514	0.548430	0.181621	72.160004	137.681961	175.503021	4.767331	0.000000	1.507501	0.000000	0.000000	0.000000	1.501564	-0.157811	1.840769	0.000000	0.000000	4.000000	3.000000	0.000000
21796.732538	0.054798	0.547924	0.187402	72.353500	139.529114	177.338165	4.817347	0.000000	1.339094	0.000000	0.000000	0.000000	1.585165	-0.151948	1.734421	0.000000	0.000000	4.000000	3.000000	0.000000
21796.735871	0.054798	0.547924	0.187402	72.353500	139.529114	177.338165	4.817347	0.000000	1.339094	0.000000	0.000000	0.000000	1.585165	-0.151948	1.734421	0.000000	0.000000	4.000000	3.000000	0.000000
21796.739204	0.054798	0.547924	0.187402	72.353500	139.529114	177.338165	4.817347	0.000000	1.339094	0.000000	0.000000	0.000000	1.585165	-0.151948	1.734421	0.000000	0.000000	4.000000	3.000000	0.000000
21796.742538	0.060361	0.547371	0.192839	72.620552	141.696976	179.253128	4.860607	0.000000	1.172390	0.000000	0.000000	0.000000	1.668836	-0.165886	1.631037	0.000000	0.000000	4.000000	3.000000	0.000000
21796.745871	0.060361	0.547371	0.192839	72.620552	141.696976	179.253128	4.860607	0.000000	1.172390	0.000000	0.000000	0.000000	1.668836	-0.165886	1.631037	0.000000	0.000000	4.000000	3.000000	0.000000
21796.749204	0.060361	0.547371	0.192839	72.620552	141.696976	179.253128	4.860607	0.000000	1.172390	0.000000	0.000000	0.000000	1.668836	-0.165886	1.631037	0.000000	0.000000	4.000000	3.000000	0.000000
21796.752538	0.066170	0.546810	0.197929	72.913307	143.977020	-178.178009	4.897601	0.000000	1.006728	0.000000	0.000000	0.000000	1.742730	-0.168164	1.526970	0.000000	0.000000	4.000000	3.000000	0.000000
21796.755871	0.066170	0.546810	0.197929	72.913307	143.977020	-178.178009	4.897601	0.000000	1.006728	0.000000	0.000000	0.000000	1.742730	-0.168164	1.526970	0.000000	0.000000	4.000000	3.000000	0.000000
21796.759204	0.066170	0.546810	0.197929	72.913307	143.977020	-178.178009	4.897601	0.000000	1.006728	0.000000	0.000000	0.000000	1.742730	-0.168164	1.526970	0.000000	0.000000	4.000000	3.000000	0.000000
21796.762538	0.072219	0.546278	0.202634	73.172638	146.076813	-175.897842	4.928528	0.000000	0.842384	0.000000	0.000000	0.000000	1.814680	-0.159767	1.411457	0.000000	0.000000	4.000000	3.000000	0.000000
21796.765871	0.072219	0.546278	0.202634	73.172638	146.076813	-175.897842	4.928528	0.000000	0.842384	0.000000	0.000000	0.000000	1.814680	-0.159767	1.411457	0.000000	0.000000	4.000000	3.000000	0.000000
21796.769204	0.072219	0.546278	0.202634	73.172638	146.076813	-175.897842	4.928528	0.000000	0.842384	0.000000	0.000000	0.000000	1.814680	-0.159767	1.411457	0.000000	0.000000	4.000000	3.000000	0.000000
21796.772538	0.078629	0.545758	0.206925	73.349625	147.707397	-173.906799	4.953661	0.000000	0.679147	0.000000	0.000000	0.000000	1.922887	-0.156094	1.287454	0.000000	0.000000	4.000000	3.000000	0.000000
21796.775871	0.078629	0.545758	0.206925	73.349625	147.707397	-173.906799	4.953661	0.000000	0.679147	0.000000	0.000000	0.000000	1.922887	-0.156094	1.287454	0.000000	0.000000	4.000000	3.000000	0.000000
21796.779204	0.078629	0.545758	0.206925	73.349625	147.707397	-173.906799	4.953661	0.000000	0.679147	0.000000	0.000000	0.000000	1.922887	-0.156094	1.287454	0.000000	0.000000	4.000000	3.000000	0.000000
21796.782538	0.085243	0.545221	0.210859	73.441856	148.775330	-171.231430	4.973544	0.000000	0.513673	0.000000	0.000000	0.000000	1.984325	-0.160939	1.179985	0.000000	0.000000	4.000000	3.000000	0.000000
21796.785871	0.085243	0.545221	0.210859	73.441856	148.775330	-171.231430	4.973544	0.000000	0.513673	0.000000	0.000000	0.000000	1.984325	-0.160939	1.179985	0.000000	0.000000	4.000000	3.000000	0.000000
21796.789204	0.085243	0.545221	0.210859	73.441856	148.775330	-171.231430	4.973544	0.000000	0.513673	0.000000	0.000000	0.000000	1.984325	-0.160939	1.179985	0.000000	0.000000	4.000000	3.000000	0.000000
21796.792538	0.092146	0.544721	0.214365	73.515137	149.635193	-168.316574	4.987800	0.000000	0.349074	0.000000	0.000000	0.000000	2.070767	-0.150171	1.051914	0.000000	0.000000	4.000000	3.000000	0.000000
21796.795871	0.092146	0.544721	0.214365	73.515137	149.635193	-168.316574	4.987800	0.000000	0.349074	0.000000	0.000000	0.000000	2.070767	-0.150171	1.051914	0.000000	0.000000	4.000000	3.000000	0.000000
21796.799204	0.092146	0.544721	0.214365	73.515137	149.635193	-168.316574	4.987800	0.000000	0.349074	0.000000	0.000000	0.000000	2.070767	-0.150171	1.051914	0.000000	0.000000	4.000000	3.000000	0.000000
21796.802538	0.099368	0.544264	0.217471	73.643555	150.605865	-165.766571	4.996647	0.000000	0.183081	0.000000	0.000000	0.000000	2.166728	-0.136893	0.931701	0.000000	0.000000	4.000000	3.000000	0.000000
21796.805871	0.099368	0.544264	0.217471	73.643555	150.605865	-165.766571	4.996647	0.000000	0.183081	0.000000	0.000000	0.000000	2.166728	-0.136893	0.931701	0.000000	0.000000	4.000000	3.000000	0.000000
21796.809204	0.099368	0.544264	0.217471	73.643555	150.605865	-165.766571	4.996647	0.000000	0.183081	0.000000	0.000000	0.000000	2.166728	-0.136893	0.931701	0.000000	0.000000	4.000000	3.000000	0.000000
21796.812538	0.106777	0.543856	0.220192	73.841789	151.789764	-163.470200	4.999979	0.000000	0.014532	0.000000	0.000000	0.000000	2.222755	-0.122564	0.816417	0.000000	0.000000	4.000000	3.000000	0.000000
21796.815871	0.106777	0.543856	0.220192	73.841789	151.789764	-163.470200	4.999979	0.000000	0.014532	0.000000	0.000000	0.000000	2.222755	-0.122564	0.816417	0.000000	0.000000	4.000000	3.000000	0.000000
21796.819204	0.106777	0.543856	0.220192	73.841789	151.789764	-163.470200	4.999979	0.000000	0.014532	0.000000	0.000000	0.000000	2.222755	-0.122564	0.816417	0.000000	0.000000	4.000000	3.000000	0.000000
21796.822538	0.114423	0.543511	0.222468	74.135071	153.423706	-161.142639	4.997633	0.000000	-0.153818	0.000000	0.000000	0.000000	2.293617	-0.103441	0.682875	0.000000	0.000000	4.000000	3.000000	0.000000
21796.825871	0.114423	0.543511	0.222468	74.135071	153.423706	-161.142639	4.997633	0.000000	-0.153818	0.000000	0.000000	0.000000	2.293617	-0.103441	0.682875	0.000000	0.000000	4.000000	3.000000	0.000000
21796.829204	0.114423	0.543511	0.222468	74.135071	153.423706	-161.142639	4.997633	0.000000	-0.153818	0.000000	0.000000	0.000000	2.293617	-0.103441	0.682875	0.000000	0.000000	4.000000	3.000000	0.000000
21796.832538	0.122223	0.543208	0.224265	74.546135	155.686371	-158.292557	4.989526	0.000000	-0.323468	0.000000	0.000000	0.000000	2.340285	-0.090744	0.538914	0.000000	0.000000	4.000000	3.000000	0.000000
21796.835871	0.122223	0.543208	0.224265	74.546135	155.686371	-158.292557	4.989526	0.000000	-0.323468	0.000000	0.000000	0.000000	2.340285	-0.090744	0.538914	0.000000	0.000000	4.000000	3.000000	0.000000
21796.839204	0.122223	0.543208	0.224265	74.546135	155.686371	-158.292557	4.989526	0.000000	-0.323468	0.000000	0.000000	0.000000	2.340285	-0.090744	0.538914	0.000000	0.000000	4.000000	3.000000	0.000000
21796.842538	0.130208	0.542955	0.225608	75.066833	158.659973	-154.564209	4.975630	0.000000	-0.493059	0.000000	0.000000	0.000000	2.395376	-0.075930	0.402937	0.000000	0.000000	4.000000	3.000000	0.000000
21796.845871	0.130208	0.542955	0.225608	75.066833	158.659973	-154.564209	4.975630	0.000000	-0.493059	0.000000	0.000000	0.000000	2.395376	-0.075930	0.402937	0.000000	0.000000	4.000000	3.000000	0.000000
21796.849204	0.130208	0.542955	0.225608	75.066833	158.659973	-154.564209	4.975630	0.000000	-0.493059	0.000000	0.000000	0.000000	2.395376	-0.075930	0.402937	0.000000	0.000000	4.000000	3.000000	0.000000
21796.852538	0.138235	0.542695	0.226515	75.673126	162.457397	-149.838394	4.955773	0.000000	-0.663559	0.000000	0.000000	0.000000	2.408073	-0.078082	0.271992	0.000000	0.000000	4.000000	3.000000	0.000000
21796.855871	0.138235	0.542695	0.226515	75.673126	162.457397	-149.838394	4.955773	0.000000	-0.663559	0.000000	0.000000	0.000000	2.408073	-0.078082	0.271992	0.000000	0.000000	4.000000	3.000000	0.000000
21796.859204	0.138235	0.542695	0.226515	75.673126	162.457397	-149.838394	4.955773	0.000000	-0.663559	0.000000	0.000000	0.000000	2.408073	-0.078082	0.271992	0.000000	0.000000	4.000000	3.000000	0.000000
21796.862538	0.146291	0.542408	0.226975	76.273643	167.007080	-144.419373	4.930256	0.000000	-0.832212	0.000000	0.000000	0.000000	2.416675	-0.086035	0.138174	0.000000	0.000000	4.000000	3.000000	0.000000
21796.865871	0.146291	0.542408	0.226975	76.273643	167.007080	-144.419373	4.930256	0.000000	-0.832212	0.000000	0.000000	0.000000	2.416675	-0.086035	0.138174	0.000000	0.000000	4.000000	3.000000	0.000000
21796.869204	0.146291	0.542408	0.226975	76.273643	167.007080	-144.419373	4.930256	0.000000	-0.832212	0.000000	0.000000	0.000000	2.416675	-0.086035	0.138174	0.000000	0.000000	4.000000	3.000000	0.000000
21796.872538	0.154387	0.542129	0.227098	76.804077	171.819962	-138.465714	4.899151	0.000000	-0.999159	0.000000	0.000000	0.000000	2.428986	-0.083797	0.036974	0.000000	0.000000	4.000000	3.000000	0.000000
21796.875871	0.154387	0.542129	0.227098	76.804077	171.819962	-138.465714	4.899151	0.000000	-0.999159	0.000000	0.000000	0.000000	2.428986	-0.083797	0.036974	0.000000	0.000000	4.000000	3.000000	0.000000
21796.879204	0.154387	0.542129	0.227098	76.804077	171.819962	-138.465714	4.899151	0.000000	-0.999159	0.000000	0.000000	0.000000	2.428986	-0.083797	0.036974	0.000000	0.000000	4.000000	3.000000	0.000000
21796.882538	0.162450	0.541799	0.226893	77.282646	176.323929	-132.132462	4.862502	0.000000	-1.164507	0.000000	0.000000	0.000000	2.418732	-0.099064	-0.061757	0.000000	0.000000	4.000000	3.000000	0.000000
21796.885871	0.162450	0.541799	0.226893	77.282646	176.323929	-132.132462	4.862502	0.000000	-1.164507	0.000000	0.000000	0.000000	2.418732	-0.099064	-0.061757	0.000000	0.000000	4.000000	3.000000	0.000000
21796.889204	0.162450	0.541799	0.226893	77.282646	176.323929	-132.132462	4.862502	0.000000	-1.164507	0.000000	0.000000	0.000000	2.418732	-0.099064	-0.061757	0.000000	0.000000	4.000000	3.000000	0.000000
21796.892538	0.170409	0.541401	0.226395	77.757591	-179.541290	-126.231812	4.820733	0.000000	-1.326852	0.000000	0.000000	0.000000	2.387783	-0.119350	-0.149331	0.000000	0.000000	4.000000	3.000000	0.000000
21796.895871	0.170409	0.541401	0.226395	77.757591	-179.541290	-126.231812	4.820733	0.000000	-1.326852	0.000000	0.000000	0.000000	2.387783	-0.119350	-0.149331	0.000000	0.000000	4.000000	3.000000	0.000000
21796.899204	0.170409	0.541401	0.226395	77.757591	-179.541290	-126.231812	4.820733	0.000000	-1.326852	0.000000	0.000000	0.000000	2.387783	-0.119350	-0.149331	0.000000	0.000000	4.000000	3.000000	0.000000
21796.902538	0.178442	0.541009	0.225521	78.238045	-175.480606	-121.232948	4.774433	0.000000	-1.484851	0.000000	0.000000	0.000000	2.409814	-0.117472	-0.262234	0.000000	0.000000	4.000000	3.000000	0.000000
21796.905871	0.178442	0.541009	0.225521	78.238045	-175.480606	-121.232948	4.774433	0.000000	-1.484851	0.000000	0.000000	0.000000	2.409814	-0.117472	-0.262234	0.000000	0.000000	4.000000	3.000000	0.000000
21796.909204	0.178442	0.541009	0.225521	78.238045	-175.480606	-121.232948	4.774433	0.000000	-1.484851	0.000000	0.000000	0.000000	2.409814	-0.117472	-0.262234	0.000000	0.000000	4.000000	3.000000	0.000000
21796.912538	0.186301	0.540562	0.224293	78.716064	-170.882050	-116.587517	4.722486	0.000000	-1.642596	0.000000	0.000000	0.000000	2.357860	-0.134317	-0.368379	0.000000	0.000000	4.000000	3.000000	0.000000
21796.915871	0.186301	0.540562	0.224293	78.716064	-170.882050	-116.587517	4.722486	0.000000	-1.642596	0.000000	0.000000	0.000000	2.357860	-0.134317	-0.368379	0.000000	0.000000	4.000000	3.000000	0.000000
21796.919204	0.186301	0.540562	0.224293	78.716064	-170.882050	-116.587517	4.722486	0.000000	-1.642596	0.000000	0.000000	0.000000	2.357860	-0.134317	-0.368379	0.000000	0.000000	4.000000	3.000000	0.000000
21796.922538	0.193839	0.540093	0.222721	79.155685	-165.255981	-110.480675	4.666486	0.000000	-1.795524	0.000000	0.000000	0.000000	2.261308	-0.140434	-0.471602	0.000000	0.000000	4.000000	3.000000	0.000000
21796.925871	0.193839	0.540093	0.222721	79.155685	-165.255981	-110.480675	4.666486	0.000000	-1.795524	0.000000	0.000000	0.000000	2.261308	-0.140434	-0.471602	0.000000	0.000000	4.000000	3.000000	0.000000
21796.929204	0.193839	0.540093	0.222721	79.155685	-165.255981	-110.480675	4.666486	0.000000	-1.795524	0.000000	0.000000	0.000000	2.261308	-0.140434	-0.471602	0.000000	0.000000	4.000000	3.000000	0.000000
21796.932538	0.200899	0.539599	0.220794	79.487511	-158.494568	-102.762123	4.607720	0.000000	-1.941369	0.000000	0.000000	0.000000	2.117972	-0.148455	-0.577884	0.000000	0.000000	4.000000	3.000000	0.000000
21796.935871	0.200899	0.539599	0.220794	79.487511	-158.494568	-102.762123	4.607720	0.000000	-1.941369	0.000000	0.000000	0.000000	2.117972	-0.148455	-0.577884	0.000000	0.000000	4.000000	3.000000	0.000000
21796.939204	0.200899	0.539599	0.220794	79.487511	-158.494568	-102.762123	4.607720	0.000000	-1.941369	0.000000	0.000000	0.000000	2.117972	-0.148455	-0.577884	0.000000	0.000000	4.000000	3.000000	0.000000
21796.942538	0.207384	0.539081	0.218588	79.657372	-151.329773	-94.614197	4.547652	0.000000	-2.078187	0.000000	0.000000	0.000000	1.945699	-0.155167	-0.661956	0.000000	0.000000	4.000000	3.000000	0.000000
21796.945871	0.207384	0.539081	0.218588	79.657372	-151.329773	-94.614197	4.547652	0.000000	-2.078187	0.000000	0.000000	0.000000	1.945699	-0.155167	-0.661956	0.000000	0.000000	4.000000	3.000000	0.000000
21796.949204	0.207384	0.539081	0.218588	79.657372	-151.329773	-94.614197	4.547652	0.000000	-2.078187	0.000000	0.000000	0.000000	1.945699	-0.155167	-0.661956	0.000000	0.000000	4.000000	3.000000	0.000000
21796.952538	0.213324	0.538602	0.216115	79.685173	-145.082184	-87.423370	4.487708	0.000000	-2.204649	0.000000	0.000000	0.000000	1.781883	-0.143749	-0.741842	0.000000	0.000000	4.000000	3.000000	0.000000
21796.955871	0.213324	0.538602	0.216115	79.685173	-145.082184	-87.423370	4.487708	0.000000	-2.204649	0.000000	0.000000	0.000000	1.781883	-0.143749	-0.741842	0.000000	0.000000	4.000000	3.000000	0.000000
21796.959204	0.213324	0.538602	0.216115	79.685173	-145.082184	-87.423370	4.487708	0.000000	-2.204649	0.000000	0.000000	0.000000	1.781883	-0.143749	-0.741842	0.000000	0.000000	4.000000	3.000000	0.000000
21796.962538	0.218884	0.538088	0.213375	79.776825	-142.239075	-83.460579	4.428140	0.000000	-2.321978	0.000000	0.000000	0.000000	1.667901	-0.154321	-0.822021	0.000000	0.000000	4.000000	3.000000	0.000000
21796.965871	0.218884	0.538088	0.213375	79.776825	-142.239075	-83.460579	4.428140	0.000000	-2.321978	0.000000	0.000000	0.000000	1.667901	-0.154321	-0.822021	0.000000	0.000000	4.000000	3.000000	0.000000
21796.969204	0.218884	0.538088	0.213375	79.776825	-142.239075	-83.460579	4.428140	0.000000	-2.321978	0.000000	0.000000	0.000000	1.667901	-0.154321	-0.822021	0.000000	0.000000	4.000000	3.000000	0.000000
21796.972538	0.224275	0.537626	0.210392	80.005936	-142.766937	-82.740067	4.367811	0.000000	-2.433562	0.000000	0.000000	0.000000	1.617417	-0.138524	-0.894901	0.000000	0.000000	4.000000	3.000000	0.000000
21796.975871	0.224275	0.537626	0.210392	80.005936	-142.766937	-82.740067	4.367811	0.000000	-2.433562	0.000000	0.000000	0.000000	1.617417	-0.138524	-0.894901	0.000000	0.000000	4.000000	3.000000	0.000000
21796.979204	0.224275	0.537626	0.210392	80.005936	-142.766937	-82.740067	4.367811	0.000000	-2.433562	0.000000	0.000000	0.000000	1.617417	-0.138524	-0.894901	0.000000	0.000000	4.000000	3.000000	0.000000
21796.982538	0.229377	0.537220	0.207242	80.236076	-144.010681	-82.892784	4.305058	0.000000	-2.542925	0.000000	0.000000	0.000000	1.530469	-0.121671	-0.945099	0.000000	0.000000	4.000000	3.000000	0.000000
21796.985871	0.229377	0.537220	0.207242	80.236076	-144.010681	-82.892784	4.305058	0.000000	-2.542925	0.000000	0.000000	0.000000	1.530469	-0.121671	-0.945099	0.000000	0.000000	4.000000	3.000000	0.000000
21796.989204	0.229377	0.537220	0.207242	80.236076	-144.010681	-82.892784	4.305058	0.000000	-2.542925	0.000000	0.000000	0.000000	1.530469	-0.121671	-0.945099	0.000000	0.000000	4.000000	3.000000	0.000000
21796.992538	0.233961	0.536850	0.203994	80.403755	-144.747070	-82.766235	4.241366	0.000000	-2.647795	0.000000	0.000000	0.000000	1.375398	-0.111261	-0.974332	0.000000	0.000000	4.000000	3.000000	0.000000
21796.995871	0.233961	0.536850	0.203994	80.403755	-144.747070	-82.766235	4.241366	0.000000	-2.647795	0.000000	0.000000	0.000000	1.375398	-0.111261	-0.974332	0.000000	0.000000	4.000000	3.000000	0.000000
21796.999204	0.233961	0.536850	0.203994	80.403755	-144.747070	-82.766235	4.241366	0.000000	-2.647795	0.000000	0.000000	0.000000	1.375398	-0.111261	-0.974332	0.000000	0.000000	4.000000	3.000000	0.000000
21797.002538	0.238241	0.536520	0.200461	80.477997	-144.228333	-81.743088	4.179391	0.000000	-2.744575	0.000000	0.000000	0.000000	1.283845	-0.099026	-1.059981	0.000000	0.000000	4.000000	3.000000	0.000000
21797.005871	0.238241	0.536520	0.200461	80.477997	-144.228333	-81.743088	4.179391	0.000000	-2.744575	0.000000	0.000000	0.000000	1.283845	-0.099026	-1.059981	0.000000	0.000000	4.000000	3.000000	0.000000
21797.009204	0.238241	0.536520	0.200461	80.477997	-144.228333	-81.743088	4.179391	0.000000	-2.744575	0.000000	0.000000	0.000000	1.283845	-0.099026	-1.059981	0.000000	0.000000	4.000000	3.000000	0.000000
21797.012538	0.242084	0.536180	0.196593	80.496429	-143.741455	-80.740067	4.116141	0.000000	-2.838553	0.000000	0.000000	0.000000	1.153103	-0.101714	-1.160177	0.000000	0.000000	4.000000	3.000000	0.000000
21797.015871	0.242084	0.536180	0.196593	80.496429	-143.741455	-80.740067	4.116141	0.000000	-2.838553	0.000000	0.000000	0.000000	1.153103	-0.101714	-1.160177	0.000000	0.000000	4.000000	3.000000	0.000000
21797.019204	0.242084	0.536180	0.196593	80.496429	-143.741455	-80.740067	4.116141	0.000000	-2.838553	0.000000	0.000000	0.000000	1.153103	-0.101714	-1.160177	0.000000	0.000000	4.000000	3.000000	0.000000
21797.022538	0.245635	0.535811	0.192323	80.492004	-143.412323	-79.788254	4.052414	0.000000	-2.928811	0.000000	0.000000	0.000000	1.065261	-0.110912	-1.281026	0.000000	0.000000	4.000000	3.000000	0.000000
21797.025871	0.245635	0.535811	0.192323	80.492004	-143.412323	-79.788254	4.052414	0.000000	-2.928811	0.000000	0.000000	0.000000	1.065261	-0.110912	-1.281026	0.000000	0.000000	4.000000	3.000000	0.000000
21797.029204	0.245635	0.535811	0.192323	80.492004	-143.412323	-79.788254	4.052414	0.000000	-2.928811	0.000000	0.000000	0.000000	1.065261	-0.110912	-1.281026	0.000000	0.000000	4.000000	3.000000	0.000000
21797.032538	0.249135	0.535392	0.187571	80.553810	-143.106491	-78.798523	3.986101	0.000000	-3.018443	0.000000	0.000000	0.000000	1.049995	-0.125512	-1.425589	0.000000	0.000000	4.000000	3.000000	0.000000
21797.035871	0.249135	0.535392	0.187571	80.553810	-143.106491	-78.798523	3.986101	0.000000	-3.018443	0.000000	0.000000	0.000000	1.049995	-0.125512	-1.425589	0.000000	0.000000	4.000000	3.000000	0.000000
21797.039204	0.249135	0.535392	0.187571	80.553810	-143.106491	-78.798523	3.986101	0.000000	-3.018443	0.000000	0.000000	0.000000	1.049995	-0.125512	-1.425589	0.000000	0.000000	4.000000	3.000000	0.000000
21797.042538	0.252627	0.534990	0.182389	80.839684	-142.915695	-77.930367	3.913709	0.000000	-3.111733	0.000000	0.000000	0.000000	1.047555	-0.120687	-1.554688	0.000000	0.000000	4.000000	3.000000	0.000000
21797.045871	0.252627	0.534990	0.182389	80.839684	-142.915695	-77.930367	3.913709	0.000000	-3.111733	0.000000	0.000000	0.000000	1.047555	-0.120687	-1.554688	0.000000	0.000000	4.000000	3.000000	0.000000
21797.049204	0.252627	0.534990	0.182389	80.839684	-142.915695	-77.930367	3.913709	0.000000	-3.111733	0.000000	0.000000	0.000000	1.047555	-0.120687	-1.554688	0.000000	0.000000	4.000000	3.000000	0.000000
21797.052538	0.256205	0.534617	0.176868	81.404907	-142.494064	-76.834435	3.834519	0.000000	-3.208809	0.000000	0.000000	0.000000	1.073447	-0.111938	-1.656440	0.000000	0.000000	4.000000	3.000000	0.000000
21797.055871	0.256205	0.534617	0.176868	81.404907	-142.494064	-76.834435	3.834519	0.000000	-3.208809	0.000000	0.000000	0.000000	1.073447	-0.111938	-1.656440	0.000000	0.000000	4.000000	3.000000	0.000000
21797.059204	0.256205	0.534617	0.176868	81.404907	-142.494064	-76.834435	3.834519	0.000000	-3.208809	0.000000	0.000000	0.000000	1.073447	-0.111938	-1.656440	0.000000	0.000000	4.000000	3.000000	0.000000
21797.062538	0.259808	0.534312	0.171053	82.091675	-141.016663	-74.971970	3.747658	0.000000	-3.309843	0.000000	0.000000	0.000000	1.080744	-0.091352	-1.744397	0.000000	0.000000	4.000000	3.000000	0.000000
21797.065871	0.259808	0.534312	0.171053	82.091675	-141.016663	-74.971970	3.747658	0.000000	-3.309843	0.000000	0.000000	0.000000	1.080744	-0.091352	-1.744397	0.000000	0.000000	4.000000	3.000000	0.000000
21797.069204	0.259808	0.534312	0.171053	82.091675	-141.016663	-74.971970	3.747658	0.000000	-3.309843	0.000000	0.000000	0.000000	1.080744	-0.091352	-1.744397	0.000000	0.000000	4.000000	3.000000	0.000000
21797.072538	0.263222	0.534095	0.165042	82.807259	-137.694260	-70.938438	3.653589	0.000000	-3.413399	0.000000	0.000000	0.000000	1.024284	-0.065328	-1.803200	0.000000	0.000000	4.000000	3.000000	0.000000
21797.075871	0.263222	0.534095	0.165042	82.807259	-137.694260	-70.938438	3.653589	0.000000	-3.413399	0.000000	0.000000	0.000000	1.024284	-0.065328	-1.803200	0.000000	0.000000	4.000000	3.000000	0.000000
21797.079204	0.263222	0.534095	0.165042	82.807259	-137.694260	-70.938438	3.653589	0.000000	-3.413399	0.000000	0.000000	0.000000	1.024284	-0.065328	-1.803200	0.000000	0.000000	4.000000	3.000000	0.000000
21797.082538	0.266324	0.533998	0.158882	83.424309	-131.526810	-64.102600	3.555084	0.000000	-3.515875	0.000000	0.000000	0.000000	0.930663	-0.029158	-1.847955	0.000000	0.000000	4.000000	3.000000	0.000000
21797.085871	0.266324	0.533998	0.158882	83.424309	-131.526810	-64.102600	3.555084	0.000000	-3.515875	0.000000	0.000000	0.000000	0.930663	-0.029158	-1.847955	0.000000	0.000000	4.000000	3.000000	0.000000
21797.089204	0.266324	0.533998	0.158882	83.424309	-131.526810	-64.102600	3.555084	0.000000	-3.515875	0.000000	0.000000	0.000000	0.930663	-0.029158	-1.847955	0.000000	0.000000	4.000000	3.000000	0.000000
21797.092538	0.269026	0.533989	0.152692	83.831779	-122.364288	-54.414242	3.453725	0.000000	-3.615493	0.000000	0.000000	0.000000	0.810470	-0.002666	-1.857191	0.000000	0.000000	4.000000	3.000000	0.000000
21797.095871	0.269026	0.533989	0.152692	83.831779	-122.364288	-54.414242	3.453725	0.000000	-3.615493	0.000000	0.000000	0.000000	0.810470	-0.002666	-1.857191	0.000000	0.000000	4.000000	3.000000	0.000000
21797.099204	0.269026	0.533989	0.152692	83.831779	-122.364288	-54.414242	3.453725	0.000000	-3.615493	0.000000	0.000000	0.000000	0.810470	-0.002666	-1.857191	0.000000	0.000000	4.000000	3.000000	0.000000
21797.102538	0.271470	0.534009	0.146400	83.993645	-111.938179	-43.602074	3.351712	0.000000	-3.710259	0.000000	0.000000	0.000000	0.733159	0.006114	-1.887591	0.000000	0.000000	4.000000	3.000000	0.000000
21797.105871	0.271470	0.534009	0.146400	83.993645	-111.938179	-43.602074	3.351712	0.000000	-3.710259	0.000000	0.000000	0.000000	0.733159	0.006114	-1.887591	0.000000	0.000000	4.000000	3.000000	0.000000
21797.109204	0.271470	0.534009	0.146400	83.993645	-111.938179	-43.602074	3.351712	0.000000	-3.710259	0.000000	0.000000	0.000000	0.733159	0.006114	-1.887591	0.000000	0.000000	4.000000	3.000000	0.000000
21797.112538	0.273819	0.534045	0.139991	84.022232	-102.373962	-33.707752	3.246610	0.000000	-3.802568	0.000000	0.000000	0.000000	0.704896	0.010746	-1.922516	0.000000	0.000000	4.000000	3.000000	0.000000
21797.115871	0.273819	0.534045	0.139991	84.022232	-102.373962	-33.707752	3.246610	0.000000	-3.802568	0.000000	0.000000	0.000000	0.704896	0.010746	-1.922516	0.000000	0.000000	4.000000	3.000000	0.000000
21797.119204	0.273819	0.534045	0.139991	84.022232	-102.373962	-33.707752	3.246610	0.000000	-3.802568	0.000000	0.000000	0.000000	0.704896	0.010746	-1.922516	0.000000	0.000000	4.000000	3.000000	0.000000
21797.122538	0.276094	0.534083	0.133516	84.152931	-94.890617	-25.698544	3.136244	0.000000	-3.894095	0.000000	0.000000	0.000000	0.682391	0.011499	-1.942720	0.000000	0.000000	4.000000	3.000000	0.000000
21797.125871	0.276094	0.534083	0.133516	84.152931	-94.890617	-25.698544	3.136244	0.000000	-3.894095	0.000000	0.000000	0.000000	0.682391	0.011499	-1.942720	0.000000	0.000000	4.000000	3.000000	0.000000
21797.129204	0.276094	0.534083	0.133516	84.152931	-94.890617	-25.698544	3.136244	0.000000	-3.894095	0.000000	0.000000	0.000000	0.682391	0.011499	-1.942720	0.000000	0.000000	4.000000	3.000000	0.000000
21797.132538	0.278324	0.534179	0.126970	84.468239	-89.117584	-19.400402	3.020886	0.000000	-3.984250	0.000000	0.000000	0.000000	0.669032	0.028620	-1.963593	0.000000	0.000000	4.000000	3.000000	0.000000
21797.135871	0.278324	0.534179	0.126970	84.468239	-89.117584	-19.400402	3.020886	0.000000	-3.984250	0.000000	0.000000	0.000000	0.669032	0.028620	-1.963593	0.000000	0.000000	4.000000	3.000000	0.000000
21797.139204	0.278324	0.534179	0.126970	84.468239	-89.117584	-19.400402	3.020886	0.000000	-3.984250	0.000000	0.000000	0.000000	0.669032	0.028620	-1.963593	0.000000	0.000000	4.000000	3.000000	0.000000
21797.142538	0.280344	0.534373	0.120509	84.730766	-83.250000	-13.303024	2.900078	0.000000	-4.073027	0.000000	0.000000	0.000000	0.605969	0.058238	-1.938457	0.000000	0.000000	4.000000	3.000000	0.000000
21797.145871	0.280344	0.534373	0.120509	84.730766	-83.250000	-13.303024	2.900078	0.000000	-4.073027	0.000000	0.000000	0.000000	0.605969	0.058238	-1.938457	0.000000	0.000000	4.000000	3.000000	0.000000
21797.149204	0.280344	0.534373	0.120509	84.730766	-83.250000	-13.303024	2.900078	0.000000	-4.073027	0.000000	0.000000	0.000000	0.605969	0.058238	-1.938457	0.000000	0.000000	4.000000	3.000000	0.000000
21797.152538	0.281898	0.534694	0.114220	84.888565	-77.561203	-7.378244	2.777961	0.000000	-4.157275	0.000000	0.000000	0.000000	0.466191	0.096440	-1.886709	0.000000	0.000000	4.000000	3.000000	0.000000
21797.155871	0.281898	0.534694	0.114220	84.888565	-77.561203	-7.378244	2.777961	0.000000	-4.157275	0.000000	0.000000	0.000000	0.466191	0.096440	-1.886709	0.000000	0.000000	4.000000	3.000000	0.000000
21797.159204	0.281898	0.534694	0.114220	84.888565	-77.561203	-7.378244	2.777961	0.000000	-4.157275	0.000000	0.000000	0.000000	0.466191	0.096440	-1.886709	0.000000	0.000000	4.000000	3.000000	0.000000
21797.162538	0.283027	0.535150	0.108031	84.878456	-72.768753	-2.474987	2.658921	0.000000	-4.234399	0.000000	0.000000	0.000000	0.338869	0.136877	-1.856501	0.000000	0.000000	4.000000	3.000000	0.000000
21797.165871	0.283027	0.535150	0.108031	84.878456	-72.768753	-2.474987	2.658921	0.000000	-4.234399	0.000000	0.000000	0.000000	0.338869	0.136877	-1.856501	0.000000	0.000000	4.000000	3.000000	0.000000
21797.169204	0.283027	0.535150	0.108031	84.878456	-72.768753	-2.474987	2.658921	0.000000	-4.234399	0.000000	0.000000	0.000000	0.338869	0.136877	-1.856501	0.000000	0.000000	4.000000	3.000000	0.000000
21797.172538	0.283605	0.535694	0.101940	84.731583	-70.142639	-0.052739	2.541534	0.000000	-4.305881	0.000000	0.000000	0.000000	0.173363	0.163160	-1.827345	0.000000	0.000000	4.000000	3.000000	0.000000
21797.175871	0.283605	0.535694	0.101940	84.731583	-70.142639	-0.052739	2.541534	0.000000	-4.305881	0.000000	0.000000	0.000000	0.173363	0.163160	-1.827345	0.000000	0.000000	4.000000	3.000000	0.000000
21797.179204	0.283605	0.535694	0.101940	84.731583	-70.142639	-0.052739	2.541534	0.000000	-4.305881	0.000000	0.000000	0.000000	0.173363	0.163160	-1.827345	0.000000	0.000000	4.000000	3.000000	0.000000
21797.182538	0.283748	0.536221	0.095764	84.576393	-69.567589	0.198960	2.427075	0.000000	-4.371419	0.000000	0.000000	0.000000	0.042657	0.157958	-1.852948	0.000000	0.000000	4.000000	3.000000	0.000000
21797.185871	0.283748	0.536221	0.095764	84.576393	-69.567589	0.198960	2.427075	0.000000	-4.371419	0.000000	0.000000	0.000000	0.042657	0.157958	-1.852948	0.000000	0.000000	4.000000	3.000000	0.000000
21797.189204	0.283748	0.536221	0.095764	84.576393	-69.567589	0.198960	2.427075	0.000000	-4.371419	0.000000	0.000000	0.000000	0.042657	0.157958	-1.852948	0.000000	0.000000	4.000000	3.000000	0.000000
21797.192538	0.283699	0.536746	0.089393	84.559792	-70.179703	-0.324646	2.310848	0.000000	-4.433958	0.000000	0.000000	0.000000	-0.014684	0.157666	-1.911152	0.000000	0.000000	4.000000	3.000000	0.000000
21797.195871	0.283699	0.536746	0.089393	84.559792	-70.179703	-0.324646	2.310848	0.000000	-4.433958	0.000000	0.000000	0.000000	-0.014684	0.157666	-1.911152	0.000000	0.000000	4.000000	3.000000	0.000000
21797.199204	0.283699	0.536746	0.089393	84.559792	-70.179703	-0.324646	2.310848	0.000000	-4.433958	0.000000	0.000000	0.000000	-0.014684	0.157666	-1.911152	0.000000	0.000000	4.000000	3.000000	0.000000
21797.202538	0.283329	0.537225	0.082962	84.638672	-71.813187	-1.413612	2.187852	0.000000	-4.495921	0.000000	0.000000	0.000000	-0.110791	0.143505	-1.929316	0.000000	0.000000	4.000000	3.000000	0.000000
21797.205871	0.283329	0.537225	0.082962	84.638672	-71.813187	-1.413612	2.187852	0.000000	-4.495921	0.000000	0.000000	0.000000	-0.110791	0.143505	-1.929316	0.000000	0.000000	4.000000	3.000000	0.000000
21797.209204	0.283329	0.537225	0.082962	84.638672	-71.813187	-1.413612	2.187852	0.000000	-4.495921	0.000000	0.000000	0.000000	-0.110791	0.143505	-1.929316	0.000000	0.000000	4.000000	3.000000	0.000000
21797.212538	0.282822	0.537645	0.076440	84.719101	-74.070389	-3.156216	2.061408	0.000000	-4.555282	0.000000	0.000000	0.000000	-0.152296	0.126167	-1.956794	0.000000	0.000000	4.000000	3.000000	0.000000
21797.215871	0.282822	0.537645	0.076440	84.719101	-74.070389	-3.156216	2.061408	0.000000	-4.555282	0.000000	0.000000	0.000000	-0.152296	0.126167	-1.956794	0.000000	0.000000	4.000000	3.000000	0.000000
21797.219204	0.282822	0.537645	0.076440	84.719101	-74.070389	-3.156216	2.061408	0.000000	-4.555282	0.000000	0.000000	0.000000	-0.152296	0.126167	-1.956794	0.000000	0.000000	4.000000	3.000000	0.000000
21797.222538	0.282179	0.538139	0.069953	84.736267	-76.193115	-5.128108	1.928750	0.000000	-4.613017	0.000000	0.000000	0.000000	-0.192929	0.148238	-1.945973	0.000000	0.000000	4.000000	3.000000	0.000000
21797.225871	0.282179	0.538139	0.069953	84.736267	-76.193115	-5.128108	1.928750	0.000000	-4.613017	0.000000	0.000000	0.000000	-0.192929	0.148238	-1.945973	0.000000	0.000000	4.000000	3.000000	0.000000
21797.229204	0.282179	0.538139	0.069953	84.736267	-76.193115	-5.128108	1.928750	0.000000	-4.613017	0.000000	0.000000	0.000000	-0.192929	0.148238	-1.945973	0.000000	0.000000	4.000000	3.000000	0.000000
21797.232538	0.281186	0.538663	0.063693	84.737091	-76.676071	-5.787683	1.792314	0.000000	-4.667720	0.000000	0.000000	0.000000	-0.297810	0.157197	-1.878157	0.000000	0.000000	4.000000	3.000000	0.000000
21797.235871	0.281186	0.538663	0.063693	84.737091	-76.676071	-5.787683	1.792314	0.000000	-4.667720	0.000000	0.000000	0.000000	-0.297810	0.157197	-1.878157	0.000000	0.000000	4.000000	3.000000	0.000000
21797.239204	0.281186	0.538663	0.063693	84.737091	-76.676071	-5.787683	1.792314	0.000000	-4.667720	0.000000	0.000000	0.000000	-0.297810	0.157197	-1.878157	0.000000	0.000000	4.000000	3.000000	0.000000
21797.242538	0.279902	0.539225	0.057567	84.815186	-74.837204	-4.155461	1.658186	0.000000	-4.717035	0.000000	0.000000	0.000000	-0.385157	0.168404	-1.837723	0.000000	0.000000	4.000000	3.000000	0.000000
21797.245871	0.279902	0.539225	0.057567	84.815186	-74.837204	-4.155461	1.658186	0.000000	-4.717035	0.000000	0.000000	0.000000	-0.385157	0.168404	-1.837723	0.000000	0.000000	4.000000	3.000000	0.000000
21797.249204	0.279902	0.539225	0.057567	84.815186	-74.837204	-4.155461	1.658186	0.000000	-4.717035	0.000000	0.000000	0.000000	-0.385157	0.168404	-1.837723	0.000000	0.000000	4.000000	3.000000	0.000000
21797.252538	0.278211	0.539774	0.051519	84.943825	-70.667747	-0.177165	1.523834	0.000000	-4.762135	0.000000	0.000000	0.000000	-0.507212	0.164627	-1.814382	0.000000	0.000000	4.000000	3.000000	0.000000
21797.255871	0.278211	0.539774	0.051519	84.943825	-70.667747	-0.177165	1.523834	0.000000	-4.762135	0.000000	0.000000	0.000000	-0.507212	0.164627	-1.814382	0.000000	0.000000	4.000000	3.000000	0.000000
21797.259204	0.278211	0.539774	0.051519	84.943825	-70.667747	-0.177165	1.523834	0.000000	-4.762135	0.000000	0.000000	0.000000	-0.507212	0.164627	-1.814382	0.000000	0.000000	4.000000	3.000000	0.000000
21797.262538	0.276150	0.540223	0.045367	85.069458	-64.914139	5.410210	1.388583	0.000000	-4.803315	0.000000	0.000000	0.000000	-0.618455	0.134832	-1.845672	0.000000	0.000000	4.000000	3.000000	0.000000
21797.265871	0.276150	0.540223	0.045367	85.069458	-64.914139	5.410210	1.388583	0.000000	-4.803315	0.000000	0.000000	0.000000	-0.618455	0.134832	-1.845672	0.000000	0.000000	4.000000	3.000000	0.000000
21797.269204	0.276150	0.540223	0.045367	85.069458	-64.914139	5.410210	1.388583	0.000000	-4.803315	0.000000	0.000000	0.000000	-0.618455	0.134832	-1.845672	0.000000	0.000000	4.000000	3.000000	0.000000
21797.272538	0.273835	0.540634	0.039032	85.148567	-57.780094	12.382361	1.247034	0.000000	-4.841994	0.000000	0.000000	0.000000	-0.694299	0.123181	-1.900463	0.000000	0.000000	4.000000	3.000000	0.000000
21797.275871	0.273835	0.540634	0.039032	85.148567	-57.780094	12.382361	1.247034	0.000000	-4.841994	0.000000	0.000000	0.000000	-0.694299	0.123181	-1.900463	0.000000	0.000000	4.000000	3.000000	0.000000
21797.279204	0.273835	0.540634	0.039032	85.148567	-57.780094	12.382361	1.247034	0.000000	-4.841994	0.000000	0.000000	0.000000	-0.694299	0.123181	-1.900463	0.000000	0.000000	4.000000	3.000000	0.000000
21797.282538	0.271344	0.541025	0.032646	85.145294	-49.523972	20.480875	1.095391	0.000000	-4.878537	0.000000	0.000000	0.000000	-0.747528	0.117367	-1.915814	0.000000	0.000000	4.000000	3.000000	0.000000
21797.285871	0.271344	0.541025	0.032646	85.145294	-49.523972	20.480875	1.095391	0.000000	-4.878537	0.000000	0.000000	0.000000	-0.747528	0.117367	-1.915814	0.000000	0.000000	4.000000	3.000000	0.000000
21797.289204	0.271344	0.541025	0.032646	85.145294	-49.523972	20.480875	1.095391	0.000000	-4.878537	0.000000	0.000000	0.000000	-0.747528	0.117367	-1.915814	0.000000	0.000000	4.000000	3.000000	0.000000
21797.292538	0.268698	0.541455	0.026299	85.017326	-40.421577	29.441681	0.935804	0.000000	-4.911647	0.000000	0.000000	0.000000	-0.793603	0.128918	-1.904112	0.000000	0.000000	4.000000	3.000000	0.000000
21797.295871	0.268698	0.541455	0.026299	85.017326	-40.421577	29.441681	0.935804	0.000000	-4.911647	0.000000	0.000000	0.000000	-0.793603	0.128918	-1.904112	0.000000	0.000000	4.000000	3.000000	0.000000
21797.299204	0.268698	0.541455	0.026299	85.017326	-40.421577	29.441681	0.935804	0.000000	-4.911647	0.000000	0.000000	0.000000	-0.793603	0.128918	-1.904112	0.000000	0.000000	4.000000	3.000000	0.000000
21797.302538	0.265787	0.541986	0.020205	84.719025	-31.417917	38.310776	0.770156	0.000000	-4.940330	0.000000	0.000000	0.000000	-0.873532	0.159478	-1.828146	0.000000	0.000000	4.000000	3.000000	0.000000
21797.305871	0.265787	0.541986	0.020205	84.719025	-31.417917	38.310776	0.770156	0.000000	-4.940330	0.000000	0.000000	0.000000	-0.873532	0.159478	-1.828146	0.000000	0.000000	4.000000	3.000000	0.000000
21797.309204	0.265787	0.541986	0.020205	84.719025	-31.417917	38.310776	0.770156	0.000000	-4.940330	0.000000	0.000000	0.000000	-0.873532	0.159478	-1.828146	0.000000	0.000000	4.000000	3.000000	0.000000
21797.312538	0.262404	0.542604	0.014392	84.227623	-23.826391	45.724728	0.604887	0.000000	-4.963277	0.000000	0.000000	0.000000	-1.014788	0.185425	-1.743751	0.000000	0.000000	4.000000	3.000000	0.000000
21797.315871	0.262404	0.542604	0.014392	84.227623	-23.826391	45.724728	0.604887	0.000000	-4.963277	0.000000	0.000000	0.000000	-1.014788	0.185425	-1.743751	0.000000	0.000000	4.000000	3.000000	0.000000
21797.319204	0.262404	0.542604	0.014392	84.227623	-23.826391	45.724728	0.604887	0.000000	-4.963277	0.000000	0.000000	0.000000	-1.014788	0.185425	-1.743751	0.000000	0.000000	4.000000	3.000000	0.000000
21797.322538	0.258532	0.543240	0.008838	83.615860	-18.005720	51.363110	0.441373	0.000000	-4.980481	0.000000	0.000000	0.000000	-1.161613	0.190827	-1.666196	0.000000	0.000000	4.000000	3.000000	0.000000
21797.325871	0.258532	0.543240	0.008838	83.615860	-18.005720	51.363110	0.441373	0.000000	-4.980481	0.000000	0.000000	0.000000	-1.161613	0.190827	-1.666196	0.000000	0.000000	4.000000	3.000000	0.000000
21797.329204	0.258532	0.543240	0.008838	83.615860	-18.005720	51.363110	0.441373	0.000000	-4.980481	0.000000	0.000000	0.000000	-1.161613	0.190827	-1.666196	0.000000	0.000000	4.000000	3.000000	0.000000
21797.332538	0.254215	0.543879	0.003426	83.004089	-13.308640	55.968376	0.278323	0.000000	-4.992248	0.000000	0.000000	0.000000	-1.294942	0.191672	-1.623834	0.000000	0.000000	4.000000	3.000000	0.000000
21797.335871	0.254215	0.543879	0.003426	83.004089	-13.308640	55.968376	0.278323	0.000000	-4.992248	0.000000	0.000000	0.000000	-1.294942	0.191672	-1.623834	0.000000	0.000000	4.000000	3.000000	0.000000
21797.339204	0.254215	0.543879	0.003426	83.004089	-13.308640	55.968376	0.278323	0.000000	-4.992248	0.000000	0.000000	0.000000	-1.294942	0.191672	-1.623834	0.000000	0.000000	4.000000	3.000000	0.000000
21797.342538	0.249541	0.544455	-0.001932	82.467606	-9.118747	60.221069	0.111036	0.000000	-4.998767	0.000000	0.000000	0.000000	-1.402216	0.172560	-1.607368	0.000000	0.000000	4.000000	3.000000	0.000000
21797.345871	0.249541	0.544455	-0.001932	82.467606	-9.118747	60.221069	0.111036	0.000000	-4.998767	0.000000	0.000000	0.000000	-1.402216	0.172560	-1.607368	0.000000	0.000000	4.000000	3.000000	0.000000
21797.349204	0.249541	0.544455	-0.001932	82.467606	-9.118747	60.221069	0.111036	0.000000	-4.998767	0.000000	0.000000	0.000000	-1.402216	0.172560	-1.607368	0.000000	0.000000	4.000000	3.000000	0.000000
21797.352538	0.244627	0.544930	-0.007154	81.983444	-5.418868	64.109535	-0.064604	0.000000	-4.999583	0.000000	0.000000	0.000000	-1.474239	0.142515	-1.566563	0.000000	0.000000	4.000000	3.000000	0.000000
21797.355871	0.244627	0.544930	-0.007154	81.983444	-5.418868	64.109535	-0.064604	0.000000	-4.999583	0.000000	0.000000	0.000000	-1.474239	0.142515	-1.566563	0.000000	0.000000	4.000000	3.000000	0.000000
21797.359204	0.244627	0.544930	-0.007154	81.983444	-5.418868	64.109535	-0.064604	0.000000	-4.999583	0.000000	0.000000	0.000000	-1.474239	0.142515	-1.566563	0.000000	0.000000	4.000000	3.000000	0.000000
21797.362538	0.239553	0.545352	-0.012270	81.504974	-2.240231	67.534805	-0.247031	0.000000	-4.993894	0.000000	0.000000	0.000000	-1.522223	0.126673	-1.534729	0.000000	0.000000	4.000000	3.000000	0.000000
21797.365871	0.239553	0.545352	-0.012270	81.504974	-2.240231	67.534805	-0.247031	0.000000	-4.993894	0.000000	0.000000	0.000000	-1.522223	0.126673	-1.534729	0.000000	0.000000	4.000000	3.000000	0.000000
21797.369204	0.239553	0.545352	-0.012270	81.504974	-2.240231	67.534805	-0.247031	0.000000	-4.993894	0.000000	0.000000	0.000000	-1.522223	0.126673	-1.534729	0.000000	0.000000	4.000000	3.000000	0.000000
21797.372538	0.234365	0.545724	-0.017114	80.988274	0.453271	70.485252	-0.437928	0.000000	-4.980785	0.000000	0.000000	0.000000	-1.556531	0.111714	-1.453117	0.000000	0.000000	4.000000	3.000000	0.000000
21797.375871	0.234365	0.545724	-0.017114	80.988274	0.453271	70.485252	-0.437928	0.000000	-4.980785	0.000000	0.000000	0.000000	-1.556531	0.111714	-1.453117	0.000000	0.000000	4.000000	3.000000	0.000000
21797.379204	0.234365	0.545724	-0.017114	80.988274	0.453271	70.485252	-0.437928	0.000000	-4.980785	0.000000	0.000000	0.000000	-1.556531	0.111714	-1.453117	0.000000	0.000000	4.000000	3.000000	0.000000
21797.382538	0.229027	0.546078	-0.021671	80.388817	2.731638	73.010986	-0.631734	0.000000	-4.959930	0.000000	0.000000	0.000000	-1.601464	0.106082	-1.367291	0.000000	0.000000	4.000000	3.000000	0.000000
21797.385871	0.229027	0.546078	-0.021671	80.388817	2.731638	73.010986	-0.631734	0.000000	-4.959930	0.000000	0.000000	0.000000	-1.601464	0.106082	-1.367291	0.000000	0.000000	4.000000	3.000000	0.000000
21797.389204	0.229027	0.546078	-0.021671	80.388817	2.731638	73.010986	-0.631734	0.000000	-4.959930	0.000000	0.000000	0.000000	-1.601464	0.106082	-1.367291	0.000000	0.000000	4.000000	3.000000	0.000000
21797.392538	0.223441	0.546450	-0.025852	79.736031	4.711615	75.284103	-0.828201	0.000000	-4.930931	0.000000	0.000000	0.000000	-1.675637	0.111557	-1.254209	0.000000	0.000000	4.000000	3.000000	0.000000
21797.395871	0.223441	0.546450	-0.025852	79.736031	4.711615	75.284103	-0.828201	0.000000	-4.930931	0.000000	0.000000	0.000000	-1.675637	0.111557	-1.254209	0.000000	0.000000	4.000000	3.000000	0.000000
21797.399204	0.223441	0.546450	-0.025852	79.736031	4.711615	75.284103	-0.828201	0.000000	-4.930931	0.000000	0.000000	0.000000	-1.675637	0.111557	-1.254209	0.000000	0.000000	4.000000	3.000000	0.000000
21797.402538	0.217553	0.546791	-0.029694	79.055153	6.384473	77.270874	-1.024906	0.000000	-4.893829	0.000000	0.000000	0.000000	-1.766325	0.102516	-1.152470	0.000000	0.000000	4.000000	3.000000	0.000000
21797.405871	0.217553	0.546791	-0.029694	79.055153	6.384473	77.270874	-1.024906	0.000000	-4.893829	0.000000	0.000000	0.000000	-1.766325	0.102516	-1.152470	0.000000	0.000000	4.000000	3.000000	0.000000
21797.409204	0.217553	0.546791	-0.029694	79.055153	6.384473	77.270874	-1.024906	0.000000	-4.893829	0.000000	0.000000	0.000000	-1.766325	0.102516	-1.152470	0.000000	0.000000	4.000000	3.000000	0.000000
21797.412538	0.211394	0.547106	-0.033219	78.368835	7.742312	78.173828	-1.224523	0.000000	-4.847736	0.000000	0.000000	0.000000	-1.847814	0.094430	-1.057609	0.000000	0.000000	4.000000	3.000000	0.000000
21797.415871	0.211394	0.547106	-0.033219	78.368835	7.742312	78.173828	-1.224523	0.000000	-4.847736	0.000000	0.000000	0.000000	-1.847814	0.094430	-1.057609	0.000000	0.000000	4.000000	3.000000	0.000000
21797.419204	0.211394	0.547106	-0.033219	78.368835	7.742312	78.173828	-1.224523	0.000000	-4.847736	0.000000	0.000000	0.000000	-1.847814	0.094430	-1.057609	0.000000	0.000000	4.000000	3.000000	0.000000
21797.422538	0.205061	0.547406	-0.036510	77.701912	9.016706	78.230278	-1.428877	0.000000	-4.791483	0.000000	0.000000	0.000000	-1.899848	0.089921	-0.987433	0.000000	0.000000	4.000000	3.000000	0.000000
21797.425871	0.205061	0.547406	-0.036510	77.701912	9.016706	78.230278	-1.428877	0.000000	-4.791483	0.000000	0.000000	0.000000	-1.899848	0.089921	-0.987433	0.000000	0.000000	4.000000	3.000000	0.000000
21797.429204	0.205061	0.547406	-0.036510	77.701912	9.016706	78.230278	-1.428877	0.000000	-4.791483	0.000000	0.000000	0.000000	-1.899848	0.089921	-0.987433	0.000000	0.000000	4.000000	3.000000	0.000000
21797.432538	0.198623	0.547634	-0.039497	77.080513	10.654108	79.060768	-1.641297	0.000000	-4.722938	0.000000	0.000000	0.000000	-1.931528	0.068349	-0.895982	0.000000	0.000000	4.000000	3.000000	0.000000
21797.435871	0.198623	0.547634	-0.039497	77.080513	10.654108	79.060768	-1.641297	0.000000	-4.722938	0.000000	0.000000	0.000000	-1.931528	0.068349	-0.895982	0.000000	0.000000	4.000000	3.000000	0.000000
21797.439204	0.198623	0.547634	-0.039497	77.080513	10.654108	79.060768	-1.641297	0.000000	-4.722938	0.000000	0.000000	0.000000	-1.931528	0.068349	-0.895982	0.000000	0.000000	4.000000	3.000000	0.000000
21797.442538	0.192210	0.547862	-0.042163	76.485611	12.502177	80.307144	-1.858899	0.000000	-4.641605	0.000000	0.000000	0.000000	-1.923727	0.068524	-0.799758	0.000000	0.000000	4.000000	3.000000	0.000000
21797.445871	0.192210	0.547862	-0.042163	76.485611	12.502177	80.307144	-1.858899	0.000000	-4.641605	0.000000	0.000000	0.000000	-1.923727	0.068524	-0.799758	0.000000	0.000000	4.000000	3.000000	0.000000
21797.449204	0.192210	0.547862	-0.042163	76.485611	12.502177	80.307144	-1.858899	0.000000	-4.641605	0.000000	0.000000	0.000000	-1.923727	0.068524	-0.799758	0.000000	0.000000	4.000000	3.000000	0.000000
21797.452538	0.185836	0.548113	-0.044422	75.904762	14.371526	81.426605	-2.079191	0.000000	-4.547193	0.000000	0.000000	0.000000	-1.912305	0.075204	-0.677711	0.000000	0.000000	4.000000	3.000000	0.000000
21797.455871	0.185836	0.548113	-0.044422	75.904762	14.371526	81.426605	-2.079191	0.000000	-4.547193	0.000000	0.000000	0.000000	-1.912305	0.075204	-0.677711	0.000000	0.000000	4.000000	3.000000	0.000000
21797.459204	0.185836	0.548113	-0.044422	75.904762	14.371526	81.426605	-2.079191	0.000000	-4.547193	0.000000	0.000000	0.000000	-1.912305	0.075204	-0.677711	0.000000	0.000000	4.000000	3.000000	0.000000
21797.462538	0.179376	0.548391	-0.046222	75.322121	16.202658	82.530075	-2.221096	0.000000	-4.291796	0.000000	0.000000	0.000000	-1.937876	0.083509	-0.540070	0.000000	0.000000	4.000000	3.000000	0.000000
21797.465871	0.179376	0.548391	-0.046222	75.322121	16.202658	82.530075	-2.221096	0.000000	-4.291796	0.000000	0.000000	0.000000	-1.937876	0.083509	-0.540070	0.000000	0.000000	4.000000	3.000000	0.000000
21797.469204	0.179376	0.548391	-0.046222	75.322121	16.202658	82.530075	-2.221096	0.000000	-4.291796	0.000000	0.000000	0.000000	-1.937876	0.083509	-0.540070	0.000000	0.000000	4.000000	3.000000	0.000000
21797.472538	0.172712	0.548728	-0.047455	74.736206	17.806038	83.308334	-2.311108	0.000000	-3.968817	0.000000	0.000000	0.000000	-1.999179	0.100913	-0.369748	0.000000	0.000000	4.000000	3.000000	0.000000
21797.475871	0.172712	0.548728	-0.047455	74.736206	17.806038	83.308334	-2.311108	0.000000	-3.968817	0.000000	0.000000	0.000000	-1.999179	0.100913	-0.369748	0.000000	0.000000	4.000000	3.000000	0.000000
21797.479204	0.172712	0.548728	-0.047455	74.736206	17.806038	83.308334	-2.311108	0.000000	-3.968817	0.000000	0.000000	0.000000	-1.999179	0.100913	-0.369748	0.000000	0.000000	4.000000	3.000000	0.000000
21797.482538	0.165768	0.549076	-0.048236	74.137337	19.149843	83.861008	-2.372733	0.000000	-3.635620	0.000000	0.000000	0.000000	-2.083264	0.104598	-0.234386	0.000000	0.000000	4.000000	3.000000	0.000000
21797.485871	0.165768	0.549076	-0.048236	74.137337	19.149843	83.861008	-2.372733	0.000000	-3.635620	0.000000	0.000000	0.000000	-2.083264	0.104598	-0.234386	0.000000	0.000000	4.000000	3.000000	0.000000
21797.489204	0.165768	0.549076	-0.048236	74.137337	19.149843	83.861008	-2.372733	0.000000	-3.635620	0.000000	0.000000	0.000000	-2.083264	0.104598	-0.234386	0.000000	0.000000	4.000000	3.000000	0.000000
21797.492538	0.158585	0.549459	-0.048509	73.540665	20.319359	84.262871	-2.411797	0.000000	-3.288409	0.000000	0.000000	0.000000	-2.155070	0.114927	-0.081978	0.000000	0.000000	4.000000	3.000000	0.000000
21797.495871	0.158585	0.549459	-0.048509	73.540665	20.319359	84.262871	-2.411797	0.000000	-3.288409	0.000000	0.000000	0.000000	-2.155070	0.114927	-0.081978	0.000000	0.000000	4.000000	3.000000	0.000000
21797.499204	0.158585	0.549459	-0.048509	73.540665	20.319359	84.262871	-2.411797	0.000000	-3.288409	0.000000	0.000000	0.000000	-2.155070	0.114927	-0.081978	0.000000	0.000000	4.000000	3.000000	0.000000
21797.502538	0.151293	0.549839	-0.048428	72.954407	21.470093	84.433136	-2.425460	0.000000	-2.929231	0.000000	0.000000	0.000000	-2.187588	0.114041	0.024468	0.000000	0.000000	4.000000	3.000000	0.000000
21797.505871	0.151293	0.549839	-0.048428	72.954407	21.470093	84.433136	-2.425460	0.000000	-2.929231	0.000000	0.000000	0.000000	-2.187588	0.114041	0.024468	0.000000	0.000000	4.000000	3.000000	0.000000
21797.509204	0.151293	0.549839	-0.048428	72.954407	21.470093	84.433136	-2.425460	0.000000	-2.929231	0.000000	0.000000	0.000000	-2.187588	0.114041	0.024468	0.000000	0.000000	4.000000	3.000000	0.000000
21797.512538	0.144066	0.550279	-0.047959	72.457787	22.760828	84.751938	-2.421382	0.000000	-2.564633	0.000000	0.000000	0.000000	-2.168034	0.131848	0.140680	0.000000	0.000000	4.000000	3.000000	0.000000
21797.515871	0.144066	0.550279	-0.047959	72.457787	22.760828	84.751938	-2.421382	0.000000	-2.564633	0.000000	0.000000	0.000000	-2.168034	0.131848	0.140680	0.000000	0.000000	4.000000	3.000000	0.000000
21797.519204	0.144066	0.550279	-0.047959	72.457787	22.760828	84.751938	-2.421382	0.000000	-2.564633	0.000000	0.000000	0.000000	-2.168034	0.131848	0.140680	0.000000	0.000000	4.000000	3.000000	0.000000
21797.522538	0.136914	0.550676	-0.047203	72.314461	24.444212	85.534348	-2.397935	0.000000	-2.203294	0.000000	0.000000	0.000000	-2.145456	0.119082	0.226662	0.000000	0.000000	4.000000	3.000000	0.000000
21797.525871	0.136914	0.550676	-0.047203	72.314461	24.444212	85.534348	-2.397935	0.000000	-2.203294	0.000000	0.000000	0.000000	-2.145456	0.119082	0.226662	0.000000	0.000000	4.000000	3.000000	0.000000
21797.529204	0.136914	0.550676	-0.047203	72.314461	24.444212	85.534348	-2.397935	0.000000	-2.203294	0.000000	0.000000	0.000000	-2.145456	0.119082	0.226662	0.000000	0.000000	4.000000	3.000000	0.000000
21797.532538	0.129659	0.551043	-0.046061	72.420052	26.611795	87.094612	-2.360158	0.000000	-1.845719	0.000000	0.000000	0.000000	-2.176709	0.110093	0.342707	0.000000	0.000000	4.000000	3.000000	0.000000
21797.535871	0.129659	0.551043	-0.046061	72.420052	26.611795	87.094612	-2.360158	0.000000	-1.845719	0.000000	0.000000	0.000000	-2.176709	0.110093	0.342707	0.000000	0.000000	4.000000	3.000000	0.000000
21797.539204	0.129659	0.551043	-0.046061	72.420052	26.611795	87.094612	-2.360158	0.000000	-1.845719	0.000000	0.000000	0.000000	-2.176709	0.110093	0.342707	0.000000	0.000000	4.000000	3.000000	0.000000
21797.542538	0.122273	0.551345	-0.044480	72.578949	29.125406	89.053932	-2.303041	0.000000	-1.482934	0.000000	0.000000	0.000000	-2.215698	0.090690	0.474165	0.000000	0.000000	4.000000	3.000000	0.000000
21797.545871	0.122273	0.551345	-0.044480	72.578949	29.125406	89.053932	-2.303041	0.000000	-1.482934	0.000000	0.000000	0.000000	-2.215698	0.090690	0.474165	0.000000	0.000000	4.000000	3.000000	0.000000
21797.549204	0.122273	0.551345	-0.044480	72.578949	29.125406	89.053932	-2.303041	0.000000	-1.482934	0.000000	0.000000	0.000000	-2.215698	0.090690	0.474165	0.000000	0.000000	4.000000	3.000000	0.000000
21797.552538	0.114733	0.551627	-0.042385	72.707771	31.910692	90.933426	-2.224013	0.000000	-1.113651	0.000000	0.000000	0.000000	-2.261955	0.084645	0.628535	0.000000	0.000000	4.000000	3.000000	0.000000
21797.555871	0.114733	0.551627	-0.042385	72.707771	31.910692	90.933426	-2.224013	0.000000	-1.113651	0.000000	0.000000	0.000000	-2.261955	0.084645	0.628535	0.000000	0.000000	4.000000	3.000000	0.000000
21797.559204	0.114733	0.551627	-0.042385	72.707771	31.910692	90.933426	-2.224013	0.000000	-1.113651	0.000000	0.000000	0.000000	-2.261955	0.084645	0.628535	0.000000	0.000000	4.000000	3.000000	0.000000
21797.562538	0.107101	0.551832	-0.039910	72.806976	35.005424	92.773125	-2.119257	0.000000	-0.736658	0.000000	0.000000	0.000000	-2.289749	0.061316	0.742582	0.000000	0.000000	4.000000	3.000000	0.000000
21797.565871	0.107101	0.551832	-0.039910	72.806976	35.005424	92.773125	-2.119257	0.000000	-0.736658	0.000000	0.000000	0.000000	-2.289749	0.061316	0.742582	0.000000	0.000000	4.000000	3.000000	0.000000
21797.569204	0.107101	0.551832	-0.039910	72.806976	35.005424	92.773125	-2.119257	0.000000	-0.736658	0.000000	0.000000	0.000000	-2.289749	0.061316	0.742582	0.000000	0.000000	4.000000	3.000000	0.000000
21797.572538	0.099428	0.551958	-0.037077	72.858582	38.611946	95.361008	-1.995493	0.000000	-0.355033	0.000000	0.000000	0.000000	-2.301698	0.037904	0.849717	0.000000	0.000000	4.000000	3.000000	0.000000
21797.575871	0.099428	0.551958	-0.037077	72.858582	38.611946	95.361008	-1.995493	0.000000	-0.355033	0.000000	0.000000	0.000000	-2.301698	0.037904	0.849717	0.000000	0.000000	4.000000	3.000000	0.000000
21797.579204	0.099428	0.551958	-0.037077	72.858582	38.611946	95.361008	-1.995493	0.000000	-0.355033	0.000000	0.000000	0.000000	-2.301698	0.037904	0.849717	0.000000	0.000000	4.000000	3.000000	0.000000
21797.582538	0.091886	0.552012	-0.033956	72.825211	42.721088	98.935509	-1.853874	0.000000	0.028583	0.000000	0.000000	0.000000	-2.262784	0.016164	0.936422	0.000000	0.000000	4.000000	3.000000	0.000000
21797.585871	0.091886	0.552012	-0.033956	72.825211	42.721088	98.935509	-1.853874	0.000000	0.028583	0.000000	0.000000	0.000000	-2.262784	0.016164	0.936422	0.000000	0.000000	4.000000	3.000000	0.000000
21797.589204	0.091886	0.552012	-0.033956	72.825211	42.721088	98.935509	-1.853874	0.000000	0.028583	0.000000	0.000000	0.000000	-2.262784	0.016164	0.936422	0.000000	0.000000	4.000000	3.000000	0.000000
21797.592538	0.084464	0.552017	-0.030477	72.644424	47.009033	102.588982	-1.697804	0.000000	0.405713	0.000000	0.000000	0.000000	-2.226525	0.001427	1.043617	0.000000	0.000000	4.000000	3.000000	0.000000
21797.595871	0.084464	0.552017	-0.030477	72.644424	47.009033	102.588982	-1.697804	0.000000	0.405713	0.000000	0.000000	0.000000	-2.226525	0.001427	1.043617	0.000000	0.000000	4.000000	3.000000	0.000000
21797.599204	0.084464	0.552017	-0.030477	72.644424	47.009033	102.588982	-1.697804	0.000000	0.405713	0.000000	0.000000	0.000000	-2.226525	0.001427	1.043617	0.000000	0.000000	4.000000	3.000000	0.000000
21797.602538	0.077176	0.551976	-0.026665	72.384850	51.049324	105.353439	-1.523867	0.000000	0.776801	0.000000	0.000000	0.000000	-2.186397	-0.012253	1.143700	0.000000	0.000000	4.000000	3.000000	0.000000
21797.605871	0.077176	0.551976	-0.026665	72.384850	51.049324	105.353439	-1.523867	0.000000	0.776801	0.000000	0.000000	0.000000	-2.186397	-0.012253	1.143700	0.000000	0.000000	4.000000	3.000000	0.000000
21797.609204	0.077176	0.551976	-0.026665	72.384850	51.049324	105.353439	-1.523867	0.000000	0.776801	0.000000	0.000000	0.000000	-2.186397	-0.012253	1.143700	0.000000	0.000000	4.000000	3.000000	0.000000
21797.612538	0.069960	0.551861	-0.022500	72.159943	54.804504	107.343636	-1.333251	0.000000	1.141200	0.000000	0.000000	0.000000	-2.164669	-0.034520	1.249562	0.000000	0.000000	4.000000	3.000000	0.000000
21797.615871	0.069960	0.551861	-0.022500	72.159943	54.804504	107.343636	-1.333251	0.000000	1.141200	0.000000	0.000000	0.000000	-2.164669	-0.034520	1.249562	0.000000	0.000000	4.000000	3.000000	0.000000
21797.619204	0.069960	0.551861	-0.022500	72.159943	54.804504	107.343636	-1.333251	0.000000	1.141200	0.000000	0.000000	0.000000	-2.164669	-0.034520	1.249562	0.000000	0.000000	4.000000	3.000000	0.000000
21797.622538	0.062926	0.551699	-0.017959	71.983139	58.392059	109.519844	-1.124991	0.000000	1.501979	0.000000	0.000000	0.000000	-2.110356	-0.048642	1.362326	0.000000	0.000000	4.000000	3.000000	0.000000
21797.625871	0.062926	0.551699	-0.017959	71.983139	58.392059	109.519844	-1.124991	0.000000	1.501979	0.000000	0.000000	0.000000	-2.110356	-0.048642	1.362326	0.000000	0.000000	4.000000	3.000000	0.000000
21797.629204	0.062926	0.551699	-0.017959	71.983139	58.392059	109.519844	-1.124991	0.000000	1.501979	0.000000	0.000000	0.000000	-2.110356	-0.048642	1.362326	0.000000	0.000000	4.000000	3.000000	0.000000
21797.632538	0.056221	0.551531	-0.013065	71.852806	61.815071	112.096878	-0.897936	0.000000	1.853704	0.000000	0.000000	0.000000	-2.011511	-0.050230	1.468203	0.000000	0.000000	4.000000	3.000000	0.000000
21797.635871	0.056221	0.551531	-0.013065	71.852806	61.815071	112.096878	-0.897936	0.000000	1.853704	0.000000	0.000000	0.000000	-2.011511	-0.050230	1.468203	0.000000	0.000000	4.000000	3.000000	0.000000
21797.639204	0.056221	0.551531	-0.013065	71.852806	61.815071	112.096878	-0.897936	0.000000	1.853704	0.000000	0.000000	0.000000	-2.011511	-0.050230	1.468203	0.000000	0.000000	4.000000	3.000000	0.000000
21797.642538	0.049971	0.551394	-0.007739	71.758537	65.158867	114.598839	-0.653236	0.000000	2.188956	0.000000	0.000000	0.000000	-1.874957	-0.041145	1.597767	0.000000	0.000000	4.000000	3.000000	0.000000
21797.645871	0.049971	0.551394	-0.007739	71.758537	65.158867	114.598839	-0.653236	0.000000	2.188956	0.000000	0.000000	0.000000	-1.874957	-0.041145	1.597767	0.000000	0.000000	4.000000	3.000000	0.000000
21797.649204	0.049971	0.551394	-0.007739	71.758537	65.158867	114.598839	-0.653236	0.000000	2.188956	0.000000	0.000000	0.000000	-1.874957	-0.041145	1.597767	0.000000	0.000000	4.000000	3.000000	0.000000
21797.652538	0.044227	0.551279	-0.002036	71.707611	68.592606	116.892784	-0.386941	0.000000	2.501449	0.000000	0.000000	0.000000	-1.723070	-0.034460	1.710924	0.000000	0.000000	4.000000	3.000000	0.000000
21797.655871	0.044227	0.551279	-0.002036	71.707611	68.592606	116.892784	-0.386941	0.000000	2.501449	0.000000	0.000000	0.000000	-1.723070	-0.034460	1.710924	0.000000	0.000000	4.000000	3.000000	0.000000
21797.659204	0.044227	0.551279	-0.002036	71.707611	68.592606	116.892784	-0.386941	0.000000	2.501449	0.000000	0.000000	0.000000	-1.723070	-0.034460	1.710924	0.000000	0.000000	4.000000	3.000000	0.000000
21797.662538	0.039024	0.551205	0.003922	71.708267	72.297531	119.603470	-0.101787	0.000000	2.788628	0.000000	0.000000	0.000000	-1.561058	-0.022397	1.787334	0.000000	0.000000	4.000000	3.000000	0.000000
21797.665871	0.039024	0.551205	0.003922	71.708267	72.297531	119.603470	-0.101787	0.000000	2.788628	0.000000	0.000000	0.000000	-1.561058	-0.022397	1.787334	0.000000	0.000000	4.000000	3.000000	0.000000
21797.669204	0.039024	0.551205	0.003922	71.708267	72.297531	119.603470	-0.101787	0.000000	2.788628	0.000000	0.000000	0.000000	-1.561058	-0.022397	1.787334	0.000000	0.000000	4.000000	3.000000	0.000000
21797.672538	0.034300	0.551098	0.010083	71.668625	76.211899	123.138283	0.196102	0.000000	3.048804	0.000000	0.000000	0.000000	-1.417179	-0.032016	1.848182	0.000000	0.000000	4.000000	3.000000	0.000000
21797.675871	0.034300	0.551098	0.010083	71.668625	76.211899	123.138283	0.196102	0.000000	3.048804	0.000000	0.000000	0.000000	-1.417179	-0.032016	1.848182	0.000000	0.000000	4.000000	3.000000	0.000000
21797.679204	0.034300	0.551098	0.010083	71.668625	76.211899	123.138283	0.196102	0.000000	3.048804	0.000000	0.000000	0.000000	-1.417179	-0.032016	1.848182	0.000000	0.000000	4.000000	3.000000	0.000000
21797.682538	0.029983	0.551031	0.016514	71.636833	80.092529	126.205505	0.504132	0.000000	3.285000	0.000000	0.000000	0.000000	-1.295240	-0.020150	1.929380	0.000000	0.000000	4.000000	3.000000	0.000000
21797.685871	0.029983	0.551031	0.016514	71.636833	80.092529	126.205505	0.504132	0.000000	3.285000	0.000000	0.000000	0.000000	-1.295240	-0.020150	1.929380	0.000000	0.000000	4.000000	3.000000	0.000000
21797.689204	0.029983	0.551031	0.016514	71.636833	80.092529	126.205505	0.504132	0.000000	3.285000	0.000000	0.000000	0.000000	-1.295240	-0.020150	1.929380	0.000000	0.000000	4.000000	3.000000	0.000000
21797.692538	0.026124	0.551000	0.023156	71.655914	83.885925	128.589371	0.825695	0.000000	3.500874	0.000000	0.000000	0.000000	-1.157516	-0.009135	1.992778	0.000000	0.000000	4.000000	3.000000	0.000000
21797.695871	0.026124	0.551000	0.023156	71.655914	83.885925	128.589371	0.825695	0.000000	3.500874	0.000000	0.000000	0.000000	-1.157516	-0.009135	1.992778	0.000000	0.000000	4.000000	3.000000	0.000000
21797.699204	0.026124	0.551000	0.023156	71.655914	83.885925	128.589371	0.825695	0.000000	3.500874	0.000000	0.000000	0.000000	-1.157516	-0.009135	1.992778	0.000000	0.000000	4.000000	3.000000	0.000000
21797.702538	0.022738	0.550935	0.029946	71.690781	87.596504	131.185089	1.157825	0.000000	3.693793	0.000000	0.000000	0.000000	-1.015953	-0.019645	2.036892	0.000000	0.000000	4.000000	3.000000	0.000000
21797.705871	0.022738	0.550935	0.029946	71.690781	87.596504	131.185089	1.157825	0.000000	3.693793	0.000000	0.000000	0.000000	-1.015953	-0.019645	2.036892	0.000000	0.000000	4.000000	3.000000	0.000000
21797.709204	0.022738	0.550935	0.029946	71.690781	87.596504	131.185089	1.157825	0.000000	3.693793	0.000000	0.000000	0.000000	-1.015953	-0.019645	2.036892	0.000000	0.000000	4.000000	3.000000	0.000000
21797.712538	0.019798	0.550882	0.036946	71.720901	91.178185	134.138672	1.497307	0.000000	3.863118	0.000000	0.000000	0.000000	-0.881983	-0.015740	2.099834	0.000000	0.000000	4.000000	3.000000	0.000000
21797.715871	0.019798	0.550882	0.036946	71.720901	91.178185	134.138672	1.497307	0.000000	3.863118	0.000000	0.000000	0.000000	-0.881983	-0.015740	2.099834	0.000000	0.000000	4.000000	3.000000	0.000000
21797.719204	0.019798	0.550882	0.036946	71.720901	91.178185	134.138672	1.497307	0.000000	3.863118	0.000000	0.000000	0.000000	-0.881983	-0.015740	2.099834	0.000000	0.000000	4.000000	3.000000	0.000000
21797.722538	0.017370	0.550857	0.044175	71.733261	94.569397	136.773071	1.847279	0.000000	4.010116	0.000000	0.000000	0.000000	-0.728208	-0.007494	2.168736	0.000000	0.000000	4.000000	3.000000	0.000000
21797.725871	0.017370	0.550857	0.044175	71.733261	94.569397	136.773071	1.847279	0.000000	4.010116	0.000000	0.000000	0.000000	-0.728208	-0.007494	2.168736	0.000000	0.000000	4.000000	3.000000	0.000000
21797.729204	0.017370	0.550857	0.044175	71.733261	94.569397	136.773071	1.847279	0.000000	4.010116	0.000000	0.000000	0.000000	-0.728208	-0.007494	2.168736	0.000000	0.000000	4.000000	3.000000	0.000000
21797.732538	0.015547	0.550842	0.051553	71.727676	97.884529	139.257599	2.208735	0.000000	4.131484	0.000000	0.000000	0.000000	-0.547056	-0.004506	2.213347	0.000000	0.000000	4.000000	3.000000	0.000000
21797.735871	0.015547	0.550842	0.051553	71.727676	97.884529	139.257599	2.208735	0.000000	4.131484	0.000000	0.000000	0.000000	-0.547056	-0.004506	2.213347	0.000000	0.000000	4.000000	3.000000	0.000000
21797.739204	0.015547	0.550842	0.051553	71.727676	97.884529	139.257599	2.208735	0.000000	4.131484	0.000000	0.000000	0.000000	-0.547056	-0.004506	2.213347	0.000000	0.000000	4.000000	3.000000	0.000000
21797.742538	0.014230	0.550867	0.059017	71.732918	101.111565	141.837845	2.577626	0.000000	4.222660	0.000000	0.000000	0.000000	-0.395100	0.007343	2.239198	0.000000	0.000000	4.000000	3.000000	0.000000
21797.745871	0.014230	0.550867	0.059017	71.732918	101.111565	141.837845	2.577626	0.000000	4.222660	0.000000	0.000000	0.000000	-0.395100	0.007343	2.239198	0.000000	0.000000	4.000000	3.000000	0.000000
21797.749204	0.014230	0.550867	0.059017	71.732918	101.111565	141.837845	2.577626	0.000000	4.222660	0.000000	0.000000	0.000000	-0.395100	0.007343	2.239198	0.000000	0.000000	4.000000	3.000000	0.000000
21797.752538	0.013341	0.550871	0.066477	71.789536	104.310684	144.369492	2.834259	0.000000	4.119100	0.000000	0.000000	0.000000	-0.266669	0.001221	2.238192	0.000000	0.000000	4.000000	3.000000	0.000000
21797.755871	0.013341	0.550871	0.066477	71.789536	104.310684	144.369492	2.834259	0.000000	4.119100	0.000000	0.000000	0.000000	-0.266669	0.001221	2.238192	0.000000	0.000000	4.000000	3.000000	0.000000
21797.759204	0.013341	0.550871	0.066477	71.789536	104.310684	144.369492	2.834259	0.000000	4.119100	0.000000	0.000000	0.000000	-0.266669	0.001221	2.238192	0.000000	0.000000	4.000000	3.000000	0.000000
21797.762538	0.012926	0.550902	0.073946	71.921951	107.582863	146.868759	3.043269	0.000000	3.967180	0.000000	0.000000	0.000000	-0.124564	0.009251	2.240726	0.000000	0.000000	4.000000	3.000000	0.000000
21797.765871	0.012926	0.550902	0.073946	71.921951	107.582863	146.868759	3.043269	0.000000	3.967180	0.000000	0.000000	0.000000	-0.124564	0.009251	2.240726	0.000000	0.000000	4.000000	3.000000	0.000000
21797.769204	0.012926	0.550902	0.073946	71.921951	107.582863	146.868759	3.043269	0.000000	3.967180	0.000000	0.000000	0.000000	-0.124564	0.009251	2.240726	0.000000	0.000000	4.000000	3.000000	0.000000
21797.772538	0.012902	0.550936	0.081368	72.098549	110.921219	149.368347	3.236542	0.000000	3.811141	0.000000	0.000000	0.000000	-0.007208	0.010352	2.226610	0.000000	0.000000	4.000000	3.000000	0.000000
21797.775871	0.012902	0.550936	0.081368	72.098549	110.921219	149.368347	3.236542	0.000000	3.811141	0.000000	0.000000	0.000000	-0.007208	0.010352	2.226610	0.000000	0.000000	4.000000	3.000000	0.000000
21797.779204	0.012902	0.550936	0.081368	72.098549	110.921219	149.368347	3.236542	0.000000	3.811141	0.000000	0.000000	0.000000	-0.007208	0.010352	2.226610	0.000000	0.000000	4.000000	3.000000	0.000000
21797.782538	0.013338	0.550976	0.088741	72.249863	114.128922	151.744888	3.413306	0.000000	3.653675	0.000000	0.000000	0.000000	0.130775	0.011937	2.211732	0.000000	0.000000	4.000000	3.000000	0.000000
21797.785871	0.013338	0.550976	0.088741	72.249863	114.128922	151.744888	3.413306	0.000000	3.653675	0.000000	0.000000	0.000000	0.130775	0.011937	2.211732	0.000000	0.000000	4.000000	3.000000	0.000000
21797.789204	0.013338	0.550976	0.088741	72.249863	114.128922	151.744888	3.413306	0.000000	3.653675	0.000000	0.000000	0.000000	0.130775	0.011937	2.211732	0.000000	0.000000	4.000000	3.000000	0.000000
21797.792538	0.014148	0.551041	0.096081	72.298752	116.965981	153.844635	3.577175	0.000000	3.493397	0.000000	0.000000	0.000000	0.243015	0.019640	2.201993	0.000000	0.000000	4.000000	3.000000	0.000000
21797.795871	0.014148	0.551041	0.096081	72.298752	116.965981	153.844635	3.577175	0.000000	3.493397	0.000000	0.000000	0.000000	0.243015	0.019640	2.201993	0.000000	0.000000	4.000000	3.000000	0.000000
21797.799204	0.014148	0.551041	0.096081	72.298752	116.965981	153.844635	3.577175	0.000000	3.493397	0.000000	0.000000	0.000000	0.243015	0.019640	2.201993	0.000000	0.000000	4.000000	3.000000	0.000000
21797.802538	0.015346	0.551116	0.103368	72.221916	119.333969	155.590225	3.728415	0.000000	3.331504	0.000000	0.000000	0.000000	0.359467	0.022455	2.186212	0.000000	0.000000	4.000000	3.000000	0.000000
21797.805871	0.015346	0.551116	0.103368	72.221916	119.333969	155.590225	3.728415	0.000000	3.331504	0.000000	0.000000	0.000000	0.359467	0.022455	2.186212	0.000000	0.000000	4.000000	3.000000	0.000000
21797.809204	0.015346	0.551116	0.103368	72.221916	119.333969	155.590225	3.728415	0.000000	3.331504	0.000000	0.000000	0.000000	0.359467	0.022455	2.186212	0.000000	0.000000	4.000000	3.000000	0.000000
21797.812538	0.016920	0.551221	0.110616	72.046791	121.301552	157.023224	3.868314	0.000000	3.167988	0.000000	0.000000	0.000000	0.472261	0.031380	2.174517	0.000000	0.000000	4.000000	3.000000	0.000000
21797.815871	0.016920	0.551221	0.110616	72.046791	121.301552	157.023224	3.868314	0.000000	3.167988	0.000000	0.000000	0.000000	0.472261	0.031380	2.174517	0.000000	0.000000	4.000000	3.000000	0.000000
21797.819204	0.016920	0.551221	0.110616	72.046791	121.301552	157.023224	3.868314	0.000000	3.167988	0.000000	0.000000	0.000000	0.472261	0.031380	2.174517	0.000000	0.000000	4.000000	3.000000	0.000000
21797.822538	0.018938	0.551326	0.117824	71.858795	123.061020	158.251678	3.997959	0.000000	3.002719	0.000000	0.000000	0.000000	0.605430	0.031584	2.162369	0.000000	0.000000	4.000000	3.000000	0.000000
21797.825871	0.018938	0.551326	0.117824	71.858795	123.061020	158.251678	3.997959	0.000000	3.002719	0.000000	0.000000	0.000000	0.605430	0.031584	2.162369	0.000000	0.000000	4.000000	3.000000	0.000000
21797.829204	0.018938	0.551326	0.117824	71.858795	123.061020	158.251678	3.997959	0.000000	3.002719	0.000000	0.000000	0.000000	0.605430	0.031584	2.162369	0.000000	0.000000	4.000000	3.000000	0.000000
21797.832538	0.021272	0.551460	0.124851	71.741745	124.803978	159.406845	4.119269	0.000000	2.834011	0.000000	0.000000	0.000000	0.700143	0.039996	2.108005	0.000000	0.000000	4.000000	3.000000	0.000000
21797.835871	0.021272	0.551460	0.124851	71.741745	124.803978	159.406845	4.119269	0.000000	2.834011	0.000000	0.000000	0.000000	0.700143	0.039996	2.108005	0.000000	0.000000	4.000000	3.000000	0.000000
21797.839204	0.021272	0.551460	0.124851	71.741745	124.803978	159.406845	4.119269	0.000000	2.834011	0.000000	0.000000	0.000000	0.700143	0.039996	2.108005	0.000000	0.000000	4.000000	3.000000	0.000000
21797.842538	0.023935	0.551611	0.131812	71.728920	126.654480	160.593002	4.229360	0.000000	2.666931	0.000000	0.000000	0.000000	0.798760	0.045295	2.088156	0.000000	0.000000	4.000000	3.000000	0.000000
21797.845871	0.023935	0.551611	0.131812	71.728920	126.654480	160.593002	4.229360	0.000000	2.666931	0.000000	0.000000	0.000000	0.798760	0.045295	2.088156	0.000000	0.000000	4.000000	3.000000	0.000000
21797.849204	0.023935	0.551611	0.131812	71.728920	126.654480	160.593002	4.229360	0.000000	2.666931	0.000000	0.000000	0.000000	0.798760	0.045295	2.088156	0.000000	0.000000	4.000000	3.000000	0.000000
21797.852538	0.026933	0.551756	0.138648	71.837143	128.704819	161.884781	4.330638	0.000000	2.499114	0.000000	0.000000	0.000000	0.899431	0.043636	2.050793	0.000000	0.000000	4.000000	3.000000	0.000000
21797.855871	0.026933	0.551756	0.138648	71.837143	128.704819	161.884781	4.330638	0.000000	2.499114	0.000000	0.000000	0.000000	0.899431	0.043636	2.050793	0.000000	0.000000	4.000000	3.000000	0.000000
21797.859204	0.026933	0.551756	0.138648	71.837143	128.704819	161.884781	4.330638	0.000000	2.499114	0.000000	0.000000	0.000000	0.899431	0.043636	2.050793	0.000000	0.000000	4.000000	3.000000	0.000000
21797.862538	0.030247	0.551884	0.145377	72.019630	130.867416	163.268356	4.423341	0.000000	2.331105	0.000000	0.000000	0.000000	0.994328	0.038366	2.018791	0.000000	0.000000	4.000000	3.000000	0.000000
21797.865871	0.030247	0.551884	0.145377	72.019630	130.867416	163.268356	4.423341	0.000000	2.331105	0.000000	0.000000	0.000000	0.994328	0.038366	2.018791	0.000000	0.000000	4.000000	3.000000	0.000000
21797.869204	0.030247	0.551884	0.145377	72.019630	130.867416	163.268356	4.423341	0.000000	2.331105	0.000000	0.000000	0.000000	0.994328	0.038366	2.018791	0.000000	0.000000	4.000000	3.000000	0.000000
21797.872538	0.034001	0.552081	0.151993	72.193321	132.875427	164.816620	4.507953	0.000000	2.162951	0.000000	0.000000	0.000000	1.126215	0.059190	1.984937	0.000000	0.000000	4.000000	3.000000	0.000000
21797.875871	0.034001	0.552081	0.151993	72.193321	132.875427	164.816620	4.507953	0.000000	2.162951	0.000000	0.000000	0.000000	1.126215	0.059190	1.984937	0.000000	0.000000	4.000000	3.000000	0.000000
21797.879204	0.034001	0.552081	0.151993	72.193321	132.875427	164.816620	4.507953	0.000000	2.162951	0.000000	0.000000	0.000000	1.126215	0.059190	1.984937	0.000000	0.000000	4.000000	3.000000	0.000000
21797.882538	0.038173	0.552326	0.158439	72.284233	134.358887	166.674408	4.586289	0.000000	1.991470	0.000000	0.000000	0.000000	1.251622	0.073538	1.933684	0.000000	0.000000	4.000000	3.000000	0.000000
21797.885871	0.038173	0.552326	0.158439	72.284233	134.358887	166.674408	4.586289	0.000000	1.991470	0.000000	0.000000	0.000000	1.251622	0.073538	1.933684	0.000000	0.000000	4.000000	3.000000	0.000000
21797.889204	0.038173	0.552326	0.158439	72.284233	134.358887	166.674408	4.586289	0.000000	1.991470	0.000000	0.000000	0.000000	1.251622	0.073538	1.933684	0.000000	0.000000	4.000000	3.000000	0.000000
21797.892538	0.042778	0.552653	0.164793	72.299393	135.289017	168.424606	4.657918	0.000000	1.817636	0.000000	0.000000	0.000000	1.381377	0.098063	1.906278	0.000000	0.000000	4.000000	3.000000	0.000000
21797.895871	0.042778	0.552653	0.164793	72.299393	135.289017	168.424606	4.657918	0.000000	1.817636	0.000000	0.000000	0.000000	1.381377	0.098063	1.906278	0.000000	0.000000	4.000000	3.000000	0.000000
21797.899204	0.042778	0.552653	0.164793	72.299393	135.289017	168.424606	4.657918	0.000000	1.817636	0.000000	0.000000	0.000000	1.381377	0.098063	1.906278	0.000000	0.000000	4.000000	3.000000	0.000000
21797.902538	0.047756	0.553029	0.170929	72.327888	136.100296	170.019333	4.723348	0.000000	1.640120	0.000000	0.000000	0.000000	1.493386	0.112721	1.840760	0.000000	0.000000	4.000000	3.000000	0.000000
21797.905871	0.047756	0.553029	0.170929	72.327888	136.100296	170.019333	4.723348	0.000000	1.640120	0.000000	0.000000	0.000000	1.493386	0.112721	1.840760	0.000000	0.000000	4.000000	3.000000	0.000000
21797.909204	0.047756	0.553029	0.170929	72.327888	136.100296	170.019333	4.723348	0.000000	1.640120	0.000000	0.000000	0.000000	1.493386	0.112721	1.840760	0.000000	0.000000	4.000000	3.000000	0.000000
21797.912538	0.053019	0.553452	0.176813	72.466286	137.270096	171.625992	4.781633	0.000000	1.461501	0.000000	0.000000	0.000000	1.578949	0.126779	1.765179	0.000000	0.000000	4.000000	3.000000	0.000000
21797.915871	0.053019	0.553452	0.176813	72.466286	137.270096	171.625992	4.781633	0.000000	1.461501	0.000000	0.000000	0.000000	1.578949	0.126779	1.765179	0.000000	0.000000	4.000000	3.000000	0.000000
21797.919204	0.053019	0.553452	0.176813	72.466286	137.270096	171.625992	4.781633	0.000000	1.461501	0.000000	0.000000	0.000000	1.578949	0.126779	1.765179	0.000000	0.000000	4.000000	3.000000	0.000000
21797.922538	0.058413	0.553864	0.182411	72.710045	139.192139	173.591690	4.832323	0.000000	1.284001	0.000000	0.000000	0.000000	1.618165	0.123724	1.679548	0.000000	0.000000	4.000000	3.000000	0.000000
21797.925871	0.058413	0.553864	0.182411	72.710045	139.192139	173.591690	4.832323	0.000000	1.284001	0.000000	0.000000	0.000000	1.618165	0.123724	1.679548	0.000000	0.000000	4.000000	3.000000	0.000000
21797.929204	0.058413	0.553864	0.182411	72.710045	139.192139	173.591690	4.832323	0.000000	1.284001	0.000000	0.000000	0.000000	1.618165	0.123724	1.679548	0.000000	0.000000	4.000000	3.000000	0.000000
21797.932538	0.063895	0.554238	0.187647	73.012283	142.021439	176.534943	4.874912	0.000000	1.111411	0.000000	0.000000	0.000000	1.644593	0.112155	1.570539	0.000000	0.000000	4.000000	3.000000	0.000000
21797.935871	0.063895	0.554238	0.187647	73.012283	142.021439	176.534943	4.874912	0.000000	1.111411	0.000000	0.000000	0.000000	1.644593	0.112155	1.570539	0.000000	0.000000	4.000000	3.000000	0.000000
21797.939204	0.063895	0.554238	0.187647	73.012283	142.021439	176.534943	4.874912	0.000000	1.111411	0.000000	0.000000	0.000000	1.644593	0.112155	1.570539	0.000000	0.000000	4.000000	3.000000	0.000000
21797.942538	0.069555	0.554580	0.192548	73.311134	145.438004	-179.556564	4.909938	0.000000	0.944726	0.000000	0.000000	0.000000	1.698007	0.102762	1.470362	0.000000	0.000000	4.000000	3.000000	0.000000
21797.945871	0.069555	0.554580	0.192548	73.311134	145.438004	-179.556564	4.909938	0.000000	0.944726	0.000000	0.000000	0.000000	1.698007	0.102762	1.470362	0.000000	0.000000	4.000000	3.000000	0.000000
21797.949204	0.069555	0.554580	0.192548	73.311134	145.438004	-179.556564	4.909938	0.000000	0.944726	0.000000	0.000000	0.000000	1.698007	0.102762	1.470362	0.000000	0.000000	4.000000	3.000000	0.000000
21797.952538	0.075426	0.554919	0.197161	73.498100	148.838943	-175.890289	4.938645	0.000000	0.780888	0.000000	0.000000	0.000000	1.761345	0.101584	1.384010	0.000000	0.000000	4.000000	3.000000	0.000000
21797.955871	0.075426	0.554919	0.197161	73.498100	148.838943	-175.890289	4.938645	0.000000	0.780888	0.000000	0.000000	0.000000	1.761345	0.101584	1.384010	0.000000	0.000000	4.000000	3.000000	0.000000
21797.959204	0.075426	0.554919	0.197161	73.498100	148.838943	-175.890289	4.938645	0.000000	0.780888	0.000000	0.000000	0.000000	1.761345	0.101584	1.384010	0.000000	0.000000	4.000000	3.000000	0.000000
21797.962538	0.081504	0.555235	0.201472	73.481987	151.448212	-173.047256	4.961609	0.000000	0.618413	0.000000	0.000000	0.000000	1.823546	0.094776	1.293273	0.000000	0.000000	4.000000	3.000000	0.000000
21797.965871	0.081504	0.555235	0.201472	73.481987	151.448212	-173.047256	4.961609	0.000000	0.618413	0.000000	0.000000	0.000000	1.823546	0.094776	1.293273	0.000000	0.000000	4.000000	3.000000	0.000000
21797.969204	0.081504	0.555235	0.201472	73.481987	151.448212	-173.047256	4.961609	0.000000	0.618413	0.000000	0.000000	0.000000	1.823546	0.094776	1.293273	0.000000	0.000000	4.000000	3.000000	0.000000
21797.972538	0.087850	0.555530	0.205472	73.215286	152.769257	-171.256424	4.979063	0.000000	0.457090	0.000000	0.000000	0.000000	1.903827	0.088426	1.199946	0.000000	0.000000	4.000000	3.000000	0.000000
21797.975871	0.087850	0.555530	0.205472	73.215286	152.769257	-171.256424	4.979063	0.000000	0.457090	0.000000	0.000000	0.000000	1.903827	0.088426	1.199946	0.000000	0.000000	4.000000	3.000000	0.000000
21797.979204	0.087850	0.555530	0.205472	73.215286	152.769257	-171.256424	4.979063	0.000000	0.457090	0.000000	0.000000	0.000000	1.903827	0.088426	1.199946	0.000000	0.000000	4.000000	3.000000	0.000000
21797.982538	0.094390	0.555795	0.209102	72.855385	153.668610	-168.886337	4.991282	0.000000	0.295134	0.000000	0.000000	0.000000	1.961789	0.079598	1.088966	0.000000	0.000000	4.000000	3.000000	0.000000
21797.985871	0.094390	0.555795	0.209102	72.855385	153.668610	-168.886337	4.991282	0.000000	0.295134	0.000000	0.000000	0.000000	1.961789	0.079598	1.088966	0.000000	0.000000	4.000000	3.000000	0.000000
21797.989204	0.094390	0.555795	0.209102	72.855385	153.668610	-168.886337	4.991282	0.000000	0.295134	0.000000	0.000000	0.000000	1.961789	0.079598	1.088966	0.000000	0.000000	4.000000	3.000000	0.000000
21797.992538	0.101052	0.556012	0.212359	72.535751	154.800583	-165.254974	4.998201	0.000000	0.134102	0.000000	0.000000	0.000000	1.998607	0.065011	0.977104	0.000000	0.000000	4.000000	3.000000	0.000000
21797.995871	0.101052	0.556012	0.212359	72.535751	154.800583	-165.254974	4.998201	0.000000	0.134102	0.000000	0.000000	0.000000	1.998607	0.065011	0.977104	0.000000	0.000000	4.000000	3.000000	0.000000
21797.999204	0.101052	0.556012	0.212359	72.535751	154.800583	-165.254974	4.998201	0.000000	0.134102	0.000000	0.000000	0.000000	1.998607	0.065011	0.977104	0.000000	0.000000	4.000000	3.000000	0.000000
21798.002538	0.107854	0.556193	0.215190	72.287331	156.273315	-161.700287	4.999939	0.000000	-0.024764	0.000000	0.000000	0.000000	2.040650	0.054303	0.849378	0.000000	0.000000	4.000000	3.000000	0.000000
21798.005871	0.107854	0.556193	0.215190	72.287331	156.273315	-161.700287	4.999939	0.000000	-0.024764	0.000000	0.000000	0.000000	2.040650	0.054303	0.849378	0.000000	0.000000	4.000000	3.000000	0.000000
21798.009204	0.107854	0.556193	0.215190	72.287331	156.273315	-161.700287	4.999939	0.000000	-0.024764	0.000000	0.000000	0.000000	2.040650	0.054303	0.849378	0.000000	0.000000	4.000000	3.000000	0.000000
21798.012538	0.114775	0.556347	0.217516	72.141014	158.312927	-158.246094	4.996673	0.000000	-0.182367	0.000000	0.000000	0.000000	2.076268	0.046213	0.697850	0.000000	0.000000	4.000000	3.000000	0.000000
21798.015871	0.114775	0.556347	0.217516	72.141014	158.312927	-158.246094	4.996673	0.000000	-0.182367	0.000000	0.000000	0.000000	2.076268	0.046213	0.697850	0.000000	0.000000	4.000000	3.000000	0.000000
21798.019204	0.114775	0.556347	0.217516	72.141014	158.312927	-158.246094	4.996673	0.000000	-0.182367	0.000000	0.000000	0.000000	2.076268	0.046213	0.697850	0.000000	0.000000	4.000000	3.000000	0.000000
21798.022538	0.121667	0.556488	0.219315	72.080269	160.951355	-155.005692	4.988505	0.000000	-0.338845	0.000000	0.000000	0.000000	2.067690	0.042360	0.539564	0.000000	0.000000	4.000000	3.000000	0.000000
21798.025871	0.121667	0.556488	0.219315	72.080269	160.951355	-155.005692	4.988505	0.000000	-0.338845	0.000000	0.000000	0.000000	2.067690	0.042360	0.539564	0.000000	0.000000	4.000000	3.000000	0.000000
21798.029204	0.121667	0.556488	0.219315	72.080269	160.951355	-155.005692	4.988505	0.000000	-0.338845	0.000000	0.000000	0.000000	2.067690	0.042360	0.539564	0.000000	0.000000	4.000000	3.000000	0.000000
21798.032538	0.128520	0.556581	0.220600	72.073151	163.993225	-152.361176	4.975776	0.000000	-0.491581	0.000000	0.000000	0.000000	2.055725	0.027904	0.385503	0.000000	0.000000	4.000000	3.000000	0.000000
21798.035871	0.128520	0.556581	0.220600	72.073151	163.993225	-152.361176	4.975776	0.000000	-0.491581	0.000000	0.000000	0.000000	2.055725	0.027904	0.385503	0.000000	0.000000	4.000000	3.000000	0.000000
21798.039204	0.128520	0.556581	0.220600	72.073151	163.993225	-152.361176	4.975776	0.000000	-0.491581	0.000000	0.000000	0.000000	2.055725	0.027904	0.385503	0.000000	0.000000	4.000000	3.000000	0.000000
21798.042538	0.135431	0.556696	0.221430	72.058662	166.854446	-149.358704	4.958732	0.000000	-0.641074	0.000000	0.000000	0.000000	2.073344	0.034378	0.249080	0.000000	0.000000	4.000000	3.000000	0.000000
21798.045871	0.135431	0.556696	0.221430	72.058662	166.854446	-149.358704	4.958732	0.000000	-0.641074	0.000000	0.000000	0.000000	2.073344	0.034378	0.249080	0.000000	0.000000	4.000000	3.000000	0.000000
21798.049204	0.135431	0.556696	0.221430	72.058662	166.854446	-149.358704	4.958732	0.000000	-0.641074	0.000000	0.000000	0.000000	2.073344	0.034378	0.249080	0.000000	0.000000	4.000000	3.000000	0.000000
21798.052538	0.142394	0.556720	0.221824	72.082222	168.784775	-145.542862	4.937196	0.000000	-0.789994	0.000000	0.000000	0.000000	2.088964	0.007243	0.118329	0.000000	0.000000	4.000000	3.000000	0.000000
21798.055871	0.142394	0.556720	0.221824	72.082222	168.784775	-145.542862	4.937196	0.000000	-0.789994	0.000000	0.000000	0.000000	2.088964	0.007243	0.118329	0.000000	0.000000	4.000000	3.000000	0.000000
21798.059204	0.142394	0.556720	0.221824	72.082222	168.784775	-145.542862	4.937196	0.000000	-0.789994	0.000000	0.000000	0.000000	2.088964	0.007243	0.118329	0.000000	0.000000	4.000000	3.000000	0.000000
21798.062538	0.149466	0.556677	0.221933	72.352203	169.456238	-142.923935	4.911116	0.000000	-0.938586	0.000000	0.000000	0.000000	2.121507	-0.012926	0.032532	0.000000	0.000000	4.000000	3.000000	0.000000
21798.065871	0.149466	0.556677	0.221933	72.352203	169.456238	-142.923935	4.911116	0.000000	-0.938586	0.000000	0.000000	0.000000	2.121507	-0.012926	0.032532	0.000000	0.000000	4.000000	3.000000	0.000000
21798.069204	0.149466	0.556677	0.221933	72.352203	169.456238	-142.923935	4.911116	0.000000	-0.938586	0.000000	0.000000	0.000000	2.121507	-0.012926	0.032532	0.000000	0.000000	4.000000	3.000000	0.000000
21798.072538	0.156743	0.556609	0.221757	72.842278	169.518341	-141.803192	4.880249	0.000000	-1.087736	0.000000	0.000000	0.000000	2.183071	-0.020231	-0.052747	0.000000	0.000000	4.000000	3.000000	0.000000
21798.075871	0.156743	0.556609	0.221757	72.842278	169.518341	-141.803192	4.880249	0.000000	-1.087736	0.000000	0.000000	0.000000	2.183071	-0.020231	-0.052747	0.000000	0.000000	4.000000	3.000000	0.000000
21798.079204	0.156743	0.556609	0.221757	72.842278	169.518341	-141.803192	4.880249	0.000000	-1.087736	0.000000	0.000000	0.000000	2.183071	-0.020231	-0.052747	0.000000	0.000000	4.000000	3.000000	0.000000
21798.082538	0.164074	0.556449	0.221254	73.460342	169.888123	-140.335999	4.843940	0.000000	-1.239452	0.000000	0.000000	0.000000	2.199319	-0.047999	-0.150793	0.000000	0.000000	4.000000	3.000000	0.000000
21798.085871	0.164074	0.556449	0.221254	73.460342	169.888123	-140.335999	4.843940	0.000000	-1.239452	0.000000	0.000000	0.000000	2.199319	-0.047999	-0.150793	0.000000	0.000000	4.000000	3.000000	0.000000
21798.089204	0.164074	0.556449	0.221254	73.460342	169.888123	-140.335999	4.843940	0.000000	-1.239452	0.000000	0.000000	0.000000	2.199319	-0.047999	-0.150793	0.000000	0.000000	4.000000	3.000000	0.000000
21798.092538	0.171307	0.556188	0.220396	74.235268	171.306030	-137.276993	4.802670	0.000000	-1.390816	0.000000	0.000000	0.000000	2.170049	-0.078301	-0.257391	0.000000	0.000000	4.000000	3.000000	0.000000
21798.095871	0.171307	0.556188	0.220396	74.235268	171.306030	-137.276993	4.802670	0.000000	-1.390816	0.000000	0.000000	0.000000	2.170049	-0.078301	-0.257391	0.000000	0.000000	4.000000	3.000000	0.000000
21798.099204	0.171307	0.556188	0.220396	74.235268	171.306030	-137.276993	4.802670	0.000000	-1.390816	0.000000	0.000000	0.000000	2.170049	-0.078301	-0.257391	0.000000	0.000000	4.000000	3.000000	0.000000
21798.102538	0.178321	0.555818	0.219152	75.099838	174.295456	-132.834930	4.757208	0.000000	-1.539147	0.000000	0.000000	0.000000	2.104316	-0.111143	-0.373239	0.000000	0.000000	4.000000	3.000000	0.000000
21798.105871	0.178321	0.555818	0.219152	75.099838	174.295456	-132.834930	4.757208	0.000000	-1.539147	0.000000	0.000000	0.000000	2.104316	-0.111143	-0.373239	0.000000	0.000000	4.000000	3.000000	0.000000
21798.109204	0.178321	0.555818	0.219152	75.099838	174.295456	-132.834930	4.757208	0.000000	-1.539147	0.000000	0.000000	0.000000	2.104316	-0.111143	-0.373239	0.000000	0.000000	4.000000	3.000000	0.000000
21798.112538	0.185212	0.555441	0.217536	75.920967	178.375015	-128.080246	4.708351	0.000000	-1.682687	0.000000	0.000000	0.000000	2.067015	-0.113079	-0.484960	0.000000	0.000000	4.000000	3.000000	0.000000
21798.115871	0.185212	0.555441	0.217536	75.920967	178.375015	-128.080246	4.708351	0.000000	-1.682687	0.000000	0.000000	0.000000	2.067015	-0.113079	-0.484960	0.000000	0.000000	4.000000	3.000000	0.000000
21798.119204	0.185212	0.555441	0.217536	75.920967	178.375015	-128.080246	4.708351	0.000000	-1.682687	0.000000	0.000000	0.000000	2.067015	-0.113079	-0.484960	0.000000	0.000000	4.000000	3.000000	0.000000
21798.122538	0.192014	0.555007	0.215595	76.606148	-177.273117	-123.718262	4.655569	0.000000	-1.823645	0.000000	0.000000	0.000000	2.040891	-0.130111	-0.582325	0.000000	0.000000	4.000000	3.000000	0.000000
21798.125871	0.192014	0.555007	0.215595	76.606148	-177.273117	-123.718262	4.655569	0.000000	-1.823645	0.000000	0.000000	0.000000	2.040891	-0.130111	-0.582325	0.000000	0.000000	4.000000	3.000000	0.000000
21798.129204	0.192014	0.555007	0.215595	76.606148	-177.273117	-123.718262	4.655569	0.000000	-1.823645	0.000000	0.000000	0.000000	2.040891	-0.130111	-0.582325	0.000000	0.000000	4.000000	3.000000	0.000000
21798.132538	0.198695	0.554500	0.213358	77.139816	-173.904129	-119.626465	4.598680	0.000000	-1.962688	0.000000	0.000000	0.000000	2.004239	-0.152039	-0.670943	0.000000	0.000000	4.000000	3.000000	0.000000
21798.135871	0.198695	0.554500	0.213358	77.139816	-173.904129	-119.626465	4.598680	0.000000	-1.962688	0.000000	0.000000	0.000000	2.004239	-0.152039	-0.670943	0.000000	0.000000	4.000000	3.000000	0.000000
21798.139204	0.198695	0.554500	0.213358	77.139816	-173.904129	-119.626465	4.598680	0.000000	-1.962688	0.000000	0.000000	0.000000	2.004239	-0.152039	-0.670943	0.000000	0.000000	4.000000	3.000000	0.000000
21798.142538	0.205377	0.553976	0.210915	77.577728	-172.272125	-116.673882	4.537997	0.000000	-2.099187	0.000000	0.000000	0.000000	2.004463	-0.157153	-0.732955	0.000000	0.000000	4.000000	3.000000	0.000000
21798.145871	0.205377	0.553976	0.210915	77.577728	-172.272125	-116.673882	4.537997	0.000000	-2.099187	0.000000	0.000000	0.000000	2.004463	-0.157153	-0.732955	0.000000	0.000000	4.000000	3.000000	0.000000
21798.149204	0.205377	0.553976	0.210915	77.577728	-172.272125	-116.673882	4.537997	0.000000	-2.099187	0.000000	0.000000	0.000000	2.004463	-0.157153	-0.732955	0.000000	0.000000	4.000000	3.000000	0.000000
21798.152538	0.211957	0.553376	0.208287	77.982605	-171.526413	-114.764053	4.472820	0.000000	-2.234699	0.000000	0.000000	0.000000	1.973972	-0.180023	-0.788408	0.000000	0.000000	4.000000	3.000000	0.000000
21798.155871	0.211957	0.553376	0.208287	77.982605	-171.526413	-114.764053	4.472820	0.000000	-2.234699	0.000000	0.000000	0.000000	1.973972	-0.180023	-0.788408	0.000000	0.000000	4.000000	3.000000	0.000000
21798.159204	0.211957	0.553376	0.208287	77.982605	-171.526413	-114.764053	4.472820	0.000000	-2.234699	0.000000	0.000000	0.000000	1.973972	-0.180023	-0.788408	0.000000	0.000000	4.000000	3.000000	0.000000
21798.162538	0.218226	0.552688	0.205596	78.407448	-170.599808	-112.790924	4.404100	0.000000	-2.367255	0.000000	0.000000	0.000000	1.880796	-0.206554	-0.807320	0.000000	0.000000	4.000000	3.000000	0.000000
21798.165871	0.218226	0.552688	0.205596	78.407448	-170.599808	-112.790924	4.404100	0.000000	-2.367255	0.000000	0.000000	0.000000	1.880796	-0.206554	-0.807320	0.000000	0.000000	4.000000	3.000000	0.000000
21798.169204	0.218226	0.552688	0.205596	78.407448	-170.599808	-112.790924	4.404100	0.000000	-2.367255	0.000000	0.000000	0.000000	1.880796	-0.206554	-0.807320	0.000000	0.000000	4.000000	3.000000	0.000000
21798.172538	0.224124	0.551996	0.202773	78.868042	-168.335129	-109.458992	4.334455	0.000000	-2.492488	0.000000	0.000000	0.000000	1.769316	-0.207666	-0.846879	0.000000	0.000000	4.000000	3.000000	0.000000
21798.175871	0.224124	0.551996	0.202773	78.868042	-168.335129	-109.458992	4.334455	0.000000	-2.492488	0.000000	0.000000	0.000000	1.769316	-0.207666	-0.846879	0.000000	0.000000	4.000000	3.000000	0.000000
21798.179204	0.224124	0.551996	0.202773	78.868042	-168.335129	-109.458992	4.334455	0.000000	-2.492488	0.000000	0.000000	0.000000	1.769316	-0.207666	-0.846879	0.000000	0.000000	4.000000	3.000000	0.000000
21798.182538	0.229444	0.551313	0.199845	79.301949	-164.788666	-104.962746	4.264472	0.000000	-2.610418	0.000000	0.000000	0.000000	1.596173	-0.204886	-0.878433	0.000000	0.000000	4.000000	3.000000	0.000000
21798.185871	0.229444	0.551313	0.199845	79.301949	-164.788666	-104.962746	4.264472	0.000000	-2.610418	0.000000	0.000000	0.000000	1.596173	-0.204886	-0.878433	0.000000	0.000000	4.000000	3.000000	0.000000
21798.189204	0.229444	0.551313	0.199845	79.301949	-164.788666	-104.962746	4.264472	0.000000	-2.610418	0.000000	0.000000	0.000000	1.596173	-0.204886	-0.878433	0.000000	0.000000	4.000000	3.000000	0.000000
21798.192538	0.234374	0.550588	0.196661	79.639275	-160.740204	-100.125786	4.196577	0.000000	-2.718223	0.000000	0.000000	0.000000	1.479020	-0.217348	-0.955170	0.000000	0.000000	4.000000	3.000000	0.000000
21798.195871	0.234374	0.550588	0.196661	79.639275	-160.740204	-100.125786	4.196577	0.000000	-2.718223	0.000000	0.000000	0.000000	1.479020	-0.217348	-0.955170	0.000000	0.000000	4.000000	3.000000	0.000000
21798.199204	0.234374	0.550588	0.196661	79.639275	-160.740204	-100.125786	4.196577	0.000000	-2.718223	0.000000	0.000000	0.000000	1.479020	-0.217348	-0.955170	0.000000	0.000000	4.000000	3.000000	0.000000
21798.202538	0.239025	0.549928	0.193256	79.877213	-157.216797	-95.895576	4.128327	0.000000	-2.820801	0.000000	0.000000	0.000000	1.395076	-0.198046	-1.021440	0.000000	0.000000	4.000000	3.000000	0.000000
21798.205871	0.239025	0.549928	0.193256	79.877213	-157.216797	-95.895576	4.128327	0.000000	-2.820801	0.000000	0.000000	0.000000	1.395076	-0.198046	-1.021440	0.000000	0.000000	4.000000	3.000000	0.000000
21798.209204	0.239025	0.549928	0.193256	79.877213	-157.216797	-95.895576	4.128327	0.000000	-2.820801	0.000000	0.000000	0.000000	1.395076	-0.198046	-1.021440	0.000000	0.000000	4.000000	3.000000	0.000000
21798.212538	0.243427	0.549264	0.189543	80.041969	-155.792313	-93.839729	4.058865	0.000000	-2.919866	0.000000	0.000000	0.000000	1.320585	-0.199137	-1.113882	0.000000	0.000000	4.000000	3.000000	0.000000
21798.215871	0.243427	0.549264	0.189543	80.041969	-155.792313	-93.839729	4.058865	0.000000	-2.919866	0.000000	0.000000	0.000000	1.320585	-0.199137	-1.113882	0.000000	0.000000	4.000000	3.000000	0.000000
21798.219204	0.243427	0.549264	0.189543	80.041969	-155.792313	-93.839729	4.058865	0.000000	-2.919866	0.000000	0.000000	0.000000	1.320585	-0.199137	-1.113882	0.000000	0.000000	4.000000	3.000000	0.000000
21798.222538	0.247740	0.548659	0.185503	80.153519	-155.706207	-93.051117	3.987149	0.000000	-3.017059	0.000000	0.000000	0.000000	1.294066	-0.181431	-1.212099	0.000000	0.000000	4.000000	3.000000	0.000000
21798.225871	0.247740	0.548659	0.185503	80.153519	-155.706207	-93.051117	3.987149	0.000000	-3.017059	0.000000	0.000000	0.000000	1.294066	-0.181431	-1.212099	0.000000	0.000000	4.000000	3.000000	0.000000
21798.229204	0.247740	0.548659	0.185503	80.153519	-155.706207	-93.051117	3.987149	0.000000	-3.017059	0.000000	0.000000	0.000000	1.294066	-0.181431	-1.212099	0.000000	0.000000	4.000000	3.000000	0.000000
21798.232538	0.251650	0.548054	0.181245	80.197609	-155.326752	-91.875450	3.911146	0.000000	-3.114954	0.000000	0.000000	0.000000	1.172935	-0.181593	-1.277330	0.000000	0.000000	4.000000	3.000000	0.000000
21798.235871	0.251650	0.548054	0.181245	80.197609	-155.326752	-91.875450	3.911146	0.000000	-3.114954	0.000000	0.000000	0.000000	1.172935	-0.181593	-1.277330	0.000000	0.000000	4.000000	3.000000	0.000000
21798.239204	0.251650	0.548054	0.181245	80.197609	-155.326752	-91.875450	3.911146	0.000000	-3.114954	0.000000	0.000000	0.000000	1.172935	-0.181593	-1.277330	0.000000	0.000000	4.000000	3.000000	0.000000
21798.242538	0.255053	0.547531	0.176873	80.229996	-154.908920	-90.731155	3.834728	0.000000	-3.208561	0.000000	0.000000	0.000000	1.020855	-0.156928	-1.311616	0.000000	0.000000	4.000000	3.000000	0.000000
21798.245871	0.255053	0.547531	0.176873	80.229996	-154.908920	-90.731155	3.834728	0.000000	-3.208561	0.000000	0.000000	0.000000	1.020855	-0.156928	-1.311616	0.000000	0.000000	4.000000	3.000000	0.000000
21798.249204	0.255053	0.547531	0.176873	80.229996	-154.908920	-90.731155	3.834728	0.000000	-3.208561	0.000000	0.000000	0.000000	1.020855	-0.156928	-1.311616	0.000000	0.000000	4.000000	3.000000	0.000000
21798.252538	0.258224	0.547109	0.172294	80.331024	-154.493988	-89.881355	3.759840	0.000000	-3.295999	0.000000	0.000000	0.000000	0.951395	-0.126545	-1.373605	0.000000	0.000000	4.000000	3.000000	0.000000
21798.255871	0.258224	0.547109	0.172294	80.331024	-154.493988	-89.881355	3.759840	0.000000	-3.295999	0.000000	0.000000	0.000000	0.951395	-0.126545	-1.373605	0.000000	0.000000	4.000000	3.000000	0.000000
21798.259204	0.258224	0.547109	0.172294	80.331024	-154.493988	-89.881355	3.759840	0.000000	-3.295999	0.000000	0.000000	0.000000	0.951395	-0.126545	-1.373605	0.000000	0.000000	4.000000	3.000000	0.000000
21798.262538	0.260880	0.546782	0.167591	80.615440	-154.047623	-89.388596	3.682708	0.000000	-3.381962	0.000000	0.000000	0.000000	0.796818	-0.098143	-1.411067	0.000000	0.000000	4.000000	3.000000	0.000000
21798.265871	0.260880	0.546782	0.167591	80.615440	-154.047623	-89.388596	3.682708	0.000000	-3.381962	0.000000	0.000000	0.000000	0.796818	-0.098143	-1.411067	0.000000	0.000000	4.000000	3.000000	0.000000
21798.269204	0.260880	0.546782	0.167591	80.615440	-154.047623	-89.388596	3.682708	0.000000	-3.381962	0.000000	0.000000	0.000000	0.796818	-0.098143	-1.411067	0.000000	0.000000	4.000000	3.000000	0.000000
21798.272538	0.263177	0.546531	0.162721	81.093117	-153.553406	-88.609047	3.607012	0.000000	-3.462580	0.000000	0.000000	0.000000	0.689068	-0.075395	-1.461110	0.000000	0.000000	4.000000	3.000000	0.000000
21798.275871	0.263177	0.546531	0.162721	81.093117	-153.553406	-88.609047	3.607012	0.000000	-3.462580	0.000000	0.000000	0.000000	0.689068	-0.075395	-1.461110	0.000000	0.000000	4.000000	3.000000	0.000000
21798.279204	0.263177	0.546531	0.162721	81.093117	-153.553406	-88.609047	3.607012	0.000000	-3.462580	0.000000	0.000000	0.000000	0.689068	-0.075395	-1.461110	0.000000	0.000000	4.000000	3.000000	0.000000
21798.282538	0.265306	0.546284	0.157648	81.691841	-153.025299	-87.487991	3.530577	0.000000	-3.540484	0.000000	0.000000	0.000000	0.638616	-0.074073	-1.521742	0.000000	0.000000	4.000000	3.000000	0.000000
21798.285871	0.265306	0.546284	0.157648	81.691841	-153.025299	-87.487991	3.530577	0.000000	-3.540484	0.000000	0.000000	0.000000	0.638616	-0.074073	-1.521742	0.000000	0.000000	4.000000	3.000000	0.000000
21798.289204	0.265306	0.546284	0.157648	81.691841	-153.025299	-87.487991	3.530577	0.000000	-3.540484	0.000000	0.000000	0.000000	0.638616	-0.074073	-1.521742	0.000000	0.000000	4.000000	3.000000	0.000000
21798.292538	0.267192	0.545999	0.152371	82.341728	-152.450104	-86.968918	3.450731	0.000000	-3.618350	0.000000	0.000000	0.000000	0.565970	-0.085391	-1.583057	0.000000	0.000000	4.000000	3.000000	0.000000
21798.295871	0.267192	0.545999	0.152371	82.341728	-152.450104	-86.968918	3.450731	0.000000	-3.618350	0.000000	0.000000	0.000000	0.565970	-0.085391	-1.583057	0.000000	0.000000	4.000000	3.000000	0.000000
21798.299204	0.267192	0.545999	0.152371	82.341728	-152.450104	-86.968918	3.450731	0.000000	-3.618350	0.000000	0.000000	0.000000	0.565970	-0.085391	-1.583057	0.000000	0.000000	4.000000	3.000000	0.000000
21798.302538	0.269032	0.545712	0.146795	83.004959	-151.801193	-86.342987	3.367937	0.000000	-3.695538	0.000000	0.000000	0.000000	0.551813	-0.086158	-1.672919	0.000000	0.000000	4.000000	3.000000	0.000000
21798.305871	0.269032	0.545712	0.146795	83.004959	-151.801193	-86.342987	3.367937	0.000000	-3.695538	0.000000	0.000000	0.000000	0.551813	-0.086158	-1.672919	0.000000	0.000000	4.000000	3.000000	0.000000
21798.309204	0.269032	0.545712	0.146795	83.004959	-151.801193	-86.342987	3.367937	0.000000	-3.695538	0.000000	0.000000	0.000000	0.551813	-0.086158	-1.672919	0.000000	0.000000	4.000000	3.000000	0.000000
21798.312538	0.270628	0.545333	0.141032	83.639030	-151.092987	-84.619148	3.278485	0.000000	-3.775120	0.000000	0.000000	0.000000	0.478768	-0.113678	-1.728794	0.000000	0.000000	4.000000	3.000000	0.000000
21798.315871	0.270628	0.545333	0.141032	83.639030	-151.092987	-84.619148	3.278485	0.000000	-3.775120	0.000000	0.000000	0.000000	0.478768	-0.113678	-1.728794	0.000000	0.000000	4.000000	3.000000	0.000000
21798.319204	0.270628	0.545333	0.141032	83.639030	-151.092987	-84.619148	3.278485	0.000000	-3.775120	0.000000	0.000000	0.000000	0.478768	-0.113678	-1.728794	0.000000	0.000000	4.000000	3.000000	0.000000
21798.322538	0.271831	0.544925	0.135062	84.211349	-150.337006	-82.405418	3.185466	0.000000	-3.853934	0.000000	0.000000	0.000000	0.361114	-0.122558	-1.791040	0.000000	0.000000	4.000000	3.000000	0.000000
21798.325871	0.271831	0.544925	0.135062	84.211349	-150.337006	-82.405418	3.185466	0.000000	-3.853934	0.000000	0.000000	0.000000	0.361114	-0.122558	-1.791040	0.000000	0.000000	4.000000	3.000000	0.000000
21798.329204	0.271831	0.544925	0.135062	84.211349	-150.337006	-82.405418	3.185466	0.000000	-3.853934	0.000000	0.000000	0.000000	0.361114	-0.122558	-1.791040	0.000000	0.000000	4.000000	3.000000	0.000000
21798.332538	0.272891	0.544574	0.128909	84.736420	-149.555511	-80.491928	3.089838	0.000000	-3.931017	0.000000	0.000000	0.000000	0.317742	-0.105120	-1.845986	0.000000	0.000000	4.000000	3.000000	0.000000
21798.335871	0.272891	0.544574	0.128909	84.736420	-149.555511	-80.491928	3.089838	0.000000	-3.931017	0.000000	0.000000	0.000000	0.317742	-0.105120	-1.845986	0.000000	0.000000	4.000000	3.000000	0.000000
21798.339204	0.272891	0.544574	0.128909	84.736420	-149.555511	-80.491928	3.089838	0.000000	-3.931017	0.000000	0.000000	0.000000	0.317742	-0.105120	-1.845986	0.000000	0.000000	4.000000	3.000000	0.000000
21798.342538	0.273773	0.544324	0.122656	85.228821	-148.716583	-79.145660	2.988724	0.000000	-4.008432	0.000000	0.000000	0.000000	0.264888	-0.075197	-1.875797	0.000000	0.000000	4.000000	3.000000	0.000000
21798.345871	0.273773	0.544324	0.122656	85.228821	-148.716583	-79.145660	2.988724	0.000000	-4.008432	0.000000	0.000000	0.000000	0.264888	-0.075197	-1.875797	0.000000	0.000000	4.000000	3.000000	0.000000
21798.349204	0.273773	0.544324	0.122656	85.228821	-148.716583	-79.145660	2.988724	0.000000	-4.008432	0.000000	0.000000	0.000000	0.264888	-0.075197	-1.875797	0.000000	0.000000	4.000000	3.000000	0.000000
21798.352538	0.274320	0.544100	0.116391	85.727486	-147.478806	-77.914909	2.883297	0.000000	-4.084923	0.000000	0.000000	0.000000	0.163964	-0.067187	-1.879516	0.000000	0.000000	4.000000	3.000000	0.000000
21798.355871	0.274320	0.544100	0.116391	85.727486	-147.478806	-77.914909	2.883297	0.000000	-4.084923	0.000000	0.000000	0.000000	0.163964	-0.067187	-1.879516	0.000000	0.000000	4.000000	3.000000	0.000000
21798.359204	0.274320	0.544100	0.116391	85.727486	-147.478806	-77.914909	2.883297	0.000000	-4.084923	0.000000	0.000000	0.000000	0.163964	-0.067187	-1.879516	0.000000	0.000000	4.000000	3.000000	0.000000
21798.362538	0.274745	0.543881	0.110136	86.283852	-144.986023	-75.617157	2.776435	0.000000	-4.158294	0.000000	0.000000	0.000000	0.127469	-0.065686	-1.876516	0.000000	0.000000	4.000000	3.000000	0.000000
21798.365871	0.274745	0.543881	0.110136	86.283852	-144.986023	-75.617157	2.776435	0.000000	-4.158294	0.000000	0.000000	0.000000	0.127469	-0.065686	-1.876516	0.000000	0.000000	4.000000	3.000000	0.000000
21798.369204	0.274745	0.543881	0.110136	86.283852	-144.986023	-75.617157	2.776435	0.000000	-4.158294	0.000000	0.000000	0.000000	0.127469	-0.065686	-1.876516	0.000000	0.000000	4.000000	3.000000	0.000000
21798.372538	0.274894	0.543642	0.103912	86.885796	-140.691742	-71.174171	2.665998	0.000000	-4.229948	0.000000	0.000000	0.000000	0.044808	-0.071620	-1.867346	0.000000	0.000000	4.000000	3.000000	0.000000
21798.375871	0.274894	0.543642	0.103912	86.885796	-140.691742	-71.174171	2.665998	0.000000	-4.229948	0.000000	0.000000	0.000000	0.044808	-0.071620	-1.867346	0.000000	0.000000	4.000000	3.000000	0.000000
21798.379204	0.274894	0.543642	0.103912	86.885796	-140.691742	-71.174171	2.665998	0.000000	-4.229948	0.000000	0.000000	0.000000	0.044808	-0.071620	-1.867346	0.000000	0.000000	4.000000	3.000000	0.000000
21798.382538	0.274753	0.543282	0.097744	87.473076	-134.069855	-64.164223	2.553930	0.000000	-4.298540	0.000000	0.000000	0.000000	-0.042337	-0.108093	-1.850296	0.000000	0.000000	4.000000	3.000000	0.000000
21798.385871	0.274753	0.543282	0.097744	87.473076	-134.069855	-64.164223	2.553930	0.000000	-4.298540	0.000000	0.000000	0.000000	-0.042337	-0.108093	-1.850296	0.000000	0.000000	4.000000	3.000000	0.000000
21798.389204	0.274753	0.543282	0.097744	87.473076	-134.069855	-64.164223	2.553930	0.000000	-4.298540	0.000000	0.000000	0.000000	-0.042337	-0.108093	-1.850296	0.000000	0.000000	4.000000	3.000000	0.000000
21798.392538	0.274412	0.542873	0.091476	87.989677	-124.889572	-54.672672	2.440775	0.000000	-4.363785	0.000000	0.000000	0.000000	-0.102359	-0.122497	-1.880359	0.000000	0.000000	4.000000	3.000000	0.000000
21798.395871	0.274412	0.542873	0.091476	87.989677	-124.889572	-54.672672	2.440775	0.000000	-4.363785	0.000000	0.000000	0.000000	-0.102359	-0.122497	-1.880359	0.000000	0.000000	4.000000	3.000000	0.000000
21798.399204	0.274412	0.542873	0.091476	87.989677	-124.889572	-54.672672	2.440775	0.000000	-4.363785	0.000000	0.000000	0.000000	-0.102359	-0.122497	-1.880359	0.000000	0.000000	4.000000	3.000000	0.000000
21798.402538	0.273871	0.542417	0.085107	88.439529	-113.714752	-43.354961	2.322372	0.000000	-4.427933	0.000000	0.000000	0.000000	-0.162420	-0.136936	-1.910810	0.000000	0.000000	4.000000	3.000000	0.000000
21798.405871	0.273871	0.542417	0.085107	88.439529	-113.714752	-43.354961	2.322372	0.000000	-4.427933	0.000000	0.000000	0.000000	-0.162420	-0.136936	-1.910810	0.000000	0.000000	4.000000	3.000000	0.000000
21798.409204	0.273871	0.542417	0.085107	88.439529	-113.714752	-43.354961	2.322372	0.000000	-4.427933	0.000000	0.000000	0.000000	-0.162420	-0.136936	-1.910810	0.000000	0.000000	4.000000	3.000000	0.000000
21798.412538	0.273160	0.541955	0.078696	88.806953	-97.877159	-27.465439	2.198203	0.000000	-4.490870	0.000000	0.000000	0.000000	-0.213120	-0.138483	-1.923147	0.000000	0.000000	4.000000	3.000000	0.000000
21798.415871	0.273160	0.541955	0.078696	88.806953	-97.877159	-27.465439	2.198203	0.000000	-4.490870	0.000000	0.000000	0.000000	-0.213120	-0.138483	-1.923147	0.000000	0.000000	4.000000	3.000000	0.000000
21798.419204	0.273160	0.541955	0.078696	88.806953	-97.877159	-27.465439	2.198203	0.000000	-4.490870	0.000000	0.000000	0.000000	-0.213120	-0.138483	-1.923147	0.000000	0.000000	4.000000	3.000000	0.000000
21798.422538	0.272280	0.541544	0.072301	88.985092	-73.668839	-3.303559	2.068731	0.000000	-4.551961	0.000000	0.000000	0.000000	-0.264185	-0.123222	-1.918607	0.000000	0.000000	4.000000	3.000000	0.000000
21798.425871	0.272280	0.541544	0.072301	88.985092	-73.668839	-3.303559	2.068731	0.000000	-4.551961	0.000000	0.000000	0.000000	-0.264185	-0.123222	-1.918607	0.000000	0.000000	4.000000	3.000000	0.000000
21798.429204	0.272280	0.541544	0.072301	88.985092	-73.668839	-3.303559	2.068731	0.000000	-4.551961	0.000000	0.000000	0.000000	-0.264185	-0.123222	-1.918607	0.000000	0.000000	4.000000	3.000000	0.000000
21798.432538	0.271108	0.541207	0.066046	88.841232	-48.069889	22.356049	1.934874	0.000000	-4.610452	0.000000	0.000000	0.000000	-0.351458	-0.101368	-1.876349	0.000000	0.000000	4.000000	3.000000	0.000000
21798.435871	0.271108	0.541207	0.066046	88.841232	-48.069889	22.356049	1.934874	0.000000	-4.610452	0.000000	0.000000	0.000000	-0.351458	-0.101368	-1.876349	0.000000	0.000000	4.000000	3.000000	0.000000
21798.439204	0.271108	0.541207	0.066046	88.841232	-48.069889	22.356049	1.934874	0.000000	-4.610452	0.000000	0.000000	0.000000	-0.351458	-0.101368	-1.876349	0.000000	0.000000	4.000000	3.000000	0.000000
21798.442538	0.269525	0.540921	0.059982	88.389175	-33.273968	37.234802	1.800487	0.000000	-4.664574	0.000000	0.000000	0.000000	-0.474911	-0.085765	-1.819255	0.000000	0.000000	4.000000	3.000000	0.000000
21798.445871	0.269525	0.540921	0.059982	88.389175	-33.273968	37.234802	1.800487	0.000000	-4.664574	0.000000	0.000000	0.000000	-0.474911	-0.085765	-1.819255	0.000000	0.000000	4.000000	3.000000	0.000000
21798.449204	0.269525	0.540921	0.059982	88.389175	-33.273968	37.234802	1.800487	0.000000	-4.664574	0.000000	0.000000	0.000000	-0.474911	-0.085765	-1.819255	0.000000	0.000000	4.000000	3.000000	0.000000
21798.452538	0.267551	0.540679	0.054060	87.773315	-27.260832	43.066265	1.667803	0.000000	-4.713643	0.000000	0.000000	0.000000	-0.592318	-0.072369	-1.776690	0.000000	0.000000	4.000000	3.000000	0.000000
21798.455871	0.267551	0.540679	0.054060	87.773315	-27.260832	43.066265	1.667803	0.000000	-4.713643	0.000000	0.000000	0.000000	-0.592318	-0.072369	-1.776690	0.000000	0.000000	4.000000	3.000000	0.000000
21798.459204	0.267551	0.540679	0.054060	87.773315	-27.260832	43.066265	1.667803	0.000000	-4.713643	0.000000	0.000000	0.000000	-0.592318	-0.072369	-1.776690	0.000000	0.000000	4.000000	3.000000	0.000000
21798.462538	0.265145	0.540455	0.048352	87.113029	-24.199331	45.686096	1.535303	0.000000	-4.758450	0.000000	0.000000	0.000000	-0.721771	-0.067276	-1.712372	0.000000	0.000000	4.000000	3.000000	0.000000
21798.465871	0.265145	0.540455	0.048352	87.113029	-24.199331	45.686096	1.535303	0.000000	-4.758450	0.000000	0.000000	0.000000	-0.721771	-0.067276	-1.712372	0.000000	0.000000	4.000000	3.000000	0.000000
21798.469204	0.265145	0.540455	0.048352	87.113029	-24.199331	45.686096	1.535303	0.000000	-4.758450	0.000000	0.000000	0.000000	-0.721771	-0.067276	-1.712372	0.000000	0.000000	4.000000	3.000000	0.000000
21798.472538	0.262367	0.540223	0.042767	86.507332	-21.540890	47.928486	1.404945	0.000000	-4.798555	0.000000	0.000000	0.000000	-0.833311	-0.069623	-1.675426	0.000000	0.000000	4.000000	3.000000	0.000000
21798.475871	0.262367	0.540223	0.042767	86.507332	-21.540890	47.928486	1.404945	0.000000	-4.798555	0.000000	0.000000	0.000000	-0.833311	-0.069623	-1.675426	0.000000	0.000000	4.000000	3.000000	0.000000
21798.479204	0.262367	0.540223	0.042767	86.507332	-21.540890	47.928486	1.404945	0.000000	-4.798555	0.000000	0.000000	0.000000	-0.833311	-0.069623	-1.675426	0.000000	0.000000	4.000000	3.000000	0.000000
21798.482538	0.259310	0.540025	0.037340	86.075539	-17.453966	51.851139	1.273553	0.000000	-4.835087	0.000000	0.000000	0.000000	-0.917205	-0.059539	-1.628028	0.000000	0.000000	4.000000	3.000000	0.000000
21798.485871	0.259310	0.540025	0.037340	86.075539	-17.453966	51.851139	1.273553	0.000000	-4.835087	0.000000	0.000000	0.000000	-0.917205	-0.059539	-1.628028	0.000000	0.000000	4.000000	3.000000	0.000000
21798.489204	0.259310	0.540025	0.037340	86.075539	-17.453966	51.851139	1.273553	0.000000	-4.835087	0.000000	0.000000	0.000000	-0.917205	-0.059539	-1.628028	0.000000	0.000000	4.000000	3.000000	0.000000
21798.492538	0.256076	0.539858	0.032019	85.790855	-11.724684	57.657574	1.141020	0.000000	-4.868067	0.000000	0.000000	0.000000	-0.970199	-0.049872	-1.596320	0.000000	0.000000	4.000000	3.000000	0.000000
21798.495871	0.256076	0.539858	0.032019	85.790855	-11.724684	57.657574	1.141020	0.000000	-4.868067	0.000000	0.000000	0.000000	-0.970199	-0.049872	-1.596320	0.000000	0.000000	4.000000	3.000000	0.000000
21798.499204	0.256076	0.539858	0.032019	85.790855	-11.724684	57.657574	1.141020	0.000000	-4.868067	0.000000	0.000000	0.000000	-0.970199	-0.049872	-1.596320	0.000000	0.000000	4.000000	3.000000	0.000000
21798.502538	0.252656	0.539688	0.026771	85.458382	-6.251761	63.259785	1.004835	0.000000	-4.897990	0.000000	0.000000	0.000000	-1.026008	-0.051270	-1.574539	0.000000	0.000000	4.000000	3.000000	0.000000
21798.505871	0.252656	0.539688	0.026771	85.458382	-6.251761	63.259785	1.004835	0.000000	-4.897990	0.000000	0.000000	0.000000	-1.026008	-0.051270	-1.574539	0.000000	0.000000	4.000000	3.000000	0.000000
21798.509204	0.252656	0.539688	0.026771	85.458382	-6.251761	63.259785	1.004835	0.000000	-4.897990	0.000000	0.000000	0.000000	-1.026008	-0.051270	-1.574539	0.000000	0.000000	4.000000	3.000000	0.000000
21798.512538	0.248991	0.539535	0.021690	85.003540	-2.125062	67.458054	0.863659	0.000000	-4.924845	0.000000	0.000000	0.000000	-1.099233	-0.045689	-1.524291	0.000000	0.000000	4.000000	3.000000	0.000000
21798.515871	0.248991	0.539535	0.021690	85.003540	-2.125062	67.458054	0.863659	0.000000	-4.924845	0.000000	0.000000	0.000000	-1.099233	-0.045689	-1.524291	0.000000	0.000000	4.000000	3.000000	0.000000
21798.519204	0.248991	0.539535	0.021690	85.003540	-2.125062	67.458054	0.863659	0.000000	-4.924845	0.000000	0.000000	0.000000	-1.099233	-0.045689	-1.524291	0.000000	0.000000	4.000000	3.000000	0.000000
21798.522538	0.245060	0.539413	0.016764	84.458641	0.921498	70.545967	0.720298	0.000000	-4.947845	0.000000	0.000000	0.000000	-1.179429	-0.036788	-1.477777	0.000000	0.000000	4.000000	3.000000	0.000000
21798.525871	0.245060	0.539413	0.016764	84.458641	0.921498	70.545967	0.720298	0.000000	-4.947845	0.000000	0.000000	0.000000	-1.179429	-0.036788	-1.477777	0.000000	0.000000	4.000000	3.000000	0.000000
21798.529204	0.245060	0.539413	0.016764	84.458641	0.921498	70.545967	0.720298	0.000000	-4.947845	0.000000	0.000000	0.000000	-1.179429	-0.036788	-1.477777	0.000000	0.000000	4.000000	3.000000	0.000000
21798.532538	0.240717	0.539290	0.012071	83.843109	3.101231	72.753929	0.574008	0.000000	-4.966942	0.000000	0.000000	0.000000	-1.302845	-0.036920	-1.407783	0.000000	0.000000	4.000000	3.000000	0.000000
21798.535871	0.240717	0.539290	0.012071	83.843109	3.101231	72.753929	0.574008	0.000000	-4.966942	0.000000	0.000000	0.000000	-1.302845	-0.036920	-1.407783	0.000000	0.000000	4.000000	3.000000	0.000000
21798.539204	0.240717	0.539290	0.012071	83.843109	3.101231	72.753929	0.574008	0.000000	-4.966942	0.000000	0.000000	0.000000	-1.302845	-0.036920	-1.407783	0.000000	0.000000	4.000000	3.000000	0.000000
21798.542538	0.235915	0.539190	0.007698	83.202637	4.863070	74.606140	0.427353	0.000000	-4.981703	0.000000	0.000000	0.000000	-1.440644	-0.029969	-1.312000	0.000000	0.000000	4.000000	3.000000	0.000000
21798.545871	0.235915	0.539190	0.007698	83.202637	4.863070	74.606140	0.427353	0.000000	-4.981703	0.000000	0.000000	0.000000	-1.440644	-0.029969	-1.312000	0.000000	0.000000	4.000000	3.000000	0.000000
21798.549204	0.235915	0.539190	0.007698	83.202637	4.863070	74.606140	0.427353	0.000000	-4.981703	0.000000	0.000000	0.000000	-1.440644	-0.029969	-1.312000	0.000000	0.000000	4.000000	3.000000	0.000000
21798.552538	0.230802	0.539085	0.003569	82.564255	6.847807	76.819702	0.282739	0.000000	-4.991999	0.000000	0.000000	0.000000	-1.533882	-0.031494	-1.238756	0.000000	0.000000	4.000000	3.000000	0.000000
21798.555871	0.230802	0.539085	0.003569	82.564255	6.847807	76.819702	0.282739	0.000000	-4.991999	0.000000	0.000000	0.000000	-1.533882	-0.031494	-1.238756	0.000000	0.000000	4.000000	3.000000	0.000000
21798.559204	0.230802	0.539085	0.003569	82.564255	6.847807	76.819702	0.282739	0.000000	-4.991999	0.000000	0.000000	0.000000	-1.533882	-0.031494	-1.238756	0.000000	0.000000	4.000000	3.000000	0.000000
21798.562538	0.225468	0.538958	-0.000385	81.929558	9.249283	79.636803	0.136371	0.000000	-4.998140	0.000000	0.000000	0.000000	-1.600299	-0.037963	-1.186215	0.000000	0.000000	4.000000	3.000000	0.000000
21798.565871	0.225468	0.538958	-0.000385	81.929558	9.249283	79.636803	0.136371	0.000000	-4.998140	0.000000	0.000000	0.000000	-1.600299	-0.037963	-1.186215	0.000000	0.000000	4.000000	3.000000	0.000000
21798.569204	0.225468	0.538958	-0.000385	81.929558	9.249283	79.636803	0.136371	0.000000	-4.998140	0.000000	0.000000	0.000000	-1.600299	-0.037963	-1.186215	0.000000	0.000000	4.000000	3.000000	0.000000
21798.572538	0.220053	0.538835	-0.004171	81.309868	12.104492	83.123276	-0.015351	0.000000	-4.999977	0.000000	0.000000	0.000000	-1.624323	-0.036970	-1.135709	0.000000	0.000000	4.000000	3.000000	0.000000
21798.575871	0.220053	0.538835	-0.004171	81.309868	12.104492	83.123276	-0.015351	0.000000	-4.999977	0.000000	0.000000	0.000000	-1.624323	-0.036970	-1.135709	0.000000	0.000000	4.000000	3.000000	0.000000
21798.579204	0.220053	0.538835	-0.004171	81.309868	12.104492	83.123276	-0.015351	0.000000	-4.999977	0.000000	0.000000	0.000000	-1.624323	-0.036970	-1.135709	0.000000	0.000000	4.000000	3.000000	0.000000
21798.582538	0.214740	0.538760	-0.007860	80.686836	14.814358	86.141281	-0.173606	0.000000	-4.996985	0.000000	0.000000	0.000000	-1.594102	-0.022403	-1.106727	0.000000	0.000000	4.000000	3.000000	0.000000
21798.585871	0.214740	0.538760	-0.007860	80.686836	14.814358	86.141281	-0.173606	0.000000	-4.996985	0.000000	0.000000	0.000000	-1.594102	-0.022403	-1.106727	0.000000	0.000000	4.000000	3.000000	0.000000
21798.589204	0.214740	0.538760	-0.007860	80.686836	14.814358	86.141281	-0.173606	0.000000	-4.996985	0.000000	0.000000	0.000000	-1.594102	-0.022403	-1.106727	0.000000	0.000000	4.000000	3.000000	0.000000
21798.592538	0.209396	0.538741	-0.011342	80.048607	16.823727	87.175949	-0.341713	0.000000	-4.988309	0.000000	0.000000	0.000000	-1.603178	-0.005802	-1.044540	0.000000	0.000000	4.000000	3.000000	0.000000
21798.595871	0.209396	0.538741	-0.011342	80.048607	16.823727	87.175949	-0.341713	0.000000	-4.988309	0.000000	0.000000	0.000000	-1.603178	-0.005802	-1.044540	0.000000	0.000000	4.000000	3.000000	0.000000
21798.599204	0.209396	0.538741	-0.011342	80.048607	16.823727	87.175949	-0.341713	0.000000	-4.988309	0.000000	0.000000	0.000000	-1.603178	-0.005802	-1.044540	0.000000	0.000000	4.000000	3.000000	0.000000
21798.602538	0.203827	0.538760	-0.014547	79.417107	18.037649	87.103676	-0.515620	0.000000	-4.973342	0.000000	0.000000	0.000000	-1.670636	0.005815	-0.961502	0.000000	0.000000	4.000000	3.000000	0.000000
21798.605871	0.203827	0.538760	-0.014547	79.417107	18.037649	87.103676	-0.515620	0.000000	-4.973342	0.000000	0.000000	0.000000	-1.670636	0.005815	-0.961502	0.000000	0.000000	4.000000	3.000000	0.000000
21798.609204	0.203827	0.538760	-0.014547	79.417107	18.037649	87.103676	-0.515620	0.000000	-4.973342	0.000000	0.000000	0.000000	-1.670636	0.005815	-0.961502	0.000000	0.000000	4.000000	3.000000	0.000000
21798.612538	0.198527	0.538791	-0.017182	78.868034	18.532919	86.976089	-0.693755	0.000000	-4.951636	0.000000	0.000000	0.000000	-1.590042	0.009250	-0.790479	0.000000	0.000000	4.000000	3.000000	0.000000
21798.615871	0.198527	0.538791	-0.017182	78.868034	18.532919	86.976089	-0.693755	0.000000	-4.951636	0.000000	0.000000	0.000000	-1.590042	0.009250	-0.790479	0.000000	0.000000	4.000000	3.000000	0.000000
21798.619204	0.198527	0.538791	-0.017182	78.868034	18.532919	86.976089	-0.693755	0.000000	-4.951636	0.000000	0.000000	0.000000	-1.590042	0.009250	-0.790479	0.000000	0.000000	4.000000	3.000000	0.000000
21798.622538	0.192378	0.538840	-0.019780	78.264977	18.676233	86.696320	-0.858968	0.000000	-4.925665	0.000000	0.000000	0.000000	-1.844725	0.014690	-0.779336	0.000000	0.000000	4.000000	3.000000	0.000000
21798.625871	0.192378	0.538840	-0.019780	78.264977	18.676233	86.696320	-0.858968	0.000000	-4.925665	0.000000	0.000000	0.000000	-1.844725	0.014690	-0.779336	0.000000	0.000000	4.000000	3.000000	0.000000
21798.629204	0.192378	0.538840	-0.019780	78.264977	18.676233	86.696320	-0.858968	0.000000	-4.925665	0.000000	0.000000	0.000000	-1.844725	0.014690	-0.779336	0.000000	0.000000	4.000000	3.000000	0.000000
21798.632538	0.186102	0.538936	-0.022050	77.694351	18.819778	85.902794	-0.988976	0.000000	-4.618889	0.000000	0.000000	0.000000	-1.882585	0.028758	-0.681218	0.000000	0.000000	4.000000	3.000000	0.000000
21798.635871	0.186102	0.538936	-0.022050	77.694351	18.819778	85.902794	-0.988976	0.000000	-4.618889	0.000000	0.000000	0.000000	-1.882585	0.028758	-0.681218	0.000000	0.000000	4.000000	3.000000	0.000000
21798.639204	0.186102	0.538936	-0.022050	77.694351	18.819778	85.902794	-0.988976	0.000000	-4.618889	0.000000	0.000000	0.000000	-1.882585	0.028758	-0.681218	0.000000	0.000000	4.000000	3.000000	0.000000
21798.642538	0.179923	0.539137	-0.023986	77.147659	19.366871	85.557228	-1.102512	0.000000	-4.305125	0.000000	0.000000	0.000000	-1.853966	0.060448	-0.580601	0.000000	0.000000	4.000000	3.000000	0.000000
21798.645871	0.179923	0.539137	-0.023986	77.147659	19.366871	85.557228	-1.102512	0.000000	-4.305125	0.000000	0.000000	0.000000	-1.853966	0.060448	-0.580601	0.000000	0.000000	4.000000	3.000000	0.000000
21798.649204	0.179923	0.539137	-0.023986	77.147659	19.366871	85.557228	-1.102512	0.000000	-4.305125	0.000000	0.000000	0.000000	-1.853966	0.060448	-0.580601	0.000000	0.000000	4.000000	3.000000	0.000000
21798.652538	0.173939	0.539419	-0.025550	76.611542	20.385351	86.266861	-1.199279	0.000000	-3.996130	0.000000	0.000000	0.000000	-1.795139	0.084530	-0.469209	0.000000	0.000000	4.000000	3.000000	0.000000
21798.655871	0.173939	0.539419	-0.025550	76.611542	20.385351	86.266861	-1.199279	0.000000	-3.996130	0.000000	0.000000	0.000000	-1.795139	0.084530	-0.469209	0.000000	0.000000	4.000000	3.000000	0.000000
21798.659204	0.173939	0.539419	-0.025550	76.611542	20.385351	86.266861	-1.199279	0.000000	-3.996130	0.000000	0.000000	0.000000	-1.795139	0.084530	-0.469209	0.000000	0.000000	4.000000	3.000000	0.000000
21798.662538	0.168126	0.539801	-0.026708	76.072250	21.642866	87.290916	-1.277481	0.000000	-3.696940	0.000000	0.000000	0.000000	-1.743708	0.114500	-0.347660	0.000000	0.000000	4.000000	3.000000	0.000000
21798.665871	0.168126	0.539801	-0.026708	76.072250	21.642866	87.290916	-1.277481	0.000000	-3.696940	0.000000	0.000000	0.000000	-1.743708	0.114500	-0.347660	0.000000	0.000000	4.000000	3.000000	0.000000
21798.669204	0.168126	0.539801	-0.026708	76.072250	21.642866	87.290916	-1.277481	0.000000	-3.696940	0.000000	0.000000	0.000000	-1.743708	0.114500	-0.347660	0.000000	0.000000	4.000000	3.000000	0.000000
21798.672538	0.162276	0.540302	-0.027360	75.527168	22.804125	87.685951	-1.335424	0.000000	-3.406322	0.000000	0.000000	0.000000	-1.755139	0.150317	-0.195567	0.000000	0.000000	4.000000	3.000000	0.000000
21798.675871	0.162276	0.540302	-0.027360	75.527168	22.804125	87.685951	-1.335424	0.000000	-3.406322	0.000000	0.000000	0.000000	-1.755139	0.150317	-0.195567	0.000000	0.000000	4.000000	3.000000	0.000000
21798.679204	0.162276	0.540302	-0.027360	75.527168	22.804125	87.685951	-1.335424	0.000000	-3.406322	0.000000	0.000000	0.000000	-1.755139	0.150317	-0.195567	0.000000	0.000000	4.000000	3.000000	0.000000
21798.682538	0.156251	0.540901	-0.027527	74.998627	23.717024	87.682777	-1.368018	0.000000	-3.113799	0.000000	0.000000	0.000000	-1.807434	0.179834	-0.050051	0.000000	0.000000	4.000000	3.000000	0.000000
21798.685871	0.156251	0.540901	-0.027527	74.998627	23.717024	87.682777	-1.368018	0.000000	-3.113799	0.000000	0.000000	0.000000	-1.807434	0.179834	-0.050051	0.000000	0.000000	4.000000	3.000000	0.000000
21798.689204	0.156251	0.540901	-0.027527	74.998627	23.717024	87.682777	-1.368018	0.000000	-3.113799	0.000000	0.000000	0.000000	-1.807434	0.179834	-0.050051	0.000000	0.000000	4.000000	3.000000	0.000000
21798.692538	0.149882	0.541570	-0.027272	74.688766	24.521072	87.703201	-1.376360	0.000000	-2.812560	0.000000	0.000000	0.000000	-1.910770	0.200630	0.076696	0.000000	0.000000	4.000000	3.000000	0.000000
21798.695871	0.149882	0.541570	-0.027272	74.688766	24.521072	87.703201	-1.376360	0.000000	-2.812560	0.000000	0.000000	0.000000	-1.910770	0.200630	0.076696	0.000000	0.000000	4.000000	3.000000	0.000000
21798.699204	0.149882	0.541570	-0.027272	74.688766	24.521072	87.703201	-1.376360	0.000000	-2.812560	0.000000	0.000000	0.000000	-1.910770	0.200630	0.076696	0.000000	0.000000	4.000000	3.000000	0.000000
21798.702538	0.143311	0.542204	-0.026755	74.812973	25.658466	87.900795	-1.363577	0.000000	-2.494099	0.000000	0.000000	0.000000	-1.971185	0.190174	0.154894	0.000000	0.000000	4.000000	3.000000	0.000000
21798.705871	0.143311	0.542204	-0.026755	74.812973	25.658466	87.900795	-1.363577	0.000000	-2.494099	0.000000	0.000000	0.000000	-1.971185	0.190174	0.154894	0.000000	0.000000	4.000000	3.000000	0.000000
21798.709204	0.143311	0.542204	-0.026755	74.812973	25.658466	87.900795	-1.363577	0.000000	-2.494099	0.000000	0.000000	0.000000	-1.971185	0.190174	0.154894	0.000000	0.000000	4.000000	3.000000	0.000000
21798.712538	0.136717	0.542846	-0.025963	75.089920	27.431753	88.745872	-1.337762	0.000000	-2.165568	0.000000	0.000000	0.000000	-1.978179	0.192687	0.237724	0.000000	0.000000	4.000000	3.000000	0.000000
21798.715871	0.136717	0.542846	-0.025963	75.089920	27.431753	88.745872	-1.337762	0.000000	-2.165568	0.000000	0.000000	0.000000	-1.978179	0.192687	0.237724	0.000000	0.000000	4.000000	3.000000	0.000000
21798.719204	0.136717	0.542846	-0.025963	75.089920	27.431753	88.745872	-1.337762	0.000000	-2.165568	0.000000	0.000000	0.000000	-1.978179	0.192687	0.237724	0.000000	0.000000	4.000000	3.000000	0.000000
21798.722538	0.130260	0.543532	-0.024839	75.318504	29.930361	90.498711	-1.298141	0.000000	-1.835871	0.000000	0.000000	0.000000	-1.937096	0.205716	0.337083	0.000000	0.000000	4.000000	3.000000	0.000000
21798.725871	0.130260	0.543532	-0.024839	75.318504	29.930361	90.498711	-1.298141	0.000000	-1.835871	0.000000	0.000000	0.000000	-1.937096	0.205716	0.337083	0.000000	0.000000	4.000000	3.000000	0.000000
21798.729204	0.130260	0.543532	-0.024839	75.318504	29.930361	90.498711	-1.298141	0.000000	-1.835871	0.000000	0.000000	0.000000	-1.937096	0.205716	0.337083	0.000000	0.000000	4.000000	3.000000	0.000000
21798.732538	0.123892	0.544231	-0.023409	75.434662	33.051670	93.039055	-1.241961	0.000000	-1.513022	0.000000	0.000000	0.000000	-1.910401	0.209737	0.429213	0.000000	0.000000	4.000000	3.000000	0.000000
21798.735871	0.123892	0.544231	-0.023409	75.434662	33.051670	93.039055	-1.241961	0.000000	-1.513022	0.000000	0.000000	0.000000	-1.910401	0.209737	0.429213	0.000000	0.000000	4.000000	3.000000	0.000000
21798.739204	0.123892	0.544231	-0.023409	75.434662	33.051670	93.039055	-1.241961	0.000000	-1.513022	0.000000	0.000000	0.000000	-1.910401	0.209737	0.429213	0.000000	0.000000	4.000000	3.000000	0.000000
21798.742538	0.117430	0.544880	-0.021631	75.452271	36.529202	95.810066	-1.170425	0.000000	-1.194622	0.000000	0.000000	0.000000	-1.938831	0.194721	0.533307	0.000000	0.000000	4.000000	3.000000	0.000000
21798.745871	0.117430	0.544880	-0.021631	75.452271	36.529202	95.810066	-1.170425	0.000000	-1.194622	0.000000	0.000000	0.000000	-1.938831	0.194721	0.533307	0.000000	0.000000	4.000000	3.000000	0.000000
21798.749204	0.117430	0.544880	-0.021631	75.452271	36.529202	95.810066	-1.170425	0.000000	-1.194622	0.000000	0.000000	0.000000	-1.938831	0.194721	0.533307	0.000000	0.000000	4.000000	3.000000	0.000000
21798.752538	0.110823	0.545472	-0.019546	75.415161	40.156982	98.517303	-1.081541	0.000000	-0.871483	0.000000	0.000000	0.000000	-1.982074	0.177641	0.625538	0.000000	0.000000	4.000000	3.000000	0.000000
21798.755871	0.110823	0.545472	-0.019546	75.415161	40.156982	98.517303	-1.081541	0.000000	-0.871483	0.000000	0.000000	0.000000	-1.982074	0.177641	0.625538	0.000000	0.000000	4.000000	3.000000	0.000000
21798.759204	0.110823	0.545472	-0.019546	75.415161	40.156982	98.517303	-1.081541	0.000000	-0.871483	0.000000	0.000000	0.000000	-1.982074	0.177641	0.625538	0.000000	0.000000	4.000000	3.000000	0.000000
21798.762538	0.104163	0.546025	-0.017166	75.329529	43.968990	101.415390	-0.977284	0.000000	-0.541138	0.000000	0.000000	0.000000	-1.997966	0.165810	0.714050	0.000000	0.000000	4.000000	3.000000	0.000000
21798.765871	0.104163	0.546025	-0.017166	75.329529	43.968990	101.415390	-0.977284	0.000000	-0.541138	0.000000	0.000000	0.000000	-1.997966	0.165810	0.714050	0.000000	0.000000	4.000000	3.000000	0.000000
21798.769204	0.104163	0.546025	-0.017166	75.329529	43.968990	101.415390	-0.977284	0.000000	-0.541138	0.000000	0.000000	0.000000	-1.997966	0.165810	0.714050	0.000000	0.000000	4.000000	3.000000	0.000000
21798.772538	0.097535	0.546497	-0.014529	75.173286	48.017708	104.827744	-0.858276	0.000000	-0.208143	0.000000	0.000000	0.000000	-1.988489	0.141628	0.791012	0.000000	0.000000	4.000000	3.000000	0.000000
21798.775871	0.097535	0.546497	-0.014529	75.173286	48.017708	104.827744	-0.858276	0.000000	-0.208143	0.000000	0.000000	0.000000	-1.988489	0.141628	0.791012	0.000000	0.000000	4.000000	3.000000	0.000000
21798.779204	0.097535	0.546497	-0.014529	75.173286	48.017708	104.827744	-0.858276	0.000000	-0.208143	0.000000	0.000000	0.000000	-1.988489	0.141628	0.791012	0.000000	0.000000	4.000000	3.000000	0.000000
21798.782538	0.091078	0.546921	-0.011627	74.929871	52.276264	108.482948	-0.726441	0.000000	0.123272	0.000000	0.000000	0.000000	-1.936946	0.127210	0.870524	0.000000	0.000000	4.000000	3.000000	0.000000
21798.785871	0.091078	0.546921	-0.011627	74.929871	52.276264	108.482948	-0.726441	0.000000	0.123272	0.000000	0.000000	0.000000	-1.936946	0.127210	0.870524	0.000000	0.000000	4.000000	3.000000	0.000000
21798.789204	0.091078	0.546921	-0.011627	74.929871	52.276264	108.482948	-0.726441	0.000000	0.123272	0.000000	0.000000	0.000000	-1.936946	0.127210	0.870524	0.000000	0.000000	4.000000	3.000000	0.000000
21798.792538	0.084901	0.547337	-0.008394	74.595543	56.570164	112.080139	-0.581353	0.000000	0.446096	0.000000	0.000000	0.000000	-1.853218	0.124917	0.969782	0.000000	0.000000	4.000000	3.000000	0.000000
21798.795871	0.084901	0.547337	-0.008394	74.595543	56.570164	112.080139	-0.581353	0.000000	0.446096	0.000000	0.000000	0.000000	-1.853218	0.124917	0.969782	0.000000	0.000000	4.000000	3.000000	0.000000
21798.799204	0.084901	0.547337	-0.008394	74.595543	56.570164	112.080139	-0.581353	0.000000	0.446096	0.000000	0.000000	0.000000	-1.853218	0.124917	0.969782	0.000000	0.000000	4.000000	3.000000	0.000000
21798.802538	0.078978	0.547720	-0.004879	74.243973	60.588497	115.081406	-0.419723	0.000000	0.754966	0.000000	0.000000	0.000000	-1.776944	0.114621	1.054493	0.000000	0.000000	4.000000	3.000000	0.000000
21798.805871	0.078978	0.547720	-0.004879	74.243973	60.588497	115.081406	-0.419723	0.000000	0.754966	0.000000	0.000000	0.000000	-1.776944	0.114621	1.054493	0.000000	0.000000	4.000000	3.000000	0.000000
21798.809204	0.078978	0.547720	-0.004879	74.243973	60.588497	115.081406	-0.419723	0.000000	0.754966	0.000000	0.000000	0.000000	-1.776944	0.114621	1.054493	0.000000	0.000000	4.000000	3.000000	0.000000
21798.812538	0.073263	0.548115	-0.001011	73.975563	64.269516	117.435799	-0.243974	0.000000	1.051123	0.000000	0.000000	0.000000	-1.714241	0.118691	1.160691	0.000000	0.000000	4.000000	3.000000	0.000000
21798.815871	0.073263	0.548115	-0.001011	73.975563	64.269516	117.435799	-0.243974	0.000000	1.051123	0.000000	0.000000	0.000000	-1.714241	0.118691	1.160691	0.000000	0.000000	4.000000	3.000000	0.000000
21798.819204	0.073263	0.548115	-0.001011	73.975563	64.269516	117.435799	-0.243974	0.000000	1.051123	0.000000	0.000000	0.000000	-1.714241	0.118691	1.160691	0.000000	0.000000	4.000000	3.000000	0.000000
21798.822538	0.067846	0.548497	0.003143	73.879997	67.728600	119.565346	-0.050526	0.000000	1.336830	0.000000	0.000000	0.000000	-1.625318	0.114471	1.246179	0.000000	0.000000	4.000000	3.000000	0.000000
21798.825871	0.067846	0.548497	0.003143	73.879997	67.728600	119.565346	-0.050526	0.000000	1.336830	0.000000	0.000000	0.000000	-1.625318	0.114471	1.246179	0.000000	0.000000	4.000000	3.000000	0.000000
21798.829204	0.067846	0.548497	0.003143	73.879997	67.728600	119.565346	-0.050526	0.000000	1.336830	0.000000	0.000000	0.000000	-1.625318	0.114471	1.246179	0.000000	0.000000	4.000000	3.000000	0.000000
21798.832538	0.062769	0.548912	0.007641	73.964226	70.927376	121.858841	0.157171	0.000000	1.607716	0.000000	0.000000	0.000000	-1.522870	0.124525	1.349133	0.000000	0.000000	4.000000	3.000000	0.000000
21798.835871	0.062769	0.548912	0.007641	73.964226	70.927376	121.858841	0.157171	0.000000	1.607716	0.000000	0.000000	0.000000	-1.522870	0.124525	1.349133	0.000000	0.000000	4.000000	3.000000	0.000000
21798.839204	0.062769	0.548912	0.007641	73.964226	70.927376	121.858841	0.157171	0.000000	1.607716	0.000000	0.000000	0.000000	-1.522870	0.124525	1.349133	0.000000	0.000000	4.000000	3.000000	0.000000
21798.842538	0.058051	0.549358	0.012487	74.079872	73.999832	124.188782	0.382026	0.000000	1.861527	0.000000	0.000000	0.000000	-1.415419	0.133739	1.453990	0.000000	0.000000	4.000000	3.000000	0.000000
21798.845871	0.058051	0.549358	0.012487	74.079872	73.999832	124.188782	0.382026	0.000000	1.861527	0.000000	0.000000	0.000000	-1.415419	0.133739	1.453990	0.000000	0.000000	4.000000	3.000000	0.000000
21798.849204	0.058051	0.549358	0.012487	74.079872	73.999832	124.188782	0.382026	0.000000	1.861527	0.000000	0.000000	0.000000	-1.415419	0.133739	1.453990	0.000000	0.000000	4.000000	3.000000	0.000000
21798.852538	0.053729	0.549823	0.017645	74.154808	77.052078	126.300514	0.624358	0.000000	2.097430	0.000000	0.000000	0.000000	-1.296722	0.139494	1.547360	0.000000	0.000000	4.000000	3.000000	0.000000
21798.855871	0.053729	0.549823	0.017645	74.154808	77.052078	126.300514	0.624358	0.000000	2.097430	0.000000	0.000000	0.000000	-1.296722	0.139494	1.547360	0.000000	0.000000	4.000000	3.000000	0.000000
21798.859204	0.053729	0.549823	0.017645	74.154808	77.052078	126.300514	0.624358	0.000000	2.097430	0.000000	0.000000	0.000000	-1.296722	0.139494	1.547360	0.000000	0.000000	4.000000	3.000000	0.000000
21798.862538	0.049827	0.550303	0.023120	74.167389	80.110535	128.223709	0.882251	0.000000	2.313551	0.000000	0.000000	0.000000	-1.170611	0.144251	1.642380	0.000000	0.000000	4.000000	3.000000	0.000000
21798.865871	0.049827	0.550303	0.023120	74.167389	80.110535	128.223709	0.882251	0.000000	2.313551	0.000000	0.000000	0.000000	-1.170611	0.144251	1.642380	0.000000	0.000000	4.000000	3.000000	0.000000
21798.869204	0.049827	0.550303	0.023120	74.167389	80.110535	128.223709	0.882251	0.000000	2.313551	0.000000	0.000000	0.000000	-1.170611	0.144251	1.642380	0.000000	0.000000	4.000000	3.000000	0.000000
21798.872538	0.046297	0.550824	0.028853	74.088081	83.265884	130.478760	1.155981	0.000000	2.508653	0.000000	0.000000	0.000000	-1.058869	0.156246	1.719969	0.000000	0.000000	4.000000	3.000000	0.000000
21798.875871	0.046297	0.550824	0.028853	74.088081	83.265884	130.478760	1.155981	0.000000	2.508653	0.000000	0.000000	0.000000	-1.058869	0.156246	1.719969	0.000000	0.000000	4.000000	3.000000	0.000000
21798.879204	0.046297	0.550824	0.028853	74.088081	83.265884	130.478760	1.155981	0.000000	2.508653	0.000000	0.000000	0.000000	-1.058869	0.156246	1.719969	0.000000	0.000000	4.000000	3.000000	0.000000
21798.882538	0.043210	0.551367	0.034761	73.920601	86.643509	133.342438	1.442643	0.000000	2.685131	0.000000	0.000000	0.000000	-0.926186	0.162889	1.772563	0.000000	0.000000	4.000000	3.000000	0.000000
21798.885871	0.043210	0.551367	0.034761	73.920601	86.643509	133.342438	1.442643	0.000000	2.685131	0.000000	0.000000	0.000000	-0.926186	0.162889	1.772563	0.000000	0.000000	4.000000	3.000000	0.000000
21798.889204	0.043210	0.551367	0.034761	73.920601	86.643509	133.342438	1.442643	0.000000	2.685131	0.000000	0.000000	0.000000	-0.926186	0.162889	1.772563	0.000000	0.000000	4.000000	3.000000	0.000000
21798.892538	0.040629	0.551938	0.040887	73.733597	90.178162	136.355148	1.738070	0.000000	2.839495	0.000000	0.000000	0.000000	-0.774458	0.171230	1.837785	0.000000	0.000000	4.000000	3.000000	0.000000
21798.895871	0.040629	0.551938	0.040887	73.733597	90.178162	136.355148	1.738070	0.000000	2.839495	0.000000	0.000000	0.000000	-0.774458	0.171230	1.837785	0.000000	0.000000	4.000000	3.000000	0.000000
21798.899204	0.040629	0.551938	0.040887	73.733597	90.178162	136.355148	1.738070	0.000000	2.839495	0.000000	0.000000	0.000000	-0.774458	0.171230	1.837785	0.000000	0.000000	4.000000	3.000000	0.000000
21798.902538	0.038566	0.552572	0.047206	73.608154	93.701385	139.161591	2.044367	0.000000	2.968572	0.000000	0.000000	0.000000	-0.618769	0.190152	1.895716	0.000000	0.000000	4.000000	3.000000	0.000000
21798.905871	0.038566	0.552572	0.047206	73.608154	93.701385	139.161591	2.044367	0.000000	2.968572	0.000000	0.000000	0.000000	-0.618769	0.190152	1.895716	0.000000	0.000000	4.000000	3.000000	0.000000
21798.909204	0.038566	0.552572	0.047206	73.608154	93.701385	139.161591	2.044367	0.000000	2.968572	0.000000	0.000000	0.000000	-0.618769	0.190152	1.895716	0.000000	0.000000	4.000000	3.000000	0.000000
21798.912538	0.036921	0.553230	0.053757	73.619141	97.173157	141.625412	2.360320	0.000000	3.071700	0.000000	0.000000	0.000000	-0.493612	0.197426	1.965218	0.000000	0.000000	4.000000	3.000000	0.000000
21798.915871	0.036921	0.553230	0.053757	73.619141	97.173157	141.625412	2.360320	0.000000	3.071700	0.000000	0.000000	0.000000	-0.493612	0.197426	1.965218	0.000000	0.000000	4.000000	3.000000	0.000000
21798.919204	0.036921	0.553230	0.053757	73.619141	97.173157	141.625412	2.360320	0.000000	3.071700	0.000000	0.000000	0.000000	-0.493612	0.197426	1.965218	0.000000	0.000000	4.000000	3.000000	0.000000
21798.922538	0.035679	0.553902	0.060500	73.787834	100.724586	144.080536	2.687857	0.000000	3.153968	0.000000	0.000000	0.000000	-0.372479	0.201688	2.022858	0.000000	0.000000	4.000000	3.000000	0.000000
21798.925871	0.035679	0.553902	0.060500	73.787834	100.724586	144.080536	2.687857	0.000000	3.153968	0.000000	0.000000	0.000000	-0.372479	0.201688	2.022858	0.000000	0.000000	4.000000	3.000000	0.000000
21798.929204	0.035679	0.553902	0.060500	73.787834	100.724586	144.080536	2.687857	0.000000	3.153968	0.000000	0.000000	0.000000	-0.372479	0.201688	2.022858	0.000000	0.000000	4.000000	3.000000	0.000000
21798.932538	0.034757	0.554558	0.067445	74.088959	104.351845	146.850922	3.025000	0.000000	3.216048	0.000000	0.000000	0.000000	-0.276720	0.196677	2.083445	0.000000	0.000000	4.000000	3.000000	0.000000
21798.935871	0.034757	0.554558	0.067445	74.088959	104.351845	146.850922	3.025000	0.000000	3.216048	0.000000	0.000000	0.000000	-0.276720	0.196677	2.083445	0.000000	0.000000	4.000000	3.000000	0.000000
21798.939204	0.034757	0.554558	0.067445	74.088959	104.351845	146.850922	3.025000	0.000000	3.216048	0.000000	0.000000	0.000000	-0.276720	0.196677	2.083445	0.000000	0.000000	4.000000	3.000000	0.000000
21798.942538	0.034318	0.555211	0.074595	74.479630	108.064392	149.687378	3.372241	0.000000	3.262168	0.000000	0.000000	0.000000	-0.131691	0.196069	2.145140	0.000000	0.000000	4.000000	3.000000	0.000000
21798.945871	0.034318	0.555211	0.074595	74.479630	108.064392	149.687378	3.372241	0.000000	3.262168	0.000000	0.000000	0.000000	-0.131691	0.196069	2.145140	0.000000	0.000000	4.000000	3.000000	0.000000
21798.949204	0.034318	0.555211	0.074595	74.479630	108.064392	149.687378	3.372241	0.000000	3.262168	0.000000	0.000000	0.000000	-0.131691	0.196069	2.145140	0.000000	0.000000	4.000000	3.000000	0.000000
21798.952538	0.034481	0.555900	0.081912	74.794777	111.658699	152.434677	3.729764	0.000000	3.284117	0.000000	0.000000	0.000000	0.049143	0.206708	2.195081	0.000000	0.000000	4.000000	3.000000	0.000000
21798.955871	0.034481	0.555900	0.081912	74.794777	111.658699	152.434677	3.729764	0.000000	3.284117	0.000000	0.000000	0.000000	0.049143	0.206708	2.195081	0.000000	0.000000	4.000000	3.000000	0.000000
21798.959204	0.034481	0.555900	0.081912	74.794777	111.658699	152.434677	3.729764	0.000000	3.284117	0.000000	0.000000	0.000000	0.049143	0.206708	2.195081	0.000000	0.000000	4.000000	3.000000	0.000000
21798.962538	0.035291	0.556681	0.089276	74.876450	114.917892	154.991150	3.904605	0.000000	3.123148	0.000000	0.000000	0.000000	0.242886	0.234099	2.209183	0.000000	0.000000	4.000000	3.000000	0.000000
21798.965871	0.035291	0.556681	0.089276	74.876450	114.917892	154.991150	3.904605	0.000000	3.123148	0.000000	0.000000	0.000000	0.242886	0.234099	2.209183	0.000000	0.000000	4.000000	3.000000	0.000000
21798.969204	0.035291	0.556681	0.089276	74.876450	114.917892	154.991150	3.904605	0.000000	3.123148	0.000000	0.000000	0.000000	0.242886	0.234099	2.209183	0.000000	0.000000	4.000000	3.000000	0.000000
21798.972538	0.036532	0.557480	0.096629	74.700127	118.094147	157.580429	4.048404	0.000000	2.934353	0.000000	0.000000	0.000000	0.372147	0.239846	2.205813	0.000000	0.000000	4.000000	3.000000	0.000000
21798.975871	0.036532	0.557480	0.096629	74.700127	118.094147	157.580429	4.048404	0.000000	2.934353	0.000000	0.000000	0.000000	0.372147	0.239846	2.205813	0.000000	0.000000	4.000000	3.000000	0.000000
21798.979204	0.036532	0.557480	0.096629	74.700127	118.094147	157.580429	4.048404	0.000000	2.934353	0.000000	0.000000	0.000000	0.372147	0.239846	2.205813	0.000000	0.000000	4.000000	3.000000	0.000000
21798.982538	0.038184	0.558340	0.103841	74.387558	121.685394	160.551849	4.179134	0.000000	2.744967	0.000000	0.000000	0.000000	0.495835	0.258035	2.163515	0.000000	0.000000	4.000000	3.000000	0.000000
21798.985871	0.038184	0.558340	0.103841	74.387558	121.685394	160.551849	4.179134	0.000000	2.744967	0.000000	0.000000	0.000000	0.495835	0.258035	2.163515	0.000000	0.000000	4.000000	3.000000	0.000000
21798.989204	0.038184	0.558340	0.103841	74.387558	121.685394	160.551849	4.179134	0.000000	2.744967	0.000000	0.000000	0.000000	0.495835	0.258035	2.163515	0.000000	0.000000	4.000000	3.000000	0.000000
21798.992538	0.040213	0.559191	0.110944	74.106972	125.573654	163.705109	4.296360	0.000000	2.557596	0.000000	0.000000	0.000000	0.608441	0.255054	2.131067	0.000000	0.000000	4.000000	3.000000	0.000000
21798.995871	0.040213	0.559191	0.110944	74.106972	125.573654	163.705109	4.296360	0.000000	2.557596	0.000000	0.000000	0.000000	0.608441	0.255054	2.131067	0.000000	0.000000	4.000000	3.000000	0.000000
21798.999204	0.040213	0.559191	0.110944	74.106972	125.573654	163.705109	4.296360	0.000000	2.557596	0.000000	0.000000	0.000000	0.608441	0.255054	2.131067	0.000000	0.000000	4.000000	3.000000	0.000000
21799.002538	0.042520	0.560051	0.117959	73.912735	129.686920	166.971954	4.401555	0.000000	2.371986	0.000000	0.000000	0.000000	0.692379	0.258008	2.104575	0.000000	0.000000	4.000000	3.000000	0.000000
21799.005871	0.042520	0.560051	0.117959	73.912735	129.686920	166.971954	4.401555	0.000000	2.371986	0.000000	0.000000	0.000000	0.692379	0.258008	2.104575	0.000000	0.000000	4.000000	3.000000	0.000000
21799.009204	0.042520	0.560051	0.117959	73.912735	129.686920	166.971954	4.401555	0.000000	2.371986	0.000000	0.000000	0.000000	0.692379	0.258008	2.104575	0.000000	0.000000	4.000000	3.000000	0.000000
21799.012538	0.045063	0.560909	0.124908	73.809639	133.981232	170.338287	4.494767	0.000000	2.190222	0.000000	0.000000	0.000000	0.762726	0.257553	2.084599	0.000000	0.000000	4.000000	3.000000	0.000000
21799.015871	0.045063	0.560909	0.124908	73.809639	133.981232	170.338287	4.494767	0.000000	2.190222	0.000000	0.000000	0.000000	0.762726	0.257553	2.084599	0.000000	0.000000	4.000000	3.000000	0.000000
21799.019204	0.045063	0.560909	0.124908	73.809639	133.981232	170.338287	4.494767	0.000000	2.190222	0.000000	0.000000	0.000000	0.762726	0.257553	2.084599	0.000000	0.000000	4.000000	3.000000	0.000000
21799.022538	0.047901	0.561747	0.131766	73.732437	138.295410	173.694901	4.576878	0.000000	2.013005	0.000000	0.000000	0.000000	0.851364	0.251411	2.057347	0.000000	0.000000	4.000000	3.000000	0.000000
21799.025871	0.047901	0.561747	0.131766	73.732437	138.295410	173.694901	4.576878	0.000000	2.013005	0.000000	0.000000	0.000000	0.851364	0.251411	2.057347	0.000000	0.000000	4.000000	3.000000	0.000000
21799.029204	0.047901	0.561747	0.131766	73.732437	138.295410	173.694901	4.576878	0.000000	2.013005	0.000000	0.000000	0.000000	0.851364	0.251411	2.057347	0.000000	0.000000	4.000000	3.000000	0.000000
21799.032538	0.051105	0.562662	0.138601	73.601456	142.290894	176.777908	4.649734	0.000000	1.838471	0.000000	0.000000	0.000000	0.961349	0.274602	2.050423	0.000000	0.000000	4.000000	3.000000	0.000000
21799.035871	0.051105	0.562662	0.138601	73.601456	142.290894	176.777908	4.649734	0.000000	1.838471	0.000000	0.000000	0.000000	0.961349	0.274602	2.050423	0.000000	0.000000	4.000000	3.000000	0.000000
21799.039204	0.051105	0.562662	0.138601	73.601456	142.290894	176.777908	4.649734	0.000000	1.838471	0.000000	0.000000	0.000000	0.961349	0.274602	2.050423	0.000000	0.000000	4.000000	3.000000	0.000000
21799.042538	0.054654	0.563598	0.145360	73.380409	145.627060	179.337723	4.715198	0.000000	1.663402	0.000000	0.000000	0.000000	1.064660	0.280735	2.027824	0.000000	0.000000	4.000000	3.000000	0.000000
21799.045871	0.054654	0.563598	0.145360	73.380409	145.627060	179.337723	4.715198	0.000000	1.663402	0.000000	0.000000	0.000000	1.064660	0.280735	2.027824	0.000000	0.000000	4.000000	3.000000	0.000000
21799.049204	0.054654	0.563598	0.145360	73.380409	145.627060	179.337723	4.715198	0.000000	1.663402	0.000000	0.000000	0.000000	1.064660	0.280735	2.027824	0.000000	0.000000	4.000000	3.000000	0.000000
21799.052538	0.058558	0.564575	0.152052	73.060318	148.132919	-178.527847	4.773139	0.000000	1.489008	0.000000	0.000000	0.000000	1.171061	0.293112	2.007507	0.000000	0.000000	4.000000	3.000000	0.000000
21799.055871	0.058558	0.564575	0.152052	73.060318	148.132919	-178.527847	4.773139	0.000000	1.489008	0.000000	0.000000	0.000000	1.171061	0.293112	2.007507	0.000000	0.000000	4.000000	3.000000	0.000000
21799.059204	0.058558	0.564575	0.152052	73.060318	148.132919	-178.527847	4.773139	0.000000	1.489008	0.000000	0.000000	0.000000	1.171061	0.293112	2.007507	0.000000	0.000000	4.000000	3.000000	0.000000
21799.062538	0.062734	0.565555	0.158646	72.676704	149.950958	-176.433945	4.824031	0.000000	1.314811	0.000000	0.000000	0.000000	1.252883	0.293830	1.978352	0.000000	0.000000	4.000000	3.000000	0.000000
21799.065871	0.062734	0.565555	0.158646	72.676704	149.950958	-176.433945	4.824031	0.000000	1.314811	0.000000	0.000000	0.000000	1.252883	0.293830	1.978352	0.000000	0.000000	4.000000	3.000000	0.000000
21799.069204	0.062734	0.565555	0.158646	72.676704	149.950958	-176.433945	4.824031	0.000000	1.314811	0.000000	0.000000	0.000000	1.252883	0.293830	1.978352	0.000000	0.000000	4.000000	3.000000	0.000000
21799.072538	0.067184	0.566531	0.165102	72.297478	151.538284	-174.166641	4.867513	0.000000	1.143381	0.000000	0.000000	0.000000	1.335175	0.292825	1.936807	0.000000	0.000000	4.000000	3.000000	0.000000
21799.075871	0.067184	0.566531	0.165102	72.297478	151.538284	-174.166641	4.867513	0.000000	1.143381	0.000000	0.000000	0.000000	1.335175	0.292825	1.936807	0.000000	0.000000	4.000000	3.000000	0.000000
21799.079204	0.067184	0.566531	0.165102	72.297478	151.538284	-174.166641	4.867513	0.000000	1.143381	0.000000	0.000000	0.000000	1.335175	0.292825	1.936807	0.000000	0.000000	4.000000	3.000000	0.000000
21799.082538	0.071911	0.567429	0.171392	71.993271	153.161591	-172.322784	4.904070	0.000000	0.974727	0.000000	0.000000	0.000000	1.418058	0.269457	1.886821	0.000000	0.000000	4.000000	3.000000	0.000000
21799.085871	0.071911	0.567429	0.171392	71.993271	153.161591	-172.322784	4.904070	0.000000	0.974727	0.000000	0.000000	0.000000	1.418058	0.269457	1.886821	0.000000	0.000000	4.000000	3.000000	0.000000
21799.089204	0.071911	0.567429	0.171392	71.993271	153.161591	-172.322784	4.904070	0.000000	0.974727	0.000000	0.000000	0.000000	1.418058	0.269457	1.886821	0.000000	0.000000	4.000000	3.000000	0.000000
21799.092538	0.076817	0.568250	0.177432	71.765213	154.903488	-170.680786	4.934177	0.000000	0.808641	0.000000	0.000000	0.000000	1.471796	0.246371	1.812121	0.000000	0.000000	4.000000	3.000000	0.000000
21799.095871	0.076817	0.568250	0.177432	71.765213	154.903488	-170.680786	4.934177	0.000000	0.808641	0.000000	0.000000	0.000000	1.471796	0.246371	1.812121	0.000000	0.000000	4.000000	3.000000	0.000000
21799.099204	0.076817	0.568250	0.177432	71.765213	154.903488	-170.680786	4.934177	0.000000	0.808641	0.000000	0.000000	0.000000	1.471796	0.246371	1.812121	0.000000	0.000000	4.000000	3.000000	0.000000
21799.102538	0.081900	0.569009	0.183204	71.617386	156.941528	-168.584488	4.957861	0.000000	0.647777	0.000000	0.000000	0.000000	1.524684	0.227674	1.731558	0.000000	0.000000	4.000000	3.000000	0.000000
21799.105871	0.081900	0.569009	0.183204	71.617386	156.941528	-168.584488	4.957861	0.000000	0.647777	0.000000	0.000000	0.000000	1.524684	0.227674	1.731558	0.000000	0.000000	4.000000	3.000000	0.000000
21799.109204	0.081900	0.569009	0.183204	71.617386	156.941528	-168.584488	4.957861	0.000000	0.647777	0.000000	0.000000	0.000000	1.524684	0.227674	1.731558	0.000000	0.000000	4.000000	3.000000	0.000000
21799.112538	0.087118	0.569694	0.188645	71.530457	159.241379	-166.453949	4.975774	0.000000	0.491602	0.000000	0.000000	0.000000	1.565394	0.205599	1.632275	0.000000	0.000000	4.000000	3.000000	0.000000
21799.115871	0.087118	0.569694	0.188645	71.530457	159.241379	-166.453949	4.975774	0.000000	0.491602	0.000000	0.000000	0.000000	1.565394	0.205599	1.632275	0.000000	0.000000	4.000000	3.000000	0.000000
21799.119204	0.087118	0.569694	0.188645	71.530457	159.241379	-166.453949	4.975774	0.000000	0.491602	0.000000	0.000000	0.000000	1.565394	0.205599	1.632275	0.000000	0.000000	4.000000	3.000000	0.000000
21799.122538	0.092473	0.570313	0.193792	71.484131	161.543869	-164.281570	4.988382	0.000000	0.340652	0.000000	0.000000	0.000000	1.606657	0.185540	1.544100	0.000000	0.000000	4.000000	3.000000	0.000000
21799.125871	0.092473	0.570313	0.193792	71.484131	161.543869	-164.281570	4.988382	0.000000	0.340652	0.000000	0.000000	0.000000	1.606657	0.185540	1.544100	0.000000	0.000000	4.000000	3.000000	0.000000
21799.129204	0.092473	0.570313	0.193792	71.484131	161.543869	-164.281570	4.988382	0.000000	0.340652	0.000000	0.000000	0.000000	1.606657	0.185540	1.544100	0.000000	0.000000	4.000000	3.000000	0.000000
21799.132538	0.098023	0.570881	0.198619	71.440224	163.527359	-161.742126	4.996233	0.000000	0.194054	0.000000	0.000000	0.000000	1.664986	0.170327	1.448027	0.000000	0.000000	4.000000	3.000000	0.000000
21799.135871	0.098023	0.570881	0.198619	71.440224	163.527359	-161.742126	4.996233	0.000000	0.194054	0.000000	0.000000	0.000000	1.664986	0.170327	1.448027	0.000000	0.000000	4.000000	3.000000	0.000000
21799.139204	0.098023	0.570881	0.198619	71.440224	163.527359	-161.742126	4.996233	0.000000	0.194054	0.000000	0.000000	0.000000	1.664986	0.170327	1.448027	0.000000	0.000000	4.000000	3.000000	0.000000
21799.142538	0.103768	0.571326	0.203139	71.411743	165.061447	-158.455643	4.999753	0.000000	0.049764	0.000000	0.000000	0.000000	1.723402	0.133619	1.356020	0.000000	0.000000	4.000000	3.000000	0.000000
21799.145871	0.103768	0.571326	0.203139	71.411743	165.061447	-158.455643	4.999753	0.000000	0.049764	0.000000	0.000000	0.000000	1.723402	0.133619	1.356020	0.000000	0.000000	4.000000	3.000000	0.000000
21799.149204	0.103768	0.571326	0.203139	71.411743	165.061447	-158.455643	4.999753	0.000000	0.049764	0.000000	0.000000	0.000000	1.723402	0.133619	1.356020	0.000000	0.000000	4.000000	3.000000	0.000000
21799.152538	0.109673	0.571685	0.207352	71.395325	166.227371	-155.451096	4.999140	0.000000	-0.092722	0.000000	0.000000	0.000000	1.771564	0.107822	1.264062	0.000000	0.000000	4.000000	3.000000	0.000000
21799.155871	0.109673	0.571685	0.207352	71.395325	166.227371	-155.451096	4.999140	0.000000	-0.092722	0.000000	0.000000	0.000000	1.771564	0.107822	1.264062	0.000000	0.000000	4.000000	3.000000	0.000000
21799.159204	0.109673	0.571685	0.207352	71.395325	166.227371	-155.451096	4.999140	0.000000	-0.092722	0.000000	0.000000	0.000000	1.771564	0.107822	1.264062	0.000000	0.000000	4.000000	3.000000	0.000000
21799.162538	0.115855	0.571933	0.211194	71.389885	167.210403	-153.214035	4.994568	0.000000	-0.232996	0.000000	0.000000	0.000000	1.854678	0.074173	1.152561	0.000000	0.000000	4.000000	3.000000	0.000000
21799.165871	0.115855	0.571933	0.211194	71.389885	167.210403	-153.214035	4.994568	0.000000	-0.232996	0.000000	0.000000	0.000000	1.854678	0.074173	1.152561	0.000000	0.000000	4.000000	3.000000	0.000000
21799.169204	0.115855	0.571933	0.211194	71.389885	167.210403	-153.214035	4.994568	0.000000	-0.232996	0.000000	0.000000	0.000000	1.854678	0.074173	1.152561	0.000000	0.000000	4.000000	3.000000	0.000000
21799.172538	0.122274	0.572004	0.214631	71.407318	168.244934	-151.254669	4.985969	0.000000	-0.374317	0.000000	0.000000	0.000000	1.925633	0.021516	1.031138	0.000000	0.000000	4.000000	3.000000	0.000000
21799.175871	0.122274	0.572004	0.214631	71.407318	168.244934	-151.254669	4.985969	0.000000	-0.374317	0.000000	0.000000	0.000000	1.925633	0.021516	1.031138	0.000000	0.000000	4.000000	3.000000	0.000000
21799.179204	0.122274	0.572004	0.214631	71.407318	168.244934	-151.254669	4.985969	0.000000	-0.374317	0.000000	0.000000	0.000000	1.925633	0.021516	1.031138	0.000000	0.000000	4.000000	3.000000	0.000000
21799.182538	0.128820	0.571911	0.217633	71.470268	169.631577	-149.067200	4.973290	0.000000	-0.516118	0.000000	0.000000	0.000000	1.963812	-0.027955	0.900507	0.000000	0.000000	4.000000	3.000000	0.000000
21799.185871	0.128820	0.571911	0.217633	71.470268	169.631577	-149.067200	4.973290	0.000000	-0.516118	0.000000	0.000000	0.000000	1.963812	-0.027955	0.900507	0.000000	0.000000	4.000000	3.000000	0.000000
21799.189204	0.128820	0.571911	0.217633	71.470268	169.631577	-149.067200	4.973290	0.000000	-0.516118	0.000000	0.000000	0.000000	1.963812	-0.027955	0.900507	0.000000	0.000000	4.000000	3.000000	0.000000
21799.192538	0.135382	0.571724	0.220180	71.584686	171.382553	-146.548141	4.956728	0.000000	-0.656394	0.000000	0.000000	0.000000	1.968532	-0.056110	0.764040	0.000000	0.000000	4.000000	3.000000	0.000000
21799.195871	0.135382	0.571724	0.220180	71.584686	171.382553	-146.548141	4.956728	0.000000	-0.656394	0.000000	0.000000	0.000000	1.968532	-0.056110	0.764040	0.000000	0.000000	4.000000	3.000000	0.000000
21799.199204	0.135382	0.571724	0.220180	71.584686	171.382553	-146.548141	4.956728	0.000000	-0.656394	0.000000	0.000000	0.000000	1.968532	-0.056110	0.764040	0.000000	0.000000	4.000000	3.000000	0.000000
21799.202538	0.141953	0.571370	0.222292	71.749619	173.385178	-143.904694	4.936667	0.000000	-0.793298	0.000000	0.000000	0.000000	1.971419	-0.106291	0.633580	0.000000	0.000000	4.000000	3.000000	0.000000
21799.205871	0.141953	0.571370	0.222292	71.749619	173.385178	-143.904694	4.936667	0.000000	-0.793298	0.000000	0.000000	0.000000	1.971419	-0.106291	0.633580	0.000000	0.000000	4.000000	3.000000	0.000000
21799.209204	0.141953	0.571370	0.222292	71.749619	173.385178	-143.904694	4.936667	0.000000	-0.793298	0.000000	0.000000	0.000000	1.971419	-0.106291	0.633580	0.000000	0.000000	4.000000	3.000000	0.000000
21799.212538	0.148556	0.570926	0.223957	71.955727	175.165909	-141.179199	4.913262	0.000000	-0.927282	0.000000	0.000000	0.000000	1.980698	-0.133232	0.499459	0.000000	0.000000	4.000000	3.000000	0.000000
21799.215871	0.148556	0.570926	0.223957	71.955727	175.165909	-141.179199	4.913262	0.000000	-0.927282	0.000000	0.000000	0.000000	1.980698	-0.133232	0.499459	0.000000	0.000000	4.000000	3.000000	0.000000
21799.219204	0.148556	0.570926	0.223957	71.955727	175.165909	-141.179199	4.913262	0.000000	-0.927282	0.000000	0.000000	0.000000	1.980698	-0.133232	0.499459	0.000000	0.000000	4.000000	3.000000	0.000000
21799.222538	0.155189	0.570361	0.225216	72.189453	176.293640	-138.713089	4.886473	0.000000	-1.059426	0.000000	0.000000	0.000000	1.989906	-0.169443	0.377949	0.000000	0.000000	4.000000	3.000000	0.000000
21799.225871	0.155189	0.570361	0.225216	72.189453	176.293640	-138.713089	4.886473	0.000000	-1.059426	0.000000	0.000000	0.000000	1.989906	-0.169443	0.377949	0.000000	0.000000	4.000000	3.000000	0.000000
21799.229204	0.155189	0.570361	0.225216	72.189453	176.293640	-138.713089	4.886473	0.000000	-1.059426	0.000000	0.000000	0.000000	1.989906	-0.169443	0.377949	0.000000	0.000000	4.000000	3.000000	0.000000
21799.232538	0.161956	0.569687	0.226113	72.396049	176.764465	-136.746811	4.856319	0.000000	-1.190026	0.000000	0.000000	0.000000	2.030253	-0.202202	0.268898	0.000000	0.000000	4.000000	3.000000	0.000000
21799.235871	0.161956	0.569687	0.226113	72.396049	176.764465	-136.746811	4.856319	0.000000	-1.190026	0.000000	0.000000	0.000000	2.030253	-0.202202	0.268898	0.000000	0.000000	4.000000	3.000000	0.000000
21799.239204	0.161956	0.569687	0.226113	72.396049	176.764465	-136.746811	4.856319	0.000000	-1.190026	0.000000	0.000000	0.000000	2.030253	-0.202202	0.268898	0.000000	0.000000	4.000000	3.000000	0.000000
21799.242538	0.168897	0.568953	0.226691	72.651367	177.094055	-134.867950	4.822251	0.000000	-1.321322	0.000000	0.000000	0.000000	2.082430	-0.220092	0.173559	0.000000	0.000000	4.000000	3.000000	0.000000
21799.245871	0.168897	0.568953	0.226691	72.651367	177.094055	-134.867950	4.822251	0.000000	-1.321322	0.000000	0.000000	0.000000	2.082430	-0.220092	0.173559	0.000000	0.000000	4.000000	3.000000	0.000000
21799.249204	0.168897	0.568953	0.226691	72.651367	177.094055	-134.867950	4.822251	0.000000	-1.321322	0.000000	0.000000	0.000000	2.082430	-0.220092	0.173559	0.000000	0.000000	4.000000	3.000000	0.000000
21799.252538	0.175980	0.568144	0.226976	72.998711	177.613647	-132.471924	4.783930	0.000000	-1.453964	0.000000	0.000000	0.000000	2.124650	-0.242696	0.085297	0.000000	0.000000	4.000000	3.000000	0.000000
21799.255871	0.175980	0.568144	0.226976	72.998711	177.613647	-132.471924	4.783930	0.000000	-1.453964	0.000000	0.000000	0.000000	2.124650	-0.242696	0.085297	0.000000	0.000000	4.000000	3.000000	0.000000
21799.259204	0.175980	0.568144	0.226976	72.998711	177.613647	-132.471924	4.783930	0.000000	-1.453964	0.000000	0.000000	0.000000	2.124650	-0.242696	0.085297	0.000000	0.000000	4.000000	3.000000	0.000000
21799.262538	0.183047	0.567249	0.227054	73.430794	178.790421	-129.576492	4.741400	0.000000	-1.587175	0.000000	0.000000	0.000000	2.120348	-0.268663	0.023601	0.000000	0.000000	4.000000	3.000000	0.000000
21799.265871	0.183047	0.567249	0.227054	73.430794	178.790421	-129.576492	4.741400	0.000000	-1.587175	0.000000	0.000000	0.000000	2.120348	-0.268663	0.023601	0.000000	0.000000	4.000000	3.000000	0.000000
21799.269204	0.183047	0.567249	0.227054	73.430794	178.790421	-129.576492	4.741400	0.000000	-1.587175	0.000000	0.000000	0.000000	2.120348	-0.268663	0.023601	0.000000	0.000000	4.000000	3.000000	0.000000
21799.272538	0.190051	0.566279	0.226891	73.965233	-179.073990	-126.328629	4.695755	0.000000	-1.717522	0.000000	0.000000	0.000000	2.101111	-0.290803	-0.048951	0.000000	0.000000	4.000000	3.000000	0.000000
21799.275871	0.190051	0.566279	0.226891	73.965233	-179.073990	-126.328629	4.695755	0.000000	-1.717522	0.000000	0.000000	0.000000	2.101111	-0.290803	-0.048951	0.000000	0.000000	4.000000	3.000000	0.000000
21799.279204	0.190051	0.566279	0.226891	73.965233	-179.073990	-126.328629	4.695755	0.000000	-1.717522	0.000000	0.000000	0.000000	2.101111	-0.290803	-0.048951	0.000000	0.000000	4.000000	3.000000	0.000000
21799.282538	0.196974	0.565211	0.226449	74.512314	-176.054672	-122.732109	4.647347	0.000000	-1.844494	0.000000	0.000000	0.000000	2.076703	-0.320560	-0.132753	0.000000	0.000000	4.000000	3.000000	0.000000
21799.285871	0.196974	0.565211	0.226449	74.512314	-176.054672	-122.732109	4.647347	0.000000	-1.844494	0.000000	0.000000	0.000000	2.076703	-0.320560	-0.132753	0.000000	0.000000	4.000000	3.000000	0.000000
21799.289204	0.196974	0.565211	0.226449	74.512314	-176.054672	-122.732109	4.647347	0.000000	-1.844494	0.000000	0.000000	0.000000	2.076703	-0.320560	-0.132753	0.000000	0.000000	4.000000	3.000000	0.000000
21799.292538	0.203816	0.564091	0.225640	74.998390	-172.460556	-118.420662	4.596282	0.000000	-1.968296	0.000000	0.000000	0.000000	2.052812	-0.335853	-0.242634	0.000000	0.000000	4.000000	3.000000	0.000000
21799.295871	0.203816	0.564091	0.225640	74.998390	-172.460556	-118.420662	4.596282	0.000000	-1.968296	0.000000	0.000000	0.000000	2.052812	-0.335853	-0.242634	0.000000	0.000000	4.000000	3.000000	0.000000
21799.299204	0.203816	0.564091	0.225640	74.998390	-172.460556	-118.420662	4.596282	0.000000	-1.968296	0.000000	0.000000	0.000000	2.052812	-0.335853	-0.242634	0.000000	0.000000	4.000000	3.000000	0.000000
21799.302538	0.210560	0.562957	0.224434	75.374016	-168.709396	-113.838142	4.542284	0.000000	-2.089893	0.000000	0.000000	0.000000	2.023129	-0.340233	-0.361672	0.000000	0.000000	4.000000	3.000000	0.000000
21799.305871	0.210560	0.562957	0.224434	75.374016	-168.709396	-113.838142	4.542284	0.000000	-2.089893	0.000000	0.000000	0.000000	2.023129	-0.340233	-0.361672	0.000000	0.000000	4.000000	3.000000	0.000000
21799.309204	0.210560	0.562957	0.224434	75.374016	-168.709396	-113.838142	4.542284	0.000000	-2.089893	0.000000	0.000000	0.000000	2.023129	-0.340233	-0.361672	0.000000	0.000000	4.000000	3.000000	0.000000
21799.312538	0.217193	0.561850	0.222831	75.622612	-165.146088	-109.402954	4.485304	0.000000	-2.209535	0.000000	0.000000	0.000000	1.990023	-0.332285	-0.481098	0.000000	0.000000	4.000000	3.000000	0.000000
21799.315871	0.217193	0.561850	0.222831	75.622612	-165.146088	-109.402954	4.485304	0.000000	-2.209535	0.000000	0.000000	0.000000	1.990023	-0.332285	-0.481098	0.000000	0.000000	4.000000	3.000000	0.000000
21799.319204	0.217193	0.561850	0.222831	75.622612	-165.146088	-109.402954	4.485304	0.000000	-2.209535	0.000000	0.000000	0.000000	1.990023	-0.332285	-0.481098	0.000000	0.000000	4.000000	3.000000	0.000000
21799.322538	0.223570	0.560727	0.220852	75.766403	-161.882294	-105.013557	4.425293	0.000000	-2.327398	0.000000	0.000000	0.000000	1.913002	-0.336781	-0.593692	0.000000	0.000000	4.000000	3.000000	0.000000
21799.325871	0.223570	0.560727	0.220852	75.766403	-161.882294	-105.013557	4.425293	0.000000	-2.327398	0.000000	0.000000	0.000000	1.913002	-0.336781	-0.593692	0.000000	0.000000	4.000000	3.000000	0.000000
21799.329204	0.223570	0.560727	0.220852	75.766403	-161.882294	-105.013557	4.425293	0.000000	-2.327398	0.000000	0.000000	0.000000	1.913002	-0.336781	-0.593692	0.000000	0.000000	4.000000	3.000000	0.000000
21799.332538	0.229600	0.559578	0.218583	75.851440	-158.935226	-100.655571	4.363429	0.000000	-2.441411	0.000000	0.000000	0.000000	1.808960	-0.344699	-0.680693	0.000000	0.000000	4.000000	3.000000	0.000000
21799.335871	0.229600	0.559578	0.218583	75.851440	-158.935226	-100.655571	4.363429	0.000000	-2.441411	0.000000	0.000000	0.000000	1.808960	-0.344699	-0.680693	0.000000	0.000000	4.000000	3.000000	0.000000
21799.339204	0.229600	0.559578	0.218583	75.851440	-158.935226	-100.655571	4.363429	0.000000	-2.441411	0.000000	0.000000	0.000000	1.808960	-0.344699	-0.680693	0.000000	0.000000	4.000000	3.000000	0.000000
21799.342538	0.235290	0.558430	0.216072	75.900749	-156.239639	-96.581146	4.300857	0.000000	-2.550025	0.000000	0.000000	0.000000	1.707099	-0.344384	-0.753114	0.000000	0.000000	4.000000	3.000000	0.000000
21799.345871	0.235290	0.558430	0.216072	75.900749	-156.239639	-96.581146	4.300857	0.000000	-2.550025	0.000000	0.000000	0.000000	1.707099	-0.344384	-0.753114	0.000000	0.000000	4.000000	3.000000	0.000000
21799.349204	0.235290	0.558430	0.216072	75.900749	-156.239639	-96.581146	4.300857	0.000000	-2.550025	0.000000	0.000000	0.000000	1.707099	-0.344384	-0.753114	0.000000	0.000000	4.000000	3.000000	0.000000
21799.352538	0.240526	0.557258	0.213321	75.977501	-153.885910	-93.079254	4.237829	0.000000	-2.653452	0.000000	0.000000	0.000000	1.570663	-0.351569	-0.825265	0.000000	0.000000	4.000000	3.000000	0.000000
21799.355871	0.240526	0.557258	0.213321	75.977501	-153.885910	-93.079254	4.237829	0.000000	-2.653452	0.000000	0.000000	0.000000	1.570663	-0.351569	-0.825265	0.000000	0.000000	4.000000	3.000000	0.000000
21799.359204	0.240526	0.557258	0.213321	75.977501	-153.885910	-93.079254	4.237829	0.000000	-2.653452	0.000000	0.000000	0.000000	1.570663	-0.351569	-0.825265	0.000000	0.000000	4.000000	3.000000	0.000000
21799.362538	0.245492	0.556076	0.210366	76.122650	-152.002213	-90.403145	4.175441	0.000000	-2.750580	0.000000	0.000000	0.000000	1.489840	-0.354605	-0.886531	0.000000	0.000000	4.000000	3.000000	0.000000
21799.365871	0.245492	0.556076	0.210366	76.122650	-152.002213	-90.403145	4.175441	0.000000	-2.750580	0.000000	0.000000	0.000000	1.489840	-0.354605	-0.886531	0.000000	0.000000	4.000000	3.000000	0.000000
21799.369204	0.245492	0.556076	0.210366	76.122650	-152.002213	-90.403145	4.175441	0.000000	-2.750580	0.000000	0.000000	0.000000	1.489840	-0.354605	-0.886531	0.000000	0.000000	4.000000	3.000000	0.000000
21799.372538	0.250298	0.554919	0.207130	76.352684	-150.558807	-88.520470	4.112298	0.000000	-2.844118	0.000000	0.000000	0.000000	1.441793	-0.347093	-0.970984	0.000000	0.000000	4.000000	3.000000	0.000000
21799.375871	0.250298	0.554919	0.207130	76.352684	-150.558807	-88.520470	4.112298	0.000000	-2.844118	0.000000	0.000000	0.000000	1.441793	-0.347093	-0.970984	0.000000	0.000000	4.000000	3.000000	0.000000
21799.379204	0.250298	0.554919	0.207130	76.352684	-150.558807	-88.520470	4.112298	0.000000	-2.844118	0.000000	0.000000	0.000000	1.441793	-0.347093	-0.970984	0.000000	0.000000	4.000000	3.000000	0.000000
21799.382538	0.254870	0.553766	0.203625	76.633026	-149.499329	-86.787720	4.046854	0.000000	-2.936490	0.000000	0.000000	0.000000	1.371508	-0.345902	-1.051457	0.000000	0.000000	4.000000	3.000000	0.000000
21799.385871	0.254870	0.553766	0.203625	76.633026	-149.499329	-86.787720	4.046854	0.000000	-2.936490	0.000000	0.000000	0.000000	1.371508	-0.345902	-1.051457	0.000000	0.000000	4.000000	3.000000	0.000000
21799.389204	0.254870	0.553766	0.203625	76.633026	-149.499329	-86.787720	4.046854	0.000000	-2.936490	0.000000	0.000000	0.000000	1.371508	-0.345902	-1.051457	0.000000	0.000000	4.000000	3.000000	0.000000
21799.392538	0.259132	0.552635	0.199861	76.903450	-148.746155	-85.141182	3.979729	0.000000	-3.026839	0.000000	0.000000	0.000000	1.278641	-0.339446	-1.129065	0.000000	0.000000	4.000000	3.000000	0.000000
21799.395871	0.259132	0.552635	0.199861	76.903450	-148.746155	-85.141182	3.979729	0.000000	-3.026839	0.000000	0.000000	0.000000	1.278641	-0.339446	-1.129065	0.000000	0.000000	4.000000	3.000000	0.000000
21799.399204	0.259132	0.552635	0.199861	76.903450	-148.746155	-85.141182	3.979729	0.000000	-3.026839	0.000000	0.000000	0.000000	1.278641	-0.339446	-1.129065	0.000000	0.000000	4.000000	3.000000	0.000000
21799.402538	0.263021	0.551593	0.195786	77.147583	-148.135132	-83.755905	3.911562	0.000000	-3.114431	0.000000	0.000000	0.000000	1.166698	-0.312381	-1.222424	0.000000	0.000000	4.000000	3.000000	0.000000
21799.405871	0.263021	0.551593	0.195786	77.147583	-148.135132	-83.755905	3.911562	0.000000	-3.114431	0.000000	0.000000	0.000000	1.166698	-0.312381	-1.222424	0.000000	0.000000	4.000000	3.000000	0.000000
21799.409204	0.263021	0.551593	0.195786	77.147583	-148.135132	-83.755905	3.911562	0.000000	-3.114431	0.000000	0.000000	0.000000	1.166698	-0.312381	-1.222424	0.000000	0.000000	4.000000	3.000000	0.000000
21799.412538	0.266489	0.550599	0.191391	77.360466	-147.574188	-82.757339	3.842405	0.000000	-3.199363	0.000000	0.000000	0.000000	1.040579	-0.298363	-1.318655	0.000000	0.000000	4.000000	3.000000	0.000000
21799.415871	0.266489	0.550599	0.191391	77.360466	-147.574188	-82.757339	3.842405	0.000000	-3.199363	0.000000	0.000000	0.000000	1.040579	-0.298363	-1.318655	0.000000	0.000000	4.000000	3.000000	0.000000
21799.419204	0.266489	0.550599	0.191391	77.360466	-147.574188	-82.757339	3.842405	0.000000	-3.199363	0.000000	0.000000	0.000000	1.040579	-0.298363	-1.318655	0.000000	0.000000	4.000000	3.000000	0.000000
21799.422538	0.269572	0.549692	0.186687	77.567223	-147.059540	-81.653778	3.772417	0.000000	-3.281595	0.000000	0.000000	0.000000	0.924791	-0.271943	-1.411108	0.000000	0.000000	4.000000	3.000000	0.000000
21799.425871	0.269572	0.549692	0.186687	77.567223	-147.059540	-81.653778	3.772417	0.000000	-3.281595	0.000000	0.000000	0.000000	0.924791	-0.271943	-1.411108	0.000000	0.000000	4.000000	3.000000	0.000000
21799.429204	0.269572	0.549692	0.186687	77.567223	-147.059540	-81.653778	3.772417	0.000000	-3.281595	0.000000	0.000000	0.000000	0.924791	-0.271943	-1.411108	0.000000	0.000000	4.000000	3.000000	0.000000
21799.432538	0.272343	0.548830	0.181612	77.802528	-146.532028	-80.440292	3.701117	0.000000	-3.361805	0.000000	0.000000	0.000000	0.831318	-0.258785	-1.522643	0.000000	0.000000	4.000000	3.000000	0.000000
21799.435871	0.272343	0.548830	0.181612	77.802528	-146.532028	-80.440292	3.701117	0.000000	-3.361805	0.000000	0.000000	0.000000	0.831318	-0.258785	-1.522643	0.000000	0.000000	4.000000	3.000000	0.000000
21799.439204	0.272343	0.548830	0.181612	77.802528	-146.532028	-80.440292	3.701117	0.000000	-3.361805	0.000000	0.000000	0.000000	0.831318	-0.258785	-1.522643	0.000000	0.000000	4.000000	3.000000	0.000000
21799.442538	0.274965	0.548026	0.176227	78.177368	-145.852295	-78.684761	3.626873	0.000000	-3.441772	0.000000	0.000000	0.000000	0.786560	-0.241137	-1.615363	0.000000	0.000000	4.000000	3.000000	0.000000
21799.445871	0.274965	0.548026	0.176227	78.177368	-145.852295	-78.684761	3.626873	0.000000	-3.441772	0.000000	0.000000	0.000000	0.786560	-0.241137	-1.615363	0.000000	0.000000	4.000000	3.000000	0.000000
21799.449204	0.274965	0.548026	0.176227	78.177368	-145.852295	-78.684761	3.626873	0.000000	-3.441772	0.000000	0.000000	0.000000	0.786560	-0.241137	-1.615363	0.000000	0.000000	4.000000	3.000000	0.000000
21799.452538	0.277537	0.547304	0.170533	78.726227	-144.623093	-76.594879	3.548219	0.000000	-3.522804	0.000000	0.000000	0.000000	0.771544	-0.216584	-1.708180	0.000000	0.000000	4.000000	3.000000	0.000000
21799.455871	0.277537	0.547304	0.170533	78.726227	-144.623093	-76.594879	3.548219	0.000000	-3.522804	0.000000	0.000000	0.000000	0.771544	-0.216584	-1.708180	0.000000	0.000000	4.000000	3.000000	0.000000
21799.459204	0.277537	0.547304	0.170533	78.726227	-144.623093	-76.594879	3.548219	0.000000	-3.522804	0.000000	0.000000	0.000000	0.771544	-0.216584	-1.708180	0.000000	0.000000	4.000000	3.000000	0.000000
21799.462538	0.279939	0.546712	0.164678	79.387558	-142.045425	-73.582954	3.463695	0.000000	-3.605942	0.000000	0.000000	0.000000	0.720619	-0.177745	-1.756587	0.000000	0.000000	4.000000	3.000000	0.000000
21799.465871	0.279939	0.546712	0.164678	79.387558	-142.045425	-73.582954	3.463695	0.000000	-3.605942	0.000000	0.000000	0.000000	0.720619	-0.177745	-1.756587	0.000000	0.000000	4.000000	3.000000	0.000000
21799.469204	0.279939	0.546712	0.164678	79.387558	-142.045425	-73.582954	3.463695	0.000000	-3.605942	0.000000	0.000000	0.000000	0.720619	-0.177745	-1.756587	0.000000	0.000000	4.000000	3.000000	0.000000
21799.472538	0.282015	0.546121	0.158638	80.056915	-137.716217	-69.153809	3.375660	0.000000	-3.688485	0.000000	0.000000	0.000000	0.622997	-0.177085	-1.811879	0.000000	0.000000	4.000000	3.000000	0.000000
21799.475871	0.282015	0.546121	0.158638	80.056915	-137.716217	-69.153809	3.375660	0.000000	-3.688485	0.000000	0.000000	0.000000	0.622997	-0.177085	-1.811879	0.000000	0.000000	4.000000	3.000000	0.000000
21799.479204	0.282015	0.546121	0.158638	80.056915	-137.716217	-69.153809	3.375660	0.000000	-3.688485	0.000000	0.000000	0.000000	0.622997	-0.177085	-1.811879	0.000000	0.000000	4.000000	3.000000	0.000000
21799.482538	0.283652	0.545589	0.152476	80.615402	-131.707657	-63.135075	3.285184	0.000000	-3.769292	0.000000	0.000000	0.000000	0.490997	-0.159729	-1.848712	0.000000	0.000000	4.000000	3.000000	0.000000
21799.485871	0.283652	0.545589	0.152476	80.615402	-131.707657	-63.135075	3.285184	0.000000	-3.769292	0.000000	0.000000	0.000000	0.490997	-0.159729	-1.848712	0.000000	0.000000	4.000000	3.000000	0.000000
21799.489204	0.283652	0.545589	0.152476	80.615402	-131.707657	-63.135075	3.285184	0.000000	-3.769292	0.000000	0.000000	0.000000	0.490997	-0.159729	-1.848712	0.000000	0.000000	4.000000	3.000000	0.000000
21799.492538	0.284997	0.545169	0.146132	81.008507	-124.980415	-56.115891	3.193902	0.000000	-3.846946	0.000000	0.000000	0.000000	0.403593	-0.126117	-1.903267	0.000000	0.000000	4.000000	3.000000	0.000000
21799.495871	0.284997	0.545169	0.146132	81.008507	-124.980415	-56.115891	3.193902	0.000000	-3.846946	0.000000	0.000000	0.000000	0.403593	-0.126117	-1.903267	0.000000	0.000000	4.000000	3.000000	0.000000
21799.499204	0.284997	0.545169	0.146132	81.008507	-124.980415	-56.115891	3.193902	0.000000	-3.846946	0.000000	0.000000	0.000000	0.403593	-0.126117	-1.903267	0.000000	0.000000	4.000000	3.000000	0.000000
21799.502538	0.285972	0.544840	0.139663	81.295769	-118.452721	-49.120258	3.099282	0.000000	-3.923576	0.000000	0.000000	0.000000	0.292402	-0.098584	-1.940705	0.000000	0.000000	4.000000	3.000000	0.000000
21799.505871	0.285972	0.544840	0.139663	81.295769	-118.452721	-49.120258	3.099282	0.000000	-3.923576	0.000000	0.000000	0.000000	0.292402	-0.098584	-1.940705	0.000000	0.000000	4.000000	3.000000	0.000000
21799.509204	0.285972	0.544840	0.139663	81.295769	-118.452721	-49.120258	3.099282	0.000000	-3.923576	0.000000	0.000000	0.000000	0.292402	-0.098584	-1.940705	0.000000	0.000000	4.000000	3.000000	0.000000
21799.512538	0.286687	0.544552	0.133080	81.579140	-112.994682	-43.522896	3.002527	0.000000	-3.998103	0.000000	0.000000	0.000000	0.214349	-0.086411	-1.974904	0.000000	0.000000	4.000000	3.000000	0.000000
21799.515871	0.286687	0.544552	0.133080	81.579140	-112.994682	-43.522896	3.002527	0.000000	-3.998103	0.000000	0.000000	0.000000	0.214349	-0.086411	-1.974904	0.000000	0.000000	4.000000	3.000000	0.000000
21799.519204	0.286687	0.544552	0.133080	81.579140	-112.994682	-43.522896	3.002527	0.000000	-3.998103	0.000000	0.000000	0.000000	0.214349	-0.086411	-1.974904	0.000000	0.000000	4.000000	3.000000	0.000000
21799.522538	0.287243	0.544362	0.126381	81.933769	-108.769447	-39.494480	2.902322	0.000000	-4.071428	0.000000	0.000000	0.000000	0.167015	-0.056954	-2.009565	0.000000	0.000000	4.000000	3.000000	0.000000
21799.525871	0.287243	0.544362	0.126381	81.933769	-108.769447	-39.494480	2.902322	0.000000	-4.071428	0.000000	0.000000	0.000000	0.167015	-0.056954	-2.009565	0.000000	0.000000	4.000000	3.000000	0.000000
21799.529204	0.287243	0.544362	0.126381	81.933769	-108.769447	-39.494480	2.902322	0.000000	-4.071428	0.000000	0.000000	0.000000	0.167015	-0.056954	-2.009565	0.000000	0.000000	4.000000	3.000000	0.000000
21799.532538	0.287604	0.544156	0.119562	82.327652	-105.354401	-36.058018	2.797242	0.000000	-4.144326	0.000000	0.000000	0.000000	0.108145	-0.061763	-2.045645	0.000000	0.000000	4.000000	3.000000	0.000000
21799.535871	0.287604	0.544156	0.119562	82.327652	-105.354401	-36.058018	2.797242	0.000000	-4.144326	0.000000	0.000000	0.000000	0.108145	-0.061763	-2.045645	0.000000	0.000000	4.000000	3.000000	0.000000
21799.539204	0.287604	0.544156	0.119562	82.327652	-105.354401	-36.058018	2.797242	0.000000	-4.144326	0.000000	0.000000	0.000000	0.108145	-0.061763	-2.045645	0.000000	0.000000	4.000000	3.000000	0.000000
21799.542538	0.287625	0.543992	0.112745	82.672173	-102.065231	-32.445633	2.687227	0.000000	-4.216493	0.000000	0.000000	0.000000	0.006243	-0.049147	-2.045158	0.000000	0.000000	4.000000	3.000000	0.000000
21799.545871	0.287625	0.543992	0.112745	82.672173	-102.065231	-32.445633	2.687227	0.000000	-4.216493	0.000000	0.000000	0.000000	0.006243	-0.049147	-2.045158	0.000000	0.000000	4.000000	3.000000	0.000000
21799.549204	0.287625	0.543992	0.112745	82.672173	-102.065231	-32.445633	2.687227	0.000000	-4.216493	0.000000	0.000000	0.000000	0.006243	-0.049147	-2.045158	0.000000	0.000000	4.000000	3.000000	0.000000
21799.552538	0.287202	0.543903	0.105980	82.893280	-98.145187	-28.469324	2.575341	0.000000	-4.285747	0.000000	0.000000	0.000000	-0.126716	-0.026943	-2.029537	0.000000	0.000000	4.000000	3.000000	0.000000
21799.555871	0.287202	0.543903	0.105980	82.893280	-98.145187	-28.469324	2.575341	0.000000	-4.285747	0.000000	0.000000	0.000000	-0.126716	-0.026943	-2.029537	0.000000	0.000000	4.000000	3.000000	0.000000
21799.559204	0.287202	0.543903	0.105980	82.893280	-98.145187	-28.469324	2.575341	0.000000	-4.285747	0.000000	0.000000	0.000000	-0.126716	-0.026943	-2.029537	0.000000	0.000000	4.000000	3.000000	0.000000
21799.562538	0.286276	0.543869	0.099325	83.002991	-93.908249	-24.492672	2.463282	0.000000	-4.351120	0.000000	0.000000	0.000000	-0.277816	-0.010232	-1.996503	0.000000	0.000000	4.000000	3.000000	0.000000
21799.565871	0.286276	0.543869	0.099325	83.002991	-93.908249	-24.492672	2.463282	0.000000	-4.351120	0.000000	0.000000	0.000000	-0.277816	-0.010232	-1.996503	0.000000	0.000000	4.000000	3.000000	0.000000
21799.569204	0.286276	0.543869	0.099325	83.002991	-93.908249	-24.492672	2.463282	0.000000	-4.351120	0.000000	0.000000	0.000000	-0.277816	-0.010232	-1.996503	0.000000	0.000000	4.000000	3.000000	0.000000
21799.572538	0.284876	0.543892	0.092810	83.086189	-90.031120	-20.896278	2.352531	0.000000	-4.411983	0.000000	0.000000	0.000000	-0.420101	0.007046	-1.954423	0.000000	0.000000	4.000000	3.000000	0.000000
21799.575871	0.284876	0.543892	0.092810	83.086189	-90.031120	-20.896278	2.352531	0.000000	-4.411983	0.000000	0.000000	0.000000	-0.420101	0.007046	-1.954423	0.000000	0.000000	4.000000	3.000000	0.000000
21799.579204	0.284876	0.543892	0.092810	83.086189	-90.031120	-20.896278	2.352531	0.000000	-4.411983	0.000000	0.000000	0.000000	-0.420101	0.007046	-1.954423	0.000000	0.000000	4.000000	3.000000	0.000000
21799.582538	0.283202	0.543998	0.086289	83.267395	-87.127640	-18.181273	2.243266	0.000000	-4.468530	0.000000	0.000000	0.000000	-0.502144	0.031934	-1.956253	0.000000	0.000000	4.000000	3.000000	0.000000
21799.585871	0.283202	0.543998	0.086289	83.267395	-87.127640	-18.181273	2.243266	0.000000	-4.468530	0.000000	0.000000	0.000000	-0.502144	0.031934	-1.956253	0.000000	0.000000	4.000000	3.000000	0.000000
21799.589204	0.283202	0.543998	0.086289	83.267395	-87.127640	-18.181273	2.243266	0.000000	-4.468530	0.000000	0.000000	0.000000	-0.502144	0.031934	-1.956253	0.000000	0.000000	4.000000	3.000000	0.000000
21799.592538	0.281364	0.544150	0.079711	83.504723	-84.872955	-16.063408	2.130537	0.000000	-4.523363	0.000000	0.000000	0.000000	-0.551329	0.045555	-1.973394	0.000000	0.000000	4.000000	3.000000	0.000000
21799.595871	0.281364	0.544150	0.079711	83.504723	-84.872955	-16.063408	2.130537	0.000000	-4.523363	0.000000	0.000000	0.000000	-0.551329	0.045555	-1.973394	0.000000	0.000000	4.000000	3.000000	0.000000
21799.599204	0.281364	0.544150	0.079711	83.504723	-84.872955	-16.063408	2.130537	0.000000	-4.523363	0.000000	0.000000	0.000000	-0.551329	0.045555	-1.973394	0.000000	0.000000	4.000000	3.000000	0.000000
21799.602538	0.279372	0.544363	0.073090	83.717186	-82.713257	-14.024683	2.011816	0.000000	-4.577401	0.000000	0.000000	0.000000	-0.597740	0.063879	-1.986539	0.000000	0.000000	4.000000	3.000000	0.000000
21799.605871	0.279372	0.544363	0.073090	83.717186	-82.713257	-14.024683	2.011816	0.000000	-4.577401	0.000000	0.000000	0.000000	-0.597740	0.063879	-1.986539	0.000000	0.000000	4.000000	3.000000	0.000000
21799.609204	0.279372	0.544363	0.073090	83.717186	-82.713257	-14.024683	2.011816	0.000000	-4.577401	0.000000	0.000000	0.000000	-0.597740	0.063879	-1.986539	0.000000	0.000000	4.000000	3.000000	0.000000
21799.612538	0.277313	0.544588	0.066407	83.861984	-80.409882	-11.840992	1.886757	0.000000	-4.630351	0.000000	0.000000	0.000000	-0.617524	0.067279	-2.004883	0.000000	0.000000	4.000000	3.000000	0.000000
21799.615871	0.277313	0.544588	0.066407	83.861984	-80.409882	-11.840992	1.886757	0.000000	-4.630351	0.000000	0.000000	0.000000	-0.617524	0.067279	-2.004883	0.000000	0.000000	4.000000	3.000000	0.000000
21799.619204	0.277313	0.544588	0.066407	83.861984	-80.409882	-11.840992	1.886757	0.000000	-4.630351	0.000000	0.000000	0.000000	-0.617524	0.067279	-2.004883	0.000000	0.000000	4.000000	3.000000	0.000000
21799.622538	0.275030	0.544891	0.059779	84.001549	-77.767159	-9.281843	1.753631	0.000000	-4.682390	0.000000	0.000000	0.000000	-0.684969	0.090903	-1.988199	0.000000	0.000000	4.000000	3.000000	0.000000
21799.625871	0.275030	0.544891	0.059779	84.001549	-77.767159	-9.281843	1.753631	0.000000	-4.682390	0.000000	0.000000	0.000000	-0.684969	0.090903	-1.988199	0.000000	0.000000	4.000000	3.000000	0.000000
21799.629204	0.275030	0.544891	0.059779	84.001549	-77.767159	-9.281843	1.753631	0.000000	-4.682390	0.000000	0.000000	0.000000	-0.684969	0.090903	-1.988199	0.000000	0.000000	4.000000	3.000000	0.000000
21799.632538	0.272404	0.545242	0.053322	84.109215	-73.980309	-5.606296	1.616035	0.000000	-4.731641	0.000000	0.000000	0.000000	-0.787925	0.105573	-1.937253	0.000000	0.000000	4.000000	3.000000	0.000000
21799.635871	0.272404	0.545242	0.053322	84.109215	-73.980309	-5.606296	1.616035	0.000000	-4.731641	0.000000	0.000000	0.000000	-0.787925	0.105573	-1.937253	0.000000	0.000000	4.000000	3.000000	0.000000
21799.639204	0.272404	0.545242	0.053322	84.109215	-73.980309	-5.606296	1.616035	0.000000	-4.731641	0.000000	0.000000	0.000000	-0.787925	0.105573	-1.937253	0.000000	0.000000	4.000000	3.000000	0.000000
21799.642538	0.269407	0.545659	0.047071	84.151459	-68.526459	-0.362678	1.477378	0.000000	-4.776752	0.000000	0.000000	0.000000	-0.899020	0.125081	-1.875129	0.000000	0.000000	4.000000	3.000000	0.000000
21799.645871	0.269407	0.545659	0.047071	84.151459	-68.526459	-0.362678	1.477378	0.000000	-4.776752	0.000000	0.000000	0.000000	-0.899020	0.125081	-1.875129	0.000000	0.000000	4.000000	3.000000	0.000000
21799.649204	0.269407	0.545659	0.047071	84.151459	-68.526459	-0.362678	1.477378	0.000000	-4.776752	0.000000	0.000000	0.000000	-0.899020	0.125081	-1.875129	0.000000	0.000000	4.000000	3.000000	0.000000
21799.652538	0.266023	0.546065	0.040964	84.120232	-61.641609	6.303037	1.338589	0.000000	-4.817487	0.000000	0.000000	0.000000	-1.015281	0.121564	-1.832122	0.000000	0.000000	4.000000	3.000000	0.000000
21799.655871	0.266023	0.546065	0.040964	84.120232	-61.641609	6.303037	1.338589	0.000000	-4.817487	0.000000	0.000000	0.000000	-1.015281	0.121564	-1.832122	0.000000	0.000000	4.000000	3.000000	0.000000
21799.659204	0.266023	0.546065	0.040964	84.120232	-61.641609	6.303037	1.338589	0.000000	-4.817487	0.000000	0.000000	0.000000	-1.015281	0.121564	-1.832122	0.000000	0.000000	4.000000	3.000000	0.000000
21799.662538	0.262444	0.546493	0.034937	84.035172	-54.136765	13.626938	1.197777	0.000000	-4.854414	0.000000	0.000000	0.000000	-1.073668	0.128638	-1.808259	0.000000	0.000000	4.000000	3.000000	0.000000
21799.665871	0.262444	0.546493	0.034937	84.035172	-54.136765	13.626938	1.197777	0.000000	-4.854414	0.000000	0.000000	0.000000	-1.073668	0.128638	-1.808259	0.000000	0.000000	4.000000	3.000000	0.000000
21799.669204	0.262444	0.546493	0.034937	84.035172	-54.136765	13.626938	1.197777	0.000000	-4.854414	0.000000	0.000000	0.000000	-1.073668	0.128638	-1.808259	0.000000	0.000000	4.000000	3.000000	0.000000
21799.672538	0.258726	0.546913	0.028966	83.913498	-46.518639	21.139439	1.051313	0.000000	-4.888224	0.000000	0.000000	0.000000	-1.115238	0.126012	-1.791292	0.000000	0.000000	4.000000	3.000000	0.000000
21799.675871	0.258726	0.546913	0.028966	83.913498	-46.518639	21.139439	1.051313	0.000000	-4.888224	0.000000	0.000000	0.000000	-1.115238	0.126012	-1.791292	0.000000	0.000000	4.000000	3.000000	0.000000
21799.679204	0.258726	0.546913	0.028966	83.913498	-46.518639	21.139439	1.051313	0.000000	-4.888224	0.000000	0.000000	0.000000	-1.115238	0.126012	-1.791292	0.000000	0.000000	4.000000	3.000000	0.000000
21799.682538	0.254772	0.547365	0.023074	83.723587	-39.016422	28.597309	0.897624	0.000000	-4.918767	0.000000	0.000000	0.000000	-1.186201	0.135519	-1.767513	0.000000	0.000000	4.000000	3.000000	0.000000
21799.685871	0.254772	0.547365	0.023074	83.723587	-39.016422	28.597309	0.897624	0.000000	-4.918767	0.000000	0.000000	0.000000	-1.186201	0.135519	-1.767513	0.000000	0.000000	4.000000	3.000000	0.000000
21799.689204	0.254772	0.547365	0.023074	83.723587	-39.016422	28.597309	0.897624	0.000000	-4.918767	0.000000	0.000000	0.000000	-1.186201	0.135519	-1.767513	0.000000	0.000000	4.000000	3.000000	0.000000
21799.692538	0.250589	0.547854	0.017417	83.416702	-32.019970	35.576557	0.737275	0.000000	-4.945344	0.000000	0.000000	0.000000	-1.254971	0.146700	-1.697040	0.000000	0.000000	4.000000	3.000000	0.000000
21799.695871	0.250589	0.547854	0.017417	83.416702	-32.019970	35.576557	0.737275	0.000000	-4.945344	0.000000	0.000000	0.000000	-1.254971	0.146700	-1.697040	0.000000	0.000000	4.000000	3.000000	0.000000
21799.699204	0.250589	0.547854	0.017417	83.416702	-32.019970	35.576557	0.737275	0.000000	-4.945344	0.000000	0.000000	0.000000	-1.254971	0.146700	-1.697040	0.000000	0.000000	4.000000	3.000000	0.000000
21799.702538	0.246067	0.548391	0.012030	82.949707	-25.782017	41.778030	0.574479	0.000000	-4.966888	0.000000	0.000000	0.000000	-1.356749	0.161078	-1.616227	0.000000	0.000000	4.000000	3.000000	0.000000
21799.705871	0.246067	0.548391	0.012030	82.949707	-25.782017	41.778030	0.574479	0.000000	-4.966888	0.000000	0.000000	0.000000	-1.356749	0.161078	-1.616227	0.000000	0.000000	4.000000	3.000000	0.000000
21799.709204	0.246067	0.548391	0.012030	82.949707	-25.782017	41.778030	0.574479	0.000000	-4.966888	0.000000	0.000000	0.000000	-1.356749	0.161078	-1.616227	0.000000	0.000000	4.000000	3.000000	0.000000
21799.712538	0.241105	0.548960	0.007059	82.363594	-20.497137	47.042828	0.410408	0.000000	-4.983128	0.000000	0.000000	0.000000	-1.488614	0.170639	-1.491214	0.000000	0.000000	4.000000	3.000000	0.000000
21799.715871	0.241105	0.548960	0.007059	82.363594	-20.497137	47.042828	0.410408	0.000000	-4.983128	0.000000	0.000000	0.000000	-1.488614	0.170639	-1.491214	0.000000	0.000000	4.000000	3.000000	0.000000
21799.719204	0.241105	0.548960	0.007059	82.363594	-20.497137	47.042828	0.410408	0.000000	-4.983128	0.000000	0.000000	0.000000	-1.488614	0.170639	-1.491214	0.000000	0.000000	4.000000	3.000000	0.000000
21799.722538	0.235828	0.549590	0.002432	81.721680	-15.920290	51.673222	0.249830	0.000000	-4.993754	0.000000	0.000000	0.000000	-1.583012	0.188962	-1.388091	0.000000	0.000000	4.000000	3.000000	0.000000
21799.725871	0.235828	0.549590	0.002432	81.721680	-15.920290	51.673222	0.249830	0.000000	-4.993754	0.000000	0.000000	0.000000	-1.583012	0.188962	-1.388091	0.000000	0.000000	4.000000	3.000000	0.000000
21799.729204	0.235828	0.549590	0.002432	81.721680	-15.920290	51.673222	0.249830	0.000000	-4.993754	0.000000	0.000000	0.000000	-1.583012	0.188962	-1.388091	0.000000	0.000000	4.000000	3.000000	0.000000
21799.732538	0.230302	0.550169	-0.001865	81.114052	-11.766418	56.038101	0.089522	0.000000	-4.999198	0.000000	0.000000	0.000000	-1.657776	0.173831	-1.289043	0.000000	0.000000	4.000000	3.000000	0.000000
21799.735871	0.230302	0.550169	-0.001865	81.114052	-11.766418	56.038101	0.089522	0.000000	-4.999198	0.000000	0.000000	0.000000	-1.657776	0.173831	-1.289043	0.000000	0.000000	4.000000	3.000000	0.000000
21799.739204	0.230302	0.550169	-0.001865	81.114052	-11.766418	56.038101	0.089522	0.000000	-4.999198	0.000000	0.000000	0.000000	-1.657776	0.173831	-1.289043	0.000000	0.000000	4.000000	3.000000	0.000000
21799.742538	0.224572	0.550765	-0.005823	80.543877	-7.883795	60.310299	-0.071539	0.000000	-4.999488	0.000000	0.000000	0.000000	-1.718977	0.178698	-1.187519	0.000000	0.000000	4.000000	3.000000	0.000000
21799.745871	0.224572	0.550765	-0.005823	80.543877	-7.883795	60.310299	-0.071539	0.000000	-4.999488	0.000000	0.000000	0.000000	-1.718977	0.178698	-1.187519	0.000000	0.000000	4.000000	3.000000	0.000000
21799.749204	0.224572	0.550765	-0.005823	80.543877	-7.883795	60.310299	-0.071539	0.000000	-4.999488	0.000000	0.000000	0.000000	-1.718977	0.178698	-1.187519	0.000000	0.000000	4.000000	3.000000	0.000000
21799.752538	0.218747	0.551335	-0.009514	79.992760	-4.333515	64.370216	-0.233462	0.000000	-4.994547	0.000000	0.000000	0.000000	-1.747598	0.170994	-1.107191	0.000000	0.000000	4.000000	3.000000	0.000000
21799.755871	0.218747	0.551335	-0.009514	79.992760	-4.333515	64.370216	-0.233462	0.000000	-4.994547	0.000000	0.000000	0.000000	-1.747598	0.170994	-1.107191	0.000000	0.000000	4.000000	3.000000	0.000000
21799.759204	0.218747	0.551335	-0.009514	79.992760	-4.333515	64.370216	-0.233462	0.000000	-4.994547	0.000000	0.000000	0.000000	-1.747598	0.170994	-1.107191	0.000000	0.000000	4.000000	3.000000	0.000000
21799.762538	0.212940	0.551908	-0.012927	79.420059	-1.296714	67.317047	-0.399302	0.000000	-4.984030	0.000000	0.000000	0.000000	-1.741984	0.171985	-1.024130	0.000000	0.000000	4.000000	3.000000	0.000000
21799.765871	0.212940	0.551908	-0.012927	79.420059	-1.296714	67.317047	-0.399302	0.000000	-4.984030	0.000000	0.000000	0.000000	-1.741984	0.171985	-1.024130	0.000000	0.000000	4.000000	3.000000	0.000000
21799.769204	0.212940	0.551908	-0.012927	79.420059	-1.296714	67.317047	-0.399302	0.000000	-4.984030	0.000000	0.000000	0.000000	-1.741984	0.171985	-1.024130	0.000000	0.000000	4.000000	3.000000	0.000000
21799.772538	0.207082	0.552550	-0.015996	78.823898	1.112668	68.320496	-0.568596	0.000000	-4.967565	0.000000	0.000000	0.000000	-1.757424	0.192611	-0.920674	0.000000	0.000000	4.000000	3.000000	0.000000
21799.775871	0.207082	0.552550	-0.015996	78.823898	1.112668	68.320496	-0.568596	0.000000	-4.967565	0.000000	0.000000	0.000000	-1.757424	0.192611	-0.920674	0.000000	0.000000	4.000000	3.000000	0.000000
21799.779204	0.207082	0.552550	-0.015996	78.823898	1.112668	68.320496	-0.568596	0.000000	-4.967565	0.000000	0.000000	0.000000	-1.757424	0.192611	-0.920674	0.000000	0.000000	4.000000	3.000000	0.000000
21799.782538	0.200973	0.553237	-0.018554	78.209961	3.002520	68.598389	-0.738717	0.000000	-4.945128	0.000000	0.000000	0.000000	-1.832644	0.205913	-0.767314	0.000000	0.000000	4.000000	3.000000	0.000000
21799.785871	0.200973	0.553237	-0.018554	78.209961	3.002520	68.598389	-0.738717	0.000000	-4.945128	0.000000	0.000000	0.000000	-1.832644	0.205913	-0.767314	0.000000	0.000000	4.000000	3.000000	0.000000
21799.789204	0.200973	0.553237	-0.018554	78.209961	3.002520	68.598389	-0.738717	0.000000	-4.945128	0.000000	0.000000	0.000000	-1.832644	0.205913	-0.767314	0.000000	0.000000	4.000000	3.000000	0.000000
21799.792538	0.194538	0.553938	-0.020616	77.622894	4.720494	69.511673	-0.903627	0.000000	-4.917668	0.000000	0.000000	0.000000	-1.930584	0.210360	-0.618687	0.000000	0.000000	4.000000	3.000000	0.000000
21799.795871	0.194538	0.553938	-0.020616	77.622894	4.720494	69.511673	-0.903627	0.000000	-4.917668	0.000000	0.000000	0.000000	-1.930584	0.210360	-0.618687	0.000000	0.000000	4.000000	3.000000	0.000000
21799.799204	0.194538	0.553938	-0.020616	77.622894	4.720494	69.511673	-0.903627	0.000000	-4.917668	0.000000	0.000000	0.000000	-1.930584	0.210360	-0.618687	0.000000	0.000000	4.000000	3.000000	0.000000
21799.802538	0.188043	0.554693	-0.022203	77.075317	6.633317	71.102028	-1.030811	0.000000	-4.726898	0.000000	0.000000	0.000000	-1.948371	0.226578	-0.476055	0.000000	0.000000	4.000000	3.000000	0.000000
21799.805871	0.188043	0.554693	-0.022203	77.075317	6.633317	71.102028	-1.030811	0.000000	-4.726898	0.000000	0.000000	0.000000	-1.948371	0.226578	-0.476055	0.000000	0.000000	4.000000	3.000000	0.000000
21799.809204	0.188043	0.554693	-0.022203	77.075317	6.633317	71.102028	-1.030811	0.000000	-4.726898	0.000000	0.000000	0.000000	-1.948371	0.226578	-0.476055	0.000000	0.000000	4.000000	3.000000	0.000000
21799.812538	0.181660	0.555491	-0.023412	76.586014	9.007561	72.768326	-1.110154	0.000000	-4.402170	0.000000	0.000000	0.000000	-1.915120	0.239340	-0.362603	0.000000	0.000000	4.000000	3.000000	0.000000
21799.815871	0.181660	0.555491	-0.023412	76.586014	9.007561	72.768326	-1.110154	0.000000	-4.402170	0.000000	0.000000	0.000000	-1.915120	0.239340	-0.362603	0.000000	0.000000	4.000000	3.000000	0.000000
21799.819204	0.181660	0.555491	-0.023412	76.586014	9.007561	72.768326	-1.110154	0.000000	-4.402170	0.000000	0.000000	0.000000	-1.915120	0.239340	-0.362603	0.000000	0.000000	4.000000	3.000000	0.000000
21799.822538	0.175432	0.556303	-0.024159	76.110924	11.875180	74.894043	-1.170588	0.000000	-4.082983	0.000000	0.000000	0.000000	-1.868353	0.243803	-0.224106	0.000000	0.000000	4.000000	3.000000	0.000000
21799.825871	0.175432	0.556303	-0.024159	76.110924	11.875180	74.894043	-1.170588	0.000000	-4.082983	0.000000	0.000000	0.000000	-1.868353	0.243803	-0.224106	0.000000	0.000000	4.000000	3.000000	0.000000
21799.829204	0.175432	0.556303	-0.024159	76.110924	11.875180	74.894043	-1.170588	0.000000	-4.082983	0.000000	0.000000	0.000000	-1.868353	0.243803	-0.224106	0.000000	0.000000	4.000000	3.000000	0.000000
21799.832538	0.169215	0.557121	-0.024406	75.640907	14.986137	77.664413	-1.207939	0.000000	-3.771591	0.000000	0.000000	0.000000	-1.865023	0.245241	-0.074204	0.000000	0.000000	4.000000	3.000000	0.000000
21799.835871	0.169215	0.557121	-0.024406	75.640907	14.986137	77.664413	-1.207939	0.000000	-3.771591	0.000000	0.000000	0.000000	-1.865023	0.245241	-0.074204	0.000000	0.000000	4.000000	3.000000	0.000000
21799.839204	0.169215	0.557121	-0.024406	75.640907	14.986137	77.664413	-1.207939	0.000000	-3.771591	0.000000	0.000000	0.000000	-1.865023	0.245241	-0.074204	0.000000	0.000000	4.000000	3.000000	0.000000
21799.842538	0.162829	0.557923	-0.024155	75.262741	17.865990	80.100273	-1.220306	0.000000	-3.460753	0.000000	0.000000	0.000000	-1.915900	0.240653	0.075271	0.000000	0.000000	4.000000	3.000000	0.000000
21799.845871	0.162829	0.557923	-0.024155	75.262741	17.865990	80.100273	-1.220306	0.000000	-3.460753	0.000000	0.000000	0.000000	-1.915900	0.240653	0.075271	0.000000	0.000000	4.000000	3.000000	0.000000
21799.849204	0.162829	0.557923	-0.024155	75.262741	17.865990	80.100273	-1.220306	0.000000	-3.460753	0.000000	0.000000	0.000000	-1.915900	0.240653	0.075271	0.000000	0.000000	4.000000	3.000000	0.000000
21799.852538	0.156267	0.558603	-0.023577	75.297798	20.411064	81.977364	-1.207761	0.000000	-3.141436	0.000000	0.000000	0.000000	-1.968395	0.204003	0.173364	0.000000	0.000000	4.000000	3.000000	0.000000
21799.855871	0.156267	0.558603	-0.023577	75.297798	20.411064	81.977364	-1.207761	0.000000	-3.141436	0.000000	0.000000	0.000000	-1.968395	0.204003	0.173364	0.000000	0.000000	4.000000	3.000000	0.000000
21799.859204	0.156267	0.558603	-0.023577	75.297798	20.411064	81.977364	-1.207761	0.000000	-3.141436	0.000000	0.000000	0.000000	-1.968395	0.204003	0.173364	0.000000	0.000000	4.000000	3.000000	0.000000
21799.862538	0.149486	0.559157	-0.022643	75.570358	22.973564	83.506264	-1.178867	0.000000	-2.813370	0.000000	0.000000	0.000000	-2.034552	0.166199	0.280190	0.000000	0.000000	4.000000	3.000000	0.000000
21799.865871	0.149486	0.559157	-0.022643	75.570358	22.973564	83.506264	-1.178867	0.000000	-2.813370	0.000000	0.000000	0.000000	-2.034552	0.166199	0.280190	0.000000	0.000000	4.000000	3.000000	0.000000
21799.869204	0.149486	0.559157	-0.022643	75.570358	22.973564	83.506264	-1.178867	0.000000	-2.813370	0.000000	0.000000	0.000000	-2.034552	0.166199	0.280190	0.000000	0.000000	4.000000	3.000000	0.000000
21799.872538	0.142608	0.559665	-0.021357	75.819298	25.824074	85.242058	-1.132169	0.000000	-2.474278	0.000000	0.000000	0.000000	-2.063359	0.152427	0.385795	0.000000	0.000000	4.000000	3.000000	0.000000
21799.875871	0.142608	0.559665	-0.021357	75.819298	25.824074	85.242058	-1.132169	0.000000	-2.474278	0.000000	0.000000	0.000000	-2.063359	0.152427	0.385795	0.000000	0.000000	4.000000	3.000000	0.000000
21799.879204	0.142608	0.559665	-0.021357	75.819298	25.824074	85.242058	-1.132169	0.000000	-2.474278	0.000000	0.000000	0.000000	-2.063359	0.152427	0.385795	0.000000	0.000000	4.000000	3.000000	0.000000
21799.882538	0.135769	0.560099	-0.019672	75.937729	29.103781	87.766159	-1.067869	0.000000	-2.130385	0.000000	0.000000	0.000000	-2.051571	0.130102	0.505761	0.000000	0.000000	4.000000	3.000000	0.000000
21799.885871	0.135769	0.560099	-0.019672	75.937729	29.103781	87.766159	-1.067869	0.000000	-2.130385	0.000000	0.000000	0.000000	-2.051571	0.130102	0.505761	0.000000	0.000000	4.000000	3.000000	0.000000
21799.889204	0.135769	0.560099	-0.019672	75.937729	29.103781	87.766159	-1.067869	0.000000	-2.130385	0.000000	0.000000	0.000000	-2.051571	0.130102	0.505761	0.000000	0.000000	4.000000	3.000000	0.000000
21799.892538	0.129069	0.560535	-0.017636	75.870842	32.711124	90.901573	-0.983576	0.000000	-1.788456	0.000000	0.000000	0.000000	-2.010006	0.130954	0.610557	0.000000	0.000000	4.000000	3.000000	0.000000
21799.895871	0.129069	0.560535	-0.017636	75.870842	32.711124	90.901573	-0.983576	0.000000	-1.788456	0.000000	0.000000	0.000000	-2.010006	0.130954	0.610557	0.000000	0.000000	4.000000	3.000000	0.000000
21799.899204	0.129069	0.560535	-0.017636	75.870842	32.711124	90.901573	-0.983576	0.000000	-1.788456	0.000000	0.000000	0.000000	-2.010006	0.130954	0.610557	0.000000	0.000000	4.000000	3.000000	0.000000
21799.902538	0.122619	0.560945	-0.015183	75.633591	36.344692	93.864761	-0.881816	0.000000	-1.453455	0.000000	0.000000	0.000000	-1.935172	0.122781	0.736091	0.000000	0.000000	4.000000	3.000000	0.000000
21799.905871	0.122619	0.560945	-0.015183	75.633591	36.344692	93.864761	-0.881816	0.000000	-1.453455	0.000000	0.000000	0.000000	-1.935172	0.122781	0.736091	0.000000	0.000000	4.000000	3.000000	0.000000
21799.909204	0.122619	0.560945	-0.015183	75.633591	36.344692	93.864761	-0.881816	0.000000	-1.453455	0.000000	0.000000	0.000000	-1.935172	0.122781	0.736091	0.000000	0.000000	4.000000	3.000000	0.000000
21799.912538	0.116322	0.561318	-0.012323	75.317749	39.727581	96.319412	-0.759135	0.000000	-1.130927	0.000000	0.000000	0.000000	-1.889004	0.111866	0.857848	0.000000	0.000000	4.000000	3.000000	0.000000
21799.915871	0.116322	0.561318	-0.012323	75.317749	39.727581	96.319412	-0.759135	0.000000	-1.130927	0.000000	0.000000	0.000000	-1.889004	0.111866	0.857848	0.000000	0.000000	4.000000	3.000000	0.000000
21799.919204	0.116322	0.561318	-0.012323	75.317749	39.727581	96.319412	-0.759135	0.000000	-1.130927	0.000000	0.000000	0.000000	-1.889004	0.111866	0.857848	0.000000	0.000000	4.000000	3.000000	0.000000
21799.922538	0.110029	0.561591	-0.009118	75.089485	42.832031	98.589424	-0.616160	0.000000	-0.816093	0.000000	0.000000	0.000000	-1.887822	0.082160	0.961589	0.000000	0.000000	4.000000	3.000000	0.000000
21799.925871	0.110029	0.561591	-0.009118	75.089485	42.832031	98.589424	-0.616160	0.000000	-0.816093	0.000000	0.000000	0.000000	-1.887822	0.082160	0.961589	0.000000	0.000000	4.000000	3.000000	0.000000
21799.929204	0.110029	0.561591	-0.009118	75.089485	42.832031	98.589424	-0.616160	0.000000	-0.816093	0.000000	0.000000	0.000000	-1.887822	0.082160	0.961589	0.000000	0.000000	4.000000	3.000000	0.000000
21799.932538	0.103727	0.561756	-0.005543	75.116982	45.766541	100.740036	-0.455895	0.000000	-0.501456	0.000000	0.000000	0.000000	-1.890741	0.049378	1.072430	0.000000	0.000000	4.000000	3.000000	0.000000
21799.935871	0.103727	0.561756	-0.005543	75.116982	45.766541	100.740036	-0.455895	0.000000	-0.501456	0.000000	0.000000	0.000000	-1.890741	0.049378	1.072430	0.000000	0.000000	4.000000	3.000000	0.000000
21799.939204	0.103727	0.561756	-0.005543	75.116982	45.766541	100.740036	-0.455895	0.000000	-0.501456	0.000000	0.000000	0.000000	-1.890741	0.049378	1.072430	0.000000	0.000000	4.000000	3.000000	0.000000
21799.942538	0.097480	0.561843	-0.001514	75.312103	48.553688	102.418755	-0.277157	0.000000	-0.186332	0.000000	0.000000	0.000000	-1.873957	0.026247	1.208683	0.000000	0.000000	4.000000	3.000000	0.000000
21799.945871	0.097480	0.561843	-0.001514	75.312103	48.553688	102.418755	-0.277157	0.000000	-0.186332	0.000000	0.000000	0.000000	-1.873957	0.026247	1.208683	0.000000	0.000000	4.000000	3.000000	0.000000
21799.949204	0.097480	0.561843	-0.001514	75.312103	48.553688	102.418755	-0.277157	0.000000	-0.186332	0.000000	0.000000	0.000000	-1.873957	0.026247	1.208683	0.000000	0.000000	4.000000	3.000000	0.000000
21799.952538	0.091436	0.561936	0.003028	75.505905	51.365005	103.939163	-0.075710	0.000000	0.125994	0.000000	0.000000	0.000000	-1.813092	0.027646	1.362638	0.000000	0.000000	4.000000	3.000000	0.000000
21799.955871	0.091436	0.561936	0.003028	75.505905	51.365005	103.939163	-0.075710	0.000000	0.125994	0.000000	0.000000	0.000000	-1.813092	0.027646	1.362638	0.000000	0.000000	4.000000	3.000000	0.000000
21799.959204	0.091436	0.561936	0.003028	75.505905	51.365005	103.939163	-0.075710	0.000000	0.125994	0.000000	0.000000	0.000000	-1.813092	0.027646	1.362638	0.000000	0.000000	4.000000	3.000000	0.000000
21799.962538	0.085812	0.562035	0.008022	75.595375	54.545177	106.019867	0.151397	0.000000	0.428176	0.000000	0.000000	0.000000	-1.687321	0.029738	1.498090	0.000000	0.000000	4.000000	3.000000	0.000000
21799.965871	0.085812	0.562035	0.008022	75.595375	54.545177	106.019867	0.151397	0.000000	0.428176	0.000000	0.000000	0.000000	-1.687321	0.029738	1.498090	0.000000	0.000000	4.000000	3.000000	0.000000
21799.969204	0.085812	0.562035	0.008022	75.595375	54.545177	106.019867	0.151397	0.000000	0.428176	0.000000	0.000000	0.000000	-1.687321	0.029738	1.498090	0.000000	0.000000	4.000000	3.000000	0.000000
21799.972538	0.080655	0.562125	0.013427	75.585739	58.559822	108.962082	0.401079	0.000000	0.709396	0.000000	0.000000	0.000000	-1.546995	0.027082	1.621760	0.000000	0.000000	4.000000	3.000000	0.000000
21799.975871	0.080655	0.562125	0.013427	75.585739	58.559822	108.962082	0.401079	0.000000	0.709396	0.000000	0.000000	0.000000	-1.546995	0.027082	1.621760	0.000000	0.000000	4.000000	3.000000	0.000000
21799.979204	0.080655	0.562125	0.013427	75.585739	58.559822	108.962082	0.401079	0.000000	0.709396	0.000000	0.000000	0.000000	-1.546995	0.027082	1.621760	0.000000	0.000000	4.000000	3.000000	0.000000
21799.982538	0.076026	0.562163	0.019081	75.481941	63.571781	112.989677	0.671372	0.000000	0.967229	0.000000	0.000000	0.000000	-1.388724	0.011418	1.696139	0.000000	0.000000	4.000000	3.000000	0.000000
21799.985871	0.076026	0.562163	0.019081	75.481941	63.571781	112.989677	0.671372	0.000000	0.967229	0.000000	0.000000	0.000000	-1.388724	0.011418	1.696139	0.000000	0.000000	4.000000	3.000000	0.000000
21799.989204	0.076026	0.562163	0.019081	75.481941	63.571781	112.989677	0.671372	0.000000	0.967229	0.000000	0.000000	0.000000	-1.388724	0.011418	1.696139	0.000000	0.000000	4.000000	3.000000	0.000000
21799.992538	0.071866	0.562160	0.025024	75.306877	68.946068	117.536354	0.954062	0.000000	1.198683	0.000000	0.000000	0.000000	-1.248159	-0.000979	1.782766	0.000000	0.000000	4.000000	3.000000	0.000000
21799.995871	0.071866	0.562160	0.025024	75.306877	68.946068	117.536354	0.954062	0.000000	1.198683	0.000000	0.000000	0.000000	-1.248159	-0.000979	1.782766	0.000000	0.000000	4.000000	3.000000	0.000000
21799.999204	0.071866	0.562160	0.025024	75.306877	68.946068	117.536354	0.954062	0.000000	1.198683	0.000000	0.000000	0.000000	-1.248159	-0.000979	1.782766	0.000000	0.000000	4.000000	3.000000	0.000000
21800.002538	0.068009	0.562109	0.031223	75.202499	74.160034	122.118797	1.251189	0.000000	1.406709	0.000000	0.000000	0.000000	-1.157054	-0.015358	1.859822	0.000000	0.000000	4.000000	3.000000	0.000000
21800.005871	0.068009	0.562109	0.031223	75.202499	74.160034	122.118797	1.251189	0.000000	1.406709	0.000000	0.000000	0.000000	-1.157054	-0.015358	1.859822	0.000000	0.000000	4.000000	3.000000	0.000000
21800.009204	0.068009	0.562109	0.031223	75.202499	74.160034	122.118797	1.251189	0.000000	1.406709	0.000000	0.000000	0.000000	-1.157054	-0.015358	1.859822	0.000000	0.000000	4.000000	3.000000	0.000000
21800.012538	0.064479	0.561967	0.037646	75.282501	79.026382	126.247375	1.561160	0.000000	1.599552	0.000000	0.000000	0.000000	-1.059099	-0.042533	1.926762	0.000000	0.000000	4.000000	3.000000	0.000000
21800.015871	0.064479	0.561967	0.037646	75.282501	79.026382	126.247375	1.561160	0.000000	1.599552	0.000000	0.000000	0.000000	-1.059099	-0.042533	1.926762	0.000000	0.000000	4.000000	3.000000	0.000000
21800.019204	0.064479	0.561967	0.037646	75.282501	79.026382	126.247375	1.561160	0.000000	1.599552	0.000000	0.000000	0.000000	-1.059099	-0.042533	1.926762	0.000000	0.000000	4.000000	3.000000	0.000000
21800.022538	0.061455	0.561781	0.044326	75.417816	83.750420	130.280701	1.882287	0.000000	1.776068	0.000000	0.000000	0.000000	-0.907128	-0.055786	2.004151	0.000000	0.000000	4.000000	3.000000	0.000000
21800.025871	0.061455	0.561781	0.044326	75.417816	83.750420	130.280701	1.882287	0.000000	1.776068	0.000000	0.000000	0.000000	-0.907128	-0.055786	2.004151	0.000000	0.000000	4.000000	3.000000	0.000000
21800.029204	0.061455	0.561781	0.044326	75.417816	83.750420	130.280701	1.882287	0.000000	1.776068	0.000000	0.000000	0.000000	-0.907128	-0.055786	2.004151	0.000000	0.000000	4.000000	3.000000	0.000000
21800.032538	0.059024	0.561571	0.051255	75.500504	88.313538	134.012589	2.216312	0.000000	1.927256	0.000000	0.000000	0.000000	-0.729382	-0.062819	2.078607	0.000000	0.000000	4.000000	3.000000	0.000000
21800.035871	0.059024	0.561571	0.051255	75.500504	88.313538	134.012589	2.216312	0.000000	1.927256	0.000000	0.000000	0.000000	-0.729382	-0.062819	2.078607	0.000000	0.000000	4.000000	3.000000	0.000000
21800.039204	0.059024	0.561571	0.051255	75.500504	88.313538	134.012589	2.216312	0.000000	1.927256	0.000000	0.000000	0.000000	-0.729382	-0.062819	2.078607	0.000000	0.000000	4.000000	3.000000	0.000000
21800.042538	0.057128	0.561371	0.058414	75.467659	92.623848	137.485229	2.562747	0.000000	2.048820	0.000000	0.000000	0.000000	-0.568769	-0.060262	2.147862	0.000000	0.000000	4.000000	3.000000	0.000000
21800.045871	0.057128	0.561371	0.058414	75.467659	92.623848	137.485229	2.562747	0.000000	2.048820	0.000000	0.000000	0.000000	-0.568769	-0.060262	2.147862	0.000000	0.000000	4.000000	3.000000	0.000000
21800.049204	0.057128	0.561371	0.058414	75.467659	92.623848	137.485229	2.562747	0.000000	2.048820	0.000000	0.000000	0.000000	-0.568769	-0.060262	2.147862	0.000000	0.000000	4.000000	3.000000	0.000000
21800.052538	0.055806	0.561195	0.065757	75.328384	96.664742	140.818878	2.920723	0.000000	2.143615	0.000000	0.000000	0.000000	-0.396459	-0.052828	2.202736	0.000000	0.000000	4.000000	3.000000	0.000000
21800.055871	0.055806	0.561195	0.065757	75.328384	96.664742	140.818878	2.920723	0.000000	2.143615	0.000000	0.000000	0.000000	-0.396459	-0.052828	2.202736	0.000000	0.000000	4.000000	3.000000	0.000000
21800.059204	0.055806	0.561195	0.065757	75.328384	96.664742	140.818878	2.920723	0.000000	2.143615	0.000000	0.000000	0.000000	-0.396459	-0.052828	2.202736	0.000000	0.000000	4.000000	3.000000	0.000000
21800.062538	0.055021	0.561006	0.073191	75.173088	100.511299	144.193497	3.287846	0.000000	2.209691	0.000000	0.000000	0.000000	-0.235503	-0.056421	2.230109	0.000000	0.000000	4.000000	3.000000	0.000000
21800.065871	0.055021	0.561006	0.073191	75.173088	100.511299	144.193497	3.287846	0.000000	2.209691	0.000000	0.000000	0.000000	-0.235503	-0.056421	2.230109	0.000000	0.000000	4.000000	3.000000	0.000000
21800.069204	0.055021	0.561006	0.073191	75.173088	100.511299	144.193497	3.287846	0.000000	2.209691	0.000000	0.000000	0.000000	-0.235503	-0.056421	2.230109	0.000000	0.000000	4.000000	3.000000	0.000000
21800.072538	0.054769	0.560834	0.080710	75.102798	104.252136	147.525070	3.659531	0.000000	2.248942	0.000000	0.000000	0.000000	-0.075628	-0.051860	2.255898	0.000000	0.000000	4.000000	3.000000	0.000000
21800.075871	0.054769	0.560834	0.080710	75.102798	104.252136	147.525070	3.659531	0.000000	2.248942	0.000000	0.000000	0.000000	-0.075628	-0.051860	2.255898	0.000000	0.000000	4.000000	3.000000	0.000000
21800.079204	0.054769	0.560834	0.080710	75.102798	104.252136	147.525070	3.659531	0.000000	2.248942	0.000000	0.000000	0.000000	-0.075628	-0.051860	2.255898	0.000000	0.000000	4.000000	3.000000	0.000000
21800.082538	0.055114	0.560642	0.088213	75.162949	108.025063	150.723312	4.035514	0.000000	2.261547	0.000000	0.000000	0.000000	0.103608	-0.057554	2.250681	0.000000	0.000000	4.000000	3.000000	0.000000
21800.085871	0.055114	0.560642	0.088213	75.162949	108.025063	150.723312	4.035514	0.000000	2.261547	0.000000	0.000000	0.000000	0.103608	-0.057554	2.250681	0.000000	0.000000	4.000000	3.000000	0.000000
21800.089204	0.055114	0.560642	0.088213	75.162949	108.025063	150.723312	4.035514	0.000000	2.261547	0.000000	0.000000	0.000000	0.103608	-0.057554	2.250681	0.000000	0.000000	4.000000	3.000000	0.000000
21800.092538	0.056087	0.560487	0.095742	75.341980	111.932022	153.889557	4.410627	0.000000	2.244278	0.000000	0.000000	0.000000	0.291909	-0.046503	2.258949	0.000000	0.000000	4.000000	3.000000	0.000000
21800.095871	0.056087	0.560487	0.095742	75.341980	111.932022	153.889557	4.410627	0.000000	2.244278	0.000000	0.000000	0.000000	0.291909	-0.046503	2.258949	0.000000	0.000000	4.000000	3.000000	0.000000
21800.099204	0.056087	0.560487	0.095742	75.341980	111.932022	153.889557	4.410627	0.000000	2.244278	0.000000	0.000000	0.000000	0.291909	-0.046503	2.258949	0.000000	0.000000	4.000000	3.000000	0.000000
21800.102538	0.057519	0.560275	0.103230	75.601486	116.010178	157.111832	4.544774	0.000000	2.084474	0.000000	0.000000	0.000000	0.429448	-0.063513	2.246245	0.000000	0.000000	4.000000	3.000000	0.000000
21800.105871	0.057519	0.560275	0.103230	75.601486	116.010178	157.111832	4.544774	0.000000	2.084474	0.000000	0.000000	0.000000	0.429448	-0.063513	2.246245	0.000000	0.000000	4.000000	3.000000	0.000000
21800.109204	0.057519	0.560275	0.103230	75.601486	116.010178	157.111832	4.544774	0.000000	2.084474	0.000000	0.000000	0.000000	0.429448	-0.063513	2.246245	0.000000	0.000000	4.000000	3.000000	0.000000
21800.112538	0.059319	0.560087	0.110685	75.947823	120.309319	160.464462	4.623791	0.000000	1.902778	0.000000	0.000000	0.000000	0.540161	-0.056450	2.236629	0.000000	0.000000	4.000000	3.000000	0.000000
21800.115871	0.059319	0.560087	0.110685	75.947823	120.309319	160.464462	4.623791	0.000000	1.902778	0.000000	0.000000	0.000000	0.540161	-0.056450	2.236629	0.000000	0.000000	4.000000	3.000000	0.000000
21800.119204	0.059319	0.560087	0.110685	75.947823	120.309319	160.464462	4.623791	0.000000	1.902778	0.000000	0.000000	0.000000	0.540161	-0.056450	2.236629	0.000000	0.000000	4.000000	3.000000	0.000000
21800.122538	0.061576	0.559829	0.118014	76.347359	124.847511	163.991562	4.693066	0.000000	1.724857	0.000000	0.000000	0.000000	0.676948	-0.077507	2.198591	0.000000	0.000000	4.000000	3.000000	0.000000
21800.125871	0.061576	0.559829	0.118014	76.347359	124.847511	163.991562	4.693066	0.000000	1.724857	0.000000	0.000000	0.000000	0.676948	-0.077507	2.198591	0.000000	0.000000	4.000000	3.000000	0.000000
21800.129204	0.061576	0.559829	0.118014	76.347359	124.847511	163.991562	4.693066	0.000000	1.724857	0.000000	0.000000	0.000000	0.676948	-0.077507	2.198591	0.000000	0.000000	4.000000	3.000000	0.000000
21800.132538	0.064250	0.559551	0.125226	76.691879	129.309723	167.470261	4.754347	0.000000	1.547962	0.000000	0.000000	0.000000	0.802293	-0.083248	2.163709	0.000000	0.000000	4.000000	3.000000	0.000000
21800.135871	0.064250	0.559551	0.125226	76.691879	129.309723	167.470261	4.754347	0.000000	1.547962	0.000000	0.000000	0.000000	0.802293	-0.083248	2.163709	0.000000	0.000000	4.000000	3.000000	0.000000
21800.139204	0.064250	0.559551	0.125226	76.691879	129.309723	167.470261	4.754347	0.000000	1.547962	0.000000	0.000000	0.000000	0.802293	-0.083248	2.163709	0.000000	0.000000	4.000000	3.000000	0.000000
21800.142538	0.067262	0.559224	0.132236	76.889122	133.244797	170.548859	4.807916	0.000000	1.372568	0.000000	0.000000	0.000000	0.903472	-0.098082	2.102975	0.000000	0.000000	4.000000	3.000000	0.000000
21800.145871	0.067262	0.559224	0.132236	76.889122	133.244797	170.548859	4.807916	0.000000	1.372568	0.000000	0.000000	0.000000	0.903472	-0.098082	2.102975	0.000000	0.000000	4.000000	3.000000	0.000000
21800.149204	0.067262	0.559224	0.132236	76.889122	133.244797	170.548859	4.807916	0.000000	1.372568	0.000000	0.000000	0.000000	0.903472	-0.098082	2.102975	0.000000	0.000000	4.000000	3.000000	0.000000
21800.152538	0.070702	0.558896	0.139004	76.952278	136.375702	172.956680	4.853471	0.000000	1.201589	0.000000	0.000000	0.000000	1.031975	-0.098513	2.030244	0.000000	0.000000	4.000000	3.000000	0.000000
21800.155871	0.070702	0.558896	0.139004	76.952278	136.375702	172.956680	4.853471	0.000000	1.201589	0.000000	0.000000	0.000000	1.031975	-0.098513	2.030244	0.000000	0.000000	4.000000	3.000000	0.000000
21800.159204	0.070702	0.558896	0.139004	76.952278	136.375702	172.956680	4.853471	0.000000	1.201589	0.000000	0.000000	0.000000	1.031975	-0.098513	2.030244	0.000000	0.000000	4.000000	3.000000	0.000000
21800.162538	0.074490	0.558478	0.145494	76.964912	138.823029	174.781540	4.892506	0.000000	1.031207	0.000000	0.000000	0.000000	1.136603	-0.125341	1.947052	0.000000	0.000000	4.000000	3.000000	0.000000
21800.165871	0.074490	0.558478	0.145494	76.964912	138.823029	174.781540	4.892506	0.000000	1.031207	0.000000	0.000000	0.000000	1.136603	-0.125341	1.947052	0.000000	0.000000	4.000000	3.000000	0.000000
21800.169204	0.074490	0.558478	0.145494	76.964912	138.823029	174.781540	4.892506	0.000000	1.031207	0.000000	0.000000	0.000000	1.136603	-0.125341	1.947052	0.000000	0.000000	4.000000	3.000000	0.000000
21800.172538	0.078487	0.558020	0.151697	77.007790	140.789413	176.403061	4.924876	0.000000	0.863481	0.000000	0.000000	0.000000	1.199022	-0.137413	1.860801	0.000000	0.000000	4.000000	3.000000	0.000000
21800.175871	0.078487	0.558020	0.151697	77.007790	140.789413	176.403061	4.924876	0.000000	0.863481	0.000000	0.000000	0.000000	1.199022	-0.137413	1.860801	0.000000	0.000000	4.000000	3.000000	0.000000
21800.179204	0.078487	0.558020	0.151697	77.007790	140.789413	176.403061	4.924876	0.000000	0.863481	0.000000	0.000000	0.000000	1.199022	-0.137413	1.860801	0.000000	0.000000	4.000000	3.000000	0.000000
21800.182538	0.082724	0.557491	0.157614	77.115227	142.302322	178.043106	4.950468	0.000000	0.702049	0.000000	0.000000	0.000000	1.270980	-0.158618	1.775111	0.000000	0.000000	4.000000	3.000000	0.000000
21800.185871	0.082724	0.557491	0.157614	77.115227	142.302322	178.043106	4.950468	0.000000	0.702049	0.000000	0.000000	0.000000	1.270980	-0.158618	1.775111	0.000000	0.000000	4.000000	3.000000	0.000000
21800.189204	0.082724	0.557491	0.157614	77.115227	142.302322	178.043106	4.950468	0.000000	0.702049	0.000000	0.000000	0.000000	1.270980	-0.158618	1.775111	0.000000	0.000000	4.000000	3.000000	0.000000
21800.192538	0.087205	0.556914	0.163259	77.263275	143.328369	179.366928	4.970232	0.000000	0.544792	0.000000	0.000000	0.000000	1.344272	-0.173100	1.693733	0.000000	0.000000	4.000000	3.000000	0.000000
21800.195871	0.087205	0.556914	0.163259	77.263275	143.328369	179.366928	4.970232	0.000000	0.544792	0.000000	0.000000	0.000000	1.344272	-0.173100	1.693733	0.000000	0.000000	4.000000	3.000000	0.000000
21800.199204	0.087205	0.556914	0.163259	77.263275	143.328369	179.366928	4.970232	0.000000	0.544792	0.000000	0.000000	0.000000	1.344272	-0.173100	1.693733	0.000000	0.000000	4.000000	3.000000	0.000000
21800.202538	0.091954	0.556300	0.168573	77.415817	143.853989	-179.466476	4.984714	0.000000	0.390672	0.000000	0.000000	0.000000	1.424696	-0.184121	1.594193	0.000000	0.000000	4.000000	3.000000	0.000000
21800.205871	0.091954	0.556300	0.168573	77.415817	143.853989	-179.466476	4.984714	0.000000	0.390672	0.000000	0.000000	0.000000	1.424696	-0.184121	1.594193	0.000000	0.000000	4.000000	3.000000	0.000000
21800.209204	0.091954	0.556300	0.168573	77.415817	143.853989	-179.466476	4.984714	0.000000	0.390672	0.000000	0.000000	0.000000	1.424696	-0.184121	1.594193	0.000000	0.000000	4.000000	3.000000	0.000000
21800.212538	0.096972	0.555654	0.173555	77.552338	143.969711	-177.921173	4.994314	0.000000	0.238387	0.000000	0.000000	0.000000	1.505574	-0.193997	1.494433	0.000000	0.000000	4.000000	3.000000	0.000000
21800.215871	0.096972	0.555654	0.173555	77.552338	143.969711	-177.921173	4.994314	0.000000	0.238387	0.000000	0.000000	0.000000	1.505574	-0.193997	1.494433	0.000000	0.000000	4.000000	3.000000	0.000000
21800.219204	0.096972	0.555654	0.173555	77.552338	143.969711	-177.921173	4.994314	0.000000	0.238387	0.000000	0.000000	0.000000	1.505574	-0.193997	1.494433	0.000000	0.000000	4.000000	3.000000	0.000000
21800.222538	0.102292	0.554978	0.178198	77.700935	143.974823	-176.354553	4.999239	0.000000	0.087213	0.000000	0.000000	0.000000	1.595779	-0.202846	1.392902	0.000000	0.000000	4.000000	3.000000	0.000000
21800.225871	0.102292	0.554978	0.178198	77.700935	143.974823	-176.354553	4.999239	0.000000	0.087213	0.000000	0.000000	0.000000	1.595779	-0.202846	1.392902	0.000000	0.000000	4.000000	3.000000	0.000000
21800.229204	0.102292	0.554978	0.178198	77.700935	143.974823	-176.354553	4.999239	0.000000	0.087213	0.000000	0.000000	0.000000	1.595779	-0.202846	1.392902	0.000000	0.000000	4.000000	3.000000	0.000000
21800.232538	0.107930	0.554336	0.182417	77.896294	144.074005	-175.163269	4.999587	0.000000	-0.064292	0.000000	0.000000	0.000000	1.691408	-0.192516	1.265647	0.000000	0.000000	4.000000	3.000000	0.000000
21800.235871	0.107930	0.554336	0.182417	77.896294	144.074005	-175.163269	4.999587	0.000000	-0.064292	0.000000	0.000000	0.000000	1.691408	-0.192516	1.265647	0.000000	0.000000	4.000000	3.000000	0.000000
21800.239204	0.107930	0.554336	0.182417	77.896294	144.074005	-175.163269	4.999587	0.000000	-0.064292	0.000000	0.000000	0.000000	1.691408	-0.192516	1.265647	0.000000	0.000000	4.000000	3.000000	0.000000
21800.242538	0.113752	0.553688	0.186169	78.171021	144.373764	-173.916321	4.995283	0.000000	-0.217143	0.000000	0.000000	0.000000	1.746849	-0.194298	1.125790	0.000000	0.000000	4.000000	3.000000	0.000000
21800.245871	0.113752	0.553688	0.186169	78.171021	144.373764	-173.916321	4.995283	0.000000	-0.217143	0.000000	0.000000	0.000000	1.746849	-0.194298	1.125790	0.000000	0.000000	4.000000	3.000000	0.000000
21800.249204	0.113752	0.553688	0.186169	78.171021	144.373764	-173.916321	4.995283	0.000000	-0.217143	0.000000	0.000000	0.000000	1.746849	-0.194298	1.125790	0.000000	0.000000	4.000000	3.000000	0.000000
21800.252538	0.119795	0.553065	0.189500	78.529770	144.922684	-172.200470	4.986413	0.000000	-0.368348	0.000000	0.000000	0.000000	1.812653	-0.186986	0.999339	0.000000	0.000000	4.000000	3.000000	0.000000
21800.255871	0.119795	0.553065	0.189500	78.529770	144.922684	-172.200470	4.986413	0.000000	-0.368348	0.000000	0.000000	0.000000	1.812653	-0.186986	0.999339	0.000000	0.000000	4.000000	3.000000	0.000000
21800.259204	0.119795	0.553065	0.189500	78.529770	144.922684	-172.200470	4.986413	0.000000	-0.368348	0.000000	0.000000	0.000000	1.812653	-0.186986	0.999339	0.000000	0.000000	4.000000	3.000000	0.000000
21800.262538	0.126108	0.552429	0.192370	78.941925	145.922272	-170.143509	4.972943	0.000000	-0.519457	0.000000	0.000000	0.000000	1.894080	-0.190632	0.861023	0.000000	0.000000	4.000000	3.000000	0.000000
21800.265871	0.126108	0.552429	0.192370	78.941925	145.922272	-170.143509	4.972943	0.000000	-0.519457	0.000000	0.000000	0.000000	1.894080	-0.190632	0.861023	0.000000	0.000000	4.000000	3.000000	0.000000
21800.269204	0.126108	0.552429	0.192370	78.941925	145.922272	-170.143509	4.972943	0.000000	-0.519457	0.000000	0.000000	0.000000	1.894080	-0.190632	0.861023	0.000000	0.000000	4.000000	3.000000	0.000000
21800.272538	0.132512	0.551811	0.194863	79.390991	147.335968	-168.204849	4.954578	0.000000	-0.672426	0.000000	0.000000	0.000000	1.921220	-0.185576	0.747691	0.000000	0.000000	4.000000	3.000000	0.000000
21800.275871	0.132512	0.551811	0.194863	79.390991	147.335968	-168.204849	4.954578	0.000000	-0.672426	0.000000	0.000000	0.000000	1.921220	-0.185576	0.747691	0.000000	0.000000	4.000000	3.000000	0.000000
21800.279204	0.132512	0.551811	0.194863	79.390991	147.335968	-168.204849	4.954578	0.000000	-0.672426	0.000000	0.000000	0.000000	1.921220	-0.185576	0.747691	0.000000	0.000000	4.000000	3.000000	0.000000
21800.282538	0.139093	0.551249	0.196955	79.804161	148.763687	-166.182648	4.931826	0.000000	-0.822860	0.000000	0.000000	0.000000	1.974091	-0.168515	0.627748	0.000000	0.000000	4.000000	3.000000	0.000000
21800.285871	0.139093	0.551249	0.196955	79.804161	148.763687	-166.182648	4.931826	0.000000	-0.822860	0.000000	0.000000	0.000000	1.974091	-0.168515	0.627748	0.000000	0.000000	4.000000	3.000000	0.000000
21800.289204	0.139093	0.551249	0.196955	79.804161	148.763687	-166.182648	4.931826	0.000000	-0.822860	0.000000	0.000000	0.000000	1.974091	-0.168515	0.627748	0.000000	0.000000	4.000000	3.000000	0.000000
21800.292538	0.145896	0.550686	0.198593	80.133904	149.881744	-163.668198	4.904328	0.000000	-0.973433	0.000000	0.000000	0.000000	2.041116	-0.168970	0.491280	0.000000	0.000000	4.000000	3.000000	0.000000
21800.295871	0.145896	0.550686	0.198593	80.133904	149.881744	-163.668198	4.904328	0.000000	-0.973433	0.000000	0.000000	0.000000	2.041116	-0.168970	0.491280	0.000000	0.000000	4.000000	3.000000	0.000000
21800.299204	0.145896	0.550686	0.198593	80.133904	149.881744	-163.668198	4.904328	0.000000	-0.973433	0.000000	0.000000	0.000000	2.041116	-0.168970	0.491280	0.000000	0.000000	4.000000	3.000000	0.000000
21800.302538	0.152853	0.550161	0.199783	80.427719	150.992310	-161.181458	4.871595	0.000000	-1.125861	0.000000	0.000000	0.000000	2.086940	-0.157516	0.357177	0.000000	0.000000	4.000000	3.000000	0.000000
21800.305871	0.152853	0.550161	0.199783	80.427719	150.992310	-161.181458	4.871595	0.000000	-1.125861	0.000000	0.000000	0.000000	2.086940	-0.157516	0.357177	0.000000	0.000000	4.000000	3.000000	0.000000
21800.309204	0.152853	0.550161	0.199783	80.427719	150.992310	-161.181458	4.871595	0.000000	-1.125861	0.000000	0.000000	0.000000	2.086940	-0.157516	0.357177	0.000000	0.000000	4.000000	3.000000	0.000000
21800.312538	0.159951	0.549751	0.200517	80.763878	152.651306	-158.578415	4.833712	0.000000	-1.278759	0.000000	0.000000	0.000000	2.129528	-0.122954	0.220130	0.000000	0.000000	4.000000	3.000000	0.000000
21800.315871	0.159951	0.549751	0.200517	80.763878	152.651306	-158.578415	4.833712	0.000000	-1.278759	0.000000	0.000000	0.000000	2.129528	-0.122954	0.220130	0.000000	0.000000	4.000000	3.000000	0.000000
21800.319204	0.159951	0.549751	0.200517	80.763878	152.651306	-158.578415	4.833712	0.000000	-1.278759	0.000000	0.000000	0.000000	2.129528	-0.122954	0.220130	0.000000	0.000000	4.000000	3.000000	0.000000
21800.322538	0.167107	0.549339	0.200761	81.175751	155.475479	-154.509705	4.790471	0.000000	-1.432268	0.000000	0.000000	0.000000	2.146859	-0.123488	0.073097	0.000000	0.000000	4.000000	3.000000	0.000000
21800.325871	0.167107	0.549339	0.200761	81.175751	155.475479	-154.509705	4.790471	0.000000	-1.432268	0.000000	0.000000	0.000000	2.146859	-0.123488	0.073097	0.000000	0.000000	4.000000	3.000000	0.000000
21800.329204	0.167107	0.549339	0.200761	81.175751	155.475479	-154.509705	4.790471	0.000000	-1.432268	0.000000	0.000000	0.000000	2.146859	-0.123488	0.073097	0.000000	0.000000	4.000000	3.000000	0.000000
21800.332538	0.174118	0.548945	0.200548	81.703125	160.222336	-148.170761	4.742089	0.000000	-1.585115	0.000000	0.000000	0.000000	2.103141	-0.118413	-0.063878	0.000000	0.000000	4.000000	3.000000	0.000000
21800.335871	0.174118	0.548945	0.200548	81.703125	160.222336	-148.170761	4.742089	0.000000	-1.585115	0.000000	0.000000	0.000000	2.103141	-0.118413	-0.063878	0.000000	0.000000	4.000000	3.000000	0.000000
21800.339204	0.174118	0.548945	0.200548	81.703125	160.222336	-148.170761	4.742089	0.000000	-1.585115	0.000000	0.000000	0.000000	2.103141	-0.118413	-0.063878	0.000000	0.000000	4.000000	3.000000	0.000000
21800.342538	0.180972	0.548532	0.199891	82.249840	166.895462	-140.272812	4.689955	0.000000	-1.733298	0.000000	0.000000	0.000000	2.056264	-0.123947	-0.197018	0.000000	0.000000	4.000000	3.000000	0.000000
21800.345871	0.180972	0.548532	0.199891	82.249840	166.895462	-140.272812	4.689955	0.000000	-1.733298	0.000000	0.000000	0.000000	2.056264	-0.123947	-0.197018	0.000000	0.000000	4.000000	3.000000	0.000000
21800.349204	0.180972	0.548532	0.199891	82.249840	166.895462	-140.272812	4.689955	0.000000	-1.733298	0.000000	0.000000	0.000000	2.056264	-0.123947	-0.197018	0.000000	0.000000	4.000000	3.000000	0.000000
21800.352538	0.187686	0.548081	0.198776	82.698647	175.160385	-131.619095	4.634220	0.000000	-1.877232	0.000000	0.000000	0.000000	2.014158	-0.135253	-0.334659	0.000000	0.000000	4.000000	3.000000	0.000000
21800.355871	0.187686	0.548081	0.198776	82.698647	175.160385	-131.619095	4.634220	0.000000	-1.877232	0.000000	0.000000	0.000000	2.014158	-0.135253	-0.334659	0.000000	0.000000	4.000000	3.000000	0.000000
21800.359204	0.187686	0.548081	0.198776	82.698647	175.160385	-131.619095	4.634220	0.000000	-1.877232	0.000000	0.000000	0.000000	2.014158	-0.135253	-0.334659	0.000000	0.000000	4.000000	3.000000	0.000000
21800.362538	0.194220	0.547685	0.197341	82.985077	-176.346359	-122.893272	4.574668	0.000000	-2.018022	0.000000	0.000000	0.000000	1.960100	-0.118651	-0.430434	0.000000	0.000000	4.000000	3.000000	0.000000
21800.365871	0.194220	0.547685	0.197341	82.985077	-176.346359	-122.893272	4.574668	0.000000	-2.018022	0.000000	0.000000	0.000000	1.960100	-0.118651	-0.430434	0.000000	0.000000	4.000000	3.000000	0.000000
21800.369204	0.194220	0.547685	0.197341	82.985077	-176.346359	-122.893272	4.574668	0.000000	-2.018022	0.000000	0.000000	0.000000	1.960100	-0.118651	-0.430434	0.000000	0.000000	4.000000	3.000000	0.000000
21800.372538	0.200527	0.547267	0.195581	83.153587	-169.642349	-115.206047	4.512102	0.000000	-2.154283	0.000000	0.000000	0.000000	1.892349	-0.125471	-0.528097	0.000000	0.000000	4.000000	3.000000	0.000000
21800.375871	0.200527	0.547267	0.195581	83.153587	-169.642349	-115.206047	4.512102	0.000000	-2.154283	0.000000	0.000000	0.000000	1.892349	-0.125471	-0.528097	0.000000	0.000000	4.000000	3.000000	0.000000
21800.379204	0.200527	0.547267	0.195581	83.153587	-169.642349	-115.206047	4.512102	0.000000	-2.154283	0.000000	0.000000	0.000000	1.892349	-0.125471	-0.528097	0.000000	0.000000	4.000000	3.000000	0.000000
21800.382538	0.206702	0.546868	0.193498	83.335762	-165.427902	-109.857948	4.446965	0.000000	-2.285716	0.000000	0.000000	0.000000	1.852466	-0.119621	-0.624753	0.000000	0.000000	4.000000	3.000000	0.000000
21800.385871	0.206702	0.546868	0.193498	83.335762	-165.427902	-109.857948	4.446965	0.000000	-2.285716	0.000000	0.000000	0.000000	1.852466	-0.119621	-0.624753	0.000000	0.000000	4.000000	3.000000	0.000000
21800.389204	0.206702	0.546868	0.193498	83.335762	-165.427902	-109.857948	4.446965	0.000000	-2.285716	0.000000	0.000000	0.000000	1.852466	-0.119621	-0.624753	0.000000	0.000000	4.000000	3.000000	0.000000
21800.392538	0.212528	0.546568	0.191189	83.568306	-162.701706	-106.146202	4.378418	0.000000	-2.414428	0.000000	0.000000	0.000000	1.747644	-0.090027	-0.692710	0.000000	0.000000	4.000000	3.000000	0.000000
21800.395871	0.212528	0.546568	0.191189	83.568306	-162.701706	-106.146202	4.378418	0.000000	-2.414428	0.000000	0.000000	0.000000	1.747644	-0.090027	-0.692710	0.000000	0.000000	4.000000	3.000000	0.000000
21800.399204	0.212528	0.546568	0.191189	83.568306	-162.701706	-106.146202	4.378418	0.000000	-2.414428	0.000000	0.000000	0.000000	1.747644	-0.090027	-0.692710	0.000000	0.000000	4.000000	3.000000	0.000000
21800.402538	0.217880	0.546242	0.188614	83.829781	-160.688644	-103.035225	4.309044	0.000000	-2.536166	0.000000	0.000000	0.000000	1.605790	-0.097791	-0.772470	0.000000	0.000000	4.000000	3.000000	0.000000
21800.405871	0.217880	0.546242	0.188614	83.829781	-160.688644	-103.035225	4.309044	0.000000	-2.536166	0.000000	0.000000	0.000000	1.605790	-0.097791	-0.772470	0.000000	0.000000	4.000000	3.000000	0.000000
21800.409204	0.217880	0.546242	0.188614	83.829781	-160.688644	-103.035225	4.309044	0.000000	-2.536166	0.000000	0.000000	0.000000	1.605790	-0.097791	-0.772470	0.000000	0.000000	4.000000	3.000000	0.000000
21800.412538	0.222703	0.545882	0.185732	84.074242	-158.849243	-100.090988	4.240026	0.000000	-2.649939	0.000000	0.000000	0.000000	1.446745	-0.108121	-0.864599	0.000000	0.000000	4.000000	3.000000	0.000000
21800.415871	0.222703	0.545882	0.185732	84.074242	-158.849243	-100.090988	4.240026	0.000000	-2.649939	0.000000	0.000000	0.000000	1.446745	-0.108121	-0.864599	0.000000	0.000000	4.000000	3.000000	0.000000
21800.419204	0.222703	0.545882	0.185732	84.074242	-158.849243	-100.090988	4.240026	0.000000	-2.649939	0.000000	0.000000	0.000000	1.446745	-0.108121	-0.864599	0.000000	0.000000	4.000000	3.000000	0.000000
21800.422538	0.226986	0.545561	0.182543	84.283920	-157.692612	-97.954308	4.171811	0.000000	-2.756083	0.000000	0.000000	0.000000	1.285004	-0.096196	-0.956715	0.000000	0.000000	4.000000	3.000000	0.000000
21800.425871	0.226986	0.545561	0.182543	84.283920	-157.692612	-97.954308	4.171811	0.000000	-2.756083	0.000000	0.000000	0.000000	1.285004	-0.096196	-0.956715	0.000000	0.000000	4.000000	3.000000	0.000000
21800.429204	0.226986	0.545561	0.182543	84.283920	-157.692612	-97.954308	4.171811	0.000000	-2.756083	0.000000	0.000000	0.000000	1.285004	-0.096196	-0.956715	0.000000	0.000000	4.000000	3.000000	0.000000
21800.432538	0.230851	0.545213	0.178929	84.449776	-157.289383	-96.780235	4.104529	0.000000	-2.855318	0.000000	0.000000	0.000000	1.159371	-0.104419	-1.084239	0.000000	0.000000	4.000000	3.000000	0.000000
21800.435871	0.230851	0.545213	0.178929	84.449776	-157.289383	-96.780235	4.104529	0.000000	-2.855318	0.000000	0.000000	0.000000	1.159371	-0.104419	-1.084239	0.000000	0.000000	4.000000	3.000000	0.000000
21800.439204	0.230851	0.545213	0.178929	84.449776	-157.289383	-96.780235	4.104529	0.000000	-2.855318	0.000000	0.000000	0.000000	1.159371	-0.104419	-1.084239	0.000000	0.000000	4.000000	3.000000	0.000000
21800.442538	0.234361	0.544935	0.174905	84.606682	-156.907928	-95.747314	4.035934	0.000000	-2.951480	0.000000	0.000000	0.000000	1.053057	-0.083360	-1.207082	0.000000	0.000000	4.000000	3.000000	0.000000
21800.445871	0.234361	0.544935	0.174905	84.606682	-156.907928	-95.747314	4.035934	0.000000	-2.951480	0.000000	0.000000	0.000000	1.053057	-0.083360	-1.207082	0.000000	0.000000	4.000000	3.000000	0.000000
21800.449204	0.234361	0.544935	0.174905	84.606682	-156.907928	-95.747314	4.035934	0.000000	-2.951480	0.000000	0.000000	0.000000	1.053057	-0.083360	-1.207082	0.000000	0.000000	4.000000	3.000000	0.000000
21800.452538	0.237569	0.544688	0.170455	84.834724	-156.858032	-95.098015	3.965109	0.000000	-3.045967	0.000000	0.000000	0.000000	0.962544	-0.074026	-1.335167	0.000000	0.000000	4.000000	3.000000	0.000000
21800.455871	0.237569	0.544688	0.170455	84.834724	-156.858032	-95.098015	3.965109	0.000000	-3.045967	0.000000	0.000000	0.000000	0.962544	-0.074026	-1.335167	0.000000	0.000000	4.000000	3.000000	0.000000
21800.459204	0.237569	0.544688	0.170455	84.834724	-156.858032	-95.098015	3.965109	0.000000	-3.045967	0.000000	0.000000	0.000000	0.962544	-0.074026	-1.335167	0.000000	0.000000	4.000000	3.000000	0.000000
21800.462538	0.240506	0.544511	0.165591	85.227425	-157.082443	-94.855362	3.890884	0.000000	-3.140227	0.000000	0.000000	0.000000	0.881087	-0.053189	-1.459080	0.000000	0.000000	4.000000	3.000000	0.000000
21800.465871	0.240506	0.544511	0.165591	85.227425	-157.082443	-94.855362	3.890884	0.000000	-3.140227	0.000000	0.000000	0.000000	0.881087	-0.053189	-1.459080	0.000000	0.000000	4.000000	3.000000	0.000000
21800.469204	0.240506	0.544511	0.165591	85.227425	-157.082443	-94.855362	3.890884	0.000000	-3.140227	0.000000	0.000000	0.000000	0.881087	-0.053189	-1.459080	0.000000	0.000000	4.000000	3.000000	0.000000
21800.472538	0.243081	0.544384	0.160365	85.810814	-157.046005	-94.357910	3.812492	0.000000	-3.234951	0.000000	0.000000	0.000000	0.772398	-0.038170	-1.567930	0.000000	0.000000	4.000000	3.000000	0.000000
21800.475871	0.243081	0.544384	0.160365	85.810814	-157.046005	-94.357910	3.812492	0.000000	-3.234951	0.000000	0.000000	0.000000	0.772398	-0.038170	-1.567930	0.000000	0.000000	4.000000	3.000000	0.000000
21800.479204	0.243081	0.544384	0.160365	85.810814	-157.046005	-94.357910	3.812492	0.000000	-3.234951	0.000000	0.000000	0.000000	0.772398	-0.038170	-1.567930	0.000000	0.000000	4.000000	3.000000	0.000000
21800.482538	0.245161	0.544291	0.154881	86.566978	-156.322876	-93.332611	3.730864	0.000000	-3.328762	0.000000	0.000000	0.000000	0.623943	-0.027660	-1.645047	0.000000	0.000000	4.000000	3.000000	0.000000
21800.485871	0.245161	0.544291	0.154881	86.566978	-156.322876	-93.332611	3.730864	0.000000	-3.328762	0.000000	0.000000	0.000000	0.623943	-0.027660	-1.645047	0.000000	0.000000	4.000000	3.000000	0.000000
21800.489204	0.245161	0.544291	0.154881	86.566978	-156.322876	-93.332611	3.730864	0.000000	-3.328762	0.000000	0.000000	0.000000	0.623943	-0.027660	-1.645047	0.000000	0.000000	4.000000	3.000000	0.000000
21800.492538	0.246824	0.544311	0.149171	87.434792	-155.397873	-92.166382	3.648160	0.000000	-3.419200	0.000000	0.000000	0.000000	0.498961	0.005935	-1.713052	0.000000	0.000000	4.000000	3.000000	0.000000
21800.495871	0.246824	0.544311	0.149171	87.434792	-155.397873	-92.166382	3.648160	0.000000	-3.419200	0.000000	0.000000	0.000000	0.498961	0.005935	-1.713052	0.000000	0.000000	4.000000	3.000000	0.000000
21800.499204	0.246824	0.544311	0.149171	87.434792	-155.397873	-92.166382	3.648160	0.000000	-3.419200	0.000000	0.000000	0.000000	0.498961	0.005935	-1.713052	0.000000	0.000000	4.000000	3.000000	0.000000
21800.502538	0.247985	0.544376	0.143353	88.396729	-153.678864	-90.333153	3.563456	0.000000	-3.507390	0.000000	0.000000	0.000000	0.348403	0.019462	-1.745564	0.000000	0.000000	4.000000	3.000000	0.000000
21800.505871	0.247985	0.544376	0.143353	88.396729	-153.678864	-90.333153	3.563456	0.000000	-3.507390	0.000000	0.000000	0.000000	0.348403	0.019462	-1.745564	0.000000	0.000000	4.000000	3.000000	0.000000
21800.509204	0.247985	0.544376	0.143353	88.396729	-153.678864	-90.333153	3.563456	0.000000	-3.507390	0.000000	0.000000	0.000000	0.348403	0.019462	-1.745564	0.000000	0.000000	4.000000	3.000000	0.000000
21800.512538	0.248664	0.544452	0.137461	89.385147	-147.441956	-84.003929	3.478872	0.000000	-3.591302	0.000000	0.000000	0.000000	0.203720	0.022786	-1.767316	0.000000	0.000000	4.000000	3.000000	0.000000
21800.515871	0.248664	0.544452	0.137461	89.385147	-147.441956	-84.003929	3.478872	0.000000	-3.591302	0.000000	0.000000	0.000000	0.203720	0.022786	-1.767316	0.000000	0.000000	4.000000	3.000000	0.000000
21800.519204	0.248664	0.544452	0.137461	89.385147	-147.441956	-84.003929	3.478872	0.000000	-3.591302	0.000000	0.000000	0.000000	0.203720	0.022786	-1.767316	0.000000	0.000000	4.000000	3.000000	0.000000
21800.522538	0.248994	0.544506	0.131486	89.523575	-15.070049	48.485687	3.394503	0.000000	-3.671151	0.000000	0.000000	0.000000	0.098897	0.016228	-1.792602	0.000000	0.000000	4.000000	3.000000	0.000000
21800.525871	0.248994	0.544506	0.131486	89.523575	-15.070049	48.485687	3.394503	0.000000	-3.671151	0.000000	0.000000	0.000000	0.098897	0.016228	-1.792602	0.000000	0.000000	4.000000	3.000000	0.000000
21800.529204	0.248994	0.544506	0.131486	89.523575	-15.070049	48.485687	3.394503	0.000000	-3.671151	0.000000	0.000000	0.000000	0.098897	0.016228	-1.792602	0.000000	0.000000	4.000000	3.000000	0.000000
21800.532538	0.248974	0.544606	0.125416	88.713058	20.826412	84.482986	3.308402	0.000000	-3.748930	0.000000	0.000000	0.000000	-0.006080	0.029966	-1.820994	0.000000	0.000000	4.000000	3.000000	0.000000
21800.535871	0.248974	0.544606	0.125416	88.713058	20.826412	84.482986	3.308402	0.000000	-3.748930	0.000000	0.000000	0.000000	-0.006080	0.029966	-1.820994	0.000000	0.000000	4.000000	3.000000	0.000000
21800.539204	0.248974	0.544606	0.125416	88.713058	20.826412	84.482986	3.308402	0.000000	-3.748930	0.000000	0.000000	0.000000	-0.006080	0.029966	-1.820994	0.000000	0.000000	4.000000	3.000000	0.000000
21800.542538	0.248600	0.544773	0.119308	87.833366	24.732317	88.417068	3.220145	0.000000	-3.825005	0.000000	0.000000	0.000000	-0.112166	0.050021	-1.832386	0.000000	0.000000	4.000000	3.000000	0.000000
21800.545871	0.248600	0.544773	0.119308	87.833366	24.732317	88.417068	3.220145	0.000000	-3.825005	0.000000	0.000000	0.000000	-0.112166	0.050021	-1.832386	0.000000	0.000000	4.000000	3.000000	0.000000
21800.549204	0.248600	0.544773	0.119308	87.833366	24.732317	88.417068	3.220145	0.000000	-3.825005	0.000000	0.000000	0.000000	-0.112166	0.050021	-1.832386	0.000000	0.000000	4.000000	3.000000	0.000000
21800.552538	0.247970	0.545031	0.113076	87.000687	26.980118	90.627335	3.130322	0.000000	-3.898857	0.000000	0.000000	0.000000	-0.188997	0.077589	-1.869616	0.000000	0.000000	4.000000	3.000000	0.000000
21800.555871	0.247970	0.545031	0.113076	87.000687	26.980118	90.627335	3.130322	0.000000	-3.898857	0.000000	0.000000	0.000000	-0.188997	0.077589	-1.869616	0.000000	0.000000	4.000000	3.000000	0.000000
21800.559204	0.247970	0.545031	0.113076	87.000687	26.980118	90.627335	3.130322	0.000000	-3.898857	0.000000	0.000000	0.000000	-0.188997	0.077589	-1.869616	0.000000	0.000000	4.000000	3.000000	0.000000
21800.562538	0.247009	0.545353	0.106835	86.218040	28.193125	91.806190	3.035940	0.000000	-3.972791	0.000000	0.000000	0.000000	-0.288199	0.096571	-1.872261	0.000000	0.000000	4.000000	3.000000	0.000000
21800.565871	0.247009	0.545353	0.106835	86.218040	28.193125	91.806190	3.035940	0.000000	-3.972791	0.000000	0.000000	0.000000	-0.288199	0.096571	-1.872261	0.000000	0.000000	4.000000	3.000000	0.000000
21800.569204	0.247009	0.545353	0.106835	86.218040	28.193125	91.806190	3.035940	0.000000	-3.972791	0.000000	0.000000	0.000000	-0.288199	0.096571	-1.872261	0.000000	0.000000	4.000000	3.000000	0.000000
21800.572538	0.245663	0.545749	0.100588	85.479782	28.265402	91.815704	2.939408	0.000000	-4.044734	0.000000	0.000000	0.000000	-0.403834	0.118555	-1.874158	0.000000	0.000000	4.000000	3.000000	0.000000
21800.575871	0.245663	0.545749	0.100588	85.479782	28.265402	91.815704	2.939408	0.000000	-4.044734	0.000000	0.000000	0.000000	-0.403834	0.118555	-1.874158	0.000000	0.000000	4.000000	3.000000	0.000000
21800.579204	0.245663	0.545749	0.100588	85.479782	28.265402	91.815704	2.939408	0.000000	-4.044734	0.000000	0.000000	0.000000	-0.403834	0.118555	-1.874158	0.000000	0.000000	4.000000	3.000000	0.000000
21800.582538	0.243993	0.546138	0.094381	84.799446	27.717314	91.178833	2.841166	0.000000	-4.114337	0.000000	0.000000	0.000000	-0.500977	0.116914	-1.862023	0.000000	0.000000	4.000000	3.000000	0.000000
21800.585871	0.243993	0.546138	0.094381	84.799446	27.717314	91.178833	2.841166	0.000000	-4.114337	0.000000	0.000000	0.000000	-0.500977	0.116914	-1.862023	0.000000	0.000000	4.000000	3.000000	0.000000
21800.589204	0.243993	0.546138	0.094381	84.799446	27.717314	91.178833	2.841166	0.000000	-4.114337	0.000000	0.000000	0.000000	-0.500977	0.116914	-1.862023	0.000000	0.000000	4.000000	3.000000	0.000000
21800.592538	0.241919	0.546526	0.088293	84.170723	27.343575	90.757355	2.740963	0.000000	-4.181761	0.000000	0.000000	0.000000	-0.622177	0.116405	-1.826646	0.000000	0.000000	4.000000	3.000000	0.000000
21800.595871	0.241919	0.546526	0.088293	84.170723	27.343575	90.757355	2.740963	0.000000	-4.181761	0.000000	0.000000	0.000000	-0.622177	0.116405	-1.826646	0.000000	0.000000	4.000000	3.000000	0.000000
[truncated: 1,617 more rows]
