# Supplementary material for: Haptic Guidance Needs to Be Intuitive Not Just Informative to Improve Human Motor Accuracy
Source: PLoS One. 2016 Mar 16;11(3):e0150912. doi: 10.1371/journal.pone.0150912 (PMC4794196; doi:10.1371/journal.pone.0150912)
Supplement: S2 Data — (ZIP) [file pone.0150912.s002.zip › Subject2/exp2_0028.txt]

Time	PosX	PosY	PosZ	RotX	RotY	RotZ	ForceX	ForceY	ForceZ	MomentX	MomentY	MomentZ	VelocityX	VelocityY	VelocityZ	CalibratedWeight	ButtonDown	Condition	Trial	Visual
21808.049204	0.004313	0.537424	0.255112	87.152840	-61.714825	-25.139078	0.000000	0.000000	0.000000	0.000000	0.000000	0.000000	0.020398	0.002088	0.018372	0.000000	1.000000	4.000000	4.000000	0.000000
21808.052538	0.004313	0.537424	0.255112	87.152840	-61.695705	-25.139009	4.628332	0.000000	-1.891703	0.000000	0.000000	0.000000	0.020398	0.002088	0.018372	0.000000	1.000000	4.000000	4.000000	0.000000
21808.055871	0.004313	0.537424	0.255112	87.152840	-61.695705	-25.139009	4.628332	0.000000	-1.891703	0.000000	0.000000	0.000000	0.020398	0.002088	0.018372	0.000000	1.000000	4.000000	4.000000	0.000000
21808.059204	0.004955	0.537453	0.255011	87.152840	-61.695705	-25.139009	4.628332	0.000000	-1.891703	0.000000	0.000000	0.000000	0.192532	0.008546	-0.030309	0.000000	1.000000	4.000000	4.000000	0.000000
21808.062538	0.006542	0.537414	0.254831	87.161652	-61.875401	-25.474119	4.628059	0.000000	-1.892371	0.000000	0.000000	0.000000	0.476231	-0.011573	-0.054062	0.000000	1.000000	4.000000	4.000000	0.000000
21808.065871	0.006542	0.537414	0.254831	87.161652	-61.875401	-25.474119	4.628059	0.000000	-1.892371	0.000000	0.000000	0.000000	0.476231	-0.011573	-0.054062	0.000000	1.000000	4.000000	4.000000	0.000000
21808.069204	0.006542	0.537414	0.254831	87.161652	-61.875401	-25.474119	4.628059	0.000000	-1.892371	0.000000	0.000000	0.000000	0.476231	-0.011573	-0.054062	0.000000	1.000000	4.000000	4.000000	0.000000
21808.072538	0.008194	0.537348	0.254400	87.169662	-62.918419	-26.669605	4.613050	0.000000	-1.928670	0.000000	0.000000	0.000000	0.495419	-0.019907	-0.129426	0.000000	1.000000	4.000000	4.000000	0.000000
21808.075871	0.008194	0.537348	0.254400	87.169662	-62.918419	-26.669605	4.613050	0.000000	-1.928670	0.000000	0.000000	0.000000	0.495419	-0.019907	-0.129426	0.000000	1.000000	4.000000	4.000000	0.000000
21808.079204	0.008194	0.537348	0.254400	87.169662	-62.918419	-26.669605	4.613050	0.000000	-1.928670	0.000000	0.000000	0.000000	0.495419	-0.019907	-0.129426	0.000000	1.000000	4.000000	4.000000	0.000000
21808.082538	0.009841	0.537557	0.253792	86.879143	-65.540939	-29.618217	4.601173	0.000000	-1.956835	0.000000	0.000000	0.000000	0.494112	0.062781	-0.182264	0.000000	1.000000	4.000000	4.000000	0.000000
21808.085871	0.009841	0.537557	0.253792	86.879143	-65.540939	-29.618217	4.601173	0.000000	-1.956835	0.000000	0.000000	0.000000	0.494112	0.062781	-0.182264	0.000000	1.000000	4.000000	4.000000	0.000000
21808.089204	0.009841	0.537557	0.253792	86.879143	-65.540939	-29.618217	4.601173	0.000000	-1.956835	0.000000	0.000000	0.000000	0.494112	0.062781	-0.182264	0.000000	1.000000	4.000000	4.000000	0.000000
21808.092538	0.012191	0.537597	0.253062	86.109924	-70.783081	-35.587719	4.588674	0.000000	-1.985969	0.000000	0.000000	0.000000	0.705170	0.011865	-0.219020	0.000000	1.000000	4.000000	4.000000	0.000000
21808.095871	0.012191	0.537597	0.253062	86.109924	-70.783081	-35.587719	4.588674	0.000000	-1.985969	0.000000	0.000000	0.000000	0.705170	0.011865	-0.219020	0.000000	1.000000	4.000000	4.000000	0.000000
21808.099204	0.012191	0.537597	0.253062	86.109924	-70.783081	-35.587719	4.588674	0.000000	-1.985969	0.000000	0.000000	0.000000	0.705170	0.011865	-0.219020	0.000000	1.000000	4.000000	4.000000	0.000000
21808.102538	0.013961	0.537653	0.252144	85.042198	-74.882782	-40.571110	4.570938	0.000000	-2.026458	0.000000	0.000000	0.000000	0.530844	0.017057	-0.275317	0.000000	1.000000	4.000000	4.000000	0.000000
21808.105871	0.013961	0.537653	0.252144	85.042198	-74.882782	-40.571110	4.570938	0.000000	-2.026458	0.000000	0.000000	0.000000	0.530844	0.017057	-0.275317	0.000000	1.000000	4.000000	4.000000	0.000000
21808.109204	0.013961	0.537653	0.252144	85.042198	-74.882782	-40.571110	4.570938	0.000000	-2.026458	0.000000	0.000000	0.000000	0.530844	0.017057	-0.275317	0.000000	1.000000	4.000000	4.000000	0.000000
21808.112538	0.016059	0.537734	0.251084	83.763947	-77.437515	-44.140827	4.556248	0.000000	-2.059272	0.000000	0.000000	0.000000	0.629480	0.024260	-0.317988	0.000000	1.000000	4.000000	4.000000	0.000000
21808.115871	0.016059	0.537734	0.251084	83.763947	-77.437515	-44.140827	4.556248	0.000000	-2.059272	0.000000	0.000000	0.000000	0.629480	0.024260	-0.317988	0.000000	1.000000	4.000000	4.000000	0.000000
21808.119204	0.016059	0.537734	0.251084	83.763947	-77.437515	-44.140827	4.556248	0.000000	-2.059272	0.000000	0.000000	0.000000	0.629480	0.024260	-0.317988	0.000000	1.000000	4.000000	4.000000	0.000000
21808.122538	0.018723	0.537839	0.250046	82.437790	-78.414246	-46.212830	4.538599	0.000000	-2.097883	0.000000	0.000000	0.000000	0.799164	0.031416	-0.311616	0.000000	1.000000	4.000000	4.000000	0.000000
21808.125871	0.018723	0.537839	0.250046	82.437790	-78.414246	-46.212830	4.538599	0.000000	-2.097883	0.000000	0.000000	0.000000	0.799164	0.031416	-0.311616	0.000000	1.000000	4.000000	4.000000	0.000000
21808.129204	0.018723	0.537839	0.250046	82.437790	-78.414246	-46.212830	4.538599	0.000000	-2.097883	0.000000	0.000000	0.000000	0.799164	0.031416	-0.311616	0.000000	1.000000	4.000000	4.000000	0.000000
21808.132538	0.021279	0.537866	0.249007	81.280342	-78.589508	-47.369400	4.516728	0.000000	-2.144566	0.000000	0.000000	0.000000	0.766758	0.008018	-0.311643	0.000000	1.000000	4.000000	4.000000	0.000000
21808.135871	0.021279	0.537866	0.249007	81.280342	-78.589508	-47.369400	4.516728	0.000000	-2.144566	0.000000	0.000000	0.000000	0.766758	0.008018	-0.311643	0.000000	1.000000	4.000000	4.000000	0.000000
21808.139204	0.021279	0.537866	0.249007	81.280342	-78.589508	-47.369400	4.516728	0.000000	-2.144566	0.000000	0.000000	0.000000	0.766758	0.008018	-0.311643	0.000000	1.000000	4.000000	4.000000	0.000000
21808.142538	0.024229	0.537969	0.247934	80.377487	-77.977493	-47.503403	4.495178	0.000000	-2.189377	0.000000	0.000000	0.000000	0.884947	0.030989	-0.321750	0.000000	1.000000	4.000000	4.000000	0.000000
21808.145871	0.024229	0.537969	0.247934	80.377487	-77.977493	-47.503403	4.495178	0.000000	-2.189377	0.000000	0.000000	0.000000	0.884947	0.030989	-0.321750	0.000000	1.000000	4.000000	4.000000	0.000000
21808.149204	0.024229	0.537969	0.247934	80.377487	-77.977493	-47.503403	4.495178	0.000000	-2.189377	0.000000	0.000000	0.000000	0.884947	0.030989	-0.321750	0.000000	1.000000	4.000000	4.000000	0.000000
21808.152538	0.027369	0.538068	0.246808	79.708260	-76.816719	-46.891003	4.470249	0.000000	-2.239839	0.000000	0.000000	0.000000	0.942113	0.029645	-0.337748	0.000000	1.000000	4.000000	4.000000	0.000000
21808.155871	0.027369	0.538068	0.246808	79.708260	-76.816719	-46.891003	4.470249	0.000000	-2.239839	0.000000	0.000000	0.000000	0.942113	0.029645	-0.337748	0.000000	1.000000	4.000000	4.000000	0.000000
21808.159204	0.027369	0.538068	0.246808	79.708260	-76.816719	-46.891003	4.470249	0.000000	-2.239839	0.000000	0.000000	0.000000	0.942113	0.029645	-0.337748	0.000000	1.000000	4.000000	4.000000	0.000000
21808.162538	0.030135	0.538211	0.245741	79.191177	-75.298584	-45.418861	4.443221	0.000000	-2.292987	0.000000	0.000000	0.000000	0.829832	0.043101	-0.320320	0.000000	1.000000	4.000000	4.000000	0.000000
21808.165871	0.030135	0.538211	0.245741	79.191177	-75.298584	-45.418861	4.443221	0.000000	-2.292987	0.000000	0.000000	0.000000	0.829832	0.043101	-0.320320	0.000000	1.000000	4.000000	4.000000	0.000000
21808.169204	0.030135	0.538211	0.245741	79.191177	-75.298584	-45.418861	4.443221	0.000000	-2.292987	0.000000	0.000000	0.000000	0.829832	0.043101	-0.320320	0.000000	1.000000	4.000000	4.000000	0.000000
21808.172538	0.032794	0.538435	0.244687	78.754021	-73.720886	-43.064957	4.418664	0.000000	-2.339959	0.000000	0.000000	0.000000	0.797714	0.066968	-0.315955	0.000000	1.000000	4.000000	4.000000	0.000000
21808.175871	0.032794	0.538435	0.244687	78.754021	-73.720886	-43.064957	4.418664	0.000000	-2.339959	0.000000	0.000000	0.000000	0.797714	0.066968	-0.315955	0.000000	1.000000	4.000000	4.000000	0.000000
21808.179204	0.032794	0.538435	0.244687	78.754021	-73.720886	-43.064957	4.418664	0.000000	-2.339959	0.000000	0.000000	0.000000	0.797714	0.066968	-0.315955	0.000000	1.000000	4.000000	4.000000	0.000000
21808.182538	0.035344	0.538691	0.243592	78.389297	-72.215675	-40.389149	4.394540	0.000000	-2.384957	0.000000	0.000000	0.000000	0.764906	0.077035	-0.328761	0.000000	0.000000	4.000000	4.000000	0.000000
21808.185871	0.035344	0.538691	0.243592	78.389297	-72.215675	-40.389149	4.394540	0.000000	-2.384957	0.000000	0.000000	0.000000	0.764906	0.077035	-0.328761	0.000000	0.000000	4.000000	4.000000	0.000000
21808.189204	0.035344	0.538691	0.243592	78.389297	-72.215675	-40.389149	4.394540	0.000000	-2.384957	0.000000	0.000000	0.000000	0.764906	0.077035	-0.328761	0.000000	0.000000	4.000000	4.000000	0.000000
21808.192538	0.037655	0.538989	0.242524	78.102493	-70.959412	-38.433281	4.370671	0.000000	-2.428422	0.000000	0.000000	0.000000	0.693264	0.089284	-0.320213	0.000000	0.000000	4.000000	4.000000	0.000000
21808.195871	0.037655	0.538989	0.242524	78.102493	-70.959412	-38.433281	4.370671	0.000000	-2.428422	0.000000	0.000000	0.000000	0.693264	0.089284	-0.320213	0.000000	0.000000	4.000000	4.000000	0.000000
21808.199204	0.037655	0.538989	0.242524	78.102493	-70.959412	-38.433281	4.370671	0.000000	-2.428422	0.000000	0.000000	0.000000	0.693264	0.089284	-0.320213	0.000000	0.000000	4.000000	4.000000	0.000000
21808.202538	0.039961	0.539272	0.241497	77.933174	-69.852989	-36.985161	4.348385	0.000000	-2.468106	0.000000	0.000000	0.000000	0.692046	0.084835	-0.308164	0.000000	0.000000	4.000000	4.000000	0.000000
21808.205871	0.039961	0.539272	0.241497	77.933174	-69.852989	-36.985161	4.348385	0.000000	-2.468106	0.000000	0.000000	0.000000	0.692046	0.084835	-0.308164	0.000000	0.000000	4.000000	4.000000	0.000000
21808.209204	0.039961	0.539272	0.241497	77.933174	-69.852989	-36.985161	4.348385	0.000000	-2.468106	0.000000	0.000000	0.000000	0.692046	0.084835	-0.308164	0.000000	0.000000	4.000000	4.000000	0.000000
21808.212538	0.042229	0.539553	0.240463	77.918030	-68.915314	-35.517052	4.325986	0.000000	-2.507159	0.000000	0.000000	0.000000	0.680133	0.084491	-0.310323	0.000000	0.000000	4.000000	4.000000	0.000000
21808.215871	0.042229	0.539553	0.240463	77.918030	-68.915314	-35.517052	4.325986	0.000000	-2.507159	0.000000	0.000000	0.000000	0.680133	0.084491	-0.310323	0.000000	0.000000	4.000000	4.000000	0.000000
21808.219204	0.042229	0.539553	0.240463	77.918030	-68.915314	-35.517052	4.325986	0.000000	-2.507159	0.000000	0.000000	0.000000	0.680133	0.084491	-0.310323	0.000000	0.000000	4.000000	4.000000	0.000000
21808.222538	0.044292	0.539779	0.239454	77.914726	-68.171539	-34.144699	4.303557	0.000000	-2.545464	0.000000	0.000000	0.000000	0.619080	0.067567	-0.302440	0.000000	0.000000	4.000000	4.000000	0.000000
21808.225871	0.044292	0.539779	0.239454	77.914726	-68.171539	-34.144699	4.303557	0.000000	-2.545464	0.000000	0.000000	0.000000	0.619080	0.067567	-0.302440	0.000000	0.000000	4.000000	4.000000	0.000000
21808.229204	0.044292	0.539779	0.239454	77.914726	-68.171539	-34.144699	4.303557	0.000000	-2.545464	0.000000	0.000000	0.000000	0.619080	0.067567	-0.302440	0.000000	0.000000	4.000000	4.000000	0.000000
21808.232538	0.046418	0.540045	0.238462	77.916229	-67.689423	-33.070183	4.282569	0.000000	-2.580621	0.000000	0.000000	0.000000	0.637687	0.079809	-0.297888	0.000000	0.000000	4.000000	4.000000	0.000000
21808.235871	0.046418	0.540045	0.238462	77.916229	-67.689423	-33.070183	4.282569	0.000000	-2.580621	0.000000	0.000000	0.000000	0.637687	0.079809	-0.297888	0.000000	0.000000	4.000000	4.000000	0.000000
21808.239204	0.046418	0.540045	0.238462	77.916229	-67.689423	-33.070183	4.282569	0.000000	-2.580621	0.000000	0.000000	0.000000	0.637687	0.079809	-0.297888	0.000000	0.000000	4.000000	4.000000	0.000000
21808.242538	0.048471	0.540251	0.237456	77.965942	-67.452728	-32.121780	4.260903	0.000000	-2.616239	0.000000	0.000000	0.000000	0.615944	0.061839	-0.301604	0.000000	0.000000	4.000000	4.000000	0.000000
21808.245871	0.048471	0.540251	0.237456	77.965942	-67.452728	-32.121780	4.260903	0.000000	-2.616239	0.000000	0.000000	0.000000	0.615944	0.061839	-0.301604	0.000000	0.000000	4.000000	4.000000	0.000000
21808.249204	0.048471	0.540251	0.237456	77.965942	-67.452728	-32.121780	4.260903	0.000000	-2.616239	0.000000	0.000000	0.000000	0.615944	0.061839	-0.301604	0.000000	0.000000	4.000000	4.000000	0.000000
21808.252538	0.050482	0.540469	0.236396	78.055855	-67.415863	-31.516304	4.239503	0.000000	-2.650776	0.000000	0.000000	0.000000	0.603240	0.065538	-0.318122	0.000000	0.000000	4.000000	4.000000	0.000000
21808.255871	0.050482	0.540469	0.236396	78.055855	-67.415863	-31.516304	4.239503	0.000000	-2.650776	0.000000	0.000000	0.000000	0.603240	0.065538	-0.318122	0.000000	0.000000	4.000000	4.000000	0.000000
21808.259204	0.050482	0.540469	0.236396	78.055855	-67.415863	-31.516304	4.239503	0.000000	-2.650776	0.000000	0.000000	0.000000	0.603240	0.065538	-0.318122	0.000000	0.000000	4.000000	4.000000	0.000000
21808.262538	0.052575	0.540671	0.235193	78.161278	-67.490616	-31.276243	4.217918	0.000000	-2.684989	0.000000	0.000000	0.000000	0.628113	0.060611	-0.360821	0.000000	0.000000	4.000000	4.000000	0.000000
21808.265871	0.052575	0.540671	0.235193	78.161278	-67.490616	-31.276243	4.217918	0.000000	-2.684989	0.000000	0.000000	0.000000	0.628113	0.060611	-0.360821	0.000000	0.000000	4.000000	4.000000	0.000000
21808.269204	0.052575	0.540671	0.235193	78.161278	-67.490616	-31.276243	4.217918	0.000000	-2.684989	0.000000	0.000000	0.000000	0.628113	0.060611	-0.360821	0.000000	0.000000	4.000000	4.000000	0.000000
21808.272538	0.054487	0.540836	0.233853	78.279480	-67.627190	-31.164083	4.194661	0.000000	-2.721179	0.000000	0.000000	0.000000	0.573394	0.049358	-0.401863	0.000000	0.000000	4.000000	4.000000	0.000000
21808.275871	0.054487	0.540836	0.233853	78.279480	-67.627190	-31.164083	4.194661	0.000000	-2.721179	0.000000	0.000000	0.000000	0.573394	0.049358	-0.401863	0.000000	0.000000	4.000000	4.000000	0.000000
21808.279204	0.054487	0.540836	0.233853	78.279480	-67.627190	-31.164083	4.194661	0.000000	-2.721179	0.000000	0.000000	0.000000	0.573394	0.049358	-0.401863	0.000000	0.000000	4.000000	4.000000	0.000000
21808.282538	0.056280	0.541038	0.232363	78.406662	-67.834030	-30.972746	4.171870	0.000000	-2.755994	0.000000	0.000000	0.000000	0.537974	0.060723	-0.447081	0.000000	0.000000	4.000000	4.000000	0.000000
21808.285871	0.056280	0.541038	0.232363	78.406662	-67.834030	-30.972746	4.171870	0.000000	-2.755994	0.000000	0.000000	0.000000	0.537974	0.060723	-0.447081	0.000000	0.000000	4.000000	4.000000	0.000000
21808.289204	0.056280	0.541038	0.232363	78.406662	-67.834030	-30.972746	4.171870	0.000000	-2.755994	0.000000	0.000000	0.000000	0.537974	0.060723	-0.447081	0.000000	0.000000	4.000000	4.000000	0.000000
21808.292538	0.058012	0.541266	0.230620	78.580368	-68.089966	-30.726610	4.148917	0.000000	-2.790428	0.000000	0.000000	0.000000	0.519490	0.068333	-0.522905	0.000000	0.000000	4.000000	4.000000	0.000000
21808.295871	0.058012	0.541266	0.230620	78.580368	-68.089966	-30.726610	4.148917	0.000000	-2.790428	0.000000	0.000000	0.000000	0.519490	0.068333	-0.522905	0.000000	0.000000	4.000000	4.000000	0.000000
21808.299204	0.058012	0.541266	0.230620	78.580368	-68.089966	-30.726610	4.148917	0.000000	-2.790428	0.000000	0.000000	0.000000	0.519490	0.068333	-0.522905	0.000000	0.000000	4.000000	4.000000	0.000000
21808.302538	0.059585	0.541522	0.228663	78.850243	-68.365997	-30.338966	4.124711	0.000000	-2.826086	0.000000	0.000000	0.000000	0.471947	0.076821	-0.587044	0.000000	0.000000	4.000000	4.000000	0.000000
21808.305871	0.059585	0.541522	0.228663	78.850243	-68.365997	-30.338966	4.124711	0.000000	-2.826086	0.000000	0.000000	0.000000	0.471947	0.076821	-0.587044	0.000000	0.000000	4.000000	4.000000	0.000000
21808.309204	0.059585	0.541522	0.228663	78.850243	-68.365997	-30.338966	4.124711	0.000000	-2.826086	0.000000	0.000000	0.000000	0.471947	0.076821	-0.587044	0.000000	0.000000	4.000000	4.000000	0.000000
21808.312538	0.061157	0.541781	0.226431	79.245621	-68.670975	-30.070211	4.100195	0.000000	-2.861538	0.000000	0.000000	0.000000	0.471621	0.077530	-0.669716	0.000000	0.000000	4.000000	4.000000	0.000000
21808.315871	0.061157	0.541781	0.226431	79.245621	-68.670975	-30.070211	4.100195	0.000000	-2.861538	0.000000	0.000000	0.000000	0.471621	0.077530	-0.669716	0.000000	0.000000	4.000000	4.000000	0.000000
21808.319204	0.061157	0.541781	0.226431	79.245621	-68.670975	-30.070211	4.100195	0.000000	-2.861538	0.000000	0.000000	0.000000	0.471621	0.077530	-0.669716	0.000000	0.000000	4.000000	4.000000	0.000000
21808.322538	0.062783	0.542069	0.223845	79.782654	-69.031921	-30.197401	4.073593	0.000000	-2.899283	0.000000	0.000000	0.000000	0.487970	0.086605	-0.775923	0.000000	0.000000	4.000000	4.000000	0.000000
21808.325871	0.062783	0.542069	0.223845	79.782654	-69.031921	-30.197401	4.073593	0.000000	-2.899283	0.000000	0.000000	0.000000	0.487970	0.086605	-0.775923	0.000000	0.000000	4.000000	4.000000	0.000000
21808.329204	0.062783	0.542069	0.223845	79.782654	-69.031921	-30.197401	4.073593	0.000000	-2.899283	0.000000	0.000000	0.000000	0.487970	0.086605	-0.775923	0.000000	0.000000	4.000000	4.000000	0.000000
21808.332538	0.064234	0.542328	0.220911	80.421822	-69.514259	-30.347771	4.043789	0.000000	-2.940710	0.000000	0.000000	0.000000	0.435165	0.077697	-0.879950	0.000000	0.000000	4.000000	4.000000	0.000000
21808.335871	0.064234	0.542328	0.220911	80.421822	-69.514259	-30.347771	4.043789	0.000000	-2.940710	0.000000	0.000000	0.000000	0.435165	0.077697	-0.879950	0.000000	0.000000	4.000000	4.000000	0.000000
21808.339204	0.064234	0.542328	0.220911	80.421822	-69.514259	-30.347771	4.043789	0.000000	-2.940710	0.000000	0.000000	0.000000	0.435165	0.077697	-0.879950	0.000000	0.000000	4.000000	4.000000	0.000000
21808.342538	0.065501	0.542547	0.217562	81.086899	-70.290184	-30.646034	4.012603	0.000000	-2.983122	0.000000	0.000000	0.000000	0.379994	0.065755	-1.004853	0.000000	0.000000	4.000000	4.000000	0.000000
21808.345871	0.065501	0.542547	0.217562	81.086899	-70.290184	-30.646034	4.012603	0.000000	-2.983122	0.000000	0.000000	0.000000	0.379994	0.065755	-1.004853	0.000000	0.000000	4.000000	4.000000	0.000000
21808.349204	0.065501	0.542547	0.217562	81.086899	-70.290184	-30.646034	4.012603	0.000000	-2.983122	0.000000	0.000000	0.000000	0.379994	0.065755	-1.004853	0.000000	0.000000	4.000000	4.000000	0.000000
21808.352538	0.066550	0.542724	0.213793	81.734970	-71.469353	-31.159105	3.979457	0.000000	-3.027197	0.000000	0.000000	0.000000	0.314743	0.053088	-1.130588	0.000000	0.000000	4.000000	4.000000	0.000000
21808.355871	0.066550	0.542724	0.213793	81.734970	-71.469353	-31.159105	3.979457	0.000000	-3.027197	0.000000	0.000000	0.000000	0.314743	0.053088	-1.130588	0.000000	0.000000	4.000000	4.000000	0.000000
21808.359204	0.066550	0.542724	0.213793	81.734970	-71.469353	-31.159105	3.979457	0.000000	-3.027197	0.000000	0.000000	0.000000	0.314743	0.053088	-1.130588	0.000000	0.000000	4.000000	4.000000	0.000000
21808.362538	0.067321	0.542861	0.209638	82.343163	-73.119827	-31.928143	3.944380	0.000000	-3.072762	0.000000	0.000000	0.000000	0.231257	0.040940	-1.246482	0.000000	0.000000	4.000000	4.000000	0.000000
21808.365871	0.067321	0.542861	0.209638	82.343163	-73.119827	-31.928143	3.944380	0.000000	-3.072762	0.000000	0.000000	0.000000	0.231257	0.040940	-1.246482	0.000000	0.000000	4.000000	4.000000	0.000000
21808.369204	0.067321	0.542861	0.209638	82.343163	-73.119827	-31.928143	3.944380	0.000000	-3.072762	0.000000	0.000000	0.000000	0.231257	0.040940	-1.246482	0.000000	0.000000	4.000000	4.000000	0.000000
21808.372538	0.067910	0.542975	0.205095	82.903091	-74.971397	-32.745842	3.907888	0.000000	-3.119040	0.000000	0.000000	0.000000	0.176863	0.034159	-1.363016	0.000000	0.000000	4.000000	4.000000	0.000000
21808.375871	0.067910	0.542975	0.205095	82.903091	-74.971397	-32.745842	3.907888	0.000000	-3.119040	0.000000	0.000000	0.000000	0.176863	0.034159	-1.363016	0.000000	0.000000	4.000000	4.000000	0.000000
21808.379204	0.067910	0.542975	0.205095	82.903091	-74.971397	-32.745842	3.907888	0.000000	-3.119040	0.000000	0.000000	0.000000	0.176863	0.034159	-1.363016	0.000000	0.000000	4.000000	4.000000	0.000000
21808.382538	0.068390	0.543020	0.200240	83.421921	-76.120117	-33.106136	3.868813	0.000000	-3.167378	0.000000	0.000000	0.000000	0.144001	0.013537	-1.456382	0.000000	0.000000	4.000000	4.000000	0.000000
21808.385871	0.068390	0.543020	0.200240	83.421921	-76.120117	-33.106136	3.868813	0.000000	-3.167378	0.000000	0.000000	0.000000	0.144001	0.013537	-1.456382	0.000000	0.000000	4.000000	4.000000	0.000000
21808.389204	0.068390	0.543020	0.200240	83.421921	-76.120117	-33.106136	3.868813	0.000000	-3.167378	0.000000	0.000000	0.000000	0.144001	0.013537	-1.456382	0.000000	0.000000	4.000000	4.000000	0.000000
21808.392538	0.068764	0.543091	0.195108	83.901749	-75.561577	-32.210915	3.826751	0.000000	-3.218070	0.000000	0.000000	0.000000	0.112166	0.021351	-1.539817	0.000000	0.000000	4.000000	4.000000	0.000000
21808.395871	0.068764	0.543091	0.195108	83.901749	-75.561577	-32.210915	3.826751	0.000000	-3.218070	0.000000	0.000000	0.000000	0.112166	0.021351	-1.539817	0.000000	0.000000	4.000000	4.000000	0.000000
21808.399204	0.068764	0.543091	0.195108	83.901749	-75.561577	-32.210915	3.826751	0.000000	-3.218070	0.000000	0.000000	0.000000	0.112166	0.021351	-1.539817	0.000000	0.000000	4.000000	4.000000	0.000000
21808.402538	0.068965	0.543160	0.189649	84.366745	-73.083336	-29.438864	3.781601	0.000000	-3.271008	0.000000	0.000000	0.000000	0.060251	0.020765	-1.637609	0.000000	0.000000	4.000000	4.000000	0.000000
21808.405871	0.068965	0.543160	0.189649	84.366745	-73.083336	-29.438864	3.781601	0.000000	-3.271008	0.000000	0.000000	0.000000	0.060251	0.020765	-1.637609	0.000000	0.000000	4.000000	4.000000	0.000000
21808.409204	0.068965	0.543160	0.189649	84.366745	-73.083336	-29.438864	3.781601	0.000000	-3.271008	0.000000	0.000000	0.000000	0.060251	0.020765	-1.637609	0.000000	0.000000	4.000000	4.000000	0.000000
21808.412538	0.068931	0.543239	0.183844	84.850754	-69.088692	-25.070024	3.733251	0.000000	-3.326085	0.000000	0.000000	0.000000	-0.010222	0.023772	-1.741379	0.000000	0.000000	4.000000	4.000000	0.000000
21808.415871	0.068931	0.543239	0.183844	84.850754	-69.088692	-25.070024	3.733251	0.000000	-3.326085	0.000000	0.000000	0.000000	-0.010222	0.023772	-1.741379	0.000000	0.000000	4.000000	4.000000	0.000000
21808.419204	0.068931	0.543239	0.183844	84.850754	-69.088692	-25.070024	3.733251	0.000000	-3.326085	0.000000	0.000000	0.000000	-0.010222	0.023772	-1.741379	0.000000	0.000000	4.000000	4.000000	0.000000
21808.422538	0.068601	0.543284	0.177662	85.352440	-63.641960	-19.237551	3.681709	0.000000	-3.383049	0.000000	0.000000	0.000000	-0.098816	0.013539	-1.854597	0.000000	0.000000	4.000000	4.000000	0.000000
21808.425871	0.068601	0.543284	0.177662	85.352440	-63.641960	-19.237551	3.681709	0.000000	-3.383049	0.000000	0.000000	0.000000	-0.098816	0.013539	-1.854597	0.000000	0.000000	4.000000	4.000000	0.000000
21808.429204	0.068601	0.543284	0.177662	85.352440	-63.641960	-19.237551	3.681709	0.000000	-3.383049	0.000000	0.000000	0.000000	-0.098816	0.013539	-1.854597	0.000000	0.000000	4.000000	4.000000	0.000000
21808.432538	0.068043	0.543346	0.171098	85.861710	-55.908047	-11.037145	3.626809	0.000000	-3.441840	0.000000	0.000000	0.000000	-0.167547	0.018423	-1.969392	0.000000	0.000000	4.000000	4.000000	0.000000
21808.435871	0.068043	0.543346	0.171098	85.861710	-55.908047	-11.037145	3.626809	0.000000	-3.441840	0.000000	0.000000	0.000000	-0.167547	0.018423	-1.969392	0.000000	0.000000	4.000000	4.000000	0.000000
21808.439204	0.068043	0.543346	0.171098	85.861710	-55.908047	-11.037145	3.626809	0.000000	-3.441840	0.000000	0.000000	0.000000	-0.167547	0.018423	-1.969392	0.000000	0.000000	4.000000	4.000000	0.000000
21808.442538	0.067297	0.543393	0.164214	86.307320	-44.530125	0.925183	3.567235	0.000000	-3.503546	0.000000	0.000000	0.000000	-0.223655	0.014288	-2.065181	0.000000	0.000000	4.000000	4.000000	0.000000
21808.445871	0.067297	0.543393	0.164214	86.307320	-44.530125	0.925183	3.567235	0.000000	-3.503546	0.000000	0.000000	0.000000	-0.223655	0.014288	-2.065181	0.000000	0.000000	4.000000	4.000000	0.000000
21808.449204	0.067297	0.543393	0.164214	86.307320	-44.530125	0.925183	3.567235	0.000000	-3.503546	0.000000	0.000000	0.000000	-0.223655	0.014288	-2.065181	0.000000	0.000000	4.000000	4.000000	0.000000
21808.452538	0.066415	0.543497	0.157155	86.508278	-29.037344	17.081770	3.502495	0.000000	-3.568267	0.000000	0.000000	0.000000	-0.264753	0.030908	-2.117743	0.000000	0.000000	4.000000	4.000000	0.000000
21808.455871	0.066415	0.543497	0.157155	86.508278	-29.037344	17.081770	3.502495	0.000000	-3.568267	0.000000	0.000000	0.000000	-0.264753	0.030908	-2.117743	0.000000	0.000000	4.000000	4.000000	0.000000
21808.459204	0.066415	0.543497	0.157155	86.508278	-29.037344	17.081770	3.502495	0.000000	-3.568267	0.000000	0.000000	0.000000	-0.264753	0.030908	-2.117743	0.000000	0.000000	4.000000	4.000000	0.000000
21808.462538	0.065434	0.543675	0.149966	86.321503	-12.471924	34.358833	3.432944	0.000000	-3.635230	0.000000	0.000000	0.000000	-0.294353	0.053403	-2.156448	0.000000	0.000000	4.000000	4.000000	0.000000
21808.465871	0.065434	0.543675	0.149966	86.321503	-12.471924	34.358833	3.432944	0.000000	-3.635230	0.000000	0.000000	0.000000	-0.294353	0.053403	-2.156448	0.000000	0.000000	4.000000	4.000000	0.000000
21808.469204	0.065434	0.543675	0.149966	86.321503	-12.471924	34.358833	3.432944	0.000000	-3.635230	0.000000	0.000000	0.000000	-0.294353	0.053403	-2.156448	0.000000	0.000000	4.000000	4.000000	0.000000
21808.472538	0.064335	0.543914	0.142709	85.790436	0.740370	48.286766	3.358115	0.000000	-3.704466	0.000000	0.000000	0.000000	-0.329716	0.071842	-2.177377	0.000000	0.000000	4.000000	4.000000	0.000000
21808.475871	0.064335	0.543914	0.142709	85.790436	0.740370	48.286766	3.358115	0.000000	-3.704466	0.000000	0.000000	0.000000	-0.329716	0.071842	-2.177377	0.000000	0.000000	4.000000	4.000000	0.000000
21808.479204	0.064335	0.543914	0.142709	85.790436	0.740370	48.286766	3.358115	0.000000	-3.704466	0.000000	0.000000	0.000000	-0.329716	0.071842	-2.177377	0.000000	0.000000	4.000000	4.000000	0.000000
21808.482538	0.063155	0.544184	0.135420	85.072639	9.565849	57.808777	3.278391	0.000000	-3.775202	0.000000	0.000000	0.000000	-0.354000	0.081019	-2.186631	0.000000	0.000000	4.000000	4.000000	0.000000
21808.485871	0.063155	0.544184	0.135420	85.072639	9.565849	57.808777	3.278391	0.000000	-3.775202	0.000000	0.000000	0.000000	-0.354000	0.081019	-2.186631	0.000000	0.000000	4.000000	4.000000	0.000000
21808.489204	0.063155	0.544184	0.135420	85.072639	9.565849	57.808777	3.278391	0.000000	-3.775202	0.000000	0.000000	0.000000	-0.354000	0.081019	-2.186631	0.000000	0.000000	4.000000	4.000000	0.000000
21808.492538	0.061812	0.544463	0.128094	84.314865	15.167168	64.081398	3.193366	0.000000	-3.847391	0.000000	0.000000	0.000000	-0.402785	0.083787	-2.197719	0.000000	0.000000	4.000000	4.000000	0.000000
21808.495871	0.061812	0.544463	0.128094	84.314865	15.167168	64.081398	3.193366	0.000000	-3.847391	0.000000	0.000000	0.000000	-0.402785	0.083787	-2.197719	0.000000	0.000000	4.000000	4.000000	0.000000
21808.499204	0.061812	0.544463	0.128094	84.314865	15.167168	64.081398	3.193366	0.000000	-3.847391	0.000000	0.000000	0.000000	-0.402785	0.083787	-2.197719	0.000000	0.000000	4.000000	4.000000	0.000000
21808.502538	0.060361	0.544675	0.120660	83.585464	18.821005	68.375664	3.103407	0.000000	-3.920314	0.000000	0.000000	0.000000	-0.435206	0.063533	-2.230174	0.000000	0.000000	4.000000	4.000000	0.000000
21808.505871	0.060361	0.544675	0.120660	83.585464	18.821005	68.375664	3.103407	0.000000	-3.920314	0.000000	0.000000	0.000000	-0.435206	0.063533	-2.230174	0.000000	0.000000	4.000000	4.000000	0.000000
21808.509204	0.060361	0.544675	0.120660	83.585464	18.821005	68.375664	3.103407	0.000000	-3.920314	0.000000	0.000000	0.000000	-0.435206	0.063533	-2.230174	0.000000	0.000000	4.000000	4.000000	0.000000
21808.512538	0.058888	0.544851	0.113104	82.906273	21.350431	71.525841	3.006200	0.000000	-3.995342	0.000000	0.000000	0.000000	-0.442029	0.052588	-2.266960	0.000000	0.000000	4.000000	4.000000	0.000000
21808.515871	0.058888	0.544851	0.113104	82.906273	21.350431	71.525841	3.006200	0.000000	-3.995342	0.000000	0.000000	0.000000	-0.442029	0.052588	-2.266960	0.000000	0.000000	4.000000	4.000000	0.000000
21808.519204	0.058888	0.544851	0.113104	82.906273	21.350431	71.525841	3.006200	0.000000	-3.995342	0.000000	0.000000	0.000000	-0.442029	0.052588	-2.266960	0.000000	0.000000	4.000000	4.000000	0.000000
21808.522538	0.057392	0.545049	0.105414	82.286545	23.148195	73.910889	2.899604	0.000000	-4.073365	0.000000	0.000000	0.000000	-0.448703	0.059691	-2.306806	0.000000	0.000000	4.000000	4.000000	0.000000
21808.525871	0.057392	0.545049	0.105414	82.286545	23.148195	73.910889	2.899604	0.000000	-4.073365	0.000000	0.000000	0.000000	-0.448703	0.059691	-2.306806	0.000000	0.000000	4.000000	4.000000	0.000000
21808.529204	0.057392	0.545049	0.105414	82.286545	23.148195	73.910889	2.899604	0.000000	-4.073365	0.000000	0.000000	0.000000	-0.448703	0.059691	-2.306806	0.000000	0.000000	4.000000	4.000000	0.000000
21808.532538	0.055962	0.545341	0.097651	81.722794	24.328184	75.629166	2.782376	0.000000	-4.154321	0.000000	0.000000	0.000000	-0.429163	0.087509	-2.328940	0.000000	0.000000	4.000000	4.000000	0.000000
21808.535871	0.055962	0.545341	0.097651	81.722794	24.328184	75.629166	2.782376	0.000000	-4.154321	0.000000	0.000000	0.000000	-0.429163	0.087509	-2.328940	0.000000	0.000000	4.000000	4.000000	0.000000
21808.539204	0.055962	0.545341	0.097651	81.722794	24.328184	75.629166	2.782376	0.000000	-4.154321	0.000000	0.000000	0.000000	-0.429163	0.087509	-2.328940	0.000000	0.000000	4.000000	4.000000	0.000000
21808.542538	0.054536	0.545781	0.090014	81.216423	24.972698	76.741318	2.653413	0.000000	-4.237853	0.000000	0.000000	0.000000	-0.427872	0.132017	-2.291261	0.000000	0.000000	4.000000	4.000000	0.000000
21808.545871	0.054536	0.545781	0.090014	81.216423	24.972698	76.741318	2.653413	0.000000	-4.237853	0.000000	0.000000	0.000000	-0.427872	0.132017	-2.291261	0.000000	0.000000	4.000000	4.000000	0.000000
21808.549204	0.054536	0.545781	0.090014	81.216423	24.972698	76.741318	2.653413	0.000000	-4.237853	0.000000	0.000000	0.000000	-0.427872	0.132017	-2.291261	0.000000	0.000000	4.000000	4.000000	0.000000
21808.552538	0.053090	0.546306	0.082519	80.760902	24.934401	77.063026	2.516598	0.000000	-4.320501	0.000000	0.000000	0.000000	-0.433622	0.157341	-2.248269	0.000000	0.000000	4.000000	4.000000	0.000000
21808.555871	0.053090	0.546306	0.082519	80.760902	24.934401	77.063026	2.516598	0.000000	-4.320501	0.000000	0.000000	0.000000	-0.433622	0.157341	-2.248269	0.000000	0.000000	4.000000	4.000000	0.000000
21808.559204	0.053090	0.546306	0.082519	80.760902	24.934401	77.063026	2.516598	0.000000	-4.320501	0.000000	0.000000	0.000000	-0.433622	0.157341	-2.248269	0.000000	0.000000	4.000000	4.000000	0.000000
21808.562538	0.051535	0.546897	0.075267	80.353600	24.287342	76.661514	2.372420	0.000000	-4.401320	0.000000	0.000000	0.000000	-0.466625	0.177322	-2.175658	0.000000	0.000000	4.000000	4.000000	0.000000
21808.565871	0.051535	0.546897	0.075267	80.353600	24.287342	76.661514	2.372420	0.000000	-4.401320	0.000000	0.000000	0.000000	-0.466625	0.177322	-2.175658	0.000000	0.000000	4.000000	4.000000	0.000000
21808.569204	0.051535	0.546897	0.075267	80.353600	24.287342	76.661514	2.372420	0.000000	-4.401320	0.000000	0.000000	0.000000	-0.466625	0.177322	-2.175658	0.000000	0.000000	4.000000	4.000000	0.000000
21808.572538	0.049894	0.547455	0.068195	79.990990	23.335447	75.883644	2.224235	0.000000	-4.478033	0.000000	0.000000	0.000000	-0.492263	0.167442	-2.121517	0.000000	0.000000	4.000000	4.000000	0.000000
21808.575871	0.049894	0.547455	0.068195	79.990990	23.335447	75.883644	2.224235	0.000000	-4.478033	0.000000	0.000000	0.000000	-0.492263	0.167442	-2.121517	0.000000	0.000000	4.000000	4.000000	0.000000
21808.579204	0.049894	0.547455	0.068195	79.990990	23.335447	75.883644	2.224235	0.000000	-4.478033	0.000000	0.000000	0.000000	-0.492263	0.167442	-2.121517	0.000000	0.000000	4.000000	4.000000	0.000000
21808.582538	0.048163	0.547923	0.061216	79.667854	22.584902	75.332703	2.070571	0.000000	-4.551125	0.000000	0.000000	0.000000	-0.519103	0.140461	-2.093908	0.000000	0.000000	4.000000	4.000000	0.000000
21808.585871	0.048163	0.547923	0.061216	79.667854	22.584902	75.332703	2.070571	0.000000	-4.551125	0.000000	0.000000	0.000000	-0.519103	0.140461	-2.093908	0.000000	0.000000	4.000000	4.000000	0.000000
21808.589204	0.048163	0.547923	0.061216	79.667854	22.584902	75.332703	2.070571	0.000000	-4.551125	0.000000	0.000000	0.000000	-0.519103	0.140461	-2.093908	0.000000	0.000000	4.000000	4.000000	0.000000
21808.592538	0.046457	0.548266	0.054181	79.368256	22.298290	75.341316	1.909274	0.000000	-4.621111	0.000000	0.000000	0.000000	-0.511865	0.102798	-2.110472	0.000000	0.000000	4.000000	4.000000	0.000000
21808.595871	0.046457	0.548266	0.054181	79.368256	22.298290	75.341316	1.909274	0.000000	-4.621111	0.000000	0.000000	0.000000	-0.511865	0.102798	-2.110472	0.000000	0.000000	4.000000	4.000000	0.000000
21808.599204	0.046457	0.548266	0.054181	79.368256	22.298290	75.341316	1.909274	0.000000	-4.621111	0.000000	0.000000	0.000000	-0.511865	0.102798	-2.110472	0.000000	0.000000	4.000000	4.000000	0.000000
21808.602538	0.044747	0.548533	0.047043	79.108589	22.383982	75.793625	1.734809	0.000000	-4.689397	0.000000	0.000000	0.000000	-0.513036	0.080271	-2.141316	0.000000	0.000000	4.000000	4.000000	0.000000
21808.605871	0.044747	0.548533	0.047043	79.108589	22.383982	75.793625	1.734809	0.000000	-4.689397	0.000000	0.000000	0.000000	-0.513036	0.080271	-2.141316	0.000000	0.000000	4.000000	4.000000	0.000000
21808.609204	0.044747	0.548533	0.047043	79.108589	22.383982	75.793625	1.734809	0.000000	-4.689397	0.000000	0.000000	0.000000	-0.513036	0.080271	-2.141316	0.000000	0.000000	4.000000	4.000000	0.000000
21808.612538	0.042976	0.548793	0.039943	78.887276	22.560112	76.365227	1.545439	0.000000	-4.755167	0.000000	0.000000	0.000000	-0.531447	0.077748	-2.129915	0.000000	0.000000	4.000000	4.000000	0.000000
21808.615871	0.042976	0.548793	0.039943	78.887276	22.560112	76.365227	1.545439	0.000000	-4.755167	0.000000	0.000000	0.000000	-0.531447	0.077748	-2.129915	0.000000	0.000000	4.000000	4.000000	0.000000
21808.619204	0.042976	0.548793	0.039943	78.887276	22.560112	76.365227	1.545439	0.000000	-4.755167	0.000000	0.000000	0.000000	-0.531447	0.077748	-2.129915	0.000000	0.000000	4.000000	4.000000	0.000000
21808.622538	0.040946	0.549075	0.033000	78.638916	22.458759	76.650482	1.345345	0.000000	-4.815605	0.000000	0.000000	0.000000	-0.608965	0.084888	-2.082883	0.000000	0.000000	4.000000	4.000000	0.000000
21808.625871	0.040946	0.549075	0.033000	78.638916	22.458759	76.650482	1.345345	0.000000	-4.815605	0.000000	0.000000	0.000000	-0.608965	0.084888	-2.082883	0.000000	0.000000	4.000000	4.000000	0.000000
21808.629204	0.040946	0.549075	0.033000	78.638916	22.458759	76.650482	1.345345	0.000000	-4.815605	0.000000	0.000000	0.000000	-0.608965	0.084888	-2.082883	0.000000	0.000000	4.000000	4.000000	0.000000
21808.632538	0.038712	0.549430	0.026460	78.257545	21.801985	76.355568	1.139852	0.000000	-4.868340	0.000000	0.000000	0.000000	-0.670068	0.106261	-1.962206	0.000000	0.000000	4.000000	4.000000	0.000000
21808.635871	0.038712	0.549430	0.026460	78.257545	21.801985	76.355568	1.139852	0.000000	-4.868340	0.000000	0.000000	0.000000	-0.670068	0.106261	-1.962206	0.000000	0.000000	4.000000	4.000000	0.000000
21808.639204	0.038712	0.549430	0.026460	78.257545	21.801985	76.355568	1.139852	0.000000	-4.868340	0.000000	0.000000	0.000000	-0.670068	0.106261	-1.962206	0.000000	0.000000	4.000000	4.000000	0.000000
21808.642538	0.036239	0.549876	0.020347	77.683708	20.761375	75.718124	0.936872	0.000000	-4.911443	0.000000	0.000000	0.000000	-0.742043	0.133842	-1.833930	0.000000	0.000000	4.000000	4.000000	0.000000
21808.645871	0.036239	0.549876	0.020347	77.683708	20.761375	75.718124	0.936872	0.000000	-4.911443	0.000000	0.000000	0.000000	-0.742043	0.133842	-1.833930	0.000000	0.000000	4.000000	4.000000	0.000000
21808.649204	0.036239	0.549876	0.020347	77.683708	20.761375	75.718124	0.936872	0.000000	-4.911443	0.000000	0.000000	0.000000	-0.742043	0.133842	-1.833930	0.000000	0.000000	4.000000	4.000000	0.000000
21808.652538	0.033597	0.550315	0.014614	77.007957	19.859570	75.341637	0.738537	0.000000	-4.945156	0.000000	0.000000	0.000000	-0.792534	0.131653	-1.719774	0.000000	0.000000	4.000000	4.000000	0.000000
21808.655871	0.033597	0.550315	0.014614	77.007957	19.859570	75.341637	0.738537	0.000000	-4.945156	0.000000	0.000000	0.000000	-0.792534	0.131653	-1.719774	0.000000	0.000000	4.000000	4.000000	0.000000
21808.659204	0.033597	0.550315	0.014614	77.007957	19.859570	75.341637	0.738537	0.000000	-4.945156	0.000000	0.000000	0.000000	-0.792534	0.131653	-1.719774	0.000000	0.000000	4.000000	4.000000	0.000000
21808.662538	0.030915	0.550685	0.009117	76.313629	19.412268	75.609650	0.543703	0.000000	-4.970351	0.000000	0.000000	0.000000	-0.804665	0.111064	-1.649165	0.000000	0.000000	4.000000	4.000000	0.000000
21808.665871	0.030915	0.550685	0.009117	76.313629	19.412268	75.609650	0.543703	0.000000	-4.970351	0.000000	0.000000	0.000000	-0.804665	0.111064	-1.649165	0.000000	0.000000	4.000000	4.000000	0.000000
21808.669204	0.030915	0.550685	0.009117	76.313629	19.412268	75.609650	0.543703	0.000000	-4.970351	0.000000	0.000000	0.000000	-0.804665	0.111064	-1.649165	0.000000	0.000000	4.000000	4.000000	0.000000
21808.672538	0.028096	0.550950	0.003719	75.644096	19.393160	76.499054	0.347357	0.000000	-4.987920	0.000000	0.000000	0.000000	-0.845497	0.079433	-1.619501	0.000000	0.000000	4.000000	4.000000	0.000000
21808.675871	0.028096	0.550950	0.003719	75.644096	19.393160	76.499054	0.347357	0.000000	-4.987920	0.000000	0.000000	0.000000	-0.845497	0.079433	-1.619501	0.000000	0.000000	4.000000	4.000000	0.000000
21808.679204	0.028096	0.550950	0.003719	75.644096	19.393160	76.499054	0.347357	0.000000	-4.987920	0.000000	0.000000	0.000000	-0.845497	0.079433	-1.619501	0.000000	0.000000	4.000000	4.000000	0.000000
21808.682538	0.025038	0.551121	-0.001600	75.015259	19.454515	77.088791	0.145084	0.000000	-4.997895	0.000000	0.000000	0.000000	-0.917512	0.051494	-1.595525	0.000000	0.000000	4.000000	4.000000	0.000000
21808.685871	0.025038	0.551121	-0.001600	75.015259	19.454515	77.088791	0.145084	0.000000	-4.997895	0.000000	0.000000	0.000000	-0.917512	0.051494	-1.595525	0.000000	0.000000	4.000000	4.000000	0.000000
21808.689204	0.025038	0.551121	-0.001600	75.015259	19.454515	77.088791	0.145084	0.000000	-4.997895	0.000000	0.000000	0.000000	-0.917512	0.051494	-1.595525	0.000000	0.000000	4.000000	4.000000	0.000000
21808.692538	0.021664	0.551269	-0.006830	74.439644	19.378366	76.544632	-0.063971	0.000000	-4.999590	0.000000	0.000000	0.000000	-1.012250	0.044380	-1.569052	0.000000	0.000000	4.000000	4.000000	0.000000
21808.695871	0.021664	0.551269	-0.006830	74.439644	19.378366	76.544632	-0.063971	0.000000	-4.999590	0.000000	0.000000	0.000000	-1.012250	0.044380	-1.569052	0.000000	0.000000	4.000000	4.000000	0.000000
21808.699204	0.021664	0.551269	-0.006830	74.439644	19.378366	76.544632	-0.063971	0.000000	-4.999590	0.000000	0.000000	0.000000	-1.012250	0.044380	-1.569052	0.000000	0.000000	4.000000	4.000000	0.000000
21808.702538	0.017953	0.551481	-0.011751	73.891525	19.219595	76.069183	-0.280253	0.000000	-4.992140	0.000000	0.000000	0.000000	-1.113401	0.063463	-1.476422	0.000000	0.000000	4.000000	4.000000	0.000000
21808.705871	0.017953	0.551481	-0.011751	73.891525	19.219595	76.069183	-0.280253	0.000000	-4.992140	0.000000	0.000000	0.000000	-1.113401	0.063463	-1.476422	0.000000	0.000000	4.000000	4.000000	0.000000
21808.709204	0.017953	0.551481	-0.011751	73.891525	19.219595	76.069183	-0.280253	0.000000	-4.992140	0.000000	0.000000	0.000000	-1.113401	0.063463	-1.476422	0.000000	0.000000	4.000000	4.000000	0.000000
21808.712538	0.013871	0.551736	-0.016297	73.353210	19.098669	75.905067	-0.495690	0.000000	-4.975368	0.000000	0.000000	0.000000	-1.224334	0.076595	-1.363751	0.000000	0.000000	4.000000	4.000000	0.000000
21808.715871	0.013871	0.551736	-0.016297	73.353210	19.098669	75.905067	-0.495690	0.000000	-4.975368	0.000000	0.000000	0.000000	-1.224334	0.076595	-1.363751	0.000000	0.000000	4.000000	4.000000	0.000000
21808.719204	0.013871	0.551736	-0.016297	73.353210	19.098669	75.905067	-0.495690	0.000000	-4.975368	0.000000	0.000000	0.000000	-1.224334	0.076595	-1.363751	0.000000	0.000000	4.000000	4.000000	0.000000
21808.722538	0.009634	0.552098	-0.020381	72.784859	19.119030	75.585403	-0.708383	0.000000	-4.949565	0.000000	0.000000	0.000000	-1.271129	0.108700	-1.225176	0.000000	0.000000	4.000000	4.000000	0.000000
21808.725871	0.009634	0.552098	-0.020381	72.784859	19.119030	75.585403	-0.708383	0.000000	-4.949565	0.000000	0.000000	0.000000	-1.271129	0.108700	-1.225176	0.000000	0.000000	4.000000	4.000000	0.000000
21808.729204	0.009634	0.552098	-0.020381	72.784859	19.119030	75.585403	-0.708383	0.000000	-4.949565	0.000000	0.000000	0.000000	-1.271129	0.108700	-1.225176	0.000000	0.000000	4.000000	4.000000	0.000000
21808.732538	0.005296	0.552523	-0.024062	72.181023	19.440977	75.441719	-0.913852	0.000000	-4.915778	0.000000	0.000000	0.000000	-1.301569	0.127276	-1.104330	0.000000	0.000000	4.000000	4.000000	0.000000
21808.735871	0.005296	0.552523	-0.024062	72.181023	19.440977	75.441719	-0.913852	0.000000	-4.915778	0.000000	0.000000	0.000000	-1.301569	0.127276	-1.104330	0.000000	0.000000	4.000000	4.000000	0.000000
21808.739204	0.005296	0.552523	-0.024062	72.181023	19.440977	75.441719	-0.913852	0.000000	-4.915778	0.000000	0.000000	0.000000	-1.301569	0.127276	-1.104330	0.000000	0.000000	4.000000	4.000000	0.000000
21808.742538	0.000848	0.552938	-0.027460	71.651314	20.310347	75.829308	-1.113892	0.000000	-4.874346	0.000000	0.000000	0.000000	-1.334430	0.124563	-1.019255	0.000000	0.000000	4.000000	4.000000	0.000000
21808.745871	0.000848	0.552938	-0.027460	71.651314	20.310347	75.829308	-1.113892	0.000000	-4.874346	0.000000	0.000000	0.000000	-1.334430	0.124563	-1.019255	0.000000	0.000000	4.000000	4.000000	0.000000
21808.749204	0.000848	0.552938	-0.027460	71.651314	20.310347	75.829308	-1.113892	0.000000	-4.874346	0.000000	0.000000	0.000000	-1.334430	0.124563	-1.019255	0.000000	0.000000	4.000000	4.000000	0.000000
21808.752538	-0.003814	0.553171	-0.030875	71.426132	22.118549	77.389114	-1.313625	0.000000	-4.824354	0.000000	0.000000	0.000000	-1.398435	0.070057	-1.024462	0.000000	0.000000	4.000000	4.000000	0.000000
21808.755871	-0.003814	0.553171	-0.030875	71.426132	22.118549	77.389114	-1.313625	0.000000	-4.824354	0.000000	0.000000	0.000000	-1.398435	0.070057	-1.024462	0.000000	0.000000	4.000000	4.000000	0.000000
21808.759204	-0.003814	0.553171	-0.030875	71.426132	22.118549	77.389114	-1.313625	0.000000	-4.824354	0.000000	0.000000	0.000000	-1.398435	0.070057	-1.024462	0.000000	0.000000	4.000000	4.000000	0.000000
21808.762538	-0.008763	0.553306	-0.034289	71.260101	24.309801	79.638245	-1.528149	0.000000	-4.760752	0.000000	0.000000	0.000000	-1.484789	0.040372	-1.024337	0.000000	0.000000	4.000000	4.000000	0.000000
21808.765871	-0.008763	0.553306	-0.034289	71.260101	24.309801	79.638245	-1.528149	0.000000	-4.760752	0.000000	0.000000	0.000000	-1.484789	0.040372	-1.024337	0.000000	0.000000	4.000000	4.000000	0.000000
21808.769204	-0.008763	0.553306	-0.034289	71.260101	24.309801	79.638245	-1.528149	0.000000	-4.760752	0.000000	0.000000	0.000000	-1.484789	0.040372	-1.024337	0.000000	0.000000	4.000000	4.000000	0.000000
21808.772538	-0.014021	0.553410	-0.037481	71.014938	26.361952	81.438324	-1.714459	0.000000	-4.561847	0.000000	0.000000	0.000000	-1.577245	0.031142	-0.957635	0.000000	0.000000	4.000000	4.000000	0.000000
21808.775871	-0.014021	0.553410	-0.037481	71.014938	26.361952	81.438324	-1.714459	0.000000	-4.561847	0.000000	0.000000	0.000000	-1.577245	0.031142	-0.957635	0.000000	0.000000	4.000000	4.000000	0.000000
21808.779204	-0.014021	0.553410	-0.037481	71.014938	26.361952	81.438324	-1.714459	0.000000	-4.561847	0.000000	0.000000	0.000000	-1.577245	0.031142	-0.957635	0.000000	0.000000	4.000000	4.000000	0.000000
21808.782538	-0.019593	0.553562	-0.040344	70.687286	28.065004	82.320702	-1.874065	0.000000	-4.298973	0.000000	0.000000	0.000000	-1.671882	0.045605	-0.858905	0.000000	0.000000	4.000000	4.000000	0.000000
21808.785871	-0.019593	0.553562	-0.040344	70.687286	28.065004	82.320702	-1.874065	0.000000	-4.298973	0.000000	0.000000	0.000000	-1.671882	0.045605	-0.858905	0.000000	0.000000	4.000000	4.000000	0.000000
21808.789204	-0.019593	0.553562	-0.040344	70.687286	28.065004	82.320702	-1.874065	0.000000	-4.298973	0.000000	0.000000	0.000000	-1.671882	0.045605	-0.858905	0.000000	0.000000	4.000000	4.000000	0.000000
21808.792538	-0.025500	0.553828	-0.042724	70.250237	29.468510	83.180336	-2.017215	0.000000	-4.020326	0.000000	0.000000	0.000000	-1.772030	0.079878	-0.713985	0.000000	0.000000	4.000000	4.000000	0.000000
21808.795871	-0.025500	0.553828	-0.042724	70.250237	29.468510	83.180336	-2.017215	0.000000	-4.020326	0.000000	0.000000	0.000000	-1.772030	0.079878	-0.713985	0.000000	0.000000	4.000000	4.000000	0.000000
21808.799204	-0.025500	0.553828	-0.042724	70.250237	29.468510	83.180336	-2.017215	0.000000	-4.020326	0.000000	0.000000	0.000000	-1.772030	0.079878	-0.713985	0.000000	0.000000	4.000000	4.000000	0.000000
21808.802538	-0.031708	0.554226	-0.044521	69.704308	30.616867	84.551361	-2.136213	0.000000	-3.724988	0.000000	0.000000	0.000000	-1.862384	0.119386	-0.539041	0.000000	0.000000	4.000000	4.000000	0.000000
21808.805871	-0.031708	0.554226	-0.044521	69.704308	30.616867	84.551361	-2.136213	0.000000	-3.724988	0.000000	0.000000	0.000000	-1.862384	0.119386	-0.539041	0.000000	0.000000	4.000000	4.000000	0.000000
21808.809204	-0.031708	0.554226	-0.044521	69.704308	30.616867	84.551361	-2.136213	0.000000	-3.724988	0.000000	0.000000	0.000000	-1.862384	0.119386	-0.539041	0.000000	0.000000	4.000000	4.000000	0.000000
21808.812538	-0.038144	0.554743	-0.045759	69.145576	31.770679	85.887100	-2.226053	0.000000	-3.414590	0.000000	0.000000	0.000000	-1.930766	0.155174	-0.371319	0.000000	0.000000	4.000000	4.000000	0.000000
21808.815871	-0.038144	0.554743	-0.045759	69.145576	31.770679	85.887100	-2.226053	0.000000	-3.414590	0.000000	0.000000	0.000000	-1.930766	0.155174	-0.371319	0.000000	0.000000	4.000000	4.000000	0.000000
21808.819204	-0.038144	0.554743	-0.045759	69.145576	31.770679	85.887100	-2.226053	0.000000	-3.414590	0.000000	0.000000	0.000000	-1.930766	0.155174	-0.371319	0.000000	0.000000	4.000000	4.000000	0.000000
21808.822538	-0.044733	0.555232	-0.046676	68.832825	34.034317	87.749634	-2.287939	0.000000	-3.092796	0.000000	0.000000	0.000000	-1.976533	0.146539	-0.275288	0.000000	0.000000	4.000000	4.000000	0.000000
21808.825871	-0.044733	0.555232	-0.046676	68.832825	34.034317	87.749634	-2.287939	0.000000	-3.092796	0.000000	0.000000	0.000000	-1.976533	0.146539	-0.275288	0.000000	0.000000	4.000000	4.000000	0.000000
21808.829204	-0.044733	0.555232	-0.046676	68.832825	34.034317	87.749634	-2.287939	0.000000	-3.092796	0.000000	0.000000	0.000000	-1.976533	0.146539	-0.275288	0.000000	0.000000	4.000000	4.000000	0.000000
21808.832538	-0.051381	0.555595	-0.047382	68.754402	37.714428	90.703560	-2.333821	0.000000	-2.763374	0.000000	0.000000	0.000000	-1.994428	0.108893	-0.211664	0.000000	0.000000	4.000000	4.000000	0.000000
21808.835871	-0.051381	0.555595	-0.047382	68.754402	37.714428	90.703560	-2.333821	0.000000	-2.763374	0.000000	0.000000	0.000000	-1.994428	0.108893	-0.211664	0.000000	0.000000	4.000000	4.000000	0.000000
21808.839204	-0.051381	0.555595	-0.047382	68.754402	37.714428	90.703560	-2.333821	0.000000	-2.763374	0.000000	0.000000	0.000000	-1.994428	0.108893	-0.211664	0.000000	0.000000	4.000000	4.000000	0.000000
21808.842538	-0.058152	0.555968	-0.047666	68.642761	41.685364	94.148178	-2.369098	0.000000	-2.430969	0.000000	0.000000	0.000000	-2.031462	0.112075	-0.085195	0.000000	0.000000	4.000000	4.000000	0.000000
21808.845871	-0.058152	0.555968	-0.047666	68.642761	41.685364	94.148178	-2.369098	0.000000	-2.430969	0.000000	0.000000	0.000000	-2.031462	0.112075	-0.085195	0.000000	0.000000	4.000000	4.000000	0.000000
21808.849204	-0.058152	0.555968	-0.047666	68.642761	41.685364	94.148178	-2.369098	0.000000	-2.430969	0.000000	0.000000	0.000000	-2.031462	0.112075	-0.085195	0.000000	0.000000	4.000000	4.000000	0.000000
21808.852538	-0.065188	0.556353	-0.047554	68.500793	45.365448	97.141724	-2.383297	0.000000	-2.092392	0.000000	0.000000	0.000000	-2.110787	0.115277	0.033537	0.000000	0.000000	4.000000	4.000000	0.000000
21808.855871	-0.065188	0.556353	-0.047554	68.500793	45.365448	97.141724	-2.383297	0.000000	-2.092392	0.000000	0.000000	0.000000	-2.110787	0.115277	0.033537	0.000000	0.000000	4.000000	4.000000	0.000000
21808.859204	-0.065188	0.556353	-0.047554	68.500793	45.365448	97.141724	-2.383297	0.000000	-2.092392	0.000000	0.000000	0.000000	-2.110787	0.115277	0.033537	0.000000	0.000000	4.000000	4.000000	0.000000
21808.862538	-0.072438	0.556687	-0.047149	68.407722	48.701843	99.508957	-2.377708	0.000000	-1.740594	0.000000	0.000000	0.000000	-2.174870	0.100319	0.121643	0.000000	0.000000	4.000000	4.000000	0.000000
21808.865871	-0.072438	0.556687	-0.047149	68.407722	48.701843	99.508957	-2.377708	0.000000	-1.740594	0.000000	0.000000	0.000000	-2.174870	0.100319	0.121643	0.000000	0.000000	4.000000	4.000000	0.000000
21808.869204	-0.072438	0.556687	-0.047149	68.407722	48.701843	99.508957	-2.377708	0.000000	-1.740594	0.000000	0.000000	0.000000	-2.174870	0.100319	0.121643	0.000000	0.000000	4.000000	4.000000	0.000000
21808.872538	-0.079861	0.557052	-0.046354	68.335464	51.804207	101.753830	-2.357434	0.000000	-1.378116	0.000000	0.000000	0.000000	-2.226970	0.109538	0.238286	0.000000	0.000000	4.000000	4.000000	0.000000
21808.875871	-0.079861	0.557052	-0.046354	68.335464	51.804207	101.753830	-2.357434	0.000000	-1.378116	0.000000	0.000000	0.000000	-2.226970	0.109538	0.238286	0.000000	0.000000	4.000000	4.000000	0.000000
21808.879204	-0.079861	0.557052	-0.046354	68.335464	51.804207	101.753830	-2.357434	0.000000	-1.378116	0.000000	0.000000	0.000000	-2.226970	0.109538	0.238286	0.000000	0.000000	4.000000	4.000000	0.000000
21808.882538	-0.087279	0.557495	-0.045081	68.189331	54.660000	103.804276	-2.317720	0.000000	-1.006954	0.000000	0.000000	0.000000	-2.225342	0.132932	0.381926	0.000000	0.000000	4.000000	4.000000	0.000000
21808.885871	-0.087279	0.557495	-0.045081	68.189331	54.660000	103.804276	-2.317720	0.000000	-1.006954	0.000000	0.000000	0.000000	-2.225342	0.132932	0.381926	0.000000	0.000000	4.000000	4.000000	0.000000
21808.889204	-0.087279	0.557495	-0.045081	68.189331	54.660000	103.804276	-2.317720	0.000000	-1.006954	0.000000	0.000000	0.000000	-2.225342	0.132932	0.381926	0.000000	0.000000	4.000000	4.000000	0.000000
21808.892538	-0.094563	0.558010	-0.043364	67.934456	57.248375	105.722084	-2.254066	0.000000	-0.636064	0.000000	0.000000	0.000000	-2.185277	0.154469	0.515165	0.000000	0.000000	4.000000	4.000000	0.000000
21808.895871	-0.094563	0.558010	-0.043364	67.934456	57.248375	105.722084	-2.254066	0.000000	-0.636064	0.000000	0.000000	0.000000	-2.185277	0.154469	0.515165	0.000000	0.000000	4.000000	4.000000	0.000000
21808.899204	-0.094563	0.558010	-0.043364	67.934456	57.248375	105.722084	-2.254066	0.000000	-0.636064	0.000000	0.000000	0.000000	-2.185277	0.154469	0.515165	0.000000	0.000000	4.000000	4.000000	0.000000
21808.902538	-0.101710	0.558617	-0.041197	67.650108	59.657368	107.650398	-2.168205	0.000000	-0.271851	0.000000	0.000000	0.000000	-2.144116	0.182163	0.650113	0.000000	0.000000	4.000000	4.000000	0.000000
21808.905871	-0.101710	0.558617	-0.041197	67.650108	59.657368	107.650398	-2.168205	0.000000	-0.271851	0.000000	0.000000	0.000000	-2.144116	0.182163	0.650113	0.000000	0.000000	4.000000	4.000000	0.000000
21808.909204	-0.101710	0.558617	-0.041197	67.650108	59.657368	107.650398	-2.168205	0.000000	-0.271851	0.000000	0.000000	0.000000	-2.144116	0.182163	0.650113	0.000000	0.000000	4.000000	4.000000	0.000000
21808.912538	-0.108817	0.559268	-0.038746	67.379585	61.893459	109.439110	-2.059852	0.000000	0.085501	0.000000	0.000000	0.000000	-2.132012	0.195068	0.735254	0.000000	0.000000	4.000000	4.000000	0.000000
21808.915871	-0.108817	0.559268	-0.038746	67.379585	61.893459	109.439110	-2.059852	0.000000	0.085501	0.000000	0.000000	0.000000	-2.132012	0.195068	0.735254	0.000000	0.000000	4.000000	4.000000	0.000000
21808.919204	-0.108817	0.559268	-0.038746	67.379585	61.893459	109.439110	-2.059852	0.000000	0.085501	0.000000	0.000000	0.000000	-2.132012	0.195068	0.735254	0.000000	0.000000	4.000000	4.000000	0.000000
21808.922538	-0.115873	0.559934	-0.035998	67.217957	63.981853	110.817696	-1.937310	0.000000	0.440837	0.000000	0.000000	0.000000	-2.116994	0.200024	0.824343	0.000000	0.000000	4.000000	4.000000	0.000000
21808.925871	-0.115873	0.559934	-0.035998	67.217957	63.981853	110.817696	-1.937310	0.000000	0.440837	0.000000	0.000000	0.000000	-2.116994	0.200024	0.824343	0.000000	0.000000	4.000000	4.000000	0.000000
21808.929204	-0.115873	0.559934	-0.035998	67.217957	63.981853	110.817696	-1.937310	0.000000	0.440837	0.000000	0.000000	0.000000	-2.116994	0.200024	0.824343	0.000000	0.000000	4.000000	4.000000	0.000000
21808.932538	-0.122892	0.560563	-0.033009	67.244904	66.092758	111.537346	-1.799919	0.000000	0.793669	0.000000	0.000000	0.000000	-2.105658	0.188620	0.896731	0.000000	0.000000	4.000000	4.000000	0.000000
21808.935871	-0.122892	0.560563	-0.033009	67.244904	66.092758	111.537346	-1.799919	0.000000	0.793669	0.000000	0.000000	0.000000	-2.105658	0.188620	0.896731	0.000000	0.000000	4.000000	4.000000	0.000000
21808.939204	-0.122892	0.560563	-0.033009	67.244904	66.092758	111.537346	-1.799919	0.000000	0.793669	0.000000	0.000000	0.000000	-2.105658	0.188620	0.896731	0.000000	0.000000	4.000000	4.000000	0.000000
21808.942538	-0.129881	0.561193	-0.029695	67.409035	68.209976	112.142975	-1.650464	0.000000	1.144612	0.000000	0.000000	0.000000	-2.096502	0.188972	0.994373	0.000000	0.000000	4.000000	4.000000	0.000000
21808.945871	-0.129881	0.561193	-0.029695	67.409035	68.209976	112.142975	-1.650464	0.000000	1.144612	0.000000	0.000000	0.000000	-2.096502	0.188972	0.994373	0.000000	0.000000	4.000000	4.000000	0.000000
21808.949204	-0.129881	0.561193	-0.029695	67.409035	68.209976	112.142975	-1.650464	0.000000	1.144612	0.000000	0.000000	0.000000	-2.096502	0.188972	0.994373	0.000000	0.000000	4.000000	4.000000	0.000000
21808.952538	-0.136825	0.561797	-0.025972	67.638054	70.289093	113.062904	-1.484735	0.000000	1.494029	0.000000	0.000000	0.000000	-2.083262	0.181092	1.116886	0.000000	0.000000	4.000000	4.000000	0.000000
21808.955871	-0.136825	0.561797	-0.025972	67.638054	70.289093	113.062904	-1.484735	0.000000	1.494029	0.000000	0.000000	0.000000	-2.083262	0.181092	1.116886	0.000000	0.000000	4.000000	4.000000	0.000000
21808.959204	-0.136825	0.561797	-0.025972	67.638054	70.289093	113.062904	-1.484735	0.000000	1.494029	0.000000	0.000000	0.000000	-2.083262	0.181092	1.116886	0.000000	0.000000	4.000000	4.000000	0.000000
21808.962538	-0.143640	0.562376	-0.021765	67.860542	72.246849	114.187698	-1.298588	0.000000	1.841239	0.000000	0.000000	0.000000	-2.044541	0.173903	1.262145	0.000000	0.000000	4.000000	4.000000	0.000000
21808.965871	-0.143640	0.562376	-0.021765	67.860542	72.246849	114.187698	-1.298588	0.000000	1.841239	0.000000	0.000000	0.000000	-2.044541	0.173903	1.262145	0.000000	0.000000	4.000000	4.000000	0.000000
21808.969204	-0.143640	0.562376	-0.021765	67.860542	72.246849	114.187698	-1.298588	0.000000	1.841239	0.000000	0.000000	0.000000	-2.044541	0.173903	1.262145	0.000000	0.000000	4.000000	4.000000	0.000000
21808.972538	-0.150257	0.562931	-0.017069	68.009300	74.040230	115.230644	-1.088230	0.000000	2.181996	0.000000	0.000000	0.000000	-1.985038	0.166541	1.408762	0.000000	0.000000	4.000000	4.000000	0.000000
21808.975871	-0.150257	0.562931	-0.017069	68.009300	74.040230	115.230644	-1.088230	0.000000	2.181996	0.000000	0.000000	0.000000	-1.985038	0.166541	1.408762	0.000000	0.000000	4.000000	4.000000	0.000000
21808.979204	-0.150257	0.562931	-0.017069	68.009300	74.040230	115.230644	-1.088230	0.000000	2.181996	0.000000	0.000000	0.000000	-1.985038	0.166541	1.408762	0.000000	0.000000	4.000000	4.000000	0.000000
21808.982538	-0.156647	0.563478	-0.011943	68.117752	75.708061	116.401558	-0.853436	0.000000	2.512836	0.000000	0.000000	0.000000	-1.917116	0.164056	1.537834	0.000000	0.000000	4.000000	4.000000	0.000000
21808.985871	-0.156647	0.563478	-0.011943	68.117752	75.708061	116.401558	-0.853436	0.000000	2.512836	0.000000	0.000000	0.000000	-1.917116	0.164056	1.537834	0.000000	0.000000	4.000000	4.000000	0.000000
21808.989204	-0.156647	0.563478	-0.011943	68.117752	75.708061	116.401558	-0.853436	0.000000	2.512836	0.000000	0.000000	0.000000	-1.917116	0.164056	1.537834	0.000000	0.000000	4.000000	4.000000	0.000000
21808.992538	-0.162782	0.563983	-0.006433	68.285568	77.383141	117.479675	-0.597131	0.000000	2.832355	0.000000	0.000000	0.000000	-1.840446	0.151514	1.653022	0.000000	0.000000	4.000000	4.000000	0.000000
21808.995871	-0.162782	0.563983	-0.006433	68.285568	77.383141	117.479675	-0.597131	0.000000	2.832355	0.000000	0.000000	0.000000	-1.840446	0.151514	1.653022	0.000000	0.000000	4.000000	4.000000	0.000000
21808.999204	-0.162782	0.563983	-0.006433	68.285568	77.383141	117.479675	-0.597131	0.000000	2.832355	0.000000	0.000000	0.000000	-1.840446	0.151514	1.653022	0.000000	0.000000	4.000000	4.000000	0.000000
21809.002538	-0.168714	0.564440	-0.000553	68.576912	79.194389	117.981712	-0.321627	0.000000	3.139096	0.000000	0.000000	0.000000	-1.779478	0.136931	1.763956	0.000000	0.000000	4.000000	4.000000	0.000000
21809.005871	-0.168714	0.564440	-0.000553	68.576912	79.194389	117.981712	-0.321627	0.000000	3.139096	0.000000	0.000000	0.000000	-1.779478	0.136931	1.763956	0.000000	0.000000	4.000000	4.000000	0.000000
21809.009204	-0.168714	0.564440	-0.000553	68.576912	79.194389	117.981712	-0.321627	0.000000	3.139096	0.000000	0.000000	0.000000	-1.779478	0.136931	1.763956	0.000000	0.000000	4.000000	4.000000	0.000000
21809.012538	-0.174545	0.564858	0.005610	68.988304	81.252098	118.208298	-0.027634	0.000000	3.435676	0.000000	0.000000	0.000000	-1.749433	0.125551	1.848936	0.000000	0.000000	4.000000	4.000000	0.000000
21809.015871	-0.174545	0.564858	0.005610	68.988304	81.252098	118.208298	-0.027634	0.000000	3.435676	0.000000	0.000000	0.000000	-1.749433	0.125551	1.848936	0.000000	0.000000	4.000000	4.000000	0.000000
21809.019204	-0.174545	0.564858	0.005610	68.988304	81.252098	118.208298	-0.027634	0.000000	3.435676	0.000000	0.000000	0.000000	-1.749433	0.125551	1.848936	0.000000	0.000000	4.000000	4.000000	0.000000
21809.022538	-0.180270	0.565204	0.012200	69.474617	83.488548	118.833916	0.280522	0.000000	3.727247	0.000000	0.000000	0.000000	-1.717531	0.103826	1.976997	0.000000	0.000000	4.000000	4.000000	0.000000
21809.025871	-0.180270	0.565204	0.012200	69.474617	83.488548	118.833916	0.280522	0.000000	3.727247	0.000000	0.000000	0.000000	-1.717531	0.103826	1.976997	0.000000	0.000000	4.000000	4.000000	0.000000
21809.029204	-0.180270	0.565204	0.012200	69.474617	83.488548	118.833916	0.280522	0.000000	3.727247	0.000000	0.000000	0.000000	-1.717531	0.103826	1.976997	0.000000	0.000000	4.000000	4.000000	0.000000
21809.032538	-0.185771	0.565486	0.019278	69.952156	85.901451	119.952141	0.610021	0.000000	4.013502	0.000000	0.000000	0.000000	-1.650189	0.084437	2.123259	0.000000	0.000000	4.000000	4.000000	0.000000
21809.035871	-0.185771	0.565486	0.019278	69.952156	85.901451	119.952141	0.610021	0.000000	4.013502	0.000000	0.000000	0.000000	-1.650189	0.084437	2.123259	0.000000	0.000000	4.000000	4.000000	0.000000
21809.039204	-0.185771	0.565486	0.019278	69.952156	85.901451	119.952141	0.610021	0.000000	4.013502	0.000000	0.000000	0.000000	-1.650189	0.084437	2.123259	0.000000	0.000000	4.000000	4.000000	0.000000
21809.042538	-0.190974	0.565704	0.026776	70.194580	88.888565	121.710587	0.963898	0.000000	4.288534	0.000000	0.000000	0.000000	-1.560924	0.065461	2.249398	0.000000	0.000000	4.000000	4.000000	0.000000
21809.045871	-0.190974	0.565704	0.026776	70.194580	88.888565	121.710587	0.963898	0.000000	4.288534	0.000000	0.000000	0.000000	-1.560924	0.065461	2.249398	0.000000	0.000000	4.000000	4.000000	0.000000
21809.049204	-0.190974	0.565704	0.026776	70.194580	88.888565	121.710587	0.963898	0.000000	4.288534	0.000000	0.000000	0.000000	-1.560924	0.065461	2.249398	0.000000	0.000000	4.000000	4.000000	0.000000
21809.052538	-0.195728	0.565818	0.034581	69.976044	92.881805	124.581367	1.338797	0.000000	4.548688	0.000000	0.000000	0.000000	-1.426331	0.034330	2.341478	0.000000	0.000000	4.000000	4.000000	0.000000
21809.055871	-0.195728	0.565818	0.034581	69.976044	92.881805	124.581367	1.338797	0.000000	4.548688	0.000000	0.000000	0.000000	-1.426331	0.034330	2.341478	0.000000	0.000000	4.000000	4.000000	0.000000
21809.059204	-0.195728	0.565818	0.034581	69.976044	92.881805	124.581367	1.338797	0.000000	4.548688	0.000000	0.000000	0.000000	-1.426331	0.034330	2.341478	0.000000	0.000000	4.000000	4.000000	0.000000
21809.062538	-0.199956	0.565853	0.042716	69.334770	97.352646	128.325562	1.698759	0.000000	4.702576	0.000000	0.000000	0.000000	-1.268467	0.010251	2.440646	0.000000	0.000000	4.000000	4.000000	0.000000
21809.065871	-0.199956	0.565853	0.042716	69.334770	97.352646	128.325562	1.698759	0.000000	4.702576	0.000000	0.000000	0.000000	-1.268467	0.010251	2.440646	0.000000	0.000000	4.000000	4.000000	0.000000
21809.069204	-0.199956	0.565853	0.042716	69.334770	97.352646	128.325562	1.698759	0.000000	4.702576	0.000000	0.000000	0.000000	-1.268467	0.010251	2.440646	0.000000	0.000000	4.000000	4.000000	0.000000
21809.072538	-0.203752	0.565854	0.051087	68.588524	101.603554	131.854630	1.964850	0.000000	4.597756	0.000000	0.000000	0.000000	-1.138807	0.000481	2.511179	0.000000	0.000000	4.000000	4.000000	0.000000
21809.075871	-0.203752	0.565854	0.051087	68.588524	101.603554	131.854630	1.964850	0.000000	4.597756	0.000000	0.000000	0.000000	-1.138807	0.000481	2.511179	0.000000	0.000000	4.000000	4.000000	0.000000
21809.079204	-0.203752	0.565854	0.051087	68.588524	101.603554	131.854630	1.964850	0.000000	4.597756	0.000000	0.000000	0.000000	-1.138807	0.000481	2.511179	0.000000	0.000000	4.000000	4.000000	0.000000
21809.082538	-0.207322	0.565815	0.059564	67.895210	105.805664	135.220901	2.208728	0.000000	4.485703	0.000000	0.000000	0.000000	-1.070732	-0.011812	2.543219	0.000000	0.000000	4.000000	4.000000	0.000000
21809.085871	-0.207322	0.565815	0.059564	67.895210	105.805664	135.220901	2.208728	0.000000	4.485703	0.000000	0.000000	0.000000	-1.070732	-0.011812	2.543219	0.000000	0.000000	4.000000	4.000000	0.000000
21809.089204	-0.207322	0.565815	0.059564	67.895210	105.805664	135.220901	2.208728	0.000000	4.485703	0.000000	0.000000	0.000000	-1.070732	-0.011812	2.543219	0.000000	0.000000	4.000000	4.000000	0.000000
21809.092538	-0.210674	0.565689	0.068064	67.300728	110.073898	138.257645	2.426386	0.000000	4.371801	0.000000	0.000000	0.000000	-1.005659	-0.037822	2.549972	0.000000	0.000000	4.000000	4.000000	0.000000
21809.095871	-0.210674	0.565689	0.068064	67.300728	110.073898	138.257645	2.426386	0.000000	4.371801	0.000000	0.000000	0.000000	-1.005659	-0.037822	2.549972	0.000000	0.000000	4.000000	4.000000	0.000000
21809.099204	-0.210674	0.565689	0.068064	67.300728	110.073898	138.257645	2.426386	0.000000	4.371801	0.000000	0.000000	0.000000	-1.005659	-0.037822	2.549972	0.000000	0.000000	4.000000	4.000000	0.000000
21809.102538	-0.213757	0.565545	0.076633	66.733040	114.273895	140.881256	2.619296	0.000000	4.259024	0.000000	0.000000	0.000000	-0.925104	-0.043014	2.570505	0.000000	0.000000	4.000000	4.000000	0.000000
21809.105871	-0.213757	0.565545	0.076633	66.733040	114.273895	140.881256	2.619296	0.000000	4.259024	0.000000	0.000000	0.000000	-0.925104	-0.043014	2.570505	0.000000	0.000000	4.000000	4.000000	0.000000
21809.109204	-0.213757	0.565545	0.076633	66.733040	114.273895	140.881256	2.619296	0.000000	4.259024	0.000000	0.000000	0.000000	-0.925104	-0.043014	2.570505	0.000000	0.000000	4.000000	4.000000	0.000000
21809.112538	-0.216554	0.565298	0.085332	66.154594	118.017570	143.169632	2.793515	0.000000	4.146839	0.000000	0.000000	0.000000	-0.838918	-0.074241	2.609810	0.000000	0.000000	4.000000	4.000000	0.000000
21809.115871	-0.216554	0.565298	0.085332	66.154594	118.017570	143.169632	2.793515	0.000000	4.146839	0.000000	0.000000	0.000000	-0.838918	-0.074241	2.609810	0.000000	0.000000	4.000000	4.000000	0.000000
21809.119204	-0.216554	0.565298	0.085332	66.154594	118.017570	143.169632	2.793515	0.000000	4.146839	0.000000	0.000000	0.000000	-0.838918	-0.074241	2.609810	0.000000	0.000000	4.000000	4.000000	0.000000
21809.122538	-0.218946	0.564995	0.094213	65.690208	120.687309	144.959122	2.953647	0.000000	4.034348	0.000000	0.000000	0.000000	-0.717754	-0.090836	2.664247	0.000000	0.000000	4.000000	4.000000	0.000000
21809.125871	-0.218946	0.564995	0.094213	65.690208	120.687309	144.959122	2.953647	0.000000	4.034348	0.000000	0.000000	0.000000	-0.717754	-0.090836	2.664247	0.000000	0.000000	4.000000	4.000000	0.000000
21809.129204	-0.218946	0.564995	0.094213	65.690208	120.687309	144.959122	2.953647	0.000000	4.034348	0.000000	0.000000	0.000000	-0.717754	-0.090836	2.664247	0.000000	0.000000	4.000000	4.000000	0.000000
21809.132538	-0.220813	0.564643	0.103253	65.317123	122.207916	145.954910	3.104465	0.000000	3.919476	0.000000	0.000000	0.000000	-0.559959	-0.105742	2.711995	0.000000	0.000000	4.000000	4.000000	0.000000
21809.135871	-0.220813	0.564643	0.103253	65.317123	122.207916	145.954910	3.104465	0.000000	3.919476	0.000000	0.000000	0.000000	-0.559959	-0.105742	2.711995	0.000000	0.000000	4.000000	4.000000	0.000000
21809.139204	-0.220813	0.564643	0.103253	65.317123	122.207916	145.954910	3.104465	0.000000	3.919476	0.000000	0.000000	0.000000	-0.559959	-0.105742	2.711995	0.000000	0.000000	4.000000	4.000000	0.000000
21809.142538	-0.221945	0.564269	0.112380	64.968803	123.082115	146.387375	3.248492	0.000000	3.800960	0.000000	0.000000	0.000000	-0.339590	-0.112107	2.738050	0.000000	0.000000	4.000000	4.000000	0.000000
21809.145871	-0.221945	0.564269	0.112380	64.968803	123.082115	146.387375	3.248492	0.000000	3.800960	0.000000	0.000000	0.000000	-0.339590	-0.112107	2.738050	0.000000	0.000000	4.000000	4.000000	0.000000
21809.149204	-0.221945	0.564269	0.112380	64.968803	123.082115	146.387375	3.248492	0.000000	3.800960	0.000000	0.000000	0.000000	-0.339590	-0.112107	2.738050	0.000000	0.000000	4.000000	4.000000	0.000000
21809.152538	-0.222360	0.563926	0.121551	64.708008	123.985527	146.783035	3.388390	0.000000	3.676794	0.000000	0.000000	0.000000	-0.124498	-0.102749	2.751299	0.000000	0.000000	4.000000	4.000000	0.000000
21809.155871	-0.222360	0.563926	0.121551	64.708008	123.985527	146.783035	3.388390	0.000000	3.676794	0.000000	0.000000	0.000000	-0.124498	-0.102749	2.751299	0.000000	0.000000	4.000000	4.000000	0.000000
21809.159204	-0.222360	0.563926	0.121551	64.708008	123.985527	146.783035	3.388390	0.000000	3.676794	0.000000	0.000000	0.000000	-0.124498	-0.102749	2.751299	0.000000	0.000000	4.000000	4.000000	0.000000
21809.162538	-0.222179	0.563665	0.130646	64.652634	125.520317	147.621078	3.523785	0.000000	3.547244	0.000000	0.000000	0.000000	0.054191	-0.078518	2.728563	0.000000	0.000000	4.000000	4.000000	0.000000
21809.165871	-0.222179	0.563665	0.130646	64.652634	125.520317	147.621078	3.523785	0.000000	3.547244	0.000000	0.000000	0.000000	0.054191	-0.078518	2.728563	0.000000	0.000000	4.000000	4.000000	0.000000
21809.169204	-0.222179	0.563665	0.130646	64.652634	125.520317	147.621078	3.523785	0.000000	3.547244	0.000000	0.000000	0.000000	0.054191	-0.078518	2.728563	0.000000	0.000000	4.000000	4.000000	0.000000
21809.172538	-0.221610	0.563415	0.139655	64.828743	127.881004	149.095749	3.651885	0.000000	3.415221	0.000000	0.000000	0.000000	0.170679	-0.074927	2.702752	0.000000	0.000000	4.000000	4.000000	0.000000
21809.175871	-0.221610	0.563415	0.139655	64.828743	127.881004	149.095749	3.651885	0.000000	3.415221	0.000000	0.000000	0.000000	0.170679	-0.074927	2.702752	0.000000	0.000000	4.000000	4.000000	0.000000
21809.179204	-0.221610	0.563415	0.139655	64.828743	127.881004	149.095749	3.651885	0.000000	3.415221	0.000000	0.000000	0.000000	0.170679	-0.074927	2.702752	0.000000	0.000000	4.000000	4.000000	0.000000
21809.182538	-0.220631	0.563153	0.148625	65.196007	130.983749	151.009827	3.770739	0.000000	3.283525	0.000000	0.000000	0.000000	0.293633	-0.078666	2.691103	0.000000	0.000000	4.000000	4.000000	0.000000
21809.185871	-0.220631	0.563153	0.148625	65.196007	130.983749	151.009827	3.770739	0.000000	3.283525	0.000000	0.000000	0.000000	0.293633	-0.078666	2.691103	0.000000	0.000000	4.000000	4.000000	0.000000
21809.189204	-0.220631	0.563153	0.148625	65.196007	130.983749	151.009827	3.770739	0.000000	3.283525	0.000000	0.000000	0.000000	0.293633	-0.078666	2.691103	0.000000	0.000000	4.000000	4.000000	0.000000
21809.192538	-0.219153	0.562866	0.157604	65.640488	134.404938	152.934433	3.882188	0.000000	3.150971	0.000000	0.000000	0.000000	0.443484	-0.085992	2.693625	0.000000	0.000000	4.000000	4.000000	0.000000
21809.195871	-0.219153	0.562866	0.157604	65.640488	134.404938	152.934433	3.882188	0.000000	3.150971	0.000000	0.000000	0.000000	0.443484	-0.085992	2.693625	0.000000	0.000000	4.000000	4.000000	0.000000
21809.199204	-0.219153	0.562866	0.157604	65.640488	134.404938	152.934433	3.882188	0.000000	3.150971	0.000000	0.000000	0.000000	0.443484	-0.085992	2.693625	0.000000	0.000000	4.000000	4.000000	0.000000
21809.202538	-0.217253	0.562521	0.166561	66.042976	137.561386	154.726852	3.988429	0.000000	3.015367	0.000000	0.000000	0.000000	0.570002	-0.103437	2.687094	0.000000	0.000000	4.000000	4.000000	0.000000
21809.205871	-0.217253	0.562521	0.166561	66.042976	137.561386	154.726852	3.988429	0.000000	3.015367	0.000000	0.000000	0.000000	0.570002	-0.103437	2.687094	0.000000	0.000000	4.000000	4.000000	0.000000
21809.209204	-0.217253	0.562521	0.166561	66.042976	137.561386	154.726852	3.988429	0.000000	3.015367	0.000000	0.000000	0.000000	0.570002	-0.103437	2.687094	0.000000	0.000000	4.000000	4.000000	0.000000
21809.212538	-0.214845	0.562130	0.175462	66.307053	139.625549	155.954834	4.088529	0.000000	2.878182	0.000000	0.000000	0.000000	0.722325	-0.117474	2.670300	0.000000	0.000000	4.000000	4.000000	0.000000
21809.215871	-0.214845	0.562130	0.175462	66.307053	139.625549	155.954834	4.088529	0.000000	2.878182	0.000000	0.000000	0.000000	0.722325	-0.117474	2.670300	0.000000	0.000000	4.000000	4.000000	0.000000
21809.219204	-0.214845	0.562130	0.175462	66.307053	139.625549	155.954834	4.088529	0.000000	2.878182	0.000000	0.000000	0.000000	0.722325	-0.117474	2.670300	0.000000	0.000000	4.000000	4.000000	0.000000
21809.222538	-0.211803	0.561699	0.184252	66.435066	140.397781	156.109161	4.183534	0.000000	2.738255	0.000000	0.000000	0.000000	0.912874	-0.129119	2.636975	0.000000	0.000000	4.000000	4.000000	0.000000
21809.225871	-0.211803	0.561699	0.184252	66.435066	140.397781	156.109161	4.183534	0.000000	2.738255	0.000000	0.000000	0.000000	0.912874	-0.129119	2.636975	0.000000	0.000000	4.000000	4.000000	0.000000
21809.229204	-0.211803	0.561699	0.184252	66.435066	140.397781	156.109161	4.183534	0.000000	2.738255	0.000000	0.000000	0.000000	0.912874	-0.129119	2.636975	0.000000	0.000000	4.000000	4.000000	0.000000
21809.232538	-0.208242	0.561277	0.192791	66.541809	140.808701	155.943222	4.274603	0.000000	2.593794	0.000000	0.000000	0.000000	1.068230	-0.126542	2.561793	0.000000	0.000000	4.000000	4.000000	0.000000
21809.235871	-0.208242	0.561277	0.192791	66.541809	140.808701	155.943222	4.274603	0.000000	2.593794	0.000000	0.000000	0.000000	1.068230	-0.126542	2.561793	0.000000	0.000000	4.000000	4.000000	0.000000
21809.239204	-0.208242	0.561277	0.192791	66.541809	140.808701	155.943222	4.274603	0.000000	2.593794	0.000000	0.000000	0.000000	1.068230	-0.126542	2.561793	0.000000	0.000000	4.000000	4.000000	0.000000
21809.242538	-0.204242	0.560882	0.201001	66.740784	141.694885	156.166183	4.359841	0.000000	2.447813	0.000000	0.000000	0.000000	1.199876	-0.118556	2.462977	0.000000	0.000000	4.000000	4.000000	0.000000
21809.245871	-0.204242	0.560882	0.201001	66.740784	141.694885	156.166183	4.359841	0.000000	2.447813	0.000000	0.000000	0.000000	1.199876	-0.118556	2.462977	0.000000	0.000000	4.000000	4.000000	0.000000
21809.249204	-0.204242	0.560882	0.201001	66.740784	141.694885	156.166183	4.359841	0.000000	2.447813	0.000000	0.000000	0.000000	1.199876	-0.118556	2.462977	0.000000	0.000000	4.000000	4.000000	0.000000
21809.252538	-0.199864	0.560516	0.208834	67.057014	143.507797	157.173782	4.438598	0.000000	2.301923	0.000000	0.000000	0.000000	1.313433	-0.109884	2.349754	0.000000	0.000000	4.000000	4.000000	0.000000
21809.255871	-0.199864	0.560516	0.208834	67.057014	143.507797	157.173782	4.438598	0.000000	2.301923	0.000000	0.000000	0.000000	1.313433	-0.109884	2.349754	0.000000	0.000000	4.000000	4.000000	0.000000
21809.259204	-0.199864	0.560516	0.208834	67.057014	143.507797	157.173782	4.438598	0.000000	2.301923	0.000000	0.000000	0.000000	1.313433	-0.109884	2.349754	0.000000	0.000000	4.000000	4.000000	0.000000
21809.262538	-0.195149	0.560185	0.216282	67.459404	146.236176	158.976685	4.510780	0.000000	2.157051	0.000000	0.000000	0.000000	1.414476	-0.099154	2.234615	0.000000	0.000000	4.000000	4.000000	0.000000
21809.265871	-0.195149	0.560185	0.216282	67.459404	146.236176	158.976685	4.510780	0.000000	2.157051	0.000000	0.000000	0.000000	1.414476	-0.099154	2.234615	0.000000	0.000000	4.000000	4.000000	0.000000
21809.269204	-0.195149	0.560185	0.216282	67.459404	146.236176	158.976685	4.510780	0.000000	2.157051	0.000000	0.000000	0.000000	1.414476	-0.099154	2.234615	0.000000	0.000000	4.000000	4.000000	0.000000
21809.272538	-0.190045	0.559859	0.223374	67.893280	149.526489	161.280777	4.576693	0.000000	2.013425	0.000000	0.000000	0.000000	1.531224	-0.098091	2.127465	0.000000	0.000000	4.000000	4.000000	0.000000
21809.275871	-0.190045	0.559859	0.223374	67.893280	149.526489	161.280777	4.576693	0.000000	2.013425	0.000000	0.000000	0.000000	1.531224	-0.098091	2.127465	0.000000	0.000000	4.000000	4.000000	0.000000
21809.279204	-0.190045	0.559859	0.223374	67.893280	149.526489	161.280777	4.576693	0.000000	2.013425	0.000000	0.000000	0.000000	1.531224	-0.098091	2.127465	0.000000	0.000000	4.000000	4.000000	0.000000
21809.282538	-0.184635	0.559506	0.230127	68.293442	152.798828	163.588303	4.637388	0.000000	1.869394	0.000000	0.000000	0.000000	1.622996	-0.105884	2.025920	0.000000	0.000000	4.000000	4.000000	0.000000
21809.285871	-0.184635	0.559506	0.230127	68.293442	152.798828	163.588303	4.637388	0.000000	1.869394	0.000000	0.000000	0.000000	1.622996	-0.105884	2.025920	0.000000	0.000000	4.000000	4.000000	0.000000
21809.289204	-0.184635	0.559506	0.230127	68.293442	152.798828	163.588303	4.637388	0.000000	1.869394	0.000000	0.000000	0.000000	1.622996	-0.105884	2.025920	0.000000	0.000000	4.000000	4.000000	0.000000
21809.292538	-0.178884	0.559143	0.236505	68.641891	155.493256	165.404739	4.692698	0.000000	1.725860	0.000000	0.000000	0.000000	1.725477	-0.108681	1.913464	0.000000	0.000000	4.000000	4.000000	0.000000
21809.295871	-0.178884	0.559143	0.236505	68.641891	155.493256	165.404739	4.692698	0.000000	1.725860	0.000000	0.000000	0.000000	1.725477	-0.108681	1.913464	0.000000	0.000000	4.000000	4.000000	0.000000
21809.299204	-0.178884	0.559143	0.236505	68.641891	155.493256	165.404739	4.692698	0.000000	1.725860	0.000000	0.000000	0.000000	1.725477	-0.108681	1.913464	0.000000	0.000000	4.000000	4.000000	0.000000
21809.302538	-0.172787	0.558728	0.242457	68.921875	157.242538	166.400787	4.743125	0.000000	1.582013	0.000000	0.000000	0.000000	1.828833	-0.124547	1.785652	0.000000	0.000000	4.000000	4.000000	0.000000
21809.305871	-0.172787	0.558728	0.242457	68.921875	157.242538	166.400787	4.743125	0.000000	1.582013	0.000000	0.000000	0.000000	1.828833	-0.124547	1.785652	0.000000	0.000000	4.000000	4.000000	0.000000
21809.309204	-0.172787	0.558728	0.242457	68.921875	157.242538	166.400787	4.743125	0.000000	1.582013	0.000000	0.000000	0.000000	1.828833	-0.124547	1.785652	0.000000	0.000000	4.000000	4.000000	0.000000
21809.312538	-0.166459	0.558264	0.247962	69.159821	158.150085	166.658539	4.788858	0.000000	1.437648	0.000000	0.000000	0.000000	1.898433	-0.139346	1.651362	0.000000	0.000000	4.000000	4.000000	0.000000
21809.315871	-0.166459	0.558264	0.247962	69.159821	158.150085	166.658539	4.788858	0.000000	1.437648	0.000000	0.000000	0.000000	1.898433	-0.139346	1.651362	0.000000	0.000000	4.000000	4.000000	0.000000
21809.319204	-0.166459	0.558264	0.247962	69.159821	158.150085	166.658539	4.788858	0.000000	1.437648	0.000000	0.000000	0.000000	1.898433	-0.139346	1.651362	0.000000	0.000000	4.000000	4.000000	0.000000
21809.322538	-0.159890	0.557759	0.252920	69.392975	158.662628	166.568375	4.829541	0.000000	1.294424	0.000000	0.000000	0.000000	1.970724	-0.151424	1.487377	0.000000	0.000000	4.000000	4.000000	0.000000
21809.325871	-0.159890	0.557759	0.252920	69.392975	158.662628	166.568375	4.829541	0.000000	1.294424	0.000000	0.000000	0.000000	1.970724	-0.151424	1.487377	0.000000	0.000000	4.000000	4.000000	0.000000
21809.329204	-0.159890	0.557759	0.252920	69.392975	158.662628	166.568375	4.829541	0.000000	1.294424	0.000000	0.000000	0.000000	1.970724	-0.151424	1.487377	0.000000	0.000000	4.000000	4.000000	0.000000
21809.332538	-0.152991	0.557276	0.257336	69.612846	159.227524	166.687714	4.865453	0.000000	1.152116	0.000000	0.000000	0.000000	2.069698	-0.144951	1.324734	0.000000	0.000000	4.000000	4.000000	0.000000
21809.335871	-0.152991	0.557276	0.257336	69.612846	159.227524	166.687714	4.865453	0.000000	1.152116	0.000000	0.000000	0.000000	2.069698	-0.144951	1.324734	0.000000	0.000000	4.000000	4.000000	0.000000
21809.339204	-0.152991	0.557276	0.257336	69.612846	159.227524	166.687714	4.865453	0.000000	1.152116	0.000000	0.000000	0.000000	2.069698	-0.144951	1.324734	0.000000	0.000000	4.000000	4.000000	0.000000
21809.342538	-0.145875	0.556815	0.261161	69.806877	160.075943	167.551468	4.897246	0.000000	1.008453	0.000000	0.000000	0.000000	2.134857	-0.138359	1.147623	0.000000	0.000000	4.000000	4.000000	0.000000
21809.345871	-0.145875	0.556815	0.261161	69.806877	160.075943	167.551468	4.897246	0.000000	1.008453	0.000000	0.000000	0.000000	2.134857	-0.138359	1.147623	0.000000	0.000000	4.000000	4.000000	0.000000
21809.349204	-0.145875	0.556815	0.261161	69.806877	160.075943	167.551468	4.897246	0.000000	1.008453	0.000000	0.000000	0.000000	2.134857	-0.138359	1.147623	0.000000	0.000000	4.000000	4.000000	0.000000
21809.352538	-0.138536	0.556427	0.264457	69.981049	161.441544	169.065399	4.924602	0.000000	0.865046	0.000000	0.000000	0.000000	2.201758	-0.116247	0.988856	0.000000	0.000000	4.000000	4.000000	0.000000
21809.355871	-0.138536	0.556427	0.264457	69.981049	161.441544	169.065399	4.924602	0.000000	0.865046	0.000000	0.000000	0.000000	2.201758	-0.116247	0.988856	0.000000	0.000000	4.000000	4.000000	0.000000
21809.359204	-0.138536	0.556427	0.264457	69.981049	161.441544	169.065399	4.924602	0.000000	0.865046	0.000000	0.000000	0.000000	2.201758	-0.116247	0.988856	0.000000	0.000000	4.000000	4.000000	0.000000
21809.362538	-0.130946	0.556068	0.267179	70.126564	163.351715	171.396774	4.947747	0.000000	0.720969	0.000000	0.000000	0.000000	2.276962	-0.107611	0.816519	0.000000	0.000000	4.000000	4.000000	0.000000
21809.365871	-0.130946	0.556068	0.267179	70.126564	163.351715	171.396774	4.947747	0.000000	0.720969	0.000000	0.000000	0.000000	2.276962	-0.107611	0.816519	0.000000	0.000000	4.000000	4.000000	0.000000
21809.369204	-0.130946	0.556068	0.267179	70.126564	163.351715	171.396774	4.947747	0.000000	0.720969	0.000000	0.000000	0.000000	2.276962	-0.107611	0.816519	0.000000	0.000000	4.000000	4.000000	0.000000
21809.372538	-0.123196	0.555785	0.269336	70.231377	165.759018	174.101730	4.966795	0.000000	0.575278	0.000000	0.000000	0.000000	2.325114	-0.085090	0.646959	0.000000	0.000000	4.000000	4.000000	0.000000
21809.375871	-0.123196	0.555785	0.269336	70.231377	165.759018	174.101730	4.966795	0.000000	0.575278	0.000000	0.000000	0.000000	2.325114	-0.085090	0.646959	0.000000	0.000000	4.000000	4.000000	0.000000
21809.379204	-0.123196	0.555785	0.269336	70.231377	165.759018	174.101730	4.966795	0.000000	0.575278	0.000000	0.000000	0.000000	2.325114	-0.085090	0.646959	0.000000	0.000000	4.000000	4.000000	0.000000
21809.382538	-0.115304	0.555560	0.270942	70.326180	168.443909	176.943344	4.981560	0.000000	0.429020	0.000000	0.000000	0.000000	2.367360	-0.067540	0.481989	0.000000	0.000000	4.000000	4.000000	0.000000
21809.385871	-0.115304	0.555560	0.270942	70.326180	168.443909	176.943344	4.981560	0.000000	0.429020	0.000000	0.000000	0.000000	2.367360	-0.067540	0.481989	0.000000	0.000000	4.000000	4.000000	0.000000
21809.389204	-0.115304	0.555560	0.270942	70.326180	168.443909	176.943344	4.981560	0.000000	0.429020	0.000000	0.000000	0.000000	2.367360	-0.067540	0.481989	0.000000	0.000000	4.000000	4.000000	0.000000
21809.392538	-0.107231	0.555445	0.272086	70.661911	171.013947	179.846268	4.992042	0.000000	0.281980	0.000000	0.000000	0.000000	2.421940	-0.034242	0.343282	0.000000	0.000000	4.000000	4.000000	0.000000
21809.395871	-0.107231	0.555445	0.272086	70.661911	171.013947	179.846268	4.992042	0.000000	0.281980	0.000000	0.000000	0.000000	2.421940	-0.034242	0.343282	0.000000	0.000000	4.000000	4.000000	0.000000
21809.399204	-0.107231	0.555445	0.272086	70.661911	171.013947	179.846268	4.992042	0.000000	0.281980	0.000000	0.000000	0.000000	2.421940	-0.034242	0.343282	0.000000	0.000000	4.000000	4.000000	0.000000
21809.402538	-0.099000	0.555392	0.272842	71.452843	173.157043	-177.486908	4.998235	0.000000	0.132838	0.000000	0.000000	0.000000	2.469252	-0.016149	0.226671	0.000000	0.000000	4.000000	4.000000	0.000000
21809.405871	-0.099000	0.555392	0.272842	71.452843	173.157043	-177.486908	4.998235	0.000000	0.132838	0.000000	0.000000	0.000000	2.469252	-0.016149	0.226671	0.000000	0.000000	4.000000	4.000000	0.000000
21809.409204	-0.099000	0.555392	0.272842	71.452843	173.157043	-177.486908	4.998235	0.000000	0.132838	0.000000	0.000000	0.000000	2.469252	-0.016149	0.226671	0.000000	0.000000	4.000000	4.000000	0.000000
21809.412538	-0.090553	0.555438	0.273206	72.543777	174.670609	-175.198364	4.999967	0.000000	-0.018318	0.000000	0.000000	0.000000	2.534225	0.013950	0.109247	0.000000	0.000000	4.000000	4.000000	0.000000
21809.415871	-0.090553	0.555438	0.273206	72.543777	174.670609	-175.198364	4.999967	0.000000	-0.018318	0.000000	0.000000	0.000000	2.534225	0.013950	0.109247	0.000000	0.000000	4.000000	4.000000	0.000000
21809.419204	-0.090553	0.555438	0.273206	72.543777	174.670609	-175.198364	4.999967	0.000000	-0.018318	0.000000	0.000000	0.000000	2.534225	0.013950	0.109247	0.000000	0.000000	4.000000	4.000000	0.000000
21809.422538	-0.081931	0.555620	0.273132	73.685875	175.674561	-173.282684	4.997013	0.000000	-0.172788	0.000000	0.000000	0.000000	2.586449	0.054641	-0.022265	0.000000	0.000000	4.000000	4.000000	0.000000
21809.425871	-0.081931	0.555620	0.273132	73.685875	175.674561	-173.282684	4.997013	0.000000	-0.172788	0.000000	0.000000	0.000000	2.586449	0.054641	-0.022265	0.000000	0.000000	4.000000	4.000000	0.000000
21809.429204	-0.081931	0.555620	0.273132	73.685875	175.674561	-173.282684	4.997013	0.000000	-0.172788	0.000000	0.000000	0.000000	2.586449	0.054641	-0.022265	0.000000	0.000000	4.000000	4.000000	0.000000
21809.432538	-0.073182	0.555893	0.272583	74.786964	176.652924	-171.429337	4.989096	0.000000	-0.330044	0.000000	0.000000	0.000000	2.624972	0.081679	-0.164559	0.000000	0.000000	4.000000	4.000000	0.000000
21809.435871	-0.073182	0.555893	0.272583	74.786964	176.652924	-171.429337	4.989096	0.000000	-0.330044	0.000000	0.000000	0.000000	2.624972	0.081679	-0.164559	0.000000	0.000000	4.000000	4.000000	0.000000
21809.439204	-0.073182	0.555893	0.272583	74.786964	176.652924	-171.429337	4.989096	0.000000	-0.330044	0.000000	0.000000	0.000000	2.624972	0.081679	-0.164559	0.000000	0.000000	4.000000	4.000000	0.000000
21809.442538	-0.064427	0.556363	0.271602	75.820496	178.112793	-169.216644	4.975975	0.000000	-0.489567	0.000000	0.000000	0.000000	2.626391	0.141043	-0.294421	0.000000	0.000000	4.000000	4.000000	0.000000
21809.445871	-0.064427	0.556363	0.271602	75.820496	178.112793	-169.216644	4.975975	0.000000	-0.489567	0.000000	0.000000	0.000000	2.626391	0.141043	-0.294421	0.000000	0.000000	4.000000	4.000000	0.000000
21809.449204	-0.064427	0.556363	0.271602	75.820496	178.112793	-169.216644	4.975975	0.000000	-0.489567	0.000000	0.000000	0.000000	2.626391	0.141043	-0.294421	0.000000	0.000000	4.000000	4.000000	0.000000
21809.452538	-0.055780	0.556838	0.270126	76.764221	-179.230011	-165.840042	4.957658	0.000000	-0.649329	0.000000	0.000000	0.000000	2.594100	0.142634	-0.442680	0.000000	0.000000	4.000000	4.000000	0.000000
21809.455871	-0.055780	0.556838	0.270126	76.764221	-179.230011	-165.840042	4.957658	0.000000	-0.649329	0.000000	0.000000	0.000000	2.594100	0.142634	-0.442680	0.000000	0.000000	4.000000	4.000000	0.000000
21809.459204	-0.055780	0.556838	0.270126	76.764221	-179.230011	-165.840042	4.957658	0.000000	-0.649329	0.000000	0.000000	0.000000	2.594100	0.142634	-0.442680	0.000000	0.000000	4.000000	4.000000	0.000000
21809.462538	-0.047260	0.557368	0.268237	77.590622	-174.989304	-160.413300	4.934322	0.000000	-0.807755	0.000000	0.000000	0.000000	2.556128	0.159058	-0.566747	0.000000	0.000000	4.000000	4.000000	0.000000
21809.465871	-0.047260	0.557368	0.268237	77.590622	-174.989304	-160.413300	4.934322	0.000000	-0.807755	0.000000	0.000000	0.000000	2.556128	0.159058	-0.566747	0.000000	0.000000	4.000000	4.000000	0.000000
21809.469204	-0.047260	0.557368	0.268237	77.590622	-174.989304	-160.413300	4.934322	0.000000	-0.807755	0.000000	0.000000	0.000000	2.556128	0.159058	-0.566747	0.000000	0.000000	4.000000	4.000000	0.000000
21809.472538	-0.038879	0.557897	0.265986	78.265335	-169.448410	-153.517029	4.906067	0.000000	-0.964625	0.000000	0.000000	0.000000	2.514131	0.158737	-0.675345	0.000000	0.000000	4.000000	4.000000	0.000000
21809.475871	-0.038879	0.557897	0.265986	78.265335	-169.448410	-153.517029	4.906067	0.000000	-0.964625	0.000000	0.000000	0.000000	2.514131	0.158737	-0.675345	0.000000	0.000000	4.000000	4.000000	0.000000
21809.479204	-0.038879	0.557897	0.265986	78.265335	-169.448410	-153.517029	4.906067	0.000000	-0.964625	0.000000	0.000000	0.000000	2.514131	0.158737	-0.675345	0.000000	0.000000	4.000000	4.000000	0.000000
21809.482538	-0.030443	0.558406	0.263399	78.771004	-163.411240	-146.229446	4.873000	0.000000	-1.119766	0.000000	0.000000	0.000000	2.530865	0.152512	-0.776166	0.000000	0.000000	4.000000	4.000000	0.000000
21809.485871	-0.030443	0.558406	0.263399	78.771004	-163.411240	-146.229446	4.873000	0.000000	-1.119766	0.000000	0.000000	0.000000	2.530865	0.152512	-0.776166	0.000000	0.000000	4.000000	4.000000	0.000000
21809.489204	-0.030443	0.558406	0.263399	78.771004	-163.411240	-146.229446	4.873000	0.000000	-1.119766	0.000000	0.000000	0.000000	2.530865	0.152512	-0.776166	0.000000	0.000000	4.000000	4.000000	0.000000
21809.492538	-0.021964	0.558922	0.260541	79.177383	-157.787323	-139.519485	4.834280	0.000000	-1.276614	0.000000	0.000000	0.000000	2.543776	0.154854	-0.857434	0.000000	0.000000	4.000000	4.000000	0.000000
21809.495871	-0.021964	0.558922	0.260541	79.177383	-157.787323	-139.519485	4.834280	0.000000	-1.276614	0.000000	0.000000	0.000000	2.543776	0.154854	-0.857434	0.000000	0.000000	4.000000	4.000000	0.000000
21809.499204	-0.021964	0.558922	0.260541	79.177383	-157.787323	-139.519485	4.834280	0.000000	-1.276614	0.000000	0.000000	0.000000	2.543776	0.154854	-0.857434	0.000000	0.000000	4.000000	4.000000	0.000000
21809.502538	-0.013483	0.559457	0.257357	79.564735	-153.325287	-134.165222	4.789768	0.000000	-1.434617	0.000000	0.000000	0.000000	2.544239	0.160566	-0.955100	0.000000	0.000000	4.000000	4.000000	0.000000
21809.505871	-0.013483	0.559457	0.257357	79.564735	-153.325287	-134.165222	4.789768	0.000000	-1.434617	0.000000	0.000000	0.000000	2.544239	0.160566	-0.955100	0.000000	0.000000	4.000000	4.000000	0.000000
21809.509204	-0.013483	0.559457	0.257357	79.564735	-153.325287	-134.165222	4.789768	0.000000	-1.434617	0.000000	0.000000	0.000000	2.544239	0.160566	-0.955100	0.000000	0.000000	4.000000	4.000000	0.000000
21809.512538	-0.005078	0.560044	0.253806	79.945053	-149.875763	-129.757538	4.739360	0.000000	-1.593257	0.000000	0.000000	0.000000	2.521508	0.175901	-1.065460	0.000000	0.000000	4.000000	4.000000	0.000000
21809.515871	-0.005078	0.560044	0.253806	79.945053	-149.875763	-129.757538	4.739360	0.000000	-1.593257	0.000000	0.000000	0.000000	2.521508	0.175901	-1.065460	0.000000	0.000000	4.000000	4.000000	0.000000
21809.519204	-0.005078	0.560044	0.253806	79.945053	-149.875763	-129.757538	4.739360	0.000000	-1.593257	0.000000	0.000000	0.000000	2.521508	0.175901	-1.065460	0.000000	0.000000	4.000000	4.000000	0.000000
21809.522538	0.003006	0.560574	0.249851	80.253555	-146.609650	-125.317146	4.683190	0.000000	-1.751493	0.000000	0.000000	0.000000	2.425064	0.159249	-1.186342	0.000000	0.000000	4.000000	4.000000	0.000000
21809.525871	0.003006	0.560574	0.249851	80.253555	-146.609650	-125.317146	4.683190	0.000000	-1.751493	0.000000	0.000000	0.000000	2.425064	0.159249	-1.186342	0.000000	0.000000	4.000000	4.000000	0.000000
21809.529204	0.003006	0.560574	0.249851	80.253555	-146.609650	-125.317146	4.683190	0.000000	-1.751493	0.000000	0.000000	0.000000	2.425064	0.159249	-1.186342	0.000000	0.000000	4.000000	4.000000	0.000000
21809.532538	0.010694	0.561133	0.245548	80.434204	-142.422028	-119.883644	4.622570	0.000000	-1.905740	0.000000	0.000000	0.000000	2.306540	0.167593	-1.290803	0.000000	0.000000	4.000000	4.000000	0.000000
21809.535871	0.010694	0.561133	0.245548	80.434204	-142.422028	-119.883644	4.622570	0.000000	-1.905740	0.000000	0.000000	0.000000	2.306540	0.167593	-1.290803	0.000000	0.000000	4.000000	4.000000	0.000000
21809.539204	0.010694	0.561133	0.245548	80.434204	-142.422028	-119.883644	4.622570	0.000000	-1.905740	0.000000	0.000000	0.000000	2.306540	0.167593	-1.290803	0.000000	0.000000	4.000000	4.000000	0.000000
21809.542538	0.017854	0.561599	0.241037	80.473289	-136.593338	-112.981918	4.558235	0.000000	-2.054871	0.000000	0.000000	0.000000	2.148001	0.139847	-1.353523	0.000000	0.000000	4.000000	4.000000	0.000000
21809.545871	0.017854	0.561599	0.241037	80.473289	-136.593338	-112.981918	4.558235	0.000000	-2.054871	0.000000	0.000000	0.000000	2.148001	0.139847	-1.353523	0.000000	0.000000	4.000000	4.000000	0.000000
21809.549204	0.017854	0.561599	0.241037	80.473289	-136.593338	-112.981918	4.558235	0.000000	-2.054871	0.000000	0.000000	0.000000	2.148001	0.139847	-1.353523	0.000000	0.000000	4.000000	4.000000	0.000000
21809.552538	0.024556	0.561977	0.236357	80.396019	-129.950119	-105.289436	4.491818	0.000000	-2.196262	0.000000	0.000000	0.000000	2.010528	0.113448	-1.403765	0.000000	0.000000	4.000000	4.000000	0.000000
21809.555871	0.024556	0.561977	0.236357	80.396019	-129.950119	-105.289436	4.491818	0.000000	-2.196262	0.000000	0.000000	0.000000	2.010528	0.113448	-1.403765	0.000000	0.000000	4.000000	4.000000	0.000000
21809.559204	0.024556	0.561977	0.236357	80.396019	-129.950119	-105.289436	4.491818	0.000000	-2.196262	0.000000	0.000000	0.000000	2.010528	0.113448	-1.403765	0.000000	0.000000	4.000000	4.000000	0.000000
21809.562538	0.030935	0.562214	0.231540	80.279083	-123.818642	-98.049927	4.423377	0.000000	-2.331038	0.000000	0.000000	0.000000	1.913651	0.070999	-1.445333	0.000000	0.000000	4.000000	4.000000	0.000000
21809.565871	0.030935	0.562214	0.231540	80.279083	-123.818642	-98.049927	4.423377	0.000000	-2.331038	0.000000	0.000000	0.000000	1.913651	0.070999	-1.445333	0.000000	0.000000	4.000000	4.000000	0.000000
21809.569204	0.030935	0.562214	0.231540	80.279083	-123.818642	-98.049927	4.423377	0.000000	-2.331038	0.000000	0.000000	0.000000	1.913651	0.070999	-1.445333	0.000000	0.000000	4.000000	4.000000	0.000000
21809.572538	0.036923	0.562279	0.226516	80.341354	-119.439629	-92.596825	4.352294	0.000000	-2.461206	0.000000	0.000000	0.000000	1.796574	0.019639	-1.507194	0.000000	0.000000	4.000000	4.000000	0.000000
21809.575871	0.036923	0.562279	0.226516	80.341354	-119.439629	-92.596825	4.352294	0.000000	-2.461206	0.000000	0.000000	0.000000	1.796574	0.019639	-1.507194	0.000000	0.000000	4.000000	4.000000	0.000000
21809.579204	0.036923	0.562279	0.226516	80.341354	-119.439629	-92.596825	4.352294	0.000000	-2.461206	0.000000	0.000000	0.000000	1.796574	0.019639	-1.507194	0.000000	0.000000	4.000000	4.000000	0.000000
21809.582538	0.042648	0.562261	0.221220	80.698975	-116.990471	-89.033150	4.278991	0.000000	-2.586549	0.000000	0.000000	0.000000	1.717346	-0.005616	-1.588708	0.000000	0.000000	4.000000	4.000000	0.000000
21809.585871	0.042648	0.562261	0.221220	80.698975	-116.990471	-89.033150	4.278991	0.000000	-2.586549	0.000000	0.000000	0.000000	1.717346	-0.005616	-1.588708	0.000000	0.000000	4.000000	4.000000	0.000000
21809.589204	0.042648	0.562261	0.221220	80.698975	-116.990471	-89.033150	4.278991	0.000000	-2.586549	0.000000	0.000000	0.000000	1.717346	-0.005616	-1.588708	0.000000	0.000000	4.000000	4.000000	0.000000
21809.592538	0.047904	0.562137	0.215536	81.085724	-115.290085	-86.495422	4.202129	0.000000	-2.709632	0.000000	0.000000	0.000000	1.576902	-0.037263	-1.705266	0.000000	0.000000	4.000000	4.000000	0.000000
21809.595871	0.047904	0.562137	0.215536	81.085724	-115.290085	-86.495422	4.202129	0.000000	-2.709632	0.000000	0.000000	0.000000	1.576902	-0.037263	-1.705266	0.000000	0.000000	4.000000	4.000000	0.000000
21809.599204	0.047904	0.562137	0.215536	81.085724	-115.290085	-86.495422	4.202129	0.000000	-2.709632	0.000000	0.000000	0.000000	1.576902	-0.037263	-1.705266	0.000000	0.000000	4.000000	4.000000	0.000000
21809.602538	0.052472	0.561947	0.209509	81.422867	-113.958427	-84.481339	4.122678	0.000000	-2.829050	0.000000	0.000000	0.000000	1.370267	-0.056889	-1.808087	0.000000	0.000000	4.000000	4.000000	0.000000
21809.605871	0.052472	0.561947	0.209509	81.422867	-113.958427	-84.481339	4.122678	0.000000	-2.829050	0.000000	0.000000	0.000000	1.370267	-0.056889	-1.808087	0.000000	0.000000	4.000000	4.000000	0.000000
21809.609204	0.052472	0.561947	0.209509	81.422867	-113.958427	-84.481339	4.122678	0.000000	-2.829050	0.000000	0.000000	0.000000	1.370267	-0.056889	-1.808087	0.000000	0.000000	4.000000	4.000000	0.000000
21809.612538	0.056424	0.561716	0.203186	81.669159	-112.877815	-82.415092	4.042747	0.000000	-2.942142	0.000000	0.000000	0.000000	1.185672	-0.069424	-1.896900	0.000000	0.000000	4.000000	4.000000	0.000000
21809.615871	0.056424	0.561716	0.203186	81.669159	-112.877815	-82.415092	4.042747	0.000000	-2.942142	0.000000	0.000000	0.000000	1.185672	-0.069424	-1.896900	0.000000	0.000000	4.000000	4.000000	0.000000
21809.619204	0.056424	0.561716	0.203186	81.669159	-112.877815	-82.415092	4.042747	0.000000	-2.942142	0.000000	0.000000	0.000000	1.185672	-0.069424	-1.896900	0.000000	0.000000	4.000000	4.000000	0.000000
21809.622538	0.059620	0.561415	0.196657	81.873726	-112.313240	-79.795853	3.961920	0.000000	-3.050112	0.000000	0.000000	0.000000	0.958755	-0.090298	-1.958548	0.000000	0.000000	4.000000	4.000000	0.000000
21809.625871	0.059620	0.561415	0.196657	81.873726	-112.313240	-79.795853	3.961920	0.000000	-3.050112	0.000000	0.000000	0.000000	0.958755	-0.090298	-1.958548	0.000000	0.000000	4.000000	4.000000	0.000000
21809.629204	0.059620	0.561415	0.196657	81.873726	-112.313240	-79.795853	3.961920	0.000000	-3.050112	0.000000	0.000000	0.000000	0.958755	-0.090298	-1.958548	0.000000	0.000000	4.000000	4.000000	0.000000
21809.632538	0.062204	0.561018	0.189991	82.128922	-112.562523	-78.001137	3.882156	0.000000	-3.151010	0.000000	0.000000	0.000000	0.775270	-0.118850	-1.999968	0.000000	0.000000	4.000000	4.000000	0.000000
21809.635871	0.062204	0.561018	0.189991	82.128922	-112.562523	-78.001137	3.882156	0.000000	-3.151010	0.000000	0.000000	0.000000	0.775270	-0.118850	-1.999968	0.000000	0.000000	4.000000	4.000000	0.000000
21809.639204	0.062204	0.561018	0.189991	82.128922	-112.562523	-78.001137	3.882156	0.000000	-3.151010	0.000000	0.000000	0.000000	0.775270	-0.118850	-1.999968	0.000000	0.000000	4.000000	4.000000	0.000000
21809.642538	0.064401	0.560633	0.183152	82.515831	-113.897453	-77.896866	3.802656	0.000000	-3.246507	0.000000	0.000000	0.000000	0.659085	-0.115587	-2.051721	0.000000	0.000000	4.000000	4.000000	0.000000
21809.645871	0.064401	0.560633	0.183152	82.515831	-113.897453	-77.896866	3.802656	0.000000	-3.246507	0.000000	0.000000	0.000000	0.659085	-0.115587	-2.051721	0.000000	0.000000	4.000000	4.000000	0.000000
21809.649204	0.064401	0.560633	0.183152	82.515831	-113.897453	-77.896866	3.802656	0.000000	-3.246507	0.000000	0.000000	0.000000	0.659085	-0.115587	-2.051721	0.000000	0.000000	4.000000	4.000000	0.000000
21809.652538	0.066153	0.560160	0.176109	83.115303	-116.650986	-79.594688	3.720866	0.000000	-3.339933	0.000000	0.000000	0.000000	0.525724	-0.141799	-2.112764	0.000000	0.000000	4.000000	4.000000	0.000000
21809.655871	0.066153	0.560160	0.176109	83.115303	-116.650986	-79.594688	3.720866	0.000000	-3.339933	0.000000	0.000000	0.000000	0.525724	-0.141799	-2.112764	0.000000	0.000000	4.000000	4.000000	0.000000
21809.659204	0.066153	0.560160	0.176109	83.115303	-116.650986	-79.594688	3.720866	0.000000	-3.339933	0.000000	0.000000	0.000000	0.525724	-0.141799	-2.112764	0.000000	0.000000	4.000000	4.000000	0.000000
21809.662538	0.067500	0.559723	0.168857	83.925591	-120.307976	-82.555130	3.636837	0.000000	-3.431242	0.000000	0.000000	0.000000	0.403855	-0.131103	-2.175688	0.000000	0.000000	4.000000	4.000000	0.000000
21809.665871	0.067500	0.559723	0.168857	83.925591	-120.307976	-82.555130	3.636837	0.000000	-3.431242	0.000000	0.000000	0.000000	0.403855	-0.131103	-2.175688	0.000000	0.000000	4.000000	4.000000	0.000000
21809.669204	0.067500	0.559723	0.168857	83.925591	-120.307976	-82.555130	3.636837	0.000000	-3.431242	0.000000	0.000000	0.000000	0.403855	-0.131103	-2.175688	0.000000	0.000000	4.000000	4.000000	0.000000
21809.672538	0.068366	0.559343	0.161454	84.938866	-122.141266	-83.851509	3.549771	0.000000	-3.521239	0.000000	0.000000	0.000000	0.259791	-0.113980	-2.220946	0.000000	0.000000	4.000000	4.000000	0.000000
21809.675871	0.068366	0.559343	0.161454	84.938866	-122.141266	-83.851509	3.549771	0.000000	-3.521239	0.000000	0.000000	0.000000	0.259791	-0.113980	-2.220946	0.000000	0.000000	4.000000	4.000000	0.000000
21809.679204	0.068366	0.559343	0.161454	84.938866	-122.141266	-83.851509	3.549771	0.000000	-3.521239	0.000000	0.000000	0.000000	0.259791	-0.113980	-2.220946	0.000000	0.000000	4.000000	4.000000	0.000000
21809.682538	0.068594	0.559022	0.153955	86.092743	-119.498833	-80.406891	3.460681	0.000000	-3.608835	0.000000	0.000000	0.000000	0.068609	-0.096482	-2.249612	0.000000	0.000000	4.000000	4.000000	0.000000
21809.685871	0.068594	0.559022	0.153955	86.092743	-119.498833	-80.406891	3.460681	0.000000	-3.608835	0.000000	0.000000	0.000000	0.068609	-0.096482	-2.249612	0.000000	0.000000	4.000000	4.000000	0.000000
21809.689204	0.068594	0.559022	0.153955	86.092743	-119.498833	-80.406891	3.460681	0.000000	-3.608835	0.000000	0.000000	0.000000	0.068609	-0.096482	-2.249612	0.000000	0.000000	4.000000	4.000000	0.000000
21809.692538	0.068232	0.558801	0.146331	87.196068	-108.904900	-68.592003	3.371598	0.000000	-3.692198	0.000000	0.000000	0.000000	-0.108748	-0.066296	-2.287233	0.000000	0.000000	4.000000	4.000000	0.000000
21809.695871	0.068232	0.558801	0.146331	87.196068	-108.904900	-68.592003	3.371598	0.000000	-3.692198	0.000000	0.000000	0.000000	-0.108748	-0.066296	-2.287233	0.000000	0.000000	4.000000	4.000000	0.000000
21809.699204	0.068232	0.558801	0.146331	87.196068	-108.904900	-68.592003	3.371598	0.000000	-3.692198	0.000000	0.000000	0.000000	-0.108748	-0.066296	-2.287233	0.000000	0.000000	4.000000	4.000000	0.000000
21809.702538	0.067401	0.558600	0.138732	88.009148	-85.568748	-44.380833	3.281435	0.000000	-3.772557	0.000000	0.000000	0.000000	-0.249127	-0.060161	-2.279637	0.000000	0.000000	4.000000	4.000000	0.000000
21809.705871	0.067401	0.558600	0.138732	88.009148	-85.568748	-44.380833	3.281435	0.000000	-3.772557	0.000000	0.000000	0.000000	-0.249127	-0.060161	-2.279637	0.000000	0.000000	4.000000	4.000000	0.000000
21809.709204	0.067401	0.558600	0.138732	88.009148	-85.568748	-44.380833	3.281435	0.000000	-3.772557	0.000000	0.000000	0.000000	-0.249127	-0.060161	-2.279637	0.000000	0.000000	4.000000	4.000000	0.000000
21809.712538	0.066238	0.558477	0.131194	88.240082	-47.157532	-5.515252	3.190472	0.000000	-3.849790	0.000000	0.000000	0.000000	-0.349119	-0.037087	-2.261441	0.000000	0.000000	4.000000	4.000000	0.000000
21809.715871	0.066238	0.558477	0.131194	88.240082	-47.157532	-5.515252	3.190472	0.000000	-3.849790	0.000000	0.000000	0.000000	-0.349119	-0.037087	-2.261441	0.000000	0.000000	4.000000	4.000000	0.000000
21809.719204	0.066238	0.558477	0.131194	88.240082	-47.157532	-5.515252	3.190472	0.000000	-3.849790	0.000000	0.000000	0.000000	-0.349119	-0.037087	-2.261441	0.000000	0.000000	4.000000	4.000000	0.000000
21809.722538	0.064806	0.558357	0.123686	87.766998	-12.519053	29.731951	3.097548	0.000000	-3.924946	0.000000	0.000000	0.000000	-0.429449	-0.035944	-2.252285	0.000000	0.000000	4.000000	4.000000	0.000000
21809.725871	0.064806	0.558357	0.123686	87.766998	-12.519053	29.731951	3.097548	0.000000	-3.924946	0.000000	0.000000	0.000000	-0.429449	-0.035944	-2.252285	0.000000	0.000000	4.000000	4.000000	0.000000
21809.729204	0.064806	0.558357	0.123686	87.766998	-12.519053	29.731951	3.097548	0.000000	-3.924946	0.000000	0.000000	0.000000	-0.429449	-0.035944	-2.252285	0.000000	0.000000	4.000000	4.000000	0.000000
21809.732538	0.063203	0.558310	0.116228	86.861382	7.049660	50.044682	3.001269	0.000000	-3.999048	0.000000	0.000000	0.000000	-0.481094	-0.014138	-2.237554	0.000000	0.000000	4.000000	4.000000	0.000000
21809.735871	0.063203	0.558310	0.116228	86.861382	7.049660	50.044682	3.001269	0.000000	-3.999048	0.000000	0.000000	0.000000	-0.481094	-0.014138	-2.237554	0.000000	0.000000	4.000000	4.000000	0.000000
21809.739204	0.063203	0.558310	0.116228	86.861382	7.049660	50.044682	3.001269	0.000000	-3.999048	0.000000	0.000000	0.000000	-0.481094	-0.014138	-2.237554	0.000000	0.000000	4.000000	4.000000	0.000000
21809.742538	0.061370	0.558219	0.108730	85.811562	16.508610	60.277328	2.900481	0.000000	-4.072740	0.000000	0.000000	0.000000	-0.549695	-0.027222	-2.249494	0.000000	0.000000	4.000000	4.000000	0.000000
21809.745871	0.061370	0.558219	0.108730	85.811562	16.508610	60.277328	2.900481	0.000000	-4.072740	0.000000	0.000000	0.000000	-0.549695	-0.027222	-2.249494	0.000000	0.000000	4.000000	4.000000	0.000000
21809.749204	0.061370	0.558219	0.108730	85.811562	16.508610	60.277328	2.900481	0.000000	-4.072740	0.000000	0.000000	0.000000	-0.549695	-0.027222	-2.249494	0.000000	0.000000	4.000000	4.000000	0.000000
21809.752538	0.059267	0.558165	0.101201	84.829224	20.232212	64.675537	2.793915	0.000000	-4.146570	0.000000	0.000000	0.000000	-0.631012	-0.016339	-2.258520	0.000000	0.000000	4.000000	4.000000	0.000000
21809.755871	0.059267	0.558165	0.101201	84.829224	20.232212	64.675537	2.793915	0.000000	-4.146570	0.000000	0.000000	0.000000	-0.631012	-0.016339	-2.258520	0.000000	0.000000	4.000000	4.000000	0.000000
21809.759204	0.059267	0.558165	0.101201	84.829224	20.232212	64.675537	2.793915	0.000000	-4.146570	0.000000	0.000000	0.000000	-0.631012	-0.016339	-2.258520	0.000000	0.000000	4.000000	4.000000	0.000000
21809.762538	0.056829	0.558101	0.093677	84.063332	20.386118	65.267509	2.681539	0.000000	-4.220112	0.000000	0.000000	0.000000	-0.731303	-0.018947	-2.257370	0.000000	0.000000	4.000000	4.000000	0.000000
21809.765871	0.056829	0.558101	0.093677	84.063332	20.386118	65.267509	2.681539	0.000000	-4.220112	0.000000	0.000000	0.000000	-0.731303	-0.018947	-2.257370	0.000000	0.000000	4.000000	4.000000	0.000000
21809.769204	0.056829	0.558101	0.093677	84.063332	20.386118	65.267509	2.681539	0.000000	-4.220112	0.000000	0.000000	0.000000	-0.731303	-0.018947	-2.257370	0.000000	0.000000	4.000000	4.000000	0.000000
21809.772538	0.053953	0.558061	0.086260	83.500076	19.036196	64.200874	2.564003	0.000000	-4.292540	0.000000	0.000000	0.000000	-0.862831	-0.012060	-2.224882	0.000000	0.000000	4.000000	4.000000	0.000000
21809.775871	0.053953	0.558061	0.086260	83.500076	19.036196	64.200874	2.564003	0.000000	-4.292540	0.000000	0.000000	0.000000	-0.862831	-0.012060	-2.224882	0.000000	0.000000	4.000000	4.000000	0.000000
21809.779204	0.053953	0.558061	0.086260	83.500076	19.036196	64.200874	2.564003	0.000000	-4.292540	0.000000	0.000000	0.000000	-0.862831	-0.012060	-2.224882	0.000000	0.000000	4.000000	4.000000	0.000000
21809.782538	0.050874	0.558143	0.079053	83.029175	17.697598	63.135483	2.444021	0.000000	-4.361967	0.000000	0.000000	0.000000	-0.923851	0.024492	-2.162175	0.000000	0.000000	4.000000	4.000000	0.000000
21809.785871	0.050874	0.558143	0.079053	83.029175	17.697598	63.135483	2.444021	0.000000	-4.361967	0.000000	0.000000	0.000000	-0.923851	0.024492	-2.162175	0.000000	0.000000	4.000000	4.000000	0.000000
21809.789204	0.050874	0.558143	0.079053	83.029175	17.697598	63.135483	2.444021	0.000000	-4.361967	0.000000	0.000000	0.000000	-0.923851	0.024492	-2.162175	0.000000	0.000000	4.000000	4.000000	0.000000
21809.792538	0.047697	0.558308	0.072014	82.588387	17.091841	62.902252	2.320589	0.000000	-4.428867	0.000000	0.000000	0.000000	-0.952817	0.049506	-2.111578	0.000000	0.000000	4.000000	4.000000	0.000000
21809.795871	0.047697	0.558308	0.072014	82.588387	17.091841	62.902252	2.320589	0.000000	-4.428867	0.000000	0.000000	0.000000	-0.952817	0.049506	-2.111578	0.000000	0.000000	4.000000	4.000000	0.000000
21809.799204	0.047697	0.558308	0.072014	82.588387	17.091841	62.902252	2.320589	0.000000	-4.428867	0.000000	0.000000	0.000000	-0.952817	0.049506	-2.111578	0.000000	0.000000	4.000000	4.000000	0.000000
21809.802538	0.044311	0.558581	0.065215	82.173286	17.424278	63.771900	2.191304	0.000000	-4.494239	0.000000	0.000000	0.000000	-1.015971	0.082024	-2.039878	0.000000	0.000000	4.000000	4.000000	0.000000
21809.805871	0.044311	0.558581	0.065215	82.173286	17.424278	63.771900	2.191304	0.000000	-4.494239	0.000000	0.000000	0.000000	-1.015971	0.082024	-2.039878	0.000000	0.000000	4.000000	4.000000	0.000000
21809.809204	0.044311	0.558581	0.065215	82.173286	17.424278	63.771900	2.191304	0.000000	-4.494239	0.000000	0.000000	0.000000	-1.015971	0.082024	-2.039878	0.000000	0.000000	4.000000	4.000000	0.000000
21809.812538	0.040786	0.558864	0.058524	81.815300	17.933590	64.883026	2.059040	0.000000	-4.556354	0.000000	0.000000	0.000000	-1.057499	0.084908	-2.007277	0.000000	0.000000	4.000000	4.000000	0.000000
21809.815871	0.040786	0.558864	0.058524	81.815300	17.933590	64.883026	2.059040	0.000000	-4.556354	0.000000	0.000000	0.000000	-1.057499	0.084908	-2.007277	0.000000	0.000000	4.000000	4.000000	0.000000
21809.819204	0.040786	0.558864	0.058524	81.815300	17.933590	64.883026	2.059040	0.000000	-4.556354	0.000000	0.000000	0.000000	-1.057499	0.084908	-2.007277	0.000000	0.000000	4.000000	4.000000	0.000000
21809.822538	0.036910	0.559168	0.051935	81.524879	18.136278	65.683296	1.919252	0.000000	-4.616977	0.000000	0.000000	0.000000	-1.162657	0.090974	-1.976830	0.000000	0.000000	4.000000	4.000000	0.000000
21809.825871	0.036910	0.559168	0.051935	81.524879	18.136278	65.683296	1.919252	0.000000	-4.616977	0.000000	0.000000	0.000000	-1.162657	0.090974	-1.976830	0.000000	0.000000	4.000000	4.000000	0.000000
21809.829204	0.036910	0.559168	0.051935	81.524879	18.136278	65.683296	1.919252	0.000000	-4.616977	0.000000	0.000000	0.000000	-1.162657	0.090974	-1.976830	0.000000	0.000000	4.000000	4.000000	0.000000
21809.832538	0.032628	0.559390	0.045445	81.304916	17.856667	65.966736	1.773360	0.000000	-4.674954	0.000000	0.000000	0.000000	-1.284660	0.066863	-1.946947	0.000000	0.000000	4.000000	4.000000	0.000000
21809.835871	0.032628	0.559390	0.045445	81.304916	17.856667	65.966736	1.773360	0.000000	-4.674954	0.000000	0.000000	0.000000	-1.284660	0.066863	-1.946947	0.000000	0.000000	4.000000	4.000000	0.000000
21809.839204	0.032628	0.559390	0.045445	81.304916	17.856667	65.966736	1.773360	0.000000	-4.674954	0.000000	0.000000	0.000000	-1.284660	0.066863	-1.946947	0.000000	0.000000	4.000000	4.000000	0.000000
21809.842538	0.027963	0.559571	0.039145	81.133125	17.385511	66.080025	1.620733	0.000000	-4.730034	0.000000	0.000000	0.000000	-1.399678	0.054186	-1.890049	0.000000	0.000000	4.000000	4.000000	0.000000
21809.845871	0.027963	0.559571	0.039145	81.133125	17.385511	66.080025	1.620733	0.000000	-4.730034	0.000000	0.000000	0.000000	-1.399678	0.054186	-1.890049	0.000000	0.000000	4.000000	4.000000	0.000000
21809.849204	0.027963	0.559571	0.039145	81.133125	17.385511	66.080025	1.620733	0.000000	-4.730034	0.000000	0.000000	0.000000	-1.399678	0.054186	-1.890049	0.000000	0.000000	4.000000	4.000000	0.000000
21809.852538	0.023000	0.559793	0.033070	80.961601	17.430216	66.866661	1.462625	0.000000	-4.781290	0.000000	0.000000	0.000000	-1.488769	0.066692	-1.822377	0.000000	0.000000	4.000000	4.000000	0.000000
21809.855871	0.023000	0.559793	0.033070	80.961601	17.430216	66.866661	1.462625	0.000000	-4.781290	0.000000	0.000000	0.000000	-1.488769	0.066692	-1.822377	0.000000	0.000000	4.000000	4.000000	0.000000
21809.859204	0.023000	0.559793	0.033070	80.961601	17.430216	66.866661	1.462625	0.000000	-4.781290	0.000000	0.000000	0.000000	-1.488769	0.066692	-1.822377	0.000000	0.000000	4.000000	4.000000	0.000000
21809.862538	0.017868	0.560095	0.027310	80.762985	18.392275	68.766045	1.298203	0.000000	-4.828526	0.000000	0.000000	0.000000	-1.539492	0.090412	-1.727864	0.000000	0.000000	4.000000	4.000000	0.000000
21809.865871	0.017868	0.560095	0.027310	80.762985	18.392275	68.766045	1.298203	0.000000	-4.828526	0.000000	0.000000	0.000000	-1.539492	0.090412	-1.727864	0.000000	0.000000	4.000000	4.000000	0.000000
21809.869204	0.017868	0.560095	0.027310	80.762985	18.392275	68.766045	1.298203	0.000000	-4.828526	0.000000	0.000000	0.000000	-1.539492	0.090412	-1.727864	0.000000	0.000000	4.000000	4.000000	0.000000
21809.872538	0.012615	0.560461	0.021910	80.529793	19.783773	70.538658	1.128612	0.000000	-4.870958	0.000000	0.000000	0.000000	-1.575969	0.109849	-1.620210	0.000000	0.000000	4.000000	4.000000	0.000000
21809.875871	0.012615	0.560461	0.021910	80.529793	19.783773	70.538658	1.128612	0.000000	-4.870958	0.000000	0.000000	0.000000	-1.575969	0.109849	-1.620210	0.000000	0.000000	4.000000	4.000000	0.000000
21809.879204	0.012615	0.560461	0.021910	80.529793	19.783773	70.538658	1.128612	0.000000	-4.870958	0.000000	0.000000	0.000000	-1.575969	0.109849	-1.620210	0.000000	0.000000	4.000000	4.000000	0.000000
21809.882538	0.007124	0.560879	0.016851	80.280243	21.214437	71.424759	0.954864	0.000000	-4.907976	0.000000	0.000000	0.000000	-1.647374	0.125485	-1.517593	0.000000	0.000000	4.000000	4.000000	0.000000
21809.885871	0.007124	0.560879	0.016851	80.280243	21.214437	71.424759	0.954864	0.000000	-4.907976	0.000000	0.000000	0.000000	-1.647374	0.125485	-1.517593	0.000000	0.000000	4.000000	4.000000	0.000000
21809.889204	0.007124	0.560879	0.016851	80.280243	21.214437	71.424759	0.954864	0.000000	-4.907976	0.000000	0.000000	0.000000	-1.647374	0.125485	-1.517593	0.000000	0.000000	4.000000	4.000000	0.000000
21809.892538	0.001260	0.561284	0.012058	80.027168	22.616060	72.412010	0.776967	0.000000	-4.939263	0.000000	0.000000	0.000000	-1.759251	0.121594	-1.438053	0.000000	0.000000	4.000000	4.000000	0.000000
21809.895871	0.001260	0.561284	0.012058	80.027168	22.616060	72.412010	0.776967	0.000000	-4.939263	0.000000	0.000000	0.000000	-1.759251	0.121594	-1.438053	0.000000	0.000000	4.000000	4.000000	0.000000
21809.899204	0.001260	0.561284	0.012058	80.027168	22.616060	72.412010	0.776967	0.000000	-4.939263	0.000000	0.000000	0.000000	-1.759251	0.121594	-1.438053	0.000000	0.000000	4.000000	4.000000	0.000000
21809.902538	-0.005083	0.561622	0.007485	79.777168	23.931984	73.530624	0.591200	0.000000	-4.964925	0.000000	0.000000	0.000000	-1.902969	0.101295	-1.371696	0.000000	0.000000	4.000000	4.000000	0.000000
21809.905871	-0.005083	0.561622	0.007485	79.777168	23.931984	73.530624	0.591200	0.000000	-4.964925	0.000000	0.000000	0.000000	-1.902969	0.101295	-1.371696	0.000000	0.000000	4.000000	4.000000	0.000000
21809.909204	-0.005083	0.561622	0.007485	79.777168	23.931984	73.530624	0.591200	0.000000	-4.964925	0.000000	0.000000	0.000000	-1.902969	0.101295	-1.371696	0.000000	0.000000	4.000000	4.000000	0.000000
21809.912538	-0.011856	0.561898	0.003116	79.506653	25.568161	75.032478	0.374260	0.000000	-4.745827	0.000000	0.000000	0.000000	-2.031638	0.082760	-1.310690	0.000000	0.000000	4.000000	4.000000	0.000000
21809.915871	-0.011856	0.561898	0.003116	79.506653	25.568161	75.032478	0.374260	0.000000	-4.745827	0.000000	0.000000	0.000000	-2.031638	0.082760	-1.310690	0.000000	0.000000	4.000000	4.000000	0.000000
21809.919204	-0.011856	0.561898	0.003116	79.506653	25.568161	75.032478	0.374260	0.000000	-4.745827	0.000000	0.000000	0.000000	-2.031638	0.082760	-1.310690	0.000000	0.000000	4.000000	4.000000	0.000000
21809.922538	-0.018867	0.562191	-0.000857	79.132568	27.727646	76.860863	0.155812	0.000000	-4.407221	0.000000	0.000000	0.000000	-2.103318	0.087804	-1.191979	0.000000	0.000000	4.000000	4.000000	0.000000
21809.925871	-0.018867	0.562191	-0.000857	79.132568	27.727646	76.860863	0.155812	0.000000	-4.407221	0.000000	0.000000	0.000000	-2.103318	0.087804	-1.191979	0.000000	0.000000	4.000000	4.000000	0.000000
21809.929204	-0.018867	0.562191	-0.000857	79.132568	27.727646	76.860863	0.155812	0.000000	-4.407221	0.000000	0.000000	0.000000	-2.103318	0.087804	-1.191979	0.000000	0.000000	4.000000	4.000000	0.000000
21809.932538	-0.025979	0.562506	-0.004436	78.597145	30.355059	79.055717	-0.042851	0.000000	-4.056668	0.000000	0.000000	0.000000	-2.133833	0.094727	-1.073798	0.000000	0.000000	4.000000	4.000000	0.000000
21809.935871	-0.025979	0.562506	-0.004436	78.597145	30.355059	79.055717	-0.042851	0.000000	-4.056668	0.000000	0.000000	0.000000	-2.133833	0.094727	-1.073798	0.000000	0.000000	4.000000	4.000000	0.000000
21809.939204	-0.025979	0.562506	-0.004436	78.597145	30.355059	79.055717	-0.042851	0.000000	-4.056668	0.000000	0.000000	0.000000	-2.133833	0.094727	-1.073798	0.000000	0.000000	4.000000	4.000000	0.000000
21809.942538	-0.033219	0.562871	-0.007543	77.923363	32.993141	81.268539	-0.221817	0.000000	-3.701029	0.000000	0.000000	0.000000	-2.171726	0.109269	-0.931959	0.000000	0.000000	4.000000	4.000000	0.000000
21809.945871	-0.033219	0.562871	-0.007543	77.923363	32.993141	81.268539	-0.221817	0.000000	-3.701029	0.000000	0.000000	0.000000	-2.171726	0.109269	-0.931959	0.000000	0.000000	4.000000	4.000000	0.000000
21809.949204	-0.033219	0.562871	-0.007543	77.923363	32.993141	81.268539	-0.221817	0.000000	-3.701029	0.000000	0.000000	0.000000	-2.171726	0.109269	-0.931959	0.000000	0.000000	4.000000	4.000000	0.000000
21809.952538	-0.040695	0.563282	-0.010167	77.143494	35.303024	83.325081	-0.377144	0.000000	-3.339074	0.000000	0.000000	0.000000	-2.242877	0.123299	-0.787195	0.000000	0.000000	4.000000	4.000000	0.000000
21809.955871	-0.040695	0.563282	-0.010167	77.143494	35.303024	83.325081	-0.377144	0.000000	-3.339074	0.000000	0.000000	0.000000	-2.242877	0.123299	-0.787195	0.000000	0.000000	4.000000	4.000000	0.000000
21809.959204	-0.040695	0.563282	-0.010167	77.143494	35.303024	83.325081	-0.377144	0.000000	-3.339074	0.000000	0.000000	0.000000	-2.242877	0.123299	-0.787195	0.000000	0.000000	4.000000	4.000000	0.000000
21809.962538	-0.048499	0.563737	-0.012304	76.289902	36.976234	85.319473	-0.508343	0.000000	-2.965262	0.000000	0.000000	0.000000	-2.341351	0.136731	-0.641147	0.000000	0.000000	4.000000	4.000000	0.000000
21809.965871	-0.048499	0.563737	-0.012304	76.289902	36.976234	85.319473	-0.508343	0.000000	-2.965262	0.000000	0.000000	0.000000	-2.341351	0.136731	-0.641147	0.000000	0.000000	4.000000	4.000000	0.000000
21809.969204	-0.048499	0.563737	-0.012304	76.289902	36.976234	85.319473	-0.508343	0.000000	-2.965262	0.000000	0.000000	0.000000	-2.341351	0.136731	-0.641147	0.000000	0.000000	4.000000	4.000000	0.000000
21809.972538	-0.056669	0.564221	-0.013902	75.455597	37.904861	86.129211	-0.615201	0.000000	-2.575037	0.000000	0.000000	0.000000	-2.450798	0.144975	-0.479286	0.000000	0.000000	4.000000	4.000000	0.000000
21809.975871	-0.056669	0.564221	-0.013902	75.455597	37.904861	86.129211	-0.615201	0.000000	-2.575037	0.000000	0.000000	0.000000	-2.450798	0.144975	-0.479286	0.000000	0.000000	4.000000	4.000000	0.000000
21809.979204	-0.056669	0.564221	-0.013902	75.455597	37.904861	86.129211	-0.615201	0.000000	-2.575037	0.000000	0.000000	0.000000	-2.450798	0.144975	-0.479286	0.000000	0.000000	4.000000	4.000000	0.000000
21809.982538	-0.065121	0.564714	-0.014892	74.645889	38.288731	85.703484	-0.695082	0.000000	-2.166570	0.000000	0.000000	0.000000	-2.535702	0.147851	-0.297111	0.000000	0.000000	4.000000	4.000000	0.000000
21809.985871	-0.065121	0.564714	-0.014892	74.645889	38.288731	85.703484	-0.695082	0.000000	-2.166570	0.000000	0.000000	0.000000	-2.535702	0.147851	-0.297111	0.000000	0.000000	4.000000	4.000000	0.000000
21809.989204	-0.065121	0.564714	-0.014892	74.645889	38.288731	85.703484	-0.695082	0.000000	-2.166570	0.000000	0.000000	0.000000	-2.535702	0.147851	-0.297111	0.000000	0.000000	4.000000	4.000000	0.000000
21809.992538	-0.073785	0.565208	-0.015317	73.825691	38.362823	85.295586	-0.744600	0.000000	-1.743953	0.000000	0.000000	0.000000	-2.599211	0.148249	-0.127619	0.000000	0.000000	4.000000	4.000000	0.000000
21809.995871	-0.073785	0.565208	-0.015317	73.825691	38.362823	85.295586	-0.744600	0.000000	-1.743953	0.000000	0.000000	0.000000	-2.599211	0.148249	-0.127619	0.000000	0.000000	4.000000	4.000000	0.000000
21809.999204	-0.073785	0.565208	-0.015317	73.825691	38.362823	85.295586	-0.744600	0.000000	-1.743953	0.000000	0.000000	0.000000	-2.599211	0.148249	-0.127619	0.000000	0.000000	4.000000	4.000000	0.000000
21810.002538	-0.082625	0.565780	-0.015130	73.086670	39.056923	85.909149	-0.765870	0.000000	-1.310752	0.000000	0.000000	0.000000	-2.651947	0.171565	0.056306	0.000000	0.000000	4.000000	4.000000	0.000000
21810.005871	-0.082625	0.565780	-0.015130	73.086670	39.056923	85.909149	-0.765870	0.000000	-1.310752	0.000000	0.000000	0.000000	-2.651947	0.171565	0.056306	0.000000	0.000000	4.000000	4.000000	0.000000
21810.009204	-0.082625	0.565780	-0.015130	73.086670	39.056923	85.909149	-0.765870	0.000000	-1.310752	0.000000	0.000000	0.000000	-2.651947	0.171565	0.056306	0.000000	0.000000	4.000000	4.000000	0.000000
21810.012538	-0.091391	0.566215	-0.014795	72.678307	42.378094	88.466492	-0.756486	0.000000	-0.868760	0.000000	0.000000	0.000000	-2.629940	0.130693	0.100488	0.000000	0.000000	4.000000	4.000000	0.000000
21810.015871	-0.091391	0.566215	-0.014795	72.678307	42.378094	88.466492	-0.756486	0.000000	-0.868760	0.000000	0.000000	0.000000	-2.629940	0.130693	0.100488	0.000000	0.000000	4.000000	4.000000	0.000000
21810.019204	-0.091391	0.566215	-0.014795	72.678307	42.378094	88.466492	-0.756486	0.000000	-0.868760	0.000000	0.000000	0.000000	-2.629940	0.130693	0.100488	0.000000	0.000000	4.000000	4.000000	0.000000
21810.022538	-0.099889	0.566712	-0.013858	72.378662	47.068291	91.488228	-0.739738	0.000000	-0.430437	0.000000	0.000000	0.000000	-2.549350	0.148881	0.281167	0.000000	0.000000	4.000000	4.000000	0.000000
21810.025871	-0.099889	0.566712	-0.013858	72.378662	47.068291	91.488228	-0.739738	0.000000	-0.430437	0.000000	0.000000	0.000000	-2.549350	0.148881	0.281167	0.000000	0.000000	4.000000	4.000000	0.000000
21810.029204	-0.099889	0.566712	-0.013858	72.378662	47.068291	91.488228	-0.739738	0.000000	-0.430437	0.000000	0.000000	0.000000	-2.549350	0.148881	0.281167	0.000000	0.000000	4.000000	4.000000	0.000000
21810.032538	-0.108385	0.567340	-0.012155	71.965889	51.417522	94.390602	-0.692877	0.000000	-0.005545	0.000000	0.000000	0.000000	-2.548899	0.188563	0.510870	0.000000	0.000000	4.000000	4.000000	0.000000
21810.035871	-0.108385	0.567340	-0.012155	71.965889	51.417522	94.390602	-0.692877	0.000000	-0.005545	0.000000	0.000000	0.000000	-2.548899	0.188563	0.510870	0.000000	0.000000	4.000000	4.000000	0.000000
21810.039204	-0.108385	0.567340	-0.012155	71.965889	51.417522	94.390602	-0.692877	0.000000	-0.005545	0.000000	0.000000	0.000000	-2.548899	0.188563	0.510870	0.000000	0.000000	4.000000	4.000000	0.000000
21810.042538	-0.117064	0.568121	-0.009735	71.570091	55.155296	97.294907	-0.607732	0.000000	0.419271	0.000000	0.000000	0.000000	-2.603664	0.234379	0.725986	0.000000	0.000000	4.000000	4.000000	0.000000
21810.045871	-0.117064	0.568121	-0.009735	71.570091	55.155296	97.294907	-0.607732	0.000000	0.419271	0.000000	0.000000	0.000000	-2.603664	0.234379	0.725986	0.000000	0.000000	4.000000	4.000000	0.000000
21810.049204	-0.117064	0.568121	-0.009735	71.570091	55.155296	97.294907	-0.607732	0.000000	0.419271	0.000000	0.000000	0.000000	-2.603664	0.234379	0.725986	0.000000	0.000000	4.000000	4.000000	0.000000
21810.052538	-0.125711	0.568883	-0.006683	71.349083	58.449360	100.174057	-0.486734	0.000000	0.853215	0.000000	0.000000	0.000000	-2.594095	0.228431	0.915560	0.000000	0.000000	4.000000	4.000000	0.000000
21810.055871	-0.125711	0.568883	-0.006683	71.349083	58.449360	100.174057	-0.486734	0.000000	0.853215	0.000000	0.000000	0.000000	-2.594095	0.228431	0.915560	0.000000	0.000000	4.000000	4.000000	0.000000
21810.059204	-0.125711	0.568883	-0.006683	71.349083	58.449360	100.174057	-0.486734	0.000000	0.853215	0.000000	0.000000	0.000000	-2.594095	0.228431	0.915560	0.000000	0.000000	4.000000	4.000000	0.000000
21810.062538	-0.134184	0.569676	-0.002921	71.153641	61.486000	102.551140	-0.334141	0.000000	1.285564	0.000000	0.000000	0.000000	-2.541906	0.237887	1.128639	0.000000	0.000000	4.000000	4.000000	0.000000
21810.065871	-0.134184	0.569676	-0.002921	71.153641	61.486000	102.551140	-0.334141	0.000000	1.285564	0.000000	0.000000	0.000000	-2.541906	0.237887	1.128639	0.000000	0.000000	4.000000	4.000000	0.000000
21810.069204	-0.134184	0.569676	-0.002921	71.153641	61.486000	102.551140	-0.334141	0.000000	1.285564	0.000000	0.000000	0.000000	-2.541906	0.237887	1.128639	0.000000	0.000000	4.000000	4.000000	0.000000
21810.072538	-0.142336	0.570479	0.001498	70.850410	64.349190	104.474792	-0.146034	0.000000	1.709215	0.000000	0.000000	0.000000	-2.445436	0.240978	1.325712	0.000000	0.000000	4.000000	4.000000	0.000000
21810.075871	-0.142336	0.570479	0.001498	70.850410	64.349190	104.474792	-0.146034	0.000000	1.709215	0.000000	0.000000	0.000000	-2.445436	0.240978	1.325712	0.000000	0.000000	4.000000	4.000000	0.000000
21810.079204	-0.142336	0.570479	0.001498	70.850410	64.349190	104.474792	-0.146034	0.000000	1.709215	0.000000	0.000000	0.000000	-2.445436	0.240978	1.325712	0.000000	0.000000	4.000000	4.000000	0.000000
21810.082538	-0.150199	0.571226	0.006389	70.469467	67.313782	106.510490	0.074918	0.000000	2.116788	0.000000	0.000000	0.000000	-2.359006	0.224221	1.467313	0.000000	0.000000	4.000000	4.000000	0.000000
21810.085871	-0.150199	0.571226	0.006389	70.469467	67.313782	106.510490	0.074918	0.000000	2.116788	0.000000	0.000000	0.000000	-2.359006	0.224221	1.467313	0.000000	0.000000	4.000000	4.000000	0.000000
21810.089204	-0.150199	0.571226	0.006389	70.469467	67.313782	106.510490	0.074918	0.000000	2.116788	0.000000	0.000000	0.000000	-2.359006	0.224221	1.467313	0.000000	0.000000	4.000000	4.000000	0.000000
21810.092538	-0.157855	0.571888	0.011584	70.016678	70.904305	109.170181	0.319470	0.000000	2.509956	0.000000	0.000000	0.000000	-2.296837	0.198621	1.558506	0.000000	0.000000	4.000000	4.000000	0.000000
21810.095871	-0.157855	0.571888	0.011584	70.016678	70.904305	109.170181	0.319470	0.000000	2.509956	0.000000	0.000000	0.000000	-2.296837	0.198621	1.558506	0.000000	0.000000	4.000000	4.000000	0.000000
21810.099204	-0.157855	0.571888	0.011584	70.016678	70.904305	109.170181	0.319470	0.000000	2.509956	0.000000	0.000000	0.000000	-2.296837	0.198621	1.558506	0.000000	0.000000	4.000000	4.000000	0.000000
21810.102538	-0.165361	0.572484	0.017065	69.590096	74.835762	111.897163	0.579221	0.000000	2.892762	0.000000	0.000000	0.000000	-2.251729	0.178724	1.644078	0.000000	0.000000	4.000000	4.000000	0.000000
21810.105871	-0.165361	0.572484	0.017065	69.590096	74.835762	111.897163	0.579221	0.000000	2.892762	0.000000	0.000000	0.000000	-2.251729	0.178724	1.644078	0.000000	0.000000	4.000000	4.000000	0.000000
21810.109204	-0.165361	0.572484	0.017065	69.590096	74.835762	111.897163	0.579221	0.000000	2.892762	0.000000	0.000000	0.000000	-2.251729	0.178724	1.644078	0.000000	0.000000	4.000000	4.000000	0.000000
21810.112538	-0.172629	0.573015	0.022975	69.256195	78.740227	113.953018	0.853234	0.000000	3.268050	0.000000	0.000000	0.000000	-2.180435	0.159173	1.773168	0.000000	0.000000	4.000000	4.000000	0.000000
21810.115871	-0.172629	0.573015	0.022975	69.256195	78.740227	113.953018	0.853234	0.000000	3.268050	0.000000	0.000000	0.000000	-2.180435	0.159173	1.773168	0.000000	0.000000	4.000000	4.000000	0.000000
21810.119204	-0.172629	0.573015	0.022975	69.256195	78.740227	113.953018	0.853234	0.000000	3.268050	0.000000	0.000000	0.000000	-2.180435	0.159173	1.773168	0.000000	0.000000	4.000000	4.000000	0.000000
21810.122538	-0.179566	0.573433	0.029319	68.963272	82.568359	115.812813	1.148762	0.000000	3.631456	0.000000	0.000000	0.000000	-2.081173	0.125420	1.903222	0.000000	0.000000	4.000000	4.000000	0.000000
21810.125871	-0.179566	0.573433	0.029319	68.963272	82.568359	115.812813	1.148762	0.000000	3.631456	0.000000	0.000000	0.000000	-2.081173	0.125420	1.903222	0.000000	0.000000	4.000000	4.000000	0.000000
21810.129204	-0.179566	0.573433	0.029319	68.963272	82.568359	115.812813	1.148762	0.000000	3.631456	0.000000	0.000000	0.000000	-2.081173	0.125420	1.903222	0.000000	0.000000	4.000000	4.000000	0.000000
21810.132538	-0.186123	0.573812	0.036167	68.659409	86.216324	117.934593	1.465966	0.000000	3.978318	0.000000	0.000000	0.000000	-1.966880	0.113836	2.054321	0.000000	0.000000	4.000000	4.000000	0.000000
21810.135871	-0.186123	0.573812	0.036167	68.659409	86.216324	117.934593	1.465966	0.000000	3.978318	0.000000	0.000000	0.000000	-1.966880	0.113836	2.054321	0.000000	0.000000	4.000000	4.000000	0.000000
21810.139204	-0.186123	0.573812	0.036167	68.659409	86.216324	117.934593	1.465966	0.000000	3.978318	0.000000	0.000000	0.000000	-1.966880	0.113836	2.054321	0.000000	0.000000	4.000000	4.000000	0.000000
21810.142538	-0.192241	0.574152	0.043584	68.299576	89.623421	120.262421	1.808352	0.000000	4.306131	0.000000	0.000000	0.000000	-1.835488	0.102030	2.225124	0.000000	0.000000	4.000000	4.000000	0.000000
21810.145871	-0.192241	0.574152	0.043584	68.299576	89.623421	120.262421	1.808352	0.000000	4.306131	0.000000	0.000000	0.000000	-1.835488	0.102030	2.225124	0.000000	0.000000	4.000000	4.000000	0.000000
21810.149204	-0.192241	0.574152	0.043584	68.299576	89.623421	120.262421	1.808352	0.000000	4.306131	0.000000	0.000000	0.000000	-1.835488	0.102030	2.225124	0.000000	0.000000	4.000000	4.000000	0.000000
21810.152538	-0.197808	0.574437	0.051506	67.888702	92.796082	122.474648	2.136070	0.000000	4.520752	0.000000	0.000000	0.000000	-1.669981	0.085472	2.376603	0.000000	0.000000	4.000000	4.000000	0.000000
21810.155871	-0.197808	0.574437	0.051506	67.888702	92.796082	122.474648	2.136070	0.000000	4.520752	0.000000	0.000000	0.000000	-1.669981	0.085472	2.376603	0.000000	0.000000	4.000000	4.000000	0.000000
21810.159204	-0.197808	0.574437	0.051506	67.888702	92.796082	122.474648	2.136070	0.000000	4.520752	0.000000	0.000000	0.000000	-1.669981	0.085472	2.376603	0.000000	0.000000	4.000000	4.000000	0.000000
21810.162538	-0.202908	0.574612	0.059822	67.508163	95.830482	124.568558	2.329741	0.000000	4.424060	0.000000	0.000000	0.000000	-1.530205	0.052514	2.494824	0.000000	0.000000	4.000000	4.000000	0.000000
21810.165871	-0.202908	0.574612	0.059822	67.508163	95.830482	124.568558	2.329741	0.000000	4.424060	0.000000	0.000000	0.000000	-1.530205	0.052514	2.494824	0.000000	0.000000	4.000000	4.000000	0.000000
21810.169204	-0.202908	0.574612	0.059822	67.508163	95.830482	124.568558	2.329741	0.000000	4.424060	0.000000	0.000000	0.000000	-1.530205	0.052514	2.494824	0.000000	0.000000	4.000000	4.000000	0.000000
21810.172538	-0.207629	0.574715	0.068399	67.211212	98.906898	126.516075	2.512847	0.000000	4.322684	0.000000	0.000000	0.000000	-1.416124	0.030776	2.573007	0.000000	0.000000	4.000000	4.000000	0.000000
21810.175871	-0.207629	0.574715	0.068399	67.211212	98.906898	126.516075	2.512847	0.000000	4.322684	0.000000	0.000000	0.000000	-1.416124	0.030776	2.573007	0.000000	0.000000	4.000000	4.000000	0.000000
21810.179204	-0.207629	0.574715	0.068399	67.211212	98.906898	126.516075	2.512847	0.000000	4.322684	0.000000	0.000000	0.000000	-1.416124	0.030776	2.573007	0.000000	0.000000	4.000000	4.000000	0.000000
21810.182538	-0.212028	0.574682	0.077158	67.024223	102.110764	128.281876	2.681809	0.000000	4.219942	0.000000	0.000000	0.000000	-1.319671	-0.009757	2.627610	0.000000	0.000000	4.000000	4.000000	0.000000
21810.185871	-0.212028	0.574682	0.077158	67.024223	102.110764	128.281876	2.681809	0.000000	4.219942	0.000000	0.000000	0.000000	-1.319671	-0.009757	2.627610	0.000000	0.000000	4.000000	4.000000	0.000000
21810.189204	-0.212028	0.574682	0.077158	67.024223	102.110764	128.281876	2.681809	0.000000	4.219942	0.000000	0.000000	0.000000	-1.319671	-0.009757	2.627610	0.000000	0.000000	4.000000	4.000000	0.000000
21810.192538	-0.216087	0.574561	0.086110	66.925964	105.335022	129.944504	2.836105	0.000000	4.117828	0.000000	0.000000	0.000000	-1.217937	-0.036505	2.685676	0.000000	0.000000	4.000000	4.000000	0.000000
21810.195871	-0.216087	0.574561	0.086110	66.925964	105.335022	129.944504	2.836105	0.000000	4.117828	0.000000	0.000000	0.000000	-1.217937	-0.036505	2.685676	0.000000	0.000000	4.000000	4.000000	0.000000
21810.199204	-0.216087	0.574561	0.086110	66.925964	105.335022	129.944504	2.836105	0.000000	4.117828	0.000000	0.000000	0.000000	-1.217937	-0.036505	2.685676	0.000000	0.000000	4.000000	4.000000	0.000000
21810.202538	-0.219742	0.574334	0.095298	66.841377	108.243950	131.130356	2.978801	0.000000	4.015812	0.000000	0.000000	0.000000	-1.096348	-0.068088	2.756557	0.000000	0.000000	4.000000	4.000000	0.000000
21810.205871	-0.219742	0.574334	0.095298	66.841377	108.243950	131.130356	2.978801	0.000000	4.015812	0.000000	0.000000	0.000000	-1.096348	-0.068088	2.756557	0.000000	0.000000	4.000000	4.000000	0.000000
21810.209204	-0.219742	0.574334	0.095298	66.841377	108.243950	131.130356	2.978801	0.000000	4.015812	0.000000	0.000000	0.000000	-1.096348	-0.068088	2.756557	0.000000	0.000000	4.000000	4.000000	0.000000
21810.212538	-0.222918	0.574017	0.104759	66.735748	110.458656	131.775436	3.113603	0.000000	3.912221	0.000000	0.000000	0.000000	-0.952817	-0.095064	2.838299	0.000000	0.000000	4.000000	4.000000	0.000000
21810.215871	-0.222918	0.574017	0.104759	66.735748	110.458656	131.775436	3.113603	0.000000	3.912221	0.000000	0.000000	0.000000	-0.952817	-0.095064	2.838299	0.000000	0.000000	4.000000	4.000000	0.000000
21810.219204	-0.222918	0.574017	0.104759	66.735748	110.458656	131.775436	3.113603	0.000000	3.912221	0.000000	0.000000	0.000000	-0.952817	-0.095064	2.838299	0.000000	0.000000	4.000000	4.000000	0.000000
21810.222538	-0.225587	0.573593	0.114416	66.570938	111.980324	132.404755	3.243258	0.000000	3.805428	0.000000	0.000000	0.000000	-0.800782	-0.127302	2.896847	0.000000	0.000000	4.000000	4.000000	0.000000
21810.225871	-0.225587	0.573593	0.114416	66.570938	111.980324	132.404755	3.243258	0.000000	3.805428	0.000000	0.000000	0.000000	-0.800782	-0.127302	2.896847	0.000000	0.000000	4.000000	4.000000	0.000000
21810.229204	-0.225587	0.573593	0.114416	66.570938	111.980324	132.404755	3.243258	0.000000	3.805428	0.000000	0.000000	0.000000	-0.800782	-0.127302	2.896847	0.000000	0.000000	4.000000	4.000000	0.000000
21810.232538	-0.227606	0.573059	0.124214	66.364334	113.173866	133.074066	3.367317	0.000000	3.696103	0.000000	0.000000	0.000000	-0.605712	-0.160167	2.939676	0.000000	0.000000	4.000000	4.000000	0.000000
21810.235871	-0.227606	0.573059	0.124214	66.364334	113.173866	133.074066	3.367317	0.000000	3.696103	0.000000	0.000000	0.000000	-0.605712	-0.160167	2.939676	0.000000	0.000000	4.000000	4.000000	0.000000
21810.239204	-0.227606	0.573059	0.124214	66.364334	113.173866	133.074066	3.367317	0.000000	3.696103	0.000000	0.000000	0.000000	-0.605712	-0.160167	2.939676	0.000000	0.000000	4.000000	4.000000	0.000000
21810.242538	-0.228956	0.572410	0.134020	66.231865	114.474098	133.724167	3.487598	0.000000	3.582828	0.000000	0.000000	0.000000	-0.404986	-0.194498	2.941658	0.000000	0.000000	4.000000	4.000000	0.000000
21810.245871	-0.228956	0.572410	0.134020	66.231865	114.474098	133.724167	3.487598	0.000000	3.582828	0.000000	0.000000	0.000000	-0.404986	-0.194498	2.941658	0.000000	0.000000	4.000000	4.000000	0.000000
21810.249204	-0.228956	0.572410	0.134020	66.231865	114.474098	133.724167	3.487598	0.000000	3.582828	0.000000	0.000000	0.000000	-0.404986	-0.194498	2.941658	0.000000	0.000000	4.000000	4.000000	0.000000
21810.252538	-0.229718	0.571700	0.143768	66.249725	116.139977	134.447952	3.602946	0.000000	3.466811	0.000000	0.000000	0.000000	-0.228542	-0.213027	2.924296	0.000000	0.000000	4.000000	4.000000	0.000000
21810.255871	-0.229718	0.571700	0.143768	66.249725	116.139977	134.447952	3.602946	0.000000	3.466811	0.000000	0.000000	0.000000	-0.228542	-0.213027	2.924296	0.000000	0.000000	4.000000	4.000000	0.000000
21810.259204	-0.229718	0.571700	0.143768	66.249725	116.139977	134.447952	3.602946	0.000000	3.466811	0.000000	0.000000	0.000000	-0.228542	-0.213027	2.924296	0.000000	0.000000	4.000000	4.000000	0.000000
21810.262538	-0.229923	0.570984	0.153413	66.438225	118.274521	135.385162	3.712268	0.000000	3.349487	0.000000	0.000000	0.000000	-0.061647	-0.214733	2.893721	0.000000	0.000000	4.000000	4.000000	0.000000
21810.265871	-0.229923	0.570984	0.153413	66.438225	118.274521	135.385162	3.712268	0.000000	3.349487	0.000000	0.000000	0.000000	-0.061647	-0.214733	2.893721	0.000000	0.000000	4.000000	4.000000	0.000000
21810.269204	-0.229923	0.570984	0.153413	66.438225	118.274521	135.385162	3.712268	0.000000	3.349487	0.000000	0.000000	0.000000	-0.061647	-0.214733	2.893721	0.000000	0.000000	4.000000	4.000000	0.000000
21810.272538	-0.229555	0.570250	0.162946	66.764465	120.803711	136.605759	3.815556	0.000000	3.231336	0.000000	0.000000	0.000000	0.110503	-0.220327	2.859857	0.000000	0.000000	4.000000	4.000000	0.000000
21810.275871	-0.229555	0.570250	0.162946	66.764465	120.803711	136.605759	3.815556	0.000000	3.231336	0.000000	0.000000	0.000000	0.110503	-0.220327	2.859857	0.000000	0.000000	4.000000	4.000000	0.000000
21810.279204	-0.229555	0.570250	0.162946	66.764465	120.803711	136.605759	3.815556	0.000000	3.231336	0.000000	0.000000	0.000000	0.110503	-0.220327	2.859857	0.000000	0.000000	4.000000	4.000000	0.000000
21810.282538	-0.228576	0.569525	0.172391	67.121559	123.482895	137.993134	3.913722	0.000000	3.111717	0.000000	0.000000	0.000000	0.293766	-0.217448	2.833352	0.000000	0.000000	4.000000	4.000000	0.000000
21810.285871	-0.228576	0.569525	0.172391	67.121559	123.482895	137.993134	3.913722	0.000000	3.111717	0.000000	0.000000	0.000000	0.293766	-0.217448	2.833352	0.000000	0.000000	4.000000	4.000000	0.000000
21810.289204	-0.228576	0.569525	0.172391	67.121559	123.482895	137.993134	3.913722	0.000000	3.111717	0.000000	0.000000	0.000000	0.293766	-0.217448	2.833352	0.000000	0.000000	4.000000	4.000000	0.000000
21810.292538	-0.226968	0.568701	0.181733	67.427605	125.961678	139.342377	4.007989	0.000000	2.989318	0.000000	0.000000	0.000000	0.482310	-0.247331	2.802572	0.000000	0.000000	4.000000	4.000000	0.000000
21810.295871	-0.226968	0.568701	0.181733	67.427605	125.961678	139.342377	4.007989	0.000000	2.989318	0.000000	0.000000	0.000000	0.482310	-0.247331	2.802572	0.000000	0.000000	4.000000	4.000000	0.000000
21810.299204	-0.226968	0.568701	0.181733	67.427605	125.961678	139.342377	4.007989	0.000000	2.989318	0.000000	0.000000	0.000000	0.482310	-0.247331	2.802572	0.000000	0.000000	4.000000	4.000000	0.000000
21810.302538	-0.224681	0.567834	0.190957	67.633453	128.032547	140.413193	4.098750	0.000000	2.863607	0.000000	0.000000	0.000000	0.686027	-0.260024	2.767441	0.000000	0.000000	4.000000	4.000000	0.000000
21810.305871	-0.224681	0.567834	0.190957	67.633453	128.032547	140.413193	4.098750	0.000000	2.863607	0.000000	0.000000	0.000000	0.686027	-0.260024	2.767441	0.000000	0.000000	4.000000	4.000000	0.000000
21810.309204	-0.224681	0.567834	0.190957	67.633453	128.032547	140.413193	4.098750	0.000000	2.863607	0.000000	0.000000	0.000000	0.686027	-0.260024	2.767441	0.000000	0.000000	4.000000	4.000000	0.000000
21810.312538	-0.221742	0.566899	0.199969	67.740028	129.725433	141.294647	4.186608	0.000000	2.733552	0.000000	0.000000	0.000000	0.881729	-0.280419	2.703576	0.000000	0.000000	4.000000	4.000000	0.000000
21810.315871	-0.221742	0.566899	0.199969	67.740028	129.725433	141.294647	4.186608	0.000000	2.733552	0.000000	0.000000	0.000000	0.881729	-0.280419	2.703576	0.000000	0.000000	4.000000	4.000000	0.000000
21810.319204	-0.221742	0.566899	0.199969	67.740028	129.725433	141.294647	4.186608	0.000000	2.733552	0.000000	0.000000	0.000000	0.881729	-0.280419	2.703576	0.000000	0.000000	4.000000	4.000000	0.000000
21810.322538	-0.218144	0.565866	0.208656	67.767036	131.345978	142.149017	4.270786	0.000000	2.600075	0.000000	0.000000	0.000000	1.079391	-0.309835	2.606070	0.000000	0.000000	4.000000	4.000000	0.000000
21810.325871	-0.218144	0.565866	0.208656	67.767036	131.345978	142.149017	4.270786	0.000000	2.600075	0.000000	0.000000	0.000000	1.079391	-0.309835	2.606070	0.000000	0.000000	4.000000	4.000000	0.000000
21810.329204	-0.218144	0.565866	0.208656	67.767036	131.345978	142.149017	4.270786	0.000000	2.600075	0.000000	0.000000	0.000000	1.079391	-0.309835	2.606070	0.000000	0.000000	4.000000	4.000000	0.000000
21810.332538	-0.214047	0.564845	0.216854	67.719307	133.271912	143.272324	4.350954	0.000000	2.463575	0.000000	0.000000	0.000000	1.229130	-0.306578	2.459262	0.000000	0.000000	4.000000	4.000000	0.000000
21810.335871	-0.214047	0.564845	0.216854	67.719307	133.271912	143.272324	4.350954	0.000000	2.463575	0.000000	0.000000	0.000000	1.229130	-0.306578	2.459262	0.000000	0.000000	4.000000	4.000000	0.000000
21810.339204	-0.214047	0.564845	0.216854	67.719307	133.271912	143.272324	4.350954	0.000000	2.463575	0.000000	0.000000	0.000000	1.229130	-0.306578	2.459262	0.000000	0.000000	4.000000	4.000000	0.000000
21810.342538	-0.209494	0.563883	0.224553	67.664810	135.643936	144.788315	4.425317	0.000000	2.327352	0.000000	0.000000	0.000000	1.365829	-0.288319	2.309809	0.000000	0.000000	4.000000	4.000000	0.000000
21810.345871	-0.209494	0.563883	0.224553	67.664810	135.643936	144.788315	4.425317	0.000000	2.327352	0.000000	0.000000	0.000000	1.365829	-0.288319	2.309809	0.000000	0.000000	4.000000	4.000000	0.000000
21810.349204	-0.209494	0.563883	0.224553	67.664810	135.643936	144.788315	4.425317	0.000000	2.327352	0.000000	0.000000	0.000000	1.365829	-0.288319	2.309809	0.000000	0.000000	4.000000	4.000000	0.000000
21810.352538	-0.204535	0.562955	0.231757	67.655632	138.437668	146.674515	4.494186	0.000000	2.191412	0.000000	0.000000	0.000000	1.487987	-0.278577	2.161027	0.000000	0.000000	4.000000	4.000000	0.000000
21810.355871	-0.204535	0.562955	0.231757	67.655632	138.437668	146.674515	4.494186	0.000000	2.191412	0.000000	0.000000	0.000000	1.487987	-0.278577	2.161027	0.000000	0.000000	4.000000	4.000000	0.000000
21810.359204	-0.204535	0.562955	0.231757	67.655632	138.437668	146.674515	4.494186	0.000000	2.191412	0.000000	0.000000	0.000000	1.487987	-0.278577	2.161027	0.000000	0.000000	4.000000	4.000000	0.000000
21810.362538	-0.199156	0.562112	0.238503	67.681175	141.509628	148.811798	4.557810	0.000000	2.055814	0.000000	0.000000	0.000000	1.613622	-0.252981	2.023808	0.000000	0.000000	4.000000	4.000000	0.000000
21810.365871	-0.199156	0.562112	0.238503	67.681175	141.509628	148.811798	4.557810	0.000000	2.055814	0.000000	0.000000	0.000000	1.613622	-0.252981	2.023808	0.000000	0.000000	4.000000	4.000000	0.000000
21810.369204	-0.199156	0.562112	0.238503	67.681175	141.509628	148.811798	4.557810	0.000000	2.055814	0.000000	0.000000	0.000000	1.613622	-0.252981	2.023808	0.000000	0.000000	4.000000	4.000000	0.000000
21810.372538	-0.193409	0.561243	0.244802	67.693886	144.603989	150.981110	4.616898	0.000000	1.919442	0.000000	0.000000	0.000000	1.724034	-0.260591	1.889887	0.000000	0.000000	4.000000	4.000000	0.000000
21810.375871	-0.193409	0.561243	0.244802	67.693886	144.603989	150.981110	4.616898	0.000000	1.919442	0.000000	0.000000	0.000000	1.724034	-0.260591	1.889887	0.000000	0.000000	4.000000	4.000000	0.000000
21810.379204	-0.193409	0.561243	0.244802	67.693886	144.603989	150.981110	4.616898	0.000000	1.919442	0.000000	0.000000	0.000000	1.724034	-0.260591	1.889887	0.000000	0.000000	4.000000	4.000000	0.000000
21810.382538	-0.187183	0.560381	0.250734	67.726555	147.385849	152.870056	4.671479	0.000000	1.782492	0.000000	0.000000	0.000000	1.867699	-0.258715	1.779486	0.000000	0.000000	4.000000	4.000000	0.000000
21810.385871	-0.187183	0.560381	0.250734	67.726555	147.385849	152.870056	4.671479	0.000000	1.782492	0.000000	0.000000	0.000000	1.867699	-0.258715	1.779486	0.000000	0.000000	4.000000	4.000000	0.000000
21810.389204	-0.187183	0.560381	0.250734	67.726555	147.385849	152.870056	4.671479	0.000000	1.782492	0.000000	0.000000	0.000000	1.867699	-0.258715	1.779486	0.000000	0.000000	4.000000	4.000000	0.000000
21810.392538	-0.180479	0.559463	0.256262	67.996559	149.578735	154.229446	4.722651	0.000000	1.642125	0.000000	0.000000	0.000000	2.011428	-0.275178	1.658342	0.000000	0.000000	4.000000	4.000000	0.000000
21810.395871	-0.180479	0.559463	0.256262	67.996559	149.578735	154.229446	4.722651	0.000000	1.642125	0.000000	0.000000	0.000000	2.011428	-0.275178	1.658342	0.000000	0.000000	4.000000	4.000000	0.000000
21810.399204	-0.180479	0.559463	0.256262	67.996559	149.578735	154.229446	4.722651	0.000000	1.642125	0.000000	0.000000	0.000000	2.011428	-0.275178	1.658342	0.000000	0.000000	4.000000	4.000000	0.000000
21810.402538	-0.173421	0.558503	0.261414	68.531013	151.357300	155.213928	4.770292	0.000000	1.498102	0.000000	0.000000	0.000000	2.117389	-0.288044	1.545688	0.000000	0.000000	4.000000	4.000000	0.000000
21810.405871	-0.173421	0.558503	0.261414	68.531013	151.357300	155.213928	4.770292	0.000000	1.498102	0.000000	0.000000	0.000000	2.117389	-0.288044	1.545688	0.000000	0.000000	4.000000	4.000000	0.000000
21810.409204	-0.173421	0.558503	0.261414	68.531013	151.357300	155.213928	4.770292	0.000000	1.498102	0.000000	0.000000	0.000000	2.117389	-0.288044	1.545688	0.000000	0.000000	4.000000	4.000000	0.000000
21810.412538	-0.166026	0.557569	0.266060	69.121429	153.118774	156.179474	4.813744	0.000000	1.351986	0.000000	0.000000	0.000000	2.218304	-0.280144	1.393747	0.000000	0.000000	4.000000	4.000000	0.000000
21810.415871	-0.166026	0.557569	0.266060	69.121429	153.118774	156.179474	4.813744	0.000000	1.351986	0.000000	0.000000	0.000000	2.218304	-0.280144	1.393747	0.000000	0.000000	4.000000	4.000000	0.000000
21810.419204	-0.166026	0.557569	0.266060	69.121429	153.118774	156.179474	4.813744	0.000000	1.351986	0.000000	0.000000	0.000000	2.218304	-0.280144	1.393747	0.000000	0.000000	4.000000	4.000000	0.000000
21810.422538	-0.158410	0.556622	0.270154	69.685173	155.098953	157.345291	4.852803	0.000000	1.204287	0.000000	0.000000	0.000000	2.284855	-0.284139	1.228408	0.000000	0.000000	4.000000	4.000000	0.000000
21810.425871	-0.158410	0.556622	0.270154	69.685173	155.098953	157.345291	4.852803	0.000000	1.204287	0.000000	0.000000	0.000000	2.284855	-0.284139	1.228408	0.000000	0.000000	4.000000	4.000000	0.000000
21810.429204	-0.158410	0.556622	0.270154	69.685173	155.098953	157.345291	4.852803	0.000000	1.204287	0.000000	0.000000	0.000000	2.284855	-0.284139	1.228408	0.000000	0.000000	4.000000	4.000000	0.000000
21810.432538	-0.150610	0.555781	0.273622	70.208977	157.345337	158.835938	4.887077	0.000000	1.056634	0.000000	0.000000	0.000000	2.339948	-0.252452	1.040342	0.000000	0.000000	4.000000	4.000000	0.000000
21810.435871	-0.150610	0.555781	0.273622	70.208977	157.345337	158.835938	4.887077	0.000000	1.056634	0.000000	0.000000	0.000000	2.339948	-0.252452	1.040342	0.000000	0.000000	4.000000	4.000000	0.000000
21810.439204	-0.150610	0.555781	0.273622	70.208977	157.345337	158.835938	4.887077	0.000000	1.056634	0.000000	0.000000	0.000000	2.339948	-0.252452	1.040342	0.000000	0.000000	4.000000	4.000000	0.000000
21810.442538	-0.142719	0.555072	0.276463	70.721870	159.829071	160.861847	4.916605	0.000000	0.909394	0.000000	0.000000	0.000000	2.367296	-0.212697	0.852304	0.000000	0.000000	4.000000	4.000000	0.000000
21810.445871	-0.142719	0.555072	0.276463	70.721870	159.829071	160.861847	4.916605	0.000000	0.909394	0.000000	0.000000	0.000000	2.367296	-0.212697	0.852304	0.000000	0.000000	4.000000	4.000000	0.000000
21810.449204	-0.142719	0.555072	0.276463	70.721870	159.829071	160.861847	4.916605	0.000000	0.909394	0.000000	0.000000	0.000000	2.367296	-0.212697	0.852304	0.000000	0.000000	4.000000	4.000000	0.000000
21810.452538	-0.134835	0.554484	0.278712	71.340698	162.301956	163.521103	4.941357	0.000000	0.763541	0.000000	0.000000	0.000000	2.365192	-0.176457	0.674548	0.000000	0.000000	4.000000	4.000000	0.000000
21810.455871	-0.134835	0.554484	0.278712	71.340698	162.301956	163.521103	4.941357	0.000000	0.763541	0.000000	0.000000	0.000000	2.365192	-0.176457	0.674548	0.000000	0.000000	4.000000	4.000000	0.000000
21810.459204	-0.134835	0.554484	0.278712	71.340698	162.301956	163.521103	4.941357	0.000000	0.763541	0.000000	0.000000	0.000000	2.365192	-0.176457	0.674548	0.000000	0.000000	4.000000	4.000000	0.000000
21810.462538	-0.126810	0.554067	0.280452	72.199928	164.570694	166.286575	4.961397	0.000000	0.620109	0.000000	0.000000	0.000000	2.407500	-0.125119	0.521978	0.000000	0.000000	4.000000	4.000000	0.000000
21810.465871	-0.126810	0.554067	0.280452	72.199928	164.570694	166.286575	4.961397	0.000000	0.620109	0.000000	0.000000	0.000000	2.407500	-0.125119	0.521978	0.000000	0.000000	4.000000	4.000000	0.000000
21810.469204	-0.126810	0.554067	0.280452	72.199928	164.570694	166.286575	4.961397	0.000000	0.620109	0.000000	0.000000	0.000000	2.407500	-0.125119	0.521978	0.000000	0.000000	4.000000	4.000000	0.000000
21810.472538	-0.118661	0.553740	0.281691	73.281105	166.561707	168.547363	4.977309	0.000000	0.475814	0.000000	0.000000	0.000000	2.444800	-0.097965	0.371697	0.000000	0.000000	4.000000	4.000000	0.000000
21810.475871	-0.118661	0.553740	0.281691	73.281105	166.561707	168.547363	4.977309	0.000000	0.475814	0.000000	0.000000	0.000000	2.444800	-0.097965	0.371697	0.000000	0.000000	4.000000	4.000000	0.000000
21810.479204	-0.118661	0.553740	0.281691	73.281105	166.561707	168.547363	4.977309	0.000000	0.475814	0.000000	0.000000	0.000000	2.444800	-0.097965	0.371697	0.000000	0.000000	4.000000	4.000000	0.000000
21810.482538	-0.110435	0.553482	0.282408	74.443459	168.343216	170.919266	4.989065	0.000000	0.330507	0.000000	0.000000	0.000000	2.467699	-0.077354	0.215255	0.000000	0.000000	4.000000	4.000000	0.000000
21810.485871	-0.110435	0.553482	0.282408	74.443459	168.343216	170.919266	4.989065	0.000000	0.330507	0.000000	0.000000	0.000000	2.467699	-0.077354	0.215255	0.000000	0.000000	4.000000	4.000000	0.000000
21810.489204	-0.110435	0.553482	0.282408	74.443459	168.343216	170.919266	4.989065	0.000000	0.330507	0.000000	0.000000	0.000000	2.467699	-0.077354	0.215255	0.000000	0.000000	4.000000	4.000000	0.000000
21810.492538	-0.102047	0.553296	0.282643	75.575279	170.046158	173.572723	4.996591	0.000000	0.184629	0.000000	0.000000	0.000000	2.516555	-0.055773	0.070311	0.000000	0.000000	4.000000	4.000000	0.000000
21810.495871	-0.102047	0.553296	0.282643	75.575279	170.046158	173.572723	4.996591	0.000000	0.184629	0.000000	0.000000	0.000000	2.516555	-0.055773	0.070311	0.000000	0.000000	4.000000	4.000000	0.000000
21810.499204	-0.102047	0.553296	0.282643	75.575279	170.046158	173.572723	4.996591	0.000000	0.184629	0.000000	0.000000	0.000000	2.516555	-0.055773	0.070311	0.000000	0.000000	4.000000	4.000000	0.000000
21810.502538	-0.093580	0.553182	0.282376	76.619530	171.893600	176.584000	4.999869	0.000000	0.036206	0.000000	0.000000	0.000000	2.540093	-0.034389	-0.079841	0.000000	0.000000	4.000000	4.000000	0.000000
21810.505871	-0.093580	0.553182	0.282376	76.619530	171.893600	176.584000	4.999869	0.000000	0.036206	0.000000	0.000000	0.000000	2.540093	-0.034389	-0.079841	0.000000	0.000000	4.000000	4.000000	0.000000
21810.509204	-0.093580	0.553182	0.282376	76.619530	171.893600	176.584000	4.999869	0.000000	0.036206	0.000000	0.000000	0.000000	2.540093	-0.034389	-0.079841	0.000000	0.000000	4.000000	4.000000	0.000000
21810.512538	-0.085057	0.553166	0.281671	77.578865	174.101639	-179.820694	4.998708	0.000000	-0.113653	0.000000	0.000000	0.000000	2.556975	-0.004617	-0.211772	0.000000	0.000000	4.000000	4.000000	0.000000
21810.515871	-0.085057	0.553166	0.281671	77.578865	174.101639	-179.820694	4.998708	0.000000	-0.113653	0.000000	0.000000	0.000000	2.556975	-0.004617	-0.211772	0.000000	0.000000	4.000000	4.000000	0.000000
21810.519204	-0.085057	0.553166	0.281671	77.578865	174.101639	-179.820694	4.998708	0.000000	-0.113653	0.000000	0.000000	0.000000	2.556975	-0.004617	-0.211772	0.000000	0.000000	4.000000	4.000000	0.000000
21810.522538	-0.076517	0.553259	0.280441	78.433479	176.937958	-175.939774	4.992978	0.000000	-0.264893	0.000000	0.000000	0.000000	2.561891	0.027957	-0.368841	0.000000	0.000000	4.000000	4.000000	0.000000
21810.525871	-0.076517	0.553259	0.280441	78.433479	176.937958	-175.939774	4.992978	0.000000	-0.264893	0.000000	0.000000	0.000000	2.561891	0.027957	-0.368841	0.000000	0.000000	4.000000	4.000000	0.000000
21810.529204	-0.076517	0.553259	0.280441	78.433479	176.937958	-175.939774	4.992978	0.000000	-0.264893	0.000000	0.000000	0.000000	2.561891	0.027957	-0.368841	0.000000	0.000000	4.000000	4.000000	0.000000
21810.532538	-0.068155	0.553444	0.278710	79.185661	-179.475967	-171.942001	4.982562	0.000000	-0.417221	0.000000	0.000000	0.000000	2.508688	0.055269	-0.519389	0.000000	0.000000	4.000000	4.000000	0.000000
21810.535871	-0.068155	0.553444	0.278710	79.185661	-179.475967	-171.942001	4.982562	0.000000	-0.417221	0.000000	0.000000	0.000000	2.508688	0.055269	-0.519389	0.000000	0.000000	4.000000	4.000000	0.000000
21810.539204	-0.068155	0.553444	0.278710	79.185661	-179.475967	-171.942001	4.982562	0.000000	-0.417221	0.000000	0.000000	0.000000	2.508688	0.055269	-0.519389	0.000000	0.000000	4.000000	4.000000	0.000000
21810.542538	-0.060086	0.553716	0.276467	79.816437	-175.257217	-167.077515	4.967678	0.000000	-0.567607	0.000000	0.000000	0.000000	2.420525	0.081626	-0.672983	0.000000	0.000000	4.000000	4.000000	0.000000
21810.545871	-0.060086	0.553716	0.276467	79.816437	-175.257217	-167.077515	4.967678	0.000000	-0.567607	0.000000	0.000000	0.000000	2.420525	0.081626	-0.672983	0.000000	0.000000	4.000000	4.000000	0.000000
21810.549204	-0.060086	0.553716	0.276467	79.816437	-175.257217	-167.077515	4.967678	0.000000	-0.567607	0.000000	0.000000	0.000000	2.420525	0.081626	-0.672983	0.000000	0.000000	4.000000	4.000000	0.000000
21810.552538	-0.052254	0.554054	0.273734	80.333275	-170.819443	-161.525940	4.948693	0.000000	-0.714449	0.000000	0.000000	0.000000	2.349684	0.101420	-0.819661	0.000000	0.000000	4.000000	4.000000	0.000000
21810.555871	-0.052254	0.554054	0.273734	80.333275	-170.819443	-161.525940	4.948693	0.000000	-0.714449	0.000000	0.000000	0.000000	2.349684	0.101420	-0.819661	0.000000	0.000000	4.000000	4.000000	0.000000
21810.559204	-0.052254	0.554054	0.273734	80.333275	-170.819443	-161.525940	4.948693	0.000000	-0.714449	0.000000	0.000000	0.000000	2.349684	0.101420	-0.819661	0.000000	0.000000	4.000000	4.000000	0.000000
21810.562538	-0.044571	0.554470	0.270635	80.786842	-166.814484	-156.304596	4.925632	0.000000	-0.859153	0.000000	0.000000	0.000000	2.304772	0.124783	-0.929760	0.000000	0.000000	4.000000	4.000000	0.000000
21810.565871	-0.044571	0.554470	0.270635	80.786842	-166.814484	-156.304596	4.925632	0.000000	-0.859153	0.000000	0.000000	0.000000	2.304772	0.124783	-0.929760	0.000000	0.000000	4.000000	4.000000	0.000000
21810.569204	-0.044571	0.554470	0.270635	80.786842	-166.814484	-156.304596	4.925632	0.000000	-0.859153	0.000000	0.000000	0.000000	2.304772	0.124783	-0.929760	0.000000	0.000000	4.000000	4.000000	0.000000
21810.572538	-0.036908	0.554898	0.267167	81.208847	-164.130447	-152.304993	4.898320	0.000000	-1.003223	0.000000	0.000000	0.000000	2.298917	0.128620	-1.040496	0.000000	0.000000	4.000000	4.000000	0.000000
21810.575871	-0.036908	0.554898	0.267167	81.208847	-164.130447	-152.304993	4.898320	0.000000	-1.003223	0.000000	0.000000	0.000000	2.298917	0.128620	-1.040496	0.000000	0.000000	4.000000	4.000000	0.000000
21810.579204	-0.036908	0.554898	0.267167	81.208847	-164.130447	-152.304993	4.898320	0.000000	-1.003223	0.000000	0.000000	0.000000	2.298917	0.128620	-1.040496	0.000000	0.000000	4.000000	4.000000	0.000000
21810.582538	-0.029174	0.555385	0.263381	81.619667	-162.705734	-149.112946	4.866155	0.000000	-1.149148	0.000000	0.000000	0.000000	2.320181	0.145843	-1.135808	0.000000	0.000000	4.000000	4.000000	0.000000
21810.585871	-0.029174	0.555385	0.263381	81.619667	-162.705734	-149.112946	4.866155	0.000000	-1.149148	0.000000	0.000000	0.000000	2.320181	0.145843	-1.135808	0.000000	0.000000	4.000000	4.000000	0.000000
21810.589204	-0.029174	0.555385	0.263381	81.619667	-162.705734	-149.112946	4.866155	0.000000	-1.149148	0.000000	0.000000	0.000000	2.320181	0.145843	-1.135808	0.000000	0.000000	4.000000	4.000000	0.000000
21810.592538	-0.021514	0.555895	0.259191	81.955093	-161.298294	-145.891891	4.828468	0.000000	-1.298422	0.000000	0.000000	0.000000	2.298141	0.153023	-1.256872	0.000000	0.000000	4.000000	4.000000	0.000000
21810.595871	-0.021514	0.555895	0.259191	81.955093	-161.298294	-145.891891	4.828468	0.000000	-1.298422	0.000000	0.000000	0.000000	2.298141	0.153023	-1.256872	0.000000	0.000000	4.000000	4.000000	0.000000
21810.599204	-0.021514	0.555895	0.259191	81.955093	-161.298294	-145.891891	4.828468	0.000000	-1.298422	0.000000	0.000000	0.000000	2.298141	0.153023	-1.256872	0.000000	0.000000	4.000000	4.000000	0.000000
21810.602538	-0.013938	0.556464	0.254586	82.221962	-159.618469	-142.783752	4.785412	0.000000	-1.449079	0.000000	0.000000	0.000000	2.272898	0.170685	-1.381625	0.000000	0.000000	4.000000	4.000000	0.000000
21810.605871	-0.013938	0.556464	0.254586	82.221962	-159.618469	-142.783752	4.785412	0.000000	-1.449079	0.000000	0.000000	0.000000	2.272898	0.170685	-1.381625	0.000000	0.000000	4.000000	4.000000	0.000000
21810.609204	-0.013938	0.556464	0.254586	82.221962	-159.618469	-142.783752	4.785412	0.000000	-1.449079	0.000000	0.000000	0.000000	2.272898	0.170685	-1.381625	0.000000	0.000000	4.000000	4.000000	0.000000
21810.612538	-0.006591	0.557082	0.249525	82.432915	-156.619003	-139.072556	4.736673	0.000000	-1.601227	0.000000	0.000000	0.000000	2.204103	0.185511	-1.518183	0.000000	0.000000	4.000000	4.000000	0.000000
21810.615871	-0.006591	0.557082	0.249525	82.432915	-156.619003	-139.072556	4.736673	0.000000	-1.601227	0.000000	0.000000	0.000000	2.204103	0.185511	-1.518183	0.000000	0.000000	4.000000	4.000000	0.000000
21810.619204	-0.006591	0.557082	0.249525	82.432915	-156.619003	-139.072556	4.736673	0.000000	-1.601227	0.000000	0.000000	0.000000	2.204103	0.185511	-1.518183	0.000000	0.000000	4.000000	4.000000	0.000000
21810.622538	0.000451	0.557671	0.244047	82.667328	-151.657913	-133.325027	4.682648	0.000000	-1.752944	0.000000	0.000000	0.000000	2.112515	0.176853	-1.643316	0.000000	0.000000	4.000000	4.000000	0.000000
21810.625871	0.000451	0.557671	0.244047	82.667328	-151.657913	-133.325027	4.682648	0.000000	-1.752944	0.000000	0.000000	0.000000	2.112515	0.176853	-1.643316	0.000000	0.000000	4.000000	4.000000	0.000000
21810.629204	0.000451	0.557671	0.244047	82.667328	-151.657913	-133.325027	4.682648	0.000000	-1.752944	0.000000	0.000000	0.000000	2.112515	0.176853	-1.643316	0.000000	0.000000	4.000000	4.000000	0.000000
21810.632538	0.007116	0.558195	0.238189	82.952019	-144.854141	-125.352264	4.623651	0.000000	-1.903118	0.000000	0.000000	0.000000	1.999334	0.156983	-1.757518	0.000000	0.000000	4.000000	4.000000	0.000000
21810.635871	0.007116	0.558195	0.238189	82.952019	-144.854141	-125.352264	4.623651	0.000000	-1.903118	0.000000	0.000000	0.000000	1.999334	0.156983	-1.757518	0.000000	0.000000	4.000000	4.000000	0.000000
21810.639204	0.007116	0.558195	0.238189	82.952019	-144.854141	-125.352264	4.623651	0.000000	-1.903118	0.000000	0.000000	0.000000	1.999334	0.156983	-1.757518	0.000000	0.000000	4.000000	4.000000	0.000000
21810.642538	0.013499	0.558675	0.231994	83.239746	-137.119598	-116.390671	4.560105	0.000000	-2.050718	0.000000	0.000000	0.000000	1.914925	0.143923	-1.858370	0.000000	0.000000	4.000000	4.000000	0.000000
21810.645871	0.013499	0.558675	0.231994	83.239746	-137.119598	-116.390671	4.560105	0.000000	-2.050718	0.000000	0.000000	0.000000	1.914925	0.143923	-1.858370	0.000000	0.000000	4.000000	4.000000	0.000000
21810.649204	0.013499	0.558675	0.231994	83.239746	-137.119598	-116.390671	4.560105	0.000000	-2.050718	0.000000	0.000000	0.000000	1.914925	0.143923	-1.858370	0.000000	0.000000	4.000000	4.000000	0.000000
21810.652538	0.019726	0.559049	0.225452	83.555244	-130.133438	-108.058846	4.491317	0.000000	-2.197288	0.000000	0.000000	0.000000	1.868111	0.112441	-1.962805	0.000000	0.000000	4.000000	4.000000	0.000000
21810.655871	0.019726	0.559049	0.225452	83.555244	-130.133438	-108.058846	4.491317	0.000000	-2.197288	0.000000	0.000000	0.000000	1.868111	0.112441	-1.962805	0.000000	0.000000	4.000000	4.000000	0.000000
21810.659204	0.019726	0.559049	0.225452	83.555244	-130.133438	-108.058846	4.491317	0.000000	-2.197288	0.000000	0.000000	0.000000	1.868111	0.112441	-1.962805	0.000000	0.000000	4.000000	4.000000	0.000000
21810.662538	0.025851	0.559328	0.218502	83.976334	-124.685272	-101.100052	4.415948	0.000000	-2.345081	0.000000	0.000000	0.000000	1.837552	0.083737	-2.084880	0.000000	0.000000	4.000000	4.000000	0.000000
21810.665871	0.025851	0.559328	0.218502	83.976334	-124.685272	-101.100052	4.415948	0.000000	-2.345081	0.000000	0.000000	0.000000	1.837552	0.083737	-2.084880	0.000000	0.000000	4.000000	4.000000	0.000000
21810.669204	0.025851	0.559328	0.218502	83.976334	-124.685272	-101.100052	4.415948	0.000000	-2.345081	0.000000	0.000000	0.000000	1.837552	0.083737	-2.084880	0.000000	0.000000	4.000000	4.000000	0.000000
21810.672538	0.031799	0.559509	0.211141	84.368317	-119.530579	-94.465813	4.332713	0.000000	-2.495517	0.000000	0.000000	0.000000	1.784435	0.054161	-2.208439	0.000000	0.000000	4.000000	4.000000	0.000000
21810.675871	0.031799	0.559509	0.211141	84.368317	-119.530579	-94.465813	4.332713	0.000000	-2.495517	0.000000	0.000000	0.000000	1.784435	0.054161	-2.208439	0.000000	0.000000	4.000000	4.000000	0.000000
21810.679204	0.031799	0.559509	0.211141	84.368317	-119.530579	-94.465813	4.332713	0.000000	-2.495517	0.000000	0.000000	0.000000	1.784435	0.054161	-2.208439	0.000000	0.000000	4.000000	4.000000	0.000000
21810.682538	0.037500	0.559650	0.203407	84.674355	-114.019928	-87.580177	4.241471	0.000000	-2.647626	0.000000	0.000000	0.000000	1.710227	0.042314	-2.320218	0.000000	0.000000	4.000000	4.000000	0.000000
21810.685871	0.037500	0.559650	0.203407	84.674355	-114.019928	-87.580177	4.241471	0.000000	-2.647626	0.000000	0.000000	0.000000	1.710227	0.042314	-2.320218	0.000000	0.000000	4.000000	4.000000	0.000000
21810.689204	0.037500	0.559650	0.203407	84.674355	-114.019928	-87.580177	4.241471	0.000000	-2.647626	0.000000	0.000000	0.000000	1.710227	0.042314	-2.320218	0.000000	0.000000	4.000000	4.000000	0.000000
21810.692538	0.042766	0.559722	0.195383	84.840569	-107.323074	-79.661362	4.142351	0.000000	-2.800166	0.000000	0.000000	0.000000	1.579735	0.021686	-2.407136	0.000000	0.000000	4.000000	4.000000	0.000000
21810.695871	0.042766	0.559722	0.195383	84.840569	-107.323074	-79.661362	4.142351	0.000000	-2.800166	0.000000	0.000000	0.000000	1.579735	0.021686	-2.407136	0.000000	0.000000	4.000000	4.000000	0.000000
21810.699204	0.042766	0.559722	0.195383	84.840569	-107.323074	-79.661362	4.142351	0.000000	-2.800166	0.000000	0.000000	0.000000	1.579735	0.021686	-2.407136	0.000000	0.000000	4.000000	4.000000	0.000000
21810.702538	0.047392	0.559684	0.187183	84.813484	-99.006157	-70.120468	4.037096	0.000000	-2.949891	0.000000	0.000000	0.000000	1.387923	-0.011467	-2.459858	0.000000	0.000000	4.000000	4.000000	0.000000
21810.705871	0.047392	0.559684	0.187183	84.813484	-99.006157	-70.120468	4.037096	0.000000	-2.949891	0.000000	0.000000	0.000000	1.387923	-0.011467	-2.459858	0.000000	0.000000	4.000000	4.000000	0.000000
21810.709204	0.047392	0.559684	0.187183	84.813484	-99.006157	-70.120468	4.037096	0.000000	-2.949891	0.000000	0.000000	0.000000	1.387923	-0.011467	-2.459858	0.000000	0.000000	4.000000	4.000000	0.000000
21810.712538	0.051390	0.559530	0.178784	84.643463	-89.909798	-59.956215	3.928334	0.000000	-3.093250	0.000000	0.000000	0.000000	1.199533	-0.046074	-2.519879	0.000000	0.000000	4.000000	4.000000	0.000000
21810.715871	0.051390	0.559530	0.178784	84.643463	-89.909798	-59.956215	3.928334	0.000000	-3.093250	0.000000	0.000000	0.000000	1.199533	-0.046074	-2.519879	0.000000	0.000000	4.000000	4.000000	0.000000
21810.719204	0.051390	0.559530	0.178784	84.643463	-89.909798	-59.956215	3.928334	0.000000	-3.093250	0.000000	0.000000	0.000000	1.199533	-0.046074	-2.519879	0.000000	0.000000	4.000000	4.000000	0.000000
21810.722538	0.054901	0.559328	0.170261	84.460732	-81.141281	-50.189373	3.815754	0.000000	-3.231102	0.000000	0.000000	0.000000	1.053237	-0.060821	-2.556855	0.000000	0.000000	4.000000	4.000000	0.000000
21810.725871	0.054901	0.559328	0.170261	84.460732	-81.141281	-50.189373	3.815754	0.000000	-3.231102	0.000000	0.000000	0.000000	1.053237	-0.060821	-2.556855	0.000000	0.000000	4.000000	4.000000	0.000000
21810.729204	0.054901	0.559328	0.170261	84.460732	-81.141281	-50.189373	3.815754	0.000000	-3.231102	0.000000	0.000000	0.000000	1.053237	-0.060821	-2.556855	0.000000	0.000000	4.000000	4.000000	0.000000
21810.732538	0.057863	0.558998	0.161476	84.434685	-73.088615	-40.255856	3.698418	0.000000	-3.364774	0.000000	0.000000	0.000000	0.888618	-0.098975	-2.635486	0.000000	0.000000	4.000000	4.000000	0.000000
21810.735871	0.057863	0.558998	0.161476	84.434685	-73.088615	-40.255856	3.698418	0.000000	-3.364774	0.000000	0.000000	0.000000	0.888618	-0.098975	-2.635486	0.000000	0.000000	4.000000	4.000000	0.000000
21810.739204	0.057863	0.558998	0.161476	84.434685	-73.088615	-40.255856	3.698418	0.000000	-3.364774	0.000000	0.000000	0.000000	0.888618	-0.098975	-2.635486	0.000000	0.000000	4.000000	4.000000	0.000000
21810.742538	0.060409	0.558600	0.152465	84.403183	-65.456535	-30.827919	3.575303	0.000000	-3.495313	0.000000	0.000000	0.000000	0.763635	-0.119441	-2.703338	0.000000	0.000000	4.000000	4.000000	0.000000
21810.745871	0.060409	0.558600	0.152465	84.403183	-65.456535	-30.827919	3.575303	0.000000	-3.495313	0.000000	0.000000	0.000000	0.763635	-0.119441	-2.703338	0.000000	0.000000	4.000000	4.000000	0.000000
21810.749204	0.060409	0.558600	0.152465	84.403183	-65.456535	-30.827919	3.575303	0.000000	-3.495313	0.000000	0.000000	0.000000	0.763635	-0.119441	-2.703338	0.000000	0.000000	4.000000	4.000000	0.000000
21810.752538	0.062403	0.558164	0.143238	84.270912	-58.450287	-22.586042	3.444656	0.000000	-3.624134	0.000000	0.000000	0.000000	0.598258	-0.130585	-2.767990	0.000000	0.000000	4.000000	4.000000	0.000000
21810.755871	0.062403	0.558164	0.143238	84.270912	-58.450287	-22.586042	3.444656	0.000000	-3.624134	0.000000	0.000000	0.000000	0.598258	-0.130585	-2.767990	0.000000	0.000000	4.000000	4.000000	0.000000
21810.759204	0.062403	0.558164	0.143238	84.270912	-58.450287	-22.586042	3.444656	0.000000	-3.624134	0.000000	0.000000	0.000000	0.598258	-0.130585	-2.767990	0.000000	0.000000	4.000000	4.000000	0.000000
21810.762538	0.063673	0.557734	0.133887	84.025879	-51.733364	-14.793871	3.307348	0.000000	-3.749859	0.000000	0.000000	0.000000	0.380888	-0.129233	-2.805271	0.000000	0.000000	4.000000	4.000000	0.000000
21810.765871	0.063673	0.557734	0.133887	84.025879	-51.733364	-14.793871	3.307348	0.000000	-3.749859	0.000000	0.000000	0.000000	0.380888	-0.129233	-2.805271	0.000000	0.000000	4.000000	4.000000	0.000000
21810.769204	0.063673	0.557734	0.133887	84.025879	-51.733364	-14.793871	3.307348	0.000000	-3.749859	0.000000	0.000000	0.000000	0.380888	-0.129233	-2.805271	0.000000	0.000000	4.000000	4.000000	0.000000
21810.772538	0.064268	0.557322	0.124624	83.668655	-44.711040	-6.738816	3.165812	0.000000	-3.870095	0.000000	0.000000	0.000000	0.178531	-0.123362	-2.779124	0.000000	0.000000	4.000000	4.000000	0.000000
21810.775871	0.064268	0.557322	0.124624	83.668655	-44.711040	-6.738816	3.165812	0.000000	-3.870095	0.000000	0.000000	0.000000	0.178531	-0.123362	-2.779124	0.000000	0.000000	4.000000	4.000000	0.000000
21810.779204	0.064268	0.557322	0.124624	83.668655	-44.711040	-6.738816	3.165812	0.000000	-3.870095	0.000000	0.000000	0.000000	0.178531	-0.123362	-2.779124	0.000000	0.000000	4.000000	4.000000	0.000000
21810.782538	0.064335	0.556974	0.115513	83.203491	-36.657551	2.140552	3.022036	0.000000	-3.983378	0.000000	0.000000	0.000000	0.020116	-0.104423	-2.733248	0.000000	0.000000	4.000000	4.000000	0.000000
21810.785871	0.064335	0.556974	0.115513	83.203491	-36.657551	2.140552	3.022036	0.000000	-3.983378	0.000000	0.000000	0.000000	0.020116	-0.104423	-2.733248	0.000000	0.000000	4.000000	4.000000	0.000000
21810.789204	0.064335	0.556974	0.115513	83.203491	-36.657551	2.140552	3.022036	0.000000	-3.983378	0.000000	0.000000	0.000000	0.020116	-0.104423	-2.733248	0.000000	0.000000	4.000000	4.000000	0.000000
21810.792538	0.063930	0.556695	0.106598	82.644356	-28.328352	11.018960	2.875299	0.000000	-4.090558	0.000000	0.000000	0.000000	-0.121533	-0.083931	-2.674348	0.000000	0.000000	4.000000	4.000000	0.000000
21810.795871	0.063930	0.556695	0.106598	82.644356	-28.328352	11.018960	2.875299	0.000000	-4.090558	0.000000	0.000000	0.000000	-0.121533	-0.083931	-2.674348	0.000000	0.000000	4.000000	4.000000	0.000000
21810.799204	0.063930	0.556695	0.106598	82.644356	-28.328352	11.018960	2.875299	0.000000	-4.090558	0.000000	0.000000	0.000000	-0.121533	-0.083931	-2.674348	0.000000	0.000000	4.000000	4.000000	0.000000
21810.802538	0.063178	0.556383	0.097854	81.984795	-20.633656	19.308899	2.725733	0.000000	-4.191704	0.000000	0.000000	0.000000	-0.225400	-0.093325	-2.623299	0.000000	0.000000	4.000000	4.000000	0.000000
21810.805871	0.063178	0.556383	0.097854	81.984795	-20.633656	19.308899	2.725733	0.000000	-4.191704	0.000000	0.000000	0.000000	-0.225400	-0.093325	-2.623299	0.000000	0.000000	4.000000	4.000000	0.000000
21810.809204	0.063178	0.556383	0.097854	81.984795	-20.633656	19.308899	2.725733	0.000000	-4.191704	0.000000	0.000000	0.000000	-0.225400	-0.093325	-2.623299	0.000000	0.000000	4.000000	4.000000	0.000000
21810.812538	0.061978	0.556065	0.089154	81.244667	-14.101569	26.592834	2.571454	0.000000	-4.288080	0.000000	0.000000	0.000000	-0.360122	-0.095656	-2.609954	0.000000	0.000000	4.000000	4.000000	0.000000
21810.815871	0.061978	0.556065	0.089154	81.244667	-14.101569	26.592834	2.571454	0.000000	-4.288080	0.000000	0.000000	0.000000	-0.360122	-0.095656	-2.609954	0.000000	0.000000	4.000000	4.000000	0.000000
21810.819204	0.061978	0.556065	0.089154	81.244667	-14.101569	26.592834	2.571454	0.000000	-4.288080	0.000000	0.000000	0.000000	-0.360122	-0.095656	-2.609954	0.000000	0.000000	4.000000	4.000000	0.000000
21810.822538	0.060224	0.555755	0.080531	80.446007	-8.966022	32.432442	2.410969	0.000000	-4.380323	0.000000	0.000000	0.000000	-0.526124	-0.092752	-2.587053	0.000000	0.000000	4.000000	4.000000	0.000000
21810.825871	0.060224	0.555755	0.080531	80.446007	-8.966022	32.432442	2.410969	0.000000	-4.380323	0.000000	0.000000	0.000000	-0.526124	-0.092752	-2.587053	0.000000	0.000000	4.000000	4.000000	0.000000
21810.829204	0.060224	0.555755	0.080531	80.446007	-8.966022	32.432442	2.410969	0.000000	-4.380323	0.000000	0.000000	0.000000	-0.526124	-0.092752	-2.587053	0.000000	0.000000	4.000000	4.000000	0.000000
21810.832538	0.057894	0.555484	0.071982	79.608276	-5.105126	36.885986	2.245398	0.000000	-4.467458	0.000000	0.000000	0.000000	-0.699149	-0.081483	-2.564515	0.000000	0.000000	4.000000	4.000000	0.000000
21810.835871	0.057894	0.555484	0.071982	79.608276	-5.105126	36.885986	2.245398	0.000000	-4.467458	0.000000	0.000000	0.000000	-0.699149	-0.081483	-2.564515	0.000000	0.000000	4.000000	4.000000	0.000000
21810.839204	0.057894	0.555484	0.071982	79.608276	-5.105126	36.885986	2.245398	0.000000	-4.467458	0.000000	0.000000	0.000000	-0.699149	-0.081483	-2.564515	0.000000	0.000000	4.000000	4.000000	0.000000
21810.842538	0.055057	0.555306	0.063656	78.729744	-2.114790	40.532627	2.074084	0.000000	-4.549524	0.000000	0.000000	0.000000	-0.851021	-0.053482	-2.497871	0.000000	0.000000	4.000000	4.000000	0.000000
21810.845871	0.055057	0.555306	0.063656	78.729744	-2.114790	40.532627	2.074084	0.000000	-4.549524	0.000000	0.000000	0.000000	-0.851021	-0.053482	-2.497871	0.000000	0.000000	4.000000	4.000000	0.000000
21810.849204	0.055057	0.555306	0.063656	78.729744	-2.114790	40.532627	2.074084	0.000000	-4.549524	0.000000	0.000000	0.000000	-0.851021	-0.053482	-2.497871	0.000000	0.000000	4.000000	4.000000	0.000000
21810.852538	0.051780	0.555306	0.055697	77.833008	0.338682	43.757278	1.898876	0.000000	-4.625394	0.000000	0.000000	0.000000	-0.983202	-0.000017	-2.387553	0.000000	0.000000	4.000000	4.000000	0.000000
21810.855871	0.051780	0.555306	0.055697	77.833008	0.338682	43.757278	1.898876	0.000000	-4.625394	0.000000	0.000000	0.000000	-0.983202	-0.000017	-2.387553	0.000000	0.000000	4.000000	4.000000	0.000000
21810.859204	0.051780	0.555306	0.055697	77.833008	0.338682	43.757278	1.898876	0.000000	-4.625394	0.000000	0.000000	0.000000	-0.983202	-0.000017	-2.387553	0.000000	0.000000	4.000000	4.000000	0.000000
21810.862538	0.048262	0.555432	0.048206	76.924583	2.500751	46.836155	1.722498	0.000000	-4.693933	0.000000	0.000000	0.000000	-1.055322	0.037830	-2.247529	0.000000	0.000000	4.000000	4.000000	0.000000
21810.865871	0.048262	0.555432	0.048206	76.924583	2.500751	46.836155	1.722498	0.000000	-4.693933	0.000000	0.000000	0.000000	-1.055322	0.037830	-2.247529	0.000000	0.000000	4.000000	4.000000	0.000000
21810.869204	0.048262	0.555432	0.048206	76.924583	2.500751	46.836155	1.722498	0.000000	-4.693933	0.000000	0.000000	0.000000	-1.055322	0.037830	-2.247529	0.000000	0.000000	4.000000	4.000000	0.000000
21810.872538	0.044560	0.555714	0.041176	76.022194	4.371935	49.747780	1.546027	0.000000	-4.754976	0.000000	0.000000	0.000000	-1.110442	0.084698	-2.108879	0.000000	0.000000	4.000000	4.000000	0.000000
21810.875871	0.044560	0.555714	0.041176	76.022194	4.371935	49.747780	1.546027	0.000000	-4.754976	0.000000	0.000000	0.000000	-1.110442	0.084698	-2.108879	0.000000	0.000000	4.000000	4.000000	0.000000
21810.879204	0.044560	0.555714	0.041176	76.022194	4.371935	49.747780	1.546027	0.000000	-4.754976	0.000000	0.000000	0.000000	-1.110442	0.084698	-2.108879	0.000000	0.000000	4.000000	4.000000	0.000000
21810.882538	0.040522	0.556025	0.034396	75.374313	5.890017	52.402115	1.369703	0.000000	-4.808733	0.000000	0.000000	0.000000	-1.211512	0.093194	-2.033909	0.000000	0.000000	4.000000	4.000000	0.000000
21810.885871	0.040522	0.556025	0.034396	75.374313	5.890017	52.402115	1.369703	0.000000	-4.808733	0.000000	0.000000	0.000000	-1.211512	0.093194	-2.033909	0.000000	0.000000	4.000000	4.000000	0.000000
21810.889204	0.040522	0.556025	0.034396	75.374313	5.890017	52.402115	1.369703	0.000000	-4.808733	0.000000	0.000000	0.000000	-1.211512	0.093194	-2.033909	0.000000	0.000000	4.000000	4.000000	0.000000
21810.892538	0.035989	0.556323	0.027734	75.280853	7.134834	54.823322	1.188784	0.000000	-4.856624	0.000000	0.000000	0.000000	-1.359861	0.089645	-1.998807	0.000000	0.000000	4.000000	4.000000	0.000000
21810.895871	0.035989	0.556323	0.027734	75.280853	7.134834	54.823322	1.188784	0.000000	-4.856624	0.000000	0.000000	0.000000	-1.359861	0.089645	-1.998807	0.000000	0.000000	4.000000	4.000000	0.000000
21810.899204	0.035989	0.556323	0.027734	75.280853	7.134834	54.823322	1.188784	0.000000	-4.856624	0.000000	0.000000	0.000000	-1.359861	0.089645	-1.998807	0.000000	0.000000	4.000000	4.000000	0.000000
21810.902538	0.031012	0.556681	0.021246	75.501114	8.234398	57.098701	0.999136	0.000000	-4.899156	0.000000	0.000000	0.000000	-1.493196	0.107287	-1.946321	0.000000	0.000000	4.000000	4.000000	0.000000
21810.905871	0.031012	0.556681	0.021246	75.501114	8.234398	57.098701	0.999136	0.000000	-4.899156	0.000000	0.000000	0.000000	-1.493196	0.107287	-1.946321	0.000000	0.000000	4.000000	4.000000	0.000000
21810.909204	0.031012	0.556681	0.021246	75.501114	8.234398	57.098701	0.999136	0.000000	-4.899156	0.000000	0.000000	0.000000	-1.493196	0.107287	-1.946321	0.000000	0.000000	4.000000	4.000000	0.000000
21810.912538	0.025655	0.557063	0.014948	75.725555	9.194832	59.177593	0.800384	0.000000	-4.935523	0.000000	0.000000	0.000000	-1.606963	0.114622	-1.889415	0.000000	0.000000	4.000000	4.000000	0.000000
21810.915871	0.025655	0.557063	0.014948	75.725555	9.194832	59.177593	0.800384	0.000000	-4.935523	0.000000	0.000000	0.000000	-1.606963	0.114622	-1.889415	0.000000	0.000000	4.000000	4.000000	0.000000
21810.919204	0.025655	0.557063	0.014948	75.725555	9.194832	59.177593	0.800384	0.000000	-4.935523	0.000000	0.000000	0.000000	-1.606963	0.114622	-1.889415	0.000000	0.000000	4.000000	4.000000	0.000000
21810.922538	0.020026	0.557515	0.008902	75.910385	9.999246	59.787399	0.590633	0.000000	-4.964993	0.000000	0.000000	0.000000	-1.688728	0.135647	-1.813626	0.000000	0.000000	4.000000	4.000000	0.000000
21810.925871	0.020026	0.557515	0.008902	75.910385	9.999246	59.787399	0.590633	0.000000	-4.964993	0.000000	0.000000	0.000000	-1.688728	0.135647	-1.813626	0.000000	0.000000	4.000000	4.000000	0.000000
21810.929204	0.020026	0.557515	0.008902	75.910385	9.999246	59.787399	0.590633	0.000000	-4.964993	0.000000	0.000000	0.000000	-1.688728	0.135647	-1.813626	0.000000	0.000000	4.000000	4.000000	0.000000
21810.932538	0.014241	0.557972	0.003091	76.050980	10.979073	59.537140	0.369839	0.000000	-4.986303	0.000000	0.000000	0.000000	-1.735585	0.137145	-1.743324	0.000000	0.000000	4.000000	4.000000	0.000000
21810.935871	0.014241	0.557972	0.003091	76.050980	10.979073	59.537140	0.369839	0.000000	-4.986303	0.000000	0.000000	0.000000	-1.735585	0.137145	-1.743324	0.000000	0.000000	4.000000	4.000000	0.000000
21810.939204	0.014241	0.557972	0.003091	76.050980	10.979073	59.537140	0.369839	0.000000	-4.986303	0.000000	0.000000	0.000000	-1.735585	0.137145	-1.743324	0.000000	0.000000	4.000000	4.000000	0.000000
21810.942538	0.008216	0.558374	-0.002430	76.122505	12.451975	60.424320	0.135252	0.000000	-4.998170	0.000000	0.000000	0.000000	-1.807403	0.120460	-1.656330	0.000000	0.000000	4.000000	4.000000	0.000000
21810.945871	0.008216	0.558374	-0.002430	76.122505	12.451975	60.424320	0.135252	0.000000	-4.998170	0.000000	0.000000	0.000000	-1.807403	0.120460	-1.656330	0.000000	0.000000	4.000000	4.000000	0.000000
21810.949204	0.008216	0.558374	-0.002430	76.122505	12.451975	60.424320	0.135252	0.000000	-4.998170	0.000000	0.000000	0.000000	-1.807403	0.120460	-1.656330	0.000000	0.000000	4.000000	4.000000	0.000000
21810.952538	0.001954	0.558769	-0.007656	76.095055	14.351659	62.452042	-0.112234	0.000000	-4.998740	0.000000	0.000000	0.000000	-1.878732	0.118590	-1.567913	0.000000	0.000000	4.000000	4.000000	0.000000
21810.955871	0.001954	0.558769	-0.007656	76.095055	14.351659	62.452042	-0.112234	0.000000	-4.998740	0.000000	0.000000	0.000000	-1.878732	0.118590	-1.567913	0.000000	0.000000	4.000000	4.000000	0.000000
21810.959204	0.001954	0.558769	-0.007656	76.095055	14.351659	62.452042	-0.112234	0.000000	-4.998740	0.000000	0.000000	0.000000	-1.878732	0.118590	-1.567913	0.000000	0.000000	4.000000	4.000000	0.000000
21810.962538	-0.004463	0.559150	-0.012548	75.867760	16.265034	64.431656	-0.374414	0.000000	-4.985961	0.000000	0.000000	0.000000	-1.925089	0.114259	-1.467583	0.000000	0.000000	4.000000	4.000000	0.000000
21810.965871	-0.004463	0.559150	-0.012548	75.867760	16.265034	64.431656	-0.374414	0.000000	-4.985961	0.000000	0.000000	0.000000	-1.925089	0.114259	-1.467583	0.000000	0.000000	4.000000	4.000000	0.000000
21810.969204	-0.004463	0.559150	-0.012548	75.867760	16.265034	64.431656	-0.374414	0.000000	-4.985961	0.000000	0.000000	0.000000	-1.925089	0.114259	-1.467583	0.000000	0.000000	4.000000	4.000000	0.000000
21810.972538	-0.011147	0.559606	-0.017089	75.349503	17.630186	65.397034	-0.627401	0.000000	-4.776839	0.000000	0.000000	0.000000	-2.005151	0.136685	-1.362156	0.000000	0.000000	4.000000	4.000000	0.000000
21810.975871	-0.011147	0.559606	-0.017089	75.349503	17.630186	65.397034	-0.627401	0.000000	-4.776839	0.000000	0.000000	0.000000	-2.005151	0.136685	-1.362156	0.000000	0.000000	4.000000	4.000000	0.000000
21810.979204	-0.011147	0.559606	-0.017089	75.349503	17.630186	65.397034	-0.627401	0.000000	-4.776839	0.000000	0.000000	0.000000	-2.005151	0.136685	-1.362156	0.000000	0.000000	4.000000	4.000000	0.000000
21810.982538	-0.018151	0.560195	-0.021170	74.600983	18.159952	65.214775	-0.854427	0.000000	-4.442647	0.000000	0.000000	0.000000	-2.101259	0.176861	-1.224386	0.000000	0.000000	4.000000	4.000000	0.000000
21810.985871	-0.018151	0.560195	-0.021170	74.600983	18.159952	65.214775	-0.854427	0.000000	-4.442647	0.000000	0.000000	0.000000	-2.101259	0.176861	-1.224386	0.000000	0.000000	4.000000	4.000000	0.000000
21810.989204	-0.018151	0.560195	-0.021170	74.600983	18.159952	65.214775	-0.854427	0.000000	-4.442647	0.000000	0.000000	0.000000	-2.101259	0.176861	-1.224386	0.000000	0.000000	4.000000	4.000000	0.000000
21810.992538	-0.025513	0.560871	-0.024773	73.759132	18.083130	64.395660	-1.058492	0.000000	-4.092437	0.000000	0.000000	0.000000	-2.208458	0.202657	-1.081024	0.000000	0.000000	4.000000	4.000000	0.000000
21810.995871	-0.025513	0.560871	-0.024773	73.759132	18.083130	64.395660	-1.058492	0.000000	-4.092437	0.000000	0.000000	0.000000	-2.208458	0.202657	-1.081024	0.000000	0.000000	4.000000	4.000000	0.000000
21810.999204	-0.025513	0.560871	-0.024773	73.759132	18.083130	64.395660	-1.058492	0.000000	-4.092437	0.000000	0.000000	0.000000	-2.208458	0.202657	-1.081024	0.000000	0.000000	4.000000	4.000000	0.000000
21811.002538	-0.033201	0.561688	-0.027768	72.865120	17.798164	63.837730	-1.238662	0.000000	-3.724361	0.000000	0.000000	0.000000	-2.306318	0.245039	-0.898305	0.000000	0.000000	4.000000	4.000000	0.000000
21811.005871	-0.033201	0.561688	-0.027768	72.865120	17.798164	63.837730	-1.238662	0.000000	-3.724361	0.000000	0.000000	0.000000	-2.306318	0.245039	-0.898305	0.000000	0.000000	4.000000	4.000000	0.000000
21811.009204	-0.033201	0.561688	-0.027768	72.865120	17.798164	63.837730	-1.238662	0.000000	-3.724361	0.000000	0.000000	0.000000	-2.306318	0.245039	-0.898305	0.000000	0.000000	4.000000	4.000000	0.000000
21811.012538	-0.041151	0.562635	-0.030090	71.903694	17.590811	63.981457	-1.388380	0.000000	-3.339974	0.000000	0.000000	0.000000	-2.385250	0.284044	-0.696754	0.000000	0.000000	4.000000	4.000000	0.000000
21811.015871	-0.041151	0.562635	-0.030090	71.903694	17.590811	63.981457	-1.388380	0.000000	-3.339974	0.000000	0.000000	0.000000	-2.385250	0.284044	-0.696754	0.000000	0.000000	4.000000	4.000000	0.000000
21811.019204	-0.041151	0.562635	-0.030090	71.903694	17.590811	63.981457	-1.388380	0.000000	-3.339974	0.000000	0.000000	0.000000	-2.385250	0.284044	-0.696754	0.000000	0.000000	4.000000	4.000000	0.000000
21811.022538	-0.049235	0.563758	-0.031634	70.880859	17.443232	63.597626	-1.504506	0.000000	-2.942433	0.000000	0.000000	0.000000	-2.425241	0.337059	-0.463230	0.000000	0.000000	4.000000	4.000000	0.000000
21811.025871	-0.049235	0.563758	-0.031634	70.880859	17.443232	63.597626	-1.504506	0.000000	-2.942433	0.000000	0.000000	0.000000	-2.425241	0.337059	-0.463230	0.000000	0.000000	4.000000	4.000000	0.000000
21811.029204	-0.049235	0.563758	-0.031634	70.880859	17.443232	63.597626	-1.504506	0.000000	-2.942433	0.000000	0.000000	0.000000	-2.425241	0.337059	-0.463230	0.000000	0.000000	4.000000	4.000000	0.000000
21811.032538	-0.057256	0.564920	-0.032568	69.963165	17.727131	63.591007	-1.581711	0.000000	-2.538226	0.000000	0.000000	0.000000	-2.406035	0.348462	-0.280129	0.000000	0.000000	4.000000	4.000000	0.000000
21811.035871	-0.057256	0.564920	-0.032568	69.963165	17.727131	63.591007	-1.581711	0.000000	-2.538226	0.000000	0.000000	0.000000	-2.406035	0.348462	-0.280129	0.000000	0.000000	4.000000	4.000000	0.000000
21811.039204	-0.057256	0.564920	-0.032568	69.963165	17.727131	63.591007	-1.581711	0.000000	-2.538226	0.000000	0.000000	0.000000	-2.406035	0.348462	-0.280129	0.000000	0.000000	4.000000	4.000000	0.000000
21811.042538	-0.065452	0.565859	-0.033332	69.751091	19.972689	65.612556	-1.628399	0.000000	-2.137220	0.000000	0.000000	0.000000	-2.458807	0.281935	-0.229247	0.000000	0.000000	4.000000	4.000000	0.000000
21811.045871	-0.065452	0.565859	-0.033332	69.751091	19.972689	65.612556	-1.628399	0.000000	-2.137220	0.000000	0.000000	0.000000	-2.458807	0.281935	-0.229247	0.000000	0.000000	4.000000	4.000000	0.000000
21811.049204	-0.065452	0.565859	-0.033332	69.751091	19.972689	65.612556	-1.628399	0.000000	-2.137220	0.000000	0.000000	0.000000	-2.458807	0.281935	-0.229247	0.000000	0.000000	4.000000	4.000000	0.000000
21811.052538	-0.073799	0.566745	-0.033812	69.918404	23.508600	68.370255	-1.666607	0.000000	-1.727419	0.000000	0.000000	0.000000	-2.504269	0.265575	-0.144107	0.000000	0.000000	4.000000	4.000000	0.000000
21811.055871	-0.073799	0.566745	-0.033812	69.918404	23.508600	68.370255	-1.666607	0.000000	-1.727419	0.000000	0.000000	0.000000	-2.504269	0.265575	-0.144107	0.000000	0.000000	4.000000	4.000000	0.000000
21811.059204	-0.073799	0.566745	-0.033812	69.918404	23.508600	68.370255	-1.666607	0.000000	-1.727419	0.000000	0.000000	0.000000	-2.504269	0.265575	-0.144107	0.000000	0.000000	4.000000	4.000000	0.000000
21811.062538	-0.082342	0.567645	-0.033697	70.025780	26.927101	70.270218	-1.690624	0.000000	-1.310041	0.000000	0.000000	0.000000	-2.562886	0.270228	0.034632	0.000000	0.000000	4.000000	4.000000	0.000000
21811.065871	-0.082342	0.567645	-0.033697	70.025780	26.927101	70.270218	-1.690624	0.000000	-1.310041	0.000000	0.000000	0.000000	-2.562886	0.270228	0.034632	0.000000	0.000000	4.000000	4.000000	0.000000
21811.069204	-0.082342	0.567645	-0.033697	70.025780	26.927101	70.270218	-1.690624	0.000000	-1.310041	0.000000	0.000000	0.000000	-2.562886	0.270228	0.034632	0.000000	0.000000	4.000000	4.000000	0.000000
21811.072538	-0.091116	0.568568	-0.033024	70.019226	29.986361	72.193123	-1.684852	0.000000	-0.882893	0.000000	0.000000	0.000000	-2.632288	0.276695	0.202007	0.000000	0.000000	4.000000	4.000000	0.000000
21811.075871	-0.091116	0.568568	-0.033024	70.019226	29.986361	72.193123	-1.684852	0.000000	-0.882893	0.000000	0.000000	0.000000	-2.632288	0.276695	0.202007	0.000000	0.000000	4.000000	4.000000	0.000000
21811.079204	-0.091116	0.568568	-0.033024	70.019226	29.986361	72.193123	-1.684852	0.000000	-0.882893	0.000000	0.000000	0.000000	-2.632288	0.276695	0.202007	0.000000	0.000000	4.000000	4.000000	0.000000
21811.082538	-0.099988	0.569455	-0.031731	69.925179	32.659374	74.397247	-1.651184	0.000000	-0.444178	0.000000	0.000000	0.000000	-2.661419	0.266124	0.387854	0.000000	0.000000	4.000000	4.000000	0.000000
21811.085871	-0.099988	0.569455	-0.031731	69.925179	32.659374	74.397247	-1.651184	0.000000	-0.444178	0.000000	0.000000	0.000000	-2.661419	0.266124	0.387854	0.000000	0.000000	4.000000	4.000000	0.000000
21811.089204	-0.099988	0.569455	-0.031731	69.925179	32.659374	74.397247	-1.651184	0.000000	-0.444178	0.000000	0.000000	0.000000	-2.661419	0.266124	0.387854	0.000000	0.000000	4.000000	4.000000	0.000000
21811.092538	-0.108805	0.570331	-0.029809	69.742493	35.018822	76.471657	-1.586542	0.000000	-0.000608	0.000000	0.000000	0.000000	-2.645033	0.262971	0.576530	0.000000	0.000000	4.000000	4.000000	0.000000
21811.095871	-0.108805	0.570331	-0.029809	69.742493	35.018822	76.471657	-1.586542	0.000000	-0.000608	0.000000	0.000000	0.000000	-2.645033	0.262971	0.576530	0.000000	0.000000	4.000000	4.000000	0.000000
21811.099204	-0.108805	0.570331	-0.029809	69.742493	35.018822	76.471657	-1.586542	0.000000	-0.000608	0.000000	0.000000	0.000000	-2.645033	0.262971	0.576530	0.000000	0.000000	4.000000	4.000000	0.000000
21811.102538	-0.117443	0.571204	-0.027264	69.502739	37.205132	78.025620	-1.490454	0.000000	0.440231	0.000000	0.000000	0.000000	-2.591367	0.261720	0.763622	0.000000	0.000000	4.000000	4.000000	0.000000
21811.105871	-0.117443	0.571204	-0.027264	69.502739	37.205132	78.025620	-1.490454	0.000000	0.440231	0.000000	0.000000	0.000000	-2.591367	0.261720	0.763622	0.000000	0.000000	4.000000	4.000000	0.000000
21811.109204	-0.117443	0.571204	-0.027264	69.502739	37.205132	78.025620	-1.490454	0.000000	0.440231	0.000000	0.000000	0.000000	-2.591367	0.261720	0.763622	0.000000	0.000000	4.000000	4.000000	0.000000
21811.112538	-0.125836	0.572021	-0.024233	69.284645	39.645588	79.710915	-1.363183	0.000000	0.872125	0.000000	0.000000	0.000000	-2.518042	0.245131	0.909262	0.000000	0.000000	4.000000	4.000000	0.000000
21811.115871	-0.125836	0.572021	-0.024233	69.284645	39.645588	79.710915	-1.363183	0.000000	0.872125	0.000000	0.000000	0.000000	-2.518042	0.245131	0.909262	0.000000	0.000000	4.000000	4.000000	0.000000
21811.119204	-0.125836	0.572021	-0.024233	69.284645	39.645588	79.710915	-1.363183	0.000000	0.872125	0.000000	0.000000	0.000000	-2.518042	0.245131	0.909262	0.000000	0.000000	4.000000	4.000000	0.000000
21811.122538	-0.134046	0.572689	-0.020903	69.209717	43.092876	82.178391	-1.211640	0.000000	1.291798	0.000000	0.000000	0.000000	-2.463052	0.200441	0.998988	0.000000	0.000000	4.000000	4.000000	0.000000
21811.125871	-0.134046	0.572689	-0.020903	69.209717	43.092876	82.178391	-1.211640	0.000000	1.291798	0.000000	0.000000	0.000000	-2.463052	0.200441	0.998988	0.000000	0.000000	4.000000	4.000000	0.000000
21811.129204	-0.134046	0.572689	-0.020903	69.209717	43.092876	82.178391	-1.211640	0.000000	1.291798	0.000000	0.000000	0.000000	-2.463052	0.200441	0.998988	0.000000	0.000000	4.000000	4.000000	0.000000
21811.132538	-0.142124	0.573355	-0.017180	69.249908	46.951595	84.420845	-1.045142	0.000000	1.702307	0.000000	0.000000	0.000000	-2.423494	0.199959	1.116883	0.000000	0.000000	4.000000	4.000000	0.000000
21811.135871	-0.142124	0.573355	-0.017180	69.249908	46.951595	84.420845	-1.045142	0.000000	1.702307	0.000000	0.000000	0.000000	-2.423494	0.199959	1.116883	0.000000	0.000000	4.000000	4.000000	0.000000
21811.139204	-0.142124	0.573355	-0.017180	69.249908	46.951595	84.420845	-1.045142	0.000000	1.702307	0.000000	0.000000	0.000000	-2.423494	0.199959	1.116883	0.000000	0.000000	4.000000	4.000000	0.000000
21811.142538	-0.150084	0.573985	-0.012890	69.201332	50.748619	86.727951	-0.858995	0.000000	2.106222	0.000000	0.000000	0.000000	-2.387752	0.188829	1.286892	0.000000	0.000000	4.000000	4.000000	0.000000
21811.145871	-0.150084	0.573985	-0.012890	69.201332	50.748619	86.727951	-0.858995	0.000000	2.106222	0.000000	0.000000	0.000000	-2.387752	0.188829	1.286892	0.000000	0.000000	4.000000	4.000000	0.000000
21811.149204	-0.150084	0.573985	-0.012890	69.201332	50.748619	86.727951	-0.858995	0.000000	2.106222	0.000000	0.000000	0.000000	-2.387752	0.188829	1.286892	0.000000	0.000000	4.000000	4.000000	0.000000
21811.152538	-0.157878	0.574571	-0.008104	69.018715	54.310253	89.071106	-0.644513	0.000000	2.504181	0.000000	0.000000	0.000000	-2.338267	0.175855	1.435911	0.000000	0.000000	4.000000	4.000000	0.000000
21811.155871	-0.157878	0.574571	-0.008104	69.018715	54.310253	89.071106	-0.644513	0.000000	2.504181	0.000000	0.000000	0.000000	-2.338267	0.175855	1.435911	0.000000	0.000000	4.000000	4.000000	0.000000
21811.159204	-0.157878	0.574571	-0.008104	69.018715	54.310253	89.071106	-0.644513	0.000000	2.504181	0.000000	0.000000	0.000000	-2.338267	0.175855	1.435911	0.000000	0.000000	4.000000	4.000000	0.000000
21811.162538	-0.165427	0.575096	-0.002691	68.744957	57.682446	91.240738	-0.405194	0.000000	2.893892	0.000000	0.000000	0.000000	-2.264760	0.157536	1.623999	0.000000	0.000000	4.000000	4.000000	0.000000
21811.165871	-0.165427	0.575096	-0.002691	68.744957	57.682446	91.240738	-0.405194	0.000000	2.893892	0.000000	0.000000	0.000000	-2.264760	0.157536	1.623999	0.000000	0.000000	4.000000	4.000000	0.000000
21811.169204	-0.165427	0.575096	-0.002691	68.744957	57.682446	91.240738	-0.405194	0.000000	2.893892	0.000000	0.000000	0.000000	-2.264760	0.157536	1.623999	0.000000	0.000000	4.000000	4.000000	0.000000
21811.172538	-0.172615	0.575516	0.003271	68.410378	60.861885	93.596573	-0.134528	0.000000	3.271351	0.000000	0.000000	0.000000	-2.156384	0.126069	1.788593	0.000000	0.000000	4.000000	4.000000	0.000000
21811.175871	-0.172615	0.575516	0.003271	68.410378	60.861885	93.596573	-0.134528	0.000000	3.271351	0.000000	0.000000	0.000000	-2.156384	0.126069	1.788593	0.000000	0.000000	4.000000	4.000000	0.000000
21811.179204	-0.172615	0.575516	0.003271	68.410378	60.861885	93.596573	-0.134528	0.000000	3.271351	0.000000	0.000000	0.000000	-2.156384	0.126069	1.788593	0.000000	0.000000	4.000000	4.000000	0.000000
21811.182538	-0.179425	0.575890	0.009734	68.078888	63.882137	95.980621	0.163571	0.000000	3.630749	0.000000	0.000000	0.000000	-2.042866	0.112212	1.938729	0.000000	0.000000	4.000000	4.000000	0.000000
21811.185871	-0.179425	0.575890	0.009734	68.078888	63.882137	95.980621	0.163571	0.000000	3.630749	0.000000	0.000000	0.000000	-2.042866	0.112212	1.938729	0.000000	0.000000	4.000000	4.000000	0.000000
21811.189204	-0.179425	0.575890	0.009734	68.078888	63.882137	95.980621	0.163571	0.000000	3.630749	0.000000	0.000000	0.000000	-2.042866	0.112212	1.938729	0.000000	0.000000	4.000000	4.000000	0.000000
21811.192538	-0.185868	0.576245	0.016666	67.839401	66.864067	98.229042	0.486693	0.000000	3.971226	0.000000	0.000000	0.000000	-1.932913	0.106482	2.079715	0.000000	0.000000	4.000000	4.000000	0.000000
21811.195871	-0.185868	0.576245	0.016666	67.839401	66.864067	98.229042	0.486693	0.000000	3.971226	0.000000	0.000000	0.000000	-1.932913	0.106482	2.079715	0.000000	0.000000	4.000000	4.000000	0.000000
21811.199204	-0.185868	0.576245	0.016666	67.839401	66.864067	98.229042	0.486693	0.000000	3.971226	0.000000	0.000000	0.000000	-1.932913	0.106482	2.079715	0.000000	0.000000	4.000000	4.000000	0.000000
21811.202538	-0.191832	0.576518	0.023995	67.752029	69.968529	100.277443	0.833312	0.000000	4.293378	0.000000	0.000000	0.000000	-1.789482	0.081792	2.198535	0.000000	0.000000	4.000000	4.000000	0.000000
21811.205871	-0.191832	0.576518	0.023995	67.752029	69.968529	100.277443	0.833312	0.000000	4.293378	0.000000	0.000000	0.000000	-1.789482	0.081792	2.198535	0.000000	0.000000	4.000000	4.000000	0.000000
21811.209204	-0.191832	0.576518	0.023995	67.752029	69.968529	100.277443	0.833312	0.000000	4.293378	0.000000	0.000000	0.000000	-1.789482	0.081792	2.198535	0.000000	0.000000	4.000000	4.000000	0.000000
21811.212538	-0.197336	0.576700	0.031783	67.827278	73.322647	102.242477	1.199734	0.000000	4.591625	0.000000	0.000000	0.000000	-1.650959	0.054549	2.336552	0.000000	0.000000	4.000000	4.000000	0.000000
21811.215871	-0.197336	0.576700	0.031783	67.827278	73.322647	102.242477	1.199734	0.000000	4.591625	0.000000	0.000000	0.000000	-1.650959	0.054549	2.336552	0.000000	0.000000	4.000000	4.000000	0.000000
21811.219204	-0.197336	0.576700	0.031783	67.827278	73.322647	102.242477	1.199734	0.000000	4.591625	0.000000	0.000000	0.000000	-1.650959	0.054549	2.336552	0.000000	0.000000	4.000000	4.000000	0.000000
21811.222538	-0.202429	0.576821	0.039978	68.074471	76.936493	104.289009	1.552014	0.000000	4.753026	0.000000	0.000000	0.000000	-1.527938	0.036395	2.458354	0.000000	0.000000	4.000000	4.000000	0.000000
21811.225871	-0.202429	0.576821	0.039978	68.074471	76.936493	104.289009	1.552014	0.000000	4.753026	0.000000	0.000000	0.000000	-1.527938	0.036395	2.458354	0.000000	0.000000	4.000000	4.000000	0.000000
21811.229204	-0.202429	0.576821	0.039978	68.074471	76.936493	104.289009	1.552014	0.000000	4.753026	0.000000	0.000000	0.000000	-1.527938	0.036395	2.458354	0.000000	0.000000	4.000000	4.000000	0.000000
21811.232538	-0.207150	0.576824	0.048614	68.437935	80.699158	106.568069	1.817929	0.000000	4.657804	0.000000	0.000000	0.000000	-1.416266	0.000848	2.590846	0.000000	0.000000	4.000000	4.000000	0.000000
21811.235871	-0.207150	0.576824	0.048614	68.437935	80.699158	106.568069	1.817929	0.000000	4.657804	0.000000	0.000000	0.000000	-1.416266	0.000848	2.590846	0.000000	0.000000	4.000000	4.000000	0.000000
21811.239204	-0.207150	0.576824	0.048614	68.437935	80.699158	106.568069	1.817929	0.000000	4.657804	0.000000	0.000000	0.000000	-1.416266	0.000848	2.590846	0.000000	0.000000	4.000000	4.000000	0.000000
21811.242538	-0.211415	0.576758	0.057703	68.803558	84.534409	108.822731	2.065825	0.000000	4.553281	0.000000	0.000000	0.000000	-1.279474	-0.019768	2.726802	0.000000	0.000000	4.000000	4.000000	0.000000
21811.245871	-0.211415	0.576758	0.057703	68.803558	84.534409	108.822731	2.065825	0.000000	4.553281	0.000000	0.000000	0.000000	-1.279474	-0.019768	2.726802	0.000000	0.000000	4.000000	4.000000	0.000000
21811.249204	-0.211415	0.576758	0.057703	68.803558	84.534409	108.822731	2.065825	0.000000	4.553281	0.000000	0.000000	0.000000	-1.279474	-0.019768	2.726802	0.000000	0.000000	4.000000	4.000000	0.000000
21811.252538	-0.215079	0.576580	0.067195	68.986450	88.312614	111.119232	2.299471	0.000000	4.439869	0.000000	0.000000	0.000000	-1.099367	-0.053311	2.847531	0.000000	0.000000	4.000000	4.000000	0.000000
21811.255871	-0.215079	0.576580	0.067195	68.986450	88.312614	111.119232	2.299471	0.000000	4.439869	0.000000	0.000000	0.000000	-1.099367	-0.053311	2.847531	0.000000	0.000000	4.000000	4.000000	0.000000
21811.259204	-0.215079	0.576580	0.067195	68.986450	88.312614	111.119232	2.299471	0.000000	4.439869	0.000000	0.000000	0.000000	-1.099367	-0.053311	2.847531	0.000000	0.000000	4.000000	4.000000	0.000000
21811.262538	-0.218166	0.576348	0.076886	68.825127	92.232086	114.046402	2.521187	0.000000	4.317825	0.000000	0.000000	0.000000	-0.926002	-0.069843	2.907255	0.000000	0.000000	4.000000	4.000000	0.000000
21811.265871	-0.218166	0.576348	0.076886	68.825127	92.232086	114.046402	2.521187	0.000000	4.317825	0.000000	0.000000	0.000000	-0.926002	-0.069843	2.907255	0.000000	0.000000	4.000000	4.000000	0.000000
21811.269204	-0.218166	0.576348	0.076886	68.825127	92.232086	114.046402	2.521187	0.000000	4.317825	0.000000	0.000000	0.000000	-0.926002	-0.069843	2.907255	0.000000	0.000000	4.000000	4.000000	0.000000
21811.272538	-0.220669	0.575967	0.086624	68.236244	96.634476	117.535355	2.726887	0.000000	4.190953	0.000000	0.000000	0.000000	-0.750999	-0.114219	2.921475	0.000000	0.000000	4.000000	4.000000	0.000000
21811.275871	-0.220669	0.575967	0.086624	68.236244	96.634476	117.535355	2.726887	0.000000	4.190953	0.000000	0.000000	0.000000	-0.750999	-0.114219	2.921475	0.000000	0.000000	4.000000	4.000000	0.000000
21811.279204	-0.220669	0.575967	0.086624	68.236244	96.634476	117.535355	2.726887	0.000000	4.190953	0.000000	0.000000	0.000000	-0.750999	-0.114219	2.921475	0.000000	0.000000	4.000000	4.000000	0.000000
21811.282538	-0.222545	0.575497	0.096370	67.493752	101.106537	121.059547	2.915807	0.000000	4.061781	0.000000	0.000000	0.000000	-0.562846	-0.141039	2.923713	0.000000	0.000000	4.000000	4.000000	0.000000
21811.285871	-0.222545	0.575497	0.096370	67.493752	101.106537	121.059547	2.915807	0.000000	4.061781	0.000000	0.000000	0.000000	-0.562846	-0.141039	2.923713	0.000000	0.000000	4.000000	4.000000	0.000000
21811.289204	-0.222545	0.575497	0.096370	67.493752	101.106537	121.059547	2.915807	0.000000	4.061781	0.000000	0.000000	0.000000	-0.562846	-0.141039	2.923713	0.000000	0.000000	4.000000	4.000000	0.000000
21811.292538	-0.224080	0.574930	0.106129	66.781639	105.530907	124.470337	3.090777	0.000000	3.930280	0.000000	0.000000	0.000000	-0.460481	-0.170077	2.927676	0.000000	0.000000	4.000000	4.000000	0.000000
21811.295871	-0.224080	0.574930	0.106129	66.781639	105.530907	124.470337	3.090777	0.000000	3.930280	0.000000	0.000000	0.000000	-0.460481	-0.170077	2.927676	0.000000	0.000000	4.000000	4.000000	0.000000
21811.299204	-0.224080	0.574930	0.106129	66.781639	105.530907	124.470337	3.090777	0.000000	3.930280	0.000000	0.000000	0.000000	-0.460481	-0.170077	2.927676	0.000000	0.000000	4.000000	4.000000	0.000000
21811.302538	-0.225199	0.574281	0.115901	66.121437	109.902336	127.770851	3.249969	0.000000	3.799697	0.000000	0.000000	0.000000	-0.335746	-0.194813	2.931834	0.000000	0.000000	4.000000	4.000000	0.000000
21811.305871	-0.225199	0.574281	0.115901	66.121437	109.902336	127.770851	3.249969	0.000000	3.799697	0.000000	0.000000	0.000000	-0.335746	-0.194813	2.931834	0.000000	0.000000	4.000000	4.000000	0.000000
21811.309204	-0.225199	0.574281	0.115901	66.121437	109.902336	127.770851	3.249969	0.000000	3.799697	0.000000	0.000000	0.000000	-0.335746	-0.194813	2.931834	0.000000	0.000000	4.000000	4.000000	0.000000
21811.312538	-0.225682	0.573544	0.125729	65.442909	114.108025	130.839767	3.396663	0.000000	3.669152	0.000000	0.000000	0.000000	-0.144731	-0.220838	2.948356	0.000000	0.000000	4.000000	4.000000	0.000000
21811.315871	-0.225682	0.573544	0.125729	65.442909	114.108025	130.839767	3.396663	0.000000	3.669152	0.000000	0.000000	0.000000	-0.144731	-0.220838	2.948356	0.000000	0.000000	4.000000	4.000000	0.000000
21811.319204	-0.225682	0.573544	0.125729	65.442909	114.108025	130.839767	3.396663	0.000000	3.669152	0.000000	0.000000	0.000000	-0.144731	-0.220838	2.948356	0.000000	0.000000	4.000000	4.000000	0.000000
21811.322538	-0.225415	0.572704	0.135630	64.727158	117.891975	133.439102	3.536202	0.000000	3.534866	0.000000	0.000000	0.000000	0.080077	-0.252249	2.970315	0.000000	0.000000	4.000000	4.000000	0.000000
21811.325871	-0.225415	0.572704	0.135630	64.727158	117.891975	133.439102	3.536202	0.000000	3.534866	0.000000	0.000000	0.000000	0.080077	-0.252249	2.970315	0.000000	0.000000	4.000000	4.000000	0.000000
21811.329204	-0.225415	0.572704	0.135630	64.727158	117.891975	133.439102	3.536202	0.000000	3.534866	0.000000	0.000000	0.000000	0.080077	-0.252249	2.970315	0.000000	0.000000	4.000000	4.000000	0.000000
21811.332538	-0.224332	0.571878	0.145670	64.191689	120.899857	135.426346	3.671080	0.000000	3.394580	0.000000	0.000000	0.000000	0.324792	-0.247592	3.011948	0.000000	0.000000	4.000000	4.000000	0.000000
21811.335871	-0.224332	0.571878	0.145670	64.191689	120.899857	135.426346	3.671080	0.000000	3.394580	0.000000	0.000000	0.000000	0.324792	-0.247592	3.011948	0.000000	0.000000	4.000000	4.000000	0.000000
21811.339204	-0.224332	0.571878	0.145670	64.191689	120.899857	135.426346	3.671080	0.000000	3.394580	0.000000	0.000000	0.000000	0.324792	-0.247592	3.011948	0.000000	0.000000	4.000000	4.000000	0.000000
21811.342538	-0.222433	0.571041	0.155743	64.041603	123.205452	136.792892	3.803084	0.000000	3.246005	0.000000	0.000000	0.000000	0.569750	-0.251153	3.021910	0.000000	0.000000	4.000000	4.000000	0.000000
21811.345871	-0.222433	0.571041	0.155743	64.041603	123.205452	136.792892	3.803084	0.000000	3.246005	0.000000	0.000000	0.000000	0.569750	-0.251153	3.021910	0.000000	0.000000	4.000000	4.000000	0.000000
21811.349204	-0.222433	0.571041	0.155743	64.041603	123.205452	136.792892	3.803084	0.000000	3.246005	0.000000	0.000000	0.000000	0.569750	-0.251153	3.021910	0.000000	0.000000	4.000000	4.000000	0.000000
21811.352538	-0.219709	0.570139	0.165700	64.171188	125.492416	138.089325	3.930814	0.000000	3.090098	0.000000	0.000000	0.000000	0.817186	-0.270530	2.987150	0.000000	0.000000	4.000000	4.000000	0.000000
21811.355871	-0.219709	0.570139	0.165700	64.171188	125.492416	138.089325	3.930814	0.000000	3.090098	0.000000	0.000000	0.000000	0.817186	-0.270530	2.987150	0.000000	0.000000	4.000000	4.000000	0.000000
21811.359204	-0.219709	0.570139	0.165700	64.171188	125.492416	138.089325	3.930814	0.000000	3.090098	0.000000	0.000000	0.000000	0.817186	-0.270530	2.987150	0.000000	0.000000	4.000000	4.000000	0.000000
21811.362538	-0.216290	0.569200	0.175375	64.501564	128.240265	139.746994	4.052970	0.000000	2.928042	0.000000	0.000000	0.000000	1.025635	-0.281911	2.902246	0.000000	0.000000	4.000000	4.000000	0.000000
21811.365871	-0.216290	0.569200	0.175375	64.501564	128.240265	139.746994	4.052970	0.000000	2.928042	0.000000	0.000000	0.000000	1.025635	-0.281911	2.902246	0.000000	0.000000	4.000000	4.000000	0.000000
21811.369204	-0.216290	0.569200	0.175375	64.501564	128.240265	139.746994	4.052970	0.000000	2.928042	0.000000	0.000000	0.000000	1.025635	-0.281911	2.902246	0.000000	0.000000	4.000000	4.000000	0.000000
21811.372538	-0.212426	0.568258	0.184605	64.988640	131.614227	141.940750	4.167104	0.000000	2.763195	0.000000	0.000000	0.000000	1.159294	-0.282543	2.769151	0.000000	0.000000	4.000000	4.000000	0.000000
21811.375871	-0.212426	0.568258	0.184605	64.988640	131.614227	141.940750	4.167104	0.000000	2.763195	0.000000	0.000000	0.000000	1.159294	-0.282543	2.769151	0.000000	0.000000	4.000000	4.000000	0.000000
21811.379204	-0.212426	0.568258	0.184605	64.988640	131.614227	141.940750	4.167104	0.000000	2.763195	0.000000	0.000000	0.000000	1.159294	-0.282543	2.769151	0.000000	0.000000	4.000000	4.000000	0.000000
21811.382538	-0.208160	0.567325	0.193386	65.547874	135.515060	144.610855	4.270399	0.000000	2.600709	0.000000	0.000000	0.000000	1.279855	-0.279876	2.634232	0.000000	0.000000	4.000000	4.000000	0.000000
21811.385871	-0.208160	0.567325	0.193386	65.547874	135.515060	144.610855	4.270399	0.000000	2.600709	0.000000	0.000000	0.000000	1.279855	-0.279876	2.634232	0.000000	0.000000	4.000000	4.000000	0.000000
21811.389204	-0.208160	0.567325	0.193386	65.547874	135.515060	144.610855	4.270399	0.000000	2.600709	0.000000	0.000000	0.000000	1.279855	-0.279876	2.634232	0.000000	0.000000	4.000000	4.000000	0.000000
21811.392538	-0.203513	0.566357	0.201745	66.079308	139.434662	147.342148	4.363840	0.000000	2.440677	0.000000	0.000000	0.000000	1.394009	-0.290274	2.507696	0.000000	0.000000	4.000000	4.000000	0.000000
21811.395871	-0.203513	0.566357	0.201745	66.079308	139.434662	147.342148	4.363840	0.000000	2.440677	0.000000	0.000000	0.000000	1.394009	-0.290274	2.507696	0.000000	0.000000	4.000000	4.000000	0.000000
21811.399204	-0.203513	0.566357	0.201745	66.079308	139.434662	147.342148	4.363840	0.000000	2.440677	0.000000	0.000000	0.000000	1.394009	-0.290274	2.507696	0.000000	0.000000	4.000000	4.000000	0.000000
21811.402538	-0.198494	0.565379	0.209667	66.528671	142.629196	149.487793	4.448601	0.000000	2.282531	0.000000	0.000000	0.000000	1.505889	-0.293376	2.376788	0.000000	0.000000	4.000000	4.000000	0.000000
21811.405871	-0.198494	0.565379	0.209667	66.528671	142.629196	149.487793	4.448601	0.000000	2.282531	0.000000	0.000000	0.000000	1.505889	-0.293376	2.376788	0.000000	0.000000	4.000000	4.000000	0.000000
21811.409204	-0.198494	0.565379	0.209667	66.528671	142.629196	149.487793	4.448601	0.000000	2.282531	0.000000	0.000000	0.000000	1.505889	-0.293376	2.376788	0.000000	0.000000	4.000000	4.000000	0.000000
21811.412538	-0.192935	0.564425	0.217254	66.934814	144.492432	150.494553	4.525535	0.000000	2.125919	0.000000	0.000000	0.000000	1.667705	-0.286154	2.276053	0.000000	0.000000	4.000000	4.000000	0.000000
21811.415871	-0.192935	0.564425	0.217254	66.934814	144.492432	150.494553	4.525535	0.000000	2.125919	0.000000	0.000000	0.000000	1.667705	-0.286154	2.276053	0.000000	0.000000	4.000000	4.000000	0.000000
21811.419204	-0.192935	0.564425	0.217254	66.934814	144.492432	150.494553	4.525535	0.000000	2.125919	0.000000	0.000000	0.000000	1.667705	-0.286154	2.276053	0.000000	0.000000	4.000000	4.000000	0.000000
21811.422538	-0.186857	0.563395	0.224433	67.352142	145.541611	150.788742	4.597060	0.000000	1.966478	0.000000	0.000000	0.000000	1.823113	-0.309171	2.153698	0.000000	0.000000	4.000000	4.000000	0.000000
21811.425871	-0.186857	0.563395	0.224433	67.352142	145.541611	150.788742	4.597060	0.000000	1.966478	0.000000	0.000000	0.000000	1.823113	-0.309171	2.153698	0.000000	0.000000	4.000000	4.000000	0.000000
21811.429204	-0.186857	0.563395	0.224433	67.352142	145.541611	150.788742	4.597060	0.000000	1.966478	0.000000	0.000000	0.000000	1.823113	-0.309171	2.153698	0.000000	0.000000	4.000000	4.000000	0.000000
21811.432538	-0.180364	0.562349	0.231154	67.749016	146.670151	151.151398	4.662980	0.000000	1.804611	0.000000	0.000000	0.000000	1.948025	-0.313680	2.016216	0.000000	0.000000	4.000000	4.000000	0.000000
21811.435871	-0.180364	0.562349	0.231154	67.749016	146.670151	151.151398	4.662980	0.000000	1.804611	0.000000	0.000000	0.000000	1.948025	-0.313680	2.016216	0.000000	0.000000	4.000000	4.000000	0.000000
21811.439204	-0.180364	0.562349	0.231154	67.749016	146.670151	151.151398	4.662980	0.000000	1.804611	0.000000	0.000000	0.000000	1.948025	-0.313680	2.016216	0.000000	0.000000	4.000000	4.000000	0.000000
21811.442538	-0.173518	0.561326	0.237336	68.174561	148.507889	152.131790	4.722720	0.000000	1.641923	0.000000	0.000000	0.000000	2.053848	-0.307127	1.854729	0.000000	0.000000	4.000000	4.000000	0.000000
21811.445871	-0.173518	0.561326	0.237336	68.174561	148.507889	152.131790	4.722720	0.000000	1.641923	0.000000	0.000000	0.000000	2.053848	-0.307127	1.854729	0.000000	0.000000	4.000000	4.000000	0.000000
21811.449204	-0.173518	0.561326	0.237336	68.174561	148.507889	152.131790	4.722720	0.000000	1.641923	0.000000	0.000000	0.000000	2.053848	-0.307127	1.854729	0.000000	0.000000	4.000000	4.000000	0.000000
21811.452538	-0.166405	0.560292	0.242973	68.649757	151.348175	154.002701	4.776107	0.000000	1.479459	0.000000	0.000000	0.000000	2.133906	-0.310141	1.691034	0.000000	0.000000	4.000000	4.000000	0.000000
21811.455871	-0.166405	0.560292	0.242973	68.649757	151.348175	154.002701	4.776107	0.000000	1.479459	0.000000	0.000000	0.000000	2.133906	-0.310141	1.691034	0.000000	0.000000	4.000000	4.000000	0.000000
21811.459204	-0.166405	0.560292	0.242973	68.649757	151.348175	154.002701	4.776107	0.000000	1.479459	0.000000	0.000000	0.000000	2.133906	-0.310141	1.691034	0.000000	0.000000	4.000000	4.000000	0.000000
21811.462538	-0.159011	0.559355	0.248077	69.167007	154.957321	156.791382	4.823116	0.000000	1.318164	0.000000	0.000000	0.000000	2.218216	-0.281128	1.531095	0.000000	0.000000	4.000000	4.000000	0.000000
21811.465871	-0.159011	0.559355	0.248077	69.167007	154.957321	156.791382	4.823116	0.000000	1.318164	0.000000	0.000000	0.000000	2.218216	-0.281128	1.531095	0.000000	0.000000	4.000000	4.000000	0.000000
21811.469204	-0.159011	0.559355	0.248077	69.167007	154.957321	156.791382	4.823116	0.000000	1.318164	0.000000	0.000000	0.000000	2.218216	-0.281128	1.531095	0.000000	0.000000	4.000000	4.000000	0.000000
21811.472538	-0.151380	0.558455	0.252607	69.721817	158.960709	160.727753	4.864275	0.000000	1.157080	0.000000	0.000000	0.000000	2.289302	-0.269875	1.359078	0.000000	0.000000	4.000000	4.000000	0.000000
21811.475871	-0.151380	0.558455	0.252607	69.721817	158.960709	160.727753	4.864275	0.000000	1.157080	0.000000	0.000000	0.000000	2.289302	-0.269875	1.359078	0.000000	0.000000	4.000000	4.000000	0.000000
21811.479204	-0.151380	0.558455	0.252607	69.721817	158.960709	160.727753	4.864275	0.000000	1.157080	0.000000	0.000000	0.000000	2.289302	-0.269875	1.359078	0.000000	0.000000	4.000000	4.000000	0.000000
21811.482538	-0.143749	0.557628	0.256595	70.391708	162.929169	164.684326	4.899675	0.000000	0.996585	0.000000	0.000000	0.000000	2.289341	-0.248045	1.196423	0.000000	0.000000	4.000000	4.000000	0.000000
21811.485871	-0.143749	0.557628	0.256595	70.391708	162.929169	164.684326	4.899675	0.000000	0.996585	0.000000	0.000000	0.000000	2.289341	-0.248045	1.196423	0.000000	0.000000	4.000000	4.000000	0.000000
21811.489204	-0.143749	0.557628	0.256595	70.391708	162.929169	164.684326	4.899675	0.000000	0.996585	0.000000	0.000000	0.000000	2.289341	-0.248045	1.196423	0.000000	0.000000	4.000000	4.000000	0.000000
21811.492538	-0.135958	0.556892	0.260035	71.193748	166.343445	167.951477	4.928874	0.000000	0.840358	0.000000	0.000000	0.000000	2.337213	-0.220782	1.032053	0.000000	0.000000	4.000000	4.000000	0.000000
21811.495871	-0.135958	0.556892	0.260035	71.193748	166.343445	167.951477	4.928874	0.000000	0.840358	0.000000	0.000000	0.000000	2.337213	-0.220782	1.032053	0.000000	0.000000	4.000000	4.000000	0.000000
21811.499204	-0.135958	0.556892	0.260035	71.193748	166.343445	167.951477	4.928874	0.000000	0.840358	0.000000	0.000000	0.000000	2.337213	-0.220782	1.032053	0.000000	0.000000	4.000000	4.000000	0.000000
21811.502538	-0.128125	0.556167	0.262893	72.085541	168.621124	170.320862	4.952870	0.000000	0.684888	0.000000	0.000000	0.000000	2.349928	-0.217530	0.857356	0.000000	0.000000	4.000000	4.000000	0.000000
21811.505871	-0.128125	0.556167	0.262893	72.085541	168.621124	170.320862	4.952870	0.000000	0.684888	0.000000	0.000000	0.000000	2.349928	-0.217530	0.857356	0.000000	0.000000	4.000000	4.000000	0.000000
21811.509204	-0.128125	0.556167	0.262893	72.085541	168.621124	170.320862	4.952870	0.000000	0.684888	0.000000	0.000000	0.000000	2.349928	-0.217530	0.857356	0.000000	0.000000	4.000000	4.000000	0.000000
21811.512538	-0.120267	0.555536	0.265162	73.010437	169.600983	171.654419	4.971631	0.000000	0.531876	0.000000	0.000000	0.000000	2.357460	-0.189444	0.680719	0.000000	0.000000	4.000000	4.000000	0.000000
21811.515871	-0.120267	0.555536	0.265162	73.010437	169.600983	171.654419	4.971631	0.000000	0.531876	0.000000	0.000000	0.000000	2.357460	-0.189444	0.680719	0.000000	0.000000	4.000000	4.000000	0.000000
21811.519204	-0.120267	0.555536	0.265162	73.010437	169.600983	171.654419	4.971631	0.000000	0.531876	0.000000	0.000000	0.000000	2.357460	-0.189444	0.680719	0.000000	0.000000	4.000000	4.000000	0.000000
21811.522538	-0.112331	0.555018	0.266839	73.924187	170.126511	173.259201	4.985459	0.000000	0.381045	0.000000	0.000000	0.000000	2.380840	-0.155190	0.503120	0.000000	0.000000	4.000000	4.000000	0.000000
21811.525871	-0.112331	0.555018	0.266839	73.924187	170.126511	173.259201	4.985459	0.000000	0.381045	0.000000	0.000000	0.000000	2.380840	-0.155190	0.503120	0.000000	0.000000	4.000000	4.000000	0.000000
21811.529204	-0.112331	0.555018	0.266839	73.924187	170.126511	173.259201	4.985459	0.000000	0.381045	0.000000	0.000000	0.000000	2.380840	-0.155190	0.503120	0.000000	0.000000	4.000000	4.000000	0.000000
21811.532538	-0.104265	0.554555	0.267927	74.777420	170.726959	175.220840	4.994670	0.000000	0.230802	0.000000	0.000000	0.000000	2.419749	-0.139066	0.326386	0.000000	0.000000	4.000000	4.000000	0.000000
21811.535871	-0.104265	0.554555	0.267927	74.777420	170.726959	175.220840	4.994670	0.000000	0.230802	0.000000	0.000000	0.000000	2.419749	-0.139066	0.326386	0.000000	0.000000	4.000000	4.000000	0.000000
21811.539204	-0.104265	0.554555	0.267927	74.777420	170.726959	175.220840	4.994670	0.000000	0.230802	0.000000	0.000000	0.000000	2.419749	-0.139066	0.326386	0.000000	0.000000	4.000000	4.000000	0.000000
21811.542538	-0.096098	0.554197	0.268503	75.571877	171.414139	177.224136	4.999367	0.000000	0.079577	0.000000	0.000000	0.000000	2.450129	-0.107266	0.172848	0.000000	0.000000	4.000000	4.000000	0.000000
21811.545871	-0.096098	0.554197	0.268503	75.571877	171.414139	177.224136	4.999367	0.000000	0.079577	0.000000	0.000000	0.000000	2.450129	-0.107266	0.172848	0.000000	0.000000	4.000000	4.000000	0.000000
21811.549204	-0.096098	0.554197	0.268503	75.571877	171.414139	177.224136	4.999367	0.000000	0.079577	0.000000	0.000000	0.000000	2.450129	-0.107266	0.172848	0.000000	0.000000	4.000000	4.000000	0.000000
21811.552538	-0.087880	0.553866	0.268569	76.312386	172.670059	179.550400	4.999472	0.000000	-0.072662	0.000000	0.000000	0.000000	2.465284	-0.099422	0.019782	0.000000	0.000000	4.000000	4.000000	0.000000
21811.555871	-0.087880	0.553866	0.268569	76.312386	172.670059	179.550400	4.999472	0.000000	-0.072662	0.000000	0.000000	0.000000	2.465284	-0.099422	0.019782	0.000000	0.000000	4.000000	4.000000	0.000000
21811.559204	-0.087880	0.553866	0.268569	76.312386	172.670059	179.550400	4.999472	0.000000	-0.072662	0.000000	0.000000	0.000000	2.465284	-0.099422	0.019782	0.000000	0.000000	4.000000	4.000000	0.000000
21811.562538	-0.079666	0.553546	0.268163	77.016449	175.100876	-177.362167	4.994916	0.000000	-0.225411	0.000000	0.000000	0.000000	2.464170	-0.095967	-0.121851	0.000000	0.000000	4.000000	4.000000	0.000000
21811.565871	-0.079666	0.553546	0.268163	77.016449	175.100876	-177.362167	4.994916	0.000000	-0.225411	0.000000	0.000000	0.000000	2.464170	-0.095967	-0.121851	0.000000	0.000000	4.000000	4.000000	0.000000
21811.569204	-0.079666	0.553546	0.268163	77.016449	175.100876	-177.362167	4.994916	0.000000	-0.225411	0.000000	0.000000	0.000000	2.464170	-0.095967	-0.121851	0.000000	0.000000	4.000000	4.000000	0.000000
21811.572538	-0.071608	0.553259	0.267280	77.734734	178.689240	-173.139633	4.985687	0.000000	-0.378048	0.000000	0.000000	0.000000	2.417487	-0.086130	-0.265016	0.000000	0.000000	4.000000	4.000000	0.000000
21811.575871	-0.071608	0.553259	0.267280	77.734734	178.689240	-173.139633	4.985687	0.000000	-0.378048	0.000000	0.000000	0.000000	2.417487	-0.086130	-0.265016	0.000000	0.000000	4.000000	4.000000	0.000000
21811.579204	-0.071608	0.553259	0.267280	77.734734	178.689240	-173.139633	4.985687	0.000000	-0.378048	0.000000	0.000000	0.000000	2.417487	-0.086130	-0.265016	0.000000	0.000000	4.000000	4.000000	0.000000
21811.582538	-0.063688	0.552972	0.265987	78.424393	-176.928955	-167.750824	4.972026	0.000000	-0.528161	0.000000	0.000000	0.000000	2.375822	-0.086165	-0.387832	0.000000	0.000000	4.000000	4.000000	0.000000
21811.585871	-0.063688	0.552972	0.265987	78.424393	-176.928955	-167.750824	4.972026	0.000000	-0.528161	0.000000	0.000000	0.000000	2.375822	-0.086165	-0.387832	0.000000	0.000000	4.000000	4.000000	0.000000
21811.589204	-0.063688	0.552972	0.265987	78.424393	-176.928955	-167.750824	4.972026	0.000000	-0.528161	0.000000	0.000000	0.000000	2.375822	-0.086165	-0.387832	0.000000	0.000000	4.000000	4.000000	0.000000
21811.592538	-0.055881	0.552820	0.264254	79.058876	-172.366943	-162.215149	4.954049	0.000000	-0.676309	0.000000	0.000000	0.000000	2.342276	-0.045569	-0.519829	0.000000	0.000000	4.000000	4.000000	0.000000
21811.595871	-0.055881	0.552820	0.264254	79.058876	-172.366943	-162.215149	4.954049	0.000000	-0.676309	0.000000	0.000000	0.000000	2.342276	-0.045569	-0.519829	0.000000	0.000000	4.000000	4.000000	0.000000
21811.599204	-0.055881	0.552820	0.264254	79.058876	-172.366943	-162.215149	4.954049	0.000000	-0.676309	0.000000	0.000000	0.000000	2.342276	-0.045569	-0.519829	0.000000	0.000000	4.000000	4.000000	0.000000
21811.602538	-0.048028	0.552726	0.262131	79.669548	-168.839935	-157.691711	4.931737	0.000000	-0.823389	0.000000	0.000000	0.000000	2.355915	-0.028188	-0.636904	0.000000	0.000000	4.000000	4.000000	0.000000
21811.605871	-0.048028	0.552726	0.262131	79.669548	-168.839935	-157.691711	4.931737	0.000000	-0.823389	0.000000	0.000000	0.000000	2.355915	-0.028188	-0.636904	0.000000	0.000000	4.000000	4.000000	0.000000
21811.609204	-0.048028	0.552726	0.262131	79.669548	-168.839935	-157.691711	4.931737	0.000000	-0.823389	0.000000	0.000000	0.000000	2.355915	-0.028188	-0.636904	0.000000	0.000000	4.000000	4.000000	0.000000
21811.612538	-0.040143	0.552735	0.259666	80.315857	-167.224655	-154.449951	4.904531	0.000000	-0.972411	0.000000	0.000000	0.000000	2.365283	0.002722	-0.739650	0.000000	0.000000	4.000000	4.000000	0.000000
21811.615871	-0.040143	0.552735	0.259666	80.315857	-167.224655	-154.449951	4.904531	0.000000	-0.972411	0.000000	0.000000	0.000000	2.365283	0.002722	-0.739650	0.000000	0.000000	4.000000	4.000000	0.000000
21811.619204	-0.040143	0.552735	0.259666	80.315857	-167.224655	-154.449951	4.904531	0.000000	-0.972411	0.000000	0.000000	0.000000	2.365283	0.002722	-0.739650	0.000000	0.000000	4.000000	4.000000	0.000000
21811.622538	-0.032200	0.552832	0.256762	80.930054	-165.900970	-151.065628	4.872229	0.000000	-1.123115	0.000000	0.000000	0.000000	2.383096	0.029154	-0.871193	0.000000	0.000000	4.000000	4.000000	0.000000
21811.625871	-0.032200	0.552832	0.256762	80.930054	-165.900970	-151.065628	4.872229	0.000000	-1.123115	0.000000	0.000000	0.000000	2.383096	0.029154	-0.871193	0.000000	0.000000	4.000000	4.000000	0.000000
21811.629204	-0.032200	0.552832	0.256762	80.930054	-165.900970	-151.065628	4.872229	0.000000	-1.123115	0.000000	0.000000	0.000000	2.383096	0.029154	-0.871193	0.000000	0.000000	4.000000	4.000000	0.000000
21811.632538	-0.024379	0.553014	0.253404	81.483437	-164.163818	-147.499069	4.834300	0.000000	-1.276538	0.000000	0.000000	0.000000	2.346227	0.054536	-1.007440	0.000000	0.000000	4.000000	4.000000	0.000000
21811.635871	-0.024379	0.553014	0.253404	81.483437	-164.163818	-147.499069	4.834300	0.000000	-1.276538	0.000000	0.000000	0.000000	2.346227	0.054536	-1.007440	0.000000	0.000000	4.000000	4.000000	0.000000
21811.639204	-0.024379	0.553014	0.253404	81.483437	-164.163818	-147.499069	4.834300	0.000000	-1.276538	0.000000	0.000000	0.000000	2.346227	0.054536	-1.007440	0.000000	0.000000	4.000000	4.000000	0.000000
21811.642538	-0.016693	0.553216	0.249579	82.005417	-161.868378	-143.896378	4.791209	0.000000	-1.429796	0.000000	0.000000	0.000000	2.305938	0.060624	-1.147359	0.000000	0.000000	4.000000	4.000000	0.000000
21811.645871	-0.016693	0.553216	0.249579	82.005417	-161.868378	-143.896378	4.791209	0.000000	-1.429796	0.000000	0.000000	0.000000	2.305938	0.060624	-1.147359	0.000000	0.000000	4.000000	4.000000	0.000000
21811.649204	-0.016693	0.553216	0.249579	82.005417	-161.868378	-143.896378	4.791209	0.000000	-1.429796	0.000000	0.000000	0.000000	2.305938	0.060624	-1.147359	0.000000	0.000000	4.000000	4.000000	0.000000
21811.652538	-0.009352	0.553435	0.245280	82.501579	-157.747559	-139.031998	4.742764	0.000000	-1.583094	0.000000	0.000000	0.000000	2.202067	0.065668	-1.289694	0.000000	0.000000	4.000000	4.000000	0.000000
21811.655871	-0.009352	0.553435	0.245280	82.501579	-157.747559	-139.031998	4.742764	0.000000	-1.583094	0.000000	0.000000	0.000000	2.202067	0.065668	-1.289694	0.000000	0.000000	4.000000	4.000000	0.000000
21811.659204	-0.009352	0.553435	0.245280	82.501579	-157.747559	-139.031998	4.742764	0.000000	-1.583094	0.000000	0.000000	0.000000	2.202067	0.065668	-1.289694	0.000000	0.000000	4.000000	4.000000	0.000000
21811.662538	-0.002433	0.553628	0.240512	83.001984	-151.076553	-131.412781	4.689969	0.000000	-1.733260	0.000000	0.000000	0.000000	2.075959	0.058015	-1.430446	0.000000	0.000000	4.000000	4.000000	0.000000
21811.665871	-0.002433	0.553628	0.240512	83.001984	-151.076553	-131.412781	4.689969	0.000000	-1.733260	0.000000	0.000000	0.000000	2.075959	0.058015	-1.430446	0.000000	0.000000	4.000000	4.000000	0.000000
21811.669204	-0.002433	0.553628	0.240512	83.001984	-151.076553	-131.412781	4.689969	0.000000	-1.733260	0.000000	0.000000	0.000000	2.075959	0.058015	-1.430446	0.000000	0.000000	4.000000	4.000000	0.000000
21811.672538	0.004259	0.553839	0.235333	83.414024	-142.175888	-121.327698	4.633276	0.000000	-1.879561	0.000000	0.000000	0.000000	2.007473	0.063326	-1.553615	0.000000	0.000000	4.000000	4.000000	0.000000
21811.675871	0.004259	0.553839	0.235333	83.414024	-142.175888	-121.327698	4.633276	0.000000	-1.879561	0.000000	0.000000	0.000000	2.007473	0.063326	-1.553615	0.000000	0.000000	4.000000	4.000000	0.000000
21811.679204	0.004259	0.553839	0.235333	83.414024	-142.175888	-121.327698	4.633276	0.000000	-1.879561	0.000000	0.000000	0.000000	2.007473	0.063326	-1.553615	0.000000	0.000000	4.000000	4.000000	0.000000
21811.682538	0.010714	0.554139	0.229730	83.684380	-132.126907	-110.207878	4.571459	0.000000	-2.025280	0.000000	0.000000	0.000000	1.936617	0.089876	-1.680893	0.000000	0.000000	4.000000	4.000000	0.000000
21811.685871	0.010714	0.554139	0.229730	83.684380	-132.126907	-110.207878	4.571459	0.000000	-2.025280	0.000000	0.000000	0.000000	1.936617	0.089876	-1.680893	0.000000	0.000000	4.000000	4.000000	0.000000
21811.689204	0.010714	0.554139	0.229730	83.684380	-132.126907	-110.207878	4.571459	0.000000	-2.025280	0.000000	0.000000	0.000000	1.936617	0.089876	-1.680893	0.000000	0.000000	4.000000	4.000000	0.000000
21811.692538	0.016993	0.554460	0.223806	83.873787	-122.187920	-99.045219	4.504214	0.000000	-2.170726	0.000000	0.000000	0.000000	1.883605	0.096373	-1.777224	0.000000	0.000000	4.000000	4.000000	0.000000
21811.695871	0.016993	0.554460	0.223806	83.873787	-122.187920	-99.045219	4.504214	0.000000	-2.170726	0.000000	0.000000	0.000000	1.883605	0.096373	-1.777224	0.000000	0.000000	4.000000	4.000000	0.000000
21811.699204	0.016993	0.554460	0.223806	83.873787	-122.187920	-99.045219	4.504214	0.000000	-2.170726	0.000000	0.000000	0.000000	1.883605	0.096373	-1.777224	0.000000	0.000000	4.000000	4.000000	0.000000
21811.702538	0.023058	0.554824	0.217607	84.026794	-112.714317	-88.239182	4.431099	0.000000	-2.316325	0.000000	0.000000	0.000000	1.819536	0.109306	-1.859908	0.000000	0.000000	4.000000	4.000000	0.000000
21811.705871	0.023058	0.554824	0.217607	84.026794	-112.714317	-88.239182	4.431099	0.000000	-2.316325	0.000000	0.000000	0.000000	1.819536	0.109306	-1.859908	0.000000	0.000000	4.000000	4.000000	0.000000
21811.709204	0.023058	0.554824	0.217607	84.026794	-112.714317	-88.239182	4.431099	0.000000	-2.316325	0.000000	0.000000	0.000000	1.819536	0.109306	-1.859908	0.000000	0.000000	4.000000	4.000000	0.000000
21811.712538	0.028778	0.555186	0.211109	84.094193	-103.539619	-77.719627	4.352273	0.000000	-2.461244	0.000000	0.000000	0.000000	1.715788	0.108579	-1.949302	0.000000	0.000000	4.000000	4.000000	0.000000
21811.715871	0.028778	0.555186	0.211109	84.094193	-103.539619	-77.719627	4.352273	0.000000	-2.461244	0.000000	0.000000	0.000000	1.715788	0.108579	-1.949302	0.000000	0.000000	4.000000	4.000000	0.000000
21811.719204	0.028778	0.555186	0.211109	84.094193	-103.539619	-77.719627	4.352273	0.000000	-2.461244	0.000000	0.000000	0.000000	1.715788	0.108579	-1.949302	0.000000	0.000000	4.000000	4.000000	0.000000
21811.722538	0.033961	0.555558	0.204306	83.995735	-94.735855	-67.836151	4.268508	0.000000	-2.603812	0.000000	0.000000	0.000000	1.554925	0.111422	-2.040973	0.000000	0.000000	4.000000	4.000000	0.000000
21811.725871	0.033961	0.555558	0.204306	83.995735	-94.735855	-67.836151	4.268508	0.000000	-2.603812	0.000000	0.000000	0.000000	1.554925	0.111422	-2.040973	0.000000	0.000000	4.000000	4.000000	0.000000
21811.729204	0.033961	0.555558	0.204306	83.995735	-94.735855	-67.836151	4.268508	0.000000	-2.603812	0.000000	0.000000	0.000000	1.554925	0.111422	-2.040973	0.000000	0.000000	4.000000	4.000000	0.000000
21811.732538	0.038519	0.555842	0.197204	83.740883	-86.628937	-58.745140	4.181319	0.000000	-2.741637	0.000000	0.000000	0.000000	1.367548	0.085239	-2.130446	0.000000	0.000000	4.000000	4.000000	0.000000
21811.735871	0.038519	0.555842	0.197204	83.740883	-86.628937	-58.745140	4.181319	0.000000	-2.741637	0.000000	0.000000	0.000000	1.367548	0.085239	-2.130446	0.000000	0.000000	4.000000	4.000000	0.000000
21811.739204	0.038519	0.555842	0.197204	83.740883	-86.628937	-58.745140	4.181319	0.000000	-2.741637	0.000000	0.000000	0.000000	1.367548	0.085239	-2.130446	0.000000	0.000000	4.000000	4.000000	0.000000
21811.742538	0.042433	0.556113	0.189836	83.402069	-79.739899	-51.115776	4.091513	0.000000	-2.873938	0.000000	0.000000	0.000000	1.174137	0.081206	-2.210590	0.000000	0.000000	4.000000	4.000000	0.000000
21811.745871	0.042433	0.556113	0.189836	83.402069	-79.739899	-51.115776	4.091513	0.000000	-2.873938	0.000000	0.000000	0.000000	1.174137	0.081206	-2.210590	0.000000	0.000000	4.000000	4.000000	0.000000
21811.749204	0.042433	0.556113	0.189836	83.402069	-79.739899	-51.115776	4.091513	0.000000	-2.873938	0.000000	0.000000	0.000000	1.174137	0.081206	-2.210590	0.000000	0.000000	4.000000	4.000000	0.000000
21811.752538	0.045742	0.556325	0.182174	83.108017	-73.891388	-44.590591	3.999431	0.000000	-3.000759	0.000000	0.000000	0.000000	0.992764	0.063819	-2.298557	0.000000	0.000000	4.000000	4.000000	0.000000
21811.755871	0.045742	0.556325	0.182174	83.108017	-73.891388	-44.590591	3.999431	0.000000	-3.000759	0.000000	0.000000	0.000000	0.992764	0.063819	-2.298557	0.000000	0.000000	4.000000	4.000000	0.000000
21811.759204	0.045742	0.556325	0.182174	83.108017	-73.891388	-44.590591	3.999431	0.000000	-3.000759	0.000000	0.000000	0.000000	0.992764	0.063819	-2.298557	0.000000	0.000000	4.000000	4.000000	0.000000
21811.762538	0.048434	0.556542	0.174303	83.030411	-68.564926	-38.366653	3.904311	0.000000	-3.123517	0.000000	0.000000	0.000000	0.807665	0.065057	-2.361285	0.000000	0.000000	4.000000	4.000000	0.000000
21811.765871	0.048434	0.556542	0.174303	83.030411	-68.564926	-38.366653	3.904311	0.000000	-3.123517	0.000000	0.000000	0.000000	0.807665	0.065057	-2.361285	0.000000	0.000000	4.000000	4.000000	0.000000
21811.769204	0.048434	0.556542	0.174303	83.030411	-68.564926	-38.366653	3.904311	0.000000	-3.123517	0.000000	0.000000	0.000000	0.807665	0.065057	-2.361285	0.000000	0.000000	4.000000	4.000000	0.000000
21811.772538	0.050465	0.556759	0.166231	83.121597	-63.238304	-31.102694	3.806710	0.000000	-3.241753	0.000000	0.000000	0.000000	0.609353	0.064934	-2.421435	0.000000	0.000000	4.000000	4.000000	0.000000
21811.775871	0.050465	0.556759	0.166231	83.121597	-63.238304	-31.102694	3.806710	0.000000	-3.241753	0.000000	0.000000	0.000000	0.609353	0.064934	-2.421435	0.000000	0.000000	4.000000	4.000000	0.000000
21811.779204	0.050465	0.556759	0.166231	83.121597	-63.238304	-31.102694	3.806710	0.000000	-3.241753	0.000000	0.000000	0.000000	0.609353	0.064934	-2.421435	0.000000	0.000000	4.000000	4.000000	0.000000
21811.782538	0.051974	0.556976	0.157988	83.242073	-57.872486	-23.784384	3.706949	0.000000	-3.355373	0.000000	0.000000	0.000000	0.452553	0.065119	-2.472985	0.000000	0.000000	4.000000	4.000000	0.000000
21811.785871	0.051974	0.556976	0.157988	83.242073	-57.872486	-23.784384	3.706949	0.000000	-3.355373	0.000000	0.000000	0.000000	0.452553	0.065119	-2.472985	0.000000	0.000000	4.000000	4.000000	0.000000
21811.789204	0.051974	0.556976	0.157988	83.242073	-57.872486	-23.784384	3.706949	0.000000	-3.355373	0.000000	0.000000	0.000000	0.452553	0.065119	-2.472985	0.000000	0.000000	4.000000	4.000000	0.000000
21811.792538	0.052979	0.557128	0.149621	83.310707	-52.303574	-17.001661	3.603453	0.000000	-3.466284	0.000000	0.000000	0.000000	0.301567	0.045808	-2.509957	0.000000	0.000000	4.000000	4.000000	0.000000
21811.795871	0.052979	0.557128	0.149621	83.310707	-52.303574	-17.001661	3.603453	0.000000	-3.466284	0.000000	0.000000	0.000000	0.301567	0.045808	-2.509957	0.000000	0.000000	4.000000	4.000000	0.000000
21811.799204	0.052979	0.557128	0.149621	83.310707	-52.303574	-17.001661	3.603453	0.000000	-3.466284	0.000000	0.000000	0.000000	0.301567	0.045808	-2.509957	0.000000	0.000000	4.000000	4.000000	0.000000
21811.802538	0.053416	0.557221	0.141177	83.261169	-46.063206	-10.179177	3.496087	0.000000	-3.574545	0.000000	0.000000	0.000000	0.130936	0.027938	-2.533208	0.000000	0.000000	4.000000	4.000000	0.000000
21811.805871	0.053416	0.557221	0.141177	83.261169	-46.063206	-10.179177	3.496087	0.000000	-3.574545	0.000000	0.000000	0.000000	0.130936	0.027938	-2.533208	0.000000	0.000000	4.000000	4.000000	0.000000
21811.809204	0.053416	0.557221	0.141177	83.261169	-46.063206	-10.179177	3.496087	0.000000	-3.574545	0.000000	0.000000	0.000000	0.130936	0.027938	-2.533208	0.000000	0.000000	4.000000	4.000000	0.000000
21811.812538	0.053309	0.557280	0.132710	82.968262	-38.793407	-2.743353	3.385737	0.000000	-3.679237	0.000000	0.000000	0.000000	-0.031975	0.017457	-2.540154	0.000000	0.000000	4.000000	4.000000	0.000000
21811.815871	0.053309	0.557280	0.132710	82.968262	-38.793407	-2.743353	3.385737	0.000000	-3.679237	0.000000	0.000000	0.000000	-0.031975	0.017457	-2.540154	0.000000	0.000000	4.000000	4.000000	0.000000
21811.819204	0.053309	0.557280	0.132710	82.968262	-38.793407	-2.743353	3.385737	0.000000	-3.679237	0.000000	0.000000	0.000000	-0.031975	0.017457	-2.540154	0.000000	0.000000	4.000000	4.000000	0.000000
21811.822538	0.052580	0.557353	0.124338	82.431068	-31.308563	4.986159	3.272432	0.000000	-3.780369	0.000000	0.000000	0.000000	-0.218618	0.022087	-2.511584	0.000000	0.000000	4.000000	4.000000	0.000000
21811.825871	0.052580	0.557353	0.124338	82.431068	-31.308563	4.986159	3.272432	0.000000	-3.780369	0.000000	0.000000	0.000000	-0.218618	0.022087	-2.511584	0.000000	0.000000	4.000000	4.000000	0.000000
21811.829204	0.052580	0.557353	0.124338	82.431068	-31.308563	4.986159	3.272432	0.000000	-3.780369	0.000000	0.000000	0.000000	-0.218618	0.022087	-2.511584	0.000000	0.000000	4.000000	4.000000	0.000000
21811.832538	0.051262	0.557486	0.116135	81.737846	-24.094887	12.781423	3.158572	0.000000	-3.876006	0.000000	0.000000	0.000000	-0.395372	0.039866	-2.461129	0.000000	0.000000	4.000000	4.000000	0.000000
21811.835871	0.051262	0.557486	0.116135	81.737846	-24.094887	12.781423	3.158572	0.000000	-3.876006	0.000000	0.000000	0.000000	-0.395372	0.039866	-2.461129	0.000000	0.000000	4.000000	4.000000	0.000000
21811.839204	0.051262	0.557486	0.116135	81.737846	-24.094887	12.781423	3.158572	0.000000	-3.876006	0.000000	0.000000	0.000000	-0.395372	0.039866	-2.461129	0.000000	0.000000	4.000000	4.000000	0.000000
21811.842538	0.049541	0.557627	0.108077	80.986336	-17.325897	20.243967	3.044909	0.000000	-3.965921	0.000000	0.000000	0.000000	-0.516314	0.042342	-2.417245	0.000000	0.000000	4.000000	4.000000	0.000000
21811.845871	0.049541	0.557627	0.108077	80.986336	-17.325897	20.243967	3.044909	0.000000	-3.965921	0.000000	0.000000	0.000000	-0.516314	0.042342	-2.417245	0.000000	0.000000	4.000000	4.000000	0.000000
21811.849204	0.049541	0.557627	0.108077	80.986336	-17.325897	20.243967	3.044909	0.000000	-3.965921	0.000000	0.000000	0.000000	-0.516314	0.042342	-2.417245	0.000000	0.000000	4.000000	4.000000	0.000000
21811.852538	0.047435	0.557838	0.100157	80.198792	-10.849142	27.541269	2.928787	0.000000	-4.052432	0.000000	0.000000	0.000000	-0.632037	0.063353	-2.375890	0.000000	0.000000	4.000000	4.000000	0.000000
21811.855871	0.047435	0.557838	0.100157	80.198792	-10.849142	27.541269	2.928787	0.000000	-4.052432	0.000000	0.000000	0.000000	-0.632037	0.063353	-2.375890	0.000000	0.000000	4.000000	4.000000	0.000000
21811.859204	0.047435	0.557838	0.100157	80.198792	-10.849142	27.541269	2.928787	0.000000	-4.052432	0.000000	0.000000	0.000000	-0.632037	0.063353	-2.375890	0.000000	0.000000	4.000000	4.000000	0.000000
21811.862538	0.044989	0.558125	0.092414	79.346954	-5.125593	34.294682	2.809668	0.000000	-4.135912	0.000000	0.000000	0.000000	-0.733658	0.085949	-2.323151	0.000000	0.000000	4.000000	4.000000	0.000000
21811.865871	0.044989	0.558125	0.092414	79.346954	-5.125593	34.294682	2.809668	0.000000	-4.135912	0.000000	0.000000	0.000000	-0.733658	0.085949	-2.323151	0.000000	0.000000	4.000000	4.000000	0.000000
21811.869204	0.044989	0.558125	0.092414	79.346954	-5.125593	34.294682	2.809668	0.000000	-4.135912	0.000000	0.000000	0.000000	-0.733658	0.085949	-2.323151	0.000000	0.000000	4.000000	4.000000	0.000000
21811.872538	0.042111	0.558393	0.084772	78.428795	-0.534418	40.017872	2.687436	0.000000	-4.216360	0.000000	0.000000	0.000000	-0.863416	0.080505	-2.292615	0.000000	0.000000	4.000000	4.000000	0.000000
21811.875871	0.042111	0.558393	0.084772	78.428795	-0.534418	40.017872	2.687436	0.000000	-4.216360	0.000000	0.000000	0.000000	-0.863416	0.080505	-2.292615	0.000000	0.000000	4.000000	4.000000	0.000000
21811.879204	0.042111	0.558393	0.084772	78.428795	-0.534418	40.017872	2.687436	0.000000	-4.216360	0.000000	0.000000	0.000000	-0.863416	0.080505	-2.292615	0.000000	0.000000	4.000000	4.000000	0.000000
21811.882538	0.038768	0.558655	0.077209	77.477676	2.883877	44.616249	2.561471	0.000000	-4.294051	0.000000	0.000000	0.000000	-1.002840	0.078537	-2.268628	0.000000	0.000000	4.000000	4.000000	0.000000
21811.885871	0.038768	0.558655	0.077209	77.477676	2.883877	44.616249	2.561471	0.000000	-4.294051	0.000000	0.000000	0.000000	-1.002840	0.078537	-2.268628	0.000000	0.000000	4.000000	4.000000	0.000000
21811.889204	0.038768	0.558655	0.077209	77.477676	2.883877	44.616249	2.561471	0.000000	-4.294051	0.000000	0.000000	0.000000	-1.002840	0.078537	-2.268628	0.000000	0.000000	4.000000	4.000000	0.000000
21811.892538	0.034929	0.558780	0.069668	76.554443	5.387187	48.335770	2.431005	0.000000	-4.369236	0.000000	0.000000	0.000000	-1.151766	0.037392	-2.262451	0.000000	0.000000	4.000000	4.000000	0.000000
21811.895871	0.034929	0.558780	0.069668	76.554443	5.387187	48.335770	2.431005	0.000000	-4.369236	0.000000	0.000000	0.000000	-1.151766	0.037392	-2.262451	0.000000	0.000000	4.000000	4.000000	0.000000
21811.899204	0.034929	0.558780	0.069668	76.554443	5.387187	48.335770	2.431005	0.000000	-4.369236	0.000000	0.000000	0.000000	-1.151766	0.037392	-2.262451	0.000000	0.000000	4.000000	4.000000	0.000000
21811.902538	0.030625	0.558851	0.062246	75.696236	7.334474	51.276024	2.293921	0.000000	-4.442739	0.000000	0.000000	0.000000	-1.291279	0.021535	-2.226614	0.000000	0.000000	4.000000	4.000000	0.000000
21811.905871	0.030625	0.558851	0.062246	75.696236	7.334474	51.276024	2.293921	0.000000	-4.442739	0.000000	0.000000	0.000000	-1.291279	0.021535	-2.226614	0.000000	0.000000	4.000000	4.000000	0.000000
21811.909204	0.030625	0.558851	0.062246	75.696236	7.334474	51.276024	2.293921	0.000000	-4.442739	0.000000	0.000000	0.000000	-1.291279	0.021535	-2.226614	0.000000	0.000000	4.000000	4.000000	0.000000
21811.912538	0.026102	0.558953	0.055033	74.907410	9.082740	53.113609	2.150897	0.000000	-4.513718	0.000000	0.000000	0.000000	-1.356779	0.030530	-2.163839	0.000000	0.000000	4.000000	4.000000	0.000000
21811.915871	0.026102	0.558953	0.055033	74.907410	9.082740	53.113609	2.150897	0.000000	-4.513718	0.000000	0.000000	0.000000	-1.356779	0.030530	-2.163839	0.000000	0.000000	4.000000	4.000000	0.000000
21811.919204	0.026102	0.558953	0.055033	74.907410	9.082740	53.113609	2.150897	0.000000	-4.513718	0.000000	0.000000	0.000000	-1.356779	0.030530	-2.163839	0.000000	0.000000	4.000000	4.000000	0.000000
21811.922538	0.021569	0.559175	0.048171	74.185852	10.851793	54.381836	1.999926	0.000000	-4.582608	0.000000	0.000000	0.000000	-1.359920	0.066547	-2.058704	0.000000	0.000000	4.000000	4.000000	0.000000
21811.925871	0.021569	0.559175	0.048171	74.185852	10.851793	54.381836	1.999926	0.000000	-4.582608	0.000000	0.000000	0.000000	-1.359920	0.066547	-2.058704	0.000000	0.000000	4.000000	4.000000	0.000000
21811.929204	0.021569	0.559175	0.048171	74.185852	10.851793	54.381836	1.999926	0.000000	-4.582608	0.000000	0.000000	0.000000	-1.359920	0.066547	-2.058704	0.000000	0.000000	4.000000	4.000000	0.000000
21811.932538	0.016931	0.559553	0.041767	73.568703	12.596602	56.190292	1.841883	0.000000	-4.648383	0.000000	0.000000	0.000000	-1.391369	0.113499	-1.921086	0.000000	0.000000	4.000000	4.000000	0.000000
21811.935871	0.016931	0.559553	0.041767	73.568703	12.596602	56.190292	1.841883	0.000000	-4.648383	0.000000	0.000000	0.000000	-1.391369	0.113499	-1.921086	0.000000	0.000000	4.000000	4.000000	0.000000
21811.939204	0.016931	0.559553	0.041767	73.568703	12.596602	56.190292	1.841883	0.000000	-4.648383	0.000000	0.000000	0.000000	-1.391369	0.113499	-1.921086	0.000000	0.000000	4.000000	4.000000	0.000000
21811.942538	0.012023	0.560100	0.035871	73.094810	14.068266	58.313793	1.681895	0.000000	-4.708633	0.000000	0.000000	0.000000	-1.472601	0.163995	-1.768783	0.000000	0.000000	4.000000	4.000000	0.000000
21811.945871	0.012023	0.560100	0.035871	73.094810	14.068266	58.313793	1.681895	0.000000	-4.708633	0.000000	0.000000	0.000000	-1.472601	0.163995	-1.768783	0.000000	0.000000	4.000000	4.000000	0.000000
21811.949204	0.012023	0.560100	0.035871	73.094810	14.068266	58.313793	1.681895	0.000000	-4.708633	0.000000	0.000000	0.000000	-1.472601	0.163995	-1.768783	0.000000	0.000000	4.000000	4.000000	0.000000
21811.952538	0.006819	0.560784	0.030446	72.811760	14.939164	59.455425	1.524803	0.000000	-4.761825	0.000000	0.000000	0.000000	-1.561100	0.205193	-1.627510	0.000000	0.000000	4.000000	4.000000	0.000000
21811.955871	0.006819	0.560784	0.030446	72.811760	14.939164	59.455425	1.524803	0.000000	-4.761825	0.000000	0.000000	0.000000	-1.561100	0.205193	-1.627510	0.000000	0.000000	4.000000	4.000000	0.000000
21811.959204	0.006819	0.560784	0.030446	72.811760	14.939164	59.455425	1.524803	0.000000	-4.761825	0.000000	0.000000	0.000000	-1.561100	0.205193	-1.627510	0.000000	0.000000	4.000000	4.000000	0.000000
21811.962538	0.001158	0.561558	0.025499	72.674644	15.222754	59.214455	1.370545	0.000000	-4.808493	0.000000	0.000000	0.000000	-1.698150	0.232090	-1.484137	0.000000	0.000000	4.000000	4.000000	0.000000
21811.965871	0.001158	0.561558	0.025499	72.674644	15.222754	59.214455	1.370545	0.000000	-4.808493	0.000000	0.000000	0.000000	-1.698150	0.232090	-1.484137	0.000000	0.000000	4.000000	4.000000	0.000000
21811.969204	0.001158	0.561558	0.025499	72.674644	15.222754	59.214455	1.370545	0.000000	-4.808493	0.000000	0.000000	0.000000	-1.698150	0.232090	-1.484137	0.000000	0.000000	4.000000	4.000000	0.000000
21811.972538	-0.004913	0.562393	0.020982	72.606117	15.399452	58.751293	1.222123	0.000000	-4.848341	0.000000	0.000000	0.000000	-1.821499	0.250496	-1.354969	0.000000	0.000000	4.000000	4.000000	0.000000
21811.975871	-0.004913	0.562393	0.020982	72.606117	15.399452	58.751293	1.222123	0.000000	-4.848341	0.000000	0.000000	0.000000	-1.821499	0.250496	-1.354969	0.000000	0.000000	4.000000	4.000000	0.000000
21811.979204	-0.004913	0.562393	0.020982	72.606117	15.399452	58.751293	1.222123	0.000000	-4.848341	0.000000	0.000000	0.000000	-1.821499	0.250496	-1.354969	0.000000	0.000000	4.000000	4.000000	0.000000
21811.982538	-0.011242	0.563322	0.016881	72.518303	15.863415	58.833309	1.049123	0.000000	-4.754335	0.000000	0.000000	0.000000	-1.898560	0.278773	-1.230385	0.000000	0.000000	4.000000	4.000000	0.000000
21811.985871	-0.011242	0.563322	0.016881	72.518303	15.863415	58.833309	1.049123	0.000000	-4.754335	0.000000	0.000000	0.000000	-1.898560	0.278773	-1.230385	0.000000	0.000000	4.000000	4.000000	0.000000
21811.989204	-0.011242	0.563322	0.016881	72.518303	15.863415	58.833309	1.049123	0.000000	-4.754335	0.000000	0.000000	0.000000	-1.898560	0.278773	-1.230385	0.000000	0.000000	4.000000	4.000000	0.000000
21811.992538	-0.017681	0.564351	0.013192	72.308105	16.686163	59.514439	0.844059	0.000000	-4.437909	0.000000	0.000000	0.000000	-1.931668	0.308920	-1.106728	0.000000	0.000000	4.000000	4.000000	0.000000
21811.995871	-0.017681	0.564351	0.013192	72.308105	16.686163	59.514439	0.844059	0.000000	-4.437909	0.000000	0.000000	0.000000	-1.931668	0.308920	-1.106728	0.000000	0.000000	4.000000	4.000000	0.000000
21811.999204	-0.017681	0.564351	0.013192	72.308105	16.686163	59.514439	0.844059	0.000000	-4.437909	0.000000	0.000000	0.000000	-1.931668	0.308920	-1.106728	0.000000	0.000000	4.000000	4.000000	0.000000
21812.002538	-0.024175	0.565443	0.009838	71.957520	17.882807	61.078587	0.659604	0.000000	-4.115964	0.000000	0.000000	0.000000	-1.948165	0.327503	-1.006301	0.000000	0.000000	4.000000	4.000000	0.000000
21812.005871	-0.024175	0.565443	0.009838	71.957520	17.882807	61.078587	0.659604	0.000000	-4.115964	0.000000	0.000000	0.000000	-1.948165	0.327503	-1.006301	0.000000	0.000000	4.000000	4.000000	0.000000
21812.009204	-0.024175	0.565443	0.009838	71.957520	17.882807	61.078587	0.659604	0.000000	-4.115964	0.000000	0.000000	0.000000	-1.948165	0.327503	-1.006301	0.000000	0.000000	4.000000	4.000000	0.000000
21812.012538	-0.030880	0.566624	0.006955	71.475876	19.220812	62.327835	0.491887	0.000000	-3.791270	0.000000	0.000000	0.000000	-2.011521	0.354223	-0.864913	0.000000	0.000000	4.000000	4.000000	0.000000
21812.015871	-0.030880	0.566624	0.006955	71.475876	19.220812	62.327835	0.491887	0.000000	-3.791270	0.000000	0.000000	0.000000	-2.011521	0.354223	-0.864913	0.000000	0.000000	4.000000	4.000000	0.000000
21812.019204	-0.030880	0.566624	0.006955	71.475876	19.220812	62.327835	0.491887	0.000000	-3.791270	0.000000	0.000000	0.000000	-2.011521	0.354223	-0.864913	0.000000	0.000000	4.000000	4.000000	0.000000
21812.022538	-0.037840	0.567868	0.004561	70.940475	20.493670	63.121426	0.347735	0.000000	-3.456016	0.000000	0.000000	0.000000	-2.087986	0.373180	-0.717995	0.000000	0.000000	4.000000	4.000000	0.000000
21812.025871	-0.037840	0.567868	0.004561	70.940475	20.493670	63.121426	0.347735	0.000000	-3.456016	0.000000	0.000000	0.000000	-2.087986	0.373180	-0.717995	0.000000	0.000000	4.000000	4.000000	0.000000
21812.029204	-0.037840	0.567868	0.004561	70.940475	20.493670	63.121426	0.347735	0.000000	-3.456016	0.000000	0.000000	0.000000	-2.087986	0.373180	-0.717995	0.000000	0.000000	4.000000	4.000000	0.000000
21812.032538	-0.045172	0.569109	0.002720	70.472298	21.812296	64.354767	0.228069	0.000000	-3.108019	0.000000	0.000000	0.000000	-2.199734	0.372432	-0.552365	0.000000	0.000000	4.000000	4.000000	0.000000
21812.035871	-0.045172	0.569109	0.002720	70.472298	21.812296	64.354767	0.228069	0.000000	-3.108019	0.000000	0.000000	0.000000	-2.199734	0.372432	-0.552365	0.000000	0.000000	4.000000	4.000000	0.000000
21812.039204	-0.045172	0.569109	0.002720	70.472298	21.812296	64.354767	0.228069	0.000000	-3.108019	0.000000	0.000000	0.000000	-2.199734	0.372432	-0.552365	0.000000	0.000000	4.000000	4.000000	0.000000
21812.042538	-0.052819	0.570374	0.001440	70.183464	23.529011	66.010468	0.136008	0.000000	-2.741396	0.000000	0.000000	0.000000	-2.294168	0.379264	-0.384055	0.000000	0.000000	4.000000	4.000000	0.000000
21812.045871	-0.052819	0.570374	0.001440	70.183464	23.529011	66.010468	0.136008	0.000000	-2.741396	0.000000	0.000000	0.000000	-2.294168	0.379264	-0.384055	0.000000	0.000000	4.000000	4.000000	0.000000
21812.049204	-0.052819	0.570374	0.001440	70.183464	23.529011	66.010468	0.136008	0.000000	-2.741396	0.000000	0.000000	0.000000	-2.294168	0.379264	-0.384055	0.000000	0.000000	4.000000	4.000000	0.000000
21812.052538	-0.060615	0.571556	0.000713	70.148476	26.094847	68.117691	0.071999	0.000000	-2.359035	0.000000	0.000000	0.000000	-2.338624	0.354602	-0.218059	0.000000	0.000000	4.000000	4.000000	0.000000
21812.055871	-0.060615	0.571556	0.000713	70.148476	26.094847	68.117691	0.071999	0.000000	-2.359035	0.000000	0.000000	0.000000	-2.338624	0.354602	-0.218059	0.000000	0.000000	4.000000	4.000000	0.000000
21812.059204	-0.060615	0.571556	0.000713	70.148476	26.094847	68.117691	0.071999	0.000000	-2.359035	0.000000	0.000000	0.000000	-2.338624	0.354602	-0.218059	0.000000	0.000000	4.000000	4.000000	0.000000
21812.062538	-0.068384	0.572707	0.000483	70.257782	29.698963	70.723328	0.035656	0.000000	-1.969264	0.000000	0.000000	0.000000	-2.330723	0.345443	-0.068994	0.000000	0.000000	4.000000	4.000000	0.000000
21812.065871	-0.068384	0.572707	0.000483	70.257782	29.698963	70.723328	0.035656	0.000000	-1.969264	0.000000	0.000000	0.000000	-2.330723	0.345443	-0.068994	0.000000	0.000000	4.000000	4.000000	0.000000
21812.069204	-0.068384	0.572707	0.000483	70.257782	29.698963	70.723328	0.035656	0.000000	-1.969264	0.000000	0.000000	0.000000	-2.330723	0.345443	-0.068994	0.000000	0.000000	4.000000	4.000000	0.000000
21812.072538	-0.076213	0.573825	0.000830	70.274742	33.781090	74.010971	0.024157	0.000000	-1.580810	0.000000	0.000000	0.000000	-2.348806	0.335478	0.104154	0.000000	0.000000	4.000000	4.000000	0.000000
21812.075871	-0.076213	0.573825	0.000830	70.274742	33.781090	74.010971	0.024157	0.000000	-1.580810	0.000000	0.000000	0.000000	-2.348806	0.335478	0.104154	0.000000	0.000000	4.000000	4.000000	0.000000
21812.079204	-0.076213	0.573825	0.000830	70.274742	33.781090	74.010971	0.024157	0.000000	-1.580810	0.000000	0.000000	0.000000	-2.348806	0.335478	0.104154	0.000000	0.000000	4.000000	4.000000	0.000000
21812.082538	-0.084161	0.574941	0.001648	70.160110	37.810913	77.687782	0.041516	0.000000	-1.189343	0.000000	0.000000	0.000000	-2.384387	0.334594	0.245267	0.000000	0.000000	4.000000	4.000000	0.000000
21812.085871	-0.084161	0.574941	0.001648	70.160110	37.810913	77.687782	0.041516	0.000000	-1.189343	0.000000	0.000000	0.000000	-2.384387	0.334594	0.245267	0.000000	0.000000	4.000000	4.000000	0.000000
21812.089204	-0.084161	0.574941	0.001648	70.160110	37.810913	77.687782	0.041516	0.000000	-1.189343	0.000000	0.000000	0.000000	-2.384387	0.334594	0.245267	0.000000	0.000000	4.000000	4.000000	0.000000
21812.092538	-0.092204	0.576016	0.002903	70.049339	41.496078	80.947784	0.082394	0.000000	-0.791945	0.000000	0.000000	0.000000	-2.412861	0.322629	0.376395	0.000000	0.000000	4.000000	4.000000	0.000000
21812.095871	-0.092204	0.576016	0.002903	70.049339	41.496078	80.947784	0.082394	0.000000	-0.791945	0.000000	0.000000	0.000000	-2.412861	0.322629	0.376395	0.000000	0.000000	4.000000	4.000000	0.000000
21812.099204	-0.092204	0.576016	0.002903	70.049339	41.496078	80.947784	0.082394	0.000000	-0.791945	0.000000	0.000000	0.000000	-2.412861	0.322629	0.376395	0.000000	0.000000	4.000000	4.000000	0.000000
21812.102538	-0.100231	0.577044	0.004708	70.045265	44.766918	83.485611	0.145126	0.000000	-0.389801	0.000000	0.000000	0.000000	-2.408152	0.308253	0.541521	0.000000	0.000000	4.000000	4.000000	0.000000
21812.105871	-0.100231	0.577044	0.004708	70.045265	44.766918	83.485611	0.145126	0.000000	-0.389801	0.000000	0.000000	0.000000	-2.408152	0.308253	0.541521	0.000000	0.000000	4.000000	4.000000	0.000000
21812.109204	-0.100231	0.577044	0.004708	70.045265	44.766918	83.485611	0.145126	0.000000	-0.389801	0.000000	0.000000	0.000000	-2.408152	0.308253	0.541521	0.000000	0.000000	4.000000	4.000000	0.000000
21812.112538	-0.108212	0.578099	0.007121	70.107323	47.733101	85.401138	0.235379	0.000000	0.011557	0.000000	0.000000	0.000000	-2.394115	0.316512	0.723977	0.000000	0.000000	4.000000	4.000000	0.000000
21812.115871	-0.108212	0.578099	0.007121	70.107323	47.733101	85.401138	0.235379	0.000000	0.011557	0.000000	0.000000	0.000000	-2.394115	0.316512	0.723977	0.000000	0.000000	4.000000	4.000000	0.000000
21812.119204	-0.108212	0.578099	0.007121	70.107323	47.733101	85.401138	0.235379	0.000000	0.011557	0.000000	0.000000	0.000000	-2.394115	0.316512	0.723977	0.000000	0.000000	4.000000	4.000000	0.000000
21812.122538	-0.116057	0.579176	0.010169	70.146637	50.545242	87.238335	0.356042	0.000000	0.410577	0.000000	0.000000	0.000000	-2.353706	0.323120	0.914478	0.000000	0.000000	4.000000	4.000000	0.000000
21812.125871	-0.116057	0.579176	0.010169	70.146637	50.545242	87.238335	0.356042	0.000000	0.410577	0.000000	0.000000	0.000000	-2.353706	0.323120	0.914478	0.000000	0.000000	4.000000	4.000000	0.000000
21812.129204	-0.116057	0.579176	0.010169	70.146637	50.545242	87.238335	0.356042	0.000000	0.410577	0.000000	0.000000	0.000000	-2.353706	0.323120	0.914478	0.000000	0.000000	4.000000	4.000000	0.000000
21812.132538	-0.123670	0.580249	0.013869	70.102661	53.231899	89.121246	0.508455	0.000000	0.802861	0.000000	0.000000	0.000000	-2.283688	0.322122	1.109911	0.000000	0.000000	4.000000	4.000000	0.000000
21812.135871	-0.123670	0.580249	0.013869	70.102661	53.231899	89.121246	0.508455	0.000000	0.802861	0.000000	0.000000	0.000000	-2.283688	0.322122	1.109911	0.000000	0.000000	4.000000	4.000000	0.000000
21812.139204	-0.123670	0.580249	0.013869	70.102661	53.231899	89.121246	0.508455	0.000000	0.802861	0.000000	0.000000	0.000000	-2.283688	0.322122	1.109911	0.000000	0.000000	4.000000	4.000000	0.000000
21812.142538	-0.130991	0.581297	0.018072	69.996925	56.030979	91.205391	0.693440	0.000000	1.183476	0.000000	0.000000	0.000000	-2.196459	0.314362	1.261038	0.000000	0.000000	4.000000	4.000000	0.000000
21812.145871	-0.130991	0.581297	0.018072	69.996925	56.030979	91.205391	0.693440	0.000000	1.183476	0.000000	0.000000	0.000000	-2.196459	0.314362	1.261038	0.000000	0.000000	4.000000	4.000000	0.000000
21812.149204	-0.130991	0.581297	0.018072	69.996925	56.030979	91.205391	0.693440	0.000000	1.183476	0.000000	0.000000	0.000000	-2.196459	0.314362	1.261038	0.000000	0.000000	4.000000	4.000000	0.000000
21812.152538	-0.138095	0.582217	0.022617	69.824226	59.692562	93.866982	0.903613	0.000000	1.549552	0.000000	0.000000	0.000000	-2.131128	0.275764	1.363510	0.000000	0.000000	4.000000	4.000000	0.000000
21812.155871	-0.138095	0.582217	0.022617	69.824226	59.692562	93.866982	0.903613	0.000000	1.549552	0.000000	0.000000	0.000000	-2.131128	0.275764	1.363510	0.000000	0.000000	4.000000	4.000000	0.000000
21812.159204	-0.138095	0.582217	0.022617	69.824226	59.692562	93.866982	0.903613	0.000000	1.549552	0.000000	0.000000	0.000000	-2.131128	0.275764	1.363510	0.000000	0.000000	4.000000	4.000000	0.000000
21812.162538	-0.144828	0.583061	0.027519	69.592659	64.116089	97.170197	1.130865	0.000000	1.904740	0.000000	0.000000	0.000000	-2.020035	0.253452	1.470579	0.000000	0.000000	4.000000	4.000000	0.000000
21812.165871	-0.144828	0.583061	0.027519	69.592659	64.116089	97.170197	1.130865	0.000000	1.904740	0.000000	0.000000	0.000000	-2.020035	0.253452	1.470579	0.000000	0.000000	4.000000	4.000000	0.000000
21812.169204	-0.144828	0.583061	0.027519	69.592659	64.116089	97.170197	1.130865	0.000000	1.904740	0.000000	0.000000	0.000000	-2.020035	0.253452	1.470579	0.000000	0.000000	4.000000	4.000000	0.000000
21812.172538	-0.151250	0.583844	0.032854	69.311981	68.597328	100.689789	1.375962	0.000000	2.241412	0.000000	0.000000	0.000000	-1.926490	0.234797	1.600483	0.000000	0.000000	4.000000	4.000000	0.000000
21812.175871	-0.151250	0.583844	0.032854	69.311981	68.597328	100.689789	1.375962	0.000000	2.241412	0.000000	0.000000	0.000000	-1.926490	0.234797	1.600483	0.000000	0.000000	4.000000	4.000000	0.000000
21812.179204	-0.151250	0.583844	0.032854	69.311981	68.597328	100.689789	1.375962	0.000000	2.241412	0.000000	0.000000	0.000000	-1.926490	0.234797	1.600483	0.000000	0.000000	4.000000	4.000000	0.000000
21812.182538	-0.157340	0.584613	0.038686	69.021698	72.886780	104.034950	1.642709	0.000000	2.562494	0.000000	0.000000	0.000000	-1.827051	0.230563	1.749483	0.000000	0.000000	4.000000	4.000000	0.000000
21812.185871	-0.157340	0.584613	0.038686	69.021698	72.886780	104.034950	1.642709	0.000000	2.562494	0.000000	0.000000	0.000000	-1.827051	0.230563	1.749483	0.000000	0.000000	4.000000	4.000000	0.000000
21812.189204	-0.157340	0.584613	0.038686	69.021698	72.886780	104.034950	1.642709	0.000000	2.562494	0.000000	0.000000	0.000000	-1.827051	0.230563	1.749483	0.000000	0.000000	4.000000	4.000000	0.000000
21812.192538	-0.162951	0.585301	0.045015	68.771065	77.094124	107.232201	1.934289	0.000000	2.867002	0.000000	0.000000	0.000000	-1.683172	0.206598	1.898785	0.000000	0.000000	4.000000	4.000000	0.000000
21812.195871	-0.162951	0.585301	0.045015	68.771065	77.094124	107.232201	1.934289	0.000000	2.867002	0.000000	0.000000	0.000000	-1.683172	0.206598	1.898785	0.000000	0.000000	4.000000	4.000000	0.000000
21812.199204	-0.162951	0.585301	0.045015	68.771065	77.094124	107.232201	1.934289	0.000000	2.867002	0.000000	0.000000	0.000000	-1.683172	0.206598	1.898785	0.000000	0.000000	4.000000	4.000000	0.000000
21812.202538	-0.168008	0.585929	0.051863	68.604744	81.273041	110.398468	2.250753	0.000000	3.147530	0.000000	0.000000	0.000000	-1.517359	0.188449	2.054517	0.000000	0.000000	4.000000	4.000000	0.000000
21812.205871	-0.168008	0.585929	0.051863	68.604744	81.273041	110.398468	2.250753	0.000000	3.147530	0.000000	0.000000	0.000000	-1.517359	0.188449	2.054517	0.000000	0.000000	4.000000	4.000000	0.000000
21812.209204	-0.168008	0.585929	0.051863	68.604744	81.273041	110.398468	2.250753	0.000000	3.147530	0.000000	0.000000	0.000000	-1.517359	0.188449	2.054517	0.000000	0.000000	4.000000	4.000000	0.000000
21812.212538	-0.172495	0.586508	0.059191	68.537155	85.517525	113.696701	2.593173	0.000000	3.400423	0.000000	0.000000	0.000000	-1.346015	0.173672	2.198262	0.000000	0.000000	4.000000	4.000000	0.000000
21812.215871	-0.172495	0.586508	0.059191	68.537155	85.517525	113.696701	2.593173	0.000000	3.400423	0.000000	0.000000	0.000000	-1.346015	0.173672	2.198262	0.000000	0.000000	4.000000	4.000000	0.000000
21812.219204	-0.172495	0.586508	0.059191	68.537155	85.517525	113.696701	2.593173	0.000000	3.400423	0.000000	0.000000	0.000000	-1.346015	0.173672	2.198262	0.000000	0.000000	4.000000	4.000000	0.000000
21812.222538	-0.176258	0.587062	0.066976	68.553452	89.893349	117.152374	2.959550	0.000000	3.624758	0.000000	0.000000	0.000000	-1.128907	0.166213	2.335554	0.000000	0.000000	4.000000	4.000000	0.000000
21812.225871	-0.176258	0.587062	0.066976	68.553452	89.893349	117.152374	2.959550	0.000000	3.624758	0.000000	0.000000	0.000000	-1.128907	0.166213	2.335554	0.000000	0.000000	4.000000	4.000000	0.000000
21812.229204	-0.176258	0.587062	0.066976	68.553452	89.893349	117.152374	2.959550	0.000000	3.624758	0.000000	0.000000	0.000000	-1.128907	0.166213	2.335554	0.000000	0.000000	4.000000	4.000000	0.000000
21812.232538	-0.179302	0.587597	0.075191	68.640953	94.351578	120.552528	3.299500	0.000000	3.756767	0.000000	0.000000	0.000000	-0.913047	0.160516	2.464311	0.000000	0.000000	4.000000	4.000000	0.000000
21812.235871	-0.179302	0.587597	0.075191	68.640953	94.351578	120.552528	3.299500	0.000000	3.756767	0.000000	0.000000	0.000000	-0.913047	0.160516	2.464311	0.000000	0.000000	4.000000	4.000000	0.000000
21812.239204	-0.179302	0.587597	0.075191	68.640953	94.351578	120.552528	3.299500	0.000000	3.756767	0.000000	0.000000	0.000000	-0.913047	0.160516	2.464311	0.000000	0.000000	4.000000	4.000000	0.000000
21812.242538	-0.181658	0.588104	0.083714	68.782120	98.990135	124.045784	3.440234	0.000000	3.628332	0.000000	0.000000	0.000000	-0.706788	0.151880	2.556892	0.000000	0.000000	4.000000	4.000000	0.000000
21812.245871	-0.181658	0.588104	0.083714	68.782120	98.990135	124.045784	3.440234	0.000000	3.628332	0.000000	0.000000	0.000000	-0.706788	0.151880	2.556892	0.000000	0.000000	4.000000	4.000000	0.000000
21812.249204	-0.181658	0.588104	0.083714	68.782120	98.990135	124.045784	3.440234	0.000000	3.628332	0.000000	0.000000	0.000000	-0.706788	0.151880	2.556892	0.000000	0.000000	4.000000	4.000000	0.000000
21812.252538	-0.183537	0.588519	0.092419	68.963310	103.836899	127.684174	3.579211	0.000000	3.491311	0.000000	0.000000	0.000000	-0.563735	0.124672	2.611738	0.000000	0.000000	4.000000	4.000000	0.000000
21812.255871	-0.183537	0.588519	0.092419	68.963310	103.836899	127.684174	3.579211	0.000000	3.491311	0.000000	0.000000	0.000000	-0.563735	0.124672	2.611738	0.000000	0.000000	4.000000	4.000000	0.000000
21812.259204	-0.183537	0.588519	0.092419	68.963310	103.836899	127.684174	3.579211	0.000000	3.491311	0.000000	0.000000	0.000000	-0.563735	0.124672	2.611738	0.000000	0.000000	4.000000	4.000000	0.000000
21812.262538	-0.184919	0.588824	0.101230	69.105324	108.747704	131.397125	3.709291	0.000000	3.352785	0.000000	0.000000	0.000000	-0.414589	0.091574	2.643272	0.000000	0.000000	4.000000	4.000000	0.000000
21812.265871	-0.184919	0.588824	0.101230	69.105324	108.747704	131.397125	3.709291	0.000000	3.352785	0.000000	0.000000	0.000000	-0.414589	0.091574	2.643272	0.000000	0.000000	4.000000	4.000000	0.000000
21812.269204	-0.184919	0.588824	0.101230	69.105324	108.747704	131.397125	3.709291	0.000000	3.352785	0.000000	0.000000	0.000000	-0.414589	0.091574	2.643272	0.000000	0.000000	4.000000	4.000000	0.000000
21812.272538	-0.185701	0.588981	0.110082	69.080292	113.386711	134.921402	3.830661	0.000000	3.213415	0.000000	0.000000	0.000000	-0.234654	0.046970	2.655557	0.000000	0.000000	4.000000	4.000000	0.000000
21812.275871	-0.185701	0.588981	0.110082	69.080292	113.386711	134.921402	3.830661	0.000000	3.213415	0.000000	0.000000	0.000000	-0.234654	0.046970	2.655557	0.000000	0.000000	4.000000	4.000000	0.000000
21812.279204	-0.185701	0.588981	0.110082	69.080292	113.386711	134.921402	3.830661	0.000000	3.213415	0.000000	0.000000	0.000000	-0.234654	0.046970	2.655557	0.000000	0.000000	4.000000	4.000000	0.000000
21812.282538	-0.185854	0.589000	0.118956	68.852493	117.408020	137.962814	3.945345	0.000000	3.071523	0.000000	0.000000	0.000000	-0.046006	0.005782	2.662288	0.000000	0.000000	4.000000	4.000000	0.000000
21812.285871	-0.185854	0.589000	0.118956	68.852493	117.408020	137.962814	3.945345	0.000000	3.071523	0.000000	0.000000	0.000000	-0.046006	0.005782	2.662288	0.000000	0.000000	4.000000	4.000000	0.000000
21812.289204	-0.185854	0.589000	0.118956	68.852493	117.408020	137.962814	3.945345	0.000000	3.071523	0.000000	0.000000	0.000000	-0.046006	0.005782	2.662288	0.000000	0.000000	4.000000	4.000000	0.000000
21812.292538	-0.185306	0.588900	0.127788	68.458733	120.806976	140.483734	4.054346	0.000000	2.926138	0.000000	0.000000	0.000000	0.164564	-0.029950	2.649425	0.000000	0.000000	4.000000	4.000000	0.000000
21812.295871	-0.185306	0.588900	0.127788	68.458733	120.806976	140.483734	4.054346	0.000000	2.926138	0.000000	0.000000	0.000000	0.164564	-0.029950	2.649425	0.000000	0.000000	4.000000	4.000000	0.000000
21812.299204	-0.185306	0.588900	0.127788	68.458733	120.806976	140.483734	4.054346	0.000000	2.926138	0.000000	0.000000	0.000000	0.164564	-0.029950	2.649425	0.000000	0.000000	4.000000	4.000000	0.000000
21812.302538	-0.183982	0.588648	0.136505	67.990829	123.982117	142.790314	4.158541	0.000000	2.776065	0.000000	0.000000	0.000000	0.397253	-0.075621	2.615029	0.000000	0.000000	4.000000	4.000000	0.000000
21812.305871	-0.183982	0.588648	0.136505	67.990829	123.982117	142.790314	4.158541	0.000000	2.776065	0.000000	0.000000	0.000000	0.397253	-0.075621	2.615029	0.000000	0.000000	4.000000	4.000000	0.000000
21812.309204	-0.183982	0.588648	0.136505	67.990829	123.982117	142.790314	4.158541	0.000000	2.776065	0.000000	0.000000	0.000000	0.397253	-0.075621	2.615029	0.000000	0.000000	4.000000	4.000000	0.000000
21812.312538	-0.181986	0.588322	0.144996	67.570114	127.320206	145.194534	4.258588	0.000000	2.620006	0.000000	0.000000	0.000000	0.598705	-0.097852	2.547354	0.000000	0.000000	4.000000	4.000000	0.000000
21812.315871	-0.181986	0.588322	0.144996	67.570114	127.320206	145.194534	4.258588	0.000000	2.620006	0.000000	0.000000	0.000000	0.598705	-0.097852	2.547354	0.000000	0.000000	4.000000	4.000000	0.000000
21812.319204	-0.181986	0.588322	0.144996	67.570114	127.320206	145.194534	4.258588	0.000000	2.620006	0.000000	0.000000	0.000000	0.598705	-0.097852	2.547354	0.000000	0.000000	4.000000	4.000000	0.000000
21812.322538	-0.179421	0.587908	0.153214	67.274475	131.158813	147.985550	4.352407	0.000000	2.461008	0.000000	0.000000	0.000000	0.769364	-0.124242	2.465426	0.000000	0.000000	4.000000	4.000000	0.000000
21812.325871	-0.179421	0.587908	0.153214	67.274475	131.158813	147.985550	4.352407	0.000000	2.461008	0.000000	0.000000	0.000000	0.769364	-0.124242	2.465426	0.000000	0.000000	4.000000	4.000000	0.000000
21812.329204	-0.179421	0.587908	0.153214	67.274475	131.158813	147.985550	4.352407	0.000000	2.461008	0.000000	0.000000	0.000000	0.769364	-0.124242	2.465426	0.000000	0.000000	4.000000	4.000000	0.000000
21812.332538	-0.176266	0.587399	0.161093	67.087318	135.526443	151.205826	4.439044	0.000000	2.301063	0.000000	0.000000	0.000000	0.946608	-0.152859	2.363789	0.000000	0.000000	4.000000	4.000000	0.000000
21812.335871	-0.176266	0.587399	0.161093	67.087318	135.526443	151.205826	4.439044	0.000000	2.301063	0.000000	0.000000	0.000000	0.946608	-0.152859	2.363789	0.000000	0.000000	4.000000	4.000000	0.000000
21812.339204	-0.176266	0.587399	0.161093	67.087318	135.526443	151.205826	4.439044	0.000000	2.301063	0.000000	0.000000	0.000000	0.946608	-0.152859	2.363789	0.000000	0.000000	4.000000	4.000000	0.000000
21812.342538	-0.172525	0.586786	0.168653	67.042526	140.137344	154.622482	4.519138	0.000000	2.139484	0.000000	0.000000	0.000000	1.122270	-0.183700	2.268034	0.000000	0.000000	4.000000	4.000000	0.000000
21812.345871	-0.172525	0.586786	0.168653	67.042526	140.137344	154.622482	4.519138	0.000000	2.139484	0.000000	0.000000	0.000000	1.122270	-0.183700	2.268034	0.000000	0.000000	4.000000	4.000000	0.000000
21812.349204	-0.172525	0.586786	0.168653	67.042526	140.137344	154.622482	4.519138	0.000000	2.139484	0.000000	0.000000	0.000000	1.122270	-0.183700	2.268034	0.000000	0.000000	4.000000	4.000000	0.000000
21812.352538	-0.168207	0.586084	0.175925	67.319054	144.473663	157.791367	4.593305	0.000000	1.975233	0.000000	0.000000	0.000000	1.295318	-0.210722	2.181416	0.000000	0.000000	4.000000	4.000000	0.000000
21812.355871	-0.168207	0.586084	0.175925	67.319054	144.473663	157.791367	4.593305	0.000000	1.975233	0.000000	0.000000	0.000000	1.295318	-0.210722	2.181416	0.000000	0.000000	4.000000	4.000000	0.000000
21812.359204	-0.168207	0.586084	0.175925	67.319054	144.473663	157.791367	4.593305	0.000000	1.975233	0.000000	0.000000	0.000000	1.295318	-0.210722	2.181416	0.000000	0.000000	4.000000	4.000000	0.000000
21812.362538	-0.163306	0.585347	0.182877	67.902298	148.190979	160.527390	4.661882	0.000000	1.807446	0.000000	0.000000	0.000000	1.470418	-0.220943	2.085716	0.000000	0.000000	4.000000	4.000000	0.000000
21812.365871	-0.163306	0.585347	0.182877	67.902298	148.190979	160.527390	4.661882	0.000000	1.807446	0.000000	0.000000	0.000000	1.470418	-0.220943	2.085716	0.000000	0.000000	4.000000	4.000000	0.000000
21812.369204	-0.163306	0.585347	0.182877	67.902298	148.190979	160.527390	4.661882	0.000000	1.807446	0.000000	0.000000	0.000000	1.470418	-0.220943	2.085716	0.000000	0.000000	4.000000	4.000000	0.000000
21812.372538	-0.157930	0.584571	0.189411	68.450630	151.204941	163.048431	4.724912	0.000000	1.635606	0.000000	0.000000	0.000000	1.612866	-0.232929	1.960317	0.000000	0.000000	4.000000	4.000000	0.000000
21812.375871	-0.157930	0.584571	0.189411	68.450630	151.204941	163.048431	4.724912	0.000000	1.635606	0.000000	0.000000	0.000000	1.612866	-0.232929	1.960317	0.000000	0.000000	4.000000	4.000000	0.000000
21812.379204	-0.157930	0.584571	0.189411	68.450630	151.204941	163.048431	4.724912	0.000000	1.635606	0.000000	0.000000	0.000000	1.612866	-0.232929	1.960317	0.000000	0.000000	4.000000	4.000000	0.000000
21812.382538	-0.152112	0.583813	0.195492	68.872383	153.562256	165.641968	4.781377	0.000000	1.462339	0.000000	0.000000	0.000000	1.745252	-0.227350	1.824318	0.000000	0.000000	4.000000	4.000000	0.000000
21812.385871	-0.152112	0.583813	0.195492	68.872383	153.562256	165.641968	4.781377	0.000000	1.462339	0.000000	0.000000	0.000000	1.745252	-0.227350	1.824318	0.000000	0.000000	4.000000	4.000000	0.000000
21812.389204	-0.152112	0.583813	0.195492	68.872383	153.562256	165.641968	4.781377	0.000000	1.462339	0.000000	0.000000	0.000000	1.745252	-0.227350	1.824318	0.000000	0.000000	4.000000	4.000000	0.000000
21812.392538	-0.145955	0.583060	0.201085	69.223419	155.680603	168.039642	4.831292	0.000000	1.287871	0.000000	0.000000	0.000000	1.847059	-0.225921	1.677764	0.000000	0.000000	4.000000	4.000000	0.000000
21812.395871	-0.145955	0.583060	0.201085	69.223419	155.680603	168.039642	4.831292	0.000000	1.287871	0.000000	0.000000	0.000000	1.847059	-0.225921	1.677764	0.000000	0.000000	4.000000	4.000000	0.000000
21812.399204	-0.145955	0.583060	0.201085	69.223419	155.680603	168.039642	4.831292	0.000000	1.287871	0.000000	0.000000	0.000000	1.847059	-0.225921	1.677764	0.000000	0.000000	4.000000	4.000000	0.000000
21812.402538	-0.139608	0.582346	0.206207	69.571785	158.010864	170.326950	4.874329	0.000000	1.113963	0.000000	0.000000	0.000000	1.904055	-0.214259	1.536490	0.000000	0.000000	4.000000	4.000000	0.000000
21812.405871	-0.139608	0.582346	0.206207	69.571785	158.010864	170.326950	4.874329	0.000000	1.113963	0.000000	0.000000	0.000000	1.904055	-0.214259	1.536490	0.000000	0.000000	4.000000	4.000000	0.000000
21812.409204	-0.139608	0.582346	0.206207	69.571785	158.010864	170.326950	4.874329	0.000000	1.113963	0.000000	0.000000	0.000000	1.904055	-0.214259	1.536490	0.000000	0.000000	4.000000	4.000000	0.000000
21812.412538	-0.133116	0.581655	0.210841	69.983910	160.857239	172.896515	4.910238	0.000000	0.943165	0.000000	0.000000	0.000000	1.947688	-0.207335	1.390411	0.000000	0.000000	4.000000	4.000000	0.000000
21812.415871	-0.133116	0.581655	0.210841	69.983910	160.857239	172.896515	4.910238	0.000000	0.943165	0.000000	0.000000	0.000000	1.947688	-0.207335	1.390411	0.000000	0.000000	4.000000	4.000000	0.000000
21812.419204	-0.133116	0.581655	0.210841	69.983910	160.857239	172.896515	4.910238	0.000000	0.943165	0.000000	0.000000	0.000000	1.947688	-0.207335	1.390411	0.000000	0.000000	4.000000	4.000000	0.000000
21812.422538	-0.126534	0.580864	0.215025	70.499863	164.269363	176.146088	4.939443	0.000000	0.775822	0.000000	0.000000	0.000000	1.974755	-0.237232	1.255242	0.000000	0.000000	4.000000	4.000000	0.000000
21812.425871	-0.126534	0.580864	0.215025	70.499863	164.269363	176.146088	4.939443	0.000000	0.775822	0.000000	0.000000	0.000000	1.974755	-0.237232	1.255242	0.000000	0.000000	4.000000	4.000000	0.000000
21812.429204	-0.126534	0.580864	0.215025	70.499863	164.269363	176.146088	4.939443	0.000000	0.775822	0.000000	0.000000	0.000000	1.974755	-0.237232	1.255242	0.000000	0.000000	4.000000	4.000000	0.000000
21812.432538	-0.119873	0.580052	0.218749	71.099571	168.071304	179.774277	4.962362	0.000000	0.612344	0.000000	0.000000	0.000000	1.998119	-0.243767	1.117190	0.000000	0.000000	4.000000	4.000000	0.000000
21812.435871	-0.119873	0.580052	0.218749	71.099571	168.071304	179.774277	4.962362	0.000000	0.612344	0.000000	0.000000	0.000000	1.998119	-0.243767	1.117190	0.000000	0.000000	4.000000	4.000000	0.000000
21812.439204	-0.119873	0.580052	0.218749	71.099571	168.071304	179.774277	4.962362	0.000000	0.612344	0.000000	0.000000	0.000000	1.998119	-0.243767	1.117190	0.000000	0.000000	4.000000	4.000000	0.000000
21812.442538	-0.113117	0.579221	0.222022	71.713577	171.739334	-176.625366	4.979493	0.000000	0.452384	0.000000	0.000000	0.000000	2.026772	-0.249251	0.981776	0.000000	0.000000	4.000000	4.000000	0.000000
21812.445871	-0.113117	0.579221	0.222022	71.713577	171.739334	-176.625366	4.979493	0.000000	0.452384	0.000000	0.000000	0.000000	2.026772	-0.249251	0.981776	0.000000	0.000000	4.000000	4.000000	0.000000
21812.449204	-0.113117	0.579221	0.222022	71.713577	171.739334	-176.625366	4.979493	0.000000	0.452384	0.000000	0.000000	0.000000	2.026772	-0.249251	0.981776	0.000000	0.000000	4.000000	4.000000	0.000000
21812.452538	-0.106277	0.578391	0.224826	72.292763	174.414841	-173.656799	4.991297	0.000000	0.294892	0.000000	0.000000	0.000000	2.052197	-0.248971	0.841317	0.000000	0.000000	4.000000	4.000000	0.000000
21812.455871	-0.106277	0.578391	0.224826	72.292763	174.414841	-173.656799	4.991297	0.000000	0.294892	0.000000	0.000000	0.000000	2.052197	-0.248971	0.841317	0.000000	0.000000	4.000000	4.000000	0.000000
21812.459204	-0.106277	0.578391	0.224826	72.292763	174.414841	-173.656799	4.991297	0.000000	0.294892	0.000000	0.000000	0.000000	2.052197	-0.248971	0.841317	0.000000	0.000000	4.000000	4.000000	0.000000
21812.462538	-0.099232	0.577619	0.227158	72.826569	175.628326	-171.746719	4.998053	0.000000	0.139536	0.000000	0.000000	0.000000	2.113526	-0.231600	0.699401	0.000000	0.000000	4.000000	4.000000	0.000000
21812.465871	-0.099232	0.577619	0.227158	72.826569	175.628326	-171.746719	4.998053	0.000000	0.139536	0.000000	0.000000	0.000000	2.113526	-0.231600	0.699401	0.000000	0.000000	4.000000	4.000000	0.000000
21812.469204	-0.099232	0.577619	0.227158	72.826569	175.628326	-171.746719	4.998053	0.000000	0.139536	0.000000	0.000000	0.000000	2.113526	-0.231600	0.699401	0.000000	0.000000	4.000000	4.000000	0.000000
21812.472538	-0.092056	0.576940	0.228967	73.288963	176.246811	-170.413101	4.999971	0.000000	-0.016913	0.000000	0.000000	0.000000	2.152806	-0.203687	0.542721	0.000000	0.000000	4.000000	4.000000	0.000000
21812.475871	-0.092056	0.576940	0.228967	73.288963	176.246811	-170.413101	4.999971	0.000000	-0.016913	0.000000	0.000000	0.000000	2.152806	-0.203687	0.542721	0.000000	0.000000	4.000000	4.000000	0.000000
21812.479204	-0.092056	0.576940	0.228967	73.288963	176.246811	-170.413101	4.999971	0.000000	-0.016913	0.000000	0.000000	0.000000	2.152806	-0.203687	0.542721	0.000000	0.000000	4.000000	4.000000	0.000000
21812.482538	-0.084990	0.576373	0.230205	73.667046	176.964661	-168.919052	4.996993	0.000000	-0.173379	0.000000	0.000000	0.000000	2.119686	-0.170178	0.371497	0.000000	0.000000	4.000000	4.000000	0.000000
21812.485871	-0.084990	0.576373	0.230205	73.667046	176.964661	-168.919052	4.996993	0.000000	-0.173379	0.000000	0.000000	0.000000	2.119686	-0.170178	0.371497	0.000000	0.000000	4.000000	4.000000	0.000000
21812.489204	-0.084990	0.576373	0.230205	73.667046	176.964661	-168.919052	4.996993	0.000000	-0.173379	0.000000	0.000000	0.000000	2.119686	-0.170178	0.371497	0.000000	0.000000	4.000000	4.000000	0.000000
21812.492538	-0.077985	0.575897	0.230873	73.974312	177.716873	-167.409790	4.989405	0.000000	-0.325323	0.000000	0.000000	0.000000	2.101631	-0.142695	0.200209	0.000000	0.000000	4.000000	4.000000	0.000000
21812.495871	-0.077985	0.575897	0.230873	73.974312	177.716873	-167.409790	4.989405	0.000000	-0.325323	0.000000	0.000000	0.000000	2.101631	-0.142695	0.200209	0.000000	0.000000	4.000000	4.000000	0.000000
21812.499204	-0.077985	0.575897	0.230873	73.974312	177.716873	-167.409790	4.989405	0.000000	-0.325323	0.000000	0.000000	0.000000	2.101631	-0.142695	0.200209	0.000000	0.000000	4.000000	4.000000	0.000000
21812.502538	-0.071213	0.575465	0.230897	74.230659	178.767990	-165.517426	4.977421	0.000000	-0.474635	0.000000	0.000000	0.000000	2.031594	-0.129622	0.007462	0.000000	0.000000	4.000000	4.000000	0.000000
21812.505871	-0.071213	0.575465	0.230897	74.230659	178.767990	-165.517426	4.977421	0.000000	-0.474635	0.000000	0.000000	0.000000	2.031594	-0.129622	0.007462	0.000000	0.000000	4.000000	4.000000	0.000000
21812.509204	-0.071213	0.575465	0.230897	74.230659	178.767990	-165.517426	4.977421	0.000000	-0.474635	0.000000	0.000000	0.000000	2.031594	-0.129622	0.007462	0.000000	0.000000	4.000000	4.000000	0.000000
21812.512538	-0.064835	0.575044	0.230424	74.535744	-179.816788	-163.259415	4.961586	0.000000	-0.618593	0.000000	0.000000	0.000000	1.913234	-0.126269	-0.142112	0.000000	0.000000	4.000000	4.000000	0.000000
21812.515871	-0.064835	0.575044	0.230424	74.535744	-179.816788	-163.259415	4.961586	0.000000	-0.618593	0.000000	0.000000	0.000000	1.913234	-0.126269	-0.142112	0.000000	0.000000	4.000000	4.000000	0.000000
21812.519204	-0.064835	0.575044	0.230424	74.535744	-179.816788	-163.259415	4.961586	0.000000	-0.618593	0.000000	0.000000	0.000000	1.913234	-0.126269	-0.142112	0.000000	0.000000	4.000000	4.000000	0.000000
21812.522538	-0.058635	0.574693	0.229485	75.008110	-178.140427	-160.793411	4.942773	0.000000	-0.754315	0.000000	0.000000	0.000000	1.860121	-0.105295	-0.281460	0.000000	0.000000	4.000000	4.000000	0.000000
21812.525871	-0.058635	0.574693	0.229485	75.008110	-178.140427	-160.793411	4.942773	0.000000	-0.754315	0.000000	0.000000	0.000000	1.860121	-0.105295	-0.281460	0.000000	0.000000	4.000000	4.000000	0.000000
21812.529204	-0.058635	0.574693	0.229485	75.008110	-178.140427	-160.793411	4.942773	0.000000	-0.754315	0.000000	0.000000	0.000000	1.860121	-0.105295	-0.281460	0.000000	0.000000	4.000000	4.000000	0.000000
21812.532538	-0.052592	0.574438	0.228131	75.647095	-176.655258	-158.543854	4.920700	0.000000	-0.886968	0.000000	0.000000	0.000000	1.812814	-0.076639	-0.406263	0.000000	0.000000	4.000000	4.000000	0.000000
21812.535871	-0.052592	0.574438	0.228131	75.647095	-176.655258	-158.543854	4.920700	0.000000	-0.886968	0.000000	0.000000	0.000000	1.812814	-0.076639	-0.406263	0.000000	0.000000	4.000000	4.000000	0.000000
21812.539204	-0.052592	0.574438	0.228131	75.647095	-176.655258	-158.543854	4.920700	0.000000	-0.886968	0.000000	0.000000	0.000000	1.812814	-0.076639	-0.406263	0.000000	0.000000	4.000000	4.000000	0.000000
21812.542538	-0.046650	0.574276	0.226366	76.390274	-175.793137	-156.675735	4.895413	0.000000	-1.017317	0.000000	0.000000	0.000000	1.782505	-0.048503	-0.529562	0.000000	0.000000	4.000000	4.000000	0.000000
21812.545871	-0.046650	0.574276	0.226366	76.390274	-175.793137	-156.675735	4.895413	0.000000	-1.017317	0.000000	0.000000	0.000000	1.782505	-0.048503	-0.529562	0.000000	0.000000	4.000000	4.000000	0.000000
21812.549204	-0.046650	0.574276	0.226366	76.390274	-175.793137	-156.675735	4.895413	0.000000	-1.017317	0.000000	0.000000	0.000000	1.782505	-0.048503	-0.529562	0.000000	0.000000	4.000000	4.000000	0.000000
21812.552538	-0.040687	0.574317	0.224177	77.160934	-175.179031	-155.076477	4.866668	0.000000	-1.146971	0.000000	0.000000	0.000000	1.788846	0.012442	-0.656767	0.000000	0.000000	4.000000	4.000000	0.000000
21812.555871	-0.040687	0.574317	0.224177	77.160934	-175.179031	-155.076477	4.866668	0.000000	-1.146971	0.000000	0.000000	0.000000	1.788846	0.012442	-0.656767	0.000000	0.000000	4.000000	4.000000	0.000000
21812.559204	-0.040687	0.574317	0.224177	77.160934	-175.179031	-155.076477	4.866668	0.000000	-1.146971	0.000000	0.000000	0.000000	1.788846	0.012442	-0.656767	0.000000	0.000000	4.000000	4.000000	0.000000
21812.562538	-0.034716	0.574489	0.221603	77.900124	-174.406479	-153.542557	4.833677	0.000000	-1.278890	0.000000	0.000000	0.000000	1.791474	0.051412	-0.772121	0.000000	0.000000	4.000000	4.000000	0.000000
21812.565871	-0.034716	0.574489	0.221603	77.900124	-174.406479	-153.542557	4.833677	0.000000	-1.278890	0.000000	0.000000	0.000000	1.791474	0.051412	-0.772121	0.000000	0.000000	4.000000	4.000000	0.000000
21812.569204	-0.034716	0.574489	0.221603	77.900124	-174.406479	-153.542557	4.833677	0.000000	-1.278890	0.000000	0.000000	0.000000	1.791474	0.051412	-0.772121	0.000000	0.000000	4.000000	4.000000	0.000000
21812.572538	-0.028968	0.574839	0.218604	78.611160	-173.430374	-151.832779	4.796202	0.000000	-1.412957	0.000000	0.000000	0.000000	1.724302	0.105014	-0.899718	0.000000	0.000000	4.000000	4.000000	0.000000
21812.575871	-0.028968	0.574839	0.218604	78.611160	-173.430374	-151.832779	4.796202	0.000000	-1.412957	0.000000	0.000000	0.000000	1.724302	0.105014	-0.899718	0.000000	0.000000	4.000000	4.000000	0.000000
21812.579204	-0.028968	0.574839	0.218604	78.611160	-173.430374	-151.832779	4.796202	0.000000	-1.412957	0.000000	0.000000	0.000000	1.724302	0.105014	-0.899718	0.000000	0.000000	4.000000	4.000000	0.000000
21812.582538	-0.023517	0.575294	0.215223	79.292480	-172.448517	-150.142395	4.755263	0.000000	-1.545144	0.000000	0.000000	0.000000	1.635492	0.136520	-1.014439	0.000000	0.000000	4.000000	4.000000	0.000000
21812.585871	-0.023517	0.575294	0.215223	79.292480	-172.448517	-150.142395	4.755263	0.000000	-1.545144	0.000000	0.000000	0.000000	1.635492	0.136520	-1.014439	0.000000	0.000000	4.000000	4.000000	0.000000
21812.589204	-0.023517	0.575294	0.215223	79.292480	-172.448517	-150.142395	4.755263	0.000000	-1.545144	0.000000	0.000000	0.000000	1.635492	0.136520	-1.014439	0.000000	0.000000	4.000000	4.000000	0.000000
21812.592538	-0.018365	0.575849	0.211460	79.963638	-171.381317	-148.274811	4.711351	0.000000	-1.674268	0.000000	0.000000	0.000000	1.545471	0.166548	-1.128791	0.000000	0.000000	4.000000	4.000000	0.000000
21812.595871	-0.018365	0.575849	0.211460	79.963638	-171.381317	-148.274811	4.711351	0.000000	-1.674268	0.000000	0.000000	0.000000	1.545471	0.166548	-1.128791	0.000000	0.000000	4.000000	4.000000	0.000000
21812.599204	-0.018365	0.575849	0.211460	79.963638	-171.381317	-148.274811	4.711351	0.000000	-1.674268	0.000000	0.000000	0.000000	1.545471	0.166548	-1.128791	0.000000	0.000000	4.000000	4.000000	0.000000
21812.602538	-0.013737	0.576457	0.207286	80.625793	-170.217880	-146.336319	4.664476	0.000000	-1.800740	0.000000	0.000000	0.000000	1.388369	0.182246	-1.252319	0.000000	0.000000	4.000000	4.000000	0.000000
21812.605871	-0.013737	0.576457	0.207286	80.625793	-170.217880	-146.336319	4.664476	0.000000	-1.800740	0.000000	0.000000	0.000000	1.388369	0.182246	-1.252319	0.000000	0.000000	4.000000	4.000000	0.000000
21812.609204	-0.013737	0.576457	0.207286	80.625793	-170.217880	-146.336319	4.664476	0.000000	-1.800740	0.000000	0.000000	0.000000	1.388369	0.182246	-1.252319	0.000000	0.000000	4.000000	4.000000	0.000000
21812.612538	-0.009538	0.577102	0.202758	81.287224	-169.074341	-144.290390	4.616223	0.000000	-1.921063	0.000000	0.000000	0.000000	1.259649	0.193560	-1.358336	0.000000	0.000000	4.000000	4.000000	0.000000
21812.615871	-0.009538	0.577102	0.202758	81.287224	-169.074341	-144.290390	4.616223	0.000000	-1.921063	0.000000	0.000000	0.000000	1.259649	0.193560	-1.358336	0.000000	0.000000	4.000000	4.000000	0.000000
21812.619204	-0.009538	0.577102	0.202758	81.287224	-169.074341	-144.290390	4.616223	0.000000	-1.921063	0.000000	0.000000	0.000000	1.259649	0.193560	-1.358336	0.000000	0.000000	4.000000	4.000000	0.000000
21812.622538	-0.005643	0.577821	0.197906	81.931839	-167.917755	-142.088150	4.566152	0.000000	-2.037219	0.000000	0.000000	0.000000	1.168690	0.215857	-1.455398	0.000000	0.000000	4.000000	4.000000	0.000000
21812.625871	-0.005643	0.577821	0.197906	81.931839	-167.917755	-142.088150	4.566152	0.000000	-2.037219	0.000000	0.000000	0.000000	1.168690	0.215857	-1.455398	0.000000	0.000000	4.000000	4.000000	0.000000
21812.629204	-0.005643	0.577821	0.197906	81.931839	-167.917755	-142.088150	4.566152	0.000000	-2.037219	0.000000	0.000000	0.000000	1.168690	0.215857	-1.455398	0.000000	0.000000	4.000000	4.000000	0.000000
21812.632538	-0.002112	0.578595	0.192751	82.554108	-166.681931	-139.933533	4.513274	0.000000	-2.151828	0.000000	0.000000	0.000000	1.059272	0.231969	-1.546601	0.000000	0.000000	4.000000	4.000000	0.000000
21812.635871	-0.002112	0.578595	0.192751	82.554108	-166.681931	-139.933533	4.513274	0.000000	-2.151828	0.000000	0.000000	0.000000	1.059272	0.231969	-1.546601	0.000000	0.000000	4.000000	4.000000	0.000000
21812.639204	-0.002112	0.578595	0.192751	82.554108	-166.681931	-139.933533	4.513274	0.000000	-2.151828	0.000000	0.000000	0.000000	1.059272	0.231969	-1.546601	0.000000	0.000000	4.000000	4.000000	0.000000
21812.642538	0.001241	0.579429	0.187360	83.157509	-165.488922	-137.885086	4.458054	0.000000	-2.264014	0.000000	0.000000	0.000000	1.005777	0.250189	-1.617301	0.000000	0.000000	4.000000	4.000000	0.000000
21812.645871	0.001241	0.579429	0.187360	83.157509	-165.488922	-137.885086	4.458054	0.000000	-2.264014	0.000000	0.000000	0.000000	1.005777	0.250189	-1.617301	0.000000	0.000000	4.000000	4.000000	0.000000
21812.649204	0.001241	0.579429	0.187360	83.157509	-165.488922	-137.885086	4.458054	0.000000	-2.264014	0.000000	0.000000	0.000000	1.005777	0.250189	-1.617301	0.000000	0.000000	4.000000	4.000000	0.000000
21812.652538	0.004415	0.580227	0.181732	83.738564	-164.607590	-135.913910	4.398875	0.000000	-2.376951	0.000000	0.000000	0.000000	0.952157	0.239604	-1.688503	0.000000	0.000000	4.000000	4.000000	0.000000
21812.655871	0.004415	0.580227	0.181732	83.738564	-164.607590	-135.913910	4.398875	0.000000	-2.376951	0.000000	0.000000	0.000000	0.952157	0.239604	-1.688503	0.000000	0.000000	4.000000	4.000000	0.000000
21812.659204	0.004415	0.580227	0.181732	83.738564	-164.607590	-135.913910	4.398875	0.000000	-2.376951	0.000000	0.000000	0.000000	0.952157	0.239604	-1.688503	0.000000	0.000000	4.000000	4.000000	0.000000
21812.662538	0.007350	0.581029	0.175893	84.299652	-163.540543	-133.863480	4.335367	0.000000	-2.490902	0.000000	0.000000	0.000000	0.880538	0.240393	-1.751526	0.000000	0.000000	4.000000	4.000000	0.000000
21812.665871	0.007350	0.581029	0.175893	84.299652	-163.540543	-133.863480	4.335367	0.000000	-2.490902	0.000000	0.000000	0.000000	0.880538	0.240393	-1.751526	0.000000	0.000000	4.000000	4.000000	0.000000
21812.669204	0.007350	0.581029	0.175893	84.299652	-163.540543	-133.863480	4.335367	0.000000	-2.490902	0.000000	0.000000	0.000000	0.880538	0.240393	-1.751526	0.000000	0.000000	4.000000	4.000000	0.000000
21812.672538	0.010048	0.581808	0.169831	84.845695	-161.696198	-131.374588	4.267926	0.000000	-2.604767	0.000000	0.000000	0.000000	0.809483	0.233748	-1.818817	0.000000	0.000000	4.000000	4.000000	0.000000
21812.675871	0.010048	0.581808	0.169831	84.845695	-161.696198	-131.374588	4.267926	0.000000	-2.604767	0.000000	0.000000	0.000000	0.809483	0.233748	-1.818817	0.000000	0.000000	4.000000	4.000000	0.000000
21812.679204	0.010048	0.581808	0.169831	84.845695	-161.696198	-131.374588	4.267926	0.000000	-2.604767	0.000000	0.000000	0.000000	0.809483	0.233748	-1.818817	0.000000	0.000000	4.000000	4.000000	0.000000
21812.682538	0.012482	0.582486	0.163522	85.427696	-159.359787	-128.645508	4.196073	0.000000	-2.719003	0.000000	0.000000	0.000000	0.730126	0.203414	-1.892595	0.000000	0.000000	4.000000	4.000000	0.000000
21812.685871	0.012482	0.582486	0.163522	85.427696	-159.359787	-128.645508	4.196073	0.000000	-2.719003	0.000000	0.000000	0.000000	0.730126	0.203414	-1.892595	0.000000	0.000000	4.000000	4.000000	0.000000
21812.689204	0.012482	0.582486	0.163522	85.427696	-159.359787	-128.645508	4.196073	0.000000	-2.719003	0.000000	0.000000	0.000000	0.730126	0.203414	-1.892595	0.000000	0.000000	4.000000	4.000000	0.000000
21812.692538	0.014509	0.583101	0.156998	86.094498	-155.896896	-124.528786	4.119497	0.000000	-2.833679	0.000000	0.000000	0.000000	0.608212	0.184547	-1.957092	0.000000	0.000000	4.000000	4.000000	0.000000
21812.695871	0.014509	0.583101	0.156998	86.094498	-155.896896	-124.528786	4.119497	0.000000	-2.833679	0.000000	0.000000	0.000000	0.608212	0.184547	-1.957092	0.000000	0.000000	4.000000	4.000000	0.000000
21812.699204	0.014509	0.583101	0.156998	86.094498	-155.896896	-124.528786	4.119497	0.000000	-2.833679	0.000000	0.000000	0.000000	0.608212	0.184547	-1.957092	0.000000	0.000000	4.000000	4.000000	0.000000
21812.702538	0.015966	0.583650	0.150265	86.838943	-150.353714	-117.902878	4.039654	0.000000	-2.946387	0.000000	0.000000	0.000000	0.437028	0.164715	-2.020043	0.000000	0.000000	4.000000	4.000000	0.000000
21812.705871	0.015966	0.583650	0.150265	86.838943	-150.353714	-117.902878	4.039654	0.000000	-2.946387	0.000000	0.000000	0.000000	0.437028	0.164715	-2.020043	0.000000	0.000000	4.000000	4.000000	0.000000
21812.709204	0.015966	0.583650	0.150265	86.838943	-150.353714	-117.902878	4.039654	0.000000	-2.946387	0.000000	0.000000	0.000000	0.437028	0.164715	-2.020043	0.000000	0.000000	4.000000	4.000000	0.000000
21812.712538	0.016925	0.584097	0.143328	87.603302	-140.585587	-107.397980	3.958307	0.000000	-3.054800	0.000000	0.000000	0.000000	0.287634	0.134061	-2.081190	0.000000	0.000000	4.000000	4.000000	0.000000
21812.715871	0.016925	0.584097	0.143328	87.603302	-140.585587	-107.397980	3.958307	0.000000	-3.054800	0.000000	0.000000	0.000000	0.287634	0.134061	-2.081190	0.000000	0.000000	4.000000	4.000000	0.000000
21812.719204	0.016925	0.584097	0.143328	87.603302	-140.585587	-107.397980	3.958307	0.000000	-3.054800	0.000000	0.000000	0.000000	0.287634	0.134061	-2.081190	0.000000	0.000000	4.000000	4.000000	0.000000
21812.722538	0.017486	0.584467	0.136234	88.304192	-120.272171	-86.950539	3.874330	0.000000	-3.160629	0.000000	0.000000	0.000000	0.168395	0.111150	-2.127948	0.000000	0.000000	4.000000	4.000000	0.000000
21812.725871	0.017486	0.584467	0.136234	88.304192	-120.272171	-86.950539	3.874330	0.000000	-3.160629	0.000000	0.000000	0.000000	0.168395	0.111150	-2.127948	0.000000	0.000000	4.000000	4.000000	0.000000
21812.729204	0.017486	0.584467	0.136234	88.304192	-120.272171	-86.950539	3.874330	0.000000	-3.160629	0.000000	0.000000	0.000000	0.168395	0.111150	-2.127948	0.000000	0.000000	4.000000	4.000000	0.000000
21812.732538	0.017607	0.584727	0.128993	88.598770	-80.209427	-46.676369	3.786463	0.000000	-3.265378	0.000000	0.000000	0.000000	0.036254	0.077983	-2.172312	0.000000	0.000000	4.000000	4.000000	0.000000
21812.735871	0.017607	0.584727	0.128993	88.598770	-80.209427	-46.676369	3.786463	0.000000	-3.265378	0.000000	0.000000	0.000000	0.036254	0.077983	-2.172312	0.000000	0.000000	4.000000	4.000000	0.000000
21812.739204	0.017607	0.584727	0.128993	88.598770	-80.209427	-46.676369	3.786463	0.000000	-3.265378	0.000000	0.000000	0.000000	0.036254	0.077983	-2.172312	0.000000	0.000000	4.000000	4.000000	0.000000
21812.742538	0.017416	0.584921	0.121726	88.111969	-41.563530	-7.712727	3.694845	0.000000	-3.368697	0.000000	0.000000	0.000000	-0.057231	0.057974	-2.180164	0.000000	0.000000	4.000000	4.000000	0.000000
21812.745871	0.017416	0.584921	0.121726	88.111969	-41.563530	-7.712727	3.694845	0.000000	-3.368697	0.000000	0.000000	0.000000	-0.057231	0.057974	-2.180164	0.000000	0.000000	4.000000	4.000000	0.000000
21812.749204	0.017416	0.584921	0.121726	88.111969	-41.563530	-7.712727	3.694845	0.000000	-3.368697	0.000000	0.000000	0.000000	-0.057231	0.057974	-2.180164	0.000000	0.000000	4.000000	4.000000	0.000000
21812.752538	0.017006	0.585028	0.114416	87.103485	-22.813017	11.144823	3.598669	0.000000	-3.471251	0.000000	0.000000	0.000000	-0.123005	0.032137	-2.192948	0.000000	0.000000	4.000000	4.000000	0.000000
21812.755871	0.017006	0.585028	0.114416	87.103485	-22.813017	11.144823	3.598669	0.000000	-3.471251	0.000000	0.000000	0.000000	-0.123005	0.032137	-2.192948	0.000000	0.000000	4.000000	4.000000	0.000000
21812.759204	0.017006	0.585028	0.114416	87.103485	-22.813017	11.144823	3.598669	0.000000	-3.471251	0.000000	0.000000	0.000000	-0.123005	0.032137	-2.192948	0.000000	0.000000	4.000000	4.000000	0.000000
21812.762538	0.016176	0.585053	0.107228	85.869759	-14.348628	19.798935	3.495749	0.000000	-3.574876	0.000000	0.000000	0.000000	-0.249184	0.007585	-2.156379	0.000000	0.000000	4.000000	4.000000	0.000000
21812.765871	0.016176	0.585053	0.107228	85.869759	-14.348628	19.798935	3.495749	0.000000	-3.574876	0.000000	0.000000	0.000000	-0.249184	0.007585	-2.156379	0.000000	0.000000	4.000000	4.000000	0.000000
21812.769204	0.016176	0.585053	0.107228	85.869759	-14.348628	19.798935	3.495749	0.000000	-3.574876	0.000000	0.000000	0.000000	-0.249184	0.007585	-2.156379	0.000000	0.000000	4.000000	4.000000	0.000000
21812.772538	0.014916	0.585018	0.100242	84.561523	-10.167564	24.393801	3.391219	0.000000	-3.674184	0.000000	0.000000	0.000000	-0.377850	-0.010507	-2.096049	0.000000	0.000000	4.000000	4.000000	0.000000
21812.775871	0.014916	0.585018	0.100242	84.561523	-10.167564	24.393801	3.391219	0.000000	-3.674184	0.000000	0.000000	0.000000	-0.377850	-0.010507	-2.096049	0.000000	0.000000	4.000000	4.000000	0.000000
21812.779204	0.014916	0.585018	0.100242	84.561523	-10.167564	24.393801	3.391219	0.000000	-3.674184	0.000000	0.000000	0.000000	-0.377850	-0.010507	-2.096049	0.000000	0.000000	4.000000	4.000000	0.000000
21812.782538	0.013245	0.584906	0.093504	83.261749	-7.411252	27.441750	3.286762	0.000000	-3.767917	0.000000	0.000000	0.000000	-0.501397	-0.033446	-2.021316	0.000000	0.000000	4.000000	4.000000	0.000000
21812.785871	0.013245	0.584906	0.093504	83.261749	-7.411252	27.441750	3.286762	0.000000	-3.767917	0.000000	0.000000	0.000000	-0.501397	-0.033446	-2.021316	0.000000	0.000000	4.000000	4.000000	0.000000
21812.789204	0.013245	0.584906	0.093504	83.261749	-7.411252	27.441750	3.286762	0.000000	-3.767917	0.000000	0.000000	0.000000	-0.501397	-0.033446	-2.021316	0.000000	0.000000	4.000000	4.000000	0.000000
21812.792538	0.011149	0.584696	0.086964	82.016579	-4.947474	30.231501	3.183473	0.000000	-3.855581	0.000000	0.000000	0.000000	-0.628677	-0.062996	-1.962001	0.000000	0.000000	4.000000	4.000000	0.000000
21812.795871	0.011149	0.584696	0.086964	82.016579	-4.947474	30.231501	3.183473	0.000000	-3.855581	0.000000	0.000000	0.000000	-0.628677	-0.062996	-1.962001	0.000000	0.000000	4.000000	4.000000	0.000000
21812.799204	0.011149	0.584696	0.086964	82.016579	-4.947474	30.231501	3.183473	0.000000	-3.855581	0.000000	0.000000	0.000000	-0.628677	-0.062996	-1.962001	0.000000	0.000000	4.000000	4.000000	0.000000
21812.802538	0.008644	0.584414	0.080637	80.808922	-2.567038	33.125267	3.081048	0.000000	-3.937912	0.000000	0.000000	0.000000	-0.751438	-0.084888	-1.898054	0.000000	0.000000	4.000000	4.000000	0.000000
21812.805871	0.008644	0.584414	0.080637	80.808922	-2.567038	33.125267	3.081048	0.000000	-3.937912	0.000000	0.000000	0.000000	-0.751438	-0.084888	-1.898054	0.000000	0.000000	4.000000	4.000000	0.000000
21812.809204	0.008644	0.584414	0.080637	80.808922	-2.567038	33.125267	3.081048	0.000000	-3.937912	0.000000	0.000000	0.000000	-0.751438	-0.084888	-1.898054	0.000000	0.000000	4.000000	4.000000	0.000000
21812.812538	0.005794	0.584093	0.074453	79.641815	-0.246834	36.148499	2.979946	0.000000	-4.014962	0.000000	0.000000	0.000000	-0.855229	-0.096245	-1.855303	0.000000	0.000000	4.000000	4.000000	0.000000
21812.815871	0.005794	0.584093	0.074453	79.641815	-0.246834	36.148499	2.979946	0.000000	-4.014962	0.000000	0.000000	0.000000	-0.855229	-0.096245	-1.855303	0.000000	0.000000	4.000000	4.000000	0.000000
21812.819204	0.005794	0.584093	0.074453	79.641815	-0.246834	36.148499	2.979946	0.000000	-4.014962	0.000000	0.000000	0.000000	-0.855229	-0.096245	-1.855303	0.000000	0.000000	4.000000	4.000000	0.000000
21812.822538	0.002634	0.583804	0.068434	78.527893	1.997845	39.292183	2.877604	0.000000	-4.088936	0.000000	0.000000	0.000000	-0.947936	-0.086561	-1.805721	0.000000	0.000000	4.000000	4.000000	0.000000
21812.825871	0.002634	0.583804	0.068434	78.527893	1.997845	39.292183	2.877604	0.000000	-4.088936	0.000000	0.000000	0.000000	-0.947936	-0.086561	-1.805721	0.000000	0.000000	4.000000	4.000000	0.000000
21812.829204	0.002634	0.583804	0.068434	78.527893	1.997845	39.292183	2.877604	0.000000	-4.088936	0.000000	0.000000	0.000000	-0.947936	-0.086561	-1.805721	0.000000	0.000000	4.000000	4.000000	0.000000
21812.832538	-0.000875	0.583493	0.062654	77.544228	4.152614	42.542248	2.773810	0.000000	-4.160046	0.000000	0.000000	0.000000	-1.052540	-0.093363	-1.733877	0.000000	0.000000	4.000000	4.000000	0.000000
21812.835871	-0.000875	0.583493	0.062654	77.544228	4.152614	42.542248	2.773810	0.000000	-4.160046	0.000000	0.000000	0.000000	-1.052540	-0.093363	-1.733877	0.000000	0.000000	4.000000	4.000000	0.000000
21812.839204	-0.000875	0.583493	0.062654	77.544228	4.152614	42.542248	2.773810	0.000000	-4.160046	0.000000	0.000000	0.000000	-1.052540	-0.093363	-1.733877	0.000000	0.000000	4.000000	4.000000	0.000000
21812.842538	-0.004846	0.583211	0.057182	76.834869	6.366693	46.049675	2.671443	0.000000	-4.226511	0.000000	0.000000	0.000000	-1.191293	-0.084580	-1.641652	0.000000	0.000000	4.000000	4.000000	0.000000
21812.845871	-0.004846	0.583211	0.057182	76.834869	6.366693	46.049675	2.671443	0.000000	-4.226511	0.000000	0.000000	0.000000	-1.191293	-0.084580	-1.641652	0.000000	0.000000	4.000000	4.000000	0.000000
21812.849204	-0.004846	0.583211	0.057182	76.834869	6.366693	46.049675	2.671443	0.000000	-4.226511	0.000000	0.000000	0.000000	-1.191293	-0.084580	-1.641652	0.000000	0.000000	4.000000	4.000000	0.000000
21812.852538	-0.009151	0.582945	0.052123	76.344940	8.809593	49.927128	2.575431	0.000000	-4.285692	0.000000	0.000000	0.000000	-1.291528	-0.079689	-1.517745	0.000000	0.000000	4.000000	4.000000	0.000000
21812.855871	-0.009151	0.582945	0.052123	76.344940	8.809593	49.927128	2.575431	0.000000	-4.285692	0.000000	0.000000	0.000000	-1.291528	-0.079689	-1.517745	0.000000	0.000000	4.000000	4.000000	0.000000
21812.859204	-0.009151	0.582945	0.052123	76.344940	8.809593	49.927128	2.575431	0.000000	-4.285692	0.000000	0.000000	0.000000	-1.291528	-0.079689	-1.517745	0.000000	0.000000	4.000000	4.000000	0.000000
21812.862538	-0.013765	0.582702	0.047474	75.900627	11.373496	53.049061	2.488204	0.000000	-4.336916	0.000000	0.000000	0.000000	-1.384320	-0.072996	-1.394709	0.000000	0.000000	4.000000	4.000000	0.000000
21812.865871	-0.013765	0.582702	0.047474	75.900627	11.373496	53.049061	2.488204	0.000000	-4.336916	0.000000	0.000000	0.000000	-1.384320	-0.072996	-1.394709	0.000000	0.000000	4.000000	4.000000	0.000000
21812.869204	-0.013765	0.582702	0.047474	75.900627	11.373496	53.049061	2.488204	0.000000	-4.336916	0.000000	0.000000	0.000000	-1.384320	-0.072996	-1.394709	0.000000	0.000000	4.000000	4.000000	0.000000
21812.872538	-0.018548	0.582487	0.043236	75.494652	14.030154	55.239910	2.373679	0.000000	-4.311741	0.000000	0.000000	0.000000	-1.434937	-0.064677	-1.271394	0.000000	0.000000	4.000000	4.000000	0.000000
21812.875871	-0.018548	0.582487	0.043236	75.494652	14.030154	55.239910	2.373679	0.000000	-4.311741	0.000000	0.000000	0.000000	-1.434937	-0.064677	-1.271394	0.000000	0.000000	4.000000	4.000000	0.000000
21812.879204	-0.018548	0.582487	0.043236	75.494652	14.030154	55.239910	2.373679	0.000000	-4.311741	0.000000	0.000000	0.000000	-1.434937	-0.064677	-1.271394	0.000000	0.000000	4.000000	4.000000	0.000000
21812.882538	-0.023578	0.582331	0.039397	75.153000	16.848228	57.726807	2.161780	0.000000	-4.072585	0.000000	0.000000	0.000000	-1.508858	-0.046710	-1.151576	0.000000	0.000000	4.000000	4.000000	0.000000
21812.885871	-0.023578	0.582331	0.039397	75.153000	16.848228	57.726807	2.161780	0.000000	-4.072585	0.000000	0.000000	0.000000	-1.508858	-0.046710	-1.151576	0.000000	0.000000	4.000000	4.000000	0.000000
21812.889204	-0.023578	0.582331	0.039397	75.153000	16.848228	57.726807	2.161780	0.000000	-4.072585	0.000000	0.000000	0.000000	-1.508858	-0.046710	-1.151576	0.000000	0.000000	4.000000	4.000000	0.000000
21812.892538	-0.028905	0.582183	0.035900	74.849754	19.710463	61.047943	1.969851	0.000000	-3.821109	0.000000	0.000000	0.000000	-1.598022	-0.044297	-1.048994	0.000000	0.000000	4.000000	4.000000	0.000000
21812.895871	-0.028905	0.582183	0.035900	74.849754	19.710463	61.047943	1.969851	0.000000	-3.821109	0.000000	0.000000	0.000000	-1.598022	-0.044297	-1.048994	0.000000	0.000000	4.000000	4.000000	0.000000
21812.899204	-0.028905	0.582183	0.035900	74.849754	19.710463	61.047943	1.969851	0.000000	-3.821109	0.000000	0.000000	0.000000	-1.598022	-0.044297	-1.048994	0.000000	0.000000	4.000000	4.000000	0.000000
21812.902538	-0.034515	0.582103	0.032789	74.501579	22.145628	64.031029	1.795019	0.000000	-3.554772	0.000000	0.000000	0.000000	-1.683029	-0.024028	-0.933268	0.000000	0.000000	4.000000	4.000000	0.000000
21812.905871	-0.034515	0.582103	0.032789	74.501579	22.145628	64.031029	1.795019	0.000000	-3.554772	0.000000	0.000000	0.000000	-1.683029	-0.024028	-0.933268	0.000000	0.000000	4.000000	4.000000	0.000000
21812.909204	-0.034515	0.582103	0.032789	74.501579	22.145628	64.031029	1.795019	0.000000	-3.554772	0.000000	0.000000	0.000000	-1.683029	-0.024028	-0.933268	0.000000	0.000000	4.000000	4.000000	0.000000
21812.912538	-0.040425	0.582016	0.030140	74.119408	24.065804	65.495110	1.639474	0.000000	-3.274267	0.000000	0.000000	0.000000	-1.773052	-0.026198	-0.794757	0.000000	0.000000	4.000000	4.000000	0.000000
21812.915871	-0.040425	0.582016	0.030140	74.119408	24.065804	65.495110	1.639474	0.000000	-3.274267	0.000000	0.000000	0.000000	-1.773052	-0.026198	-0.794757	0.000000	0.000000	4.000000	4.000000	0.000000
21812.919204	-0.040425	0.582016	0.030140	74.119408	24.065804	65.495110	1.639474	0.000000	-3.274267	0.000000	0.000000	0.000000	-1.773052	-0.026198	-0.794757	0.000000	0.000000	4.000000	4.000000	0.000000
21812.922538	-0.046628	0.581970	0.027955	73.708511	25.740906	66.756134	1.507015	0.000000	-2.978758	0.000000	0.000000	0.000000	-1.860859	-0.013661	-0.655532	0.000000	0.000000	4.000000	4.000000	0.000000
21812.925871	-0.046628	0.581970	0.027955	73.708511	25.740906	66.756134	1.507015	0.000000	-2.978758	0.000000	0.000000	0.000000	-1.860859	-0.013661	-0.655532	0.000000	0.000000	4.000000	4.000000	0.000000
21812.929204	-0.046628	0.581970	0.027955	73.708511	25.740906	66.756134	1.507015	0.000000	-2.978758	0.000000	0.000000	0.000000	-1.860859	-0.013661	-0.655532	0.000000	0.000000	4.000000	4.000000	0.000000
21812.932538	-0.053141	0.581942	0.026230	73.310204	27.552006	68.646622	1.397759	0.000000	-2.668615	0.000000	0.000000	0.000000	-1.954063	-0.008313	-0.517463	0.000000	0.000000	4.000000	4.000000	0.000000
21812.935871	-0.053141	0.581942	0.026230	73.310204	27.552006	68.646622	1.397759	0.000000	-2.668615	0.000000	0.000000	0.000000	-1.954063	-0.008313	-0.517463	0.000000	0.000000	4.000000	4.000000	0.000000
21812.939204	-0.053141	0.581942	0.026230	73.310204	27.552006	68.646622	1.397759	0.000000	-2.668615	0.000000	0.000000	0.000000	-1.954063	-0.008313	-0.517463	0.000000	0.000000	4.000000	4.000000	0.000000
21812.942538	-0.059761	0.581911	0.024835	73.037117	30.088636	71.039978	1.311516	0.000000	-2.342938	0.000000	0.000000	0.000000	-1.985883	-0.009318	-0.418658	0.000000	0.000000	4.000000	4.000000	0.000000
21812.945871	-0.059761	0.581911	0.024835	73.037117	30.088636	71.039978	1.311516	0.000000	-2.342938	0.000000	0.000000	0.000000	-1.985883	-0.009318	-0.418658	0.000000	0.000000	4.000000	4.000000	0.000000
21812.949204	-0.059761	0.581911	0.024835	73.037117	30.088636	71.039978	1.311516	0.000000	-2.342938	0.000000	0.000000	0.000000	-1.985883	-0.009318	-0.418658	0.000000	0.000000	4.000000	4.000000	0.000000
21812.952538	-0.066351	0.581880	0.023849	72.849365	33.396675	73.806030	1.241740	0.000000	-2.011957	0.000000	0.000000	0.000000	-1.977138	-0.009340	-0.295627	0.000000	0.000000	4.000000	4.000000	0.000000
21812.955871	-0.066351	0.581880	0.023849	72.849365	33.396675	73.806030	1.241740	0.000000	-2.011957	0.000000	0.000000	0.000000	-1.977138	-0.009340	-0.295627	0.000000	0.000000	4.000000	4.000000	0.000000
21812.959204	-0.066351	0.581880	0.023849	72.849365	33.396675	73.806030	1.241740	0.000000	-2.011957	0.000000	0.000000	0.000000	-1.977138	-0.009340	-0.295627	0.000000	0.000000	4.000000	4.000000	0.000000
21812.962538	-0.073038	0.581960	0.023360	72.610336	36.752659	76.328285	1.192468	0.000000	-1.682435	0.000000	0.000000	0.000000	-2.006143	0.023871	-0.146664	0.000000	0.000000	4.000000	4.000000	0.000000
21812.965871	-0.073038	0.581960	0.023360	72.610336	36.752659	76.328285	1.192468	0.000000	-1.682435	0.000000	0.000000	0.000000	-2.006143	0.023871	-0.146664	0.000000	0.000000	4.000000	4.000000	0.000000
21812.969204	-0.073038	0.581960	0.023360	72.610336	36.752659	76.328285	1.192468	0.000000	-1.682435	0.000000	0.000000	0.000000	-2.006143	0.023871	-0.146664	0.000000	0.000000	4.000000	4.000000	0.000000
21812.972538	-0.079841	0.582086	0.023337	72.377823	39.745205	78.402939	1.168024	0.000000	-1.348077	0.000000	0.000000	0.000000	-2.040708	0.037920	-0.007193	0.000000	0.000000	4.000000	4.000000	0.000000
21812.975871	-0.079841	0.582086	0.023337	72.377823	39.745205	78.402939	1.168024	0.000000	-1.348077	0.000000	0.000000	0.000000	-2.040708	0.037920	-0.007193	0.000000	0.000000	4.000000	4.000000	0.000000
21812.979204	-0.079841	0.582086	0.023337	72.377823	39.745205	78.402939	1.168024	0.000000	-1.348077	0.000000	0.000000	0.000000	-2.040708	0.037920	-0.007193	0.000000	0.000000	4.000000	4.000000	0.000000
21812.982538	-0.086737	0.582205	0.023793	72.214645	42.382523	80.365479	1.166826	0.000000	-1.007960	0.000000	0.000000	0.000000	-2.068816	0.035480	0.136884	0.000000	0.000000	4.000000	4.000000	0.000000
21812.985871	-0.086737	0.582205	0.023793	72.214645	42.382523	80.365479	1.166826	0.000000	-1.007960	0.000000	0.000000	0.000000	-2.068816	0.035480	0.136884	0.000000	0.000000	4.000000	4.000000	0.000000
21812.989204	-0.086737	0.582205	0.023793	72.214645	42.382523	80.365479	1.166826	0.000000	-1.007960	0.000000	0.000000	0.000000	-2.068816	0.035480	0.136884	0.000000	0.000000	4.000000	4.000000	0.000000
21812.992538	-0.093694	0.582359	0.024809	72.131592	44.674751	81.965370	1.189640	0.000000	-0.663157	0.000000	0.000000	0.000000	-2.087099	0.046383	0.304969	0.000000	0.000000	4.000000	4.000000	0.000000
21812.995871	-0.093694	0.582359	0.024809	72.131592	44.674751	81.965370	1.189640	0.000000	-0.663157	0.000000	0.000000	0.000000	-2.087099	0.046383	0.304969	0.000000	0.000000	4.000000	4.000000	0.000000
21812.999204	-0.093694	0.582359	0.024809	72.131592	44.674751	81.965370	1.189640	0.000000	-0.663157	0.000000	0.000000	0.000000	-2.087099	0.046383	0.304969	0.000000	0.000000	4.000000	4.000000	0.000000
21813.002538	-0.100606	0.582556	0.026449	72.075386	46.797684	83.456703	1.240468	0.000000	-0.315307	0.000000	0.000000	0.000000	-2.073572	0.059087	0.491944	0.000000	0.000000	4.000000	4.000000	0.000000
21813.005871	-0.100606	0.582556	0.026449	72.075386	46.797684	83.456703	1.240468	0.000000	-0.315307	0.000000	0.000000	0.000000	-2.073572	0.059087	0.491944	0.000000	0.000000	4.000000	4.000000	0.000000
21813.009204	-0.100606	0.582556	0.026449	72.075386	46.797684	83.456703	1.240468	0.000000	-0.315307	0.000000	0.000000	0.000000	-2.073572	0.059087	0.491944	0.000000	0.000000	4.000000	4.000000	0.000000
21813.012538	-0.107412	0.582788	0.028664	71.994598	49.165630	85.457939	1.322458	0.000000	0.030288	0.000000	0.000000	0.000000	-2.041741	0.069642	0.664535	0.000000	0.000000	4.000000	4.000000	0.000000
21813.015871	-0.107412	0.582788	0.028664	71.994598	49.165630	85.457939	1.322458	0.000000	0.030288	0.000000	0.000000	0.000000	-2.041741	0.069642	0.664535	0.000000	0.000000	4.000000	4.000000	0.000000
21813.019204	-0.107412	0.582788	0.028664	71.994598	49.165630	85.457939	1.322458	0.000000	0.030288	0.000000	0.000000	0.000000	-2.041741	0.069642	0.664535	0.000000	0.000000	4.000000	4.000000	0.000000
21813.022538	-0.113997	0.583037	0.031315	71.911362	52.640320	88.325081	1.433214	0.000000	0.370579	0.000000	0.000000	0.000000	-1.975583	0.074555	0.795328	0.000000	0.000000	4.000000	4.000000	0.000000
21813.025871	-0.113997	0.583037	0.031315	71.911362	52.640320	88.325081	1.433214	0.000000	0.370579	0.000000	0.000000	0.000000	-1.975583	0.074555	0.795328	0.000000	0.000000	4.000000	4.000000	0.000000
21813.029204	-0.113997	0.583037	0.031315	71.911362	52.640320	88.325081	1.433214	0.000000	0.370579	0.000000	0.000000	0.000000	-1.975583	0.074555	0.795328	0.000000	0.000000	4.000000	4.000000	0.000000
21813.032538	-0.120301	0.583230	0.034334	71.794456	57.386089	92.089561	1.565769	0.000000	0.699842	0.000000	0.000000	0.000000	-1.891109	0.058070	0.905607	0.000000	0.000000	4.000000	4.000000	0.000000
21813.035871	-0.120301	0.583230	0.034334	71.794456	57.386089	92.089561	1.565769	0.000000	0.699842	0.000000	0.000000	0.000000	-1.891109	0.058070	0.905607	0.000000	0.000000	4.000000	4.000000	0.000000
21813.039204	-0.120301	0.583230	0.034334	71.794456	57.386089	92.089561	1.565769	0.000000	0.699842	0.000000	0.000000	0.000000	-1.891109	0.058070	0.905607	0.000000	0.000000	4.000000	4.000000	0.000000
21813.042538	-0.126366	0.583485	0.037797	71.614441	62.176292	95.864120	1.716703	0.000000	1.015027	0.000000	0.000000	0.000000	-1.819606	0.076456	1.038742	0.000000	0.000000	4.000000	4.000000	0.000000
21813.045871	-0.126366	0.583485	0.037797	71.614441	62.176292	95.864120	1.716703	0.000000	1.015027	0.000000	0.000000	0.000000	-1.819606	0.076456	1.038742	0.000000	0.000000	4.000000	4.000000	0.000000
21813.049204	-0.126366	0.583485	0.037797	71.614441	62.176292	95.864120	1.716703	0.000000	1.015027	0.000000	0.000000	0.000000	-1.819606	0.076456	1.038742	0.000000	0.000000	4.000000	4.000000	0.000000
21813.052538	-0.132278	0.583712	0.041643	71.416771	66.671944	99.499763	1.889827	0.000000	1.318295	0.000000	0.000000	0.000000	-1.773676	0.068019	1.153957	0.000000	0.000000	4.000000	4.000000	0.000000
21813.055871	-0.132278	0.583712	0.041643	71.416771	66.671944	99.499763	1.889827	0.000000	1.318295	0.000000	0.000000	0.000000	-1.773676	0.068019	1.153957	0.000000	0.000000	4.000000	4.000000	0.000000
21813.059204	-0.132278	0.583712	0.041643	71.416771	66.671944	99.499763	1.889827	0.000000	1.318295	0.000000	0.000000	0.000000	-1.773676	0.068019	1.153957	0.000000	0.000000	4.000000	4.000000	0.000000
21813.062538	-0.137978	0.583923	0.045845	71.155090	70.935799	102.994354	2.082153	0.000000	1.613908	0.000000	0.000000	0.000000	-1.709892	0.063298	1.260626	0.000000	0.000000	4.000000	4.000000	0.000000
21813.065871	-0.137978	0.583923	0.045845	71.155090	70.935799	102.994354	2.082153	0.000000	1.613908	0.000000	0.000000	0.000000	-1.709892	0.063298	1.260626	0.000000	0.000000	4.000000	4.000000	0.000000
21813.069204	-0.137978	0.583923	0.045845	71.155090	70.935799	102.994354	2.082153	0.000000	1.613908	0.000000	0.000000	0.000000	-1.709892	0.063298	1.260626	0.000000	0.000000	4.000000	4.000000	0.000000
21813.072538	-0.143435	0.584065	0.050406	70.885643	74.937569	105.832909	2.292257	0.000000	1.898890	0.000000	0.000000	0.000000	-1.637106	0.042551	1.368139	0.000000	0.000000	4.000000	4.000000	0.000000
21813.075871	-0.143435	0.584065	0.050406	70.885643	74.937569	105.832909	2.292257	0.000000	1.898890	0.000000	0.000000	0.000000	-1.637106	0.042551	1.368139	0.000000	0.000000	4.000000	4.000000	0.000000
21813.079204	-0.143435	0.584065	0.050406	70.885643	74.937569	105.832909	2.292257	0.000000	1.898890	0.000000	0.000000	0.000000	-1.637106	0.042551	1.368139	0.000000	0.000000	4.000000	4.000000	0.000000
21813.082538	-0.148612	0.584140	0.055315	70.595146	78.771332	108.352715	2.520281	0.000000	2.171740	0.000000	0.000000	0.000000	-1.553299	0.022644	1.472767	0.000000	0.000000	4.000000	4.000000	0.000000
21813.085871	-0.148612	0.584140	0.055315	70.595146	78.771332	108.352715	2.520281	0.000000	2.171740	0.000000	0.000000	0.000000	-1.553299	0.022644	1.472767	0.000000	0.000000	4.000000	4.000000	0.000000
21813.089204	-0.148612	0.584140	0.055315	70.595146	78.771332	108.352715	2.520281	0.000000	2.171740	0.000000	0.000000	0.000000	-1.553299	0.022644	1.472767	0.000000	0.000000	4.000000	4.000000	0.000000
21813.092538	-0.153431	0.584191	0.060609	70.265060	82.396347	111.052727	2.765742	0.000000	2.430624	0.000000	0.000000	0.000000	-1.445486	0.015350	1.588246	0.000000	0.000000	4.000000	4.000000	0.000000
21813.095871	-0.153431	0.584191	0.060609	70.265060	82.396347	111.052727	2.765742	0.000000	2.430624	0.000000	0.000000	0.000000	-1.445486	0.015350	1.588246	0.000000	0.000000	4.000000	4.000000	0.000000
21813.099204	-0.153431	0.584191	0.060609	70.265060	82.396347	111.052727	2.765742	0.000000	2.430624	0.000000	0.000000	0.000000	-1.445486	0.015350	1.588246	0.000000	0.000000	4.000000	4.000000	0.000000
21813.102538	-0.157818	0.584174	0.066279	69.928154	85.803772	113.881233	3.030450	0.000000	2.671538	0.000000	0.000000	0.000000	-1.316138	-0.005357	1.701135	0.000000	0.000000	4.000000	4.000000	0.000000
21813.105871	-0.157818	0.584174	0.066279	69.928154	85.803772	113.881233	3.030450	0.000000	2.671538	0.000000	0.000000	0.000000	-1.316138	-0.005357	1.701135	0.000000	0.000000	4.000000	4.000000	0.000000
21813.109204	-0.157818	0.584174	0.066279	69.928154	85.803772	113.881233	3.030450	0.000000	2.671538	0.000000	0.000000	0.000000	-1.316138	-0.005357	1.701135	0.000000	0.000000	4.000000	4.000000	0.000000
21813.112538	-0.161769	0.584182	0.072284	69.624184	89.051361	116.429726	3.313972	0.000000	2.890894	0.000000	0.000000	0.000000	-1.185430	0.002424	1.801481	0.000000	0.000000	4.000000	4.000000	0.000000
21813.115871	-0.161769	0.584182	0.072284	69.624184	89.051361	116.429726	3.313972	0.000000	2.890894	0.000000	0.000000	0.000000	-1.185430	0.002424	1.801481	0.000000	0.000000	4.000000	4.000000	0.000000
21813.119204	-0.161769	0.584182	0.072284	69.624184	89.051361	116.429726	3.313972	0.000000	2.890894	0.000000	0.000000	0.000000	-1.185430	0.002424	1.801481	0.000000	0.000000	4.000000	4.000000	0.000000
21813.122538	-0.165230	0.584205	0.078601	69.411064	92.278053	118.688133	3.614219	0.000000	3.088466	0.000000	0.000000	0.000000	-1.038195	0.006859	1.895087	0.000000	0.000000	4.000000	4.000000	0.000000
21813.125871	-0.165230	0.584205	0.078601	69.411064	92.278053	118.688133	3.614219	0.000000	3.088466	0.000000	0.000000	0.000000	-1.038195	0.006859	1.895087	0.000000	0.000000	4.000000	4.000000	0.000000
21813.129204	-0.165230	0.584205	0.078601	69.411064	92.278053	118.688133	3.614219	0.000000	3.088466	0.000000	0.000000	0.000000	-1.038195	0.006859	1.895087	0.000000	0.000000	4.000000	4.000000	0.000000
21813.132538	-0.168172	0.584252	0.085215	69.346565	95.492538	120.833931	3.847626	0.000000	3.193082	0.000000	0.000000	0.000000	-0.882652	0.014128	1.984031	0.000000	0.000000	4.000000	4.000000	0.000000
21813.135871	-0.168172	0.584252	0.085215	69.346565	95.492538	120.833931	3.847626	0.000000	3.193082	0.000000	0.000000	0.000000	-0.882652	0.014128	1.984031	0.000000	0.000000	4.000000	4.000000	0.000000
21813.139204	-0.168172	0.584252	0.085215	69.346565	95.492538	120.833931	3.847626	0.000000	3.193082	0.000000	0.000000	0.000000	-0.882652	0.014128	1.984031	0.000000	0.000000	4.000000	4.000000	0.000000
21813.142538	-0.170564	0.584282	0.092100	69.465347	98.661461	122.917259	3.904337	0.000000	3.123484	0.000000	0.000000	0.000000	-0.717608	0.009139	2.065612	0.000000	0.000000	4.000000	4.000000	0.000000
21813.145871	-0.170564	0.584282	0.092100	69.465347	98.661461	122.917259	3.904337	0.000000	3.123484	0.000000	0.000000	0.000000	-0.717608	0.009139	2.065612	0.000000	0.000000	4.000000	4.000000	0.000000
21813.149204	-0.170564	0.584282	0.092100	69.465347	98.661461	122.917259	3.904337	0.000000	3.123484	0.000000	0.000000	0.000000	-0.717608	0.009139	2.065612	0.000000	0.000000	4.000000	4.000000	0.000000
21813.152538	-0.172499	0.584266	0.099170	69.788124	101.827377	125.026138	3.968987	0.000000	3.040910	0.000000	0.000000	0.000000	-0.580436	-0.004741	2.121046	0.000000	0.000000	4.000000	4.000000	0.000000
21813.155871	-0.172499	0.584266	0.099170	69.788124	101.827377	125.026138	3.968987	0.000000	3.040910	0.000000	0.000000	0.000000	-0.580436	-0.004741	2.121046	0.000000	0.000000	4.000000	4.000000	0.000000
21813.159204	-0.172499	0.584266	0.099170	69.788124	101.827377	125.026138	3.968987	0.000000	3.040910	0.000000	0.000000	0.000000	-0.580436	-0.004741	2.121046	0.000000	0.000000	4.000000	4.000000	0.000000
21813.162538	-0.173998	0.584227	0.106369	70.206947	104.976723	127.225609	4.036406	0.000000	2.950835	0.000000	0.000000	0.000000	-0.449713	-0.011831	2.159570	0.000000	0.000000	4.000000	4.000000	0.000000
21813.165871	-0.173998	0.584227	0.106369	70.206947	104.976723	127.225609	4.036406	0.000000	2.950835	0.000000	0.000000	0.000000	-0.449713	-0.011831	2.159570	0.000000	0.000000	4.000000	4.000000	0.000000
21813.169204	-0.173998	0.584227	0.106369	70.206947	104.976723	127.225609	4.036406	0.000000	2.950835	0.000000	0.000000	0.000000	-0.449713	-0.011831	2.159570	0.000000	0.000000	4.000000	4.000000	0.000000
21813.172538	-0.174998	0.584116	0.113642	70.563187	107.872803	129.301697	4.104485	0.000000	2.855381	0.000000	0.000000	0.000000	-0.299941	-0.033282	2.182030	0.000000	0.000000	4.000000	4.000000	0.000000
21813.175871	-0.174998	0.584116	0.113642	70.563187	107.872803	129.301697	4.104485	0.000000	2.855381	0.000000	0.000000	0.000000	-0.299941	-0.033282	2.182030	0.000000	0.000000	4.000000	4.000000	0.000000
21813.179204	-0.174998	0.584116	0.113642	70.563187	107.872803	129.301697	4.104485	0.000000	2.855381	0.000000	0.000000	0.000000	-0.299941	-0.033282	2.182030	0.000000	0.000000	4.000000	4.000000	0.000000
21813.182538	-0.175498	0.583926	0.120949	70.790237	110.354637	131.058823	4.173151	0.000000	2.754054	0.000000	0.000000	0.000000	-0.150054	-0.057042	2.192145	0.000000	0.000000	4.000000	4.000000	0.000000
21813.185871	-0.175498	0.583926	0.120949	70.790237	110.354637	131.058823	4.173151	0.000000	2.754054	0.000000	0.000000	0.000000	-0.150054	-0.057042	2.192145	0.000000	0.000000	4.000000	4.000000	0.000000
21813.189204	-0.175498	0.583926	0.120949	70.790237	110.354637	131.058823	4.173151	0.000000	2.754054	0.000000	0.000000	0.000000	-0.150054	-0.057042	2.192145	0.000000	0.000000	4.000000	4.000000	0.000000
21813.192538	-0.175486	0.583709	0.128201	70.884850	112.386658	132.457626	4.241495	0.000000	2.647588	0.000000	0.000000	0.000000	0.003550	-0.065003	2.175579	0.000000	0.000000	4.000000	4.000000	0.000000
21813.195871	-0.175486	0.583709	0.128201	70.884850	112.386658	132.457626	4.241495	0.000000	2.647588	0.000000	0.000000	0.000000	0.003550	-0.065003	2.175579	0.000000	0.000000	4.000000	4.000000	0.000000
21813.199204	-0.175486	0.583709	0.128201	70.884850	112.386658	132.457626	4.241495	0.000000	2.647588	0.000000	0.000000	0.000000	0.003550	-0.065003	2.175579	0.000000	0.000000	4.000000	4.000000	0.000000
21813.202538	-0.174917	0.583449	0.135394	70.920677	114.088226	133.568604	4.308590	0.000000	2.536937	0.000000	0.000000	0.000000	0.170683	-0.078007	2.157840	0.000000	0.000000	4.000000	4.000000	0.000000
21813.205871	-0.174917	0.583449	0.135394	70.920677	114.088226	133.568604	4.308590	0.000000	2.536937	0.000000	0.000000	0.000000	0.170683	-0.078007	2.157840	0.000000	0.000000	4.000000	4.000000	0.000000
21813.209204	-0.174917	0.583449	0.135394	70.920677	114.088226	133.568604	4.308590	0.000000	2.536937	0.000000	0.000000	0.000000	0.170683	-0.078007	2.157840	0.000000	0.000000	4.000000	4.000000	0.000000
21813.212538	-0.173742	0.583197	0.142510	70.992805	115.768318	134.619919	4.374920	0.000000	2.420759	0.000000	0.000000	0.000000	0.352611	-0.075741	2.134660	0.000000	0.000000	4.000000	4.000000	0.000000
21813.215871	-0.173742	0.583197	0.142510	70.992805	115.768318	134.619919	4.374920	0.000000	2.420759	0.000000	0.000000	0.000000	0.352611	-0.075741	2.134660	0.000000	0.000000	4.000000	4.000000	0.000000
21813.219204	-0.173742	0.583197	0.142510	70.992805	115.768318	134.619919	4.374920	0.000000	2.420759	0.000000	0.000000	0.000000	0.352611	-0.075741	2.134660	0.000000	0.000000	4.000000	4.000000	0.000000
21813.222538	-0.171945	0.582991	0.149540	71.192825	117.755028	135.876678	4.440708	0.000000	2.297850	0.000000	0.000000	0.000000	0.538988	-0.061610	2.109212	0.000000	0.000000	4.000000	4.000000	0.000000
21813.225871	-0.171945	0.582991	0.149540	71.192825	117.755028	135.876678	4.440708	0.000000	2.297850	0.000000	0.000000	0.000000	0.538988	-0.061610	2.109212	0.000000	0.000000	4.000000	4.000000	0.000000
21813.229204	-0.171945	0.582991	0.149540	71.192825	117.755028	135.876678	4.440708	0.000000	2.297850	0.000000	0.000000	0.000000	0.538988	-0.061610	2.109212	0.000000	0.000000	4.000000	4.000000	0.000000
21813.232538	-0.169562	0.582776	0.156427	71.549294	120.257500	137.519638	4.505664	0.000000	2.167714	0.000000	0.000000	0.000000	0.714856	-0.064481	2.066111	0.000000	0.000000	4.000000	4.000000	0.000000
21813.235871	-0.169562	0.582776	0.156427	71.549294	120.257500	137.519638	4.505664	0.000000	2.167714	0.000000	0.000000	0.000000	0.714856	-0.064481	2.066111	0.000000	0.000000	4.000000	4.000000	0.000000
21813.239204	-0.169562	0.582776	0.156427	71.549294	120.257500	137.519638	4.505664	0.000000	2.167714	0.000000	0.000000	0.000000	0.714856	-0.064481	2.066111	0.000000	0.000000	4.000000	4.000000	0.000000
21813.242538	-0.166486	0.582494	0.163152	72.050468	123.407944	139.677185	4.568635	0.000000	2.031644	0.000000	0.000000	0.000000	0.922913	-0.084760	2.017420	0.000000	0.000000	4.000000	4.000000	0.000000
21813.245871	-0.166486	0.582494	0.163152	72.050468	123.407944	139.677185	4.568635	0.000000	2.031644	0.000000	0.000000	0.000000	0.922913	-0.084760	2.017420	0.000000	0.000000	4.000000	4.000000	0.000000
21813.249204	-0.166486	0.582494	0.163152	72.050468	123.407944	139.677185	4.568635	0.000000	2.031644	0.000000	0.000000	0.000000	0.922913	-0.084760	2.017420	0.000000	0.000000	4.000000	4.000000	0.000000
21813.252538	-0.162791	0.582162	0.169667	72.645950	127.235268	142.403259	4.630298	0.000000	1.886887	0.000000	0.000000	0.000000	1.108467	-0.099630	1.954363	0.000000	0.000000	4.000000	4.000000	0.000000
21813.255871	-0.162791	0.582162	0.169667	72.645950	127.235268	142.403259	4.630298	0.000000	1.886887	0.000000	0.000000	0.000000	1.108467	-0.099630	1.954363	0.000000	0.000000	4.000000	4.000000	0.000000
21813.259204	-0.162791	0.582162	0.169667	72.645950	127.235268	142.403259	4.630298	0.000000	1.886887	0.000000	0.000000	0.000000	1.108467	-0.099630	1.954363	0.000000	0.000000	4.000000	4.000000	0.000000
21813.262538	-0.158610	0.581792	0.175876	73.247681	131.528549	145.550583	4.689179	0.000000	1.735394	0.000000	0.000000	0.000000	1.254267	-0.110810	1.862808	0.000000	0.000000	4.000000	4.000000	0.000000
21813.265871	-0.158610	0.581792	0.175876	73.247681	131.528549	145.550583	4.689179	0.000000	1.735394	0.000000	0.000000	0.000000	1.254267	-0.110810	1.862808	0.000000	0.000000	4.000000	4.000000	0.000000
21813.269204	-0.158610	0.581792	0.175876	73.247681	131.528549	145.550583	4.689179	0.000000	1.735394	0.000000	0.000000	0.000000	1.254267	-0.110810	1.862808	0.000000	0.000000	4.000000	4.000000	0.000000
21813.272538	-0.153942	0.581369	0.181765	73.779015	135.918503	148.812866	4.743539	0.000000	1.580770	0.000000	0.000000	0.000000	1.400344	-0.126910	1.766589	0.000000	0.000000	4.000000	4.000000	0.000000
21813.275871	-0.153942	0.581369	0.181765	73.779015	135.918503	148.812866	4.743539	0.000000	1.580770	0.000000	0.000000	0.000000	1.400344	-0.126910	1.766589	0.000000	0.000000	4.000000	4.000000	0.000000
21813.279204	-0.153942	0.581369	0.181765	73.779015	135.918503	148.812866	4.743539	0.000000	1.580770	0.000000	0.000000	0.000000	1.400344	-0.126910	1.766589	0.000000	0.000000	4.000000	4.000000	0.000000
21813.282538	-0.148848	0.580912	0.187295	74.177002	139.836288	151.693314	4.793372	0.000000	1.422530	0.000000	0.000000	0.000000	1.528384	-0.137225	1.659234	0.000000	0.000000	4.000000	4.000000	0.000000
21813.285871	-0.148848	0.580912	0.187295	74.177002	139.836288	151.693314	4.793372	0.000000	1.422530	0.000000	0.000000	0.000000	1.528384	-0.137225	1.659234	0.000000	0.000000	4.000000	4.000000	0.000000
21813.289204	-0.148848	0.580912	0.187295	74.177002	139.836288	151.693314	4.793372	0.000000	1.422530	0.000000	0.000000	0.000000	1.528384	-0.137225	1.659234	0.000000	0.000000	4.000000	4.000000	0.000000
21813.292538	-0.143384	0.580491	0.192407	74.440491	142.914368	153.976028	4.838161	0.000000	1.261820	0.000000	0.000000	0.000000	1.639058	-0.126217	1.533322	0.000000	0.000000	4.000000	4.000000	0.000000
21813.295871	-0.143384	0.580491	0.192407	74.440491	142.914368	153.976028	4.838161	0.000000	1.261820	0.000000	0.000000	0.000000	1.639058	-0.126217	1.533322	0.000000	0.000000	4.000000	4.000000	0.000000
21813.299204	-0.143384	0.580491	0.192407	74.440491	142.914368	153.976028	4.838161	0.000000	1.261820	0.000000	0.000000	0.000000	1.639058	-0.126217	1.533322	0.000000	0.000000	4.000000	4.000000	0.000000
21813.302538	-0.137621	0.580091	0.197070	74.628929	145.251175	156.317444	4.877545	0.000000	1.099798	0.000000	0.000000	0.000000	1.728979	-0.119963	1.399152	0.000000	0.000000	4.000000	4.000000	0.000000
21813.305871	-0.137621	0.580091	0.197070	74.628929	145.251175	156.317444	4.877545	0.000000	1.099798	0.000000	0.000000	0.000000	1.728979	-0.119963	1.399152	0.000000	0.000000	4.000000	4.000000	0.000000
21813.309204	-0.137621	0.580091	0.197070	74.628929	145.251175	156.317444	4.877545	0.000000	1.099798	0.000000	0.000000	0.000000	1.728979	-0.119963	1.399152	0.000000	0.000000	4.000000	4.000000	0.000000
21813.312538	-0.131627	0.579769	0.201248	74.817375	147.424637	159.071426	4.911309	0.000000	0.937574	0.000000	0.000000	0.000000	1.798160	-0.096659	1.253279	0.000000	0.000000	4.000000	4.000000	0.000000
21813.315871	-0.131627	0.579769	0.201248	74.817375	147.424637	159.071426	4.911309	0.000000	0.937574	0.000000	0.000000	0.000000	1.798160	-0.096659	1.253279	0.000000	0.000000	4.000000	4.000000	0.000000
21813.319204	-0.131627	0.579769	0.201248	74.817375	147.424637	159.071426	4.911309	0.000000	0.937574	0.000000	0.000000	0.000000	1.798160	-0.096659	1.253279	0.000000	0.000000	4.000000	4.000000	0.000000
21813.322538	-0.125419	0.579456	0.204953	75.028717	149.899658	161.932175	4.939377	0.000000	0.776246	0.000000	0.000000	0.000000	1.862428	-0.094016	1.111522	0.000000	0.000000	4.000000	4.000000	0.000000
21813.325871	-0.125419	0.579456	0.204953	75.028717	149.899658	161.932175	4.939377	0.000000	0.776246	0.000000	0.000000	0.000000	1.862428	-0.094016	1.111522	0.000000	0.000000	4.000000	4.000000	0.000000
21813.329204	-0.125419	0.579456	0.204953	75.028717	149.899658	161.932175	4.939377	0.000000	0.776246	0.000000	0.000000	0.000000	1.862428	-0.094016	1.111522	0.000000	0.000000	4.000000	4.000000	0.000000
21813.332538	-0.118999	0.579143	0.208122	75.261276	152.869919	164.884247	4.961984	0.000000	0.615402	0.000000	0.000000	0.000000	1.926103	-0.093874	0.950580	0.000000	0.000000	4.000000	4.000000	0.000000
21813.335871	-0.118999	0.579143	0.208122	75.261276	152.869919	164.884247	4.961984	0.000000	0.615402	0.000000	0.000000	0.000000	1.926103	-0.093874	0.950580	0.000000	0.000000	4.000000	4.000000	0.000000
21813.339204	-0.118999	0.579143	0.208122	75.261276	152.869919	164.884247	4.961984	0.000000	0.615402	0.000000	0.000000	0.000000	1.926103	-0.093874	0.950580	0.000000	0.000000	4.000000	4.000000	0.000000
21813.342538	-0.112547	0.578802	0.210765	75.519257	156.302841	168.229553	4.979296	0.000000	0.454541	0.000000	0.000000	0.000000	1.935635	-0.102170	0.792993	0.000000	0.000000	4.000000	4.000000	0.000000
21813.345871	-0.112547	0.578802	0.210765	75.519257	156.302841	168.229553	4.979296	0.000000	0.454541	0.000000	0.000000	0.000000	1.935635	-0.102170	0.792993	0.000000	0.000000	4.000000	4.000000	0.000000
21813.349204	-0.112547	0.578802	0.210765	75.519257	156.302841	168.229553	4.979296	0.000000	0.454541	0.000000	0.000000	0.000000	1.935635	-0.102170	0.792993	0.000000	0.000000	4.000000	4.000000	0.000000
21813.352538	-0.105948	0.578452	0.212887	75.764305	159.944153	172.060455	4.991165	0.000000	0.297116	0.000000	0.000000	0.000000	1.979529	-0.105135	0.636629	0.000000	0.000000	4.000000	4.000000	0.000000
21813.355871	-0.105948	0.578452	0.212887	75.764305	159.944153	172.060455	4.991165	0.000000	0.297116	0.000000	0.000000	0.000000	1.979529	-0.105135	0.636629	0.000000	0.000000	4.000000	4.000000	0.000000
21813.359204	-0.105948	0.578452	0.212887	75.764305	159.944153	172.060455	4.991165	0.000000	0.297116	0.000000	0.000000	0.000000	1.979529	-0.105135	0.636629	0.000000	0.000000	4.000000	4.000000	0.000000
21813.362538	-0.099221	0.578173	0.214506	76.007668	163.320633	175.903275	4.998049	0.000000	0.139646	0.000000	0.000000	0.000000	2.018161	-0.083561	0.485543	0.000000	0.000000	4.000000	4.000000	0.000000
21813.365871	-0.099221	0.578173	0.214506	76.007668	163.320633	175.903275	4.998049	0.000000	0.139646	0.000000	0.000000	0.000000	2.018161	-0.083561	0.485543	0.000000	0.000000	4.000000	4.000000	0.000000
21813.369204	-0.099221	0.578173	0.214506	76.007668	163.320633	175.903275	4.998049	0.000000	0.139646	0.000000	0.000000	0.000000	2.018161	-0.083561	0.485543	0.000000	0.000000	4.000000	4.000000	0.000000
21813.372538	-0.092379	0.577968	0.215618	76.355675	165.940689	179.114029	4.999967	0.000000	-0.018161	0.000000	0.000000	0.000000	2.052560	-0.061598	0.333861	0.000000	0.000000	4.000000	4.000000	0.000000
21813.375871	-0.092379	0.577968	0.215618	76.355675	165.940689	179.114029	4.999967	0.000000	-0.018161	0.000000	0.000000	0.000000	2.052560	-0.061598	0.333861	0.000000	0.000000	4.000000	4.000000	0.000000
21813.379204	-0.092379	0.577968	0.215618	76.355675	165.940689	179.114029	4.999967	0.000000	-0.018161	0.000000	0.000000	0.000000	2.052560	-0.061598	0.333861	0.000000	0.000000	4.000000	4.000000	0.000000
21813.382538	-0.085470	0.577858	0.216232	76.816483	167.747147	-178.411011	4.996880	0.000000	-0.176614	0.000000	0.000000	0.000000	2.072644	-0.033047	0.183959	0.000000	0.000000	4.000000	4.000000	0.000000
21813.385871	-0.085470	0.577858	0.216232	76.816483	167.747147	-178.411011	4.996880	0.000000	-0.176614	0.000000	0.000000	0.000000	2.072644	-0.033047	0.183959	0.000000	0.000000	4.000000	4.000000	0.000000
21813.389204	-0.085470	0.577858	0.216232	76.816483	167.747147	-178.411011	4.996880	0.000000	-0.176614	0.000000	0.000000	0.000000	2.072644	-0.033047	0.183959	0.000000	0.000000	4.000000	4.000000	0.000000
21813.392538	-0.078572	0.577842	0.216335	77.358421	168.993286	-176.228363	4.988750	0.000000	-0.335222	0.000000	0.000000	0.000000	2.069408	-0.004599	0.031100	0.000000	0.000000	4.000000	4.000000	0.000000
21813.395871	-0.078572	0.577842	0.216335	77.358421	168.993286	-176.228363	4.988750	0.000000	-0.335222	0.000000	0.000000	0.000000	2.069408	-0.004599	0.031100	0.000000	0.000000	4.000000	4.000000	0.000000
21813.399204	-0.078572	0.577842	0.216335	77.358421	168.993286	-176.228363	4.988750	0.000000	-0.335222	0.000000	0.000000	0.000000	2.069408	-0.004599	0.031100	0.000000	0.000000	4.000000	4.000000	0.000000
21813.402538	-0.071728	0.577937	0.215906	77.967827	170.083939	-174.190643	4.975652	0.000000	-0.492834	0.000000	0.000000	0.000000	2.053105	0.028268	-0.128929	0.000000	0.000000	4.000000	4.000000	0.000000
21813.405871	-0.071728	0.577937	0.215906	77.967827	170.083939	-174.190643	4.975652	0.000000	-0.492834	0.000000	0.000000	0.000000	2.053105	0.028268	-0.128929	0.000000	0.000000	4.000000	4.000000	0.000000
21813.409204	-0.071728	0.577937	0.215906	77.967827	170.083939	-174.190643	4.975652	0.000000	-0.492834	0.000000	0.000000	0.000000	2.053105	0.028268	-0.128929	0.000000	0.000000	4.000000	4.000000	0.000000
21813.412538	-0.065049	0.578101	0.214939	78.625717	171.481949	-171.697144	4.957677	0.000000	-0.649177	0.000000	0.000000	0.000000	2.003761	0.049418	-0.290067	0.000000	0.000000	4.000000	4.000000	0.000000
21813.415871	-0.065049	0.578101	0.214939	78.625717	171.481949	-171.697144	4.957677	0.000000	-0.649177	0.000000	0.000000	0.000000	2.003761	0.049418	-0.290067	0.000000	0.000000	4.000000	4.000000	0.000000
21813.419204	-0.065049	0.578101	0.214939	78.625717	171.481949	-171.697144	4.957677	0.000000	-0.649177	0.000000	0.000000	0.000000	2.003761	0.049418	-0.290067	0.000000	0.000000	4.000000	4.000000	0.000000
21813.422538	-0.058616	0.578346	0.213495	79.301338	173.489136	-168.595871	4.935180	0.000000	-0.802499	0.000000	0.000000	0.000000	1.929845	0.073346	-0.433057	0.000000	0.000000	4.000000	4.000000	0.000000
21813.425871	-0.058616	0.578346	0.213495	79.301338	173.489136	-168.595871	4.935180	0.000000	-0.802499	0.000000	0.000000	0.000000	1.929845	0.073346	-0.433057	0.000000	0.000000	4.000000	4.000000	0.000000
21813.429204	-0.058616	0.578346	0.213495	79.301338	173.489136	-168.595871	4.935180	0.000000	-0.802499	0.000000	0.000000	0.000000	1.929845	0.073346	-0.433057	0.000000	0.000000	4.000000	4.000000	0.000000
21813.432538	-0.052278	0.578661	0.211558	79.967491	176.052002	-165.119949	4.908634	0.000000	-0.951481	0.000000	0.000000	0.000000	1.901476	0.094571	-0.581237	0.000000	0.000000	4.000000	4.000000	0.000000
21813.435871	-0.052278	0.578661	0.211558	79.967491	176.052002	-165.119949	4.908634	0.000000	-0.951481	0.000000	0.000000	0.000000	1.901476	0.094571	-0.581237	0.000000	0.000000	4.000000	4.000000	0.000000
21813.439204	-0.052278	0.578661	0.211558	79.967491	176.052002	-165.119949	4.908634	0.000000	-0.951481	0.000000	0.000000	0.000000	1.901476	0.094571	-0.581237	0.000000	0.000000	4.000000	4.000000	0.000000
21813.442538	-0.046175	0.579071	0.209161	80.603546	178.830856	-161.492905	4.877449	0.000000	-1.100223	0.000000	0.000000	0.000000	1.830873	0.122841	-0.719072	0.000000	0.000000	4.000000	4.000000	0.000000
21813.445871	-0.046175	0.579071	0.209161	80.603546	178.830856	-161.492905	4.877449	0.000000	-1.100223	0.000000	0.000000	0.000000	1.830873	0.122841	-0.719072	0.000000	0.000000	4.000000	4.000000	0.000000
21813.449204	-0.046175	0.579071	0.209161	80.603546	178.830856	-161.492905	4.877449	0.000000	-1.100223	0.000000	0.000000	0.000000	1.830873	0.122841	-0.719072	0.000000	0.000000	4.000000	4.000000	0.000000
21813.452538	-0.040224	0.579561	0.206364	81.200958	-178.532059	-158.006027	4.842238	0.000000	-1.246085	0.000000	0.000000	0.000000	1.785257	0.147066	-0.839070	0.000000	0.000000	4.000000	4.000000	0.000000
21813.455871	-0.040224	0.579561	0.206364	81.200958	-178.532059	-158.006027	4.842238	0.000000	-1.246085	0.000000	0.000000	0.000000	1.785257	0.147066	-0.839070	0.000000	0.000000	4.000000	4.000000	0.000000
21813.459204	-0.040224	0.579561	0.206364	81.200958	-178.532059	-158.006027	4.842238	0.000000	-1.246085	0.000000	0.000000	0.000000	1.785257	0.147066	-0.839070	0.000000	0.000000	4.000000	4.000000	0.000000
21813.462538	-0.034402	0.580127	0.203167	81.759262	-176.300156	-154.913040	4.802581	0.000000	-1.391120	0.000000	0.000000	0.000000	1.746837	0.169950	-0.958973	0.000000	0.000000	4.000000	4.000000	0.000000
21813.465871	-0.034402	0.580127	0.203167	81.759262	-176.300156	-154.913040	4.802581	0.000000	-1.391120	0.000000	0.000000	0.000000	1.746837	0.169950	-0.958973	0.000000	0.000000	4.000000	4.000000	0.000000
21813.469204	-0.034402	0.580127	0.203167	81.759262	-176.300156	-154.913040	4.802581	0.000000	-1.391120	0.000000	0.000000	0.000000	1.746837	0.169950	-0.958973	0.000000	0.000000	4.000000	4.000000	0.000000
21813.472538	-0.028809	0.580750	0.199584	82.278664	-174.425278	-152.158295	4.758129	0.000000	-1.536298	0.000000	0.000000	0.000000	1.677824	0.186920	-1.074818	0.000000	0.000000	4.000000	4.000000	0.000000
21813.475871	-0.028809	0.580750	0.199584	82.278664	-174.425278	-152.158295	4.758129	0.000000	-1.536298	0.000000	0.000000	0.000000	1.677824	0.186920	-1.074818	0.000000	0.000000	4.000000	4.000000	0.000000
21813.479204	-0.028809	0.580750	0.199584	82.278664	-174.425278	-152.158295	4.758129	0.000000	-1.536298	0.000000	0.000000	0.000000	1.677824	0.186920	-1.074818	0.000000	0.000000	4.000000	4.000000	0.000000
21813.482538	-0.023482	0.581425	0.195614	82.777565	-172.819168	-149.632767	4.709375	0.000000	-1.679817	0.000000	0.000000	0.000000	1.597950	0.202374	-1.191040	0.000000	0.000000	4.000000	4.000000	0.000000
21813.485871	-0.023482	0.581425	0.195614	82.777565	-172.819168	-149.632767	4.709375	0.000000	-1.679817	0.000000	0.000000	0.000000	1.597950	0.202374	-1.191040	0.000000	0.000000	4.000000	4.000000	0.000000
21813.489204	-0.023482	0.581425	0.195614	82.777565	-172.819168	-149.632767	4.709375	0.000000	-1.679817	0.000000	0.000000	0.000000	1.597950	0.202374	-1.191040	0.000000	0.000000	4.000000	4.000000	0.000000
21813.492538	-0.018457	0.582166	0.191270	83.263474	-171.255829	-147.044922	4.656434	0.000000	-1.821436	0.000000	0.000000	0.000000	1.507497	0.222465	-1.303414	0.000000	0.000000	4.000000	4.000000	0.000000
21813.495871	-0.018457	0.582166	0.191270	83.263474	-171.255829	-147.044922	4.656434	0.000000	-1.821436	0.000000	0.000000	0.000000	1.507497	0.222465	-1.303414	0.000000	0.000000	4.000000	4.000000	0.000000
21813.499204	-0.018457	0.582166	0.191270	83.263474	-171.255829	-147.044922	4.656434	0.000000	-1.821436	0.000000	0.000000	0.000000	1.507497	0.222465	-1.303414	0.000000	0.000000	4.000000	4.000000	0.000000
21813.502538	-0.013951	0.582905	0.186594	83.770332	-169.173920	-143.970734	4.599462	0.000000	-1.960855	0.000000	0.000000	0.000000	1.351800	0.221652	-1.402610	0.000000	0.000000	4.000000	4.000000	0.000000
21813.505871	-0.013951	0.582905	0.186594	83.770332	-169.173920	-143.970734	4.599462	0.000000	-1.960855	0.000000	0.000000	0.000000	1.351800	0.221652	-1.402610	0.000000	0.000000	4.000000	4.000000	0.000000
21813.509204	-0.013951	0.582905	0.186594	83.770332	-169.173920	-143.970734	4.599462	0.000000	-1.960855	0.000000	0.000000	0.000000	1.351800	0.221652	-1.402610	0.000000	0.000000	4.000000	4.000000	0.000000
21813.512538	-0.009990	0.583651	0.181572	84.303711	-165.847870	-139.644913	4.540462	0.000000	-2.093849	0.000000	0.000000	0.000000	1.188329	0.223621	-1.506567	0.000000	0.000000	4.000000	4.000000	0.000000
21813.515871	-0.009990	0.583651	0.181572	84.303711	-165.847870	-139.644913	4.540462	0.000000	-2.093849	0.000000	0.000000	0.000000	1.188329	0.223621	-1.506567	0.000000	0.000000	4.000000	4.000000	0.000000
21813.519204	-0.009990	0.583651	0.181572	84.303711	-165.847870	-139.644913	4.540462	0.000000	-2.093849	0.000000	0.000000	0.000000	1.188329	0.223621	-1.506567	0.000000	0.000000	4.000000	4.000000	0.000000
21813.522538	-0.006659	0.584363	0.176214	84.845093	-161.012497	-133.954834	4.479773	0.000000	-2.220728	0.000000	0.000000	0.000000	0.999508	0.213571	-1.607512	0.000000	0.000000	4.000000	4.000000	0.000000
21813.525871	-0.006659	0.584363	0.176214	84.845093	-161.012497	-133.954834	4.479773	0.000000	-2.220728	0.000000	0.000000	0.000000	0.999508	0.213571	-1.607512	0.000000	0.000000	4.000000	4.000000	0.000000
21813.529204	-0.006659	0.584363	0.176214	84.845093	-161.012497	-133.954834	4.479773	0.000000	-2.220728	0.000000	0.000000	0.000000	0.999508	0.213571	-1.607512	0.000000	0.000000	4.000000	4.000000	0.000000
21813.532538	-0.003947	0.585023	0.170544	85.380302	-155.346619	-127.665154	4.418405	0.000000	-2.340449	0.000000	0.000000	0.000000	0.813563	0.197969	-1.701015	0.000000	0.000000	4.000000	4.000000	0.000000
21813.535871	-0.003947	0.585023	0.170544	85.380302	-155.346619	-127.665154	4.418405	0.000000	-2.340449	0.000000	0.000000	0.000000	0.813563	0.197969	-1.701015	0.000000	0.000000	4.000000	4.000000	0.000000
21813.539204	-0.003947	0.585023	0.170544	85.380302	-155.346619	-127.665154	4.418405	0.000000	-2.340449	0.000000	0.000000	0.000000	0.813563	0.197969	-1.701015	0.000000	0.000000	4.000000	4.000000	0.000000
21813.542538	-0.001784	0.585613	0.164586	85.974113	-150.205048	-121.695244	4.356543	0.000000	-2.453678	0.000000	0.000000	0.000000	0.648794	0.177049	-1.787400	0.000000	0.000000	4.000000	4.000000	0.000000
21813.545871	-0.001784	0.585613	0.164586	85.974113	-150.205048	-121.695244	4.356543	0.000000	-2.453678	0.000000	0.000000	0.000000	0.648794	0.177049	-1.787400	0.000000	0.000000	4.000000	4.000000	0.000000
21813.549204	-0.001784	0.585613	0.164586	85.974113	-150.205048	-121.695244	4.356543	0.000000	-2.453678	0.000000	0.000000	0.000000	0.648794	0.177049	-1.787400	0.000000	0.000000	4.000000	4.000000	0.000000
21813.552538	-0.000130	0.586077	0.158426	86.654083	-145.843842	-116.350677	4.293618	0.000000	-2.562196	0.000000	0.000000	0.000000	0.496258	0.139220	-1.848082	0.000000	0.000000	4.000000	4.000000	0.000000
21813.555871	-0.000130	0.586077	0.158426	86.654083	-145.843842	-116.350677	4.293618	0.000000	-2.562196	0.000000	0.000000	0.000000	0.496258	0.139220	-1.848082	0.000000	0.000000	4.000000	4.000000	0.000000
21813.559204	-0.000130	0.586077	0.158426	86.654083	-145.843842	-116.350677	4.293618	0.000000	-2.562196	0.000000	0.000000	0.000000	0.496258	0.139220	-1.848082	0.000000	0.000000	4.000000	4.000000	0.000000
21813.562538	0.001057	0.586388	0.152107	87.414497	-142.328308	-111.948532	4.229712	0.000000	-2.666371	0.000000	0.000000	0.000000	0.356159	0.093398	-1.895668	0.000000	0.000000	4.000000	4.000000	0.000000
21813.565871	0.001057	0.586388	0.152107	87.414497	-142.328308	-111.948532	4.229712	0.000000	-2.666371	0.000000	0.000000	0.000000	0.356159	0.093398	-1.895668	0.000000	0.000000	4.000000	4.000000	0.000000
21813.569204	0.001057	0.586388	0.152107	87.414497	-142.328308	-111.948532	4.229712	0.000000	-2.666371	0.000000	0.000000	0.000000	0.356159	0.093398	-1.895668	0.000000	0.000000	4.000000	4.000000	0.000000
21813.572538	0.001762	0.586621	0.145652	88.250565	-138.912323	-107.976486	4.164634	0.000000	-2.766915	0.000000	0.000000	0.000000	0.211269	0.069876	-1.936522	0.000000	0.000000	4.000000	4.000000	0.000000
21813.575871	0.001762	0.586621	0.145652	88.250565	-138.912323	-107.976486	4.164634	0.000000	-2.766915	0.000000	0.000000	0.000000	0.211269	0.069876	-1.936522	0.000000	0.000000	4.000000	4.000000	0.000000
21813.579204	0.001762	0.586621	0.145652	88.250565	-138.912323	-107.976486	4.164634	0.000000	-2.766915	0.000000	0.000000	0.000000	0.211269	0.069876	-1.936522	0.000000	0.000000	4.000000	4.000000	0.000000
21813.582538	0.001940	0.586730	0.139090	89.104088	-130.433350	-99.192741	4.098732	0.000000	-2.863634	0.000000	0.000000	0.000000	0.053690	0.032588	-1.968611	0.000000	0.000000	4.000000	4.000000	0.000000
21813.585871	0.001940	0.586730	0.139090	89.104088	-130.433350	-99.192741	4.098732	0.000000	-2.863634	0.000000	0.000000	0.000000	0.053690	0.032588	-1.968611	0.000000	0.000000	4.000000	4.000000	0.000000
21813.589204	0.001940	0.586730	0.139090	89.104088	-130.433350	-99.192741	4.098732	0.000000	-2.863634	0.000000	0.000000	0.000000	0.053690	0.032588	-1.968611	0.000000	0.000000	4.000000	4.000000	0.000000
21813.592538	0.001555	0.586763	0.132487	89.435600	-42.695175	-11.101384	4.032835	0.000000	-2.955713	0.000000	0.000000	0.000000	-0.115617	0.010098	-1.980940	0.000000	0.000000	4.000000	4.000000	0.000000
21813.595871	0.001555	0.586763	0.132487	89.435600	-42.695175	-11.101384	4.032835	0.000000	-2.955713	0.000000	0.000000	0.000000	-0.115617	0.010098	-1.980940	0.000000	0.000000	4.000000	4.000000	0.000000
21813.599204	0.001555	0.586763	0.132487	89.435600	-42.695175	-11.101384	4.032835	0.000000	-2.955713	0.000000	0.000000	0.000000	-0.115617	0.010098	-1.980940	0.000000	0.000000	4.000000	4.000000	0.000000
21813.602538	0.000541	0.586659	0.125856	88.961273	6.493741	38.451027	3.968291	0.000000	-3.041819	0.000000	0.000000	0.000000	-0.304162	-0.031243	-1.989096	0.000000	0.000000	4.000000	4.000000	0.000000
21813.605871	0.000541	0.586659	0.125856	88.961273	6.493741	38.451027	3.968291	0.000000	-3.041819	0.000000	0.000000	0.000000	-0.304162	-0.031243	-1.989096	0.000000	0.000000	4.000000	4.000000	0.000000
21813.609204	0.000541	0.586659	0.125856	88.961273	6.493741	38.451027	3.968291	0.000000	-3.041819	0.000000	0.000000	0.000000	-0.304162	-0.031243	-1.989096	0.000000	0.000000	4.000000	4.000000	0.000000
21813.612538	-0.001134	0.586445	0.119308	88.042953	13.719426	46.118553	3.906520	0.000000	-3.120754	0.000000	0.000000	0.000000	-0.502631	-0.064201	-1.964567	0.000000	0.000000	4.000000	4.000000	0.000000
21813.615871	-0.001134	0.586445	0.119308	88.042953	13.719426	46.118553	3.906520	0.000000	-3.120754	0.000000	0.000000	0.000000	-0.502631	-0.064201	-1.964567	0.000000	0.000000	4.000000	4.000000	0.000000
21813.619204	-0.001134	0.586445	0.119308	88.042953	13.719426	46.118553	3.906520	0.000000	-3.120754	0.000000	0.000000	0.000000	-0.502631	-0.064201	-1.964567	0.000000	0.000000	4.000000	4.000000	0.000000
21813.622538	-0.003395	0.586044	0.112837	87.070091	17.513918	50.501259	3.849936	0.000000	-3.190297	0.000000	0.000000	0.000000	-0.678089	-0.120435	-1.941093	0.000000	0.000000	4.000000	4.000000	0.000000
21813.625871	-0.003395	0.586044	0.112837	87.070091	17.513918	50.501259	3.849936	0.000000	-3.190297	0.000000	0.000000	0.000000	-0.678089	-0.120435	-1.941093	0.000000	0.000000	4.000000	4.000000	0.000000
21813.629204	-0.003395	0.586044	0.112837	87.070091	17.513918	50.501259	3.849936	0.000000	-3.190297	0.000000	0.000000	0.000000	-0.678089	-0.120435	-1.941093	0.000000	0.000000	4.000000	4.000000	0.000000
21813.632538	-0.006087	0.585580	0.106534	86.035774	21.903250	55.722591	3.798150	0.000000	-3.251778	0.000000	0.000000	0.000000	-0.807659	-0.139256	-1.890968	0.000000	0.000000	4.000000	4.000000	0.000000
21813.635871	-0.006087	0.585580	0.106534	86.035774	21.903250	55.722591	3.798150	0.000000	-3.251778	0.000000	0.000000	0.000000	-0.807659	-0.139256	-1.890968	0.000000	0.000000	4.000000	4.000000	0.000000
21813.639204	-0.006087	0.585580	0.106534	86.035774	21.903250	55.722591	3.798150	0.000000	-3.251778	0.000000	0.000000	0.000000	-0.807659	-0.139256	-1.890968	0.000000	0.000000	4.000000	4.000000	0.000000
21813.642538	-0.009066	0.585066	0.100436	84.895386	26.837841	61.776447	3.750715	0.000000	-3.306377	0.000000	0.000000	0.000000	-0.893657	-0.154116	-1.829340	0.000000	0.000000	4.000000	4.000000	0.000000
21813.645871	-0.009066	0.585066	0.100436	84.895386	26.837841	61.776447	3.750715	0.000000	-3.306377	0.000000	0.000000	0.000000	-0.893657	-0.154116	-1.829340	0.000000	0.000000	4.000000	4.000000	0.000000
21813.649204	-0.009066	0.585066	0.100436	84.895386	26.837841	61.776447	3.750715	0.000000	-3.306377	0.000000	0.000000	0.000000	-0.893657	-0.154116	-1.829340	0.000000	0.000000	4.000000	4.000000	0.000000
21813.652538	-0.012326	0.584614	0.094660	83.674728	30.555931	66.791969	3.706514	0.000000	-3.355854	0.000000	0.000000	0.000000	-0.978153	-0.135677	-1.732795	0.000000	0.000000	4.000000	4.000000	0.000000
21813.655871	-0.012326	0.584614	0.094660	83.674728	30.555931	66.791969	3.706514	0.000000	-3.355854	0.000000	0.000000	0.000000	-0.978153	-0.135677	-1.732795	0.000000	0.000000	4.000000	4.000000	0.000000
21813.659204	-0.012326	0.584614	0.094660	83.674728	30.555931	66.791969	3.706514	0.000000	-3.355854	0.000000	0.000000	0.000000	-0.978153	-0.135677	-1.732795	0.000000	0.000000	4.000000	4.000000	0.000000
21813.662538	-0.015994	0.584226	0.089204	82.458710	32.534225	69.999863	3.668312	0.000000	-3.397571	0.000000	0.000000	0.000000	-1.100264	-0.116265	-1.636872	0.000000	0.000000	4.000000	4.000000	0.000000
21813.665871	-0.015994	0.584226	0.089204	82.458710	32.534225	69.999863	3.668312	0.000000	-3.397571	0.000000	0.000000	0.000000	-1.100264	-0.116265	-1.636872	0.000000	0.000000	4.000000	4.000000	0.000000
21813.669204	-0.015994	0.584226	0.089204	82.458710	32.534225	69.999863	3.668312	0.000000	-3.397571	0.000000	0.000000	0.000000	-1.100264	-0.116265	-1.636872	0.000000	0.000000	4.000000	4.000000	0.000000
21813.672538	-0.020014	0.583884	0.084174	81.373314	32.762688	70.565430	3.639990	0.000000	-3.427896	0.000000	0.000000	0.000000	-1.206165	-0.102484	-1.508998	0.000000	0.000000	4.000000	4.000000	0.000000
21813.675871	-0.020014	0.583884	0.084174	81.373314	32.762688	70.565430	3.639990	0.000000	-3.427896	0.000000	0.000000	0.000000	-1.206165	-0.102484	-1.508998	0.000000	0.000000	4.000000	4.000000	0.000000
21813.679204	-0.020014	0.583884	0.084174	81.373314	32.762688	70.565430	3.639990	0.000000	-3.427896	0.000000	0.000000	0.000000	-1.206165	-0.102484	-1.508998	0.000000	0.000000	4.000000	4.000000	0.000000
21813.682538	-0.024437	0.583555	0.079535	80.441963	31.871166	69.815742	3.624558	0.000000	-3.444209	0.000000	0.000000	0.000000	-1.326735	-0.098736	-1.391810	0.000000	0.000000	4.000000	4.000000	0.000000
21813.685871	-0.024437	0.583555	0.079535	80.441963	31.871166	69.815742	3.624558	0.000000	-3.444209	0.000000	0.000000	0.000000	-1.326735	-0.098736	-1.391810	0.000000	0.000000	4.000000	4.000000	0.000000
21813.689204	-0.024437	0.583555	0.079535	80.441963	31.871166	69.815742	3.624558	0.000000	-3.444209	0.000000	0.000000	0.000000	-1.326735	-0.098736	-1.391810	0.000000	0.000000	4.000000	4.000000	0.000000
21813.692538	-0.029263	0.583194	0.075334	79.578773	30.709295	68.477913	3.624876	0.000000	-3.443876	0.000000	0.000000	0.000000	-1.447998	-0.108229	-1.260341	0.000000	0.000000	4.000000	4.000000	0.000000
21813.695871	-0.029263	0.583194	0.075334	79.578773	30.709295	68.477913	3.624876	0.000000	-3.443876	0.000000	0.000000	0.000000	-1.447998	-0.108229	-1.260341	0.000000	0.000000	4.000000	4.000000	0.000000
21813.699204	-0.029263	0.583194	0.075334	79.578773	30.709295	68.477913	3.624876	0.000000	-3.443876	0.000000	0.000000	0.000000	-1.447998	-0.108229	-1.260341	0.000000	0.000000	4.000000	4.000000	0.000000
21813.702538	-0.034171	0.582885	0.071588	78.719559	29.975689	67.460716	3.644994	0.000000	-3.422575	0.000000	0.000000	0.000000	-1.472390	-0.092919	-1.123782	0.000000	0.000000	4.000000	4.000000	0.000000
21813.705871	-0.034171	0.582885	0.071588	78.719559	29.975689	67.460716	3.644994	0.000000	-3.422575	0.000000	0.000000	0.000000	-1.472390	-0.092919	-1.123782	0.000000	0.000000	4.000000	4.000000	0.000000
21813.709204	-0.034171	0.582885	0.071588	78.719559	29.975689	67.460716	3.644994	0.000000	-3.422575	0.000000	0.000000	0.000000	-1.472390	-0.092919	-1.123782	0.000000	0.000000	4.000000	4.000000	0.000000
21813.712538	-0.039168	0.582601	0.068243	77.923294	30.391184	67.948570	3.579383	0.000000	-3.291437	0.000000	0.000000	0.000000	-1.499126	-0.085005	-1.003307	0.000000	0.000000	4.000000	4.000000	0.000000
21813.715871	-0.039168	0.582601	0.068243	77.923294	30.391184	67.948570	3.579383	0.000000	-3.291437	0.000000	0.000000	0.000000	-1.499126	-0.085005	-1.003307	0.000000	0.000000	4.000000	4.000000	0.000000
21813.719204	-0.039168	0.582601	0.068243	77.923294	30.391184	67.948570	3.579383	0.000000	-3.291437	0.000000	0.000000	0.000000	-1.499126	-0.085005	-1.003307	0.000000	0.000000	4.000000	4.000000	0.000000
21813.722538	-0.044272	0.582471	0.065375	77.439087	32.283592	69.932396	3.412165	0.000000	-3.041583	0.000000	0.000000	0.000000	-1.531035	-0.038998	-0.860626	0.000000	0.000000	4.000000	4.000000	0.000000
21813.725871	-0.044272	0.582471	0.065375	77.439087	32.283592	69.932396	3.412165	0.000000	-3.041583	0.000000	0.000000	0.000000	-1.531035	-0.038998	-0.860626	0.000000	0.000000	4.000000	4.000000	0.000000
21813.729204	-0.044272	0.582471	0.065375	77.439087	32.283592	69.932396	3.412165	0.000000	-3.041583	0.000000	0.000000	0.000000	-1.531035	-0.038998	-0.860626	0.000000	0.000000	4.000000	4.000000	0.000000
21813.732538	-0.049422	0.582468	0.062995	77.096130	34.298412	71.598892	3.268728	0.000000	-2.786410	0.000000	0.000000	0.000000	-1.545116	-0.001006	-0.713923	0.000000	0.000000	4.000000	4.000000	0.000000
21813.735871	-0.049422	0.582468	0.062995	77.096130	34.298412	71.598892	3.268728	0.000000	-2.786410	0.000000	0.000000	0.000000	-1.545116	-0.001006	-0.713923	0.000000	0.000000	4.000000	4.000000	0.000000
21813.739204	-0.049422	0.582468	0.062995	77.096130	34.298412	71.598892	3.268728	0.000000	-2.786410	0.000000	0.000000	0.000000	-1.545116	-0.001006	-0.713923	0.000000	0.000000	4.000000	4.000000	0.000000
21813.742538	-0.054696	0.582574	0.061207	76.899956	35.508308	72.216652	3.149741	0.000000	-2.528891	0.000000	0.000000	0.000000	-1.582097	0.031911	-0.536249	0.000000	0.000000	4.000000	4.000000	0.000000
21813.745871	-0.054696	0.582574	0.061207	76.899956	35.508308	72.216652	3.149741	0.000000	-2.528891	0.000000	0.000000	0.000000	-1.582097	0.031911	-0.536249	0.000000	0.000000	4.000000	4.000000	0.000000
21813.749204	-0.054696	0.582574	0.061207	76.899956	35.508308	72.216652	3.149741	0.000000	-2.528891	0.000000	0.000000	0.000000	-1.582097	0.031911	-0.536249	0.000000	0.000000	4.000000	4.000000	0.000000
21813.752538	-0.060264	0.582774	0.060038	76.881775	35.768692	72.042572	3.060366	0.000000	-2.265208	0.000000	0.000000	0.000000	-1.670591	0.059813	-0.350740	0.000000	0.000000	4.000000	4.000000	0.000000
21813.755871	-0.060264	0.582774	0.060038	76.881775	35.768692	72.042572	3.060366	0.000000	-2.265208	0.000000	0.000000	0.000000	-1.670591	0.059813	-0.350740	0.000000	0.000000	4.000000	4.000000	0.000000
21813.759204	-0.060264	0.582774	0.060038	76.881775	35.768692	72.042572	3.060366	0.000000	-2.265208	0.000000	0.000000	0.000000	-1.670591	0.059813	-0.350740	0.000000	0.000000	4.000000	4.000000	0.000000
21813.762538	-0.066028	0.583011	0.059507	76.958328	35.629475	71.562943	3.001909	0.000000	-1.986776	0.000000	0.000000	0.000000	-1.729003	0.071154	-0.159267	0.000000	0.000000	4.000000	4.000000	0.000000
21813.765871	-0.066028	0.583011	0.059507	76.958328	35.629475	71.562943	3.001909	0.000000	-1.986776	0.000000	0.000000	0.000000	-1.729003	0.071154	-0.159267	0.000000	0.000000	4.000000	4.000000	0.000000
21813.769204	-0.066028	0.583011	0.059507	76.958328	35.629475	71.562943	3.001909	0.000000	-1.986776	0.000000	0.000000	0.000000	-1.729003	0.071154	-0.159267	0.000000	0.000000	4.000000	4.000000	0.000000
21813.772538	-0.071819	0.583315	0.059501	77.050652	36.066010	71.278496	2.975365	0.000000	-1.698609	0.000000	0.000000	0.000000	-1.737251	0.091191	-0.001993	0.000000	0.000000	4.000000	4.000000	0.000000
21813.775871	-0.071819	0.583315	0.059501	77.050652	36.066010	71.278496	2.975365	0.000000	-1.698609	0.000000	0.000000	0.000000	-1.737251	0.091191	-0.001993	0.000000	0.000000	4.000000	4.000000	0.000000
21813.779204	-0.071819	0.583315	0.059501	77.050652	36.066010	71.278496	2.975365	0.000000	-1.698609	0.000000	0.000000	0.000000	-1.737251	0.091191	-0.001993	0.000000	0.000000	4.000000	4.000000	0.000000
21813.782538	-0.077608	0.583619	0.059871	77.210327	38.335869	72.515350	2.975033	0.000000	-1.409067	0.000000	0.000000	0.000000	-1.736938	0.091182	0.111122	0.000000	0.000000	4.000000	4.000000	0.000000
21813.785871	-0.077608	0.583619	0.059871	77.210327	38.335869	72.515350	2.975033	0.000000	-1.409067	0.000000	0.000000	0.000000	-1.736938	0.091182	0.111122	0.000000	0.000000	4.000000	4.000000	0.000000
21813.789204	-0.077608	0.583619	0.059871	77.210327	38.335869	72.515350	2.975033	0.000000	-1.409067	0.000000	0.000000	0.000000	-1.736938	0.091182	0.111122	0.000000	0.000000	4.000000	4.000000	0.000000
21813.792538	-0.083299	0.584046	0.060710	77.252480	41.992500	75.369957	2.993553	0.000000	-1.119577	0.000000	0.000000	0.000000	-1.707161	0.128106	0.251660	0.000000	0.000000	4.000000	4.000000	0.000000
21813.795871	-0.083299	0.584046	0.060710	77.252480	41.992500	75.369957	2.993553	0.000000	-1.119577	0.000000	0.000000	0.000000	-1.707161	0.128106	0.251660	0.000000	0.000000	4.000000	4.000000	0.000000
21813.799204	-0.083299	0.584046	0.060710	77.252480	41.992500	75.369957	2.993553	0.000000	-1.119577	0.000000	0.000000	0.000000	-1.707161	0.128106	0.251660	0.000000	0.000000	4.000000	4.000000	0.000000
21813.802538	-0.089006	0.584509	0.062022	77.093056	45.893349	78.932289	3.035496	0.000000	-0.835051	0.000000	0.000000	0.000000	-1.712132	0.138889	0.393583	0.000000	0.000000	4.000000	4.000000	0.000000
21813.805871	-0.089006	0.584509	0.062022	77.093056	45.893349	78.932289	3.035496	0.000000	-0.835051	0.000000	0.000000	0.000000	-1.712132	0.138889	0.393583	0.000000	0.000000	4.000000	4.000000	0.000000
21813.809204	-0.089006	0.584509	0.062022	77.093056	45.893349	78.932289	3.035496	0.000000	-0.835051	0.000000	0.000000	0.000000	-1.712132	0.138889	0.393583	0.000000	0.000000	4.000000	4.000000	0.000000
21813.812538	-0.094743	0.585035	0.063797	76.842728	49.404842	81.889198	3.101094	0.000000	-0.549695	0.000000	0.000000	0.000000	-1.720940	0.157731	0.532492	0.000000	0.000000	4.000000	4.000000	0.000000
21813.815871	-0.094743	0.585035	0.063797	76.842728	49.404842	81.889198	3.101094	0.000000	-0.549695	0.000000	0.000000	0.000000	-1.720940	0.157731	0.532492	0.000000	0.000000	4.000000	4.000000	0.000000
21813.819204	-0.094743	0.585035	0.063797	76.842728	49.404842	81.889198	3.101094	0.000000	-0.549695	0.000000	0.000000	0.000000	-1.720940	0.157731	0.532492	0.000000	0.000000	4.000000	4.000000	0.000000
21813.822538	-0.100388	0.585486	0.066006	76.706833	52.410828	84.023865	3.189842	0.000000	-0.262872	0.000000	0.000000	0.000000	-1.693568	0.135333	0.662660	0.000000	0.000000	4.000000	4.000000	0.000000
21813.825871	-0.100388	0.585486	0.066006	76.706833	52.410828	84.023865	3.189842	0.000000	-0.262872	0.000000	0.000000	0.000000	-1.693568	0.135333	0.662660	0.000000	0.000000	4.000000	4.000000	0.000000
21813.829204	-0.100388	0.585486	0.066006	76.706833	52.410828	84.023865	3.189842	0.000000	-0.262872	0.000000	0.000000	0.000000	-1.693568	0.135333	0.662660	0.000000	0.000000	4.000000	4.000000	0.000000
21813.832538	-0.105920	0.585897	0.068625	76.766266	54.999687	85.976288	3.300286	0.000000	0.019389	0.000000	0.000000	0.000000	-1.659640	0.123273	0.785655	0.000000	0.000000	4.000000	4.000000	0.000000
21813.835871	-0.105920	0.585897	0.068625	76.766266	54.999687	85.976288	3.300286	0.000000	0.019389	0.000000	0.000000	0.000000	-1.659640	0.123273	0.785655	0.000000	0.000000	4.000000	4.000000	0.000000
21813.839204	-0.105920	0.585897	0.068625	76.766266	54.999687	85.976288	3.300286	0.000000	0.019389	0.000000	0.000000	0.000000	-1.659640	0.123273	0.785655	0.000000	0.000000	4.000000	4.000000	0.000000
21813.842538	-0.111273	0.586282	0.071685	76.845337	57.432404	88.113022	3.431228	0.000000	0.295996	0.000000	0.000000	0.000000	-1.606032	0.115556	0.918254	0.000000	0.000000	4.000000	4.000000	0.000000
21813.845871	-0.111273	0.586282	0.071685	76.845337	57.432404	88.113022	3.431228	0.000000	0.295996	0.000000	0.000000	0.000000	-1.606032	0.115556	0.918254	0.000000	0.000000	4.000000	4.000000	0.000000
21813.849204	-0.111273	0.586282	0.071685	76.845337	57.432404	88.113022	3.431228	0.000000	0.295996	0.000000	0.000000	0.000000	-1.606032	0.115556	0.918254	0.000000	0.000000	4.000000	4.000000	0.000000
21813.852538	-0.116344	0.586676	0.075183	76.886597	59.971199	90.197723	3.584270	0.000000	0.563668	0.000000	0.000000	0.000000	-1.521340	0.118330	1.049317	0.000000	0.000000	4.000000	4.000000	0.000000
21813.855871	-0.116344	0.586676	0.075183	76.886597	59.971199	90.197723	3.584270	0.000000	0.563668	0.000000	0.000000	0.000000	-1.521340	0.118330	1.049317	0.000000	0.000000	4.000000	4.000000	0.000000
21813.859204	-0.116344	0.586676	0.075183	76.886597	59.971199	90.197723	3.584270	0.000000	0.563668	0.000000	0.000000	0.000000	-1.521340	0.118330	1.049317	0.000000	0.000000	4.000000	4.000000	0.000000
21813.862538	-0.121082	0.587048	0.079016	76.899567	63.397125	92.533264	3.759157	0.000000	0.817225	0.000000	0.000000	0.000000	-1.421194	0.111556	1.149824	0.000000	0.000000	4.000000	4.000000	0.000000
21813.865871	-0.121082	0.587048	0.079016	76.899567	63.397125	92.533264	3.759157	0.000000	0.817225	0.000000	0.000000	0.000000	-1.421194	0.111556	1.149824	0.000000	0.000000	4.000000	4.000000	0.000000
21813.869204	-0.121082	0.587048	0.079016	76.899567	63.397125	92.533264	3.759157	0.000000	0.817225	0.000000	0.000000	0.000000	-1.421194	0.111556	1.149824	0.000000	0.000000	4.000000	4.000000	0.000000
21813.872538	-0.125516	0.587425	0.083112	76.851265	67.884575	95.860466	3.950794	0.000000	1.054090	0.000000	0.000000	0.000000	-1.330239	0.113190	1.228794	0.000000	0.000000	4.000000	4.000000	0.000000
21813.875871	-0.125516	0.587425	0.083112	76.851265	67.884575	95.860466	3.950794	0.000000	1.054090	0.000000	0.000000	0.000000	-1.330239	0.113190	1.228794	0.000000	0.000000	4.000000	4.000000	0.000000
21813.879204	-0.125516	0.587425	0.083112	76.851265	67.884575	95.860466	3.950794	0.000000	1.054090	0.000000	0.000000	0.000000	-1.330239	0.113190	1.228794	0.000000	0.000000	4.000000	4.000000	0.000000
21813.882538	-0.129598	0.587841	0.087642	76.716637	72.451202	99.659698	4.155593	0.000000	1.275797	0.000000	0.000000	0.000000	-1.224543	0.124659	1.358975	0.000000	0.000000	4.000000	4.000000	0.000000
21813.885871	-0.129598	0.587841	0.087642	76.716637	72.451202	99.659698	4.155593	0.000000	1.275797	0.000000	0.000000	0.000000	-1.224543	0.124659	1.358975	0.000000	0.000000	4.000000	4.000000	0.000000
21813.889204	-0.129598	0.587841	0.087642	76.716637	72.451202	99.659698	4.155593	0.000000	1.275797	0.000000	0.000000	0.000000	-1.224543	0.124659	1.358975	0.000000	0.000000	4.000000	4.000000	0.000000
21813.892538	-0.133308	0.588313	0.092565	76.511589	76.725159	103.261925	4.382089	0.000000	1.479888	0.000000	0.000000	0.000000	-1.113138	0.141548	1.476959	0.000000	0.000000	4.000000	4.000000	0.000000
21813.895871	-0.133308	0.588313	0.092565	76.511589	76.725159	103.261925	4.382089	0.000000	1.479888	0.000000	0.000000	0.000000	-1.113138	0.141548	1.476959	0.000000	0.000000	4.000000	4.000000	0.000000
21813.899204	-0.133308	0.588313	0.092565	76.511589	76.725159	103.261925	4.382089	0.000000	1.479888	0.000000	0.000000	0.000000	-1.113138	0.141548	1.476959	0.000000	0.000000	4.000000	4.000000	0.000000
21813.902538	-0.136531	0.588756	0.097909	76.307014	80.704262	106.300735	4.628249	0.000000	1.665411	0.000000	0.000000	0.000000	-0.966741	0.132879	1.603212	0.000000	0.000000	4.000000	4.000000	0.000000
21813.905871	-0.136531	0.588756	0.097909	76.307014	80.704262	106.300735	4.628249	0.000000	1.665411	0.000000	0.000000	0.000000	-0.966741	0.132879	1.603212	0.000000	0.000000	4.000000	4.000000	0.000000
21813.909204	-0.136531	0.588756	0.097909	76.307014	80.704262	106.300735	4.628249	0.000000	1.665411	0.000000	0.000000	0.000000	-0.966741	0.132879	1.603212	0.000000	0.000000	4.000000	4.000000	0.000000
21813.912538	-0.139314	0.589167	0.103600	76.164459	84.525002	109.337700	4.684553	0.000000	1.747846	0.000000	0.000000	0.000000	-0.835140	0.123489	1.707246	0.000000	0.000000	4.000000	4.000000	0.000000
21813.915871	-0.139314	0.589167	0.103600	76.164459	84.525002	109.337700	4.684553	0.000000	1.747846	0.000000	0.000000	0.000000	-0.835140	0.123489	1.707246	0.000000	0.000000	4.000000	4.000000	0.000000
21813.919204	-0.139314	0.589167	0.103600	76.164459	84.525002	109.337700	4.684553	0.000000	1.747846	0.000000	0.000000	0.000000	-0.835140	0.123489	1.707246	0.000000	0.000000	4.000000	4.000000	0.000000
21813.922538	-0.141710	0.589547	0.109562	76.098923	88.344719	112.600006	4.674718	0.000000	1.773981	0.000000	0.000000	0.000000	-0.718651	0.113800	1.788615	0.000000	0.000000	4.000000	4.000000	0.000000
21813.925871	-0.141710	0.589547	0.109562	76.098923	88.344719	112.600006	4.674718	0.000000	1.773981	0.000000	0.000000	0.000000	-0.718651	0.113800	1.788615	0.000000	0.000000	4.000000	4.000000	0.000000
21813.929204	-0.141710	0.589547	0.109562	76.098923	88.344719	112.600006	4.674718	0.000000	1.773981	0.000000	0.000000	0.000000	-0.718651	0.113800	1.788615	0.000000	0.000000	4.000000	4.000000	0.000000
21813.932538	-0.143674	0.589813	0.115682	76.090263	92.302666	116.056870	4.672834	0.000000	1.778939	0.000000	0.000000	0.000000	-0.589144	0.079891	1.836145	0.000000	0.000000	4.000000	4.000000	0.000000
21813.935871	-0.143674	0.589813	0.115682	76.090263	92.302666	116.056870	4.672834	0.000000	1.778939	0.000000	0.000000	0.000000	-0.589144	0.079891	1.836145	0.000000	0.000000	4.000000	4.000000	0.000000
21813.939204	-0.143674	0.589813	0.115682	76.090263	92.302666	116.056870	4.672834	0.000000	1.778939	0.000000	0.000000	0.000000	-0.589144	0.079891	1.836145	0.000000	0.000000	4.000000	4.000000	0.000000
21813.942538	-0.145180	0.590072	0.121922	76.095139	96.406914	119.497002	4.677740	0.000000	1.765997	0.000000	0.000000	0.000000	-0.451897	0.077872	1.871789	0.000000	0.000000	4.000000	4.000000	0.000000
21813.945871	-0.145180	0.590072	0.121922	76.095139	96.406914	119.497002	4.677740	0.000000	1.765997	0.000000	0.000000	0.000000	-0.451897	0.077872	1.871789	0.000000	0.000000	4.000000	4.000000	0.000000
21813.949204	-0.145180	0.590072	0.121922	76.095139	96.406914	119.497002	4.677740	0.000000	1.765997	0.000000	0.000000	0.000000	-0.451897	0.077872	1.871789	0.000000	0.000000	4.000000	4.000000	0.000000
21813.952538	-0.146175	0.590264	0.128247	76.022591	100.639412	122.883263	4.688443	0.000000	1.737382	0.000000	0.000000	0.000000	-0.298506	0.057476	1.897514	0.000000	0.000000	4.000000	4.000000	0.000000
21813.955871	-0.146175	0.590264	0.128247	76.022591	100.639412	122.883263	4.688443	0.000000	1.737382	0.000000	0.000000	0.000000	-0.298506	0.057476	1.897514	0.000000	0.000000	4.000000	4.000000	0.000000
21813.959204	-0.146175	0.590264	0.128247	76.022591	100.639412	122.883263	4.688443	0.000000	1.737382	0.000000	0.000000	0.000000	-0.298506	0.057476	1.897514	0.000000	0.000000	4.000000	4.000000	0.000000
21813.962538	-0.146680	0.590404	0.134569	75.814278	104.904793	126.336220	4.704363	0.000000	1.693803	0.000000	0.000000	0.000000	-0.151417	0.042137	1.896728	0.000000	0.000000	4.000000	4.000000	0.000000
21813.965871	-0.146680	0.590404	0.134569	75.814278	104.904793	126.336220	4.704363	0.000000	1.693803	0.000000	0.000000	0.000000	-0.151417	0.042137	1.896728	0.000000	0.000000	4.000000	4.000000	0.000000
21813.969204	-0.146680	0.590404	0.134569	75.814278	104.904793	126.336220	4.704363	0.000000	1.693803	0.000000	0.000000	0.000000	-0.151417	0.042137	1.896728	0.000000	0.000000	4.000000	4.000000	0.000000
21813.972538	-0.146704	0.590508	0.140863	75.495476	109.077873	129.920807	4.723863	0.000000	1.638633	0.000000	0.000000	0.000000	-0.007258	0.030990	1.888243	0.000000	0.000000	4.000000	4.000000	0.000000
21813.975871	-0.146704	0.590508	0.140863	75.495476	109.077873	129.920807	4.723863	0.000000	1.638633	0.000000	0.000000	0.000000	-0.007258	0.030990	1.888243	0.000000	0.000000	4.000000	4.000000	0.000000
21813.979204	-0.146704	0.590508	0.140863	75.495476	109.077873	129.920807	4.723863	0.000000	1.638633	0.000000	0.000000	0.000000	-0.007258	0.030990	1.888243	0.000000	0.000000	4.000000	4.000000	0.000000
21813.982538	-0.146180	0.590542	0.147151	75.155800	113.120522	133.339722	4.745940	0.000000	1.573546	0.000000	0.000000	0.000000	0.157235	0.010146	1.886407	0.000000	0.000000	4.000000	4.000000	0.000000
21813.985871	-0.146180	0.590542	0.147151	75.155800	113.120522	133.339722	4.745940	0.000000	1.573546	0.000000	0.000000	0.000000	0.157235	0.010146	1.886407	0.000000	0.000000	4.000000	4.000000	0.000000
21813.989204	-0.146180	0.590542	0.147151	75.155800	113.120522	133.339722	4.745940	0.000000	1.573546	0.000000	0.000000	0.000000	0.157235	0.010146	1.886407	0.000000	0.000000	4.000000	4.000000	0.000000
21813.992538	-0.145110	0.590513	0.153372	74.835167	117.092697	136.620758	4.770595	0.000000	1.497139	0.000000	0.000000	0.000000	0.320997	-0.008654	1.866124	0.000000	0.000000	4.000000	4.000000	0.000000
21813.995871	-0.145110	0.590513	0.153372	74.835167	117.092697	136.620758	4.770595	0.000000	1.497139	0.000000	0.000000	0.000000	0.320997	-0.008654	1.866124	0.000000	0.000000	4.000000	4.000000	0.000000
21813.999204	-0.145110	0.590513	0.153372	74.835167	117.092697	136.620758	4.770595	0.000000	1.497139	0.000000	0.000000	0.000000	0.320997	-0.008654	1.866124	0.000000	0.000000	4.000000	4.000000	0.000000
21814.002538	-0.143537	0.590437	0.159490	74.512321	121.003990	139.847107	4.796822	0.000000	1.410850	0.000000	0.000000	0.000000	0.472040	-0.022851	1.835499	0.000000	0.000000	4.000000	4.000000	0.000000
21814.005871	-0.143537	0.590437	0.159490	74.512321	121.003990	139.847107	4.796822	0.000000	1.410850	0.000000	0.000000	0.000000	0.472040	-0.022851	1.835499	0.000000	0.000000	4.000000	4.000000	0.000000
21814.009204	-0.143537	0.590437	0.159490	74.512321	121.003990	139.847107	4.796822	0.000000	1.410850	0.000000	0.000000	0.000000	0.472040	-0.022851	1.835499	0.000000	0.000000	4.000000	4.000000	0.000000
21814.012538	-0.141406	0.590301	0.165445	74.168877	124.793182	142.927353	4.823518	0.000000	1.316691	0.000000	0.000000	0.000000	0.639119	-0.040630	1.786538	0.000000	0.000000	4.000000	4.000000	0.000000
21814.015871	-0.141406	0.590301	0.165445	74.168877	124.793182	142.927353	4.823518	0.000000	1.316691	0.000000	0.000000	0.000000	0.639119	-0.040630	1.786538	0.000000	0.000000	4.000000	4.000000	0.000000
21814.019204	-0.141406	0.590301	0.165445	74.168877	124.793182	142.927353	4.823518	0.000000	1.316691	0.000000	0.000000	0.000000	0.639119	-0.040630	1.786538	0.000000	0.000000	4.000000	4.000000	0.000000
21814.022538	-0.138748	0.590116	0.171262	73.814148	128.415146	145.821899	4.850403	0.000000	1.213915	0.000000	0.000000	0.000000	0.797298	-0.055392	1.745163	0.000000	0.000000	4.000000	4.000000	0.000000
21814.025871	-0.138748	0.590116	0.171262	73.814148	128.415146	145.821899	4.850403	0.000000	1.213915	0.000000	0.000000	0.000000	0.797298	-0.055392	1.745163	0.000000	0.000000	4.000000	4.000000	0.000000
21814.029204	-0.138748	0.590116	0.171262	73.814148	128.415146	145.821899	4.850403	0.000000	1.213915	0.000000	0.000000	0.000000	0.797298	-0.055392	1.745163	0.000000	0.000000	4.000000	4.000000	0.000000
21814.032538	-0.135634	0.589928	0.176859	73.462585	131.940536	148.593262	4.876738	0.000000	1.103372	0.000000	0.000000	0.000000	0.934252	-0.056575	1.679052	0.000000	0.000000	4.000000	4.000000	0.000000
21814.035871	-0.135634	0.589928	0.176859	73.462585	131.940536	148.593262	4.876738	0.000000	1.103372	0.000000	0.000000	0.000000	0.934252	-0.056575	1.679052	0.000000	0.000000	4.000000	4.000000	0.000000
21814.039204	-0.135634	0.589928	0.176859	73.462585	131.940536	148.593262	4.876738	0.000000	1.103372	0.000000	0.000000	0.000000	0.934252	-0.056575	1.679052	0.000000	0.000000	4.000000	4.000000	0.000000
21814.042538	-0.132081	0.589747	0.182175	73.111702	135.471939	151.344864	4.901500	0.000000	0.987573	0.000000	0.000000	0.000000	1.066025	-0.054216	1.594654	0.000000	0.000000	4.000000	4.000000	0.000000
21814.045871	-0.132081	0.589747	0.182175	73.111702	135.471939	151.344864	4.901500	0.000000	0.987573	0.000000	0.000000	0.000000	1.066025	-0.054216	1.594654	0.000000	0.000000	4.000000	4.000000	0.000000
21814.049204	-0.132081	0.589747	0.182175	73.111702	135.471939	151.344864	4.901500	0.000000	0.987573	0.000000	0.000000	0.000000	1.066025	-0.054216	1.594654	0.000000	0.000000	4.000000	4.000000	0.000000
21814.052538	-0.128093	0.589564	0.187227	72.786560	139.017258	154.079910	4.924230	0.000000	0.867154	0.000000	0.000000	0.000000	1.196438	-0.054895	1.515761	0.000000	0.000000	4.000000	4.000000	0.000000
21814.055871	-0.128093	0.589564	0.187227	72.786560	139.017258	154.079910	4.924230	0.000000	0.867154	0.000000	0.000000	0.000000	1.196438	-0.054895	1.515761	0.000000	0.000000	4.000000	4.000000	0.000000
21814.059204	-0.128093	0.589564	0.187227	72.786560	139.017258	154.079910	4.924230	0.000000	0.867154	0.000000	0.000000	0.000000	1.196438	-0.054895	1.515761	0.000000	0.000000	4.000000	4.000000	0.000000
21814.062538	-0.123837	0.589363	0.191881	72.549644	142.440094	156.686295	4.944648	0.000000	0.741925	0.000000	0.000000	0.000000	1.276735	-0.060387	1.396198	0.000000	0.000000	4.000000	4.000000	0.000000
21814.065871	-0.123837	0.589363	0.191881	72.549644	142.440094	156.686295	4.944648	0.000000	0.741925	0.000000	0.000000	0.000000	1.276735	-0.060387	1.396198	0.000000	0.000000	4.000000	4.000000	0.000000
21814.069204	-0.123837	0.589363	0.191881	72.549644	142.440094	156.686295	4.944648	0.000000	0.741925	0.000000	0.000000	0.000000	1.276735	-0.060387	1.396198	0.000000	0.000000	4.000000	4.000000	0.000000
21814.072538	-0.119293	0.589169	0.196157	72.499306	145.524155	158.973007	4.961860	0.000000	0.616400	0.000000	0.000000	0.000000	1.363281	-0.058174	1.282595	0.000000	0.000000	4.000000	4.000000	0.000000
21814.075871	-0.119293	0.589169	0.196157	72.499306	145.524155	158.973007	4.961860	0.000000	0.616400	0.000000	0.000000	0.000000	1.363281	-0.058174	1.282595	0.000000	0.000000	4.000000	4.000000	0.000000
21814.079204	-0.119293	0.589169	0.196157	72.499306	145.524155	158.973007	4.961860	0.000000	0.616400	0.000000	0.000000	0.000000	1.363281	-0.058174	1.282595	0.000000	0.000000	4.000000	4.000000	0.000000
21814.082538	-0.114496	0.588965	0.200035	72.713936	148.002335	160.700302	4.975990	0.000000	0.489405	0.000000	0.000000	0.000000	1.438980	-0.061218	1.163592	0.000000	0.000000	4.000000	4.000000	0.000000
21814.085871	-0.114496	0.588965	0.200035	72.713936	148.002335	160.700302	4.975990	0.000000	0.489405	0.000000	0.000000	0.000000	1.438980	-0.061218	1.163592	0.000000	0.000000	4.000000	4.000000	0.000000
21814.089204	-0.114496	0.588965	0.200035	72.713936	148.002335	160.700302	4.975990	0.000000	0.489405	0.000000	0.000000	0.000000	1.438980	-0.061218	1.163592	0.000000	0.000000	4.000000	4.000000	0.000000
21814.092538	-0.109442	0.588756	0.203433	73.042427	149.935242	161.949463	4.986923	0.000000	0.361390	0.000000	0.000000	0.000000	1.516348	-0.062578	1.019473	0.000000	0.000000	4.000000	4.000000	0.000000
21814.095871	-0.109442	0.588756	0.203433	73.042427	149.935242	161.949463	4.986923	0.000000	0.361390	0.000000	0.000000	0.000000	1.516348	-0.062578	1.019473	0.000000	0.000000	4.000000	4.000000	0.000000
21814.099204	-0.109442	0.588756	0.203433	73.042427	149.935242	161.949463	4.986923	0.000000	0.361390	0.000000	0.000000	0.000000	1.516348	-0.062578	1.019473	0.000000	0.000000	4.000000	4.000000	0.000000
21814.102538	-0.104231	0.588562	0.206317	73.286102	151.488312	163.241455	4.994624	0.000000	0.231806	0.000000	0.000000	0.000000	1.563040	-0.058312	0.865051	0.000000	0.000000	4.000000	4.000000	0.000000
21814.105871	-0.104231	0.588562	0.206317	73.286102	151.488312	163.241455	4.994624	0.000000	0.231806	0.000000	0.000000	0.000000	1.563040	-0.058312	0.865051	0.000000	0.000000	4.000000	4.000000	0.000000
21814.109204	-0.104231	0.588562	0.206317	73.286102	151.488312	163.241455	4.994624	0.000000	0.231806	0.000000	0.000000	0.000000	1.563040	-0.058312	0.865051	0.000000	0.000000	4.000000	4.000000	0.000000
21814.112538	-0.098902	0.588394	0.208631	73.451591	152.668213	164.931137	4.998949	0.000000	0.102525	0.000000	0.000000	0.000000	1.598763	-0.050465	0.694187	0.000000	0.000000	4.000000	4.000000	0.000000
21814.115871	-0.098902	0.588394	0.208631	73.451591	152.668213	164.931137	4.998949	0.000000	0.102525	0.000000	0.000000	0.000000	1.598763	-0.050465	0.694187	0.000000	0.000000	4.000000	4.000000	0.000000
21814.119204	-0.098902	0.588394	0.208631	73.451591	152.668213	164.931137	4.998949	0.000000	0.102525	0.000000	0.000000	0.000000	1.598763	-0.050465	0.694187	0.000000	0.000000	4.000000	4.000000	0.000000
21814.122538	-0.093444	0.588245	0.210433	73.583282	153.613174	166.390076	4.999931	0.000000	-0.026309	0.000000	0.000000	0.000000	1.637580	-0.044498	0.540592	0.000000	0.000000	4.000000	4.000000	0.000000
21814.125871	-0.093444	0.588245	0.210433	73.583282	153.613174	166.390076	4.999931	0.000000	-0.026309	0.000000	0.000000	0.000000	1.637580	-0.044498	0.540592	0.000000	0.000000	4.000000	4.000000	0.000000
21814.129204	-0.093444	0.588245	0.210433	73.583282	153.613174	166.390076	4.999931	0.000000	-0.026309	0.000000	0.000000	0.000000	1.637580	-0.044498	0.540592	0.000000	0.000000	4.000000	4.000000	0.000000
21814.132538	-0.087927	0.588112	0.211682	73.748589	154.549728	167.548233	4.997575	0.000000	-0.155708	0.000000	0.000000	0.000000	1.654911	-0.039908	0.374754	0.000000	0.000000	4.000000	4.000000	0.000000
21814.135871	-0.087927	0.588112	0.211682	73.748589	154.549728	167.548233	4.997575	0.000000	-0.155708	0.000000	0.000000	0.000000	1.654911	-0.039908	0.374754	0.000000	0.000000	4.000000	4.000000	0.000000
21814.139204	-0.087927	0.588112	0.211682	73.748589	154.549728	167.548233	4.997575	0.000000	-0.155708	0.000000	0.000000	0.000000	1.654911	-0.039908	0.374754	0.000000	0.000000	4.000000	4.000000	0.000000
21814.142538	-0.082437	0.588045	0.212428	74.028435	155.535629	168.949951	4.991888	0.000000	-0.284700	0.000000	0.000000	0.000000	1.647063	-0.020230	0.223746	0.000000	0.000000	4.000000	4.000000	0.000000
21814.145871	-0.082437	0.588045	0.212428	74.028435	155.535629	168.949951	4.991888	0.000000	-0.284700	0.000000	0.000000	0.000000	1.647063	-0.020230	0.223746	0.000000	0.000000	4.000000	4.000000	0.000000
21814.149204	-0.082437	0.588045	0.212428	74.028435	155.535629	168.949951	4.991888	0.000000	-0.284700	0.000000	0.000000	0.000000	1.647063	-0.020230	0.223746	0.000000	0.000000	4.000000	4.000000	0.000000
21814.152538	-0.076955	0.587970	0.212689	74.473312	156.554993	170.484222	4.982998	0.000000	-0.411981	0.000000	0.000000	0.000000	1.644758	-0.022602	0.078388	0.000000	0.000000	4.000000	4.000000	0.000000
21814.155871	-0.076955	0.587970	0.212689	74.473312	156.554993	170.484222	4.982998	0.000000	-0.411981	0.000000	0.000000	0.000000	1.644758	-0.022602	0.078388	0.000000	0.000000	4.000000	4.000000	0.000000
21814.159204	-0.076955	0.587970	0.212689	74.473312	156.554993	170.484222	4.982998	0.000000	-0.411981	0.000000	0.000000	0.000000	1.644758	-0.022602	0.078388	0.000000	0.000000	4.000000	4.000000	0.000000
21814.162538	-0.071529	0.587899	0.212526	75.060684	157.496033	172.020447	4.970905	0.000000	-0.538612	0.000000	0.000000	0.000000	1.627595	-0.021276	-0.048811	0.000000	0.000000	4.000000	4.000000	0.000000
21814.165871	-0.071529	0.587899	0.212526	75.060684	157.496033	172.020447	4.970905	0.000000	-0.538612	0.000000	0.000000	0.000000	1.627595	-0.021276	-0.048811	0.000000	0.000000	4.000000	4.000000	0.000000
21814.169204	-0.071529	0.587899	0.212526	75.060684	157.496033	172.020447	4.970905	0.000000	-0.538612	0.000000	0.000000	0.000000	1.627595	-0.021276	-0.048811	0.000000	0.000000	4.000000	4.000000	0.000000
21814.172538	-0.066107	0.587831	0.211946	75.696419	158.084427	173.337234	4.955729	0.000000	-0.663887	0.000000	0.000000	0.000000	1.626800	-0.020139	-0.174137	0.000000	0.000000	4.000000	4.000000	0.000000
21814.175871	-0.066107	0.587831	0.211946	75.696419	158.084427	173.337234	4.955729	0.000000	-0.663887	0.000000	0.000000	0.000000	1.626800	-0.020139	-0.174137	0.000000	0.000000	4.000000	4.000000	0.000000
21814.179204	-0.066107	0.587831	0.211946	75.696419	158.084427	173.337234	4.955729	0.000000	-0.663887	0.000000	0.000000	0.000000	1.626800	-0.020139	-0.174137	0.000000	0.000000	4.000000	4.000000	0.000000
21814.182538	-0.060695	0.587767	0.210946	76.322212	158.178055	174.180344	4.937268	0.000000	-0.789546	0.000000	0.000000	0.000000	1.623338	-0.019359	-0.300104	0.000000	0.000000	4.000000	4.000000	0.000000
21814.185871	-0.060695	0.587767	0.210946	76.322212	158.178055	174.180344	4.937268	0.000000	-0.789546	0.000000	0.000000	0.000000	1.623338	-0.019359	-0.300104	0.000000	0.000000	4.000000	4.000000	0.000000
21814.189204	-0.060695	0.587767	0.210946	76.322212	158.178055	174.180344	4.937268	0.000000	-0.789546	0.000000	0.000000	0.000000	1.623338	-0.019359	-0.300104	0.000000	0.000000	4.000000	4.000000	0.000000
21814.192538	-0.055338	0.587783	0.209539	76.899353	157.930847	175.038452	4.915403	0.000000	-0.915866	0.000000	0.000000	0.000000	1.607288	0.004896	-0.422155	0.000000	0.000000	4.000000	4.000000	0.000000
21814.195871	-0.055338	0.587783	0.209539	76.899353	157.930847	175.038452	4.915403	0.000000	-0.915866	0.000000	0.000000	0.000000	1.607288	0.004896	-0.422155	0.000000	0.000000	4.000000	4.000000	0.000000
21814.199204	-0.055338	0.587783	0.209539	76.899353	157.930847	175.038452	4.915403	0.000000	-0.915866	0.000000	0.000000	0.000000	1.607288	0.004896	-0.422155	0.000000	0.000000	4.000000	4.000000	0.000000
21814.202538	-0.050012	0.587863	0.207745	77.432442	157.717163	175.899475	4.890152	0.000000	-1.042315	0.000000	0.000000	0.000000	1.597838	0.023873	-0.538140	0.000000	0.000000	4.000000	4.000000	0.000000
21814.205871	-0.050012	0.587863	0.207745	77.432442	157.717163	175.899475	4.890152	0.000000	-1.042315	0.000000	0.000000	0.000000	1.597838	0.023873	-0.538140	0.000000	0.000000	4.000000	4.000000	0.000000
21814.209204	-0.050012	0.587863	0.207745	77.432442	157.717163	175.899475	4.890152	0.000000	-1.042315	0.000000	0.000000	0.000000	1.597838	0.023873	-0.538140	0.000000	0.000000	4.000000	4.000000	0.000000
21814.212538	-0.044757	0.588061	0.205565	77.926849	157.497498	176.568192	4.861247	0.000000	-1.169733	0.000000	0.000000	0.000000	1.576503	0.059383	-0.653947	0.000000	0.000000	4.000000	4.000000	0.000000
21814.215871	-0.044757	0.588061	0.205565	77.926849	157.497498	176.568192	4.861247	0.000000	-1.169733	0.000000	0.000000	0.000000	1.576503	0.059383	-0.653947	0.000000	0.000000	4.000000	4.000000	0.000000
21814.219204	-0.044757	0.588061	0.205565	77.926849	157.497498	176.568192	4.861247	0.000000	-1.169733	0.000000	0.000000	0.000000	1.576503	0.059383	-0.653947	0.000000	0.000000	4.000000	4.000000	0.000000
21814.222538	-0.039706	0.588301	0.203003	78.405327	157.371033	177.180359	4.828674	0.000000	-1.297655	0.000000	0.000000	0.000000	1.515126	0.072069	-0.768477	0.000000	0.000000	4.000000	4.000000	0.000000
21814.225871	-0.039706	0.588301	0.203003	78.405327	157.371033	177.180359	4.828674	0.000000	-1.297655	0.000000	0.000000	0.000000	1.515126	0.072069	-0.768477	0.000000	0.000000	4.000000	4.000000	0.000000
21814.229204	-0.039706	0.588301	0.203003	78.405327	157.371033	177.180359	4.828674	0.000000	-1.297655	0.000000	0.000000	0.000000	1.515126	0.072069	-0.768477	0.000000	0.000000	4.000000	4.000000	0.000000
21814.232538	-0.034928	0.588544	0.200064	78.929771	157.548752	178.280197	4.793059	0.000000	-1.423581	0.000000	0.000000	0.000000	1.433374	0.072956	-0.881829	0.000000	0.000000	4.000000	4.000000	0.000000
21814.235871	-0.034928	0.588544	0.200064	78.929771	157.548752	178.280197	4.793059	0.000000	-1.423581	0.000000	0.000000	0.000000	1.433374	0.072956	-0.881829	0.000000	0.000000	4.000000	4.000000	0.000000
21814.239204	-0.034928	0.588544	0.200064	78.929771	157.548752	178.280197	4.793059	0.000000	-1.423581	0.000000	0.000000	0.000000	1.433374	0.072956	-0.881829	0.000000	0.000000	4.000000	4.000000	0.000000
21814.242538	-0.030492	0.588801	0.196811	79.547592	158.018814	179.625870	4.754814	0.000000	-1.546525	0.000000	0.000000	0.000000	1.331005	0.076904	-0.975722	0.000000	0.000000	4.000000	4.000000	0.000000
21814.245871	-0.030492	0.588801	0.196811	79.547592	158.018814	179.625870	4.754814	0.000000	-1.546525	0.000000	0.000000	0.000000	1.331005	0.076904	-0.975722	0.000000	0.000000	4.000000	4.000000	0.000000
21814.249204	-0.030492	0.588801	0.196811	79.547592	158.018814	179.625870	4.754814	0.000000	-1.546525	0.000000	0.000000	0.000000	1.331005	0.076904	-0.975722	0.000000	0.000000	4.000000	4.000000	0.000000
21814.252538	-0.026396	0.589025	0.193222	80.241592	158.521439	-179.224335	4.714609	0.000000	-1.665070	0.000000	0.000000	0.000000	1.228785	0.067251	-1.076739	0.000000	0.000000	4.000000	4.000000	0.000000
21814.255871	-0.026396	0.589025	0.193222	80.241592	158.521439	-179.224335	4.714609	0.000000	-1.665070	0.000000	0.000000	0.000000	1.228785	0.067251	-1.076739	0.000000	0.000000	4.000000	4.000000	0.000000
21814.259204	-0.026396	0.589025	0.193222	80.241592	158.521439	-179.224335	4.714609	0.000000	-1.665070	0.000000	0.000000	0.000000	1.228785	0.067251	-1.076739	0.000000	0.000000	4.000000	4.000000	0.000000
21814.262538	-0.022610	0.589214	0.189299	80.956474	158.328293	-178.715057	4.672472	0.000000	-1.779889	0.000000	0.000000	0.000000	1.135708	0.056725	-1.177018	0.000000	0.000000	4.000000	4.000000	0.000000
21814.265871	-0.022610	0.589214	0.189299	80.956474	158.328293	-178.715057	4.672472	0.000000	-1.779889	0.000000	0.000000	0.000000	1.135708	0.056725	-1.177018	0.000000	0.000000	4.000000	4.000000	0.000000
21814.269204	-0.022610	0.589214	0.189299	80.956474	158.328293	-178.715057	4.672472	0.000000	-1.779889	0.000000	0.000000	0.000000	1.135708	0.056725	-1.177018	0.000000	0.000000	4.000000	4.000000	0.000000
21814.272538	-0.019195	0.589414	0.185012	81.645462	157.086136	-179.203079	4.628167	0.000000	-1.892108	0.000000	0.000000	0.000000	1.024595	0.060082	-1.286158	0.000000	0.000000	4.000000	4.000000	0.000000
21814.275871	-0.019195	0.589414	0.185012	81.645462	157.086136	-179.203079	4.628167	0.000000	-1.892108	0.000000	0.000000	0.000000	1.024595	0.060082	-1.286158	0.000000	0.000000	4.000000	4.000000	0.000000
21814.279204	-0.019195	0.589414	0.185012	81.645462	157.086136	-179.203079	4.628167	0.000000	-1.892108	0.000000	0.000000	0.000000	1.024595	0.060082	-1.286158	0.000000	0.000000	4.000000	4.000000	0.000000
21814.282538	-0.016180	0.589635	0.180429	82.350677	155.494965	179.857071	4.582034	0.000000	-2.001240	0.000000	0.000000	0.000000	0.904390	0.066285	-1.374961	0.000000	0.000000	4.000000	4.000000	0.000000
21814.285871	-0.016180	0.589635	0.180429	82.350677	155.494965	179.857071	4.582034	0.000000	-2.001240	0.000000	0.000000	0.000000	0.904390	0.066285	-1.374961	0.000000	0.000000	4.000000	4.000000	0.000000
21814.289204	-0.016180	0.589635	0.180429	82.350677	155.494965	179.857071	4.582034	0.000000	-2.001240	0.000000	0.000000	0.000000	0.904390	0.066285	-1.374961	0.000000	0.000000	4.000000	4.000000	0.000000
21814.292538	-0.013653	0.589880	0.175583	83.089882	153.362717	178.613968	4.534569	0.000000	-2.106582	0.000000	0.000000	0.000000	0.758195	0.073424	-1.453686	0.000000	0.000000	4.000000	4.000000	0.000000
21814.295871	-0.013653	0.589880	0.175583	83.089882	153.362717	178.613968	4.534569	0.000000	-2.106582	0.000000	0.000000	0.000000	0.758195	0.073424	-1.453686	0.000000	0.000000	4.000000	4.000000	0.000000
21814.299204	-0.013653	0.589880	0.175583	83.089882	153.362717	178.613968	4.534569	0.000000	-2.106582	0.000000	0.000000	0.000000	0.758195	0.073424	-1.453686	0.000000	0.000000	4.000000	4.000000	0.000000
21814.302538	-0.011576	0.590104	0.170540	83.865883	150.316940	176.281067	4.486800	0.000000	-2.206496	0.000000	0.000000	0.000000	0.622886	0.067221	-1.512771	0.000000	0.000000	4.000000	4.000000	0.000000
21814.305871	-0.011576	0.590104	0.170540	83.865883	150.316940	176.281067	4.486800	0.000000	-2.206496	0.000000	0.000000	0.000000	0.622886	0.067221	-1.512771	0.000000	0.000000	4.000000	4.000000	0.000000
21814.309204	-0.011576	0.590104	0.170540	83.865883	150.316940	176.281067	4.486800	0.000000	-2.206496	0.000000	0.000000	0.000000	0.622886	0.067221	-1.512771	0.000000	0.000000	4.000000	4.000000	0.000000
21814.312538	-0.009973	0.590299	0.165358	84.646576	145.762497	172.314117	4.438823	0.000000	-2.301488	0.000000	0.000000	0.000000	0.480958	0.058544	-1.554644	0.000000	0.000000	4.000000	4.000000	0.000000
21814.315871	-0.009973	0.590299	0.165358	84.646576	145.762497	172.314117	4.438823	0.000000	-2.301488	0.000000	0.000000	0.000000	0.480958	0.058544	-1.554644	0.000000	0.000000	4.000000	4.000000	0.000000
21814.319204	-0.009973	0.590299	0.165358	84.646576	145.762497	172.314117	4.438823	0.000000	-2.301488	0.000000	0.000000	0.000000	0.480958	0.058544	-1.554644	0.000000	0.000000	4.000000	4.000000	0.000000
21814.322538	-0.008833	0.590417	0.160067	85.378899	138.744827	165.765976	4.391358	0.000000	-2.390809	0.000000	0.000000	0.000000	0.341956	0.035358	-1.587337	0.000000	0.000000	4.000000	4.000000	0.000000
21814.325871	-0.008833	0.590417	0.160067	85.378899	138.744827	165.765976	4.391358	0.000000	-2.390809	0.000000	0.000000	0.000000	0.341956	0.035358	-1.587337	0.000000	0.000000	4.000000	4.000000	0.000000
21814.329204	-0.008833	0.590417	0.160067	85.378899	138.744827	165.765976	4.391358	0.000000	-2.390809	0.000000	0.000000	0.000000	0.341956	0.035358	-1.587337	0.000000	0.000000	4.000000	4.000000	0.000000
21814.332538	-0.008205	0.590432	0.154710	85.954361	128.241302	156.142731	4.344723	0.000000	-2.474548	0.000000	0.000000	0.000000	0.188597	0.004474	-1.606985	0.000000	0.000000	4.000000	4.000000	0.000000
21814.335871	-0.008205	0.590432	0.154710	85.954361	128.241302	156.142731	4.344723	0.000000	-2.474548	0.000000	0.000000	0.000000	0.188597	0.004474	-1.606985	0.000000	0.000000	4.000000	4.000000	0.000000
21814.339204	-0.008205	0.590432	0.154710	85.954361	128.241302	156.142731	4.344723	0.000000	-2.474548	0.000000	0.000000	0.000000	0.188597	0.004474	-1.606985	0.000000	0.000000	4.000000	4.000000	0.000000
21814.342538	-0.008075	0.590394	0.149354	86.252052	114.519218	143.206238	4.300055	0.000000	-2.551377	0.000000	0.000000	0.000000	0.038825	-0.011367	-1.606972	0.000000	0.000000	4.000000	4.000000	0.000000
21814.345871	-0.008075	0.590394	0.149354	86.252052	114.519218	143.206238	4.300055	0.000000	-2.551377	0.000000	0.000000	0.000000	0.038825	-0.011367	-1.606972	0.000000	0.000000	4.000000	4.000000	0.000000
21814.349204	-0.008075	0.590394	0.149354	86.252052	114.519218	143.206238	4.300055	0.000000	-2.551377	0.000000	0.000000	0.000000	0.038825	-0.011367	-1.606972	0.000000	0.000000	4.000000	4.000000	0.000000
21814.352538	-0.008404	0.590325	0.144014	86.214935	99.551064	128.585388	4.258105	0.000000	-2.620790	0.000000	0.000000	0.000000	-0.098558	-0.020759	-1.602075	0.000000	0.000000	4.000000	4.000000	0.000000
21814.355871	-0.008404	0.590325	0.144014	86.214935	99.551064	128.585388	4.258105	0.000000	-2.620790	0.000000	0.000000	0.000000	-0.098558	-0.020759	-1.602075	0.000000	0.000000	4.000000	4.000000	0.000000
21814.359204	-0.008404	0.590325	0.144014	86.214935	99.551064	128.585388	4.258105	0.000000	-2.620790	0.000000	0.000000	0.000000	-0.098558	-0.020759	-1.602075	0.000000	0.000000	4.000000	4.000000	0.000000
21814.362538	-0.009264	0.590241	0.138762	85.870331	86.210541	115.704742	4.218956	0.000000	-2.683358	0.000000	0.000000	0.000000	-0.258108	-0.025048	-1.575591	0.000000	0.000000	4.000000	4.000000	0.000000
21814.365871	-0.009264	0.590241	0.138762	85.870331	86.210541	115.704742	4.218956	0.000000	-2.683358	0.000000	0.000000	0.000000	-0.258108	-0.025048	-1.575591	0.000000	0.000000	4.000000	4.000000	0.000000
21814.369204	-0.009264	0.590241	0.138762	85.870331	86.210541	115.704742	4.218956	0.000000	-2.683358	0.000000	0.000000	0.000000	-0.258108	-0.025048	-1.575591	0.000000	0.000000	4.000000	4.000000	0.000000
21814.372538	-0.010531	0.590113	0.133608	85.284035	75.934639	106.002769	4.184751	0.000000	-2.736395	0.000000	0.000000	0.000000	-0.379930	-0.038521	-1.546160	0.000000	0.000000	4.000000	4.000000	0.000000
21814.375871	-0.010531	0.590113	0.133608	85.284035	75.934639	106.002769	4.184751	0.000000	-2.736395	0.000000	0.000000	0.000000	-0.379930	-0.038521	-1.546160	0.000000	0.000000	4.000000	4.000000	0.000000
21814.379204	-0.010531	0.590113	0.133608	85.284035	75.934639	106.002769	4.184751	0.000000	-2.736395	0.000000	0.000000	0.000000	-0.379930	-0.038521	-1.546160	0.000000	0.000000	4.000000	4.000000	0.000000
21814.382538	-0.012249	0.589962	0.128566	84.517380	68.651611	99.427162	4.154538	0.000000	-2.782053	0.000000	0.000000	0.000000	-0.515459	-0.045268	-1.512644	0.000000	0.000000	4.000000	4.000000	0.000000
21814.385871	-0.012249	0.589962	0.128566	84.517380	68.651611	99.427162	4.154538	0.000000	-2.782053	0.000000	0.000000	0.000000	-0.515459	-0.045268	-1.512644	0.000000	0.000000	4.000000	4.000000	0.000000
21814.389204	-0.012249	0.589962	0.128566	84.517380	68.651611	99.427162	4.154538	0.000000	-2.782053	0.000000	0.000000	0.000000	-0.515459	-0.045268	-1.512644	0.000000	0.000000	4.000000	4.000000	0.000000
21814.392538	-0.014408	0.589759	0.123641	83.644974	63.639187	95.240913	4.129749	0.000000	-2.818718	0.000000	0.000000	0.000000	-0.647741	-0.060912	-1.477294	0.000000	0.000000	4.000000	4.000000	0.000000
21814.395871	-0.014408	0.589759	0.123641	83.644974	63.639187	95.240913	4.129749	0.000000	-2.818718	0.000000	0.000000	0.000000	-0.647741	-0.060912	-1.477294	0.000000	0.000000	4.000000	4.000000	0.000000
21814.399204	-0.014408	0.589759	0.123641	83.644974	63.639187	95.240913	4.129749	0.000000	-2.818718	0.000000	0.000000	0.000000	-0.647741	-0.060912	-1.477294	0.000000	0.000000	4.000000	4.000000	0.000000
21814.402538	-0.016944	0.589546	0.118864	82.713799	60.195099	92.730042	4.111052	0.000000	-2.845920	0.000000	0.000000	0.000000	-0.760788	-0.063710	-1.433192	0.000000	0.000000	4.000000	4.000000	0.000000
21814.405871	-0.016944	0.589546	0.118864	82.713799	60.195099	92.730042	4.111052	0.000000	-2.845920	0.000000	0.000000	0.000000	-0.760788	-0.063710	-1.433192	0.000000	0.000000	4.000000	4.000000	0.000000
21814.409204	-0.016944	0.589546	0.118864	82.713799	60.195099	92.730042	4.111052	0.000000	-2.845920	0.000000	0.000000	0.000000	-0.760788	-0.063710	-1.433192	0.000000	0.000000	4.000000	4.000000	0.000000
21814.412538	-0.019849	0.589264	0.114246	81.764648	57.740753	91.293777	4.098567	0.000000	-2.863868	0.000000	0.000000	0.000000	-0.871634	-0.084575	-1.385353	0.000000	0.000000	4.000000	4.000000	0.000000
21814.415871	-0.019849	0.589264	0.114246	81.764648	57.740753	91.293777	4.098567	0.000000	-2.863868	0.000000	0.000000	0.000000	-0.871634	-0.084575	-1.385353	0.000000	0.000000	4.000000	4.000000	0.000000
21814.419204	-0.019849	0.589264	0.114246	81.764648	57.740753	91.293777	4.098567	0.000000	-2.863868	0.000000	0.000000	0.000000	-0.871634	-0.084575	-1.385353	0.000000	0.000000	4.000000	4.000000	0.000000
21814.422538	-0.023120	0.588996	0.109845	80.848045	56.060863	90.692291	4.093156	0.000000	-2.871598	0.000000	0.000000	0.000000	-0.981156	-0.080563	-1.320240	0.000000	0.000000	4.000000	4.000000	0.000000
21814.425871	-0.023120	0.588996	0.109845	80.848045	56.060863	90.692291	4.093156	0.000000	-2.871598	0.000000	0.000000	0.000000	-0.981156	-0.080563	-1.320240	0.000000	0.000000	4.000000	4.000000	0.000000
21814.429204	-0.023120	0.588996	0.109845	80.848045	56.060863	90.692291	4.093156	0.000000	-2.871598	0.000000	0.000000	0.000000	-0.981156	-0.080563	-1.320240	0.000000	0.000000	4.000000	4.000000	0.000000
21814.432538	-0.026671	0.588763	0.105678	80.021591	54.998146	90.708092	4.096364	0.000000	-2.867020	0.000000	0.000000	0.000000	-1.065395	-0.069862	-1.250277	0.000000	0.000000	4.000000	4.000000	0.000000
21814.435871	-0.026671	0.588763	0.105678	80.021591	54.998146	90.708092	4.096364	0.000000	-2.867020	0.000000	0.000000	0.000000	-1.065395	-0.069862	-1.250277	0.000000	0.000000	4.000000	4.000000	0.000000
21814.439204	-0.026671	0.588763	0.105678	80.021591	54.998146	90.708092	4.096364	0.000000	-2.867020	0.000000	0.000000	0.000000	-1.065395	-0.069862	-1.250277	0.000000	0.000000	4.000000	4.000000	0.000000
21814.442538	-0.030373	0.588616	0.101817	79.340340	54.695652	91.345001	4.107916	0.000000	-2.850443	0.000000	0.000000	0.000000	-1.110417	-0.043963	-1.158230	0.000000	0.000000	4.000000	4.000000	0.000000
21814.445871	-0.030373	0.588616	0.101817	79.340340	54.695652	91.345001	4.107916	0.000000	-2.850443	0.000000	0.000000	0.000000	-1.110417	-0.043963	-1.158230	0.000000	0.000000	4.000000	4.000000	0.000000
21814.449204	-0.030373	0.588616	0.101817	79.340340	54.695652	91.345001	4.107916	0.000000	-2.850443	0.000000	0.000000	0.000000	-1.110417	-0.043963	-1.158230	0.000000	0.000000	4.000000	4.000000	0.000000
21814.452538	-0.034202	0.588547	0.098288	78.832672	54.957748	91.694565	4.127233	0.000000	-2.822401	0.000000	0.000000	0.000000	-1.148934	-0.020720	-1.058719	0.000000	0.000000	4.000000	4.000000	0.000000
21814.455871	-0.034202	0.588547	0.098288	78.832672	54.957748	91.694565	4.127233	0.000000	-2.822401	0.000000	0.000000	0.000000	-1.148934	-0.020720	-1.058719	0.000000	0.000000	4.000000	4.000000	0.000000
21814.459204	-0.034202	0.588547	0.098288	78.832672	54.957748	91.694565	4.127233	0.000000	-2.822401	0.000000	0.000000	0.000000	-1.148934	-0.020720	-1.058719	0.000000	0.000000	4.000000	4.000000	0.000000
21814.462538	-0.038192	0.588478	0.095088	78.504074	55.596134	91.847183	4.154931	0.000000	-2.781465	0.000000	0.000000	0.000000	-1.196790	-0.020796	-0.959868	0.000000	0.000000	4.000000	4.000000	0.000000
21814.465871	-0.038192	0.588478	0.095088	78.504074	55.596134	91.847183	4.154931	0.000000	-2.781465	0.000000	0.000000	0.000000	-1.196790	-0.020796	-0.959868	0.000000	0.000000	4.000000	4.000000	0.000000
21814.469204	-0.038192	0.588478	0.095088	78.504074	55.596134	91.847183	4.154931	0.000000	-2.781465	0.000000	0.000000	0.000000	-1.196790	-0.020796	-0.959868	0.000000	0.000000	4.000000	4.000000	0.000000
21814.472538	-0.042400	0.588451	0.092244	78.261856	56.357609	92.495445	4.192201	0.000000	-2.724968	0.000000	0.000000	0.000000	-1.262568	-0.008167	-0.853191	0.000000	0.000000	4.000000	4.000000	0.000000
21814.475871	-0.042400	0.588451	0.092244	78.261856	56.357609	92.495445	4.192201	0.000000	-2.724968	0.000000	0.000000	0.000000	-1.262568	-0.008167	-0.853191	0.000000	0.000000	4.000000	4.000000	0.000000
21814.479204	-0.042400	0.588451	0.092244	78.261856	56.357609	92.495445	4.192201	0.000000	-2.724968	0.000000	0.000000	0.000000	-1.262568	-0.008167	-0.853191	0.000000	0.000000	4.000000	4.000000	0.000000
21814.482538	-0.046779	0.588429	0.089727	78.035706	56.879932	93.132240	4.241087	0.000000	-2.648242	0.000000	0.000000	0.000000	-1.313769	-0.006532	-0.755239	0.000000	0.000000	4.000000	4.000000	0.000000
21814.485871	-0.046779	0.588429	0.089727	78.035706	56.879932	93.132240	4.241087	0.000000	-2.648242	0.000000	0.000000	0.000000	-1.313769	-0.006532	-0.755239	0.000000	0.000000	4.000000	4.000000	0.000000
21814.489204	-0.046779	0.588429	0.089727	78.035706	56.879932	93.132240	4.241087	0.000000	-2.648242	0.000000	0.000000	0.000000	-1.313769	-0.006532	-0.755239	0.000000	0.000000	4.000000	4.000000	0.000000
21814.492538	-0.051236	0.588424	0.087582	77.816727	57.200256	93.244461	4.300428	0.000000	-2.550750	0.000000	0.000000	0.000000	-1.337039	-0.001415	-0.643644	0.000000	0.000000	4.000000	4.000000	0.000000
21814.495871	-0.051236	0.588424	0.087582	77.816727	57.200256	93.244461	4.300428	0.000000	-2.550750	0.000000	0.000000	0.000000	-1.337039	-0.001415	-0.643644	0.000000	0.000000	4.000000	4.000000	0.000000
21814.499204	-0.051236	0.588424	0.087582	77.816727	57.200256	93.244461	4.300428	0.000000	-2.550750	0.000000	0.000000	0.000000	-1.337039	-0.001415	-0.643644	0.000000	0.000000	4.000000	4.000000	0.000000
21814.502538	-0.055778	0.588449	0.085785	77.607559	57.377682	92.915466	4.368511	0.000000	-2.432305	0.000000	0.000000	0.000000	-1.362461	0.007450	-0.538965	0.000000	0.000000	4.000000	4.000000	0.000000
21814.505871	-0.055778	0.588449	0.085785	77.607559	57.377682	92.915466	4.368511	0.000000	-2.432305	0.000000	0.000000	0.000000	-1.362461	0.007450	-0.538965	0.000000	0.000000	4.000000	4.000000	0.000000
21814.509204	-0.055778	0.588449	0.085785	77.607559	57.377682	92.915466	4.368511	0.000000	-2.432305	0.000000	0.000000	0.000000	-1.362461	0.007450	-0.538965	0.000000	0.000000	4.000000	4.000000	0.000000
21814.512538	-0.060389	0.588554	0.084347	77.429901	57.367661	92.445824	4.289248	0.000000	-2.211110	0.000000	0.000000	0.000000	-1.383213	0.031506	-0.431261	0.000000	0.000000	4.000000	4.000000	0.000000
21814.515871	-0.060389	0.588554	0.084347	77.429901	57.367661	92.445824	4.289248	0.000000	-2.211110	0.000000	0.000000	0.000000	-1.383213	0.031506	-0.431261	0.000000	0.000000	4.000000	4.000000	0.000000
21814.519204	-0.060389	0.588554	0.084347	77.429901	57.367661	92.445824	4.289248	0.000000	-2.211110	0.000000	0.000000	0.000000	-1.383213	0.031506	-0.431261	0.000000	0.000000	4.000000	4.000000	0.000000
21814.522538	-0.065100	0.588702	0.083234	77.323624	57.195793	91.756683	4.217371	0.000000	-1.980574	0.000000	0.000000	0.000000	-1.413504	0.044219	-0.334135	0.000000	0.000000	4.000000	4.000000	0.000000
21814.525871	-0.065100	0.588702	0.083234	77.323624	57.195793	91.756683	4.217371	0.000000	-1.980574	0.000000	0.000000	0.000000	-1.413504	0.044219	-0.334135	0.000000	0.000000	4.000000	4.000000	0.000000
21814.529204	-0.065100	0.588702	0.083234	77.323624	57.195793	91.756683	4.217371	0.000000	-1.980574	0.000000	0.000000	0.000000	-1.413504	0.044219	-0.334135	0.000000	0.000000	4.000000	4.000000	0.000000
21814.532538	-0.069905	0.588862	0.082512	77.280045	57.035549	90.925766	4.161682	0.000000	-1.744991	0.000000	0.000000	0.000000	-1.441476	0.047954	-0.216418	0.000000	0.000000	4.000000	4.000000	0.000000
21814.535871	-0.069905	0.588862	0.082512	77.280045	57.035549	90.925766	4.161682	0.000000	-1.744991	0.000000	0.000000	0.000000	-1.441476	0.047954	-0.216418	0.000000	0.000000	4.000000	4.000000	0.000000
21814.539204	-0.069905	0.588862	0.082512	77.280045	57.035549	90.925766	4.161682	0.000000	-1.744991	0.000000	0.000000	0.000000	-1.441476	0.047954	-0.216418	0.000000	0.000000	4.000000	4.000000	0.000000
21814.542538	-0.074811	0.589045	0.082158	77.242996	57.258472	90.587212	4.125612	0.000000	-1.504745	0.000000	0.000000	0.000000	-1.471867	0.054909	-0.106277	0.000000	0.000000	4.000000	4.000000	0.000000
21814.545871	-0.074811	0.589045	0.082158	77.242996	57.258472	90.587212	4.125612	0.000000	-1.504745	0.000000	0.000000	0.000000	-1.471867	0.054909	-0.106277	0.000000	0.000000	4.000000	4.000000	0.000000
21814.549204	-0.074811	0.589045	0.082158	77.242996	57.258472	90.587212	4.125612	0.000000	-1.504745	0.000000	0.000000	0.000000	-1.471867	0.054909	-0.106277	0.000000	0.000000	4.000000	4.000000	0.000000
21814.552538	-0.079778	0.589172	0.082174	77.124802	58.104633	91.178185	4.107899	0.000000	-1.259434	0.000000	0.000000	0.000000	-1.490062	0.038136	0.004797	0.000000	0.000000	4.000000	4.000000	0.000000
21814.555871	-0.079778	0.589172	0.082174	77.124802	58.104633	91.178185	4.107899	0.000000	-1.259434	0.000000	0.000000	0.000000	-1.490062	0.038136	0.004797	0.000000	0.000000	4.000000	4.000000	0.000000
21814.559204	-0.079778	0.589172	0.082174	77.124802	58.104633	91.178185	4.107899	0.000000	-1.259434	0.000000	0.000000	0.000000	-1.490062	0.038136	0.004797	0.000000	0.000000	4.000000	4.000000	0.000000
21814.562538	-0.084686	0.589302	0.082564	76.922676	59.856255	92.753090	4.108699	0.000000	-1.011090	0.000000	0.000000	0.000000	-1.472361	0.038997	0.116881	0.000000	0.000000	4.000000	4.000000	0.000000
21814.565871	-0.084686	0.589302	0.082564	76.922676	59.856255	92.753090	4.108699	0.000000	-1.011090	0.000000	0.000000	0.000000	-1.472361	0.038997	0.116881	0.000000	0.000000	4.000000	4.000000	0.000000
21814.569204	-0.084686	0.589302	0.082564	76.922676	59.856255	92.753090	4.108699	0.000000	-1.011090	0.000000	0.000000	0.000000	-1.472361	0.038997	0.116881	0.000000	0.000000	4.000000	4.000000	0.000000
21814.572538	-0.089568	0.589414	0.083308	76.655724	62.179276	94.494736	4.128179	0.000000	-0.765696	0.000000	0.000000	0.000000	-1.464490	0.033652	0.223232	0.000000	0.000000	4.000000	4.000000	0.000000
21814.575871	-0.089568	0.589414	0.083308	76.655724	62.179276	94.494736	4.128179	0.000000	-0.765696	0.000000	0.000000	0.000000	-1.464490	0.033652	0.223232	0.000000	0.000000	4.000000	4.000000	0.000000
21814.579204	-0.089568	0.589414	0.083308	76.655724	62.179276	94.494736	4.128179	0.000000	-0.765696	0.000000	0.000000	0.000000	-1.464490	0.033652	0.223232	0.000000	0.000000	4.000000	4.000000	0.000000
21814.582538	-0.094432	0.589506	0.084406	76.372101	64.577255	96.336525	4.165384	0.000000	-0.521615	0.000000	0.000000	0.000000	-1.459247	0.027740	0.329387	0.000000	0.000000	4.000000	4.000000	0.000000
21814.585871	-0.094432	0.589506	0.084406	76.372101	64.577255	96.336525	4.165384	0.000000	-0.521615	0.000000	0.000000	0.000000	-1.459247	0.027740	0.329387	0.000000	0.000000	4.000000	4.000000	0.000000
21814.589204	-0.094432	0.589506	0.084406	76.372101	64.577255	96.336525	4.165384	0.000000	-0.521615	0.000000	0.000000	0.000000	-1.459247	0.027740	0.329387	0.000000	0.000000	4.000000	4.000000	0.000000
21814.592538	-0.099208	0.589527	0.085862	76.169075	66.985893	98.355141	4.220282	0.000000	-0.278407	0.000000	0.000000	0.000000	-1.432823	0.006250	0.437007	0.000000	0.000000	4.000000	4.000000	0.000000
21814.595871	-0.099208	0.589527	0.085862	76.169075	66.985893	98.355141	4.220282	0.000000	-0.278407	0.000000	0.000000	0.000000	-1.432823	0.006250	0.437007	0.000000	0.000000	4.000000	4.000000	0.000000
21814.599204	-0.099208	0.589527	0.085862	76.169075	66.985893	98.355141	4.220282	0.000000	-0.278407	0.000000	0.000000	0.000000	-1.432823	0.006250	0.437007	0.000000	0.000000	4.000000	4.000000	0.000000
21814.602538	-0.103858	0.589562	0.087726	76.097870	69.302979	100.143883	4.293117	0.000000	-0.039603	0.000000	0.000000	0.000000	-1.395076	0.010483	0.559205	0.000000	0.000000	4.000000	4.000000	0.000000
21814.605871	-0.103858	0.589562	0.087726	76.097870	69.302979	100.143883	4.293117	0.000000	-0.039603	0.000000	0.000000	0.000000	-1.395076	0.010483	0.559205	0.000000	0.000000	4.000000	4.000000	0.000000
21814.609204	-0.103858	0.589562	0.087726	76.097870	69.302979	100.143883	4.293117	0.000000	-0.039603	0.000000	0.000000	0.000000	-1.395076	0.010483	0.559205	0.000000	0.000000	4.000000	4.000000	0.000000
21814.612538	-0.108388	0.589527	0.089998	76.037338	71.531837	101.787506	4.386317	0.000000	0.192910	0.000000	0.000000	0.000000	-1.359065	-0.010396	0.681352	0.000000	0.000000	4.000000	4.000000	0.000000
21814.615871	-0.108388	0.589527	0.089998	76.037338	71.531837	101.787506	4.386317	0.000000	0.192910	0.000000	0.000000	0.000000	-1.359065	-0.010396	0.681352	0.000000	0.000000	4.000000	4.000000	0.000000
21814.619204	-0.108388	0.589527	0.089998	76.037338	71.531837	101.787506	4.386317	0.000000	0.192910	0.000000	0.000000	0.000000	-1.359065	-0.010396	0.681352	0.000000	0.000000	4.000000	4.000000	0.000000
21814.622538	-0.112744	0.589491	0.092651	75.949722	73.689629	103.429626	4.499876	0.000000	0.419420	0.000000	0.000000	0.000000	-1.306589	-0.011084	0.795909	0.000000	0.000000	4.000000	4.000000	0.000000
[truncated: 8,816 more rows]
