# Supplementary material for: Haptic Guidance Needs to Be Intuitive Not Just Informative to Improve Human Motor Accuracy
Source: PLoS One. 2016 Mar 16;11(3):e0150912. doi: 10.1371/journal.pone.0150912 (PMC4794196; doi:10.1371/journal.pone.0150912)
Supplement: S2 Data — (ZIP) [file pone.0150912.s002.zip › Subject2/exp2_0029.txt]

Time	PosX	PosY	PosZ	RotX	RotY	RotZ	ForceX	ForceY	ForceZ	MomentX	MomentY	MomentZ	VelocityX	VelocityY	VelocityZ	CalibratedWeight	ButtonDown	Condition	Trial	Visual
21846.278558	-0.004567	0.554793	0.253080	85.290642	-153.790344	-126.557220	4.621090	0.000000	1.909327	0.000000	0.000000	0.000000	-0.020041	-0.021876	-0.029979	0.000000	1.000000	4.000000	5.000000	0.000000
21846.281891	-0.004028	0.554759	0.253119	85.290642	-153.790344	-126.557220	4.621090	0.000000	1.909327	0.000000	0.000000	0.000000	0.161779	-0.010389	0.011795	0.000000	1.000000	4.000000	5.000000	0.000000
21846.285225	-0.004028	0.554759	0.253119	85.290642	-153.790344	-126.557220	4.621090	0.000000	1.909327	0.000000	0.000000	0.000000	0.161779	-0.010389	0.011795	0.000000	1.000000	4.000000	5.000000	0.000000
21846.288558	-0.004028	0.554759	0.253119	85.318718	-153.483414	-126.385712	4.624664	0.000000	1.900654	0.000000	0.000000	0.000000	0.161779	-0.010389	0.011795	0.000000	1.000000	4.000000	5.000000	0.000000
21846.291891	-0.002646	0.554797	0.253262	85.318718	-153.483414	-126.385712	4.624664	0.000000	1.900654	0.000000	0.000000	0.000000	0.414588	0.011517	0.042607	0.000000	1.000000	4.000000	5.000000	0.000000
21846.295225	-0.002646	0.554797	0.253262	85.318718	-153.483414	-126.385712	4.624664	0.000000	1.900654	0.000000	0.000000	0.000000	0.414588	0.011517	0.042607	0.000000	1.000000	4.000000	5.000000	0.000000
21846.298558	-0.002646	0.554797	0.253262	85.291267	-153.024277	-126.063629	4.633874	0.000000	1.878086	0.000000	0.000000	0.000000	0.414588	0.011517	0.042607	0.000000	1.000000	4.000000	5.000000	0.000000
21846.301891	-0.001196	0.554740	0.253430	85.291267	-153.024277	-126.063629	4.633874	0.000000	1.878086	0.000000	0.000000	0.000000	0.434974	-0.016972	0.050427	0.000000	1.000000	4.000000	5.000000	0.000000
21846.305225	-0.001196	0.554740	0.253430	85.291267	-153.024277	-126.063629	4.633874	0.000000	1.878086	0.000000	0.000000	0.000000	0.434974	-0.016972	0.050427	0.000000	1.000000	4.000000	5.000000	0.000000
21846.308558	-0.001196	0.554740	0.253430	85.142876	-148.169434	-121.540871	4.643496	0.000000	1.854171	0.000000	0.000000	0.000000	0.434974	-0.016972	0.050427	0.000000	1.000000	4.000000	5.000000	0.000000
21846.311891	0.000255	0.554826	0.253763	85.142876	-148.169434	-121.540871	4.643496	0.000000	1.854171	0.000000	0.000000	0.000000	0.435195	0.025559	0.099945	0.000000	1.000000	4.000000	5.000000	0.000000
21846.315225	0.000255	0.554826	0.253763	85.142876	-148.169434	-121.540871	4.643496	0.000000	1.854171	0.000000	0.000000	0.000000	0.435195	0.025559	0.099945	0.000000	1.000000	4.000000	5.000000	0.000000
21846.318558	0.000255	0.554826	0.253763	84.635826	-139.223114	-113.245499	4.653430	0.000000	1.829096	0.000000	0.000000	0.000000	0.435195	0.025559	0.099945	0.000000	1.000000	4.000000	5.000000	0.000000
21846.321891	0.002315	0.554984	0.254050	84.635826	-139.223114	-113.245499	4.653430	0.000000	1.829096	0.000000	0.000000	0.000000	0.617890	0.047595	0.086056	0.000000	1.000000	4.000000	5.000000	0.000000
21846.325225	0.002315	0.554984	0.254050	84.635826	-139.223114	-113.245499	4.653430	0.000000	1.829096	0.000000	0.000000	0.000000	0.617890	0.047595	0.086056	0.000000	1.000000	4.000000	5.000000	0.000000
21846.328558	0.002315	0.554984	0.254050	83.843109	-130.344955	-105.134628	4.666887	0.000000	1.794480	0.000000	0.000000	0.000000	0.617890	0.047595	0.086056	0.000000	1.000000	4.000000	5.000000	0.000000
21846.331891	0.003936	0.554997	0.254134	83.843109	-130.344955	-105.134628	4.666887	0.000000	1.794480	0.000000	0.000000	0.000000	0.486332	0.003785	0.025445	0.000000	1.000000	4.000000	5.000000	0.000000
21846.335225	0.003936	0.554997	0.254134	83.843109	-130.344955	-105.134628	4.666887	0.000000	1.794480	0.000000	0.000000	0.000000	0.486332	0.003785	0.025445	0.000000	1.000000	4.000000	5.000000	0.000000
21846.338558	0.003936	0.554997	0.254134	82.867165	-123.082634	-98.696487	4.677008	0.000000	1.767937	0.000000	0.000000	0.000000	0.486332	0.003785	0.025445	0.000000	1.000000	4.000000	5.000000	0.000000
21846.341891	0.005860	0.555183	0.254033	82.867165	-123.082634	-98.696487	4.677008	0.000000	1.767937	0.000000	0.000000	0.000000	0.577187	0.055768	-0.030382	0.000000	1.000000	4.000000	5.000000	0.000000
21846.345225	0.005860	0.555183	0.254033	82.867165	-123.082634	-98.696487	4.677008	0.000000	1.767937	0.000000	0.000000	0.000000	0.577187	0.055768	-0.030382	0.000000	1.000000	4.000000	5.000000	0.000000
21846.348558	0.005860	0.555183	0.254033	81.909683	-117.909294	-94.321075	4.688419	0.000000	1.737448	0.000000	0.000000	0.000000	0.577187	0.055768	-0.030382	0.000000	1.000000	4.000000	5.000000	0.000000
21846.351891	0.008052	0.555369	0.253783	81.909683	-117.909294	-94.321075	4.688419	0.000000	1.737448	0.000000	0.000000	0.000000	0.657570	0.055843	-0.075048	0.000000	1.000000	4.000000	5.000000	0.000000
21846.355225	0.008052	0.555369	0.253783	81.909683	-117.909294	-94.321075	4.688419	0.000000	1.737448	0.000000	0.000000	0.000000	0.657570	0.055843	-0.075048	0.000000	1.000000	4.000000	5.000000	0.000000
21846.358558	0.008052	0.555369	0.253783	81.146347	-114.649040	-91.681740	4.700964	0.000000	1.703213	0.000000	0.000000	0.000000	0.657570	0.055843	-0.075048	0.000000	1.000000	4.000000	5.000000	0.000000
21846.361891	0.010207	0.555624	0.253454	81.146347	-114.649040	-91.681740	4.700964	0.000000	1.703213	0.000000	0.000000	0.000000	0.646691	0.076574	-0.098597	0.000000	1.000000	4.000000	5.000000	0.000000
21846.365225	0.010207	0.555624	0.253454	81.146347	-114.649040	-91.681740	4.700964	0.000000	1.703213	0.000000	0.000000	0.000000	0.646691	0.076574	-0.098597	0.000000	1.000000	4.000000	5.000000	0.000000
21846.368558	0.010207	0.555624	0.253454	80.592384	-112.617012	-89.880127	4.712974	0.000000	1.669694	0.000000	0.000000	0.000000	0.646691	0.076574	-0.098597	0.000000	1.000000	4.000000	5.000000	0.000000
21846.371891	0.012561	0.555905	0.253018	80.592384	-112.617012	-89.880127	4.712974	0.000000	1.669694	0.000000	0.000000	0.000000	0.706289	0.084308	-0.130929	0.000000	1.000000	4.000000	5.000000	0.000000
21846.375225	0.012561	0.555905	0.253018	80.592384	-112.617012	-89.880127	4.712974	0.000000	1.669694	0.000000	0.000000	0.000000	0.706289	0.084308	-0.130929	0.000000	1.000000	4.000000	5.000000	0.000000
21846.378558	0.012561	0.555905	0.253018	80.197830	-111.253502	-88.390022	4.725764	0.000000	1.633141	0.000000	0.000000	0.000000	0.706289	0.084308	-0.130929	0.000000	1.000000	4.000000	5.000000	0.000000
21846.381891	0.015080	0.556195	0.252490	80.197830	-111.253502	-88.390022	4.725764	0.000000	1.633141	0.000000	0.000000	0.000000	0.755482	0.086771	-0.158300	0.000000	0.000000	4.000000	5.000000	0.000000
21846.385225	0.015080	0.556195	0.252490	80.197830	-111.253502	-88.390022	4.725764	0.000000	1.633141	0.000000	0.000000	0.000000	0.755482	0.086771	-0.158300	0.000000	0.000000	4.000000	5.000000	0.000000
21846.388558	0.015080	0.556195	0.252490	79.861290	-110.200691	-87.074821	4.739137	0.000000	1.593918	0.000000	0.000000	0.000000	0.755482	0.086771	-0.158300	0.000000	0.000000	4.000000	5.000000	0.000000
21846.391891	0.017392	0.556501	0.251940	79.861290	-110.200691	-87.074821	4.739137	0.000000	1.593918	0.000000	0.000000	0.000000	0.693672	0.091802	-0.165066	0.000000	0.000000	4.000000	5.000000	0.000000
21846.395225	0.017392	0.556501	0.251940	79.861290	-110.200691	-87.074821	4.739137	0.000000	1.593918	0.000000	0.000000	0.000000	0.693672	0.091802	-0.165066	0.000000	0.000000	4.000000	5.000000	0.000000
21846.398558	0.017392	0.556501	0.251940	79.516731	-109.157631	-85.702629	4.751122	0.000000	1.557834	0.000000	0.000000	0.000000	0.693672	0.091802	-0.165066	0.000000	0.000000	4.000000	5.000000	0.000000
21846.401891	0.019767	0.556763	0.251354	79.516731	-109.157631	-85.702629	4.751122	0.000000	1.557834	0.000000	0.000000	0.000000	0.712604	0.078716	-0.175661	0.000000	0.000000	4.000000	5.000000	0.000000
21846.405225	0.019767	0.556763	0.251354	79.516731	-109.157631	-85.702629	4.751122	0.000000	1.557834	0.000000	0.000000	0.000000	0.712604	0.078716	-0.175661	0.000000	0.000000	4.000000	5.000000	0.000000
21846.408558	0.019767	0.556763	0.251354	79.140541	-108.086571	-84.152924	4.763224	0.000000	1.520427	0.000000	0.000000	0.000000	0.712604	0.078716	-0.175661	0.000000	0.000000	4.000000	5.000000	0.000000
21846.411891	0.022073	0.557029	0.250793	79.140541	-108.086571	-84.152924	4.763224	0.000000	1.520427	0.000000	0.000000	0.000000	0.691598	0.079872	-0.168354	0.000000	0.000000	4.000000	5.000000	0.000000
21846.415225	0.022073	0.557029	0.250793	79.140541	-108.086571	-84.152924	4.763224	0.000000	1.520427	0.000000	0.000000	0.000000	0.691598	0.079872	-0.168354	0.000000	0.000000	4.000000	5.000000	0.000000
21846.418558	0.022073	0.557029	0.250793	78.753197	-107.059517	-82.730438	4.774809	0.000000	1.483645	0.000000	0.000000	0.000000	0.691598	0.079872	-0.168354	0.000000	0.000000	4.000000	5.000000	0.000000
21846.421891	0.024309	0.557243	0.250281	78.753197	-107.059517	-82.730438	4.774809	0.000000	1.483645	0.000000	0.000000	0.000000	0.670966	0.064266	-0.153741	0.000000	0.000000	4.000000	5.000000	0.000000
21846.425225	0.024309	0.557243	0.250281	78.753197	-107.059517	-82.730438	4.774809	0.000000	1.483645	0.000000	0.000000	0.000000	0.670966	0.064266	-0.153741	0.000000	0.000000	4.000000	5.000000	0.000000
21846.428558	0.024309	0.557243	0.250281	78.400383	-106.142303	-81.646179	4.785927	0.000000	1.447377	0.000000	0.000000	0.000000	0.670966	0.064266	-0.153741	0.000000	0.000000	4.000000	5.000000	0.000000
21846.431891	0.026712	0.557423	0.249791	78.400383	-106.142303	-81.646179	4.785927	0.000000	1.447377	0.000000	0.000000	0.000000	0.720800	0.053888	-0.146985	0.000000	0.000000	4.000000	5.000000	0.000000
21846.435225	0.026712	0.557423	0.249791	78.400383	-106.142303	-81.646179	4.785927	0.000000	1.447377	0.000000	0.000000	0.000000	0.720800	0.053888	-0.146985	0.000000	0.000000	4.000000	5.000000	0.000000
21846.438558	0.026712	0.557423	0.249791	78.135681	-105.449333	-80.864372	4.797761	0.000000	1.407653	0.000000	0.000000	0.000000	0.720800	0.053888	-0.146985	0.000000	0.000000	4.000000	5.000000	0.000000
21846.441891	0.029113	0.557607	0.249323	78.135681	-105.449333	-80.864372	4.797761	0.000000	1.407653	0.000000	0.000000	0.000000	0.720258	0.055090	-0.140277	0.000000	0.000000	4.000000	5.000000	0.000000
21846.445225	0.029113	0.557607	0.249323	78.135681	-105.449333	-80.864372	4.797761	0.000000	1.407653	0.000000	0.000000	0.000000	0.720258	0.055090	-0.140277	0.000000	0.000000	4.000000	5.000000	0.000000
21846.448558	0.029113	0.557607	0.249323	77.980789	-104.999481	-80.298523	4.809389	0.000000	1.367399	0.000000	0.000000	0.000000	0.720258	0.055090	-0.140277	0.000000	0.000000	4.000000	5.000000	0.000000
21846.451891	0.031614	0.557760	0.248910	77.980789	-104.999481	-80.298523	4.809389	0.000000	1.367399	0.000000	0.000000	0.000000	0.750455	0.046085	-0.123992	0.000000	0.000000	4.000000	5.000000	0.000000
21846.455225	0.031614	0.557760	0.248910	77.980789	-104.999481	-80.298523	4.809389	0.000000	1.367399	0.000000	0.000000	0.000000	0.750455	0.046085	-0.123992	0.000000	0.000000	4.000000	5.000000	0.000000
21846.458558	0.031614	0.557760	0.248910	77.945663	-104.755997	-79.646324	4.821346	0.000000	1.324621	0.000000	0.000000	0.000000	0.750455	0.046085	-0.123992	0.000000	0.000000	4.000000	5.000000	0.000000
21846.461891	0.034281	0.557935	0.248492	77.945663	-104.755997	-79.646324	4.821346	0.000000	1.324621	0.000000	0.000000	0.000000	0.800112	0.052465	-0.125338	0.000000	0.000000	4.000000	5.000000	0.000000
21846.465225	0.034281	0.557935	0.248492	77.945663	-104.755997	-79.646324	4.821346	0.000000	1.324621	0.000000	0.000000	0.000000	0.800112	0.052465	-0.125338	0.000000	0.000000	4.000000	5.000000	0.000000
21846.468558	0.034281	0.557935	0.248492	77.944725	-104.584320	-78.854393	4.833808	0.000000	1.278397	0.000000	0.000000	0.000000	0.800112	0.052465	-0.125338	0.000000	0.000000	4.000000	5.000000	0.000000
21846.471891	0.036948	0.558076	0.248101	77.944725	-104.584320	-78.854393	4.833808	0.000000	1.278397	0.000000	0.000000	0.000000	0.799868	0.042170	-0.117492	0.000000	0.000000	4.000000	5.000000	0.000000
21846.475225	0.036948	0.558076	0.248101	77.944725	-104.584320	-78.854393	4.833808	0.000000	1.278397	0.000000	0.000000	0.000000	0.799868	0.042170	-0.117492	0.000000	0.000000	4.000000	5.000000	0.000000
21846.478558	0.036948	0.558076	0.248101	77.942818	-104.383774	-78.324486	4.845954	0.000000	1.231555	0.000000	0.000000	0.000000	0.799868	0.042170	-0.117492	0.000000	0.000000	4.000000	5.000000	0.000000
21846.481891	0.039748	0.558204	0.247740	77.942818	-104.383774	-78.324486	4.845954	0.000000	1.231555	0.000000	0.000000	0.000000	0.840104	0.038348	-0.108085	0.000000	0.000000	4.000000	5.000000	0.000000
21846.485225	0.039748	0.558204	0.247740	77.942818	-104.383774	-78.324486	4.845954	0.000000	1.231555	0.000000	0.000000	0.000000	0.840104	0.038348	-0.108085	0.000000	0.000000	4.000000	5.000000	0.000000
21846.488558	0.039748	0.558204	0.247740	77.944725	-104.177666	-77.959946	4.858379	0.000000	1.181591	0.000000	0.000000	0.000000	0.840104	0.038348	-0.108085	0.000000	0.000000	4.000000	5.000000	0.000000
21846.491891	0.042750	0.558280	0.247411	77.944725	-104.177666	-77.959946	4.858379	0.000000	1.181591	0.000000	0.000000	0.000000	0.900612	0.022935	-0.098713	0.000000	0.000000	4.000000	5.000000	0.000000
21846.495225	0.042750	0.558280	0.247411	77.944725	-104.177666	-77.959946	4.858379	0.000000	1.181591	0.000000	0.000000	0.000000	0.900612	0.022935	-0.098713	0.000000	0.000000	4.000000	5.000000	0.000000
21846.498558	0.042750	0.558280	0.247411	77.973228	-104.014244	-77.285049	4.871285	0.000000	1.127199	0.000000	0.000000	0.000000	0.900612	0.022935	-0.098713	0.000000	0.000000	4.000000	5.000000	0.000000
21846.501891	0.045923	0.558271	0.247149	77.973228	-104.014244	-77.285049	4.871285	0.000000	1.127199	0.000000	0.000000	0.000000	0.951912	-0.002661	-0.078519	0.000000	0.000000	4.000000	5.000000	0.000000
21846.505225	0.045923	0.558271	0.247149	77.973228	-104.014244	-77.285049	4.871285	0.000000	1.127199	0.000000	0.000000	0.000000	0.951912	-0.002661	-0.078519	0.000000	0.000000	4.000000	5.000000	0.000000
21846.508558	0.045923	0.558271	0.247149	78.056694	-103.939156	-76.480644	4.884446	0.000000	1.068731	0.000000	0.000000	0.000000	0.951912	-0.002661	-0.078519	0.000000	0.000000	4.000000	5.000000	0.000000
21846.511891	0.049466	0.558211	0.246902	78.056694	-103.939156	-76.480644	4.884446	0.000000	1.068731	0.000000	0.000000	0.000000	1.062906	-0.018015	-0.074155	0.000000	0.000000	4.000000	5.000000	0.000000
21846.515225	0.049466	0.558211	0.246902	78.056694	-103.939156	-76.480644	4.884446	0.000000	1.068731	0.000000	0.000000	0.000000	1.062906	-0.018015	-0.074155	0.000000	0.000000	4.000000	5.000000	0.000000
21846.518558	0.049466	0.558211	0.246902	78.210045	-104.017746	-76.214424	4.898453	0.000000	1.002577	0.000000	0.000000	0.000000	1.062906	-0.018015	-0.074155	0.000000	0.000000	4.000000	5.000000	0.000000
21846.521891	0.053478	0.558057	0.246631	78.210045	-104.017746	-76.214424	4.898453	0.000000	1.002577	0.000000	0.000000	0.000000	1.203495	-0.046279	-0.081359	0.000000	0.000000	4.000000	5.000000	0.000000
21846.525225	0.053478	0.558057	0.246631	78.210045	-104.017746	-76.214424	4.898453	0.000000	1.002577	0.000000	0.000000	0.000000	1.203495	-0.046279	-0.081359	0.000000	0.000000	4.000000	5.000000	0.000000
21846.528558	0.053478	0.558057	0.246631	78.412704	-104.236855	-76.545776	4.913351	0.000000	0.926813	0.000000	0.000000	0.000000	1.203495	-0.046279	-0.081359	0.000000	0.000000	4.000000	5.000000	0.000000
21846.531891	0.057855	0.557765	0.246311	78.412704	-104.236855	-76.545776	4.913351	0.000000	0.926813	0.000000	0.000000	0.000000	1.313348	-0.087435	-0.096139	0.000000	0.000000	4.000000	5.000000	0.000000
21846.535225	0.057855	0.557765	0.246311	78.412704	-104.236855	-76.545776	4.913351	0.000000	0.926813	0.000000	0.000000	0.000000	1.313348	-0.087435	-0.096139	0.000000	0.000000	4.000000	5.000000	0.000000
21846.538558	0.057855	0.557765	0.246311	78.607224	-104.510170	-76.974472	4.928378	0.000000	0.843262	0.000000	0.000000	0.000000	1.313348	-0.087435	-0.096139	0.000000	0.000000	4.000000	5.000000	0.000000
21846.541891	0.062626	0.557367	0.245864	78.607224	-104.510170	-76.974472	4.928378	0.000000	0.843262	0.000000	0.000000	0.000000	1.431232	-0.119654	-0.134055	0.000000	0.000000	4.000000	5.000000	0.000000
21846.545225	0.062626	0.557367	0.245864	78.607224	-104.510170	-76.974472	4.928378	0.000000	0.843262	0.000000	0.000000	0.000000	1.431232	-0.119654	-0.134055	0.000000	0.000000	4.000000	5.000000	0.000000
21846.548558	0.062626	0.557367	0.245864	78.731522	-104.690285	-77.203674	4.943214	0.000000	0.751418	0.000000	0.000000	0.000000	1.431232	-0.119654	-0.134055	0.000000	0.000000	4.000000	5.000000	0.000000
21846.551891	0.067756	0.556882	0.245298	78.731522	-104.690285	-77.203674	4.943214	0.000000	0.751418	0.000000	0.000000	0.000000	1.538791	-0.145378	-0.169669	0.000000	0.000000	4.000000	5.000000	0.000000
21846.555225	0.067756	0.556882	0.245298	78.731522	-104.690285	-77.203674	4.943214	0.000000	0.751418	0.000000	0.000000	0.000000	1.538791	-0.145378	-0.169669	0.000000	0.000000	4.000000	5.000000	0.000000
21846.558558	0.067756	0.556882	0.245298	78.737396	-104.648384	-76.043175	4.957354	0.000000	0.651645	0.000000	0.000000	0.000000	1.538791	-0.145378	-0.169669	0.000000	0.000000	4.000000	5.000000	0.000000
21846.561891	0.073167	0.556341	0.244546	78.737396	-104.648384	-76.043175	4.957354	0.000000	0.651645	0.000000	0.000000	0.000000	1.623572	-0.162142	-0.225761	0.000000	0.000000	4.000000	5.000000	0.000000
21846.565225	0.073167	0.556341	0.244546	78.737396	-104.648384	-76.043175	4.957354	0.000000	0.651645	0.000000	0.000000	0.000000	1.623572	-0.162142	-0.225761	0.000000	0.000000	4.000000	5.000000	0.000000
21846.568558	0.073167	0.556341	0.244546	78.696411	-104.547089	-72.679390	4.970170	0.000000	0.545348	0.000000	0.000000	0.000000	1.623572	-0.162142	-0.225761	0.000000	0.000000	4.000000	5.000000	0.000000
21846.571891	0.078858	0.555745	0.243599	78.696411	-104.547089	-72.679390	4.970170	0.000000	0.545348	0.000000	0.000000	0.000000	1.707131	-0.178796	-0.283923	0.000000	0.000000	4.000000	5.000000	0.000000
21846.575225	0.078858	0.555745	0.243599	78.696411	-104.547089	-72.679390	4.970170	0.000000	0.545348	0.000000	0.000000	0.000000	1.707131	-0.178796	-0.283923	0.000000	0.000000	4.000000	5.000000	0.000000
21846.578558	0.078858	0.555745	0.243599	78.657967	-104.550453	-68.948647	4.981274	0.000000	0.432328	0.000000	0.000000	0.000000	1.707131	-0.178796	-0.283923	0.000000	0.000000	4.000000	5.000000	0.000000
21846.581891	0.084844	0.555081	0.242355	78.657967	-104.550453	-68.948647	4.981274	0.000000	0.432328	0.000000	0.000000	0.000000	1.795918	-0.199273	-0.373272	0.000000	0.000000	4.000000	5.000000	0.000000
21846.585225	0.084844	0.555081	0.242355	78.657967	-104.550453	-68.948647	4.981274	0.000000	0.432328	0.000000	0.000000	0.000000	1.795918	-0.199273	-0.373272	0.000000	0.000000	4.000000	5.000000	0.000000
21846.588558	0.084844	0.555081	0.242355	78.608139	-104.652939	-65.817513	4.990252	0.000000	0.312067	0.000000	0.000000	0.000000	1.795918	-0.199273	-0.373272	0.000000	0.000000	4.000000	5.000000	0.000000
21846.591891	0.091115	0.554345	0.240773	78.608139	-104.652939	-65.817513	4.990252	0.000000	0.312067	0.000000	0.000000	0.000000	1.881145	-0.220883	-0.474511	0.000000	0.000000	4.000000	5.000000	0.000000
21846.595225	0.091115	0.554345	0.240773	78.608139	-104.652939	-65.817513	4.990252	0.000000	0.312067	0.000000	0.000000	0.000000	1.881145	-0.220883	-0.474511	0.000000	0.000000	4.000000	5.000000	0.000000
21846.598558	0.091115	0.554345	0.240773	78.547310	-104.836769	-63.882240	4.996599	0.000000	0.184390	0.000000	0.000000	0.000000	1.881145	-0.220883	-0.474511	0.000000	0.000000	4.000000	5.000000	0.000000
21846.601891	0.097661	0.553559	0.238858	78.547310	-104.836769	-63.882240	4.996599	0.000000	0.184390	0.000000	0.000000	0.000000	1.964026	-0.235889	-0.574723	0.000000	0.000000	4.000000	5.000000	0.000000
21846.605225	0.097661	0.553559	0.238858	78.547310	-104.836769	-63.882240	4.996599	0.000000	0.184390	0.000000	0.000000	0.000000	1.964026	-0.235889	-0.574723	0.000000	0.000000	4.000000	5.000000	0.000000
21846.608558	0.097661	0.553559	0.238858	78.474602	-105.095444	-63.521961	4.999761	0.000000	0.048950	0.000000	0.000000	0.000000	1.964026	-0.235889	-0.574723	0.000000	0.000000	4.000000	5.000000	0.000000
21846.611891	0.104472	0.552740	0.236580	78.474602	-105.095444	-63.521961	4.999761	0.000000	0.048950	0.000000	0.000000	0.000000	2.043016	-0.245652	-0.683310	0.000000	0.000000	4.000000	5.000000	0.000000
21846.615225	0.104472	0.552740	0.236580	78.474602	-105.095444	-63.521961	4.999761	0.000000	0.048950	0.000000	0.000000	0.000000	2.043016	-0.245652	-0.683310	0.000000	0.000000	4.000000	5.000000	0.000000
21846.618558	0.104472	0.552740	0.236580	78.387787	-105.446442	-64.419197	4.999107	0.000000	-0.094487	0.000000	0.000000	0.000000	2.043016	-0.245652	-0.683310	0.000000	0.000000	4.000000	5.000000	0.000000
21846.621891	0.111533	0.551889	0.233930	78.387787	-105.446442	-64.419197	4.999107	0.000000	-0.094487	0.000000	0.000000	0.000000	2.118450	-0.255320	-0.795003	0.000000	0.000000	4.000000	5.000000	0.000000
21846.625225	0.111533	0.551889	0.233930	78.387787	-105.446442	-64.419197	4.999107	0.000000	-0.094487	0.000000	0.000000	0.000000	2.118450	-0.255320	-0.795003	0.000000	0.000000	4.000000	5.000000	0.000000
21846.628558	0.111533	0.551889	0.233930	78.278503	-105.859894	-65.362663	4.993935	0.000000	-0.246207	0.000000	0.000000	0.000000	2.118450	-0.255320	-0.795003	0.000000	0.000000	4.000000	5.000000	0.000000
21846.631891	0.118760	0.550980	0.230864	78.278503	-105.859894	-65.362663	4.993935	0.000000	-0.246207	0.000000	0.000000	0.000000	2.168110	-0.272471	-0.919785	0.000000	0.000000	4.000000	5.000000	0.000000
21846.635225	0.118760	0.550980	0.230864	78.278503	-105.859894	-65.362663	4.993935	0.000000	-0.246207	0.000000	0.000000	0.000000	2.168110	-0.272471	-0.919785	0.000000	0.000000	4.000000	5.000000	0.000000
21846.638558	0.118760	0.550980	0.230864	78.128296	-106.273308	-65.008934	4.983573	0.000000	-0.404967	0.000000	0.000000	0.000000	2.168110	-0.272471	-0.919785	0.000000	0.000000	4.000000	5.000000	0.000000
21846.641891	0.126189	0.549952	0.227470	78.128296	-106.273308	-65.008934	4.983573	0.000000	-0.404967	0.000000	0.000000	0.000000	2.228814	-0.308527	-1.018173	0.000000	0.000000	4.000000	5.000000	0.000000
21846.645225	0.126189	0.549952	0.227470	78.128296	-106.273308	-65.008934	4.983573	0.000000	-0.404967	0.000000	0.000000	0.000000	2.228814	-0.308527	-1.018173	0.000000	0.000000	4.000000	5.000000	0.000000
21846.648558	0.126189	0.549952	0.227470	77.881721	-106.448906	-63.202263	4.967186	0.000000	-0.571890	0.000000	0.000000	0.000000	2.228814	-0.308527	-1.018173	0.000000	0.000000	4.000000	5.000000	0.000000
21846.651891	0.133618	0.548923	0.223792	77.881721	-106.448906	-63.202263	4.967186	0.000000	-0.571890	0.000000	0.000000	0.000000	2.228521	-0.308827	-1.103314	0.000000	0.000000	4.000000	5.000000	0.000000
21846.655225	0.133618	0.548923	0.223792	77.881721	-106.448906	-63.202263	4.967186	0.000000	-0.571890	0.000000	0.000000	0.000000	2.228521	-0.308827	-1.103314	0.000000	0.000000	4.000000	5.000000	0.000000
21846.658558	0.133618	0.548923	0.223792	77.504913	-106.220207	-60.282028	4.944523	0.000000	-0.742761	0.000000	0.000000	0.000000	2.228521	-0.308827	-1.103314	0.000000	0.000000	4.000000	5.000000	0.000000
21846.661891	0.141004	0.547758	0.219835	77.504913	-106.220207	-60.282028	4.944523	0.000000	-0.742761	0.000000	0.000000	0.000000	2.215868	-0.349381	-1.187069	0.000000	0.000000	4.000000	5.000000	0.000000
21846.665225	0.141004	0.547758	0.219835	77.504913	-106.220207	-60.282028	4.944523	0.000000	-0.742761	0.000000	0.000000	0.000000	2.215868	-0.349381	-1.187069	0.000000	0.000000	4.000000	5.000000	0.000000
21846.668558	0.141004	0.547758	0.219835	77.062302	-105.478600	-57.047703	4.915230	0.000000	-0.916797	0.000000	0.000000	0.000000	2.215868	-0.349381	-1.187069	0.000000	0.000000	4.000000	5.000000	0.000000
21846.671891	0.148468	0.546556	0.215572	77.062302	-105.478600	-57.047703	4.915230	0.000000	-0.916797	0.000000	0.000000	0.000000	2.239028	-0.360659	-1.279045	0.000000	0.000000	4.000000	5.000000	0.000000
21846.675225	0.148468	0.546556	0.215572	77.062302	-105.478600	-57.047703	4.915230	0.000000	-0.916797	0.000000	0.000000	0.000000	2.239028	-0.360659	-1.279045	0.000000	0.000000	4.000000	5.000000	0.000000
21846.678558	0.148468	0.546556	0.215572	76.662331	-104.168144	-54.340881	4.878224	0.000000	-1.096782	0.000000	0.000000	0.000000	2.239028	-0.360659	-1.279045	0.000000	0.000000	4.000000	5.000000	0.000000
21846.681891	0.155899	0.545392	0.211008	76.662331	-104.168144	-54.340881	4.878224	0.000000	-1.096782	0.000000	0.000000	0.000000	2.229443	-0.349265	-1.369147	0.000000	0.000000	4.000000	5.000000	0.000000
21846.685225	0.155899	0.545392	0.211008	76.662331	-104.168144	-54.340881	4.878224	0.000000	-1.096782	0.000000	0.000000	0.000000	2.229443	-0.349265	-1.369147	0.000000	0.000000	4.000000	5.000000	0.000000
21846.688558	0.155899	0.545392	0.211008	76.410233	-102.372650	-52.059437	4.833278	0.000000	-1.280403	0.000000	0.000000	0.000000	2.229443	-0.349265	-1.369147	0.000000	0.000000	4.000000	5.000000	0.000000
21846.691891	0.163287	0.544170	0.206137	76.410233	-102.372650	-52.059437	4.833278	0.000000	-1.280403	0.000000	0.000000	0.000000	2.216358	-0.366601	-1.461373	0.000000	0.000000	4.000000	5.000000	0.000000
21846.695225	0.163287	0.544170	0.206137	76.410233	-102.372650	-52.059437	4.833278	0.000000	-1.280403	0.000000	0.000000	0.000000	2.216358	-0.366601	-1.461373	0.000000	0.000000	4.000000	5.000000	0.000000
21846.698558	0.163287	0.544170	0.206137	76.353653	-99.917572	-48.417171	4.779806	0.000000	-1.467466	0.000000	0.000000	0.000000	2.216358	-0.366601	-1.461373	0.000000	0.000000	4.000000	5.000000	0.000000
21846.701891	0.170662	0.542953	0.200988	76.353653	-99.917572	-48.417171	4.779806	0.000000	-1.467466	0.000000	0.000000	0.000000	2.212427	-0.365109	-1.544805	0.000000	0.000000	4.000000	5.000000	0.000000
21846.705225	0.170662	0.542953	0.200988	76.353653	-99.917572	-48.417171	4.779806	0.000000	-1.467466	0.000000	0.000000	0.000000	2.212427	-0.365109	-1.544805	0.000000	0.000000	4.000000	5.000000	0.000000
21846.708558	0.170662	0.542953	0.200988	76.464249	-96.885880	-43.381199	4.716975	0.000000	-1.658357	0.000000	0.000000	0.000000	2.212427	-0.365109	-1.544805	0.000000	0.000000	4.000000	5.000000	0.000000
21846.711891	0.177889	0.541740	0.195590	76.464249	-96.885880	-43.381199	4.716975	0.000000	-1.658357	0.000000	0.000000	0.000000	2.168127	-0.363618	-1.619128	0.000000	0.000000	4.000000	5.000000	0.000000
21846.715225	0.177889	0.541740	0.195590	76.464249	-96.885880	-43.381199	4.716975	0.000000	-1.658357	0.000000	0.000000	0.000000	2.168127	-0.363618	-1.619128	0.000000	0.000000	4.000000	5.000000	0.000000
21846.718558	0.177889	0.541740	0.195590	76.642433	-93.549538	-37.958492	4.645224	0.000000	-1.849837	0.000000	0.000000	0.000000	2.168127	-0.363618	-1.619128	0.000000	0.000000	4.000000	5.000000	0.000000
21846.721891	0.185009	0.540509	0.189883	76.642433	-93.549538	-37.958492	4.645224	0.000000	-1.849837	0.000000	0.000000	0.000000	2.135988	-0.369525	-1.712200	0.000000	0.000000	4.000000	5.000000	0.000000
21846.725225	0.185009	0.540509	0.189883	76.642433	-93.549538	-37.958492	4.645224	0.000000	-1.849837	0.000000	0.000000	0.000000	2.135988	-0.369525	-1.712200	0.000000	0.000000	4.000000	5.000000	0.000000
21846.728558	0.185009	0.540509	0.189883	76.851494	-89.980095	-32.529011	4.563545	0.000000	-2.043051	0.000000	0.000000	0.000000	2.135988	-0.369525	-1.712200	0.000000	0.000000	4.000000	5.000000	0.000000
21846.731891	0.191977	0.539331	0.183864	76.851494	-89.980095	-32.529011	4.563545	0.000000	-2.043051	0.000000	0.000000	0.000000	2.090471	-0.353381	-1.805606	0.000000	0.000000	4.000000	5.000000	0.000000
21846.735225	0.191977	0.539331	0.183864	76.851494	-89.980095	-32.529011	4.563545	0.000000	-2.043051	0.000000	0.000000	0.000000	2.090471	-0.353381	-1.805606	0.000000	0.000000	4.000000	5.000000	0.000000
21846.738558	0.191977	0.539331	0.183864	77.056351	-86.332558	-27.523790	4.471701	0.000000	-2.236937	0.000000	0.000000	0.000000	2.090471	-0.353381	-1.805606	0.000000	0.000000	4.000000	5.000000	0.000000
21846.741891	0.198617	0.538194	0.177641	77.056351	-86.332558	-27.523790	4.471701	0.000000	-2.236937	0.000000	0.000000	0.000000	1.992080	-0.341171	-1.866908	0.000000	0.000000	4.000000	5.000000	0.000000
21846.745225	0.198617	0.538194	0.177641	77.056351	-86.332558	-27.523790	4.471701	0.000000	-2.236937	0.000000	0.000000	0.000000	1.992080	-0.341171	-1.866908	0.000000	0.000000	4.000000	5.000000	0.000000
21846.748558	0.198617	0.538194	0.177641	77.255997	-82.709534	-22.850195	4.371544	0.000000	-2.426851	0.000000	0.000000	0.000000	1.992080	-0.341171	-1.866908	0.000000	0.000000	4.000000	5.000000	0.000000
21846.751891	0.204905	0.537137	0.171258	77.255997	-82.709534	-22.850195	4.371544	0.000000	-2.426851	0.000000	0.000000	0.000000	1.886384	-0.317114	-1.915014	0.000000	0.000000	4.000000	5.000000	0.000000
21846.755225	0.204905	0.537137	0.171258	77.255997	-82.709534	-22.850195	4.371544	0.000000	-2.426851	0.000000	0.000000	0.000000	1.886384	-0.317114	-1.915014	0.000000	0.000000	4.000000	5.000000	0.000000
21846.758558	0.204905	0.537137	0.171258	77.482941	-79.128365	-18.201269	4.263666	0.000000	-2.611734	0.000000	0.000000	0.000000	1.886384	-0.317114	-1.915014	0.000000	0.000000	4.000000	5.000000	0.000000
21846.761891	0.210905	0.536142	0.164720	77.482941	-79.128365	-18.201269	4.263666	0.000000	-2.611734	0.000000	0.000000	0.000000	1.799899	-0.298358	-1.961464	0.000000	0.000000	4.000000	5.000000	0.000000
21846.765225	0.210905	0.536142	0.164720	77.482941	-79.128365	-18.201269	4.263666	0.000000	-2.611734	0.000000	0.000000	0.000000	1.799899	-0.298358	-1.961464	0.000000	0.000000	4.000000	5.000000	0.000000
21846.768558	0.210905	0.536142	0.164720	77.722107	-75.580254	-13.525623	4.147522	0.000000	-2.792500	0.000000	0.000000	0.000000	1.799899	-0.298358	-1.961464	0.000000	0.000000	4.000000	5.000000	0.000000
21846.771891	0.216588	0.535264	0.158053	77.722107	-75.580254	-13.525623	4.147522	0.000000	-2.792500	0.000000	0.000000	0.000000	1.705090	-0.263331	-2.000130	0.000000	0.000000	4.000000	5.000000	0.000000
21846.775225	0.216588	0.535264	0.158053	77.722107	-75.580254	-13.525623	4.147522	0.000000	-2.792500	0.000000	0.000000	0.000000	1.705090	-0.263331	-2.000130	0.000000	0.000000	4.000000	5.000000	0.000000
21846.778558	0.216588	0.535264	0.158053	77.924164	-72.042274	-8.368921	4.023716	0.000000	-2.968116	0.000000	0.000000	0.000000	1.705090	-0.263331	-2.000130	0.000000	0.000000	4.000000	5.000000	0.000000
21846.781891	0.221991	0.534485	0.151271	77.924164	-72.042274	-8.368921	4.023716	0.000000	-2.968116	0.000000	0.000000	0.000000	1.620832	-0.233744	-2.034529	0.000000	0.000000	4.000000	5.000000	0.000000
21846.785225	0.221991	0.534485	0.151271	77.924164	-72.042274	-8.368921	4.023716	0.000000	-2.968116	0.000000	0.000000	0.000000	1.620832	-0.233744	-2.034529	0.000000	0.000000	4.000000	5.000000	0.000000
21846.788558	0.221991	0.534485	0.151271	78.092224	-68.567108	-2.848422	3.892084	0.000000	-3.138739	0.000000	0.000000	0.000000	1.620832	-0.233744	-2.034529	0.000000	0.000000	4.000000	5.000000	0.000000
21846.791891	0.227152	0.533841	0.144398	78.092224	-68.567108	-2.848422	3.892084	0.000000	-3.138739	0.000000	0.000000	0.000000	1.548253	-0.193083	-2.061866	0.000000	0.000000	4.000000	5.000000	0.000000
21846.795225	0.227152	0.533841	0.144398	78.092224	-68.567108	-2.848422	3.892084	0.000000	-3.138739	0.000000	0.000000	0.000000	1.548253	-0.193083	-2.061866	0.000000	0.000000	4.000000	5.000000	0.000000
21846.798558	0.227152	0.533841	0.144398	78.228210	-65.302818	2.431173	3.752514	0.000000	-3.304336	0.000000	0.000000	0.000000	1.548253	-0.193083	-2.061866	0.000000	0.000000	4.000000	5.000000	0.000000
21846.801891	0.232061	0.533256	0.137414	78.228210	-65.302818	2.431173	3.752514	0.000000	-3.304336	0.000000	0.000000	0.000000	1.472723	-0.175525	-2.095209	0.000000	0.000000	4.000000	5.000000	0.000000
21846.805225	0.232061	0.533256	0.137414	78.228210	-65.302818	2.431173	3.752514	0.000000	-3.304336	0.000000	0.000000	0.000000	1.472723	-0.175525	-2.095209	0.000000	0.000000	4.000000	5.000000	0.000000
21846.808558	0.232061	0.533256	0.137414	78.342636	-62.268867	6.787794	3.605053	0.000000	-3.464620	0.000000	0.000000	0.000000	1.472723	-0.175525	-2.095209	0.000000	0.000000	4.000000	5.000000	0.000000
21846.811891	0.236611	0.532774	0.130302	78.342636	-62.268867	6.787794	3.605053	0.000000	-3.464620	0.000000	0.000000	0.000000	1.365077	-0.144801	-2.133684	0.000000	0.000000	4.000000	5.000000	0.000000
21846.815225	0.236611	0.532774	0.130302	78.342636	-62.268867	6.787794	3.605053	0.000000	-3.464620	0.000000	0.000000	0.000000	1.365077	-0.144801	-2.133684	0.000000	0.000000	4.000000	5.000000	0.000000
21846.818558	0.236611	0.532774	0.130302	78.439766	-59.508747	9.937113	3.450993	0.000000	-3.618100	0.000000	0.000000	0.000000	1.365077	-0.144801	-2.133684	0.000000	0.000000	4.000000	5.000000	0.000000
21846.821891	0.240834	0.532313	0.122986	78.439766	-59.508747	9.937113	3.450993	0.000000	-3.618100	0.000000	0.000000	0.000000	1.266648	-0.138223	-2.194854	0.000000	0.000000	4.000000	5.000000	0.000000
21846.825225	0.240834	0.532313	0.122986	78.439766	-59.508747	9.937113	3.450993	0.000000	-3.618100	0.000000	0.000000	0.000000	1.266648	-0.138223	-2.194854	0.000000	0.000000	4.000000	5.000000	0.000000
21846.828558	0.240834	0.532313	0.122986	78.547920	-56.968418	12.757865	3.288830	0.000000	-3.766111	0.000000	0.000000	0.000000	1.266648	-0.138223	-2.194854	0.000000	0.000000	4.000000	5.000000	0.000000
21846.831891	0.244707	0.531945	0.115506	78.547920	-56.968418	12.757865	3.288830	0.000000	-3.766111	0.000000	0.000000	0.000000	1.162003	-0.110486	-2.243783	0.000000	0.000000	4.000000	5.000000	0.000000
21846.835225	0.244707	0.531945	0.115506	78.547920	-56.968418	12.757865	3.288830	0.000000	-3.766111	0.000000	0.000000	0.000000	1.162003	-0.110486	-2.243783	0.000000	0.000000	4.000000	5.000000	0.000000
21846.838558	0.244707	0.531945	0.115506	78.672012	-54.632294	16.245617	3.119205	0.000000	-3.907756	0.000000	0.000000	0.000000	1.162003	-0.110486	-2.243783	0.000000	0.000000	4.000000	5.000000	0.000000
21846.841891	0.248163	0.531627	0.107862	78.672012	-54.632294	16.245617	3.119205	0.000000	-3.907756	0.000000	0.000000	0.000000	1.036741	-0.095340	-2.293223	0.000000	0.000000	4.000000	5.000000	0.000000
21846.845225	0.248163	0.531627	0.107862	78.672012	-54.632294	16.245617	3.119205	0.000000	-3.907756	0.000000	0.000000	0.000000	1.036741	-0.095340	-2.293223	0.000000	0.000000	4.000000	5.000000	0.000000
21846.848558	0.248163	0.531627	0.107862	78.756645	-52.328300	20.023195	2.942778	0.000000	-4.042284	0.000000	0.000000	0.000000	1.036741	-0.095340	-2.293223	0.000000	0.000000	4.000000	5.000000	0.000000
21846.851891	0.251224	0.531314	0.099971	78.756645	-52.328300	20.023195	2.942778	0.000000	-4.042284	0.000000	0.000000	0.000000	0.918540	-0.093838	-2.367418	0.000000	0.000000	4.000000	5.000000	0.000000
21846.855225	0.251224	0.531314	0.099971	78.756645	-52.328300	20.023195	2.942778	0.000000	-4.042284	0.000000	0.000000	0.000000	0.918540	-0.093838	-2.367418	0.000000	0.000000	4.000000	5.000000	0.000000
21846.858558	0.251224	0.531314	0.099971	78.803162	-49.659649	24.088678	2.757336	0.000000	-4.170983	0.000000	0.000000	0.000000	0.918540	-0.093838	-2.367418	0.000000	0.000000	4.000000	5.000000	0.000000
21846.861891	0.253935	0.530984	0.091939	78.803162	-49.659649	24.088678	2.757336	0.000000	-4.170983	0.000000	0.000000	0.000000	0.813176	-0.099056	-2.409615	0.000000	0.000000	4.000000	5.000000	0.000000
21846.865225	0.253935	0.530984	0.091939	78.803162	-49.659649	24.088678	2.757336	0.000000	-4.170983	0.000000	0.000000	0.000000	0.813176	-0.099056	-2.409615	0.000000	0.000000	4.000000	5.000000	0.000000
21846.868558	0.253935	0.530984	0.091939	78.810013	-46.115253	28.984392	2.563816	0.000000	-4.292651	0.000000	0.000000	0.000000	0.813176	-0.099056	-2.409615	0.000000	0.000000	4.000000	5.000000	0.000000
21846.871891	0.256236	0.530724	0.083847	78.810013	-46.115253	28.984392	2.563816	0.000000	-4.292651	0.000000	0.000000	0.000000	0.690240	-0.078088	-2.427497	0.000000	0.000000	4.000000	5.000000	0.000000
21846.875225	0.256236	0.530724	0.083847	78.810013	-46.115253	28.984392	2.563816	0.000000	-4.292651	0.000000	0.000000	0.000000	0.690240	-0.078088	-2.427497	0.000000	0.000000	4.000000	5.000000	0.000000
21846.878558	0.256236	0.530724	0.083847	78.713394	-41.600754	34.724422	2.364378	0.000000	-4.405645	0.000000	0.000000	0.000000	0.690240	-0.078088	-2.427497	0.000000	0.000000	4.000000	5.000000	0.000000
21846.881891	0.258032	0.530488	0.075818	78.713394	-41.600754	34.724422	2.364378	0.000000	-4.405645	0.000000	0.000000	0.000000	0.538807	-0.070752	-2.408821	0.000000	0.000000	4.000000	5.000000	0.000000
21846.885225	0.258032	0.530488	0.075818	78.713394	-41.600754	34.724422	2.364378	0.000000	-4.405645	0.000000	0.000000	0.000000	0.538807	-0.070752	-2.408821	0.000000	0.000000	4.000000	5.000000	0.000000
21846.888558	0.258032	0.530488	0.075818	78.459862	-36.463234	40.676266	2.162784	0.000000	-4.508033	0.000000	0.000000	0.000000	0.538807	-0.070752	-2.408821	0.000000	0.000000	4.000000	5.000000	0.000000
21846.891891	0.259234	0.530306	0.067902	78.459862	-36.463234	40.676266	2.162784	0.000000	-4.508033	0.000000	0.000000	0.000000	0.360576	-0.054378	-2.374835	0.000000	0.000000	4.000000	5.000000	0.000000
21846.895225	0.259234	0.530306	0.067902	78.459862	-36.463234	40.676266	2.162784	0.000000	-4.508033	0.000000	0.000000	0.000000	0.360576	-0.054378	-2.374835	0.000000	0.000000	4.000000	5.000000	0.000000
21846.898558	0.259234	0.530306	0.067902	78.070976	-31.289351	46.007282	1.961261	0.000000	-4.599288	0.000000	0.000000	0.000000	0.360576	-0.054378	-2.374835	0.000000	0.000000	4.000000	5.000000	0.000000
21846.901891	0.259934	0.530122	0.060008	78.070976	-31.289351	46.007282	1.961261	0.000000	-4.599288	0.000000	0.000000	0.000000	0.209928	-0.055390	-2.367978	0.000000	0.000000	4.000000	5.000000	0.000000
21846.905225	0.259934	0.530122	0.060008	78.070976	-31.289351	46.007282	1.961261	0.000000	-4.599288	0.000000	0.000000	0.000000	0.209928	-0.055390	-2.367978	0.000000	0.000000	4.000000	5.000000	0.000000
21846.908558	0.259934	0.530122	0.060008	77.597252	-26.427446	50.656506	1.756470	0.000000	-4.681326	0.000000	0.000000	0.000000	0.209928	-0.055390	-2.367978	0.000000	0.000000	4.000000	5.000000	0.000000
21846.911891	0.260184	0.530003	0.052043	77.597252	-26.427446	50.656506	1.756470	0.000000	-4.681326	0.000000	0.000000	0.000000	0.075028	-0.035699	-2.389665	0.000000	0.000000	4.000000	5.000000	0.000000
21846.915225	0.260184	0.530003	0.052043	77.597252	-26.427446	50.656506	1.756470	0.000000	-4.681326	0.000000	0.000000	0.000000	0.075028	-0.035699	-2.389665	0.000000	0.000000	4.000000	5.000000	0.000000
21846.918558	0.260184	0.530003	0.052043	77.103043	-22.075190	55.124107	1.544976	0.000000	-4.755318	0.000000	0.000000	0.000000	0.075028	-0.035699	-2.389665	0.000000	0.000000	4.000000	5.000000	0.000000
21846.921891	0.259913	0.529949	0.044089	77.103043	-22.075190	55.124107	1.544976	0.000000	-4.755318	0.000000	0.000000	0.000000	-0.081319	-0.016176	-2.386070	0.000000	0.000000	4.000000	5.000000	0.000000
21846.925225	0.259913	0.529949	0.044089	77.103043	-22.075190	55.124107	1.544976	0.000000	-4.755318	0.000000	0.000000	0.000000	-0.081319	-0.016176	-2.386070	0.000000	0.000000	4.000000	5.000000	0.000000
21846.928558	0.259913	0.529949	0.044089	76.596519	-18.260538	59.407471	1.328956	0.000000	-4.820153	0.000000	0.000000	0.000000	-0.081319	-0.016176	-2.386070	0.000000	0.000000	4.000000	5.000000	0.000000
21846.931891	0.259004	0.529914	0.036131	76.596519	-18.260538	59.407471	1.328956	0.000000	-4.820153	0.000000	0.000000	0.000000	-0.272584	-0.010375	-2.387484	0.000000	0.000000	4.000000	5.000000	0.000000
21846.935225	0.259004	0.529914	0.036131	76.596519	-18.260538	59.407471	1.328956	0.000000	-4.820153	0.000000	0.000000	0.000000	-0.272584	-0.010375	-2.387484	0.000000	0.000000	4.000000	5.000000	0.000000
21846.938558	0.259004	0.529914	0.036131	76.081787	-14.934967	63.090183	1.107921	0.000000	-4.875706	0.000000	0.000000	0.000000	-0.272584	-0.010375	-2.387484	0.000000	0.000000	4.000000	5.000000	0.000000
21846.941891	0.257468	0.529899	0.028211	76.081787	-14.934967	63.090183	1.107921	0.000000	-4.875706	0.000000	0.000000	0.000000	-0.460785	-0.004545	-2.375836	0.000000	0.000000	4.000000	5.000000	0.000000
21846.945225	0.257468	0.529899	0.028211	76.081787	-14.934967	63.090183	1.107921	0.000000	-4.875706	0.000000	0.000000	0.000000	-0.460785	-0.004545	-2.375836	0.000000	0.000000	4.000000	5.000000	0.000000
21846.948558	0.257468	0.529899	0.028211	75.579926	-12.078374	65.953407	0.881745	0.000000	-4.921638	0.000000	0.000000	0.000000	-0.460785	-0.004545	-2.375836	0.000000	0.000000	4.000000	5.000000	0.000000
21846.951891	0.255231	0.529899	0.020374	75.579926	-12.078374	65.953407	0.881745	0.000000	-4.921638	0.000000	0.000000	0.000000	-0.670989	-0.000168	-2.351192	0.000000	0.000000	4.000000	5.000000	0.000000
21846.955225	0.255231	0.529899	0.020374	75.579926	-12.078374	65.953407	0.881745	0.000000	-4.921638	0.000000	0.000000	0.000000	-0.670989	-0.000168	-2.351192	0.000000	0.000000	4.000000	5.000000	0.000000
21846.958558	0.255231	0.529899	0.020374	75.105682	-9.377767	68.452789	0.650671	0.000000	-4.957482	0.000000	0.000000	0.000000	-0.670989	-0.000168	-2.351192	0.000000	0.000000	4.000000	5.000000	0.000000
21846.961891	0.252289	0.529889	0.012720	75.105682	-9.377767	68.452789	0.650671	0.000000	-4.957482	0.000000	0.000000	0.000000	-0.882677	-0.002808	-2.296202	0.000000	0.000000	4.000000	5.000000	0.000000
21846.965225	0.252289	0.529889	0.012720	75.105682	-9.377767	68.452789	0.650671	0.000000	-4.957482	0.000000	0.000000	0.000000	-0.882677	-0.002808	-2.296202	0.000000	0.000000	4.000000	5.000000	0.000000
21846.968558	0.252289	0.529889	0.012720	74.646713	-6.652977	70.942276	0.416183	0.000000	-4.982649	0.000000	0.000000	0.000000	-0.882677	-0.002808	-2.296202	0.000000	0.000000	4.000000	5.000000	0.000000
21846.971891	0.248779	0.529925	0.005286	74.646713	-6.652977	70.942276	0.416183	0.000000	-4.982649	0.000000	0.000000	0.000000	-1.053046	0.010711	-2.230211	0.000000	0.000000	4.000000	5.000000	0.000000
21846.975225	0.248779	0.529925	0.005286	74.646713	-6.652977	70.942276	0.416183	0.000000	-4.982649	0.000000	0.000000	0.000000	-1.053046	0.010711	-2.230211	0.000000	0.000000	4.000000	5.000000	0.000000
21846.978558	0.248779	0.529925	0.005286	74.103546	-3.829527	73.600571	0.177539	0.000000	-4.996847	0.000000	0.000000	0.000000	-1.053046	0.010711	-2.230211	0.000000	0.000000	4.000000	5.000000	0.000000
21846.981891	0.244803	0.530047	-0.001846	74.103546	-3.829527	73.600571	0.177539	0.000000	-4.996847	0.000000	0.000000	0.000000	-1.192770	0.036584	-2.139680	0.000000	0.000000	4.000000	5.000000	0.000000
21846.985225	0.244803	0.530047	-0.001846	74.103546	-3.829527	73.600571	0.177539	0.000000	-4.996847	0.000000	0.000000	0.000000	-1.192770	0.036584	-2.139680	0.000000	0.000000	4.000000	5.000000	0.000000
21846.988558	0.244803	0.530047	-0.001846	73.433304	-0.981812	76.327286	-0.063741	0.000000	-4.999594	0.000000	0.000000	0.000000	-1.192770	0.036584	-2.139680	0.000000	0.000000	4.000000	5.000000	0.000000
21846.991891	0.240448	0.530300	-0.008775	73.433304	-0.981812	76.327286	-0.063741	0.000000	-4.999594	0.000000	0.000000	0.000000	-1.306654	0.076024	-2.078521	0.000000	0.000000	4.000000	5.000000	0.000000
21846.995225	0.240448	0.530300	-0.008775	73.433304	-0.981812	76.327286	-0.063741	0.000000	-4.999594	0.000000	0.000000	0.000000	-1.306654	0.076024	-2.078521	0.000000	0.000000	4.000000	5.000000	0.000000
21846.998558	0.240448	0.530300	-0.008775	72.691086	1.678436	78.919136	-0.311770	0.000000	-4.990271	0.000000	0.000000	0.000000	-1.306654	0.076024	-2.078521	0.000000	0.000000	4.000000	5.000000	0.000000
21847.001891	0.235653	0.530617	-0.015504	72.691086	1.678436	78.919136	-0.311770	0.000000	-4.990271	0.000000	0.000000	0.000000	-1.438379	0.095006	-2.018713	0.000000	0.000000	4.000000	5.000000	0.000000
21847.005225	0.235653	0.530617	-0.015504	72.691086	1.678436	78.919136	-0.311770	0.000000	-4.990271	0.000000	0.000000	0.000000	-1.438379	0.095006	-2.018713	0.000000	0.000000	4.000000	5.000000	0.000000
21847.008558	0.235653	0.530617	-0.015504	71.910278	4.055460	81.301620	-0.567747	0.000000	-4.967662	0.000000	0.000000	0.000000	-1.438379	0.095006	-2.018713	0.000000	0.000000	4.000000	5.000000	0.000000
21847.011891	0.230308	0.530975	-0.021997	71.910278	4.055460	81.301620	-0.567747	0.000000	-4.967662	0.000000	0.000000	0.000000	-1.603569	0.107485	-1.948003	0.000000	0.000000	4.000000	5.000000	0.000000
21847.015225	0.230308	0.530975	-0.021997	71.910278	4.055460	81.301620	-0.567747	0.000000	-4.967662	0.000000	0.000000	0.000000	-1.603569	0.107485	-1.948003	0.000000	0.000000	4.000000	5.000000	0.000000
21847.018558	0.230308	0.530975	-0.021997	71.121132	6.088079	83.426178	-0.832262	0.000000	-4.930247	0.000000	0.000000	0.000000	-1.603569	0.107485	-1.948003	0.000000	0.000000	4.000000	5.000000	0.000000
21847.021891	0.224429	0.531354	-0.028291	71.121132	6.088079	83.426178	-0.832262	0.000000	-4.930247	0.000000	0.000000	0.000000	-1.763508	0.113562	-1.888076	0.000000	0.000000	4.000000	5.000000	0.000000
21847.025225	0.224429	0.531354	-0.028291	71.121132	6.088079	83.426178	-0.832262	0.000000	-4.930247	0.000000	0.000000	0.000000	-1.763508	0.113562	-1.888076	0.000000	0.000000	4.000000	5.000000	0.000000
21847.028558	0.224429	0.531354	-0.028291	70.347374	7.790398	85.310356	-1.108519	0.000000	-4.875570	0.000000	0.000000	0.000000	-1.763508	0.113562	-1.888076	0.000000	0.000000	4.000000	5.000000	0.000000
21847.031891	0.217968	0.531677	-0.034306	70.347374	7.790398	85.310356	-1.108519	0.000000	-4.875570	0.000000	0.000000	0.000000	-1.938369	0.096878	-1.804665	0.000000	0.000000	4.000000	5.000000	0.000000
21847.035225	0.217968	0.531677	-0.034306	70.347374	7.790398	85.310356	-1.108519	0.000000	-4.875570	0.000000	0.000000	0.000000	-1.938369	0.096878	-1.804665	0.000000	0.000000	4.000000	5.000000	0.000000
21847.038558	0.217968	0.531677	-0.034306	69.566063	9.239488	87.053307	-1.396199	0.000000	-4.801107	0.000000	0.000000	0.000000	-1.938369	0.096878	-1.804665	0.000000	0.000000	4.000000	5.000000	0.000000
21847.041891	0.210980	0.531974	-0.039968	69.566063	9.239488	87.053307	-1.396199	0.000000	-4.801107	0.000000	0.000000	0.000000	-2.096456	0.089133	-1.698627	0.000000	0.000000	4.000000	5.000000	0.000000
21847.045225	0.210980	0.531974	-0.039968	69.566063	9.239488	87.053307	-1.396199	0.000000	-4.801107	0.000000	0.000000	0.000000	-2.096456	0.089133	-1.698627	0.000000	0.000000	4.000000	5.000000	0.000000
21847.048558	0.210980	0.531974	-0.039968	68.778801	10.543262	88.824043	-1.694173	0.000000	-4.704229	0.000000	0.000000	0.000000	-2.096456	0.089133	-1.698627	0.000000	0.000000	4.000000	5.000000	0.000000
21847.051891	0.203634	0.532301	-0.045263	68.778801	10.543262	88.824043	-1.694173	0.000000	-4.704229	0.000000	0.000000	0.000000	-2.203776	0.098175	-1.588377	0.000000	0.000000	4.000000	5.000000	0.000000
21847.055225	0.203634	0.532301	-0.045263	68.778801	10.543262	88.824043	-1.694173	0.000000	-4.704229	0.000000	0.000000	0.000000	-2.203776	0.098175	-1.588377	0.000000	0.000000	4.000000	5.000000	0.000000
21847.058558	0.203634	0.532301	-0.045263	68.000008	11.788304	90.792603	-2.001230	0.000000	-4.582039	0.000000	0.000000	0.000000	-2.203776	0.098175	-1.588377	0.000000	0.000000	4.000000	5.000000	0.000000
21847.061891	0.196070	0.532731	-0.050209	68.000008	11.788304	90.792603	-2.001230	0.000000	-4.582039	0.000000	0.000000	0.000000	-2.269228	0.129059	-1.483757	0.000000	0.000000	4.000000	5.000000	0.000000
21847.065225	0.196070	0.532731	-0.050209	68.000008	11.788304	90.792603	-2.001230	0.000000	-4.582039	0.000000	0.000000	0.000000	-2.269228	0.129059	-1.483757	0.000000	0.000000	4.000000	5.000000	0.000000
21847.068558	0.196070	0.532731	-0.050209	67.224785	12.922967	92.733414	-2.315916	0.000000	-4.431313	0.000000	0.000000	0.000000	-2.269228	0.129059	-1.483757	0.000000	0.000000	4.000000	5.000000	0.000000
21847.071891	0.188369	0.533237	-0.054774	67.224785	12.922967	92.733414	-2.315916	0.000000	-4.431313	0.000000	0.000000	0.000000	-2.310350	0.151767	-1.369643	0.000000	0.000000	4.000000	5.000000	0.000000
21847.075225	0.188369	0.533237	-0.054774	67.224785	12.922967	92.733414	-2.315916	0.000000	-4.431313	0.000000	0.000000	0.000000	-2.310350	0.151767	-1.369643	0.000000	0.000000	4.000000	5.000000	0.000000
21847.078558	0.188369	0.533237	-0.054774	66.429306	13.812466	93.332298	-2.634191	0.000000	-4.249828	0.000000	0.000000	0.000000	-2.310350	0.151767	-1.369643	0.000000	0.000000	4.000000	5.000000	0.000000
21847.081891	0.180440	0.533868	-0.058934	66.429306	13.812466	93.332298	-2.634191	0.000000	-4.249828	0.000000	0.000000	0.000000	-2.378542	0.189321	-1.248119	0.000000	0.000000	4.000000	5.000000	0.000000
21847.085225	0.180440	0.533868	-0.058934	66.429306	13.812466	93.332298	-2.634191	0.000000	-4.249828	0.000000	0.000000	0.000000	-2.378542	0.189321	-1.248119	0.000000	0.000000	4.000000	5.000000	0.000000
21847.088558	0.180440	0.533868	-0.058934	65.615318	14.429676	92.563713	-2.946723	0.000000	-4.022017	0.000000	0.000000	0.000000	-2.378542	0.189321	-1.248119	0.000000	0.000000	4.000000	5.000000	0.000000
21847.091891	0.172190	0.534600	-0.062584	65.615318	14.429676	92.563713	-2.946723	0.000000	-4.022017	0.000000	0.000000	0.000000	-2.475009	0.219609	-1.094919	0.000000	0.000000	4.000000	5.000000	0.000000
21847.095225	0.172190	0.534600	-0.062584	65.615318	14.429676	92.563713	-2.946723	0.000000	-4.022017	0.000000	0.000000	0.000000	-2.475009	0.219609	-1.094919	0.000000	0.000000	4.000000	5.000000	0.000000
21847.098558	0.172190	0.534600	-0.062584	64.813667	14.850950	91.424416	-3.129210	0.000000	-3.609515	0.000000	0.000000	0.000000	-2.475009	0.219609	-1.094919	0.000000	0.000000	4.000000	5.000000	0.000000
21847.101891	0.163589	0.535398	-0.065676	64.813667	14.850950	91.424416	-3.129210	0.000000	-3.609515	0.000000	0.000000	0.000000	-2.580309	0.239272	-0.927500	0.000000	0.000000	4.000000	5.000000	0.000000
21847.105225	0.163589	0.535398	-0.065676	64.813667	14.850950	91.424416	-3.129210	0.000000	-3.609515	0.000000	0.000000	0.000000	-2.580309	0.239272	-0.927500	0.000000	0.000000	4.000000	5.000000	0.000000
21847.108558	0.163589	0.535398	-0.065676	64.018356	15.125948	90.563675	-3.283793	0.000000	-3.179464	0.000000	0.000000	0.000000	-2.580309	0.239272	-0.927500	0.000000	0.000000	4.000000	5.000000	0.000000
21847.111891	0.154730	0.536252	-0.068221	64.018356	15.125948	90.563675	-3.283793	0.000000	-3.179464	0.000000	0.000000	0.000000	-2.657855	0.256257	-0.763679	0.000000	0.000000	4.000000	5.000000	0.000000
21847.115225	0.154730	0.536252	-0.068221	64.018356	15.125948	90.563675	-3.283793	0.000000	-3.179464	0.000000	0.000000	0.000000	-2.657855	0.256257	-0.763679	0.000000	0.000000	4.000000	5.000000	0.000000
21847.118558	0.154730	0.536252	-0.068221	63.261894	15.289220	90.069244	-3.411072	0.000000	-2.736488	0.000000	0.000000	0.000000	-2.657855	0.256257	-0.763679	0.000000	0.000000	4.000000	5.000000	0.000000
21847.121891	0.145805	0.537156	-0.070267	63.261894	15.289220	90.069244	-3.411072	0.000000	-2.736488	0.000000	0.000000	0.000000	-2.677483	0.271288	-0.613676	0.000000	0.000000	4.000000	5.000000	0.000000
21847.125225	0.145805	0.537156	-0.070267	63.261894	15.289220	90.069244	-3.411072	0.000000	-2.736488	0.000000	0.000000	0.000000	-2.677483	0.271288	-0.613676	0.000000	0.000000	4.000000	5.000000	0.000000
21847.128558	0.145805	0.537156	-0.070267	62.690952	15.288136	89.457253	-3.513352	0.000000	-2.290241	0.000000	0.000000	0.000000	-2.677483	0.271288	-0.613676	0.000000	0.000000	4.000000	5.000000	0.000000
21847.131891	0.136953	0.538149	-0.071906	62.690952	15.288136	89.457253	-3.513352	0.000000	-2.290241	0.000000	0.000000	0.000000	-2.655674	0.297776	-0.491791	0.000000	0.000000	4.000000	5.000000	0.000000
21847.135225	0.136953	0.538149	-0.071906	62.690952	15.288136	89.457253	-3.513352	0.000000	-2.290241	0.000000	0.000000	0.000000	-2.655674	0.297776	-0.491791	0.000000	0.000000	4.000000	5.000000	0.000000
21847.138558	0.136953	0.538149	-0.071906	62.726940	15.000051	88.015045	-3.595317	0.000000	-1.847629	0.000000	0.000000	0.000000	-2.655674	0.297776	-0.491791	0.000000	0.000000	4.000000	5.000000	0.000000
21847.141891	0.128161	0.539162	-0.073173	62.726940	15.000051	88.015045	-3.595317	0.000000	-1.847629	0.000000	0.000000	0.000000	-2.637489	0.303970	-0.380005	0.000000	0.000000	4.000000	5.000000	0.000000
21847.145225	0.128161	0.539162	-0.073173	62.726940	15.000051	88.015045	-3.595317	0.000000	-1.847629	0.000000	0.000000	0.000000	-2.637489	0.303970	-0.380005	0.000000	0.000000	4.000000	5.000000	0.000000
21847.148558	0.128161	0.539162	-0.073173	63.038574	14.701426	86.167732	-3.658651	0.000000	-1.408048	0.000000	0.000000	0.000000	-2.637489	0.303970	-0.380005	0.000000	0.000000	4.000000	5.000000	0.000000
21847.151891	0.119367	0.540285	-0.073879	63.038574	14.701426	86.167732	-3.658651	0.000000	-1.408048	0.000000	0.000000	0.000000	-2.638189	0.336827	-0.211888	0.000000	0.000000	4.000000	5.000000	0.000000
21847.155225	0.119367	0.540285	-0.073879	63.038574	14.701426	86.167732	-3.658651	0.000000	-1.408048	0.000000	0.000000	0.000000	-2.638189	0.336827	-0.211888	0.000000	0.000000	4.000000	5.000000	0.000000
21847.158558	0.119367	0.540285	-0.073879	63.408295	14.575310	84.546509	-3.693966	0.000000	-0.968349	0.000000	0.000000	0.000000	-2.638189	0.336827	-0.211888	0.000000	0.000000	4.000000	5.000000	0.000000
21847.161891	0.110539	0.541533	-0.073887	63.408295	14.575310	84.546509	-3.693966	0.000000	-0.968349	0.000000	0.000000	0.000000	-2.648412	0.374372	-0.002447	0.000000	0.000000	4.000000	5.000000	0.000000
21847.165225	0.110539	0.541533	-0.073887	63.408295	14.575310	84.546509	-3.693966	0.000000	-0.968349	0.000000	0.000000	0.000000	-2.648412	0.374372	-0.002447	0.000000	0.000000	4.000000	5.000000	0.000000
21847.168558	0.110539	0.541533	-0.073887	63.905369	14.713761	83.835678	-3.694374	0.000000	-0.526947	0.000000	0.000000	0.000000	-2.648412	0.374372	-0.002447	0.000000	0.000000	4.000000	5.000000	0.000000
21847.171891	0.101659	0.542865	-0.073246	63.905369	14.713761	83.835678	-3.694374	0.000000	-0.526947	0.000000	0.000000	0.000000	-2.663920	0.399635	0.192572	0.000000	0.000000	4.000000	5.000000	0.000000
21847.175225	0.101659	0.542865	-0.073246	63.905369	14.713761	83.835678	-3.694374	0.000000	-0.526947	0.000000	0.000000	0.000000	-2.663920	0.399635	0.192572	0.000000	0.000000	4.000000	5.000000	0.000000
21847.178558	0.101659	0.542865	-0.073246	64.611572	15.249188	83.695198	-3.662278	0.000000	-0.082960	0.000000	0.000000	0.000000	-2.663920	0.399635	0.192572	0.000000	0.000000	4.000000	5.000000	0.000000
21847.181891	0.092690	0.544261	-0.072001	64.611572	15.249188	83.695198	-3.662278	0.000000	-0.082960	0.000000	0.000000	0.000000	-2.690808	0.418766	0.373234	0.000000	0.000000	4.000000	5.000000	0.000000
21847.185225	0.092690	0.544261	-0.072001	64.611572	15.249188	83.695198	-3.662278	0.000000	-0.082960	0.000000	0.000000	0.000000	-2.690808	0.418766	0.373234	0.000000	0.000000	4.000000	5.000000	0.000000
21847.188558	0.092690	0.544261	-0.072001	65.484039	16.407883	83.601395	-3.600073	0.000000	0.365508	0.000000	0.000000	0.000000	-2.690808	0.418766	0.373234	0.000000	0.000000	4.000000	5.000000	0.000000
21847.191891	0.083772	0.545724	-0.070179	65.484039	16.407883	83.601395	-3.600073	0.000000	0.365508	0.000000	0.000000	0.000000	-2.675418	0.438961	0.546838	0.000000	0.000000	4.000000	5.000000	0.000000
21847.195225	0.083772	0.545724	-0.070179	65.484039	16.407883	83.601395	-3.600073	0.000000	0.365508	0.000000	0.000000	0.000000	-2.675418	0.438961	0.546838	0.000000	0.000000	4.000000	5.000000	0.000000
21847.198558	0.083772	0.545724	-0.070179	66.390228	18.428448	84.331642	-3.508933	0.000000	0.811411	0.000000	0.000000	0.000000	-2.675418	0.438961	0.546838	0.000000	0.000000	4.000000	5.000000	0.000000
21847.201891	0.074760	0.547305	-0.067672	66.390228	18.428448	84.331642	-3.508933	0.000000	0.811411	0.000000	0.000000	0.000000	-2.703490	0.474160	0.751902	0.000000	0.000000	4.000000	5.000000	0.000000
21847.205225	0.074760	0.547305	-0.067672	66.390228	18.428448	84.331642	-3.508933	0.000000	0.811411	0.000000	0.000000	0.000000	-2.703490	0.474160	0.751902	0.000000	0.000000	4.000000	5.000000	0.000000
21847.208558	0.074760	0.547305	-0.067672	67.258537	21.510506	86.287918	-3.383616	0.000000	1.261992	0.000000	0.000000	0.000000	-2.703490	0.474160	0.751902	0.000000	0.000000	4.000000	5.000000	0.000000
21847.211891	0.065544	0.548887	-0.064569	67.258537	21.510506	86.287918	-3.383616	0.000000	1.261992	0.000000	0.000000	0.000000	-2.764883	0.474846	0.930913	0.000000	0.000000	4.000000	5.000000	0.000000
21847.215225	0.065544	0.548887	-0.064569	67.258537	21.510506	86.287918	-3.383616	0.000000	1.261992	0.000000	0.000000	0.000000	-2.764883	0.474846	0.930913	0.000000	0.000000	4.000000	5.000000	0.000000
21847.218558	0.065544	0.548887	-0.064569	67.993774	25.691187	89.535042	-3.228464	0.000000	1.722806	0.000000	0.000000	0.000000	-2.764883	0.474846	0.930913	0.000000	0.000000	4.000000	5.000000	0.000000
21847.221891	0.055978	0.550375	-0.060963	67.993774	25.691187	89.535042	-3.228464	0.000000	1.722806	0.000000	0.000000	0.000000	-2.869653	0.446271	1.081993	0.000000	0.000000	4.000000	5.000000	0.000000
21847.225225	0.055978	0.550375	-0.060963	67.993774	25.691187	89.535042	-3.228464	0.000000	1.722806	0.000000	0.000000	0.000000	-2.869653	0.446271	1.081993	0.000000	0.000000	4.000000	5.000000	0.000000
21847.228558	0.055978	0.550375	-0.060963	68.507813	30.846107	94.000298	-3.048132	0.000000	2.201082	0.000000	0.000000	0.000000	-2.869653	0.446271	1.081993	0.000000	0.000000	4.000000	5.000000	0.000000
21847.231891	0.045936	0.551699	-0.057012	68.507813	30.846107	94.000298	-3.048132	0.000000	2.201082	0.000000	0.000000	0.000000	-3.012764	0.397050	1.185302	0.000000	0.000000	4.000000	5.000000	0.000000
21847.235225	0.045936	0.551699	-0.057012	68.507813	30.846107	94.000298	-3.048132	0.000000	2.201082	0.000000	0.000000	0.000000	-3.012764	0.397050	1.185302	0.000000	0.000000	4.000000	5.000000	0.000000
21847.238558	0.045936	0.551699	-0.057012	68.689682	36.420994	98.338219	-2.850581	0.000000	2.703209	0.000000	0.000000	0.000000	-3.012764	0.397050	1.185302	0.000000	0.000000	4.000000	5.000000	0.000000
21847.241891	0.035435	0.552830	-0.052656	68.689682	36.420994	98.338219	-2.850581	0.000000	2.703209	0.000000	0.000000	0.000000	-3.150166	0.339472	1.306677	0.000000	0.000000	4.000000	5.000000	0.000000
21847.245225	0.035435	0.552830	-0.052656	68.689682	36.420994	98.338219	-2.850581	0.000000	2.703209	0.000000	0.000000	0.000000	-3.150166	0.339472	1.306677	0.000000	0.000000	4.000000	5.000000	0.000000
21847.248558	0.035435	0.552830	-0.052656	68.570885	41.957401	101.976776	-2.632802	0.000000	3.228237	0.000000	0.000000	0.000000	-3.150166	0.339472	1.306677	0.000000	0.000000	4.000000	5.000000	0.000000
21847.251891	0.024795	0.553850	-0.047879	68.570885	41.957401	101.976776	-2.632802	0.000000	3.228237	0.000000	0.000000	0.000000	-3.192023	0.305908	1.433211	0.000000	0.000000	4.000000	5.000000	0.000000
21847.255225	0.024795	0.553850	-0.047879	68.570885	41.957401	101.976776	-2.632802	0.000000	3.228237	0.000000	0.000000	0.000000	-3.192023	0.305908	1.433211	0.000000	0.000000	4.000000	5.000000	0.000000
21847.258558	0.024795	0.553850	-0.047879	68.181732	47.300900	105.743576	-2.393934	0.000000	3.760241	0.000000	0.000000	0.000000	-3.192023	0.305908	1.433211	0.000000	0.000000	4.000000	5.000000	0.000000
21847.261891	0.014267	0.554773	-0.042543	68.181732	47.300900	105.743576	-2.393934	0.000000	3.760241	0.000000	0.000000	0.000000	-3.158331	0.276958	1.600658	0.000000	0.000000	4.000000	5.000000	0.000000
21847.265225	0.014267	0.554773	-0.042543	68.181732	47.300900	105.743576	-2.393934	0.000000	3.760241	0.000000	0.000000	0.000000	-3.158331	0.276958	1.600658	0.000000	0.000000	4.000000	5.000000	0.000000
21847.268558	0.014267	0.554773	-0.042543	67.620636	52.254391	109.304565	-2.127157	0.000000	4.286629	0.000000	0.000000	0.000000	-3.158331	0.276958	1.600658	0.000000	0.000000	4.000000	5.000000	0.000000
21847.271891	0.004104	0.555653	-0.036566	67.620636	52.254391	109.304565	-2.127157	0.000000	4.286629	0.000000	0.000000	0.000000	-3.048879	0.263958	1.793163	0.000000	0.000000	4.000000	5.000000	0.000000
21847.275225	0.004104	0.555653	-0.036566	67.620636	52.254391	109.304565	-2.127157	0.000000	4.286629	0.000000	0.000000	0.000000	-3.048879	0.263958	1.793163	0.000000	0.000000	4.000000	5.000000	0.000000
21847.278558	0.004104	0.555653	-0.036566	67.077454	56.982166	112.421127	-1.781436	0.000000	4.671883	0.000000	0.000000	0.000000	-3.048879	0.263958	1.793163	0.000000	0.000000	4.000000	5.000000	0.000000
21847.281891	-0.005648	0.556514	-0.029905	67.077454	56.982166	112.421127	-1.781436	0.000000	4.671883	0.000000	0.000000	0.000000	-2.925798	0.258428	1.998232	0.000000	0.000000	4.000000	5.000000	0.000000
21847.285225	-0.005648	0.556514	-0.029905	67.077454	56.982166	112.421127	-1.781436	0.000000	4.671883	0.000000	0.000000	0.000000	-2.925798	0.258428	1.998232	0.000000	0.000000	4.000000	5.000000	0.000000
21847.288558	-0.005648	0.556514	-0.029905	66.755882	61.986404	115.694611	-1.361812	0.000000	4.810974	0.000000	0.000000	0.000000	-2.925798	0.258428	1.998232	0.000000	0.000000	4.000000	5.000000	0.000000
21847.291891	-0.014700	0.557325	-0.022698	66.755882	61.986404	115.694611	-1.361812	0.000000	4.810974	0.000000	0.000000	0.000000	-2.715611	0.243225	2.162137	0.000000	0.000000	4.000000	5.000000	0.000000
21847.295225	-0.014700	0.557325	-0.022698	66.755882	61.986404	115.694611	-1.361812	0.000000	4.810974	0.000000	0.000000	0.000000	-2.715611	0.243225	2.162137	0.000000	0.000000	4.000000	5.000000	0.000000
21847.298558	-0.014700	0.557325	-0.022698	66.547615	67.469704	119.842415	-0.970628	0.000000	4.904883	0.000000	0.000000	0.000000	-2.715611	0.243225	2.162137	0.000000	0.000000	4.000000	5.000000	0.000000
21847.301891	-0.022935	0.558100	-0.014924	66.547615	67.469704	119.842415	-0.970628	0.000000	4.904883	0.000000	0.000000	0.000000	-2.470433	0.232510	2.332145	0.000000	0.000000	4.000000	5.000000	0.000000
21847.305225	-0.022935	0.558100	-0.014924	66.547615	67.469704	119.842415	-0.970628	0.000000	4.904883	0.000000	0.000000	0.000000	-2.470433	0.232510	2.332145	0.000000	0.000000	4.000000	5.000000	0.000000
21847.308558	-0.022935	0.558100	-0.014924	66.303902	73.167908	124.941521	-0.602572	0.000000	4.963558	0.000000	0.000000	0.000000	-2.470433	0.232510	2.332145	0.000000	0.000000	4.000000	5.000000	0.000000
21847.311891	-0.030297	0.558836	-0.006651	66.303902	73.167908	124.941521	-0.602572	0.000000	4.963558	0.000000	0.000000	0.000000	-2.208520	0.220896	2.481845	0.000000	0.000000	4.000000	5.000000	0.000000
21847.315225	-0.030297	0.558836	-0.006651	66.303902	73.167908	124.941521	-0.602572	0.000000	4.963558	0.000000	0.000000	0.000000	-2.208520	0.220896	2.481845	0.000000	0.000000	4.000000	5.000000	0.000000
21847.318558	-0.030297	0.558836	-0.006651	66.096916	78.885147	129.963394	-0.254909	0.000000	4.993498	0.000000	0.000000	0.000000	-2.208520	0.220896	2.481845	0.000000	0.000000	4.000000	5.000000	0.000000
21847.321891	-0.036935	0.559536	0.002098	66.096916	78.885147	129.963394	-0.254909	0.000000	4.993498	0.000000	0.000000	0.000000	-1.991622	0.209865	2.624744	0.000000	0.000000	4.000000	5.000000	0.000000
21847.325225	-0.036935	0.559536	0.002098	66.096916	78.885147	129.963394	-0.254909	0.000000	4.993498	0.000000	0.000000	0.000000	-1.991622	0.209865	2.624744	0.000000	0.000000	4.000000	5.000000	0.000000
21847.328558	-0.036935	0.559536	0.002098	65.989296	84.670868	134.707977	0.076587	0.000000	4.999413	0.000000	0.000000	0.000000	-1.991622	0.209865	2.624744	0.000000	0.000000	4.000000	5.000000	0.000000
21847.331891	-0.042818	0.560149	0.011183	65.989296	84.670868	134.707977	0.076587	0.000000	4.999413	0.000000	0.000000	0.000000	-1.764657	0.183993	2.725539	0.000000	0.000000	4.000000	5.000000	0.000000
21847.335225	-0.042818	0.560149	0.011183	65.989296	84.670868	134.707977	0.076587	0.000000	4.999413	0.000000	0.000000	0.000000	-1.764657	0.183993	2.725539	0.000000	0.000000	4.000000	5.000000	0.000000
21847.338558	-0.042818	0.560149	0.011183	65.970764	90.650322	139.363693	0.390314	0.000000	4.984742	0.000000	0.000000	0.000000	-1.764657	0.183993	2.725539	0.000000	0.000000	4.000000	5.000000	0.000000
21847.341891	-0.047906	0.560726	0.020528	65.970764	90.650322	139.363693	0.390314	0.000000	4.984742	0.000000	0.000000	0.000000	-1.526465	0.173028	2.803585	0.000000	0.000000	4.000000	5.000000	0.000000
21847.345225	-0.047906	0.560726	0.020528	65.970764	90.650322	139.363693	0.390314	0.000000	4.984742	0.000000	0.000000	0.000000	-1.526465	0.173028	2.803585	0.000000	0.000000	4.000000	5.000000	0.000000
21847.348558	-0.047906	0.560726	0.020528	65.940659	96.679901	143.934875	0.687371	0.000000	4.952527	0.000000	0.000000	0.000000	-1.526465	0.173028	2.803585	0.000000	0.000000	4.000000	5.000000	0.000000
21847.351891	-0.052170	0.561279	0.030170	65.940659	96.679901	143.934875	0.687371	0.000000	4.952527	0.000000	0.000000	0.000000	-1.279210	0.165792	2.892660	0.000000	0.000000	4.000000	5.000000	0.000000
21847.355225	-0.052170	0.561279	0.030170	65.940659	96.679901	143.934875	0.687371	0.000000	4.952527	0.000000	0.000000	0.000000	-1.279210	0.165792	2.892660	0.000000	0.000000	4.000000	5.000000	0.000000
21847.358558	-0.052170	0.561279	0.030170	65.836525	102.459450	148.248581	0.972409	0.000000	4.904531	0.000000	0.000000	0.000000	-1.279210	0.165792	2.892660	0.000000	0.000000	4.000000	5.000000	0.000000
21847.361891	-0.055520	0.561812	0.040042	65.836525	102.459450	148.248581	0.972409	0.000000	4.904531	0.000000	0.000000	0.000000	-1.004914	0.160121	2.961378	0.000000	0.000000	4.000000	5.000000	0.000000
21847.365225	-0.055520	0.561812	0.040042	65.836525	102.459450	148.248581	0.972409	0.000000	4.904531	0.000000	0.000000	0.000000	-1.004914	0.160121	2.961378	0.000000	0.000000	4.000000	5.000000	0.000000
21847.368558	-0.055520	0.561812	0.040042	65.826866	107.229248	151.667587	1.246691	0.000000	4.842083	0.000000	0.000000	0.000000	-1.004914	0.160121	2.961378	0.000000	0.000000	4.000000	5.000000	0.000000
21847.371891	-0.057985	0.562317	0.050104	65.826866	107.229248	151.667587	1.246691	0.000000	4.842083	0.000000	0.000000	0.000000	-0.739469	0.151348	3.018693	0.000000	0.000000	4.000000	5.000000	0.000000
21847.375225	-0.057985	0.562317	0.050104	65.826866	107.229248	151.667587	1.246691	0.000000	4.842083	0.000000	0.000000	0.000000	-0.739469	0.151348	3.018693	0.000000	0.000000	4.000000	5.000000	0.000000
21847.378558	-0.057985	0.562317	0.050104	66.052086	110.846481	154.071228	1.511528	0.000000	4.766055	0.000000	0.000000	0.000000	-0.739469	0.151348	3.018693	0.000000	0.000000	4.000000	5.000000	0.000000
21847.381891	-0.059753	0.562837	0.060347	66.052086	110.846481	154.071228	1.511528	0.000000	4.766055	0.000000	0.000000	0.000000	-0.530463	0.156171	3.073003	0.000000	0.000000	4.000000	5.000000	0.000000
21847.385225	-0.059753	0.562837	0.060347	66.052086	110.846481	154.071228	1.511528	0.000000	4.766055	0.000000	0.000000	0.000000	-0.530463	0.156171	3.073003	0.000000	0.000000	4.000000	5.000000	0.000000
21847.388558	-0.059753	0.562837	0.060347	66.512329	113.735794	155.815918	1.766906	0.000000	4.677397	0.000000	0.000000	0.000000	-0.530463	0.156171	3.073003	0.000000	0.000000	4.000000	5.000000	0.000000
21847.391891	-0.060857	0.563307	0.070570	66.512329	113.735794	155.815918	1.766906	0.000000	4.677397	0.000000	0.000000	0.000000	-0.331216	0.140711	3.066711	0.000000	0.000000	4.000000	5.000000	0.000000
21847.395225	-0.060857	0.563307	0.070570	66.512329	113.735794	155.815918	1.766906	0.000000	4.677397	0.000000	0.000000	0.000000	-0.331216	0.140711	3.066711	0.000000	0.000000	4.000000	5.000000	0.000000
21847.398558	-0.060857	0.563307	0.070570	67.074471	116.369446	157.328049	2.008747	0.000000	4.578748	0.000000	0.000000	0.000000	-0.331216	0.140711	3.066711	0.000000	0.000000	4.000000	5.000000	0.000000
21847.401891	-0.061281	0.563678	0.080759	67.074471	116.369446	157.328049	2.008747	0.000000	4.578748	0.000000	0.000000	0.000000	-0.127399	0.111440	3.056877	0.000000	0.000000	4.000000	5.000000	0.000000
21847.405225	-0.061281	0.563678	0.080759	67.074471	116.369446	157.328049	2.008747	0.000000	4.578748	0.000000	0.000000	0.000000	-0.127399	0.111440	3.056877	0.000000	0.000000	4.000000	5.000000	0.000000
21847.408558	-0.061281	0.563678	0.080759	67.646309	118.981133	158.829742	2.238696	0.000000	4.470821	0.000000	0.000000	0.000000	-0.127399	0.111440	3.056877	0.000000	0.000000	4.000000	5.000000	0.000000
21847.411891	-0.061143	0.563963	0.090876	67.646309	118.981133	158.829742	2.238696	0.000000	4.470821	0.000000	0.000000	0.000000	0.041566	0.085550	3.035110	0.000000	0.000000	4.000000	5.000000	0.000000
21847.415225	-0.061143	0.563963	0.090876	67.646309	118.981133	158.829742	2.238696	0.000000	4.470821	0.000000	0.000000	0.000000	0.041566	0.085550	3.035110	0.000000	0.000000	4.000000	5.000000	0.000000
21847.418558	-0.061143	0.563963	0.090876	68.187996	121.587875	160.336090	2.456097	0.000000	4.355180	0.000000	0.000000	0.000000	0.041566	0.085550	3.035110	0.000000	0.000000	4.000000	5.000000	0.000000
21847.421891	-0.060243	0.564080	0.100834	68.187996	121.587875	160.336090	2.456097	0.000000	4.355180	0.000000	0.000000	0.000000	0.269949	0.035016	2.987176	0.000000	0.000000	4.000000	5.000000	0.000000
21847.425225	-0.060243	0.564080	0.100834	68.187996	121.587875	160.336090	2.456097	0.000000	4.355180	0.000000	0.000000	0.000000	0.269949	0.035016	2.987176	0.000000	0.000000	4.000000	5.000000	0.000000
21847.428558	-0.060243	0.564080	0.100834	68.665649	124.081848	161.764771	2.662927	0.000000	4.231882	0.000000	0.000000	0.000000	0.269949	0.035016	2.987176	0.000000	0.000000	4.000000	5.000000	0.000000
21847.431891	-0.058580	0.564085	0.110675	68.665649	124.081848	161.764771	2.662927	0.000000	4.231882	0.000000	0.000000	0.000000	0.498993	0.001615	2.952321	0.000000	0.000000	4.000000	5.000000	0.000000
21847.435225	-0.058580	0.564085	0.110675	68.665649	124.081848	161.764771	2.662927	0.000000	4.231882	0.000000	0.000000	0.000000	0.498993	0.001615	2.952321	0.000000	0.000000	4.000000	5.000000	0.000000
21847.438558	-0.058580	0.564085	0.110675	69.102592	126.439873	163.088516	2.861561	0.000000	4.100179	0.000000	0.000000	0.000000	0.498993	0.001615	2.952321	0.000000	0.000000	4.000000	5.000000	0.000000
21847.441891	-0.056228	0.564025	0.120355	69.102592	126.439873	163.088516	2.861561	0.000000	4.100179	0.000000	0.000000	0.000000	0.705626	-0.018158	2.904238	0.000000	0.000000	4.000000	5.000000	0.000000
21847.445225	-0.056228	0.564025	0.120355	69.102592	126.439873	163.088516	2.861561	0.000000	4.100179	0.000000	0.000000	0.000000	0.705626	-0.018158	2.904238	0.000000	0.000000	4.000000	5.000000	0.000000
21847.448558	-0.056228	0.564025	0.120355	69.538170	128.883438	164.474472	3.051424	0.000000	3.960910	0.000000	0.000000	0.000000	0.705626	-0.018158	2.904238	0.000000	0.000000	4.000000	5.000000	0.000000
21847.451891	-0.053157	0.563876	0.129817	69.538170	128.883438	164.474472	3.051424	0.000000	3.960910	0.000000	0.000000	0.000000	0.921222	-0.044668	2.838335	0.000000	0.000000	4.000000	5.000000	0.000000
21847.455225	-0.053157	0.563876	0.129817	69.538170	128.883438	164.474472	3.051424	0.000000	3.960910	0.000000	0.000000	0.000000	0.921222	-0.044668	2.838335	0.000000	0.000000	4.000000	5.000000	0.000000
21847.458558	-0.053157	0.563876	0.129817	69.962509	131.699371	166.170212	3.232935	0.000000	3.814202	0.000000	0.000000	0.000000	0.921222	-0.044668	2.838335	0.000000	0.000000	4.000000	5.000000	0.000000
21847.461891	-0.049456	0.563655	0.139020	69.962509	131.699371	166.170212	3.232935	0.000000	3.814202	0.000000	0.000000	0.000000	1.110162	-0.066083	2.760996	0.000000	0.000000	4.000000	5.000000	0.000000
21847.465225	-0.049456	0.563655	0.139020	69.962509	131.699371	166.170212	3.232935	0.000000	3.814202	0.000000	0.000000	0.000000	1.110162	-0.066083	2.760996	0.000000	0.000000	4.000000	5.000000	0.000000
21847.468558	-0.049456	0.563655	0.139020	70.287537	135.078140	168.427231	3.405396	0.000000	3.661048	0.000000	0.000000	0.000000	1.110162	-0.066083	2.760996	0.000000	0.000000	4.000000	5.000000	0.000000
21847.471891	-0.045221	0.563323	0.147883	70.287537	135.078140	168.427231	3.405396	0.000000	3.661048	0.000000	0.000000	0.000000	1.270764	-0.099804	2.658995	0.000000	0.000000	4.000000	5.000000	0.000000
21847.475225	-0.045221	0.563323	0.147883	70.287537	135.078140	168.427231	3.405396	0.000000	3.661048	0.000000	0.000000	0.000000	1.270764	-0.099804	2.658995	0.000000	0.000000	4.000000	5.000000	0.000000
21847.478558	-0.045221	0.563323	0.147883	70.491943	138.993347	171.272903	3.567504	0.000000	3.503272	0.000000	0.000000	0.000000	1.270764	-0.099804	2.658995	0.000000	0.000000	4.000000	5.000000	0.000000
21847.481891	-0.040473	0.562835	0.156427	70.491943	138.993347	171.272903	3.567504	0.000000	3.503272	0.000000	0.000000	0.000000	1.424301	-0.146474	2.563252	0.000000	0.000000	4.000000	5.000000	0.000000
21847.485225	-0.040473	0.562835	0.156427	70.491943	138.993347	171.272903	3.567504	0.000000	3.503272	0.000000	0.000000	0.000000	1.424301	-0.146474	2.563252	0.000000	0.000000	4.000000	5.000000	0.000000
21847.488558	-0.040473	0.562835	0.156427	70.648956	143.094452	174.910553	3.720155	0.000000	3.340726	0.000000	0.000000	0.000000	1.424301	-0.146474	2.563252	0.000000	0.000000	4.000000	5.000000	0.000000
21847.491891	-0.035266	0.562227	0.164638	70.648956	143.094452	174.910553	3.720155	0.000000	3.340726	0.000000	0.000000	0.000000	1.561967	-0.182289	2.463349	0.000000	0.000000	4.000000	5.000000	0.000000
21847.495225	-0.035266	0.562227	0.164638	70.648956	143.094452	174.910553	3.720155	0.000000	3.340726	0.000000	0.000000	0.000000	1.561967	-0.182289	2.463349	0.000000	0.000000	4.000000	5.000000	0.000000
21847.498558	-0.035266	0.562227	0.164638	70.762939	147.121246	178.756927	3.863314	0.000000	3.174083	0.000000	0.000000	0.000000	1.561967	-0.182289	2.463349	0.000000	0.000000	4.000000	5.000000	0.000000
21847.501891	-0.029722	0.561535	0.172592	70.762939	147.121246	178.756927	3.863314	0.000000	3.174083	0.000000	0.000000	0.000000	1.663288	-0.207556	2.386070	0.000000	0.000000	4.000000	5.000000	0.000000
21847.505225	-0.029722	0.561535	0.172592	70.762939	147.121246	178.756927	3.863314	0.000000	3.174083	0.000000	0.000000	0.000000	1.663288	-0.207556	2.386070	0.000000	0.000000	4.000000	5.000000	0.000000
21847.508558	-0.029722	0.561535	0.172592	70.818069	150.833267	-177.819092	3.996908	0.000000	3.004118	0.000000	0.000000	0.000000	1.663288	-0.207556	2.386070	0.000000	0.000000	4.000000	5.000000	0.000000
21847.511891	-0.023779	0.560776	0.180266	70.818069	150.833267	-177.819092	3.996908	0.000000	3.004118	0.000000	0.000000	0.000000	1.782972	-0.227662	2.302189	0.000000	0.000000	4.000000	5.000000	0.000000
21847.515225	-0.023779	0.560776	0.180266	70.818069	150.833267	-177.819092	3.996908	0.000000	3.004118	0.000000	0.000000	0.000000	1.782972	-0.227662	2.302189	0.000000	0.000000	4.000000	5.000000	0.000000
21847.518558	-0.023779	0.560776	0.180266	70.771187	153.801254	-174.769867	4.121855	0.000000	2.830251	0.000000	0.000000	0.000000	1.782972	-0.227662	2.302189	0.000000	0.000000	4.000000	5.000000	0.000000
21847.521891	-0.017435	0.559969	0.187635	70.771187	153.801254	-174.769867	4.121855	0.000000	2.830251	0.000000	0.000000	0.000000	1.903134	-0.242281	2.210655	0.000000	0.000000	4.000000	5.000000	0.000000
21847.525225	-0.017435	0.559969	0.187635	70.771187	153.801254	-174.769867	4.121855	0.000000	2.830251	0.000000	0.000000	0.000000	1.903134	-0.242281	2.210655	0.000000	0.000000	4.000000	5.000000	0.000000
21847.528558	-0.017435	0.559969	0.187635	70.633919	155.952896	-172.171799	4.238334	0.000000	2.652645	0.000000	0.000000	0.000000	1.903134	-0.242281	2.210655	0.000000	0.000000	4.000000	5.000000	0.000000
21847.531891	-0.010660	0.559173	0.194703	70.633919	155.952896	-172.171799	4.238334	0.000000	2.652645	0.000000	0.000000	0.000000	2.032494	-0.238812	2.120307	0.000000	0.000000	4.000000	5.000000	0.000000
21847.535225	-0.010660	0.559173	0.194703	70.633919	155.952896	-172.171799	4.238334	0.000000	2.652645	0.000000	0.000000	0.000000	2.032494	-0.238812	2.120307	0.000000	0.000000	4.000000	5.000000	0.000000
21847.538558	-0.010660	0.559173	0.194703	70.476524	157.592072	-169.996765	4.346961	0.000000	2.470613	0.000000	0.000000	0.000000	2.032494	-0.238812	2.120307	0.000000	0.000000	4.000000	5.000000	0.000000
21847.541891	-0.003609	0.558383	0.201394	70.476524	157.592072	-169.996765	4.346961	0.000000	2.470613	0.000000	0.000000	0.000000	2.115227	-0.236835	2.007297	0.000000	0.000000	4.000000	5.000000	0.000000
21847.545225	-0.003609	0.558383	0.201394	70.476524	157.592072	-169.996765	4.346961	0.000000	2.470613	0.000000	0.000000	0.000000	2.115227	-0.236835	2.007297	0.000000	0.000000	4.000000	5.000000	0.000000
21847.548558	-0.003609	0.558383	0.201394	70.345016	159.166534	-167.742340	4.446121	0.000000	2.287358	0.000000	0.000000	0.000000	2.115227	-0.236835	2.007297	0.000000	0.000000	4.000000	5.000000	0.000000
21847.551891	0.003679	0.557617	0.207655	70.345016	159.166534	-167.742340	4.446121	0.000000	2.287358	0.000000	0.000000	0.000000	2.186326	-0.229867	1.878390	0.000000	0.000000	4.000000	5.000000	0.000000
21847.555225	0.003679	0.557617	0.207655	70.345016	159.166534	-167.742340	4.446121	0.000000	2.287358	0.000000	0.000000	0.000000	2.186326	-0.229867	1.878390	0.000000	0.000000	4.000000	5.000000	0.000000
21847.558558	0.003679	0.557617	0.207655	70.257065	160.930206	-165.323380	4.535793	0.000000	2.103944	0.000000	0.000000	0.000000	2.186326	-0.229867	1.878390	0.000000	0.000000	4.000000	5.000000	0.000000
21847.561891	0.011161	0.556860	0.213476	70.257065	160.930206	-165.323380	4.535793	0.000000	2.103944	0.000000	0.000000	0.000000	2.244889	-0.227089	1.746203	0.000000	0.000000	4.000000	5.000000	0.000000
21847.565225	0.011161	0.556860	0.213476	70.257065	160.930206	-165.323380	4.535793	0.000000	2.103944	0.000000	0.000000	0.000000	2.244889	-0.227089	1.746203	0.000000	0.000000	4.000000	5.000000	0.000000
21847.568558	0.011161	0.556860	0.213476	70.187302	162.865829	-162.997391	4.616226	0.000000	1.921057	0.000000	0.000000	0.000000	2.244889	-0.227089	1.746203	0.000000	0.000000	4.000000	5.000000	0.000000
21847.571891	0.018761	0.556083	0.218749	70.187302	162.865829	-162.997391	4.616226	0.000000	1.921057	0.000000	0.000000	0.000000	2.279965	-0.233070	1.582040	0.000000	0.000000	4.000000	5.000000	0.000000
21847.575225	0.018761	0.556083	0.218749	70.187302	162.865829	-162.997391	4.616226	0.000000	1.921057	0.000000	0.000000	0.000000	2.279965	-0.233070	1.582040	0.000000	0.000000	4.000000	5.000000	0.000000
21847.578558	0.018761	0.556083	0.218749	70.103386	164.808594	-160.618515	4.687203	0.000000	1.740726	0.000000	0.000000	0.000000	2.279965	-0.233070	1.582040	0.000000	0.000000	4.000000	5.000000	0.000000
21847.581891	0.026494	0.555346	0.223459	70.103386	164.808594	-160.618515	4.687203	0.000000	1.740726	0.000000	0.000000	0.000000	2.319663	-0.221067	1.412940	0.000000	0.000000	4.000000	5.000000	0.000000
21847.585225	0.026494	0.555346	0.223459	70.103386	164.808594	-160.618515	4.687203	0.000000	1.740726	0.000000	0.000000	0.000000	2.319663	-0.221067	1.412940	0.000000	0.000000	4.000000	5.000000	0.000000
21847.588558	0.026494	0.555346	0.223459	69.975548	166.437744	-158.118988	4.749627	0.000000	1.562383	0.000000	0.000000	0.000000	2.319663	-0.221067	1.412940	0.000000	0.000000	4.000000	5.000000	0.000000
21847.591891	0.034341	0.554673	0.227594	69.975548	166.437744	-158.118988	4.749627	0.000000	1.562383	0.000000	0.000000	0.000000	2.354364	-0.201965	1.240687	0.000000	0.000000	4.000000	5.000000	0.000000
21847.595225	0.034341	0.554673	0.227594	69.975548	166.437744	-158.118988	4.749627	0.000000	1.562383	0.000000	0.000000	0.000000	2.354364	-0.201965	1.240687	0.000000	0.000000	4.000000	5.000000	0.000000
21847.598558	0.034341	0.554673	0.227594	69.789307	167.390244	-156.150986	4.804082	0.000000	1.385926	0.000000	0.000000	0.000000	2.354364	-0.201965	1.240687	0.000000	0.000000	4.000000	5.000000	0.000000
21847.601891	0.042321	0.554108	0.231157	69.789307	167.390244	-156.150986	4.804082	0.000000	1.385926	0.000000	0.000000	0.000000	2.393949	-0.169422	1.068736	0.000000	0.000000	4.000000	5.000000	0.000000
21847.605225	0.042321	0.554108	0.231157	69.789307	167.390244	-156.150986	4.804082	0.000000	1.385926	0.000000	0.000000	0.000000	2.393949	-0.169422	1.068736	0.000000	0.000000	4.000000	5.000000	0.000000
21847.608558	0.042321	0.554108	0.231157	69.588577	168.079742	-154.500031	4.851258	0.000000	1.210495	0.000000	0.000000	0.000000	2.393949	-0.169422	1.068736	0.000000	0.000000	4.000000	5.000000	0.000000
21847.611891	0.050578	0.553633	0.234096	69.588577	168.079742	-154.500031	4.851258	0.000000	1.210495	0.000000	0.000000	0.000000	2.477101	-0.142580	0.881677	0.000000	0.000000	4.000000	5.000000	0.000000
21847.615225	0.050578	0.553633	0.234096	69.588577	168.079742	-154.500031	4.851258	0.000000	1.210495	0.000000	0.000000	0.000000	2.477101	-0.142580	0.881677	0.000000	0.000000	4.000000	5.000000	0.000000
21847.618558	0.050578	0.553633	0.234096	69.404411	168.886032	-151.999908	4.892165	0.000000	1.032821	0.000000	0.000000	0.000000	2.477101	-0.142580	0.881677	0.000000	0.000000	4.000000	5.000000	0.000000
21847.621891	0.058963	0.553211	0.236397	69.404411	168.886032	-151.999908	4.892165	0.000000	1.032821	0.000000	0.000000	0.000000	2.515457	-0.126629	0.690376	0.000000	0.000000	4.000000	5.000000	0.000000
21847.625225	0.058963	0.553211	0.236397	69.404411	168.886032	-151.999908	4.892165	0.000000	1.032821	0.000000	0.000000	0.000000	2.515457	-0.126629	0.690376	0.000000	0.000000	4.000000	5.000000	0.000000
21847.628558	0.058963	0.553211	0.236397	69.234550	169.676697	-149.087326	4.926324	0.000000	0.855175	0.000000	0.000000	0.000000	2.515457	-0.126629	0.690376	0.000000	0.000000	4.000000	5.000000	0.000000
21847.631891	0.067418	0.552914	0.237996	69.234550	169.676697	-149.087326	4.926324	0.000000	0.855175	0.000000	0.000000	0.000000	2.536343	-0.089038	0.479674	0.000000	0.000000	4.000000	5.000000	0.000000
21847.635225	0.067418	0.552914	0.237996	69.234550	169.676697	-149.087326	4.926324	0.000000	0.855175	0.000000	0.000000	0.000000	2.536343	-0.089038	0.479674	0.000000	0.000000	4.000000	5.000000	0.000000
21847.638558	0.067418	0.552914	0.237996	69.071449	170.511139	-146.555252	4.953792	0.000000	0.678189	0.000000	0.000000	0.000000	2.536343	-0.089038	0.479674	0.000000	0.000000	4.000000	5.000000	0.000000
21847.641891	0.075951	0.552705	0.238869	69.071449	170.511139	-146.555252	4.953792	0.000000	0.678189	0.000000	0.000000	0.000000	2.559958	-0.062756	0.262016	0.000000	0.000000	4.000000	5.000000	0.000000
21847.645225	0.075951	0.552705	0.238869	69.071449	170.511139	-146.555252	4.953792	0.000000	0.678189	0.000000	0.000000	0.000000	2.559958	-0.062756	0.262016	0.000000	0.000000	4.000000	5.000000	0.000000
21847.648558	0.075951	0.552705	0.238869	68.923729	171.522446	-144.298370	4.974851	0.000000	0.500864	0.000000	0.000000	0.000000	2.559958	-0.062756	0.262016	0.000000	0.000000	4.000000	5.000000	0.000000
21847.651891	0.084535	0.552561	0.238977	68.923729	171.522446	-144.298370	4.974851	0.000000	0.500864	0.000000	0.000000	0.000000	2.575309	-0.043187	0.032377	0.000000	0.000000	4.000000	5.000000	0.000000
21847.655225	0.084535	0.552561	0.238977	68.923729	171.522446	-144.298370	4.974851	0.000000	0.500864	0.000000	0.000000	0.000000	2.575309	-0.043187	0.032377	0.000000	0.000000	4.000000	5.000000	0.000000
21847.658558	0.084535	0.552561	0.238977	68.827484	172.831558	-142.134918	4.989563	0.000000	0.322887	0.000000	0.000000	0.000000	2.575309	-0.043187	0.032377	0.000000	0.000000	4.000000	5.000000	0.000000
21847.661891	0.093060	0.552459	0.238434	68.827484	172.831558	-142.134918	4.989563	0.000000	0.322887	0.000000	0.000000	0.000000	2.557578	-0.030692	-0.162938	0.000000	0.000000	4.000000	5.000000	0.000000
21847.665225	0.093060	0.552459	0.238434	68.827484	172.831558	-142.134918	4.989563	0.000000	0.322887	0.000000	0.000000	0.000000	2.557578	-0.030692	-0.162938	0.000000	0.000000	4.000000	5.000000	0.000000
21847.668558	0.093060	0.552459	0.238434	68.896103	174.369629	-139.555710	4.997884	0.000000	0.145462	0.000000	0.000000	0.000000	2.557578	-0.030692	-0.162938	0.000000	0.000000	4.000000	5.000000	0.000000
21847.671891	0.101613	0.552348	0.237284	68.896103	174.369629	-139.555710	4.997884	0.000000	0.145462	0.000000	0.000000	0.000000	2.565625	-0.033241	-0.345079	0.000000	0.000000	4.000000	5.000000	0.000000
21847.675225	0.101613	0.552348	0.237284	68.896103	174.369629	-139.555710	4.997884	0.000000	0.145462	0.000000	0.000000	0.000000	2.565625	-0.033241	-0.345079	0.000000	0.000000	4.000000	5.000000	0.000000
21847.678558	0.101613	0.552348	0.237284	69.258263	175.938797	-136.608765	4.999885	0.000000	-0.033978	0.000000	0.000000	0.000000	2.565625	-0.033241	-0.345079	0.000000	0.000000	4.000000	5.000000	0.000000
21847.681891	0.110065	0.552250	0.235701	69.258263	175.938797	-136.608765	4.999885	0.000000	-0.033978	0.000000	0.000000	0.000000	2.535643	-0.029333	-0.474796	0.000000	0.000000	4.000000	5.000000	0.000000
21847.685225	0.110065	0.552250	0.235701	69.258263	175.938797	-136.608765	4.999885	0.000000	-0.033978	0.000000	0.000000	0.000000	2.535643	-0.029333	-0.474796	0.000000	0.000000	4.000000	5.000000	0.000000
21847.688558	0.110065	0.552250	0.235701	69.934769	177.415482	-133.847595	4.995448	0.000000	-0.213311	0.000000	0.000000	0.000000	2.535643	-0.029333	-0.474796	0.000000	0.000000	4.000000	5.000000	0.000000
21847.691891	0.118377	0.552131	0.233731	69.934769	177.415482	-133.847595	4.995448	0.000000	-0.213311	0.000000	0.000000	0.000000	2.493667	-0.035713	-0.591179	0.000000	0.000000	4.000000	5.000000	0.000000
21847.695225	0.118377	0.552131	0.233731	69.934769	177.415482	-133.847595	4.995448	0.000000	-0.213311	0.000000	0.000000	0.000000	2.493667	-0.035713	-0.591179	0.000000	0.000000	4.000000	5.000000	0.000000
21847.698558	0.118377	0.552131	0.233731	70.753906	178.818619	-131.325272	4.984617	0.000000	-0.391912	0.000000	0.000000	0.000000	2.493667	-0.035713	-0.591179	0.000000	0.000000	4.000000	5.000000	0.000000
21847.701891	0.126688	0.552059	0.231274	70.753906	178.818619	-131.325272	4.984617	0.000000	-0.391912	0.000000	0.000000	0.000000	2.493245	-0.021702	-0.737126	0.000000	0.000000	4.000000	5.000000	0.000000
21847.705225	0.126688	0.552059	0.231274	70.753906	178.818619	-131.325272	4.984617	0.000000	-0.391912	0.000000	0.000000	0.000000	2.493245	-0.021702	-0.737126	0.000000	0.000000	4.000000	5.000000	0.000000
21847.708558	0.126688	0.552059	0.231274	71.578690	-179.719193	-128.559708	4.967039	0.000000	-0.573170	0.000000	0.000000	0.000000	2.493245	-0.021702	-0.737126	0.000000	0.000000	4.000000	5.000000	0.000000
21847.711891	0.134887	0.552015	0.228365	71.578690	-179.719193	-128.559708	4.967039	0.000000	-0.573170	0.000000	0.000000	0.000000	2.459718	-0.013013	-0.872691	0.000000	0.000000	4.000000	5.000000	0.000000
21847.715225	0.134887	0.552015	0.228365	71.578690	-179.719193	-128.559708	4.967039	0.000000	-0.573170	0.000000	0.000000	0.000000	2.459718	-0.013013	-0.872691	0.000000	0.000000	4.000000	5.000000	0.000000
21847.718558	0.134887	0.552015	0.228365	72.367111	-177.982651	-125.321518	4.942657	0.000000	-0.755080	0.000000	0.000000	0.000000	2.459718	-0.013013	-0.872691	0.000000	0.000000	4.000000	5.000000	0.000000
21847.721891	0.142866	0.551983	0.225043	72.367111	-177.982651	-125.321518	4.942657	0.000000	-0.755080	0.000000	0.000000	0.000000	2.393745	-0.009700	-0.996573	0.000000	0.000000	4.000000	5.000000	0.000000
21847.725225	0.142866	0.551983	0.225043	72.367111	-177.982651	-125.321518	4.942657	0.000000	-0.755080	0.000000	0.000000	0.000000	2.393745	-0.009700	-0.996573	0.000000	0.000000	4.000000	5.000000	0.000000
21847.728558	0.142866	0.551983	0.225043	73.091446	-175.831741	-121.891968	4.911690	0.000000	-0.935575	0.000000	0.000000	0.000000	2.393745	-0.009700	-0.996573	0.000000	0.000000	4.000000	5.000000	0.000000
21847.731891	0.150667	0.551935	0.221253	73.091446	-175.831741	-121.891968	4.911690	0.000000	-0.935575	0.000000	0.000000	0.000000	2.340375	-0.014419	-1.136863	0.000000	0.000000	4.000000	5.000000	0.000000
21847.735225	0.150667	0.551935	0.221253	73.091446	-175.831741	-121.891968	4.911690	0.000000	-0.935575	0.000000	0.000000	0.000000	2.340375	-0.014419	-1.136863	0.000000	0.000000	4.000000	5.000000	0.000000
21847.738558	0.150667	0.551935	0.221253	73.724953	-173.364090	-118.479767	4.873837	0.000000	-1.116114	0.000000	0.000000	0.000000	2.340375	-0.014419	-1.136863	0.000000	0.000000	4.000000	5.000000	0.000000
21847.741891	0.158231	0.551824	0.217097	73.724953	-173.364090	-118.479767	4.873837	0.000000	-1.116114	0.000000	0.000000	0.000000	2.269166	-0.033240	-1.246875	0.000000	0.000000	4.000000	5.000000	0.000000
21847.745225	0.158231	0.551824	0.217097	73.724953	-173.364090	-118.479767	4.873837	0.000000	-1.116114	0.000000	0.000000	0.000000	2.269166	-0.033240	-1.246875	0.000000	0.000000	4.000000	5.000000	0.000000
21847.748558	0.158231	0.551824	0.217097	74.244812	-170.982254	-115.194328	4.829294	0.000000	-1.295344	0.000000	0.000000	0.000000	2.269166	-0.033240	-1.246875	0.000000	0.000000	4.000000	5.000000	0.000000
21847.751891	0.165445	0.551608	0.212574	74.244812	-170.982254	-115.194328	4.829294	0.000000	-1.295344	0.000000	0.000000	0.000000	2.164114	-0.064909	-1.356812	0.000000	0.000000	4.000000	5.000000	0.000000
21847.755225	0.165445	0.551608	0.212574	74.244812	-170.982254	-115.194328	4.829294	0.000000	-1.295344	0.000000	0.000000	0.000000	2.164114	-0.064909	-1.356812	0.000000	0.000000	4.000000	5.000000	0.000000
21847.758558	0.165445	0.551608	0.212574	74.655495	-169.129166	-112.338066	4.778659	0.000000	-1.471197	0.000000	0.000000	0.000000	2.164114	-0.064909	-1.356812	0.000000	0.000000	4.000000	5.000000	0.000000
21847.761891	0.172415	0.551319	0.207621	74.655495	-169.129166	-112.338066	4.778659	0.000000	-1.471197	0.000000	0.000000	0.000000	2.091148	-0.086755	-1.485923	0.000000	0.000000	4.000000	5.000000	0.000000
21847.765225	0.172415	0.551319	0.207621	74.655495	-169.129166	-112.338066	4.778659	0.000000	-1.471197	0.000000	0.000000	0.000000	2.091148	-0.086755	-1.485923	0.000000	0.000000	4.000000	5.000000	0.000000
21847.768558	0.172415	0.551319	0.207621	74.961388	-168.257599	-110.379578	4.721076	0.000000	-1.646644	0.000000	0.000000	0.000000	2.091148	-0.086755	-1.485923	0.000000	0.000000	4.000000	5.000000	0.000000
21847.771891	0.179038	0.550977	0.202277	74.961388	-168.257599	-110.379578	4.721076	0.000000	-1.646644	0.000000	0.000000	0.000000	1.986895	-0.102589	-1.603346	0.000000	0.000000	4.000000	5.000000	0.000000
21847.775225	0.179038	0.550977	0.202277	74.961388	-168.257599	-110.379578	4.721076	0.000000	-1.646644	0.000000	0.000000	0.000000	1.986895	-0.102589	-1.603346	0.000000	0.000000	4.000000	5.000000	0.000000
21847.778558	0.179038	0.550977	0.202277	75.188683	-167.678131	-108.528320	4.657100	0.000000	-1.819732	0.000000	0.000000	0.000000	1.986895	-0.102589	-1.603346	0.000000	0.000000	4.000000	5.000000	0.000000
21847.781891	0.185376	0.550643	0.196566	75.188683	-167.678131	-108.528320	4.657100	0.000000	-1.819732	0.000000	0.000000	0.000000	1.901316	-0.100034	-1.713247	0.000000	0.000000	4.000000	5.000000	0.000000
21847.785225	0.185376	0.550643	0.196566	75.188683	-167.678131	-108.528320	4.657100	0.000000	-1.819732	0.000000	0.000000	0.000000	1.901316	-0.100034	-1.713247	0.000000	0.000000	4.000000	5.000000	0.000000
21847.788558	0.185376	0.550643	0.196566	75.369118	-167.060440	-106.477989	4.586095	0.000000	-1.991916	0.000000	0.000000	0.000000	1.901316	-0.100034	-1.713247	0.000000	0.000000	4.000000	5.000000	0.000000
21847.791891	0.191538	0.550330	0.190557	75.369118	-167.060440	-106.477989	4.586095	0.000000	-1.991916	0.000000	0.000000	0.000000	1.848538	-0.094048	-1.802499	0.000000	0.000000	4.000000	5.000000	0.000000
21847.795225	0.191538	0.550330	0.190557	75.369118	-167.060440	-106.477989	4.586095	0.000000	-1.991916	0.000000	0.000000	0.000000	1.848538	-0.094048	-1.802499	0.000000	0.000000	4.000000	5.000000	0.000000
21847.798558	0.191538	0.550330	0.190557	75.572655	-166.450745	-104.384911	4.506968	0.000000	-2.165005	0.000000	0.000000	0.000000	1.848538	-0.094048	-1.802499	0.000000	0.000000	4.000000	5.000000	0.000000
21847.801891	0.197488	0.550032	0.184384	75.572655	-166.450745	-104.384911	4.506968	0.000000	-2.165005	0.000000	0.000000	0.000000	1.785008	-0.089293	-1.852144	0.000000	0.000000	4.000000	5.000000	0.000000
21847.805225	0.197488	0.550032	0.184384	75.572655	-166.450745	-104.384911	4.506968	0.000000	-2.165005	0.000000	0.000000	0.000000	1.785008	-0.089293	-1.852144	0.000000	0.000000	4.000000	5.000000	0.000000
21847.808558	0.197488	0.550032	0.184384	75.893242	-165.889923	-102.141823	4.420198	0.000000	-2.337059	0.000000	0.000000	0.000000	1.785008	-0.089293	-1.852144	0.000000	0.000000	4.000000	5.000000	0.000000
21847.811891	0.203108	0.549747	0.178209	75.893242	-165.889923	-102.141823	4.420198	0.000000	-2.337059	0.000000	0.000000	0.000000	1.686110	-0.085466	-1.852270	0.000000	0.000000	4.000000	5.000000	0.000000
21847.815225	0.203108	0.549747	0.178209	75.893242	-165.889923	-102.141823	4.420198	0.000000	-2.337059	0.000000	0.000000	0.000000	1.686110	-0.085466	-1.852270	0.000000	0.000000	4.000000	5.000000	0.000000
21847.818558	0.203108	0.549747	0.178209	76.397774	-165.438065	-100.247116	4.327822	0.000000	-2.503987	0.000000	0.000000	0.000000	1.686110	-0.085466	-1.852270	0.000000	0.000000	4.000000	5.000000	0.000000
21847.821891	0.208257	0.549439	0.172097	76.397774	-165.438065	-100.247116	4.327822	0.000000	-2.503987	0.000000	0.000000	0.000000	1.544511	-0.092572	-1.833728	0.000000	0.000000	4.000000	5.000000	0.000000
21847.825225	0.208257	0.549439	0.172097	76.397774	-165.438065	-100.247116	4.327822	0.000000	-2.503987	0.000000	0.000000	0.000000	1.544511	-0.092572	-1.833728	0.000000	0.000000	4.000000	5.000000	0.000000
21847.828558	0.208257	0.549439	0.172097	76.960587	-165.206100	-99.356544	4.232281	0.000000	-2.662291	0.000000	0.000000	0.000000	1.544511	-0.092572	-1.833728	0.000000	0.000000	4.000000	5.000000	0.000000
21847.831891	0.213030	0.549056	0.165925	76.960587	-165.206100	-99.356544	4.232281	0.000000	-2.662291	0.000000	0.000000	0.000000	1.432028	-0.114660	-1.851553	0.000000	0.000000	4.000000	5.000000	0.000000
21847.835225	0.213030	0.549056	0.165925	76.960587	-165.206100	-99.356544	4.232281	0.000000	-2.662291	0.000000	0.000000	0.000000	1.432028	-0.114660	-1.851553	0.000000	0.000000	4.000000	5.000000	0.000000
21847.838558	0.213030	0.549056	0.165925	77.488350	-165.897598	-99.415833	4.132305	0.000000	-2.814970	0.000000	0.000000	0.000000	1.432028	-0.114660	-1.851553	0.000000	0.000000	4.000000	5.000000	0.000000
21847.841891	0.217584	0.548719	0.159573	77.488350	-165.897598	-99.415833	4.132305	0.000000	-2.814970	0.000000	0.000000	0.000000	1.366347	-0.101134	-1.905576	0.000000	0.000000	4.000000	5.000000	0.000000
21847.845225	0.217584	0.548719	0.159573	77.488350	-165.897598	-99.415833	4.132305	0.000000	-2.814970	0.000000	0.000000	0.000000	1.366347	-0.101134	-1.905576	0.000000	0.000000	4.000000	5.000000	0.000000
21847.848558	0.217584	0.548719	0.159573	77.929710	-167.691986	-100.074226	4.025229	0.000000	-2.966064	0.000000	0.000000	0.000000	1.366347	-0.101134	-1.905576	0.000000	0.000000	4.000000	5.000000	0.000000
21847.851891	0.222029	0.548466	0.152902	77.929710	-167.691986	-100.074226	4.025229	0.000000	-2.966064	0.000000	0.000000	0.000000	1.333263	-0.075912	-2.001252	0.000000	0.000000	4.000000	5.000000	0.000000
21847.855225	0.222029	0.548466	0.152902	77.929710	-167.691986	-100.074226	4.025229	0.000000	-2.966064	0.000000	0.000000	0.000000	1.333263	-0.075912	-2.001252	0.000000	0.000000	4.000000	5.000000	0.000000
21847.858558	0.222029	0.548466	0.152902	78.288765	-169.705063	-101.110771	3.907997	0.000000	-3.118904	0.000000	0.000000	0.000000	1.333263	-0.075912	-2.001252	0.000000	0.000000	4.000000	5.000000	0.000000
21847.861891	0.226389	0.548333	0.145928	78.288765	-169.705063	-101.110771	3.907997	0.000000	-3.118904	0.000000	0.000000	0.000000	1.308210	-0.039849	-2.092403	0.000000	0.000000	4.000000	5.000000	0.000000
21847.865225	0.226389	0.548333	0.145928	78.288765	-169.705063	-101.110771	3.907997	0.000000	-3.118904	0.000000	0.000000	0.000000	1.308210	-0.039849	-2.092403	0.000000	0.000000	4.000000	5.000000	0.000000
21847.868558	0.226389	0.548333	0.145928	78.612946	-170.827805	-101.393234	3.779487	0.000000	-3.273451	0.000000	0.000000	0.000000	1.308210	-0.039849	-2.092403	0.000000	0.000000	4.000000	5.000000	0.000000
21847.871891	0.230497	0.548321	0.138746	78.612946	-170.827805	-101.393234	3.779487	0.000000	-3.273451	0.000000	0.000000	0.000000	1.232266	-0.003727	-2.154642	0.000000	0.000000	4.000000	5.000000	0.000000
21847.875225	0.230497	0.548321	0.138746	78.612946	-170.827805	-101.393234	3.779487	0.000000	-3.273451	0.000000	0.000000	0.000000	1.232266	-0.003727	-2.154642	0.000000	0.000000	4.000000	5.000000	0.000000
21847.878558	0.230497	0.548321	0.138746	78.945770	-170.405457	-99.944336	3.642141	0.000000	-3.425611	0.000000	0.000000	0.000000	1.232266	-0.003727	-2.154642	0.000000	0.000000	4.000000	5.000000	0.000000
21847.881891	0.234175	0.548345	0.131497	78.945770	-170.405457	-99.944336	3.642141	0.000000	-3.425611	0.000000	0.000000	0.000000	1.103294	0.007170	-2.174685	0.000000	0.000000	4.000000	5.000000	0.000000
21847.885225	0.234175	0.548345	0.131497	78.945770	-170.405457	-99.944336	3.642141	0.000000	-3.425611	0.000000	0.000000	0.000000	1.103294	0.007170	-2.174685	0.000000	0.000000	4.000000	5.000000	0.000000
21847.888558	0.234175	0.548345	0.131497	79.265312	-169.745346	-97.706520	3.499718	0.000000	-3.570991	0.000000	0.000000	0.000000	1.103294	0.007170	-2.174685	0.000000	0.000000	4.000000	5.000000	0.000000
21847.891891	0.237172	0.548393	0.124351	79.265312	-169.745346	-97.706520	3.499718	0.000000	-3.570991	0.000000	0.000000	0.000000	0.899148	0.014483	-2.143610	0.000000	0.000000	4.000000	5.000000	0.000000
21847.895225	0.237172	0.548393	0.124351	79.265312	-169.745346	-97.706520	3.499718	0.000000	-3.570991	0.000000	0.000000	0.000000	0.899148	0.014483	-2.143610	0.000000	0.000000	4.000000	5.000000	0.000000
21847.898558	0.237172	0.548393	0.124351	79.547859	-169.662552	-96.147102	3.358180	0.000000	-3.704406	0.000000	0.000000	0.000000	0.899148	0.014483	-2.143610	0.000000	0.000000	4.000000	5.000000	0.000000
21847.901891	0.239711	0.548425	0.117200	79.547859	-169.662552	-96.147102	3.358180	0.000000	-3.704406	0.000000	0.000000	0.000000	0.761878	0.009447	-2.145508	0.000000	0.000000	4.000000	5.000000	0.000000
21847.905225	0.239711	0.548425	0.117200	79.547859	-169.662552	-96.147102	3.358180	0.000000	-3.704406	0.000000	0.000000	0.000000	0.761878	0.009447	-2.145508	0.000000	0.000000	4.000000	5.000000	0.000000
21847.908558	0.239711	0.548425	0.117200	79.792267	-170.680267	-96.065544	3.213420	0.000000	-3.830657	0.000000	0.000000	0.000000	0.761878	0.009447	-2.145508	0.000000	0.000000	4.000000	5.000000	0.000000
21847.911891	0.242022	0.548502	0.110042	79.792267	-170.680267	-96.065544	3.213420	0.000000	-3.830657	0.000000	0.000000	0.000000	0.693193	0.023224	-2.147182	0.000000	0.000000	4.000000	5.000000	0.000000
21847.915225	0.242022	0.548502	0.110042	79.792267	-170.680267	-96.065544	3.213420	0.000000	-3.830657	0.000000	0.000000	0.000000	0.693193	0.023224	-2.147182	0.000000	0.000000	4.000000	5.000000	0.000000
21847.918558	0.242022	0.548502	0.110042	79.972847	-173.317398	-97.898911	3.062427	0.000000	-3.952409	0.000000	0.000000	0.000000	0.693193	0.023224	-2.147182	0.000000	0.000000	4.000000	5.000000	0.000000
21847.921891	0.244293	0.548743	0.102802	79.972847	-173.317398	-97.898911	3.062427	0.000000	-3.952409	0.000000	0.000000	0.000000	0.681384	0.072249	-2.172006	0.000000	0.000000	4.000000	5.000000	0.000000
21847.925225	0.244293	0.548743	0.102802	79.972847	-173.317398	-97.898911	3.062427	0.000000	-3.952409	0.000000	0.000000	0.000000	0.681384	0.072249	-2.172006	0.000000	0.000000	4.000000	5.000000	0.000000
21847.928558	0.244293	0.548743	0.102802	80.136063	-176.352371	-100.307449	2.901248	0.000000	-4.072194	0.000000	0.000000	0.000000	0.681384	0.072249	-2.172006	0.000000	0.000000	4.000000	5.000000	0.000000
21847.931891	0.246655	0.549150	0.095358	80.136063	-176.352371	-100.307449	2.901248	0.000000	-4.072194	0.000000	0.000000	0.000000	0.708623	0.122176	-2.233278	0.000000	0.000000	4.000000	5.000000	0.000000
21847.935225	0.246655	0.549150	0.095358	80.136063	-176.352371	-100.307449	2.901248	0.000000	-4.072194	0.000000	0.000000	0.000000	0.708623	0.122176	-2.233278	0.000000	0.000000	4.000000	5.000000	0.000000
21847.938558	0.246655	0.549150	0.095358	80.369072	-178.217865	-101.449303	2.725585	0.000000	-4.191800	0.000000	0.000000	0.000000	0.708623	0.122176	-2.233278	0.000000	0.000000	4.000000	5.000000	0.000000
21847.941891	0.248671	0.549723	0.087943	80.369072	-178.217865	-101.449303	2.725585	0.000000	-4.191800	0.000000	0.000000	0.000000	0.604849	0.171911	-2.224571	0.000000	0.000000	4.000000	5.000000	0.000000
21847.945225	0.248671	0.549723	0.087943	80.369072	-178.217865	-101.449303	2.725585	0.000000	-4.191800	0.000000	0.000000	0.000000	0.604849	0.171911	-2.224571	0.000000	0.000000	4.000000	5.000000	0.000000
21847.948558	0.248671	0.549723	0.087943	80.801231	-177.504333	-100.215942	2.545607	0.000000	-4.303474	0.000000	0.000000	0.000000	0.604849	0.171911	-2.224571	0.000000	0.000000	4.000000	5.000000	0.000000
21847.951891	0.250215	0.550444	0.080541	80.801231	-177.504333	-100.215942	2.545607	0.000000	-4.303474	0.000000	0.000000	0.000000	0.463135	0.216320	-2.220591	0.000000	0.000000	4.000000	5.000000	0.000000
21847.955225	0.250215	0.550444	0.080541	80.801231	-177.504333	-100.215942	2.545607	0.000000	-4.303474	0.000000	0.000000	0.000000	0.463135	0.216320	-2.220591	0.000000	0.000000	4.000000	5.000000	0.000000
21847.958558	0.250215	0.550444	0.080541	81.312485	-175.607742	-97.909843	2.362664	0.000000	-4.406566	0.000000	0.000000	0.000000	0.463135	0.216320	-2.220591	0.000000	0.000000	4.000000	5.000000	0.000000
21847.961891	0.251211	0.551204	0.073171	81.312485	-175.607742	-97.909843	2.362664	0.000000	-4.406566	0.000000	0.000000	0.000000	0.298652	0.227956	-2.210785	0.000000	0.000000	4.000000	5.000000	0.000000
21847.965225	0.251211	0.551204	0.073171	81.312485	-175.607742	-97.909843	2.362664	0.000000	-4.406566	0.000000	0.000000	0.000000	0.298652	0.227956	-2.210785	0.000000	0.000000	4.000000	5.000000	0.000000
21847.968558	0.251211	0.551204	0.073171	81.804512	-173.610031	-95.817101	2.177925	0.000000	-4.500738	0.000000	0.000000	0.000000	0.298652	0.227956	-2.210785	0.000000	0.000000	4.000000	5.000000	0.000000
21847.971891	0.251629	0.551992	0.065815	81.804512	-173.610031	-95.817101	2.177925	0.000000	-4.500738	0.000000	0.000000	0.000000	0.125370	0.236284	-2.206820	0.000000	0.000000	4.000000	5.000000	0.000000
21847.975225	0.251629	0.551992	0.065815	81.804512	-173.610031	-95.817101	2.177925	0.000000	-4.500738	0.000000	0.000000	0.000000	0.125370	0.236284	-2.206820	0.000000	0.000000	4.000000	5.000000	0.000000
21847.978558	0.251629	0.551992	0.065815	82.235420	-173.159607	-95.140419	1.990829	0.000000	-4.586567	0.000000	0.000000	0.000000	0.125370	0.236284	-2.206820	0.000000	0.000000	4.000000	5.000000	0.000000
21847.981891	0.251659	0.552871	0.058526	82.235420	-173.159607	-95.140419	1.990829	0.000000	-4.586567	0.000000	0.000000	0.000000	0.008957	0.263726	-2.186773	0.000000	0.000000	4.000000	5.000000	0.000000
21847.985225	0.251659	0.552871	0.058526	82.235420	-173.159607	-95.140419	1.990829	0.000000	-4.586567	0.000000	0.000000	0.000000	0.008957	0.263726	-2.186773	0.000000	0.000000	4.000000	5.000000	0.000000
21847.988558	0.251659	0.552871	0.058526	82.627968	-174.742706	-96.098404	1.800145	0.000000	-4.664706	0.000000	0.000000	0.000000	0.008957	0.263726	-2.186773	0.000000	0.000000	4.000000	5.000000	0.000000
21847.991891	0.251465	0.553849	0.051314	82.627968	-174.742706	-96.098404	1.800145	0.000000	-4.664706	0.000000	0.000000	0.000000	-0.058032	0.293475	-2.163728	0.000000	0.000000	4.000000	5.000000	0.000000
21847.995225	0.251465	0.553849	0.051314	82.627968	-174.742706	-96.098404	1.800145	0.000000	-4.664706	0.000000	0.000000	0.000000	-0.058032	0.293475	-2.163728	0.000000	0.000000	4.000000	5.000000	0.000000
21847.998558	0.251465	0.553849	0.051314	83.048615	-176.546707	-97.544739	1.604345	0.000000	-4.735618	0.000000	0.000000	0.000000	-0.058032	0.293475	-2.163728	0.000000	0.000000	4.000000	5.000000	0.000000
21848.001891	0.251067	0.554965	0.044143	83.048615	-176.546707	-97.544739	1.604345	0.000000	-4.735618	0.000000	0.000000	0.000000	-0.119525	0.334667	-2.151107	0.000000	0.000000	4.000000	5.000000	0.000000
21848.005225	0.251067	0.554965	0.044143	83.048615	-176.546707	-97.544739	1.604345	0.000000	-4.735618	0.000000	0.000000	0.000000	-0.119525	0.334667	-2.151107	0.000000	0.000000	4.000000	5.000000	0.000000
21848.008558	0.251067	0.554965	0.044143	83.537224	-177.660751	-98.861076	1.402409	0.000000	-4.799297	0.000000	0.000000	0.000000	-0.119525	0.334667	-2.151107	0.000000	0.000000	4.000000	5.000000	0.000000
21848.011891	0.250358	0.556230	0.037090	83.537224	-177.660751	-98.861076	1.402409	0.000000	-4.799297	0.000000	0.000000	0.000000	-0.212459	0.379558	-2.115920	0.000000	0.000000	4.000000	5.000000	0.000000
21848.015225	0.250358	0.556230	0.037090	83.537224	-177.660751	-98.861076	1.402409	0.000000	-4.799297	0.000000	0.000000	0.000000	-0.212459	0.379558	-2.115920	0.000000	0.000000	4.000000	5.000000	0.000000
21848.018558	0.250358	0.556230	0.037090	84.067535	-177.923203	-99.216171	1.197500	0.000000	-4.854482	0.000000	0.000000	0.000000	-0.212459	0.379558	-2.115920	0.000000	0.000000	4.000000	5.000000	0.000000
21848.021891	0.249043	0.557616	0.030181	84.067535	-177.923203	-99.216171	1.197500	0.000000	-4.854482	0.000000	0.000000	0.000000	-0.394653	0.416023	-2.072913	0.000000	0.000000	4.000000	5.000000	0.000000
21848.025225	0.249043	0.557616	0.030181	84.067535	-177.923203	-99.216171	1.197500	0.000000	-4.854482	0.000000	0.000000	0.000000	-0.394653	0.416023	-2.072913	0.000000	0.000000	4.000000	5.000000	0.000000
21848.028558	0.249043	0.557616	0.030181	84.640541	-176.864288	-97.933044	0.992339	0.000000	-4.900537	0.000000	0.000000	0.000000	-0.394653	0.416023	-2.072913	0.000000	0.000000	4.000000	5.000000	0.000000
21848.031891	0.246954	0.559094	0.023555	84.640541	-176.864288	-97.933044	0.992339	0.000000	-4.900537	0.000000	0.000000	0.000000	-0.626680	0.443257	-1.987605	0.000000	0.000000	4.000000	5.000000	0.000000
21848.035225	0.246954	0.559094	0.023555	84.640541	-176.864288	-97.933044	0.992339	0.000000	-4.900537	0.000000	0.000000	0.000000	-0.626680	0.443257	-1.987605	0.000000	0.000000	4.000000	5.000000	0.000000
21848.038558	0.246954	0.559094	0.023555	85.214394	-174.987427	-95.791946	0.791348	0.000000	-4.936980	0.000000	0.000000	0.000000	-0.626680	0.443257	-1.987605	0.000000	0.000000	4.000000	5.000000	0.000000
21848.041891	0.244066	0.560637	0.017213	85.214394	-174.987427	-95.791946	0.791348	0.000000	-4.936980	0.000000	0.000000	0.000000	-0.866272	0.462830	-1.902572	0.000000	0.000000	4.000000	5.000000	0.000000
21848.045225	0.244066	0.560637	0.017213	85.214394	-174.987427	-95.791946	0.791348	0.000000	-4.936980	0.000000	0.000000	0.000000	-0.866272	0.462830	-1.902572	0.000000	0.000000	4.000000	5.000000	0.000000
21848.048558	0.244066	0.560637	0.017213	85.714760	-174.255814	-95.101807	0.593191	0.000000	-4.964688	0.000000	0.000000	0.000000	-0.866272	0.462830	-1.902572	0.000000	0.000000	4.000000	5.000000	0.000000
21848.051891	0.240691	0.562170	0.011035	85.714760	-174.255814	-95.101807	0.593191	0.000000	-4.964688	0.000000	0.000000	0.000000	-1.012645	0.459967	-1.853643	0.000000	0.000000	4.000000	5.000000	0.000000
21848.055225	0.240691	0.562170	0.011035	85.714760	-174.255814	-95.101807	0.593191	0.000000	-4.964688	0.000000	0.000000	0.000000	-1.012645	0.459967	-1.853643	0.000000	0.000000	4.000000	5.000000	0.000000
21848.058558	0.240691	0.562170	0.011035	86.069511	-178.064484	-98.729271	0.390954	0.000000	-4.984692	0.000000	0.000000	0.000000	-1.012645	0.459967	-1.853643	0.000000	0.000000	4.000000	5.000000	0.000000
21848.061891	0.236884	0.563678	0.005086	86.069511	-178.064484	-98.729271	0.390954	0.000000	-4.984692	0.000000	0.000000	0.000000	-1.141969	0.452330	-1.784692	0.000000	0.000000	4.000000	5.000000	0.000000
21848.065225	0.236884	0.563678	0.005086	86.069511	-178.064484	-98.729271	0.390954	0.000000	-4.984692	0.000000	0.000000	0.000000	-1.141969	0.452330	-1.784692	0.000000	0.000000	4.000000	5.000000	0.000000
21848.068558	0.236884	0.563678	0.005086	86.278107	174.245407	-105.992996	0.185633	0.000000	-4.996552	0.000000	0.000000	0.000000	-1.141969	0.452330	-1.784692	0.000000	0.000000	4.000000	5.000000	0.000000
21848.071891	0.232806	0.565169	-0.000741	86.278107	174.245407	-105.992996	0.185633	0.000000	-4.996552	0.000000	0.000000	0.000000	-1.223598	0.447274	-1.747842	0.000000	0.000000	4.000000	5.000000	0.000000
21848.075225	0.232806	0.565169	-0.000741	86.278107	174.245407	-105.992996	0.185633	0.000000	-4.996552	0.000000	0.000000	0.000000	-1.223598	0.447274	-1.747842	0.000000	0.000000	4.000000	5.000000	0.000000
21848.078558	0.232806	0.565169	-0.000741	86.390656	165.294220	-114.451477	-0.027882	0.000000	-4.999922	0.000000	0.000000	0.000000	-1.223598	0.447274	-1.747842	0.000000	0.000000	4.000000	5.000000	0.000000
21848.081891	0.228602	0.566640	-0.006448	86.390656	165.294220	-114.451477	-0.027882	0.000000	-4.999922	0.000000	0.000000	0.000000	-1.261080	0.441437	-1.712193	0.000000	0.000000	4.000000	5.000000	0.000000
21848.085225	0.228602	0.566640	-0.006448	86.390656	165.294220	-114.451477	-0.027882	0.000000	-4.999922	0.000000	0.000000	0.000000	-1.261080	0.441437	-1.712193	0.000000	0.000000	4.000000	5.000000	0.000000
21848.088558	0.228602	0.566640	-0.006448	86.522781	157.319672	-121.991364	-0.250377	0.000000	-4.993727	0.000000	0.000000	0.000000	-1.261080	0.441437	-1.712193	0.000000	0.000000	4.000000	5.000000	0.000000
21848.091891	0.223993	0.568128	-0.011927	86.522781	157.319672	-121.991364	-0.250377	0.000000	-4.993727	0.000000	0.000000	0.000000	-1.382743	0.446428	-1.643642	0.000000	0.000000	4.000000	5.000000	0.000000
21848.095225	0.223993	0.568128	-0.011927	86.522781	157.319672	-121.991364	-0.250377	0.000000	-4.993727	0.000000	0.000000	0.000000	-1.382743	0.446428	-1.643642	0.000000	0.000000	4.000000	5.000000	0.000000
21848.098558	0.223993	0.568128	-0.011927	86.824364	151.589066	-127.464584	-0.478733	0.000000	-4.977029	0.000000	0.000000	0.000000	-1.382743	0.446428	-1.643642	0.000000	0.000000	4.000000	5.000000	0.000000
21848.101891	0.218839	0.569622	-0.017085	86.824364	151.589066	-127.464584	-0.478733	0.000000	-4.977029	0.000000	0.000000	0.000000	-1.546319	0.448134	-1.547475	0.000000	0.000000	4.000000	5.000000	0.000000
21848.105225	0.218839	0.569622	-0.017085	86.824364	151.589066	-127.464584	-0.478733	0.000000	-4.977029	0.000000	0.000000	0.000000	-1.546319	0.448134	-1.547475	0.000000	0.000000	4.000000	5.000000	0.000000
21848.108558	0.218839	0.569622	-0.017085	87.182274	145.374237	-133.429321	-0.711514	0.000000	-4.949116	0.000000	0.000000	0.000000	-1.546319	0.448134	-1.547475	0.000000	0.000000	4.000000	5.000000	0.000000
21848.111891	0.213122	0.571094	-0.021916	87.182274	145.374237	-133.429321	-0.711514	0.000000	-4.949116	0.000000	0.000000	0.000000	-1.714928	0.441549	-1.449211	0.000000	0.000000	4.000000	5.000000	0.000000
21848.115225	0.213122	0.571094	-0.021916	87.182274	145.374237	-133.429321	-0.711514	0.000000	-4.949116	0.000000	0.000000	0.000000	-1.714928	0.441549	-1.449211	0.000000	0.000000	4.000000	5.000000	0.000000
21848.118558	0.213122	0.571094	-0.021916	87.438606	136.602707	-141.883438	-0.950989	0.000000	-4.908729	0.000000	0.000000	0.000000	-1.714928	0.441549	-1.449211	0.000000	0.000000	4.000000	5.000000	0.000000
21848.121891	0.206830	0.572508	-0.026462	87.438606	136.602707	-141.883438	-0.950989	0.000000	-4.908729	0.000000	0.000000	0.000000	-1.887638	0.424204	-1.364028	0.000000	0.000000	4.000000	5.000000	0.000000
21848.125225	0.206830	0.572508	-0.026462	87.438606	136.602707	-141.883438	-0.950989	0.000000	-4.908729	0.000000	0.000000	0.000000	-1.887638	0.424204	-1.364028	0.000000	0.000000	4.000000	5.000000	0.000000
21848.128558	0.206830	0.572508	-0.026462	87.492043	124.612770	-154.331039	-1.202195	0.000000	-4.853321	0.000000	0.000000	0.000000	-1.887638	0.424204	-1.364028	0.000000	0.000000	4.000000	5.000000	0.000000
21848.131891	0.200153	0.573851	-0.030706	87.492043	124.612770	-154.331039	-1.202195	0.000000	-4.853321	0.000000	0.000000	0.000000	-2.003093	0.403001	-1.273168	0.000000	0.000000	4.000000	5.000000	0.000000
21848.135225	0.200153	0.573851	-0.030706	87.492043	124.612770	-154.331039	-1.202195	0.000000	-4.853321	0.000000	0.000000	0.000000	-2.003093	0.403001	-1.273168	0.000000	0.000000	4.000000	5.000000	0.000000
21848.138558	0.200153	0.573851	-0.030706	87.174232	111.525223	-168.301239	-1.465631	0.000000	-4.780369	0.000000	0.000000	0.000000	-2.003093	0.403001	-1.273168	0.000000	0.000000	4.000000	5.000000	0.000000
21848.141891	0.193306	0.575098	-0.034653	87.174232	111.525223	-168.301239	-1.465631	0.000000	-4.780369	0.000000	0.000000	0.000000	-2.054111	0.374110	-1.183989	0.000000	0.000000	4.000000	5.000000	0.000000
21848.145225	0.193306	0.575098	-0.034653	87.174232	111.525223	-168.301239	-1.465631	0.000000	-4.780369	0.000000	0.000000	0.000000	-2.054111	0.374110	-1.183989	0.000000	0.000000	4.000000	5.000000	0.000000
21848.148558	0.193306	0.575098	-0.034653	86.434486	101.320206	-178.820709	-1.732646	0.000000	-4.665302	0.000000	0.000000	0.000000	-2.054111	0.374110	-1.183989	0.000000	0.000000	4.000000	5.000000	0.000000
21848.151891	0.186452	0.576268	-0.038336	86.434486	101.320206	-178.820709	-1.732646	0.000000	-4.665302	0.000000	0.000000	0.000000	-2.056315	0.350844	-1.104868	0.000000	0.000000	4.000000	5.000000	0.000000
21848.155225	0.186452	0.576268	-0.038336	86.434486	101.320206	-178.820709	-1.732646	0.000000	-4.665302	0.000000	0.000000	0.000000	-2.056315	0.350844	-1.104868	0.000000	0.000000	4.000000	5.000000	0.000000
21848.158558	0.186452	0.576268	-0.038336	85.509697	94.674164	174.234467	-1.916791	0.000000	-4.322583	0.000000	0.000000	0.000000	-2.056315	0.350844	-1.104868	0.000000	0.000000	4.000000	5.000000	0.000000
21848.161891	0.179356	0.577330	-0.041596	85.509697	94.674164	174.234467	-1.916791	0.000000	-4.322583	0.000000	0.000000	0.000000	-2.128747	0.318615	-0.978018	0.000000	0.000000	4.000000	5.000000	0.000000
21848.165225	0.179356	0.577330	-0.041596	85.509697	94.674164	174.234467	-1.916791	0.000000	-4.322583	0.000000	0.000000	0.000000	-2.128747	0.318615	-0.978018	0.000000	0.000000	4.000000	5.000000	0.000000
21848.168558	0.179356	0.577330	-0.041596	84.595062	89.942810	168.531204	-2.079794	0.000000	-3.967792	0.000000	0.000000	0.000000	-2.128747	0.318615	-0.978018	0.000000	0.000000	4.000000	5.000000	0.000000
21848.171891	0.171877	0.578369	-0.044408	84.595062	89.942810	168.531204	-2.079794	0.000000	-3.967792	0.000000	0.000000	0.000000	-2.243512	0.311668	-0.843641	0.000000	0.000000	4.000000	5.000000	0.000000
21848.175225	0.171877	0.578369	-0.044408	84.595062	89.942810	168.531204	-2.079794	0.000000	-3.967792	0.000000	0.000000	0.000000	-2.243512	0.311668	-0.843641	0.000000	0.000000	4.000000	5.000000	0.000000
21848.178558	0.171877	0.578369	-0.044408	83.836235	85.895157	163.311722	-2.220401	0.000000	-3.593873	0.000000	0.000000	0.000000	-2.243512	0.311668	-0.843641	0.000000	0.000000	4.000000	5.000000	0.000000
21848.181891	0.163958	0.579350	-0.046782	83.836235	85.895157	163.311722	-2.220401	0.000000	-3.593873	0.000000	0.000000	0.000000	-2.375808	0.294466	-0.712105	0.000000	0.000000	4.000000	5.000000	0.000000
21848.185225	0.163958	0.579350	-0.046782	83.836235	85.895157	163.311722	-2.220401	0.000000	-3.593873	0.000000	0.000000	0.000000	-2.375808	0.294466	-0.712105	0.000000	0.000000	4.000000	5.000000	0.000000
21848.188558	0.163958	0.579350	-0.046782	83.188942	82.235970	158.770096	-2.339085	0.000000	-3.197905	0.000000	0.000000	0.000000	-2.375808	0.294466	-0.712105	0.000000	0.000000	4.000000	5.000000	0.000000
21848.191891	0.155490	0.580265	-0.048625	83.188942	82.235970	158.770096	-2.339085	0.000000	-3.197905	0.000000	0.000000	0.000000	-2.540374	0.274324	-0.552981	0.000000	0.000000	4.000000	5.000000	0.000000
21848.195225	0.155490	0.580265	-0.048625	83.188942	82.235970	158.770096	-2.339085	0.000000	-3.197905	0.000000	0.000000	0.000000	-2.540374	0.274324	-0.552981	0.000000	0.000000	4.000000	5.000000	0.000000
21848.198558	0.155490	0.580265	-0.048625	82.475693	79.326431	155.234192	-2.431249	0.000000	-2.774509	0.000000	0.000000	0.000000	-2.540374	0.274324	-0.552981	0.000000	0.000000	4.000000	5.000000	0.000000
21848.201891	0.146674	0.581176	-0.049895	82.475693	79.326431	155.234192	-2.431249	0.000000	-2.774509	0.000000	0.000000	0.000000	-2.644922	0.273363	-0.381122	0.000000	0.000000	4.000000	5.000000	0.000000
21848.205225	0.146674	0.581176	-0.049895	82.475693	79.326431	155.234192	-2.431249	0.000000	-2.774509	0.000000	0.000000	0.000000	-2.644922	0.273363	-0.381122	0.000000	0.000000	4.000000	5.000000	0.000000
21848.208558	0.146674	0.581176	-0.049895	81.556244	77.396538	152.666977	-2.494769	0.000000	-2.333689	0.000000	0.000000	0.000000	-2.644922	0.273363	-0.381122	0.000000	0.000000	4.000000	5.000000	0.000000
21848.211891	0.137886	0.582119	-0.050663	81.556244	77.396538	152.666977	-2.494769	0.000000	-2.333689	0.000000	0.000000	0.000000	-2.636367	0.283092	-0.230289	0.000000	0.000000	4.000000	5.000000	0.000000
21848.215225	0.137886	0.582119	-0.050663	81.556244	77.396538	152.666977	-2.494769	0.000000	-2.333689	0.000000	0.000000	0.000000	-2.636367	0.283092	-0.230289	0.000000	0.000000	4.000000	5.000000	0.000000
21848.218558	0.137886	0.582119	-0.050663	80.462669	76.255051	150.711105	-2.533151	0.000000	-1.894295	0.000000	0.000000	0.000000	-2.636367	0.283092	-0.230289	0.000000	0.000000	4.000000	5.000000	0.000000
21848.221891	0.129296	0.583098	-0.050845	80.462669	76.255051	150.711105	-2.533151	0.000000	-1.894295	0.000000	0.000000	0.000000	-2.576922	0.293439	-0.054505	0.000000	0.000000	4.000000	5.000000	0.000000
21848.225225	0.129296	0.583098	-0.050845	80.462669	76.255051	150.711105	-2.533151	0.000000	-1.894295	0.000000	0.000000	0.000000	-2.576922	0.293439	-0.054505	0.000000	0.000000	4.000000	5.000000	0.000000
21848.228558	0.129296	0.583098	-0.050845	79.347557	76.471565	150.379288	-2.542235	0.000000	-1.464808	0.000000	0.000000	0.000000	-2.576922	0.293439	-0.054505	0.000000	0.000000	4.000000	5.000000	0.000000
21848.231891	0.120860	0.584064	-0.050457	79.347557	76.471565	150.379288	-2.542235	0.000000	-1.464808	0.000000	0.000000	0.000000	-2.530970	0.289934	0.116437	0.000000	0.000000	4.000000	5.000000	0.000000
21848.235225	0.120860	0.584064	-0.050457	79.347557	76.471565	150.379288	-2.542235	0.000000	-1.464808	0.000000	0.000000	0.000000	-2.530970	0.289934	0.116437	0.000000	0.000000	4.000000	5.000000	0.000000
21848.238558	0.120860	0.584064	-0.050457	78.500435	79.312851	152.579330	-2.522829	0.000000	-1.042979	0.000000	0.000000	0.000000	-2.530970	0.289934	0.116437	0.000000	0.000000	4.000000	5.000000	0.000000
21848.241891	0.112245	0.584884	-0.049648	78.500435	79.312851	152.579330	-2.522829	0.000000	-1.042979	0.000000	0.000000	0.000000	-2.584242	0.246117	0.242539	0.000000	0.000000	4.000000	5.000000	0.000000
21848.245225	0.112245	0.584884	-0.049648	78.500435	79.312851	152.579330	-2.522829	0.000000	-1.042979	0.000000	0.000000	0.000000	-2.584242	0.246117	0.242539	0.000000	0.000000	4.000000	5.000000	0.000000
21848.248558	0.112245	0.584884	-0.049648	78.074081	83.295273	155.358200	-2.482405	0.000000	-0.612272	0.000000	0.000000	0.000000	-2.584242	0.246117	0.242539	0.000000	0.000000	4.000000	5.000000	0.000000
21848.251891	0.103407	0.585566	-0.048425	78.074081	83.295273	155.358200	-2.482405	0.000000	-0.612272	0.000000	0.000000	0.000000	-2.651656	0.204398	0.366804	0.000000	0.000000	4.000000	5.000000	0.000000
21848.255225	0.103407	0.585566	-0.048425	78.074081	83.295273	155.358200	-2.482405	0.000000	-0.612272	0.000000	0.000000	0.000000	-2.651656	0.204398	0.366804	0.000000	0.000000	4.000000	5.000000	0.000000
21848.258558	0.103407	0.585566	-0.048425	78.008797	87.125191	157.607758	-2.421271	0.000000	-0.170330	0.000000	0.000000	0.000000	-2.651656	0.204398	0.366804	0.000000	0.000000	4.000000	5.000000	0.000000
21848.261891	0.094363	0.586131	-0.046585	78.008797	87.125191	157.607758	-2.421271	0.000000	-0.170330	0.000000	0.000000	0.000000	-2.713190	0.169643	0.552154	0.000000	0.000000	4.000000	5.000000	0.000000
21848.265225	0.094363	0.586131	-0.046585	78.008797	87.125191	157.607758	-2.421271	0.000000	-0.170330	0.000000	0.000000	0.000000	-2.713190	0.169643	0.552154	0.000000	0.000000	4.000000	5.000000	0.000000
21848.268558	0.094363	0.586131	-0.046585	78.014458	90.641113	159.686478	-2.329246	0.000000	0.281869	0.000000	0.000000	0.000000	-2.713190	0.169643	0.552154	0.000000	0.000000	4.000000	5.000000	0.000000
21848.271891	0.085224	0.586692	-0.044066	78.014458	90.641113	159.686478	-2.329246	0.000000	0.281869	0.000000	0.000000	0.000000	-2.741576	0.168258	0.755738	0.000000	0.000000	4.000000	5.000000	0.000000
21848.275225	0.085224	0.586692	-0.044066	78.014458	90.641113	159.686478	-2.329246	0.000000	0.281869	0.000000	0.000000	0.000000	-2.741576	0.168258	0.755738	0.000000	0.000000	4.000000	5.000000	0.000000
21848.278558	0.085224	0.586692	-0.044066	77.860466	93.784454	161.562683	-2.203290	0.000000	0.738798	0.000000	0.000000	0.000000	-2.741576	0.168258	0.755738	0.000000	0.000000	4.000000	5.000000	0.000000
21848.281891	0.076290	0.587185	-0.040942	77.860466	93.784454	161.562683	-2.203290	0.000000	0.738798	0.000000	0.000000	0.000000	-2.680134	0.147852	0.937100	0.000000	0.000000	4.000000	5.000000	0.000000
21848.285225	0.076290	0.587185	-0.040942	77.860466	93.784454	161.562683	-2.203290	0.000000	0.738798	0.000000	0.000000	0.000000	-2.680134	0.147852	0.937100	0.000000	0.000000	4.000000	5.000000	0.000000
21848.288558	0.076290	0.587185	-0.040942	77.438972	96.351898	162.780273	-2.047106	0.000000	1.185487	0.000000	0.000000	0.000000	-2.680134	0.147852	0.937100	0.000000	0.000000	4.000000	5.000000	0.000000
21848.291891	0.067778	0.587643	-0.037207	77.438972	96.351898	162.780273	-2.047106	0.000000	1.185487	0.000000	0.000000	0.000000	-2.553824	0.137320	1.120453	0.000000	0.000000	4.000000	5.000000	0.000000
21848.295225	0.067778	0.587643	-0.037207	77.438972	96.351898	162.780273	-2.047106	0.000000	1.185487	0.000000	0.000000	0.000000	-2.553824	0.137320	1.120453	0.000000	0.000000	4.000000	5.000000	0.000000
21848.298558	0.067778	0.587643	-0.037207	76.826416	98.262390	163.577850	-1.860364	0.000000	1.611124	0.000000	0.000000	0.000000	-2.553824	0.137320	1.120453	0.000000	0.000000	4.000000	5.000000	0.000000
21848.301891	0.059678	0.588046	-0.032882	76.826416	98.262390	163.577850	-1.860364	0.000000	1.611124	0.000000	0.000000	0.000000	-2.429725	0.120931	1.297650	0.000000	0.000000	4.000000	5.000000	0.000000
21848.305225	0.059678	0.588046	-0.032882	76.826416	98.262390	163.577850	-1.860364	0.000000	1.611124	0.000000	0.000000	0.000000	-2.429725	0.120931	1.297650	0.000000	0.000000	4.000000	5.000000	0.000000
21848.308558	0.059678	0.588046	-0.032882	76.127892	99.830460	164.378586	-1.644089	0.000000	2.016078	0.000000	0.000000	0.000000	-2.429725	0.120931	1.297650	0.000000	0.000000	4.000000	5.000000	0.000000
21848.311891	0.051821	0.588346	-0.028050	76.127892	99.830460	164.378586	-1.644089	0.000000	2.016078	0.000000	0.000000	0.000000	-2.357152	0.090160	1.449430	0.000000	0.000000	4.000000	5.000000	0.000000
21848.315225	0.051821	0.588346	-0.028050	76.127892	99.830460	164.378586	-1.644089	0.000000	2.016078	0.000000	0.000000	0.000000	-2.357152	0.090160	1.449430	0.000000	0.000000	4.000000	5.000000	0.000000
21848.318558	0.051821	0.588346	-0.028050	75.512535	101.827339	165.811218	-1.402517	0.000000	2.408937	0.000000	0.000000	0.000000	-2.357152	0.090160	1.449430	0.000000	0.000000	4.000000	5.000000	0.000000
21848.321891	0.044212	0.588525	-0.022769	75.512535	101.827339	165.811218	-1.402517	0.000000	2.408937	0.000000	0.000000	0.000000	-2.282717	0.053689	1.584529	0.000000	0.000000	4.000000	5.000000	0.000000
21848.325225	0.044212	0.588525	-0.022769	75.512535	101.827339	165.811218	-1.402517	0.000000	2.408937	0.000000	0.000000	0.000000	-2.282717	0.053689	1.584529	0.000000	0.000000	4.000000	5.000000	0.000000
21848.328558	0.044212	0.588525	-0.022769	75.101418	105.287033	168.214508	-1.138429	0.000000	2.789390	0.000000	0.000000	0.000000	-2.282717	0.053689	1.584529	0.000000	0.000000	4.000000	5.000000	0.000000
21848.331891	0.036819	0.588489	-0.017156	75.101418	105.287033	168.214508	-1.138429	0.000000	2.789390	0.000000	0.000000	0.000000	-2.217851	-0.010739	1.683661	0.000000	0.000000	4.000000	5.000000	0.000000
21848.335225	0.036819	0.588489	-0.017156	75.101418	105.287033	168.214508	-1.138429	0.000000	2.789390	0.000000	0.000000	0.000000	-2.217851	-0.010739	1.683661	0.000000	0.000000	4.000000	5.000000	0.000000
21848.338558	0.036819	0.588489	-0.017156	74.707268	109.328194	170.708908	-0.857819	0.000000	3.159032	0.000000	0.000000	0.000000	-2.217851	-0.010739	1.683661	0.000000	0.000000	4.000000	5.000000	0.000000
21848.341891	0.029728	0.588357	-0.011023	74.707268	109.328194	170.708908	-0.857819	0.000000	3.159032	0.000000	0.000000	0.000000	-2.127264	-0.039689	1.839982	0.000000	0.000000	4.000000	5.000000	0.000000
21848.345225	0.029728	0.588357	-0.011023	74.707268	109.328194	170.708908	-0.857819	0.000000	3.159032	0.000000	0.000000	0.000000	-2.127264	-0.039689	1.839982	0.000000	0.000000	4.000000	5.000000	0.000000
21848.348558	0.029728	0.588357	-0.011023	74.240044	113.160645	173.182159	-0.551156	0.000000	3.513576	0.000000	0.000000	0.000000	-2.127264	-0.039689	1.839982	0.000000	0.000000	4.000000	5.000000	0.000000
21848.351891	0.023119	0.588153	-0.004356	74.240044	113.160645	173.182159	-0.551156	0.000000	3.513576	0.000000	0.000000	0.000000	-1.982859	-0.061150	2.000127	0.000000	0.000000	4.000000	5.000000	0.000000
21848.355225	0.023119	0.588153	-0.004356	74.240044	113.160645	173.182159	-0.551156	0.000000	3.513576	0.000000	0.000000	0.000000	-1.982859	-0.061150	2.000127	0.000000	0.000000	4.000000	5.000000	0.000000
21848.358558	0.023119	0.588153	-0.004356	73.662170	116.560555	175.450089	-0.217801	0.000000	3.844052	0.000000	0.000000	0.000000	-1.982859	-0.061150	2.000127	0.000000	0.000000	4.000000	5.000000	0.000000
21848.361891	0.017120	0.587834	0.002865	73.662170	116.560555	175.450089	-0.217801	0.000000	3.844052	0.000000	0.000000	0.000000	-1.799693	-0.095851	2.166389	0.000000	0.000000	4.000000	5.000000	0.000000
21848.365225	0.017120	0.587834	0.002865	73.662170	116.560555	175.450089	-0.217801	0.000000	3.844052	0.000000	0.000000	0.000000	-1.799693	-0.095851	2.166389	0.000000	0.000000	4.000000	5.000000	0.000000
21848.368558	0.017120	0.587834	0.002865	73.015198	119.425446	177.021622	0.143264	0.000000	4.144001	0.000000	0.000000	0.000000	-1.799693	-0.095851	2.166389	0.000000	0.000000	4.000000	5.000000	0.000000
21848.371891	0.011785	0.587478	0.010630	73.015198	119.425446	177.021622	0.143264	0.000000	4.144001	0.000000	0.000000	0.000000	-1.600535	-0.106574	2.329547	0.000000	0.000000	4.000000	5.000000	0.000000
21848.375225	0.011785	0.587478	0.010630	73.015198	119.425446	177.021622	0.143264	0.000000	4.144001	0.000000	0.000000	0.000000	-1.600535	-0.106574	2.329547	0.000000	0.000000	4.000000	5.000000	0.000000
21848.378558	0.011785	0.587478	0.010630	72.356194	121.973221	178.530838	0.531522	0.000000	4.410757	0.000000	0.000000	0.000000	-1.600535	-0.106574	2.329547	0.000000	0.000000	4.000000	5.000000	0.000000
21848.381891	0.007177	0.587020	0.018881	72.356194	121.973221	178.530838	0.531522	0.000000	4.410757	0.000000	0.000000	0.000000	-1.382343	-0.137440	2.475198	0.000000	0.000000	4.000000	5.000000	0.000000
21848.385225	0.007177	0.587020	0.018881	72.356194	121.973221	178.530838	0.531522	0.000000	4.410757	0.000000	0.000000	0.000000	-1.382343	-0.137440	2.475198	0.000000	0.000000	4.000000	5.000000	0.000000
21848.388558	0.007177	0.587020	0.018881	71.726563	124.525795	-179.645523	0.944055	0.000000	4.641148	0.000000	0.000000	0.000000	-1.382343	-0.137440	2.475198	0.000000	0.000000	4.000000	5.000000	0.000000
21848.391891	0.003326	0.586471	0.027536	71.726563	124.525795	-179.645523	0.944055	0.000000	4.641148	0.000000	0.000000	0.000000	-1.155234	-0.164817	2.596570	0.000000	0.000000	4.000000	5.000000	0.000000
21848.395225	0.003326	0.586471	0.027536	71.726563	124.525795	-179.645523	0.944055	0.000000	4.641148	0.000000	0.000000	0.000000	-1.155234	-0.164817	2.596570	0.000000	0.000000	4.000000	5.000000	0.000000
21848.398558	0.003326	0.586471	0.027536	71.211105	127.445351	-177.823074	1.369708	0.000000	4.808732	0.000000	0.000000	0.000000	-1.155234	-0.164817	2.596570	0.000000	0.000000	4.000000	5.000000	0.000000
21848.401891	0.000154	0.585820	0.036519	71.211105	127.445351	-177.823074	1.369708	0.000000	4.808732	0.000000	0.000000	0.000000	-0.951798	-0.195250	2.694908	0.000000	0.000000	4.000000	5.000000	0.000000
21848.405225	0.000154	0.585820	0.036519	71.211105	127.445351	-177.823074	1.369708	0.000000	4.808732	0.000000	0.000000	0.000000	-0.951798	-0.195250	2.694908	0.000000	0.000000	4.000000	5.000000	0.000000
21848.408558	0.000154	0.585820	0.036519	70.795128	131.050461	-175.739929	1.717501	0.000000	4.695763	0.000000	0.000000	0.000000	-0.951798	-0.195250	2.694908	0.000000	0.000000	4.000000	5.000000	0.000000
21848.411891	-0.002540	0.585002	0.045572	70.795128	131.050461	-175.739929	1.717501	0.000000	4.695763	0.000000	0.000000	0.000000	-0.808229	-0.245309	2.715725	0.000000	0.000000	4.000000	5.000000	0.000000
21848.415225	-0.002540	0.585002	0.045572	70.795128	131.050461	-175.739929	1.717501	0.000000	4.695763	0.000000	0.000000	0.000000	-0.808229	-0.245309	2.715725	0.000000	0.000000	4.000000	5.000000	0.000000
21848.418558	-0.002540	0.585002	0.045572	70.414780	135.304337	-172.928925	2.030626	0.000000	4.569088	0.000000	0.000000	0.000000	-0.808229	-0.245309	2.715725	0.000000	0.000000	4.000000	5.000000	0.000000
21848.421891	-0.004798	0.584058	0.054706	70.414780	135.304337	-172.928925	2.030626	0.000000	4.569088	0.000000	0.000000	0.000000	-0.677270	-0.283277	2.740332	0.000000	0.000000	4.000000	5.000000	0.000000
21848.425225	-0.004798	0.584058	0.054706	70.414780	135.304337	-172.928925	2.030626	0.000000	4.569088	0.000000	0.000000	0.000000	-0.677270	-0.283277	2.740332	0.000000	0.000000	4.000000	5.000000	0.000000
21848.428558	-0.004798	0.584058	0.054706	70.002205	139.664597	-169.756866	2.313793	0.000000	4.432422	0.000000	0.000000	0.000000	-0.677270	-0.283277	2.740332	0.000000	0.000000	4.000000	5.000000	0.000000
21848.431891	-0.006491	0.583021	0.063833	70.002205	139.664597	-169.756866	2.313793	0.000000	4.432422	0.000000	0.000000	0.000000	-0.508017	-0.311297	2.737955	0.000000	0.000000	4.000000	5.000000	0.000000
21848.435225	-0.006491	0.583021	0.063833	70.002205	139.664597	-169.756866	2.313793	0.000000	4.432422	0.000000	0.000000	0.000000	-0.508017	-0.311297	2.737955	0.000000	0.000000	4.000000	5.000000	0.000000
21848.438558	-0.006491	0.583021	0.063833	69.487823	143.447525	-166.972031	2.570639	0.000000	4.288568	0.000000	0.000000	0.000000	-0.508017	-0.311297	2.737955	0.000000	0.000000	4.000000	5.000000	0.000000
21848.441891	-0.007461	0.581986	0.072974	69.487823	143.447525	-166.972031	2.570639	0.000000	4.288568	0.000000	0.000000	0.000000	-0.290917	-0.310437	2.742445	0.000000	0.000000	4.000000	5.000000	0.000000
21848.445225	-0.007461	0.581986	0.072974	69.487823	143.447525	-166.972031	2.570639	0.000000	4.288568	0.000000	0.000000	0.000000	-0.290917	-0.310437	2.742445	0.000000	0.000000	4.000000	5.000000	0.000000
21848.448558	-0.007461	0.581986	0.072974	68.799911	146.111496	-165.081635	2.808934	0.000000	4.136411	0.000000	0.000000	0.000000	-0.290917	-0.310437	2.742445	0.000000	0.000000	4.000000	5.000000	0.000000
21848.451891	-0.007666	0.580930	0.082076	68.799911	146.111496	-165.081635	2.808934	0.000000	4.136411	0.000000	0.000000	0.000000	-0.061472	-0.316844	2.730604	0.000000	0.000000	4.000000	5.000000	0.000000
21848.455225	-0.007666	0.580930	0.082076	68.799911	146.111496	-165.081635	2.808934	0.000000	4.136411	0.000000	0.000000	0.000000	-0.061472	-0.316844	2.730604	0.000000	0.000000	4.000000	5.000000	0.000000
21848.458558	-0.007666	0.580930	0.082076	67.993073	147.856506	-163.787857	3.031266	0.000000	3.976358	0.000000	0.000000	0.000000	-0.061472	-0.316844	2.730604	0.000000	0.000000	4.000000	5.000000	0.000000
21848.461891	-0.007040	0.579925	0.091162	67.993073	147.856506	-163.787857	3.031266	0.000000	3.976358	0.000000	0.000000	0.000000	0.187757	-0.301377	2.725846	0.000000	0.000000	4.000000	5.000000	0.000000
21848.465225	-0.007040	0.579925	0.091162	67.993073	147.856506	-163.787857	3.031266	0.000000	3.976358	0.000000	0.000000	0.000000	0.187757	-0.301377	2.725846	0.000000	0.000000	4.000000	5.000000	0.000000
21848.468558	-0.007040	0.579925	0.091162	67.221962	149.343613	-162.676590	3.241920	0.000000	3.806568	0.000000	0.000000	0.000000	0.187757	-0.301377	2.725846	0.000000	0.000000	4.000000	5.000000	0.000000
21848.471891	-0.005699	0.578876	0.100047	67.221962	149.343613	-162.676590	3.241920	0.000000	3.806568	0.000000	0.000000	0.000000	0.402298	-0.314652	2.665535	0.000000	0.000000	4.000000	5.000000	0.000000
21848.475225	-0.005699	0.578876	0.100047	67.221962	149.343613	-162.676590	3.241920	0.000000	3.806568	0.000000	0.000000	0.000000	0.402298	-0.314652	2.665535	0.000000	0.000000	4.000000	5.000000	0.000000
21848.478558	-0.005699	0.578876	0.100047	66.658173	151.287994	-161.284592	3.437119	0.000000	3.631283	0.000000	0.000000	0.000000	0.402298	-0.314652	2.665535	0.000000	0.000000	4.000000	5.000000	0.000000
21848.481891	-0.003747	0.577776	0.108809	66.658173	151.287994	-161.284592	3.437119	0.000000	3.631283	0.000000	0.000000	0.000000	0.585755	-0.330078	2.628452	0.000000	0.000000	4.000000	5.000000	0.000000
21848.485225	-0.003747	0.577776	0.108809	66.658173	151.287994	-161.284592	3.437119	0.000000	3.631283	0.000000	0.000000	0.000000	0.585755	-0.330078	2.628452	0.000000	0.000000	4.000000	5.000000	0.000000
21848.488558	-0.003747	0.577776	0.108809	66.554726	153.868378	-159.465347	3.618711	0.000000	3.450352	0.000000	0.000000	0.000000	0.585755	-0.330078	2.628452	0.000000	0.000000	4.000000	5.000000	0.000000
21848.491891	-0.001376	0.576554	0.117318	66.554726	153.868378	-159.465347	3.618711	0.000000	3.450352	0.000000	0.000000	0.000000	0.711282	-0.366436	2.552704	0.000000	0.000000	4.000000	5.000000	0.000000
21848.495225	-0.001376	0.576554	0.117318	66.554726	153.868378	-159.465347	3.618711	0.000000	3.450352	0.000000	0.000000	0.000000	0.711282	-0.366436	2.552704	0.000000	0.000000	4.000000	5.000000	0.000000
21848.498558	-0.001376	0.576554	0.117318	67.045975	156.846451	-157.384613	3.783227	0.000000	3.269127	0.000000	0.000000	0.000000	0.711282	-0.366436	2.552704	0.000000	0.000000	4.000000	5.000000	0.000000
21848.501891	0.001288	0.575264	0.125640	67.045975	156.846451	-157.384613	3.783227	0.000000	3.269127	0.000000	0.000000	0.000000	0.799136	-0.387187	2.496722	0.000000	0.000000	4.000000	5.000000	0.000000
21848.505225	0.001288	0.575264	0.125640	67.045975	156.846451	-157.384613	3.783227	0.000000	3.269127	0.000000	0.000000	0.000000	0.799136	-0.387187	2.496722	0.000000	0.000000	4.000000	5.000000	0.000000
21848.508558	0.001288	0.575264	0.125640	67.773712	160.016861	-155.163696	3.931675	0.000000	3.089001	0.000000	0.000000	0.000000	0.799136	-0.387187	2.496722	0.000000	0.000000	4.000000	5.000000	0.000000
21848.511891	0.004363	0.573959	0.133686	67.773712	160.016861	-155.163696	3.931675	0.000000	3.089001	0.000000	0.000000	0.000000	0.922561	-0.391499	2.413753	0.000000	0.000000	4.000000	5.000000	0.000000
21848.515225	0.004363	0.573959	0.133686	67.773712	160.016861	-155.163696	3.931675	0.000000	3.089001	0.000000	0.000000	0.000000	0.922561	-0.391499	2.413753	0.000000	0.000000	4.000000	5.000000	0.000000
21848.518558	0.004363	0.573959	0.133686	68.377136	162.676208	-153.354858	4.066557	0.000000	2.909143	0.000000	0.000000	0.000000	0.922561	-0.391499	2.413753	0.000000	0.000000	4.000000	5.000000	0.000000
21848.521891	0.008029	0.572601	0.141384	68.377136	162.676208	-153.354858	4.066557	0.000000	2.909143	0.000000	0.000000	0.000000	1.099764	-0.407194	2.309314	0.000000	0.000000	4.000000	5.000000	0.000000
21848.525225	0.008029	0.572601	0.141384	68.377136	162.676208	-153.354858	4.066557	0.000000	2.909143	0.000000	0.000000	0.000000	1.099764	-0.407194	2.309314	0.000000	0.000000	4.000000	5.000000	0.000000
21848.528558	0.008029	0.572601	0.141384	68.791939	163.671463	-152.927383	4.191252	0.000000	2.726428	0.000000	0.000000	0.000000	1.099764	-0.407194	2.309314	0.000000	0.000000	4.000000	5.000000	0.000000
21848.531891	0.012300	0.571293	0.148767	68.791939	163.671463	-152.927383	4.191252	0.000000	2.726428	0.000000	0.000000	0.000000	1.281347	-0.392430	2.215017	0.000000	0.000000	4.000000	5.000000	0.000000
21848.535225	0.012300	0.571293	0.148767	68.791939	163.671463	-152.927383	4.191252	0.000000	2.726428	0.000000	0.000000	0.000000	1.281347	-0.392430	2.215017	0.000000	0.000000	4.000000	5.000000	0.000000
21848.538558	0.012300	0.571293	0.148767	69.101395	163.643066	-153.380890	4.307271	0.000000	2.539176	0.000000	0.000000	0.000000	1.281347	-0.392430	2.215017	0.000000	0.000000	4.000000	5.000000	0.000000
21848.541891	0.017218	0.570025	0.155813	69.101395	163.643066	-153.380890	4.307271	0.000000	2.539176	0.000000	0.000000	0.000000	1.475443	-0.380627	2.113773	0.000000	0.000000	4.000000	5.000000	0.000000
21848.545225	0.017218	0.570025	0.155813	69.101395	163.643066	-153.380890	4.307271	0.000000	2.539176	0.000000	0.000000	0.000000	1.475443	-0.380627	2.113773	0.000000	0.000000	4.000000	5.000000	0.000000
21848.548558	0.017218	0.570025	0.155813	69.428101	163.872192	-153.659424	4.415510	0.000000	2.345904	0.000000	0.000000	0.000000	1.475443	-0.380627	2.113773	0.000000	0.000000	4.000000	5.000000	0.000000
21848.551891	0.022677	0.568818	0.162496	69.428101	163.872192	-153.659424	4.415510	0.000000	2.345904	0.000000	0.000000	0.000000	1.637642	-0.361875	2.004694	0.000000	0.000000	4.000000	5.000000	0.000000
21848.555225	0.022677	0.568818	0.162496	69.428101	163.872192	-153.659424	4.415510	0.000000	2.345904	0.000000	0.000000	0.000000	1.637642	-0.361875	2.004694	0.000000	0.000000	4.000000	5.000000	0.000000
21848.558558	0.022677	0.568818	0.162496	69.790215	164.497833	-153.632095	4.514907	0.000000	2.148398	0.000000	0.000000	0.000000	1.637642	-0.361875	2.004694	0.000000	0.000000	4.000000	5.000000	0.000000
21848.561891	0.028534	0.567684	0.168814	69.790215	164.497833	-153.632095	4.514907	0.000000	2.148398	0.000000	0.000000	0.000000	1.757144	-0.340219	1.895423	0.000000	0.000000	4.000000	5.000000	0.000000
21848.565225	0.028534	0.567684	0.168814	69.790215	164.497833	-153.632095	4.514907	0.000000	2.148398	0.000000	0.000000	0.000000	1.757144	-0.340219	1.895423	0.000000	0.000000	4.000000	5.000000	0.000000
21848.568558	0.028534	0.567684	0.168814	70.220863	166.066452	-152.653595	4.604401	0.000000	1.949229	0.000000	0.000000	0.000000	1.757144	-0.340219	1.895423	0.000000	0.000000	4.000000	5.000000	0.000000
21848.571891	0.034816	0.566634	0.174671	70.220863	166.066452	-152.653595	4.604401	0.000000	1.949229	0.000000	0.000000	0.000000	1.884348	-0.315169	1.757272	0.000000	0.000000	4.000000	5.000000	0.000000
21848.575225	0.034816	0.566634	0.174671	70.220863	166.066452	-152.653595	4.604401	0.000000	1.949229	0.000000	0.000000	0.000000	1.884348	-0.315169	1.757272	0.000000	0.000000	4.000000	5.000000	0.000000
21848.578558	0.034816	0.566634	0.174671	70.700645	168.588242	-150.486099	4.684437	0.000000	1.748156	0.000000	0.000000	0.000000	1.884348	-0.315169	1.757272	0.000000	0.000000	4.000000	5.000000	0.000000
21848.581891	0.041277	0.565587	0.180078	70.700645	168.588242	-150.486099	4.684437	0.000000	1.748156	0.000000	0.000000	0.000000	1.938308	-0.314035	1.622063	0.000000	0.000000	4.000000	5.000000	0.000000
21848.585225	0.041277	0.565587	0.180078	70.700645	168.588242	-150.486099	4.684437	0.000000	1.748156	0.000000	0.000000	0.000000	1.938308	-0.314035	1.622063	0.000000	0.000000	4.000000	5.000000	0.000000
21848.588558	0.041277	0.565587	0.180078	71.166412	171.689255	-146.964279	4.753632	0.000000	1.550159	0.000000	0.000000	0.000000	1.938308	-0.314035	1.622063	0.000000	0.000000	4.000000	5.000000	0.000000
21848.591891	0.047906	0.564546	0.185004	71.166412	171.689255	-146.964279	4.753632	0.000000	1.550159	0.000000	0.000000	0.000000	1.988846	-0.312435	1.477644	0.000000	0.000000	4.000000	5.000000	0.000000
21848.595225	0.047906	0.564546	0.185004	71.166412	171.689255	-146.964279	4.753632	0.000000	1.550159	0.000000	0.000000	0.000000	1.988846	-0.312435	1.477644	0.000000	0.000000	4.000000	5.000000	0.000000
21848.598558	0.047906	0.564546	0.185004	71.581291	174.976242	-142.946243	4.812836	0.000000	1.355215	0.000000	0.000000	0.000000	1.988846	-0.312435	1.477644	0.000000	0.000000	4.000000	5.000000	0.000000
21848.601891	0.054757	0.563502	0.189467	71.581291	174.976242	-142.946243	4.812836	0.000000	1.355215	0.000000	0.000000	0.000000	2.055335	-0.313049	1.338952	0.000000	0.000000	4.000000	5.000000	0.000000
21848.605225	0.054757	0.563502	0.189467	71.581291	174.976242	-142.946243	4.812836	0.000000	1.355215	0.000000	0.000000	0.000000	2.055335	-0.313049	1.338952	0.000000	0.000000	4.000000	5.000000	0.000000
21848.608558	0.054757	0.563502	0.189467	71.935638	177.834793	-139.586334	4.863268	0.000000	1.161302	0.000000	0.000000	0.000000	2.055335	-0.313049	1.338952	0.000000	0.000000	4.000000	5.000000	0.000000
21848.611891	0.061914	0.562555	0.193463	71.935638	177.834793	-139.586334	4.863268	0.000000	1.161302	0.000000	0.000000	0.000000	2.147192	-0.284179	1.198880	0.000000	0.000000	4.000000	5.000000	0.000000
21848.615225	0.061914	0.562555	0.193463	71.935638	177.834793	-139.586334	4.863268	0.000000	1.161302	0.000000	0.000000	0.000000	2.147192	-0.284179	1.198880	0.000000	0.000000	4.000000	5.000000	0.000000
21848.618558	0.061914	0.562555	0.193463	72.212479	179.411209	-137.477081	4.905841	0.000000	0.965774	0.000000	0.000000	0.000000	2.147192	-0.284179	1.198880	0.000000	0.000000	4.000000	5.000000	0.000000
21848.621891	0.069410	0.561686	0.197060	72.212479	179.411209	-137.477081	4.905841	0.000000	0.965774	0.000000	0.000000	0.000000	2.248541	-0.260659	1.079141	0.000000	0.000000	4.000000	5.000000	0.000000
21848.625225	0.069410	0.561686	0.197060	72.212479	179.411209	-137.477081	4.905841	0.000000	0.965774	0.000000	0.000000	0.000000	2.248541	-0.260659	1.079141	0.000000	0.000000	4.000000	5.000000	0.000000
21848.628558	0.069410	0.561686	0.197060	72.439667	179.884949	-136.115524	4.940824	0.000000	0.766983	0.000000	0.000000	0.000000	2.248541	-0.260659	1.079141	0.000000	0.000000	4.000000	5.000000	0.000000
21848.631891	0.077354	0.560927	0.200166	72.439667	179.884949	-136.115524	4.940824	0.000000	0.766983	0.000000	0.000000	0.000000	2.383220	-0.227803	0.931759	0.000000	0.000000	4.000000	5.000000	0.000000
21848.635225	0.077354	0.560927	0.200166	72.439667	179.884949	-136.115524	4.940824	0.000000	0.766983	0.000000	0.000000	0.000000	2.383220	-0.227803	0.931759	0.000000	0.000000	4.000000	5.000000	0.000000
21848.638558	0.077354	0.560927	0.200166	72.654350	-179.511765	-134.526978	4.968304	0.000000	0.562103	0.000000	0.000000	0.000000	2.383220	-0.227803	0.931759	0.000000	0.000000	4.000000	5.000000	0.000000
21848.641891	0.085581	0.560262	0.202778	72.654350	-179.511765	-134.526978	4.968304	0.000000	0.562103	0.000000	0.000000	0.000000	2.468304	-0.199304	0.783709	0.000000	0.000000	4.000000	5.000000	0.000000
21848.645225	0.085581	0.560262	0.202778	72.654350	-179.511765	-134.526978	4.968304	0.000000	0.562103	0.000000	0.000000	0.000000	2.468304	-0.199304	0.783709	0.000000	0.000000	4.000000	5.000000	0.000000
21848.648558	0.085581	0.560262	0.202778	72.865402	-178.493408	-132.764832	4.987408	0.000000	0.354632	0.000000	0.000000	0.000000	2.468304	-0.199304	0.783709	0.000000	0.000000	4.000000	5.000000	0.000000
21848.651891	0.094010	0.559688	0.204837	72.865402	-178.493408	-132.764832	4.987408	0.000000	0.354632	0.000000	0.000000	0.000000	2.528603	-0.172264	0.617596	0.000000	0.000000	4.000000	5.000000	0.000000
21848.655225	0.094010	0.559688	0.204837	72.865402	-178.493408	-132.764832	4.987408	0.000000	0.354632	0.000000	0.000000	0.000000	2.528603	-0.172264	0.617596	0.000000	0.000000	4.000000	5.000000	0.000000
21848.658558	0.094010	0.559688	0.204837	73.062607	-176.486465	-129.964310	4.997863	0.000000	0.146151	0.000000	0.000000	0.000000	2.528603	-0.172264	0.617596	0.000000	0.000000	4.000000	5.000000	0.000000
21848.661891	0.102608	0.559173	0.206230	73.062607	-176.486465	-129.964310	4.997863	0.000000	0.146151	0.000000	0.000000	0.000000	2.579510	-0.154462	0.417946	0.000000	0.000000	4.000000	5.000000	0.000000
21848.665225	0.102608	0.559173	0.206230	73.062607	-176.486465	-129.964310	4.997863	0.000000	0.146151	0.000000	0.000000	0.000000	2.579510	-0.154462	0.417946	0.000000	0.000000	4.000000	5.000000	0.000000
21848.668558	0.102608	0.559173	0.206230	73.230606	-173.377640	-126.131737	4.999600	0.000000	-0.063235	0.000000	0.000000	0.000000	2.579510	-0.154462	0.417946	0.000000	0.000000	4.000000	5.000000	0.000000
21848.671891	0.111012	0.558686	0.207023	73.230606	-173.377640	-126.131737	4.999600	0.000000	-0.063235	0.000000	0.000000	0.000000	2.521010	-0.146249	0.237717	0.000000	0.000000	4.000000	5.000000	0.000000
21848.675225	0.111012	0.558686	0.207023	73.230606	-173.377640	-126.131737	4.999600	0.000000	-0.063235	0.000000	0.000000	0.000000	2.521010	-0.146249	0.237717	0.000000	0.000000	4.000000	5.000000	0.000000
21848.678558	0.111012	0.558686	0.207023	73.348389	-169.639343	-121.685150	4.992942	0.000000	-0.265580	0.000000	0.000000	0.000000	2.521010	-0.146249	0.237717	0.000000	0.000000	4.000000	5.000000	0.000000
21848.681891	0.119282	0.558256	0.207141	73.348389	-169.639343	-121.685150	4.992942	0.000000	-0.265580	0.000000	0.000000	0.000000	2.481186	-0.128849	0.035428	0.000000	0.000000	4.000000	5.000000	0.000000
21848.685225	0.119282	0.558256	0.207141	73.348389	-169.639343	-121.685150	4.992942	0.000000	-0.265580	0.000000	0.000000	0.000000	2.481186	-0.128849	0.035428	0.000000	0.000000	4.000000	5.000000	0.000000
21848.688558	0.119282	0.558256	0.207141	73.463837	-165.950974	-116.999077	4.978476	0.000000	-0.463438	0.000000	0.000000	0.000000	2.481186	-0.128849	0.035428	0.000000	0.000000	4.000000	5.000000	0.000000
21848.691891	0.127569	0.557898	0.206629	73.463837	-165.950974	-116.999077	4.978476	0.000000	-0.463438	0.000000	0.000000	0.000000	2.485915	-0.107497	-0.153616	0.000000	0.000000	4.000000	5.000000	0.000000
21848.695225	0.127569	0.557898	0.206629	73.463837	-165.950974	-116.999077	4.978476	0.000000	-0.463438	0.000000	0.000000	0.000000	2.485915	-0.107497	-0.153616	0.000000	0.000000	4.000000	5.000000	0.000000
21848.698558	0.127569	0.557898	0.206629	73.751923	-163.362137	-112.848534	4.956082	0.000000	-0.661250	0.000000	0.000000	0.000000	2.485915	-0.107497	-0.153616	0.000000	0.000000	4.000000	5.000000	0.000000
21848.701891	0.135839	0.557533	0.205589	73.751923	-163.362137	-112.848534	4.956082	0.000000	-0.661250	0.000000	0.000000	0.000000	2.481085	-0.109582	-0.311908	0.000000	0.000000	4.000000	5.000000	0.000000
21848.705225	0.135839	0.557533	0.205589	73.751923	-163.362137	-112.848534	4.956082	0.000000	-0.661250	0.000000	0.000000	0.000000	2.481085	-0.109582	-0.311908	0.000000	0.000000	4.000000	5.000000	0.000000
21848.708558	0.135839	0.557533	0.205589	74.334801	-162.409134	-110.209991	4.925717	0.000000	-0.858670	0.000000	0.000000	0.000000	2.481085	-0.109582	-0.311908	0.000000	0.000000	4.000000	5.000000	0.000000
21848.711891	0.144349	0.557271	0.204067	74.334801	-162.409134	-110.209991	4.925717	0.000000	-0.858670	0.000000	0.000000	0.000000	2.553101	-0.078539	-0.456453	0.000000	0.000000	4.000000	5.000000	0.000000
21848.715225	0.144349	0.557271	0.204067	74.334801	-162.409134	-110.209991	4.925717	0.000000	-0.858670	0.000000	0.000000	0.000000	2.553101	-0.078539	-0.456453	0.000000	0.000000	4.000000	5.000000	0.000000
21848.718558	0.144349	0.557271	0.204067	75.065720	-161.792007	-108.308136	4.885947	0.000000	-1.061849	0.000000	0.000000	0.000000	2.553101	-0.078539	-0.456453	0.000000	0.000000	4.000000	5.000000	0.000000
21848.721891	0.153127	0.557007	0.202096	75.065720	-161.792007	-108.308136	4.885947	0.000000	-1.061849	0.000000	0.000000	0.000000	2.633226	-0.079106	-0.591503	0.000000	0.000000	4.000000	5.000000	0.000000
21848.725225	0.153127	0.557007	0.202096	75.065720	-161.792007	-108.308136	4.885947	0.000000	-1.061849	0.000000	0.000000	0.000000	2.633226	-0.079106	-0.591503	0.000000	0.000000	4.000000	5.000000	0.000000
21848.728558	0.153127	0.557007	0.202096	75.844048	-160.757797	-106.212799	4.835704	0.000000	-1.271207	0.000000	0.000000	0.000000	2.633226	-0.079106	-0.591503	0.000000	0.000000	4.000000	5.000000	0.000000
21848.731891	0.161713	0.556700	0.199744	75.844048	-160.757797	-106.212799	4.835704	0.000000	-1.271207	0.000000	0.000000	0.000000	2.575899	-0.092119	-0.705569	0.000000	0.000000	4.000000	5.000000	0.000000
21848.735225	0.161713	0.556700	0.199744	75.844048	-160.757797	-106.212799	4.835704	0.000000	-1.271207	0.000000	0.000000	0.000000	2.575899	-0.092119	-0.705569	0.000000	0.000000	4.000000	5.000000	0.000000
21848.738558	0.161713	0.556700	0.199744	76.594162	-159.167175	-103.412628	4.777188	0.000000	-1.475967	0.000000	0.000000	0.000000	2.575899	-0.092119	-0.705569	0.000000	0.000000	4.000000	5.000000	0.000000
21848.741891	0.170279	0.556460	0.196954	76.594162	-159.167175	-103.412628	4.777188	0.000000	-1.475967	0.000000	0.000000	0.000000	2.569660	-0.071844	-0.837003	0.000000	0.000000	4.000000	5.000000	0.000000
21848.745225	0.170279	0.556460	0.196954	76.594162	-159.167175	-103.412628	4.777188	0.000000	-1.475967	0.000000	0.000000	0.000000	2.569660	-0.071844	-0.837003	0.000000	0.000000	4.000000	5.000000	0.000000
21848.748558	0.170279	0.556460	0.196954	77.243294	-156.645477	-99.894142	4.709179	0.000000	-1.680367	0.000000	0.000000	0.000000	2.569660	-0.071844	-0.837003	0.000000	0.000000	4.000000	5.000000	0.000000
21848.751891	0.178608	0.556111	0.193720	77.243294	-156.645477	-99.894142	4.709179	0.000000	-1.680367	0.000000	0.000000	0.000000	2.498708	-0.105008	-0.970177	0.000000	0.000000	4.000000	5.000000	0.000000
21848.755225	0.178608	0.556111	0.193720	77.243294	-156.645477	-99.894142	4.709179	0.000000	-1.680367	0.000000	0.000000	0.000000	2.498708	-0.105008	-0.970177	0.000000	0.000000	4.000000	5.000000	0.000000
21848.758558	0.178608	0.556111	0.193720	77.771660	-153.107437	-95.341011	4.633091	0.000000	-1.880017	0.000000	0.000000	0.000000	2.498708	-0.105008	-0.970177	0.000000	0.000000	4.000000	5.000000	0.000000
21848.761891	0.186462	0.555740	0.190081	77.771660	-153.107437	-95.341011	4.633091	0.000000	-1.880017	0.000000	0.000000	0.000000	2.356323	-0.111263	-1.091565	0.000000	0.000000	4.000000	5.000000	0.000000
21848.765225	0.186462	0.555740	0.190081	77.771660	-153.107437	-95.341011	4.633091	0.000000	-1.880017	0.000000	0.000000	0.000000	2.356323	-0.111263	-1.091565	0.000000	0.000000	4.000000	5.000000	0.000000
21848.768558	0.186462	0.555740	0.190081	78.154999	-148.923431	-89.919891	4.551278	0.000000	-2.070235	0.000000	0.000000	0.000000	2.356323	-0.111263	-1.091565	0.000000	0.000000	4.000000	5.000000	0.000000
21848.771891	0.194092	0.555322	0.185924	78.154999	-148.923431	-89.919891	4.551278	0.000000	-2.070235	0.000000	0.000000	0.000000	2.288826	-0.125286	-1.247286	0.000000	0.000000	4.000000	5.000000	0.000000
21848.775225	0.194092	0.555322	0.185924	78.154999	-148.923431	-89.919891	4.551278	0.000000	-2.070235	0.000000	0.000000	0.000000	2.288826	-0.125286	-1.247286	0.000000	0.000000	4.000000	5.000000	0.000000
21848.778558	0.194092	0.555322	0.185924	78.407974	-144.679916	-84.318909	4.461240	0.000000	-2.257727	0.000000	0.000000	0.000000	2.288826	-0.125286	-1.247286	0.000000	0.000000	4.000000	5.000000	0.000000
21848.781891	0.201417	0.554857	0.181269	78.407974	-144.679916	-84.318909	4.461240	0.000000	-2.257727	0.000000	0.000000	0.000000	2.197653	-0.139462	-1.396423	0.000000	0.000000	4.000000	5.000000	0.000000
21848.785225	0.201417	0.554857	0.181269	78.407974	-144.679916	-84.318909	4.461240	0.000000	-2.257727	0.000000	0.000000	0.000000	2.197653	-0.139462	-1.396423	0.000000	0.000000	4.000000	5.000000	0.000000
21848.788558	0.201417	0.554857	0.181269	78.600739	-141.145798	-79.506927	4.363490	0.000000	-2.441302	0.000000	0.000000	0.000000	2.197653	-0.139462	-1.396423	0.000000	0.000000	4.000000	5.000000	0.000000
21848.791891	0.208256	0.554370	0.176226	78.600739	-141.145798	-79.506927	4.363490	0.000000	-2.441302	0.000000	0.000000	0.000000	2.051686	-0.146215	-1.512939	0.000000	0.000000	4.000000	5.000000	0.000000
21848.795225	0.208256	0.554370	0.176226	78.600739	-141.145798	-79.506927	4.363490	0.000000	-2.441302	0.000000	0.000000	0.000000	2.051686	-0.146215	-1.512939	0.000000	0.000000	4.000000	5.000000	0.000000
21848.798558	0.208256	0.554370	0.176226	78.791801	-139.276169	-76.677422	4.260348	0.000000	-2.617143	0.000000	0.000000	0.000000	2.051686	-0.146215	-1.512939	0.000000	0.000000	4.000000	5.000000	0.000000
21848.801891	0.214711	0.553874	0.170745	78.791801	-139.276169	-76.677422	4.260348	0.000000	-2.617143	0.000000	0.000000	0.000000	1.936470	-0.148589	-1.644382	0.000000	0.000000	4.000000	5.000000	0.000000
21848.805225	0.214711	0.553874	0.170745	78.791801	-139.276169	-76.677422	4.260348	0.000000	-2.617143	0.000000	0.000000	0.000000	1.936470	-0.148589	-1.644382	0.000000	0.000000	4.000000	5.000000	0.000000
21848.808558	0.214711	0.553874	0.170745	78.995964	-138.667587	-75.366959	4.150339	0.000000	-2.788312	0.000000	0.000000	0.000000	1.936470	-0.148589	-1.644382	0.000000	0.000000	4.000000	5.000000	0.000000
21848.811891	0.220820	0.553379	0.164883	78.995964	-138.667587	-75.366959	4.150339	0.000000	-2.788312	0.000000	0.000000	0.000000	1.832744	-0.148529	-1.758426	0.000000	0.000000	4.000000	5.000000	0.000000
21848.815225	0.220820	0.553379	0.164883	78.995964	-138.667587	-75.366959	4.150339	0.000000	-2.788312	0.000000	0.000000	0.000000	1.832744	-0.148529	-1.758426	0.000000	0.000000	4.000000	5.000000	0.000000
21848.818558	0.220820	0.553379	0.164883	79.142700	-138.125763	-74.063164	4.033124	0.000000	-2.955318	0.000000	0.000000	0.000000	1.832744	-0.148529	-1.758426	0.000000	0.000000	4.000000	5.000000	0.000000
21848.821891	0.226374	0.552867	0.158739	79.142700	-138.125763	-74.063164	4.033124	0.000000	-2.955318	0.000000	0.000000	0.000000	1.666099	-0.153650	-1.843260	0.000000	0.000000	4.000000	5.000000	0.000000
21848.825225	0.226374	0.552867	0.158739	79.142700	-138.125763	-74.063164	4.033124	0.000000	-2.955318	0.000000	0.000000	0.000000	1.666099	-0.153650	-1.843260	0.000000	0.000000	4.000000	5.000000	0.000000
21848.828558	0.226374	0.552867	0.158739	79.306160	-137.229630	-72.429939	3.911755	0.000000	-3.114188	0.000000	0.000000	0.000000	1.666099	-0.153650	-1.843260	0.000000	0.000000	4.000000	5.000000	0.000000
21848.831891	0.231470	0.552397	0.152328	79.306160	-137.229630	-72.429939	3.911755	0.000000	-3.114188	0.000000	0.000000	0.000000	1.528771	-0.140987	-1.923226	0.000000	0.000000	4.000000	5.000000	0.000000
21848.835225	0.231470	0.552397	0.152328	79.306160	-137.229630	-72.429939	3.911755	0.000000	-3.114188	0.000000	0.000000	0.000000	1.528771	-0.140987	-1.923226	0.000000	0.000000	4.000000	5.000000	0.000000
21848.838558	0.231470	0.552397	0.152328	79.649910	-136.012085	-70.643478	3.785179	0.000000	-3.266867	0.000000	0.000000	0.000000	1.528771	-0.140987	-1.923226	0.000000	0.000000	4.000000	5.000000	0.000000
21848.841891	0.236273	0.551941	0.145670	79.649910	-136.012085	-70.643478	3.785179	0.000000	-3.266867	0.000000	0.000000	0.000000	1.441000	-0.136735	-1.997513	0.000000	0.000000	4.000000	5.000000	0.000000
21848.845225	0.236273	0.551941	0.145670	79.649910	-136.012085	-70.643478	3.785179	0.000000	-3.266867	0.000000	0.000000	0.000000	1.441000	-0.136735	-1.997513	0.000000	0.000000	4.000000	5.000000	0.000000
21848.848558	0.236273	0.551941	0.145670	80.227982	-134.242065	-68.216751	3.651343	0.000000	-3.415801	0.000000	0.000000	0.000000	1.441000	-0.136735	-1.997513	0.000000	0.000000	4.000000	5.000000	0.000000
21848.851891	0.240705	0.551503	0.138833	80.227982	-134.242065	-68.216751	3.651343	0.000000	-3.415801	0.000000	0.000000	0.000000	1.329649	-0.131594	-2.051084	0.000000	0.000000	4.000000	5.000000	0.000000
21848.855225	0.240705	0.551503	0.138833	80.227982	-134.242065	-68.216751	3.651343	0.000000	-3.415801	0.000000	0.000000	0.000000	1.329649	-0.131594	-2.051084	0.000000	0.000000	4.000000	5.000000	0.000000
21848.858558	0.240705	0.551503	0.138833	80.972565	-131.906738	-64.423546	3.511776	0.000000	-3.559134	0.000000	0.000000	0.000000	1.329649	-0.131594	-2.051084	0.000000	0.000000	4.000000	5.000000	0.000000
21848.861891	0.244734	0.551114	0.131829	80.972565	-131.906738	-64.423546	3.511776	0.000000	-3.559134	0.000000	0.000000	0.000000	1.208599	-0.116588	-2.101244	0.000000	0.000000	4.000000	5.000000	0.000000
21848.865225	0.244734	0.551114	0.131829	80.972565	-131.906738	-64.423546	3.511776	0.000000	-3.559134	0.000000	0.000000	0.000000	1.208599	-0.116588	-2.101244	0.000000	0.000000	4.000000	5.000000	0.000000
21848.868558	0.244734	0.551114	0.131829	81.773003	-129.107986	-60.233074	3.366895	0.000000	-3.696487	0.000000	0.000000	0.000000	1.208599	-0.116588	-2.101244	0.000000	0.000000	4.000000	5.000000	0.000000
21848.871891	0.248273	0.550786	0.124539	81.773003	-129.107986	-60.233074	3.366895	0.000000	-3.696487	0.000000	0.000000	0.000000	1.061654	-0.098384	-2.186848	0.000000	0.000000	4.000000	5.000000	0.000000
21848.875225	0.248273	0.550786	0.124539	81.773003	-129.107986	-60.233074	3.366895	0.000000	-3.696487	0.000000	0.000000	0.000000	1.061654	-0.098384	-2.186848	0.000000	0.000000	4.000000	5.000000	0.000000
21848.878558	0.248273	0.550786	0.124539	82.559242	-125.987488	-56.232765	3.215813	0.000000	-3.828648	0.000000	0.000000	0.000000	1.061654	-0.098384	-2.186848	0.000000	0.000000	4.000000	5.000000	0.000000
21848.881891	0.251336	0.550528	0.116937	82.559242	-125.987488	-56.232765	3.215813	0.000000	-3.828648	0.000000	0.000000	0.000000	0.918943	-0.077344	-2.280676	0.000000	0.000000	4.000000	5.000000	0.000000
21848.885225	0.251336	0.550528	0.116937	82.559242	-125.987488	-56.232765	3.215813	0.000000	-3.828648	0.000000	0.000000	0.000000	0.918943	-0.077344	-2.280676	0.000000	0.000000	4.000000	5.000000	0.000000
21848.888558	0.251336	0.550528	0.116937	83.310616	-122.467957	-52.323227	3.057168	0.000000	-3.956479	0.000000	0.000000	0.000000	0.918943	-0.077344	-2.280676	0.000000	0.000000	4.000000	5.000000	0.000000
21848.891891	0.254041	0.550383	0.108940	83.310616	-122.467957	-52.323227	3.057168	0.000000	-3.956479	0.000000	0.000000	0.000000	0.811509	-0.043696	-2.399084	0.000000	0.000000	4.000000	5.000000	0.000000
21848.895225	0.254041	0.550383	0.108940	83.310616	-122.467957	-52.323227	3.057168	0.000000	-3.956479	0.000000	0.000000	0.000000	0.811509	-0.043696	-2.399084	0.000000	0.000000	4.000000	5.000000	0.000000
21848.898558	0.254041	0.550383	0.108940	83.998154	-118.294380	-48.147865	2.887048	0.000000	-4.082273	0.000000	0.000000	0.000000	0.811509	-0.043696	-2.399084	0.000000	0.000000	4.000000	5.000000	0.000000
21848.901891	0.256342	0.550321	0.100546	83.998154	-118.294380	-48.147865	2.887048	0.000000	-4.082273	0.000000	0.000000	0.000000	0.690370	-0.018488	-2.518332	0.000000	0.000000	4.000000	5.000000	0.000000
21848.905225	0.256342	0.550321	0.100546	83.998154	-118.294380	-48.147865	2.887048	0.000000	-4.082273	0.000000	0.000000	0.000000	0.690370	-0.018488	-2.518332	0.000000	0.000000	4.000000	5.000000	0.000000
21848.908558	0.256342	0.550321	0.100546	84.636887	-113.183159	-42.899090	2.704550	0.000000	-4.205402	0.000000	0.000000	0.000000	0.690370	-0.018488	-2.518332	0.000000	0.000000	4.000000	5.000000	0.000000
21848.911891	0.258283	0.550337	0.091871	84.636887	-113.183159	-42.899090	2.704550	0.000000	-4.205402	0.000000	0.000000	0.000000	0.582281	0.004890	-2.602432	0.000000	0.000000	4.000000	5.000000	0.000000
21848.915225	0.258283	0.550337	0.091871	84.636887	-113.183159	-42.899090	2.704550	0.000000	-4.205402	0.000000	0.000000	0.000000	0.582281	0.004890	-2.602432	0.000000	0.000000	4.000000	5.000000	0.000000
21848.918558	0.258283	0.550337	0.091871	85.251953	-106.654465	-35.944786	2.509955	0.000000	-4.324365	0.000000	0.000000	0.000000	0.582281	0.004890	-2.602432	0.000000	0.000000	4.000000	5.000000	0.000000
21848.921891	0.259771	0.550389	0.083068	85.251953	-106.654465	-35.944786	2.509955	0.000000	-4.324365	0.000000	0.000000	0.000000	0.446475	0.015463	-2.640853	0.000000	0.000000	4.000000	5.000000	0.000000
21848.925225	0.259771	0.550389	0.083068	85.251953	-106.654465	-35.944786	2.509955	0.000000	-4.324365	0.000000	0.000000	0.000000	0.446475	0.015463	-2.640853	0.000000	0.000000	4.000000	5.000000	0.000000
21848.928558	0.259771	0.550389	0.083068	85.853058	-97.526512	-26.265409	2.306479	0.000000	-4.436232	0.000000	0.000000	0.000000	0.446475	0.015463	-2.640853	0.000000	0.000000	4.000000	5.000000	0.000000
21848.931891	0.260826	0.550469	0.074238	85.853058	-97.526512	-26.265409	2.306479	0.000000	-4.436232	0.000000	0.000000	0.000000	0.316510	0.023854	-2.649048	0.000000	0.000000	4.000000	5.000000	0.000000
21848.935225	0.260826	0.550469	0.074238	85.853058	-97.526512	-26.265409	2.306479	0.000000	-4.436232	0.000000	0.000000	0.000000	0.316510	0.023854	-2.649048	0.000000	0.000000	4.000000	5.000000	0.000000
21848.938558	0.260826	0.550469	0.074238	86.373238	-84.609734	-12.949879	2.095532	0.000000	-4.539686	0.000000	0.000000	0.000000	0.316510	0.023854	-2.649048	0.000000	0.000000	4.000000	5.000000	0.000000
21848.941891	0.261412	0.550641	0.065544	86.373238	-84.609734	-12.949879	2.095532	0.000000	-4.539686	0.000000	0.000000	0.000000	0.175590	0.051618	-2.608134	0.000000	0.000000	4.000000	5.000000	0.000000
21848.945225	0.261412	0.550641	0.065544	86.373238	-84.609734	-12.949879	2.095532	0.000000	-4.539686	0.000000	0.000000	0.000000	0.175590	0.051618	-2.608134	0.000000	0.000000	4.000000	5.000000	0.000000
21848.948558	0.261412	0.550641	0.065544	86.678223	-67.937271	3.678729	1.881162	0.000000	-4.632627	0.000000	0.000000	0.000000	0.175590	0.051618	-2.608134	0.000000	0.000000	4.000000	5.000000	0.000000
21848.951891	0.261548	0.550951	0.057001	86.678223	-67.937271	3.678729	1.881162	0.000000	-4.632627	0.000000	0.000000	0.000000	0.041083	0.093048	-2.562850	0.000000	0.000000	4.000000	5.000000	0.000000
21848.955225	0.261548	0.550951	0.057001	86.678223	-67.937271	3.678729	1.881162	0.000000	-4.632627	0.000000	0.000000	0.000000	0.041083	0.093048	-2.562850	0.000000	0.000000	4.000000	5.000000	0.000000
21848.958558	0.261548	0.550951	0.057001	86.679283	-49.787113	21.796068	1.663689	0.000000	-4.715097	0.000000	0.000000	0.000000	0.041083	0.093048	-2.562850	0.000000	0.000000	4.000000	5.000000	0.000000
21848.961891	0.261266	0.551461	0.048638	86.679283	-49.787113	21.796068	1.663689	0.000000	-4.715097	0.000000	0.000000	0.000000	-0.084621	0.153088	-2.509045	0.000000	0.000000	4.000000	5.000000	0.000000
21848.965225	0.261266	0.551461	0.048638	86.679283	-49.787113	21.796068	1.663689	0.000000	-4.715097	0.000000	0.000000	0.000000	-0.084621	0.153088	-2.509045	0.000000	0.000000	4.000000	5.000000	0.000000
21848.968558	0.261266	0.551461	0.048638	86.391304	-33.671665	37.996895	1.443760	0.000000	-4.787020	0.000000	0.000000	0.000000	-0.084621	0.153088	-2.509045	0.000000	0.000000	4.000000	5.000000	0.000000
21848.971891	0.260504	0.552144	0.040479	86.391304	-33.671665	37.996895	1.443760	0.000000	-4.787020	0.000000	0.000000	0.000000	-0.228825	0.205010	-2.447688	0.000000	0.000000	4.000000	5.000000	0.000000
21848.975225	0.260504	0.552144	0.040479	86.391304	-33.671665	37.996895	1.443760	0.000000	-4.787020	0.000000	0.000000	0.000000	-0.228825	0.205010	-2.447688	0.000000	0.000000	4.000000	5.000000	0.000000
21848.978558	0.260504	0.552144	0.040479	85.886627	-21.257507	50.513557	1.222708	0.000000	-4.848195	0.000000	0.000000	0.000000	-0.228825	0.205010	-2.447688	0.000000	0.000000	4.000000	5.000000	0.000000
21848.981891	0.259225	0.552973	0.032422	85.886627	-21.257507	50.513557	1.222708	0.000000	-4.848195	0.000000	0.000000	0.000000	-0.383511	0.248493	-2.416925	0.000000	0.000000	4.000000	5.000000	0.000000
21848.985225	0.259225	0.552973	0.032422	85.886627	-21.257507	50.513557	1.222708	0.000000	-4.848195	0.000000	0.000000	0.000000	-0.383511	0.248493	-2.416925	0.000000	0.000000	4.000000	5.000000	0.000000
21848.988558	0.259225	0.552973	0.032422	85.245605	-12.740008	58.797546	0.997656	0.000000	-4.899458	0.000000	0.000000	0.000000	-0.383511	0.248493	-2.416925	0.000000	0.000000	4.000000	5.000000	0.000000
21848.991891	0.257442	0.553888	0.024456	85.245605	-12.740008	58.797546	0.997656	0.000000	-4.899458	0.000000	0.000000	0.000000	-0.534869	0.274470	-2.389859	0.000000	0.000000	4.000000	5.000000	0.000000
21848.995225	0.257442	0.553888	0.024456	85.245605	-12.740008	58.797546	0.997656	0.000000	-4.899458	0.000000	0.000000	0.000000	-0.534869	0.274470	-2.389859	0.000000	0.000000	4.000000	5.000000	0.000000
21848.998558	0.257442	0.553888	0.024456	84.576859	-7.132992	64.112778	0.767467	0.000000	-4.940749	0.000000	0.000000	0.000000	-0.534869	0.274470	-2.389859	0.000000	0.000000	4.000000	5.000000	0.000000
21849.001891	0.255097	0.554778	0.016546	84.576859	-7.132992	64.112778	0.767467	0.000000	-4.940749	0.000000	0.000000	0.000000	-0.703716	0.267159	-2.373193	0.000000	0.000000	4.000000	5.000000	0.000000
21849.005225	0.255097	0.554778	0.016546	84.576859	-7.132992	64.112778	0.767467	0.000000	-4.940749	0.000000	0.000000	0.000000	-0.703716	0.267159	-2.373193	0.000000	0.000000	4.000000	5.000000	0.000000
21849.008558	0.255097	0.554778	0.016546	83.963303	-3.031433	68.092438	0.530385	0.000000	-4.971790	0.000000	0.000000	0.000000	-0.703716	0.267159	-2.373193	0.000000	0.000000	4.000000	5.000000	0.000000
21849.011891	0.252125	0.555656	0.008747	83.963303	-3.031433	68.092438	0.530385	0.000000	-4.971790	0.000000	0.000000	0.000000	-0.891351	0.263409	-2.339616	0.000000	0.000000	4.000000	5.000000	0.000000
21849.015225	0.252125	0.555656	0.008747	83.963303	-3.031433	68.092438	0.530385	0.000000	-4.971790	0.000000	0.000000	0.000000	-0.891351	0.263409	-2.339616	0.000000	0.000000	4.000000	5.000000	0.000000
21849.018558	0.252125	0.555656	0.008747	83.432930	0.401396	71.456665	0.287013	0.000000	-4.991756	0.000000	0.000000	0.000000	-0.891351	0.263409	-2.339616	0.000000	0.000000	4.000000	5.000000	0.000000
21849.021891	0.248649	0.556484	0.001075	83.432930	0.401396	71.456665	0.287013	0.000000	-4.991756	0.000000	0.000000	0.000000	-1.042836	0.248234	-2.301686	0.000000	0.000000	4.000000	5.000000	0.000000
21849.025225	0.248649	0.556484	0.001075	83.432930	0.401396	71.456665	0.287013	0.000000	-4.991756	0.000000	0.000000	0.000000	-1.042836	0.248234	-2.301686	0.000000	0.000000	4.000000	5.000000	0.000000
21849.028558	0.248649	0.556484	0.001075	82.932335	3.107243	74.097031	0.036142	0.000000	-4.999869	0.000000	0.000000	0.000000	-1.042836	0.248234	-2.301686	0.000000	0.000000	4.000000	5.000000	0.000000
21849.031891	0.244786	0.557329	-0.006454	82.932335	3.107243	74.097031	0.036142	0.000000	-4.999869	0.000000	0.000000	0.000000	-1.158982	0.253496	-2.258596	0.000000	0.000000	4.000000	5.000000	0.000000
21849.035225	0.244786	0.557329	-0.006454	82.932335	3.107243	74.097031	0.036142	0.000000	-4.999869	0.000000	0.000000	0.000000	-1.158982	0.253496	-2.258596	0.000000	0.000000	4.000000	5.000000	0.000000
21849.038558	0.244786	0.557329	-0.006454	82.440674	5.295946	76.275475	-0.222664	0.000000	-4.995040	0.000000	0.000000	0.000000	-1.158982	0.253496	-2.258596	0.000000	0.000000	4.000000	5.000000	0.000000
21849.041891	0.240546	0.558238	-0.013710	82.440674	5.295946	76.275475	-0.222664	0.000000	-4.995040	0.000000	0.000000	0.000000	-1.272124	0.272764	-2.176868	0.000000	0.000000	4.000000	5.000000	0.000000
21849.045225	0.240546	0.558238	-0.013710	82.440674	5.295946	76.275475	-0.222664	0.000000	-4.995040	0.000000	0.000000	0.000000	-1.272124	0.272764	-2.176868	0.000000	0.000000	4.000000	5.000000	0.000000
21849.048558	0.240546	0.558238	-0.013710	81.944214	6.956464	77.951744	-0.485450	0.000000	-4.976378	0.000000	0.000000	0.000000	-1.272124	0.272764	-2.176868	0.000000	0.000000	4.000000	5.000000	0.000000
21849.051891	0.235940	0.559198	-0.020671	81.944214	6.956464	77.951744	-0.485450	0.000000	-4.976378	0.000000	0.000000	0.000000	-1.381789	0.287989	-2.088118	0.000000	0.000000	4.000000	5.000000	0.000000
21849.055225	0.235940	0.559198	-0.020671	81.944214	6.956464	77.951744	-0.485450	0.000000	-4.976378	0.000000	0.000000	0.000000	-1.381789	0.287989	-2.088118	0.000000	0.000000	4.000000	5.000000	0.000000
21849.058558	0.235940	0.559198	-0.020671	81.412636	7.845133	78.835701	-0.751651	0.000000	-4.943179	0.000000	0.000000	0.000000	-1.381789	0.287989	-2.088118	0.000000	0.000000	4.000000	5.000000	0.000000
21849.061891	0.230814	0.560223	-0.027230	81.412636	7.845133	78.835701	-0.751651	0.000000	-4.943179	0.000000	0.000000	0.000000	-1.537628	0.307645	-1.967923	0.000000	0.000000	4.000000	5.000000	0.000000
21849.065225	0.230814	0.560223	-0.027230	81.412636	7.845133	78.835701	-0.751651	0.000000	-4.943179	0.000000	0.000000	0.000000	-1.537628	0.307645	-1.967923	0.000000	0.000000	4.000000	5.000000	0.000000
21849.068558	0.230814	0.560223	-0.027230	80.879539	7.997556	78.970291	-1.018965	0.000000	-4.895070	0.000000	0.000000	0.000000	-1.537628	0.307645	-1.967923	0.000000	0.000000	4.000000	5.000000	0.000000
21849.071891	0.225088	0.561198	-0.033369	80.879539	7.997556	78.970291	-1.018965	0.000000	-4.895070	0.000000	0.000000	0.000000	-1.717752	0.292269	-1.841687	0.000000	0.000000	4.000000	5.000000	0.000000
21849.075225	0.225088	0.561198	-0.033369	80.879539	7.997556	78.970291	-1.018965	0.000000	-4.895070	0.000000	0.000000	0.000000	-1.717752	0.292269	-1.841687	0.000000	0.000000	4.000000	5.000000	0.000000
21849.078558	0.225088	0.561198	-0.033369	80.384239	7.936458	78.980988	-1.288765	0.000000	-4.831055	0.000000	0.000000	0.000000	-1.717752	0.292269	-1.841687	0.000000	0.000000	4.000000	5.000000	0.000000
21849.081891	0.218738	0.562069	-0.039216	80.384239	7.936458	78.980988	-1.288765	0.000000	-4.831055	0.000000	0.000000	0.000000	-1.905164	0.261399	-1.753937	0.000000	0.000000	4.000000	5.000000	0.000000
21849.085225	0.218738	0.562069	-0.039216	80.384239	7.936458	78.980988	-1.288765	0.000000	-4.831055	0.000000	0.000000	0.000000	-1.905164	0.261399	-1.753937	0.000000	0.000000	4.000000	5.000000	0.000000
21849.088558	0.218738	0.562069	-0.039216	79.970734	8.310414	79.661064	-1.568055	0.000000	-4.747757	0.000000	0.000000	0.000000	-1.905164	0.261399	-1.753937	0.000000	0.000000	4.000000	5.000000	0.000000
21849.091891	0.211912	0.562832	-0.044759	79.970734	8.310414	79.661064	-1.568055	0.000000	-4.747757	0.000000	0.000000	0.000000	-2.047847	0.228799	-1.663027	0.000000	0.000000	4.000000	5.000000	0.000000
21849.095225	0.211912	0.562832	-0.044759	79.970734	8.310414	79.661064	-1.568055	0.000000	-4.747757	0.000000	0.000000	0.000000	-2.047847	0.228799	-1.663027	0.000000	0.000000	4.000000	5.000000	0.000000
21849.098558	0.211912	0.562832	-0.044759	79.668266	9.271379	81.215637	-1.856761	0.000000	-4.642460	0.000000	0.000000	0.000000	-2.047847	0.228799	-1.663027	0.000000	0.000000	4.000000	5.000000	0.000000
21849.101891	0.204670	0.563432	-0.050002	79.668266	9.271379	81.215637	-1.856761	0.000000	-4.642460	0.000000	0.000000	0.000000	-2.172595	0.180036	-1.572863	0.000000	0.000000	4.000000	5.000000	0.000000
21849.105225	0.204670	0.563432	-0.050002	79.668266	9.271379	81.215637	-1.856761	0.000000	-4.642460	0.000000	0.000000	0.000000	-2.172595	0.180036	-1.572863	0.000000	0.000000	4.000000	5.000000	0.000000
21849.108558	0.204670	0.563432	-0.050002	79.417343	10.616159	82.587700	-2.155269	0.000000	-4.511631	0.000000	0.000000	0.000000	-2.172595	0.180036	-1.572863	0.000000	0.000000	4.000000	5.000000	0.000000
21849.111891	0.197160	0.563955	-0.054903	79.417343	10.616159	82.587700	-2.155269	0.000000	-4.511631	0.000000	0.000000	0.000000	-2.252807	0.157110	-1.470285	0.000000	0.000000	4.000000	5.000000	0.000000
21849.115225	0.197160	0.563955	-0.054903	79.417343	10.616159	82.587700	-2.155269	0.000000	-4.511631	0.000000	0.000000	0.000000	-2.252807	0.157110	-1.470285	0.000000	0.000000	4.000000	5.000000	0.000000
21849.118558	0.197160	0.563955	-0.054903	79.125038	12.195920	83.102486	-2.459824	0.000000	-4.353075	0.000000	0.000000	0.000000	-2.252807	0.157110	-1.470285	0.000000	0.000000	4.000000	5.000000	0.000000
21849.121891	0.189538	0.564437	-0.059479	79.125038	12.195920	83.102486	-2.459824	0.000000	-4.353075	0.000000	0.000000	0.000000	-2.286784	0.144456	-1.372808	0.000000	0.000000	4.000000	5.000000	0.000000
21849.125225	0.189538	0.564437	-0.059479	79.125038	12.195920	83.102486	-2.459824	0.000000	-4.353075	0.000000	0.000000	0.000000	-2.286784	0.144456	-1.372808	0.000000	0.000000	4.000000	5.000000	0.000000
21849.128558	0.189538	0.564437	-0.059479	78.695122	13.946595	83.525658	-2.766649	0.000000	-4.164812	0.000000	0.000000	0.000000	-2.286784	0.144456	-1.372808	0.000000	0.000000	4.000000	5.000000	0.000000
21849.131891	0.181630	0.564908	-0.063491	78.695122	13.946595	83.525658	-2.766649	0.000000	-4.164812	0.000000	0.000000	0.000000	-2.372378	0.141478	-1.203457	0.000000	0.000000	4.000000	5.000000	0.000000
21849.135225	0.181630	0.564908	-0.063491	78.695122	13.946595	83.525658	-2.766649	0.000000	-4.164812	0.000000	0.000000	0.000000	-2.372378	0.141478	-1.203457	0.000000	0.000000	4.000000	5.000000	0.000000
21849.138558	0.181630	0.564908	-0.063491	78.056084	15.744703	84.168327	-3.069727	0.000000	-3.946742	0.000000	0.000000	0.000000	-2.372378	0.141478	-1.203457	0.000000	0.000000	4.000000	5.000000	0.000000
21849.141891	0.173320	0.565419	-0.066790	78.056084	15.744703	84.168327	-3.069727	0.000000	-3.946742	0.000000	0.000000	0.000000	-2.493095	0.153132	-0.989821	0.000000	0.000000	4.000000	5.000000	0.000000
21849.145225	0.173320	0.565419	-0.066790	78.056084	15.744703	84.168327	-3.069727	0.000000	-3.946742	0.000000	0.000000	0.000000	-2.493095	0.153132	-0.989821	0.000000	0.000000	4.000000	5.000000	0.000000
21849.148558	0.173320	0.565419	-0.066790	77.275520	17.507292	85.056602	-3.339505	0.000000	-3.665977	0.000000	0.000000	0.000000	-2.493095	0.153132	-0.989821	0.000000	0.000000	4.000000	5.000000	0.000000
21849.151891	0.164670	0.565934	-0.069519	77.275520	17.507292	85.056602	-3.339505	0.000000	-3.665977	0.000000	0.000000	0.000000	-2.594710	0.154628	-0.818682	0.000000	0.000000	4.000000	5.000000	0.000000
21849.155225	0.164670	0.565934	-0.069519	77.275520	17.507292	85.056602	-3.339505	0.000000	-3.665977	0.000000	0.000000	0.000000	-2.594710	0.154628	-0.818682	0.000000	0.000000	4.000000	5.000000	0.000000
21849.158558	0.164670	0.565934	-0.069519	76.431793	19.279402	85.846947	-3.475952	0.000000	-3.233525	0.000000	0.000000	0.000000	-2.594710	0.154628	-0.818682	0.000000	0.000000	4.000000	5.000000	0.000000
21849.161891	0.155783	0.566425	-0.071661	76.431793	19.279402	85.846947	-3.475952	0.000000	-3.233525	0.000000	0.000000	0.000000	-2.666156	0.147261	-0.642567	0.000000	0.000000	4.000000	5.000000	0.000000
21849.165225	0.155783	0.566425	-0.071661	76.431793	19.279402	85.846947	-3.475952	0.000000	-3.233525	0.000000	0.000000	0.000000	-2.666156	0.147261	-0.642567	0.000000	0.000000	4.000000	5.000000	0.000000
21849.168558	0.155783	0.566425	-0.071661	75.588875	21.021338	86.725060	-3.583046	0.000000	-2.789165	0.000000	0.000000	0.000000	-2.666156	0.147261	-0.642567	0.000000	0.000000	4.000000	5.000000	0.000000
21849.171891	0.146748	0.566887	-0.073296	75.588875	21.021338	86.725060	-3.583046	0.000000	-2.789165	0.000000	0.000000	0.000000	-2.710442	0.138637	-0.490386	0.000000	0.000000	4.000000	5.000000	0.000000
21849.175225	0.146748	0.566887	-0.073296	75.588875	21.021338	86.725060	-3.583046	0.000000	-2.789165	0.000000	0.000000	0.000000	-2.710442	0.138637	-0.490386	0.000000	0.000000	4.000000	5.000000	0.000000
21849.178558	0.146748	0.566887	-0.073296	74.719086	22.740845	87.568550	-3.664778	0.000000	-2.337425	0.000000	0.000000	0.000000	-2.710442	0.138637	-0.490386	0.000000	0.000000	4.000000	5.000000	0.000000
21849.181891	0.137669	0.567373	-0.074273	74.719086	22.740845	87.568550	-3.664778	0.000000	-2.337425	0.000000	0.000000	0.000000	-2.723738	0.145846	-0.293227	0.000000	0.000000	4.000000	5.000000	0.000000
21849.185225	0.137669	0.567373	-0.074273	74.719086	22.740845	87.568550	-3.664778	0.000000	-2.337425	0.000000	0.000000	0.000000	-2.723738	0.145846	-0.293227	0.000000	0.000000	4.000000	5.000000	0.000000
21849.188558	0.137669	0.567373	-0.074273	73.823067	24.293655	88.042892	-3.713649	0.000000	-1.883469	0.000000	0.000000	0.000000	-2.723738	0.145846	-0.293227	0.000000	0.000000	4.000000	5.000000	0.000000
21849.191891	0.128553	0.567853	-0.074601	73.823067	24.293655	88.042892	-3.713649	0.000000	-1.883469	0.000000	0.000000	0.000000	-2.734917	0.143798	-0.098345	0.000000	0.000000	4.000000	5.000000	0.000000
21849.195225	0.128553	0.567853	-0.074601	73.823067	24.293655	88.042892	-3.713649	0.000000	-1.883469	0.000000	0.000000	0.000000	-2.734917	0.143798	-0.098345	0.000000	0.000000	4.000000	5.000000	0.000000
21849.198558	0.128553	0.567853	-0.074601	72.945633	25.597851	88.073967	-3.730040	0.000000	-1.427649	0.000000	0.000000	0.000000	-2.734917	0.143798	-0.098345	0.000000	0.000000	4.000000	5.000000	0.000000
21849.201891	0.119239	0.568355	-0.074227	72.945633	25.597851	88.073967	-3.730040	0.000000	-1.427649	0.000000	0.000000	0.000000	-2.794286	0.150545	0.112050	0.000000	0.000000	4.000000	5.000000	0.000000
21849.205225	0.119239	0.568355	-0.074227	72.945633	25.597851	88.073967	-3.730040	0.000000	-1.427649	0.000000	0.000000	0.000000	-2.794286	0.150545	0.112050	0.000000	0.000000	4.000000	5.000000	0.000000
21849.208558	0.119239	0.568355	-0.074227	72.522408	27.011122	88.582756	-3.711365	0.000000	-0.961934	0.000000	0.000000	0.000000	-2.794286	0.150545	0.112050	0.000000	0.000000	4.000000	5.000000	0.000000
21849.211891	0.109612	0.568816	-0.073201	72.522408	27.011122	88.582756	-3.711365	0.000000	-0.961934	0.000000	0.000000	0.000000	-2.887858	0.138576	0.308009	0.000000	0.000000	4.000000	5.000000	0.000000
21849.215225	0.109612	0.568816	-0.073201	72.522408	27.011122	88.582756	-3.711365	0.000000	-0.961934	0.000000	0.000000	0.000000	-2.887858	0.138576	0.308009	0.000000	0.000000	4.000000	5.000000	0.000000
21849.218558	0.109612	0.568816	-0.073201	72.703712	29.100355	89.999596	-3.660030	0.000000	-0.480624	0.000000	0.000000	0.000000	-2.887858	0.138576	0.308009	0.000000	0.000000	4.000000	5.000000	0.000000
21849.221891	0.099733	0.569148	-0.071807	72.703712	29.100355	89.999596	-3.660030	0.000000	-0.480624	0.000000	0.000000	0.000000	-2.963745	0.099330	0.417984	0.000000	0.000000	4.000000	5.000000	0.000000
21849.225225	0.099733	0.569148	-0.071807	72.703712	29.100355	89.999596	-3.660030	0.000000	-0.480624	0.000000	0.000000	0.000000	-2.963745	0.099330	0.417984	0.000000	0.000000	4.000000	5.000000	0.000000
21849.228558	0.099733	0.569148	-0.071807	72.996826	31.759352	91.289001	-3.590366	0.000000	0.013333	0.000000	0.000000	0.000000	-2.963745	0.099330	0.417984	0.000000	0.000000	4.000000	5.000000	0.000000
21849.231891	0.089953	0.569539	-0.069735	72.996826	31.759352	91.289001	-3.590366	0.000000	0.013333	0.000000	0.000000	0.000000	-2.934059	0.117369	0.621700	0.000000	0.000000	4.000000	5.000000	0.000000
21849.235225	0.089953	0.569539	-0.069735	72.996826	31.759352	91.289001	-3.590366	0.000000	0.013333	0.000000	0.000000	0.000000	-2.934059	0.117369	0.621700	0.000000	0.000000	4.000000	5.000000	0.000000
21849.238558	0.089953	0.569539	-0.069735	73.159050	34.881008	92.789993	-3.486749	0.000000	0.502343	0.000000	0.000000	0.000000	-2.934059	0.117369	0.621700	0.000000	0.000000	4.000000	5.000000	0.000000
21849.241891	0.080201	0.569962	-0.066918	73.159050	34.881008	92.789993	-3.486749	0.000000	0.502343	0.000000	0.000000	0.000000	-2.925675	0.127071	0.845013	0.000000	0.000000	4.000000	5.000000	0.000000
21849.245225	0.080201	0.569962	-0.066918	73.159050	34.881008	92.789993	-3.486749	0.000000	0.502343	0.000000	0.000000	0.000000	-2.925675	0.127071	0.845013	0.000000	0.000000	4.000000	5.000000	0.000000
21849.248558	0.080201	0.569962	-0.066918	73.159782	38.295422	95.361801	-3.345914	0.000000	0.989956	0.000000	0.000000	0.000000	-2.925675	0.127071	0.845013	0.000000	0.000000	4.000000	5.000000	0.000000
21849.251891	0.070484	0.570435	-0.063350	73.159782	38.295422	95.361801	-3.345914	0.000000	0.989956	0.000000	0.000000	0.000000	-2.914995	0.141821	1.070527	0.000000	0.000000	4.000000	5.000000	0.000000
21849.255225	0.070484	0.570435	-0.063350	73.159782	38.295422	95.361801	-3.345914	0.000000	0.989956	0.000000	0.000000	0.000000	-2.914995	0.141821	1.070527	0.000000	0.000000	4.000000	5.000000	0.000000
21849.258558	0.070484	0.570435	-0.063350	73.151848	41.983837	98.626175	-3.167493	0.000000	1.475788	0.000000	0.000000	0.000000	-2.914995	0.141821	1.070527	0.000000	0.000000	4.000000	5.000000	0.000000
21849.261891	0.060703	0.570805	-0.059213	73.151848	41.983837	98.626175	-3.167493	0.000000	1.475788	0.000000	0.000000	0.000000	-2.934314	0.111021	1.241097	0.000000	0.000000	4.000000	5.000000	0.000000
21849.265225	0.060703	0.570805	-0.059213	73.151848	41.983837	98.626175	-3.167493	0.000000	1.475788	0.000000	0.000000	0.000000	-2.934314	0.111021	1.241097	0.000000	0.000000	4.000000	5.000000	0.000000
21849.268558	0.060703	0.570805	-0.059213	73.248611	45.868214	101.265976	-2.960643	0.000000	1.964841	0.000000	0.000000	0.000000	-2.934314	0.111021	1.241097	0.000000	0.000000	4.000000	5.000000	0.000000
21849.271891	0.050803	0.571059	-0.054485	73.248611	45.868214	101.265976	-2.960643	0.000000	1.964841	0.000000	0.000000	0.000000	-2.970093	0.076185	1.418335	0.000000	0.000000	4.000000	5.000000	0.000000
21849.275225	0.050803	0.571059	-0.054485	73.248611	45.868214	101.265976	-2.960643	0.000000	1.964841	0.000000	0.000000	0.000000	-2.970093	0.076185	1.418335	0.000000	0.000000	4.000000	5.000000	0.000000
21849.278558	0.050803	0.571059	-0.054485	73.428413	49.876354	102.989143	-2.724254	0.000000	2.459856	0.000000	0.000000	0.000000	-2.970093	0.076185	1.418335	0.000000	0.000000	4.000000	5.000000	0.000000
21849.281891	0.041072	0.571246	-0.049202	73.428413	49.876354	102.989143	-2.724254	0.000000	2.459856	0.000000	0.000000	0.000000	-2.919241	0.056096	1.584995	0.000000	0.000000	4.000000	5.000000	0.000000
21849.285225	0.041072	0.571246	-0.049202	73.428413	49.876354	102.989143	-2.724254	0.000000	2.459856	0.000000	0.000000	0.000000	-2.919241	0.056096	1.584995	0.000000	0.000000	4.000000	5.000000	0.000000
21849.288558	0.041072	0.571246	-0.049202	73.562851	54.161865	105.207825	-2.460088	0.000000	2.946396	0.000000	0.000000	0.000000	-2.919241	0.056096	1.584995	0.000000	0.000000	4.000000	5.000000	0.000000
21849.291891	0.031552	0.571409	-0.043233	73.562851	54.161865	105.207825	-2.460088	0.000000	2.946396	0.000000	0.000000	0.000000	-2.855919	0.048910	1.790617	0.000000	0.000000	4.000000	5.000000	0.000000
21849.295225	0.031552	0.571409	-0.043233	73.562851	54.161865	105.207825	-2.460088	0.000000	2.946396	0.000000	0.000000	0.000000	-2.855919	0.048910	1.790617	0.000000	0.000000	4.000000	5.000000	0.000000
21849.298558	0.031552	0.571409	-0.043233	73.561859	58.853958	108.682770	-2.161652	0.000000	3.422383	0.000000	0.000000	0.000000	-2.855919	0.048910	1.790617	0.000000	0.000000	4.000000	5.000000	0.000000
21849.301891	0.022474	0.571535	-0.036602	73.561859	58.853958	108.682770	-2.161652	0.000000	3.422383	0.000000	0.000000	0.000000	-2.723596	0.037687	1.989226	0.000000	0.000000	4.000000	5.000000	0.000000
21849.305225	0.022474	0.571535	-0.036602	73.561859	58.853958	108.682770	-2.161652	0.000000	3.422383	0.000000	0.000000	0.000000	-2.723596	0.037687	1.989226	0.000000	0.000000	4.000000	5.000000	0.000000
21849.308558	0.022474	0.571535	-0.036602	73.462883	63.937588	113.067879	-1.830114	0.000000	3.876315	0.000000	0.000000	0.000000	-2.723596	0.037687	1.989226	0.000000	0.000000	4.000000	5.000000	0.000000
21849.311891	0.013988	0.571561	-0.029389	73.462883	63.937588	113.067879	-1.830114	0.000000	3.876315	0.000000	0.000000	0.000000	-2.545672	0.007922	2.164053	0.000000	0.000000	4.000000	5.000000	0.000000
21849.315225	0.013988	0.571561	-0.029389	73.462883	63.937588	113.067879	-1.830114	0.000000	3.876315	0.000000	0.000000	0.000000	-2.545672	0.007922	2.164053	0.000000	0.000000	4.000000	5.000000	0.000000
21849.318558	0.013988	0.571561	-0.029389	73.356422	69.165047	117.161484	-1.469439	0.000000	4.300594	0.000000	0.000000	0.000000	-2.545672	0.007922	2.164053	0.000000	0.000000	4.000000	5.000000	0.000000
21849.321891	0.006050	0.571594	-0.021546	73.356422	69.165047	117.161484	-1.469439	0.000000	4.300594	0.000000	0.000000	0.000000	-2.381289	0.009961	2.352899	0.000000	0.000000	4.000000	5.000000	0.000000
21849.325225	0.006050	0.571594	-0.021546	73.356422	69.165047	117.161484	-1.469439	0.000000	4.300594	0.000000	0.000000	0.000000	-2.381289	0.009961	2.352899	0.000000	0.000000	4.000000	5.000000	0.000000
21849.328558	0.006050	0.571594	-0.021546	73.317444	74.448387	121.400085	-1.077289	0.000000	4.697475	0.000000	0.000000	0.000000	-2.381289	0.009961	2.352899	0.000000	0.000000	4.000000	5.000000	0.000000
21849.331891	-0.001358	0.571539	-0.013183	73.317444	74.448387	121.400085	-1.077289	0.000000	4.697475	0.000000	0.000000	0.000000	-2.222650	-0.016497	2.508770	0.000000	0.000000	4.000000	5.000000	0.000000
21849.335225	-0.001358	0.571539	-0.013183	73.317444	74.448387	121.400085	-1.077289	0.000000	4.697475	0.000000	0.000000	0.000000	-2.222650	-0.016497	2.508770	0.000000	0.000000	4.000000	5.000000	0.000000
21849.338558	-0.001358	0.571539	-0.013183	73.233109	79.670387	125.471329	-0.644895	0.000000	4.958237	0.000000	0.000000	0.000000	-2.222650	-0.016497	2.508770	0.000000	0.000000	4.000000	5.000000	0.000000
21849.341891	-0.008181	0.571459	-0.004254	73.233109	79.670387	125.471329	-0.644895	0.000000	4.958237	0.000000	0.000000	0.000000	-2.046767	-0.024162	2.678847	0.000000	0.000000	4.000000	5.000000	0.000000
21849.345225	-0.008181	0.571459	-0.004254	73.233109	79.670387	125.471329	-0.644895	0.000000	4.958237	0.000000	0.000000	0.000000	-2.046767	-0.024162	2.678847	0.000000	0.000000	4.000000	5.000000	0.000000
21849.348558	-0.008181	0.571459	-0.004254	73.090813	84.978195	129.472443	-0.196450	0.000000	4.996139	0.000000	0.000000	0.000000	-2.046767	-0.024162	2.678847	0.000000	0.000000	4.000000	5.000000	0.000000
21849.351891	-0.014365	0.571257	0.005063	73.090813	84.978195	129.472443	-0.196450	0.000000	4.996139	0.000000	0.000000	0.000000	-1.855347	-0.060685	2.795157	0.000000	0.000000	4.000000	5.000000	0.000000
21849.355225	-0.014365	0.571257	0.005063	73.090813	84.978195	129.472443	-0.196450	0.000000	4.996139	0.000000	0.000000	0.000000	-1.855347	-0.060685	2.795157	0.000000	0.000000	4.000000	5.000000	0.000000
21849.358558	-0.014365	0.571257	0.005063	72.910233	90.299210	133.664734	0.221156	0.000000	4.995107	0.000000	0.000000	0.000000	-1.855347	-0.060685	2.795157	0.000000	0.000000	4.000000	5.000000	0.000000
21849.361891	-0.019827	0.570948	0.014762	72.910233	90.299210	133.664734	0.221156	0.000000	4.995107	0.000000	0.000000	0.000000	-1.638353	-0.092482	2.909425	0.000000	0.000000	4.000000	5.000000	0.000000
21849.365225	-0.019827	0.570948	0.014762	72.910233	90.299210	133.664734	0.221156	0.000000	4.995107	0.000000	0.000000	0.000000	-1.638353	-0.092482	2.909425	0.000000	0.000000	4.000000	5.000000	0.000000
21849.368558	-0.019827	0.570948	0.014762	72.694244	95.631157	137.931732	0.611334	0.000000	4.962487	0.000000	0.000000	0.000000	-1.638353	-0.092482	2.909425	0.000000	0.000000	4.000000	5.000000	0.000000
21849.371891	-0.024623	0.570498	0.024708	72.694244	95.631157	137.931732	0.611334	0.000000	4.962487	0.000000	0.000000	0.000000	-1.438986	-0.135150	2.983841	0.000000	0.000000	4.000000	5.000000	0.000000
21849.375225	-0.024623	0.570498	0.024708	72.694244	95.631157	137.931732	0.611334	0.000000	4.962487	0.000000	0.000000	0.000000	-1.438986	-0.135150	2.983841	0.000000	0.000000	4.000000	5.000000	0.000000
21849.378558	-0.024623	0.570498	0.024708	72.457260	100.974724	142.113007	0.972370	0.000000	4.904539	0.000000	0.000000	0.000000	-1.438986	-0.135150	2.983841	0.000000	0.000000	4.000000	5.000000	0.000000
21849.381891	-0.028612	0.569974	0.034903	72.457260	100.974724	142.113007	0.972370	0.000000	4.904539	0.000000	0.000000	0.000000	-1.196564	-0.157180	3.058721	0.000000	0.000000	4.000000	5.000000	0.000000
21849.385225	-0.028612	0.569974	0.034903	72.457260	100.974724	142.113007	0.972370	0.000000	4.904539	0.000000	0.000000	0.000000	-1.196564	-0.157180	3.058721	0.000000	0.000000	4.000000	5.000000	0.000000
21849.388558	-0.028612	0.569974	0.034903	72.174362	106.260765	146.242081	1.309562	0.000000	4.825458	0.000000	0.000000	0.000000	-1.196564	-0.157180	3.058721	0.000000	0.000000	4.000000	5.000000	0.000000
21849.391891	-0.031604	0.569389	0.045196	72.174362	106.260765	146.242081	1.309562	0.000000	4.825458	0.000000	0.000000	0.000000	-0.897610	-0.175564	3.087851	0.000000	0.000000	4.000000	5.000000	0.000000
21849.395225	-0.031604	0.569389	0.045196	72.174362	106.260765	146.242081	1.309562	0.000000	4.825458	0.000000	0.000000	0.000000	-0.897610	-0.175564	3.087851	0.000000	0.000000	4.000000	5.000000	0.000000
21849.398558	-0.031604	0.569389	0.045196	71.851379	111.387215	150.239212	1.624032	0.000000	4.728903	0.000000	0.000000	0.000000	-0.897610	-0.175564	3.087851	0.000000	0.000000	4.000000	5.000000	0.000000
21849.401891	-0.033677	0.568807	0.055618	71.851379	111.387215	150.239212	1.624032	0.000000	4.728903	0.000000	0.000000	0.000000	-0.621995	-0.174413	3.126467	0.000000	0.000000	4.000000	5.000000	0.000000
21849.405225	-0.033677	0.568807	0.055618	71.851379	111.387215	150.239212	1.624032	0.000000	4.728903	0.000000	0.000000	0.000000	-0.621995	-0.174413	3.126467	0.000000	0.000000	4.000000	5.000000	0.000000
21849.408558	-0.033677	0.568807	0.055618	71.537575	116.423744	154.150940	1.920694	0.000000	4.616376	0.000000	0.000000	0.000000	-0.621995	-0.174413	3.126467	0.000000	0.000000	4.000000	5.000000	0.000000
21849.411891	-0.034888	0.568245	0.066080	71.537575	116.423744	154.150940	1.920694	0.000000	4.616376	0.000000	0.000000	0.000000	-0.363288	-0.168802	3.138565	0.000000	0.000000	4.000000	5.000000	0.000000
21849.415225	-0.034888	0.568245	0.066080	71.537575	116.423744	154.150940	1.920694	0.000000	4.616376	0.000000	0.000000	0.000000	-0.363288	-0.168802	3.138565	0.000000	0.000000	4.000000	5.000000	0.000000
21849.418558	-0.034888	0.568245	0.066080	71.260597	121.533043	158.043655	2.199662	0.000000	4.490155	0.000000	0.000000	0.000000	-0.363288	-0.168802	3.138565	0.000000	0.000000	4.000000	5.000000	0.000000
21849.421891	-0.035227	0.567662	0.076507	71.260597	121.533043	158.043655	2.199662	0.000000	4.490155	0.000000	0.000000	0.000000	-0.101696	-0.174831	3.128324	0.000000	0.000000	4.000000	5.000000	0.000000
21849.425225	-0.035227	0.567662	0.076507	71.260597	121.533043	158.043655	2.199662	0.000000	4.490155	0.000000	0.000000	0.000000	-0.101696	-0.174831	3.128324	0.000000	0.000000	4.000000	5.000000	0.000000
21849.428558	-0.035227	0.567662	0.076507	71.080521	126.712616	161.935852	2.462110	0.000000	4.351783	0.000000	0.000000	0.000000	-0.101696	-0.174831	3.128324	0.000000	0.000000	4.000000	5.000000	0.000000
21849.431891	-0.034922	0.566990	0.086816	71.080521	126.712616	161.935852	2.462110	0.000000	4.351783	0.000000	0.000000	0.000000	0.091524	-0.201458	3.092506	0.000000	0.000000	4.000000	5.000000	0.000000
21849.435225	-0.034922	0.566990	0.086816	71.080521	126.712616	161.935852	2.462110	0.000000	4.351783	0.000000	0.000000	0.000000	0.091524	-0.201458	3.092506	0.000000	0.000000	4.000000	5.000000	0.000000
21849.438558	-0.034922	0.566990	0.086816	71.180664	131.585556	165.581909	2.705558	0.000000	4.204754	0.000000	0.000000	0.000000	0.091524	-0.201458	3.092506	0.000000	0.000000	4.000000	5.000000	0.000000
21849.441891	-0.034072	0.566242	0.097033	71.180664	131.585556	165.581909	2.705558	0.000000	4.204754	0.000000	0.000000	0.000000	0.254903	-0.224401	3.065126	0.000000	0.000000	4.000000	5.000000	0.000000
21849.445225	-0.034072	0.566242	0.097033	71.180664	131.585556	165.581909	2.705558	0.000000	4.204754	0.000000	0.000000	0.000000	0.254903	-0.224401	3.065126	0.000000	0.000000	4.000000	5.000000	0.000000
21849.448558	-0.034072	0.566242	0.097033	71.742264	135.508408	168.340698	2.931480	0.000000	4.050484	0.000000	0.000000	0.000000	0.254903	-0.224401	3.065126	0.000000	0.000000	4.000000	5.000000	0.000000
21849.451891	-0.032541	0.565365	0.107112	71.742264	135.508408	168.340698	2.931480	0.000000	4.050484	0.000000	0.000000	0.000000	0.459295	-0.263332	3.023749	0.000000	0.000000	4.000000	5.000000	0.000000
21849.455225	-0.032541	0.565365	0.107112	71.742264	135.508408	168.340698	2.931480	0.000000	4.050484	0.000000	0.000000	0.000000	0.459295	-0.263332	3.023749	0.000000	0.000000	4.000000	5.000000	0.000000
21849.458558	-0.032541	0.565365	0.107112	72.460648	138.378540	170.186813	3.142741	0.000000	3.888853	0.000000	0.000000	0.000000	0.459295	-0.263332	3.023749	0.000000	0.000000	4.000000	5.000000	0.000000
21849.461891	-0.030296	0.564384	0.117004	72.460648	138.378540	170.186813	3.142741	0.000000	3.888853	0.000000	0.000000	0.000000	0.673692	-0.294133	2.967507	0.000000	0.000000	4.000000	5.000000	0.000000
21849.465225	-0.030296	0.564384	0.117004	72.460648	138.378540	170.186813	3.142741	0.000000	3.888853	0.000000	0.000000	0.000000	0.673692	-0.294133	2.967507	0.000000	0.000000	4.000000	5.000000	0.000000
21849.468558	-0.030296	0.564384	0.117004	73.001549	139.956390	170.985886	3.340683	0.000000	3.720193	0.000000	0.000000	0.000000	0.673692	-0.294133	2.967507	0.000000	0.000000	4.000000	5.000000	0.000000
21849.471891	-0.027357	0.563305	0.126602	73.001549	139.956390	170.985886	3.340683	0.000000	3.720193	0.000000	0.000000	0.000000	0.881552	-0.323733	2.879459	0.000000	0.000000	4.000000	5.000000	0.000000
21849.475225	-0.027357	0.563305	0.126602	73.001549	139.956390	170.985886	3.340683	0.000000	3.720193	0.000000	0.000000	0.000000	0.881552	-0.323733	2.879459	0.000000	0.000000	4.000000	5.000000	0.000000
21849.478558	-0.027357	0.563305	0.126602	73.381973	140.475861	170.899857	3.525005	0.000000	3.546032	0.000000	0.000000	0.000000	0.881552	-0.323733	2.879459	0.000000	0.000000	4.000000	5.000000	0.000000
21849.481891	-0.023613	0.562180	0.135782	73.381973	140.475861	170.899857	3.525005	0.000000	3.546032	0.000000	0.000000	0.000000	1.123097	-0.337545	2.753941	0.000000	0.000000	4.000000	5.000000	0.000000
21849.485225	-0.023613	0.562180	0.135782	73.381973	140.475861	170.899857	3.525005	0.000000	3.546032	0.000000	0.000000	0.000000	1.123097	-0.337545	2.753941	0.000000	0.000000	4.000000	5.000000	0.000000
21849.488558	-0.023613	0.562180	0.135782	73.719841	140.638504	170.490051	3.697320	0.000000	3.365980	0.000000	0.000000	0.000000	1.123097	-0.337545	2.753941	0.000000	0.000000	4.000000	5.000000	0.000000
21849.491891	-0.019298	0.560995	0.144476	73.719841	140.638504	170.490051	3.697320	0.000000	3.365980	0.000000	0.000000	0.000000	1.294586	-0.355387	2.608407	0.000000	0.000000	4.000000	5.000000	0.000000
21849.495225	-0.019298	0.560995	0.144476	73.719841	140.638504	170.490051	3.697320	0.000000	3.365980	0.000000	0.000000	0.000000	1.294586	-0.355387	2.608407	0.000000	0.000000	4.000000	5.000000	0.000000
21849.498558	-0.019298	0.560995	0.144476	74.130310	141.100479	170.288330	3.855489	0.000000	3.183584	0.000000	0.000000	0.000000	1.294586	-0.355387	2.608407	0.000000	0.000000	4.000000	5.000000	0.000000
21849.501891	-0.014434	0.559822	0.152730	74.130310	141.100479	170.288330	3.855489	0.000000	3.183584	0.000000	0.000000	0.000000	1.459194	-0.351941	2.476015	0.000000	0.000000	4.000000	5.000000	0.000000
21849.505225	-0.014434	0.559822	0.152730	74.130310	141.100479	170.288330	3.855489	0.000000	3.183584	0.000000	0.000000	0.000000	1.459194	-0.351941	2.476015	0.000000	0.000000	4.000000	5.000000	0.000000
21849.508558	-0.014434	0.559822	0.152730	74.634659	142.322983	170.699966	4.001423	0.000000	2.998103	0.000000	0.000000	0.000000	1.459194	-0.351941	2.476015	0.000000	0.000000	4.000000	5.000000	0.000000
21849.511891	-0.009072	0.558576	0.160369	74.634659	142.322983	170.699966	4.001423	0.000000	2.998103	0.000000	0.000000	0.000000	1.608585	-0.373938	2.291781	0.000000	0.000000	4.000000	5.000000	0.000000
21849.515225	-0.009072	0.558576	0.160369	74.634659	142.322983	170.699966	4.001423	0.000000	2.998103	0.000000	0.000000	0.000000	1.608585	-0.373938	2.291781	0.000000	0.000000	4.000000	5.000000	0.000000
21849.518558	-0.009072	0.558576	0.160369	75.235931	144.625336	172.019669	4.134377	0.000000	2.811925	0.000000	0.000000	0.000000	1.608585	-0.373938	2.291781	0.000000	0.000000	4.000000	5.000000	0.000000
21849.521891	-0.003305	0.557314	0.167461	75.235931	144.625336	172.019669	4.134377	0.000000	2.811925	0.000000	0.000000	0.000000	1.730282	-0.378646	2.127625	0.000000	0.000000	4.000000	5.000000	0.000000
21849.525225	-0.003305	0.557314	0.167461	75.235931	144.625336	172.019669	4.134377	0.000000	2.811925	0.000000	0.000000	0.000000	1.730282	-0.378646	2.127625	0.000000	0.000000	4.000000	5.000000	0.000000
21849.528558	-0.003305	0.557314	0.167461	75.883675	147.923218	174.458038	4.255435	0.000000	2.625124	0.000000	0.000000	0.000000	1.730282	-0.378646	2.127625	0.000000	0.000000	4.000000	5.000000	0.000000
21849.531891	0.002983	0.555992	0.173997	75.883675	147.923218	174.458038	4.255435	0.000000	2.625124	0.000000	0.000000	0.000000	1.886275	-0.396339	1.960838	0.000000	0.000000	4.000000	5.000000	0.000000
21849.535225	0.002983	0.555992	0.173997	75.883675	147.923218	174.458038	4.255435	0.000000	2.625124	0.000000	0.000000	0.000000	1.886275	-0.396339	1.960838	0.000000	0.000000	4.000000	5.000000	0.000000
21849.538558	0.002983	0.555992	0.173997	76.540497	151.763657	178.225159	4.367032	0.000000	2.434961	0.000000	0.000000	0.000000	1.886275	-0.396339	1.960838	0.000000	0.000000	4.000000	5.000000	0.000000
21849.541891	0.009849	0.554687	0.180053	76.540497	151.763657	178.225159	4.367032	0.000000	2.434961	0.000000	0.000000	0.000000	2.059768	-0.391587	1.816723	0.000000	0.000000	4.000000	5.000000	0.000000
21849.545225	0.009849	0.554687	0.180053	76.540497	151.763657	178.225159	4.367032	0.000000	2.434961	0.000000	0.000000	0.000000	2.059768	-0.391587	1.816723	0.000000	0.000000	4.000000	5.000000	0.000000
21849.548558	0.009849	0.554687	0.180053	77.163803	155.544922	-177.394928	4.470897	0.000000	2.238544	0.000000	0.000000	0.000000	2.059768	-0.391587	1.816723	0.000000	0.000000	4.000000	5.000000	0.000000
21849.551891	0.017139	0.553442	0.185619	77.163803	155.544922	-177.394928	4.470897	0.000000	2.238544	0.000000	0.000000	0.000000	2.187197	-0.373648	1.669748	0.000000	0.000000	4.000000	5.000000	0.000000
21849.555225	0.017139	0.553442	0.185619	77.163803	155.544922	-177.394928	4.470897	0.000000	2.238544	0.000000	0.000000	0.000000	2.187197	-0.373648	1.669748	0.000000	0.000000	4.000000	5.000000	0.000000
21849.558558	0.017139	0.553442	0.185619	77.703674	158.813583	-173.671677	4.565736	0.000000	2.038151	0.000000	0.000000	0.000000	2.187197	-0.373648	1.669748	0.000000	0.000000	4.000000	5.000000	0.000000
21849.561891	0.025004	0.552290	0.190734	77.703674	158.813583	-173.671677	4.565736	0.000000	2.038151	0.000000	0.000000	0.000000	2.359417	-0.345408	1.534535	0.000000	0.000000	4.000000	5.000000	0.000000
21849.565225	0.025004	0.552290	0.190734	77.703674	158.813583	-173.671677	4.565736	0.000000	2.038151	0.000000	0.000000	0.000000	2.359417	-0.345408	1.534535	0.000000	0.000000	4.000000	5.000000	0.000000
21849.568558	0.025004	0.552290	0.190734	78.121704	161.096359	-170.832138	4.653221	0.000000	1.829627	0.000000	0.000000	0.000000	2.359417	-0.345408	1.534535	0.000000	0.000000	4.000000	5.000000	0.000000
21849.571891	0.033378	0.551257	0.195370	78.121704	161.096359	-170.832138	4.653221	0.000000	1.829627	0.000000	0.000000	0.000000	2.512035	-0.310082	1.390831	0.000000	0.000000	4.000000	5.000000	0.000000
21849.575225	0.033378	0.551257	0.195370	78.121704	161.096359	-170.832138	4.653221	0.000000	1.829627	0.000000	0.000000	0.000000	2.512035	-0.310082	1.390831	0.000000	0.000000	4.000000	5.000000	0.000000
21849.578558	0.033378	0.551257	0.195370	78.462402	162.660614	-167.963303	4.732411	0.000000	1.613780	0.000000	0.000000	0.000000	2.512035	-0.310082	1.390831	0.000000	0.000000	4.000000	5.000000	0.000000
21849.581891	0.042281	0.550339	0.199447	78.462402	162.660614	-167.963303	4.732411	0.000000	1.613780	0.000000	0.000000	0.000000	2.670910	-0.275227	1.223143	0.000000	0.000000	4.000000	5.000000	0.000000
21849.585225	0.042281	0.550339	0.199447	78.462402	162.660614	-167.963303	4.732411	0.000000	1.613780	0.000000	0.000000	0.000000	2.670910	-0.275227	1.223143	0.000000	0.000000	4.000000	5.000000	0.000000
21849.588558	0.042281	0.550339	0.199447	78.783722	164.336990	-164.869400	4.802920	0.000000	1.389948	0.000000	0.000000	0.000000	2.670910	-0.275227	1.223143	0.000000	0.000000	4.000000	5.000000	0.000000
21849.591891	0.051576	0.549541	0.202931	78.783722	164.336990	-164.869400	4.802920	0.000000	1.389948	0.000000	0.000000	0.000000	2.788509	-0.239389	1.044985	0.000000	0.000000	4.000000	5.000000	0.000000
21849.595225	0.051576	0.549541	0.202931	78.783722	164.336990	-164.869400	4.802920	0.000000	1.389948	0.000000	0.000000	0.000000	2.788509	-0.239389	1.044985	0.000000	0.000000	4.000000	5.000000	0.000000
21849.598558	0.051576	0.549541	0.202931	79.128517	166.995529	-161.260223	4.863450	0.000000	1.160541	0.000000	0.000000	0.000000	2.788509	-0.239389	1.044985	0.000000	0.000000	4.000000	5.000000	0.000000
21849.601891	0.061243	0.548881	0.205761	79.128517	166.995529	-161.260223	4.863450	0.000000	1.160541	0.000000	0.000000	0.000000	2.900299	-0.197966	0.849207	0.000000	0.000000	4.000000	5.000000	0.000000
21849.605225	0.061243	0.548881	0.205761	79.128517	166.995529	-161.260223	4.863450	0.000000	1.160541	0.000000	0.000000	0.000000	2.900299	-0.197966	0.849207	0.000000	0.000000	4.000000	5.000000	0.000000
21849.608558	0.061243	0.548881	0.205761	79.502701	171.291199	-156.414764	4.913596	0.000000	0.925512	0.000000	0.000000	0.000000	2.900299	-0.197966	0.849207	0.000000	0.000000	4.000000	5.000000	0.000000
21849.611891	0.071074	0.548289	0.207930	79.502701	171.291199	-156.414764	4.913596	0.000000	0.925512	0.000000	0.000000	0.000000	2.949099	-0.177705	0.650763	0.000000	0.000000	4.000000	5.000000	0.000000
21849.615225	0.071074	0.548289	0.207930	79.502701	171.291199	-156.414764	4.913596	0.000000	0.925512	0.000000	0.000000	0.000000	2.949099	-0.177705	0.650763	0.000000	0.000000	4.000000	5.000000	0.000000
21849.618558	0.071074	0.548289	0.207930	79.855858	177.221497	-149.870468	4.952308	0.000000	0.688942	0.000000	0.000000	0.000000	2.949099	-0.177705	0.650763	0.000000	0.000000	4.000000	5.000000	0.000000
21849.621891	0.080985	0.547811	0.209476	79.855858	177.221497	-149.870468	4.952308	0.000000	0.688942	0.000000	0.000000	0.000000	2.973405	-0.143536	0.463739	0.000000	0.000000	4.000000	5.000000	0.000000
21849.625225	0.080985	0.547811	0.209476	79.855858	177.221497	-149.870468	4.952308	0.000000	0.688942	0.000000	0.000000	0.000000	2.973405	-0.143536	0.463739	0.000000	0.000000	4.000000	5.000000	0.000000
21849.628558	0.080985	0.547811	0.209476	80.108864	-175.788177	-141.652359	4.979527	0.000000	0.452010	0.000000	0.000000	0.000000	2.973405	-0.143536	0.463739	0.000000	0.000000	4.000000	5.000000	0.000000
21849.631891	0.091018	0.547393	0.210385	80.108864	-175.788177	-141.652359	4.979527	0.000000	0.452010	0.000000	0.000000	0.000000	3.009972	-0.125210	0.272619	0.000000	0.000000	4.000000	5.000000	0.000000
21849.635225	0.091018	0.547393	0.210385	80.108864	-175.788177	-141.652359	4.979527	0.000000	0.452010	0.000000	0.000000	0.000000	3.009972	-0.125210	0.272619	0.000000	0.000000	4.000000	5.000000	0.000000
21849.638558	0.091018	0.547393	0.210385	80.229416	-168.529510	-132.239334	4.995450	0.000000	0.213265	0.000000	0.000000	0.000000	3.009972	-0.125210	0.272619	0.000000	0.000000	4.000000	5.000000	0.000000
21849.641891	0.101227	0.547070	0.210727	80.229416	-168.529510	-132.239334	4.995450	0.000000	0.213265	0.000000	0.000000	0.000000	3.062654	-0.097014	0.102662	0.000000	0.000000	4.000000	5.000000	0.000000
21849.645225	0.101227	0.547070	0.210727	80.229416	-168.529510	-132.239334	4.995450	0.000000	0.213265	0.000000	0.000000	0.000000	3.062654	-0.097014	0.102662	0.000000	0.000000	4.000000	5.000000	0.000000
21849.648558	0.101227	0.547070	0.210727	80.245468	-161.583618	-123.247818	4.999915	0.000000	-0.029116	0.000000	0.000000	0.000000	3.062654	-0.097014	0.102662	0.000000	0.000000	4.000000	5.000000	0.000000
21849.651891	0.111679	0.546823	0.210623	80.245468	-161.583618	-123.247818	4.999915	0.000000	-0.029116	0.000000	0.000000	0.000000	3.135475	-0.073963	-0.031146	0.000000	0.000000	4.000000	5.000000	0.000000
21849.655225	0.111679	0.546823	0.210623	80.245468	-161.583618	-123.247818	4.999915	0.000000	-0.029116	0.000000	0.000000	0.000000	3.135475	-0.073963	-0.031146	0.000000	0.000000	4.000000	5.000000	0.000000
21849.658558	0.111679	0.546823	0.210623	80.216240	-154.978531	-115.170174	4.992332	0.000000	-0.276817	0.000000	0.000000	0.000000	3.135475	-0.073963	-0.031146	0.000000	0.000000	4.000000	5.000000	0.000000
21849.661891	0.122389	0.546597	0.210050	80.216240	-154.978531	-115.170174	4.992332	0.000000	-0.276817	0.000000	0.000000	0.000000	3.213201	-0.067773	-0.172028	0.000000	0.000000	4.000000	5.000000	0.000000
21849.665225	0.122389	0.546597	0.210050	80.216240	-154.978531	-115.170174	4.992332	0.000000	-0.276817	0.000000	0.000000	0.000000	3.213201	-0.067773	-0.172028	0.000000	0.000000	4.000000	5.000000	0.000000
21849.668558	0.122389	0.546597	0.210050	80.245468	-148.364075	-107.832916	4.971836	0.000000	-0.529952	0.000000	0.000000	0.000000	3.213201	-0.067773	-0.172028	0.000000	0.000000	4.000000	5.000000	0.000000
21849.671891	0.133266	0.546385	0.209098	80.245468	-148.364075	-107.832916	4.971836	0.000000	-0.529952	0.000000	0.000000	0.000000	3.262895	-0.063614	-0.285517	0.000000	0.000000	4.000000	5.000000	0.000000
21849.675225	0.133266	0.546385	0.209098	80.245468	-148.364075	-107.832916	4.971836	0.000000	-0.529952	0.000000	0.000000	0.000000	3.262895	-0.063614	-0.285517	0.000000	0.000000	4.000000	5.000000	0.000000
21849.678558	0.133266	0.546385	0.209098	80.286514	-141.284531	-99.451279	4.937901	0.000000	-0.785578	0.000000	0.000000	0.000000	3.262895	-0.063614	-0.285517	0.000000	0.000000	4.000000	5.000000	0.000000
21849.681891	0.144041	0.546167	0.207802	80.286514	-141.284531	-99.451279	4.937901	0.000000	-0.785578	0.000000	0.000000	0.000000	3.232470	-0.065525	-0.388802	0.000000	0.000000	4.000000	5.000000	0.000000
21849.685225	0.144041	0.546167	0.207802	80.286514	-141.284531	-99.451279	4.937901	0.000000	-0.785578	0.000000	0.000000	0.000000	3.232470	-0.065525	-0.388802	0.000000	0.000000	4.000000	5.000000	0.000000
21849.688558	0.144041	0.546167	0.207802	80.194565	-133.570435	-89.947372	4.891356	0.000000	-1.036651	0.000000	0.000000	0.000000	3.232470	-0.065525	-0.388802	0.000000	0.000000	4.000000	5.000000	0.000000
21849.691891	0.154514	0.545868	0.206068	80.194565	-133.570435	-89.947372	4.891356	0.000000	-1.036651	0.000000	0.000000	0.000000	3.142027	-0.089803	-0.520259	0.000000	0.000000	4.000000	5.000000	0.000000
21849.695225	0.154514	0.545868	0.206068	80.194565	-133.570435	-89.947372	4.891356	0.000000	-1.036651	0.000000	0.000000	0.000000	3.142027	-0.089803	-0.520259	0.000000	0.000000	4.000000	5.000000	0.000000
21849.698558	0.154514	0.545868	0.206068	79.878357	-125.804451	-80.522949	4.833720	0.000000	-1.278731	0.000000	0.000000	0.000000	3.142027	-0.089803	-0.520259	0.000000	0.000000	4.000000	5.000000	0.000000
21849.701891	0.164516	0.545529	0.203824	79.878357	-125.804451	-80.522949	4.833720	0.000000	-1.278731	0.000000	0.000000	0.000000	3.000479	-0.101589	-0.673339	0.000000	0.000000	4.000000	5.000000	0.000000
21849.705225	0.164516	0.545529	0.203824	79.878357	-125.804451	-80.522949	4.833720	0.000000	-1.278731	0.000000	0.000000	0.000000	3.000479	-0.101589	-0.673339	0.000000	0.000000	4.000000	5.000000	0.000000
21849.708558	0.164516	0.545529	0.203824	79.384903	-118.779037	-72.206337	4.766902	0.000000	-1.508853	0.000000	0.000000	0.000000	3.000479	-0.101589	-0.673339	0.000000	0.000000	4.000000	5.000000	0.000000
21849.711891	0.174173	0.545222	0.201008	79.384903	-118.779037	-72.206337	4.766902	0.000000	-1.508853	0.000000	0.000000	0.000000	2.897094	-0.092107	-0.844790	0.000000	0.000000	4.000000	5.000000	0.000000
21849.715225	0.174173	0.545222	0.201008	79.384903	-118.779037	-72.206337	4.766902	0.000000	-1.508853	0.000000	0.000000	0.000000	2.897094	-0.092107	-0.844790	0.000000	0.000000	4.000000	5.000000	0.000000
21849.718558	0.174173	0.545222	0.201008	78.861412	-113.242752	-65.964249	4.690827	0.000000	-1.730935	0.000000	0.000000	0.000000	2.897094	-0.092107	-0.844790	0.000000	0.000000	4.000000	5.000000	0.000000
21849.721891	0.183479	0.544897	0.197688	78.861412	-113.242752	-65.964249	4.690827	0.000000	-1.730935	0.000000	0.000000	0.000000	2.792037	-0.097375	-0.995917	0.000000	0.000000	4.000000	5.000000	0.000000
21849.725225	0.183479	0.544897	0.197688	78.861412	-113.242752	-65.964249	4.690827	0.000000	-1.730935	0.000000	0.000000	0.000000	2.792037	-0.097375	-0.995917	0.000000	0.000000	4.000000	5.000000	0.000000
21849.728558	0.183479	0.544897	0.197688	78.533340	-109.720886	-61.378868	4.606154	0.000000	-1.945082	0.000000	0.000000	0.000000	2.792037	-0.097375	-0.995917	0.000000	0.000000	4.000000	5.000000	0.000000
21849.731891	0.192516	0.544539	0.193867	78.533340	-109.720886	-61.378868	4.606154	0.000000	-1.945082	0.000000	0.000000	0.000000	2.711102	-0.107513	-1.146244	0.000000	0.000000	4.000000	5.000000	0.000000
21849.735225	0.192516	0.544539	0.193867	78.533340	-109.720886	-61.378868	4.606154	0.000000	-1.945082	0.000000	0.000000	0.000000	2.711102	-0.107513	-1.146244	0.000000	0.000000	4.000000	5.000000	0.000000
21849.738558	0.192516	0.544539	0.193867	78.457458	-107.922958	-57.769691	4.512505	0.000000	-2.153439	0.000000	0.000000	0.000000	2.711102	-0.107513	-1.146244	0.000000	0.000000	4.000000	5.000000	0.000000
21849.741891	0.201134	0.544213	0.189672	78.457458	-107.922958	-57.769691	4.512505	0.000000	-2.153439	0.000000	0.000000	0.000000	2.585404	-0.097898	-1.258473	0.000000	0.000000	4.000000	5.000000	0.000000
21849.745225	0.201134	0.544213	0.189672	78.457458	-107.922958	-57.769691	4.512505	0.000000	-2.153439	0.000000	0.000000	0.000000	2.585404	-0.097898	-1.258473	0.000000	0.000000	4.000000	5.000000	0.000000
21849.748558	0.201134	0.544213	0.189672	78.500710	-107.039345	-55.000824	4.411997	0.000000	-2.352506	0.000000	0.000000	0.000000	2.585404	-0.097898	-1.258473	0.000000	0.000000	4.000000	5.000000	0.000000
21849.751891	0.209116	0.543865	0.185208	78.500710	-107.039345	-55.000824	4.411997	0.000000	-2.352506	0.000000	0.000000	0.000000	2.394489	-0.104423	-1.339286	0.000000	0.000000	4.000000	5.000000	0.000000
21849.755225	0.209116	0.543865	0.185208	78.500710	-107.039345	-55.000824	4.411997	0.000000	-2.352506	0.000000	0.000000	0.000000	2.394489	-0.104423	-1.339286	0.000000	0.000000	4.000000	5.000000	0.000000
21849.758558	0.209116	0.543865	0.185208	78.521561	-106.339111	-52.659630	4.307939	0.000000	-2.538042	0.000000	0.000000	0.000000	2.394489	-0.104423	-1.339286	0.000000	0.000000	4.000000	5.000000	0.000000
21849.761891	0.216384	0.543527	0.180478	78.521561	-106.339111	-52.659630	4.307939	0.000000	-2.538042	0.000000	0.000000	0.000000	2.180301	-0.101326	-1.418918	0.000000	0.000000	4.000000	5.000000	0.000000
21849.765225	0.216384	0.543527	0.180478	78.521561	-106.339111	-52.659630	4.307939	0.000000	-2.538042	0.000000	0.000000	0.000000	2.180301	-0.101326	-1.418918	0.000000	0.000000	4.000000	5.000000	0.000000
21849.768558	0.216384	0.543527	0.180478	78.550323	-105.728523	-50.578663	4.202053	0.000000	-2.709750	0.000000	0.000000	0.000000	2.180301	-0.101326	-1.418918	0.000000	0.000000	4.000000	5.000000	0.000000
21849.771891	0.223063	0.543153	0.175391	78.550323	-105.728523	-50.578663	4.202053	0.000000	-2.709750	0.000000	0.000000	0.000000	2.003875	-0.112071	-1.526173	0.000000	0.000000	4.000000	5.000000	0.000000
21849.775225	0.223063	0.543153	0.175391	78.550323	-105.728523	-50.578663	4.202053	0.000000	-2.709750	0.000000	0.000000	0.000000	2.003875	-0.112071	-1.526173	0.000000	0.000000	4.000000	5.000000	0.000000
21849.778558	0.223063	0.543153	0.175391	78.653915	-105.254745	-48.862125	4.092981	0.000000	-2.871847	0.000000	0.000000	0.000000	2.003875	-0.112071	-1.526173	0.000000	0.000000	4.000000	5.000000	0.000000
21849.781891	0.229228	0.542795	0.169903	78.653915	-105.254745	-48.862125	4.092981	0.000000	-2.871847	0.000000	0.000000	0.000000	1.849275	-0.107345	-1.646228	0.000000	0.000000	4.000000	5.000000	0.000000
21849.785225	0.229228	0.542795	0.169903	78.653915	-105.254745	-48.862125	4.092981	0.000000	-2.871847	0.000000	0.000000	0.000000	1.849275	-0.107345	-1.646228	0.000000	0.000000	4.000000	5.000000	0.000000
21849.788558	0.229228	0.542795	0.169903	78.901031	-104.879532	-47.499321	3.979671	0.000000	-3.026915	0.000000	0.000000	0.000000	1.849275	-0.107345	-1.646228	0.000000	0.000000	4.000000	5.000000	0.000000
21849.791891	0.235022	0.542370	0.163903	78.901031	-104.879532	-47.499321	3.979671	0.000000	-3.026915	0.000000	0.000000	0.000000	1.738343	-0.127572	-1.800229	0.000000	0.000000	4.000000	5.000000	0.000000
21849.795225	0.235022	0.542370	0.163903	78.901031	-104.879532	-47.499321	3.979671	0.000000	-3.026915	0.000000	0.000000	0.000000	1.738343	-0.127572	-1.800229	0.000000	0.000000	4.000000	5.000000	0.000000
21849.798558	0.235022	0.542370	0.163903	79.269913	-104.061462	-45.605179	3.859150	0.000000	-3.179144	0.000000	0.000000	0.000000	1.738343	-0.127572	-1.800229	0.000000	0.000000	4.000000	5.000000	0.000000
21849.801891	0.240603	0.541941	0.157406	79.269913	-104.061462	-45.605179	3.859150	0.000000	-3.179144	0.000000	0.000000	0.000000	1.674338	-0.128656	-1.949118	0.000000	0.000000	4.000000	5.000000	0.000000
21849.805225	0.240603	0.541941	0.157406	79.269913	-104.061462	-45.605179	3.859150	0.000000	-3.179144	0.000000	0.000000	0.000000	1.674338	-0.128656	-1.949118	0.000000	0.000000	4.000000	5.000000	0.000000
21849.808558	0.240603	0.541941	0.157406	79.700447	-102.108505	-42.264080	3.728954	0.000000	-3.330902	0.000000	0.000000	0.000000	1.674338	-0.128656	-1.949118	0.000000	0.000000	4.000000	5.000000	0.000000
21849.811891	0.245736	0.541502	0.150460	79.700447	-102.108505	-42.264080	3.728954	0.000000	-3.330902	0.000000	0.000000	0.000000	1.539936	-0.131799	-2.083646	0.000000	0.000000	4.000000	5.000000	0.000000
21849.815225	0.245736	0.541502	0.150460	79.700447	-102.108505	-42.264080	3.728954	0.000000	-3.330902	0.000000	0.000000	0.000000	1.539936	-0.131799	-2.083646	0.000000	0.000000	4.000000	5.000000	0.000000
21849.818558	0.245736	0.541502	0.150460	80.119568	-98.660255	-37.670078	3.591463	0.000000	-3.478706	0.000000	0.000000	0.000000	1.539936	-0.131799	-2.083646	0.000000	0.000000	4.000000	5.000000	0.000000
21849.821891	0.250284	0.541201	0.143175	80.119568	-98.660255	-37.670078	3.591463	0.000000	-3.478706	0.000000	0.000000	0.000000	1.364249	-0.090413	-2.185619	0.000000	0.000000	4.000000	5.000000	0.000000
21849.825225	0.250284	0.541201	0.143175	80.119568	-98.660255	-37.670078	3.591463	0.000000	-3.478706	0.000000	0.000000	0.000000	1.364249	-0.090413	-2.185619	0.000000	0.000000	4.000000	5.000000	0.000000
21849.828558	0.250284	0.541201	0.143175	80.562584	-94.089485	-32.217377	3.448874	0.000000	-3.620120	0.000000	0.000000	0.000000	1.364249	-0.090413	-2.185619	0.000000	0.000000	4.000000	5.000000	0.000000
21849.831891	0.254214	0.540960	0.135576	80.562584	-94.089485	-32.217377	3.448874	0.000000	-3.620120	0.000000	0.000000	0.000000	1.179164	-0.072148	-2.279753	0.000000	0.000000	4.000000	5.000000	0.000000
21849.835225	0.254214	0.540960	0.135576	80.562584	-94.089485	-32.217377	3.448874	0.000000	-3.620120	0.000000	0.000000	0.000000	1.179164	-0.072148	-2.279753	0.000000	0.000000	4.000000	5.000000	0.000000
21849.838558	0.254214	0.540960	0.135576	80.995468	-88.618347	-25.730946	3.301313	0.000000	-3.755174	0.000000	0.000000	0.000000	1.179164	-0.072148	-2.279753	0.000000	0.000000	4.000000	5.000000	0.000000
21849.841891	0.257402	0.540825	0.127694	80.995468	-88.618347	-25.730946	3.301313	0.000000	-3.755174	0.000000	0.000000	0.000000	0.956372	-0.040426	-2.364597	0.000000	0.000000	4.000000	5.000000	0.000000
21849.845225	0.257402	0.540825	0.127694	80.995468	-88.618347	-25.730946	3.301313	0.000000	-3.755174	0.000000	0.000000	0.000000	0.956372	-0.040426	-2.364597	0.000000	0.000000	4.000000	5.000000	0.000000
21849.848558	0.257402	0.540825	0.127694	81.391068	-82.160080	-18.249624	3.150054	0.000000	-3.882932	0.000000	0.000000	0.000000	0.956372	-0.040426	-2.364597	0.000000	0.000000	4.000000	5.000000	0.000000
21849.851891	0.259929	0.540833	0.119569	81.391068	-82.160080	-18.249624	3.150054	0.000000	-3.882932	0.000000	0.000000	0.000000	0.758124	0.002146	-2.437419	0.000000	0.000000	4.000000	5.000000	0.000000
21849.855225	0.259929	0.540833	0.119569	81.391068	-82.160080	-18.249624	3.150054	0.000000	-3.882932	0.000000	0.000000	0.000000	0.758124	0.002146	-2.437419	0.000000	0.000000	4.000000	5.000000	0.000000
21849.858558	0.259929	0.540833	0.119569	81.717957	-74.710991	-9.928317	2.993937	0.000000	-4.004540	0.000000	0.000000	0.000000	0.758124	0.002146	-2.437419	0.000000	0.000000	4.000000	5.000000	0.000000
21849.861891	0.261986	0.540894	0.111188	81.717957	-74.710991	-9.928317	2.993937	0.000000	-4.004540	0.000000	0.000000	0.000000	0.616861	0.018457	-2.514127	0.000000	0.000000	4.000000	5.000000	0.000000
21849.865225	0.261986	0.540894	0.111188	81.717957	-74.710991	-9.928317	2.993937	0.000000	-4.004540	0.000000	0.000000	0.000000	0.616861	0.018457	-2.514127	0.000000	0.000000	4.000000	5.000000	0.000000
21849.868558	0.261986	0.540894	0.111188	81.927414	-66.840599	-1.393039	2.829591	0.000000	-4.122307	0.000000	0.000000	0.000000	0.616861	0.018457	-2.514127	0.000000	0.000000	4.000000	5.000000	0.000000
21849.871891	0.263530	0.541008	0.102610	81.927414	-66.840599	-1.393039	2.829591	0.000000	-4.122307	0.000000	0.000000	0.000000	0.463218	0.034262	-2.573420	0.000000	0.000000	4.000000	5.000000	0.000000
21849.875225	0.263530	0.541008	0.102610	81.927414	-66.840599	-1.393039	2.829591	0.000000	-4.122307	0.000000	0.000000	0.000000	0.463218	0.034262	-2.573420	0.000000	0.000000	4.000000	5.000000	0.000000
21849.878558	0.263530	0.541008	0.102610	81.975029	-58.786484	7.119033	2.657522	0.000000	-4.235278	0.000000	0.000000	0.000000	0.463218	0.034262	-2.573420	0.000000	0.000000	4.000000	5.000000	0.000000
21849.881891	0.264655	0.541164	0.093894	81.975029	-58.786484	7.119033	2.657522	0.000000	-4.235278	0.000000	0.000000	0.000000	0.337565	0.046785	-2.614766	0.000000	0.000000	4.000000	5.000000	0.000000
21849.885225	0.264655	0.541164	0.093894	81.975029	-58.786484	7.119033	2.657522	0.000000	-4.235278	0.000000	0.000000	0.000000	0.337565	0.046785	-2.614766	0.000000	0.000000	4.000000	5.000000	0.000000
21849.888558	0.264655	0.541164	0.093894	81.826729	-50.991772	15.212729	2.476836	0.000000	-4.343419	0.000000	0.000000	0.000000	0.337565	0.046785	-2.614766	0.000000	0.000000	4.000000	5.000000	0.000000
21849.891891	0.265253	0.541337	0.085078	81.826729	-50.991772	15.212729	2.476836	0.000000	-4.343419	0.000000	0.000000	0.000000	0.179343	0.051900	-2.645017	0.000000	0.000000	4.000000	5.000000	0.000000
21849.895225	0.265253	0.541337	0.085078	81.826729	-50.991772	15.212729	2.476836	0.000000	-4.343419	0.000000	0.000000	0.000000	0.179343	0.051900	-2.645017	0.000000	0.000000	4.000000	5.000000	0.000000
21849.898558	0.265253	0.541337	0.085078	81.484009	-43.983654	22.510283	2.288669	0.000000	-4.445446	0.000000	0.000000	0.000000	0.179343	0.051900	-2.645017	0.000000	0.000000	4.000000	5.000000	0.000000
21849.901891	0.265157	0.541573	0.076259	81.484009	-43.983654	22.510283	2.288669	0.000000	-4.445446	0.000000	0.000000	0.000000	-0.028554	0.070760	-2.645566	0.000000	0.000000	4.000000	5.000000	0.000000
21849.905225	0.265157	0.541573	0.076259	81.484009	-43.983654	22.510283	2.288669	0.000000	-4.445446	0.000000	0.000000	0.000000	-0.028554	0.070760	-2.645566	0.000000	0.000000	4.000000	5.000000	0.000000
21849.908558	0.265157	0.541573	0.076259	80.956390	-37.796600	28.691339	2.096032	0.000000	-4.539455	0.000000	0.000000	0.000000	-0.028554	0.070760	-2.645566	0.000000	0.000000	4.000000	5.000000	0.000000
21849.911891	0.264459	0.541913	0.067522	80.956390	-37.796600	28.691339	2.096032	0.000000	-4.539455	0.000000	0.000000	0.000000	-0.209543	0.101883	-2.621160	0.000000	0.000000	4.000000	5.000000	0.000000
21849.915225	0.264459	0.541913	0.067522	80.956390	-37.796600	28.691339	2.096032	0.000000	-4.539455	0.000000	0.000000	0.000000	-0.209543	0.101883	-2.621160	0.000000	0.000000	4.000000	5.000000	0.000000
21849.918558	0.264459	0.541913	0.067522	80.311600	-32.638138	33.368736	1.899025	0.000000	-4.625333	0.000000	0.000000	0.000000	-0.209543	0.101883	-2.621160	0.000000	0.000000	4.000000	5.000000	0.000000
21849.921891	0.263187	0.542473	0.058948	80.311600	-32.638138	33.368736	1.899025	0.000000	-4.625333	0.000000	0.000000	0.000000	-0.381684	0.168012	-2.572203	0.000000	0.000000	4.000000	5.000000	0.000000
21849.925225	0.263187	0.542473	0.058948	80.311600	-32.638138	33.368736	1.899025	0.000000	-4.625333	0.000000	0.000000	0.000000	-0.381684	0.168012	-2.572203	0.000000	0.000000	4.000000	5.000000	0.000000
21849.928558	0.263187	0.542473	0.058948	79.624115	-28.308846	37.298885	1.698719	0.000000	-4.702590	0.000000	0.000000	0.000000	-0.381684	0.168012	-2.572203	0.000000	0.000000	4.000000	5.000000	0.000000
21849.931891	0.261353	0.543111	0.050519	79.624115	-28.308846	37.298885	1.698719	0.000000	-4.702590	0.000000	0.000000	0.000000	-0.550054	0.191454	-2.528790	0.000000	0.000000	4.000000	5.000000	0.000000
21849.935225	0.261353	0.543111	0.050519	79.624115	-28.308846	37.298885	1.698719	0.000000	-4.702590	0.000000	0.000000	0.000000	-0.550054	0.191454	-2.528790	0.000000	0.000000	4.000000	5.000000	0.000000
21849.938558	0.261353	0.543111	0.050519	78.933701	-24.535740	40.798660	1.493956	0.000000	-4.771592	0.000000	0.000000	0.000000	-0.550054	0.191454	-2.528790	0.000000	0.000000	4.000000	5.000000	0.000000
21849.941891	0.259036	0.543863	0.042283	78.933701	-24.535740	40.798660	1.493956	0.000000	-4.771592	0.000000	0.000000	0.000000	-0.695073	0.225620	-2.470747	0.000000	0.000000	4.000000	5.000000	0.000000
21849.945225	0.259036	0.543863	0.042283	78.933701	-24.535740	40.798660	1.493956	0.000000	-4.771592	0.000000	0.000000	0.000000	-0.695073	0.225620	-2.470747	0.000000	0.000000	4.000000	5.000000	0.000000
21849.948558	0.259036	0.543863	0.042283	78.312927	-21.254520	43.981686	1.284716	0.000000	-4.832132	0.000000	0.000000	0.000000	-0.695073	0.225620	-2.470747	0.000000	0.000000	4.000000	5.000000	0.000000
21849.951891	0.256173	0.544600	0.034190	78.312927	-21.254520	43.981686	1.284716	0.000000	-4.832132	0.000000	0.000000	0.000000	-0.859045	0.221184	-2.427820	0.000000	0.000000	4.000000	5.000000	0.000000
21849.955225	0.256173	0.544600	0.034190	78.312927	-21.254520	43.981686	1.284716	0.000000	-4.832132	0.000000	0.000000	0.000000	-0.859045	0.221184	-2.427820	0.000000	0.000000	4.000000	5.000000	0.000000
21849.958558	0.256173	0.544600	0.034190	77.787308	-18.332701	46.706924	1.069301	0.000000	-4.884321	0.000000	0.000000	0.000000	-0.859045	0.221184	-2.427820	0.000000	0.000000	4.000000	5.000000	0.000000
21849.961891	0.252657	0.545275	0.026103	77.787308	-18.332701	46.706924	1.069301	0.000000	-4.884321	0.000000	0.000000	0.000000	-1.054611	0.202506	-2.426167	0.000000	0.000000	4.000000	5.000000	0.000000
21849.965225	0.252657	0.545275	0.026103	77.787308	-18.332701	46.706924	1.069301	0.000000	-4.884321	0.000000	0.000000	0.000000	-1.054611	0.202506	-2.426167	0.000000	0.000000	4.000000	5.000000	0.000000
21849.968558	0.252657	0.545275	0.026103	77.382912	-15.627304	49.162006	0.842720	0.000000	-4.928470	0.000000	0.000000	0.000000	-1.054611	0.202506	-2.426167	0.000000	0.000000	4.000000	5.000000	0.000000
21849.971891	0.248606	0.545906	0.018023	77.382912	-15.627304	49.162006	0.842720	0.000000	-4.928470	0.000000	0.000000	0.000000	-1.215506	0.189349	-2.424032	0.000000	0.000000	4.000000	5.000000	0.000000
21849.975225	0.248606	0.545906	0.018023	77.382912	-15.627304	49.162006	0.842720	0.000000	-4.928470	0.000000	0.000000	0.000000	-1.215506	0.189349	-2.424032	0.000000	0.000000	4.000000	5.000000	0.000000
21849.978558	0.248606	0.545906	0.018023	77.042831	-12.996675	51.690548	0.601986	0.000000	-4.963629	0.000000	0.000000	0.000000	-1.215506	0.189349	-2.424032	0.000000	0.000000	4.000000	5.000000	0.000000
21849.981891	0.244035	0.546599	0.009987	77.042831	-12.996675	51.690548	0.601986	0.000000	-4.963629	0.000000	0.000000	0.000000	-1.371273	0.207644	-2.410746	0.000000	0.000000	4.000000	5.000000	0.000000
21849.985225	0.244035	0.546599	0.009987	77.042831	-12.996675	51.690548	0.601986	0.000000	-4.963629	0.000000	0.000000	0.000000	-1.371273	0.207644	-2.410746	0.000000	0.000000	4.000000	5.000000	0.000000
21849.988558	0.244035	0.546599	0.009987	76.691582	-10.647043	54.004143	0.345856	0.000000	-4.988024	0.000000	0.000000	0.000000	-1.371273	0.207644	-2.410746	0.000000	0.000000	4.000000	5.000000	0.000000
21849.991891	0.238929	0.547397	0.002177	76.691582	-10.647043	54.004143	0.345856	0.000000	-4.988024	0.000000	0.000000	0.000000	-1.531643	0.239636	-2.342942	0.000000	0.000000	4.000000	5.000000	0.000000
21849.995225	0.238929	0.547397	0.002177	76.691582	-10.647043	54.004143	0.345856	0.000000	-4.988024	0.000000	0.000000	0.000000	-1.531643	0.239636	-2.342942	0.000000	0.000000	4.000000	5.000000	0.000000
21849.998558	0.238929	0.547397	0.002177	76.327240	-8.576734	56.110859	0.078346	0.000000	-4.999386	0.000000	0.000000	0.000000	-1.531643	0.239636	-2.342942	0.000000	0.000000	4.000000	5.000000	0.000000
21850.001891	0.233335	0.548259	-0.005283	76.327240	-8.576734	56.110859	0.078346	0.000000	-4.999386	0.000000	0.000000	0.000000	-1.678321	0.258589	-2.237949	0.000000	0.000000	4.000000	5.000000	0.000000
21850.005225	0.233335	0.548259	-0.005283	76.327240	-8.576734	56.110859	0.078346	0.000000	-4.999386	0.000000	0.000000	0.000000	-1.678321	0.258589	-2.237949	0.000000	0.000000	4.000000	5.000000	0.000000
21850.008558	0.233335	0.548259	-0.005283	75.950272	-6.791254	58.007397	-0.197942	0.000000	-4.996080	0.000000	0.000000	0.000000	-1.678321	0.258589	-2.237949	0.000000	0.000000	4.000000	5.000000	0.000000
21850.011891	0.227278	0.549168	-0.012309	75.950272	-6.791254	58.007397	-0.197942	0.000000	-4.996080	0.000000	0.000000	0.000000	-1.816979	0.272668	-2.107907	0.000000	0.000000	4.000000	5.000000	0.000000
21850.015225	0.227278	0.549168	-0.012309	75.950272	-6.791254	58.007397	-0.197942	0.000000	-4.996080	0.000000	0.000000	0.000000	-1.816979	0.272668	-2.107907	0.000000	0.000000	4.000000	5.000000	0.000000
21850.018558	0.227278	0.549168	-0.012309	75.584053	-5.229051	59.776314	-0.481302	0.000000	-4.976781	0.000000	0.000000	0.000000	-1.816979	0.272668	-2.107907	0.000000	0.000000	4.000000	5.000000	0.000000
21850.021891	0.220790	0.550036	-0.019020	75.584053	-5.229051	59.776314	-0.481302	0.000000	-4.976781	0.000000	0.000000	0.000000	-1.946522	0.260481	-2.013239	0.000000	0.000000	4.000000	5.000000	0.000000
21850.025225	0.220790	0.550036	-0.019020	75.584053	-5.229051	59.776314	-0.481302	0.000000	-4.976781	0.000000	0.000000	0.000000	-1.946522	0.260481	-2.013239	0.000000	0.000000	4.000000	5.000000	0.000000
21850.028558	0.220790	0.550036	-0.019020	75.233742	-3.911450	61.369476	-0.777727	0.000000	-4.939144	0.000000	0.000000	0.000000	-1.946522	0.260481	-2.013239	0.000000	0.000000	4.000000	5.000000	0.000000
21850.031891	0.213945	0.550796	-0.025539	75.233742	-3.911450	61.369476	-0.777727	0.000000	-4.939144	0.000000	0.000000	0.000000	-2.053302	0.228005	-1.955694	0.000000	0.000000	4.000000	5.000000	0.000000
21850.035225	0.213945	0.550796	-0.025539	75.233742	-3.911450	61.369476	-0.777727	0.000000	-4.939144	0.000000	0.000000	0.000000	-2.053302	0.228005	-1.955694	0.000000	0.000000	4.000000	5.000000	0.000000
21850.038558	0.213945	0.550796	-0.025539	74.902664	-2.826877	62.788906	-1.093528	0.000000	-4.878954	0.000000	0.000000	0.000000	-2.053302	0.228005	-1.955694	0.000000	0.000000	4.000000	5.000000	0.000000
21850.041891	0.206798	0.551442	-0.031872	74.902664	-2.826877	62.788906	-1.093528	0.000000	-4.878954	0.000000	0.000000	0.000000	-2.144338	0.193597	-1.899897	0.000000	0.000000	4.000000	5.000000	0.000000
21850.045225	0.206798	0.551442	-0.031872	74.902664	-2.826877	62.788906	-1.093528	0.000000	-4.878954	0.000000	0.000000	0.000000	-2.144338	0.193597	-1.899897	0.000000	0.000000	4.000000	5.000000	0.000000
21850.048558	0.206798	0.551442	-0.031872	74.580917	-1.913427	64.089592	-1.429843	0.000000	-4.791195	0.000000	0.000000	0.000000	-2.144338	0.193597	-1.899897	0.000000	0.000000	4.000000	5.000000	0.000000
21850.051891	0.199343	0.551942	-0.038137	74.580917	-1.913427	64.089592	-1.429843	0.000000	-4.791195	0.000000	0.000000	0.000000	-2.236475	0.150032	-1.879418	0.000000	0.000000	4.000000	5.000000	0.000000
21850.055225	0.199343	0.551942	-0.038137	74.580917	-1.913427	64.089592	-1.429843	0.000000	-4.791195	0.000000	0.000000	0.000000	-2.236475	0.150032	-1.879418	0.000000	0.000000	4.000000	5.000000	0.000000
21850.058558	0.199343	0.551942	-0.038137	74.183884	-0.956305	65.458839	-1.791937	0.000000	-4.667865	0.000000	0.000000	0.000000	-2.236475	0.150032	-1.879418	0.000000	0.000000	4.000000	5.000000	0.000000
21850.061891	0.191699	0.552468	-0.044193	74.183884	-0.956305	65.458839	-1.791937	0.000000	-4.667865	0.000000	0.000000	0.000000	-2.293199	0.157697	-1.816960	0.000000	0.000000	4.000000	5.000000	0.000000
21850.065225	0.191699	0.552468	-0.044193	74.183884	-0.956305	65.458839	-1.791937	0.000000	-4.667865	0.000000	0.000000	0.000000	-2.293199	0.157697	-1.816960	0.000000	0.000000	4.000000	5.000000	0.000000
21850.068558	0.191699	0.552468	-0.044193	73.609146	0.235733	66.388596	-2.170744	0.000000	-4.504206	0.000000	0.000000	0.000000	-2.293199	0.157697	-1.816960	0.000000	0.000000	4.000000	5.000000	0.000000
21850.071891	0.183770	0.553037	-0.049838	73.609146	0.235733	66.388596	-2.170744	0.000000	-4.504206	0.000000	0.000000	0.000000	-2.378709	0.170967	-1.693496	0.000000	0.000000	4.000000	5.000000	0.000000
21850.075225	0.183770	0.553037	-0.049838	73.609146	0.235733	66.388596	-2.170744	0.000000	-4.504206	0.000000	0.000000	0.000000	-2.378709	0.170967	-1.693496	0.000000	0.000000	4.000000	5.000000	0.000000
21850.078558	0.183770	0.553037	-0.049838	72.788857	1.587378	66.662567	-2.491902	0.000000	-4.188488	0.000000	0.000000	0.000000	-2.378709	0.170967	-1.693496	0.000000	0.000000	4.000000	5.000000	0.000000
21850.081891	0.175508	0.553706	-0.054928	72.788857	1.587378	66.662567	-2.491902	0.000000	-4.188488	0.000000	0.000000	0.000000	-2.478484	0.200668	-1.527131	0.000000	0.000000	4.000000	5.000000	0.000000
21850.085225	0.175508	0.553706	-0.054928	72.788857	1.587378	66.662567	-2.491902	0.000000	-4.188488	0.000000	0.000000	0.000000	-2.478484	0.200668	-1.527131	0.000000	0.000000	4.000000	5.000000	0.000000
21850.088558	0.175508	0.553706	-0.054928	71.820625	2.913013	66.820686	-2.746423	0.000000	-3.775407	0.000000	0.000000	0.000000	-2.478484	0.200668	-1.527131	0.000000	0.000000	4.000000	5.000000	0.000000
21850.091891	0.166820	0.554417	-0.059378	71.820625	2.913013	66.820686	-2.746423	0.000000	-3.775407	0.000000	0.000000	0.000000	-2.606527	0.213339	-1.334999	0.000000	0.000000	4.000000	5.000000	0.000000
21850.095225	0.166820	0.554417	-0.059378	71.820625	2.913013	66.820686	-2.746423	0.000000	-3.775407	0.000000	0.000000	0.000000	-2.606527	0.213339	-1.334999	0.000000	0.000000	4.000000	5.000000	0.000000
21850.098558	0.166820	0.554417	-0.059378	70.814896	4.127772	66.676216	-2.968923	0.000000	-3.340986	0.000000	0.000000	0.000000	-2.606527	0.213339	-1.334999	0.000000	0.000000	4.000000	5.000000	0.000000
21850.101891	0.157798	0.555196	-0.063232	70.814896	4.127772	66.676216	-2.968923	0.000000	-3.340986	0.000000	0.000000	0.000000	-2.706396	0.233712	-1.156169	0.000000	0.000000	4.000000	5.000000	0.000000
21850.105225	0.157798	0.555196	-0.063232	70.814896	4.127772	66.676216	-2.968923	0.000000	-3.340986	0.000000	0.000000	0.000000	-2.706396	0.233712	-1.156169	0.000000	0.000000	4.000000	5.000000	0.000000
21850.108558	0.157798	0.555196	-0.063232	69.830719	5.315535	66.576797	-3.161618	0.000000	-2.889920	0.000000	0.000000	0.000000	-2.706396	0.233712	-1.156169	0.000000	0.000000	4.000000	5.000000	0.000000
21850.111891	0.148620	0.555912	-0.066621	69.830719	5.315535	66.576797	-3.161618	0.000000	-2.889920	0.000000	0.000000	0.000000	-2.753401	0.214584	-1.016494	0.000000	0.000000	4.000000	5.000000	0.000000
21850.115225	0.148620	0.555912	-0.066621	69.830719	5.315535	66.576797	-3.161618	0.000000	-2.889920	0.000000	0.000000	0.000000	-2.753401	0.214584	-1.016494	0.000000	0.000000	4.000000	5.000000	0.000000
21850.118558	0.148620	0.555912	-0.066621	68.892403	6.513735	66.904350	-3.331034	0.000000	-2.431020	0.000000	0.000000	0.000000	-2.753401	0.214584	-1.016494	0.000000	0.000000	4.000000	5.000000	0.000000
21850.121891	0.139524	0.556687	-0.069578	68.892403	6.513735	66.904350	-3.331034	0.000000	-2.431020	0.000000	0.000000	0.000000	-2.729065	0.232697	-0.887230	0.000000	0.000000	4.000000	5.000000	0.000000
21850.125225	0.139524	0.556687	-0.069578	68.892403	6.513735	66.904350	-3.331034	0.000000	-2.431020	0.000000	0.000000	0.000000	-2.729065	0.232697	-0.887230	0.000000	0.000000	4.000000	5.000000	0.000000
21850.128558	0.139524	0.556687	-0.069578	67.982674	7.711383	67.353722	-3.478906	0.000000	-1.976176	0.000000	0.000000	0.000000	-2.729065	0.232697	-0.887230	0.000000	0.000000	4.000000	5.000000	0.000000
21850.131891	0.130773	0.557528	-0.072174	67.982674	7.711383	67.353722	-3.478906	0.000000	-1.976176	0.000000	0.000000	0.000000	-2.625039	0.252253	-0.778800	0.000000	0.000000	4.000000	5.000000	0.000000
21850.135225	0.130773	0.557528	-0.072174	67.982674	7.711383	67.353722	-3.478906	0.000000	-1.976176	0.000000	0.000000	0.000000	-2.625039	0.252253	-0.778800	0.000000	0.000000	4.000000	5.000000	0.000000
21850.138558	0.130773	0.557528	-0.072174	67.087646	8.853316	67.712212	-3.608706	0.000000	-1.538670	0.000000	0.000000	0.000000	-2.625039	0.252253	-0.778800	0.000000	0.000000	4.000000	5.000000	0.000000
21850.141891	0.122208	0.558467	-0.074255	67.087646	8.853316	67.712212	-3.608706	0.000000	-1.538670	0.000000	0.000000	0.000000	-2.569710	0.281616	-0.624349	0.000000	0.000000	4.000000	5.000000	0.000000
21850.145225	0.122208	0.558467	-0.074255	67.087646	8.853316	67.712212	-3.608706	0.000000	-1.538670	0.000000	0.000000	0.000000	-2.569710	0.281616	-0.624349	0.000000	0.000000	4.000000	5.000000	0.000000
21850.148558	0.122208	0.558467	-0.074255	66.365433	9.663758	67.512497	-3.712764	0.000000	-1.110385	0.000000	0.000000	0.000000	-2.569710	0.281616	-0.624349	0.000000	0.000000	4.000000	5.000000	0.000000
21850.151891	0.113449	0.559499	-0.075729	66.365433	9.663758	67.512497	-3.712764	0.000000	-1.110385	0.000000	0.000000	0.000000	-2.627703	0.309725	-0.442119	0.000000	0.000000	4.000000	5.000000	0.000000
21850.155225	0.113449	0.559499	-0.075729	66.365433	9.663758	67.512497	-3.712764	0.000000	-1.110385	0.000000	0.000000	0.000000	-2.627703	0.309725	-0.442119	0.000000	0.000000	4.000000	5.000000	0.000000
21850.158558	0.113449	0.559499	-0.075729	66.393295	9.890131	66.619942	-3.786450	0.000000	-0.672434	0.000000	0.000000	0.000000	-2.627703	0.309725	-0.442119	0.000000	0.000000	4.000000	5.000000	0.000000
21850.161891	0.104303	0.560512	-0.076653	66.393295	9.890131	66.619942	-3.786450	0.000000	-0.672434	0.000000	0.000000	0.000000	-2.743731	0.303755	-0.277061	0.000000	0.000000	4.000000	5.000000	0.000000
21850.165225	0.104303	0.560512	-0.076653	66.393295	9.890131	66.619942	-3.786450	0.000000	-0.672434	0.000000	0.000000	0.000000	-2.743731	0.303755	-0.277061	0.000000	0.000000	4.000000	5.000000	0.000000
21850.168558	0.104303	0.560512	-0.076653	66.765747	10.084491	65.732948	-3.832627	0.000000	-0.215146	0.000000	0.000000	0.000000	-2.743731	0.303755	-0.277061	0.000000	0.000000	4.000000	5.000000	0.000000
21850.171891	0.094865	0.561638	-0.076881	66.765747	10.084491	65.732948	-3.832627	0.000000	-0.215146	0.000000	0.000000	0.000000	-2.831466	0.337834	-0.068619	0.000000	0.000000	4.000000	5.000000	0.000000
21850.175225	0.094865	0.561638	-0.076881	66.765747	10.084491	65.732948	-3.832627	0.000000	-0.215146	0.000000	0.000000	0.000000	-2.831466	0.337834	-0.068619	0.000000	0.000000	4.000000	5.000000	0.000000
21850.178558	0.094865	0.561638	-0.076881	67.055595	10.724492	65.599380	-3.844064	0.000000	0.256765	0.000000	0.000000	0.000000	-2.831466	0.337834	-0.068619	0.000000	0.000000	4.000000	5.000000	0.000000
21850.181891	0.085606	0.562948	-0.076335	67.055595	10.724492	65.599380	-3.844064	0.000000	0.256765	0.000000	0.000000	0.000000	-2.777757	0.393110	0.163954	0.000000	0.000000	4.000000	5.000000	0.000000
21850.185225	0.085606	0.562948	-0.076335	67.055595	10.724492	65.599380	-3.844064	0.000000	0.256765	0.000000	0.000000	0.000000	-2.777757	0.393110	0.163954	0.000000	0.000000	4.000000	5.000000	0.000000
21850.188558	0.085606	0.562948	-0.076335	67.254074	11.923074	66.131172	-3.816738	0.000000	0.719724	0.000000	0.000000	0.000000	-2.777757	0.393110	0.163954	0.000000	0.000000	4.000000	5.000000	0.000000
21850.191891	0.076718	0.564412	-0.075137	67.254074	11.923074	66.131172	-3.816738	0.000000	0.719724	0.000000	0.000000	0.000000	-2.666291	0.439019	0.359263	0.000000	0.000000	4.000000	5.000000	0.000000
21850.195225	0.076718	0.564412	-0.075137	67.254074	11.923074	66.131172	-3.816738	0.000000	0.719724	0.000000	0.000000	0.000000	-2.666291	0.439019	0.359263	0.000000	0.000000	4.000000	5.000000	0.000000
21850.198558	0.076718	0.564412	-0.075137	67.622002	13.674262	67.095917	-3.756861	0.000000	1.164106	0.000000	0.000000	0.000000	-2.666291	0.439019	0.359263	0.000000	0.000000	4.000000	5.000000	0.000000
21850.201891	0.068115	0.565911	-0.073436	67.622002	13.674262	67.095917	-3.756861	0.000000	1.164106	0.000000	0.000000	0.000000	-2.580770	0.449665	0.510346	0.000000	0.000000	4.000000	5.000000	0.000000
21850.205225	0.068115	0.565911	-0.073436	67.622002	13.674262	67.095917	-3.756861	0.000000	1.164106	0.000000	0.000000	0.000000	-2.580770	0.449665	0.510346	0.000000	0.000000	4.000000	5.000000	0.000000
21850.208558	0.068115	0.565911	-0.073436	68.306931	16.161425	68.838562	-3.671803	0.000000	1.594234	0.000000	0.000000	0.000000	-2.580770	0.449665	0.510346	0.000000	0.000000	4.000000	5.000000	0.000000
21850.211891	0.059465	0.567288	-0.071262	68.306931	16.161425	68.838562	-3.671803	0.000000	1.594234	0.000000	0.000000	0.000000	-2.594980	0.413143	0.652153	0.000000	0.000000	4.000000	5.000000	0.000000
21850.215225	0.059465	0.567288	-0.071262	68.306931	16.161425	68.838562	-3.671803	0.000000	1.594234	0.000000	0.000000	0.000000	-2.594980	0.413143	0.652153	0.000000	0.000000	4.000000	5.000000	0.000000
21850.218558	0.059465	0.567288	-0.071262	69.036049	19.254572	71.590263	-3.563111	0.000000	2.026731	0.000000	0.000000	0.000000	-2.594980	0.413143	0.652153	0.000000	0.000000	4.000000	5.000000	0.000000
21850.221891	0.050407	0.568609	-0.068476	69.036049	19.254572	71.590263	-3.563111	0.000000	2.026731	0.000000	0.000000	0.000000	-2.717530	0.396325	0.835774	0.000000	0.000000	4.000000	5.000000	0.000000
21850.225225	0.050407	0.568609	-0.068476	69.036049	19.254572	71.590263	-3.563111	0.000000	2.026731	0.000000	0.000000	0.000000	-2.717530	0.396325	0.835774	0.000000	0.000000	4.000000	5.000000	0.000000
21850.228558	0.050407	0.568609	-0.068476	69.646454	22.600252	74.091331	-3.423815	0.000000	2.479653	0.000000	0.000000	0.000000	-2.717530	0.396325	0.835774	0.000000	0.000000	4.000000	5.000000	0.000000
21850.231891	0.040981	0.569904	-0.065055	69.646454	22.600252	74.091331	-3.423815	0.000000	2.479653	0.000000	0.000000	0.000000	-2.827762	0.388478	1.026501	0.000000	0.000000	4.000000	5.000000	0.000000
21850.235225	0.040981	0.569904	-0.065055	69.646454	22.600252	74.091331	-3.423815	0.000000	2.479653	0.000000	0.000000	0.000000	-2.827762	0.388478	1.026501	0.000000	0.000000	4.000000	5.000000	0.000000
21850.238558	0.040981	0.569904	-0.065055	70.158417	25.966120	75.542053	-3.252732	0.000000	2.950946	0.000000	0.000000	0.000000	-2.827762	0.388478	1.026501	0.000000	0.000000	4.000000	5.000000	0.000000
21850.241891	0.031417	0.571003	-0.061137	70.158417	25.966120	75.542053	-3.252732	0.000000	2.950946	0.000000	0.000000	0.000000	-2.869182	0.329924	1.175182	0.000000	0.000000	4.000000	5.000000	0.000000
21850.245225	0.031417	0.571003	-0.061137	70.158417	25.966120	75.542053	-3.252732	0.000000	2.950946	0.000000	0.000000	0.000000	-2.869182	0.329924	1.175182	0.000000	0.000000	4.000000	5.000000	0.000000
21850.248558	0.031417	0.571003	-0.061137	70.558975	29.516182	77.409882	-3.056868	0.000000	3.429143	0.000000	0.000000	0.000000	-2.869182	0.329924	1.175182	0.000000	0.000000	4.000000	5.000000	0.000000
21850.251891	0.021837	0.571999	-0.056722	70.558975	29.516182	77.409882	-3.056868	0.000000	3.429143	0.000000	0.000000	0.000000	-2.874000	0.298713	1.324497	0.000000	0.000000	4.000000	5.000000	0.000000
21850.255225	0.021837	0.571999	-0.056722	70.558975	29.516182	77.409882	-3.056868	0.000000	3.429143	0.000000	0.000000	0.000000	-2.874000	0.298713	1.324497	0.000000	0.000000	4.000000	5.000000	0.000000
21850.258558	0.021837	0.571999	-0.056722	70.752663	33.385384	80.371475	-2.836118	0.000000	3.908143	0.000000	0.000000	0.000000	-2.874000	0.298713	1.324497	0.000000	0.000000	4.000000	5.000000	0.000000
21850.261891	0.012450	0.572979	-0.051682	70.752663	33.385384	80.371475	-2.836118	0.000000	3.908143	0.000000	0.000000	0.000000	-2.816172	0.293834	1.512110	0.000000	0.000000	4.000000	5.000000	0.000000
21850.265225	0.012450	0.572979	-0.051682	70.752663	33.385384	80.371475	-2.836118	0.000000	3.908143	0.000000	0.000000	0.000000	-2.816172	0.293834	1.512110	0.000000	0.000000	4.000000	5.000000	0.000000
21850.268558	0.012450	0.572979	-0.051682	70.798584	37.747856	84.193840	-2.541746	0.000000	4.305756	0.000000	0.000000	0.000000	-2.816172	0.293834	1.512110	0.000000	0.000000	4.000000	5.000000	0.000000
21850.271891	0.003543	0.573854	-0.046143	70.798584	37.747856	84.193840	-2.541746	0.000000	4.305756	0.000000	0.000000	0.000000	-2.672163	0.262507	1.661615	0.000000	0.000000	4.000000	5.000000	0.000000
21850.275225	0.003543	0.573854	-0.046143	70.798584	37.747856	84.193840	-2.541746	0.000000	4.305756	0.000000	0.000000	0.000000	-2.672163	0.262507	1.661615	0.000000	0.000000	4.000000	5.000000	0.000000
21850.278558	0.003543	0.573854	-0.046143	70.828979	42.789764	88.811066	-2.157716	0.000000	4.510461	0.000000	0.000000	0.000000	-2.672163	0.262507	1.661615	0.000000	0.000000	4.000000	5.000000	0.000000
21850.281891	-0.004919	0.574607	-0.040163	70.828979	42.789764	88.811066	-2.157716	0.000000	4.510461	0.000000	0.000000	0.000000	-2.538383	0.226070	1.793963	0.000000	0.000000	4.000000	5.000000	0.000000
21850.285225	-0.004919	0.574607	-0.040163	70.828979	42.789764	88.811066	-2.157716	0.000000	4.510461	0.000000	0.000000	0.000000	-2.538383	0.226070	1.793963	0.000000	0.000000	4.000000	5.000000	0.000000
21850.288558	-0.004919	0.574607	-0.040163	70.916534	48.174858	93.355484	-1.787531	0.000000	4.669554	0.000000	0.000000	0.000000	-2.538383	0.226070	1.793963	0.000000	0.000000	4.000000	5.000000	0.000000
21850.291891	-0.013040	0.575304	-0.033693	70.916534	48.174858	93.355484	-1.787531	0.000000	4.669554	0.000000	0.000000	0.000000	-2.436501	0.208974	1.941198	0.000000	0.000000	4.000000	5.000000	0.000000
21850.295225	-0.013040	0.575304	-0.033693	70.916534	48.174858	93.355484	-1.787531	0.000000	4.669554	0.000000	0.000000	0.000000	-2.436501	0.208974	1.941198	0.000000	0.000000	4.000000	5.000000	0.000000
21850.298558	-0.013040	0.575304	-0.033693	71.216713	53.430107	97.067551	-1.428207	0.000000	4.791683	0.000000	0.000000	0.000000	-2.436501	0.208974	1.941198	0.000000	0.000000	4.000000	5.000000	0.000000
21850.301891	-0.020787	0.575862	-0.026714	71.216713	53.430107	97.067551	-1.428207	0.000000	4.791683	0.000000	0.000000	0.000000	-2.324069	0.167608	2.093682	0.000000	0.000000	4.000000	5.000000	0.000000
21850.305225	-0.020787	0.575862	-0.026714	71.216713	53.430107	97.067551	-1.428207	0.000000	4.791683	0.000000	0.000000	0.000000	-2.324069	0.167608	2.093682	0.000000	0.000000	4.000000	5.000000	0.000000
21850.308558	-0.020787	0.575862	-0.026714	71.631683	58.707596	100.978233	-1.079730	0.000000	4.882027	0.000000	0.000000	0.000000	-2.324069	0.167608	2.093682	0.000000	0.000000	4.000000	5.000000	0.000000
21850.311891	-0.028073	0.576334	-0.019220	71.631683	58.707596	100.978233	-1.079730	0.000000	4.882027	0.000000	0.000000	0.000000	-2.185883	0.141528	2.248029	0.000000	0.000000	4.000000	5.000000	0.000000
21850.315225	-0.028073	0.576334	-0.019220	71.631683	58.707596	100.978233	-1.079730	0.000000	4.882027	0.000000	0.000000	0.000000	-2.185883	0.141528	2.248029	0.000000	0.000000	4.000000	5.000000	0.000000
21850.318558	-0.028073	0.576334	-0.019220	71.921280	64.065323	105.283279	-0.742056	0.000000	4.944629	0.000000	0.000000	0.000000	-2.185883	0.141528	2.248029	0.000000	0.000000	4.000000	5.000000	0.000000
21850.321891	-0.034716	0.576749	-0.011191	71.921280	64.065323	105.283279	-0.742056	0.000000	4.944629	0.000000	0.000000	0.000000	-1.992890	0.124362	2.408889	0.000000	0.000000	4.000000	5.000000	0.000000
21850.325225	-0.034716	0.576749	-0.011191	71.921280	64.065323	105.283279	-0.742056	0.000000	4.944629	0.000000	0.000000	0.000000	-1.992890	0.124362	2.408889	0.000000	0.000000	4.000000	5.000000	0.000000
21850.328558	-0.034716	0.576749	-0.011191	72.039589	69.414444	109.458008	-0.413919	0.000000	4.982838	0.000000	0.000000	0.000000	-1.992890	0.124362	2.408889	0.000000	0.000000	4.000000	5.000000	0.000000
21850.331891	-0.040571	0.577116	-0.002685	72.039589	69.414444	109.458008	-0.413919	0.000000	4.982838	0.000000	0.000000	0.000000	-1.756397	0.110282	2.551631	0.000000	0.000000	4.000000	5.000000	0.000000
21850.335225	-0.040571	0.577116	-0.002685	72.039589	69.414444	109.458008	-0.413919	0.000000	4.982838	0.000000	0.000000	0.000000	-1.756397	0.110282	2.551631	0.000000	0.000000	4.000000	5.000000	0.000000
21850.338558	-0.040571	0.577116	-0.002685	71.984238	74.747429	113.500420	-0.095497	0.000000	4.999088	0.000000	0.000000	0.000000	-1.756397	0.110282	2.551631	0.000000	0.000000	4.000000	5.000000	0.000000
21850.341891	-0.045688	0.577398	0.006165	71.984238	74.747429	113.500420	-0.095497	0.000000	4.999088	0.000000	0.000000	0.000000	-1.535108	0.084565	2.655074	0.000000	0.000000	4.000000	5.000000	0.000000
21850.345225	-0.045688	0.577398	0.006165	71.984238	74.747429	113.500420	-0.095497	0.000000	4.999088	0.000000	0.000000	0.000000	-1.535108	0.084565	2.655074	0.000000	0.000000	4.000000	5.000000	0.000000
21850.348558	-0.045688	0.577398	0.006165	71.812996	79.936836	117.759811	0.211391	0.000000	4.995530	0.000000	0.000000	0.000000	-1.535108	0.084565	2.655074	0.000000	0.000000	4.000000	5.000000	0.000000
21850.351891	-0.050145	0.577588	0.015279	71.812996	79.936836	117.759811	0.211391	0.000000	4.995530	0.000000	0.000000	0.000000	-1.337036	0.057005	2.734145	0.000000	0.000000	4.000000	5.000000	0.000000
21850.355225	-0.050145	0.577588	0.015279	71.812996	79.936836	117.759811	0.211391	0.000000	4.995530	0.000000	0.000000	0.000000	-1.337036	0.057005	2.734145	0.000000	0.000000	4.000000	5.000000	0.000000
21850.358558	-0.050145	0.577588	0.015279	71.633530	85.185287	122.438614	0.506186	0.000000	4.974312	0.000000	0.000000	0.000000	-1.337036	0.057005	2.734145	0.000000	0.000000	4.000000	5.000000	0.000000
21850.361891	-0.053854	0.577664	0.024506	71.633530	85.185287	122.438614	0.506186	0.000000	4.974312	0.000000	0.000000	0.000000	-1.112863	0.022686	2.768087	0.000000	0.000000	4.000000	5.000000	0.000000
21850.365225	-0.053854	0.577664	0.024506	71.633530	85.185287	122.438614	0.506186	0.000000	4.974312	0.000000	0.000000	0.000000	-1.112863	0.022686	2.768087	0.000000	0.000000	4.000000	5.000000	0.000000
21850.368558	-0.053854	0.577664	0.024506	71.486244	90.412613	126.826668	0.786479	0.000000	4.937758	0.000000	0.000000	0.000000	-1.112863	0.022686	2.768087	0.000000	0.000000	4.000000	5.000000	0.000000
21850.371891	-0.056837	0.577667	0.033863	71.486244	90.412613	126.826668	0.786479	0.000000	4.937758	0.000000	0.000000	0.000000	-0.894716	0.000855	2.807304	0.000000	0.000000	4.000000	5.000000	0.000000
21850.375225	-0.056837	0.577667	0.033863	71.486244	90.412613	126.826668	0.786479	0.000000	4.937758	0.000000	0.000000	0.000000	-0.894716	0.000855	2.807304	0.000000	0.000000	4.000000	5.000000	0.000000
21850.378558	-0.056837	0.577667	0.033863	71.372635	95.669945	130.821121	1.055257	0.000000	4.887375	0.000000	0.000000	0.000000	-0.894716	0.000855	2.807304	0.000000	0.000000	4.000000	5.000000	0.000000
21850.381891	-0.059081	0.577604	0.043270	71.372635	95.669945	130.821121	1.055257	0.000000	4.887375	0.000000	0.000000	0.000000	-0.673406	-0.018973	2.822035	0.000000	0.000000	4.000000	5.000000	0.000000
21850.385225	-0.059081	0.577604	0.043270	71.372635	95.669945	130.821121	1.055257	0.000000	4.887375	0.000000	0.000000	0.000000	-0.673406	-0.018973	2.822035	0.000000	0.000000	4.000000	5.000000	0.000000
21850.388558	-0.059081	0.577604	0.043270	71.298645	101.025040	135.019150	1.312321	0.000000	4.824709	0.000000	0.000000	0.000000	-0.673406	-0.018973	2.822035	0.000000	0.000000	4.000000	5.000000	0.000000
21850.391891	-0.060613	0.577457	0.052709	71.298645	101.025040	135.019150	1.312321	0.000000	4.824709	0.000000	0.000000	0.000000	-0.459447	-0.044001	2.831541	0.000000	0.000000	4.000000	5.000000	0.000000
21850.395225	-0.060613	0.577457	0.052709	71.298645	101.025040	135.019150	1.312321	0.000000	4.824709	0.000000	0.000000	0.000000	-0.459447	-0.044001	2.831541	0.000000	0.000000	4.000000	5.000000	0.000000
21850.398558	-0.060613	0.577457	0.052709	71.217621	106.370529	139.290314	1.559053	0.000000	4.750722	0.000000	0.000000	0.000000	-0.459447	-0.044001	2.831541	0.000000	0.000000	4.000000	5.000000	0.000000
21850.401891	-0.061362	0.577238	0.062163	71.217621	106.370529	139.290314	1.559053	0.000000	4.750722	0.000000	0.000000	0.000000	-0.224652	-0.065785	2.836312	0.000000	0.000000	4.000000	5.000000	0.000000
21850.405225	-0.061362	0.577238	0.062163	71.217621	106.370529	139.290314	1.559053	0.000000	4.750722	0.000000	0.000000	0.000000	-0.224652	-0.065785	2.836312	0.000000	0.000000	4.000000	5.000000	0.000000
21850.408558	-0.061362	0.577238	0.062163	71.056503	111.750137	143.556473	1.797434	0.000000	4.665751	0.000000	0.000000	0.000000	-0.224652	-0.065785	2.836312	0.000000	0.000000	4.000000	5.000000	0.000000
21850.411891	-0.061419	0.576932	0.071478	71.056503	111.750137	143.556473	1.797434	0.000000	4.665751	0.000000	0.000000	0.000000	-0.017241	-0.091790	2.794448	0.000000	0.000000	4.000000	5.000000	0.000000
21850.415225	-0.061419	0.576932	0.071478	71.056503	111.750137	143.556473	1.797434	0.000000	4.665751	0.000000	0.000000	0.000000	-0.017241	-0.091790	2.794448	0.000000	0.000000	4.000000	5.000000	0.000000
21850.418558	-0.061419	0.576932	0.071478	70.781288	116.760818	147.495880	2.024445	0.000000	4.571829	0.000000	0.000000	0.000000	-0.017241	-0.091790	2.794448	0.000000	0.000000	4.000000	5.000000	0.000000
21850.421891	-0.060780	0.576564	0.080668	70.781288	116.760818	147.495880	2.024445	0.000000	4.571829	0.000000	0.000000	0.000000	0.191894	-0.110399	2.756904	0.000000	0.000000	4.000000	5.000000	0.000000
21850.425225	-0.060780	0.576564	0.080668	70.781288	116.760818	147.495880	2.024445	0.000000	4.571829	0.000000	0.000000	0.000000	0.191894	-0.110399	2.756904	0.000000	0.000000	4.000000	5.000000	0.000000
21850.428558	-0.060780	0.576564	0.080668	70.421120	121.250854	150.963364	2.242241	0.000000	4.469044	0.000000	0.000000	0.000000	0.191894	-0.110399	2.756904	0.000000	0.000000	4.000000	5.000000	0.000000
21850.431891	-0.059353	0.576093	0.089666	70.421120	121.250854	150.963364	2.242241	0.000000	4.469044	0.000000	0.000000	0.000000	0.428107	-0.141284	2.699515	0.000000	0.000000	4.000000	5.000000	0.000000
21850.435225	-0.059353	0.576093	0.089666	70.421120	121.250854	150.963364	2.242241	0.000000	4.469044	0.000000	0.000000	0.000000	0.428107	-0.141284	2.699515	0.000000	0.000000	4.000000	5.000000	0.000000
21850.438558	-0.059353	0.576093	0.089666	70.198380	124.908875	153.643448	2.451931	0.000000	4.357526	0.000000	0.000000	0.000000	0.428107	-0.141284	2.699515	0.000000	0.000000	4.000000	5.000000	0.000000
21850.441891	-0.057272	0.575521	0.098513	70.198380	124.908875	153.643448	2.451931	0.000000	4.357526	0.000000	0.000000	0.000000	0.624203	-0.171408	2.654257	0.000000	0.000000	4.000000	5.000000	0.000000
21850.445225	-0.057272	0.575521	0.098513	70.198380	124.908875	153.643448	2.451931	0.000000	4.357526	0.000000	0.000000	0.000000	0.624203	-0.171408	2.654257	0.000000	0.000000	4.000000	5.000000	0.000000
21850.448558	-0.057272	0.575521	0.098513	70.336639	127.674614	155.459457	2.654226	0.000000	4.237344	0.000000	0.000000	0.000000	0.624203	-0.171408	2.654257	0.000000	0.000000	4.000000	5.000000	0.000000
21850.451891	-0.054646	0.574896	0.107163	70.336639	127.674614	155.459457	2.654226	0.000000	4.237344	0.000000	0.000000	0.000000	0.787822	-0.187643	2.594878	0.000000	0.000000	4.000000	5.000000	0.000000
21850.455225	-0.054646	0.574896	0.107163	70.336639	127.674614	155.459457	2.654226	0.000000	4.237344	0.000000	0.000000	0.000000	0.787822	-0.187643	2.594878	0.000000	0.000000	4.000000	5.000000	0.000000
21850.458558	-0.054646	0.574896	0.107163	70.797150	130.095718	156.888855	2.847855	0.000000	4.109710	0.000000	0.000000	0.000000	0.787822	-0.187643	2.594878	0.000000	0.000000	4.000000	5.000000	0.000000
21850.461891	-0.051486	0.574222	0.115607	70.797150	130.095718	156.888855	2.847855	0.000000	4.109710	0.000000	0.000000	0.000000	0.947826	-0.202053	2.533266	0.000000	0.000000	4.000000	5.000000	0.000000
21850.465225	-0.051486	0.574222	0.115607	70.797150	130.095718	156.888855	2.847855	0.000000	4.109710	0.000000	0.000000	0.000000	0.947826	-0.202053	2.533266	0.000000	0.000000	4.000000	5.000000	0.000000
21850.468558	-0.051486	0.574222	0.115607	71.423630	132.464142	158.223389	3.033353	0.000000	3.974767	0.000000	0.000000	0.000000	0.947826	-0.202053	2.533266	0.000000	0.000000	4.000000	5.000000	0.000000
21850.471891	-0.047749	0.573480	0.123790	71.423630	132.464142	158.223389	3.033353	0.000000	3.974767	0.000000	0.000000	0.000000	1.121295	-0.222796	2.454838	0.000000	0.000000	4.000000	5.000000	0.000000
21850.475225	-0.047749	0.573480	0.123790	71.423630	132.464142	158.223389	3.033353	0.000000	3.974767	0.000000	0.000000	0.000000	1.121295	-0.222796	2.454838	0.000000	0.000000	4.000000	5.000000	0.000000
21850.478558	-0.047749	0.573480	0.123790	72.125954	134.952774	159.637878	3.211107	0.000000	3.832596	0.000000	0.000000	0.000000	1.121295	-0.222796	2.454838	0.000000	0.000000	4.000000	5.000000	0.000000
21850.481891	-0.043478	0.572693	0.131716	72.125954	134.952774	159.637878	3.211107	0.000000	3.832596	0.000000	0.000000	0.000000	1.281183	-0.235833	2.377807	0.000000	0.000000	4.000000	5.000000	0.000000
21850.485225	-0.043478	0.572693	0.131716	72.125954	134.952774	159.637878	3.211107	0.000000	3.832596	0.000000	0.000000	0.000000	1.281183	-0.235833	2.377807	0.000000	0.000000	4.000000	5.000000	0.000000
21850.488558	-0.043478	0.572693	0.131716	72.868645	137.597168	161.228882	3.381334	0.000000	3.683284	0.000000	0.000000	0.000000	1.281183	-0.235833	2.377807	0.000000	0.000000	4.000000	5.000000	0.000000
21850.491891	-0.038668	0.571910	0.139409	72.868645	137.597168	161.228882	3.381334	0.000000	3.683284	0.000000	0.000000	0.000000	1.443133	-0.235140	2.307772	0.000000	0.000000	4.000000	5.000000	0.000000
21850.495225	-0.038668	0.571910	0.139409	72.868645	137.597168	161.228882	3.381334	0.000000	3.683284	0.000000	0.000000	0.000000	1.443133	-0.235140	2.307772	0.000000	0.000000	4.000000	5.000000	0.000000
21850.498558	-0.038668	0.571910	0.139409	73.629120	140.286957	163.388031	3.544941	0.000000	3.526101	0.000000	0.000000	0.000000	1.443133	-0.235140	2.307772	0.000000	0.000000	4.000000	5.000000	0.000000
21850.501891	-0.033338	0.571069	0.146870	73.629120	140.286957	163.388031	3.544941	0.000000	3.526101	0.000000	0.000000	0.000000	1.598894	-0.252319	2.238331	0.000000	0.000000	4.000000	5.000000	0.000000
21850.505225	-0.033338	0.571069	0.146870	73.629120	140.286957	163.388031	3.544941	0.000000	3.526101	0.000000	0.000000	0.000000	1.598894	-0.252319	2.238331	0.000000	0.000000	4.000000	5.000000	0.000000
21850.508558	-0.033338	0.571069	0.146870	74.390739	143.031204	166.342728	3.701956	0.000000	3.360881	0.000000	0.000000	0.000000	1.598894	-0.252319	2.238331	0.000000	0.000000	4.000000	5.000000	0.000000
21850.511891	-0.027566	0.570214	0.154023	74.390739	143.031204	166.342728	3.701956	0.000000	3.360881	0.000000	0.000000	0.000000	1.731542	-0.256269	2.145910	0.000000	0.000000	4.000000	5.000000	0.000000
21850.515225	-0.027566	0.570214	0.154023	74.390739	143.031204	166.342728	3.701956	0.000000	3.360881	0.000000	0.000000	0.000000	1.731542	-0.256269	2.145910	0.000000	0.000000	4.000000	5.000000	0.000000
21850.518558	-0.027566	0.570214	0.154023	75.094246	145.736053	169.422089	3.850754	0.000000	3.189310	0.000000	0.000000	0.000000	1.731542	-0.256269	2.145910	0.000000	0.000000	4.000000	5.000000	0.000000
21850.521891	-0.021322	0.569353	0.160862	75.094246	145.736053	169.422089	3.850754	0.000000	3.189310	0.000000	0.000000	0.000000	1.873372	-0.258318	2.051884	0.000000	0.000000	4.000000	5.000000	0.000000
21850.525225	-0.021322	0.569353	0.160862	75.094246	145.736053	169.422089	3.850754	0.000000	3.189310	0.000000	0.000000	0.000000	1.873372	-0.258318	2.051884	0.000000	0.000000	4.000000	5.000000	0.000000
21850.528558	-0.021322	0.569353	0.160862	75.588356	148.561676	172.304214	3.991946	0.000000	3.010708	0.000000	0.000000	0.000000	1.873372	-0.258318	2.051884	0.000000	0.000000	4.000000	5.000000	0.000000
21850.531891	-0.014602	0.568485	0.167345	75.588356	148.561676	172.304214	3.991946	0.000000	3.010708	0.000000	0.000000	0.000000	2.015878	-0.260489	1.944849	0.000000	0.000000	4.000000	5.000000	0.000000
21850.535225	-0.014602	0.568485	0.167345	75.588356	148.561676	172.304214	3.991946	0.000000	3.010708	0.000000	0.000000	0.000000	2.015878	-0.260489	1.944849	0.000000	0.000000	4.000000	5.000000	0.000000
21850.538558	-0.014602	0.568485	0.167345	75.629601	151.873825	175.670166	4.125355	0.000000	2.825145	0.000000	0.000000	0.000000	2.015878	-0.260489	1.944849	0.000000	0.000000	4.000000	5.000000	0.000000
21850.541891	-0.007466	0.567599	0.173266	75.629601	151.873825	175.670166	4.125355	0.000000	2.825145	0.000000	0.000000	0.000000	2.140913	-0.265734	1.776362	0.000000	0.000000	4.000000	5.000000	0.000000
21850.545225	-0.007466	0.567599	0.173266	75.629601	151.873825	175.670166	4.125355	0.000000	2.825145	0.000000	0.000000	0.000000	2.140913	-0.265734	1.776362	0.000000	0.000000	4.000000	5.000000	0.000000
21850.548558	-0.007466	0.567599	0.173266	75.362915	155.346146	179.406204	4.249068	0.000000	2.635417	0.000000	0.000000	0.000000	2.140913	-0.265734	1.776362	0.000000	0.000000	4.000000	5.000000	0.000000
21850.551891	-0.000044	0.566655	0.178650	75.362915	155.346146	179.406204	4.249068	0.000000	2.635417	0.000000	0.000000	0.000000	2.226630	-0.283135	1.615144	0.000000	0.000000	4.000000	5.000000	0.000000
21850.555225	-0.000044	0.566655	0.178650	75.362915	155.346146	179.406204	4.249068	0.000000	2.635417	0.000000	0.000000	0.000000	2.226630	-0.283135	1.615144	0.000000	0.000000	4.000000	5.000000	0.000000
21850.558558	-0.000044	0.566655	0.178650	75.050232	158.920822	-176.451828	4.362535	0.000000	2.443008	0.000000	0.000000	0.000000	2.226630	-0.283135	1.615144	0.000000	0.000000	4.000000	5.000000	0.000000
21850.561891	0.007713	0.565733	0.183609	75.050232	158.920822	-176.451828	4.362535	0.000000	2.443008	0.000000	0.000000	0.000000	2.327053	-0.276581	1.487689	0.000000	0.000000	4.000000	5.000000	0.000000
21850.565225	0.007713	0.565733	0.183609	75.050232	158.920822	-176.451828	4.362535	0.000000	2.443008	0.000000	0.000000	0.000000	2.327053	-0.276581	1.487689	0.000000	0.000000	4.000000	5.000000	0.000000
21850.568558	0.007713	0.565733	0.183609	74.759171	162.574509	-172.119034	4.467433	0.000000	2.245449	0.000000	0.000000	0.000000	2.327053	-0.276581	1.487689	0.000000	0.000000	4.000000	5.000000	0.000000
21850.571891	0.015642	0.564813	0.188094	74.759171	162.574509	-172.119034	4.467433	0.000000	2.245449	0.000000	0.000000	0.000000	2.378712	-0.276097	1.345547	0.000000	0.000000	4.000000	5.000000	0.000000
21850.575225	0.015642	0.564813	0.188094	74.759171	162.574509	-172.119034	4.467433	0.000000	2.245449	0.000000	0.000000	0.000000	2.378712	-0.276097	1.345547	0.000000	0.000000	4.000000	5.000000	0.000000
21850.578558	0.015642	0.564813	0.188094	74.481339	166.321365	-167.636368	4.562188	0.000000	2.046079	0.000000	0.000000	0.000000	2.378712	-0.276097	1.345547	0.000000	0.000000	4.000000	5.000000	0.000000
21850.581891	0.023732	0.563911	0.192177	74.481339	166.321365	-167.636368	4.562188	0.000000	2.046079	0.000000	0.000000	0.000000	2.427074	-0.270546	1.224654	0.000000	0.000000	4.000000	5.000000	0.000000
21850.585225	0.023732	0.563911	0.192177	74.481339	166.321365	-167.636368	4.562188	0.000000	2.046079	0.000000	0.000000	0.000000	2.427074	-0.270546	1.224654	0.000000	0.000000	4.000000	5.000000	0.000000
21850.588558	0.023732	0.563911	0.192177	74.192902	169.885025	-163.198517	4.647396	0.000000	1.844373	0.000000	0.000000	0.000000	2.427074	-0.270546	1.224654	0.000000	0.000000	4.000000	5.000000	0.000000
21850.591891	0.032097	0.563033	0.195851	74.192902	169.885025	-163.198517	4.647396	0.000000	1.844373	0.000000	0.000000	0.000000	2.509337	-0.263545	1.102247	0.000000	0.000000	4.000000	5.000000	0.000000
21850.595225	0.032097	0.563033	0.195851	74.192902	169.885025	-163.198517	4.647396	0.000000	1.844373	0.000000	0.000000	0.000000	2.509337	-0.263545	1.102247	0.000000	0.000000	4.000000	5.000000	0.000000
21850.598558	0.032097	0.563033	0.195851	73.901955	172.889191	-159.056488	4.724121	0.000000	1.637891	0.000000	0.000000	0.000000	2.509337	-0.263545	1.102247	0.000000	0.000000	4.000000	5.000000	0.000000
21850.601891	0.040758	0.562203	0.199125	73.901955	172.889191	-159.056488	4.724121	0.000000	1.637891	0.000000	0.000000	0.000000	2.598462	-0.249087	0.982308	0.000000	0.000000	4.000000	5.000000	0.000000
21850.605225	0.040758	0.562203	0.199125	73.901955	172.889191	-159.056488	4.724121	0.000000	1.637891	0.000000	0.000000	0.000000	2.598462	-0.249087	0.982308	0.000000	0.000000	4.000000	5.000000	0.000000
21850.608558	0.040758	0.562203	0.199125	73.605522	174.968475	-155.493561	4.792405	0.000000	1.425784	0.000000	0.000000	0.000000	2.598462	-0.249087	0.982308	0.000000	0.000000	4.000000	5.000000	0.000000
21850.611891	0.049770	0.561440	0.201970	73.605522	174.968475	-155.493561	4.792405	0.000000	1.425784	0.000000	0.000000	0.000000	2.703308	-0.228716	0.853407	0.000000	0.000000	4.000000	5.000000	0.000000
21850.615225	0.049770	0.561440	0.201970	73.605522	174.968475	-155.493561	4.792405	0.000000	1.425784	0.000000	0.000000	0.000000	2.703308	-0.228716	0.853407	0.000000	0.000000	4.000000	5.000000	0.000000
21850.618558	0.049770	0.561440	0.201970	73.388817	176.219727	-152.766251	4.852190	0.000000	1.206754	0.000000	0.000000	0.000000	2.703308	-0.228716	0.853407	0.000000	0.000000	4.000000	5.000000	0.000000
21850.621891	0.059216	0.560807	0.204376	73.388817	176.219727	-152.766251	4.852190	0.000000	1.206754	0.000000	0.000000	0.000000	2.833818	-0.189986	0.721989	0.000000	0.000000	4.000000	5.000000	0.000000
21850.625225	0.059216	0.560807	0.204376	73.388817	176.219727	-152.766251	4.852190	0.000000	1.206754	0.000000	0.000000	0.000000	2.833818	-0.189986	0.721989	0.000000	0.000000	4.000000	5.000000	0.000000
21850.628558	0.059216	0.560807	0.204376	73.324753	177.122925	-150.464081	4.903322	0.000000	0.978485	0.000000	0.000000	0.000000	2.833818	-0.189986	0.721989	0.000000	0.000000	4.000000	5.000000	0.000000
21850.631891	0.068980	0.560214	0.206221	73.324753	177.122925	-150.464081	4.903322	0.000000	0.978485	0.000000	0.000000	0.000000	2.929466	-0.177956	0.553245	0.000000	0.000000	4.000000	5.000000	0.000000
21850.635225	0.068980	0.560214	0.206221	73.324753	177.122925	-150.464081	4.903322	0.000000	0.978485	0.000000	0.000000	0.000000	2.929466	-0.177956	0.553245	0.000000	0.000000	4.000000	5.000000	0.000000
21850.638558	0.068980	0.560214	0.206221	73.494255	178.536575	-147.816742	4.944377	0.000000	0.743729	0.000000	0.000000	0.000000	2.929466	-0.177956	0.553245	0.000000	0.000000	4.000000	5.000000	0.000000
21850.641891	0.078889	0.559701	0.207508	73.494255	178.536575	-147.816742	4.944377	0.000000	0.743729	0.000000	0.000000	0.000000	2.972710	-0.153827	0.386260	0.000000	0.000000	4.000000	5.000000	0.000000
21850.645225	0.078889	0.559701	0.207508	73.494255	178.536575	-147.816742	4.944377	0.000000	0.743729	0.000000	0.000000	0.000000	2.972710	-0.153827	0.386260	0.000000	0.000000	4.000000	5.000000	0.000000
21850.648558	0.078889	0.559701	0.207508	73.814766	-178.736237	-143.386276	4.974325	0.000000	0.506055	0.000000	0.000000	0.000000	2.972710	-0.153827	0.386260	0.000000	0.000000	4.000000	5.000000	0.000000
21850.651891	0.088753	0.559163	0.208159	73.814766	-178.736237	-143.386276	4.974325	0.000000	0.506055	0.000000	0.000000	0.000000	2.959076	-0.161346	0.195177	0.000000	0.000000	4.000000	5.000000	0.000000
21850.655225	0.088753	0.559163	0.208159	73.814766	-178.736237	-143.386276	4.974325	0.000000	0.506055	0.000000	0.000000	0.000000	2.959076	-0.161346	0.195177	0.000000	0.000000	4.000000	5.000000	0.000000
21850.658558	0.088753	0.559163	0.208159	74.258804	-174.566284	-137.316986	4.992718	0.000000	0.269759	0.000000	0.000000	0.000000	2.959076	-0.161346	0.195177	0.000000	0.000000	4.000000	5.000000	0.000000
21850.661891	0.098297	0.558661	0.208225	74.258804	-174.566284	-137.316986	4.992718	0.000000	0.269759	0.000000	0.000000	0.000000	2.863088	-0.150716	0.020006	0.000000	0.000000	4.000000	5.000000	0.000000
21850.665225	0.098297	0.558661	0.208225	74.258804	-174.566284	-137.316986	4.992718	0.000000	0.269759	0.000000	0.000000	0.000000	2.863088	-0.150716	0.020006	0.000000	0.000000	4.000000	5.000000	0.000000
21850.668558	0.098297	0.558661	0.208225	74.752525	-169.680222	-130.867126	4.999833	0.000000	0.040899	0.000000	0.000000	0.000000	2.863088	-0.150716	0.020006	0.000000	0.000000	4.000000	5.000000	0.000000
21850.671891	0.107940	0.558196	0.207654	74.752525	-169.680222	-130.867126	4.999833	0.000000	0.040899	0.000000	0.000000	0.000000	2.893132	-0.139301	-0.171308	0.000000	0.000000	4.000000	5.000000	0.000000
21850.675225	0.107940	0.558196	0.207654	74.752525	-169.680222	-130.867126	4.999833	0.000000	0.040899	0.000000	0.000000	0.000000	2.893132	-0.139301	-0.171308	0.000000	0.000000	4.000000	5.000000	0.000000
21850.678558	0.107940	0.558196	0.207654	75.351730	-165.034622	-124.954857	4.996348	0.000000	-0.191055	0.000000	0.000000	0.000000	2.893132	-0.139301	-0.171308	0.000000	0.000000	4.000000	5.000000	0.000000
21850.681891	0.117718	0.557849	0.206576	75.351730	-165.034622	-124.954857	4.996348	0.000000	-0.191055	0.000000	0.000000	0.000000	2.933236	-0.104082	-0.323502	0.000000	0.000000	4.000000	5.000000	0.000000
21850.685225	0.117718	0.557849	0.206576	75.351730	-165.034622	-124.954857	4.996348	0.000000	-0.191055	0.000000	0.000000	0.000000	2.933236	-0.104082	-0.323502	0.000000	0.000000	4.000000	5.000000	0.000000
21850.688558	0.117718	0.557849	0.206576	76.105156	-161.327988	-120.194801	4.981710	0.000000	-0.427279	0.000000	0.000000	0.000000	2.933236	-0.104082	-0.323502	0.000000	0.000000	4.000000	5.000000	0.000000
21850.691891	0.127622	0.557573	0.205042	76.105156	-161.327988	-120.194801	4.981710	0.000000	-0.427279	0.000000	0.000000	0.000000	2.971364	-0.082886	-0.460172	0.000000	0.000000	4.000000	5.000000	0.000000
21850.695225	0.127622	0.557573	0.205042	76.105156	-161.327988	-120.194801	4.981710	0.000000	-0.427279	0.000000	0.000000	0.000000	2.971364	-0.082886	-0.460172	0.000000	0.000000	4.000000	5.000000	0.000000
21850.698558	0.127622	0.557573	0.205042	76.954140	-158.299957	-115.515289	4.955237	0.000000	-0.667551	0.000000	0.000000	0.000000	2.971364	-0.082886	-0.460172	0.000000	0.000000	4.000000	5.000000	0.000000
21850.701891	0.137765	0.557331	0.203026	76.954140	-158.299957	-115.515289	4.955237	0.000000	-0.667551	0.000000	0.000000	0.000000	3.042727	-0.072589	-0.604746	0.000000	0.000000	4.000000	5.000000	0.000000
21850.705225	0.137765	0.557331	0.203026	76.954140	-158.299957	-115.515289	4.955237	0.000000	-0.667551	0.000000	0.000000	0.000000	3.042727	-0.072589	-0.604746	0.000000	0.000000	4.000000	5.000000	0.000000
21850.708558	0.137765	0.557331	0.203026	77.860725	-155.046097	-110.344543	4.915682	0.000000	-0.914366	0.000000	0.000000	0.000000	3.042727	-0.072589	-0.604746	0.000000	0.000000	4.000000	5.000000	0.000000
21850.711891	0.147808	0.557065	0.200701	77.860725	-155.046097	-110.344543	4.915682	0.000000	-0.914366	0.000000	0.000000	0.000000	3.012984	-0.079916	-0.697464	0.000000	0.000000	4.000000	5.000000	0.000000
21850.715225	0.147808	0.557065	0.200701	77.860725	-155.046097	-110.344543	4.915682	0.000000	-0.914366	0.000000	0.000000	0.000000	3.012984	-0.079916	-0.697464	0.000000	0.000000	4.000000	5.000000	0.000000
21850.718558	0.147808	0.557065	0.200701	78.694023	-150.661163	-104.292595	4.863910	0.000000	-1.158610	0.000000	0.000000	0.000000	3.012984	-0.079916	-0.697464	0.000000	0.000000	4.000000	5.000000	0.000000
21850.721891	0.157597	0.556817	0.198013	78.694023	-150.661163	-104.292595	4.863910	0.000000	-1.158610	0.000000	0.000000	0.000000	2.936719	-0.074253	-0.806580	0.000000	0.000000	4.000000	5.000000	0.000000
21850.725225	0.157597	0.556817	0.198013	78.694023	-150.661163	-104.292595	4.863910	0.000000	-1.158610	0.000000	0.000000	0.000000	2.936719	-0.074253	-0.806580	0.000000	0.000000	4.000000	5.000000	0.000000
21850.728558	0.157597	0.556817	0.198013	79.315552	-144.256378	-96.366173	4.801019	0.000000	-1.396503	0.000000	0.000000	0.000000	2.936719	-0.074253	-0.806580	0.000000	0.000000	4.000000	5.000000	0.000000
21850.731891	0.167051	0.556453	0.194957	79.315552	-144.256378	-96.366173	4.801019	0.000000	-1.396503	0.000000	0.000000	0.000000	2.836125	-0.109415	-0.916859	0.000000	0.000000	4.000000	5.000000	0.000000
21850.735225	0.167051	0.556453	0.194957	79.315552	-144.256378	-96.366173	4.801019	0.000000	-1.396503	0.000000	0.000000	0.000000	2.836125	-0.109415	-0.916859	0.000000	0.000000	4.000000	5.000000	0.000000
21850.738558	0.167051	0.556453	0.194957	79.637314	-136.097672	-87.058777	4.728175	0.000000	-1.626151	0.000000	0.000000	0.000000	2.836125	-0.109415	-0.916859	0.000000	0.000000	4.000000	5.000000	0.000000
21850.741891	0.176059	0.556024	0.191546	79.637314	-136.097672	-87.058777	4.728175	0.000000	-1.626151	0.000000	0.000000	0.000000	2.702405	-0.128649	-1.023115	0.000000	0.000000	4.000000	5.000000	0.000000
21850.745225	0.176059	0.556024	0.191546	79.637314	-136.097672	-87.058777	4.728175	0.000000	-1.626151	0.000000	0.000000	0.000000	2.702405	-0.128649	-1.023115	0.000000	0.000000	4.000000	5.000000	0.000000
21850.748558	0.176059	0.556024	0.191546	79.688019	-127.689651	-77.849838	4.647049	0.000000	-1.845246	0.000000	0.000000	0.000000	2.702405	-0.128649	-1.023115	0.000000	0.000000	4.000000	5.000000	0.000000
21850.751891	0.184727	0.555583	0.187738	79.688019	-127.689651	-77.849838	4.647049	0.000000	-1.845246	0.000000	0.000000	0.000000	2.600294	-0.132085	-1.142349	0.000000	0.000000	4.000000	5.000000	0.000000
21850.755225	0.184727	0.555583	0.187738	79.688019	-127.689651	-77.849838	4.647049	0.000000	-1.845246	0.000000	0.000000	0.000000	2.600294	-0.132085	-1.142349	0.000000	0.000000	4.000000	5.000000	0.000000
21850.758558	0.184727	0.555583	0.187738	79.634392	-120.406250	-69.435257	4.557385	0.000000	-2.056756	0.000000	0.000000	0.000000	2.600294	-0.132085	-1.142349	0.000000	0.000000	4.000000	5.000000	0.000000
21850.761891	0.193049	0.555173	0.183570	79.634392	-120.406250	-69.435257	4.557385	0.000000	-2.056756	0.000000	0.000000	0.000000	2.496803	-0.123133	-1.250537	0.000000	0.000000	4.000000	5.000000	0.000000
21850.765225	0.193049	0.555173	0.183570	79.634392	-120.406250	-69.435257	4.557385	0.000000	-2.056756	0.000000	0.000000	0.000000	2.496803	-0.123133	-1.250537	0.000000	0.000000	4.000000	5.000000	0.000000
21850.768558	0.193049	0.555173	0.183570	79.782112	-115.836060	-63.003326	4.459782	0.000000	-2.260608	0.000000	0.000000	0.000000	2.496803	-0.123133	-1.250537	0.000000	0.000000	4.000000	5.000000	0.000000
21850.771891	0.200930	0.554812	0.179092	79.782112	-115.836060	-63.003326	4.459782	0.000000	-2.260608	0.000000	0.000000	0.000000	2.364108	-0.108236	-1.343246	0.000000	0.000000	4.000000	5.000000	0.000000
21850.775225	0.200930	0.554812	0.179092	79.782112	-115.836060	-63.003326	4.459782	0.000000	-2.260608	0.000000	0.000000	0.000000	2.364108	-0.108236	-1.343246	0.000000	0.000000	4.000000	5.000000	0.000000
21850.778558	0.200930	0.554812	0.179092	80.174088	-113.441673	-58.322079	4.355900	0.000000	-2.454819	0.000000	0.000000	0.000000	2.364108	-0.108236	-1.343246	0.000000	0.000000	4.000000	5.000000	0.000000
21850.781891	0.208384	0.554516	0.174290	80.174088	-113.441673	-58.322079	4.355900	0.000000	-2.454819	0.000000	0.000000	0.000000	2.236235	-0.088915	-1.440733	0.000000	0.000000	4.000000	5.000000	0.000000
21850.785225	0.208384	0.554516	0.174290	80.174088	-113.441673	-58.322079	4.355900	0.000000	-2.454819	0.000000	0.000000	0.000000	2.236235	-0.088915	-1.440733	0.000000	0.000000	4.000000	5.000000	0.000000
21850.788558	0.208384	0.554516	0.174290	80.563080	-111.573227	-54.484318	4.245975	0.000000	-2.640398	0.000000	0.000000	0.000000	2.236235	-0.088915	-1.440733	0.000000	0.000000	4.000000	5.000000	0.000000
21850.791891	0.215239	0.554344	0.169275	80.563080	-111.573227	-54.484318	4.245975	0.000000	-2.640398	0.000000	0.000000	0.000000	2.056413	-0.051627	-1.504585	0.000000	0.000000	4.000000	5.000000	0.000000
21850.795225	0.215239	0.554344	0.169275	80.563080	-111.573227	-54.484318	4.245975	0.000000	-2.640398	0.000000	0.000000	0.000000	2.056413	-0.051627	-1.504585	0.000000	0.000000	4.000000	5.000000	0.000000
21850.798558	0.215239	0.554344	0.169275	80.832687	-109.604614	-51.137451	4.133137	0.000000	-2.813749	0.000000	0.000000	0.000000	2.056413	-0.051627	-1.504585	0.000000	0.000000	4.000000	5.000000	0.000000
21850.801891	0.221468	0.554185	0.164088	80.832687	-109.604614	-51.137451	4.133137	0.000000	-2.813749	0.000000	0.000000	0.000000	1.868824	-0.047556	-1.556140	0.000000	0.000000	4.000000	5.000000	0.000000
21850.805225	0.221468	0.554185	0.164088	80.832687	-109.604614	-51.137451	4.133137	0.000000	-2.813749	0.000000	0.000000	0.000000	1.868824	-0.047556	-1.556140	0.000000	0.000000	4.000000	5.000000	0.000000
21850.808558	0.221468	0.554185	0.164088	81.028214	-107.769478	-48.648041	4.018704	0.000000	-2.974898	0.000000	0.000000	0.000000	1.868824	-0.047556	-1.556140	0.000000	0.000000	4.000000	5.000000	0.000000
21850.811891	0.227116	0.554075	0.158592	81.028214	-107.769478	-48.648041	4.018704	0.000000	-2.974898	0.000000	0.000000	0.000000	1.694485	-0.033060	-1.648785	0.000000	0.000000	4.000000	5.000000	0.000000
21850.815225	0.227116	0.554075	0.158592	81.028214	-107.769478	-48.648041	4.018704	0.000000	-2.974898	0.000000	0.000000	0.000000	1.694485	-0.033060	-1.648785	0.000000	0.000000	4.000000	5.000000	0.000000
21850.818558	0.227116	0.554075	0.158592	81.173538	-106.345993	-46.472652	3.901427	0.000000	-3.127118	0.000000	0.000000	0.000000	1.694485	-0.033060	-1.648785	0.000000	0.000000	4.000000	5.000000	0.000000
21850.821891	0.232045	0.554015	0.152884	81.173538	-106.345993	-46.472652	3.901427	0.000000	-3.127118	0.000000	0.000000	0.000000	1.478704	-0.017997	-1.712301	0.000000	0.000000	4.000000	5.000000	0.000000
21850.825225	0.232045	0.554015	0.152884	81.173538	-106.345993	-46.472652	3.901427	0.000000	-3.127118	0.000000	0.000000	0.000000	1.478704	-0.017997	-1.712301	0.000000	0.000000	4.000000	5.000000	0.000000
21850.828558	0.232045	0.554015	0.152884	81.271294	-105.378807	-44.292854	3.784004	0.000000	-3.268229	0.000000	0.000000	0.000000	1.478704	-0.017997	-1.712301	0.000000	0.000000	4.000000	5.000000	0.000000
21850.831891	0.236189	0.553986	0.146891	81.271294	-105.378807	-44.292854	3.784004	0.000000	-3.268229	0.000000	0.000000	0.000000	1.243275	-0.008596	-1.797781	0.000000	0.000000	4.000000	5.000000	0.000000
21850.835225	0.236189	0.553986	0.146891	81.271294	-105.378807	-44.292854	3.784004	0.000000	-3.268229	0.000000	0.000000	0.000000	1.243275	-0.008596	-1.797781	0.000000	0.000000	4.000000	5.000000	0.000000
21850.838558	0.236189	0.553986	0.146891	81.377686	-105.103470	-43.037273	3.666575	0.000000	-3.399445	0.000000	0.000000	0.000000	1.243275	-0.008596	-1.797781	0.000000	0.000000	4.000000	5.000000	0.000000
21850.841891	0.239680	0.554010	0.140623	81.377686	-105.103470	-43.037273	3.666575	0.000000	-3.399445	0.000000	0.000000	0.000000	1.047281	0.007091	-1.880529	0.000000	0.000000	4.000000	5.000000	0.000000
21850.845225	0.239680	0.554010	0.140623	81.377686	-105.103470	-43.037273	3.666575	0.000000	-3.399445	0.000000	0.000000	0.000000	1.047281	0.007091	-1.880529	0.000000	0.000000	4.000000	5.000000	0.000000
21850.848558	0.239680	0.554010	0.140623	81.581093	-106.041550	-43.246101	3.547402	0.000000	-3.523626	0.000000	0.000000	0.000000	1.047281	0.007091	-1.880529	0.000000	0.000000	4.000000	5.000000	0.000000
21850.851891	0.242607	0.554101	0.134063	81.581093	-106.041550	-43.246101	3.547402	0.000000	-3.523626	0.000000	0.000000	0.000000	0.877866	0.027220	-1.968115	0.000000	0.000000	4.000000	5.000000	0.000000
21850.855225	0.242607	0.554101	0.134063	81.581093	-106.041550	-43.246101	3.547402	0.000000	-3.523626	0.000000	0.000000	0.000000	0.877866	0.027220	-1.968115	0.000000	0.000000	4.000000	5.000000	0.000000
21850.858558	0.242607	0.554101	0.134063	81.949768	-107.709793	-43.989449	3.424717	0.000000	-3.642982	0.000000	0.000000	0.000000	0.877866	0.027220	-1.968115	0.000000	0.000000	4.000000	5.000000	0.000000
21850.861891	0.245062	0.554269	0.127286	81.949768	-107.709793	-43.989449	3.424717	0.000000	-3.642982	0.000000	0.000000	0.000000	0.736543	0.050359	-2.032882	0.000000	0.000000	4.000000	5.000000	0.000000
21850.865225	0.245062	0.554269	0.127286	81.949768	-107.709793	-43.989449	3.424717	0.000000	-3.642982	0.000000	0.000000	0.000000	0.736543	0.050359	-2.032882	0.000000	0.000000	4.000000	5.000000	0.000000
21850.868558	0.245062	0.554269	0.127286	82.576225	-108.309349	-43.311432	3.297761	0.000000	-3.758294	0.000000	0.000000	0.000000	0.736543	0.050359	-2.032882	0.000000	0.000000	4.000000	5.000000	0.000000
21850.871891	0.246994	0.554573	0.120405	82.576225	-108.309349	-43.311432	3.297761	0.000000	-3.758294	0.000000	0.000000	0.000000	0.579812	0.091301	-2.064418	0.000000	0.000000	4.000000	5.000000	0.000000
21850.875225	0.246994	0.554573	0.120405	82.576225	-108.309349	-43.311432	3.297761	0.000000	-3.758294	0.000000	0.000000	0.000000	0.579812	0.091301	-2.064418	0.000000	0.000000	4.000000	5.000000	0.000000
21850.878558	0.246994	0.554573	0.120405	83.401855	-106.210899	-40.431438	3.168342	0.000000	-3.868024	0.000000	0.000000	0.000000	0.579812	0.091301	-2.064418	0.000000	0.000000	4.000000	5.000000	0.000000
21850.881891	0.248414	0.555061	0.113430	83.401855	-106.210899	-40.431438	3.168342	0.000000	-3.868024	0.000000	0.000000	0.000000	0.425751	0.146282	-2.092541	0.000000	0.000000	4.000000	5.000000	0.000000
21850.885225	0.248414	0.555061	0.113430	83.401855	-106.210899	-40.431438	3.168342	0.000000	-3.868024	0.000000	0.000000	0.000000	0.425751	0.146282	-2.092541	0.000000	0.000000	4.000000	5.000000	0.000000
21850.888558	0.248414	0.555061	0.113430	84.165352	-99.441681	-33.425087	3.036185	0.000000	-3.972604	0.000000	0.000000	0.000000	0.425751	0.146282	-2.092541	0.000000	0.000000	4.000000	5.000000	0.000000
21850.891891	0.249187	0.555745	0.106339	84.165352	-99.441681	-33.425087	3.036185	0.000000	-3.972604	0.000000	0.000000	0.000000	0.231889	0.205255	-2.127344	0.000000	0.000000	4.000000	5.000000	0.000000
21850.895225	0.249187	0.555745	0.106339	84.165352	-99.441681	-33.425087	3.036185	0.000000	-3.972604	0.000000	0.000000	0.000000	0.231889	0.205255	-2.127344	0.000000	0.000000	4.000000	5.000000	0.000000
21850.898558	0.249187	0.555745	0.106339	84.723930	-88.736984	-22.313972	2.902154	0.000000	-4.071548	0.000000	0.000000	0.000000	0.231889	0.205255	-2.127344	0.000000	0.000000	4.000000	5.000000	0.000000
21850.901891	0.249117	0.556510	0.099098	84.723930	-88.736984	-22.313972	2.902154	0.000000	-4.071548	0.000000	0.000000	0.000000	-0.020944	0.229609	-2.172280	0.000000	0.000000	4.000000	5.000000	0.000000
21850.905225	0.249117	0.556510	0.099098	84.723930	-88.736984	-22.313972	2.902154	0.000000	-4.071548	0.000000	0.000000	0.000000	-0.020944	0.229609	-2.172280	0.000000	0.000000	4.000000	5.000000	0.000000
21850.908558	0.249117	0.556510	0.099098	85.113564	-75.921204	-9.039966	2.767435	0.000000	-4.164289	0.000000	0.000000	0.000000	-0.020944	0.229609	-2.172280	0.000000	0.000000	4.000000	5.000000	0.000000
21850.911891	0.248256	0.557344	0.091787	85.113564	-75.921204	-9.039966	2.767435	0.000000	-4.164289	0.000000	0.000000	0.000000	-0.258211	0.250208	-2.193129	0.000000	0.000000	4.000000	5.000000	0.000000
21850.915225	0.248256	0.557344	0.091787	85.113564	-75.921204	-9.039966	2.767435	0.000000	-4.164289	0.000000	0.000000	0.000000	-0.258211	0.250208	-2.193129	0.000000	0.000000	4.000000	5.000000	0.000000
21850.918558	0.248256	0.557344	0.091787	85.362953	-61.998844	5.032874	2.631972	0.000000	-4.251202	0.000000	0.000000	0.000000	-0.258211	0.250208	-2.193129	0.000000	0.000000	4.000000	5.000000	0.000000
21850.921891	0.246711	0.558158	0.084394	85.362953	-61.998844	5.032874	2.631972	0.000000	-4.251202	0.000000	0.000000	0.000000	-0.463458	0.244256	-2.217889	0.000000	0.000000	4.000000	5.000000	0.000000
21850.925225	0.246711	0.558158	0.084394	85.362953	-61.998844	5.032874	2.631972	0.000000	-4.251202	0.000000	0.000000	0.000000	-0.463458	0.244256	-2.217889	0.000000	0.000000	4.000000	5.000000	0.000000
21850.928558	0.246711	0.558158	0.084394	85.560318	-47.532795	19.566036	2.493139	0.000000	-4.334081	0.000000	0.000000	0.000000	-0.463458	0.244256	-2.217889	0.000000	0.000000	4.000000	5.000000	0.000000
21850.931891	0.244673	0.558932	0.076959	85.560318	-47.532795	19.566036	2.493139	0.000000	-4.334081	0.000000	0.000000	0.000000	-0.611557	0.232210	-2.230602	0.000000	0.000000	4.000000	5.000000	0.000000
21850.935225	0.244673	0.558932	0.076959	85.560318	-47.532795	19.566036	2.493139	0.000000	-4.334081	0.000000	0.000000	0.000000	-0.611557	0.232210	-2.230602	0.000000	0.000000	4.000000	5.000000	0.000000
21850.938558	0.244673	0.558932	0.076959	85.684937	-31.933956	35.457619	2.348191	0.000000	-4.414294	0.000000	0.000000	0.000000	-0.611557	0.232210	-2.230602	0.000000	0.000000	4.000000	5.000000	0.000000
21850.941891	0.242375	0.559687	0.069432	85.684937	-31.933956	35.457619	2.348191	0.000000	-4.414294	0.000000	0.000000	0.000000	-0.689315	0.226468	-2.258213	0.000000	0.000000	4.000000	5.000000	0.000000
21850.945225	0.242375	0.559687	0.069432	85.684937	-31.933956	35.457619	2.348191	0.000000	-4.414294	0.000000	0.000000	0.000000	-0.689315	0.226468	-2.258213	0.000000	0.000000	4.000000	5.000000	0.000000
21850.948558	0.242375	0.559687	0.069432	85.575348	-16.486904	51.324055	2.191616	0.000000	-4.494087	0.000000	0.000000	0.000000	-0.689315	0.226468	-2.258213	0.000000	0.000000	4.000000	5.000000	0.000000
21850.951891	0.239812	0.560451	0.061915	85.575348	-16.486904	51.324055	2.191616	0.000000	-4.494087	0.000000	0.000000	0.000000	-0.768837	0.229046	-2.254861	0.000000	0.000000	4.000000	5.000000	0.000000
21850.955225	0.239812	0.560451	0.061915	85.575348	-16.486904	51.324055	2.191616	0.000000	-4.494087	0.000000	0.000000	0.000000	-0.768837	0.229046	-2.254861	0.000000	0.000000	4.000000	5.000000	0.000000
21850.958558	0.239812	0.560451	0.061915	85.147804	-3.934952	64.291466	2.024590	0.000000	-4.571765	0.000000	0.000000	0.000000	-0.768837	0.229046	-2.254861	0.000000	0.000000	4.000000	5.000000	0.000000
21850.961891	0.236683	0.561243	0.054503	85.147804	-3.934952	64.291466	2.024590	0.000000	-4.571765	0.000000	0.000000	0.000000	-0.938809	0.237583	-2.223664	0.000000	0.000000	4.000000	5.000000	0.000000
21850.965225	0.236683	0.561243	0.054503	85.147804	-3.934952	64.291466	2.024590	0.000000	-4.571765	0.000000	0.000000	0.000000	-0.938809	0.237583	-2.223664	0.000000	0.000000	4.000000	5.000000	0.000000
21850.968558	0.236683	0.561243	0.054503	84.468697	3.335083	71.792068	1.851972	0.000000	-4.644373	0.000000	0.000000	0.000000	-0.938809	0.237583	-2.223664	0.000000	0.000000	4.000000	5.000000	0.000000
21850.971891	0.233085	0.562080	0.047101	84.468697	3.335083	71.792068	1.851972	0.000000	-4.644373	0.000000	0.000000	0.000000	-1.079402	0.251140	-2.220575	0.000000	0.000000	4.000000	5.000000	0.000000
21850.975225	0.233085	0.562080	0.047101	84.468697	3.335083	71.792068	1.851972	0.000000	-4.644373	0.000000	0.000000	0.000000	-1.079402	0.251140	-2.220575	0.000000	0.000000	4.000000	5.000000	0.000000
21850.978558	0.233085	0.562080	0.047101	83.689064	6.636231	75.157806	1.668197	0.000000	-4.713504	0.000000	0.000000	0.000000	-1.079402	0.251140	-2.220575	0.000000	0.000000	4.000000	5.000000	0.000000
21850.981891	0.228836	0.562883	0.039829	83.689064	6.636231	75.157806	1.668197	0.000000	-4.713504	0.000000	0.000000	0.000000	-1.274520	0.240908	-2.181778	0.000000	0.000000	4.000000	5.000000	0.000000
21850.985225	0.228836	0.562883	0.039829	83.689064	6.636231	75.157806	1.668197	0.000000	-4.713504	0.000000	0.000000	0.000000	-1.274520	0.240908	-2.181778	0.000000	0.000000	4.000000	5.000000	0.000000
21850.988558	0.228836	0.562883	0.039829	82.913734	8.997658	77.657845	1.476749	0.000000	-4.776946	0.000000	0.000000	0.000000	-1.274520	0.240908	-2.181778	0.000000	0.000000	4.000000	5.000000	0.000000
21850.991891	0.223922	0.563721	0.032762	82.913734	8.997658	77.657845	1.476749	0.000000	-4.776946	0.000000	0.000000	0.000000	-1.474339	0.251579	-2.119946	0.000000	0.000000	4.000000	5.000000	0.000000
21850.995225	0.223922	0.563721	0.032762	82.913734	8.997658	77.657845	1.476749	0.000000	-4.776946	0.000000	0.000000	0.000000	-1.474339	0.251579	-2.119946	0.000000	0.000000	4.000000	5.000000	0.000000
21850.998558	0.223922	0.563721	0.032762	82.192795	11.498246	80.465431	1.277977	0.000000	-4.833920	0.000000	0.000000	0.000000	-1.474339	0.251579	-2.119946	0.000000	0.000000	4.000000	5.000000	0.000000
21851.001891	0.218693	0.564537	0.025862	82.192795	11.498246	80.465431	1.277977	0.000000	-4.833920	0.000000	0.000000	0.000000	-1.568761	0.244671	-2.070086	0.000000	0.000000	4.000000	5.000000	0.000000
21851.005225	0.218693	0.564537	0.025862	82.192795	11.498246	80.465431	1.277977	0.000000	-4.833920	0.000000	0.000000	0.000000	-1.568761	0.244671	-2.070086	0.000000	0.000000	4.000000	5.000000	0.000000
21851.008558	0.218693	0.564537	0.025862	81.520866	15.218982	84.840309	1.064469	0.000000	-4.885377	0.000000	0.000000	0.000000	-1.568761	0.244671	-2.070086	0.000000	0.000000	4.000000	5.000000	0.000000
21851.011891	0.213298	0.565439	0.019172	81.520866	15.218982	84.840309	1.064469	0.000000	-4.885377	0.000000	0.000000	0.000000	-1.618478	0.270520	-2.007046	0.000000	0.000000	4.000000	5.000000	0.000000
21851.015225	0.213298	0.565439	0.019172	81.520866	15.218982	84.840309	1.064469	0.000000	-4.885377	0.000000	0.000000	0.000000	-1.618478	0.270520	-2.007046	0.000000	0.000000	4.000000	5.000000	0.000000
21851.018558	0.213298	0.565439	0.019172	80.859718	19.392160	89.656090	0.834215	0.000000	-4.929917	0.000000	0.000000	0.000000	-1.618478	0.270520	-2.007046	0.000000	0.000000	4.000000	5.000000	0.000000
21851.021891	0.207819	0.566294	0.012665	80.859718	19.392160	89.656090	0.834215	0.000000	-4.929917	0.000000	0.000000	0.000000	-1.643589	0.256432	-1.951972	0.000000	0.000000	4.000000	5.000000	0.000000
21851.025225	0.207819	0.566294	0.012665	80.859718	19.392160	89.656090	0.834215	0.000000	-4.929917	0.000000	0.000000	0.000000	-1.643589	0.256432	-1.951972	0.000000	0.000000	4.000000	5.000000	0.000000
21851.028558	0.207819	0.566294	0.012665	80.182793	22.856199	92.916840	0.583320	0.000000	-4.965858	0.000000	0.000000	0.000000	-1.643589	0.256432	-1.951972	0.000000	0.000000	4.000000	5.000000	0.000000
21851.031891	0.202109	0.567132	0.006403	80.182793	22.856199	92.916840	0.583320	0.000000	-4.965858	0.000000	0.000000	0.000000	-1.712936	0.251600	-1.878643	0.000000	0.000000	4.000000	5.000000	0.000000
21851.035225	0.202109	0.567132	0.006403	80.182793	22.856199	92.916840	0.583320	0.000000	-4.965858	0.000000	0.000000	0.000000	-1.712936	0.251600	-1.878643	0.000000	0.000000	4.000000	5.000000	0.000000
21851.038558	0.202109	0.567132	0.006403	79.520508	25.311579	94.757744	0.312920	0.000000	-4.990199	0.000000	0.000000	0.000000	-1.712936	0.251600	-1.878643	0.000000	0.000000	4.000000	5.000000	0.000000
21851.041891	0.195878	0.567930	0.000446	79.520508	25.311579	94.757744	0.312920	0.000000	-4.990199	0.000000	0.000000	0.000000	-1.869472	0.239236	-1.787004	0.000000	0.000000	4.000000	5.000000	0.000000
21851.045225	0.195878	0.567930	0.000446	79.520508	25.311579	94.757744	0.312920	0.000000	-4.990199	0.000000	0.000000	0.000000	-1.869472	0.239236	-1.787004	0.000000	0.000000	4.000000	5.000000	0.000000
21851.048558	0.195878	0.567930	0.000446	78.899750	26.732220	95.803520	0.022314	0.000000	-4.793894	0.000000	0.000000	0.000000	-1.869472	0.239236	-1.787004	0.000000	0.000000	4.000000	5.000000	0.000000
21851.051891	0.189211	0.568697	-0.005138	78.899750	26.732220	95.803520	0.022314	0.000000	-4.793894	0.000000	0.000000	0.000000	-1.999927	0.230238	-1.675234	0.000000	0.000000	4.000000	5.000000	0.000000
21851.055225	0.189211	0.568697	-0.005138	78.899750	26.732220	95.803520	0.022314	0.000000	-4.793894	0.000000	0.000000	0.000000	-1.999927	0.230238	-1.675234	0.000000	0.000000	4.000000	5.000000	0.000000
21851.058558	0.189211	0.568697	-0.005138	78.351166	27.439972	96.234718	-0.256891	0.000000	-4.460573	0.000000	0.000000	0.000000	-1.999927	0.230238	-1.675234	0.000000	0.000000	4.000000	5.000000	0.000000
21851.061891	0.182687	0.569362	-0.009854	78.351166	27.439972	96.234718	-0.256891	0.000000	-4.460573	0.000000	0.000000	0.000000	-1.957329	0.199380	-1.414887	0.000000	0.000000	4.000000	5.000000	0.000000
21851.065225	0.182687	0.569362	-0.009854	78.351166	27.439972	96.234718	-0.256891	0.000000	-4.460573	0.000000	0.000000	0.000000	-1.957329	0.199380	-1.414887	0.000000	0.000000	4.000000	5.000000	0.000000
21851.068558	0.182687	0.569362	-0.009854	77.750687	28.100353	96.285202	-0.492706	0.000000	-4.134351	0.000000	0.000000	0.000000	-1.957329	0.199380	-1.414887	0.000000	0.000000	4.000000	5.000000	0.000000
21851.071891	0.175103	0.570120	-0.014498	77.750687	28.100353	96.285202	-0.492706	0.000000	-4.134351	0.000000	0.000000	0.000000	-2.275223	0.227420	-1.393174	0.000000	0.000000	4.000000	5.000000	0.000000
21851.075225	0.175103	0.570120	-0.014498	77.750687	28.100353	96.285202	-0.492706	0.000000	-4.134351	0.000000	0.000000	0.000000	-2.275223	0.227420	-1.393174	0.000000	0.000000	4.000000	5.000000	0.000000
21851.078558	0.175103	0.570120	-0.014498	77.108093	29.246105	96.613831	-0.724902	0.000000	-3.755147	0.000000	0.000000	0.000000	-2.275223	0.227420	-1.393174	0.000000	0.000000	4.000000	5.000000	0.000000
21851.081891	0.167468	0.571014	-0.018529	77.108093	29.246105	96.613831	-0.724902	0.000000	-3.755147	0.000000	0.000000	0.000000	-2.290370	0.268309	-1.209306	0.000000	0.000000	4.000000	5.000000	0.000000
21851.085225	0.167468	0.571014	-0.018529	77.108093	29.246105	96.613831	-0.724902	0.000000	-3.755147	0.000000	0.000000	0.000000	-2.290370	0.268309	-1.209306	0.000000	0.000000	4.000000	5.000000	0.000000
21851.088558	0.167468	0.571014	-0.018529	76.398262	30.851658	97.392403	-0.926453	0.000000	-3.373419	0.000000	0.000000	0.000000	-2.290370	0.268309	-1.209306	0.000000	0.000000	4.000000	5.000000	0.000000
21851.091891	0.159920	0.572070	-0.021819	76.398262	30.851658	97.392403	-0.926453	0.000000	-3.373419	0.000000	0.000000	0.000000	-2.264498	0.316716	-0.987022	0.000000	0.000000	4.000000	5.000000	0.000000
21851.095225	0.159920	0.572070	-0.021819	76.398262	30.851658	97.392403	-0.926453	0.000000	-3.373419	0.000000	0.000000	0.000000	-2.264498	0.316716	-0.987022	0.000000	0.000000	4.000000	5.000000	0.000000
21851.098558	0.159920	0.572070	-0.021819	75.719421	32.631699	98.538406	-1.090956	0.000000	-2.996003	0.000000	0.000000	0.000000	-2.264498	0.316716	-0.987022	0.000000	0.000000	4.000000	5.000000	0.000000
21851.101891	0.152258	0.573276	-0.024293	75.719421	32.631699	98.538406	-1.090956	0.000000	-2.996003	0.000000	0.000000	0.000000	-2.298498	0.361762	-0.742147	0.000000	0.000000	4.000000	5.000000	0.000000
21851.105225	0.152258	0.573276	-0.024293	75.719421	32.631699	98.538406	-1.090956	0.000000	-2.996003	0.000000	0.000000	0.000000	-2.298498	0.361762	-0.742147	0.000000	0.000000	4.000000	5.000000	0.000000
21851.108558	0.152258	0.573276	-0.024293	75.454391	34.751389	99.936516	-1.214648	0.000000	-2.612921	0.000000	0.000000	0.000000	-2.298498	0.361762	-0.742147	0.000000	0.000000	4.000000	5.000000	0.000000
21851.111891	0.144133	0.574497	-0.026132	75.454391	34.751389	99.936516	-1.214648	0.000000	-2.612921	0.000000	0.000000	0.000000	-2.437712	0.366251	-0.551842	0.000000	0.000000	4.000000	5.000000	0.000000
21851.115225	0.144133	0.574497	-0.026132	75.454391	34.751389	99.936516	-1.214648	0.000000	-2.612921	0.000000	0.000000	0.000000	-2.437712	0.366251	-0.551842	0.000000	0.000000	4.000000	5.000000	0.000000
21851.118558	0.144133	0.574497	-0.026132	75.568840	37.311260	101.626129	-1.306621	0.000000	-2.206635	0.000000	0.000000	0.000000	-2.437712	0.366251	-0.551842	0.000000	0.000000	4.000000	5.000000	0.000000
21851.121891	0.135663	0.575641	-0.027448	75.568840	37.311260	101.626129	-1.306621	0.000000	-2.206635	0.000000	0.000000	0.000000	-2.540867	0.343272	-0.394600	0.000000	0.000000	4.000000	5.000000	0.000000
21851.125225	0.135663	0.575641	-0.027448	75.568840	37.311260	101.626129	-1.306621	0.000000	-2.206635	0.000000	0.000000	0.000000	-2.540867	0.343272	-0.394600	0.000000	0.000000	4.000000	5.000000	0.000000
21851.128558	0.135663	0.575641	-0.027448	75.718704	40.056568	103.270554	-1.372388	0.000000	-1.783158	0.000000	0.000000	0.000000	-2.540867	0.343272	-0.394600	0.000000	0.000000	4.000000	5.000000	0.000000
21851.131891	0.126893	0.576847	-0.027987	75.718704	40.056568	103.270554	-1.372388	0.000000	-1.783158	0.000000	0.000000	0.000000	-2.630939	0.361746	-0.161840	0.000000	0.000000	4.000000	5.000000	0.000000
21851.135225	0.126893	0.576847	-0.027987	75.718704	40.056568	103.270554	-1.372388	0.000000	-1.783158	0.000000	0.000000	0.000000	-2.630939	0.361746	-0.161840	0.000000	0.000000	4.000000	5.000000	0.000000
21851.138558	0.126893	0.576847	-0.027987	75.742363	42.999821	105.054810	-1.399361	0.000000	-1.344668	0.000000	0.000000	0.000000	-2.630939	0.361746	-0.161840	0.000000	0.000000	4.000000	5.000000	0.000000
21851.141891	0.117852	0.578056	-0.027860	75.742363	42.999821	105.054810	-1.399361	0.000000	-1.344668	0.000000	0.000000	0.000000	-2.712557	0.362774	0.038048	0.000000	0.000000	4.000000	5.000000	0.000000
21851.145225	0.117852	0.578056	-0.027860	75.742363	42.999821	105.054810	-1.399361	0.000000	-1.344668	0.000000	0.000000	0.000000	-2.712557	0.362774	0.038048	0.000000	0.000000	4.000000	5.000000	0.000000
21851.148558	0.117852	0.578056	-0.027860	75.535835	46.186844	107.282486	-1.393020	0.000000	-0.892575	0.000000	0.000000	0.000000	-2.712557	0.362774	0.038048	0.000000	0.000000	4.000000	5.000000	0.000000
21851.151891	0.108868	0.579326	-0.027006	75.535835	46.186844	107.282486	-1.393020	0.000000	-0.892575	0.000000	0.000000	0.000000	-2.694945	0.380911	0.256191	0.000000	0.000000	4.000000	5.000000	0.000000
21851.155225	0.108868	0.579326	-0.027006	75.535835	46.186844	107.282486	-1.393020	0.000000	-0.892575	0.000000	0.000000	0.000000	-2.694945	0.380911	0.256191	0.000000	0.000000	4.000000	5.000000	0.000000
21851.158558	0.108868	0.579326	-0.027006	75.097908	49.748753	110.062576	-1.350322	0.000000	-0.443418	0.000000	0.000000	0.000000	-2.694945	0.380911	0.256191	0.000000	0.000000	4.000000	5.000000	0.000000
21851.161891	0.099938	0.580643	-0.025426	75.097908	49.748753	110.062576	-1.350322	0.000000	-0.443418	0.000000	0.000000	0.000000	-2.679240	0.395106	0.474242	0.000000	0.000000	4.000000	5.000000	0.000000
21851.165225	0.099938	0.580643	-0.025426	75.097908	49.748753	110.062576	-1.350322	0.000000	-0.443418	0.000000	0.000000	0.000000	-2.679240	0.395106	0.474242	0.000000	0.000000	4.000000	5.000000	0.000000
21851.168558	0.099938	0.580643	-0.025426	74.596146	53.931564	113.473305	-1.271281	0.000000	0.003122	0.000000	0.000000	0.000000	-2.679240	0.395106	0.474242	0.000000	0.000000	4.000000	5.000000	0.000000
21851.171891	0.091139	0.581920	-0.023207	74.596146	53.931564	113.473305	-1.271281	0.000000	0.003122	0.000000	0.000000	0.000000	-2.639584	0.383092	0.665541	0.000000	0.000000	4.000000	5.000000	0.000000
21851.175225	0.091139	0.581920	-0.023207	74.596146	53.931564	113.473305	-1.271281	0.000000	0.003122	0.000000	0.000000	0.000000	-2.639584	0.383092	0.665541	0.000000	0.000000	4.000000	5.000000	0.000000
21851.178558	0.091139	0.581920	-0.023207	74.163963	58.931877	117.857674	-1.160358	0.000000	0.443053	0.000000	0.000000	0.000000	-2.639584	0.383092	0.665541	0.000000	0.000000	4.000000	5.000000	0.000000
21851.181891	0.082322	0.583078	-0.020436	74.163963	58.931877	117.857674	-1.160358	0.000000	0.443053	0.000000	0.000000	0.000000	-2.645024	0.347444	0.831367	0.000000	0.000000	4.000000	5.000000	0.000000
21851.185225	0.082322	0.583078	-0.020436	74.163963	58.931877	117.857674	-1.160358	0.000000	0.443053	0.000000	0.000000	0.000000	-2.645024	0.347444	0.831367	0.000000	0.000000	4.000000	5.000000	0.000000
21851.188558	0.082322	0.583078	-0.020436	73.843147	64.028305	121.897156	-1.021796	0.000000	0.883891	0.000000	0.000000	0.000000	-2.645024	0.347444	0.831367	0.000000	0.000000	4.000000	5.000000	0.000000
21851.191891	0.073535	0.584165	-0.016959	73.843147	64.028305	121.897156	-1.021796	0.000000	0.883891	0.000000	0.000000	0.000000	-2.636256	0.326211	1.043070	0.000000	0.000000	4.000000	5.000000	0.000000
21851.195225	0.073535	0.584165	-0.016959	73.843147	64.028305	121.897156	-1.021796	0.000000	0.883891	0.000000	0.000000	0.000000	-2.636256	0.326211	1.043070	0.000000	0.000000	4.000000	5.000000	0.000000
21851.198558	0.073535	0.584165	-0.016959	73.622246	68.884789	125.372307	-0.847951	0.000000	1.323267	0.000000	0.000000	0.000000	-2.636256	0.326211	1.043070	0.000000	0.000000	4.000000	5.000000	0.000000
21851.201891	0.064894	0.585155	-0.012792	73.622246	68.884789	125.372307	-0.847951	0.000000	1.323267	0.000000	0.000000	0.000000	-2.592302	0.296961	1.249986	0.000000	0.000000	4.000000	5.000000	0.000000
21851.205225	0.064894	0.585155	-0.012792	73.622246	68.884789	125.372307	-0.847951	0.000000	1.323267	0.000000	0.000000	0.000000	-2.592302	0.296961	1.249986	0.000000	0.000000	4.000000	5.000000	0.000000
21851.208558	0.064894	0.585155	-0.012792	73.430351	73.453728	128.443192	-0.639620	0.000000	1.755317	0.000000	0.000000	0.000000	-2.592302	0.296961	1.249986	0.000000	0.000000	4.000000	5.000000	0.000000
21851.211891	0.056474	0.586119	-0.007809	73.430351	73.453728	128.443192	-0.639620	0.000000	1.755317	0.000000	0.000000	0.000000	-2.525759	0.289147	1.495165	0.000000	0.000000	4.000000	5.000000	0.000000
21851.215225	0.056474	0.586119	-0.007809	73.430351	73.453728	128.443192	-0.639620	0.000000	1.755317	0.000000	0.000000	0.000000	-2.525759	0.289147	1.495165	0.000000	0.000000	4.000000	5.000000	0.000000
21851.218558	0.056474	0.586119	-0.007809	73.205254	77.678787	131.086060	-0.390426	0.000000	2.176276	0.000000	0.000000	0.000000	-2.525759	0.289147	1.495165	0.000000	0.000000	4.000000	5.000000	0.000000
21851.221891	0.048673	0.586973	-0.002113	73.205254	77.678787	131.086060	-0.390426	0.000000	2.176276	0.000000	0.000000	0.000000	-2.340496	0.256169	1.708602	0.000000	0.000000	4.000000	5.000000	0.000000
21851.225225	0.048673	0.586973	-0.002113	73.205254	77.678787	131.086060	-0.390426	0.000000	2.176276	0.000000	0.000000	0.000000	-2.340496	0.256169	1.708602	0.000000	0.000000	4.000000	5.000000	0.000000
21851.228558	0.048673	0.586973	-0.002113	72.921158	81.852264	134.001648	-0.105659	0.000000	2.566359	0.000000	0.000000	0.000000	-2.340496	0.256169	1.708602	0.000000	0.000000	4.000000	5.000000	0.000000
21851.231891	0.041528	0.587776	0.004296	72.921158	81.852264	134.001648	-0.105659	0.000000	2.566359	0.000000	0.000000	0.000000	-2.143493	0.241077	1.922695	0.000000	0.000000	4.000000	5.000000	0.000000
21851.235225	0.041528	0.587776	0.004296	72.921158	81.852264	134.001648	-0.105659	0.000000	2.566359	0.000000	0.000000	0.000000	-2.143493	0.241077	1.922695	0.000000	0.000000	4.000000	5.000000	0.000000
21851.238558	0.041528	0.587776	0.004296	72.616356	86.348366	137.605911	0.214790	0.000000	2.923608	0.000000	0.000000	0.000000	-2.143493	0.241077	1.922695	0.000000	0.000000	4.000000	5.000000	0.000000
21851.241891	0.034994	0.588503	0.011317	72.616356	86.348366	137.605911	0.214790	0.000000	2.923608	0.000000	0.000000	0.000000	-1.960036	0.218170	2.106395	0.000000	0.000000	4.000000	5.000000	0.000000
21851.245225	0.034994	0.588503	0.011317	72.616356	86.348366	137.605911	0.214790	0.000000	2.923608	0.000000	0.000000	0.000000	-1.960036	0.218170	2.106395	0.000000	0.000000	4.000000	5.000000	0.000000
21851.248558	0.034994	0.588503	0.011317	72.260513	91.434639	141.698181	0.565856	0.000000	3.250281	0.000000	0.000000	0.000000	-1.960036	0.218170	2.106395	0.000000	0.000000	4.000000	5.000000	0.000000
21851.251891	0.029242	0.589143	0.018784	72.260513	91.434639	141.698181	0.565856	0.000000	3.250281	0.000000	0.000000	0.000000	-1.725837	0.191912	2.240134	0.000000	0.000000	4.000000	5.000000	0.000000
21851.255225	0.029242	0.589143	0.018784	72.260513	91.434639	141.698181	0.565856	0.000000	3.250281	0.000000	0.000000	0.000000	-1.725837	0.191912	2.240134	0.000000	0.000000	4.000000	5.000000	0.000000
21851.258558	0.029242	0.589143	0.018784	71.836273	96.913925	146.029404	0.939211	0.000000	3.537920	0.000000	0.000000	0.000000	-1.725837	0.191912	2.240134	0.000000	0.000000	4.000000	5.000000	0.000000
21851.261891	0.024295	0.589656	0.026792	71.836273	96.913925	146.029404	0.939211	0.000000	3.537920	0.000000	0.000000	0.000000	-1.484117	0.153800	2.402343	0.000000	0.000000	4.000000	5.000000	0.000000
21851.265225	0.024295	0.589656	0.026792	71.836273	96.913925	146.029404	0.939211	0.000000	3.537920	0.000000	0.000000	0.000000	-1.484117	0.153800	2.402343	0.000000	0.000000	4.000000	5.000000	0.000000
21851.268558	0.024295	0.589656	0.026792	71.391296	102.453476	150.378616	1.339602	0.000000	3.785273	0.000000	0.000000	0.000000	-1.484117	0.153800	2.402343	0.000000	0.000000	4.000000	5.000000	0.000000
21851.271891	0.020269	0.590099	0.035269	71.391296	102.453476	150.378616	1.339602	0.000000	3.785273	0.000000	0.000000	0.000000	-1.207645	0.132863	2.542938	0.000000	0.000000	4.000000	5.000000	0.000000
21851.275225	0.020269	0.590099	0.035269	71.391296	102.453476	150.378616	1.339602	0.000000	3.785273	0.000000	0.000000	0.000000	-1.207645	0.132863	2.542938	0.000000	0.000000	4.000000	5.000000	0.000000
21851.278558	0.020269	0.590099	0.035269	71.026718	108.089233	154.993301	1.763425	0.000000	3.986547	0.000000	0.000000	0.000000	-1.207645	0.132863	2.542938	0.000000	0.000000	4.000000	5.000000	0.000000
21851.281891	0.017080	0.590375	0.044040	71.026718	108.089233	154.993301	1.763425	0.000000	3.986547	0.000000	0.000000	0.000000	-0.956778	0.082750	2.631469	0.000000	0.000000	4.000000	5.000000	0.000000
21851.285225	0.017080	0.590375	0.044040	71.026718	108.089233	154.993301	1.763425	0.000000	3.986547	0.000000	0.000000	0.000000	-0.956778	0.082750	2.631469	0.000000	0.000000	4.000000	5.000000	0.000000
21851.288558	0.017080	0.590375	0.044040	70.794495	113.907181	159.797913	2.202003	0.000000	4.146010	0.000000	0.000000	0.000000	-0.956778	0.082750	2.631469	0.000000	0.000000	4.000000	5.000000	0.000000
21851.291891	0.014841	0.590494	0.053044	70.794495	113.907181	159.797913	2.202003	0.000000	4.146010	0.000000	0.000000	0.000000	-0.671683	0.035810	2.701104	0.000000	0.000000	4.000000	5.000000	0.000000
21851.295225	0.014841	0.590494	0.053044	70.794495	113.907181	159.797913	2.202003	0.000000	4.146010	0.000000	0.000000	0.000000	-0.671683	0.035810	2.701104	0.000000	0.000000	4.000000	5.000000	0.000000
21851.298558	0.014841	0.590494	0.053044	70.664360	120.223785	164.921783	2.643515	0.000000	4.244034	0.000000	0.000000	0.000000	-0.671683	0.035810	2.701104	0.000000	0.000000	4.000000	5.000000	0.000000
21851.301891	0.013527	0.590499	0.062148	70.664360	120.223785	164.921783	2.643515	0.000000	4.244034	0.000000	0.000000	0.000000	-0.394262	0.001404	2.731182	0.000000	0.000000	4.000000	5.000000	0.000000
21851.305225	0.013527	0.590499	0.062148	70.664360	120.223785	164.921783	2.643515	0.000000	4.244034	0.000000	0.000000	0.000000	-0.394262	0.001404	2.731182	0.000000	0.000000	4.000000	5.000000	0.000000
21851.308558	0.013527	0.590499	0.062148	70.547348	126.708916	170.170029	2.918024	0.000000	4.060189	0.000000	0.000000	0.000000	-0.394262	0.001404	2.731182	0.000000	0.000000	4.000000	5.000000	0.000000
21851.311891	0.013189	0.590430	0.071362	70.547348	126.708916	170.170029	2.918024	0.000000	4.060189	0.000000	0.000000	0.000000	-0.101240	-0.020462	2.764300	0.000000	0.000000	4.000000	5.000000	0.000000
21851.315225	0.013189	0.590430	0.071362	70.547348	126.708916	170.170029	2.918024	0.000000	4.060189	0.000000	0.000000	0.000000	-0.101240	-0.020462	2.764300	0.000000	0.000000	4.000000	5.000000	0.000000
21851.318558	0.013189	0.590430	0.071362	70.313057	133.205170	175.422592	3.175108	0.000000	3.862472	0.000000	0.000000	0.000000	-0.101240	-0.020462	2.764300	0.000000	0.000000	4.000000	5.000000	0.000000
21851.321891	0.013852	0.590295	0.080537	70.313057	133.205170	175.422592	3.175108	0.000000	3.862472	0.000000	0.000000	0.000000	0.198949	-0.040600	2.752465	0.000000	0.000000	4.000000	5.000000	0.000000
21851.325225	0.013852	0.590295	0.080537	70.313057	133.205170	175.422592	3.175108	0.000000	3.862472	0.000000	0.000000	0.000000	0.198949	-0.040600	2.752465	0.000000	0.000000	4.000000	5.000000	0.000000
21851.328558	0.013852	0.590295	0.080537	69.952438	139.366257	-179.645691	3.414590	0.000000	3.652475	0.000000	0.000000	0.000000	0.198949	-0.040600	2.752465	0.000000	0.000000	4.000000	5.000000	0.000000
21851.331891	0.015306	0.590085	0.089573	69.952438	139.366257	-179.645691	3.414590	0.000000	3.652475	0.000000	0.000000	0.000000	0.436064	-0.063127	2.710881	0.000000	0.000000	4.000000	5.000000	0.000000
21851.335225	0.015306	0.590085	0.089573	69.952438	139.366257	-179.645691	3.414590	0.000000	3.652475	0.000000	0.000000	0.000000	0.436064	-0.063127	2.710881	0.000000	0.000000	4.000000	5.000000	0.000000
21851.338558	0.015306	0.590085	0.089573	69.652603	144.761169	-175.413803	3.633096	0.000000	3.435202	0.000000	0.000000	0.000000	0.436064	-0.063127	2.710881	0.000000	0.000000	4.000000	5.000000	0.000000
21851.341891	0.017458	0.589720	0.098527	69.652603	144.761169	-175.413803	3.633096	0.000000	3.435202	0.000000	0.000000	0.000000	0.645509	-0.109447	2.686239	0.000000	0.000000	4.000000	5.000000	0.000000
21851.345225	0.017458	0.589720	0.098527	69.652603	144.761169	-175.413803	3.633096	0.000000	3.435202	0.000000	0.000000	0.000000	0.645509	-0.109447	2.686239	0.000000	0.000000	4.000000	5.000000	0.000000
21851.348558	0.017458	0.589720	0.098527	69.803917	149.023209	-172.233261	3.832746	0.000000	3.210928	0.000000	0.000000	0.000000	0.645509	-0.109447	2.686239	0.000000	0.000000	4.000000	5.000000	0.000000
21851.351891	0.020333	0.589194	0.107232	69.803917	149.023209	-172.233261	3.832746	0.000000	3.210928	0.000000	0.000000	0.000000	0.862604	-0.157722	2.611320	0.000000	0.000000	4.000000	5.000000	0.000000
21851.355225	0.020333	0.589194	0.107232	69.803917	149.023209	-172.233261	3.832746	0.000000	3.210928	0.000000	0.000000	0.000000	0.862604	-0.157722	2.611320	0.000000	0.000000	4.000000	5.000000	0.000000
21851.358558	0.020333	0.589194	0.107232	70.321426	152.365585	-169.879639	4.013554	0.000000	2.981843	0.000000	0.000000	0.000000	0.862604	-0.157722	2.611320	0.000000	0.000000	4.000000	5.000000	0.000000
21851.361891	0.023741	0.588521	0.115664	70.321426	152.365585	-169.879639	4.013554	0.000000	2.981843	0.000000	0.000000	0.000000	1.022550	-0.201882	2.529817	0.000000	0.000000	4.000000	5.000000	0.000000
21851.365225	0.023741	0.588521	0.115664	70.321426	152.365585	-169.879639	4.013554	0.000000	2.981843	0.000000	0.000000	0.000000	1.022550	-0.201882	2.529817	0.000000	0.000000	4.000000	5.000000	0.000000
21851.368558	0.023741	0.588521	0.115664	70.871643	155.206223	-167.945313	4.174373	0.000000	2.752201	0.000000	0.000000	0.000000	1.022550	-0.201882	2.529817	0.000000	0.000000	4.000000	5.000000	0.000000
21851.371891	0.027666	0.587659	0.123695	70.871643	155.206223	-167.945313	4.174373	0.000000	2.752201	0.000000	0.000000	0.000000	1.177394	-0.258491	2.409105	0.000000	0.000000	4.000000	5.000000	0.000000
21851.375225	0.027666	0.587659	0.123695	70.871643	155.206223	-167.945313	4.174373	0.000000	2.752201	0.000000	0.000000	0.000000	1.177394	-0.258491	2.409105	0.000000	0.000000	4.000000	5.000000	0.000000
21851.378558	0.027666	0.587659	0.123695	71.310364	157.363510	-166.581421	4.316179	0.000000	2.524004	0.000000	0.000000	0.000000	1.177394	-0.258491	2.409105	0.000000	0.000000	4.000000	5.000000	0.000000
21851.381891	0.032141	0.586610	0.131222	71.310364	157.363510	-166.581421	4.316179	0.000000	2.524004	0.000000	0.000000	0.000000	1.342584	-0.314756	2.258279	0.000000	0.000000	4.000000	5.000000	0.000000
21851.385225	0.032141	0.586610	0.131222	71.310364	157.363510	-166.581421	4.316179	0.000000	2.524004	0.000000	0.000000	0.000000	1.342584	-0.314756	2.258279	0.000000	0.000000	4.000000	5.000000	0.000000
21851.388558	0.032141	0.586610	0.131222	71.640320	158.639908	-165.885971	4.441296	0.000000	2.296714	0.000000	0.000000	0.000000	1.342584	-0.314756	2.258279	0.000000	0.000000	4.000000	5.000000	0.000000
21851.391891	0.037204	0.585446	0.138228	71.640320	158.639908	-165.885971	4.441296	0.000000	2.296714	0.000000	0.000000	0.000000	1.518704	-0.349172	2.101689	0.000000	0.000000	4.000000	5.000000	0.000000
21851.395225	0.037204	0.585446	0.138228	71.640320	158.639908	-165.885971	4.441296	0.000000	2.296714	0.000000	0.000000	0.000000	1.518704	-0.349172	2.101689	0.000000	0.000000	4.000000	5.000000	0.000000
21851.398558	0.037204	0.585446	0.138228	71.912964	159.293732	-164.987915	4.552261	0.000000	2.068070	0.000000	0.000000	0.000000	1.518704	-0.349172	2.101689	0.000000	0.000000	4.000000	5.000000	0.000000
21851.401891	0.042690	0.584198	0.144733	71.912964	159.293732	-164.987915	4.552261	0.000000	2.068070	0.000000	0.000000	0.000000	1.645939	-0.374544	1.951450	0.000000	0.000000	4.000000	5.000000	0.000000
21851.405225	0.042690	0.584198	0.144733	71.912964	159.293732	-164.987915	4.552261	0.000000	2.068070	0.000000	0.000000	0.000000	1.645939	-0.374544	1.951450	0.000000	0.000000	4.000000	5.000000	0.000000
21851.408558	0.042690	0.584198	0.144733	72.174751	159.766724	-163.535294	4.648816	0.000000	1.840791	0.000000	0.000000	0.000000	1.645939	-0.374544	1.951450	0.000000	0.000000	4.000000	5.000000	0.000000
21851.411891	0.048573	0.582895	0.150751	72.174751	159.766724	-163.535294	4.648816	0.000000	1.840791	0.000000	0.000000	0.000000	1.764972	-0.391022	1.805521	0.000000	0.000000	4.000000	5.000000	0.000000
21851.415225	0.048573	0.582895	0.150751	72.174751	159.766724	-163.535294	4.648816	0.000000	1.840791	0.000000	0.000000	0.000000	1.764972	-0.391022	1.805521	0.000000	0.000000	4.000000	5.000000	0.000000
21851.418558	0.048573	0.582895	0.150751	72.459465	160.431747	-162.408249	4.732224	0.000000	1.614329	0.000000	0.000000	0.000000	1.764972	-0.391022	1.805521	0.000000	0.000000	4.000000	5.000000	0.000000
21851.421891	0.054875	0.581585	0.156215	72.459465	160.431747	-162.408249	4.732224	0.000000	1.614329	0.000000	0.000000	0.000000	1.890598	-0.392771	1.639001	0.000000	0.000000	4.000000	5.000000	0.000000
21851.425225	0.054875	0.581585	0.156215	72.459465	160.431747	-162.408249	4.732224	0.000000	1.614329	0.000000	0.000000	0.000000	1.890598	-0.392771	1.639001	0.000000	0.000000	4.000000	5.000000	0.000000
21851.428558	0.054875	0.581585	0.156215	72.745056	161.571472	-160.831696	4.803604	0.000000	1.387583	0.000000	0.000000	0.000000	1.890598	-0.392771	1.639001	0.000000	0.000000	4.000000	5.000000	0.000000
21851.431891	0.061613	0.580246	0.161032	72.745056	161.571472	-160.831696	4.803604	0.000000	1.387583	0.000000	0.000000	0.000000	2.021370	-0.401667	1.445376	0.000000	0.000000	4.000000	5.000000	0.000000
21851.435225	0.061613	0.580246	0.161032	72.745056	161.571472	-160.831696	4.803604	0.000000	1.387583	0.000000	0.000000	0.000000	2.021370	-0.401667	1.445376	0.000000	0.000000	4.000000	5.000000	0.000000
21851.438558	0.061613	0.580246	0.161032	73.042267	163.199921	-157.846817	4.863720	0.000000	1.159407	0.000000	0.000000	0.000000	2.021370	-0.401667	1.445376	0.000000	0.000000	4.000000	5.000000	0.000000
21851.441891	0.068543	0.578834	0.165221	73.042267	163.199921	-157.846817	4.863720	0.000000	1.159407	0.000000	0.000000	0.000000	2.078797	-0.423648	1.256411	0.000000	0.000000	4.000000	5.000000	0.000000
21851.445225	0.068543	0.578834	0.165221	73.042267	163.199921	-157.846817	4.863720	0.000000	1.159407	0.000000	0.000000	0.000000	2.078797	-0.423648	1.256411	0.000000	0.000000	4.000000	5.000000	0.000000
21851.448558	0.068543	0.578834	0.165221	73.336243	165.141113	-154.746689	4.911765	0.000000	0.935182	0.000000	0.000000	0.000000	2.078797	-0.423648	1.256411	0.000000	0.000000	4.000000	5.000000	0.000000
21851.451891	0.075696	0.577462	0.168666	73.336243	165.141113	-154.746689	4.911765	0.000000	0.935182	0.000000	0.000000	0.000000	2.146008	-0.411678	1.033641	0.000000	0.000000	4.000000	5.000000	0.000000
21851.455225	0.075696	0.577462	0.168666	73.336243	165.141113	-154.746689	4.911765	0.000000	0.935182	0.000000	0.000000	0.000000	2.146008	-0.411678	1.033641	0.000000	0.000000	4.000000	5.000000	0.000000
21851.458558	0.075696	0.577462	0.168666	73.581490	167.065994	-152.195465	4.948886	0.000000	0.713112	0.000000	0.000000	0.000000	2.146008	-0.411678	1.033641	0.000000	0.000000	4.000000	5.000000	0.000000
21851.461891	0.083149	0.576127	0.171381	73.581490	167.065994	-152.195465	4.948886	0.000000	0.713112	0.000000	0.000000	0.000000	2.235873	-0.400410	0.814580	0.000000	0.000000	4.000000	5.000000	0.000000
21851.465225	0.083149	0.576127	0.171381	73.581490	167.065994	-152.195465	4.948886	0.000000	0.713112	0.000000	0.000000	0.000000	2.235873	-0.400410	0.814580	0.000000	0.000000	4.000000	5.000000	0.000000
21851.468558	0.083149	0.576127	0.171381	73.741241	168.537048	-149.774460	4.976004	0.000000	0.489267	0.000000	0.000000	0.000000	2.235873	-0.400410	0.814580	0.000000	0.000000	4.000000	5.000000	0.000000
21851.471891	0.090795	0.574840	0.173378	73.741241	168.537048	-149.774460	4.976004	0.000000	0.489267	0.000000	0.000000	0.000000	2.293890	-0.386161	0.599114	0.000000	0.000000	4.000000	5.000000	0.000000
21851.475225	0.090795	0.574840	0.173378	73.741241	168.537048	-149.774460	4.976004	0.000000	0.489267	0.000000	0.000000	0.000000	2.293890	-0.386161	0.599114	0.000000	0.000000	4.000000	5.000000	0.000000
21851.478558	0.090795	0.574840	0.173378	73.804314	169.230942	-147.692688	4.992968	0.000000	0.265081	0.000000	0.000000	0.000000	2.293890	-0.386161	0.599114	0.000000	0.000000	4.000000	5.000000	0.000000
21851.481891	0.098683	0.573671	0.174691	73.804314	169.230942	-147.692688	4.992968	0.000000	0.265081	0.000000	0.000000	0.000000	2.366254	-0.350806	0.393738	0.000000	0.000000	4.000000	5.000000	0.000000
21851.485225	0.098683	0.573671	0.174691	73.804314	169.230942	-147.692688	4.992968	0.000000	0.265081	0.000000	0.000000	0.000000	2.366254	-0.350806	0.393738	0.000000	0.000000	4.000000	5.000000	0.000000
21851.488558	0.098683	0.573671	0.174691	73.845520	169.901566	-145.950516	4.999858	0.000000	0.037702	0.000000	0.000000	0.000000	2.366254	-0.350806	0.393738	0.000000	0.000000	4.000000	5.000000	0.000000
21851.491891	0.106901	0.572645	0.175403	73.845520	169.901566	-145.950516	4.999858	0.000000	0.037702	0.000000	0.000000	0.000000	2.465337	-0.307627	0.213674	0.000000	0.000000	4.000000	5.000000	0.000000
21851.495225	0.106901	0.572645	0.175403	73.845520	169.901566	-145.950516	4.999858	0.000000	0.037702	0.000000	0.000000	0.000000	2.465337	-0.307627	0.213674	0.000000	0.000000	4.000000	5.000000	0.000000
21851.498558	0.106901	0.572645	0.175403	73.938080	170.574234	-144.541718	4.996135	0.000000	-0.196552	0.000000	0.000000	0.000000	2.465337	-0.307627	0.213674	0.000000	0.000000	4.000000	5.000000	0.000000
21851.501891	0.115415	0.571690	0.175579	73.938080	170.574234	-144.541718	4.996135	0.000000	-0.196552	0.000000	0.000000	0.000000	2.554239	-0.286482	0.052657	0.000000	0.000000	4.000000	5.000000	0.000000
21851.505225	0.115415	0.571690	0.175579	73.938080	170.574234	-144.541718	4.996135	0.000000	-0.196552	0.000000	0.000000	0.000000	2.554239	-0.286482	0.052657	0.000000	0.000000	4.000000	5.000000	0.000000
21851.508558	0.115415	0.571690	0.175579	74.404289	171.351242	-142.447281	4.980842	0.000000	-0.437285	0.000000	0.000000	0.000000	2.554239	-0.286482	0.052657	0.000000	0.000000	4.000000	5.000000	0.000000
21851.511891	0.124239	0.570854	0.175357	74.404289	171.351242	-142.447281	4.980842	0.000000	-0.437285	0.000000	0.000000	0.000000	2.647344	-0.250841	-0.066398	0.000000	0.000000	4.000000	5.000000	0.000000
21851.515225	0.124239	0.570854	0.175357	74.404289	171.351242	-142.447281	4.980842	0.000000	-0.437285	0.000000	0.000000	0.000000	2.647344	-0.250841	-0.066398	0.000000	0.000000	4.000000	5.000000	0.000000
21851.518558	0.124239	0.570854	0.175357	75.366135	172.838699	-139.583908	4.952907	0.000000	-0.684626	0.000000	0.000000	0.000000	2.647344	-0.250841	-0.066398	0.000000	0.000000	4.000000	5.000000	0.000000
21851.521891	0.133039	0.570180	0.174825	75.366135	172.838699	-139.583908	4.952907	0.000000	-0.684626	0.000000	0.000000	0.000000	2.640023	-0.202131	-0.159654	0.000000	0.000000	4.000000	5.000000	0.000000
21851.525225	0.133039	0.570180	0.174825	75.366135	172.838699	-139.583908	4.952907	0.000000	-0.684626	0.000000	0.000000	0.000000	2.640023	-0.202131	-0.159654	0.000000	0.000000	4.000000	5.000000	0.000000
21851.528558	0.133039	0.570180	0.174825	76.666351	175.379898	-135.943497	4.913035	0.000000	-0.928487	0.000000	0.000000	0.000000	2.640023	-0.202131	-0.159654	0.000000	0.000000	4.000000	5.000000	0.000000
21851.531891	0.141770	0.569606	0.173823	76.666351	175.379898	-135.943497	4.913035	0.000000	-0.928487	0.000000	0.000000	0.000000	2.619120	-0.172411	-0.300504	0.000000	0.000000	4.000000	5.000000	0.000000
21851.535225	0.141770	0.569606	0.173823	76.666351	175.379898	-135.943497	4.913035	0.000000	-0.928487	0.000000	0.000000	0.000000	2.619120	-0.172411	-0.300504	0.000000	0.000000	4.000000	5.000000	0.000000
21851.538558	0.141770	0.569606	0.173823	78.064468	179.173096	-130.699615	4.861607	0.000000	-1.168240	0.000000	0.000000	0.000000	2.619120	-0.172411	-0.300504	0.000000	0.000000	4.000000	5.000000	0.000000
21851.541891	0.150419	0.569150	0.172243	78.064468	179.173096	-130.699615	4.861607	0.000000	-1.168240	0.000000	0.000000	0.000000	2.594972	-0.136815	-0.473953	0.000000	0.000000	4.000000	5.000000	0.000000
21851.545225	0.150419	0.569150	0.172243	78.064468	179.173096	-130.699615	4.861607	0.000000	-1.168240	0.000000	0.000000	0.000000	2.594972	-0.136815	-0.473953	0.000000	0.000000	4.000000	5.000000	0.000000
21851.548558	0.150419	0.569150	0.172243	79.367378	-175.987411	-124.298912	4.798636	0.000000	-1.404667	0.000000	0.000000	0.000000	2.594972	-0.136815	-0.473953	0.000000	0.000000	4.000000	5.000000	0.000000
21851.551891	0.158901	0.568808	0.170071	79.367378	-175.987411	-124.298912	4.798636	0.000000	-1.404667	0.000000	0.000000	0.000000	2.544436	-0.102562	-0.651624	0.000000	0.000000	4.000000	5.000000	0.000000
21851.555225	0.158901	0.568808	0.170071	79.367378	-175.987411	-124.298912	4.798636	0.000000	-1.404667	0.000000	0.000000	0.000000	2.544436	-0.102562	-0.651624	0.000000	0.000000	4.000000	5.000000	0.000000
21851.558558	0.158901	0.568808	0.170071	80.520370	-170.785294	-117.975548	4.724672	0.000000	-1.636299	0.000000	0.000000	0.000000	2.544436	-0.102562	-0.651624	0.000000	0.000000	4.000000	5.000000	0.000000
21851.561891	0.167287	0.568566	0.167309	80.520370	-170.785294	-117.975548	4.724672	0.000000	-1.636299	0.000000	0.000000	0.000000	2.515886	-0.072523	-0.828689	0.000000	0.000000	4.000000	5.000000	0.000000
21851.565225	0.167287	0.568566	0.167309	80.520370	-170.785294	-117.975548	4.724672	0.000000	-1.636299	0.000000	0.000000	0.000000	2.515886	-0.072523	-0.828689	0.000000	0.000000	4.000000	5.000000	0.000000
21851.568558	0.167287	0.568566	0.167309	81.519531	-165.818893	-112.154701	4.638899	0.000000	-1.865641	0.000000	0.000000	0.000000	2.515886	-0.072523	-0.828689	0.000000	0.000000	4.000000	5.000000	0.000000
21851.571891	0.175323	0.568389	0.164031	81.519531	-165.818893	-112.154701	4.638899	0.000000	-1.865641	0.000000	0.000000	0.000000	2.410643	-0.053206	-0.983361	0.000000	0.000000	4.000000	5.000000	0.000000
21851.575225	0.175323	0.568389	0.164031	81.519531	-165.818893	-112.154701	4.638899	0.000000	-1.865641	0.000000	0.000000	0.000000	2.410643	-0.053206	-0.983361	0.000000	0.000000	4.000000	5.000000	0.000000
21851.578558	0.175323	0.568389	0.164031	82.386864	-161.323105	-106.477013	4.543836	0.000000	-2.086518	0.000000	0.000000	0.000000	2.410643	-0.053206	-0.983361	0.000000	0.000000	4.000000	5.000000	0.000000
21851.581891	0.182879	0.568260	0.160303	82.386864	-161.323105	-106.477013	4.543836	0.000000	-2.086518	0.000000	0.000000	0.000000	2.266753	-0.038590	-1.118578	0.000000	0.000000	4.000000	5.000000	0.000000
21851.585225	0.182879	0.568260	0.160303	82.386864	-161.323105	-106.477013	4.543836	0.000000	-2.086518	0.000000	0.000000	0.000000	2.266753	-0.038590	-1.118578	0.000000	0.000000	4.000000	5.000000	0.000000
21851.588558	0.182879	0.568260	0.160303	83.138901	-156.920303	-100.698105	4.441502	0.000000	-2.296314	0.000000	0.000000	0.000000	2.266753	-0.038590	-1.118578	0.000000	0.000000	4.000000	5.000000	0.000000
21851.591891	0.189866	0.568149	0.156203	83.138901	-156.920303	-100.698105	4.441502	0.000000	-2.296314	0.000000	0.000000	0.000000	2.096210	-0.033180	-1.229868	0.000000	0.000000	4.000000	5.000000	0.000000
21851.595225	0.189866	0.568149	0.156203	83.138901	-156.920303	-100.698105	4.441502	0.000000	-2.296314	0.000000	0.000000	0.000000	2.096210	-0.033180	-1.229868	0.000000	0.000000	4.000000	5.000000	0.000000
21851.598558	0.189866	0.568149	0.156203	83.784355	-152.147369	-94.616669	4.333942	0.000000	-2.493380	0.000000	0.000000	0.000000	2.096210	-0.033180	-1.229868	0.000000	0.000000	4.000000	5.000000	0.000000
21851.601891	0.196224	0.568040	0.151786	83.784355	-152.147369	-94.616669	4.333942	0.000000	-2.493380	0.000000	0.000000	0.000000	1.907512	-0.032677	-1.325188	0.000000	0.000000	4.000000	5.000000	0.000000
21851.605225	0.196224	0.568040	0.151786	83.784355	-152.147369	-94.616669	4.333942	0.000000	-2.493380	0.000000	0.000000	0.000000	1.907512	-0.032677	-1.325188	0.000000	0.000000	4.000000	5.000000	0.000000
21851.608558	0.196224	0.568040	0.151786	84.326706	-146.996323	-88.315132	4.222921	0.000000	-2.677113	0.000000	0.000000	0.000000	1.907512	-0.032677	-1.325188	0.000000	0.000000	4.000000	5.000000	0.000000
21851.611891	0.201893	0.567896	0.147091	84.326706	-146.996323	-88.315132	4.222921	0.000000	-2.677113	0.000000	0.000000	0.000000	1.700483	-0.043184	-1.408491	0.000000	0.000000	4.000000	5.000000	0.000000
21851.615225	0.201893	0.567896	0.147091	84.326706	-146.996323	-88.315132	4.222921	0.000000	-2.677113	0.000000	0.000000	0.000000	1.700483	-0.043184	-1.408491	0.000000	0.000000	4.000000	5.000000	0.000000
21851.618558	0.201893	0.567896	0.147091	84.775124	-141.962845	-82.227081	4.110170	0.000000	-2.847192	0.000000	0.000000	0.000000	1.700483	-0.043184	-1.408491	0.000000	0.000000	4.000000	5.000000	0.000000
21851.621891	0.206842	0.567771	0.142150	84.775124	-141.962845	-82.227081	4.110170	0.000000	-2.847192	0.000000	0.000000	0.000000	1.484919	-0.037757	-1.482121	0.000000	0.000000	4.000000	5.000000	0.000000
21851.625225	0.206842	0.567771	0.142150	84.775124	-141.962845	-82.227081	4.110170	0.000000	-2.847192	0.000000	0.000000	0.000000	1.484919	-0.037757	-1.482121	0.000000	0.000000	4.000000	5.000000	0.000000
21851.628558	0.206842	0.567771	0.142150	85.167458	-138.027359	-77.358261	3.996900	0.000000	-3.004128	0.000000	0.000000	0.000000	1.484919	-0.037757	-1.482121	0.000000	0.000000	4.000000	5.000000	0.000000
21851.631891	0.210989	0.567660	0.137007	85.167458	-138.027359	-77.358261	3.996900	0.000000	-3.004128	0.000000	0.000000	0.000000	1.243885	-0.033170	-1.542878	0.000000	0.000000	4.000000	5.000000	0.000000
21851.635225	0.210989	0.567660	0.137007	85.167458	-138.027359	-77.358261	3.996900	0.000000	-3.004128	0.000000	0.000000	0.000000	1.243885	-0.033170	-1.542878	0.000000	0.000000	4.000000	5.000000	0.000000
21851.638558	0.210989	0.567660	0.137007	85.555206	-136.071289	-74.707161	3.885145	0.000000	-3.147323	0.000000	0.000000	0.000000	1.243885	-0.033170	-1.542878	0.000000	0.000000	4.000000	5.000000	0.000000
21851.641891	0.214347	0.567624	0.131619	85.555206	-136.071289	-74.707161	3.885145	0.000000	-3.147323	0.000000	0.000000	0.000000	1.007384	-0.010913	-1.616546	0.000000	0.000000	4.000000	5.000000	0.000000
21851.645225	0.214347	0.567624	0.131619	85.555206	-136.071289	-74.707161	3.885145	0.000000	-3.147323	0.000000	0.000000	0.000000	1.007384	-0.010913	-1.616546	0.000000	0.000000	4.000000	5.000000	0.000000
21851.648558	0.214347	0.567624	0.131619	85.915909	-134.959335	-73.350121	3.774515	0.000000	-3.279182	0.000000	0.000000	0.000000	1.007384	-0.010913	-1.616546	0.000000	0.000000	4.000000	5.000000	0.000000
21851.651891	0.216984	0.567608	0.125997	85.915909	-134.959335	-73.350121	3.774515	0.000000	-3.279182	0.000000	0.000000	0.000000	0.791166	-0.004638	-1.686517	0.000000	0.000000	4.000000	5.000000	0.000000
21851.655225	0.216984	0.567608	0.125997	85.915909	-134.959335	-73.350121	3.774515	0.000000	-3.279182	0.000000	0.000000	0.000000	0.791166	-0.004638	-1.686517	0.000000	0.000000	4.000000	5.000000	0.000000
21851.658558	0.216984	0.567608	0.125997	86.335365	-133.636627	-71.726280	3.664166	0.000000	-3.402041	0.000000	0.000000	0.000000	0.791166	-0.004638	-1.686517	0.000000	0.000000	4.000000	5.000000	0.000000
21851.661891	0.218822	0.567696	0.120180	86.335365	-133.636627	-71.726280	3.664166	0.000000	-3.402041	0.000000	0.000000	0.000000	0.551605	0.026434	-1.745093	0.000000	0.000000	4.000000	5.000000	0.000000
21851.665225	0.218822	0.567696	0.120180	86.335365	-133.636627	-71.726280	3.664166	0.000000	-3.402041	0.000000	0.000000	0.000000	0.551605	0.026434	-1.745093	0.000000	0.000000	4.000000	5.000000	0.000000
21851.668558	0.218822	0.567696	0.120180	86.921844	-130.004913	-67.875999	3.555563	0.000000	-3.515390	0.000000	0.000000	0.000000	0.551605	0.026434	-1.745093	0.000000	0.000000	4.000000	5.000000	0.000000
21851.671891	0.219919	0.567753	0.114216	86.921844	-130.004913	-67.875999	3.555563	0.000000	-3.515390	0.000000	0.000000	0.000000	0.328921	0.017126	-1.789280	0.000000	0.000000	4.000000	5.000000	0.000000
21851.675225	0.219919	0.567753	0.114216	86.921844	-130.004913	-67.875999	3.555563	0.000000	-3.515390	0.000000	0.000000	0.000000	0.328921	0.017126	-1.789280	0.000000	0.000000	4.000000	5.000000	0.000000
21851.678558	0.219919	0.567753	0.114216	87.672577	-120.785477	-58.715996	3.448397	0.000000	-3.620575	0.000000	0.000000	0.000000	0.328921	0.017126	-1.789280	0.000000	0.000000	4.000000	5.000000	0.000000
21851.681891	0.220300	0.567808	0.107990	87.672577	-120.785477	-58.715996	3.448397	0.000000	-3.620575	0.000000	0.000000	0.000000	0.114209	0.016438	-1.867803	0.000000	0.000000	4.000000	5.000000	0.000000
21851.685225	0.220300	0.567808	0.107990	87.672577	-120.785477	-58.715996	3.448397	0.000000	-3.620575	0.000000	0.000000	0.000000	0.114209	0.016438	-1.867803	0.000000	0.000000	4.000000	5.000000	0.000000
21851.688558	0.220300	0.567808	0.107990	88.431030	-98.314240	-36.300903	3.340044	0.000000	-3.720767	0.000000	0.000000	0.000000	0.114209	0.016438	-1.867803	0.000000	0.000000	4.000000	5.000000	0.000000
21851.691891	0.219875	0.567808	0.101565	88.431030	-98.314240	-36.300903	3.340044	0.000000	-3.720767	0.000000	0.000000	0.000000	-0.127262	-0.000068	-1.927635	0.000000	0.000000	4.000000	5.000000	0.000000
21851.695225	0.219875	0.567808	0.101565	88.431030	-98.314240	-36.300903	3.340044	0.000000	-3.720767	0.000000	0.000000	0.000000	-0.127262	-0.000068	-1.927635	0.000000	0.000000	4.000000	5.000000	0.000000
21851.698558	0.219875	0.567808	0.101565	88.704567	-49.736290	12.349209	3.232152	0.000000	-3.814865	0.000000	0.000000	0.000000	-0.127262	-0.000068	-1.927635	0.000000	0.000000	4.000000	5.000000	0.000000
21851.701891	0.218684	0.567793	0.094995	88.704567	-49.736290	12.349209	3.232152	0.000000	-3.814865	0.000000	0.000000	0.000000	-0.357481	-0.004464	-1.970980	0.000000	0.000000	4.000000	5.000000	0.000000
21851.705225	0.218684	0.567793	0.094995	88.704567	-49.736290	12.349209	3.232152	0.000000	-3.814865	0.000000	0.000000	0.000000	-0.357481	-0.004464	-1.970980	0.000000	0.000000	4.000000	5.000000	0.000000
21851.708558	0.218684	0.567793	0.094995	88.046150	-9.280804	52.871250	3.124431	0.000000	-3.903579	0.000000	0.000000	0.000000	-0.357481	-0.004464	-1.970980	0.000000	0.000000	4.000000	5.000000	0.000000
21851.711891	0.216779	0.567810	0.088368	88.046150	-9.280804	52.871250	3.124431	0.000000	-3.903579	0.000000	0.000000	0.000000	-0.571437	0.005115	-1.987852	0.000000	0.000000	4.000000	5.000000	0.000000
21851.715225	0.216779	0.567810	0.088368	88.046150	-9.280804	52.871250	3.124431	0.000000	-3.903579	0.000000	0.000000	0.000000	-0.571437	0.005115	-1.987852	0.000000	0.000000	4.000000	5.000000	0.000000
21851.718558	0.216779	0.567810	0.088368	86.957085	8.411238	70.786118	3.017110	0.000000	-3.987111	0.000000	0.000000	0.000000	-0.571437	0.005115	-1.987852	0.000000	0.000000	4.000000	5.000000	0.000000
21851.721891	0.214126	0.567861	0.081841	86.957085	8.411238	70.786118	3.017110	0.000000	-3.987111	0.000000	0.000000	0.000000	-0.795860	0.015363	-1.958200	0.000000	0.000000	4.000000	5.000000	0.000000
21851.725225	0.214126	0.567861	0.081841	86.957085	8.411238	70.786118	3.017110	0.000000	-3.987111	0.000000	0.000000	0.000000	-0.795860	0.015363	-1.958200	0.000000	0.000000	4.000000	5.000000	0.000000
21851.728558	0.214126	0.567861	0.081841	85.752823	17.110834	79.845749	2.913790	0.000000	-4.063230	0.000000	0.000000	0.000000	-0.795860	0.015363	-1.958200	0.000000	0.000000	4.000000	5.000000	0.000000
21851.731891	0.210936	0.567944	0.075432	85.752823	17.110834	79.845749	2.913790	0.000000	-4.063230	0.000000	0.000000	0.000000	-0.956950	0.024887	-1.922855	0.000000	0.000000	4.000000	5.000000	0.000000
21851.735225	0.210936	0.567944	0.075432	85.752823	17.110834	79.845749	2.913790	0.000000	-4.063230	0.000000	0.000000	0.000000	-0.956950	0.024887	-1.922855	0.000000	0.000000	4.000000	5.000000	0.000000
21851.738558	0.210936	0.567944	0.075432	84.512810	22.105356	85.312134	2.811422	0.000000	-4.134720	0.000000	0.000000	0.000000	-0.956950	0.024887	-1.922855	0.000000	0.000000	4.000000	5.000000	0.000000
21851.741891	0.207186	0.568044	0.069171	84.512810	22.105356	85.312134	2.811422	0.000000	-4.134720	0.000000	0.000000	0.000000	-1.125005	0.029897	-1.878082	0.000000	0.000000	4.000000	5.000000	0.000000
21851.745225	0.207186	0.568044	0.069171	84.512810	22.105356	85.312134	2.811422	0.000000	-4.134720	0.000000	0.000000	0.000000	-1.125005	0.029897	-1.878082	0.000000	0.000000	4.000000	5.000000	0.000000
21851.748558	0.207186	0.568044	0.069171	83.306839	25.261154	89.049156	2.711159	0.000000	-4.201146	0.000000	0.000000	0.000000	-1.125005	0.029897	-1.878082	0.000000	0.000000	4.000000	5.000000	0.000000
21851.751891	0.202915	0.568104	0.063096	83.306839	25.261154	89.049156	2.711159	0.000000	-4.201146	0.000000	0.000000	0.000000	-1.281460	0.018054	-1.822507	0.000000	0.000000	4.000000	5.000000	0.000000
21851.755225	0.202915	0.568104	0.063096	83.306839	25.261154	89.049156	2.711159	0.000000	-4.201146	0.000000	0.000000	0.000000	-1.281460	0.018054	-1.822507	0.000000	0.000000	4.000000	5.000000	0.000000
21851.758558	0.202915	0.568104	0.063096	82.142426	27.406624	91.875870	2.613400	0.000000	-4.262645	0.000000	0.000000	0.000000	-1.281460	0.018054	-1.822507	0.000000	0.000000	4.000000	5.000000	0.000000
21851.761891	0.198159	0.568061	0.057095	82.142426	27.406624	91.875870	2.613400	0.000000	-4.262645	0.000000	0.000000	0.000000	-1.426716	-0.013080	-1.800535	0.000000	0.000000	4.000000	5.000000	0.000000
21851.765225	0.198159	0.568061	0.057095	82.142426	27.406624	91.875870	2.613400	0.000000	-4.262645	0.000000	0.000000	0.000000	-1.426716	-0.013080	-1.800535	0.000000	0.000000	4.000000	5.000000	0.000000
21851.768558	0.198159	0.568061	0.057095	81.004921	29.116447	94.312111	2.513937	0.000000	-4.322050	0.000000	0.000000	0.000000	-1.426716	-0.013080	-1.800535	0.000000	0.000000	4.000000	5.000000	0.000000
21851.771891	0.192848	0.567978	0.051280	81.004921	29.116447	94.312111	2.513937	0.000000	-4.322050	0.000000	0.000000	0.000000	-1.593319	-0.024637	-1.744295	0.000000	0.000000	4.000000	5.000000	0.000000
21851.775225	0.192848	0.567978	0.051280	81.004921	29.116447	94.312111	2.513937	0.000000	-4.322050	0.000000	0.000000	0.000000	-1.593319	-0.024637	-1.744295	0.000000	0.000000	4.000000	5.000000	0.000000
21851.778558	0.192848	0.567978	0.051280	79.892891	30.648428	95.490379	2.417330	0.000000	-4.376816	0.000000	0.000000	0.000000	-1.593319	-0.024637	-1.744295	0.000000	0.000000	4.000000	5.000000	0.000000
21851.781891	0.187167	0.567930	0.045712	79.892891	30.648428	95.490379	2.417330	0.000000	-4.376816	0.000000	0.000000	0.000000	-1.704178	-0.014462	-1.670416	0.000000	0.000000	4.000000	5.000000	0.000000
21851.785225	0.187167	0.567930	0.045712	79.892891	30.648428	95.490379	2.417330	0.000000	-4.376816	0.000000	0.000000	0.000000	-1.704178	-0.014462	-1.670416	0.000000	0.000000	4.000000	5.000000	0.000000
21851.788558	0.187167	0.567930	0.045712	78.781517	31.989656	95.875992	2.285608	0.000000	-4.358366	0.000000	0.000000	0.000000	-1.704178	-0.014462	-1.670416	0.000000	0.000000	4.000000	5.000000	0.000000
21851.791891	0.181303	0.567947	0.040552	78.781517	31.989656	95.875992	2.285608	0.000000	-4.358366	0.000000	0.000000	0.000000	-1.759393	0.004985	-1.548032	0.000000	0.000000	4.000000	5.000000	0.000000
21851.795225	0.181303	0.567947	0.040552	78.781517	31.989656	95.875992	2.285608	0.000000	-4.358366	0.000000	0.000000	0.000000	-1.759393	0.004985	-1.548032	0.000000	0.000000	4.000000	5.000000	0.000000
21851.798558	0.181303	0.567947	0.040552	77.673599	33.104836	96.233940	2.027603	0.000000	-4.065133	0.000000	0.000000	0.000000	-1.759393	0.004985	-1.548032	0.000000	0.000000	4.000000	5.000000	0.000000
21851.801891	0.175113	0.568085	0.035970	77.673599	33.104836	96.233940	2.027603	0.000000	-4.065133	0.000000	0.000000	0.000000	-1.856967	0.041597	-1.374496	0.000000	0.000000	4.000000	5.000000	0.000000
21851.805225	0.175113	0.568085	0.035970	77.673599	33.104836	96.233940	2.027603	0.000000	-4.065133	0.000000	0.000000	0.000000	-1.856967	0.041597	-1.374496	0.000000	0.000000	4.000000	5.000000	0.000000
21851.808558	0.175113	0.568085	0.035970	76.667381	33.906948	96.595444	1.798520	0.000000	-3.755639	0.000000	0.000000	0.000000	-1.856967	0.041597	-1.374496	0.000000	0.000000	4.000000	5.000000	0.000000
21851.811891	0.168580	0.568303	0.031957	76.667381	33.906948	96.595444	1.798520	0.000000	-3.755639	0.000000	0.000000	0.000000	-1.959935	0.065374	-1.203895	0.000000	0.000000	4.000000	5.000000	0.000000
21851.815225	0.168580	0.568303	0.031957	76.667381	33.906948	96.595444	1.798520	0.000000	-3.755639	0.000000	0.000000	0.000000	-1.959935	0.065374	-1.203895	0.000000	0.000000	4.000000	5.000000	0.000000
21851.818558	0.168580	0.568303	0.031957	76.114708	34.914776	97.149300	1.597871	0.000000	-3.428983	0.000000	0.000000	0.000000	-1.959935	0.065374	-1.203895	0.000000	0.000000	4.000000	5.000000	0.000000
21851.821891	0.161792	0.568496	0.028368	76.114708	34.914776	97.149300	1.597871	0.000000	-3.428983	0.000000	0.000000	0.000000	-2.036303	0.057696	-1.076838	0.000000	0.000000	4.000000	5.000000	0.000000
21851.825225	0.161792	0.568496	0.028368	76.114708	34.914776	97.149300	1.597871	0.000000	-3.428983	0.000000	0.000000	0.000000	-2.036303	0.057696	-1.076838	0.000000	0.000000	4.000000	5.000000	0.000000
21851.828558	0.161792	0.568496	0.028368	76.048790	36.494705	97.839691	1.418398	0.000000	-3.089600	0.000000	0.000000	0.000000	-2.036303	0.057696	-1.076838	0.000000	0.000000	4.000000	5.000000	0.000000
21851.831891	0.154632	0.568696	0.025292	76.048790	36.494705	97.839691	1.418398	0.000000	-3.089600	0.000000	0.000000	0.000000	-2.147952	0.060051	-0.922864	0.000000	0.000000	4.000000	5.000000	0.000000
21851.835225	0.154632	0.568696	0.025292	76.048790	36.494705	97.839691	1.418398	0.000000	-3.089600	0.000000	0.000000	0.000000	-2.147952	0.060051	-0.922864	0.000000	0.000000	4.000000	5.000000	0.000000
21851.838558	0.154632	0.568696	0.025292	75.999680	38.362022	98.719467	1.264587	0.000000	-2.731607	0.000000	0.000000	0.000000	-2.147952	0.060051	-0.922864	0.000000	0.000000	4.000000	5.000000	0.000000
21851.841891	0.147211	0.569028	0.022830	75.999680	38.362022	98.719467	1.264587	0.000000	-2.731607	0.000000	0.000000	0.000000	-2.226401	0.099725	-0.738581	0.000000	0.000000	4.000000	5.000000	0.000000
21851.845225	0.147211	0.569028	0.022830	75.999680	38.362022	98.719467	1.264587	0.000000	-2.731607	0.000000	0.000000	0.000000	-2.226401	0.099725	-0.738581	0.000000	0.000000	4.000000	5.000000	0.000000
21851.848558	0.147211	0.569028	0.022830	75.779022	40.499043	100.158607	1.141490	0.000000	-2.360541	0.000000	0.000000	0.000000	-2.226401	0.099725	-0.738581	0.000000	0.000000	4.000000	5.000000	0.000000
21851.851891	0.139786	0.569517	0.021045	75.779022	40.499043	100.158607	1.141490	0.000000	-2.360541	0.000000	0.000000	0.000000	-2.227411	0.146503	-0.535520	0.000000	0.000000	4.000000	5.000000	0.000000
21851.855225	0.139786	0.569517	0.021045	75.779022	40.499043	100.158607	1.141490	0.000000	-2.360541	0.000000	0.000000	0.000000	-2.227411	0.146503	-0.535520	0.000000	0.000000	4.000000	5.000000	0.000000
21851.858558	0.139786	0.569517	0.021045	75.390289	42.720108	101.657318	1.052237	0.000000	-1.989306	0.000000	0.000000	0.000000	-2.227411	0.146503	-0.535520	0.000000	0.000000	4.000000	5.000000	0.000000
21851.861891	0.132318	0.570204	0.020046	75.390289	42.720108	101.657318	1.052237	0.000000	-1.989306	0.000000	0.000000	0.000000	-2.240458	0.206361	-0.299704	0.000000	0.000000	4.000000	5.000000	0.000000
21851.865225	0.132318	0.570204	0.020046	75.390289	42.720108	101.657318	1.052237	0.000000	-1.989306	0.000000	0.000000	0.000000	-2.240458	0.206361	-0.299704	0.000000	0.000000	4.000000	5.000000	0.000000
21851.868558	0.132318	0.570204	0.020046	74.967010	45.045071	103.209236	1.002286	0.000000	-1.615896	0.000000	0.000000	0.000000	-2.240458	0.206361	-0.299704	0.000000	0.000000	4.000000	5.000000	0.000000
21851.871891	0.124792	0.571063	0.019793	74.967010	45.045071	103.209236	1.002286	0.000000	-1.615896	0.000000	0.000000	0.000000	-2.257818	0.257584	-0.075789	0.000000	0.000000	4.000000	5.000000	0.000000
21851.875225	0.124792	0.571063	0.019793	74.967010	45.045071	103.209236	1.002286	0.000000	-1.615896	0.000000	0.000000	0.000000	-2.257818	0.257584	-0.075789	0.000000	0.000000	4.000000	5.000000	0.000000
21851.878558	0.124792	0.571063	0.019793	74.735397	47.985161	105.508858	0.989655	0.000000	-1.239593	0.000000	0.000000	0.000000	-2.257818	0.257584	-0.075789	0.000000	0.000000	4.000000	5.000000	0.000000
21851.881891	0.117227	0.571918	0.020096	74.735397	47.985161	105.508858	0.989655	0.000000	-1.239593	0.000000	0.000000	0.000000	-2.269539	0.256533	0.090826	0.000000	0.000000	4.000000	5.000000	0.000000
21851.885225	0.117227	0.571918	0.020096	74.735397	47.985161	105.508858	0.989655	0.000000	-1.239593	0.000000	0.000000	0.000000	-2.269539	0.256533	0.090826	0.000000	0.000000	4.000000	5.000000	0.000000
21851.888558	0.117227	0.571918	0.020096	74.745712	51.651619	108.447121	1.004793	0.000000	-0.861337	0.000000	0.000000	0.000000	-2.269539	0.256533	0.090826	0.000000	0.000000	4.000000	5.000000	0.000000
21851.891891	0.109645	0.572722	0.020955	74.745712	51.651619	108.447121	1.004793	0.000000	-0.861337	0.000000	0.000000	0.000000	-2.274579	0.241212	0.257620	0.000000	0.000000	4.000000	5.000000	0.000000
21851.895225	0.109645	0.572722	0.020955	74.745712	51.651619	108.447121	1.004793	0.000000	-0.861337	0.000000	0.000000	0.000000	-2.274579	0.241212	0.257620	0.000000	0.000000	4.000000	5.000000	0.000000
21851.898558	0.109645	0.572722	0.020955	74.824165	55.456303	111.487320	1.047729	0.000000	-0.482240	0.000000	0.000000	0.000000	-2.274579	0.241212	0.257620	0.000000	0.000000	4.000000	5.000000	0.000000
21851.901891	0.102208	0.573572	0.022481	74.824165	55.456303	111.487320	1.047729	0.000000	-0.482240	0.000000	0.000000	0.000000	-2.230894	0.254966	0.458019	0.000000	0.000000	4.000000	5.000000	0.000000
21851.905225	0.102208	0.573572	0.022481	74.824165	55.456303	111.487320	1.047729	0.000000	-0.482240	0.000000	0.000000	0.000000	-2.230894	0.254966	0.458019	0.000000	0.000000	4.000000	5.000000	0.000000
21851.908558	0.102208	0.573572	0.022481	74.902290	59.028805	114.030403	1.124066	0.000000	-0.110425	0.000000	0.000000	0.000000	-2.230894	0.254966	0.458019	0.000000	0.000000	4.000000	5.000000	0.000000
21851.911891	0.094979	0.574463	0.024687	74.902290	59.028805	114.030403	1.124066	0.000000	-0.110425	0.000000	0.000000	0.000000	-2.168838	0.267329	0.661795	0.000000	0.000000	4.000000	5.000000	0.000000
21851.915225	0.094979	0.574463	0.024687	74.902290	59.028805	114.030403	1.124066	0.000000	-0.110425	0.000000	0.000000	0.000000	-2.168838	0.267329	0.661795	0.000000	0.000000	4.000000	5.000000	0.000000
21851.918558	0.094979	0.574463	0.024687	74.950020	62.390202	116.439240	1.234365	0.000000	0.251048	0.000000	0.000000	0.000000	-2.168838	0.267329	0.661795	0.000000	0.000000	4.000000	5.000000	0.000000
21851.921891	0.088114	0.575378	0.027463	74.950020	62.390202	116.439240	1.234365	0.000000	0.251048	0.000000	0.000000	0.000000	-2.059455	0.274569	0.832835	0.000000	0.000000	4.000000	5.000000	0.000000
21851.925225	0.088114	0.575378	0.027463	74.950020	62.390202	116.439240	1.234365	0.000000	0.251048	0.000000	0.000000	0.000000	-2.059455	0.274569	0.832835	0.000000	0.000000	4.000000	5.000000	0.000000
21851.928558	0.088114	0.575378	0.027463	75.031715	65.527649	118.540504	1.373171	0.000000	0.594291	0.000000	0.000000	0.000000	-2.059455	0.274569	0.832835	0.000000	0.000000	4.000000	5.000000	0.000000
21851.931891	0.081609	0.576273	0.030809	75.031715	65.527649	118.540504	1.373171	0.000000	0.594291	0.000000	0.000000	0.000000	-1.951609	0.268268	1.003807	0.000000	0.000000	4.000000	5.000000	0.000000
21851.935225	0.081609	0.576273	0.030809	75.031715	65.527649	118.540504	1.373171	0.000000	0.594291	0.000000	0.000000	0.000000	-1.951609	0.268268	1.003807	0.000000	0.000000	4.000000	5.000000	0.000000
21851.938558	0.081609	0.576273	0.030809	75.202782	68.429207	120.126244	1.540472	0.000000	0.919559	0.000000	0.000000	0.000000	-1.951609	0.268268	1.003807	0.000000	0.000000	4.000000	5.000000	0.000000
21851.941891	0.075559	0.577096	0.034580	75.202782	68.429207	120.126244	1.540472	0.000000	0.919559	0.000000	0.000000	0.000000	-1.815085	0.247040	1.131232	0.000000	0.000000	4.000000	5.000000	0.000000
21851.945225	0.075559	0.577096	0.034580	75.202782	68.429207	120.126244	1.540472	0.000000	0.919559	0.000000	0.000000	0.000000	-1.815085	0.247040	1.131232	0.000000	0.000000	4.000000	5.000000	0.000000
21851.948558	0.075559	0.577096	0.034580	75.387543	71.182022	121.651711	1.729011	0.000000	1.222073	0.000000	0.000000	0.000000	-1.815085	0.247040	1.131232	0.000000	0.000000	4.000000	5.000000	0.000000
21851.951891	0.069985	0.577892	0.038861	75.387543	71.182022	121.651711	1.729011	0.000000	1.222073	0.000000	0.000000	0.000000	-1.672122	0.238723	1.284090	0.000000	0.000000	4.000000	5.000000	0.000000
21851.955225	0.069985	0.577892	0.038861	75.387543	71.182022	121.651711	1.729011	0.000000	1.222073	0.000000	0.000000	0.000000	-1.672122	0.238723	1.284090	0.000000	0.000000	4.000000	5.000000	0.000000
21851.958558	0.069985	0.577892	0.038861	75.510834	73.916695	123.265366	1.943026	0.000000	1.500760	0.000000	0.000000	0.000000	-1.672122	0.238723	1.284090	0.000000	0.000000	4.000000	5.000000	0.000000
21851.961891	0.064968	0.578664	0.043628	75.510834	73.916695	123.265366	1.943026	0.000000	1.500760	0.000000	0.000000	0.000000	-1.505049	0.231488	1.430128	0.000000	0.000000	4.000000	5.000000	0.000000
21851.965225	0.064968	0.578664	0.043628	75.510834	73.916695	123.265366	1.943026	0.000000	1.500760	0.000000	0.000000	0.000000	-1.505049	0.231488	1.430128	0.000000	0.000000	4.000000	5.000000	0.000000
21851.968558	0.064968	0.578664	0.043628	75.659462	76.706276	125.158302	2.181380	0.000000	1.751602	0.000000	0.000000	0.000000	-1.505049	0.231488	1.430128	0.000000	0.000000	4.000000	5.000000	0.000000
21851.971891	0.060518	0.579283	0.048815	75.659462	76.706276	125.158302	2.181380	0.000000	1.751602	0.000000	0.000000	0.000000	-1.334914	0.185976	1.556357	0.000000	0.000000	4.000000	5.000000	0.000000
21851.975225	0.060518	0.579283	0.048815	75.659462	76.706276	125.158302	2.181380	0.000000	1.751602	0.000000	0.000000	0.000000	-1.334914	0.185976	1.556357	0.000000	0.000000	4.000000	5.000000	0.000000
21851.978558	0.060518	0.579283	0.048815	75.900658	79.620087	127.244858	2.440773	0.000000	1.974087	0.000000	0.000000	0.000000	-1.334914	0.185976	1.556357	0.000000	0.000000	4.000000	5.000000	0.000000
21851.981891	0.056587	0.579826	0.054421	75.900658	79.620087	127.244858	2.440773	0.000000	1.974087	0.000000	0.000000	0.000000	-1.179413	0.162754	1.681564	0.000000	0.000000	4.000000	5.000000	0.000000
21851.985225	0.056587	0.579826	0.054421	75.900658	79.620087	127.244858	2.440773	0.000000	1.974087	0.000000	0.000000	0.000000	-1.179413	0.162754	1.681564	0.000000	0.000000	4.000000	5.000000	0.000000
21851.988558	0.056587	0.579826	0.054421	76.254082	82.655632	129.170059	2.721034	0.000000	2.170656	0.000000	0.000000	0.000000	-1.179413	0.162754	1.681564	0.000000	0.000000	4.000000	5.000000	0.000000
21851.991891	0.053273	0.580244	0.060407	76.254082	82.655632	129.170059	2.721034	0.000000	2.170656	0.000000	0.000000	0.000000	-0.994188	0.125553	1.796026	0.000000	0.000000	4.000000	5.000000	0.000000
21851.995225	0.053273	0.580244	0.060407	76.254082	82.655632	129.170059	2.721034	0.000000	2.170656	0.000000	0.000000	0.000000	-0.994188	0.125553	1.796026	0.000000	0.000000	4.000000	5.000000	0.000000
21851.998558	0.053273	0.580244	0.060407	76.688774	85.883919	131.266098	3.020371	0.000000	2.336354	0.000000	0.000000	0.000000	-0.994188	0.125553	1.796026	0.000000	0.000000	4.000000	5.000000	0.000000
21852.001891	0.050658	0.580548	0.066729	76.688774	85.883919	131.266098	3.020371	0.000000	2.336354	0.000000	0.000000	0.000000	-0.784428	0.090956	1.896503	0.000000	0.000000	4.000000	5.000000	0.000000
21852.005225	0.050658	0.580548	0.066729	76.688774	85.883919	131.266098	3.020371	0.000000	2.336354	0.000000	0.000000	0.000000	-0.784428	0.090956	1.896503	0.000000	0.000000	4.000000	5.000000	0.000000
21852.008558	0.050658	0.580548	0.066729	77.153389	89.342957	133.656769	3.336455	0.000000	2.467092	0.000000	0.000000	0.000000	-0.784428	0.090956	1.896503	0.000000	0.000000	4.000000	5.000000	0.000000
21852.011891	0.048735	0.580754	0.073386	77.153389	89.342957	133.656769	3.336455	0.000000	2.467092	0.000000	0.000000	0.000000	-0.576851	0.061901	1.997000	0.000000	0.000000	4.000000	5.000000	0.000000
21852.015225	0.048735	0.580754	0.073386	77.153389	89.342957	133.656769	3.336455	0.000000	2.467092	0.000000	0.000000	0.000000	-0.576851	0.061901	1.997000	0.000000	0.000000	4.000000	5.000000	0.000000
21852.018558	0.048735	0.580754	0.073386	77.651863	93.194038	136.450226	3.669289	0.000000	2.563234	0.000000	0.000000	0.000000	-0.576851	0.061901	1.997000	0.000000	0.000000	4.000000	5.000000	0.000000
21852.021891	0.047462	0.580837	0.080244	77.651863	93.194038	136.450226	3.669289	0.000000	2.563234	0.000000	0.000000	0.000000	-0.381986	0.024862	2.057441	0.000000	0.000000	4.000000	5.000000	0.000000
21852.025225	0.047462	0.580837	0.080244	77.651863	93.194038	136.450226	3.669289	0.000000	2.563234	0.000000	0.000000	0.000000	-0.381986	0.024862	2.057441	0.000000	0.000000	4.000000	5.000000	0.000000
21852.028558	0.047462	0.580837	0.080244	78.148430	97.620728	139.828079	4.012196	0.000000	2.626899	0.000000	0.000000	0.000000	-0.381986	0.024862	2.057441	0.000000	0.000000	4.000000	5.000000	0.000000
21852.031891	0.046861	0.580788	0.087303	78.148430	97.620728	139.828079	4.012196	0.000000	2.626899	0.000000	0.000000	0.000000	-0.180205	-0.014770	2.117643	0.000000	0.000000	4.000000	5.000000	0.000000
21852.035225	0.046861	0.580788	0.087303	78.148430	97.620728	139.828079	4.012196	0.000000	2.626899	0.000000	0.000000	0.000000	-0.180205	-0.014770	2.117643	0.000000	0.000000	4.000000	5.000000	0.000000
21852.038558	0.046861	0.580788	0.087303	78.562828	102.655022	143.909164	4.271039	0.000000	2.599658	0.000000	0.000000	0.000000	-0.180205	-0.014770	2.117643	0.000000	0.000000	4.000000	5.000000	0.000000
21852.041891	0.047002	0.580591	0.094455	78.562828	102.655022	143.909164	4.271039	0.000000	2.599658	0.000000	0.000000	0.000000	0.042225	-0.058997	2.145776	0.000000	0.000000	4.000000	5.000000	0.000000
21852.045225	0.047002	0.580591	0.094455	78.562828	102.655022	143.909164	4.271039	0.000000	2.599658	0.000000	0.000000	0.000000	0.042225	-0.058997	2.145776	0.000000	0.000000	4.000000	5.000000	0.000000
21852.048558	0.047002	0.580591	0.094455	78.817467	108.143967	148.555267	4.360503	0.000000	2.446633	0.000000	0.000000	0.000000	0.042225	-0.058997	2.145776	0.000000	0.000000	4.000000	5.000000	0.000000
21852.051891	0.047824	0.580214	0.101590	78.817467	108.143967	148.555267	4.360503	0.000000	2.446633	0.000000	0.000000	0.000000	0.246487	-0.112982	2.140347	0.000000	0.000000	4.000000	5.000000	0.000000
21852.055225	0.047824	0.580214	0.101590	78.817467	108.143967	148.555267	4.360503	0.000000	2.446633	0.000000	0.000000	0.000000	0.246487	-0.112982	2.140347	0.000000	0.000000	4.000000	5.000000	0.000000
21852.058558	0.047824	0.580214	0.101590	78.909676	113.665039	153.386688	4.447683	0.000000	2.284319	0.000000	0.000000	0.000000	0.246487	-0.112982	2.140347	0.000000	0.000000	4.000000	5.000000	0.000000
21852.061891	0.049161	0.579757	0.108675	78.909676	113.665039	153.386688	4.447683	0.000000	2.284319	0.000000	0.000000	0.000000	0.401111	-0.137318	2.125536	0.000000	0.000000	4.000000	5.000000	0.000000
21852.065225	0.049161	0.579757	0.108675	78.909676	113.665039	153.386688	4.447683	0.000000	2.284319	0.000000	0.000000	0.000000	0.401111	-0.137318	2.125536	0.000000	0.000000	4.000000	5.000000	0.000000
21852.068558	0.049161	0.579757	0.108675	78.870255	118.884949	158.017593	4.528929	0.000000	2.118679	0.000000	0.000000	0.000000	0.401111	-0.137318	2.125536	0.000000	0.000000	4.000000	5.000000	0.000000
21852.071891	0.050946	0.579189	0.115660	78.870255	118.884949	158.017593	4.528929	0.000000	2.118679	0.000000	0.000000	0.000000	0.535549	-0.170368	2.095459	0.000000	0.000000	4.000000	5.000000	0.000000
21852.075225	0.050946	0.579189	0.115660	78.870255	118.884949	158.017593	4.528929	0.000000	2.118679	0.000000	0.000000	0.000000	0.535549	-0.170368	2.095459	0.000000	0.000000	4.000000	5.000000	0.000000
21852.078558	0.050946	0.579189	0.115660	78.732658	123.766197	162.317383	4.603105	0.000000	1.952287	0.000000	0.000000	0.000000	0.535549	-0.170368	2.095459	0.000000	0.000000	4.000000	5.000000	0.000000
21852.081891	0.053271	0.578546	0.122467	78.732658	123.766197	162.317383	4.603105	0.000000	1.952287	0.000000	0.000000	0.000000	0.697594	-0.192896	2.042036	0.000000	0.000000	4.000000	5.000000	0.000000
21852.085225	0.053271	0.578546	0.122467	78.732658	123.766197	162.317383	4.603105	0.000000	1.952287	0.000000	0.000000	0.000000	0.697594	-0.192896	2.042036	0.000000	0.000000	4.000000	5.000000	0.000000
21852.088558	0.053271	0.578546	0.122467	78.505714	128.152359	166.139359	4.671488	0.000000	1.782469	0.000000	0.000000	0.000000	0.697594	-0.192896	2.042036	0.000000	0.000000	4.000000	5.000000	0.000000
21852.091891	0.056123	0.577822	0.129056	78.505714	128.152359	166.139359	4.671488	0.000000	1.782469	0.000000	0.000000	0.000000	0.855437	-0.217191	1.976684	0.000000	0.000000	4.000000	5.000000	0.000000
21852.095225	0.056123	0.577822	0.129056	78.505714	128.152359	166.139359	4.671488	0.000000	1.782469	0.000000	0.000000	0.000000	0.855437	-0.217191	1.976684	0.000000	0.000000	4.000000	5.000000	0.000000
21852.098558	0.056123	0.577822	0.129056	78.220284	132.013672	169.451889	4.733881	0.000000	1.609462	0.000000	0.000000	0.000000	0.855437	-0.217191	1.976684	0.000000	0.000000	4.000000	5.000000	0.000000
21852.101891	0.059372	0.577064	0.135407	78.220284	132.013672	169.451889	4.733881	0.000000	1.609462	0.000000	0.000000	0.000000	0.974788	-0.227366	1.905413	0.000000	0.000000	4.000000	5.000000	0.000000
21852.105225	0.059372	0.577064	0.135407	78.220284	132.013672	169.451889	4.733881	0.000000	1.609462	0.000000	0.000000	0.000000	0.974788	-0.227366	1.905413	0.000000	0.000000	4.000000	5.000000	0.000000
21852.108558	0.059372	0.577064	0.135407	77.909218	135.548676	172.423279	4.789074	0.000000	1.436932	0.000000	0.000000	0.000000	0.974788	-0.227366	1.905413	0.000000	0.000000	4.000000	5.000000	0.000000
21852.111891	0.063088	0.576263	0.141532	77.909218	135.548676	172.423279	4.789074	0.000000	1.436932	0.000000	0.000000	0.000000	1.114685	-0.240183	1.837540	0.000000	0.000000	4.000000	5.000000	0.000000
21852.115225	0.063088	0.576263	0.141532	77.909218	135.548676	172.423279	4.789074	0.000000	1.436932	0.000000	0.000000	0.000000	1.114685	-0.240183	1.837540	0.000000	0.000000	4.000000	5.000000	0.000000
21852.118558	0.063088	0.576263	0.141532	77.584267	138.831696	175.121201	4.838161	0.000000	1.261821	0.000000	0.000000	0.000000	1.114685	-0.240183	1.837540	0.000000	0.000000	4.000000	5.000000	0.000000
21852.121891	0.067232	0.575441	0.147257	77.584267	138.831696	175.121201	4.838161	0.000000	1.261821	0.000000	0.000000	0.000000	1.243456	-0.246570	1.717432	0.000000	0.000000	4.000000	5.000000	0.000000
21852.125225	0.067232	0.575441	0.147257	77.584267	138.831696	175.121201	4.838161	0.000000	1.261821	0.000000	0.000000	0.000000	1.243456	-0.246570	1.717432	0.000000	0.000000	4.000000	5.000000	0.000000
21852.128558	0.067232	0.575441	0.147257	77.241081	141.880722	177.572388	4.880628	0.000000	1.086036	0.000000	0.000000	0.000000	1.243456	-0.246570	1.717432	0.000000	0.000000	4.000000	5.000000	0.000000
21852.131891	0.071790	0.574598	0.152638	77.241081	141.880722	177.572388	4.880628	0.000000	1.086036	0.000000	0.000000	0.000000	1.367368	-0.252891	1.614496	0.000000	0.000000	4.000000	5.000000	0.000000
21852.135225	0.071790	0.574598	0.152638	77.241081	141.880722	177.572388	4.880628	0.000000	1.086036	0.000000	0.000000	0.000000	1.367368	-0.252891	1.614496	0.000000	0.000000	4.000000	5.000000	0.000000
21852.138558	0.071790	0.574598	0.152638	76.893021	144.557083	179.646683	4.916737	0.000000	0.908679	0.000000	0.000000	0.000000	1.367368	-0.252891	1.614496	0.000000	0.000000	4.000000	5.000000	0.000000
21852.141891	0.076752	0.573787	0.157554	76.893021	144.557083	179.646683	4.916737	0.000000	0.908679	0.000000	0.000000	0.000000	1.488352	-0.243341	1.474720	0.000000	0.000000	4.000000	5.000000	0.000000
21852.145225	0.076752	0.573787	0.157554	76.893021	144.557083	179.646683	4.916737	0.000000	0.908679	0.000000	0.000000	0.000000	1.488352	-0.243341	1.474720	0.000000	0.000000	4.000000	5.000000	0.000000
21852.148558	0.076752	0.573787	0.157554	76.554146	146.761688	-178.745865	4.946440	0.000000	0.729890	0.000000	0.000000	0.000000	1.488352	-0.243341	1.474720	0.000000	0.000000	4.000000	5.000000	0.000000
21852.151891	0.082205	0.573050	0.161984	76.554146	146.761688	-178.745865	4.946440	0.000000	0.729890	0.000000	0.000000	0.000000	1.636007	-0.221167	1.328839	0.000000	0.000000	4.000000	5.000000	0.000000
21852.155225	0.082205	0.573050	0.161984	76.554146	146.761688	-178.745865	4.946440	0.000000	0.729890	0.000000	0.000000	0.000000	1.636007	-0.221167	1.328839	0.000000	0.000000	4.000000	5.000000	0.000000
21852.158558	0.082205	0.573050	0.161984	76.275734	148.496719	-177.358337	4.970098	0.000000	0.546003	0.000000	0.000000	0.000000	1.636007	-0.221167	1.328839	0.000000	0.000000	4.000000	5.000000	0.000000
21852.161891	0.088149	0.572409	0.165901	76.275734	148.496719	-177.358337	4.970098	0.000000	0.546003	0.000000	0.000000	0.000000	1.783274	-0.192362	1.175094	0.000000	0.000000	4.000000	5.000000	0.000000
21852.165225	0.088149	0.572409	0.165901	76.275734	148.496719	-177.358337	4.970098	0.000000	0.546003	0.000000	0.000000	0.000000	1.783274	-0.192362	1.175094	0.000000	0.000000	4.000000	5.000000	0.000000
21852.168558	0.088149	0.572409	0.165901	76.187416	149.737625	-175.920334	4.987292	0.000000	0.356260	0.000000	0.000000	0.000000	1.783274	-0.192362	1.175094	0.000000	0.000000	4.000000	5.000000	0.000000
21852.171891	0.094452	0.571838	0.169233	76.187416	149.737625	-175.920334	4.987292	0.000000	0.356260	0.000000	0.000000	0.000000	1.890839	-0.171106	0.999770	0.000000	0.000000	4.000000	5.000000	0.000000
21852.175225	0.094452	0.571838	0.169233	76.187416	149.737625	-175.920334	4.987292	0.000000	0.356260	0.000000	0.000000	0.000000	1.890839	-0.171106	0.999770	0.000000	0.000000	4.000000	5.000000	0.000000
21852.178558	0.094452	0.571838	0.169233	76.464981	150.545639	-173.806274	4.997315	0.000000	0.163830	0.000000	0.000000	0.000000	1.890839	-0.171106	0.999770	0.000000	0.000000	4.000000	5.000000	0.000000
21852.181891	0.100955	0.571416	0.171991	76.464981	150.545639	-173.806274	4.997315	0.000000	0.163830	0.000000	0.000000	0.000000	1.950996	-0.126672	0.827210	0.000000	0.000000	4.000000	5.000000	0.000000
21852.185225	0.100955	0.571416	0.171991	76.464981	150.545639	-173.806274	4.997315	0.000000	0.163830	0.000000	0.000000	0.000000	1.950996	-0.126672	0.827210	0.000000	0.000000	4.000000	5.000000	0.000000
21852.188558	0.100955	0.571416	0.171991	76.967873	151.775162	-170.832855	4.999923	0.000000	-0.027769	0.000000	0.000000	0.000000	1.950996	-0.126672	0.827210	0.000000	0.000000	4.000000	5.000000	0.000000
21852.191891	0.107576	0.571082	0.174108	76.967873	151.775162	-170.832855	4.999923	0.000000	-0.027769	0.000000	0.000000	0.000000	1.986186	-0.100305	0.635370	0.000000	0.000000	4.000000	5.000000	0.000000
21852.195225	0.107576	0.571082	0.174108	76.967873	151.775162	-170.832855	4.999923	0.000000	-0.027769	0.000000	0.000000	0.000000	1.986186	-0.100305	0.635370	0.000000	0.000000	4.000000	5.000000	0.000000
21852.198558	0.107576	0.571082	0.174108	77.612175	153.682693	-168.041245	4.995274	0.000000	-0.217355	0.000000	0.000000	0.000000	1.986186	-0.100305	0.635370	0.000000	0.000000	4.000000	5.000000	0.000000
21852.201891	0.114389	0.570877	0.175569	77.612175	153.682693	-168.041245	4.995274	0.000000	-0.217355	0.000000	0.000000	0.000000	2.043920	-0.061532	0.438034	0.000000	0.000000	4.000000	5.000000	0.000000
21852.205225	0.114389	0.570877	0.175569	77.612175	153.682693	-168.041245	4.995274	0.000000	-0.217355	0.000000	0.000000	0.000000	2.043920	-0.061532	0.438034	0.000000	0.000000	4.000000	5.000000	0.000000
21852.208558	0.114389	0.570877	0.175569	78.333130	155.988647	-165.354813	4.983292	0.000000	-0.408411	0.000000	0.000000	0.000000	2.043920	-0.061532	0.438034	0.000000	0.000000	4.000000	5.000000	0.000000
21852.211891	0.121439	0.570751	0.176352	78.333130	155.988647	-165.354813	4.983292	0.000000	-0.408411	0.000000	0.000000	0.000000	2.114919	-0.037868	0.235014	0.000000	0.000000	4.000000	5.000000	0.000000
21852.215225	0.121439	0.570751	0.176352	78.333130	155.988647	-165.354813	4.983292	0.000000	-0.408411	0.000000	0.000000	0.000000	2.114919	-0.037868	0.235014	0.000000	0.000000	4.000000	5.000000	0.000000
21852.218558	0.121439	0.570751	0.176352	79.077393	157.878891	-162.402802	4.963458	0.000000	-0.603394	0.000000	0.000000	0.000000	2.114919	-0.037868	0.235014	0.000000	0.000000	4.000000	5.000000	0.000000
21852.221891	0.128622	0.570728	0.176488	79.077393	157.878891	-162.402802	4.963458	0.000000	-0.603394	0.000000	0.000000	0.000000	2.154867	-0.006917	0.040831	0.000000	0.000000	4.000000	5.000000	0.000000
21852.225225	0.128622	0.570728	0.176488	79.077393	157.878891	-162.402802	4.963458	0.000000	-0.603394	0.000000	0.000000	0.000000	2.154867	-0.006917	0.040831	0.000000	0.000000	4.000000	5.000000	0.000000
21852.228558	0.128622	0.570728	0.176488	79.833099	159.143402	-159.580322	4.935519	0.000000	-0.800406	0.000000	0.000000	0.000000	2.154867	-0.006917	0.040831	0.000000	0.000000	4.000000	5.000000	0.000000
21852.231891	0.136012	0.570775	0.175963	79.833099	159.143402	-159.580322	4.935519	0.000000	-0.800406	0.000000	0.000000	0.000000	2.217088	0.014231	-0.157554	0.000000	0.000000	4.000000	5.000000	0.000000
21852.235225	0.136012	0.570775	0.175963	79.833099	159.143402	-159.580322	4.935519	0.000000	-0.800406	0.000000	0.000000	0.000000	2.217088	0.014231	-0.157554	0.000000	0.000000	4.000000	5.000000	0.000000
21852.238558	0.136012	0.570775	0.175963	80.647118	160.049683	-157.844208	4.898468	0.000000	-1.002500	0.000000	0.000000	0.000000	2.217088	0.014231	-0.157554	0.000000	0.000000	4.000000	5.000000	0.000000
21852.241891	0.143567	0.570936	0.174806	80.647118	160.049683	-157.844208	4.898468	0.000000	-1.002500	0.000000	0.000000	0.000000	2.266526	0.048209	-0.347151	0.000000	0.000000	4.000000	5.000000	0.000000
21852.245225	0.143567	0.570936	0.174806	80.647118	160.049683	-157.844208	4.898468	0.000000	-1.002500	0.000000	0.000000	0.000000	2.266526	0.048209	-0.347151	0.000000	0.000000	4.000000	5.000000	0.000000
21852.248558	0.143567	0.570936	0.174806	81.554054	161.217346	-156.144882	4.851590	0.000000	-1.209164	0.000000	0.000000	0.000000	2.266526	0.048209	-0.347151	0.000000	0.000000	4.000000	5.000000	0.000000
21852.251891	0.151036	0.571125	0.173101	81.554054	161.217346	-156.144882	4.851590	0.000000	-1.209164	0.000000	0.000000	0.000000	2.240617	0.056708	-0.511456	0.000000	0.000000	4.000000	5.000000	0.000000
21852.255225	0.151036	0.571125	0.173101	81.554054	161.217346	-156.144882	4.851590	0.000000	-1.209164	0.000000	0.000000	0.000000	2.240617	0.056708	-0.511456	0.000000	0.000000	4.000000	5.000000	0.000000
21852.258558	0.151036	0.571125	0.173101	82.580475	163.352646	-152.818619	4.795899	0.000000	-1.413983	0.000000	0.000000	0.000000	2.240617	0.056708	-0.511456	0.000000	0.000000	4.000000	5.000000	0.000000
21852.261891	0.158273	0.571339	0.170975	82.580475	163.352646	-152.818619	4.795899	0.000000	-1.413983	0.000000	0.000000	0.000000	2.171294	0.064332	-0.637820	0.000000	0.000000	4.000000	5.000000	0.000000
21852.265225	0.158273	0.571339	0.170975	82.580475	163.352646	-152.818619	4.795899	0.000000	-1.413983	0.000000	0.000000	0.000000	2.171294	0.064332	-0.637820	0.000000	0.000000	4.000000	5.000000	0.000000
21852.268558	0.158273	0.571339	0.170975	83.680710	167.419357	-147.582047	4.732666	0.000000	-1.613032	0.000000	0.000000	0.000000	2.171294	0.064332	-0.637820	0.000000	0.000000	4.000000	5.000000	0.000000
21852.271891	0.165157	0.571454	0.168377	83.680710	167.419357	-147.582047	4.732666	0.000000	-1.613032	0.000000	0.000000	0.000000	2.065060	0.034455	-0.779324	0.000000	0.000000	4.000000	5.000000	0.000000
21852.275225	0.165157	0.571454	0.168377	83.680710	167.419357	-147.582047	4.732666	0.000000	-1.613032	0.000000	0.000000	0.000000	2.065060	0.034455	-0.779324	0.000000	0.000000	4.000000	5.000000	0.000000
21852.278558	0.165157	0.571454	0.168377	84.721176	173.933762	-140.056030	4.663040	0.000000	-1.804455	0.000000	0.000000	0.000000	2.065060	0.034455	-0.779324	0.000000	0.000000	4.000000	5.000000	0.000000
21852.281891	0.171713	0.571531	0.165350	84.721176	173.933762	-140.056030	4.663040	0.000000	-1.804455	0.000000	0.000000	0.000000	1.966920	0.022995	-0.908207	0.000000	0.000000	4.000000	5.000000	0.000000
21852.285225	0.171713	0.571531	0.165350	84.721176	173.933762	-140.056030	4.663040	0.000000	-1.804455	0.000000	0.000000	0.000000	1.966920	0.022995	-0.908207	0.000000	0.000000	4.000000	5.000000	0.000000
21852.288558	0.171713	0.571531	0.165350	85.576057	-177.992874	-130.509109	4.587154	0.000000	-1.989477	0.000000	0.000000	0.000000	1.966920	0.022995	-0.908207	0.000000	0.000000	4.000000	5.000000	0.000000
21852.291891	0.177886	0.571576	0.161856	85.576057	-177.992874	-130.509109	4.587154	0.000000	-1.989477	0.000000	0.000000	0.000000	1.851798	0.013696	-1.048020	0.000000	0.000000	4.000000	5.000000	0.000000
21852.295225	0.177886	0.571576	0.161856	85.576057	-177.992874	-130.509109	4.587154	0.000000	-1.989477	0.000000	0.000000	0.000000	1.851798	0.013696	-1.048020	0.000000	0.000000	4.000000	5.000000	0.000000
21852.298558	0.177886	0.571576	0.161856	86.205795	-171.170441	-122.048622	4.505497	0.000000	-2.168062	0.000000	0.000000	0.000000	1.851798	0.013696	-1.048020	0.000000	0.000000	4.000000	5.000000	0.000000
21852.301891	0.183746	0.571569	0.157865	86.205795	-171.170441	-122.048622	4.505497	0.000000	-2.168062	0.000000	0.000000	0.000000	1.757915	-0.002308	-1.197441	0.000000	0.000000	4.000000	5.000000	0.000000
21852.305225	0.183746	0.571569	0.157865	86.205795	-171.170441	-122.048622	4.505497	0.000000	-2.168062	0.000000	0.000000	0.000000	1.757915	-0.002308	-1.197441	0.000000	0.000000	4.000000	5.000000	0.000000
21852.308558	0.183746	0.571569	0.157865	86.671219	-168.003479	-117.582184	4.416970	0.000000	-2.343154	0.000000	0.000000	0.000000	1.757915	-0.002308	-1.197441	0.000000	0.000000	4.000000	5.000000	0.000000
21852.311891	0.189266	0.571534	0.153340	86.671219	-168.003479	-117.582184	4.416970	0.000000	-2.343154	0.000000	0.000000	0.000000	1.656023	-0.010329	-1.357375	0.000000	0.000000	4.000000	5.000000	0.000000
21852.315225	0.189266	0.571534	0.153340	86.671219	-168.003479	-117.582184	4.416970	0.000000	-2.343154	0.000000	0.000000	0.000000	1.656023	-0.010329	-1.357375	0.000000	0.000000	4.000000	5.000000	0.000000
21852.318558	0.189266	0.571534	0.153340	87.039185	-167.478836	-116.100296	4.321135	0.000000	-2.515510	0.000000	0.000000	0.000000	1.656023	-0.010329	-1.357375	0.000000	0.000000	4.000000	5.000000	0.000000
21852.321891	0.194204	0.571489	0.148468	87.039185	-167.478836	-116.100296	4.321135	0.000000	-2.515510	0.000000	0.000000	0.000000	1.481388	-0.013653	-1.461679	0.000000	0.000000	4.000000	5.000000	0.000000
21852.325225	0.194204	0.571489	0.148468	87.039185	-167.478836	-116.100296	4.321135	0.000000	-2.515510	0.000000	0.000000	0.000000	1.481388	-0.013653	-1.461679	0.000000	0.000000	4.000000	5.000000	0.000000
21852.328558	0.194204	0.571489	0.148468	87.390755	-167.156693	-114.698112	4.221859	0.000000	-2.678789	0.000000	0.000000	0.000000	1.481388	-0.013653	-1.461679	0.000000	0.000000	4.000000	5.000000	0.000000
21852.331891	0.198440	0.571427	0.143390	87.390755	-167.156693	-114.698112	4.221859	0.000000	-2.678789	0.000000	0.000000	0.000000	1.270916	-0.018357	-1.523511	0.000000	0.000000	4.000000	5.000000	0.000000
21852.335225	0.198440	0.571427	0.143390	87.390755	-167.156693	-114.698112	4.221859	0.000000	-2.678789	0.000000	0.000000	0.000000	1.270916	-0.018357	-1.523511	0.000000	0.000000	4.000000	5.000000	0.000000
21852.338558	0.198440	0.571427	0.143390	87.884186	-164.425598	-111.186447	4.122093	0.000000	-2.829904	0.000000	0.000000	0.000000	1.270916	-0.018357	-1.523511	0.000000	0.000000	4.000000	5.000000	0.000000
21852.341891	0.201960	0.571476	0.138250	87.884186	-164.425598	-111.186447	4.122093	0.000000	-2.829904	0.000000	0.000000	0.000000	1.055933	0.014674	-1.541970	0.000000	0.000000	4.000000	5.000000	0.000000
21852.345225	0.201960	0.571476	0.138250	87.884186	-164.425598	-111.186447	4.122093	0.000000	-2.829904	0.000000	0.000000	0.000000	1.055933	0.014674	-1.541970	0.000000	0.000000	4.000000	5.000000	0.000000
21852.348558	0.201960	0.571476	0.138250	88.580734	-155.751114	-101.941879	4.024006	0.000000	-2.967722	0.000000	0.000000	0.000000	1.055933	0.014674	-1.541970	0.000000	0.000000	4.000000	5.000000	0.000000
21852.351891	0.204742	0.571576	0.133156	88.580734	-155.751114	-101.941879	4.024006	0.000000	-2.967722	0.000000	0.000000	0.000000	0.834775	0.029895	-1.528084	0.000000	0.000000	4.000000	5.000000	0.000000
21852.355225	0.204742	0.571576	0.133156	88.580734	-155.751114	-101.941879	4.024006	0.000000	-2.967722	0.000000	0.000000	0.000000	0.834775	0.029895	-1.528084	0.000000	0.000000	4.000000	5.000000	0.000000
21852.358558	0.204742	0.571576	0.133156	89.305641	-128.567017	-74.239967	3.929875	0.000000	-3.091292	0.000000	0.000000	0.000000	0.834775	0.029895	-1.528084	0.000000	0.000000	4.000000	5.000000	0.000000
21852.361891	0.206788	0.571717	0.128084	89.305641	-128.567017	-74.239967	3.929875	0.000000	-3.091292	0.000000	0.000000	0.000000	0.613732	0.042404	-1.521687	0.000000	0.000000	4.000000	5.000000	0.000000
21852.365225	0.206788	0.571717	0.128084	89.305641	-128.567017	-74.239967	3.929875	0.000000	-3.091292	0.000000	0.000000	0.000000	0.613732	0.042404	-1.521687	0.000000	0.000000	4.000000	5.000000	0.000000
21852.368558	0.206788	0.571717	0.128084	89.427673	-44.861519	10.134619	3.840345	0.000000	-3.201835	0.000000	0.000000	0.000000	0.613732	0.042404	-1.521687	0.000000	0.000000	4.000000	5.000000	0.000000
21852.371891	0.208143	0.571871	0.122874	89.427673	-44.861519	10.134619	3.840345	0.000000	-3.201835	0.000000	0.000000	0.000000	0.406547	0.046058	-1.562883	0.000000	0.000000	4.000000	5.000000	0.000000
21852.375225	0.208143	0.571871	0.122874	89.427673	-44.861519	10.134619	3.840345	0.000000	-3.201835	0.000000	0.000000	0.000000	0.406547	0.046058	-1.562883	0.000000	0.000000	4.000000	5.000000	0.000000
21852.378558	0.208143	0.571871	0.122874	88.917366	-2.900106	52.697243	3.753356	0.000000	-3.303380	0.000000	0.000000	0.000000	0.406547	0.046058	-1.562883	0.000000	0.000000	4.000000	5.000000	0.000000
21852.381891	0.208696	0.571992	0.117540	88.917366	-2.900106	52.697243	3.753356	0.000000	-3.303380	0.000000	0.000000	0.000000	0.165862	0.036361	-1.600342	0.000000	0.000000	4.000000	5.000000	0.000000
21852.385225	0.208696	0.571992	0.117540	88.917366	-2.900106	52.697243	3.753356	0.000000	-3.303380	0.000000	0.000000	0.000000	0.165862	0.036361	-1.600342	0.000000	0.000000	4.000000	5.000000	0.000000
21852.388558	0.208696	0.571992	0.117540	88.281715	10.784394	66.707474	3.670934	0.000000	-3.394737	0.000000	0.000000	0.000000	0.165862	0.036361	-1.600342	0.000000	0.000000	4.000000	5.000000	0.000000
21852.391891	0.208636	0.572137	0.112061	88.281715	10.784394	66.707474	3.670934	0.000000	-3.394737	0.000000	0.000000	0.000000	-0.018142	0.043385	-1.643658	0.000000	0.000000	4.000000	5.000000	0.000000
21852.395225	0.208636	0.572137	0.112061	88.281715	10.784394	66.707474	3.670934	0.000000	-3.394737	0.000000	0.000000	0.000000	-0.018142	0.043385	-1.643658	0.000000	0.000000	4.000000	5.000000	0.000000
21852.398558	0.208636	0.572137	0.112061	87.670135	18.770550	74.742676	3.589972	0.000000	-3.480244	0.000000	0.000000	0.000000	-0.018142	0.043385	-1.643658	0.000000	0.000000	4.000000	5.000000	0.000000
21852.401891	0.207988	0.572345	0.106398	87.670135	18.770550	74.742676	3.589972	0.000000	-3.480244	0.000000	0.000000	0.000000	-0.194419	0.062554	-1.698939	0.000000	0.000000	4.000000	5.000000	0.000000
21852.405225	0.207988	0.572345	0.106398	87.670135	18.770550	74.742676	3.589972	0.000000	-3.480244	0.000000	0.000000	0.000000	-0.194419	0.062554	-1.698939	0.000000	0.000000	4.000000	5.000000	0.000000
21852.408558	0.207988	0.572345	0.106398	87.091209	24.415731	80.525482	3.509218	0.000000	-3.561656	0.000000	0.000000	0.000000	-0.194419	0.062554	-1.698939	0.000000	0.000000	4.000000	5.000000	0.000000
21852.411891	0.206748	0.572599	0.100673	87.091209	24.415731	80.525482	3.509218	0.000000	-3.561656	0.000000	0.000000	0.000000	-0.371890	0.076122	-1.717430	0.000000	0.000000	4.000000	5.000000	0.000000
21852.415225	0.206748	0.572599	0.100673	87.091209	24.415731	80.525482	3.509218	0.000000	-3.561656	0.000000	0.000000	0.000000	-0.371890	0.076122	-1.717430	0.000000	0.000000	4.000000	5.000000	0.000000
21852.418558	0.206748	0.572599	0.100673	86.537453	27.829401	84.122162	3.430512	0.000000	-3.637525	0.000000	0.000000	0.000000	-0.371890	0.076122	-1.717430	0.000000	0.000000	4.000000	5.000000	0.000000
21852.421891	0.204866	0.572966	0.095032	86.537453	27.829401	84.122162	3.430512	0.000000	-3.637525	0.000000	0.000000	0.000000	-0.564594	0.110120	-1.692424	0.000000	0.000000	4.000000	5.000000	0.000000
21852.425225	0.204866	0.572966	0.095032	86.537453	27.829401	84.122162	3.430512	0.000000	-3.637525	0.000000	0.000000	0.000000	-0.564594	0.110120	-1.692424	0.000000	0.000000	4.000000	5.000000	0.000000
21852.428558	0.204866	0.572966	0.095032	86.047554	29.629808	86.131241	3.357533	0.000000	-3.704992	0.000000	0.000000	0.000000	-0.564594	0.110120	-1.692424	0.000000	0.000000	4.000000	5.000000	0.000000
21852.431891	0.202373	0.573333	0.089505	86.047554	29.629808	86.131241	3.357533	0.000000	-3.704992	0.000000	0.000000	0.000000	-0.747915	0.109998	-1.658026	0.000000	0.000000	4.000000	5.000000	0.000000
21852.435225	0.202373	0.573333	0.089505	86.047554	29.629808	86.131241	3.357533	0.000000	-3.704992	0.000000	0.000000	0.000000	-0.747915	0.109998	-1.658026	0.000000	0.000000	4.000000	5.000000	0.000000
21852.438558	0.202373	0.573333	0.089505	85.617241	30.512440	87.257858	3.291033	0.000000	-3.764187	0.000000	0.000000	0.000000	-0.747915	0.109998	-1.658026	0.000000	0.000000	4.000000	5.000000	0.000000
21852.441891	0.199217	0.573684	0.084133	85.617241	30.512440	87.257858	3.291033	0.000000	-3.764187	0.000000	0.000000	0.000000	-0.946888	0.105552	-1.611491	0.000000	0.000000	4.000000	5.000000	0.000000
21852.445225	0.199217	0.573684	0.084133	85.617241	30.512440	87.257858	3.291033	0.000000	-3.764187	0.000000	0.000000	0.000000	-0.946888	0.105552	-1.611491	0.000000	0.000000	4.000000	5.000000	0.000000
21852.448558	0.199217	0.573684	0.084133	85.228088	31.739090	88.826401	3.233754	0.000000	-3.813506	0.000000	0.000000	0.000000	-0.946888	0.105552	-1.611491	0.000000	0.000000	4.000000	5.000000	0.000000
21852.451891	0.195513	0.574000	0.078853	85.228088	31.739090	88.826401	3.233754	0.000000	-3.813506	0.000000	0.000000	0.000000	-1.111085	0.094792	-1.583958	0.000000	0.000000	4.000000	5.000000	0.000000
21852.455225	0.195513	0.574000	0.078853	85.228088	31.739090	88.826401	3.233754	0.000000	-3.813506	0.000000	0.000000	0.000000	-1.111085	0.094792	-1.583958	0.000000	0.000000	4.000000	5.000000	0.000000
21852.458558	0.195513	0.574000	0.078853	84.840645	34.736870	92.379112	3.183237	0.000000	-3.855776	0.000000	0.000000	0.000000	-1.111085	0.094792	-1.583958	0.000000	0.000000	4.000000	5.000000	0.000000
21852.461891	0.191422	0.574290	0.073578	84.840645	34.736870	92.379112	3.183237	0.000000	-3.855776	0.000000	0.000000	0.000000	-1.227226	0.087014	-1.582551	0.000000	0.000000	4.000000	5.000000	0.000000
21852.465225	0.191422	0.574290	0.073578	84.840645	34.736870	92.379112	3.183237	0.000000	-3.855776	0.000000	0.000000	0.000000	-1.227226	0.087014	-1.582551	0.000000	0.000000	4.000000	5.000000	0.000000
21852.468558	0.191422	0.574290	0.073578	84.397583	39.185047	97.606499	3.134901	0.000000	-3.895176	0.000000	0.000000	0.000000	-1.227226	0.087014	-1.582551	0.000000	0.000000	4.000000	5.000000	0.000000
21852.471891	0.187095	0.574577	0.068370	84.397583	39.185047	97.606499	3.134901	0.000000	-3.895176	0.000000	0.000000	0.000000	-1.298203	0.085825	-1.562320	0.000000	0.000000	4.000000	5.000000	0.000000
21852.475225	0.187095	0.574577	0.068370	84.397583	39.185047	97.606499	3.134901	0.000000	-3.895176	0.000000	0.000000	0.000000	-1.298203	0.085825	-1.562320	0.000000	0.000000	4.000000	5.000000	0.000000
21852.478558	0.187095	0.574577	0.068370	83.884003	43.525799	102.857841	3.087394	0.000000	-3.932937	0.000000	0.000000	0.000000	-1.298203	0.085825	-1.562320	0.000000	0.000000	4.000000	5.000000	0.000000
21852.481891	0.182464	0.574888	0.063245	83.884003	43.525799	102.857841	3.087394	0.000000	-3.932937	0.000000	0.000000	0.000000	-1.389395	0.093415	-1.537689	0.000000	0.000000	4.000000	5.000000	0.000000
21852.485225	0.182464	0.574888	0.063245	83.884003	43.525799	102.857841	3.087394	0.000000	-3.932937	0.000000	0.000000	0.000000	-1.389395	0.093415	-1.537689	0.000000	0.000000	4.000000	5.000000	0.000000
21852.488558	0.182464	0.574888	0.063245	83.300018	46.080280	106.268013	3.042843	0.000000	-3.967505	0.000000	0.000000	0.000000	-1.389395	0.093415	-1.537689	0.000000	0.000000	4.000000	5.000000	0.000000
21852.491891	0.177504	0.575265	0.058410	83.300018	46.080280	106.268013	3.042843	0.000000	-3.967505	0.000000	0.000000	0.000000	-1.487748	0.113033	-1.450382	0.000000	0.000000	4.000000	5.000000	0.000000
21852.495225	0.177504	0.575265	0.058410	83.300018	46.080280	106.268013	3.042843	0.000000	-3.967505	0.000000	0.000000	0.000000	-1.487748	0.113033	-1.450382	0.000000	0.000000	4.000000	5.000000	0.000000
21852.498558	0.177504	0.575265	0.058410	82.741096	46.035595	106.090401	2.920509	0.000000	-3.875225	0.000000	0.000000	0.000000	-1.487748	0.113033	-1.450382	0.000000	0.000000	4.000000	5.000000	0.000000
21852.501891	0.172219	0.575687	0.053911	82.741096	46.035595	106.090401	2.920509	0.000000	-3.875225	0.000000	0.000000	0.000000	-1.585664	0.126604	-1.349792	0.000000	0.000000	4.000000	5.000000	0.000000
21852.505225	0.172219	0.575687	0.053911	82.741096	46.035595	106.090401	2.920509	0.000000	-3.875225	0.000000	0.000000	0.000000	-1.585664	0.126604	-1.349792	0.000000	0.000000	4.000000	5.000000	0.000000
21852.508558	0.172219	0.575687	0.053911	82.242249	44.205891	103.247459	2.695544	0.000000	-3.610947	0.000000	0.000000	0.000000	-1.585664	0.126604	-1.349792	0.000000	0.000000	4.000000	5.000000	0.000000
21852.511891	0.166520	0.576079	0.049768	82.242249	44.205891	103.247459	2.695544	0.000000	-3.610947	0.000000	0.000000	0.000000	-1.709834	0.117723	-1.242912	0.000000	0.000000	4.000000	5.000000	0.000000
21852.515225	0.166520	0.576079	0.049768	82.242249	44.205891	103.247459	2.695544	0.000000	-3.610947	0.000000	0.000000	0.000000	-1.709834	0.117723	-1.242912	0.000000	0.000000	4.000000	5.000000	0.000000
21852.518558	0.166520	0.576079	0.049768	81.722412	42.380508	100.666183	2.488391	0.000000	-3.325975	0.000000	0.000000	0.000000	-1.709834	0.117723	-1.242912	0.000000	0.000000	4.000000	5.000000	0.000000
21852.521891	0.160464	0.576464	0.046036	81.722412	42.380508	100.666183	2.488391	0.000000	-3.325975	0.000000	0.000000	0.000000	-1.816555	0.115458	-1.119437	0.000000	0.000000	4.000000	5.000000	0.000000
21852.525225	0.160464	0.576464	0.046036	81.722412	42.380508	100.666183	2.488391	0.000000	-3.325975	0.000000	0.000000	0.000000	-1.816555	0.115458	-1.119437	0.000000	0.000000	4.000000	5.000000	0.000000
21852.528558	0.160464	0.576464	0.046036	81.134590	41.767262	99.607315	2.301819	0.000000	-3.023216	0.000000	0.000000	0.000000	-1.816555	0.115458	-1.119437	0.000000	0.000000	4.000000	5.000000	0.000000
21852.531891	0.154215	0.576827	0.042706	81.134590	41.767262	99.607315	2.301819	0.000000	-3.023216	0.000000	0.000000	0.000000	-1.874681	0.108890	-0.999100	0.000000	0.000000	4.000000	5.000000	0.000000
21852.535225	0.154215	0.576827	0.042706	81.134590	41.767262	99.607315	2.301819	0.000000	-3.023216	0.000000	0.000000	0.000000	-1.874681	0.108890	-0.999100	0.000000	0.000000	4.000000	5.000000	0.000000
21852.538558	0.154215	0.576827	0.042706	80.459129	42.325191	99.742958	2.135302	0.000000	-2.710770	0.000000	0.000000	0.000000	-1.874681	0.108890	-0.999100	0.000000	0.000000	4.000000	5.000000	0.000000
21852.541891	0.147970	0.577230	0.039830	80.459129	42.325191	99.742958	2.135302	0.000000	-2.710770	0.000000	0.000000	0.000000	-1.873664	0.120952	-0.862756	0.000000	0.000000	4.000000	5.000000	0.000000
21852.545225	0.147970	0.577230	0.039830	80.459129	42.325191	99.742958	2.135302	0.000000	-2.710770	0.000000	0.000000	0.000000	-1.873664	0.120952	-0.862756	0.000000	0.000000	4.000000	5.000000	0.000000
21852.548558	0.147970	0.577230	0.039830	79.702660	43.435318	100.251007	1.991509	0.000000	-2.398492	0.000000	0.000000	0.000000	-1.873664	0.120952	-0.862756	0.000000	0.000000	4.000000	5.000000	0.000000
21852.551891	0.141673	0.577680	0.037425	79.702660	43.435318	100.251007	1.991509	0.000000	-2.398492	0.000000	0.000000	0.000000	-1.889015	0.134951	-0.721536	0.000000	0.000000	4.000000	5.000000	0.000000
21852.555225	0.141673	0.577680	0.037425	79.702660	43.435318	100.251007	1.991509	0.000000	-2.398492	0.000000	0.000000	0.000000	-1.889015	0.134951	-0.721536	0.000000	0.000000	4.000000	5.000000	0.000000
21852.558558	0.141673	0.577680	0.037425	78.906723	44.504704	100.546318	1.871253	0.000000	-2.083657	0.000000	0.000000	0.000000	-1.889015	0.134951	-0.721536	0.000000	0.000000	4.000000	5.000000	0.000000
21852.561891	0.135214	0.578201	0.035667	78.906723	44.504704	100.546318	1.871253	0.000000	-2.083657	0.000000	0.000000	0.000000	-1.937752	0.156409	-0.527431	0.000000	0.000000	4.000000	5.000000	0.000000
21852.565225	0.135214	0.578201	0.035667	78.906723	44.504704	100.546318	1.871253	0.000000	-2.083657	0.000000	0.000000	0.000000	-1.937752	0.156409	-0.527431	0.000000	0.000000	4.000000	5.000000	0.000000
21852.568558	0.135214	0.578201	0.035667	78.139267	45.197933	100.565514	1.783348	0.000000	-1.760698	0.000000	0.000000	0.000000	-1.937752	0.156409	-0.527431	0.000000	0.000000	4.000000	5.000000	0.000000
21852.571891	0.128568	0.578755	0.034609	78.139267	45.197933	100.565514	1.783348	0.000000	-1.760698	0.000000	0.000000	0.000000	-1.993675	0.166224	-0.317256	0.000000	0.000000	4.000000	5.000000	0.000000
21852.575225	0.128568	0.578755	0.034609	78.139267	45.197933	100.565514	1.783348	0.000000	-1.760698	0.000000	0.000000	0.000000	-1.993675	0.166224	-0.317256	0.000000	0.000000	4.000000	5.000000	0.000000
21852.578558	0.128568	0.578755	0.034609	77.525726	45.882793	100.686050	1.730472	0.000000	-1.428419	0.000000	0.000000	0.000000	-1.993675	0.166224	-0.317256	0.000000	0.000000	4.000000	5.000000	0.000000
21852.581891	0.121761	0.579303	0.034226	77.525726	45.882793	100.686050	1.730472	0.000000	-1.428419	0.000000	0.000000	0.000000	-2.042138	0.164409	-0.115120	0.000000	0.000000	4.000000	5.000000	0.000000
21852.585225	0.121761	0.579303	0.034226	77.525726	45.882793	100.686050	1.730472	0.000000	-1.428419	0.000000	0.000000	0.000000	-2.042138	0.164409	-0.115120	0.000000	0.000000	4.000000	5.000000	0.000000
21852.588558	0.121761	0.579303	0.034226	77.257538	47.544029	101.599686	1.711285	0.000000	-1.088063	0.000000	0.000000	0.000000	-2.042138	0.164409	-0.115120	0.000000	0.000000	4.000000	5.000000	0.000000
21852.591891	0.114850	0.579823	0.034434	77.257538	47.544029	101.599686	1.711285	0.000000	-1.088063	0.000000	0.000000	0.000000	-2.073315	0.156013	0.062354	0.000000	0.000000	4.000000	5.000000	0.000000
21852.595225	0.114850	0.579823	0.034434	77.257538	47.544029	101.599686	1.711285	0.000000	-1.088063	0.000000	0.000000	0.000000	-2.073315	0.156013	0.062354	0.000000	0.000000	4.000000	5.000000	0.000000
21852.598558	0.114850	0.579823	0.034434	77.196701	50.443974	103.795685	1.721678	0.000000	-0.742510	0.000000	0.000000	0.000000	-2.073315	0.156013	0.062354	0.000000	0.000000	4.000000	5.000000	0.000000
21852.601891	0.108005	0.580284	0.035218	77.196701	50.443974	103.795685	1.721678	0.000000	-0.742510	0.000000	0.000000	0.000000	-2.053488	0.138132	0.235285	0.000000	0.000000	4.000000	5.000000	0.000000
21852.605225	0.108005	0.580284	0.035218	77.196701	50.443974	103.795685	1.721678	0.000000	-0.742510	0.000000	0.000000	0.000000	-2.053488	0.138132	0.235285	0.000000	0.000000	4.000000	5.000000	0.000000
21852.608558	0.108005	0.580284	0.035218	77.131691	54.313232	107.050049	1.760892	0.000000	-0.400262	0.000000	0.000000	0.000000	-2.053488	0.138132	0.235285	0.000000	0.000000	4.000000	5.000000	0.000000
21852.611891	0.101429	0.580781	0.036620	77.131691	54.313232	107.050049	1.760892	0.000000	-0.400262	0.000000	0.000000	0.000000	-1.973000	0.149248	0.420609	0.000000	0.000000	4.000000	5.000000	0.000000
21852.615225	0.101429	0.580781	0.036620	77.131691	54.313232	107.050049	1.760892	0.000000	-0.400262	0.000000	0.000000	0.000000	-1.973000	0.149248	0.420609	0.000000	0.000000	4.000000	5.000000	0.000000
21852.618558	0.101429	0.580781	0.036620	76.929634	58.518677	110.486809	1.830993	0.000000	-0.071429	0.000000	0.000000	0.000000	-1.973000	0.149248	0.420609	0.000000	0.000000	4.000000	5.000000	0.000000
21852.621891	0.095203	0.581310	0.038717	76.929634	58.518677	110.486809	1.830993	0.000000	-0.071429	0.000000	0.000000	0.000000	-1.867573	0.158580	0.629132	0.000000	0.000000	4.000000	5.000000	0.000000
21852.625225	0.095203	0.581310	0.038717	76.929634	58.518677	110.486809	1.830993	0.000000	-0.071429	0.000000	0.000000	0.000000	-1.867573	0.158580	0.629132	0.000000	0.000000	4.000000	5.000000	0.000000
21852.628558	0.095203	0.581310	0.038717	76.658386	62.630615	113.955429	1.935849	0.000000	0.239833	0.000000	0.000000	0.000000	-1.867573	0.158580	0.629132	0.000000	0.000000	4.000000	5.000000	0.000000
21852.631891	0.089189	0.581831	0.041443	76.658386	62.630615	113.955429	1.935849	0.000000	0.239833	0.000000	0.000000	0.000000	-1.804189	0.156434	0.817877	0.000000	0.000000	4.000000	5.000000	0.000000
21852.635225	0.089189	0.581831	0.041443	76.658386	62.630615	113.955429	1.935849	0.000000	0.239833	0.000000	0.000000	0.000000	-1.804189	0.156434	0.817877	0.000000	0.000000	4.000000	5.000000	0.000000
21852.638558	0.089189	0.581831	0.041443	76.478470	66.332863	116.733246	2.072161	0.000000	0.540531	0.000000	0.000000	0.000000	-1.804189	0.156434	0.817877	0.000000	0.000000	4.000000	5.000000	0.000000
21852.641891	0.083441	0.582305	0.044694	76.478470	66.332863	116.733246	2.072161	0.000000	0.540531	0.000000	0.000000	0.000000	-1.724532	0.142189	0.975190	0.000000	0.000000	4.000000	5.000000	0.000000
21852.645225	0.083441	0.582305	0.044694	76.478470	66.332863	116.733246	2.072161	0.000000	0.540531	0.000000	0.000000	0.000000	-1.724532	0.142189	0.975190	0.000000	0.000000	4.000000	5.000000	0.000000
21852.648558	0.083441	0.582305	0.044694	76.517799	69.815254	118.934402	2.234693	0.000000	0.827953	0.000000	0.000000	0.000000	-1.724532	0.142189	0.975190	0.000000	0.000000	4.000000	5.000000	0.000000
21852.651891	0.078030	0.582616	0.048426	76.517799	69.815254	118.934402	2.234693	0.000000	0.827953	0.000000	0.000000	0.000000	-1.623332	0.093106	1.119658	0.000000	0.000000	4.000000	5.000000	0.000000
21852.655225	0.078030	0.582616	0.048426	76.517799	69.815254	118.934402	2.234693	0.000000	0.827953	0.000000	0.000000	0.000000	-1.623332	0.093106	1.119658	0.000000	0.000000	4.000000	5.000000	0.000000
21852.658558	0.078030	0.582616	0.048426	76.699013	73.217331	120.966995	2.421303	0.000000	1.098508	0.000000	0.000000	0.000000	-1.623332	0.093106	1.119658	0.000000	0.000000	4.000000	5.000000	0.000000
21852.661891	0.073035	0.582793	0.052605	76.699013	73.217331	120.966995	2.421303	0.000000	1.098508	0.000000	0.000000	0.000000	-1.498488	0.053098	1.253632	0.000000	0.000000	4.000000	5.000000	0.000000
21852.665225	0.073035	0.582793	0.052605	76.699013	73.217331	120.966995	2.421303	0.000000	1.098508	0.000000	0.000000	0.000000	-1.498488	0.053098	1.253632	0.000000	0.000000	4.000000	5.000000	0.000000
21852.668558	0.073035	0.582793	0.052605	76.834602	76.631195	123.280678	2.630241	0.000000	1.348256	0.000000	0.000000	0.000000	-1.498488	0.053098	1.253632	0.000000	0.000000	4.000000	5.000000	0.000000
21852.671891	0.068644	0.582876	0.057223	76.834602	76.631195	123.280678	2.630241	0.000000	1.348256	0.000000	0.000000	0.000000	-1.317147	0.024910	1.385385	0.000000	0.000000	4.000000	5.000000	0.000000
21852.675225	0.068644	0.582876	0.057223	76.834602	76.631195	123.280678	2.630241	0.000000	1.348256	0.000000	0.000000	0.000000	-1.317147	0.024910	1.385385	0.000000	0.000000	4.000000	5.000000	0.000000
21852.678558	0.068644	0.582876	0.057223	76.902512	79.991905	125.854759	2.861139	0.000000	1.567780	0.000000	0.000000	0.000000	-1.317147	0.024910	1.385385	0.000000	0.000000	4.000000	5.000000	0.000000
21852.681891	0.064895	0.582847	0.062184	76.902512	79.991905	125.854759	2.861139	0.000000	1.567780	0.000000	0.000000	0.000000	-1.124893	-0.008733	1.488470	0.000000	0.000000	4.000000	5.000000	0.000000
21852.685225	0.064895	0.582847	0.062184	76.902512	79.991905	125.854759	2.861139	0.000000	1.567780	0.000000	0.000000	0.000000	-1.124893	-0.008733	1.488470	0.000000	0.000000	4.000000	5.000000	0.000000
21852.688558	0.064895	0.582847	0.062184	76.917381	83.236435	128.288101	3.109217	0.000000	1.755262	0.000000	0.000000	0.000000	-1.124893	-0.008733	1.488470	0.000000	0.000000	4.000000	5.000000	0.000000
21852.691891	0.061742	0.582725	0.067498	76.917381	83.236435	128.288101	3.109217	0.000000	1.755262	0.000000	0.000000	0.000000	-0.945708	-0.036426	1.594241	0.000000	0.000000	4.000000	5.000000	0.000000
21852.695225	0.061742	0.582725	0.067498	76.917381	83.236435	128.288101	3.109217	0.000000	1.755262	0.000000	0.000000	0.000000	-0.945708	-0.036426	1.594241	0.000000	0.000000	4.000000	5.000000	0.000000
21852.698558	0.061742	0.582725	0.067498	76.906586	86.377533	130.583145	3.374924	0.000000	1.912880	0.000000	0.000000	0.000000	-0.945708	-0.036426	1.594241	0.000000	0.000000	4.000000	5.000000	0.000000
21852.701891	0.059214	0.582503	0.073107	76.906586	86.377533	130.583145	3.374924	0.000000	1.912880	0.000000	0.000000	0.000000	-0.758434	-0.066597	1.682499	0.000000	0.000000	4.000000	5.000000	0.000000
21852.705225	0.059214	0.582503	0.073107	76.906586	86.377533	130.583145	3.374924	0.000000	1.912880	0.000000	0.000000	0.000000	-0.758434	-0.066597	1.682499	0.000000	0.000000	4.000000	5.000000	0.000000
21852.708558	0.059214	0.582503	0.073107	76.945580	89.539673	132.889862	3.655340	0.000000	2.039286	0.000000	0.000000	0.000000	-0.758434	-0.066597	1.682499	0.000000	0.000000	4.000000	5.000000	0.000000
21852.711891	0.057312	0.582194	0.078907	76.945580	89.539673	132.889862	3.655340	0.000000	2.039286	0.000000	0.000000	0.000000	-0.570565	-0.092896	1.740006	0.000000	0.000000	4.000000	5.000000	0.000000
21852.715225	0.057312	0.582194	0.078907	76.945580	89.539673	132.889862	3.655340	0.000000	2.039286	0.000000	0.000000	0.000000	-0.570565	-0.092896	1.740006	0.000000	0.000000	4.000000	5.000000	0.000000
21852.718558	0.057312	0.582194	0.078907	77.073143	92.913879	135.258514	3.945341	0.000000	2.134380	0.000000	0.000000	0.000000	-0.570565	-0.092896	1.740006	0.000000	0.000000	4.000000	5.000000	0.000000
21852.721891	0.056003	0.581760	0.084913	77.073143	92.913879	135.258514	3.945341	0.000000	2.134380	0.000000	0.000000	0.000000	-0.392778	-0.130190	1.801880	0.000000	0.000000	4.000000	5.000000	0.000000
21852.725225	0.056003	0.581760	0.084913	77.073143	92.913879	135.258514	3.945341	0.000000	2.134380	0.000000	0.000000	0.000000	-0.392778	-0.130190	1.801880	0.000000	0.000000	4.000000	5.000000	0.000000
21852.728558	0.056003	0.581760	0.084913	77.281342	96.577728	137.945114	4.245655	0.000000	2.199843	0.000000	0.000000	0.000000	-0.392778	-0.130190	1.801880	0.000000	0.000000	4.000000	5.000000	0.000000
21852.731891	0.055265	0.581228	0.091000	77.281342	96.577728	137.945114	4.245655	0.000000	2.199843	0.000000	0.000000	0.000000	-0.221547	-0.159646	1.826016	0.000000	0.000000	4.000000	5.000000	0.000000
21852.735225	0.055265	0.581228	0.091000	77.281342	96.577728	137.945114	4.245655	0.000000	2.199843	0.000000	0.000000	0.000000	-0.221547	-0.159646	1.826016	0.000000	0.000000	4.000000	5.000000	0.000000
21852.738558	0.055265	0.581228	0.091000	77.542938	100.544579	141.120728	4.487114	0.000000	2.205858	0.000000	0.000000	0.000000	-0.221547	-0.159646	1.826016	0.000000	0.000000	4.000000	5.000000	0.000000
21852.741891	0.055219	0.580603	0.097133	77.542938	100.544579	141.120728	4.487114	0.000000	2.205858	0.000000	0.000000	0.000000	-0.013840	-0.187281	1.840026	0.000000	0.000000	4.000000	5.000000	0.000000
21852.745225	0.055219	0.580603	0.097133	77.542938	100.544579	141.120728	4.487114	0.000000	2.205858	0.000000	0.000000	0.000000	-0.013840	-0.187281	1.840026	0.000000	0.000000	4.000000	5.000000	0.000000
21852.748558	0.055219	0.580603	0.097133	77.802040	104.749397	144.686859	4.540672	0.000000	2.093393	0.000000	0.000000	0.000000	-0.013840	-0.187281	1.840026	0.000000	0.000000	4.000000	5.000000	0.000000
21852.751891	0.055775	0.579917	0.103254	77.802040	104.749397	144.686859	4.540672	0.000000	2.093393	0.000000	0.000000	0.000000	0.166802	-0.206003	1.836350	0.000000	0.000000	4.000000	5.000000	0.000000
21852.755225	0.055775	0.579917	0.103254	77.802040	104.749397	144.686859	4.540672	0.000000	2.093393	0.000000	0.000000	0.000000	0.166802	-0.206003	1.836350	0.000000	0.000000	4.000000	5.000000	0.000000
21852.758558	0.055775	0.579917	0.103254	78.009026	109.000298	148.338058	4.596151	0.000000	1.968604	0.000000	0.000000	0.000000	0.166802	-0.206003	1.836350	0.000000	0.000000	4.000000	5.000000	0.000000
21852.761891	0.056978	0.579228	0.109343	78.009026	109.000298	148.338058	4.596151	0.000000	1.968604	0.000000	0.000000	0.000000	0.361061	-0.206626	1.826702	0.000000	0.000000	4.000000	5.000000	0.000000
21852.765225	0.056978	0.579228	0.109343	78.009026	109.000298	148.338058	4.596151	0.000000	1.968604	0.000000	0.000000	0.000000	0.361061	-0.206626	1.826702	0.000000	0.000000	4.000000	5.000000	0.000000
21852.768558	0.056978	0.579228	0.109343	78.137863	113.173782	151.918015	4.652807	0.000000	1.830680	0.000000	0.000000	0.000000	0.361061	-0.206626	1.826702	0.000000	0.000000	4.000000	5.000000	0.000000
21852.771891	0.058813	0.578533	0.115301	78.137863	113.173782	151.918015	4.652807	0.000000	1.830680	0.000000	0.000000	0.000000	0.550407	-0.208417	1.787145	0.000000	0.000000	4.000000	5.000000	0.000000
21852.775225	0.058813	0.578533	0.115301	78.137863	113.173782	151.918015	4.652807	0.000000	1.830680	0.000000	0.000000	0.000000	0.550407	-0.208417	1.787145	0.000000	0.000000	4.000000	5.000000	0.000000
21852.778558	0.058813	0.578533	0.115301	78.209282	117.164421	155.300446	4.708600	0.000000	1.681989	0.000000	0.000000	0.000000	0.550407	-0.208417	1.787145	0.000000	0.000000	4.000000	5.000000	0.000000
21852.781891	0.061203	0.577843	0.121011	78.209282	117.164421	155.300446	4.708600	0.000000	1.681989	0.000000	0.000000	0.000000	0.717029	-0.206956	1.713092	0.000000	0.000000	4.000000	5.000000	0.000000
21852.785225	0.061203	0.577843	0.121011	78.209282	117.164421	155.300446	4.708600	0.000000	1.681989	0.000000	0.000000	0.000000	0.717029	-0.206956	1.713092	0.000000	0.000000	4.000000	5.000000	0.000000
21852.788558	0.061203	0.577843	0.121011	78.281998	121.133614	158.608780	4.761278	0.000000	1.526508	0.000000	0.000000	0.000000	0.717029	-0.206956	1.713092	0.000000	0.000000	4.000000	5.000000	0.000000
21852.791891	0.064160	0.577123	0.126439	78.281998	121.133614	158.608780	4.761278	0.000000	1.526508	0.000000	0.000000	0.000000	0.887084	-0.216061	1.628552	0.000000	0.000000	4.000000	5.000000	0.000000
21852.795225	0.064160	0.577123	0.126439	78.281998	121.133614	158.608780	4.761278	0.000000	1.526508	0.000000	0.000000	0.000000	0.887084	-0.216061	1.628552	0.000000	0.000000	4.000000	5.000000	0.000000
21852.798558	0.064160	0.577123	0.126439	78.388885	125.134903	161.885956	4.810477	0.000000	1.363567	0.000000	0.000000	0.000000	0.887084	-0.216061	1.628552	0.000000	0.000000	4.000000	5.000000	0.000000
21852.801891	0.067553	0.576454	0.131562	78.388885	125.134903	161.885956	4.810477	0.000000	1.363567	0.000000	0.000000	0.000000	1.017966	-0.200812	1.536772	0.000000	0.000000	4.000000	5.000000	0.000000
21852.805225	0.067553	0.576454	0.131562	78.388885	125.134903	161.885956	4.810477	0.000000	1.363567	0.000000	0.000000	0.000000	1.017966	-0.200812	1.536772	0.000000	0.000000	4.000000	5.000000	0.000000
21852.808558	0.067553	0.576454	0.131562	78.541931	129.252319	165.216324	4.854538	0.000000	1.197270	0.000000	0.000000	0.000000	1.017966	-0.200812	1.536772	0.000000	0.000000	4.000000	5.000000	0.000000
21852.811891	0.071359	0.575769	0.136355	78.541931	129.252319	165.216324	4.854538	0.000000	1.197270	0.000000	0.000000	0.000000	1.141883	-0.205503	1.437808	0.000000	0.000000	4.000000	5.000000	0.000000
21852.815225	0.071359	0.575769	0.136355	78.541931	129.252319	165.216324	4.854538	0.000000	1.197270	0.000000	0.000000	0.000000	1.141883	-0.205503	1.437808	0.000000	0.000000	4.000000	5.000000	0.000000
21852.818558	0.071359	0.575769	0.136355	78.717705	133.519592	168.647491	4.893222	0.000000	1.027801	0.000000	0.000000	0.000000	1.141883	-0.205503	1.437808	0.000000	0.000000	4.000000	5.000000	0.000000
21852.821891	0.075519	0.575111	0.140757	78.717705	133.519592	168.647491	4.893222	0.000000	1.027801	0.000000	0.000000	0.000000	1.248028	-0.197142	1.320732	0.000000	0.000000	4.000000	5.000000	0.000000
21852.825225	0.075519	0.575111	0.140757	78.717705	133.519592	168.647491	4.893222	0.000000	1.027801	0.000000	0.000000	0.000000	1.248028	-0.197142	1.320732	0.000000	0.000000	4.000000	5.000000	0.000000
21852.828558	0.075519	0.575111	0.140757	78.878151	137.770798	172.049316	4.926052	0.000000	0.856744	0.000000	0.000000	0.000000	1.248028	-0.197142	1.320732	0.000000	0.000000	4.000000	5.000000	0.000000
21852.831891	0.080033	0.574468	0.144752	78.878151	137.770798	172.049316	4.926052	0.000000	0.856744	0.000000	0.000000	0.000000	1.354233	-0.193029	1.198566	0.000000	0.000000	4.000000	5.000000	0.000000
21852.835225	0.080033	0.574468	0.144752	78.878151	137.770798	172.049316	4.926052	0.000000	0.856744	0.000000	0.000000	0.000000	1.354233	-0.193029	1.198566	0.000000	0.000000	4.000000	5.000000	0.000000
21852.838558	0.080033	0.574468	0.144752	78.966736	141.773788	175.281647	4.953103	0.000000	0.683210	0.000000	0.000000	0.000000	1.354233	-0.193029	1.198566	0.000000	0.000000	4.000000	5.000000	0.000000
21852.841891	0.084902	0.573844	0.148337	78.966736	141.773788	175.281647	4.953103	0.000000	0.683210	0.000000	0.000000	0.000000	1.460643	-0.187243	1.075560	0.000000	0.000000	4.000000	5.000000	0.000000
21852.845225	0.084902	0.573844	0.148337	78.966736	141.773788	175.281647	4.953103	0.000000	0.683210	0.000000	0.000000	0.000000	1.460643	-0.187243	1.075560	0.000000	0.000000	4.000000	5.000000	0.000000
21852.848558	0.084902	0.573844	0.148337	78.969170	145.205811	178.608978	4.974302	0.000000	0.506281	0.000000	0.000000	0.000000	1.460643	-0.187243	1.075560	0.000000	0.000000	4.000000	5.000000	0.000000
21852.851891	0.090118	0.573217	0.151459	78.969170	145.205811	178.608978	4.974302	0.000000	0.506281	0.000000	0.000000	0.000000	1.564674	-0.188038	0.936519	0.000000	0.000000	4.000000	5.000000	0.000000
[truncated: 1,059 more rows]
