# Supplementary material for: Haptic Guidance Needs to Be Intuitive Not Just Informative to Improve Human Motor Accuracy
Source: PLoS One. 2016 Mar 16;11(3):e0150912. doi: 10.1371/journal.pone.0150912 (PMC4794196; doi:10.1371/journal.pone.0150912)
Supplement: S2 Data — (ZIP) [file pone.0150912.s002.zip › Subject2/exp2_0030.txt]

Time	PosX	PosY	PosZ	RotX	RotY	RotZ	ForceX	ForceY	ForceZ	MomentX	MomentY	MomentZ	VelocityX	VelocityY	VelocityZ	CalibratedWeight	ButtonDown	Condition	Trial	Visual
21858.505225	-0.005678	0.554742	0.252844	89.053123	-166.986237	-135.693344	0.000000	0.000000	0.000000	0.000000	0.000000	0.000000	0.030335	-0.000009	0.000245	0.000000	1.000000	4.000000	6.000000	0.000000
21858.508558	-0.004799	0.554842	0.252571	89.037544	-167.018433	-135.802979	4.685262	0.000000	-1.745945	0.000000	0.000000	0.000000	0.263471	0.029947	-0.082041	0.000000	1.000000	4.000000	6.000000	0.000000
21858.511891	-0.004799	0.554842	0.252571	89.037544	-167.018433	-135.802979	4.685262	0.000000	-1.745945	0.000000	0.000000	0.000000	0.263471	0.029947	-0.082041	0.000000	1.000000	4.000000	6.000000	0.000000
21858.515225	-0.004799	0.554842	0.252571	89.037544	-167.018433	-135.802979	4.685262	0.000000	-1.745945	0.000000	0.000000	0.000000	0.263471	0.029947	-0.082041	0.000000	1.000000	4.000000	6.000000	0.000000
21858.518558	-0.003147	0.554679	0.252258	89.003967	-167.362411	-136.301056	4.678677	0.000000	-1.763515	0.000000	0.000000	0.000000	0.495711	-0.048857	-0.093944	0.000000	1.000000	4.000000	6.000000	0.000000
21858.521891	-0.003147	0.554679	0.252258	89.003967	-167.362411	-136.301056	4.678677	0.000000	-1.763515	0.000000	0.000000	0.000000	0.495711	-0.048857	-0.093944	0.000000	1.000000	4.000000	6.000000	0.000000
21858.525225	-0.003147	0.554679	0.252258	89.003967	-167.362411	-136.301056	4.678677	0.000000	-1.763515	0.000000	0.000000	0.000000	0.495711	-0.048857	-0.093944	0.000000	1.000000	4.000000	6.000000	0.000000
21858.528558	-0.001934	0.554843	0.252020	88.970169	-163.514481	-132.704666	4.667777	0.000000	-1.792166	0.000000	0.000000	0.000000	0.363917	0.049232	-0.071332	0.000000	1.000000	4.000000	6.000000	0.000000
21858.531891	-0.001934	0.554843	0.252020	88.970169	-163.514481	-132.704666	4.667777	0.000000	-1.792166	0.000000	0.000000	0.000000	0.363917	0.049232	-0.071332	0.000000	1.000000	4.000000	6.000000	0.000000
21858.535225	-0.001934	0.554843	0.252020	88.970169	-163.514481	-132.704666	4.667777	0.000000	-1.792166	0.000000	0.000000	0.000000	0.363917	0.049232	-0.071332	0.000000	1.000000	4.000000	6.000000	0.000000
21858.538558	-0.000284	0.554961	0.251441	88.737930	-143.908432	-113.499512	4.659660	0.000000	-1.813166	0.000000	0.000000	0.000000	0.494966	0.035179	-0.173587	0.000000	1.000000	4.000000	6.000000	0.000000
21858.541891	-0.000284	0.554961	0.251441	88.737930	-143.908432	-113.499512	4.659660	0.000000	-1.813166	0.000000	0.000000	0.000000	0.494966	0.035179	-0.173587	0.000000	1.000000	4.000000	6.000000	0.000000
21858.545225	-0.000284	0.554961	0.251441	88.737930	-143.908432	-113.499512	4.659660	0.000000	-1.813166	0.000000	0.000000	0.000000	0.494966	0.035179	-0.173587	0.000000	1.000000	4.000000	6.000000	0.000000
21858.548558	0.002068	0.555121	0.250599	88.068924	-122.637306	-92.922928	4.647849	0.000000	-1.843230	0.000000	0.000000	0.000000	0.705679	0.048017	-0.252753	0.000000	1.000000	4.000000	6.000000	0.000000
21858.551891	0.002068	0.555121	0.250599	88.068924	-122.637306	-92.922928	4.647849	0.000000	-1.843230	0.000000	0.000000	0.000000	0.705679	0.048017	-0.252753	0.000000	1.000000	4.000000	6.000000	0.000000
21858.555225	0.002068	0.555121	0.250599	88.068924	-122.637306	-92.922928	4.647849	0.000000	-1.843230	0.000000	0.000000	0.000000	0.705679	0.048017	-0.252753	0.000000	1.000000	4.000000	6.000000	0.000000
21858.558558	0.003877	0.555168	0.249655	86.993973	-109.068214	-80.208961	4.630641	0.000000	-1.886045	0.000000	0.000000	0.000000	0.542758	0.014288	-0.283044	0.000000	1.000000	4.000000	6.000000	0.000000
21858.561891	0.003877	0.555168	0.249655	86.993973	-109.068214	-80.208961	4.630641	0.000000	-1.886045	0.000000	0.000000	0.000000	0.542758	0.014288	-0.283044	0.000000	1.000000	4.000000	6.000000	0.000000
21858.565225	0.003877	0.555168	0.249655	86.993973	-109.068214	-80.208961	4.630641	0.000000	-1.886045	0.000000	0.000000	0.000000	0.542758	0.014288	-0.283044	0.000000	1.000000	4.000000	6.000000	0.000000
21858.568558	0.006285	0.555369	0.248679	85.610855	-99.655273	-71.870712	4.616341	0.000000	-1.920780	0.000000	0.000000	0.000000	0.722198	0.060352	-0.292937	0.000000	1.000000	4.000000	6.000000	0.000000
21858.571891	0.006285	0.555369	0.248679	85.610855	-99.655273	-71.870712	4.616341	0.000000	-1.920780	0.000000	0.000000	0.000000	0.722198	0.060352	-0.292937	0.000000	1.000000	4.000000	6.000000	0.000000
21858.575225	0.006285	0.555369	0.248679	85.610855	-99.655273	-71.870712	4.616341	0.000000	-1.920780	0.000000	0.000000	0.000000	0.722198	0.060352	-0.292937	0.000000	1.000000	4.000000	6.000000	0.000000
21858.578558	0.008984	0.555462	0.247482	84.134254	-93.623764	-66.992653	4.597678	0.000000	-1.965034	0.000000	0.000000	0.000000	0.809755	0.027816	-0.359096	0.000000	1.000000	4.000000	6.000000	0.000000
21858.581891	0.008984	0.555462	0.247482	84.134254	-93.623764	-66.992653	4.597678	0.000000	-1.965034	0.000000	0.000000	0.000000	0.809755	0.027816	-0.359096	0.000000	1.000000	4.000000	6.000000	0.000000
21858.585225	0.008984	0.555462	0.247482	84.134254	-93.623764	-66.992653	4.597678	0.000000	-1.965034	0.000000	0.000000	0.000000	0.809755	0.027816	-0.359096	0.000000	1.000000	4.000000	6.000000	0.000000
21858.588558	0.011740	0.555665	0.246224	82.805382	-89.491905	-63.924232	4.575950	0.000000	-2.015115	0.000000	0.000000	0.000000	0.826807	0.060747	-0.377538	0.000000	1.000000	4.000000	6.000000	0.000000
21858.591891	0.011740	0.555665	0.246224	82.805382	-89.491905	-63.924232	4.575950	0.000000	-2.015115	0.000000	0.000000	0.000000	0.826807	0.060747	-0.377538	0.000000	1.000000	4.000000	6.000000	0.000000
21858.595225	0.011740	0.555665	0.246224	82.805382	-89.491905	-63.924232	4.575950	0.000000	-2.015115	0.000000	0.000000	0.000000	0.826807	0.060747	-0.377538	0.000000	1.000000	4.000000	6.000000	0.000000
21858.598558	0.014752	0.555916	0.244891	81.758286	-86.204124	-61.408577	4.553085	0.000000	-2.066257	0.000000	0.000000	0.000000	0.903503	0.075535	-0.399797	0.000000	1.000000	4.000000	6.000000	0.000000
21858.601891	0.014752	0.555916	0.244891	81.758286	-86.204124	-61.408577	4.553085	0.000000	-2.066257	0.000000	0.000000	0.000000	0.903503	0.075535	-0.399797	0.000000	1.000000	4.000000	6.000000	0.000000
21858.605225	0.014752	0.555916	0.244891	81.758286	-86.204124	-61.408577	4.553085	0.000000	-2.066257	0.000000	0.000000	0.000000	0.903503	0.075535	-0.399797	0.000000	1.000000	4.000000	6.000000	0.000000
21858.608558	0.017782	0.556229	0.243437	81.081566	-83.214264	-58.432858	4.527586	0.000000	-2.121547	0.000000	0.000000	0.000000	0.909273	0.093937	-0.436299	0.000000	0.000000	4.000000	6.000000	0.000000
21858.611891	0.017782	0.556229	0.243437	81.081566	-83.214264	-58.432858	4.527586	0.000000	-2.121547	0.000000	0.000000	0.000000	0.909273	0.093937	-0.436299	0.000000	0.000000	4.000000	6.000000	0.000000
21858.615225	0.017782	0.556229	0.243437	81.081566	-83.214264	-58.432858	4.527586	0.000000	-2.121547	0.000000	0.000000	0.000000	0.909273	0.093937	-0.436299	0.000000	0.000000	4.000000	6.000000	0.000000
21858.618558	0.020864	0.556544	0.241851	80.604973	-80.253632	-54.899708	4.500864	0.000000	-2.177664	0.000000	0.000000	0.000000	0.924418	0.094269	-0.475715	0.000000	0.000000	4.000000	6.000000	0.000000
21858.621891	0.020864	0.556544	0.241851	80.604973	-80.253632	-54.899708	4.500864	0.000000	-2.177664	0.000000	0.000000	0.000000	0.924418	0.094269	-0.475715	0.000000	0.000000	4.000000	6.000000	0.000000
21858.625225	0.020864	0.556544	0.241851	80.604973	-80.253632	-54.899708	4.500864	0.000000	-2.177664	0.000000	0.000000	0.000000	0.924418	0.094269	-0.475715	0.000000	0.000000	4.000000	6.000000	0.000000
21858.628558	0.023931	0.556855	0.240247	80.137955	-77.324707	-51.366642	4.472591	0.000000	-2.235157	0.000000	0.000000	0.000000	0.920234	0.093418	-0.481089	0.000000	0.000000	4.000000	6.000000	0.000000
21858.631891	0.023931	0.556855	0.240247	80.137955	-77.324707	-51.366642	4.472591	0.000000	-2.235157	0.000000	0.000000	0.000000	0.920234	0.093418	-0.481089	0.000000	0.000000	4.000000	6.000000	0.000000
21858.635225	0.023931	0.556855	0.240247	80.137955	-77.324707	-51.366642	4.472591	0.000000	-2.235157	0.000000	0.000000	0.000000	0.920234	0.093418	-0.481089	0.000000	0.000000	4.000000	6.000000	0.000000
21858.638558	0.026784	0.557095	0.238563	79.599548	-74.575020	-48.256611	4.443610	0.000000	-2.292232	0.000000	0.000000	0.000000	0.855742	0.072095	-0.505357	0.000000	0.000000	4.000000	6.000000	0.000000
21858.641891	0.026784	0.557095	0.238563	79.599548	-74.575020	-48.256611	4.443610	0.000000	-2.292232	0.000000	0.000000	0.000000	0.855742	0.072095	-0.505357	0.000000	0.000000	4.000000	6.000000	0.000000
21858.645225	0.026784	0.557095	0.238563	79.599548	-74.575020	-48.256611	4.443610	0.000000	-2.292232	0.000000	0.000000	0.000000	0.855742	0.072095	-0.505357	0.000000	0.000000	4.000000	6.000000	0.000000
21858.648558	0.029589	0.557312	0.236850	78.982559	-72.104874	-45.793144	4.415215	0.000000	-2.346460	0.000000	0.000000	0.000000	0.841532	0.064871	-0.513796	0.000000	0.000000	4.000000	6.000000	0.000000
21858.651891	0.029589	0.557312	0.236850	78.982559	-72.104874	-45.793144	4.415215	0.000000	-2.346460	0.000000	0.000000	0.000000	0.841532	0.064871	-0.513796	0.000000	0.000000	4.000000	6.000000	0.000000
21858.655225	0.029589	0.557312	0.236850	78.982559	-72.104874	-45.793144	4.415215	0.000000	-2.346460	0.000000	0.000000	0.000000	0.841532	0.064871	-0.513796	0.000000	0.000000	4.000000	6.000000	0.000000
21858.658558	0.032245	0.557495	0.235051	78.367783	-69.986916	-43.588730	4.386375	0.000000	-2.399939	0.000000	0.000000	0.000000	0.796851	0.054947	-0.539796	0.000000	0.000000	4.000000	6.000000	0.000000
21858.661891	0.032245	0.557495	0.235051	78.367783	-69.986916	-43.588730	4.386375	0.000000	-2.399939	0.000000	0.000000	0.000000	0.796851	0.054947	-0.539796	0.000000	0.000000	4.000000	6.000000	0.000000
21858.665225	0.032245	0.557495	0.235051	78.367783	-69.986916	-43.588730	4.386375	0.000000	-2.399939	0.000000	0.000000	0.000000	0.796851	0.054947	-0.539796	0.000000	0.000000	4.000000	6.000000	0.000000
21858.668558	0.034693	0.557663	0.233296	77.876114	-68.139015	-41.331406	4.357648	0.000000	-2.451715	0.000000	0.000000	0.000000	0.734420	0.050535	-0.526310	0.000000	0.000000	4.000000	6.000000	0.000000
21858.671891	0.034693	0.557663	0.233296	77.876114	-68.139015	-41.331406	4.357648	0.000000	-2.451715	0.000000	0.000000	0.000000	0.734420	0.050535	-0.526310	0.000000	0.000000	4.000000	6.000000	0.000000
21858.675225	0.034693	0.557663	0.233296	77.876114	-68.139015	-41.331406	4.357648	0.000000	-2.451715	0.000000	0.000000	0.000000	0.734420	0.050535	-0.526310	0.000000	0.000000	4.000000	6.000000	0.000000
21858.678558	0.037128	0.557846	0.231510	77.619377	-66.401451	-39.466537	4.330132	0.000000	-2.499992	0.000000	0.000000	0.000000	0.730319	0.054714	-0.536012	0.000000	0.000000	4.000000	6.000000	0.000000
21858.681891	0.037128	0.557846	0.231510	77.619377	-66.401451	-39.466537	4.330132	0.000000	-2.499992	0.000000	0.000000	0.000000	0.730319	0.054714	-0.536012	0.000000	0.000000	4.000000	6.000000	0.000000
21858.685225	0.037128	0.557846	0.231510	77.619377	-66.401451	-39.466537	4.330132	0.000000	-2.499992	0.000000	0.000000	0.000000	0.730319	0.054714	-0.536012	0.000000	0.000000	4.000000	6.000000	0.000000
21858.688558	0.039482	0.557962	0.229673	77.623276	-64.672134	-37.792023	4.301974	0.000000	-2.548140	0.000000	0.000000	0.000000	0.706200	0.034860	-0.550927	0.000000	0.000000	4.000000	6.000000	0.000000
21858.691891	0.039482	0.557962	0.229673	77.623276	-64.672134	-37.792023	4.301974	0.000000	-2.548140	0.000000	0.000000	0.000000	0.706200	0.034860	-0.550927	0.000000	0.000000	4.000000	6.000000	0.000000
21858.695225	0.039482	0.557962	0.229673	77.623276	-64.672134	-37.792023	4.301974	0.000000	-2.548140	0.000000	0.000000	0.000000	0.706200	0.034860	-0.550927	0.000000	0.000000	4.000000	6.000000	0.000000
21858.698558	0.041689	0.558087	0.227780	77.706291	-63.091026	-36.338753	4.273631	0.000000	-2.595395	0.000000	0.000000	0.000000	0.662368	0.037601	-0.567857	0.000000	0.000000	4.000000	6.000000	0.000000
21858.701891	0.041689	0.558087	0.227780	77.706291	-63.091026	-36.338753	4.273631	0.000000	-2.595395	0.000000	0.000000	0.000000	0.662368	0.037601	-0.567857	0.000000	0.000000	4.000000	6.000000	0.000000
21858.705225	0.041689	0.558087	0.227780	77.706291	-63.091026	-36.338753	4.273631	0.000000	-2.595395	0.000000	0.000000	0.000000	0.662368	0.037601	-0.567857	0.000000	0.000000	4.000000	6.000000	0.000000
21858.708558	0.043716	0.558195	0.225788	77.827339	-61.699612	-35.033443	4.245622	0.000000	-2.640965	0.000000	0.000000	0.000000	0.608070	0.032480	-0.597581	0.000000	0.000000	4.000000	6.000000	0.000000
21858.711891	0.043716	0.558195	0.225788	77.827339	-61.699612	-35.033443	4.245622	0.000000	-2.640965	0.000000	0.000000	0.000000	0.608070	0.032480	-0.597581	0.000000	0.000000	4.000000	6.000000	0.000000
21858.715225	0.043716	0.558195	0.225788	77.827339	-61.699612	-35.033443	4.245622	0.000000	-2.640965	0.000000	0.000000	0.000000	0.608070	0.032480	-0.597581	0.000000	0.000000	4.000000	6.000000	0.000000
21858.718558	0.045494	0.558277	0.223638	78.015244	-60.569382	-33.942024	4.218030	0.000000	-2.684814	0.000000	0.000000	0.000000	0.533194	0.024415	-0.645253	0.000000	0.000000	4.000000	6.000000	0.000000
21858.721891	0.045494	0.558277	0.223638	78.015244	-60.569382	-33.942024	4.218030	0.000000	-2.684814	0.000000	0.000000	0.000000	0.533194	0.024415	-0.645253	0.000000	0.000000	4.000000	6.000000	0.000000
21858.725225	0.045494	0.558277	0.223638	78.015244	-60.569382	-33.942024	4.218030	0.000000	-2.684814	0.000000	0.000000	0.000000	0.533194	0.024415	-0.645253	0.000000	0.000000	4.000000	6.000000	0.000000
21858.728558	0.047051	0.558400	0.221282	78.337875	-59.790371	-33.091633	4.191111	0.000000	-2.726644	0.000000	0.000000	0.000000	0.467252	0.036994	-0.706616	0.000000	0.000000	4.000000	6.000000	0.000000
21858.731891	0.047051	0.558400	0.221282	78.337875	-59.790371	-33.091633	4.191111	0.000000	-2.726644	0.000000	0.000000	0.000000	0.467252	0.036994	-0.706616	0.000000	0.000000	4.000000	6.000000	0.000000
21858.735225	0.047051	0.558400	0.221282	78.337875	-59.790371	-33.091633	4.191111	0.000000	-2.726644	0.000000	0.000000	0.000000	0.467252	0.036994	-0.706616	0.000000	0.000000	4.000000	6.000000	0.000000
21858.738558	0.048321	0.558517	0.218666	78.890518	-59.372002	-32.428658	4.164332	0.000000	-2.767370	0.000000	0.000000	0.000000	0.380843	0.035062	-0.784805	0.000000	0.000000	4.000000	6.000000	0.000000
21858.741891	0.048321	0.558517	0.218666	78.890518	-59.372002	-32.428658	4.164332	0.000000	-2.767370	0.000000	0.000000	0.000000	0.380843	0.035062	-0.784805	0.000000	0.000000	4.000000	6.000000	0.000000
21858.745225	0.048321	0.558517	0.218666	78.890518	-59.372002	-32.428658	4.164332	0.000000	-2.767370	0.000000	0.000000	0.000000	0.380843	0.035062	-0.784805	0.000000	0.000000	4.000000	6.000000	0.000000
21858.748558	0.049399	0.558626	0.215781	79.717819	-58.877739	-31.486311	4.137907	0.000000	-2.806730	0.000000	0.000000	0.000000	0.323474	0.032700	-0.865672	0.000000	0.000000	4.000000	6.000000	0.000000
21858.751891	0.049399	0.558626	0.215781	79.717819	-58.877739	-31.486311	4.137907	0.000000	-2.806730	0.000000	0.000000	0.000000	0.323474	0.032700	-0.865672	0.000000	0.000000	4.000000	6.000000	0.000000
21858.755225	0.049399	0.558626	0.215781	79.717819	-58.877739	-31.486311	4.137907	0.000000	-2.806730	0.000000	0.000000	0.000000	0.323474	0.032700	-0.865672	0.000000	0.000000	4.000000	6.000000	0.000000
21858.758558	0.050285	0.558741	0.212603	80.767815	-57.869530	-29.849300	4.110851	0.000000	-2.846209	0.000000	0.000000	0.000000	0.265721	0.034583	-0.953204	0.000000	0.000000	4.000000	6.000000	0.000000
21858.761891	0.050285	0.558741	0.212603	80.767815	-57.869530	-29.849300	4.110851	0.000000	-2.846209	0.000000	0.000000	0.000000	0.265721	0.034583	-0.953204	0.000000	0.000000	4.000000	6.000000	0.000000
21858.765225	0.050285	0.558741	0.212603	80.767815	-57.869530	-29.849300	4.110851	0.000000	-2.846209	0.000000	0.000000	0.000000	0.265721	0.034583	-0.953204	0.000000	0.000000	4.000000	6.000000	0.000000
21858.768558	0.050940	0.558830	0.209053	81.941628	-56.371647	-27.615547	4.082922	0.000000	-2.886129	0.000000	0.000000	0.000000	0.196765	0.026533	-1.065175	0.000000	0.000000	4.000000	6.000000	0.000000
21858.771891	0.050940	0.558830	0.209053	81.941628	-56.371647	-27.615547	4.082922	0.000000	-2.886129	0.000000	0.000000	0.000000	0.196765	0.026533	-1.065175	0.000000	0.000000	4.000000	6.000000	0.000000
21858.775225	0.050940	0.558830	0.209053	81.941628	-56.371647	-27.615547	4.082922	0.000000	-2.886129	0.000000	0.000000	0.000000	0.196765	0.026533	-1.065175	0.000000	0.000000	4.000000	6.000000	0.000000
21858.778558	0.051339	0.558894	0.205159	83.103172	-54.547974	-25.047752	4.053782	0.000000	-2.926918	0.000000	0.000000	0.000000	0.119433	0.019241	-1.168129	0.000000	0.000000	4.000000	6.000000	0.000000
21858.781891	0.051339	0.558894	0.205159	83.103172	-54.547974	-25.047752	4.053782	0.000000	-2.926918	0.000000	0.000000	0.000000	0.119433	0.019241	-1.168129	0.000000	0.000000	4.000000	6.000000	0.000000
21858.785225	0.051339	0.558894	0.205159	83.103172	-54.547974	-25.047752	4.053782	0.000000	-2.926918	0.000000	0.000000	0.000000	0.119433	0.019241	-1.168129	0.000000	0.000000	4.000000	6.000000	0.000000
21858.788558	0.051567	0.558915	0.200808	84.172470	-52.746567	-22.569475	4.023697	0.000000	-2.968142	0.000000	0.000000	0.000000	0.068522	0.006446	-1.305322	0.000000	0.000000	4.000000	6.000000	0.000000
21858.791891	0.051567	0.558915	0.200808	84.172470	-52.746567	-22.569475	4.023697	0.000000	-2.968142	0.000000	0.000000	0.000000	0.068522	0.006446	-1.305322	0.000000	0.000000	4.000000	6.000000	0.000000
21858.795225	0.051567	0.558915	0.200808	84.172470	-52.746567	-22.569475	4.023697	0.000000	-2.968142	0.000000	0.000000	0.000000	0.068522	0.006446	-1.305322	0.000000	0.000000	4.000000	6.000000	0.000000
21858.798558	0.051630	0.558917	0.196039	85.096039	-51.407745	-20.663927	3.990813	0.000000	-3.012211	0.000000	0.000000	0.000000	0.018916	0.000356	-1.430780	0.000000	0.000000	4.000000	6.000000	0.000000
21858.801891	0.051630	0.558917	0.196039	85.096039	-51.407745	-20.663927	3.990813	0.000000	-3.012211	0.000000	0.000000	0.000000	0.018916	0.000356	-1.430780	0.000000	0.000000	4.000000	6.000000	0.000000
21858.805225	0.051630	0.558917	0.196039	85.096039	-51.407745	-20.663927	3.990813	0.000000	-3.012211	0.000000	0.000000	0.000000	0.018916	0.000356	-1.430780	0.000000	0.000000	4.000000	6.000000	0.000000
21858.808558	0.051561	0.558914	0.190854	85.900932	-50.962120	-19.754400	3.955002	0.000000	-3.059078	0.000000	0.000000	0.000000	-0.020770	-0.000825	-1.555280	0.000000	0.000000	4.000000	6.000000	0.000000
21858.811891	0.051561	0.558914	0.190854	85.900932	-50.962120	-19.754400	3.955002	0.000000	-3.059078	0.000000	0.000000	0.000000	-0.020770	-0.000825	-1.555280	0.000000	0.000000	4.000000	6.000000	0.000000
21858.815225	0.051561	0.558914	0.190854	85.900932	-50.962120	-19.754400	3.955002	0.000000	-3.059078	0.000000	0.000000	0.000000	-0.020770	-0.000825	-1.555280	0.000000	0.000000	4.000000	6.000000	0.000000
21858.818558	0.051367	0.558934	0.185329	86.625015	-51.376362	-19.768265	3.915553	0.000000	-3.109412	0.000000	0.000000	0.000000	-0.058202	0.006003	-1.657426	0.000000	0.000000	4.000000	6.000000	0.000000
21858.821891	0.051367	0.558934	0.185329	86.625015	-51.376362	-19.768265	3.915553	0.000000	-3.109412	0.000000	0.000000	0.000000	-0.058202	0.006003	-1.657426	0.000000	0.000000	4.000000	6.000000	0.000000
21858.825225	0.051367	0.558934	0.185329	86.625015	-51.376362	-19.768265	3.915553	0.000000	-3.109412	0.000000	0.000000	0.000000	-0.058202	0.006003	-1.657426	0.000000	0.000000	4.000000	6.000000	0.000000
21858.828558	0.051143	0.558977	0.179485	87.256615	-51.316921	-19.354565	3.872514	0.000000	-3.162853	0.000000	0.000000	0.000000	-0.067179	0.013032	-1.753454	0.000000	0.000000	4.000000	6.000000	0.000000
21858.831891	0.051143	0.558977	0.179485	87.256615	-51.316921	-19.354565	3.872514	0.000000	-3.162853	0.000000	0.000000	0.000000	-0.067179	0.013032	-1.753454	0.000000	0.000000	4.000000	6.000000	0.000000
21858.835225	0.051143	0.558977	0.179485	87.256615	-51.316921	-19.354565	3.872514	0.000000	-3.162853	0.000000	0.000000	0.000000	-0.067179	0.013032	-1.753454	0.000000	0.000000	4.000000	6.000000	0.000000
21858.838558	0.050906	0.559128	0.173533	87.695564	-46.681904	-14.392812	3.824578	0.000000	-3.220653	0.000000	0.000000	0.000000	-0.071100	0.045260	-1.785494	0.000000	0.000000	4.000000	6.000000	0.000000
21858.841891	0.050906	0.559128	0.173533	87.695564	-46.681904	-14.392812	3.824578	0.000000	-3.220653	0.000000	0.000000	0.000000	-0.071100	0.045260	-1.785494	0.000000	0.000000	4.000000	6.000000	0.000000
21858.845225	0.050906	0.559128	0.173533	87.695564	-46.681904	-14.392812	3.824578	0.000000	-3.220653	0.000000	0.000000	0.000000	-0.071100	0.045260	-1.785494	0.000000	0.000000	4.000000	6.000000	0.000000
21858.848558	0.050656	0.559348	0.167480	87.848961	-35.391438	-2.824817	3.772946	0.000000	-3.280988	0.000000	0.000000	0.000000	-0.074934	0.065866	-1.815995	0.000000	0.000000	4.000000	6.000000	0.000000
21858.851891	0.050656	0.559348	0.167480	87.848961	-35.391438	-2.824817	3.772946	0.000000	-3.280988	0.000000	0.000000	0.000000	-0.074934	0.065866	-1.815995	0.000000	0.000000	4.000000	6.000000	0.000000
21858.855225	0.050656	0.559348	0.167480	87.848961	-35.391438	-2.824817	3.772946	0.000000	-3.280988	0.000000	0.000000	0.000000	-0.074934	0.065866	-1.815995	0.000000	0.000000	4.000000	6.000000	0.000000
21858.858558	0.050384	0.559649	0.161212	87.674423	-22.071743	10.716860	3.717305	0.000000	-3.343896	0.000000	0.000000	0.000000	-0.081564	0.090298	-1.880384	0.000000	0.000000	4.000000	6.000000	0.000000
21858.861891	0.050384	0.559649	0.161212	87.674423	-22.071743	10.716860	3.717305	0.000000	-3.343896	0.000000	0.000000	0.000000	-0.081564	0.090298	-1.880384	0.000000	0.000000	4.000000	6.000000	0.000000
21858.865225	0.050384	0.559649	0.161212	87.674423	-22.071743	10.716860	3.717305	0.000000	-3.343896	0.000000	0.000000	0.000000	-0.081564	0.090298	-1.880384	0.000000	0.000000	4.000000	6.000000	0.000000
21858.868558	0.049918	0.559978	0.154767	87.218430	-11.956100	21.004513	3.656182	0.000000	-3.410621	0.000000	0.000000	0.000000	-0.139986	0.098727	-1.933534	0.000000	0.000000	4.000000	6.000000	0.000000
21858.871891	0.049918	0.559978	0.154767	87.218430	-11.956100	21.004513	3.656182	0.000000	-3.410621	0.000000	0.000000	0.000000	-0.139986	0.098727	-1.933534	0.000000	0.000000	4.000000	6.000000	0.000000
21858.875225	0.049918	0.559978	0.154767	87.218430	-11.956100	21.004513	3.656182	0.000000	-3.410621	0.000000	0.000000	0.000000	-0.139986	0.098727	-1.933534	0.000000	0.000000	4.000000	6.000000	0.000000
21858.878558	0.049918	0.559978	0.154767	86.621826	-5.815916	27.293501	3.591347	0.000000	-3.478825	0.000000	0.000000	0.000000	-0.139986	0.098727	-1.933534	0.000000	0.000000	4.000000	6.000000	0.000000
21858.881891	0.049284	0.560318	0.148066	86.621826	-5.815916	27.293501	3.591347	0.000000	-3.478825	0.000000	0.000000	0.000000	-0.189989	0.102213	-2.010064	0.000000	0.000000	4.000000	6.000000	0.000000
21858.885225	0.049284	0.560318	0.148066	86.621826	-5.815916	27.293501	3.591347	0.000000	-3.478825	0.000000	0.000000	0.000000	-0.189989	0.102213	-2.010064	0.000000	0.000000	4.000000	6.000000	0.000000
21858.888558	0.049284	0.560318	0.148066	85.998650	-1.941310	31.309061	3.521024	0.000000	-3.549985	0.000000	0.000000	0.000000	-0.189989	0.102213	-2.010064	0.000000	0.000000	4.000000	6.000000	0.000000
21858.891891	0.048456	0.560639	0.141056	85.998650	-1.941310	31.309061	3.521024	0.000000	-3.549985	0.000000	0.000000	0.000000	-0.248421	0.096280	-2.103001	0.000000	0.000000	4.000000	6.000000	0.000000
21858.895225	0.048456	0.560639	0.141056	85.998650	-1.941310	31.309061	3.521024	0.000000	-3.549985	0.000000	0.000000	0.000000	-0.248421	0.096280	-2.103001	0.000000	0.000000	4.000000	6.000000	0.000000
21858.898558	0.048456	0.560639	0.141056	85.391602	1.547505	35.015751	3.444043	0.000000	-3.624717	0.000000	0.000000	0.000000	-0.248421	0.096280	-2.103001	0.000000	0.000000	4.000000	6.000000	0.000000
21858.901891	0.047478	0.560974	0.133854	85.391602	1.547505	35.015751	3.444043	0.000000	-3.624717	0.000000	0.000000	0.000000	-0.293613	0.100330	-2.160683	0.000000	0.000000	4.000000	6.000000	0.000000
21858.905225	0.047478	0.560974	0.133854	85.391602	1.547505	35.015751	3.444043	0.000000	-3.624717	0.000000	0.000000	0.000000	-0.293613	0.100330	-2.160683	0.000000	0.000000	4.000000	6.000000	0.000000
21858.908558	0.047478	0.560974	0.133854	84.787483	5.531451	39.339931	3.360389	0.000000	-3.702402	0.000000	0.000000	0.000000	-0.293613	0.100330	-2.160683	0.000000	0.000000	4.000000	6.000000	0.000000
21858.911891	0.046501	0.561420	0.126562	84.787483	5.531451	39.339931	3.360389	0.000000	-3.702402	0.000000	0.000000	0.000000	-0.292868	0.133830	-2.187791	0.000000	0.000000	4.000000	6.000000	0.000000
21858.915225	0.046501	0.561420	0.126562	84.787483	5.531451	39.339931	3.360389	0.000000	-3.702402	0.000000	0.000000	0.000000	-0.292868	0.133830	-2.187791	0.000000	0.000000	4.000000	6.000000	0.000000
21858.918558	0.045560	0.561934	0.119242	84.168297	9.650319	43.914471	3.268656	0.000000	-3.783634	0.000000	0.000000	0.000000	-0.282310	0.154272	-2.195892	0.000000	0.000000	4.000000	6.000000	0.000000
21858.921891	0.045560	0.561934	0.119242	84.168297	9.650319	43.914471	3.268656	0.000000	-3.783634	0.000000	0.000000	0.000000	-0.282310	0.154272	-2.195892	0.000000	0.000000	4.000000	6.000000	0.000000
21858.925225	0.045560	0.561934	0.119242	84.168297	9.650319	43.914471	3.268656	0.000000	-3.783634	0.000000	0.000000	0.000000	-0.282310	0.154272	-2.195892	0.000000	0.000000	4.000000	6.000000	0.000000
21858.928558	0.045560	0.561934	0.119242	83.524155	13.061788	47.825134	3.168530	0.000000	-3.867870	0.000000	0.000000	0.000000	-0.282310	0.154272	-2.195892	0.000000	0.000000	4.000000	6.000000	0.000000
21858.931891	0.044581	0.562596	0.112006	83.524155	13.061788	47.825134	3.168530	0.000000	-3.867870	0.000000	0.000000	0.000000	-0.293915	0.198587	-2.170792	0.000000	0.000000	4.000000	6.000000	0.000000
21858.935225	0.044581	0.562596	0.112006	83.524155	13.061788	47.825134	3.168530	0.000000	-3.867870	0.000000	0.000000	0.000000	-0.293915	0.198587	-2.170792	0.000000	0.000000	4.000000	6.000000	0.000000
21858.938558	0.044581	0.562596	0.112006	82.867714	15.334726	50.585766	3.062106	0.000000	-3.952658	0.000000	0.000000	0.000000	-0.293915	0.198587	-2.170792	0.000000	0.000000	4.000000	6.000000	0.000000
21858.941891	0.043456	0.563332	0.104839	82.867714	15.334726	50.585766	3.062106	0.000000	-3.952658	0.000000	0.000000	0.000000	-0.337486	0.220894	-2.149949	0.000000	0.000000	4.000000	6.000000	0.000000
21858.945225	0.043456	0.563332	0.104839	82.867714	15.334726	50.585766	3.062106	0.000000	-3.952658	0.000000	0.000000	0.000000	-0.337486	0.220894	-2.149949	0.000000	0.000000	4.000000	6.000000	0.000000
21858.948558	0.042142	0.564068	0.097783	82.241013	16.762283	52.489677	2.950202	0.000000	-4.036870	0.000000	0.000000	0.000000	-0.394226	0.220758	-2.116994	0.000000	0.000000	4.000000	6.000000	0.000000
21858.951891	0.042142	0.564068	0.097783	82.241013	16.762283	52.489677	2.950202	0.000000	-4.036870	0.000000	0.000000	0.000000	-0.394226	0.220758	-2.116994	0.000000	0.000000	4.000000	6.000000	0.000000
21858.955225	0.042142	0.564068	0.097783	82.241013	16.762283	52.489677	2.950202	0.000000	-4.036870	0.000000	0.000000	0.000000	-0.394226	0.220758	-2.116994	0.000000	0.000000	4.000000	6.000000	0.000000
21858.958558	0.042142	0.564068	0.097783	81.651390	17.881001	54.219799	2.833834	0.000000	-4.119391	0.000000	0.000000	0.000000	-0.394226	0.220758	-2.116994	0.000000	0.000000	4.000000	6.000000	0.000000
21858.961891	0.040613	0.564722	0.090736	81.651390	17.881001	54.219799	2.833834	0.000000	-4.119391	0.000000	0.000000	0.000000	-0.458703	0.195972	-2.113932	0.000000	0.000000	4.000000	6.000000	0.000000
21858.965225	0.040613	0.564722	0.090736	81.651390	17.881001	54.219799	2.833834	0.000000	-4.119391	0.000000	0.000000	0.000000	-0.458703	0.195972	-2.113932	0.000000	0.000000	4.000000	6.000000	0.000000
21858.968558	0.038952	0.565286	0.083656	81.089920	19.286367	57.083881	2.711026	0.000000	-4.201231	0.000000	0.000000	0.000000	-0.498154	0.169273	-2.124218	0.000000	0.000000	4.000000	6.000000	0.000000
21858.971891	0.038952	0.565286	0.083656	81.089920	19.286367	57.083881	2.711026	0.000000	-4.201231	0.000000	0.000000	0.000000	-0.498154	0.169273	-2.124218	0.000000	0.000000	4.000000	6.000000	0.000000
21858.975225	0.038952	0.565286	0.083656	81.089920	19.286367	57.083881	2.711026	0.000000	-4.201231	0.000000	0.000000	0.000000	-0.498154	0.169273	-2.124218	0.000000	0.000000	4.000000	6.000000	0.000000
21858.978558	0.038952	0.565286	0.083656	80.555687	21.054461	61.645073	2.578922	0.000000	-4.283592	0.000000	0.000000	0.000000	-0.498154	0.169273	-2.124218	0.000000	0.000000	4.000000	6.000000	0.000000
21858.981891	0.037238	0.565794	0.076467	80.555687	21.054461	61.645073	2.578922	0.000000	-4.283592	0.000000	0.000000	0.000000	-0.514297	0.152406	-2.156466	0.000000	0.000000	4.000000	6.000000	0.000000
21858.985225	0.037238	0.565794	0.076467	80.555687	21.054461	61.645073	2.578922	0.000000	-4.283592	0.000000	0.000000	0.000000	-0.514297	0.152406	-2.156466	0.000000	0.000000	4.000000	6.000000	0.000000
21858.988558	0.037238	0.565794	0.076467	80.065697	22.654266	66.452202	2.433666	0.000000	-4.367754	0.000000	0.000000	0.000000	-0.514297	0.152406	-2.156466	0.000000	0.000000	4.000000	6.000000	0.000000
21858.991891	0.035548	0.566272	0.069160	80.065697	22.654266	66.452202	2.433666	0.000000	-4.367754	0.000000	0.000000	0.000000	-0.506933	0.143594	-2.192270	0.000000	0.000000	4.000000	6.000000	0.000000
21858.995225	0.035548	0.566272	0.069160	80.065697	22.654266	66.452202	2.433666	0.000000	-4.367754	0.000000	0.000000	0.000000	-0.506933	0.143594	-2.192270	0.000000	0.000000	4.000000	6.000000	0.000000
21858.998558	0.033840	0.566782	0.061826	79.641548	23.666725	69.920631	2.272423	0.000000	-4.453773	0.000000	0.000000	0.000000	-0.512355	0.152955	-2.200077	0.000000	0.000000	4.000000	6.000000	0.000000
21859.001891	0.033840	0.566782	0.061826	79.641548	23.666725	69.920631	2.272423	0.000000	-4.453773	0.000000	0.000000	0.000000	-0.512355	0.152955	-2.200077	0.000000	0.000000	4.000000	6.000000	0.000000
21859.005225	0.033840	0.566782	0.061826	79.641548	23.666725	69.920631	2.272423	0.000000	-4.453773	0.000000	0.000000	0.000000	-0.512355	0.152955	-2.200077	0.000000	0.000000	4.000000	6.000000	0.000000
21859.008558	0.033840	0.566782	0.061826	79.320709	23.978136	72.009880	2.096797	0.000000	-4.539102	0.000000	0.000000	0.000000	-0.512355	0.152955	-2.200077	0.000000	0.000000	4.000000	6.000000	0.000000
21859.011891	0.032092	0.567273	0.054458	79.320709	23.978136	72.009880	2.096797	0.000000	-4.539102	0.000000	0.000000	0.000000	-0.524558	0.147379	-2.210356	0.000000	0.000000	4.000000	6.000000	0.000000
21859.015225	0.032092	0.567273	0.054458	79.320709	23.978136	72.009880	2.096797	0.000000	-4.539102	0.000000	0.000000	0.000000	-0.524558	0.147379	-2.210356	0.000000	0.000000	4.000000	6.000000	0.000000
21859.018558	0.032092	0.567273	0.054458	79.106010	23.522064	72.729660	1.905776	0.000000	-4.622555	0.000000	0.000000	0.000000	-0.524558	0.147379	-2.210356	0.000000	0.000000	4.000000	6.000000	0.000000
21859.021891	0.030120	0.567752	0.047172	79.106010	23.522064	72.729660	1.905776	0.000000	-4.622555	0.000000	0.000000	0.000000	-0.591309	0.143683	-2.185949	0.000000	0.000000	4.000000	6.000000	0.000000
21859.025225	0.030120	0.567752	0.047172	79.106010	23.522064	72.729660	1.905776	0.000000	-4.622555	0.000000	0.000000	0.000000	-0.591309	0.143683	-2.185949	0.000000	0.000000	4.000000	6.000000	0.000000
21859.028558	0.030120	0.567752	0.047172	78.941444	22.778025	72.634094	1.704098	0.000000	-4.700644	0.000000	0.000000	0.000000	-0.591309	0.143683	-2.185949	0.000000	0.000000	4.000000	6.000000	0.000000
21859.031891	0.027968	0.568201	0.040076	78.941444	22.778025	72.634094	1.704098	0.000000	-4.700644	0.000000	0.000000	0.000000	-0.645829	0.134662	-2.128858	0.000000	0.000000	4.000000	6.000000	0.000000
21859.035225	0.027968	0.568201	0.040076	78.941444	22.778025	72.634094	1.704098	0.000000	-4.700644	0.000000	0.000000	0.000000	-0.645829	0.134662	-2.128858	0.000000	0.000000	4.000000	6.000000	0.000000
21859.038558	0.027968	0.568201	0.040076	78.733658	22.049572	72.198807	1.494288	0.000000	-4.771489	0.000000	0.000000	0.000000	-0.645829	0.134662	-2.128858	0.000000	0.000000	4.000000	6.000000	0.000000
21859.041891	0.025738	0.568624	0.033231	78.733658	22.049572	72.198807	1.494288	0.000000	-4.771489	0.000000	0.000000	0.000000	-0.668870	0.126853	-2.053470	0.000000	0.000000	4.000000	6.000000	0.000000
21859.045225	0.025738	0.568624	0.033231	78.733658	22.049572	72.198807	1.494288	0.000000	-4.771489	0.000000	0.000000	0.000000	-0.668870	0.126853	-2.053470	0.000000	0.000000	4.000000	6.000000	0.000000
21859.048558	0.025738	0.568624	0.033231	78.426208	21.494356	72.030197	1.277564	0.000000	-4.834029	0.000000	0.000000	0.000000	-0.668870	0.126853	-2.053470	0.000000	0.000000	4.000000	6.000000	0.000000
21859.051891	0.023366	0.569000	0.026650	78.426208	21.494356	72.030197	1.277564	0.000000	-4.834029	0.000000	0.000000	0.000000	-0.711502	0.112685	-1.974126	0.000000	0.000000	4.000000	6.000000	0.000000
21859.055225	0.023366	0.569000	0.026650	78.426208	21.494356	72.030197	1.277564	0.000000	-4.834029	0.000000	0.000000	0.000000	-0.711502	0.112685	-1.974126	0.000000	0.000000	4.000000	6.000000	0.000000
21859.058558	0.023366	0.569000	0.026650	77.991333	21.113174	72.176941	1.055775	0.000000	-4.887262	0.000000	0.000000	0.000000	-0.711502	0.112685	-1.974126	0.000000	0.000000	4.000000	6.000000	0.000000
21859.061891	0.020880	0.569439	0.020311	77.991333	21.113174	72.176941	1.055775	0.000000	-4.887262	0.000000	0.000000	0.000000	-0.746037	0.131723	-1.901713	0.000000	0.000000	4.000000	6.000000	0.000000
21859.065225	0.020880	0.569439	0.020311	77.991333	21.113174	72.176941	1.055775	0.000000	-4.887262	0.000000	0.000000	0.000000	-0.746037	0.131723	-1.901713	0.000000	0.000000	4.000000	6.000000	0.000000
21859.068558	0.020880	0.569439	0.020311	77.466705	20.784710	72.470413	0.828531	0.000000	-4.930876	0.000000	0.000000	0.000000	-0.746037	0.131723	-1.901713	0.000000	0.000000	4.000000	6.000000	0.000000
21859.071891	0.018262	0.569945	0.014281	77.466705	20.784710	72.470413	0.828531	0.000000	-4.930876	0.000000	0.000000	0.000000	-0.785301	0.151913	-1.809002	0.000000	0.000000	4.000000	6.000000	0.000000
21859.075225	0.018262	0.569945	0.014281	77.466705	20.784710	72.470413	0.828531	0.000000	-4.930876	0.000000	0.000000	0.000000	-0.785301	0.151913	-1.809002	0.000000	0.000000	4.000000	6.000000	0.000000
21859.078558	0.018262	0.569945	0.014281	76.886040	20.468256	72.860123	0.599444	0.000000	-4.963936	0.000000	0.000000	0.000000	-0.785301	0.151913	-1.809002	0.000000	0.000000	4.000000	6.000000	0.000000
21859.081891	0.015275	0.570558	0.008605	76.886040	20.468256	72.860123	0.599444	0.000000	-4.963936	0.000000	0.000000	0.000000	-0.896199	0.183812	-1.702783	0.000000	0.000000	4.000000	6.000000	0.000000
21859.085225	0.015275	0.570558	0.008605	76.886040	20.468256	72.860123	0.599444	0.000000	-4.963936	0.000000	0.000000	0.000000	-0.896199	0.183812	-1.702783	0.000000	0.000000	4.000000	6.000000	0.000000
21859.088558	0.015275	0.570558	0.008605	76.299126	20.167772	73.145798	0.372219	0.000000	-4.986126	0.000000	0.000000	0.000000	-0.896199	0.183812	-1.702783	0.000000	0.000000	4.000000	6.000000	0.000000
21859.091891	0.011951	0.571215	0.003340	76.299126	20.167772	73.145798	0.372219	0.000000	-4.986126	0.000000	0.000000	0.000000	-0.997040	0.197196	-1.579696	0.000000	0.000000	4.000000	6.000000	0.000000
21859.095225	0.011951	0.571215	0.003340	76.299126	20.167772	73.145798	0.372219	0.000000	-4.986126	0.000000	0.000000	0.000000	-0.997040	0.197196	-1.579696	0.000000	0.000000	4.000000	6.000000	0.000000
21859.098558	0.011951	0.571215	0.003340	75.708542	20.093758	73.249794	0.149092	0.000000	-4.997777	0.000000	0.000000	0.000000	-0.997040	0.197196	-1.579696	0.000000	0.000000	4.000000	6.000000	0.000000
21859.101891	0.008275	0.571864	-0.001548	75.708542	20.093758	73.249794	0.149092	0.000000	-4.997777	0.000000	0.000000	0.000000	-1.102748	0.194513	-1.466262	0.000000	0.000000	4.000000	6.000000	0.000000
21859.105225	0.008275	0.571864	-0.001548	75.708542	20.093758	73.249794	0.149092	0.000000	-4.997777	0.000000	0.000000	0.000000	-1.102748	0.194513	-1.466262	0.000000	0.000000	4.000000	6.000000	0.000000
21859.108558	0.008275	0.571864	-0.001548	75.065430	20.531214	73.881477	-0.071470	0.000000	-4.999489	0.000000	0.000000	0.000000	-1.102748	0.194513	-1.466262	0.000000	0.000000	4.000000	6.000000	0.000000
21859.111891	0.004338	0.572493	-0.006081	75.065430	20.531214	73.881477	-0.071470	0.000000	-4.999489	0.000000	0.000000	0.000000	-1.181306	0.188836	-1.360051	0.000000	0.000000	4.000000	6.000000	0.000000
21859.115225	0.004338	0.572493	-0.006081	75.065430	20.531214	73.881477	-0.071470	0.000000	-4.999489	0.000000	0.000000	0.000000	-1.181306	0.188836	-1.360051	0.000000	0.000000	4.000000	6.000000	0.000000
21859.118558	0.004338	0.572493	-0.006081	74.355377	21.471363	75.041252	-0.290932	0.000000	-4.991529	0.000000	0.000000	0.000000	-1.181306	0.188836	-1.360051	0.000000	0.000000	4.000000	6.000000	0.000000
21859.121891	0.000203	0.573082	-0.010325	74.355377	21.471363	75.041252	-0.290932	0.000000	-4.991529	0.000000	0.000000	0.000000	-1.240509	0.176778	-1.273056	0.000000	0.000000	4.000000	6.000000	0.000000
21859.125225	0.000203	0.573082	-0.010325	74.355377	21.471363	75.041252	-0.290932	0.000000	-4.991529	0.000000	0.000000	0.000000	-1.240509	0.176778	-1.273056	0.000000	0.000000	4.000000	6.000000	0.000000
21859.128558	0.000203	0.573082	-0.010325	73.628868	22.664228	76.333405	-0.512486	0.000000	-4.973667	0.000000	0.000000	0.000000	-1.240509	0.176778	-1.273056	0.000000	0.000000	4.000000	6.000000	0.000000
21859.131891	-0.004108	0.573598	-0.014384	73.628868	22.664228	76.333405	-0.512486	0.000000	-4.973667	0.000000	0.000000	0.000000	-1.293334	0.154763	-1.217608	0.000000	0.000000	4.000000	6.000000	0.000000
21859.135225	-0.004108	0.573598	-0.014384	73.628868	22.664228	76.333405	-0.512486	0.000000	-4.973667	0.000000	0.000000	0.000000	-1.293334	0.154763	-1.217608	0.000000	0.000000	4.000000	6.000000	0.000000
21859.138558	-0.004108	0.573598	-0.014384	73.021858	24.280176	78.281227	-0.719178	0.000000	-4.794578	0.000000	0.000000	0.000000	-1.293334	0.154763	-1.217608	0.000000	0.000000	4.000000	6.000000	0.000000
21859.141891	-0.008678	0.574046	-0.018264	73.021858	24.280176	78.281227	-0.719178	0.000000	-4.794578	0.000000	0.000000	0.000000	-1.370937	0.134289	-1.163993	0.000000	0.000000	4.000000	6.000000	0.000000
21859.145225	-0.008678	0.574046	-0.018264	73.021858	24.280176	78.281227	-0.719178	0.000000	-4.794578	0.000000	0.000000	0.000000	-1.370937	0.134289	-1.163993	0.000000	0.000000	4.000000	6.000000	0.000000
21859.148558	-0.008678	0.574046	-0.018264	72.605034	26.304489	80.763725	-0.913177	0.000000	-4.566089	0.000000	0.000000	0.000000	-1.370937	0.134289	-1.163993	0.000000	0.000000	4.000000	6.000000	0.000000
21859.151891	-0.013647	0.574425	-0.022043	72.605034	26.304489	80.763725	-0.913177	0.000000	-4.566089	0.000000	0.000000	0.000000	-1.490656	0.113745	-1.133861	0.000000	0.000000	4.000000	6.000000	0.000000
21859.155225	-0.013647	0.574425	-0.022043	72.605034	26.304489	80.763725	-0.913177	0.000000	-4.566089	0.000000	0.000000	0.000000	-1.490656	0.113745	-1.133861	0.000000	0.000000	4.000000	6.000000	0.000000
21859.158558	-0.013647	0.574425	-0.022043	72.199303	28.171366	82.804993	-1.102154	0.000000	-4.317646	0.000000	0.000000	0.000000	-1.490656	0.113745	-1.133861	0.000000	0.000000	4.000000	6.000000	0.000000
21859.161891	-0.019020	0.574843	-0.025448	72.199303	28.171366	82.804993	-1.102154	0.000000	-4.317646	0.000000	0.000000	0.000000	-1.611967	0.125374	-1.021624	0.000000	0.000000	4.000000	6.000000	0.000000
21859.165225	-0.019020	0.574843	-0.025448	72.199303	28.171366	82.804993	-1.102154	0.000000	-4.317646	0.000000	0.000000	0.000000	-1.611967	0.125374	-1.021624	0.000000	0.000000	4.000000	6.000000	0.000000
21859.168558	-0.019020	0.574843	-0.025448	71.750793	29.809641	84.208450	-1.272424	0.000000	-4.048985	0.000000	0.000000	0.000000	-1.611967	0.125374	-1.021624	0.000000	0.000000	4.000000	6.000000	0.000000
21859.171891	-0.024691	0.575352	-0.028319	71.750793	29.809641	84.208450	-1.272424	0.000000	-4.048985	0.000000	0.000000	0.000000	-1.701127	0.152626	-0.861254	0.000000	0.000000	4.000000	6.000000	0.000000
21859.175225	-0.024691	0.575352	-0.028319	71.750793	29.809641	84.208450	-1.272424	0.000000	-4.048985	0.000000	0.000000	0.000000	-1.701127	0.152626	-0.861254	0.000000	0.000000	4.000000	6.000000	0.000000
21859.178558	-0.024691	0.575352	-0.028319	71.259064	31.419363	85.666504	-1.415967	0.000000	-3.765464	0.000000	0.000000	0.000000	-1.701127	0.152626	-0.861254	0.000000	0.000000	4.000000	6.000000	0.000000
21859.181891	-0.030599	0.575923	-0.030606	71.259064	31.419363	85.666504	-1.415967	0.000000	-3.765464	0.000000	0.000000	0.000000	-1.772360	0.171322	-0.686134	0.000000	0.000000	4.000000	6.000000	0.000000
21859.185225	-0.030599	0.575923	-0.030606	71.259064	31.419363	85.666504	-1.415967	0.000000	-3.765464	0.000000	0.000000	0.000000	-1.772360	0.171322	-0.686134	0.000000	0.000000	4.000000	6.000000	0.000000
21859.188558	-0.030599	0.575923	-0.030606	70.852737	33.631088	88.114204	-1.530322	0.000000	-3.470070	0.000000	0.000000	0.000000	-1.772360	0.171322	-0.686134	0.000000	0.000000	4.000000	6.000000	0.000000
21859.191891	-0.036739	0.576475	-0.032407	70.852737	33.631088	88.114204	-1.530322	0.000000	-3.470070	0.000000	0.000000	0.000000	-1.842258	0.165747	-0.540109	0.000000	0.000000	4.000000	6.000000	0.000000
21859.195225	-0.036739	0.576475	-0.032407	70.852737	33.631088	88.114204	-1.530322	0.000000	-3.470070	0.000000	0.000000	0.000000	-1.842258	0.165747	-0.540109	0.000000	0.000000	4.000000	6.000000	0.000000
21859.198558	-0.036739	0.576475	-0.032407	70.651924	37.172527	92.374847	-1.620340	0.000000	-3.163027	0.000000	0.000000	0.000000	-1.842258	0.165747	-0.540109	0.000000	0.000000	4.000000	6.000000	0.000000
21859.201891	-0.043038	0.576879	-0.033889	70.651924	37.172527	92.374847	-1.620340	0.000000	-3.163027	0.000000	0.000000	0.000000	-1.889479	0.121275	-0.444514	0.000000	0.000000	4.000000	6.000000	0.000000
21859.205225	-0.043038	0.576879	-0.033889	70.651924	37.172527	92.374847	-1.620340	0.000000	-3.163027	0.000000	0.000000	0.000000	-1.889479	0.121275	-0.444514	0.000000	0.000000	4.000000	6.000000	0.000000
21859.208558	-0.043038	0.576879	-0.033889	70.477692	41.455456	96.825996	-1.694426	0.000000	-2.848114	0.000000	0.000000	0.000000	-1.889479	0.121275	-0.444514	0.000000	0.000000	4.000000	6.000000	0.000000
21859.211891	-0.049524	0.577174	-0.034934	70.477692	41.455456	96.825996	-1.694426	0.000000	-2.848114	0.000000	0.000000	0.000000	-1.945950	0.088499	-0.313513	0.000000	0.000000	4.000000	6.000000	0.000000
21859.215225	-0.049524	0.577174	-0.034934	70.477692	41.455456	96.825996	-1.694426	0.000000	-2.848114	0.000000	0.000000	0.000000	-1.945950	0.088499	-0.313513	0.000000	0.000000	4.000000	6.000000	0.000000
21859.218558	-0.049524	0.577174	-0.034934	70.246254	45.727161	100.504890	-1.746678	0.000000	-2.523789	0.000000	0.000000	0.000000	-1.945950	0.088499	-0.313513	0.000000	0.000000	4.000000	6.000000	0.000000
21859.221891	-0.056264	0.577379	-0.035539	70.246254	45.727161	100.504890	-1.746678	0.000000	-2.523789	0.000000	0.000000	0.000000	-2.021960	0.061509	-0.181649	0.000000	0.000000	4.000000	6.000000	0.000000
21859.225225	-0.056264	0.577379	-0.035539	70.246254	45.727161	100.504890	-1.746678	0.000000	-2.523789	0.000000	0.000000	0.000000	-2.021960	0.061509	-0.181649	0.000000	0.000000	4.000000	6.000000	0.000000
21859.228558	-0.056264	0.577379	-0.035539	69.926422	49.797108	104.260765	-1.776953	0.000000	-2.186796	0.000000	0.000000	0.000000	-2.021960	0.061509	-0.181649	0.000000	0.000000	4.000000	6.000000	0.000000
21859.231891	-0.063335	0.577506	-0.035775	69.926422	49.797108	104.260765	-1.776953	0.000000	-2.186796	0.000000	0.000000	0.000000	-2.121126	0.037954	-0.070831	0.000000	0.000000	4.000000	6.000000	0.000000
21859.235225	-0.063335	0.577506	-0.035775	69.926422	49.797108	104.260765	-1.776953	0.000000	-2.186796	0.000000	0.000000	0.000000	-2.121126	0.037954	-0.070831	0.000000	0.000000	4.000000	6.000000	0.000000
21859.238558	-0.063335	0.577506	-0.035775	69.527161	53.518856	107.989891	-1.788758	0.000000	-1.833275	0.000000	0.000000	0.000000	-2.121126	0.037954	-0.070831	0.000000	0.000000	4.000000	6.000000	0.000000
21859.241891	-0.070737	0.577576	-0.035663	69.527161	53.518856	107.989891	-1.788758	0.000000	-1.833275	0.000000	0.000000	0.000000	-2.220891	0.020921	0.033784	0.000000	0.000000	4.000000	6.000000	0.000000
21859.245225	-0.070737	0.577576	-0.035663	69.527161	53.518856	107.989891	-1.788758	0.000000	-1.833275	0.000000	0.000000	0.000000	-2.220891	0.020921	0.033784	0.000000	0.000000	4.000000	6.000000	0.000000
21859.248558	-0.070737	0.577576	-0.035663	69.049629	56.925591	111.217232	-1.783127	0.000000	-1.463126	0.000000	0.000000	0.000000	-2.220891	0.020921	0.033784	0.000000	0.000000	4.000000	6.000000	0.000000
21859.251891	-0.078306	0.577639	-0.035130	69.049629	56.925591	111.217232	-1.783127	0.000000	-1.463126	0.000000	0.000000	0.000000	-2.270611	0.018878	0.159704	0.000000	0.000000	4.000000	6.000000	0.000000
21859.255225	-0.078306	0.577639	-0.035130	69.049629	56.925591	111.217232	-1.783127	0.000000	-1.463126	0.000000	0.000000	0.000000	-2.270611	0.018878	0.159704	0.000000	0.000000	4.000000	6.000000	0.000000
21859.258558	-0.078306	0.577639	-0.035130	68.469833	60.079826	113.912064	-1.756510	0.000000	-1.084691	0.000000	0.000000	0.000000	-2.270611	0.018878	0.159704	0.000000	0.000000	4.000000	6.000000	0.000000
21859.261891	-0.085879	0.577655	-0.034186	68.469833	60.079826	113.912064	-1.756510	0.000000	-1.084691	0.000000	0.000000	0.000000	-2.271860	0.005049	0.283272	0.000000	0.000000	4.000000	6.000000	0.000000
21859.265225	-0.085879	0.577655	-0.034186	68.469833	60.079826	113.912064	-1.756510	0.000000	-1.084691	0.000000	0.000000	0.000000	-2.271860	0.005049	0.283272	0.000000	0.000000	4.000000	6.000000	0.000000
21859.268558	-0.085879	0.577655	-0.034186	67.805397	62.956341	116.340225	-1.709298	0.000000	-0.706048	0.000000	0.000000	0.000000	-2.271860	0.005049	0.283272	0.000000	0.000000	4.000000	6.000000	0.000000
21859.271891	-0.093324	0.577680	-0.032767	67.805397	62.956341	116.340225	-1.709298	0.000000	-0.706048	0.000000	0.000000	0.000000	-2.233388	0.007276	0.425630	0.000000	0.000000	4.000000	6.000000	0.000000
21859.275225	-0.093324	0.577680	-0.032767	67.805397	62.956341	116.340225	-1.709298	0.000000	-0.706048	0.000000	0.000000	0.000000	-2.233388	0.007276	0.425630	0.000000	0.000000	4.000000	6.000000	0.000000
21859.278558	-0.093324	0.577680	-0.032767	67.160110	65.816841	118.618324	-1.638359	0.000000	-0.333816	0.000000	0.000000	0.000000	-2.233388	0.007276	0.425630	0.000000	0.000000	4.000000	6.000000	0.000000
21859.281891	-0.100705	0.577724	-0.030953	67.160110	65.816841	118.618324	-1.638359	0.000000	-0.333816	0.000000	0.000000	0.000000	-2.214283	0.013218	0.544324	0.000000	0.000000	4.000000	6.000000	0.000000
21859.285225	-0.100705	0.577724	-0.030953	67.160110	65.816841	118.618324	-1.638359	0.000000	-0.333816	0.000000	0.000000	0.000000	-2.214283	0.013218	0.544324	0.000000	0.000000	4.000000	6.000000	0.000000
21859.288558	-0.100705	0.577724	-0.030953	66.626129	68.778786	120.790817	-1.547639	0.000000	0.035231	0.000000	0.000000	0.000000	-2.214283	0.013218	0.544324	0.000000	0.000000	4.000000	6.000000	0.000000
21859.291891	-0.108105	0.577753	-0.028818	66.626129	68.778786	120.790817	-1.547639	0.000000	0.035231	0.000000	0.000000	0.000000	-2.220047	0.008720	0.640526	0.000000	0.000000	4.000000	6.000000	0.000000
21859.295225	-0.108105	0.577753	-0.028818	66.626129	68.778786	120.790817	-1.547639	0.000000	0.035231	0.000000	0.000000	0.000000	-2.220047	0.008720	0.640526	0.000000	0.000000	4.000000	6.000000	0.000000
21859.298558	-0.108105	0.577753	-0.028818	66.176811	71.715775	123.030426	-1.440884	0.000000	0.405238	0.000000	0.000000	0.000000	-2.220047	0.008720	0.640526	0.000000	0.000000	4.000000	6.000000	0.000000
21859.301891	-0.115380	0.577754	-0.026296	66.176811	71.715775	123.030426	-1.440884	0.000000	0.405238	0.000000	0.000000	0.000000	-2.182606	0.000360	0.756613	0.000000	0.000000	4.000000	6.000000	0.000000
21859.305225	-0.115380	0.577754	-0.026296	66.176811	71.715775	123.030426	-1.440884	0.000000	0.405238	0.000000	0.000000	0.000000	-2.182606	0.000360	0.756613	0.000000	0.000000	4.000000	6.000000	0.000000
21859.308558	-0.115380	0.577754	-0.026296	65.736794	74.583984	125.177399	-1.314782	0.000000	0.769006	0.000000	0.000000	0.000000	-2.182606	0.000360	0.756613	0.000000	0.000000	4.000000	6.000000	0.000000
21859.311891	-0.122553	0.577751	-0.023415	65.736794	74.583984	125.177399	-1.314782	0.000000	0.769006	0.000000	0.000000	0.000000	-2.151820	-0.000840	0.864053	0.000000	0.000000	4.000000	6.000000	0.000000
21859.315225	-0.122553	0.577751	-0.023415	65.736794	74.583984	125.177399	-1.314782	0.000000	0.769006	0.000000	0.000000	0.000000	-2.151820	-0.000840	0.864053	0.000000	0.000000	4.000000	6.000000	0.000000
21859.318558	-0.122553	0.577751	-0.023415	65.363892	77.389229	126.930405	-1.170773	0.000000	1.127643	0.000000	0.000000	0.000000	-2.151820	-0.000840	0.864053	0.000000	0.000000	4.000000	6.000000	0.000000
21859.321891	-0.129621	0.577749	-0.020126	65.363892	77.389229	126.930405	-1.170773	0.000000	1.127643	0.000000	0.000000	0.000000	-2.120510	-0.000769	0.986841	0.000000	0.000000	4.000000	6.000000	0.000000
21859.325225	-0.129621	0.577749	-0.020126	65.363892	77.389229	126.930405	-1.170773	0.000000	1.127643	0.000000	0.000000	0.000000	-2.120510	-0.000769	0.986841	0.000000	0.000000	4.000000	6.000000	0.000000
21859.328558	-0.129621	0.577749	-0.020126	65.076408	80.146065	128.622757	-1.006300	0.000000	1.481061	0.000000	0.000000	0.000000	-2.120510	-0.000769	0.986841	0.000000	0.000000	4.000000	6.000000	0.000000
21859.331891	-0.136597	0.577756	-0.016406	65.076408	80.146065	128.622757	-1.006300	0.000000	1.481061	0.000000	0.000000	0.000000	-2.092605	0.002307	1.116089	0.000000	0.000000	4.000000	6.000000	0.000000
21859.335225	-0.136597	0.577756	-0.016406	65.076408	80.146065	128.622757	-1.006300	0.000000	1.481061	0.000000	0.000000	0.000000	-2.092605	0.002307	1.116089	0.000000	0.000000	4.000000	6.000000	0.000000
21859.338558	-0.136597	0.577756	-0.016406	64.865288	82.884766	130.516617	-0.820285	0.000000	1.829829	0.000000	0.000000	0.000000	-2.092605	0.002307	1.116089	0.000000	0.000000	4.000000	6.000000	0.000000
21859.341891	-0.143441	0.577766	-0.012237	64.865288	82.884766	130.516617	-0.820285	0.000000	1.829829	0.000000	0.000000	0.000000	-2.053376	0.002967	1.250634	0.000000	0.000000	4.000000	6.000000	0.000000
21859.345225	-0.143441	0.577766	-0.012237	64.865288	82.884766	130.516617	-0.820285	0.000000	1.829829	0.000000	0.000000	0.000000	-2.053376	0.002967	1.250634	0.000000	0.000000	4.000000	6.000000	0.000000
21859.348558	-0.143441	0.577766	-0.012237	64.688263	85.526634	132.398087	-0.611846	0.000000	2.172058	0.000000	0.000000	0.000000	-2.053376	0.002967	1.250634	0.000000	0.000000	4.000000	6.000000	0.000000
21859.351891	-0.150084	0.577777	-0.007615	64.688263	85.526634	132.398087	-0.611846	0.000000	2.172058	0.000000	0.000000	0.000000	-1.992945	0.003276	1.386467	0.000000	0.000000	4.000000	6.000000	0.000000
21859.355225	-0.150084	0.577777	-0.007615	64.688263	85.526634	132.398087	-0.611846	0.000000	2.172058	0.000000	0.000000	0.000000	-1.992945	0.003276	1.386467	0.000000	0.000000	4.000000	6.000000	0.000000
21859.358558	-0.150084	0.577777	-0.007615	64.525459	88.089729	134.209442	-0.380768	0.000000	2.504215	0.000000	0.000000	0.000000	-1.992945	0.003276	1.386467	0.000000	0.000000	4.000000	6.000000	0.000000
21859.361891	-0.156478	0.577781	-0.002518	64.525459	88.089729	134.209442	-0.380768	0.000000	2.504215	0.000000	0.000000	0.000000	-1.918228	0.001121	1.529203	0.000000	0.000000	4.000000	6.000000	0.000000
21859.365225	-0.156478	0.577781	-0.002518	64.525459	88.089729	134.209442	-0.380768	0.000000	2.504215	0.000000	0.000000	0.000000	-1.918228	0.001121	1.529203	0.000000	0.000000	4.000000	6.000000	0.000000
21859.368558	-0.156478	0.577781	-0.002518	64.376450	90.616989	135.857437	-0.125901	0.000000	2.823920	0.000000	0.000000	0.000000	-1.918228	0.001121	1.529203	0.000000	0.000000	4.000000	6.000000	0.000000
21859.371891	-0.162594	0.577839	0.003008	64.376450	90.616989	135.857437	-0.125901	0.000000	2.823920	0.000000	0.000000	0.000000	-1.834818	0.017298	1.657661	0.000000	0.000000	4.000000	6.000000	0.000000
21859.375225	-0.162594	0.577839	0.003008	64.376450	90.616989	135.857437	-0.125901	0.000000	2.823920	0.000000	0.000000	0.000000	-1.834818	0.017298	1.657661	0.000000	0.000000	4.000000	6.000000	0.000000
21859.378558	-0.162594	0.577839	0.003008	64.264435	93.090996	137.213837	0.150376	0.000000	3.129723	0.000000	0.000000	0.000000	-1.834818	0.017298	1.657661	0.000000	0.000000	4.000000	6.000000	0.000000
21859.381891	-0.168466	0.577918	0.008961	64.264435	93.090996	137.213837	0.150376	0.000000	3.129723	0.000000	0.000000	0.000000	-1.761438	0.023920	1.786019	0.000000	0.000000	4.000000	6.000000	0.000000
21859.385225	-0.168466	0.577918	0.008961	64.264435	93.090996	137.213837	0.150376	0.000000	3.129723	0.000000	0.000000	0.000000	-1.761438	0.023920	1.786019	0.000000	0.000000	4.000000	6.000000	0.000000
21859.388558	-0.168466	0.577918	0.008961	64.224579	95.553719	138.496094	0.448046	0.000000	3.423295	0.000000	0.000000	0.000000	-1.761438	0.023920	1.786019	0.000000	0.000000	4.000000	6.000000	0.000000
21859.391891	-0.174091	0.578050	0.015313	64.224579	95.553719	138.496094	0.448046	0.000000	3.423295	0.000000	0.000000	0.000000	-1.687532	0.039619	1.905558	0.000000	0.000000	4.000000	6.000000	0.000000
21859.395225	-0.174091	0.578050	0.015313	64.224579	95.553719	138.496094	0.448046	0.000000	3.423295	0.000000	0.000000	0.000000	-1.687532	0.039619	1.905558	0.000000	0.000000	4.000000	6.000000	0.000000
21859.398558	-0.174091	0.578050	0.015313	64.265900	98.069389	139.716110	0.765639	0.000000	3.704551	0.000000	0.000000	0.000000	-1.687532	0.039619	1.905558	0.000000	0.000000	4.000000	6.000000	0.000000
21859.401891	-0.179425	0.578212	0.022129	64.265900	98.069389	139.716110	0.765639	0.000000	3.704551	0.000000	0.000000	0.000000	-1.600115	0.048608	2.045001	0.000000	0.000000	4.000000	6.000000	0.000000
21859.405225	-0.179425	0.578212	0.022129	64.265900	98.069389	139.716110	0.765639	0.000000	3.704551	0.000000	0.000000	0.000000	-1.600115	0.048608	2.045001	0.000000	0.000000	4.000000	6.000000	0.000000
21859.408558	-0.179425	0.578212	0.022129	64.382301	100.618355	140.709198	1.106472	0.000000	3.971237	0.000000	0.000000	0.000000	-1.600115	0.048608	2.045001	0.000000	0.000000	4.000000	6.000000	0.000000
21859.411891	-0.184433	0.578389	0.029380	64.382301	100.618355	140.709198	1.106472	0.000000	3.971237	0.000000	0.000000	0.000000	-1.502553	0.053107	2.175023	0.000000	0.000000	4.000000	6.000000	0.000000
21859.415225	-0.184433	0.578389	0.029380	64.382301	100.618355	140.709198	1.106472	0.000000	3.971237	0.000000	0.000000	0.000000	-1.502553	0.053107	2.175023	0.000000	0.000000	4.000000	6.000000	0.000000
21859.418558	-0.184433	0.578389	0.029380	64.535545	103.172653	141.842041	1.468976	0.000000	4.221662	0.000000	0.000000	0.000000	-1.502553	0.053107	2.175023	0.000000	0.000000	4.000000	6.000000	0.000000
21859.421891	-0.189068	0.578498	0.037142	64.535545	103.172653	141.842041	1.468976	0.000000	4.221662	0.000000	0.000000	0.000000	-1.390441	0.032684	2.328602	0.000000	0.000000	4.000000	6.000000	0.000000
21859.425225	-0.189068	0.578498	0.037142	64.535545	103.172653	141.842041	1.468976	0.000000	4.221662	0.000000	0.000000	0.000000	-1.390441	0.032684	2.328602	0.000000	0.000000	4.000000	6.000000	0.000000
21859.428558	-0.189068	0.578498	0.037142	64.712364	105.678207	143.241302	1.857076	0.000000	4.453402	0.000000	0.000000	0.000000	-1.390441	0.032684	2.328602	0.000000	0.000000	4.000000	6.000000	0.000000
21859.431891	-0.193315	0.578569	0.045383	64.712364	105.678207	143.241302	1.857076	0.000000	4.453402	0.000000	0.000000	0.000000	-1.274063	0.021072	2.472527	0.000000	0.000000	4.000000	6.000000	0.000000
21859.435225	-0.193315	0.578569	0.045383	64.712364	105.678207	143.241302	1.857076	0.000000	4.453402	0.000000	0.000000	0.000000	-1.274063	0.021072	2.472527	0.000000	0.000000	4.000000	6.000000	0.000000
21859.438558	-0.193315	0.578569	0.045383	64.890770	108.119705	144.719955	2.186816	0.000000	4.496425	0.000000	0.000000	0.000000	-1.274063	0.021072	2.472527	0.000000	0.000000	4.000000	6.000000	0.000000
21859.441891	-0.197135	0.578556	0.054011	64.890770	108.119705	144.719955	2.186816	0.000000	4.496425	0.000000	0.000000	0.000000	-1.146103	-0.003837	2.588452	0.000000	0.000000	4.000000	6.000000	0.000000
21859.445225	-0.197135	0.578556	0.054011	64.890770	108.119705	144.719955	2.186816	0.000000	4.496425	0.000000	0.000000	0.000000	-1.146103	-0.003837	2.588452	0.000000	0.000000	4.000000	6.000000	0.000000
21859.448558	-0.197135	0.578556	0.054011	65.052444	110.570160	146.266235	2.429845	0.000000	4.369880	0.000000	0.000000	0.000000	-1.146103	-0.003837	2.588452	0.000000	0.000000	4.000000	6.000000	0.000000
21859.451891	-0.200497	0.578483	0.063023	65.052444	110.570160	146.266235	2.429845	0.000000	4.369880	0.000000	0.000000	0.000000	-1.008481	-0.021801	2.703452	0.000000	0.000000	4.000000	6.000000	0.000000
21859.455225	-0.200497	0.578483	0.063023	65.052444	110.570160	146.266235	2.429845	0.000000	4.369880	0.000000	0.000000	0.000000	-1.008481	-0.021801	2.703452	0.000000	0.000000	4.000000	6.000000	0.000000
21859.458558	-0.200497	0.578483	0.063023	65.110275	113.073143	147.863846	2.656431	0.000000	4.235962	0.000000	0.000000	0.000000	-1.008481	-0.021801	2.703452	0.000000	0.000000	4.000000	6.000000	0.000000
21859.461891	-0.203437	0.578343	0.072224	65.110275	113.073143	147.863846	2.656431	0.000000	4.235962	0.000000	0.000000	0.000000	-0.882029	-0.041898	2.760224	0.000000	0.000000	4.000000	6.000000	0.000000
21859.465225	-0.203437	0.578343	0.072224	65.110275	113.073143	147.863846	2.656431	0.000000	4.235962	0.000000	0.000000	0.000000	-0.882029	-0.041898	2.760224	0.000000	0.000000	4.000000	6.000000	0.000000
21859.468558	-0.203437	0.578343	0.072224	64.852524	115.989143	149.677475	2.862464	0.000000	4.099548	0.000000	0.000000	0.000000	-0.882029	-0.041898	2.760224	0.000000	0.000000	4.000000	6.000000	0.000000
21859.471891	-0.205982	0.578202	0.081518	64.852524	115.989143	149.677475	2.862464	0.000000	4.099548	0.000000	0.000000	0.000000	-0.763516	-0.042281	2.788417	0.000000	0.000000	4.000000	6.000000	0.000000
21859.475225	-0.205982	0.578202	0.081518	64.852524	115.989143	149.677475	2.862464	0.000000	4.099548	0.000000	0.000000	0.000000	-0.763516	-0.042281	2.788417	0.000000	0.000000	4.000000	6.000000	0.000000
21859.478558	-0.205982	0.578202	0.081518	64.377914	119.081375	151.443039	3.048409	0.000000	3.963232	0.000000	0.000000	0.000000	-0.763516	-0.042281	2.788417	0.000000	0.000000	4.000000	6.000000	0.000000
21859.481891	-0.207987	0.577985	0.090891	64.377914	119.081375	151.443039	3.048409	0.000000	3.963232	0.000000	0.000000	0.000000	-0.601395	-0.065342	2.811783	0.000000	0.000000	4.000000	6.000000	0.000000
21859.485225	-0.207987	0.577985	0.090891	64.377914	119.081375	151.443039	3.048409	0.000000	3.963232	0.000000	0.000000	0.000000	-0.601395	-0.065342	2.811783	0.000000	0.000000	4.000000	6.000000	0.000000
21859.488558	-0.207987	0.577985	0.090891	63.887154	122.002190	153.079803	3.219744	0.000000	3.825343	0.000000	0.000000	0.000000	-0.601395	-0.065342	2.811783	0.000000	0.000000	4.000000	6.000000	0.000000
21859.491891	-0.209529	0.577754	0.100456	63.887154	122.002190	153.079803	3.219744	0.000000	3.825343	0.000000	0.000000	0.000000	-0.462766	-0.069254	2.869388	0.000000	0.000000	4.000000	6.000000	0.000000
21859.495225	-0.209529	0.577754	0.100456	63.887154	122.002190	153.079803	3.219744	0.000000	3.825343	0.000000	0.000000	0.000000	-0.462766	-0.069254	2.869388	0.000000	0.000000	4.000000	6.000000	0.000000
21859.498558	-0.209529	0.577754	0.100456	63.401745	124.769073	154.691193	3.379608	0.000000	3.684867	0.000000	0.000000	0.000000	-0.462766	-0.069254	2.869388	0.000000	0.000000	4.000000	6.000000	0.000000
21859.501891	-0.210533	0.577497	0.110152	63.401745	124.769073	154.691193	3.379608	0.000000	3.684867	0.000000	0.000000	0.000000	-0.301208	-0.077196	2.908821	0.000000	0.000000	4.000000	6.000000	0.000000
21859.505225	-0.210533	0.577497	0.110152	63.401745	124.769073	154.691193	3.379608	0.000000	3.684867	0.000000	0.000000	0.000000	-0.301208	-0.077196	2.908821	0.000000	0.000000	4.000000	6.000000	0.000000
21859.508558	-0.210533	0.577497	0.110152	62.934879	127.467216	156.413055	3.529417	0.000000	3.541640	0.000000	0.000000	0.000000	-0.301208	-0.077196	2.908821	0.000000	0.000000	4.000000	6.000000	0.000000
21859.511891	-0.210889	0.577161	0.120000	62.934879	127.467216	156.413055	3.529417	0.000000	3.541640	0.000000	0.000000	0.000000	-0.106875	-0.100674	2.954378	0.000000	0.000000	4.000000	6.000000	0.000000
21859.515225	-0.210889	0.577161	0.120000	62.934879	127.467216	156.413055	3.529417	0.000000	3.541640	0.000000	0.000000	0.000000	-0.106875	-0.100674	2.954378	0.000000	0.000000	4.000000	6.000000	0.000000
21859.518558	-0.210889	0.577161	0.120000	62.482174	130.184418	158.222473	3.672178	0.000000	3.393392	0.000000	0.000000	0.000000	-0.106875	-0.100674	2.954378	0.000000	0.000000	4.000000	6.000000	0.000000
21859.521891	-0.210501	0.576706	0.129893	62.482174	130.184418	158.222473	3.672178	0.000000	3.393392	0.000000	0.000000	0.000000	0.116522	-0.136342	2.967969	0.000000	0.000000	4.000000	6.000000	0.000000
21859.525225	-0.210501	0.576706	0.129893	62.482174	130.184418	158.222473	3.672178	0.000000	3.393392	0.000000	0.000000	0.000000	0.116522	-0.136342	2.967969	0.000000	0.000000	4.000000	6.000000	0.000000
21859.528558	-0.210501	0.576706	0.129893	62.064125	132.915833	160.017517	3.808363	0.000000	3.239810	0.000000	0.000000	0.000000	0.116522	-0.136342	2.967969	0.000000	0.000000	4.000000	6.000000	0.000000
21859.531891	-0.209378	0.576177	0.139751	62.064125	132.915833	160.017517	3.808363	0.000000	3.239810	0.000000	0.000000	0.000000	0.336930	-0.158858	2.957313	0.000000	0.000000	4.000000	6.000000	0.000000
21859.535225	-0.209378	0.576177	0.139751	62.064125	132.915833	160.017517	3.808363	0.000000	3.239810	0.000000	0.000000	0.000000	0.336930	-0.158858	2.957313	0.000000	0.000000	4.000000	6.000000	0.000000
21859.538558	-0.209378	0.576177	0.139751	61.677429	135.653992	161.796555	3.937416	0.000000	3.081680	0.000000	0.000000	0.000000	0.336930	-0.158858	2.957313	0.000000	0.000000	4.000000	6.000000	0.000000
21859.541891	-0.207535	0.575564	0.149485	61.677429	135.653992	161.796555	3.937416	0.000000	3.081680	0.000000	0.000000	0.000000	0.552987	-0.183801	2.920307	0.000000	0.000000	4.000000	6.000000	0.000000
21859.545225	-0.207535	0.575564	0.149485	61.677429	135.653992	161.796555	3.937416	0.000000	3.081680	0.000000	0.000000	0.000000	0.552987	-0.183801	2.920307	0.000000	0.000000	4.000000	6.000000	0.000000
21859.548558	-0.207535	0.575564	0.149485	61.283245	138.350510	163.529953	4.058888	0.000000	2.919834	0.000000	0.000000	0.000000	0.552987	-0.183801	2.920307	0.000000	0.000000	4.000000	6.000000	0.000000
21859.551891	-0.205088	0.574939	0.159000	61.283245	138.350510	163.529953	4.058888	0.000000	2.919834	0.000000	0.000000	0.000000	0.734070	-0.187553	2.854498	0.000000	0.000000	4.000000	6.000000	0.000000
21859.555225	-0.205088	0.574939	0.159000	61.283245	138.350510	163.529953	4.058888	0.000000	2.919834	0.000000	0.000000	0.000000	0.734070	-0.187553	2.854498	0.000000	0.000000	4.000000	6.000000	0.000000
21859.558558	-0.205088	0.574939	0.159000	60.904491	140.938721	165.176559	4.171264	0.000000	2.756912	0.000000	0.000000	0.000000	0.734070	-0.187553	2.854498	0.000000	0.000000	4.000000	6.000000	0.000000
21859.561891	-0.202100	0.574298	0.168201	60.904491	140.938721	165.176559	4.171264	0.000000	2.756912	0.000000	0.000000	0.000000	0.896319	-0.192256	2.760390	0.000000	0.000000	4.000000	6.000000	0.000000
21859.565225	-0.202100	0.574298	0.168201	60.904491	140.938721	165.176559	4.171264	0.000000	2.756912	0.000000	0.000000	0.000000	0.896319	-0.192256	2.760390	0.000000	0.000000	4.000000	6.000000	0.000000
21859.568558	-0.202100	0.574298	0.168201	60.621674	143.416977	166.728790	4.274187	0.000000	2.594480	0.000000	0.000000	0.000000	0.896319	-0.192256	2.760390	0.000000	0.000000	4.000000	6.000000	0.000000
21859.571891	-0.198695	0.573726	0.177163	60.621674	143.416977	166.728790	4.274187	0.000000	2.594480	0.000000	0.000000	0.000000	1.021436	-0.171730	2.688449	0.000000	0.000000	4.000000	6.000000	0.000000
21859.575225	-0.198695	0.573726	0.177163	60.621674	143.416977	166.728790	4.274187	0.000000	2.594480	0.000000	0.000000	0.000000	1.021436	-0.171730	2.688449	0.000000	0.000000	4.000000	6.000000	0.000000
21859.578558	-0.198695	0.573726	0.177163	60.769348	145.592987	168.023834	4.367942	0.000000	2.433329	0.000000	0.000000	0.000000	1.021436	-0.171730	2.688449	0.000000	0.000000	4.000000	6.000000	0.000000
21859.581891	-0.194839	0.573152	0.185873	60.769348	145.592987	168.023834	4.367942	0.000000	2.433329	0.000000	0.000000	0.000000	1.156931	-0.172263	2.613002	0.000000	0.000000	4.000000	6.000000	0.000000
21859.585225	-0.194839	0.573152	0.185873	60.769348	145.592987	168.023834	4.367942	0.000000	2.433329	0.000000	0.000000	0.000000	1.156931	-0.172263	2.613002	0.000000	0.000000	4.000000	6.000000	0.000000
21859.588558	-0.194839	0.573152	0.185873	61.523170	147.449387	169.031433	4.453753	0.000000	2.272462	0.000000	0.000000	0.000000	1.156931	-0.172263	2.613002	0.000000	0.000000	4.000000	6.000000	0.000000
21859.591891	-0.190514	0.572609	0.194382	61.523170	147.449387	169.031433	4.453753	0.000000	2.272462	0.000000	0.000000	0.000000	1.297339	-0.162738	2.552795	0.000000	0.000000	4.000000	6.000000	0.000000
21859.595225	-0.190514	0.572609	0.194382	61.523170	147.449387	169.031433	4.453753	0.000000	2.272462	0.000000	0.000000	0.000000	1.297339	-0.162738	2.552795	0.000000	0.000000	4.000000	6.000000	0.000000
21859.598558	-0.190514	0.572609	0.194382	62.360714	149.238098	169.989014	4.532677	0.000000	2.110650	0.000000	0.000000	0.000000	1.297339	-0.162738	2.552795	0.000000	0.000000	4.000000	6.000000	0.000000
21859.601891	-0.185761	0.572013	0.202589	62.360714	149.238098	169.989014	4.532677	0.000000	2.110650	0.000000	0.000000	0.000000	1.425983	-0.178710	2.461929	0.000000	0.000000	4.000000	6.000000	0.000000
21859.605225	-0.185761	0.572013	0.202589	62.360714	149.238098	169.989014	4.532677	0.000000	2.110650	0.000000	0.000000	0.000000	1.425983	-0.178710	2.461929	0.000000	0.000000	4.000000	6.000000	0.000000
21859.608558	-0.185761	0.572013	0.202589	63.093967	150.947021	170.885406	4.604424	0.000000	1.949175	0.000000	0.000000	0.000000	1.425983	-0.178710	2.461929	0.000000	0.000000	4.000000	6.000000	0.000000
21859.611891	-0.180573	0.571343	0.210448	63.093967	150.947021	170.885406	4.604424	0.000000	1.949175	0.000000	0.000000	0.000000	1.556525	-0.201200	2.357942	0.000000	0.000000	4.000000	6.000000	0.000000
21859.615225	-0.180573	0.571343	0.210448	63.093967	150.947021	170.885406	4.604424	0.000000	1.949175	0.000000	0.000000	0.000000	1.556525	-0.201200	2.357942	0.000000	0.000000	4.000000	6.000000	0.000000
21859.618558	-0.180573	0.571343	0.210448	63.723240	152.607803	171.734802	4.669466	0.000000	1.787761	0.000000	0.000000	0.000000	1.556525	-0.201200	2.357942	0.000000	0.000000	4.000000	6.000000	0.000000
21859.621891	-0.174848	0.570614	0.217938	63.723240	152.607803	171.734802	4.669466	0.000000	1.787761	0.000000	0.000000	0.000000	1.717487	-0.218754	2.246835	0.000000	0.000000	4.000000	6.000000	0.000000
21859.625225	-0.174848	0.570614	0.217938	63.723240	152.607803	171.734802	4.669466	0.000000	1.787761	0.000000	0.000000	0.000000	1.717487	-0.218754	2.246835	0.000000	0.000000	4.000000	6.000000	0.000000
21859.628558	-0.174848	0.570614	0.217938	64.251961	154.156235	172.488480	4.728889	0.000000	1.624072	0.000000	0.000000	0.000000	1.717487	-0.218754	2.246835	0.000000	0.000000	4.000000	6.000000	0.000000
21859.631891	-0.168753	0.569870	0.225009	64.251961	154.156235	172.488480	4.728889	0.000000	1.624072	0.000000	0.000000	0.000000	1.828383	-0.223107	2.121252	0.000000	0.000000	4.000000	6.000000	0.000000
21859.635225	-0.168753	0.569870	0.225009	64.251961	154.156235	172.488480	4.728889	0.000000	1.624072	0.000000	0.000000	0.000000	1.828383	-0.223107	2.121252	0.000000	0.000000	4.000000	6.000000	0.000000
21859.638558	-0.168753	0.569870	0.225009	64.702896	155.677643	173.222198	4.781754	0.000000	1.461102	0.000000	0.000000	0.000000	1.828383	-0.223107	2.121252	0.000000	0.000000	4.000000	6.000000	0.000000
21859.641891	-0.162290	0.569229	0.231615	64.702896	155.677643	173.222198	4.781754	0.000000	1.461102	0.000000	0.000000	0.000000	1.939029	-0.192262	1.981792	0.000000	0.000000	4.000000	6.000000	0.000000
21859.645225	-0.162290	0.569229	0.231615	64.702896	155.677643	173.222198	4.781754	0.000000	1.461102	0.000000	0.000000	0.000000	1.939029	-0.192262	1.981792	0.000000	0.000000	4.000000	6.000000	0.000000
21859.648558	-0.162290	0.569229	0.231615	65.112274	157.314026	174.055832	4.828435	0.000000	1.298544	0.000000	0.000000	0.000000	1.939029	-0.192262	1.981792	0.000000	0.000000	4.000000	6.000000	0.000000
21859.651891	-0.155554	0.568668	0.237664	65.112274	157.314026	174.055832	4.828435	0.000000	1.298544	0.000000	0.000000	0.000000	2.020584	-0.168330	1.814888	0.000000	0.000000	4.000000	6.000000	0.000000
21859.655225	-0.155554	0.568668	0.237664	65.112274	157.314026	174.055832	4.828435	0.000000	1.298544	0.000000	0.000000	0.000000	2.020584	-0.168330	1.814888	0.000000	0.000000	4.000000	6.000000	0.000000
21859.658558	-0.155554	0.568668	0.237664	65.501205	159.165710	175.091675	4.868755	0.000000	1.138080	0.000000	0.000000	0.000000	2.020584	-0.168330	1.814888	0.000000	0.000000	4.000000	6.000000	0.000000
21859.661891	-0.148573	0.568299	0.243192	65.501205	159.165710	175.091675	4.868755	0.000000	1.138080	0.000000	0.000000	0.000000	2.094530	-0.110645	1.658425	0.000000	0.000000	4.000000	6.000000	0.000000
21859.665225	-0.148573	0.568299	0.243192	65.501205	159.165710	175.091675	4.868755	0.000000	1.138080	0.000000	0.000000	0.000000	2.094530	-0.110645	1.658425	0.000000	0.000000	4.000000	6.000000	0.000000
21859.668558	-0.148573	0.568299	0.243192	65.865639	161.256943	176.352173	4.903158	0.000000	0.979305	0.000000	0.000000	0.000000	2.094530	-0.110645	1.658425	0.000000	0.000000	4.000000	6.000000	0.000000
21859.671891	-0.141452	0.568082	0.248130	65.865639	161.256943	176.352173	4.903158	0.000000	0.979305	0.000000	0.000000	0.000000	2.136266	-0.065199	1.481362	0.000000	0.000000	4.000000	6.000000	0.000000
21859.675225	-0.141452	0.568082	0.248130	65.865639	161.256943	176.352173	4.903158	0.000000	0.979305	0.000000	0.000000	0.000000	2.136266	-0.065199	1.481362	0.000000	0.000000	4.000000	6.000000	0.000000
21859.678558	-0.141452	0.568082	0.248130	66.192406	163.503387	177.754456	4.931658	0.000000	0.823866	0.000000	0.000000	0.000000	2.136266	-0.065199	1.481362	0.000000	0.000000	4.000000	6.000000	0.000000
21859.681891	-0.134118	0.567987	0.252539	66.192406	163.503387	177.754456	4.931658	0.000000	0.823866	0.000000	0.000000	0.000000	2.200052	-0.028293	1.322759	0.000000	0.000000	4.000000	6.000000	0.000000
21859.685225	-0.134118	0.567987	0.252539	66.192406	163.503387	177.754456	4.931658	0.000000	0.823866	0.000000	0.000000	0.000000	2.200052	-0.028293	1.322759	0.000000	0.000000	4.000000	6.000000	0.000000
21859.688558	-0.134118	0.567987	0.252539	66.466148	165.700821	179.287598	4.954985	0.000000	0.669422	0.000000	0.000000	0.000000	2.200052	-0.028293	1.322759	0.000000	0.000000	4.000000	6.000000	0.000000
21859.691891	-0.126579	0.568012	0.256365	66.466148	165.700821	179.287598	4.954985	0.000000	0.669422	0.000000	0.000000	0.000000	2.261804	0.007319	1.147623	0.000000	0.000000	4.000000	6.000000	0.000000
21859.695225	-0.126579	0.568012	0.256365	66.466148	165.700821	179.287598	4.954985	0.000000	0.669422	0.000000	0.000000	0.000000	2.261804	0.007319	1.147623	0.000000	0.000000	4.000000	6.000000	0.000000
21859.698558	-0.126579	0.568012	0.256365	66.686966	167.736191	-178.551575	4.973343	0.000000	0.515617	0.000000	0.000000	0.000000	2.261804	0.007319	1.147623	0.000000	0.000000	4.000000	6.000000	0.000000
21859.701891	-0.118757	0.568084	0.259667	66.686966	167.736191	-178.551575	4.973343	0.000000	0.515617	0.000000	0.000000	0.000000	2.346488	0.021612	0.990651	0.000000	0.000000	4.000000	6.000000	0.000000
21859.705225	-0.118757	0.568084	0.259667	66.686966	167.736191	-178.551575	4.973343	0.000000	0.515617	0.000000	0.000000	0.000000	2.346488	0.021612	0.990651	0.000000	0.000000	4.000000	6.000000	0.000000
21859.708558	-0.118757	0.568084	0.259667	66.850151	169.581009	-176.052261	4.987006	0.000000	0.360241	0.000000	0.000000	0.000000	2.346488	0.021612	0.990651	0.000000	0.000000	4.000000	6.000000	0.000000
21859.711891	-0.110799	0.568219	0.262376	66.850151	169.581009	-176.052261	4.987006	0.000000	0.360241	0.000000	0.000000	0.000000	2.387555	0.040570	0.812845	0.000000	0.000000	4.000000	6.000000	0.000000
21859.715225	-0.110799	0.568219	0.262376	66.850151	169.581009	-176.052261	4.987006	0.000000	0.360241	0.000000	0.000000	0.000000	2.387555	0.040570	0.812845	0.000000	0.000000	4.000000	6.000000	0.000000
21859.718558	-0.110799	0.568219	0.262376	66.986076	171.370316	-173.811432	4.995771	0.000000	0.205614	0.000000	0.000000	0.000000	2.387555	0.040570	0.812845	0.000000	0.000000	4.000000	6.000000	0.000000
21859.721891	-0.102647	0.568432	0.264458	66.986076	171.370316	-173.811432	4.995771	0.000000	0.205614	0.000000	0.000000	0.000000	2.445461	0.064011	0.624511	0.000000	0.000000	4.000000	6.000000	0.000000
21859.725225	-0.102647	0.568432	0.264458	66.986076	171.370316	-173.811432	4.995771	0.000000	0.205614	0.000000	0.000000	0.000000	2.445461	0.064011	0.624511	0.000000	0.000000	4.000000	6.000000	0.000000
21859.728558	-0.102647	0.568432	0.264458	67.190651	173.227493	-171.500305	4.999749	0.000000	0.050048	0.000000	0.000000	0.000000	2.445461	0.064011	0.624511	0.000000	0.000000	4.000000	6.000000	0.000000
21859.731891	-0.094394	0.568769	0.265924	67.190651	173.227493	-171.500305	4.999749	0.000000	0.050048	0.000000	0.000000	0.000000	2.475935	0.101033	0.439667	0.000000	0.000000	4.000000	6.000000	0.000000
21859.735225	-0.094394	0.568769	0.265924	67.190651	173.227493	-171.500305	4.999749	0.000000	0.050048	0.000000	0.000000	0.000000	2.475935	0.101033	0.439667	0.000000	0.000000	4.000000	6.000000	0.000000
21859.738558	-0.094394	0.568769	0.265924	67.583801	175.335663	-168.845016	4.998889	0.000000	-0.105380	0.000000	0.000000	0.000000	2.475935	0.101033	0.439667	0.000000	0.000000	4.000000	6.000000	0.000000
21859.741891	-0.086167	0.569216	0.266806	67.583801	175.335663	-168.845016	4.998889	0.000000	-0.105380	0.000000	0.000000	0.000000	2.468039	0.134091	0.264660	0.000000	0.000000	4.000000	6.000000	0.000000
21859.745225	-0.086167	0.569216	0.266806	67.583801	175.335663	-168.845016	4.998889	0.000000	-0.105380	0.000000	0.000000	0.000000	2.468039	0.134091	0.264660	0.000000	0.000000	4.000000	6.000000	0.000000
21859.748558	-0.086167	0.569216	0.266806	68.307014	177.894409	-165.508743	4.993293	0.000000	-0.258880	0.000000	0.000000	0.000000	2.468039	0.134091	0.264660	0.000000	0.000000	4.000000	6.000000	0.000000
21859.751891	-0.077984	0.569812	0.267100	68.307014	177.894409	-165.508743	4.993293	0.000000	-0.258880	0.000000	0.000000	0.000000	2.455065	0.178764	0.088089	0.000000	0.000000	4.000000	6.000000	0.000000
21859.755225	-0.077984	0.569812	0.267100	68.307014	177.894409	-165.508743	4.993293	0.000000	-0.258880	0.000000	0.000000	0.000000	2.455065	0.178764	0.088089	0.000000	0.000000	4.000000	6.000000	0.000000
21859.758558	-0.077984	0.569812	0.267100	69.283646	-179.080826	-161.741989	4.983100	0.000000	-0.410742	0.000000	0.000000	0.000000	2.455065	0.178764	0.088089	0.000000	0.000000	4.000000	6.000000	0.000000
21859.761891	-0.070100	0.570533	0.266770	69.283646	-179.080826	-161.741989	4.983100	0.000000	-0.410742	0.000000	0.000000	0.000000	2.365087	0.216160	-0.098999	0.000000	0.000000	4.000000	6.000000	0.000000
21859.765225	-0.070100	0.570533	0.266770	69.283646	-179.080826	-161.741989	4.983100	0.000000	-0.410742	0.000000	0.000000	0.000000	2.365087	0.216160	-0.098999	0.000000	0.000000	4.000000	6.000000	0.000000
21859.768558	-0.070100	0.570533	0.266770	70.332504	-175.779007	-157.858795	4.968887	0.000000	-0.556919	0.000000	0.000000	0.000000	2.365087	0.216160	-0.098999	0.000000	0.000000	4.000000	6.000000	0.000000
21859.771891	-0.062431	0.571357	0.265849	70.332504	-175.779007	-157.858795	4.968887	0.000000	-0.556919	0.000000	0.000000	0.000000	2.300690	0.247367	-0.276287	0.000000	0.000000	4.000000	6.000000	0.000000
21859.775225	-0.062431	0.571357	0.265849	70.332504	-175.779007	-157.858795	4.968887	0.000000	-0.556919	0.000000	0.000000	0.000000	2.300690	0.247367	-0.276287	0.000000	0.000000	4.000000	6.000000	0.000000
21859.778558	-0.062431	0.571357	0.265849	71.361092	-172.598083	-154.056564	4.950809	0.000000	-0.699631	0.000000	0.000000	0.000000	2.300690	0.247367	-0.276287	0.000000	0.000000	4.000000	6.000000	0.000000
21859.781891	-0.054926	0.572207	0.264385	71.361092	-172.598083	-154.056564	4.950809	0.000000	-0.699631	0.000000	0.000000	0.000000	2.251493	0.255044	-0.438988	0.000000	0.000000	4.000000	6.000000	0.000000
21859.785225	-0.054926	0.572207	0.264385	71.361092	-172.598083	-154.056564	4.950809	0.000000	-0.699631	0.000000	0.000000	0.000000	2.251493	0.255044	-0.438988	0.000000	0.000000	4.000000	6.000000	0.000000
21859.788558	-0.054926	0.572207	0.264385	72.362961	-170.255585	-150.760544	4.928884	0.000000	-0.840302	0.000000	0.000000	0.000000	2.251493	0.255044	-0.438988	0.000000	0.000000	4.000000	6.000000	0.000000
21859.791891	-0.047598	0.573079	0.262378	72.362961	-170.255585	-150.760544	4.928884	0.000000	-0.840302	0.000000	0.000000	0.000000	2.198389	0.261586	-0.602050	0.000000	0.000000	4.000000	6.000000	0.000000
21859.795225	-0.047598	0.573079	0.262378	72.362961	-170.255585	-150.760544	4.928884	0.000000	-0.840302	0.000000	0.000000	0.000000	2.198389	0.261586	-0.602050	0.000000	0.000000	4.000000	6.000000	0.000000
21859.798558	-0.047598	0.573079	0.262378	73.347443	-168.958328	-148.460037	4.903169	0.000000	-0.979252	0.000000	0.000000	0.000000	2.198389	0.261586	-0.602050	0.000000	0.000000	4.000000	6.000000	0.000000
21859.801891	-0.040328	0.573922	0.259917	73.347443	-168.958328	-148.460037	4.903169	0.000000	-0.979252	0.000000	0.000000	0.000000	2.180976	0.252758	-0.738283	0.000000	0.000000	4.000000	6.000000	0.000000
21859.805225	-0.040328	0.573922	0.259917	73.347443	-168.958328	-148.460037	4.903169	0.000000	-0.979252	0.000000	0.000000	0.000000	2.180976	0.252758	-0.738283	0.000000	0.000000	4.000000	6.000000	0.000000
21859.808558	-0.040328	0.573922	0.259917	74.245872	-167.729996	-146.297501	4.873223	0.000000	-1.118791	0.000000	0.000000	0.000000	2.180976	0.252758	-0.738283	0.000000	0.000000	4.000000	6.000000	0.000000
21859.811891	-0.033194	0.574726	0.256964	74.245872	-167.729996	-146.297501	4.873223	0.000000	-1.118791	0.000000	0.000000	0.000000	2.140258	0.241374	-0.886126	0.000000	0.000000	4.000000	6.000000	0.000000
21859.815225	-0.033194	0.574726	0.256964	74.245872	-167.729996	-146.297501	4.873223	0.000000	-1.118791	0.000000	0.000000	0.000000	2.140258	0.241374	-0.886126	0.000000	0.000000	4.000000	6.000000	0.000000
21859.818558	-0.033194	0.574726	0.256964	75.045258	-166.436569	-143.944397	4.839134	0.000000	-1.258086	0.000000	0.000000	0.000000	2.140258	0.241374	-0.886126	0.000000	0.000000	4.000000	6.000000	0.000000
21859.821891	-0.026242	0.575494	0.253541	75.045258	-166.436569	-143.944397	4.839134	0.000000	-1.258086	0.000000	0.000000	0.000000	2.085707	0.230211	-1.026750	0.000000	0.000000	4.000000	6.000000	0.000000
21859.825225	-0.026242	0.575494	0.253541	75.045258	-166.436569	-143.944397	4.839134	0.000000	-1.258086	0.000000	0.000000	0.000000	2.085707	0.230211	-1.026750	0.000000	0.000000	4.000000	6.000000	0.000000
21859.828558	-0.026242	0.575494	0.253541	75.763458	-165.163681	-141.312454	4.800972	0.000000	-1.396661	0.000000	0.000000	0.000000	2.085707	0.230211	-1.026750	0.000000	0.000000	4.000000	6.000000	0.000000
21859.831891	-0.019381	0.576286	0.249685	75.763458	-165.163681	-141.312454	4.800972	0.000000	-1.396661	0.000000	0.000000	0.000000	2.058140	0.237531	-1.156897	0.000000	0.000000	4.000000	6.000000	0.000000
21859.835225	-0.019381	0.576286	0.249685	75.763458	-165.163681	-141.312454	4.800972	0.000000	-1.396661	0.000000	0.000000	0.000000	2.058140	0.237531	-1.156897	0.000000	0.000000	4.000000	6.000000	0.000000
21859.838558	-0.019381	0.576286	0.249685	76.399719	-163.870972	-138.658417	4.758124	0.000000	-1.536311	0.000000	0.000000	0.000000	2.058140	0.237531	-1.156897	0.000000	0.000000	4.000000	6.000000	0.000000
21859.841891	-0.012690	0.577063	0.245425	76.399719	-163.870972	-138.658417	4.758124	0.000000	-1.536311	0.000000	0.000000	0.000000	2.007252	0.233289	-1.278111	0.000000	0.000000	4.000000	6.000000	0.000000
21859.845225	-0.012690	0.577063	0.245425	76.399719	-163.870972	-138.658417	4.758124	0.000000	-1.536311	0.000000	0.000000	0.000000	2.007252	0.233289	-1.278111	0.000000	0.000000	4.000000	6.000000	0.000000
21859.848558	-0.012690	0.577063	0.245425	76.943024	-162.456100	-136.022629	4.710786	0.000000	-1.675857	0.000000	0.000000	0.000000	2.007252	0.233289	-1.278111	0.000000	0.000000	4.000000	6.000000	0.000000
21859.851891	-0.006178	0.577789	0.240794	76.943024	-162.456100	-136.022629	4.710786	0.000000	-1.675857	0.000000	0.000000	0.000000	1.953817	0.217904	-1.389178	0.000000	0.000000	4.000000	6.000000	0.000000
21859.855225	-0.006178	0.577789	0.240794	76.943024	-162.456100	-136.022629	4.710786	0.000000	-1.675857	0.000000	0.000000	0.000000	1.953817	0.217904	-1.389178	0.000000	0.000000	4.000000	6.000000	0.000000
21859.858558	-0.006178	0.577789	0.240794	77.390808	-160.671600	-133.165588	4.658845	0.000000	-1.815259	0.000000	0.000000	0.000000	1.953817	0.217904	-1.389178	0.000000	0.000000	4.000000	6.000000	0.000000
21859.861891	0.000117	0.578483	0.235802	77.390808	-160.671600	-133.165588	4.658845	0.000000	-1.815259	0.000000	0.000000	0.000000	1.888399	0.207936	-1.497486	0.000000	0.000000	4.000000	6.000000	0.000000
21859.865225	0.000117	0.578483	0.235802	77.390808	-160.671600	-133.165588	4.658845	0.000000	-1.815259	0.000000	0.000000	0.000000	1.888399	0.207936	-1.497486	0.000000	0.000000	4.000000	6.000000	0.000000
21859.868558	0.000117	0.578483	0.235802	77.740097	-158.618652	-129.902603	4.602350	0.000000	-1.954065	0.000000	0.000000	0.000000	1.888399	0.207936	-1.497486	0.000000	0.000000	4.000000	6.000000	0.000000
21859.871891	0.006155	0.579085	0.230474	77.740097	-158.618652	-129.902603	4.602350	0.000000	-1.954065	0.000000	0.000000	0.000000	1.811494	0.180682	-1.598593	0.000000	0.000000	4.000000	6.000000	0.000000
21859.875225	0.006155	0.579085	0.230474	77.740097	-158.618652	-129.902603	4.602350	0.000000	-1.954065	0.000000	0.000000	0.000000	1.811494	0.180682	-1.598593	0.000000	0.000000	4.000000	6.000000	0.000000
21859.878558	0.006155	0.579085	0.230474	78.001030	-156.564224	-126.650543	4.541424	0.000000	-2.091761	0.000000	0.000000	0.000000	1.811494	0.180682	-1.598593	0.000000	0.000000	4.000000	6.000000	0.000000
21859.881891	0.012062	0.579572	0.224792	78.001030	-156.564224	-126.650543	4.541424	0.000000	-2.091761	0.000000	0.000000	0.000000	1.772105	0.146218	-1.704498	0.000000	0.000000	4.000000	6.000000	0.000000
21859.885225	0.012062	0.579572	0.224792	78.001030	-156.564224	-126.650543	4.541424	0.000000	-2.091761	0.000000	0.000000	0.000000	1.772105	0.146218	-1.704498	0.000000	0.000000	4.000000	6.000000	0.000000
21859.888558	0.012062	0.579572	0.224792	78.209061	-154.770096	-123.591248	4.474791	0.000000	-2.230751	0.000000	0.000000	0.000000	1.772105	0.146218	-1.704498	0.000000	0.000000	4.000000	6.000000	0.000000
21859.891891	0.017959	0.580043	0.218781	78.209061	-154.770096	-123.591248	4.474791	0.000000	-2.230751	0.000000	0.000000	0.000000	1.769159	0.141322	-1.803372	0.000000	0.000000	4.000000	6.000000	0.000000
21859.895225	0.017959	0.580043	0.218781	78.209061	-154.770096	-123.591248	4.474791	0.000000	-2.230751	0.000000	0.000000	0.000000	1.769159	0.141322	-1.803372	0.000000	0.000000	4.000000	6.000000	0.000000
21859.898558	0.017959	0.580043	0.218781	78.398087	-153.460602	-120.923187	4.401058	0.000000	-2.372907	0.000000	0.000000	0.000000	1.769159	0.141322	-1.803372	0.000000	0.000000	4.000000	6.000000	0.000000
21859.901891	0.023743	0.580448	0.212496	78.398087	-153.460602	-120.923187	4.401058	0.000000	-2.372907	0.000000	0.000000	0.000000	1.735055	0.121386	-1.885572	0.000000	0.000000	4.000000	6.000000	0.000000
21859.905225	0.023743	0.580448	0.212496	78.398087	-153.460602	-120.923187	4.401058	0.000000	-2.372907	0.000000	0.000000	0.000000	1.735055	0.121386	-1.885572	0.000000	0.000000	4.000000	6.000000	0.000000
21859.908558	0.023743	0.580448	0.212496	78.629616	-152.431442	-118.644363	4.320776	0.000000	-2.516126	0.000000	0.000000	0.000000	1.735055	0.121386	-1.885572	0.000000	0.000000	4.000000	6.000000	0.000000
21859.911891	0.029377	0.580869	0.205988	78.629616	-152.431442	-118.644363	4.320776	0.000000	-2.516126	0.000000	0.000000	0.000000	1.690233	0.126204	-1.952410	0.000000	0.000000	4.000000	6.000000	0.000000
21859.915225	0.029377	0.580869	0.205988	78.629616	-152.431442	-118.644363	4.320776	0.000000	-2.516126	0.000000	0.000000	0.000000	1.690233	0.126204	-1.952410	0.000000	0.000000	4.000000	6.000000	0.000000
21859.918558	0.029377	0.580869	0.205988	78.962082	-151.178238	-115.913803	4.234116	0.000000	-2.659373	0.000000	0.000000	0.000000	1.690233	0.126204	-1.952410	0.000000	0.000000	4.000000	6.000000	0.000000
21859.921891	0.034735	0.581236	0.199310	78.962082	-151.178238	-115.913803	4.234116	0.000000	-2.659373	0.000000	0.000000	0.000000	1.607489	0.110245	-2.003181	0.000000	0.000000	4.000000	6.000000	0.000000
21859.925225	0.034735	0.581236	0.199310	78.962082	-151.178238	-115.913803	4.234116	0.000000	-2.659373	0.000000	0.000000	0.000000	1.607489	0.110245	-2.003181	0.000000	0.000000	4.000000	6.000000	0.000000
21859.928558	0.034735	0.581236	0.199310	79.398849	-149.018616	-111.638260	4.142306	0.000000	-2.800233	0.000000	0.000000	0.000000	1.607489	0.110245	-2.003181	0.000000	0.000000	4.000000	6.000000	0.000000
21859.931891	0.039665	0.581549	0.192477	79.398849	-149.018616	-111.638260	4.142306	0.000000	-2.800233	0.000000	0.000000	0.000000	1.478771	0.093957	-2.049880	0.000000	0.000000	4.000000	6.000000	0.000000
21859.935225	0.039665	0.581549	0.192477	79.398849	-149.018616	-111.638260	4.142306	0.000000	-2.800233	0.000000	0.000000	0.000000	1.478771	0.093957	-2.049880	0.000000	0.000000	4.000000	6.000000	0.000000
21859.938558	0.039665	0.581549	0.192477	79.863525	-145.806488	-106.664368	4.046867	0.000000	-2.936471	0.000000	0.000000	0.000000	1.478771	0.093957	-2.049880	0.000000	0.000000	4.000000	6.000000	0.000000
21859.941891	0.044198	0.581779	0.185446	79.863525	-145.806488	-106.664368	4.046867	0.000000	-2.936471	0.000000	0.000000	0.000000	1.360069	0.069021	-2.109358	0.000000	0.000000	4.000000	6.000000	0.000000
21859.945225	0.044198	0.581779	0.185446	79.863525	-145.806488	-106.664368	4.046867	0.000000	-2.936471	0.000000	0.000000	0.000000	1.360069	0.069021	-2.109358	0.000000	0.000000	4.000000	6.000000	0.000000
21859.948558	0.044198	0.581779	0.185446	80.300629	-142.156693	-101.588974	3.947150	0.000000	-3.069203	0.000000	0.000000	0.000000	1.360069	0.069021	-2.109358	0.000000	0.000000	4.000000	6.000000	0.000000
21859.951891	0.048485	0.581946	0.178134	80.300629	-142.156693	-101.588974	3.947150	0.000000	-3.069203	0.000000	0.000000	0.000000	1.286199	0.050096	-2.193606	0.000000	0.000000	4.000000	6.000000	0.000000
21859.955225	0.048485	0.581946	0.178134	80.300629	-142.156693	-101.588974	3.947150	0.000000	-3.069203	0.000000	0.000000	0.000000	1.286199	0.050096	-2.193606	0.000000	0.000000	4.000000	6.000000	0.000000
21859.958558	0.048485	0.581946	0.178134	80.718674	-138.545151	-96.744431	3.840678	0.000000	-3.201436	0.000000	0.000000	0.000000	1.286199	0.050096	-2.193606	0.000000	0.000000	4.000000	6.000000	0.000000
21859.961891	0.052559	0.582040	0.170593	80.718674	-138.545151	-96.744431	3.840678	0.000000	-3.201436	0.000000	0.000000	0.000000	1.221986	0.028063	-2.262214	0.000000	0.000000	4.000000	6.000000	0.000000
21859.965225	0.052559	0.582040	0.170593	80.718674	-138.545151	-96.744431	3.840678	0.000000	-3.201436	0.000000	0.000000	0.000000	1.221986	0.028063	-2.262214	0.000000	0.000000	4.000000	6.000000	0.000000
21859.968558	0.052559	0.582040	0.170593	81.145103	-135.229172	-92.183746	3.727047	0.000000	-3.333035	0.000000	0.000000	0.000000	1.221986	0.028063	-2.262214	0.000000	0.000000	4.000000	6.000000	0.000000
21859.971891	0.056484	0.582113	0.162917	81.145103	-135.229172	-92.183746	3.727047	0.000000	-3.333035	0.000000	0.000000	0.000000	1.177572	0.021998	-2.302866	0.000000	0.000000	4.000000	6.000000	0.000000
21859.975225	0.056484	0.582113	0.162917	81.145103	-135.229172	-92.183746	3.727047	0.000000	-3.333035	0.000000	0.000000	0.000000	1.177572	0.021998	-2.302866	0.000000	0.000000	4.000000	6.000000	0.000000
21859.978558	0.056484	0.582113	0.162917	81.568924	-132.115005	-87.543755	3.606013	0.000000	-3.463621	0.000000	0.000000	0.000000	1.177572	0.021998	-2.302866	0.000000	0.000000	4.000000	6.000000	0.000000
21859.981891	0.060121	0.582125	0.155185	81.568924	-132.115005	-87.543755	3.606013	0.000000	-3.463621	0.000000	0.000000	0.000000	1.090963	0.003428	-2.319669	0.000000	0.000000	4.000000	6.000000	0.000000
21859.985225	0.060121	0.582125	0.155185	81.568924	-132.115005	-87.543755	3.606013	0.000000	-3.463621	0.000000	0.000000	0.000000	1.090963	0.003428	-2.319669	0.000000	0.000000	4.000000	6.000000	0.000000
21859.988558	0.060121	0.582125	0.155185	81.961510	-129.010773	-82.780548	3.479764	0.000000	-3.590437	0.000000	0.000000	0.000000	1.090963	0.003428	-2.319669	0.000000	0.000000	4.000000	6.000000	0.000000
21859.991891	0.063277	0.582082	0.147459	81.961510	-129.010773	-82.780548	3.479764	0.000000	-3.590437	0.000000	0.000000	0.000000	0.946891	-0.012805	-2.317654	0.000000	0.000000	4.000000	6.000000	0.000000
21859.995225	0.063277	0.582082	0.147459	81.961510	-129.010773	-82.780548	3.479764	0.000000	-3.590437	0.000000	0.000000	0.000000	0.946891	-0.012805	-2.317654	0.000000	0.000000	4.000000	6.000000	0.000000
21859.998558	0.063277	0.582082	0.147459	82.281311	-125.688103	-78.198456	3.351226	0.000000	-3.710699	0.000000	0.000000	0.000000	0.946891	-0.012805	-2.317654	0.000000	0.000000	4.000000	6.000000	0.000000
21860.001891	0.065909	0.582052	0.139743	82.281311	-125.688103	-78.198456	3.351226	0.000000	-3.710699	0.000000	0.000000	0.000000	0.789649	-0.009010	-2.315027	0.000000	0.000000	4.000000	6.000000	0.000000
21860.005225	0.065909	0.582052	0.139743	82.281311	-125.688103	-78.198456	3.351226	0.000000	-3.710699	0.000000	0.000000	0.000000	0.789649	-0.009010	-2.315027	0.000000	0.000000	4.000000	6.000000	0.000000
21860.008558	0.065909	0.582052	0.139743	82.515778	-122.156799	-73.602821	3.221081	0.000000	-3.824218	0.000000	0.000000	0.000000	0.789649	-0.009010	-2.315027	0.000000	0.000000	4.000000	6.000000	0.000000
21860.011891	0.068034	0.582118	0.132045	82.515778	-122.156799	-73.602821	3.221081	0.000000	-3.824218	0.000000	0.000000	0.000000	0.637353	0.019814	-2.309334	0.000000	0.000000	4.000000	6.000000	0.000000
21860.015225	0.068034	0.582118	0.132045	82.515778	-122.156799	-73.602821	3.221081	0.000000	-3.824218	0.000000	0.000000	0.000000	0.637353	0.019814	-2.309334	0.000000	0.000000	4.000000	6.000000	0.000000
21860.018558	0.068034	0.582118	0.132045	82.696342	-118.642570	-68.653488	3.089376	0.000000	-3.931381	0.000000	0.000000	0.000000	0.637353	0.019814	-2.309334	0.000000	0.000000	4.000000	6.000000	0.000000
21860.021891	0.069606	0.582248	0.124329	82.696342	-118.642570	-68.653488	3.089376	0.000000	-3.931381	0.000000	0.000000	0.000000	0.471590	0.039021	-2.314720	0.000000	0.000000	4.000000	6.000000	0.000000
21860.025225	0.069606	0.582248	0.124329	82.696342	-118.642570	-68.653488	3.089376	0.000000	-3.931381	0.000000	0.000000	0.000000	0.471590	0.039021	-2.314720	0.000000	0.000000	4.000000	6.000000	0.000000
21860.028558	0.069606	0.582248	0.124329	82.877617	-115.609818	-63.935497	2.956073	0.000000	-4.032572	0.000000	0.000000	0.000000	0.471590	0.039021	-2.314720	0.000000	0.000000	4.000000	6.000000	0.000000
21860.031891	0.070617	0.582406	0.116611	82.877617	-115.609818	-63.935497	2.956073	0.000000	-4.032572	0.000000	0.000000	0.000000	0.303307	0.047447	-2.315323	0.000000	0.000000	4.000000	6.000000	0.000000
21860.035225	0.070617	0.582406	0.116611	82.877617	-115.609818	-63.935497	2.956073	0.000000	-4.032572	0.000000	0.000000	0.000000	0.303307	0.047447	-2.315323	0.000000	0.000000	4.000000	6.000000	0.000000
21860.038558	0.070617	0.582406	0.116611	83.109322	-113.263382	-60.154903	2.821339	0.000000	-4.127958	0.000000	0.000000	0.000000	0.303307	0.047447	-2.315323	0.000000	0.000000	4.000000	6.000000	0.000000
21860.041891	0.071107	0.582612	0.108849	83.109322	-113.263382	-60.154903	2.821339	0.000000	-4.127958	0.000000	0.000000	0.000000	0.147241	0.061787	-2.328820	0.000000	0.000000	4.000000	6.000000	0.000000
21860.045225	0.071107	0.582612	0.108849	83.109322	-113.263382	-60.154903	2.821339	0.000000	-4.127958	0.000000	0.000000	0.000000	0.147241	0.061787	-2.328820	0.000000	0.000000	4.000000	6.000000	0.000000
21860.048558	0.071107	0.582612	0.108849	83.371056	-111.636047	-57.493542	2.683714	0.000000	-4.218729	0.000000	0.000000	0.000000	0.147241	0.061787	-2.328820	0.000000	0.000000	4.000000	6.000000	0.000000
21860.051891	0.070940	0.582768	0.101084	83.371056	-111.636047	-57.493542	2.683714	0.000000	-4.218729	0.000000	0.000000	0.000000	-0.050314	0.046937	-2.329520	0.000000	0.000000	4.000000	6.000000	0.000000
21860.055225	0.070940	0.582768	0.101084	83.371056	-111.636047	-57.493542	2.683714	0.000000	-4.218729	0.000000	0.000000	0.000000	-0.050314	0.046937	-2.329520	0.000000	0.000000	4.000000	6.000000	0.000000
21860.058558	0.070940	0.582768	0.101084	83.783150	-111.327278	-56.520832	2.545025	0.000000	-4.303818	0.000000	0.000000	0.000000	-0.050314	0.046937	-2.329520	0.000000	0.000000	4.000000	6.000000	0.000000
21860.061891	0.070102	0.582887	0.093237	83.783150	-111.327278	-56.520832	2.545025	0.000000	-4.303818	0.000000	0.000000	0.000000	-0.251308	0.035576	-2.353888	0.000000	0.000000	4.000000	6.000000	0.000000
21860.065225	0.070102	0.582887	0.093237	83.783150	-111.327278	-56.520832	2.545025	0.000000	-4.303818	0.000000	0.000000	0.000000	-0.251308	0.035576	-2.353888	0.000000	0.000000	4.000000	6.000000	0.000000
21860.068558	0.070102	0.582887	0.093237	84.350418	-112.521431	-56.941570	2.403284	0.000000	-4.384544	0.000000	0.000000	0.000000	-0.251308	0.035576	-2.353888	0.000000	0.000000	4.000000	6.000000	0.000000
21860.071891	0.068941	0.583031	0.085352	84.350418	-112.521431	-56.941570	2.403284	0.000000	-4.384544	0.000000	0.000000	0.000000	-0.348389	0.043186	-2.365635	0.000000	0.000000	4.000000	6.000000	0.000000
21860.075225	0.068941	0.583031	0.085352	84.350418	-112.521431	-56.941570	2.403284	0.000000	-4.384544	0.000000	0.000000	0.000000	-0.348389	0.043186	-2.365635	0.000000	0.000000	4.000000	6.000000	0.000000
21860.078558	0.068941	0.583031	0.085352	84.984360	-115.116516	-58.638897	2.254679	0.000000	-4.462782	0.000000	0.000000	0.000000	-0.348389	0.043186	-2.365635	0.000000	0.000000	4.000000	6.000000	0.000000
21860.081891	0.067394	0.583167	0.077443	84.984360	-115.116516	-58.638897	2.254679	0.000000	-4.462782	0.000000	0.000000	0.000000	-0.463940	0.040670	-2.372686	0.000000	0.000000	4.000000	6.000000	0.000000
21860.085225	0.067394	0.583167	0.077443	84.984360	-115.116516	-58.638897	2.254679	0.000000	-4.462782	0.000000	0.000000	0.000000	-0.463940	0.040670	-2.372686	0.000000	0.000000	4.000000	6.000000	0.000000
21860.088558	0.067394	0.583167	0.077443	85.601540	-118.433716	-61.308517	2.099404	0.000000	-4.537896	0.000000	0.000000	0.000000	-0.463940	0.040670	-2.372686	0.000000	0.000000	4.000000	6.000000	0.000000
21860.091891	0.065333	0.583358	0.069552	85.601540	-118.433716	-61.308517	2.099404	0.000000	-4.537896	0.000000	0.000000	0.000000	-0.618389	0.057412	-2.367251	0.000000	0.000000	4.000000	6.000000	0.000000
21860.095225	0.065333	0.583358	0.069552	85.601540	-118.433716	-61.308517	2.099404	0.000000	-4.537896	0.000000	0.000000	0.000000	-0.618389	0.057412	-2.367251	0.000000	0.000000	4.000000	6.000000	0.000000
21860.098558	0.065333	0.583358	0.069552	86.169678	-120.160774	-62.503090	1.938823	0.000000	-4.608792	0.000000	0.000000	0.000000	-0.618389	0.057412	-2.367251	0.000000	0.000000	4.000000	6.000000	0.000000
21860.101891	0.062745	0.583581	0.061789	86.169678	-120.160774	-62.503090	1.938823	0.000000	-4.608792	0.000000	0.000000	0.000000	-0.776463	0.066883	-2.328917	0.000000	0.000000	4.000000	6.000000	0.000000
21860.105225	0.062745	0.583581	0.061789	86.169678	-120.160774	-62.503090	1.938823	0.000000	-4.608792	0.000000	0.000000	0.000000	-0.776463	0.066883	-2.328917	0.000000	0.000000	4.000000	6.000000	0.000000
21860.108558	0.062745	0.583581	0.061789	86.735771	-117.575859	-59.427494	1.774735	0.000000	-4.674432	0.000000	0.000000	0.000000	-0.776463	0.066883	-2.328917	0.000000	0.000000	4.000000	6.000000	0.000000
21860.111891	0.059416	0.583797	0.054208	86.735771	-117.575859	-59.427494	1.774735	0.000000	-4.674432	0.000000	0.000000	0.000000	-0.998718	0.064753	-2.274364	0.000000	0.000000	4.000000	6.000000	0.000000
21860.115225	0.059416	0.583797	0.054208	86.735771	-117.575859	-59.427494	1.774735	0.000000	-4.674432	0.000000	0.000000	0.000000	-0.998718	0.064753	-2.274364	0.000000	0.000000	4.000000	6.000000	0.000000
21860.118558	0.059416	0.583797	0.054208	87.381844	-108.963921	-50.252251	1.609687	0.000000	-4.733805	0.000000	0.000000	0.000000	-0.998718	0.064753	-2.274364	0.000000	0.000000	4.000000	6.000000	0.000000
21860.121891	0.055363	0.584035	0.046856	87.381844	-108.963921	-50.252251	1.609687	0.000000	-4.733805	0.000000	0.000000	0.000000	-1.215857	0.071562	-2.205473	0.000000	0.000000	4.000000	6.000000	0.000000
21860.125225	0.055363	0.584035	0.046856	87.381844	-108.963921	-50.252251	1.609687	0.000000	-4.733805	0.000000	0.000000	0.000000	-1.215857	0.071562	-2.205473	0.000000	0.000000	4.000000	6.000000	0.000000
21860.128558	0.055363	0.584035	0.046856	88.160484	-92.622185	-33.082901	1.443732	0.000000	-4.787028	0.000000	0.000000	0.000000	-1.215857	0.071562	-2.205473	0.000000	0.000000	4.000000	6.000000	0.000000
21860.131891	0.050865	0.584148	0.039563	88.160484	-92.622185	-33.082901	1.443732	0.000000	-4.787028	0.000000	0.000000	0.000000	-1.349185	0.033875	-2.187966	0.000000	0.000000	4.000000	6.000000	0.000000
21860.135225	0.050865	0.584148	0.039563	88.160484	-92.622185	-33.082901	1.443732	0.000000	-4.787028	0.000000	0.000000	0.000000	-1.349185	0.033875	-2.187966	0.000000	0.000000	4.000000	6.000000	0.000000
21860.138558	0.050865	0.584148	0.039563	88.880577	-52.768852	7.958001	1.268316	0.000000	-4.836463	0.000000	0.000000	0.000000	-1.349185	0.033875	-2.187966	0.000000	0.000000	4.000000	6.000000	0.000000
21860.141891	0.046163	0.584214	0.032364	88.880577	-52.768852	7.958001	1.268316	0.000000	-4.836463	0.000000	0.000000	0.000000	-1.410788	0.019655	-2.159821	0.000000	0.000000	4.000000	6.000000	0.000000
21860.145225	0.046163	0.584214	0.032364	88.880577	-52.768852	7.958001	1.268316	0.000000	-4.836463	0.000000	0.000000	0.000000	-1.410788	0.019655	-2.159821	0.000000	0.000000	4.000000	6.000000	0.000000
21860.148558	0.046163	0.584214	0.032364	88.556534	7.192183	69.304260	1.080928	0.000000	-4.881762	0.000000	0.000000	0.000000	-1.410788	0.019655	-2.159821	0.000000	0.000000	4.000000	6.000000	0.000000
21860.151891	0.041475	0.584324	0.025256	88.556534	7.192183	69.304260	1.080928	0.000000	-4.881762	0.000000	0.000000	0.000000	-1.406268	0.033237	-2.132381	0.000000	0.000000	4.000000	6.000000	0.000000
21860.155225	0.041475	0.584324	0.025256	88.556534	7.192183	69.304260	1.080928	0.000000	-4.881762	0.000000	0.000000	0.000000	-1.406268	0.033237	-2.132381	0.000000	0.000000	4.000000	6.000000	0.000000
21860.158558	0.041475	0.584324	0.025256	87.500175	27.438898	90.959793	0.878692	0.000000	-4.922184	0.000000	0.000000	0.000000	-1.406268	0.033237	-2.132381	0.000000	0.000000	4.000000	6.000000	0.000000
21860.161891	0.036518	0.584502	0.018345	87.500175	27.438898	90.959793	0.878692	0.000000	-4.922184	0.000000	0.000000	0.000000	-1.487098	0.053206	-2.073148	0.000000	0.000000	4.000000	6.000000	0.000000
21860.165225	0.036518	0.584502	0.018345	87.500175	27.438898	90.959793	0.878692	0.000000	-4.922184	0.000000	0.000000	0.000000	-1.487098	0.053206	-2.073148	0.000000	0.000000	4.000000	6.000000	0.000000
21860.168558	0.036518	0.584502	0.018345	86.471466	29.192471	93.498497	0.665910	0.000000	-4.955458	0.000000	0.000000	0.000000	-1.487098	0.053206	-2.073148	0.000000	0.000000	4.000000	6.000000	0.000000
21860.171891	0.031024	0.584824	0.011778	86.471466	29.192471	93.498497	0.665910	0.000000	-4.955458	0.000000	0.000000	0.000000	-1.648256	0.096761	-1.970227	0.000000	0.000000	4.000000	6.000000	0.000000
21860.175225	0.031024	0.584824	0.011778	86.471466	29.192471	93.498497	0.665910	0.000000	-4.955458	0.000000	0.000000	0.000000	-1.648256	0.096761	-1.970227	0.000000	0.000000	4.000000	6.000000	0.000000
21860.178558	0.031024	0.584824	0.011778	85.624451	23.922815	87.166107	0.447646	0.000000	-4.979921	0.000000	0.000000	0.000000	-1.648256	0.096761	-1.970227	0.000000	0.000000	4.000000	6.000000	0.000000
21860.181891	0.024903	0.585193	0.005572	85.624451	23.922815	87.166107	0.447646	0.000000	-4.979921	0.000000	0.000000	0.000000	-1.836197	0.110583	-1.861707	0.000000	0.000000	4.000000	6.000000	0.000000
21860.185225	0.024903	0.585193	0.005572	85.624451	23.922815	87.166107	0.447646	0.000000	-4.979921	0.000000	0.000000	0.000000	-1.836197	0.110583	-1.861707	0.000000	0.000000	4.000000	6.000000	0.000000
21860.188558	0.024903	0.585193	0.005572	84.768829	19.508032	81.717400	0.222834	0.000000	-4.995032	0.000000	0.000000	0.000000	-1.836197	0.110583	-1.861707	0.000000	0.000000	4.000000	6.000000	0.000000
21860.191891	0.018201	0.585631	-0.000189	84.768829	19.508032	81.717400	0.222834	0.000000	-4.995032	0.000000	0.000000	0.000000	-2.010645	0.131327	-1.728221	0.000000	0.000000	4.000000	6.000000	0.000000
21860.195225	0.018201	0.585631	-0.000189	84.768829	19.508032	81.717400	0.222834	0.000000	-4.995032	0.000000	0.000000	0.000000	-2.010645	0.131327	-1.728221	0.000000	0.000000	4.000000	6.000000	0.000000
21860.198558	0.018201	0.585631	-0.000189	83.830765	18.392689	80.243179	-0.007980	0.000000	-4.999994	0.000000	0.000000	0.000000	-2.010645	0.131327	-1.728221	0.000000	0.000000	4.000000	6.000000	0.000000
21860.201891	0.011122	0.586035	-0.005456	83.830765	18.392689	80.243179	-0.007980	0.000000	-4.999994	0.000000	0.000000	0.000000	-2.123739	0.121240	-1.580168	0.000000	0.000000	4.000000	6.000000	0.000000
21860.205225	0.011122	0.586035	-0.005456	83.830765	18.392689	80.243179	-0.007980	0.000000	-4.999994	0.000000	0.000000	0.000000	-2.123739	0.121240	-1.580168	0.000000	0.000000	4.000000	6.000000	0.000000
21860.208558	0.011122	0.586035	-0.005456	82.757111	20.502460	82.159172	-0.245195	0.000000	-4.993984	0.000000	0.000000	0.000000	-2.123739	0.121240	-1.580168	0.000000	0.000000	4.000000	6.000000	0.000000
21860.211891	0.003980	0.586498	-0.010204	82.757111	20.502460	82.159172	-0.245195	0.000000	-4.993984	0.000000	0.000000	0.000000	-2.142719	0.138835	-1.424427	0.000000	0.000000	4.000000	6.000000	0.000000
21860.215225	0.003980	0.586498	-0.010204	82.757111	20.502460	82.159172	-0.245195	0.000000	-4.993984	0.000000	0.000000	0.000000	-2.142719	0.138835	-1.424427	0.000000	0.000000	4.000000	6.000000	0.000000
21860.218558	0.003980	0.586498	-0.010204	81.560707	23.802736	85.217712	-0.488325	0.000000	-4.976097	0.000000	0.000000	0.000000	-2.142719	0.138835	-1.424427	0.000000	0.000000	4.000000	6.000000	0.000000
21860.221891	-0.003014	0.586945	-0.014543	81.560707	23.802736	85.217712	-0.488325	0.000000	-4.976097	0.000000	0.000000	0.000000	-2.098194	0.134367	-1.301834	0.000000	0.000000	4.000000	6.000000	0.000000
21860.225225	-0.003014	0.586945	-0.014543	81.560707	23.802736	85.217712	-0.488325	0.000000	-4.976097	0.000000	0.000000	0.000000	-2.098194	0.134367	-1.301834	0.000000	0.000000	4.000000	6.000000	0.000000
21860.228558	-0.003014	0.586945	-0.014543	80.301071	26.463369	87.870056	-0.727171	0.000000	-4.849288	0.000000	0.000000	0.000000	-2.098194	0.134367	-1.301834	0.000000	0.000000	4.000000	6.000000	0.000000
21860.231891	-0.010238	0.587443	-0.018424	80.301071	26.463369	87.870056	-0.727171	0.000000	-4.849288	0.000000	0.000000	0.000000	-2.167108	0.149255	-1.164168	0.000000	0.000000	4.000000	6.000000	0.000000
21860.235225	-0.010238	0.587443	-0.018424	80.301071	26.463369	87.870056	-0.727171	0.000000	-4.849288	0.000000	0.000000	0.000000	-2.167108	0.149255	-1.164168	0.000000	0.000000	4.000000	6.000000	0.000000
21860.238558	-0.010238	0.587443	-0.018424	79.178787	28.164740	89.421440	-0.921199	0.000000	-4.488104	0.000000	0.000000	0.000000	-2.167108	0.149255	-1.164168	0.000000	0.000000	4.000000	6.000000	0.000000
21860.241891	-0.017958	0.587993	-0.021843	79.178787	28.164740	89.421440	-0.921199	0.000000	-4.488104	0.000000	0.000000	0.000000	-2.315907	0.165124	-1.025767	0.000000	0.000000	4.000000	6.000000	0.000000
21860.245225	-0.017958	0.587993	-0.021843	79.178787	28.164740	89.421440	-0.921199	0.000000	-4.488104	0.000000	0.000000	0.000000	-2.315907	0.165124	-1.025767	0.000000	0.000000	4.000000	6.000000	0.000000
21860.248558	-0.017958	0.587993	-0.021843	78.543221	29.564898	90.333199	-1.092160	0.000000	-4.102119	0.000000	0.000000	0.000000	-2.315907	0.165124	-1.025767	0.000000	0.000000	4.000000	6.000000	0.000000
21860.251891	-0.026087	0.588582	-0.024815	78.543221	29.564898	90.333199	-1.092160	0.000000	-4.102119	0.000000	0.000000	0.000000	-2.438837	0.176521	-0.891552	0.000000	0.000000	4.000000	6.000000	0.000000
21860.255225	-0.026087	0.588582	-0.024815	78.543221	29.564898	90.333199	-1.092160	0.000000	-4.102119	0.000000	0.000000	0.000000	-2.438837	0.176521	-0.891552	0.000000	0.000000	4.000000	6.000000	0.000000
21860.258558	-0.026087	0.588582	-0.024815	78.226135	31.120626	90.741570	-1.240752	0.000000	-3.695647	0.000000	0.000000	0.000000	-2.438837	0.176521	-0.891552	0.000000	0.000000	4.000000	6.000000	0.000000
21860.261891	-0.034704	0.589220	-0.027187	78.226135	31.120626	90.741570	-1.240752	0.000000	-3.695647	0.000000	0.000000	0.000000	-2.584988	0.191359	-0.711737	0.000000	0.000000	4.000000	6.000000	0.000000
21860.265225	-0.034704	0.589220	-0.027187	78.226135	31.120626	90.741570	-1.240752	0.000000	-3.695647	0.000000	0.000000	0.000000	-2.584988	0.191359	-0.711737	0.000000	0.000000	4.000000	6.000000	0.000000
21860.268558	-0.034704	0.589220	-0.027187	77.906433	32.974632	91.161919	-1.359375	0.000000	-3.264816	0.000000	0.000000	0.000000	-2.584988	0.191359	-0.711737	0.000000	0.000000	4.000000	6.000000	0.000000
21860.271891	-0.043599	0.589850	-0.028970	77.906433	32.974632	91.161919	-1.359375	0.000000	-3.264816	0.000000	0.000000	0.000000	-2.668718	0.189177	-0.534679	0.000000	0.000000	4.000000	6.000000	0.000000
21860.275225	-0.043599	0.589850	-0.028970	77.906433	32.974632	91.161919	-1.359375	0.000000	-3.264816	0.000000	0.000000	0.000000	-2.668718	0.189177	-0.534679	0.000000	0.000000	4.000000	6.000000	0.000000
21860.278558	-0.043599	0.589850	-0.028970	77.487213	35.795448	93.015076	-1.448488	0.000000	-2.820029	0.000000	0.000000	0.000000	-2.668718	0.189177	-0.534679	0.000000	0.000000	4.000000	6.000000	0.000000
21860.281891	-0.052494	0.590498	-0.030125	77.487213	35.795448	93.015076	-1.448488	0.000000	-2.820029	0.000000	0.000000	0.000000	-2.668487	0.194285	-0.346482	0.000000	0.000000	4.000000	6.000000	0.000000
21860.285225	-0.052494	0.590498	-0.030125	77.487213	35.795448	93.015076	-1.448488	0.000000	-2.820029	0.000000	0.000000	0.000000	-2.668487	0.194285	-0.346482	0.000000	0.000000	4.000000	6.000000	0.000000
21860.288558	-0.052494	0.590498	-0.030125	76.952370	40.044788	96.980835	-1.506235	0.000000	-2.375281	0.000000	0.000000	0.000000	-2.668487	0.194285	-0.346482	0.000000	0.000000	4.000000	6.000000	0.000000
21860.291891	-0.061253	0.591109	-0.030772	76.952370	40.044788	96.980835	-1.506235	0.000000	-2.375281	0.000000	0.000000	0.000000	-2.627689	0.183402	-0.194120	0.000000	0.000000	4.000000	6.000000	0.000000
21860.295225	-0.061253	0.591109	-0.030772	76.952370	40.044788	96.980835	-1.506235	0.000000	-2.375281	0.000000	0.000000	0.000000	-2.627689	0.183402	-0.194120	0.000000	0.000000	4.000000	6.000000	0.000000
21860.298558	-0.061253	0.591109	-0.030772	76.273232	44.990597	101.324524	-1.538588	0.000000	-1.937333	0.000000	0.000000	0.000000	-2.627689	0.183402	-0.194120	0.000000	0.000000	4.000000	6.000000	0.000000
21860.301891	-0.069978	0.591703	-0.030898	76.273232	44.990597	101.324524	-1.538588	0.000000	-1.937333	0.000000	0.000000	0.000000	-2.617257	0.178136	-0.037753	0.000000	0.000000	4.000000	6.000000	0.000000
21860.305225	-0.069978	0.591703	-0.030898	76.273232	44.990597	101.324524	-1.538588	0.000000	-1.937333	0.000000	0.000000	0.000000	-2.617257	0.178136	-0.037753	0.000000	0.000000	4.000000	6.000000	0.000000
21860.308558	-0.069978	0.591703	-0.030898	75.521973	49.441990	104.942284	-1.544880	0.000000	-1.501124	0.000000	0.000000	0.000000	-2.617257	0.178136	-0.037753	0.000000	0.000000	4.000000	6.000000	0.000000
21860.311891	-0.078823	0.592325	-0.030539	75.521973	49.441990	104.942284	-1.544880	0.000000	-1.501124	0.000000	0.000000	0.000000	-2.653597	0.186696	0.107643	0.000000	0.000000	4.000000	6.000000	0.000000
21860.315225	-0.078823	0.592325	-0.030539	75.521973	49.441990	104.942284	-1.544880	0.000000	-1.501124	0.000000	0.000000	0.000000	-2.653597	0.186696	0.107643	0.000000	0.000000	4.000000	6.000000	0.000000
21860.318558	-0.078823	0.592325	-0.030539	74.919601	53.116871	108.057259	-1.526940	0.000000	-1.058857	0.000000	0.000000	0.000000	-2.653597	0.186696	0.107643	0.000000	0.000000	4.000000	6.000000	0.000000
21860.321891	-0.087787	0.592926	-0.029682	74.919601	53.116871	108.057259	-1.526940	0.000000	-1.058857	0.000000	0.000000	0.000000	-2.689266	0.180081	0.257133	0.000000	0.000000	4.000000	6.000000	0.000000
21860.325225	-0.087787	0.592926	-0.029682	74.919601	53.116871	108.057259	-1.526940	0.000000	-1.058857	0.000000	0.000000	0.000000	-2.689266	0.180081	0.257133	0.000000	0.000000	4.000000	6.000000	0.000000
21860.328558	-0.087787	0.592926	-0.029682	74.612190	56.050819	110.464729	-1.484084	0.000000	-0.610647	0.000000	0.000000	0.000000	-2.689266	0.180081	0.257133	0.000000	0.000000	4.000000	6.000000	0.000000
21860.331891	-0.096896	0.593487	-0.028283	74.612190	56.050819	110.464729	-1.484084	0.000000	-0.610647	0.000000	0.000000	0.000000	-2.732589	0.168399	0.419649	0.000000	0.000000	4.000000	6.000000	0.000000
21860.335225	-0.096896	0.593487	-0.028283	74.612190	56.050819	110.464729	-1.484084	0.000000	-0.610647	0.000000	0.000000	0.000000	-2.732589	0.168399	0.419649	0.000000	0.000000	4.000000	6.000000	0.000000
21860.338558	-0.096896	0.593487	-0.028283	74.491570	58.595585	111.838982	-1.414143	0.000000	-0.155215	0.000000	0.000000	0.000000	-2.732589	0.168399	0.419649	0.000000	0.000000	4.000000	6.000000	0.000000
21860.341891	-0.106002	0.594069	-0.026213	74.491570	58.595585	111.838982	-1.414143	0.000000	-0.155215	0.000000	0.000000	0.000000	-2.732031	0.174528	0.620903	0.000000	0.000000	4.000000	6.000000	0.000000
21860.345225	-0.106002	0.594069	-0.026213	74.491570	58.595585	111.838982	-1.414143	0.000000	-0.155215	0.000000	0.000000	0.000000	-2.732031	0.174528	0.620903	0.000000	0.000000	4.000000	6.000000	0.000000
21860.348558	-0.106002	0.594069	-0.026213	74.340172	60.952473	112.840881	-1.310659	0.000000	0.300124	0.000000	0.000000	0.000000	-2.732031	0.174528	0.620903	0.000000	0.000000	4.000000	6.000000	0.000000
21860.351891	-0.114812	0.594659	-0.023479	74.340172	60.952473	112.840881	-1.310659	0.000000	0.300124	0.000000	0.000000	0.000000	-2.642725	0.177142	0.820387	0.000000	0.000000	4.000000	6.000000	0.000000
21860.355225	-0.114812	0.594659	-0.023479	74.340172	60.952473	112.840881	-1.310659	0.000000	0.300124	0.000000	0.000000	0.000000	-2.642725	0.177142	0.820387	0.000000	0.000000	4.000000	6.000000	0.000000
21860.358558	-0.114812	0.594659	-0.023479	74.021408	63.541126	114.412186	-1.173928	0.000000	0.740578	0.000000	0.000000	0.000000	-2.642725	0.177142	0.820387	0.000000	0.000000	4.000000	6.000000	0.000000
21860.361891	-0.123255	0.595271	-0.020137	74.021408	63.541126	114.412186	-1.173928	0.000000	0.740578	0.000000	0.000000	0.000000	-2.533069	0.183609	1.002503	0.000000	0.000000	4.000000	6.000000	0.000000
21860.365225	-0.123255	0.595271	-0.020137	74.021408	63.541126	114.412186	-1.173928	0.000000	0.740578	0.000000	0.000000	0.000000	-2.533069	0.183609	1.002503	0.000000	0.000000	4.000000	6.000000	0.000000
21860.368558	-0.123255	0.595271	-0.020137	73.511032	66.933136	116.999229	-1.006844	0.000000	1.162756	0.000000	0.000000	0.000000	-2.533069	0.183609	1.002503	0.000000	0.000000	4.000000	6.000000	0.000000
21860.371891	-0.131414	0.595832	-0.016308	73.511032	66.933136	116.999229	-1.006844	0.000000	1.162756	0.000000	0.000000	0.000000	-2.447706	0.168240	1.148710	0.000000	0.000000	4.000000	6.000000	0.000000
21860.375225	-0.131414	0.595832	-0.016308	73.511032	66.933136	116.999229	-1.006844	0.000000	1.162756	0.000000	0.000000	0.000000	-2.447706	0.168240	1.148710	0.000000	0.000000	4.000000	6.000000	0.000000
21860.378558	-0.131414	0.595832	-0.016308	72.965492	70.667839	119.444366	-0.815392	0.000000	1.570707	0.000000	0.000000	0.000000	-2.447706	0.168240	1.148710	0.000000	0.000000	4.000000	6.000000	0.000000
21860.381891	-0.139238	0.596457	-0.011998	72.965492	70.667839	119.444366	-0.815392	0.000000	1.570707	0.000000	0.000000	0.000000	-2.347017	0.187568	1.293032	0.000000	0.000000	4.000000	6.000000	0.000000
21860.385225	-0.139238	0.596457	-0.011998	72.965492	70.667839	119.444366	-0.815392	0.000000	1.570707	0.000000	0.000000	0.000000	-2.347017	0.187568	1.293032	0.000000	0.000000	4.000000	6.000000	0.000000
21860.388558	-0.139238	0.596457	-0.011998	72.601028	74.362938	121.393921	-0.599887	0.000000	1.961877	0.000000	0.000000	0.000000	-2.347017	0.187568	1.293032	0.000000	0.000000	4.000000	6.000000	0.000000
21860.391891	-0.146803	0.597024	-0.007226	72.601028	74.362938	121.393921	-0.599887	0.000000	1.961877	0.000000	0.000000	0.000000	-2.269765	0.170133	1.431550	0.000000	0.000000	4.000000	6.000000	0.000000
21860.395225	-0.146803	0.597024	-0.007226	72.601028	74.362938	121.393921	-0.599887	0.000000	1.961877	0.000000	0.000000	0.000000	-2.269765	0.170133	1.431550	0.000000	0.000000	4.000000	6.000000	0.000000
21860.398558	-0.146803	0.597024	-0.007226	72.366501	77.933678	123.574272	-0.361295	0.000000	2.340171	0.000000	0.000000	0.000000	-2.269765	0.170133	1.431550	0.000000	0.000000	4.000000	6.000000	0.000000
21860.401891	-0.154201	0.597514	-0.001986	72.366501	77.933678	123.574272	-0.361295	0.000000	2.340171	0.000000	0.000000	0.000000	-2.219151	0.146989	1.572117	0.000000	0.000000	4.000000	6.000000	0.000000
21860.405225	-0.154201	0.597514	-0.001986	72.366501	77.933678	123.574272	-0.361295	0.000000	2.340171	0.000000	0.000000	0.000000	-2.219151	0.146989	1.572117	0.000000	0.000000	4.000000	6.000000	0.000000
21860.408558	-0.154201	0.597514	-0.001986	72.230095	81.484604	125.754669	-0.099276	0.000000	2.710030	0.000000	0.000000	0.000000	-2.219151	0.146989	1.572117	0.000000	0.000000	4.000000	6.000000	0.000000
21860.411891	-0.161361	0.597887	0.003762	72.230095	81.484604	125.754669	-0.099276	0.000000	2.710030	0.000000	0.000000	0.000000	-2.148132	0.111753	1.724161	0.000000	0.000000	4.000000	6.000000	0.000000
21860.415225	-0.161361	0.597887	0.003762	72.230095	81.484604	125.754669	-0.099276	0.000000	2.710030	0.000000	0.000000	0.000000	-2.148132	0.111753	1.724161	0.000000	0.000000	4.000000	6.000000	0.000000
21860.418558	-0.161361	0.597887	0.003762	72.135948	84.949989	127.606148	0.188084	0.000000	3.068052	0.000000	0.000000	0.000000	-2.148132	0.111753	1.724161	0.000000	0.000000	4.000000	6.000000	0.000000
21860.421891	-0.168241	0.598164	0.010072	72.135948	84.949989	127.606148	0.188084	0.000000	3.068052	0.000000	0.000000	0.000000	-2.063924	0.083271	1.893112	0.000000	0.000000	4.000000	6.000000	0.000000
21860.425225	-0.168241	0.598164	0.010072	72.135948	84.949989	127.606148	0.188084	0.000000	3.068052	0.000000	0.000000	0.000000	-2.063924	0.083271	1.893112	0.000000	0.000000	4.000000	6.000000	0.000000
21860.428558	-0.168241	0.598164	0.010072	72.010582	88.174263	129.503479	0.503603	0.000000	3.412039	0.000000	0.000000	0.000000	-2.063924	0.083271	1.893112	0.000000	0.000000	4.000000	6.000000	0.000000
21860.431891	-0.174864	0.598311	0.016924	72.010582	88.174263	129.503479	0.503603	0.000000	3.412039	0.000000	0.000000	0.000000	-1.986891	0.044089	2.055703	0.000000	0.000000	4.000000	6.000000	0.000000
21860.435225	-0.174864	0.598311	0.016924	72.010582	88.174263	129.503479	0.503603	0.000000	3.412039	0.000000	0.000000	0.000000	-1.986891	0.044089	2.055703	0.000000	0.000000	4.000000	6.000000	0.000000
21860.438558	-0.174864	0.598311	0.016924	71.777344	91.094360	131.645279	0.846220	0.000000	3.743188	0.000000	0.000000	0.000000	-1.986891	0.044089	2.055703	0.000000	0.000000	4.000000	6.000000	0.000000
21860.441891	-0.181166	0.598386	0.024344	71.777344	91.094360	131.645279	0.846220	0.000000	3.743188	0.000000	0.000000	0.000000	-1.890797	0.022314	2.225874	0.000000	0.000000	4.000000	6.000000	0.000000
21860.445225	-0.181166	0.598386	0.024344	71.777344	91.094360	131.645279	0.846220	0.000000	3.743188	0.000000	0.000000	0.000000	-1.890797	0.022314	2.225874	0.000000	0.000000	4.000000	6.000000	0.000000
21860.448558	-0.181166	0.598386	0.024344	71.451622	93.634270	133.349838	1.217199	0.000000	4.058321	0.000000	0.000000	0.000000	-1.890797	0.022314	2.225874	0.000000	0.000000	4.000000	6.000000	0.000000
21860.451891	-0.186990	0.598341	0.032265	71.451622	93.634270	133.349838	1.217199	0.000000	4.058321	0.000000	0.000000	0.000000	-1.747101	-0.013387	2.376448	0.000000	0.000000	4.000000	6.000000	0.000000
21860.455225	-0.186990	0.598341	0.032265	71.451622	93.634270	133.349838	1.217199	0.000000	4.058321	0.000000	0.000000	0.000000	-1.747101	-0.013387	2.376448	0.000000	0.000000	4.000000	6.000000	0.000000
21860.458558	-0.186990	0.598341	0.032265	71.120575	95.913872	134.632996	1.613274	0.000000	4.349504	0.000000	0.000000	0.000000	-1.747101	-0.013387	2.376448	0.000000	0.000000	4.000000	6.000000	0.000000
21860.461891	-0.192332	0.598261	0.040640	71.120575	95.913872	134.632996	1.613274	0.000000	4.349504	0.000000	0.000000	0.000000	-1.602580	-0.023926	2.512450	0.000000	0.000000	4.000000	6.000000	0.000000
21860.465225	-0.192332	0.598261	0.040640	71.120575	95.913872	134.632996	1.613274	0.000000	4.349504	0.000000	0.000000	0.000000	-1.602580	-0.023926	2.512450	0.000000	0.000000	4.000000	6.000000	0.000000
21860.468558	-0.192332	0.598261	0.040640	70.853134	98.314163	135.725006	2.014284	0.000000	4.576315	0.000000	0.000000	0.000000	-1.602580	-0.023926	2.512450	0.000000	0.000000	4.000000	6.000000	0.000000
21860.471891	-0.197223	0.598149	0.049363	70.853134	98.314163	135.725006	2.014284	0.000000	4.576315	0.000000	0.000000	0.000000	-1.467362	-0.033655	2.616706	0.000000	0.000000	4.000000	6.000000	0.000000
21860.475225	-0.197223	0.598149	0.049363	70.853134	98.314163	135.725006	2.014284	0.000000	4.576315	0.000000	0.000000	0.000000	-1.467362	-0.033655	2.616706	0.000000	0.000000	4.000000	6.000000	0.000000
21860.478558	-0.197223	0.598149	0.049363	70.614517	101.414673	137.258011	2.263578	0.000000	4.458275	0.000000	0.000000	0.000000	-1.467362	-0.033655	2.616706	0.000000	0.000000	4.000000	6.000000	0.000000
21860.481891	-0.201596	0.597911	0.058349	70.614517	101.414673	137.258011	2.263578	0.000000	4.458275	0.000000	0.000000	0.000000	-1.311828	-0.071358	2.695815	0.000000	0.000000	4.000000	6.000000	0.000000
21860.485225	-0.201596	0.597911	0.058349	70.614517	101.414673	137.258011	2.263578	0.000000	4.458275	0.000000	0.000000	0.000000	-1.311828	-0.071358	2.695815	0.000000	0.000000	4.000000	6.000000	0.000000
21860.488558	-0.201596	0.597911	0.058349	70.352173	105.215836	139.408035	2.490143	0.000000	4.335803	0.000000	0.000000	0.000000	-1.311828	-0.071358	2.695815	0.000000	0.000000	4.000000	6.000000	0.000000
21860.491891	-0.205451	0.597565	0.067546	70.352173	105.215836	139.408035	2.490143	0.000000	4.335803	0.000000	0.000000	0.000000	-1.156449	-0.103998	2.759102	0.000000	0.000000	4.000000	6.000000	0.000000
21860.495225	-0.205451	0.597565	0.067546	70.352173	105.215836	139.408035	2.490143	0.000000	4.335803	0.000000	0.000000	0.000000	-1.156449	-0.103998	2.759102	0.000000	0.000000	4.000000	6.000000	0.000000
21860.498558	-0.205451	0.597565	0.067546	70.084915	109.267006	141.801987	2.696888	0.000000	4.210320	0.000000	0.000000	0.000000	-1.156449	-0.103998	2.759102	0.000000	0.000000	4.000000	6.000000	0.000000
21860.501891	-0.208816	0.597096	0.076962	70.084915	109.267006	141.801987	2.696888	0.000000	4.210320	0.000000	0.000000	0.000000	-1.009484	-0.140570	2.824771	0.000000	0.000000	4.000000	6.000000	0.000000
21860.505225	-0.208816	0.597096	0.076962	70.084915	109.267006	141.801987	2.696888	0.000000	4.210320	0.000000	0.000000	0.000000	-1.009484	-0.140570	2.824771	0.000000	0.000000	4.000000	6.000000	0.000000
21860.508558	-0.208816	0.597096	0.076962	69.755058	113.255020	144.319382	2.887183	0.000000	4.082178	0.000000	0.000000	0.000000	-1.009484	-0.140570	2.824771	0.000000	0.000000	4.000000	6.000000	0.000000
21860.511891	-0.211731	0.596514	0.086549	69.755058	113.255020	144.319382	2.887183	0.000000	4.082178	0.000000	0.000000	0.000000	-0.874598	-0.174650	2.876320	0.000000	0.000000	4.000000	6.000000	0.000000
21860.515225	-0.211731	0.596514	0.086549	69.755058	113.255020	144.319382	2.887183	0.000000	4.082178	0.000000	0.000000	0.000000	-0.874598	-0.174650	2.876320	0.000000	0.000000	4.000000	6.000000	0.000000
21860.518558	-0.211731	0.596514	0.086549	69.316017	116.862915	146.629471	3.061924	0.000000	3.952798	0.000000	0.000000	0.000000	-0.874598	-0.174650	2.876320	0.000000	0.000000	4.000000	6.000000	0.000000
21860.521891	-0.214143	0.595832	0.096236	69.316017	116.862915	146.629471	3.061924	0.000000	3.952798	0.000000	0.000000	0.000000	-0.723437	-0.204623	2.905917	0.000000	0.000000	4.000000	6.000000	0.000000
21860.525225	-0.214143	0.595832	0.096236	69.316017	116.862915	146.629471	3.061924	0.000000	3.952798	0.000000	0.000000	0.000000	-0.723437	-0.204623	2.905917	0.000000	0.000000	4.000000	6.000000	0.000000
21860.528558	-0.214143	0.595832	0.096236	68.734848	119.848755	148.626129	3.222945	0.000000	3.822646	0.000000	0.000000	0.000000	-0.723437	-0.204623	2.905917	0.000000	0.000000	4.000000	6.000000	0.000000
21860.531891	-0.215875	0.595006	0.105950	68.734848	119.848755	148.626129	3.222945	0.000000	3.822646	0.000000	0.000000	0.000000	-0.519873	-0.247693	2.914427	0.000000	0.000000	4.000000	6.000000	0.000000
21860.535225	-0.215875	0.595006	0.105950	68.734848	119.848755	148.626129	3.222945	0.000000	3.822646	0.000000	0.000000	0.000000	-0.519873	-0.247693	2.914427	0.000000	0.000000	4.000000	6.000000	0.000000
21860.538558	-0.215875	0.595006	0.105950	68.033623	122.282356	150.101776	3.373971	0.000000	3.690029	0.000000	0.000000	0.000000	-0.519873	-0.247693	2.914427	0.000000	0.000000	4.000000	6.000000	0.000000
21860.541891	-0.216979	0.594108	0.115654	68.033623	122.282356	150.101776	3.373971	0.000000	3.690029	0.000000	0.000000	0.000000	-0.331117	-0.269586	2.910984	0.000000	0.000000	4.000000	6.000000	0.000000
21860.545225	-0.216979	0.594108	0.115654	68.033623	122.282356	150.101776	3.373971	0.000000	3.690029	0.000000	0.000000	0.000000	-0.331117	-0.269586	2.910984	0.000000	0.000000	4.000000	6.000000	0.000000
21860.548558	-0.216979	0.594108	0.115654	67.314102	124.462440	151.044739	3.515333	0.000000	3.555619	0.000000	0.000000	0.000000	-0.331117	-0.269586	2.910984	0.000000	0.000000	4.000000	6.000000	0.000000
21860.551891	-0.217370	0.593175	0.125266	67.314102	124.462440	151.044739	3.515333	0.000000	3.555619	0.000000	0.000000	0.000000	-0.117118	-0.279919	2.883706	0.000000	0.000000	4.000000	6.000000	0.000000
21860.555225	-0.217370	0.593175	0.125266	67.314102	124.462440	151.044739	3.515333	0.000000	3.555619	0.000000	0.000000	0.000000	-0.117118	-0.279919	2.883706	0.000000	0.000000	4.000000	6.000000	0.000000
21860.558558	-0.217370	0.593175	0.125266	66.680870	126.743927	152.078644	3.648666	0.000000	3.418660	0.000000	0.000000	0.000000	-0.117118	-0.279919	2.883706	0.000000	0.000000	4.000000	6.000000	0.000000
21860.561891	-0.217045	0.592266	0.134754	66.680870	126.743927	152.078644	3.648666	0.000000	3.418660	0.000000	0.000000	0.000000	0.097386	-0.272721	2.846350	0.000000	0.000000	4.000000	6.000000	0.000000
21860.565225	-0.217045	0.592266	0.134754	66.680870	126.743927	152.078644	3.648666	0.000000	3.418660	0.000000	0.000000	0.000000	0.097386	-0.272721	2.846350	0.000000	0.000000	4.000000	6.000000	0.000000
21860.568558	-0.217045	0.592266	0.134754	66.145164	129.368301	153.625061	3.774864	0.000000	3.278781	0.000000	0.000000	0.000000	0.097386	-0.272721	2.846350	0.000000	0.000000	4.000000	6.000000	0.000000
21860.571891	-0.216101	0.591337	0.144072	66.145164	129.368301	153.625061	3.774864	0.000000	3.278781	0.000000	0.000000	0.000000	0.283305	-0.278479	2.795506	0.000000	0.000000	4.000000	6.000000	0.000000
21860.575225	-0.216101	0.591337	0.144072	66.145164	129.368301	153.625061	3.774864	0.000000	3.278781	0.000000	0.000000	0.000000	0.283305	-0.278479	2.795506	0.000000	0.000000	4.000000	6.000000	0.000000
21860.578558	-0.216101	0.591337	0.144072	65.699257	132.316467	155.344330	3.893210	0.000000	3.137342	0.000000	0.000000	0.000000	0.283305	-0.278479	2.795506	0.000000	0.000000	4.000000	6.000000	0.000000
21860.581891	-0.214455	0.590428	0.153204	65.699257	132.316467	155.344330	3.893210	0.000000	3.137342	0.000000	0.000000	0.000000	0.493795	-0.272675	2.739419	0.000000	0.000000	4.000000	6.000000	0.000000
21860.585225	-0.214455	0.590428	0.153204	65.699257	132.316467	155.344330	3.893210	0.000000	3.137342	0.000000	0.000000	0.000000	0.493795	-0.272675	2.739419	0.000000	0.000000	4.000000	6.000000	0.000000
21860.588558	-0.214455	0.590428	0.153204	65.309662	135.424164	157.034790	4.005618	0.000000	2.992496	0.000000	0.000000	0.000000	0.493795	-0.272675	2.739419	0.000000	0.000000	4.000000	6.000000	0.000000
21860.591891	-0.212017	0.589500	0.162204	65.309662	135.424164	157.034790	4.005618	0.000000	2.992496	0.000000	0.000000	0.000000	0.731264	-0.278432	2.700145	0.000000	0.000000	4.000000	6.000000	0.000000
21860.595225	-0.212017	0.589500	0.162204	65.309662	135.424164	157.034790	4.005618	0.000000	2.992496	0.000000	0.000000	0.000000	0.731264	-0.278432	2.700145	0.000000	0.000000	4.000000	6.000000	0.000000
21860.598558	-0.212017	0.589500	0.162204	64.988174	138.464279	158.911865	4.114260	0.000000	2.841279	0.000000	0.000000	0.000000	0.731264	-0.278432	2.700145	0.000000	0.000000	4.000000	6.000000	0.000000
21860.601891	-0.208845	0.588513	0.170984	64.988174	138.464279	158.911865	4.114260	0.000000	2.841279	0.000000	0.000000	0.000000	0.951755	-0.296266	2.633936	0.000000	0.000000	4.000000	6.000000	0.000000
21860.605225	-0.208845	0.588513	0.170984	64.988174	138.464279	158.911865	4.114260	0.000000	2.841279	0.000000	0.000000	0.000000	0.951755	-0.296266	2.633936	0.000000	0.000000	4.000000	6.000000	0.000000
21860.608558	-0.208845	0.588513	0.170984	64.919716	141.134369	160.660217	4.217899	0.000000	2.685020	0.000000	0.000000	0.000000	0.951755	-0.296266	2.633936	0.000000	0.000000	4.000000	6.000000	0.000000
21860.611891	-0.204958	0.587511	0.179523	64.919716	141.134369	160.660217	4.217899	0.000000	2.685020	0.000000	0.000000	0.000000	1.166006	-0.300647	2.561712	0.000000	0.000000	4.000000	6.000000	0.000000
21860.615225	-0.204958	0.587511	0.179523	64.919716	141.134369	160.660217	4.217899	0.000000	2.685020	0.000000	0.000000	0.000000	1.166006	-0.300647	2.561712	0.000000	0.000000	4.000000	6.000000	0.000000
21860.618558	-0.204958	0.587511	0.179523	65.216949	143.327103	161.978027	4.316422	0.000000	2.523589	0.000000	0.000000	0.000000	1.166006	-0.300647	2.561712	0.000000	0.000000	4.000000	6.000000	0.000000
21860.621891	-0.200457	0.586549	0.187722	65.216949	143.327103	161.978027	4.316422	0.000000	2.523589	0.000000	0.000000	0.000000	1.350184	-0.288417	2.459662	0.000000	0.000000	4.000000	6.000000	0.000000
21860.625225	-0.200457	0.586549	0.187722	65.216949	143.327103	161.978027	4.316422	0.000000	2.523589	0.000000	0.000000	0.000000	1.350184	-0.288417	2.459662	0.000000	0.000000	4.000000	6.000000	0.000000
21860.628558	-0.200457	0.586549	0.187722	65.745506	145.278534	163.081558	4.408456	0.000000	2.359135	0.000000	0.000000	0.000000	1.350184	-0.288417	2.459662	0.000000	0.000000	4.000000	6.000000	0.000000
21860.631891	-0.195444	0.585584	0.195455	65.745506	145.278534	163.081558	4.408456	0.000000	2.359135	0.000000	0.000000	0.000000	1.503873	-0.289571	2.320070	0.000000	0.000000	4.000000	6.000000	0.000000
21860.635225	-0.195444	0.585584	0.195455	65.745506	145.278534	163.081558	4.408456	0.000000	2.359135	0.000000	0.000000	0.000000	1.503873	-0.289571	2.320070	0.000000	0.000000	4.000000	6.000000	0.000000
21860.638558	-0.195444	0.585584	0.195455	66.270737	147.300095	164.249481	4.492934	0.000000	2.193979	0.000000	0.000000	0.000000	1.503873	-0.289571	2.320070	0.000000	0.000000	4.000000	6.000000	0.000000
21860.641891	-0.189990	0.584701	0.202693	66.270737	147.300095	164.249481	4.492934	0.000000	2.193979	0.000000	0.000000	0.000000	1.636380	-0.265063	2.171305	0.000000	0.000000	4.000000	6.000000	0.000000
21860.645225	-0.189990	0.584701	0.202693	66.270737	147.300095	164.249481	4.492934	0.000000	2.193979	0.000000	0.000000	0.000000	1.636380	-0.265063	2.171305	0.000000	0.000000	4.000000	6.000000	0.000000
21860.648558	-0.189990	0.584701	0.202693	66.775307	149.466187	165.556076	4.569861	0.000000	2.028883	0.000000	0.000000	0.000000	1.636380	-0.265063	2.171305	0.000000	0.000000	4.000000	6.000000	0.000000
21860.651891	-0.184260	0.583866	0.209369	66.775307	149.466187	165.556076	4.569861	0.000000	2.028883	0.000000	0.000000	0.000000	1.718994	-0.250312	2.002843	0.000000	0.000000	4.000000	6.000000	0.000000
21860.655225	-0.184260	0.583866	0.209369	66.775307	149.466187	165.556076	4.569861	0.000000	2.028883	0.000000	0.000000	0.000000	1.718994	-0.250312	2.002843	0.000000	0.000000	4.000000	6.000000	0.000000
21860.658558	-0.184260	0.583866	0.209369	67.301964	151.699081	166.925323	4.638461	0.000000	1.866729	0.000000	0.000000	0.000000	1.718994	-0.250312	2.002843	0.000000	0.000000	4.000000	6.000000	0.000000
21860.661891	-0.178161	0.583042	0.215578	67.301964	151.699081	166.925323	4.638461	0.000000	1.866729	0.000000	0.000000	0.000000	1.829532	-0.247256	1.862761	0.000000	0.000000	4.000000	6.000000	0.000000
21860.665225	-0.178161	0.583042	0.215578	67.301964	151.699081	166.925323	4.638461	0.000000	1.866729	0.000000	0.000000	0.000000	1.829532	-0.247256	1.862761	0.000000	0.000000	4.000000	6.000000	0.000000
21860.668558	-0.178161	0.583042	0.215578	67.897499	153.853271	168.222641	4.700582	0.000000	1.704269	0.000000	0.000000	0.000000	1.829532	-0.247256	1.862761	0.000000	0.000000	4.000000	6.000000	0.000000
21860.671891	-0.171649	0.582219	0.221356	67.897499	153.853271	168.222641	4.700582	0.000000	1.704269	0.000000	0.000000	0.000000	1.953769	-0.246965	1.733270	0.000000	0.000000	4.000000	6.000000	0.000000
21860.675225	-0.171649	0.582219	0.221356	67.897499	153.853271	168.222641	4.700582	0.000000	1.704269	0.000000	0.000000	0.000000	1.953769	-0.246965	1.733270	0.000000	0.000000	4.000000	6.000000	0.000000
21860.678558	-0.171649	0.582219	0.221356	68.567757	155.886826	169.411133	4.757011	0.000000	1.539754	0.000000	0.000000	0.000000	1.953769	-0.246965	1.733270	0.000000	0.000000	4.000000	6.000000	0.000000
21860.681891	-0.164738	0.581386	0.226718	68.567757	155.886826	169.411133	4.757011	0.000000	1.539754	0.000000	0.000000	0.000000	2.073119	-0.249871	1.608586	0.000000	0.000000	4.000000	6.000000	0.000000
21860.685225	-0.164738	0.581386	0.226718	68.567757	155.886826	169.411133	4.757011	0.000000	1.539754	0.000000	0.000000	0.000000	2.073119	-0.249871	1.608586	0.000000	0.000000	4.000000	6.000000	0.000000
21860.688558	-0.164738	0.581386	0.226718	69.275642	157.906708	170.582321	4.807834	0.000000	1.372857	0.000000	0.000000	0.000000	2.073119	-0.249871	1.608586	0.000000	0.000000	4.000000	6.000000	0.000000
21860.691891	-0.157442	0.580548	0.231661	69.275642	157.906708	170.582321	4.807834	0.000000	1.372857	0.000000	0.000000	0.000000	2.189026	-0.251272	1.482914	0.000000	0.000000	4.000000	6.000000	0.000000
21860.695225	-0.157442	0.580548	0.231661	69.275642	157.906708	170.582321	4.807834	0.000000	1.372857	0.000000	0.000000	0.000000	2.189026	-0.251272	1.482914	0.000000	0.000000	4.000000	6.000000	0.000000
21860.698558	-0.157442	0.580548	0.231661	69.956779	159.924973	171.749557	4.853038	0.000000	1.203337	0.000000	0.000000	0.000000	2.189026	-0.251272	1.482914	0.000000	0.000000	4.000000	6.000000	0.000000
21860.701891	-0.149816	0.579733	0.236071	69.956779	159.924973	171.749557	4.853038	0.000000	1.203337	0.000000	0.000000	0.000000	2.287828	-0.244430	1.323058	0.000000	0.000000	4.000000	6.000000	0.000000
21860.705225	-0.149816	0.579733	0.236071	69.956779	159.924973	171.749557	4.853038	0.000000	1.203337	0.000000	0.000000	0.000000	2.287828	-0.244430	1.323058	0.000000	0.000000	4.000000	6.000000	0.000000
21860.708558	-0.149816	0.579733	0.236071	70.564041	161.982895	172.963562	4.892263	0.000000	1.032360	0.000000	0.000000	0.000000	2.287828	-0.244430	1.323058	0.000000	0.000000	4.000000	6.000000	0.000000
21860.711891	-0.142038	0.579002	0.239888	70.564041	161.982895	172.963562	4.892263	0.000000	1.032360	0.000000	0.000000	0.000000	2.333361	-0.219333	1.145073	0.000000	0.000000	4.000000	6.000000	0.000000
21860.715225	-0.142038	0.579002	0.239888	70.564041	161.982895	172.963562	4.892263	0.000000	1.032360	0.000000	0.000000	0.000000	2.333361	-0.219333	1.145073	0.000000	0.000000	4.000000	6.000000	0.000000
21860.718558	-0.142038	0.579002	0.239888	71.088821	164.109055	174.672424	4.924953	0.000000	0.863041	0.000000	0.000000	0.000000	2.333361	-0.219333	1.145073	0.000000	0.000000	4.000000	6.000000	0.000000
21860.721891	-0.134025	0.578377	0.243115	71.088821	164.109055	174.672424	4.924953	0.000000	0.863041	0.000000	0.000000	0.000000	2.403704	-0.187720	0.968186	0.000000	0.000000	4.000000	6.000000	0.000000
21860.725225	-0.134025	0.578377	0.243115	71.088821	164.109055	174.672424	4.924953	0.000000	0.863041	0.000000	0.000000	0.000000	2.403704	-0.187720	0.968186	0.000000	0.000000	4.000000	6.000000	0.000000
21860.728558	-0.134025	0.578377	0.243115	71.523491	166.371414	177.437912	4.951739	0.000000	0.693022	0.000000	0.000000	0.000000	2.403704	-0.187720	0.968186	0.000000	0.000000	4.000000	6.000000	0.000000
21860.731891	-0.125887	0.577850	0.245674	71.523491	166.371414	177.437912	4.951739	0.000000	0.693022	0.000000	0.000000	0.000000	2.441370	-0.157984	0.767626	0.000000	0.000000	4.000000	6.000000	0.000000
21860.735225	-0.125887	0.577850	0.245674	71.523491	166.371414	177.437912	4.951739	0.000000	0.693022	0.000000	0.000000	0.000000	2.441370	-0.157984	0.767626	0.000000	0.000000	4.000000	6.000000	0.000000
21860.738558	-0.125887	0.577850	0.245674	71.902832	168.756149	-179.914551	4.972471	0.000000	0.523964	0.000000	0.000000	0.000000	2.441370	-0.157984	0.767626	0.000000	0.000000	4.000000	6.000000	0.000000
21860.741891	-0.117850	0.577409	0.247549	71.902832	168.756149	-179.914551	4.972471	0.000000	0.523964	0.000000	0.000000	0.000000	2.411205	-0.132424	0.562542	0.000000	0.000000	4.000000	6.000000	0.000000
21860.745225	-0.117850	0.577409	0.247549	71.902832	168.756149	-179.914551	4.972471	0.000000	0.523964	0.000000	0.000000	0.000000	2.411205	-0.132424	0.562542	0.000000	0.000000	4.000000	6.000000	0.000000
21860.748558	-0.117850	0.577409	0.247549	72.300804	171.133224	-177.680878	4.987052	0.000000	0.359602	0.000000	0.000000	0.000000	2.411205	-0.132424	0.562542	0.000000	0.000000	4.000000	6.000000	0.000000
21860.751891	-0.109841	0.577081	0.248804	72.300804	171.133224	-177.680878	4.987052	0.000000	0.359602	0.000000	0.000000	0.000000	2.402618	-0.098231	0.376325	0.000000	0.000000	4.000000	6.000000	0.000000
21860.755225	-0.109841	0.577081	0.248804	72.300804	171.133224	-177.680878	4.987052	0.000000	0.359602	0.000000	0.000000	0.000000	2.402618	-0.098231	0.376325	0.000000	0.000000	4.000000	6.000000	0.000000
21860.758558	-0.109841	0.577081	0.248804	72.791328	173.319199	-175.158112	4.996093	0.000000	0.197618	0.000000	0.000000	0.000000	2.402618	-0.098231	0.376325	0.000000	0.000000	4.000000	6.000000	0.000000
21860.761891	-0.101819	0.576795	0.249491	72.791328	173.319199	-175.158112	4.996093	0.000000	0.197618	0.000000	0.000000	0.000000	2.406617	-0.085756	0.206261	0.000000	0.000000	4.000000	6.000000	0.000000
21860.765225	-0.101819	0.576795	0.249491	72.791328	173.319199	-175.158112	4.996093	0.000000	0.197618	0.000000	0.000000	0.000000	2.406617	-0.085756	0.206261	0.000000	0.000000	4.000000	6.000000	0.000000
21860.768558	-0.101819	0.576795	0.249491	73.442299	175.177139	-172.575363	4.999867	0.000000	0.036459	0.000000	0.000000	0.000000	2.406617	-0.085756	0.206261	0.000000	0.000000	4.000000	6.000000	0.000000
21860.771891	-0.093777	0.576583	0.249686	73.442299	175.177139	-172.575363	4.999867	0.000000	0.036459	0.000000	0.000000	0.000000	2.412813	-0.063718	0.058492	0.000000	0.000000	4.000000	6.000000	0.000000
21860.775225	-0.093777	0.576583	0.249686	73.442299	175.177139	-172.575363	4.999867	0.000000	0.036459	0.000000	0.000000	0.000000	2.412813	-0.063718	0.058492	0.000000	0.000000	4.000000	6.000000	0.000000
21860.778558	-0.093777	0.576583	0.249686	74.181046	176.603790	-170.493103	4.998447	0.000000	-0.124586	0.000000	0.000000	0.000000	2.412813	-0.063718	0.058492	0.000000	0.000000	4.000000	6.000000	0.000000
21860.781891	-0.085695	0.576404	0.249396	74.181046	176.603790	-170.493103	4.998447	0.000000	-0.124586	0.000000	0.000000	0.000000	2.424601	-0.053583	-0.086954	0.000000	0.000000	4.000000	6.000000	0.000000
21860.785225	-0.085695	0.576404	0.249396	74.181046	176.603790	-170.493103	4.998447	0.000000	-0.124586	0.000000	0.000000	0.000000	2.424601	-0.053583	-0.086954	0.000000	0.000000	4.000000	6.000000	0.000000
21860.788558	-0.085695	0.576404	0.249396	74.897896	177.560242	-168.580460	4.991795	0.000000	-0.286330	0.000000	0.000000	0.000000	2.424601	-0.053583	-0.086954	0.000000	0.000000	4.000000	6.000000	0.000000
21860.791891	-0.077619	0.576275	0.248595	74.897896	177.560242	-168.580460	4.991795	0.000000	-0.286330	0.000000	0.000000	0.000000	2.422770	-0.038738	-0.240396	0.000000	0.000000	4.000000	6.000000	0.000000
21860.795225	-0.077619	0.576275	0.248595	74.897896	177.560242	-168.580460	4.991795	0.000000	-0.286330	0.000000	0.000000	0.000000	2.422770	-0.038738	-0.240396	0.000000	0.000000	4.000000	6.000000	0.000000
21860.798558	-0.077619	0.576275	0.248595	75.540581	178.334549	-166.559250	4.979858	0.000000	-0.448343	0.000000	0.000000	0.000000	2.422770	-0.038738	-0.240396	0.000000	0.000000	4.000000	6.000000	0.000000
21860.801891	-0.069660	0.576227	0.247231	75.540581	178.334549	-166.559250	4.979858	0.000000	-0.448343	0.000000	0.000000	0.000000	2.387615	-0.014417	-0.409189	0.000000	0.000000	4.000000	6.000000	0.000000
21860.805225	-0.069660	0.576227	0.247231	75.540581	178.334549	-166.559250	4.979858	0.000000	-0.448343	0.000000	0.000000	0.000000	2.387615	-0.014417	-0.409189	0.000000	0.000000	4.000000	6.000000	0.000000
21860.808558	-0.069660	0.576227	0.247231	76.098633	179.096252	-164.293106	4.962770	0.000000	-0.609028	0.000000	0.000000	0.000000	2.387615	-0.014417	-0.409189	0.000000	0.000000	4.000000	6.000000	0.000000
21860.811891	-0.061833	0.576296	0.245296	76.098633	179.096252	-164.293106	4.962770	0.000000	-0.609028	0.000000	0.000000	0.000000	2.348209	0.020576	-0.580637	0.000000	0.000000	4.000000	6.000000	0.000000
21860.815225	-0.061833	0.576296	0.245296	76.098633	179.096252	-164.293106	4.962770	0.000000	-0.609028	0.000000	0.000000	0.000000	2.348209	0.020576	-0.580637	0.000000	0.000000	4.000000	6.000000	0.000000
21860.818558	-0.061833	0.576296	0.245296	76.574577	179.830750	-162.215912	4.940551	0.000000	-0.768738	0.000000	0.000000	0.000000	2.348209	0.020576	-0.580637	0.000000	0.000000	4.000000	6.000000	0.000000
21860.821891	-0.054216	0.576493	0.242762	76.574577	179.830750	-162.215912	4.940551	0.000000	-0.768738	0.000000	0.000000	0.000000	2.284953	0.059193	-0.760250	0.000000	0.000000	4.000000	6.000000	0.000000
21860.825225	-0.054216	0.576493	0.242762	76.574577	179.830750	-162.215912	4.940551	0.000000	-0.768738	0.000000	0.000000	0.000000	2.284953	0.059193	-0.760250	0.000000	0.000000	4.000000	6.000000	0.000000
21860.828558	-0.054216	0.576493	0.242762	76.977776	-179.459946	-160.384155	4.913383	0.000000	-0.926646	0.000000	0.000000	0.000000	2.284953	0.059193	-0.760250	0.000000	0.000000	4.000000	6.000000	0.000000
21860.831891	-0.046759	0.576835	0.239643	76.977776	-179.459946	-160.384155	4.913383	0.000000	-0.926646	0.000000	0.000000	0.000000	2.237165	0.102636	-0.935628	0.000000	0.000000	4.000000	6.000000	0.000000
21860.835225	-0.046759	0.576835	0.239643	76.977776	-179.459946	-160.384155	4.913383	0.000000	-0.926646	0.000000	0.000000	0.000000	2.237165	0.102636	-0.935628	0.000000	0.000000	4.000000	6.000000	0.000000
21860.838558	-0.046759	0.576835	0.239643	77.304344	-178.785995	-158.666992	4.880991	0.000000	-1.084404	0.000000	0.000000	0.000000	2.237165	0.102636	-0.935628	0.000000	0.000000	4.000000	6.000000	0.000000
21860.841891	-0.039510	0.577282	0.235970	77.304344	-178.785995	-158.666992	4.880991	0.000000	-1.084404	0.000000	0.000000	0.000000	2.174730	0.134177	-1.101853	0.000000	0.000000	4.000000	6.000000	0.000000
21860.845225	-0.039510	0.577282	0.235970	77.304344	-178.785995	-158.666992	4.880991	0.000000	-1.084404	0.000000	0.000000	0.000000	2.174730	0.134177	-1.101853	0.000000	0.000000	4.000000	6.000000	0.000000
21860.848558	-0.039510	0.577282	0.235970	77.563606	-178.144470	-157.072098	4.843392	0.000000	-1.241590	0.000000	0.000000	0.000000	2.174730	0.134177	-1.101853	0.000000	0.000000	4.000000	6.000000	0.000000
21860.851891	-0.032513	0.577865	0.231730	77.563606	-178.144470	-157.072098	4.843392	0.000000	-1.241590	0.000000	0.000000	0.000000	2.099051	0.174860	-1.271852	0.000000	0.000000	4.000000	6.000000	0.000000
21860.855225	-0.032513	0.577865	0.231730	77.563606	-178.144470	-157.072098	4.843392	0.000000	-1.241590	0.000000	0.000000	0.000000	2.099051	0.174860	-1.271852	0.000000	0.000000	4.000000	6.000000	0.000000
21860.858558	-0.032513	0.577865	0.231730	77.786507	-177.526871	-155.503464	4.800562	0.000000	-1.398072	0.000000	0.000000	0.000000	2.099051	0.174860	-1.271852	0.000000	0.000000	4.000000	6.000000	0.000000
21860.861891	-0.025717	0.578570	0.227005	77.786507	-177.526871	-155.503464	4.800562	0.000000	-1.398072	0.000000	0.000000	0.000000	2.038668	0.211467	-1.417518	0.000000	0.000000	4.000000	6.000000	0.000000
21860.865225	-0.025717	0.578570	0.227005	77.786507	-177.526871	-155.503464	4.800562	0.000000	-1.398072	0.000000	0.000000	0.000000	2.038668	0.211467	-1.417518	0.000000	0.000000	4.000000	6.000000	0.000000
21860.868558	-0.025717	0.578570	0.227005	78.106407	-176.893448	-153.812302	4.752048	0.000000	-1.555006	0.000000	0.000000	0.000000	2.038668	0.211467	-1.417518	0.000000	0.000000	4.000000	6.000000	0.000000
21860.871891	-0.019168	0.579390	0.221905	78.106407	-176.893448	-153.812302	4.752048	0.000000	-1.555006	0.000000	0.000000	0.000000	1.964778	0.246004	-1.530013	0.000000	0.000000	4.000000	6.000000	0.000000
21860.875225	-0.019168	0.579390	0.221905	78.106407	-176.893448	-153.812302	4.752048	0.000000	-1.555006	0.000000	0.000000	0.000000	1.964778	0.246004	-1.530013	0.000000	0.000000	4.000000	6.000000	0.000000
21860.878558	-0.019168	0.579390	0.221905	78.669281	-176.159439	-151.685516	4.698020	0.000000	-1.711315	0.000000	0.000000	0.000000	1.964778	0.246004	-1.530013	0.000000	0.000000	4.000000	6.000000	0.000000
21860.881891	-0.012808	0.580271	0.216490	78.669281	-176.159439	-151.685516	4.698020	0.000000	-1.711315	0.000000	0.000000	0.000000	1.908127	0.264359	-1.624695	0.000000	0.000000	4.000000	6.000000	0.000000
21860.885225	-0.012808	0.580271	0.216490	78.669281	-176.159439	-151.685516	4.698020	0.000000	-1.711315	0.000000	0.000000	0.000000	1.908127	0.264359	-1.624695	0.000000	0.000000	4.000000	6.000000	0.000000
21860.888558	-0.012808	0.580271	0.216490	79.454430	-175.312073	-149.367065	4.637964	0.000000	-1.867964	0.000000	0.000000	0.000000	1.908127	0.264359	-1.624695	0.000000	0.000000	4.000000	6.000000	0.000000
21860.891891	-0.006642	0.581241	0.210836	79.454430	-175.312073	-149.367065	4.637964	0.000000	-1.867964	0.000000	0.000000	0.000000	1.849696	0.291010	-1.696057	0.000000	0.000000	4.000000	6.000000	0.000000
21860.895225	-0.006642	0.581241	0.210836	79.454430	-175.312073	-149.367065	4.637964	0.000000	-1.867964	0.000000	0.000000	0.000000	1.849696	0.291010	-1.696057	0.000000	0.000000	4.000000	6.000000	0.000000
21860.898558	-0.006642	0.581241	0.210836	80.349098	-174.364929	-147.042465	4.571846	0.000000	-2.024408	0.000000	0.000000	0.000000	1.849696	0.291010	-1.696057	0.000000	0.000000	4.000000	6.000000	0.000000
21860.901891	-0.000705	0.582312	0.204839	80.349098	-174.364929	-147.042465	4.571846	0.000000	-2.024408	0.000000	0.000000	0.000000	1.780987	0.321194	-1.798995	0.000000	0.000000	4.000000	6.000000	0.000000
21860.905225	-0.000705	0.582312	0.204839	80.349098	-174.364929	-147.042465	4.571846	0.000000	-2.024408	0.000000	0.000000	0.000000	1.780987	0.321194	-1.798995	0.000000	0.000000	4.000000	6.000000	0.000000
21860.908558	-0.000705	0.582312	0.204839	81.240005	-173.346375	-144.752518	4.499256	0.000000	-2.180985	0.000000	0.000000	0.000000	1.780987	0.321194	-1.798995	0.000000	0.000000	4.000000	6.000000	0.000000
21860.911891	0.004936	0.583446	0.198540	81.240005	-173.346375	-144.752518	4.499256	0.000000	-2.180985	0.000000	0.000000	0.000000	1.692271	0.340035	-1.889989	0.000000	0.000000	4.000000	6.000000	0.000000
21860.915225	0.004936	0.583446	0.198540	81.240005	-173.346375	-144.752518	4.499256	0.000000	-2.180985	0.000000	0.000000	0.000000	1.692271	0.340035	-1.889989	0.000000	0.000000	4.000000	6.000000	0.000000
21860.918558	0.004936	0.583446	0.198540	82.090065	-172.261078	-142.331299	4.420537	0.000000	-2.336418	0.000000	0.000000	0.000000	1.692271	0.340035	-1.889989	0.000000	0.000000	4.000000	6.000000	0.000000
21860.921891	0.010278	0.584663	0.191897	82.090065	-172.261078	-142.331299	4.420537	0.000000	-2.336418	0.000000	0.000000	0.000000	1.602876	0.365316	-1.992766	0.000000	0.000000	4.000000	6.000000	0.000000
21860.925225	0.010278	0.584663	0.191897	82.090065	-172.261078	-142.331299	4.420537	0.000000	-2.336418	0.000000	0.000000	0.000000	1.602876	0.365316	-1.992766	0.000000	0.000000	4.000000	6.000000	0.000000
21860.928558	0.010278	0.584663	0.191897	82.884758	-171.106186	-140.028290	4.335140	0.000000	-2.491297	0.000000	0.000000	0.000000	1.602876	0.365316	-1.992766	0.000000	0.000000	4.000000	6.000000	0.000000
21860.931891	0.015323	0.585970	0.184980	82.884758	-171.106186	-140.028290	4.335140	0.000000	-2.491297	0.000000	0.000000	0.000000	1.513295	0.391881	-2.075021	0.000000	0.000000	4.000000	6.000000	0.000000
21860.935225	0.015323	0.585970	0.184980	82.884758	-171.106186	-140.028290	4.335140	0.000000	-2.491297	0.000000	0.000000	0.000000	1.513295	0.391881	-2.075021	0.000000	0.000000	4.000000	6.000000	0.000000
21860.938558	0.015323	0.585970	0.184980	83.645103	-169.809799	-137.775848	4.242978	0.000000	-2.645211	0.000000	0.000000	0.000000	1.513295	0.391881	-2.075021	0.000000	0.000000	4.000000	6.000000	0.000000
21860.941891	0.020160	0.587349	0.177844	83.645103	-169.809799	-137.775848	4.242978	0.000000	-2.645211	0.000000	0.000000	0.000000	1.451313	0.413811	-2.141012	0.000000	0.000000	4.000000	6.000000	0.000000
21860.945225	0.020160	0.587349	0.177844	83.645103	-169.809799	-137.775848	4.242978	0.000000	-2.645211	0.000000	0.000000	0.000000	1.451313	0.413811	-2.141012	0.000000	0.000000	4.000000	6.000000	0.000000
21860.948558	0.020160	0.587349	0.177844	84.337486	-168.364517	-135.306808	4.142990	0.000000	-2.799222	0.000000	0.000000	0.000000	1.451313	0.413811	-2.141012	0.000000	0.000000	4.000000	6.000000	0.000000
21860.951891	0.024673	0.588719	0.170563	84.337486	-168.364517	-135.306808	4.142990	0.000000	-2.799222	0.000000	0.000000	0.000000	1.353900	0.411035	-2.184175	0.000000	0.000000	4.000000	6.000000	0.000000
21860.955225	0.024673	0.588719	0.170563	84.337486	-168.364517	-135.306808	4.142990	0.000000	-2.799222	0.000000	0.000000	0.000000	1.353900	0.411035	-2.184175	0.000000	0.000000	4.000000	6.000000	0.000000
21860.958558	0.024673	0.588719	0.170563	84.978432	-166.318756	-132.166489	4.036602	0.000000	-2.950565	0.000000	0.000000	0.000000	1.353900	0.411035	-2.184175	0.000000	0.000000	4.000000	6.000000	0.000000
21860.961891	0.028897	0.590063	0.163164	84.978432	-166.318756	-132.166489	4.036602	0.000000	-2.950565	0.000000	0.000000	0.000000	1.266935	0.403194	-2.219699	0.000000	0.000000	4.000000	6.000000	0.000000
21860.965225	0.028897	0.590063	0.163164	84.978432	-166.318756	-132.166489	4.036602	0.000000	-2.950565	0.000000	0.000000	0.000000	1.266935	0.403194	-2.219699	0.000000	0.000000	4.000000	6.000000	0.000000
21860.968558	0.028897	0.590063	0.163164	85.557854	-163.156418	-128.028442	3.923444	0.000000	-3.099449	0.000000	0.000000	0.000000	1.266935	0.403194	-2.219699	0.000000	0.000000	4.000000	6.000000	0.000000
21860.971891	0.032605	0.591339	0.155728	85.557854	-163.156418	-128.028442	3.923444	0.000000	-3.099449	0.000000	0.000000	0.000000	1.112396	0.382896	-2.230679	0.000000	0.000000	4.000000	6.000000	0.000000
21860.975225	0.032605	0.591339	0.155728	85.557854	-163.156418	-128.028442	3.923444	0.000000	-3.099449	0.000000	0.000000	0.000000	1.112396	0.382896	-2.230679	0.000000	0.000000	4.000000	6.000000	0.000000
21860.978558	0.032605	0.591339	0.155728	86.054741	-159.463028	-123.121933	3.806855	0.000000	-3.241582	0.000000	0.000000	0.000000	1.112396	0.382896	-2.230679	0.000000	0.000000	4.000000	6.000000	0.000000
21860.981891	0.035754	0.592494	0.148263	86.054741	-159.463028	-123.121933	3.806855	0.000000	-3.241582	0.000000	0.000000	0.000000	0.944759	0.346510	-2.239487	0.000000	0.000000	4.000000	6.000000	0.000000
21860.985225	0.035754	0.592494	0.148263	86.054741	-159.463028	-123.121933	3.806855	0.000000	-3.241582	0.000000	0.000000	0.000000	0.944759	0.346510	-2.239487	0.000000	0.000000	4.000000	6.000000	0.000000
21860.988558	0.035754	0.592494	0.148263	86.505257	-156.263916	-117.933205	3.687683	0.000000	-3.376536	0.000000	0.000000	0.000000	0.944759	0.346510	-2.239487	0.000000	0.000000	4.000000	6.000000	0.000000
21860.991891	0.038324	0.593517	0.140651	86.505257	-156.263916	-117.933205	3.687683	0.000000	-3.376536	0.000000	0.000000	0.000000	0.771042	0.306853	-2.283663	0.000000	0.000000	4.000000	6.000000	0.000000
21860.995225	0.038324	0.593517	0.140651	86.505257	-156.263916	-117.933205	3.687683	0.000000	-3.376536	0.000000	0.000000	0.000000	0.771042	0.306853	-2.283663	0.000000	0.000000	4.000000	6.000000	0.000000
21860.998558	0.038324	0.593517	0.140651	86.908768	-153.654251	-113.722832	3.564905	0.000000	-3.505917	0.000000	0.000000	0.000000	0.771042	0.306853	-2.283663	0.000000	0.000000	4.000000	6.000000	0.000000
21861.001891	0.040420	0.594423	0.132964	86.908768	-153.654251	-113.722832	3.564905	0.000000	-3.505917	0.000000	0.000000	0.000000	0.628781	0.271828	-2.306093	0.000000	0.000000	4.000000	6.000000	0.000000
21861.005225	0.040420	0.594423	0.132964	86.908768	-153.654251	-113.722832	3.564905	0.000000	-3.505917	0.000000	0.000000	0.000000	0.628781	0.271828	-2.306093	0.000000	0.000000	4.000000	6.000000	0.000000
21861.008558	0.040420	0.594423	0.132964	87.262688	-150.737717	-109.891785	3.437836	0.000000	-3.630603	0.000000	0.000000	0.000000	0.628781	0.271828	-2.306093	0.000000	0.000000	4.000000	6.000000	0.000000
21861.011891	0.042188	0.595311	0.125117	87.262688	-150.737717	-109.891785	3.437836	0.000000	-3.630603	0.000000	0.000000	0.000000	0.530466	0.266322	-2.354312	0.000000	0.000000	4.000000	6.000000	0.000000
21861.015225	0.042188	0.595311	0.125117	87.262688	-150.737717	-109.891785	3.437836	0.000000	-3.630603	0.000000	0.000000	0.000000	0.530466	0.266322	-2.354312	0.000000	0.000000	4.000000	6.000000	0.000000
21861.018558	0.042188	0.595311	0.125117	87.566513	-147.472778	-105.998337	3.303006	0.000000	-3.753685	0.000000	0.000000	0.000000	0.530466	0.266322	-2.354312	0.000000	0.000000	4.000000	6.000000	0.000000
21861.021891	0.043726	0.596150	0.117207	87.566513	-147.472778	-105.998337	3.303006	0.000000	-3.753685	0.000000	0.000000	0.000000	0.461428	0.251730	-2.372858	0.000000	0.000000	4.000000	6.000000	0.000000
21861.025225	0.043726	0.596150	0.117207	87.566513	-147.472778	-105.998337	3.303006	0.000000	-3.753685	0.000000	0.000000	0.000000	0.461428	0.251730	-2.372858	0.000000	0.000000	4.000000	6.000000	0.000000
21861.028558	0.043726	0.596150	0.117207	87.819679	-143.869278	-101.545807	3.159933	0.000000	-3.874897	0.000000	0.000000	0.000000	0.461428	0.251730	-2.372858	0.000000	0.000000	4.000000	6.000000	0.000000
21861.031891	0.044909	0.596948	0.109286	87.819679	-143.869278	-101.545807	3.159933	0.000000	-3.874897	0.000000	0.000000	0.000000	0.354770	0.239278	-2.376166	0.000000	0.000000	4.000000	6.000000	0.000000
21861.035225	0.044909	0.596948	0.109286	87.819679	-143.869278	-101.545807	3.159933	0.000000	-3.874897	0.000000	0.000000	0.000000	0.354770	0.239278	-2.376166	0.000000	0.000000	4.000000	6.000000	0.000000
21861.038558	0.044909	0.596948	0.109286	88.046555	-139.853119	-96.528839	3.010654	0.000000	-3.991987	0.000000	0.000000	0.000000	0.354770	0.239278	-2.376166	0.000000	0.000000	4.000000	6.000000	0.000000
21861.041891	0.045487	0.597651	0.101434	88.046555	-139.853119	-96.528839	3.010654	0.000000	-3.991987	0.000000	0.000000	0.000000	0.173542	0.210981	-2.355864	0.000000	0.000000	4.000000	6.000000	0.000000
21861.045225	0.045487	0.597651	0.101434	88.046555	-139.853119	-96.528839	3.010654	0.000000	-3.991987	0.000000	0.000000	0.000000	0.173542	0.210981	-2.355864	0.000000	0.000000	4.000000	6.000000	0.000000
21861.048558	0.045487	0.597651	0.101434	88.281830	-134.375504	-90.237854	2.859597	0.000000	-4.101549	0.000000	0.000000	0.000000	0.173542	0.210981	-2.355864	0.000000	0.000000	4.000000	6.000000	0.000000
21861.051891	0.045434	0.598232	0.093665	88.281830	-134.375504	-90.237854	2.859597	0.000000	-4.101549	0.000000	0.000000	0.000000	-0.016015	0.174260	-2.330456	0.000000	0.000000	4.000000	6.000000	0.000000
21861.055225	0.045434	0.598232	0.093665	88.281830	-134.375504	-90.237854	2.859597	0.000000	-4.101549	0.000000	0.000000	0.000000	-0.016015	0.174260	-2.330456	0.000000	0.000000	4.000000	6.000000	0.000000
21861.058558	0.045434	0.598232	0.093665	88.553818	-125.077744	-80.527550	2.707309	0.000000	-4.203627	0.000000	0.000000	0.000000	-0.016015	0.174260	-2.330456	0.000000	0.000000	4.000000	6.000000	0.000000
21861.061891	0.044749	0.598694	0.085987	88.553818	-125.077744	-80.527550	2.707309	0.000000	-4.203627	0.000000	0.000000	0.000000	-0.205562	0.138562	-2.303495	0.000000	0.000000	4.000000	6.000000	0.000000
21861.065225	0.044749	0.598694	0.085987	88.553818	-125.077744	-80.527550	2.707309	0.000000	-4.203627	0.000000	0.000000	0.000000	-0.205562	0.138562	-2.303495	0.000000	0.000000	4.000000	6.000000	0.000000
21861.068558	0.044749	0.598694	0.085987	88.839722	-108.128006	-63.227425	2.553629	0.000000	-4.298719	0.000000	0.000000	0.000000	-0.205562	0.138562	-2.303495	0.000000	0.000000	4.000000	6.000000	0.000000
21861.071891	0.043585	0.599119	0.078389	88.839722	-108.128006	-63.227425	2.553629	0.000000	-4.298719	0.000000	0.000000	0.000000	-0.349032	0.127441	-2.279473	0.000000	0.000000	4.000000	6.000000	0.000000
21861.075225	0.043585	0.599119	0.078389	88.839722	-108.128006	-63.227425	2.553629	0.000000	-4.298719	0.000000	0.000000	0.000000	-0.349032	0.127441	-2.279473	0.000000	0.000000	4.000000	6.000000	0.000000
21861.078558	0.043585	0.599119	0.078389	89.014442	-77.029404	-31.699003	2.395901	0.000000	-4.388583	0.000000	0.000000	0.000000	-0.349032	0.127441	-2.279473	0.000000	0.000000	4.000000	6.000000	0.000000
21861.081891	0.042038	0.599487	0.070849	89.014442	-77.029404	-31.699003	2.395901	0.000000	-4.388583	0.000000	0.000000	0.000000	-0.464101	0.110669	-2.261836	0.000000	0.000000	4.000000	6.000000	0.000000
21861.085225	0.042038	0.599487	0.070849	89.014442	-77.029404	-31.699003	2.395901	0.000000	-4.388583	0.000000	0.000000	0.000000	-0.464101	0.110669	-2.261836	0.000000	0.000000	4.000000	6.000000	0.000000
21861.088558	0.042038	0.599487	0.070849	88.774910	-42.107712	3.477345	2.231790	0.000000	-4.474272	0.000000	0.000000	0.000000	-0.464101	0.110669	-2.261836	0.000000	0.000000	4.000000	6.000000	0.000000
21861.091891	0.040080	0.599832	0.063426	88.774910	-42.107712	3.477345	2.231790	0.000000	-4.474272	0.000000	0.000000	0.000000	-0.587570	0.103236	-2.227001	0.000000	0.000000	4.000000	6.000000	0.000000
21861.095225	0.040080	0.599832	0.063426	88.774910	-42.107712	3.477345	2.231790	0.000000	-4.474272	0.000000	0.000000	0.000000	-0.587570	0.103236	-2.227001	0.000000	0.000000	4.000000	6.000000	0.000000
21861.098558	0.040080	0.599832	0.063426	88.127060	-22.538469	23.276690	2.062370	0.000000	-4.554847	0.000000	0.000000	0.000000	-0.587570	0.103236	-2.227001	0.000000	0.000000	4.000000	6.000000	0.000000
21861.101891	0.037589	0.600165	0.056230	88.127060	-22.538469	23.276690	2.062370	0.000000	-4.554847	0.000000	0.000000	0.000000	-0.747080	0.100165	-2.158900	0.000000	0.000000	4.000000	6.000000	0.000000
21861.105225	0.037589	0.600165	0.056230	88.127060	-22.538469	23.276690	2.062370	0.000000	-4.554847	0.000000	0.000000	0.000000	-0.747080	0.100165	-2.158900	0.000000	0.000000	4.000000	6.000000	0.000000
21861.108558	0.037589	0.600165	0.056230	87.261116	-13.628567	32.465145	1.891526	0.000000	-4.628405	0.000000	0.000000	0.000000	-0.747080	0.100165	-2.158900	0.000000	0.000000	4.000000	6.000000	0.000000
21861.111891	0.034450	0.600496	0.049330	87.261116	-13.628567	32.465145	1.891526	0.000000	-4.628405	0.000000	0.000000	0.000000	-0.941727	0.099109	-2.069911	0.000000	0.000000	4.000000	6.000000	0.000000
21861.115225	0.034450	0.600496	0.049330	87.261116	-13.628567	32.465145	1.891526	0.000000	-4.628405	0.000000	0.000000	0.000000	-0.941727	0.099109	-2.069911	0.000000	0.000000	4.000000	6.000000	0.000000
21861.118558	0.034450	0.600496	0.049330	86.351593	-8.018967	38.500786	1.722245	0.000000	-4.694025	0.000000	0.000000	0.000000	-0.941727	0.099109	-2.069911	0.000000	0.000000	4.000000	6.000000	0.000000
21861.121891	0.030716	0.600757	0.042782	86.351593	-8.018967	38.500786	1.722245	0.000000	-4.694025	0.000000	0.000000	0.000000	-1.120315	0.078471	-1.964545	0.000000	0.000000	4.000000	6.000000	0.000000
21861.125225	0.030716	0.600757	0.042782	86.351593	-8.018967	38.500786	1.722245	0.000000	-4.694025	0.000000	0.000000	0.000000	-1.120315	0.078471	-1.964545	0.000000	0.000000	4.000000	6.000000	0.000000
21861.128558	0.030716	0.600757	0.042782	85.464516	-2.716137	44.466873	1.555254	0.000000	-4.751966	0.000000	0.000000	0.000000	-1.120315	0.078471	-1.964545	0.000000	0.000000	4.000000	6.000000	0.000000
21861.131891	0.026526	0.600925	0.036601	85.464516	-2.716137	44.466873	1.555254	0.000000	-4.751966	0.000000	0.000000	0.000000	-1.256892	0.050270	-1.854055	0.000000	0.000000	4.000000	6.000000	0.000000
21861.135225	0.026526	0.600925	0.036601	85.464516	-2.716137	44.466873	1.555254	0.000000	-4.751966	0.000000	0.000000	0.000000	-1.256892	0.050270	-1.854055	0.000000	0.000000	4.000000	6.000000	0.000000
21861.138558	0.026526	0.600925	0.036601	84.584923	2.292755	50.361618	1.389426	0.000000	-4.803071	0.000000	0.000000	0.000000	-1.256892	0.050270	-1.854055	0.000000	0.000000	4.000000	6.000000	0.000000
21861.141891	0.021987	0.600990	0.030762	84.584923	2.292755	50.361618	1.389426	0.000000	-4.803071	0.000000	0.000000	0.000000	-1.361908	0.019488	-1.751710	0.000000	0.000000	4.000000	6.000000	0.000000
21861.145225	0.021987	0.600990	0.030762	84.584923	2.292755	50.361618	1.389426	0.000000	-4.803071	0.000000	0.000000	0.000000	-1.361908	0.019488	-1.751710	0.000000	0.000000	4.000000	6.000000	0.000000
21861.148558	0.021987	0.600990	0.030762	83.691956	6.981791	56.141846	1.222613	0.000000	-4.848218	0.000000	0.000000	0.000000	-1.361908	0.019488	-1.751710	0.000000	0.000000	4.000000	6.000000	0.000000
21861.151891	0.017236	0.600987	0.025094	83.691956	6.981791	56.141846	1.222613	0.000000	-4.848218	0.000000	0.000000	0.000000	-1.425009	-0.000937	-1.700524	0.000000	0.000000	4.000000	6.000000	0.000000
21861.155225	0.017236	0.600987	0.025094	83.691956	6.981791	56.141846	1.222613	0.000000	-4.848218	0.000000	0.000000	0.000000	-1.425009	-0.000937	-1.700524	0.000000	0.000000	4.000000	6.000000	0.000000
21861.158558	0.017236	0.600987	0.025094	82.805466	10.578428	60.947426	1.046520	0.000000	-4.889253	0.000000	0.000000	0.000000	-1.425009	-0.000937	-1.700524	0.000000	0.000000	4.000000	6.000000	0.000000
21861.161891	0.012100	0.600954	0.019564	82.805466	10.578428	60.947426	1.046520	0.000000	-4.889253	0.000000	0.000000	0.000000	-1.540799	-0.009748	-1.658949	0.000000	0.000000	4.000000	6.000000	0.000000
21861.165225	0.012100	0.600954	0.019564	82.805466	10.578428	60.947426	1.046520	0.000000	-4.889253	0.000000	0.000000	0.000000	-1.540799	-0.009748	-1.658949	0.000000	0.000000	4.000000	6.000000	0.000000
21861.168558	0.012100	0.600954	0.019564	81.981415	12.726612	64.297676	0.859619	0.000000	-4.925551	0.000000	0.000000	0.000000	-1.540799	-0.009748	-1.658949	0.000000	0.000000	4.000000	6.000000	0.000000
21861.171891	0.006391	0.600895	0.014252	81.981415	12.726612	64.297676	0.859619	0.000000	-4.925551	0.000000	0.000000	0.000000	-1.712853	-0.017782	-1.593525	0.000000	0.000000	4.000000	6.000000	0.000000
21861.175225	0.006391	0.600895	0.014252	81.981415	12.726612	64.297676	0.859619	0.000000	-4.925551	0.000000	0.000000	0.000000	-1.712853	-0.017782	-1.593525	0.000000	0.000000	4.000000	6.000000	0.000000
21861.178558	0.006391	0.600895	0.014252	81.254776	13.197991	64.873055	0.663878	0.000000	-4.955731	0.000000	0.000000	0.000000	-1.712853	-0.017782	-1.593525	0.000000	0.000000	4.000000	6.000000	0.000000
21861.181891	0.000123	0.600820	0.009203	81.254776	13.197991	64.873055	0.663878	0.000000	-4.955731	0.000000	0.000000	0.000000	-1.880402	-0.022420	-1.514651	0.000000	0.000000	4.000000	6.000000	0.000000
21861.185225	0.000123	0.600820	0.009203	81.254776	13.197991	64.873055	0.663878	0.000000	-4.955731	0.000000	0.000000	0.000000	-1.880402	-0.022420	-1.514651	0.000000	0.000000	4.000000	6.000000	0.000000
21861.188558	0.000123	0.600820	0.009203	80.599625	13.078892	63.435471	0.457679	0.000000	-4.979009	0.000000	0.000000	0.000000	-1.880402	-0.022420	-1.514651	0.000000	0.000000	4.000000	6.000000	0.000000
21861.191891	-0.006586	0.600736	0.004575	80.599625	13.078892	63.435471	0.457679	0.000000	-4.979009	0.000000	0.000000	0.000000	-2.012776	-0.025138	-1.388478	0.000000	0.000000	4.000000	6.000000	0.000000
21861.195225	-0.006586	0.600736	0.004575	80.599625	13.078892	63.435471	0.457679	0.000000	-4.979009	0.000000	0.000000	0.000000	-2.012776	-0.025138	-1.388478	0.000000	0.000000	4.000000	6.000000	0.000000
21861.198558	-0.006586	0.600736	0.004575	79.946526	13.861118	63.312134	0.228761	0.000000	-4.670686	0.000000	0.000000	0.000000	-2.012776	-0.025138	-1.388478	0.000000	0.000000	4.000000	6.000000	0.000000
21861.201891	-0.013679	0.600603	0.000456	79.946526	13.861118	63.312134	0.228761	0.000000	-4.670686	0.000000	0.000000	0.000000	-2.127691	-0.039987	-1.235702	0.000000	0.000000	4.000000	6.000000	0.000000
21861.205225	-0.013679	0.600603	0.000456	79.946526	13.861118	63.312134	0.228761	0.000000	-4.670686	0.000000	0.000000	0.000000	-2.127691	-0.039987	-1.235702	0.000000	0.000000	4.000000	6.000000	0.000000
21861.208558	-0.013679	0.600603	0.000456	79.245964	15.882240	65.163872	0.022810	0.000000	-4.316071	0.000000	0.000000	0.000000	-2.127691	-0.039987	-1.235702	0.000000	0.000000	4.000000	6.000000	0.000000
21861.211891	-0.020958	0.600538	-0.003038	79.245964	15.882240	65.163872	0.022810	0.000000	-4.316071	0.000000	0.000000	0.000000	-2.183852	-0.019651	-1.048226	0.000000	0.000000	4.000000	6.000000	0.000000
21861.215225	-0.020958	0.600538	-0.003038	79.245964	15.882240	65.163872	0.022810	0.000000	-4.316071	0.000000	0.000000	0.000000	-2.183852	-0.019651	-1.048226	0.000000	0.000000	4.000000	6.000000	0.000000
21861.218558	-0.020958	0.600538	-0.003038	78.567337	18.771389	68.093941	-0.151894	0.000000	-3.952095	0.000000	0.000000	0.000000	-2.183852	-0.019651	-1.048226	0.000000	0.000000	4.000000	6.000000	0.000000
21861.221891	-0.028167	0.600417	-0.006013	78.567337	18.771389	68.093941	-0.151894	0.000000	-3.952095	0.000000	0.000000	0.000000	-2.162787	-0.036199	-0.892465	0.000000	0.000000	4.000000	6.000000	0.000000
21861.225225	-0.028167	0.600417	-0.006013	78.567337	18.771389	68.093941	-0.151894	0.000000	-3.952095	0.000000	0.000000	0.000000	-2.162787	-0.036199	-0.892465	0.000000	0.000000	4.000000	6.000000	0.000000
21861.228558	-0.028167	0.600417	-0.006013	78.061676	22.300322	71.305717	-0.300638	0.000000	-3.591630	0.000000	0.000000	0.000000	-2.162787	-0.036199	-0.892465	0.000000	0.000000	4.000000	6.000000	0.000000
21861.231891	-0.035521	0.600290	-0.008561	78.061676	22.300322	71.305717	-0.300638	0.000000	-3.591630	0.000000	0.000000	0.000000	-2.206103	-0.037983	-0.764506	0.000000	0.000000	4.000000	6.000000	0.000000
21861.235225	-0.035521	0.600290	-0.008561	78.061676	22.300322	71.305717	-0.300638	0.000000	-3.591630	0.000000	0.000000	0.000000	-2.206103	-0.037983	-0.764506	0.000000	0.000000	4.000000	6.000000	0.000000
21861.238558	-0.035521	0.600290	-0.008561	77.628967	25.417423	73.650139	-0.428056	0.000000	-3.223947	0.000000	0.000000	0.000000	-2.206103	-0.037983	-0.764506	0.000000	0.000000	4.000000	6.000000	0.000000
21861.241891	-0.043220	0.600232	-0.010617	77.628967	25.417423	73.650139	-0.428056	0.000000	-3.223947	0.000000	0.000000	0.000000	-2.309706	-0.017655	-0.616864	0.000000	0.000000	4.000000	6.000000	0.000000
21861.245225	-0.043220	0.600232	-0.010617	77.628967	25.417423	73.650139	-0.428056	0.000000	-3.223947	0.000000	0.000000	0.000000	-2.309706	-0.017655	-0.616864	0.000000	0.000000	4.000000	6.000000	0.000000
21861.248558	-0.043220	0.600232	-0.010617	77.282249	27.412014	74.709511	-0.530866	0.000000	-2.838996	0.000000	0.000000	0.000000	-2.309706	-0.017655	-0.616864	0.000000	0.000000	4.000000	6.000000	0.000000
21861.251891	-0.051298	0.600208	-0.012144	77.282249	27.412014	74.709511	-0.530866	0.000000	-2.838996	0.000000	0.000000	0.000000	-2.423283	-0.007147	-0.458042	0.000000	0.000000	4.000000	6.000000	0.000000
21861.255225	-0.051298	0.600208	-0.012144	77.282249	27.412014	74.709511	-0.530866	0.000000	-2.838996	0.000000	0.000000	0.000000	-2.423283	-0.007147	-0.458042	0.000000	0.000000	4.000000	6.000000	0.000000
21861.258558	-0.051298	0.600208	-0.012144	76.965584	28.629053	75.381447	-0.607207	0.000000	-2.435115	0.000000	0.000000	0.000000	-2.423283	-0.007147	-0.458042	0.000000	0.000000	4.000000	6.000000	0.000000
21861.261891	-0.059714	0.600222	-0.013064	76.965584	28.629053	75.381447	-0.607207	0.000000	-2.435115	0.000000	0.000000	0.000000	-2.524822	0.004382	-0.275833	0.000000	0.000000	4.000000	6.000000	0.000000
21861.265225	-0.059714	0.600222	-0.013064	76.965584	28.629053	75.381447	-0.607207	0.000000	-2.435115	0.000000	0.000000	0.000000	-2.524822	0.004382	-0.275833	0.000000	0.000000	4.000000	6.000000	0.000000
21861.268558	-0.059714	0.600222	-0.013064	76.590790	29.679832	76.260025	-0.653179	0.000000	-2.014312	0.000000	0.000000	0.000000	-2.524822	0.004382	-0.275833	0.000000	0.000000	4.000000	6.000000	0.000000
21861.271891	-0.068357	0.600339	-0.013258	76.590790	29.679832	76.260025	-0.653179	0.000000	-2.014312	0.000000	0.000000	0.000000	-2.593048	0.034846	-0.058203	0.000000	0.000000	4.000000	6.000000	0.000000
21861.275225	-0.068357	0.600339	-0.013258	76.590790	29.679832	76.260025	-0.653179	0.000000	-2.014312	0.000000	0.000000	0.000000	-2.593048	0.034846	-0.058203	0.000000	0.000000	4.000000	6.000000	0.000000
21861.278558	-0.068357	0.600339	-0.013258	76.173317	31.278585	76.981262	-0.662879	0.000000	-1.582137	0.000000	0.000000	0.000000	-2.593048	0.034846	-0.058203	0.000000	0.000000	4.000000	6.000000	0.000000
21861.281891	-0.077095	0.600542	-0.012661	76.173317	31.278585	76.981262	-0.662879	0.000000	-1.582137	0.000000	0.000000	0.000000	-2.621224	0.060933	0.178924	0.000000	0.000000	4.000000	6.000000	0.000000
21861.285225	-0.077095	0.600542	-0.012661	76.173317	31.278585	76.981262	-0.662879	0.000000	-1.582137	0.000000	0.000000	0.000000	-2.621224	0.060933	0.178924	0.000000	0.000000	4.000000	6.000000	0.000000
21861.288558	-0.077095	0.600542	-0.012661	75.880005	34.760612	79.625885	-0.633059	0.000000	-1.145266	0.000000	0.000000	0.000000	-2.621224	0.060933	0.178924	0.000000	0.000000	4.000000	6.000000	0.000000
21861.291891	-0.085589	0.600773	-0.011465	75.880005	34.760612	79.625885	-0.633059	0.000000	-1.145266	0.000000	0.000000	0.000000	-2.548377	0.069390	0.358872	0.000000	0.000000	4.000000	6.000000	0.000000
21861.295225	-0.085589	0.600773	-0.011465	75.880005	34.760612	79.625885	-0.633059	0.000000	-1.145266	0.000000	0.000000	0.000000	-2.548377	0.069390	0.358872	0.000000	0.000000	4.000000	6.000000	0.000000
21861.298558	-0.085589	0.600773	-0.011465	75.642815	40.095802	84.290321	-0.573247	0.000000	-0.720537	0.000000	0.000000	0.000000	-2.548377	0.069390	0.358872	0.000000	0.000000	4.000000	6.000000	0.000000
21861.301891	-0.093834	0.601020	-0.009624	75.642815	40.095802	84.290321	-0.573247	0.000000	-0.720537	0.000000	0.000000	0.000000	-2.473346	0.073985	0.552302	0.000000	0.000000	4.000000	6.000000	0.000000
21861.305225	-0.093834	0.601020	-0.009624	75.642815	40.095802	84.290321	-0.573247	0.000000	-0.720537	0.000000	0.000000	0.000000	-2.473346	0.073985	0.552302	0.000000	0.000000	4.000000	6.000000	0.000000
21861.308558	-0.093834	0.601020	-0.009624	75.346581	45.650749	89.178497	-0.481196	0.000000	-0.308312	0.000000	0.000000	0.000000	-2.473346	0.073985	0.552302	0.000000	0.000000	4.000000	6.000000	0.000000
21861.311891	-0.101976	0.601348	-0.007087	75.346581	45.650749	89.178497	-0.481196	0.000000	-0.308312	0.000000	0.000000	0.000000	-2.442701	0.098539	0.761219	0.000000	0.000000	4.000000	6.000000	0.000000
21861.315225	-0.101976	0.601348	-0.007087	75.346581	45.650749	89.178497	-0.481196	0.000000	-0.308312	0.000000	0.000000	0.000000	-2.442701	0.098539	0.761219	0.000000	0.000000	4.000000	6.000000	0.000000
21861.318558	-0.101976	0.601348	-0.007087	75.146446	50.682777	93.254959	-0.354327	0.000000	0.098804	0.000000	0.000000	0.000000	-2.442701	0.098539	0.761219	0.000000	0.000000	4.000000	6.000000	0.000000
21861.321891	-0.110096	0.601691	-0.003913	75.146446	50.682777	93.254959	-0.354327	0.000000	0.098804	0.000000	0.000000	0.000000	-2.436090	0.102845	0.952174	0.000000	0.000000	4.000000	6.000000	0.000000
21861.325225	-0.110096	0.601691	-0.003913	75.146446	50.682777	93.254959	-0.354327	0.000000	0.098804	0.000000	0.000000	0.000000	-2.436090	0.102845	0.952174	0.000000	0.000000	4.000000	6.000000	0.000000
21861.328558	-0.110096	0.601691	-0.003913	75.232605	55.230286	96.548912	-0.195631	0.000000	0.504819	0.000000	0.000000	0.000000	-2.436090	0.102845	0.952174	0.000000	0.000000	4.000000	6.000000	0.000000
21861.331891	-0.118146	0.601972	-0.000201	75.232605	55.230286	96.548912	-0.195631	0.000000	0.504819	0.000000	0.000000	0.000000	-2.414786	0.084421	1.113508	0.000000	0.000000	4.000000	6.000000	0.000000
21861.335225	-0.118146	0.601972	-0.000201	75.232605	55.230286	96.548912	-0.195631	0.000000	0.504819	0.000000	0.000000	0.000000	-2.414786	0.084421	1.113508	0.000000	0.000000	4.000000	6.000000	0.000000
21861.338558	-0.118146	0.601972	-0.000201	75.353607	59.603306	99.878563	-0.010046	0.000000	0.907284	0.000000	0.000000	0.000000	-2.414786	0.084421	1.113508	0.000000	0.000000	4.000000	6.000000	0.000000
21861.341891	-0.126098	0.602197	0.004079	75.353607	59.603306	99.878563	-0.010046	0.000000	0.907284	0.000000	0.000000	0.000000	-2.385759	0.067496	1.283895	0.000000	0.000000	4.000000	6.000000	0.000000
21861.345225	-0.126098	0.602197	0.004079	75.353607	59.603306	99.878563	-0.010046	0.000000	0.907284	0.000000	0.000000	0.000000	-2.385759	0.067496	1.283895	0.000000	0.000000	4.000000	6.000000	0.000000
21861.348558	-0.126098	0.602197	0.004079	75.300392	63.833992	103.037247	0.203936	0.000000	1.304910	0.000000	0.000000	0.000000	-2.385759	0.067496	1.283895	0.000000	0.000000	4.000000	6.000000	0.000000
21861.351891	-0.133751	0.602365	0.008941	75.300392	63.833992	103.037247	0.203936	0.000000	1.304910	0.000000	0.000000	0.000000	-2.295979	0.050183	1.458706	0.000000	0.000000	4.000000	6.000000	0.000000
21861.355225	-0.133751	0.602365	0.008941	75.300392	63.833992	103.037247	0.203936	0.000000	1.304910	0.000000	0.000000	0.000000	-2.295979	0.050183	1.458706	0.000000	0.000000	4.000000	6.000000	0.000000
21861.358558	-0.133751	0.602365	0.008941	75.131218	67.842613	105.782784	0.447054	0.000000	1.687573	0.000000	0.000000	0.000000	-2.295979	0.050183	1.458706	0.000000	0.000000	4.000000	6.000000	0.000000
21861.361891	-0.141063	0.602455	0.014345	75.131218	67.842613	105.782784	0.447054	0.000000	1.687573	0.000000	0.000000	0.000000	-2.193374	0.027016	1.621248	0.000000	0.000000	4.000000	6.000000	0.000000
21861.365225	-0.141063	0.602455	0.014345	75.131218	67.842613	105.782784	0.447054	0.000000	1.687573	0.000000	0.000000	0.000000	-2.193374	0.027016	1.621248	0.000000	0.000000	4.000000	6.000000	0.000000
21861.368558	-0.141063	0.602455	0.014345	74.890579	71.599998	108.519318	0.717262	0.000000	2.053135	0.000000	0.000000	0.000000	-2.193374	0.027016	1.621248	0.000000	0.000000	4.000000	6.000000	0.000000
21861.371891	-0.148047	0.602476	0.020224	74.890579	71.599998	108.519318	0.717262	0.000000	2.053135	0.000000	0.000000	0.000000	-2.095250	0.006479	1.763492	0.000000	0.000000	4.000000	6.000000	0.000000
21861.375225	-0.148047	0.602476	0.020224	74.890579	71.599998	108.519318	0.717262	0.000000	2.053135	0.000000	0.000000	0.000000	-2.095250	0.006479	1.763492	0.000000	0.000000	4.000000	6.000000	0.000000
21861.378558	-0.148047	0.602476	0.020224	74.578514	75.182396	111.289413	1.011177	0.000000	2.402344	0.000000	0.000000	0.000000	-2.095250	0.006479	1.763492	0.000000	0.000000	4.000000	6.000000	0.000000
21861.381891	-0.154767	0.602483	0.026589	74.578514	75.182396	111.289413	1.011177	0.000000	2.402344	0.000000	0.000000	0.000000	-2.015903	0.002057	1.909547	0.000000	0.000000	4.000000	6.000000	0.000000
21861.385225	-0.154767	0.602483	0.026589	74.578514	75.182396	111.289413	1.011177	0.000000	2.402344	0.000000	0.000000	0.000000	-2.015903	0.002057	1.909547	0.000000	0.000000	4.000000	6.000000	0.000000
21861.388558	-0.154767	0.602483	0.026589	74.197060	78.799385	113.802727	1.329435	0.000000	2.738328	0.000000	0.000000	0.000000	-2.015903	0.002057	1.909547	0.000000	0.000000	4.000000	6.000000	0.000000
21861.391891	-0.161048	0.602440	0.033353	74.197060	78.799385	113.802727	1.329435	0.000000	2.738328	0.000000	0.000000	0.000000	-1.884369	-0.013092	2.029395	0.000000	0.000000	4.000000	6.000000	0.000000
21861.395225	-0.161048	0.602440	0.033353	74.197060	78.799385	113.802727	1.329435	0.000000	2.738328	0.000000	0.000000	0.000000	-1.884369	-0.013092	2.029395	0.000000	0.000000	4.000000	6.000000	0.000000
21861.398558	-0.161048	0.602440	0.033353	73.774200	82.583069	116.281311	1.667668	0.000000	3.052389	0.000000	0.000000	0.000000	-1.884369	-0.013092	2.029395	0.000000	0.000000	4.000000	6.000000	0.000000
21861.401891	-0.166837	0.602296	0.040444	73.774200	82.583069	116.281311	1.667668	0.000000	3.052389	0.000000	0.000000	0.000000	-1.736798	-0.043087	2.127198	0.000000	0.000000	4.000000	6.000000	0.000000
21861.405225	-0.166837	0.602296	0.040444	73.774200	82.583069	116.281311	1.667668	0.000000	3.052389	0.000000	0.000000	0.000000	-1.736798	-0.043087	2.127198	0.000000	0.000000	4.000000	6.000000	0.000000
21861.408558	-0.166837	0.602296	0.040444	73.388924	86.449944	118.854828	2.022201	0.000000	3.341856	0.000000	0.000000	0.000000	-1.736798	-0.043087	2.127198	0.000000	0.000000	4.000000	6.000000	0.000000
21861.411891	-0.172249	0.602095	0.047900	73.388924	86.449944	118.854828	2.022201	0.000000	3.341856	0.000000	0.000000	0.000000	-1.623610	-0.060290	2.236868	0.000000	0.000000	4.000000	6.000000	0.000000
21861.415225	-0.172249	0.602095	0.047900	73.388924	86.449944	118.854828	2.022201	0.000000	3.341856	0.000000	0.000000	0.000000	-1.623610	-0.060290	2.236868	0.000000	0.000000	4.000000	6.000000	0.000000
21861.418558	-0.172249	0.602095	0.047900	73.085884	90.379005	121.483727	2.395012	0.000000	3.612457	0.000000	0.000000	0.000000	-1.623610	-0.060290	2.236868	0.000000	0.000000	4.000000	6.000000	0.000000
21861.421891	-0.177296	0.601819	0.055677	73.085884	90.379005	121.483727	2.395012	0.000000	3.612457	0.000000	0.000000	0.000000	-1.514138	-0.082831	2.333082	0.000000	0.000000	4.000000	6.000000	0.000000
21861.425225	-0.177296	0.601819	0.055677	73.085884	90.379005	121.483727	2.395012	0.000000	3.612457	0.000000	0.000000	0.000000	-1.514138	-0.082831	2.333082	0.000000	0.000000	4.000000	6.000000	0.000000
21861.428558	-0.177296	0.601819	0.055677	72.869659	94.322105	124.061523	2.783859	0.000000	3.864813	0.000000	0.000000	0.000000	-1.514138	-0.082831	2.333082	0.000000	0.000000	4.000000	6.000000	0.000000
21861.431891	-0.181908	0.601431	0.063806	72.869659	94.322105	124.061523	2.783859	0.000000	3.864813	0.000000	0.000000	0.000000	-1.383480	-0.116459	2.438608	0.000000	0.000000	4.000000	6.000000	0.000000
21861.435225	-0.181908	0.601431	0.063806	72.869659	94.322105	124.061523	2.783859	0.000000	3.864813	0.000000	0.000000	0.000000	-1.383480	-0.116459	2.438608	0.000000	0.000000	4.000000	6.000000	0.000000
21861.438558	-0.181908	0.601431	0.063806	72.680382	98.143738	126.201736	3.072696	0.000000	3.944432	0.000000	0.000000	0.000000	-1.383480	-0.116459	2.438608	0.000000	0.000000	4.000000	6.000000	0.000000
21861.441891	-0.185988	0.600993	0.072340	72.680382	98.143738	126.201736	3.072696	0.000000	3.944432	0.000000	0.000000	0.000000	-1.224020	-0.131357	2.560089	0.000000	0.000000	4.000000	6.000000	0.000000
21861.445225	-0.185988	0.600993	0.072340	72.680382	98.143738	126.201736	3.072696	0.000000	3.944432	0.000000	0.000000	0.000000	-1.224020	-0.131357	2.560089	0.000000	0.000000	4.000000	6.000000	0.000000
21861.448558	-0.185988	0.600993	0.072340	72.442032	101.794914	128.308365	3.218820	0.000000	3.826120	0.000000	0.000000	0.000000	-1.224020	-0.131357	2.560089	0.000000	0.000000	4.000000	6.000000	0.000000
21861.451891	-0.189401	0.600480	0.081240	72.442032	101.794914	128.308365	3.218820	0.000000	3.826120	0.000000	0.000000	0.000000	-1.024002	-0.153736	2.670235	0.000000	0.000000	4.000000	6.000000	0.000000
21861.455225	-0.189401	0.600480	0.081240	72.442032	101.794914	128.308365	3.218820	0.000000	3.826120	0.000000	0.000000	0.000000	-1.024002	-0.153736	2.670235	0.000000	0.000000	4.000000	6.000000	0.000000
21861.458558	-0.189401	0.600480	0.081240	72.126282	105.197281	130.722046	3.362603	0.000000	3.700392	0.000000	0.000000	0.000000	-1.024002	-0.153736	2.670235	0.000000	0.000000	4.000000	6.000000	0.000000
21861.461891	-0.192171	0.599995	0.090444	72.126282	105.197281	130.722046	3.362603	0.000000	3.700392	0.000000	0.000000	0.000000	-0.831054	-0.145506	2.761079	0.000000	0.000000	4.000000	6.000000	0.000000
21861.465225	-0.192171	0.599995	0.090444	72.126282	105.197281	130.722046	3.362603	0.000000	3.700392	0.000000	0.000000	0.000000	-0.831054	-0.145506	2.761079	0.000000	0.000000	4.000000	6.000000	0.000000
21861.468558	-0.192171	0.599995	0.090444	71.697968	108.756775	133.489349	3.501930	0.000000	3.568821	0.000000	0.000000	0.000000	-0.831054	-0.145506	2.761079	0.000000	0.000000	4.000000	6.000000	0.000000
21861.471891	-0.194284	0.599463	0.099761	71.697968	108.756775	133.489349	3.501930	0.000000	3.568821	0.000000	0.000000	0.000000	-0.633667	-0.159655	2.795233	0.000000	0.000000	4.000000	6.000000	0.000000
21861.475225	-0.194284	0.599463	0.099761	71.697968	108.756775	133.489349	3.501930	0.000000	3.568821	0.000000	0.000000	0.000000	-0.633667	-0.159655	2.795233	0.000000	0.000000	4.000000	6.000000	0.000000
21861.478558	-0.194284	0.599463	0.099761	71.149994	112.840622	136.574265	3.633890	0.000000	3.434362	0.000000	0.000000	0.000000	-0.633667	-0.159655	2.795233	0.000000	0.000000	4.000000	6.000000	0.000000
21861.481891	-0.195759	0.598936	0.109087	71.149994	112.840622	136.574265	3.633890	0.000000	3.434362	0.000000	0.000000	0.000000	-0.442698	-0.158030	2.797586	0.000000	0.000000	4.000000	6.000000	0.000000
21861.485225	-0.195759	0.598936	0.109087	71.149994	112.840622	136.574265	3.633890	0.000000	3.434362	0.000000	0.000000	0.000000	-0.442698	-0.158030	2.797586	0.000000	0.000000	4.000000	6.000000	0.000000
21861.488558	-0.195759	0.598936	0.109087	70.547119	117.323318	139.888168	3.757612	0.000000	3.298539	0.000000	0.000000	0.000000	-0.442698	-0.158030	2.797586	0.000000	0.000000	4.000000	6.000000	0.000000
21861.491891	-0.196544	0.598332	0.118337	70.547119	117.323318	139.888168	3.757612	0.000000	3.298539	0.000000	0.000000	0.000000	-0.235409	-0.181195	2.775169	0.000000	0.000000	4.000000	6.000000	0.000000
21861.495225	-0.196544	0.598332	0.118337	70.547119	117.323318	139.888168	3.757612	0.000000	3.298539	0.000000	0.000000	0.000000	-0.235409	-0.181195	2.775169	0.000000	0.000000	4.000000	6.000000	0.000000
21861.498558	-0.196544	0.598332	0.118337	69.940483	121.781891	143.185577	3.874232	0.000000	3.160748	0.000000	0.000000	0.000000	-0.235409	-0.181195	2.775169	0.000000	0.000000	4.000000	6.000000	0.000000
21861.501891	-0.196738	0.597718	0.127423	69.940483	121.781891	143.185577	3.874232	0.000000	3.160748	0.000000	0.000000	0.000000	-0.058287	-0.184280	2.725721	0.000000	0.000000	4.000000	6.000000	0.000000
21861.505225	-0.196738	0.597718	0.127423	69.940483	121.781891	143.185577	3.874232	0.000000	3.160748	0.000000	0.000000	0.000000	-0.058287	-0.184280	2.725721	0.000000	0.000000	4.000000	6.000000	0.000000
21861.508558	-0.196738	0.597718	0.127423	69.298851	126.073929	146.438568	3.982363	0.000000	3.023374	0.000000	0.000000	0.000000	-0.058287	-0.184280	2.725721	0.000000	0.000000	4.000000	6.000000	0.000000
21861.511891	-0.196387	0.597070	0.136336	69.298851	126.073929	146.438568	3.982363	0.000000	3.023374	0.000000	0.000000	0.000000	0.105292	-0.194361	2.673934	0.000000	0.000000	4.000000	6.000000	0.000000
21861.515225	-0.196387	0.597070	0.136336	69.298851	126.073929	146.438568	3.982363	0.000000	3.023374	0.000000	0.000000	0.000000	0.105292	-0.194361	2.673934	0.000000	0.000000	4.000000	6.000000	0.000000
21861.518558	-0.196387	0.597070	0.136336	68.589203	129.939087	149.138290	4.082720	0.000000	2.886417	0.000000	0.000000	0.000000	0.105292	-0.194361	2.673934	0.000000	0.000000	4.000000	6.000000	0.000000
21861.521891	-0.195425	0.596396	0.145003	68.589203	129.939087	149.138290	4.082720	0.000000	2.886417	0.000000	0.000000	0.000000	0.288837	-0.202230	2.599997	0.000000	0.000000	4.000000	6.000000	0.000000
21861.525225	-0.195425	0.596396	0.145003	68.589203	129.939087	149.138290	4.082720	0.000000	2.886417	0.000000	0.000000	0.000000	0.288837	-0.202230	2.599997	0.000000	0.000000	4.000000	6.000000	0.000000
21861.528558	-0.195425	0.596396	0.145003	67.795784	133.252838	151.267471	4.176714	0.000000	2.748647	0.000000	0.000000	0.000000	0.288837	-0.202230	2.599997	0.000000	0.000000	4.000000	6.000000	0.000000
21861.531891	-0.193805	0.595664	0.153410	67.795784	133.252838	151.267471	4.176714	0.000000	2.748647	0.000000	0.000000	0.000000	0.485938	-0.219553	2.522179	0.000000	0.000000	4.000000	6.000000	0.000000
21861.535225	-0.193805	0.595664	0.153410	67.795784	133.252838	151.267471	4.176714	0.000000	2.748647	0.000000	0.000000	0.000000	0.485938	-0.219553	2.522179	0.000000	0.000000	4.000000	6.000000	0.000000
21861.538558	-0.193805	0.595664	0.153410	67.097351	135.888763	153.003525	4.265738	0.000000	2.608349	0.000000	0.000000	0.000000	0.485938	-0.219553	2.522179	0.000000	0.000000	4.000000	6.000000	0.000000
21861.541891	-0.191554	0.594905	0.161563	67.097351	135.888763	153.003525	4.265738	0.000000	2.608349	0.000000	0.000000	0.000000	0.675313	-0.227642	2.445973	0.000000	0.000000	4.000000	6.000000	0.000000
21861.545225	-0.191554	0.594905	0.161563	67.097351	135.888763	153.003525	4.265738	0.000000	2.608349	0.000000	0.000000	0.000000	0.675313	-0.227642	2.445973	0.000000	0.000000	4.000000	6.000000	0.000000
21861.548558	-0.191554	0.594905	0.161563	67.063614	137.600021	154.009232	4.350097	0.000000	2.465089	0.000000	0.000000	0.000000	0.675313	-0.227642	2.445973	0.000000	0.000000	4.000000	6.000000	0.000000
21861.551891	-0.188558	0.594193	0.169536	67.063614	137.600021	154.009232	4.350097	0.000000	2.465089	0.000000	0.000000	0.000000	0.898714	-0.213678	2.391719	0.000000	0.000000	4.000000	6.000000	0.000000
21861.555225	-0.188558	0.594193	0.169536	67.063614	137.600021	154.009232	4.350097	0.000000	2.465089	0.000000	0.000000	0.000000	0.898714	-0.213678	2.391719	0.000000	0.000000	4.000000	6.000000	0.000000
21861.558558	-0.188558	0.594193	0.169536	67.602570	138.922928	154.621140	4.431801	0.000000	2.314981	0.000000	0.000000	0.000000	0.898714	-0.213678	2.391719	0.000000	0.000000	4.000000	6.000000	0.000000
21861.561891	-0.184876	0.593408	0.177223	67.602570	138.922928	154.621140	4.431801	0.000000	2.314981	0.000000	0.000000	0.000000	1.104542	-0.235469	2.306110	0.000000	0.000000	4.000000	6.000000	0.000000
21861.565225	-0.184876	0.593408	0.177223	67.602570	138.922928	154.621140	4.431801	0.000000	2.314981	0.000000	0.000000	0.000000	1.104542	-0.235469	2.306110	0.000000	0.000000	4.000000	6.000000	0.000000
21861.568558	-0.184876	0.593408	0.177223	68.177345	140.634445	155.553452	4.509506	0.000000	2.159712	0.000000	0.000000	0.000000	1.104542	-0.235469	2.306110	0.000000	0.000000	4.000000	6.000000	0.000000
21861.571891	-0.180653	0.592684	0.184447	68.177345	140.634445	155.553452	4.509506	0.000000	2.159712	0.000000	0.000000	0.000000	1.266860	-0.217317	2.167223	0.000000	0.000000	4.000000	6.000000	0.000000
21861.575225	-0.180653	0.592684	0.184447	68.177345	140.634445	155.553452	4.509506	0.000000	2.159712	0.000000	0.000000	0.000000	1.266860	-0.217317	2.167223	0.000000	0.000000	4.000000	6.000000	0.000000
21861.578558	-0.180653	0.592684	0.184447	68.745766	142.884048	156.953827	4.581170	0.000000	2.003217	0.000000	0.000000	0.000000	1.266860	-0.217317	2.167223	0.000000	0.000000	4.000000	6.000000	0.000000
21861.581891	-0.175898	0.591937	0.191211	68.745766	142.884048	156.953827	4.581170	0.000000	2.003217	0.000000	0.000000	0.000000	1.426501	-0.224052	2.029274	0.000000	0.000000	4.000000	6.000000	0.000000
21861.585225	-0.175898	0.591937	0.191211	68.745766	142.884048	156.953827	4.581170	0.000000	2.003217	0.000000	0.000000	0.000000	1.426501	-0.224052	2.029274	0.000000	0.000000	4.000000	6.000000	0.000000
21861.588558	-0.175898	0.591937	0.191211	69.316711	145.692856	158.842773	4.647279	0.000000	1.844668	0.000000	0.000000	0.000000	1.426501	-0.224052	2.029274	0.000000	0.000000	4.000000	6.000000	0.000000
21861.591891	-0.170702	0.591244	0.197445	69.316711	145.692856	158.842773	4.647279	0.000000	1.844668	0.000000	0.000000	0.000000	1.558987	-0.207841	1.870358	0.000000	0.000000	4.000000	6.000000	0.000000
21861.595225	-0.170702	0.591244	0.197445	69.316711	145.692856	158.842773	4.647279	0.000000	1.844668	0.000000	0.000000	0.000000	1.558987	-0.207841	1.870358	0.000000	0.000000	4.000000	6.000000	0.000000
21861.598558	-0.170702	0.591244	0.197445	69.839821	148.785675	160.993240	4.707307	0.000000	1.685603	0.000000	0.000000	0.000000	1.558987	-0.207841	1.870358	0.000000	0.000000	4.000000	6.000000	0.000000
21861.601891	-0.165110	0.590578	0.203151	69.839821	148.785675	160.993240	4.707307	0.000000	1.685603	0.000000	0.000000	0.000000	1.677390	-0.199847	1.711582	0.000000	0.000000	4.000000	6.000000	0.000000
21861.605225	-0.165110	0.590578	0.203151	69.839821	148.785675	160.993240	4.707307	0.000000	1.685603	0.000000	0.000000	0.000000	1.677390	-0.199847	1.711582	0.000000	0.000000	4.000000	6.000000	0.000000
21861.608558	-0.165110	0.590578	0.203151	70.276680	151.822662	163.111816	4.761425	0.000000	1.526051	0.000000	0.000000	0.000000	1.677390	-0.199847	1.711582	0.000000	0.000000	4.000000	6.000000	0.000000
21861.611891	-0.159197	0.589903	0.208289	70.276680	151.822662	163.111816	4.761425	0.000000	1.526051	0.000000	0.000000	0.000000	1.774126	-0.202483	1.541384	0.000000	0.000000	4.000000	6.000000	0.000000
21861.615225	-0.159197	0.589903	0.208289	70.276680	151.822662	163.111816	4.761425	0.000000	1.526051	0.000000	0.000000	0.000000	1.774126	-0.202483	1.541384	0.000000	0.000000	4.000000	6.000000	0.000000
21861.618558	-0.159197	0.589903	0.208289	70.626579	154.487640	164.916656	4.809533	0.000000	1.366893	0.000000	0.000000	0.000000	1.774126	-0.202483	1.541384	0.000000	0.000000	4.000000	6.000000	0.000000
21861.621891	-0.152984	0.589232	0.212892	70.626579	154.487640	164.916656	4.809533	0.000000	1.366893	0.000000	0.000000	0.000000	1.863653	-0.201227	1.380930	0.000000	0.000000	4.000000	6.000000	0.000000
21861.625225	-0.152984	0.589232	0.212892	70.626579	154.487640	164.916656	4.809533	0.000000	1.366893	0.000000	0.000000	0.000000	1.863653	-0.201227	1.380930	0.000000	0.000000	4.000000	6.000000	0.000000
21861.628558	-0.152984	0.589232	0.212892	70.947983	156.648804	166.285645	4.851989	0.000000	1.207563	0.000000	0.000000	0.000000	1.863653	-0.201227	1.380930	0.000000	0.000000	4.000000	6.000000	0.000000
21861.631891	-0.146578	0.588506	0.216904	70.947983	156.648804	166.285645	4.851989	0.000000	1.207563	0.000000	0.000000	0.000000	1.921931	-0.217958	1.203652	0.000000	0.000000	4.000000	6.000000	0.000000
21861.635225	-0.146578	0.588506	0.216904	70.947983	156.648804	166.285645	4.851989	0.000000	1.207563	0.000000	0.000000	0.000000	1.921931	-0.217958	1.203652	0.000000	0.000000	4.000000	6.000000	0.000000
21861.638558	-0.146578	0.588506	0.216904	71.312477	158.236176	167.505630	4.888556	0.000000	1.049771	0.000000	0.000000	0.000000	1.921931	-0.217958	1.203652	0.000000	0.000000	4.000000	6.000000	0.000000
21861.641891	-0.139935	0.587810	0.220357	71.312477	158.236176	167.505630	4.888556	0.000000	1.049771	0.000000	0.000000	0.000000	1.992905	-0.208778	1.036045	0.000000	0.000000	4.000000	6.000000	0.000000
21861.645225	-0.139935	0.587810	0.220357	71.312477	158.236176	167.505630	4.888556	0.000000	1.049771	0.000000	0.000000	0.000000	1.992905	-0.208778	1.036045	0.000000	0.000000	4.000000	6.000000	0.000000
21861.648558	-0.139935	0.587810	0.220357	71.803375	159.293030	169.204193	4.919859	0.000000	0.891619	0.000000	0.000000	0.000000	1.992905	-0.208778	1.036045	0.000000	0.000000	4.000000	6.000000	0.000000
21861.651891	-0.133139	0.587171	0.223251	71.803375	159.293030	169.204193	4.919859	0.000000	0.891619	0.000000	0.000000	0.000000	2.038807	-0.191725	0.867981	0.000000	0.000000	4.000000	6.000000	0.000000
21861.655225	-0.133139	0.587171	0.223251	71.803375	159.293030	169.204193	4.919859	0.000000	0.891619	0.000000	0.000000	0.000000	2.038807	-0.191725	0.867981	0.000000	0.000000	4.000000	6.000000	0.000000
21861.658558	-0.133139	0.587171	0.223251	72.424332	160.053741	171.132980	4.945809	0.000000	0.734149	0.000000	0.000000	0.000000	2.038807	-0.191725	0.867981	0.000000	0.000000	4.000000	6.000000	0.000000
21861.661891	-0.126104	0.586586	0.225571	72.424332	160.053741	171.132980	4.945809	0.000000	0.734149	0.000000	0.000000	0.000000	2.110512	-0.175361	0.696167	0.000000	0.000000	4.000000	6.000000	0.000000
21861.665225	-0.126104	0.586586	0.225571	72.424332	160.053741	171.132980	4.945809	0.000000	0.734149	0.000000	0.000000	0.000000	2.110512	-0.175361	0.696167	0.000000	0.000000	4.000000	6.000000	0.000000
21861.668558	-0.126104	0.586586	0.225571	73.144562	160.824509	172.587830	4.966852	0.000000	0.574783	0.000000	0.000000	0.000000	2.110512	-0.175361	0.696167	0.000000	0.000000	4.000000	6.000000	0.000000
21861.671891	-0.118920	0.586147	0.227351	73.144562	160.824509	172.587830	4.966852	0.000000	0.574783	0.000000	0.000000	0.000000	2.155198	-0.131925	0.534036	0.000000	0.000000	4.000000	6.000000	0.000000
21861.675225	-0.118920	0.586147	0.227351	73.144562	160.824509	172.587830	4.966852	0.000000	0.574783	0.000000	0.000000	0.000000	2.155198	-0.131925	0.534036	0.000000	0.000000	4.000000	6.000000	0.000000
21861.678558	-0.118920	0.586147	0.227351	73.927505	162.008606	173.736893	4.982776	0.000000	0.414662	0.000000	0.000000	0.000000	2.155198	-0.131925	0.534036	0.000000	0.000000	4.000000	6.000000	0.000000
21861.681891	-0.111658	0.585744	0.228518	73.927505	162.008606	173.736893	4.982776	0.000000	0.414662	0.000000	0.000000	0.000000	2.178514	-0.120809	0.350042	0.000000	0.000000	4.000000	6.000000	0.000000
21861.685225	-0.111658	0.585744	0.228518	73.927505	162.008606	173.736893	4.982776	0.000000	0.414662	0.000000	0.000000	0.000000	2.178514	-0.120809	0.350042	0.000000	0.000000	4.000000	6.000000	0.000000
21861.688558	-0.111658	0.585744	0.228518	74.739471	163.717957	175.841705	4.993505	0.000000	0.254753	0.000000	0.000000	0.000000	2.178514	-0.120809	0.350042	0.000000	0.000000	4.000000	6.000000	0.000000
21861.691891	-0.104314	0.585450	0.229141	74.739471	163.717957	175.841705	4.993505	0.000000	0.254753	0.000000	0.000000	0.000000	2.203213	-0.088058	0.186892	0.000000	0.000000	4.000000	6.000000	0.000000
21861.695225	-0.104314	0.585450	0.229141	74.739471	163.717957	175.841705	4.993505	0.000000	0.254753	0.000000	0.000000	0.000000	2.203213	-0.088058	0.186892	0.000000	0.000000	4.000000	6.000000	0.000000
21861.698558	-0.104314	0.585450	0.229141	75.553459	165.967667	178.934830	4.999114	0.000000	0.094123	0.000000	0.000000	0.000000	2.203213	-0.088058	0.186892	0.000000	0.000000	4.000000	6.000000	0.000000
21861.701891	-0.096966	0.585184	0.229190	75.553459	165.967667	178.934830	4.999114	0.000000	0.094123	0.000000	0.000000	0.000000	2.204450	-0.079881	0.014735	0.000000	0.000000	4.000000	6.000000	0.000000
21861.705225	-0.096966	0.585184	0.229190	75.553459	165.967667	178.934830	4.999114	0.000000	0.094123	0.000000	0.000000	0.000000	2.204450	-0.079881	0.014735	0.000000	0.000000	4.000000	6.000000	0.000000
21861.708558	-0.096966	0.585184	0.229190	76.358109	168.480148	-178.023376	4.999562	0.000000	-0.066182	0.000000	0.000000	0.000000	2.204450	-0.079881	0.014735	0.000000	0.000000	4.000000	6.000000	0.000000
21861.711891	-0.089603	0.584972	0.228710	76.358109	168.480148	-178.023376	4.999562	0.000000	-0.066182	0.000000	0.000000	0.000000	2.209030	-0.063707	-0.144035	0.000000	0.000000	4.000000	6.000000	0.000000
21861.715225	-0.089603	0.584972	0.228710	76.358109	168.480148	-178.023376	4.999562	0.000000	-0.066182	0.000000	0.000000	0.000000	2.209030	-0.063707	-0.144035	0.000000	0.000000	4.000000	6.000000	0.000000
21861.718558	-0.089603	0.584972	0.228710	77.140442	170.819168	-174.995407	4.994842	0.000000	-0.227070	0.000000	0.000000	0.000000	2.209030	-0.063707	-0.144035	0.000000	0.000000	4.000000	6.000000	0.000000
21861.721891	-0.082182	0.584845	0.227779	77.140442	170.819168	-174.995407	4.994842	0.000000	-0.227070	0.000000	0.000000	0.000000	2.226140	-0.038009	-0.279300	0.000000	0.000000	4.000000	6.000000	0.000000
21861.725225	-0.082182	0.584845	0.227779	77.140442	170.819168	-174.995407	4.994842	0.000000	-0.227070	0.000000	0.000000	0.000000	2.226140	-0.038009	-0.279300	0.000000	0.000000	4.000000	6.000000	0.000000
21861.728558	-0.082182	0.584845	0.227779	77.905518	172.769989	-171.915070	4.984773	0.000000	-0.389929	0.000000	0.000000	0.000000	2.226140	-0.038009	-0.279300	0.000000	0.000000	4.000000	6.000000	0.000000
21861.731891	-0.074718	0.584823	0.226404	77.905518	172.769989	-171.915070	4.984773	0.000000	-0.389929	0.000000	0.000000	0.000000	2.239117	-0.006438	-0.412620	0.000000	0.000000	4.000000	6.000000	0.000000
21861.735225	-0.074718	0.584823	0.226404	77.905518	172.769989	-171.915070	4.984773	0.000000	-0.389929	0.000000	0.000000	0.000000	2.239117	-0.006438	-0.412620	0.000000	0.000000	4.000000	6.000000	0.000000
21861.738558	-0.074718	0.584823	0.226404	78.630814	174.201157	-169.078751	4.969116	0.000000	-0.554880	0.000000	0.000000	0.000000	2.239117	-0.006438	-0.412620	0.000000	0.000000	4.000000	6.000000	0.000000
21861.741891	-0.067255	0.584882	0.224562	78.630814	174.201157	-169.078751	4.969116	0.000000	-0.554880	0.000000	0.000000	0.000000	2.239069	0.017687	-0.552395	0.000000	0.000000	4.000000	6.000000	0.000000
21861.745225	-0.067255	0.584882	0.224562	78.630814	174.201157	-169.078751	4.969116	0.000000	-0.554880	0.000000	0.000000	0.000000	2.239069	0.017687	-0.552395	0.000000	0.000000	4.000000	6.000000	0.000000
21861.748558	-0.067255	0.584882	0.224562	79.317947	175.306000	-166.473206	4.947676	0.000000	-0.721457	0.000000	0.000000	0.000000	2.239069	0.017687	-0.552395	0.000000	0.000000	4.000000	6.000000	0.000000
21861.751891	-0.059807	0.585083	0.222287	79.317947	175.306000	-166.473206	4.947676	0.000000	-0.721457	0.000000	0.000000	0.000000	2.234250	0.060244	-0.682657	0.000000	0.000000	4.000000	6.000000	0.000000
21861.755225	-0.059807	0.585083	0.222287	79.317947	175.306000	-166.473206	4.947676	0.000000	-0.721457	0.000000	0.000000	0.000000	2.234250	0.060244	-0.682657	0.000000	0.000000	4.000000	6.000000	0.000000
21861.758558	-0.059807	0.585083	0.222287	79.955154	176.552902	-163.922958	4.920217	0.000000	-0.889644	0.000000	0.000000	0.000000	2.234250	0.060244	-0.682657	0.000000	0.000000	4.000000	6.000000	0.000000
21861.761891	-0.052421	0.585347	0.219583	79.955154	176.552902	-163.922958	4.920217	0.000000	-0.889644	0.000000	0.000000	0.000000	2.215977	0.079140	-0.811038	0.000000	0.000000	4.000000	6.000000	0.000000
21861.765225	-0.052421	0.585347	0.219583	79.955154	176.552902	-163.922958	4.920217	0.000000	-0.889644	0.000000	0.000000	0.000000	2.215977	0.079140	-0.811038	0.000000	0.000000	4.000000	6.000000	0.000000
21861.768558	-0.052421	0.585347	0.219583	80.557747	178.539764	-160.872299	4.886603	0.000000	-1.058826	0.000000	0.000000	0.000000	2.215977	0.079140	-0.811038	0.000000	0.000000	4.000000	6.000000	0.000000
21861.771891	-0.045170	0.585670	0.216444	80.557747	178.539764	-160.872299	4.886603	0.000000	-1.058826	0.000000	0.000000	0.000000	2.175228	0.096805	-0.941986	0.000000	0.000000	4.000000	6.000000	0.000000
21861.775225	-0.045170	0.585670	0.216444	80.557747	178.539764	-160.872299	4.886603	0.000000	-1.058826	0.000000	0.000000	0.000000	2.175228	0.096805	-0.941986	0.000000	0.000000	4.000000	6.000000	0.000000
21861.778558	-0.045170	0.585670	0.216444	81.135674	-178.581329	-157.136948	4.846900	0.000000	-1.227828	0.000000	0.000000	0.000000	2.175228	0.096805	-0.941986	0.000000	0.000000	4.000000	6.000000	0.000000
21861.781891	-0.038068	0.586074	0.212910	81.135674	-178.581329	-157.136948	4.846900	0.000000	-1.227828	0.000000	0.000000	0.000000	2.130700	0.121375	-1.060102	0.000000	0.000000	4.000000	6.000000	0.000000
21861.785225	-0.038068	0.586074	0.212910	81.135674	-178.581329	-157.136948	4.846900	0.000000	-1.227828	0.000000	0.000000	0.000000	2.130700	0.121375	-1.060102	0.000000	0.000000	4.000000	6.000000	0.000000
21861.788558	-0.038068	0.586074	0.212910	81.710251	-174.807770	-152.553711	4.801007	0.000000	-1.396541	0.000000	0.000000	0.000000	2.130700	0.121375	-1.060102	0.000000	0.000000	4.000000	6.000000	0.000000
21861.791891	-0.031153	0.586534	0.208966	81.710251	-174.807770	-152.553711	4.801007	0.000000	-1.396541	0.000000	0.000000	0.000000	2.074299	0.138003	-1.183043	0.000000	0.000000	4.000000	6.000000	0.000000
21861.795225	-0.031153	0.586534	0.208966	81.710251	-174.807770	-152.553711	4.801007	0.000000	-1.396541	0.000000	0.000000	0.000000	2.074299	0.138003	-1.183043	0.000000	0.000000	4.000000	6.000000	0.000000
21861.798558	-0.031153	0.586534	0.208966	82.276581	-170.162277	-147.104172	4.748902	0.000000	-1.564586	0.000000	0.000000	0.000000	2.074299	0.138003	-1.183043	0.000000	0.000000	4.000000	6.000000	0.000000
21861.801891	-0.024439	0.587064	0.204711	82.276581	-170.162277	-147.104172	4.748902	0.000000	-1.564586	0.000000	0.000000	0.000000	2.014351	0.158857	-1.276645	0.000000	0.000000	4.000000	6.000000	0.000000
21861.805225	-0.024439	0.587064	0.204711	82.276581	-170.162277	-147.104172	4.748902	0.000000	-1.564586	0.000000	0.000000	0.000000	2.014351	0.158857	-1.276645	0.000000	0.000000	4.000000	6.000000	0.000000
21861.808558	-0.024439	0.587064	0.204711	82.863228	-164.717972	-140.601639	4.690664	0.000000	-1.731378	0.000000	0.000000	0.000000	2.014351	0.158857	-1.276645	0.000000	0.000000	4.000000	6.000000	0.000000
21861.811891	-0.017836	0.587694	0.200140	82.863228	-164.717972	-140.601639	4.690664	0.000000	-1.731378	0.000000	0.000000	0.000000	1.981007	0.189092	-1.371367	0.000000	0.000000	4.000000	6.000000	0.000000
21861.815225	-0.017836	0.587694	0.200140	82.863228	-164.717972	-140.601639	4.690664	0.000000	-1.731378	0.000000	0.000000	0.000000	1.981007	0.189092	-1.371367	0.000000	0.000000	4.000000	6.000000	0.000000
21861.818558	-0.017836	0.587694	0.200140	83.455490	-158.621552	-133.270309	4.625389	0.000000	-1.898888	0.000000	0.000000	0.000000	1.981007	0.189092	-1.371367	0.000000	0.000000	4.000000	6.000000	0.000000
21861.821891	-0.011383	0.588404	0.195358	83.455490	-158.621552	-133.270309	4.625389	0.000000	-1.898888	0.000000	0.000000	0.000000	1.935646	0.212948	-1.434542	0.000000	0.000000	4.000000	6.000000	0.000000
21861.825225	-0.011383	0.588404	0.195358	83.455490	-158.621552	-133.270309	4.625389	0.000000	-1.898888	0.000000	0.000000	0.000000	1.935646	0.212948	-1.434542	0.000000	0.000000	4.000000	6.000000	0.000000
21861.828558	-0.011383	0.588404	0.195358	84.021416	-151.768280	-125.241028	4.553432	0.000000	-2.065491	0.000000	0.000000	0.000000	1.935646	0.212948	-1.434542	0.000000	0.000000	4.000000	6.000000	0.000000
21861.831891	-0.005086	0.589147	0.190340	84.021416	-151.768280	-125.241028	4.553432	0.000000	-2.065491	0.000000	0.000000	0.000000	1.889318	0.222892	-1.505341	0.000000	0.000000	4.000000	6.000000	0.000000
21861.835225	-0.005086	0.589147	0.190340	84.021416	-151.768280	-125.241028	4.553432	0.000000	-2.065491	0.000000	0.000000	0.000000	1.889318	0.222892	-1.505341	0.000000	0.000000	4.000000	6.000000	0.000000
21861.838558	-0.005086	0.589147	0.190340	84.494904	-143.930832	-116.388054	4.474537	0.000000	-2.231259	0.000000	0.000000	0.000000	1.889318	0.222892	-1.505341	0.000000	0.000000	4.000000	6.000000	0.000000
21861.841891	0.000962	0.589905	0.185108	84.494904	-143.930832	-116.388054	4.474537	0.000000	-2.231259	0.000000	0.000000	0.000000	1.814319	0.227491	-1.569722	0.000000	0.000000	4.000000	6.000000	0.000000
21861.845225	0.000962	0.589905	0.185108	84.494904	-143.930832	-116.388054	4.474537	0.000000	-2.231259	0.000000	0.000000	0.000000	1.814319	0.227491	-1.569722	0.000000	0.000000	4.000000	6.000000	0.000000
21861.848558	0.000962	0.589905	0.185108	84.835777	-135.241730	-106.601883	4.389535	0.000000	-2.394156	0.000000	0.000000	0.000000	1.814319	0.227491	-1.569722	0.000000	0.000000	4.000000	6.000000	0.000000
21861.851891	0.006667	0.590647	0.179617	84.835777	-135.241730	-106.601883	4.389535	0.000000	-2.394156	0.000000	0.000000	0.000000	1.711611	0.222642	-1.647097	0.000000	0.000000	4.000000	6.000000	0.000000
21861.855225	0.006667	0.590647	0.179617	84.835777	-135.241730	-106.601883	4.389535	0.000000	-2.394156	0.000000	0.000000	0.000000	1.711611	0.222642	-1.647097	0.000000	0.000000	4.000000	6.000000	0.000000
21861.858558	0.006667	0.590647	0.179617	85.035332	-126.187019	-96.506104	4.299067	0.000000	-2.553042	0.000000	0.000000	0.000000	1.711611	0.222642	-1.647097	0.000000	0.000000	4.000000	6.000000	0.000000
21861.861891	0.011851	0.591322	0.173905	85.035332	-126.187019	-96.506104	4.299067	0.000000	-2.553042	0.000000	0.000000	0.000000	1.555212	0.202241	-1.713581	0.000000	0.000000	4.000000	6.000000	0.000000
21861.865225	0.011851	0.591322	0.173905	85.035332	-126.187019	-96.506104	4.299067	0.000000	-2.553042	0.000000	0.000000	0.000000	1.555212	0.202241	-1.713581	0.000000	0.000000	4.000000	6.000000	0.000000
21861.868558	0.011851	0.591322	0.173905	85.146873	-117.777336	-87.084496	4.205286	0.000000	-2.704732	0.000000	0.000000	0.000000	1.555212	0.202241	-1.713581	0.000000	0.000000	4.000000	6.000000	0.000000
21861.871891	0.016460	0.591952	0.167940	85.146873	-117.777336	-87.084496	4.205286	0.000000	-2.704732	0.000000	0.000000	0.000000	1.382621	0.189187	-1.789583	0.000000	0.000000	4.000000	6.000000	0.000000
21861.875225	0.016460	0.591952	0.167940	85.146873	-117.777336	-87.084496	4.205286	0.000000	-2.704732	0.000000	0.000000	0.000000	1.382621	0.189187	-1.789583	0.000000	0.000000	4.000000	6.000000	0.000000
21861.878558	0.016460	0.591952	0.167940	85.271095	-110.578598	-79.081322	4.108738	0.000000	-2.849258	0.000000	0.000000	0.000000	1.382621	0.189187	-1.789583	0.000000	0.000000	4.000000	6.000000	0.000000
21861.881891	0.020534	0.592538	0.161820	85.271095	-110.578598	-79.081322	4.108738	0.000000	-2.849258	0.000000	0.000000	0.000000	1.222198	0.175728	-1.835990	0.000000	0.000000	4.000000	6.000000	0.000000
21861.885225	0.020534	0.592538	0.161820	85.271095	-110.578598	-79.081322	4.108738	0.000000	-2.849258	0.000000	0.000000	0.000000	1.222198	0.175728	-1.835990	0.000000	0.000000	4.000000	6.000000	0.000000
21861.888558	0.020534	0.592538	0.161820	85.498718	-104.679565	-72.461281	4.009861	0.000000	-2.986807	0.000000	0.000000	0.000000	1.222198	0.175728	-1.835990	0.000000	0.000000	4.000000	6.000000	0.000000
21861.891891	0.024142	0.593077	0.155551	85.498718	-104.679565	-72.461281	4.009861	0.000000	-2.986807	0.000000	0.000000	0.000000	1.082243	0.161653	-1.880626	0.000000	0.000000	4.000000	6.000000	0.000000
21861.895225	0.024142	0.593077	0.155551	85.498718	-104.679565	-72.461281	4.009861	0.000000	-2.986807	0.000000	0.000000	0.000000	1.082243	0.161653	-1.880626	0.000000	0.000000	4.000000	6.000000	0.000000
21861.898558	0.024142	0.593077	0.155551	85.743652	-99.273811	-66.411209	3.908010	0.000000	-3.118886	0.000000	0.000000	0.000000	1.082243	0.161653	-1.880626	0.000000	0.000000	4.000000	6.000000	0.000000
21861.901891	0.027380	0.593562	0.149193	85.743652	-99.273811	-66.411209	3.908010	0.000000	-3.118886	0.000000	0.000000	0.000000	0.971621	0.145574	-1.907436	0.000000	0.000000	4.000000	6.000000	0.000000
21861.905225	0.027380	0.593562	0.149193	85.743652	-99.273811	-66.411209	3.908010	0.000000	-3.118886	0.000000	0.000000	0.000000	0.971621	0.145574	-1.907436	0.000000	0.000000	4.000000	6.000000	0.000000
21861.908558	0.027380	0.593562	0.149193	85.980728	-94.199181	-60.566792	3.802567	0.000000	-3.246612	0.000000	0.000000	0.000000	0.971621	0.145574	-1.907436	0.000000	0.000000	4.000000	6.000000	0.000000
21861.911891	0.030206	0.593997	0.142847	85.980728	-94.199181	-60.566792	3.802567	0.000000	-3.246612	0.000000	0.000000	0.000000	0.847590	0.130482	-1.903753	0.000000	0.000000	4.000000	6.000000	0.000000
21861.915225	0.030206	0.593997	0.142847	85.980728	-94.199181	-60.566792	3.802567	0.000000	-3.246612	0.000000	0.000000	0.000000	0.847590	0.130482	-1.903753	0.000000	0.000000	4.000000	6.000000	0.000000
21861.918558	0.030206	0.593997	0.142847	86.162834	-89.454971	-54.176075	3.695262	0.000000	-3.368240	0.000000	0.000000	0.000000	0.847590	0.130482	-1.903753	0.000000	0.000000	4.000000	6.000000	0.000000
21861.921891	0.032484	0.594333	0.136464	86.162834	-89.454971	-54.176075	3.695262	0.000000	-3.368240	0.000000	0.000000	0.000000	0.683539	0.100911	-1.915047	0.000000	0.000000	4.000000	6.000000	0.000000
21861.925225	0.032484	0.594333	0.136464	86.162834	-89.454971	-54.176075	3.695262	0.000000	-3.368240	0.000000	0.000000	0.000000	0.683539	0.100911	-1.915047	0.000000	0.000000	4.000000	6.000000	0.000000
21861.928558	0.032484	0.594333	0.136464	86.266342	-85.153748	-48.070992	3.587458	0.000000	-3.482836	0.000000	0.000000	0.000000	0.683539	0.100911	-1.915047	0.000000	0.000000	4.000000	6.000000	0.000000
21861.931891	0.034149	0.594581	0.130090	86.266342	-85.153748	-48.070992	3.587458	0.000000	-3.482836	0.000000	0.000000	0.000000	0.499467	0.074238	-1.912055	0.000000	0.000000	4.000000	6.000000	0.000000
21861.935225	0.034149	0.594581	0.130090	86.266342	-85.153748	-48.070992	3.587458	0.000000	-3.482836	0.000000	0.000000	0.000000	0.499467	0.074238	-1.912055	0.000000	0.000000	4.000000	6.000000	0.000000
21861.938558	0.034149	0.594581	0.130090	86.337242	-81.614014	-43.673214	3.480818	0.000000	-3.589416	0.000000	0.000000	0.000000	0.499467	0.074238	-1.912055	0.000000	0.000000	4.000000	6.000000	0.000000
21861.941891	0.035267	0.594715	0.123620	86.337242	-81.614014	-43.673214	3.480818	0.000000	-3.589416	0.000000	0.000000	0.000000	0.335353	0.040167	-1.941275	0.000000	0.000000	4.000000	6.000000	0.000000
21861.945225	0.035267	0.594715	0.123620	86.337242	-81.614014	-43.673214	3.480818	0.000000	-3.589416	0.000000	0.000000	0.000000	0.335353	0.040167	-1.941275	0.000000	0.000000	4.000000	6.000000	0.000000
21861.948558	0.035267	0.594715	0.123620	86.481750	-78.496719	-40.297676	3.373056	0.000000	-3.690866	0.000000	0.000000	0.000000	0.335353	0.040167	-1.941275	0.000000	0.000000	4.000000	6.000000	0.000000
21861.951891	0.035771	0.594850	0.117050	86.481750	-78.496719	-40.297676	3.373056	0.000000	-3.690866	0.000000	0.000000	0.000000	0.151226	0.040472	-1.970747	0.000000	0.000000	4.000000	6.000000	0.000000
21861.955225	0.035771	0.594850	0.117050	86.481750	-78.496719	-40.297676	3.373056	0.000000	-3.690866	0.000000	0.000000	0.000000	0.151226	0.040472	-1.970747	0.000000	0.000000	4.000000	6.000000	0.000000
21861.958558	0.035771	0.594850	0.117050	86.761360	-74.376213	-35.872135	3.264800	0.000000	-3.786962	0.000000	0.000000	0.000000	0.151226	0.040472	-1.970747	0.000000	0.000000	4.000000	6.000000	0.000000
21861.961891	0.035792	0.594980	0.110436	86.761360	-74.376213	-35.872135	3.264800	0.000000	-3.786962	0.000000	0.000000	0.000000	0.006249	0.039173	-1.984159	0.000000	0.000000	4.000000	6.000000	0.000000
21861.965225	0.035792	0.594980	0.110436	86.761360	-74.376213	-35.872135	3.264800	0.000000	-3.786962	0.000000	0.000000	0.000000	0.006249	0.039173	-1.984159	0.000000	0.000000	4.000000	6.000000	0.000000
21861.968558	0.035792	0.594980	0.110436	87.096802	-65.782448	-26.920340	3.154780	0.000000	-3.879093	0.000000	0.000000	0.000000	0.006249	0.039173	-1.984159	0.000000	0.000000	4.000000	6.000000	0.000000
21861.971891	0.035407	0.595152	0.103902	87.096802	-65.782448	-26.920340	3.154780	0.000000	-3.879093	0.000000	0.000000	0.000000	-0.115579	0.051484	-1.960222	0.000000	0.000000	4.000000	6.000000	0.000000
21861.975225	0.035407	0.595152	0.103902	87.096802	-65.782448	-26.920340	3.154780	0.000000	-3.879093	0.000000	0.000000	0.000000	-0.115579	0.051484	-1.960222	0.000000	0.000000	4.000000	6.000000	0.000000
21861.978558	0.035407	0.595152	0.103902	87.257050	-50.111668	-10.806210	3.043831	0.000000	-3.966748	0.000000	0.000000	0.000000	-0.115579	0.051484	-1.960222	0.000000	0.000000	4.000000	6.000000	0.000000
21861.981891	0.034506	0.595381	0.097594	87.257050	-50.111668	-10.806210	3.043831	0.000000	-3.966748	0.000000	0.000000	0.000000	-0.270119	0.068888	-1.892448	0.000000	0.000000	4.000000	6.000000	0.000000
21861.985225	0.034506	0.595381	0.097594	87.257050	-50.111668	-10.806210	3.043831	0.000000	-3.966748	0.000000	0.000000	0.000000	-0.270119	0.068888	-1.892448	0.000000	0.000000	4.000000	6.000000	0.000000
21861.988558	0.034506	0.595381	0.097594	87.015945	-31.071474	8.730218	2.936362	0.000000	-4.046947	0.000000	0.000000	0.000000	-0.270119	0.068888	-1.892448	0.000000	0.000000	4.000000	6.000000	0.000000
21861.991891	0.033060	0.595640	0.091586	87.015945	-31.071474	8.730218	2.936362	0.000000	-4.046947	0.000000	0.000000	0.000000	-0.433729	0.077572	-1.802451	0.000000	0.000000	4.000000	6.000000	0.000000
21861.995225	0.033060	0.595640	0.091586	87.015945	-31.071474	8.730218	2.936362	0.000000	-4.046947	0.000000	0.000000	0.000000	-0.433729	0.077572	-1.802451	0.000000	0.000000	4.000000	6.000000	0.000000
21861.998558	0.033060	0.595640	0.091586	86.417389	-15.588493	24.786364	2.834894	0.000000	-4.118662	0.000000	0.000000	0.000000	-0.433729	0.077572	-1.802451	0.000000	0.000000	4.000000	6.000000	0.000000
21862.001891	0.031006	0.595882	0.085815	86.417389	-15.588493	24.786364	2.834894	0.000000	-4.118662	0.000000	0.000000	0.000000	-0.616433	0.072732	-1.731306	0.000000	0.000000	4.000000	6.000000	0.000000
21862.005225	0.031006	0.595882	0.085815	86.417389	-15.588493	24.786364	2.834894	0.000000	-4.118662	0.000000	0.000000	0.000000	-0.616433	0.072732	-1.731306	0.000000	0.000000	4.000000	6.000000	0.000000
21862.008558	0.031006	0.595882	0.085815	85.684937	-4.284729	36.827484	2.739769	0.000000	-4.182543	0.000000	0.000000	0.000000	-0.616433	0.072732	-1.731306	0.000000	0.000000	4.000000	6.000000	0.000000
21862.011891	0.028409	0.595975	0.080229	85.684937	-4.284729	36.827484	2.739769	0.000000	-4.182543	0.000000	0.000000	0.000000	-0.778898	0.027804	-1.675706	0.000000	0.000000	4.000000	6.000000	0.000000
21862.015225	0.028409	0.595975	0.080229	85.684937	-4.284729	36.827484	2.739769	0.000000	-4.182543	0.000000	0.000000	0.000000	-0.778898	0.027804	-1.675706	0.000000	0.000000	4.000000	6.000000	0.000000
21862.018558	0.028409	0.595975	0.080229	84.878944	4.785411	46.830399	2.649367	0.000000	-4.240384	0.000000	0.000000	0.000000	-0.778898	0.027804	-1.675706	0.000000	0.000000	4.000000	6.000000	0.000000
21862.021891	0.025386	0.596002	0.074758	84.878944	4.785411	46.830399	2.649367	0.000000	-4.240384	0.000000	0.000000	0.000000	-0.906999	0.007982	-1.641474	0.000000	0.000000	4.000000	6.000000	0.000000
21862.025225	0.025386	0.596002	0.074758	84.878944	4.785411	46.830399	2.649367	0.000000	-4.240384	0.000000	0.000000	0.000000	-0.906999	0.007982	-1.641474	0.000000	0.000000	4.000000	6.000000	0.000000
21862.028558	0.025386	0.596002	0.074758	84.000893	12.124987	55.272846	2.560536	0.000000	-4.294607	0.000000	0.000000	0.000000	-0.906999	0.007982	-1.641474	0.000000	0.000000	4.000000	6.000000	0.000000
21862.031891	0.022100	0.596033	0.069412	84.000893	12.124987	55.272846	2.560536	0.000000	-4.294607	0.000000	0.000000	0.000000	-0.985786	0.009436	-1.603677	0.000000	0.000000	4.000000	6.000000	0.000000
21862.035225	0.022100	0.596033	0.069412	84.000893	12.124987	55.272846	2.560536	0.000000	-4.294607	0.000000	0.000000	0.000000	-0.985786	0.009436	-1.603677	0.000000	0.000000	4.000000	6.000000	0.000000
21862.038558	0.022100	0.596033	0.069412	83.095276	17.555185	61.897007	2.471048	0.000000	-4.346714	0.000000	0.000000	0.000000	-0.985786	0.009436	-1.603677	0.000000	0.000000	4.000000	6.000000	0.000000
21862.041891	0.018486	0.596081	0.064231	83.095276	17.555185	61.897007	2.471048	0.000000	-4.346714	0.000000	0.000000	0.000000	-1.084064	0.014534	-1.554257	0.000000	0.000000	4.000000	6.000000	0.000000
21862.045225	0.018486	0.596081	0.064231	83.095276	17.555185	61.897007	2.471048	0.000000	-4.346714	0.000000	0.000000	0.000000	-1.084064	0.014534	-1.554257	0.000000	0.000000	4.000000	6.000000	0.000000
21862.048558	0.018486	0.596081	0.064231	82.288994	21.040632	66.540962	2.382883	0.000000	-4.395664	0.000000	0.000000	0.000000	-1.084064	0.014534	-1.554257	0.000000	0.000000	4.000000	6.000000	0.000000
21862.051891	0.014556	0.596151	0.059273	82.288994	21.040632	66.540962	2.382883	0.000000	-4.395664	0.000000	0.000000	0.000000	-1.179196	0.020778	-1.487430	0.000000	0.000000	4.000000	6.000000	0.000000
21862.055225	0.014556	0.596151	0.059273	82.288994	21.040632	66.540962	2.382883	0.000000	-4.395664	0.000000	0.000000	0.000000	-1.179196	0.020778	-1.487430	0.000000	0.000000	4.000000	6.000000	0.000000
21862.058558	0.014556	0.596151	0.059273	81.767365	22.711491	69.178406	2.297733	0.000000	-4.440768	0.000000	0.000000	0.000000	-1.179196	0.020778	-1.487430	0.000000	0.000000	4.000000	6.000000	0.000000
21862.061891	0.010267	0.596171	0.054596	81.767365	22.711491	69.178406	2.297733	0.000000	-4.440768	0.000000	0.000000	0.000000	-1.286593	0.006043	-1.403052	0.000000	0.000000	4.000000	6.000000	0.000000
21862.065225	0.010267	0.596171	0.054596	81.767365	22.711491	69.178406	2.297733	0.000000	-4.440768	0.000000	0.000000	0.000000	-1.286593	0.006043	-1.403052	0.000000	0.000000	4.000000	6.000000	0.000000
21862.068558	0.010267	0.596171	0.054596	81.515175	22.968420	69.833656	2.218588	0.000000	-4.480834	0.000000	0.000000	0.000000	-1.286593	0.006043	-1.403052	0.000000	0.000000	4.000000	6.000000	0.000000
21862.071891	0.005554	0.596142	0.050282	81.515175	22.968420	69.833656	2.218588	0.000000	-4.480834	0.000000	0.000000	0.000000	-1.413888	-0.008809	-1.294385	0.000000	0.000000	4.000000	6.000000	0.000000
21862.075225	0.005554	0.596142	0.050282	81.515175	22.968420	69.833656	2.218588	0.000000	-4.480834	0.000000	0.000000	0.000000	-1.413888	-0.008809	-1.294385	0.000000	0.000000	4.000000	6.000000	0.000000
21862.078558	0.005554	0.596142	0.050282	81.376549	22.715218	68.980576	2.150291	0.000000	-4.514006	0.000000	0.000000	0.000000	-1.413888	-0.008809	-1.294385	0.000000	0.000000	4.000000	6.000000	0.000000
21862.081891	0.000539	0.596119	0.046392	81.376549	22.715218	68.980576	2.150291	0.000000	-4.514006	0.000000	0.000000	0.000000	-1.504525	-0.006805	-1.166949	0.000000	0.000000	4.000000	6.000000	0.000000
21862.085225	0.000539	0.596119	0.046392	81.376549	22.715218	68.980576	2.150291	0.000000	-4.514006	0.000000	0.000000	0.000000	-1.504525	-0.006805	-1.166949	0.000000	0.000000	4.000000	6.000000	0.000000
21862.088558	0.000539	0.596119	0.046392	81.254845	22.902618	68.571205	2.094892	0.000000	-4.539981	0.000000	0.000000	0.000000	-1.504525	-0.006805	-1.166949	0.000000	0.000000	4.000000	6.000000	0.000000
21862.091891	-0.004569	0.596136	0.042915	81.254845	22.902618	68.571205	2.094892	0.000000	-4.539981	0.000000	0.000000	0.000000	-1.532398	0.005227	-1.042980	0.000000	0.000000	4.000000	6.000000	0.000000
21862.095225	-0.004569	0.596136	0.042915	81.254845	22.902618	68.571205	2.094892	0.000000	-4.539981	0.000000	0.000000	0.000000	-1.532398	0.005227	-1.042980	0.000000	0.000000	4.000000	6.000000	0.000000
21862.098558	-0.004569	0.596136	0.042915	81.097969	23.732689	69.354897	2.050684	0.000000	-4.560120	0.000000	0.000000	0.000000	-1.532398	0.005227	-1.042980	0.000000	0.000000	4.000000	6.000000	0.000000
21862.101891	-0.009827	0.596199	0.039851	81.097969	23.732689	69.354897	2.050684	0.000000	-4.560120	0.000000	0.000000	0.000000	-1.577512	0.018774	-0.919426	0.000000	0.000000	4.000000	6.000000	0.000000
21862.105225	-0.009827	0.596199	0.039851	81.097969	23.732689	69.354897	2.050684	0.000000	-4.560120	0.000000	0.000000	0.000000	-1.577512	0.018774	-0.919426	0.000000	0.000000	4.000000	6.000000	0.000000
21862.108558	-0.009827	0.596199	0.039851	80.931519	24.951920	70.464737	1.992531	0.000000	-4.508640	0.000000	0.000000	0.000000	-1.577512	0.018774	-0.919426	0.000000	0.000000	4.000000	6.000000	0.000000
21862.111891	-0.015152	0.596346	0.037166	80.931519	24.951920	70.464737	1.992531	0.000000	-4.508640	0.000000	0.000000	0.000000	-1.597324	0.044108	-0.805260	0.000000	0.000000	4.000000	6.000000	0.000000
21862.115225	-0.015152	0.596346	0.037166	80.931519	24.951920	70.464737	1.992531	0.000000	-4.508640	0.000000	0.000000	0.000000	-1.597324	0.044108	-0.805260	0.000000	0.000000	4.000000	6.000000	0.000000
21862.118558	-0.015152	0.596346	0.037166	80.783623	26.034271	71.204399	1.858321	0.000000	-4.242419	0.000000	0.000000	0.000000	-1.597324	0.044108	-0.805260	0.000000	0.000000	4.000000	6.000000	0.000000
21862.121891	-0.020604	0.596530	0.034939	80.783623	26.034271	71.204399	1.858321	0.000000	-4.242419	0.000000	0.000000	0.000000	-1.635706	0.055366	-0.668337	0.000000	0.000000	4.000000	6.000000	0.000000
21862.125225	-0.020604	0.596530	0.034939	80.783623	26.034271	71.204399	1.858321	0.000000	-4.242419	0.000000	0.000000	0.000000	-1.635706	0.055366	-0.668337	0.000000	0.000000	4.000000	6.000000	0.000000
21862.128558	-0.020604	0.596530	0.034939	80.688232	26.612192	71.212219	1.746931	0.000000	-3.969801	0.000000	0.000000	0.000000	-1.635706	0.055366	-0.668337	0.000000	0.000000	4.000000	6.000000	0.000000
21862.131891	-0.026385	0.596756	0.033154	80.688232	26.612192	71.212219	1.746931	0.000000	-3.969801	0.000000	0.000000	0.000000	-1.734364	0.067828	-0.535373	0.000000	0.000000	4.000000	6.000000	0.000000
21862.135225	-0.026385	0.596756	0.033154	80.688232	26.612192	71.212219	1.746931	0.000000	-3.969801	0.000000	0.000000	0.000000	-1.734364	0.067828	-0.535373	0.000000	0.000000	4.000000	6.000000	0.000000
21862.138558	-0.026385	0.596756	0.033154	80.619461	26.665609	70.725624	1.657702	0.000000	-3.680741	0.000000	0.000000	0.000000	-1.734364	0.067828	-0.535373	0.000000	0.000000	4.000000	6.000000	0.000000
21862.141891	-0.032510	0.596974	0.031817	80.619461	26.665609	70.725624	1.657702	0.000000	-3.680741	0.000000	0.000000	0.000000	-1.837566	0.065171	-0.401168	0.000000	0.000000	4.000000	6.000000	0.000000
21862.145225	-0.032510	0.596974	0.031817	80.619461	26.665609	70.725624	1.657702	0.000000	-3.680741	0.000000	0.000000	0.000000	-1.837566	0.065171	-0.401168	0.000000	0.000000	4.000000	6.000000	0.000000
21862.148558	-0.032510	0.596974	0.031817	80.529953	26.664326	70.109825	1.590841	0.000000	-3.374480	0.000000	0.000000	0.000000	-1.837566	0.065171	-0.401168	0.000000	0.000000	4.000000	6.000000	0.000000
21862.151891	-0.038904	0.597158	0.030929	80.529953	26.664326	70.109825	1.590841	0.000000	-3.374480	0.000000	0.000000	0.000000	-1.918138	0.055254	-0.266312	0.000000	0.000000	4.000000	6.000000	0.000000
21862.155225	-0.038904	0.597158	0.030929	80.529953	26.664326	70.109825	1.590841	0.000000	-3.374480	0.000000	0.000000	0.000000	-1.918138	0.055254	-0.266312	0.000000	0.000000	4.000000	6.000000	0.000000
21862.158558	-0.038904	0.597158	0.030929	80.310966	27.320541	70.099854	1.546456	0.000000	-3.054790	0.000000	0.000000	0.000000	-1.918138	0.055254	-0.266312	0.000000	0.000000	4.000000	6.000000	0.000000
21862.161891	-0.045494	0.597356	0.030497	80.310966	27.320541	70.099854	1.546456	0.000000	-3.054790	0.000000	0.000000	0.000000	-1.976897	0.059547	-0.129602	0.000000	0.000000	4.000000	6.000000	0.000000
21862.165225	-0.045494	0.597356	0.030497	80.310966	27.320541	70.099854	1.546456	0.000000	-3.054790	0.000000	0.000000	0.000000	-1.976897	0.059547	-0.129602	0.000000	0.000000	4.000000	6.000000	0.000000
21862.168558	-0.045494	0.597356	0.030497	79.920418	28.853096	71.481316	1.524855	0.000000	-2.725307	0.000000	0.000000	0.000000	-1.976897	0.059547	-0.129602	0.000000	0.000000	4.000000	6.000000	0.000000
21862.171891	-0.052112	0.597577	0.030508	79.920418	28.853096	71.481316	1.524855	0.000000	-2.725307	0.000000	0.000000	0.000000	-1.985564	0.066213	0.003354	0.000000	0.000000	4.000000	6.000000	0.000000
21862.175225	-0.052112	0.597577	0.030508	79.920418	28.853096	71.481316	1.524855	0.000000	-2.725307	0.000000	0.000000	0.000000	-1.985564	0.066213	0.003354	0.000000	0.000000	4.000000	6.000000	0.000000
21862.178558	-0.052112	0.597577	0.030508	79.401604	30.836231	73.763687	1.525414	0.000000	-2.394380	0.000000	0.000000	0.000000	-1.985564	0.066213	0.003354	0.000000	0.000000	4.000000	6.000000	0.000000
21862.181891	-0.058660	0.597781	0.030942	79.401604	30.836231	73.763687	1.525414	0.000000	-2.394380	0.000000	0.000000	0.000000	-1.964337	0.061228	0.130252	0.000000	0.000000	4.000000	6.000000	0.000000
21862.185225	-0.058660	0.597781	0.030942	79.401604	30.836231	73.763687	1.525414	0.000000	-2.394380	0.000000	0.000000	0.000000	-1.964337	0.061228	0.130252	0.000000	0.000000	4.000000	6.000000	0.000000
21862.188558	-0.058660	0.597781	0.030942	78.937637	33.048847	75.362556	1.547123	0.000000	-2.066990	0.000000	0.000000	0.000000	-1.964337	0.061228	0.130252	0.000000	0.000000	4.000000	6.000000	0.000000
21862.191891	-0.065272	0.598013	0.031794	78.937637	33.048847	75.362556	1.547123	0.000000	-2.066990	0.000000	0.000000	0.000000	-1.983624	0.069509	0.255511	0.000000	0.000000	4.000000	6.000000	0.000000
21862.195225	-0.065272	0.598013	0.031794	78.937637	33.048847	75.362556	1.547123	0.000000	-2.066990	0.000000	0.000000	0.000000	-1.983624	0.069509	0.255511	0.000000	0.000000	4.000000	6.000000	0.000000
21862.198558	-0.065272	0.598013	0.031794	78.743393	35.489761	76.913895	1.589708	0.000000	-1.736386	0.000000	0.000000	0.000000	-1.983624	0.069509	0.255511	0.000000	0.000000	4.000000	6.000000	0.000000
21862.201891	-0.071840	0.598147	0.033005	78.743393	35.489761	76.913895	1.589708	0.000000	-1.736386	0.000000	0.000000	0.000000	-1.970311	0.040196	0.363213	0.000000	0.000000	4.000000	6.000000	0.000000
21862.205225	-0.071840	0.598147	0.033005	78.743393	35.489761	76.913895	1.589708	0.000000	-1.736386	0.000000	0.000000	0.000000	-1.970311	0.040196	0.363213	0.000000	0.000000	4.000000	6.000000	0.000000
21862.208558	-0.071840	0.598147	0.033005	78.831757	37.704933	78.492905	1.650244	0.000000	-1.408001	0.000000	0.000000	0.000000	-1.970311	0.040196	0.363213	0.000000	0.000000	4.000000	6.000000	0.000000
21862.211891	-0.078416	0.598221	0.034666	78.831757	37.704933	78.492905	1.650244	0.000000	-1.408001	0.000000	0.000000	0.000000	-1.972698	0.022099	0.498234	0.000000	0.000000	4.000000	6.000000	0.000000
21862.215225	-0.078416	0.598221	0.034666	78.831757	37.704933	78.492905	1.650244	0.000000	-1.408001	0.000000	0.000000	0.000000	-1.972698	0.022099	0.498234	0.000000	0.000000	4.000000	6.000000	0.000000
21862.218558	-0.078416	0.598221	0.034666	79.096397	39.602825	79.605858	1.733283	0.000000	-1.079218	0.000000	0.000000	0.000000	-1.972698	0.022099	0.498234	0.000000	0.000000	4.000000	6.000000	0.000000
21862.221891	-0.084945	0.598281	0.036923	79.096397	39.602825	79.605858	1.733283	0.000000	-1.079218	0.000000	0.000000	0.000000	-1.958831	0.018089	0.677222	0.000000	0.000000	4.000000	6.000000	0.000000
21862.225225	-0.084945	0.598281	0.036923	79.096397	39.602825	79.605858	1.733283	0.000000	-1.079218	0.000000	0.000000	0.000000	-1.958831	0.018089	0.677222	0.000000	0.000000	4.000000	6.000000	0.000000
21862.228558	-0.084945	0.598281	0.036923	79.365341	41.631180	80.626999	1.846153	0.000000	-0.752746	0.000000	0.000000	0.000000	-1.958831	0.018089	0.677222	0.000000	0.000000	4.000000	6.000000	0.000000
21862.231891	-0.091243	0.598325	0.039725	79.365341	41.631180	80.626999	1.846153	0.000000	-0.752746	0.000000	0.000000	0.000000	-1.889301	0.013341	0.840685	0.000000	0.000000	4.000000	6.000000	0.000000
21862.235225	-0.091243	0.598325	0.039725	79.365341	41.631180	80.626999	1.846153	0.000000	-0.752746	0.000000	0.000000	0.000000	-1.889301	0.013341	0.840685	0.000000	0.000000	4.000000	6.000000	0.000000
21862.238558	-0.091243	0.598325	0.039725	79.598709	44.196709	82.332321	1.986267	0.000000	-0.437863	0.000000	0.000000	0.000000	-1.889301	0.013341	0.840685	0.000000	0.000000	4.000000	6.000000	0.000000
21862.241891	-0.097357	0.598288	0.043023	79.598709	44.196709	82.332321	1.986267	0.000000	-0.437863	0.000000	0.000000	0.000000	-1.834398	-0.011204	0.989184	0.000000	0.000000	4.000000	6.000000	0.000000
21862.245225	-0.097357	0.598288	0.043023	79.598709	44.196709	82.332321	1.986267	0.000000	-0.437863	0.000000	0.000000	0.000000	-1.834398	-0.011204	0.989184	0.000000	0.000000	4.000000	6.000000	0.000000
21862.248558	-0.097357	0.598288	0.043023	79.795349	47.791191	85.042465	2.151131	0.000000	-0.132130	0.000000	0.000000	0.000000	-1.834398	-0.011204	0.989184	0.000000	0.000000	4.000000	6.000000	0.000000
21862.251891	-0.103328	0.598213	0.046733	79.795349	47.791191	85.042465	2.151131	0.000000	-0.132130	0.000000	0.000000	0.000000	-1.791321	-0.022442	1.112968	0.000000	0.000000	4.000000	6.000000	0.000000
21862.255225	-0.103328	0.598213	0.046733	79.795349	47.791191	85.042465	2.151131	0.000000	-0.132130	0.000000	0.000000	0.000000	-1.791321	-0.022442	1.112968	0.000000	0.000000	4.000000	6.000000	0.000000
21862.258558	-0.103328	0.598213	0.046733	79.937233	52.444187	88.570633	2.336626	0.000000	0.166424	0.000000	0.000000	0.000000	-1.791321	-0.022442	1.112968	0.000000	0.000000	4.000000	6.000000	0.000000
21862.261891	-0.108991	0.598061	0.050774	79.937233	52.444187	88.570633	2.336626	0.000000	0.166424	0.000000	0.000000	0.000000	-1.698681	-0.045630	1.212482	0.000000	0.000000	4.000000	6.000000	0.000000
21862.265225	-0.108991	0.598061	0.050774	79.937233	52.444187	88.570633	2.336626	0.000000	0.166424	0.000000	0.000000	0.000000	-1.698681	-0.045630	1.212482	0.000000	0.000000	4.000000	6.000000	0.000000
21862.268558	-0.108991	0.598061	0.050774	79.988869	57.476971	92.453674	2.538706	0.000000	0.449537	0.000000	0.000000	0.000000	-1.698681	-0.045630	1.212482	0.000000	0.000000	4.000000	6.000000	0.000000
21862.271891	-0.114359	0.597834	0.055128	79.988869	57.476971	92.453674	2.538706	0.000000	0.449537	0.000000	0.000000	0.000000	-1.610571	-0.068259	1.306110	0.000000	0.000000	4.000000	6.000000	0.000000
21862.275225	-0.114359	0.597834	0.055128	79.988869	57.476971	92.453674	2.538706	0.000000	0.449537	0.000000	0.000000	0.000000	-1.610571	-0.068259	1.306110	0.000000	0.000000	4.000000	6.000000	0.000000
21862.278558	-0.114359	0.597834	0.055128	79.942474	62.524647	96.748688	2.756391	0.000000	0.717966	0.000000	0.000000	0.000000	-1.610571	-0.068259	1.306110	0.000000	0.000000	4.000000	6.000000	0.000000
21862.281891	-0.119593	0.597544	0.059842	79.942474	62.524647	96.748688	2.756391	0.000000	0.717966	0.000000	0.000000	0.000000	-1.570121	-0.086852	1.414276	0.000000	0.000000	4.000000	6.000000	0.000000
21862.285225	-0.119593	0.597544	0.059842	79.942474	62.524647	96.748688	2.756391	0.000000	0.717966	0.000000	0.000000	0.000000	-1.570121	-0.086852	1.414276	0.000000	0.000000	4.000000	6.000000	0.000000
21862.288558	-0.119593	0.597544	0.059842	79.849869	67.330849	100.776627	2.992104	0.000000	0.979652	0.000000	0.000000	0.000000	-1.570121	-0.086852	1.414276	0.000000	0.000000	4.000000	6.000000	0.000000
21862.291891	-0.124556	0.597203	0.064902	79.849869	67.330849	100.776627	2.992104	0.000000	0.979652	0.000000	0.000000	0.000000	-1.488744	-0.102175	1.518070	0.000000	0.000000	4.000000	6.000000	0.000000
21862.295225	-0.124556	0.597203	0.064902	79.849869	67.330849	100.776627	2.992104	0.000000	0.979652	0.000000	0.000000	0.000000	-1.488744	-0.102175	1.518070	0.000000	0.000000	4.000000	6.000000	0.000000
21862.298558	-0.124556	0.597203	0.064902	79.747215	71.869194	104.347435	3.245115	0.000000	1.227776	0.000000	0.000000	0.000000	-1.488744	-0.102175	1.518070	0.000000	0.000000	4.000000	6.000000	0.000000
21862.301891	-0.129085	0.596785	0.070335	79.747215	71.869194	104.347435	3.245115	0.000000	1.227776	0.000000	0.000000	0.000000	-1.358848	-0.125666	1.629767	0.000000	0.000000	4.000000	6.000000	0.000000
21862.305225	-0.129085	0.596785	0.070335	79.747215	71.869194	104.347435	3.245115	0.000000	1.227776	0.000000	0.000000	0.000000	-1.358848	-0.125666	1.629767	0.000000	0.000000	4.000000	6.000000	0.000000
21862.308558	-0.129085	0.596785	0.070335	79.621704	76.229195	107.821281	3.516743	0.000000	1.454251	0.000000	0.000000	0.000000	-1.358848	-0.125666	1.629767	0.000000	0.000000	4.000000	6.000000	0.000000
21862.311891	-0.133223	0.596290	0.076047	79.621704	76.229195	107.821281	3.516743	0.000000	1.454251	0.000000	0.000000	0.000000	-1.241273	-0.148238	1.713708	0.000000	0.000000	4.000000	6.000000	0.000000
21862.315225	-0.133223	0.596290	0.076047	79.621704	76.229195	107.821281	3.516743	0.000000	1.454251	0.000000	0.000000	0.000000	-1.241273	-0.148238	1.713708	0.000000	0.000000	4.000000	6.000000	0.000000
21862.318558	-0.133223	0.596290	0.076047	79.429810	80.615425	111.650040	3.802361	0.000000	1.661130	0.000000	0.000000	0.000000	-1.241273	-0.148238	1.713708	0.000000	0.000000	4.000000	6.000000	0.000000
21862.321891	-0.136918	0.595706	0.082015	79.429810	80.615425	111.650040	3.802361	0.000000	1.661130	0.000000	0.000000	0.000000	-1.108763	-0.175416	1.790455	0.000000	0.000000	4.000000	6.000000	0.000000
21862.325225	-0.136918	0.595706	0.082015	79.429810	80.615425	111.650040	3.802361	0.000000	1.661130	0.000000	0.000000	0.000000	-1.108763	-0.175416	1.790455	0.000000	0.000000	4.000000	6.000000	0.000000
21862.328558	-0.136918	0.595706	0.082015	79.164452	85.080139	115.527161	4.100770	0.000000	1.845924	0.000000	0.000000	0.000000	-1.108763	-0.175416	1.790455	0.000000	0.000000	4.000000	6.000000	0.000000
21862.331891	-0.140094	0.595097	0.088223	79.164452	85.080139	115.527161	4.100770	0.000000	1.845924	0.000000	0.000000	0.000000	-0.952721	-0.182464	1.862135	0.000000	0.000000	4.000000	6.000000	0.000000
21862.335225	-0.140094	0.595097	0.088223	79.164452	85.080139	115.527161	4.100770	0.000000	1.845924	0.000000	0.000000	0.000000	-0.952721	-0.182464	1.862135	0.000000	0.000000	4.000000	6.000000	0.000000
21862.338558	-0.140094	0.595097	0.088223	78.821869	89.578438	119.243851	4.411126	0.000000	2.004710	0.000000	0.000000	0.000000	-0.952721	-0.182464	1.862135	0.000000	0.000000	4.000000	6.000000	0.000000
21862.341891	-0.142763	0.594446	0.094589	78.821869	89.578438	119.243851	4.411126	0.000000	2.004710	0.000000	0.000000	0.000000	-0.800657	-0.195559	1.909992	0.000000	0.000000	4.000000	6.000000	0.000000
21862.345225	-0.142763	0.594446	0.094589	78.821869	89.578438	119.243851	4.411126	0.000000	2.004710	0.000000	0.000000	0.000000	-0.800657	-0.195559	1.909992	0.000000	0.000000	4.000000	6.000000	0.000000
21862.348558	-0.142763	0.594446	0.094589	78.442986	93.977448	122.980301	4.556033	0.000000	2.059749	0.000000	0.000000	0.000000	-0.800657	-0.195559	1.909992	0.000000	0.000000	4.000000	6.000000	0.000000
21862.351891	-0.144877	0.593781	0.101120	78.442986	93.977448	122.980301	4.556033	0.000000	2.059749	0.000000	0.000000	0.000000	-0.634217	-0.199465	1.959391	0.000000	0.000000	4.000000	6.000000	0.000000
21862.355225	-0.144877	0.593781	0.101120	78.442986	93.977448	122.980301	4.556033	0.000000	2.059749	0.000000	0.000000	0.000000	-0.634217	-0.199465	1.959391	0.000000	0.000000	4.000000	6.000000	0.000000
21862.358558	-0.144877	0.593781	0.101120	78.128510	98.388962	126.640686	4.570152	0.000000	2.028227	0.000000	0.000000	0.000000	-0.634217	-0.199465	1.959391	0.000000	0.000000	4.000000	6.000000	0.000000
21862.361891	-0.146553	0.593123	0.107800	78.128510	98.388962	126.640686	4.570152	0.000000	2.028227	0.000000	0.000000	0.000000	-0.502812	-0.197203	2.003896	0.000000	0.000000	4.000000	6.000000	0.000000
21862.365225	-0.146553	0.593123	0.107800	78.128510	98.388962	126.640686	4.570152	0.000000	2.028227	0.000000	0.000000	0.000000	-0.502812	-0.197203	2.003896	0.000000	0.000000	4.000000	6.000000	0.000000
21862.368558	-0.146553	0.593123	0.107800	77.939224	102.994026	130.373550	4.590264	0.000000	1.982292	0.000000	0.000000	0.000000	-0.502812	-0.197203	2.003896	0.000000	0.000000	4.000000	6.000000	0.000000
21862.371891	-0.147752	0.592437	0.114545	77.939224	102.994026	130.373550	4.590264	0.000000	1.982292	0.000000	0.000000	0.000000	-0.359771	-0.205909	2.023386	0.000000	0.000000	4.000000	6.000000	0.000000
21862.375225	-0.147752	0.592437	0.114545	77.939224	102.994026	130.373550	4.590264	0.000000	1.982292	0.000000	0.000000	0.000000	-0.359771	-0.205909	2.023386	0.000000	0.000000	4.000000	6.000000	0.000000
21862.378558	-0.147752	0.592437	0.114545	77.819656	107.716705	134.378311	4.615021	0.000000	1.923949	0.000000	0.000000	0.000000	-0.359771	-0.205909	2.023386	0.000000	0.000000	4.000000	6.000000	0.000000
21862.381891	-0.148470	0.591674	0.121286	77.819656	107.716705	134.378311	4.615021	0.000000	1.923949	0.000000	0.000000	0.000000	-0.215197	-0.228813	2.022465	0.000000	0.000000	4.000000	6.000000	0.000000
21862.385225	-0.148470	0.591674	0.121286	77.819656	107.716705	134.378311	4.615021	0.000000	1.923949	0.000000	0.000000	0.000000	-0.215197	-0.228813	2.022465	0.000000	0.000000	4.000000	6.000000	0.000000
21862.388558	-0.148470	0.591674	0.121286	77.669983	112.350418	138.429871	4.642974	0.000000	1.855475	0.000000	0.000000	0.000000	-0.215197	-0.228813	2.022465	0.000000	0.000000	4.000000	6.000000	0.000000
21862.391891	-0.148647	0.590874	0.127971	77.669983	112.350418	138.429871	4.642974	0.000000	1.855475	0.000000	0.000000	0.000000	-0.053113	-0.239999	2.005444	0.000000	0.000000	4.000000	6.000000	0.000000
21862.395225	-0.148647	0.590874	0.127971	77.669983	112.350418	138.429871	4.642974	0.000000	1.855475	0.000000	0.000000	0.000000	-0.053113	-0.239999	2.005444	0.000000	0.000000	4.000000	6.000000	0.000000
21862.398558	-0.148647	0.590874	0.127971	77.427780	116.652763	142.148895	4.673703	0.000000	1.776655	0.000000	0.000000	0.000000	-0.053113	-0.239999	2.005444	0.000000	0.000000	4.000000	6.000000	0.000000
21862.401891	-0.148255	0.590046	0.134546	77.427780	116.652763	142.148895	4.673703	0.000000	1.776655	0.000000	0.000000	0.000000	0.117430	-0.248414	1.972422	0.000000	0.000000	4.000000	6.000000	0.000000
21862.405225	-0.148255	0.590046	0.134546	77.427780	116.652763	142.148895	4.673703	0.000000	1.776655	0.000000	0.000000	0.000000	0.117430	-0.248414	1.972422	0.000000	0.000000	4.000000	6.000000	0.000000
21862.408558	-0.148255	0.590046	0.134546	77.093056	120.447411	145.391861	4.706454	0.000000	1.687986	0.000000	0.000000	0.000000	0.117430	-0.248414	1.972422	0.000000	0.000000	4.000000	6.000000	0.000000
21862.411891	-0.147339	0.589195	0.140998	77.093056	120.447411	145.391861	4.706454	0.000000	1.687986	0.000000	0.000000	0.000000	0.274775	-0.255273	1.935701	0.000000	0.000000	4.000000	6.000000	0.000000
21862.415225	-0.147339	0.589195	0.140998	77.093056	120.447411	145.391861	4.706454	0.000000	1.687986	0.000000	0.000000	0.000000	0.274775	-0.255273	1.935701	0.000000	0.000000	4.000000	6.000000	0.000000
21862.418558	-0.147339	0.589195	0.140998	76.715683	123.775284	148.178940	4.739976	0.000000	1.591422	0.000000	0.000000	0.000000	0.274775	-0.255273	1.935701	0.000000	0.000000	4.000000	6.000000	0.000000
21862.421891	-0.145931	0.588367	0.147253	76.715683	123.775284	148.178940	4.739976	0.000000	1.591422	0.000000	0.000000	0.000000	0.422443	-0.248674	1.876455	0.000000	0.000000	4.000000	6.000000	0.000000
21862.425225	-0.145931	0.588367	0.147253	76.715683	123.775284	148.178940	4.739976	0.000000	1.591422	0.000000	0.000000	0.000000	0.422443	-0.248674	1.876455	0.000000	0.000000	4.000000	6.000000	0.000000
21862.428558	-0.145931	0.588367	0.147253	76.349007	126.921227	150.753799	4.773187	0.000000	1.488855	0.000000	0.000000	0.000000	0.422443	-0.248674	1.876455	0.000000	0.000000	4.000000	6.000000	0.000000
21862.431891	-0.144032	0.587574	0.153345	76.349007	126.921227	150.753799	4.773187	0.000000	1.488855	0.000000	0.000000	0.000000	0.569655	-0.237797	1.827631	0.000000	0.000000	4.000000	6.000000	0.000000
21862.435225	-0.144032	0.587574	0.153345	76.349007	126.921227	150.753799	4.773187	0.000000	1.488855	0.000000	0.000000	0.000000	0.569655	-0.237797	1.827631	0.000000	0.000000	4.000000	6.000000	0.000000
21862.438558	-0.144032	0.587574	0.153345	76.017090	130.161636	153.373627	4.805799	0.000000	1.379965	0.000000	0.000000	0.000000	0.569655	-0.237797	1.827631	0.000000	0.000000	4.000000	6.000000	0.000000
21862.441891	-0.141653	0.586830	0.159213	76.017090	130.161636	153.373627	4.805799	0.000000	1.379965	0.000000	0.000000	0.000000	0.713757	-0.223106	1.760257	0.000000	0.000000	4.000000	6.000000	0.000000
21862.445225	-0.141653	0.586830	0.159213	76.017090	130.161636	153.373627	4.805799	0.000000	1.379965	0.000000	0.000000	0.000000	0.713757	-0.223106	1.760257	0.000000	0.000000	4.000000	6.000000	0.000000
21862.448558	-0.141653	0.586830	0.159213	75.729034	133.583664	156.107712	4.837199	0.000000	1.265508	0.000000	0.000000	0.000000	0.713757	-0.223106	1.760257	0.000000	0.000000	4.000000	6.000000	0.000000
21862.451891	-0.138818	0.586086	0.164842	75.729034	133.583664	156.107712	4.837199	0.000000	1.265508	0.000000	0.000000	0.000000	0.850533	-0.223114	1.688708	0.000000	0.000000	4.000000	6.000000	0.000000
21862.455225	-0.138818	0.586086	0.164842	75.729034	133.583664	156.107712	4.837199	0.000000	1.265508	0.000000	0.000000	0.000000	0.850533	-0.223114	1.688708	0.000000	0.000000	4.000000	6.000000	0.000000
21862.458558	-0.138818	0.586086	0.164842	75.473183	137.163956	158.941666	4.866876	0.000000	1.146087	0.000000	0.000000	0.000000	0.850533	-0.223114	1.688708	0.000000	0.000000	4.000000	6.000000	0.000000
21862.461891	-0.135495	0.585348	0.170237	75.473183	137.163956	158.941666	4.866876	0.000000	1.146087	0.000000	0.000000	0.000000	0.996835	-0.221529	1.618673	0.000000	0.000000	4.000000	6.000000	0.000000
21862.465225	-0.135495	0.585348	0.170237	75.473183	137.163956	158.941666	4.866876	0.000000	1.146087	0.000000	0.000000	0.000000	0.996835	-0.221529	1.618673	0.000000	0.000000	4.000000	6.000000	0.000000
21862.468558	-0.135495	0.585348	0.170237	75.234962	140.544052	161.570862	4.894734	0.000000	1.020577	0.000000	0.000000	0.000000	0.996835	-0.221529	1.618673	0.000000	0.000000	4.000000	6.000000	0.000000
21862.471891	-0.131769	0.584634	0.175358	75.234962	140.544052	161.570862	4.894734	0.000000	1.020577	0.000000	0.000000	0.000000	1.117961	-0.214102	1.536122	0.000000	0.000000	4.000000	6.000000	0.000000
21862.475225	-0.131769	0.584634	0.175358	75.234962	140.544052	161.570862	4.894734	0.000000	1.020577	0.000000	0.000000	0.000000	1.117961	-0.214102	1.536122	0.000000	0.000000	4.000000	6.000000	0.000000
21862.478558	-0.131769	0.584634	0.175358	75.025406	143.448242	163.742126	4.919913	0.000000	0.891319	0.000000	0.000000	0.000000	1.117961	-0.214102	1.536122	0.000000	0.000000	4.000000	6.000000	0.000000
21862.481891	-0.127508	0.583958	0.180172	75.025406	143.448242	163.742126	4.919913	0.000000	0.891319	0.000000	0.000000	0.000000	1.278148	-0.202797	1.444307	0.000000	0.000000	4.000000	6.000000	0.000000
21862.485225	-0.127508	0.583958	0.180172	75.025406	143.448242	163.742126	4.919913	0.000000	0.891319	0.000000	0.000000	0.000000	1.278148	-0.202797	1.444307	0.000000	0.000000	4.000000	6.000000	0.000000
21862.488558	-0.127508	0.583958	0.180172	74.905930	145.851624	165.436157	4.942723	0.000000	0.754645	0.000000	0.000000	0.000000	1.278148	-0.202797	1.444307	0.000000	0.000000	4.000000	6.000000	0.000000
21862.491891	-0.122805	0.583361	0.184651	74.905930	145.851624	165.436157	4.942723	0.000000	0.754645	0.000000	0.000000	0.000000	1.411014	-0.179099	1.343738	0.000000	0.000000	4.000000	6.000000	0.000000
21862.495225	-0.122805	0.583361	0.184651	74.905930	145.851624	165.436157	4.942723	0.000000	0.754645	0.000000	0.000000	0.000000	1.411014	-0.179099	1.343738	0.000000	0.000000	4.000000	6.000000	0.000000
21862.498558	-0.122805	0.583361	0.184651	75.027275	147.974319	166.843262	4.962298	0.000000	0.612857	0.000000	0.000000	0.000000	1.411014	-0.179099	1.343738	0.000000	0.000000	4.000000	6.000000	0.000000
21862.501891	-0.117818	0.582870	0.188776	75.027275	147.974319	166.843262	4.962298	0.000000	0.612857	0.000000	0.000000	0.000000	1.495963	-0.147418	1.237491	0.000000	0.000000	4.000000	6.000000	0.000000
21862.505225	-0.117818	0.582870	0.188776	75.027275	147.974319	166.843262	4.962298	0.000000	0.612857	0.000000	0.000000	0.000000	1.495963	-0.147418	1.237491	0.000000	0.000000	4.000000	6.000000	0.000000
21862.508558	-0.117818	0.582870	0.188776	75.399132	150.194229	168.306290	4.977874	0.000000	0.469856	0.000000	0.000000	0.000000	1.495963	-0.147418	1.237491	0.000000	0.000000	4.000000	6.000000	0.000000
21862.511891	-0.112525	0.582489	0.192551	75.399132	150.194229	168.306290	4.977874	0.000000	0.469856	0.000000	0.000000	0.000000	1.588020	-0.114225	1.132407	0.000000	0.000000	4.000000	6.000000	0.000000
21862.515225	-0.112525	0.582489	0.192551	75.399132	150.194229	168.306290	4.977874	0.000000	0.469856	0.000000	0.000000	0.000000	1.588020	-0.114225	1.132407	0.000000	0.000000	4.000000	6.000000	0.000000
21862.518558	-0.112525	0.582489	0.192551	75.856316	152.940689	170.237930	4.989456	0.000000	0.324552	0.000000	0.000000	0.000000	1.588020	-0.114225	1.132407	0.000000	0.000000	4.000000	6.000000	0.000000
21862.521891	-0.106956	0.582160	0.195928	75.856316	152.940689	170.237930	4.989456	0.000000	0.324552	0.000000	0.000000	0.000000	1.670595	-0.098839	1.013265	0.000000	0.000000	4.000000	6.000000	0.000000
21862.525225	-0.106956	0.582160	0.195928	75.856316	152.940689	170.237930	4.989456	0.000000	0.324552	0.000000	0.000000	0.000000	1.670595	-0.098839	1.013265	0.000000	0.000000	4.000000	6.000000	0.000000
21862.528558	-0.106956	0.582160	0.195928	76.358864	156.358780	173.021606	4.996852	0.000000	0.177410	0.000000	0.000000	0.000000	1.670595	-0.098839	1.013265	0.000000	0.000000	4.000000	6.000000	0.000000
21862.531891	-0.101219	0.581834	0.198918	76.358864	156.358780	173.021606	4.996852	0.000000	0.177410	0.000000	0.000000	0.000000	1.721200	-0.097841	0.897037	0.000000	0.000000	4.000000	6.000000	0.000000
21862.535225	-0.101219	0.581834	0.198918	76.358864	156.358780	173.021606	4.996852	0.000000	0.177410	0.000000	0.000000	0.000000	1.721200	-0.097841	0.897037	0.000000	0.000000	4.000000	6.000000	0.000000
21862.538558	-0.101219	0.581834	0.198918	76.838966	160.316391	177.134872	4.999906	0.000000	0.030640	0.000000	0.000000	0.000000	1.721200	-0.097841	0.897037	0.000000	0.000000	4.000000	6.000000	0.000000
21862.541891	-0.095315	0.581522	0.201468	76.838966	160.316391	177.134872	4.999906	0.000000	0.030640	0.000000	0.000000	0.000000	1.771155	-0.093415	0.764954	0.000000	0.000000	4.000000	6.000000	0.000000
21862.545225	-0.095315	0.581522	0.201468	76.838966	160.316391	177.134872	4.999906	0.000000	0.030640	0.000000	0.000000	0.000000	1.771155	-0.093415	0.764954	0.000000	0.000000	4.000000	6.000000	0.000000
21862.548558	-0.095315	0.581522	0.201468	77.236595	164.282715	-178.390091	4.998649	0.000000	-0.116237	0.000000	0.000000	0.000000	1.771155	-0.093415	0.764954	0.000000	0.000000	4.000000	6.000000	0.000000
21862.551891	-0.089380	0.581207	0.203547	77.236595	164.282715	-178.390091	4.998649	0.000000	-0.116237	0.000000	0.000000	0.000000	1.780592	-0.094686	0.623663	0.000000	0.000000	4.000000	6.000000	0.000000
21862.555225	-0.089380	0.581207	0.203547	77.236595	164.282715	-178.390091	4.998649	0.000000	-0.116237	0.000000	0.000000	0.000000	1.780592	-0.094686	0.623663	0.000000	0.000000	4.000000	6.000000	0.000000
21862.558558	-0.089380	0.581207	0.203547	77.523956	167.610489	-174.758743	4.993208	0.000000	-0.260523	0.000000	0.000000	0.000000	1.780592	-0.094686	0.623663	0.000000	0.000000	4.000000	6.000000	0.000000
21862.561891	-0.083298	0.580961	0.205160	77.523956	167.610489	-174.758743	4.993208	0.000000	-0.260523	0.000000	0.000000	0.000000	1.824448	-0.073558	0.483715	0.000000	0.000000	4.000000	6.000000	0.000000
21862.565225	-0.083298	0.580961	0.205160	77.523956	167.610489	-174.758743	4.993208	0.000000	-0.260523	0.000000	0.000000	0.000000	1.824448	-0.073558	0.483715	0.000000	0.000000	4.000000	6.000000	0.000000
21862.568558	-0.083298	0.580961	0.205160	77.720932	169.739868	-172.160965	4.983513	0.000000	-0.405699	0.000000	0.000000	0.000000	1.824448	-0.073558	0.483715	0.000000	0.000000	4.000000	6.000000	0.000000
21862.571891	-0.077137	0.580755	0.206218	77.720932	169.739868	-172.160965	4.983513	0.000000	-0.405699	0.000000	0.000000	0.000000	1.848523	-0.061975	0.317510	0.000000	0.000000	4.000000	6.000000	0.000000
21862.575225	-0.077137	0.580755	0.206218	77.720932	169.739868	-172.160965	4.983513	0.000000	-0.405699	0.000000	0.000000	0.000000	1.848523	-0.061975	0.317510	0.000000	0.000000	4.000000	6.000000	0.000000
21862.578558	-0.077137	0.580755	0.206218	77.874542	170.906097	-170.081421	4.969550	0.000000	-0.550975	0.000000	0.000000	0.000000	1.848523	-0.061975	0.317510	0.000000	0.000000	4.000000	6.000000	0.000000
21862.581891	-0.071011	0.580658	0.206783	77.874542	170.906097	-170.081421	4.969550	0.000000	-0.550975	0.000000	0.000000	0.000000	1.837562	-0.029203	0.169440	0.000000	0.000000	4.000000	6.000000	0.000000
21862.585225	-0.071011	0.580658	0.206783	77.874542	170.906097	-170.081421	4.969550	0.000000	-0.550975	0.000000	0.000000	0.000000	1.837562	-0.029203	0.169440	0.000000	0.000000	4.000000	6.000000	0.000000
21862.588558	-0.071011	0.580658	0.206783	78.039696	171.716049	-168.368958	4.951581	0.000000	-0.694156	0.000000	0.000000	0.000000	1.837562	-0.029203	0.169440	0.000000	0.000000	4.000000	6.000000	0.000000
21862.591891	-0.064938	0.580618	0.206882	78.039696	171.716049	-168.368958	4.951581	0.000000	-0.694156	0.000000	0.000000	0.000000	1.822072	-0.011887	0.029632	0.000000	0.000000	4.000000	6.000000	0.000000
21862.595225	-0.064938	0.580618	0.206882	78.039696	171.716049	-168.368958	4.951581	0.000000	-0.694156	0.000000	0.000000	0.000000	1.822072	-0.011887	0.029632	0.000000	0.000000	4.000000	6.000000	0.000000
21862.598558	-0.064938	0.580618	0.206882	78.332420	172.822128	-166.539169	4.929703	0.000000	-0.835484	0.000000	0.000000	0.000000	1.822072	-0.011887	0.029632	0.000000	0.000000	4.000000	6.000000	0.000000
21862.601891	-0.058968	0.580617	0.206617	78.332420	172.822128	-166.539169	4.929703	0.000000	-0.835484	0.000000	0.000000	0.000000	1.790927	-0.000179	-0.079287	0.000000	0.000000	4.000000	6.000000	0.000000
21862.605225	-0.058968	0.580617	0.206617	78.332420	172.822128	-166.539169	4.929703	0.000000	-0.835484	0.000000	0.000000	0.000000	1.790927	-0.000179	-0.079287	0.000000	0.000000	4.000000	6.000000	0.000000
21862.608558	-0.058968	0.580617	0.206617	78.783394	174.581589	-164.007599	4.904229	0.000000	-0.973927	0.000000	0.000000	0.000000	1.790927	-0.000179	-0.079287	0.000000	0.000000	4.000000	6.000000	0.000000
21862.611891	-0.053173	0.580655	0.205986	78.783394	174.581589	-164.007599	4.904229	0.000000	-0.973927	0.000000	0.000000	0.000000	1.738452	0.011280	-0.189227	0.000000	0.000000	4.000000	6.000000	0.000000
21862.615225	-0.053173	0.580655	0.205986	78.783394	174.581589	-164.007599	4.904229	0.000000	-0.973927	0.000000	0.000000	0.000000	1.738452	0.011280	-0.189227	0.000000	0.000000	4.000000	6.000000	0.000000
21862.618558	-0.053173	0.580655	0.205986	79.316734	176.787231	-161.059052	4.875605	0.000000	-1.108368	0.000000	0.000000	0.000000	1.738452	0.011280	-0.189227	0.000000	0.000000	4.000000	6.000000	0.000000
21862.621891	-0.047533	0.580663	0.205041	79.316734	176.787231	-161.059052	4.875605	0.000000	-1.108368	0.000000	0.000000	0.000000	1.692167	0.002523	-0.283673	0.000000	0.000000	4.000000	6.000000	0.000000
21862.625225	-0.047533	0.580663	0.205041	79.316734	176.787231	-161.059052	4.875605	0.000000	-1.108368	0.000000	0.000000	0.000000	1.692167	0.002523	-0.283673	0.000000	0.000000	4.000000	6.000000	0.000000
21862.628558	-0.047533	0.580663	0.205041	79.827759	178.852631	-158.272003	4.843928	0.000000	-1.239499	0.000000	0.000000	0.000000	1.692167	0.002523	-0.283673	0.000000	0.000000	4.000000	6.000000	0.000000
21862.631891	-0.041922	0.580666	0.203718	79.827759	178.852631	-158.272003	4.843928	0.000000	-1.239499	0.000000	0.000000	0.000000	1.683136	0.000698	-0.396998	0.000000	0.000000	4.000000	6.000000	0.000000
21862.635225	-0.041922	0.580666	0.203718	79.827759	178.852631	-158.272003	4.843928	0.000000	-1.239499	0.000000	0.000000	0.000000	1.683136	0.000698	-0.396998	0.000000	0.000000	4.000000	6.000000	0.000000
21862.638558	-0.041922	0.580666	0.203718	80.285294	-179.782578	-156.201981	4.808412	0.000000	-1.370829	0.000000	0.000000	0.000000	1.683136	0.000698	-0.396998	0.000000	0.000000	4.000000	6.000000	0.000000
21862.641891	-0.036380	0.580711	0.201986	80.285294	-179.782578	-156.201981	4.808412	0.000000	-1.370829	0.000000	0.000000	0.000000	1.662688	0.013733	-0.519507	0.000000	0.000000	4.000000	6.000000	0.000000
21862.645225	-0.036380	0.580711	0.201986	80.285294	-179.782578	-156.201981	4.808412	0.000000	-1.370829	0.000000	0.000000	0.000000	1.662688	0.013733	-0.519507	0.000000	0.000000	4.000000	6.000000	0.000000
21862.648558	-0.036380	0.580711	0.201986	80.669777	-179.155106	-154.647415	4.769030	0.000000	-1.502115	0.000000	0.000000	0.000000	1.662688	0.013733	-0.519507	0.000000	0.000000	4.000000	6.000000	0.000000
21862.651891	-0.030946	0.580819	0.199856	80.669777	-179.155106	-154.647415	4.769030	0.000000	-1.502115	0.000000	0.000000	0.000000	1.630132	0.032410	-0.639041	0.000000	0.000000	4.000000	6.000000	0.000000
21862.655225	-0.030946	0.580819	0.199856	80.669777	-179.155106	-154.647415	4.769030	0.000000	-1.502115	0.000000	0.000000	0.000000	1.630132	0.032410	-0.639041	0.000000	0.000000	4.000000	6.000000	0.000000
21862.658558	-0.030946	0.580819	0.199856	80.976944	-178.560852	-152.994507	4.725858	0.000000	-1.632871	0.000000	0.000000	0.000000	1.630132	0.032410	-0.639041	0.000000	0.000000	4.000000	6.000000	0.000000
21862.661891	-0.025566	0.580987	0.197328	80.976944	-178.560852	-152.994507	4.725858	0.000000	-1.632871	0.000000	0.000000	0.000000	1.613899	0.050235	-0.758263	0.000000	0.000000	4.000000	6.000000	0.000000
21862.665225	-0.025566	0.580987	0.197328	80.976944	-178.560852	-152.994507	4.725858	0.000000	-1.632871	0.000000	0.000000	0.000000	1.613899	0.050235	-0.758263	0.000000	0.000000	4.000000	6.000000	0.000000
21862.668558	-0.025566	0.580987	0.197328	81.229965	-177.757050	-151.272675	4.678243	0.000000	-1.764665	0.000000	0.000000	0.000000	1.613899	0.050235	-0.758263	0.000000	0.000000	4.000000	6.000000	0.000000
21862.671891	-0.020405	0.581252	0.194422	81.229965	-177.757050	-151.272675	4.678243	0.000000	-1.764665	0.000000	0.000000	0.000000	1.548517	0.079639	-0.871832	0.000000	0.000000	4.000000	6.000000	0.000000
21862.675225	-0.020405	0.581252	0.194422	81.229965	-177.757050	-151.272675	4.678243	0.000000	-1.764665	0.000000	0.000000	0.000000	1.548517	0.079639	-0.871832	0.000000	0.000000	4.000000	6.000000	0.000000
21862.678558	-0.020405	0.581252	0.194422	81.493401	-176.293640	-148.913513	4.627243	0.000000	-1.894366	0.000000	0.000000	0.000000	1.548517	0.079639	-0.871832	0.000000	0.000000	4.000000	6.000000	0.000000
21862.681891	-0.015529	0.581491	0.191177	81.493401	-176.293640	-148.913513	4.627243	0.000000	-1.894366	0.000000	0.000000	0.000000	1.462765	0.071553	-0.973491	0.000000	0.000000	4.000000	6.000000	0.000000
21862.685225	-0.015529	0.581491	0.191177	81.493401	-176.293640	-148.913513	4.627243	0.000000	-1.894366	0.000000	0.000000	0.000000	1.462765	0.071553	-0.973491	0.000000	0.000000	4.000000	6.000000	0.000000
21862.688558	-0.015529	0.581491	0.191177	81.842476	-173.653961	-145.488953	4.573455	0.000000	-2.020770	0.000000	0.000000	0.000000	1.462765	0.071553	-0.973491	0.000000	0.000000	4.000000	6.000000	0.000000
21862.691891	-0.011065	0.581748	0.187654	81.842476	-173.653961	-145.488953	4.573455	0.000000	-2.020770	0.000000	0.000000	0.000000	1.339078	0.077244	-1.056813	0.000000	0.000000	4.000000	6.000000	0.000000
21862.695225	-0.011065	0.581748	0.187654	81.842476	-173.653961	-145.488953	4.573455	0.000000	-2.020770	0.000000	0.000000	0.000000	1.339078	0.077244	-1.056813	0.000000	0.000000	4.000000	6.000000	0.000000
21862.698558	-0.011065	0.581748	0.187654	82.251335	-169.783875	-140.903992	4.518262	0.000000	-2.141332	0.000000	0.000000	0.000000	1.339078	0.077244	-1.056813	0.000000	0.000000	4.000000	6.000000	0.000000
21862.701891	-0.006953	0.581965	0.183942	82.251335	-169.783875	-140.903992	4.518262	0.000000	-2.141332	0.000000	0.000000	0.000000	1.233697	0.065072	-1.113826	0.000000	0.000000	4.000000	6.000000	0.000000
21862.705225	-0.006953	0.581965	0.183942	82.251335	-169.783875	-140.903992	4.518262	0.000000	-2.141332	0.000000	0.000000	0.000000	1.233697	0.065072	-1.113826	0.000000	0.000000	4.000000	6.000000	0.000000
21862.708558	-0.006953	0.581965	0.183942	82.647209	-165.250916	-135.610703	4.461645	0.000000	-2.256927	0.000000	0.000000	0.000000	1.233697	0.065072	-1.113826	0.000000	0.000000	4.000000	6.000000	0.000000
21862.711891	-0.003129	0.582210	0.180030	82.647209	-165.250916	-135.610703	4.461645	0.000000	-2.256927	0.000000	0.000000	0.000000	1.147137	0.073482	-1.173618	0.000000	0.000000	4.000000	6.000000	0.000000
21862.715225	-0.003129	0.582210	0.180030	82.647209	-165.250916	-135.610703	4.461645	0.000000	-2.256927	0.000000	0.000000	0.000000	1.147137	0.073482	-1.173618	0.000000	0.000000	4.000000	6.000000	0.000000
21862.718558	-0.003129	0.582210	0.180030	83.008041	-161.121262	-130.706680	4.403051	0.000000	-2.369206	0.000000	0.000000	0.000000	1.147137	0.073482	-1.173618	0.000000	0.000000	4.000000	6.000000	0.000000
21862.721891	0.000498	0.582432	0.175948	83.008041	-161.121262	-130.706680	4.403051	0.000000	-2.369206	0.000000	0.000000	0.000000	1.088008	0.066584	-1.224403	0.000000	0.000000	4.000000	6.000000	0.000000
21862.725225	0.000498	0.582432	0.175948	83.008041	-161.121262	-130.706680	4.403051	0.000000	-2.369206	0.000000	0.000000	0.000000	1.088008	0.066584	-1.224403	0.000000	0.000000	4.000000	6.000000	0.000000
21862.728558	0.000498	0.582432	0.175948	83.372086	-158.464966	-127.323753	4.341687	0.000000	-2.479870	0.000000	0.000000	0.000000	1.088008	0.066584	-1.224403	0.000000	0.000000	4.000000	6.000000	0.000000
21862.731891	0.003927	0.582678	0.171671	83.372086	-158.464966	-127.323753	4.341687	0.000000	-2.479870	0.000000	0.000000	0.000000	1.028907	0.073675	-1.283195	0.000000	0.000000	4.000000	6.000000	0.000000
21862.735225	0.003927	0.582678	0.171671	83.372086	-158.464966	-127.323753	4.341687	0.000000	-2.479870	0.000000	0.000000	0.000000	1.028907	0.073675	-1.283195	0.000000	0.000000	4.000000	6.000000	0.000000
21862.738558	0.003927	0.582678	0.171671	83.738091	-157.218491	-125.252609	4.277267	0.000000	-2.589399	0.000000	0.000000	0.000000	1.028907	0.073675	-1.283195	0.000000	0.000000	4.000000	6.000000	0.000000
21862.741891	0.007071	0.582978	0.167192	83.738091	-157.218491	-125.252609	4.277267	0.000000	-2.589399	0.000000	0.000000	0.000000	0.943115	0.090202	-1.343605	0.000000	0.000000	4.000000	6.000000	0.000000
21862.745225	0.007071	0.582978	0.167192	83.738091	-157.218491	-125.252609	4.277267	0.000000	-2.589399	0.000000	0.000000	0.000000	0.943115	0.090202	-1.343605	0.000000	0.000000	4.000000	6.000000	0.000000
21862.748558	0.007071	0.582978	0.167192	84.047249	-155.850159	-123.053711	4.210581	0.000000	-2.696481	0.000000	0.000000	0.000000	0.943115	0.090202	-1.343605	0.000000	0.000000	4.000000	6.000000	0.000000
21862.751891	0.009783	0.583290	0.162488	84.047249	-155.850159	-123.053711	4.210581	0.000000	-2.696481	0.000000	0.000000	0.000000	0.813708	0.093337	-1.411392	0.000000	0.000000	4.000000	6.000000	0.000000
21862.755225	0.009783	0.583290	0.162488	84.047249	-155.850159	-123.053711	4.210581	0.000000	-2.696481	0.000000	0.000000	0.000000	0.813708	0.093337	-1.411392	0.000000	0.000000	4.000000	6.000000	0.000000
21862.758558	0.009783	0.583290	0.162488	84.324287	-154.574997	-121.361740	4.143012	0.000000	-2.799189	0.000000	0.000000	0.000000	0.813708	0.093337	-1.411392	0.000000	0.000000	4.000000	6.000000	0.000000
21862.761891	0.012042	0.583635	0.157610	84.324287	-154.574997	-121.361740	4.143012	0.000000	-2.799189	0.000000	0.000000	0.000000	0.677550	0.103762	-1.463370	0.000000	0.000000	4.000000	6.000000	0.000000
21862.765225	0.012042	0.583635	0.157610	84.324287	-154.574997	-121.361740	4.143012	0.000000	-2.799189	0.000000	0.000000	0.000000	0.677550	0.103762	-1.463370	0.000000	0.000000	4.000000	6.000000	0.000000
21862.768558	0.012042	0.583635	0.157610	84.602318	-153.132721	-119.584251	4.075219	0.000000	-2.896997	0.000000	0.000000	0.000000	0.677550	0.103762	-1.463370	0.000000	0.000000	4.000000	6.000000	0.000000
21862.771891	0.013738	0.583939	0.152542	84.602318	-153.132721	-119.584251	4.075219	0.000000	-2.896997	0.000000	0.000000	0.000000	0.508821	0.090945	-1.520358	0.000000	0.000000	4.000000	6.000000	0.000000
21862.775225	0.013738	0.583939	0.152542	84.602318	-153.132721	-119.584251	4.075219	0.000000	-2.896997	0.000000	0.000000	0.000000	0.508821	0.090945	-1.520358	0.000000	0.000000	4.000000	6.000000	0.000000
21862.778558	0.013738	0.583939	0.152542	84.939568	-151.279861	-117.192070	4.008417	0.000000	-2.988745	0.000000	0.000000	0.000000	0.508821	0.090945	-1.520358	0.000000	0.000000	4.000000	6.000000	0.000000
21862.781891	0.014855	0.584204	0.147323	84.939568	-151.279861	-117.192070	4.008417	0.000000	-2.988745	0.000000	0.000000	0.000000	0.335110	0.079742	-1.565805	0.000000	0.000000	4.000000	6.000000	0.000000
21862.785225	0.014855	0.584204	0.147323	84.939568	-151.279861	-117.192070	4.008417	0.000000	-2.988745	0.000000	0.000000	0.000000	0.335110	0.079742	-1.565805	0.000000	0.000000	4.000000	6.000000	0.000000
21862.788558	0.014855	0.584204	0.147323	85.380898	-148.692352	-114.236862	3.943247	0.000000	-3.074216	0.000000	0.000000	0.000000	0.335110	0.079742	-1.565805	0.000000	0.000000	4.000000	6.000000	0.000000
21862.791891	0.015409	0.584421	0.142069	85.380898	-148.692352	-114.236862	3.943247	0.000000	-3.074216	0.000000	0.000000	0.000000	0.166215	0.065049	-1.576207	0.000000	0.000000	4.000000	6.000000	0.000000
21862.795225	0.015409	0.584421	0.142069	85.380898	-148.692352	-114.236862	3.943247	0.000000	-3.074216	0.000000	0.000000	0.000000	0.166215	0.065049	-1.576207	0.000000	0.000000	4.000000	6.000000	0.000000
21862.798558	0.015409	0.584421	0.142069	85.887054	-144.981750	-110.555168	3.880860	0.000000	-3.152606	0.000000	0.000000	0.000000	0.166215	0.065049	-1.576207	0.000000	0.000000	4.000000	6.000000	0.000000
21862.801891	0.015499	0.584662	0.136802	85.887054	-144.981750	-110.555168	3.880860	0.000000	-3.152606	0.000000	0.000000	0.000000	0.027091	0.072231	-1.580033	0.000000	0.000000	4.000000	6.000000	0.000000
21862.805225	0.015499	0.584662	0.136802	85.887054	-144.981750	-110.555168	3.880860	0.000000	-3.152606	0.000000	0.000000	0.000000	0.027091	0.072231	-1.580033	0.000000	0.000000	4.000000	6.000000	0.000000
21862.808558	0.015499	0.584662	0.136802	86.448128	-140.078018	-105.573868	3.820455	0.000000	-3.225542	0.000000	0.000000	0.000000	0.027091	0.072231	-1.580033	0.000000	0.000000	4.000000	6.000000	0.000000
21862.811891	0.015196	0.584877	0.131609	86.448128	-140.078018	-105.573868	3.820455	0.000000	-3.225542	0.000000	0.000000	0.000000	-0.090993	0.064480	-1.557813	0.000000	0.000000	4.000000	6.000000	0.000000
21862.815225	0.015196	0.584877	0.131609	86.448128	-140.078018	-105.573868	3.820455	0.000000	-3.225542	0.000000	0.000000	0.000000	-0.090993	0.064480	-1.557813	0.000000	0.000000	4.000000	6.000000	0.000000
21862.818558	0.015196	0.584877	0.131609	87.066818	-134.545258	-99.904823	3.762344	0.000000	-3.293139	0.000000	0.000000	0.000000	-0.090993	0.064480	-1.557813	0.000000	0.000000	4.000000	6.000000	0.000000
21862.821891	0.014621	0.585139	0.126512	87.066818	-134.545258	-99.904823	3.762344	0.000000	-3.293139	0.000000	0.000000	0.000000	-0.172550	0.078698	-1.529097	0.000000	0.000000	4.000000	6.000000	0.000000
21862.825225	0.014621	0.585139	0.126512	87.066818	-134.545258	-99.904823	3.762344	0.000000	-3.293139	0.000000	0.000000	0.000000	-0.172550	0.078698	-1.529097	0.000000	0.000000	4.000000	6.000000	0.000000
21862.828558	0.014621	0.585139	0.126512	87.711845	-127.373276	-92.518272	3.705383	0.000000	-3.357103	0.000000	0.000000	0.000000	-0.172550	0.078698	-1.529097	0.000000	0.000000	4.000000	6.000000	0.000000
21862.831891	0.013781	0.585500	0.121520	87.711845	-127.373276	-92.518272	3.705383	0.000000	-3.357103	0.000000	0.000000	0.000000	-0.251914	0.108364	-1.497461	0.000000	0.000000	4.000000	6.000000	0.000000
21862.835225	0.013781	0.585500	0.121520	87.711845	-127.373276	-92.518272	3.705383	0.000000	-3.357103	0.000000	0.000000	0.000000	-0.251914	0.108364	-1.497461	0.000000	0.000000	4.000000	6.000000	0.000000
21862.838558	0.013781	0.585500	0.121520	88.290054	-115.296860	-80.180794	3.649849	0.000000	-3.417397	0.000000	0.000000	0.000000	-0.251914	0.108364	-1.497461	0.000000	0.000000	4.000000	6.000000	0.000000
21862.841891	0.012575	0.585948	0.116660	88.290054	-115.296860	-80.180794	3.649849	0.000000	-3.417397	0.000000	0.000000	0.000000	-0.361781	0.134311	-1.458017	0.000000	0.000000	4.000000	6.000000	0.000000
21862.845225	0.012575	0.585948	0.116660	88.290054	-115.296860	-80.180794	3.649849	0.000000	-3.417397	0.000000	0.000000	0.000000	-0.361781	0.134311	-1.458017	0.000000	0.000000	4.000000	6.000000	0.000000
21862.848558	0.012575	0.585948	0.116660	88.643906	-94.183464	-58.808170	3.597971	0.000000	-3.471974	0.000000	0.000000	0.000000	-0.361781	0.134311	-1.458017	0.000000	0.000000	4.000000	6.000000	0.000000
21862.851891	0.010931	0.586471	0.111956	88.643906	-94.183464	-58.808170	3.597971	0.000000	-3.471974	0.000000	0.000000	0.000000	-0.493122	0.156797	-1.411313	0.000000	0.000000	4.000000	6.000000	0.000000
21862.855225	0.010931	0.586471	0.111956	88.643906	-94.183464	-58.808170	3.597971	0.000000	-3.471974	0.000000	0.000000	0.000000	-0.493122	0.156797	-1.411313	0.000000	0.000000	4.000000	6.000000	0.000000
21862.858558	0.010931	0.586471	0.111956	88.648384	-67.972946	-32.347187	3.551750	0.000000	-3.519243	0.000000	0.000000	0.000000	-0.493122	0.156797	-1.411313	0.000000	0.000000	4.000000	6.000000	0.000000
21862.861891	0.008780	0.587058	0.107430	88.648384	-67.972946	-32.347187	3.551750	0.000000	-3.519243	0.000000	0.000000	0.000000	-0.645409	0.176069	-1.357827	0.000000	0.000000	4.000000	6.000000	0.000000
21862.865225	0.008780	0.587058	0.107430	88.648384	-67.972946	-32.347187	3.551750	0.000000	-3.519243	0.000000	0.000000	0.000000	-0.645409	0.176069	-1.357827	0.000000	0.000000	4.000000	6.000000	0.000000
21862.868558	0.008780	0.587058	0.107430	88.407013	-47.776825	-11.855742	3.513389	0.000000	-3.557542	0.000000	0.000000	0.000000	-0.645409	0.176069	-1.357827	0.000000	0.000000	4.000000	6.000000	0.000000
21862.871891	0.006105	0.587581	0.103010	88.407013	-47.776825	-11.855742	3.513389	0.000000	-3.557542	0.000000	0.000000	0.000000	-0.802588	0.156985	-1.326040	0.000000	0.000000	4.000000	6.000000	0.000000
21862.875225	0.006105	0.587581	0.103010	88.407013	-47.776825	-11.855742	3.513389	0.000000	-3.557542	0.000000	0.000000	0.000000	-0.802588	0.156985	-1.326040	0.000000	0.000000	4.000000	6.000000	0.000000
21862.878558	0.006105	0.587581	0.103010	88.120796	-31.732048	4.637981	3.482826	0.000000	-3.587467	0.000000	0.000000	0.000000	-0.802588	0.156985	-1.326040	0.000000	0.000000	4.000000	6.000000	0.000000
21862.881891	0.003023	0.588142	0.098766	88.120796	-31.732048	4.637981	3.482826	0.000000	-3.587467	0.000000	0.000000	0.000000	-0.924440	0.168150	-1.273046	0.000000	0.000000	4.000000	6.000000	0.000000
21862.885225	0.003023	0.588142	0.098766	88.120796	-31.732048	4.637981	3.482826	0.000000	-3.587467	0.000000	0.000000	0.000000	-0.924440	0.168150	-1.273046	0.000000	0.000000	4.000000	6.000000	0.000000
21862.888558	0.003023	0.588142	0.098766	87.813675	-16.777309	20.213547	3.460179	0.000000	-3.609316	0.000000	0.000000	0.000000	-0.924440	0.168150	-1.273046	0.000000	0.000000	4.000000	6.000000	0.000000
21862.891891	-0.000195	0.588691	0.094687	87.813675	-16.777309	20.213547	3.460179	0.000000	-3.609316	0.000000	0.000000	0.000000	-0.965503	0.164953	-1.223810	0.000000	0.000000	4.000000	6.000000	0.000000
21862.895225	-0.000195	0.588691	0.094687	87.813675	-16.777309	20.213547	3.460179	0.000000	-3.609316	0.000000	0.000000	0.000000	-0.965503	0.164953	-1.223810	0.000000	0.000000	4.000000	6.000000	0.000000
21862.898558	-0.000195	0.588691	0.094687	87.442123	-3.418296	34.328999	3.441307	0.000000	-3.627314	0.000000	0.000000	0.000000	-0.965503	0.164953	-1.223810	0.000000	0.000000	4.000000	6.000000	0.000000
21862.901891	-0.003550	0.589292	0.090818	87.442123	-3.418296	34.328999	3.441307	0.000000	-3.627314	0.000000	0.000000	0.000000	-1.006351	0.180155	-1.160725	0.000000	0.000000	4.000000	6.000000	0.000000
21862.905225	-0.003550	0.589292	0.090818	87.442123	-3.418296	34.328999	3.441307	0.000000	-3.627314	0.000000	0.000000	0.000000	-1.006351	0.180155	-1.160725	0.000000	0.000000	4.000000	6.000000	0.000000
21862.908558	-0.003550	0.589292	0.090818	86.996323	6.846856	45.421494	3.427644	0.000000	-3.640228	0.000000	0.000000	0.000000	-1.006351	0.180155	-1.160725	0.000000	0.000000	4.000000	6.000000	0.000000
21862.911891	-0.007092	0.590005	0.087144	86.996323	6.846856	45.421494	3.427644	0.000000	-3.640228	0.000000	0.000000	0.000000	-1.062729	0.213885	-1.102292	0.000000	0.000000	4.000000	6.000000	0.000000
21862.915225	-0.007092	0.590005	0.087144	86.996323	6.846856	45.421494	3.427644	0.000000	-3.640228	0.000000	0.000000	0.000000	-1.062729	0.213885	-1.102292	0.000000	0.000000	4.000000	6.000000	0.000000
21862.918558	-0.007092	0.590005	0.087144	86.550987	13.198735	52.580341	3.420590	0.000000	-3.646857	0.000000	0.000000	0.000000	-1.062729	0.213885	-1.102292	0.000000	0.000000	4.000000	6.000000	0.000000
21862.921891	-0.010900	0.590723	0.083728	86.550987	13.198735	52.580341	3.420590	0.000000	-3.646857	0.000000	0.000000	0.000000	-1.142464	0.215356	-1.024635	0.000000	0.000000	4.000000	6.000000	0.000000
21862.925225	-0.010900	0.590723	0.083728	86.550987	13.198735	52.580341	3.420590	0.000000	-3.646857	0.000000	0.000000	0.000000	-1.142464	0.215356	-1.024635	0.000000	0.000000	4.000000	6.000000	0.000000
21862.928558	-0.010900	0.590723	0.083728	86.186890	15.799847	55.882435	3.423993	0.000000	-3.643662	0.000000	0.000000	0.000000	-1.142464	0.215356	-1.024635	0.000000	0.000000	4.000000	6.000000	0.000000
21862.931891	-0.015051	0.591400	0.080558	86.186890	15.799847	55.882435	3.423993	0.000000	-3.643662	0.000000	0.000000	0.000000	-1.245162	0.203277	-0.951153	0.000000	0.000000	4.000000	6.000000	0.000000
21862.935225	-0.015051	0.591400	0.080558	86.186890	15.799847	55.882435	3.423993	0.000000	-3.643662	0.000000	0.000000	0.000000	-1.245162	0.203277	-0.951153	0.000000	0.000000	4.000000	6.000000	0.000000
21862.938558	-0.015051	0.591400	0.080558	85.941315	16.352709	57.035908	3.440510	0.000000	-3.628070	0.000000	0.000000	0.000000	-1.245162	0.203277	-0.951153	0.000000	0.000000	4.000000	6.000000	0.000000
21862.941891	-0.019569	0.592042	0.077625	85.941315	16.352709	57.035908	3.440510	0.000000	-3.628070	0.000000	0.000000	0.000000	-1.355383	0.192426	-0.879782	0.000000	0.000000	4.000000	6.000000	0.000000
21862.945225	-0.019569	0.592042	0.077625	85.941315	16.352709	57.035908	3.440510	0.000000	-3.628070	0.000000	0.000000	0.000000	-1.355383	0.192426	-0.879782	0.000000	0.000000	4.000000	6.000000	0.000000
21862.948558	-0.019569	0.592042	0.077625	85.758499	16.752098	57.162991	3.472213	0.000000	-3.597741	0.000000	0.000000	0.000000	-1.355383	0.192426	-0.879782	0.000000	0.000000	4.000000	6.000000	0.000000
21862.951891	-0.024278	0.592593	0.074945	85.758499	16.752098	57.162991	3.472213	0.000000	-3.597741	0.000000	0.000000	0.000000	-1.412886	0.165257	-0.803899	0.000000	0.000000	4.000000	6.000000	0.000000
21862.955225	-0.024278	0.592593	0.074945	85.758499	16.752098	57.162991	3.472213	0.000000	-3.597741	0.000000	0.000000	0.000000	-1.412886	0.165257	-0.803899	0.000000	0.000000	4.000000	6.000000	0.000000
21862.958558	-0.024278	0.592593	0.074945	85.595802	18.860788	58.415386	3.517270	0.000000	-3.553704	0.000000	0.000000	0.000000	-1.412886	0.165257	-0.803899	0.000000	0.000000	4.000000	6.000000	0.000000
21862.961891	-0.029055	0.593086	0.072453	85.595802	18.860788	58.415386	3.517270	0.000000	-3.553704	0.000000	0.000000	0.000000	-1.432869	0.147910	-0.747824	0.000000	0.000000	4.000000	6.000000	0.000000
21862.965225	-0.029055	0.593086	0.072453	85.595802	18.860788	58.415386	3.517270	0.000000	-3.553704	0.000000	0.000000	0.000000	-1.432869	0.147910	-0.747824	0.000000	0.000000	4.000000	6.000000	0.000000
21862.968558	-0.029055	0.593086	0.072453	85.371407	23.230795	62.525349	3.572496	0.000000	-3.498181	0.000000	0.000000	0.000000	-1.432869	0.147910	-0.747824	0.000000	0.000000	4.000000	6.000000	0.000000
21862.971891	-0.033805	0.593611	0.070192	85.371407	23.230795	62.525349	3.572496	0.000000	-3.498181	0.000000	0.000000	0.000000	-1.424994	0.157558	-0.678286	0.000000	0.000000	4.000000	6.000000	0.000000
21862.975225	-0.033805	0.593611	0.070192	85.371407	23.230795	62.525349	3.572496	0.000000	-3.498181	0.000000	0.000000	0.000000	-1.424994	0.157558	-0.678286	0.000000	0.000000	4.000000	6.000000	0.000000
21862.978558	-0.033805	0.593611	0.070192	85.097832	27.970465	67.278481	3.509583	0.000000	-3.309774	0.000000	0.000000	0.000000	-1.424994	0.157558	-0.678286	0.000000	0.000000	4.000000	6.000000	0.000000
21862.981891	-0.038562	0.594113	0.068177	85.097832	27.970465	67.278481	3.509583	0.000000	-3.309774	0.000000	0.000000	0.000000	-1.427114	0.150609	-0.604443	0.000000	0.000000	4.000000	6.000000	0.000000
21862.985225	-0.038562	0.594113	0.068177	85.097832	27.970465	67.278481	3.509583	0.000000	-3.309774	0.000000	0.000000	0.000000	-1.427114	0.150609	-0.604443	0.000000	0.000000	4.000000	6.000000	0.000000
21862.988558	-0.038562	0.594113	0.068177	84.832298	31.608402	70.722641	3.408842	0.000000	-3.071921	0.000000	0.000000	0.000000	-1.427114	0.150609	-0.604443	0.000000	0.000000	4.000000	6.000000	0.000000
21862.991891	-0.043338	0.594624	0.066463	84.832298	31.608402	70.722641	3.408842	0.000000	-3.071921	0.000000	0.000000	0.000000	-1.432833	0.153290	-0.514165	0.000000	0.000000	4.000000	6.000000	0.000000
21862.995225	-0.043338	0.594624	0.066463	84.832298	31.608402	70.722641	3.408842	0.000000	-3.071921	0.000000	0.000000	0.000000	-1.432833	0.153290	-0.514165	0.000000	0.000000	4.000000	6.000000	0.000000
21862.998558	-0.043338	0.594624	0.066463	84.647850	33.263596	72.278076	3.323148	0.000000	-2.833116	0.000000	0.000000	0.000000	-1.432833	0.153290	-0.514165	0.000000	0.000000	4.000000	6.000000	0.000000
21863.001891	-0.048274	0.595109	0.065131	84.647850	33.263596	72.278076	3.323148	0.000000	-2.833116	0.000000	0.000000	0.000000	-1.481032	0.145598	-0.399599	0.000000	0.000000	4.000000	6.000000	0.000000
21863.005225	-0.048274	0.595109	0.065131	84.647850	33.263596	72.278076	3.323148	0.000000	-2.833116	0.000000	0.000000	0.000000	-1.481032	0.145598	-0.399599	0.000000	0.000000	4.000000	6.000000	0.000000
21863.008558	-0.048274	0.595109	0.065131	84.568336	33.194202	72.223564	3.256548	0.000000	-2.586277	0.000000	0.000000	0.000000	-1.481032	0.145598	-0.399599	0.000000	0.000000	4.000000	6.000000	0.000000
21863.011891	-0.053432	0.595523	0.064164	84.568336	33.194202	72.223564	3.256548	0.000000	-2.586277	0.000000	0.000000	0.000000	-1.547174	0.124263	-0.290233	0.000000	0.000000	4.000000	6.000000	0.000000
21863.015225	-0.053432	0.595523	0.064164	84.568336	33.194202	72.223564	3.256548	0.000000	-2.586277	0.000000	0.000000	0.000000	-1.547174	0.124263	-0.290233	0.000000	0.000000	4.000000	6.000000	0.000000
21863.018558	-0.053432	0.595523	0.064164	84.510521	32.658981	70.921013	3.208176	0.000000	-2.328415	0.000000	0.000000	0.000000	-1.547174	0.124263	-0.290233	0.000000	0.000000	4.000000	6.000000	0.000000
21863.021891	-0.058630	0.595869	0.063638	84.510521	32.658981	70.921013	3.208176	0.000000	-2.328415	0.000000	0.000000	0.000000	-1.559477	0.103753	-0.157586	0.000000	0.000000	4.000000	6.000000	0.000000
21863.025225	-0.058630	0.595869	0.063638	84.510521	32.658981	70.921013	3.208176	0.000000	-2.328415	0.000000	0.000000	0.000000	-1.559477	0.103753	-0.157586	0.000000	0.000000	4.000000	6.000000	0.000000
21863.028558	-0.058630	0.595869	0.063638	84.347603	33.076317	70.448433	3.181911	0.000000	-2.068502	0.000000	0.000000	0.000000	-1.559477	0.103753	-0.157586	0.000000	0.000000	4.000000	6.000000	0.000000
21863.031891	-0.063651	0.596155	0.063496	84.347603	33.076317	70.448433	3.181911	0.000000	-2.068502	0.000000	0.000000	0.000000	-1.506200	0.085863	-0.042638	0.000000	0.000000	4.000000	6.000000	0.000000
21863.035225	-0.063651	0.596155	0.063496	84.347603	33.076317	70.448433	3.181911	0.000000	-2.068502	0.000000	0.000000	0.000000	-1.506200	0.085863	-0.042638	0.000000	0.000000	4.000000	6.000000	0.000000
21863.038558	-0.063651	0.596155	0.063496	84.032120	34.704987	71.960526	3.174805	0.000000	-1.817469	0.000000	0.000000	0.000000	-1.506200	0.085863	-0.042638	0.000000	0.000000	4.000000	6.000000	0.000000
21863.041891	-0.068577	0.596439	0.063717	84.032120	34.704987	71.960526	3.174805	0.000000	-1.817469	0.000000	0.000000	0.000000	-1.477985	0.085141	0.066242	0.000000	0.000000	4.000000	6.000000	0.000000
21863.045225	-0.068577	0.596439	0.063717	84.032120	34.704987	71.960526	3.174805	0.000000	-1.817469	0.000000	0.000000	0.000000	-1.477985	0.085141	0.066242	0.000000	0.000000	4.000000	6.000000	0.000000
21863.048558	-0.068577	0.596439	0.063717	83.610794	36.767918	74.061935	3.185845	0.000000	-1.571138	0.000000	0.000000	0.000000	-1.477985	0.085141	0.066242	0.000000	0.000000	4.000000	6.000000	0.000000
21863.051891	-0.073363	0.596690	0.064256	83.610794	36.767918	74.061935	3.185845	0.000000	-1.571138	0.000000	0.000000	0.000000	-1.435690	0.075300	0.161611	0.000000	0.000000	4.000000	6.000000	0.000000
21863.055225	-0.073363	0.596690	0.064256	83.610794	36.767918	74.061935	3.185845	0.000000	-1.571138	0.000000	0.000000	0.000000	-1.435690	0.075300	0.161611	0.000000	0.000000	4.000000	6.000000	0.000000
21863.058558	-0.073363	0.596690	0.064256	83.192719	38.608521	75.455765	3.212780	0.000000	-1.331856	0.000000	0.000000	0.000000	-1.435690	0.075300	0.161611	0.000000	0.000000	4.000000	6.000000	0.000000
21863.061891	-0.078030	0.596935	0.065043	83.192719	38.608521	75.455765	3.212780	0.000000	-1.331856	0.000000	0.000000	0.000000	-1.400088	0.073482	0.236153	0.000000	0.000000	4.000000	6.000000	0.000000
21863.065225	-0.078030	0.596935	0.065043	83.192719	38.608521	75.455765	3.212780	0.000000	-1.331856	0.000000	0.000000	0.000000	-1.400088	0.073482	0.236153	0.000000	0.000000	4.000000	6.000000	0.000000
21863.068558	-0.078030	0.596935	0.065043	82.931984	40.049637	76.189217	3.252139	0.000000	-1.098508	0.000000	0.000000	0.000000	-1.400088	0.073482	0.236153	0.000000	0.000000	4.000000	6.000000	0.000000
21863.071891	-0.082608	0.597095	0.066077	82.931984	40.049637	76.189217	3.252139	0.000000	-1.098508	0.000000	0.000000	0.000000	-1.373590	0.048091	0.310190	0.000000	0.000000	4.000000	6.000000	0.000000
21863.075225	-0.082608	0.597095	0.066077	82.931984	40.049637	76.189217	3.252139	0.000000	-1.098508	0.000000	0.000000	0.000000	-1.373590	0.048091	0.310190	0.000000	0.000000	4.000000	6.000000	0.000000
21863.078558	-0.082608	0.597095	0.066077	82.895241	41.013912	76.505531	3.303837	0.000000	-0.869576	0.000000	0.000000	0.000000	-1.373590	0.048091	0.310190	0.000000	0.000000	4.000000	6.000000	0.000000
21863.081891	-0.087193	0.597160	0.067430	82.895241	41.013912	76.505531	3.303837	0.000000	-0.869576	0.000000	0.000000	0.000000	-1.375229	0.019454	0.406092	0.000000	0.000000	4.000000	6.000000	0.000000
21863.085225	-0.087193	0.597160	0.067430	82.895241	41.013912	76.505531	3.303837	0.000000	-0.869576	0.000000	0.000000	0.000000	-1.375229	0.019454	0.406092	0.000000	0.000000	4.000000	6.000000	0.000000
21863.088558	-0.087193	0.597160	0.067430	82.998344	42.069107	77.037933	3.371520	0.000000	-0.640371	0.000000	0.000000	0.000000	-1.375229	0.019454	0.406092	0.000000	0.000000	4.000000	6.000000	0.000000
21863.091891	-0.091647	0.597185	0.069174	82.998344	42.069107	77.037933	3.371520	0.000000	-0.640371	0.000000	0.000000	0.000000	-1.336455	0.007506	0.523093	0.000000	0.000000	4.000000	6.000000	0.000000
21863.095225	-0.091647	0.597185	0.069174	82.998344	42.069107	77.037933	3.371520	0.000000	-0.640371	0.000000	0.000000	0.000000	-1.336455	0.007506	0.523093	0.000000	0.000000	4.000000	6.000000	0.000000
21863.098558	-0.091647	0.597185	0.069174	83.107414	43.627609	78.049789	3.458702	0.000000	-0.417629	0.000000	0.000000	0.000000	-1.336455	0.007506	0.523093	0.000000	0.000000	4.000000	6.000000	0.000000
21863.101891	-0.095803	0.597167	0.071341	83.107414	43.627609	78.049789	3.458702	0.000000	-0.417629	0.000000	0.000000	0.000000	-1.246806	-0.005589	0.650072	0.000000	0.000000	4.000000	6.000000	0.000000
21863.105225	-0.095803	0.597167	0.071341	83.107414	43.627609	78.049789	3.458702	0.000000	-0.417629	0.000000	0.000000	0.000000	-1.246806	-0.005589	0.650072	0.000000	0.000000	4.000000	6.000000	0.000000
21863.108558	-0.095803	0.597167	0.071341	83.180878	46.204464	79.830811	3.567047	0.000000	-0.209828	0.000000	0.000000	0.000000	-1.246806	-0.005589	0.650072	0.000000	0.000000	4.000000	6.000000	0.000000
21863.111891	-0.099683	0.597139	0.073901	83.180878	46.204464	79.830811	3.567047	0.000000	-0.209828	0.000000	0.000000	0.000000	-1.163735	-0.008158	0.768062	0.000000	0.000000	4.000000	6.000000	0.000000
21863.115225	-0.099683	0.597139	0.073901	83.180878	46.204464	79.830811	3.567047	0.000000	-0.209828	0.000000	0.000000	0.000000	-1.163735	-0.008158	0.768062	0.000000	0.000000	4.000000	6.000000	0.000000
21863.118558	-0.099683	0.597139	0.073901	83.232941	50.214943	83.058441	3.695057	0.000000	-0.015872	0.000000	0.000000	0.000000	-1.163735	-0.008158	0.768062	0.000000	0.000000	4.000000	6.000000	0.000000
21863.121891	-0.103347	0.597080	0.076769	83.232941	50.214943	83.058441	3.695057	0.000000	-0.015872	0.000000	0.000000	0.000000	-1.099238	-0.017839	0.860248	0.000000	0.000000	4.000000	6.000000	0.000000
21863.125225	-0.103347	0.597080	0.076769	83.232941	50.214943	83.058441	3.695057	0.000000	-0.015872	0.000000	0.000000	0.000000	-1.099238	-0.017839	0.860248	0.000000	0.000000	4.000000	6.000000	0.000000
21863.128558	-0.103347	0.597080	0.076769	83.264427	55.127907	87.240433	3.838432	0.000000	0.167335	0.000000	0.000000	0.000000	-1.099238	-0.017839	0.860248	0.000000	0.000000	4.000000	6.000000	0.000000
21863.131891	-0.106813	0.596975	0.079903	83.264427	55.127907	87.240433	3.838432	0.000000	0.167335	0.000000	0.000000	0.000000	-1.039889	-0.031561	0.940437	0.000000	0.000000	4.000000	6.000000	0.000000
21863.135225	-0.106813	0.596975	0.079903	83.264427	55.127907	87.240433	3.838432	0.000000	0.167335	0.000000	0.000000	0.000000	-1.039889	-0.031561	0.940437	0.000000	0.000000	4.000000	6.000000	0.000000
21863.138558	-0.106813	0.596975	0.079903	83.294868	60.105263	91.572166	3.995171	0.000000	0.340650	0.000000	0.000000	0.000000	-1.039889	-0.031561	0.940437	0.000000	0.000000	4.000000	6.000000	0.000000
21863.141891	-0.110117	0.596899	0.083362	83.294868	60.105263	91.572166	3.995171	0.000000	0.340650	0.000000	0.000000	0.000000	-0.991289	-0.022577	1.037442	0.000000	0.000000	4.000000	6.000000	0.000000
21863.145225	-0.110117	0.596899	0.083362	83.294868	60.105263	91.572166	3.995171	0.000000	0.340650	0.000000	0.000000	0.000000	-0.991289	-0.022577	1.037442	0.000000	0.000000	4.000000	6.000000	0.000000
21863.148558	-0.110117	0.596899	0.083362	83.338524	64.752251	95.594498	4.168078	0.000000	0.505864	0.000000	0.000000	0.000000	-0.991289	-0.022577	1.037442	0.000000	0.000000	4.000000	6.000000	0.000000
21863.151891	-0.113282	0.596801	0.087130	83.338524	64.752251	95.594498	4.168078	0.000000	0.505864	0.000000	0.000000	0.000000	-0.949484	-0.029656	1.130664	0.000000	0.000000	4.000000	6.000000	0.000000
21863.155225	-0.113282	0.596801	0.087130	83.338524	64.752251	95.594498	4.168078	0.000000	0.505864	0.000000	0.000000	0.000000	-0.949484	-0.029656	1.130664	0.000000	0.000000	4.000000	6.000000	0.000000
21863.158558	-0.113282	0.596801	0.087130	83.370255	69.008629	99.139313	4.356523	0.000000	0.664112	0.000000	0.000000	0.000000	-0.949484	-0.029656	1.130664	0.000000	0.000000	4.000000	6.000000	0.000000
21863.161891	-0.116232	0.596663	0.091248	83.370255	69.008629	99.139313	4.356523	0.000000	0.664112	0.000000	0.000000	0.000000	-0.885006	-0.041299	1.235300	0.000000	0.000000	4.000000	6.000000	0.000000
21863.165225	-0.116232	0.596663	0.091248	83.370255	69.008629	99.139313	4.356523	0.000000	0.664112	0.000000	0.000000	0.000000	-0.885006	-0.041299	1.235300	0.000000	0.000000	4.000000	6.000000	0.000000
21863.168558	-0.116232	0.596663	0.091248	83.353584	73.044220	102.262993	4.562406	0.000000	0.811613	0.000000	0.000000	0.000000	-0.885006	-0.041299	1.235300	0.000000	0.000000	4.000000	6.000000	0.000000
21863.171891	-0.118885	0.596532	0.095738	83.353584	73.044220	102.262993	4.562406	0.000000	0.811613	0.000000	0.000000	0.000000	-0.795946	-0.039196	1.347100	0.000000	0.000000	4.000000	6.000000	0.000000
21863.175225	-0.118885	0.596532	0.095738	83.353584	73.044220	102.262993	4.562406	0.000000	0.811613	0.000000	0.000000	0.000000	-0.795946	-0.039196	1.347100	0.000000	0.000000	4.000000	6.000000	0.000000
21863.178558	-0.118885	0.596532	0.095738	83.268127	76.917442	105.390022	4.786922	0.000000	0.944270	0.000000	0.000000	0.000000	-0.795946	-0.039196	1.347100	0.000000	0.000000	4.000000	6.000000	0.000000
21863.181891	-0.121230	0.596384	0.100587	83.268127	76.917442	105.390022	4.786922	0.000000	0.944270	0.000000	0.000000	0.000000	-0.703524	-0.044531	1.454556	0.000000	0.000000	4.000000	6.000000	0.000000
21863.185225	-0.121230	0.596384	0.100587	83.268127	76.917442	105.390022	4.786922	0.000000	0.944270	0.000000	0.000000	0.000000	-0.703524	-0.044531	1.454556	0.000000	0.000000	4.000000	6.000000	0.000000
21863.188558	-0.121230	0.596384	0.100587	83.109291	81.034973	109.042213	4.892216	0.000000	1.032580	0.000000	0.000000	0.000000	-0.703524	-0.044531	1.454556	0.000000	0.000000	4.000000	6.000000	0.000000
21863.191891	-0.123267	0.596226	0.105708	83.109291	81.034973	109.042213	4.892216	0.000000	1.032580	0.000000	0.000000	0.000000	-0.611003	-0.047284	1.536171	0.000000	0.000000	4.000000	6.000000	0.000000
21863.195225	-0.123267	0.596226	0.105708	83.109291	81.034973	109.042213	4.892216	0.000000	1.032580	0.000000	0.000000	0.000000	-0.611003	-0.047284	1.536171	0.000000	0.000000	4.000000	6.000000	0.000000
21863.198558	-0.123267	0.596226	0.105708	82.891129	86.414566	113.874733	4.883111	0.000000	1.074816	0.000000	0.000000	0.000000	-0.611003	-0.047284	1.536171	0.000000	0.000000	4.000000	6.000000	0.000000
21863.201891	-0.124931	0.596009	0.110984	82.891129	86.414566	113.874733	4.883111	0.000000	1.074816	0.000000	0.000000	0.000000	-0.499278	-0.065008	1.582872	0.000000	0.000000	4.000000	6.000000	0.000000
21863.205225	-0.124931	0.596009	0.110984	82.891129	86.414566	113.874733	4.883111	0.000000	1.074816	0.000000	0.000000	0.000000	-0.499278	-0.065008	1.582872	0.000000	0.000000	4.000000	6.000000	0.000000
21863.208558	-0.124931	0.596009	0.110984	82.585106	93.370392	120.252106	4.878424	0.000000	1.095890	0.000000	0.000000	0.000000	-0.499278	-0.065008	1.582872	0.000000	0.000000	4.000000	6.000000	0.000000
21863.211891	-0.126261	0.595743	0.116384	82.585106	93.370392	120.252106	4.878424	0.000000	1.095890	0.000000	0.000000	0.000000	-0.399008	-0.079935	1.619931	0.000000	0.000000	4.000000	6.000000	0.000000
21863.215225	-0.126261	0.595743	0.116384	82.585106	93.370392	120.252106	4.878424	0.000000	1.095890	0.000000	0.000000	0.000000	-0.399008	-0.079935	1.619931	0.000000	0.000000	4.000000	6.000000	0.000000
21863.218558	-0.126261	0.595743	0.116384	82.150047	100.287987	126.770348	4.877373	0.000000	1.100558	0.000000	0.000000	0.000000	-0.399008	-0.079935	1.619931	0.000000	0.000000	4.000000	6.000000	0.000000
21863.221891	-0.127297	0.595437	0.121874	82.150047	100.287987	126.770348	4.877373	0.000000	1.100558	0.000000	0.000000	0.000000	-0.310705	-0.091741	1.647125	0.000000	0.000000	4.000000	6.000000	0.000000
21863.225225	-0.127297	0.595437	0.121874	82.150047	100.287987	126.770348	4.877373	0.000000	1.100558	0.000000	0.000000	0.000000	-0.310705	-0.091741	1.647125	0.000000	0.000000	4.000000	6.000000	0.000000
21863.228558	-0.127297	0.595437	0.121874	81.622650	106.390541	132.432800	4.879114	0.000000	1.092816	0.000000	0.000000	0.000000	-0.310705	-0.091741	1.647125	0.000000	0.000000	4.000000	6.000000	0.000000
21863.231891	-0.128011	0.595153	0.127503	81.622650	106.390541	132.432800	4.879114	0.000000	1.092816	0.000000	0.000000	0.000000	-0.214133	-0.085392	1.688716	0.000000	0.000000	4.000000	6.000000	0.000000
21863.235225	-0.128011	0.595153	0.127503	81.622650	106.390541	132.432800	4.879114	0.000000	1.092816	0.000000	0.000000	0.000000	-0.214133	-0.085392	1.688716	0.000000	0.000000	4.000000	6.000000	0.000000
21863.238558	-0.128011	0.595153	0.127503	81.044044	111.565170	136.933762	4.883542	0.000000	1.072857	0.000000	0.000000	0.000000	-0.214133	-0.085392	1.688716	0.000000	0.000000	4.000000	6.000000	0.000000
21863.241891	-0.128522	0.594860	0.133190	81.044044	111.565170	136.933762	4.883542	0.000000	1.072857	0.000000	0.000000	0.000000	-0.153313	-0.087753	1.706117	0.000000	0.000000	4.000000	6.000000	0.000000
21863.245225	-0.128522	0.594860	0.133190	81.044044	111.565170	136.933762	4.883542	0.000000	1.072857	0.000000	0.000000	0.000000	-0.153313	-0.087753	1.706117	0.000000	0.000000	4.000000	6.000000	0.000000
21863.248558	-0.128522	0.594860	0.133190	80.459808	115.916382	140.580582	4.889153	0.000000	1.046987	0.000000	0.000000	0.000000	-0.153313	-0.087753	1.706117	0.000000	0.000000	4.000000	6.000000	0.000000
21863.251891	-0.128748	0.594535	0.138995	80.459808	115.916382	140.580582	4.889153	0.000000	1.046987	0.000000	0.000000	0.000000	-0.067939	-0.097677	1.741332	0.000000	0.000000	4.000000	6.000000	0.000000
21863.255225	-0.128748	0.594535	0.138995	80.459808	115.916382	140.580582	4.889153	0.000000	1.046987	0.000000	0.000000	0.000000	-0.067939	-0.097677	1.741332	0.000000	0.000000	4.000000	6.000000	0.000000
21863.258558	-0.128748	0.594535	0.138995	79.884384	119.703278	143.932419	4.896366	0.000000	1.012722	0.000000	0.000000	0.000000	-0.067939	-0.097677	1.741332	0.000000	0.000000	4.000000	6.000000	0.000000
21863.261891	-0.128639	0.594213	0.144858	79.884384	119.703278	143.932419	4.896366	0.000000	1.012722	0.000000	0.000000	0.000000	0.032754	-0.096451	1.758922	0.000000	0.000000	4.000000	6.000000	0.000000
21863.265225	-0.128639	0.594213	0.144858	79.884384	119.703278	143.932419	4.896366	0.000000	1.012722	0.000000	0.000000	0.000000	0.032754	-0.096451	1.758922	0.000000	0.000000	4.000000	6.000000	0.000000
21863.268558	-0.128639	0.594213	0.144858	79.342224	123.123932	146.931091	4.905055	0.000000	0.969760	0.000000	0.000000	0.000000	0.032754	-0.096451	1.758922	0.000000	0.000000	4.000000	6.000000	0.000000
21863.271891	-0.128188	0.593828	0.150792	79.342224	123.123932	146.931091	4.905055	0.000000	0.969760	0.000000	0.000000	0.000000	0.135338	-0.115355	1.780450	0.000000	0.000000	4.000000	6.000000	0.000000
21863.275225	-0.128188	0.593828	0.150792	79.342224	123.123932	146.931091	4.905055	0.000000	0.969760	0.000000	0.000000	0.000000	0.135338	-0.115355	1.780450	0.000000	0.000000	4.000000	6.000000	0.000000
21863.278558	-0.128188	0.593828	0.150792	78.825478	126.135239	149.395325	4.914865	0.000000	0.918752	0.000000	0.000000	0.000000	0.135338	-0.115355	1.780450	0.000000	0.000000	4.000000	6.000000	0.000000
21863.281891	-0.127310	0.593433	0.156726	78.825478	126.135239	149.395325	4.914865	0.000000	0.918752	0.000000	0.000000	0.000000	0.263434	-0.118618	1.780137	0.000000	0.000000	4.000000	6.000000	0.000000
21863.285225	-0.127310	0.593433	0.156726	78.825478	126.135239	149.395325	4.914865	0.000000	0.918752	0.000000	0.000000	0.000000	0.263434	-0.118618	1.780137	0.000000	0.000000	4.000000	6.000000	0.000000
21863.288558	-0.127310	0.593433	0.156726	78.318298	128.768112	151.584824	4.925776	0.000000	0.858331	0.000000	0.000000	0.000000	0.263434	-0.118618	1.780137	0.000000	0.000000	4.000000	6.000000	0.000000
21863.291891	-0.125996	0.592994	0.162665	78.318298	128.768112	151.584824	4.925776	0.000000	0.858331	0.000000	0.000000	0.000000	0.394131	-0.131737	1.781511	0.000000	0.000000	4.000000	6.000000	0.000000
21863.295225	-0.125996	0.592994	0.162665	78.318298	128.768112	151.584824	4.925776	0.000000	0.858331	0.000000	0.000000	0.000000	0.394131	-0.131737	1.781511	0.000000	0.000000	4.000000	6.000000	0.000000
21863.298558	-0.125996	0.592994	0.162665	77.838722	131.182831	153.613739	4.937346	0.000000	0.789062	0.000000	0.000000	0.000000	0.394131	-0.131737	1.781511	0.000000	0.000000	4.000000	6.000000	0.000000
21863.301891	-0.124307	0.592546	0.168492	77.838722	131.182831	153.613739	4.937346	0.000000	0.789062	0.000000	0.000000	0.000000	0.506761	-0.134459	1.748324	0.000000	0.000000	4.000000	6.000000	0.000000
21863.305225	-0.124307	0.592546	0.168492	77.838722	131.182831	153.613739	4.937346	0.000000	0.789062	0.000000	0.000000	0.000000	0.506761	-0.134459	1.748324	0.000000	0.000000	4.000000	6.000000	0.000000
21863.308558	-0.124307	0.592546	0.168492	77.405113	133.681503	155.671432	4.948769	0.000000	0.713919	0.000000	0.000000	0.000000	0.506761	-0.134459	1.748324	0.000000	0.000000	4.000000	6.000000	0.000000
21863.311891	-0.122230	0.592085	0.174175	77.405113	133.681503	155.671432	4.948769	0.000000	0.713919	0.000000	0.000000	0.000000	0.623023	-0.138364	1.704874	0.000000	0.000000	4.000000	6.000000	0.000000
21863.315225	-0.122230	0.592085	0.174175	77.405113	133.681503	155.671432	4.948769	0.000000	0.713919	0.000000	0.000000	0.000000	0.623023	-0.138364	1.704874	0.000000	0.000000	4.000000	6.000000	0.000000
21863.318558	-0.122230	0.592085	0.174175	77.024445	136.285904	157.780518	4.959766	0.000000	0.633024	0.000000	0.000000	0.000000	0.623023	-0.138364	1.704874	0.000000	0.000000	4.000000	6.000000	0.000000
21863.321891	-0.119851	0.591649	0.179688	77.024445	136.285904	157.780518	4.959766	0.000000	0.633024	0.000000	0.000000	0.000000	0.713854	-0.130680	1.653886	0.000000	0.000000	4.000000	6.000000	0.000000
21863.325225	-0.119851	0.591649	0.179688	77.024445	136.285904	157.780518	4.959766	0.000000	0.633024	0.000000	0.000000	0.000000	0.713854	-0.130680	1.653886	0.000000	0.000000	4.000000	6.000000	0.000000
21863.328558	-0.119851	0.591649	0.179688	76.710381	139.040726	159.987335	4.969766	0.000000	0.549027	0.000000	0.000000	0.000000	0.713854	-0.130680	1.653886	0.000000	0.000000	4.000000	6.000000	0.000000
21863.331891	-0.117125	0.591286	0.184976	76.710381	139.040726	159.987335	4.969766	0.000000	0.549027	0.000000	0.000000	0.000000	0.817639	-0.108841	1.586412	0.000000	0.000000	4.000000	6.000000	0.000000
21863.335225	-0.117125	0.591286	0.184976	76.710381	139.040726	159.987335	4.969766	0.000000	0.549027	0.000000	0.000000	0.000000	0.817639	-0.108841	1.586412	0.000000	0.000000	4.000000	6.000000	0.000000
21863.338558	-0.117125	0.591286	0.184976	76.447273	141.917099	162.273605	4.978709	0.000000	0.460934	0.000000	0.000000	0.000000	0.817639	-0.108841	1.586412	0.000000	0.000000	4.000000	6.000000	0.000000
21863.341891	-0.114111	0.590923	0.190010	76.447273	141.917099	162.273605	4.978709	0.000000	0.460934	0.000000	0.000000	0.000000	0.904222	-0.109000	1.510128	0.000000	0.000000	4.000000	6.000000	0.000000
21863.345225	-0.114111	0.590923	0.190010	76.447273	141.917099	162.273605	4.978709	0.000000	0.460934	0.000000	0.000000	0.000000	0.904222	-0.109000	1.510128	0.000000	0.000000	4.000000	6.000000	0.000000
21863.348558	-0.114111	0.590923	0.190010	76.209274	144.803497	164.551163	4.986269	0.000000	0.370309	0.000000	0.000000	0.000000	0.904222	-0.109000	1.510128	0.000000	0.000000	4.000000	6.000000	0.000000
21863.351891	-0.110805	0.590614	0.194763	76.209274	144.803497	164.551163	4.986269	0.000000	0.370309	0.000000	0.000000	0.000000	0.991759	-0.092664	1.425938	0.000000	0.000000	4.000000	6.000000	0.000000
21863.355225	-0.110805	0.590614	0.194763	76.209274	144.803497	164.551163	4.986269	0.000000	0.370309	0.000000	0.000000	0.000000	0.991759	-0.092664	1.425938	0.000000	0.000000	4.000000	6.000000	0.000000
21863.358558	-0.110805	0.590614	0.194763	75.967163	147.547134	166.688934	4.992322	0.000000	0.276972	0.000000	0.000000	0.000000	0.991759	-0.092664	1.425938	0.000000	0.000000	4.000000	6.000000	0.000000
21863.361891	-0.107228	0.590272	0.199148	75.967163	147.547134	166.688934	4.992322	0.000000	0.276972	0.000000	0.000000	0.000000	1.073310	-0.102670	1.315511	0.000000	0.000000	4.000000	6.000000	0.000000
21863.365225	-0.107228	0.590272	0.199148	75.967163	147.547134	166.688934	4.992322	0.000000	0.276972	0.000000	0.000000	0.000000	1.073310	-0.102670	1.315511	0.000000	0.000000	4.000000	6.000000	0.000000
21863.368558	-0.107228	0.590272	0.199148	75.707352	149.817871	168.392181	4.996710	0.000000	0.181345	0.000000	0.000000	0.000000	1.073310	-0.102670	1.315511	0.000000	0.000000	4.000000	6.000000	0.000000
21863.371891	-0.103407	0.589967	0.203116	75.707352	149.817871	168.392181	4.996710	0.000000	0.181345	0.000000	0.000000	0.000000	1.146094	-0.091493	1.190226	0.000000	0.000000	4.000000	6.000000	0.000000
21863.375225	-0.103407	0.589967	0.203116	75.707352	149.817871	168.392181	4.996710	0.000000	0.181345	0.000000	0.000000	0.000000	1.146094	-0.091493	1.190226	0.000000	0.000000	4.000000	6.000000	0.000000
21863.378558	-0.103407	0.589967	0.203116	75.424629	151.501480	169.561935	4.999297	0.000000	0.083865	0.000000	0.000000	0.000000	1.146094	-0.091493	1.190226	0.000000	0.000000	4.000000	6.000000	0.000000
21863.381891	-0.099319	0.589646	0.206667	75.424629	151.501480	169.561935	4.999297	0.000000	0.083865	0.000000	0.000000	0.000000	1.226446	-0.096326	1.065427	0.000000	0.000000	4.000000	6.000000	0.000000
21863.385225	-0.099319	0.589646	0.206667	75.424629	151.501480	169.561935	4.999297	0.000000	0.083865	0.000000	0.000000	0.000000	1.226446	-0.096326	1.065427	0.000000	0.000000	4.000000	6.000000	0.000000
21863.388558	-0.099319	0.589646	0.206667	75.141518	152.634750	170.227295	4.999973	0.000000	-0.016471	0.000000	0.000000	0.000000	1.226446	-0.096326	1.065427	0.000000	0.000000	4.000000	6.000000	0.000000
21863.391891	-0.094989	0.589351	0.209708	75.141518	152.634750	170.227295	4.999973	0.000000	-0.016471	0.000000	0.000000	0.000000	1.299089	-0.088274	0.912323	0.000000	0.000000	4.000000	6.000000	0.000000
21863.395225	-0.094989	0.589351	0.209708	75.141518	152.634750	170.227295	4.999973	0.000000	-0.016471	0.000000	0.000000	0.000000	1.299089	-0.088274	0.912323	0.000000	0.000000	4.000000	6.000000	0.000000
21863.398558	-0.094989	0.589351	0.209708	74.906097	153.409027	170.563614	4.998574	0.000000	-0.119444	0.000000	0.000000	0.000000	1.299089	-0.088274	0.912323	0.000000	0.000000	4.000000	6.000000	0.000000
21863.401891	-0.090489	0.589125	0.212224	74.906097	153.409027	170.563614	4.998574	0.000000	-0.119444	0.000000	0.000000	0.000000	1.350006	-0.067889	0.754918	0.000000	0.000000	4.000000	6.000000	0.000000
21863.405225	-0.090489	0.589125	0.212224	74.906097	153.409027	170.563614	4.998574	0.000000	-0.119444	0.000000	0.000000	0.000000	1.350006	-0.067889	0.754918	0.000000	0.000000	4.000000	6.000000	0.000000
21863.408558	-0.090489	0.589125	0.212224	74.778412	154.032181	170.753159	4.994987	0.000000	-0.223857	0.000000	0.000000	0.000000	1.350006	-0.067889	0.754918	0.000000	0.000000	4.000000	6.000000	0.000000
21863.411891	-0.085831	0.588933	0.214225	74.778412	154.032181	170.753159	4.994987	0.000000	-0.223857	0.000000	0.000000	0.000000	1.397389	-0.057562	0.600124	0.000000	0.000000	4.000000	6.000000	0.000000
21863.415225	-0.085831	0.588933	0.214225	74.778412	154.032181	170.753159	4.994987	0.000000	-0.223857	0.000000	0.000000	0.000000	1.397389	-0.057562	0.600124	0.000000	0.000000	4.000000	6.000000	0.000000
21863.418558	-0.085831	0.588933	0.214225	74.820633	154.728989	171.022812	4.989099	0.000000	-0.329985	0.000000	0.000000	0.000000	1.397389	-0.057562	0.600124	0.000000	0.000000	4.000000	6.000000	0.000000
21863.421891	-0.080960	0.588852	0.215703	74.820633	154.728989	171.022812	4.989099	0.000000	-0.329985	0.000000	0.000000	0.000000	1.461230	-0.024300	0.443475	0.000000	0.000000	4.000000	6.000000	0.000000
21863.425225	-0.080960	0.588852	0.215703	74.820633	154.728989	171.022812	4.989099	0.000000	-0.329985	0.000000	0.000000	0.000000	1.461230	-0.024300	0.443475	0.000000	0.000000	4.000000	6.000000	0.000000
21863.428558	-0.080960	0.588852	0.215703	75.023308	155.754135	171.687027	4.980635	0.000000	-0.439635	0.000000	0.000000	0.000000	1.461230	-0.024300	0.443475	0.000000	0.000000	4.000000	6.000000	0.000000
21863.431891	-0.075921	0.588810	0.216668	75.023308	155.754135	171.687027	4.980635	0.000000	-0.439635	0.000000	0.000000	0.000000	1.511729	-0.012743	0.289397	0.000000	0.000000	4.000000	6.000000	0.000000
21863.435225	-0.075921	0.588810	0.216668	75.023308	155.754135	171.687027	4.980635	0.000000	-0.439635	0.000000	0.000000	0.000000	1.511729	-0.012743	0.289397	0.000000	0.000000	4.000000	6.000000	0.000000
21863.438558	-0.075921	0.588810	0.216668	75.372246	157.180466	173.560959	4.969407	0.000000	-0.552265	0.000000	0.000000	0.000000	1.511729	-0.012743	0.289397	0.000000	0.000000	4.000000	6.000000	0.000000
21863.441891	-0.070763	0.588856	0.217170	75.372246	157.180466	173.560959	4.969407	0.000000	-0.552265	0.000000	0.000000	0.000000	1.547525	0.013868	0.150567	0.000000	0.000000	4.000000	6.000000	0.000000
21863.445225	-0.070763	0.588856	0.217170	75.372246	157.180466	173.560959	4.969407	0.000000	-0.552265	0.000000	0.000000	0.000000	1.547525	0.013868	0.150567	0.000000	0.000000	4.000000	6.000000	0.000000
21863.448558	-0.070763	0.588856	0.217170	75.859360	159.075882	176.722198	4.955295	0.000000	-0.667127	0.000000	0.000000	0.000000	1.547525	0.013868	0.150567	0.000000	0.000000	4.000000	6.000000	0.000000
21863.451891	-0.065466	0.588901	0.217243	75.859360	159.075882	176.722198	4.955295	0.000000	-0.667127	0.000000	0.000000	0.000000	1.588925	0.013596	0.022029	0.000000	0.000000	4.000000	6.000000	0.000000
21863.455225	-0.065466	0.588901	0.217243	75.859360	159.075882	176.722198	4.955295	0.000000	-0.667127	0.000000	0.000000	0.000000	1.588925	0.013596	0.022029	0.000000	0.000000	4.000000	6.000000	0.000000
21863.458558	-0.065466	0.588901	0.217243	76.438789	161.287537	179.659729	4.937999	0.000000	-0.784963	0.000000	0.000000	0.000000	1.588925	0.013596	0.022029	0.000000	0.000000	4.000000	6.000000	0.000000
21863.461891	-0.060041	0.588982	0.216877	76.438789	161.287537	179.659729	4.937999	0.000000	-0.784963	0.000000	0.000000	0.000000	1.627662	0.024250	-0.109887	0.000000	0.000000	4.000000	6.000000	0.000000
21863.465225	-0.060041	0.588982	0.216877	76.438789	161.287537	179.659729	4.937999	0.000000	-0.784963	0.000000	0.000000	0.000000	1.627662	0.024250	-0.109887	0.000000	0.000000	4.000000	6.000000	0.000000
21863.468558	-0.060041	0.588982	0.216877	77.036034	163.418655	-177.839874	4.917232	0.000000	-0.905995	0.000000	0.000000	0.000000	1.627662	0.024250	-0.109887	0.000000	0.000000	4.000000	6.000000	0.000000
21863.471891	-0.054499	0.589066	0.216105	77.036034	163.418655	-177.839874	4.917232	0.000000	-0.905995	0.000000	0.000000	0.000000	1.662438	0.025344	-0.231465	0.000000	0.000000	4.000000	6.000000	0.000000
21863.475225	-0.054499	0.589066	0.216105	77.036034	163.418655	-177.839874	4.917232	0.000000	-0.905995	0.000000	0.000000	0.000000	1.662438	0.025344	-0.231465	0.000000	0.000000	4.000000	6.000000	0.000000
21863.478558	-0.054499	0.589066	0.216105	77.603088	165.117004	-175.541809	4.892726	0.000000	-1.030160	0.000000	0.000000	0.000000	1.662438	0.025344	-0.231465	0.000000	0.000000	4.000000	6.000000	0.000000
21863.481891	-0.048947	0.589212	0.214922	77.603088	165.117004	-175.541809	4.892726	0.000000	-1.030160	0.000000	0.000000	0.000000	1.665537	0.043567	-0.355105	0.000000	0.000000	4.000000	6.000000	0.000000
21863.485225	-0.048947	0.589212	0.214922	77.603088	165.117004	-175.541809	4.892726	0.000000	-1.030160	0.000000	0.000000	0.000000	1.665537	0.043567	-0.355105	0.000000	0.000000	4.000000	6.000000	0.000000
21863.488558	-0.048947	0.589212	0.214922	78.101349	166.173920	-173.430420	4.864638	0.000000	-1.155549	0.000000	0.000000	0.000000	1.665537	0.043567	-0.355105	0.000000	0.000000	4.000000	6.000000	0.000000
21863.491891	-0.043457	0.589431	0.213299	78.101349	166.173920	-173.430420	4.864638	0.000000	-1.155549	0.000000	0.000000	0.000000	1.647207	0.065688	-0.486912	0.000000	0.000000	4.000000	6.000000	0.000000
21863.495225	-0.043457	0.589431	0.213299	78.101349	166.173920	-173.430420	4.864638	0.000000	-1.155549	0.000000	0.000000	0.000000	1.647207	0.065688	-0.486912	0.000000	0.000000	4.000000	6.000000	0.000000
21863.498558	-0.043457	0.589431	0.213299	78.544174	166.668488	-171.888077	4.833067	0.000000	-1.281197	0.000000	0.000000	0.000000	1.647207	0.065688	-0.486912	0.000000	0.000000	4.000000	6.000000	0.000000
21863.501891	-0.038004	0.589720	0.211235	78.544174	166.668488	-171.888077	4.833067	0.000000	-1.281197	0.000000	0.000000	0.000000	1.635692	0.086875	-0.618935	0.000000	0.000000	4.000000	6.000000	0.000000
21863.505225	-0.038004	0.589720	0.211235	78.544174	166.668488	-171.888077	4.833067	0.000000	-1.281197	0.000000	0.000000	0.000000	1.635692	0.086875	-0.618935	0.000000	0.000000	4.000000	6.000000	0.000000
21863.508558	-0.038004	0.589720	0.211235	78.945419	166.817078	-171.143768	4.797641	0.000000	-1.408062	0.000000	0.000000	0.000000	1.635692	0.086875	-0.618935	0.000000	0.000000	4.000000	6.000000	0.000000
21863.511891	-0.032602	0.590068	0.208781	78.945419	166.817078	-171.143768	4.797641	0.000000	-1.408062	0.000000	0.000000	0.000000	1.620642	0.104469	-0.736283	0.000000	0.000000	4.000000	6.000000	0.000000
21863.515225	-0.032602	0.590068	0.208781	78.945419	166.817078	-171.143768	4.797641	0.000000	-1.408062	0.000000	0.000000	0.000000	1.620642	0.104469	-0.736283	0.000000	0.000000	4.000000	6.000000	0.000000
21863.518558	-0.032602	0.590068	0.208781	79.331612	167.000610	-170.306931	4.758217	0.000000	-1.536025	0.000000	0.000000	0.000000	1.620642	0.104469	-0.736283	0.000000	0.000000	4.000000	6.000000	0.000000
21863.521891	-0.027323	0.590478	0.205962	79.331612	167.000610	-170.306931	4.758217	0.000000	-1.536025	0.000000	0.000000	0.000000	1.583902	0.122925	-0.845602	0.000000	0.000000	4.000000	6.000000	0.000000
21863.525225	-0.027323	0.590478	0.205962	79.331612	167.000610	-170.306931	4.758217	0.000000	-1.536025	0.000000	0.000000	0.000000	1.583902	0.122925	-0.845602	0.000000	0.000000	4.000000	6.000000	0.000000
21863.528558	-0.027323	0.590478	0.205962	79.762573	167.345047	-169.037750	4.715061	0.000000	-1.663790	0.000000	0.000000	0.000000	1.583902	0.122925	-0.845602	0.000000	0.000000	4.000000	6.000000	0.000000
21863.531891	-0.022174	0.590923	0.202851	79.762573	167.345047	-169.037750	4.715061	0.000000	-1.663790	0.000000	0.000000	0.000000	1.544517	0.133400	-0.933426	0.000000	0.000000	4.000000	6.000000	0.000000
21863.535225	-0.022174	0.590923	0.202851	79.762573	167.345047	-169.037750	4.715061	0.000000	-1.663790	0.000000	0.000000	0.000000	1.544517	0.133400	-0.933426	0.000000	0.000000	4.000000	6.000000	0.000000
21863.538558	-0.022174	0.590923	0.202851	80.262253	167.836731	-167.554047	4.668221	0.000000	-1.791009	0.000000	0.000000	0.000000	1.544517	0.133400	-0.933426	0.000000	0.000000	4.000000	6.000000	0.000000
21863.541891	-0.017131	0.591363	0.199454	80.262253	167.836731	-167.554047	4.668221	0.000000	-1.791009	0.000000	0.000000	0.000000	1.513065	0.132153	-1.019087	0.000000	0.000000	4.000000	6.000000	0.000000
21863.545225	-0.017131	0.591363	0.199454	80.262253	167.836731	-167.554047	4.668221	0.000000	-1.791009	0.000000	0.000000	0.000000	1.513065	0.132153	-1.019087	0.000000	0.000000	4.000000	6.000000	0.000000
21863.548558	-0.017131	0.591363	0.199454	80.786163	168.218399	-166.233215	4.617326	0.000000	-1.918410	0.000000	0.000000	0.000000	1.513065	0.132153	-1.019087	0.000000	0.000000	4.000000	6.000000	0.000000
21863.551891	-0.012197	0.591797	0.195770	80.786163	168.218399	-166.233215	4.617326	0.000000	-1.918410	0.000000	0.000000	0.000000	1.480186	0.130069	-1.105256	0.000000	0.000000	4.000000	6.000000	0.000000
21863.555225	-0.012197	0.591797	0.195770	80.786163	168.218399	-166.233215	4.617326	0.000000	-1.918410	0.000000	0.000000	0.000000	1.480186	0.130069	-1.105256	0.000000	0.000000	4.000000	6.000000	0.000000
21863.558558	-0.012197	0.591797	0.195770	81.302025	168.266525	-165.136932	4.562160	0.000000	-2.046140	0.000000	0.000000	0.000000	1.480186	0.130069	-1.105256	0.000000	0.000000	4.000000	6.000000	0.000000
21863.561891	-0.007408	0.592199	0.191783	81.302025	168.266525	-165.136932	4.562160	0.000000	-2.046140	0.000000	0.000000	0.000000	1.436703	0.120685	-1.196025	0.000000	0.000000	4.000000	6.000000	0.000000
21863.565225	-0.007408	0.592199	0.191783	81.302025	168.266525	-165.136932	4.562160	0.000000	-2.046140	0.000000	0.000000	0.000000	1.436703	0.120685	-1.196025	0.000000	0.000000	4.000000	6.000000	0.000000
21863.568558	-0.007408	0.592199	0.191783	81.786705	168.087112	-164.082886	4.502691	0.000000	-2.173885	0.000000	0.000000	0.000000	1.436703	0.120685	-1.196025	0.000000	0.000000	4.000000	6.000000	0.000000
21863.571891	-0.002768	0.592610	0.187519	81.786705	168.087112	-164.082886	4.502691	0.000000	-2.173885	0.000000	0.000000	0.000000	1.391894	0.123142	-1.279341	0.000000	0.000000	4.000000	6.000000	0.000000
21863.575225	-0.002768	0.592610	0.187519	81.786705	168.087112	-164.082886	4.502691	0.000000	-2.173885	0.000000	0.000000	0.000000	1.391894	0.123142	-1.279341	0.000000	0.000000	4.000000	6.000000	0.000000
21863.578558	-0.002768	0.592610	0.187519	82.241943	167.882355	-163.280991	4.438772	0.000000	-2.301586	0.000000	0.000000	0.000000	1.391894	0.123142	-1.279341	0.000000	0.000000	4.000000	6.000000	0.000000
21863.581891	0.001627	0.593003	0.182962	82.241943	167.882355	-163.280991	4.438772	0.000000	-2.301586	0.000000	0.000000	0.000000	1.318643	0.118151	-1.366936	0.000000	0.000000	4.000000	6.000000	0.000000
21863.585225	0.001627	0.593003	0.182962	82.241943	167.882355	-163.280991	4.438772	0.000000	-2.301586	0.000000	0.000000	0.000000	1.318643	0.118151	-1.366936	0.000000	0.000000	4.000000	6.000000	0.000000
21863.588558	0.001627	0.593003	0.182962	82.670082	167.619339	-162.498856	4.370972	0.000000	-2.427881	0.000000	0.000000	0.000000	1.318643	0.118151	-1.366936	0.000000	0.000000	4.000000	6.000000	0.000000
21863.591891	0.005808	0.593385	0.178148	82.670082	167.619339	-162.498856	4.370972	0.000000	-2.427881	0.000000	0.000000	0.000000	1.254032	0.114339	-1.444264	0.000000	0.000000	4.000000	6.000000	0.000000
21863.595225	0.005808	0.593385	0.178148	82.670082	167.619339	-162.498856	4.370972	0.000000	-2.427881	0.000000	0.000000	0.000000	1.254032	0.114339	-1.444264	0.000000	0.000000	4.000000	6.000000	0.000000
21863.598558	0.005808	0.593385	0.178148	83.082047	167.280228	-161.669952	4.298934	0.000000	-2.553267	0.000000	0.000000	0.000000	1.254032	0.114339	-1.444264	0.000000	0.000000	4.000000	6.000000	0.000000
21863.601891	0.009622	0.593791	0.173105	83.082047	167.280228	-161.669952	4.298934	0.000000	-2.553267	0.000000	0.000000	0.000000	1.144262	0.122045	-1.512760	0.000000	0.000000	4.000000	6.000000	0.000000
21863.605225	0.009622	0.593791	0.173105	83.082047	167.280228	-161.669952	4.298934	0.000000	-2.553267	0.000000	0.000000	0.000000	1.144262	0.122045	-1.512760	0.000000	0.000000	4.000000	6.000000	0.000000
21863.608558	0.009622	0.593791	0.173105	83.480255	166.798798	-161.096542	4.224225	0.000000	-2.675056	0.000000	0.000000	0.000000	1.144262	0.122045	-1.512760	0.000000	0.000000	4.000000	6.000000	0.000000
21863.611891	0.013104	0.594228	0.167872	83.480255	166.798798	-161.096542	4.224225	0.000000	-2.675056	0.000000	0.000000	0.000000	1.044572	0.130852	-1.570077	0.000000	0.000000	4.000000	6.000000	0.000000
21863.615225	0.013104	0.594228	0.167872	83.480255	166.798798	-161.096542	4.224225	0.000000	-2.675056	0.000000	0.000000	0.000000	1.044572	0.130852	-1.570077	0.000000	0.000000	4.000000	6.000000	0.000000
21863.618558	0.013104	0.594228	0.167872	83.892982	166.200729	-160.864746	4.146646	0.000000	-2.793801	0.000000	0.000000	0.000000	1.044572	0.130852	-1.570077	0.000000	0.000000	4.000000	6.000000	0.000000
21863.621891	0.016317	0.594718	0.162497	83.892982	166.200729	-160.864746	4.146646	0.000000	-2.793801	0.000000	0.000000	0.000000	0.963984	0.147121	-1.612396	0.000000	0.000000	4.000000	6.000000	0.000000
21863.625225	0.016317	0.594718	0.162497	83.892982	166.200729	-160.864746	4.146646	0.000000	-2.793801	0.000000	0.000000	0.000000	0.963984	0.147121	-1.612396	0.000000	0.000000	4.000000	6.000000	0.000000
21863.628558	0.016317	0.594718	0.162497	84.368835	165.262314	-160.990433	4.065737	0.000000	-2.910290	0.000000	0.000000	0.000000	0.963984	0.147121	-1.612396	0.000000	0.000000	4.000000	6.000000	0.000000
21863.631891	0.019149	0.595179	0.157024	84.368835	165.262314	-160.990433	4.065737	0.000000	-2.910290	0.000000	0.000000	0.000000	0.849708	0.138274	-1.641920	0.000000	0.000000	4.000000	6.000000	0.000000
21863.635225	0.019149	0.595179	0.157024	84.368835	165.262314	-160.990433	4.065737	0.000000	-2.910290	0.000000	0.000000	0.000000	0.849708	0.138274	-1.641920	0.000000	0.000000	4.000000	6.000000	0.000000
21863.638558	0.019149	0.595179	0.157024	84.933762	163.785690	-161.832092	3.983120	0.000000	-3.022375	0.000000	0.000000	0.000000	0.849708	0.138274	-1.641920	0.000000	0.000000	4.000000	6.000000	0.000000
21863.641891	0.021696	0.595638	0.151503	84.933762	163.785690	-161.832092	3.983120	0.000000	-3.022375	0.000000	0.000000	0.000000	0.764109	0.137675	-1.656245	0.000000	0.000000	4.000000	6.000000	0.000000
21863.645225	0.021696	0.595638	0.151503	84.933762	163.785690	-161.832092	3.983120	0.000000	-3.022375	0.000000	0.000000	0.000000	0.764109	0.137675	-1.656245	0.000000	0.000000	4.000000	6.000000	0.000000
21863.648558	0.021696	0.595638	0.151503	85.600830	161.272568	-163.949219	3.898141	0.000000	-3.131214	0.000000	0.000000	0.000000	0.764109	0.137675	-1.656245	0.000000	0.000000	4.000000	6.000000	0.000000
21863.651891	0.023907	0.596061	0.145948	85.600830	161.272568	-163.949219	3.898141	0.000000	-3.131214	0.000000	0.000000	0.000000	0.663127	0.126861	-1.666520	0.000000	0.000000	4.000000	6.000000	0.000000
21863.655225	0.023907	0.596061	0.145948	85.600830	161.272568	-163.949219	3.898141	0.000000	-3.131214	0.000000	0.000000	0.000000	0.663127	0.126861	-1.666520	0.000000	0.000000	4.000000	6.000000	0.000000
21863.658558	0.023907	0.596061	0.145948	86.321823	156.992615	-167.620209	3.811620	0.000000	-3.235978	0.000000	0.000000	0.000000	0.663127	0.126861	-1.666520	0.000000	0.000000	4.000000	6.000000	0.000000
21863.661891	0.025621	0.596411	0.140436	86.321823	156.992615	-167.620209	3.811620	0.000000	-3.235978	0.000000	0.000000	0.000000	0.514172	0.105040	-1.653800	0.000000	0.000000	4.000000	6.000000	0.000000
21863.665225	0.025621	0.596411	0.140436	86.321823	156.992615	-167.620209	3.811620	0.000000	-3.235978	0.000000	0.000000	0.000000	0.514172	0.105040	-1.653800	0.000000	0.000000	4.000000	6.000000	0.000000
21863.668558	0.025621	0.596411	0.140436	86.996124	149.812256	-174.250580	3.726632	0.000000	-3.333498	0.000000	0.000000	0.000000	0.514172	0.105040	-1.653800	0.000000	0.000000	4.000000	6.000000	0.000000
21863.671891	0.026793	0.596629	0.134931	86.996124	149.812256	-174.250580	3.726632	0.000000	-3.333498	0.000000	0.000000	0.000000	0.351641	0.065355	-1.651492	0.000000	0.000000	4.000000	6.000000	0.000000
21863.675225	0.026793	0.596629	0.134931	86.996124	149.812256	-174.250580	3.726632	0.000000	-3.333498	0.000000	0.000000	0.000000	0.351641	0.065355	-1.651492	0.000000	0.000000	4.000000	6.000000	0.000000
21863.678558	0.026793	0.596629	0.134931	87.479507	137.187057	173.223083	3.643705	0.000000	-3.423947	0.000000	0.000000	0.000000	0.351641	0.065355	-1.651492	0.000000	0.000000	4.000000	6.000000	0.000000
21863.681891	0.027437	0.596749	0.129429	87.479507	137.187057	173.223083	3.643705	0.000000	-3.423947	0.000000	0.000000	0.000000	0.193220	0.036052	-1.650377	0.000000	0.000000	4.000000	6.000000	0.000000
21863.685225	0.027437	0.596749	0.129429	87.479507	137.187057	173.223083	3.643705	0.000000	-3.423947	0.000000	0.000000	0.000000	0.193220	0.036052	-1.650377	0.000000	0.000000	4.000000	6.000000	0.000000
21863.688558	0.027437	0.596749	0.129429	87.578041	118.741081	155.071045	3.562852	0.000000	-3.508003	0.000000	0.000000	0.000000	0.193220	0.036052	-1.650377	0.000000	0.000000	4.000000	6.000000	0.000000
21863.691891	0.027509	0.596744	0.123885	87.578041	118.741081	155.071045	3.562852	0.000000	-3.508003	0.000000	0.000000	0.000000	0.021734	-0.001498	-1.663187	0.000000	0.000000	4.000000	6.000000	0.000000
21863.695225	0.027509	0.596744	0.123885	87.578041	118.741081	155.071045	3.562852	0.000000	-3.508003	0.000000	0.000000	0.000000	0.021734	-0.001498	-1.663187	0.000000	0.000000	4.000000	6.000000	0.000000
21863.698558	0.027509	0.596744	0.123885	87.249428	101.029877	137.821259	3.484207	0.000000	-3.586126	0.000000	0.000000	0.000000	0.021734	-0.001498	-1.663187	0.000000	0.000000	4.000000	6.000000	0.000000
21863.701891	0.027002	0.596685	0.118381	87.249428	101.029877	137.821259	3.484207	0.000000	-3.586126	0.000000	0.000000	0.000000	-0.152116	-0.017702	-1.651451	0.000000	0.000000	4.000000	6.000000	0.000000
21863.705225	0.027002	0.596685	0.118381	87.249428	101.029877	137.821259	3.484207	0.000000	-3.586126	0.000000	0.000000	0.000000	-0.152116	-0.017702	-1.651451	0.000000	0.000000	4.000000	6.000000	0.000000
21863.708558	0.027002	0.596685	0.118381	86.600273	88.653442	126.065666	3.409208	0.000000	-3.657500	0.000000	0.000000	0.000000	-0.152116	-0.017702	-1.651451	0.000000	0.000000	4.000000	6.000000	0.000000
21863.711891	0.025931	0.596584	0.112892	86.600273	88.653442	126.065666	3.409208	0.000000	-3.657500	0.000000	0.000000	0.000000	-0.321323	-0.030267	-1.646553	0.000000	0.000000	4.000000	6.000000	0.000000
21863.715225	0.025931	0.596584	0.112892	86.600273	88.653442	126.065666	3.409208	0.000000	-3.657500	0.000000	0.000000	0.000000	-0.321323	-0.030267	-1.646553	0.000000	0.000000	4.000000	6.000000	0.000000
21863.718558	0.025931	0.596584	0.112892	85.760437	81.175507	119.368073	3.337533	0.000000	-3.723019	0.000000	0.000000	0.000000	-0.321323	-0.030267	-1.646553	0.000000	0.000000	4.000000	6.000000	0.000000
21863.721891	0.024293	0.596437	0.107598	85.760437	81.175507	119.368073	3.337533	0.000000	-3.723019	0.000000	0.000000	0.000000	-0.491304	-0.044104	-1.588156	0.000000	0.000000	4.000000	6.000000	0.000000
21863.725225	0.024293	0.596437	0.107598	85.760437	81.175507	119.368073	3.337533	0.000000	-3.723019	0.000000	0.000000	0.000000	-0.491304	-0.044104	-1.588156	0.000000	0.000000	4.000000	6.000000	0.000000
21863.728558	0.024293	0.596437	0.107598	84.842545	76.562485	115.649353	3.272520	0.000000	-3.780293	0.000000	0.000000	0.000000	-0.491304	-0.044104	-1.588156	0.000000	0.000000	4.000000	6.000000	0.000000
21863.731891	0.022157	0.596258	0.102473	84.842545	76.562485	115.649353	3.272520	0.000000	-3.780293	0.000000	0.000000	0.000000	-0.640971	-0.053713	-1.537594	0.000000	0.000000	4.000000	6.000000	0.000000
21863.735225	0.022157	0.596258	0.102473	84.842545	76.562485	115.649353	3.272520	0.000000	-3.780293	0.000000	0.000000	0.000000	-0.640971	-0.053713	-1.537594	0.000000	0.000000	4.000000	6.000000	0.000000
21863.738558	0.022157	0.596258	0.102473	83.882973	73.528267	113.602325	3.213407	0.000000	-3.830668	0.000000	0.000000	0.000000	-0.640971	-0.053713	-1.537594	0.000000	0.000000	4.000000	6.000000	0.000000
21863.741891	0.019644	0.596028	0.097615	83.882973	73.528267	113.602325	3.213407	0.000000	-3.830668	0.000000	0.000000	0.000000	-0.753960	-0.068955	-1.457234	0.000000	0.000000	4.000000	6.000000	0.000000
21863.745225	0.019644	0.596028	0.097615	83.882973	73.528267	113.602325	3.213407	0.000000	-3.830668	0.000000	0.000000	0.000000	-0.753960	-0.068955	-1.457234	0.000000	0.000000	4.000000	6.000000	0.000000
21863.748558	0.019644	0.596028	0.097615	82.928482	71.415298	112.550354	3.160856	0.000000	-3.874144	0.000000	0.000000	0.000000	-0.753960	-0.068955	-1.457234	0.000000	0.000000	4.000000	6.000000	0.000000
21863.751891	0.016712	0.595771	0.093102	82.928482	71.415298	112.550354	3.160856	0.000000	-3.874144	0.000000	0.000000	0.000000	-0.879536	-0.077074	-1.353962	0.000000	0.000000	4.000000	6.000000	0.000000
21863.755225	0.016712	0.595771	0.093102	82.928482	71.415298	112.550354	3.160856	0.000000	-3.874144	0.000000	0.000000	0.000000	-0.879536	-0.077074	-1.353962	0.000000	0.000000	4.000000	6.000000	0.000000
21863.758558	0.016712	0.595771	0.093102	82.036118	69.669144	111.873856	3.118014	0.000000	-3.908706	0.000000	0.000000	0.000000	-0.879536	-0.077074	-1.353962	0.000000	0.000000	4.000000	6.000000	0.000000
21863.761891	0.013470	0.595493	0.088868	82.036118	69.669144	111.873856	3.118014	0.000000	-3.908706	0.000000	0.000000	0.000000	-0.972464	-0.083537	-1.270373	0.000000	0.000000	4.000000	6.000000	0.000000
21863.765225	0.013470	0.595493	0.088868	82.036118	69.669144	111.873856	3.118014	0.000000	-3.908706	0.000000	0.000000	0.000000	-0.972464	-0.083537	-1.270373	0.000000	0.000000	4.000000	6.000000	0.000000
21863.768558	0.013470	0.595493	0.088868	81.277237	68.106201	111.332878	3.082936	0.000000	-3.936434	0.000000	0.000000	0.000000	-0.972464	-0.083537	-1.270373	0.000000	0.000000	4.000000	6.000000	0.000000
21863.771891	0.009820	0.595157	0.084942	81.277237	68.106201	111.332878	3.082936	0.000000	-3.936434	0.000000	0.000000	0.000000	-1.094980	-0.100649	-1.177740	0.000000	0.000000	4.000000	6.000000	0.000000
21863.775225	0.009820	0.595157	0.084942	81.277237	68.106201	111.332878	3.082936	0.000000	-3.936434	0.000000	0.000000	0.000000	-1.094980	-0.100649	-1.177740	0.000000	0.000000	4.000000	6.000000	0.000000
21863.778558	0.009820	0.595157	0.084942	80.680000	66.784073	110.970245	3.059056	0.000000	-3.955019	0.000000	0.000000	0.000000	-1.094980	-0.100649	-1.177740	0.000000	0.000000	4.000000	6.000000	0.000000
21863.781891	0.005740	0.594779	0.081236	80.680000	66.784073	110.970245	3.059056	0.000000	-3.955019	0.000000	0.000000	0.000000	-1.224236	-0.113465	-1.111871	0.000000	0.000000	4.000000	6.000000	0.000000
21863.785225	0.005740	0.594779	0.081236	80.680000	66.784073	110.970245	3.059056	0.000000	-3.955019	0.000000	0.000000	0.000000	-1.224236	-0.113465	-1.111871	0.000000	0.000000	4.000000	6.000000	0.000000
21863.788558	0.005740	0.594779	0.081236	80.191055	65.938957	110.954346	3.046138	0.000000	-3.964977	0.000000	0.000000	0.000000	-1.224236	-0.113465	-1.111871	0.000000	0.000000	4.000000	6.000000	0.000000
21863.791891	0.001284	0.594332	0.077749	80.191055	65.938957	110.954346	3.046138	0.000000	-3.964977	0.000000	0.000000	0.000000	-1.336768	-0.134059	-1.046145	0.000000	0.000000	4.000000	6.000000	0.000000
21863.795225	0.001284	0.594332	0.077749	80.191055	65.938957	110.954346	3.046138	0.000000	-3.964977	0.000000	0.000000	0.000000	-1.336768	-0.134059	-1.046145	0.000000	0.000000	4.000000	6.000000	0.000000
21863.798558	0.001284	0.594332	0.077749	79.741821	65.648239	110.371849	3.044565	0.000000	-3.966185	0.000000	0.000000	0.000000	-1.336768	-0.134059	-1.046145	0.000000	0.000000	4.000000	6.000000	0.000000
21863.801891	-0.003520	0.593888	0.074497	79.741821	65.648239	110.371849	3.044565	0.000000	-3.966185	0.000000	0.000000	0.000000	-1.441000	-0.133211	-0.975587	0.000000	0.000000	4.000000	6.000000	0.000000
21863.805225	-0.003520	0.593888	0.074497	79.741821	65.648239	110.371849	3.044565	0.000000	-3.966185	0.000000	0.000000	0.000000	-1.441000	-0.133211	-0.975587	0.000000	0.000000	4.000000	6.000000	0.000000
21863.808558	-0.003520	0.593888	0.074497	79.216209	66.475319	110.440910	3.055786	0.000000	-3.957546	0.000000	0.000000	0.000000	-1.441000	-0.133211	-0.975587	0.000000	0.000000	4.000000	6.000000	0.000000
21863.811891	-0.008594	0.593430	0.071458	79.216209	66.475319	110.440910	3.055786	0.000000	-3.957546	0.000000	0.000000	0.000000	-1.522468	-0.137470	-0.911662	0.000000	0.000000	4.000000	6.000000	0.000000
21863.815225	-0.008594	0.593430	0.071458	79.216209	66.475319	110.440910	3.055786	0.000000	-3.957546	0.000000	0.000000	0.000000	-1.522468	-0.137470	-0.911662	0.000000	0.000000	4.000000	6.000000	0.000000
21863.818558	-0.008594	0.593430	0.071458	78.521324	67.698997	111.507805	3.079481	0.000000	-3.939137	0.000000	0.000000	0.000000	-1.522468	-0.137470	-0.911662	0.000000	0.000000	4.000000	6.000000	0.000000
21863.821891	-0.013844	0.593008	0.068698	78.521324	67.698997	111.507805	3.079481	0.000000	-3.939137	0.000000	0.000000	0.000000	-1.574993	-0.126451	-0.827803	0.000000	0.000000	4.000000	6.000000	0.000000
21863.825225	-0.013844	0.593008	0.068698	78.521324	67.698997	111.507805	3.079481	0.000000	-3.939137	0.000000	0.000000	0.000000	-1.574993	-0.126451	-0.827803	0.000000	0.000000	4.000000	6.000000	0.000000
21863.828558	-0.013844	0.593008	0.068698	77.731918	68.550194	112.458908	3.117215	0.000000	-3.909344	0.000000	0.000000	0.000000	-1.574993	-0.126451	-0.827803	0.000000	0.000000	4.000000	6.000000	0.000000
21863.831891	-0.019278	0.592646	0.066293	77.731918	68.550194	112.458908	3.117215	0.000000	-3.909344	0.000000	0.000000	0.000000	-1.630210	-0.108795	-0.721664	0.000000	0.000000	4.000000	6.000000	0.000000
21863.835225	-0.019278	0.592646	0.066293	77.731918	68.550194	112.458908	3.117215	0.000000	-3.909344	0.000000	0.000000	0.000000	-1.630210	-0.108795	-0.721664	0.000000	0.000000	4.000000	6.000000	0.000000
21863.838558	-0.019278	0.592646	0.066293	76.990425	69.002007	113.070938	3.173292	0.000000	-3.863964	0.000000	0.000000	0.000000	-1.630210	-0.108795	-0.721664	0.000000	0.000000	4.000000	6.000000	0.000000
21863.841891	-0.024881	0.592343	0.064238	76.990425	69.002007	113.070938	3.173292	0.000000	-3.863964	0.000000	0.000000	0.000000	-1.680845	-0.090678	-0.616383	0.000000	0.000000	4.000000	6.000000	0.000000
21863.845225	-0.024881	0.592343	0.064238	76.990425	69.002007	113.070938	3.173292	0.000000	-3.863964	0.000000	0.000000	0.000000	-1.680845	-0.090678	-0.616383	0.000000	0.000000	4.000000	6.000000	0.000000
21863.848558	-0.024881	0.592343	0.064238	76.509056	69.052109	112.988182	3.211909	0.000000	-3.755935	0.000000	0.000000	0.000000	-1.680845	-0.090678	-0.616383	0.000000	0.000000	4.000000	6.000000	0.000000
21863.851891	-0.030712	0.592036	0.062503	76.509056	69.052109	112.988182	3.211909	0.000000	-3.755935	0.000000	0.000000	0.000000	-1.749066	-0.092214	-0.520542	0.000000	0.000000	4.000000	6.000000	0.000000
21863.855225	-0.030712	0.592036	0.062503	76.509056	69.052109	112.988182	3.211909	0.000000	-3.755935	0.000000	0.000000	0.000000	-1.749066	-0.092214	-0.520542	0.000000	0.000000	4.000000	6.000000	0.000000
21863.858558	-0.030712	0.592036	0.062503	76.327133	68.770699	111.829498	3.125152	0.000000	-3.464424	0.000000	0.000000	0.000000	-1.749066	-0.092214	-0.520542	0.000000	0.000000	4.000000	6.000000	0.000000
21863.861891	-0.036767	0.591785	0.061254	76.327133	68.770699	111.829498	3.125152	0.000000	-3.464424	0.000000	0.000000	0.000000	-1.816658	-0.075402	-0.374668	0.000000	0.000000	4.000000	6.000000	0.000000
21863.865225	-0.036767	0.591785	0.061254	76.327133	68.770699	111.829498	3.125152	0.000000	-3.464424	0.000000	0.000000	0.000000	-1.816658	-0.075402	-0.374668	0.000000	0.000000	4.000000	6.000000	0.000000
21863.868558	-0.036767	0.591785	0.061254	76.235069	68.337830	110.761246	3.062708	0.000000	-3.161648	0.000000	0.000000	0.000000	-1.816658	-0.075402	-0.374668	0.000000	0.000000	4.000000	6.000000	0.000000
21863.871891	-0.042962	0.591589	0.060430	76.235069	68.337830	110.761246	3.062708	0.000000	-3.161648	0.000000	0.000000	0.000000	-1.858523	-0.058682	-0.247203	0.000000	0.000000	4.000000	6.000000	0.000000
21863.875225	-0.042962	0.591589	0.060430	76.235069	68.337830	110.761246	3.062708	0.000000	-3.161648	0.000000	0.000000	0.000000	-1.858523	-0.058682	-0.247203	0.000000	0.000000	4.000000	6.000000	0.000000
21863.878558	-0.042962	0.591589	0.060430	76.100952	68.066292	110.173714	3.021507	0.000000	-2.851894	0.000000	0.000000	0.000000	-1.858523	-0.058682	-0.247203	0.000000	0.000000	4.000000	6.000000	0.000000
21863.881891	-0.049221	0.591450	0.060097	76.100952	68.066292	110.173714	3.021507	0.000000	-2.851894	0.000000	0.000000	0.000000	-1.877739	-0.041670	-0.099811	0.000000	0.000000	4.000000	6.000000	0.000000
21863.885225	-0.049221	0.591450	0.060097	76.100952	68.066292	110.173714	3.021507	0.000000	-2.851894	0.000000	0.000000	0.000000	-1.877739	-0.041670	-0.099811	0.000000	0.000000	4.000000	6.000000	0.000000
21863.888558	-0.049221	0.591450	0.060097	75.906532	68.602814	110.112640	3.004872	0.000000	-2.538938	0.000000	0.000000	0.000000	-1.877739	-0.041670	-0.099811	0.000000	0.000000	4.000000	6.000000	0.000000
21863.891891	-0.055503	0.591385	0.060150	75.906532	68.602814	110.112640	3.004872	0.000000	-2.538938	0.000000	0.000000	0.000000	-1.884601	-0.019690	0.015815	0.000000	0.000000	4.000000	6.000000	0.000000
21863.895225	-0.055503	0.591385	0.060150	75.906532	68.602814	110.112640	3.004872	0.000000	-2.538938	0.000000	0.000000	0.000000	-1.884601	-0.019690	0.015815	0.000000	0.000000	4.000000	6.000000	0.000000
21863.898558	-0.055503	0.591385	0.060150	75.651077	70.260292	110.963524	3.007508	0.000000	-2.224838	0.000000	0.000000	0.000000	-1.884601	-0.019690	0.015815	0.000000	0.000000	4.000000	6.000000	0.000000
21863.901891	-0.061726	0.591363	0.060606	75.651077	70.260292	110.963524	3.007508	0.000000	-2.224838	0.000000	0.000000	0.000000	-1.866881	-0.006503	0.136631	0.000000	0.000000	4.000000	6.000000	0.000000
21863.905225	-0.061726	0.591363	0.060606	75.651077	70.260292	110.963524	3.007508	0.000000	-2.224838	0.000000	0.000000	0.000000	-1.866881	-0.006503	0.136631	0.000000	0.000000	4.000000	6.000000	0.000000
21863.908558	-0.061726	0.591363	0.060606	75.370712	72.578918	112.602165	3.030280	0.000000	-1.913691	0.000000	0.000000	0.000000	-1.866881	-0.006503	0.136631	0.000000	0.000000	4.000000	6.000000	0.000000
21863.911891	-0.067880	0.591383	0.061468	75.370712	72.578918	112.602165	3.030280	0.000000	-1.913691	0.000000	0.000000	0.000000	-1.846279	0.006177	0.258691	0.000000	0.000000	4.000000	6.000000	0.000000
21863.915225	-0.067880	0.591383	0.061468	75.370712	72.578918	112.602165	3.030280	0.000000	-1.913691	0.000000	0.000000	0.000000	-1.846279	0.006177	0.258691	0.000000	0.000000	4.000000	6.000000	0.000000
21863.918558	-0.067880	0.591383	0.061468	75.181274	74.944168	114.403122	3.073395	0.000000	-1.605978	0.000000	0.000000	0.000000	-1.846279	0.006177	0.258691	0.000000	0.000000	4.000000	6.000000	0.000000
21863.921891	-0.074073	0.591493	0.062859	75.181274	74.944168	114.403122	3.073395	0.000000	-1.605978	0.000000	0.000000	0.000000	-1.857739	0.032967	0.417281	0.000000	0.000000	4.000000	6.000000	0.000000
21863.925225	-0.074073	0.591493	0.062859	75.181274	74.944168	114.403122	3.073395	0.000000	-1.605978	0.000000	0.000000	0.000000	-1.857739	0.032967	0.417281	0.000000	0.000000	4.000000	6.000000	0.000000
21863.928558	-0.074073	0.591493	0.062859	75.091621	77.265152	115.894623	3.142942	0.000000	-1.296355	0.000000	0.000000	0.000000	-1.857739	0.032967	0.417281	0.000000	0.000000	4.000000	6.000000	0.000000
21863.931891	-0.080186	0.591670	0.064716	75.091621	77.265152	115.894623	3.142942	0.000000	-1.296355	0.000000	0.000000	0.000000	-1.833928	0.052874	0.557263	0.000000	0.000000	4.000000	6.000000	0.000000
21863.935225	-0.080186	0.591670	0.064716	75.091621	77.265152	115.894623	3.142942	0.000000	-1.296355	0.000000	0.000000	0.000000	-1.833928	0.052874	0.557263	0.000000	0.000000	4.000000	6.000000	0.000000
21863.938558	-0.080186	0.591670	0.064716	74.945511	79.411713	117.113815	3.235819	0.000000	-0.990700	0.000000	0.000000	0.000000	-1.833928	0.052874	0.557263	0.000000	0.000000	4.000000	6.000000	0.000000
21863.941891	-0.086263	0.591870	0.067066	74.945511	79.411713	117.113815	3.235819	0.000000	-0.990700	0.000000	0.000000	0.000000	-1.823038	0.060204	0.704995	0.000000	0.000000	4.000000	6.000000	0.000000
21863.945225	-0.086263	0.591870	0.067066	74.945511	79.411713	117.113815	3.235819	0.000000	-0.990700	0.000000	0.000000	0.000000	-1.823038	0.060204	0.704995	0.000000	0.000000	4.000000	6.000000	0.000000
21863.948558	-0.086263	0.591870	0.067066	74.755775	81.481178	118.274605	3.353318	0.000000	-0.686861	0.000000	0.000000	0.000000	-1.823038	0.060204	0.704995	0.000000	0.000000	4.000000	6.000000	0.000000
21863.951891	-0.092281	0.592090	0.069850	74.755775	81.481178	118.274605	3.353318	0.000000	-0.686861	0.000000	0.000000	0.000000	-1.805400	0.066062	0.835157	0.000000	0.000000	4.000000	6.000000	0.000000
21863.955225	-0.092281	0.592090	0.069850	74.755775	81.481178	118.274605	3.353318	0.000000	-0.686861	0.000000	0.000000	0.000000	-1.805400	0.066062	0.835157	0.000000	0.000000	4.000000	6.000000	0.000000
21863.958558	-0.092281	0.592090	0.069850	74.524063	83.604553	119.774773	3.492511	0.000000	-0.385961	0.000000	0.000000	0.000000	-1.805400	0.066062	0.835157	0.000000	0.000000	4.000000	6.000000	0.000000
21863.961891	-0.098196	0.592306	0.073061	74.524063	83.604553	119.774773	3.492511	0.000000	-0.385961	0.000000	0.000000	0.000000	-1.774695	0.064571	0.963093	0.000000	0.000000	4.000000	6.000000	0.000000
21863.965225	-0.098196	0.592306	0.073061	74.524063	83.604553	119.774773	3.492511	0.000000	-0.385961	0.000000	0.000000	0.000000	-1.774695	0.064571	0.963093	0.000000	0.000000	4.000000	6.000000	0.000000
21863.968558	-0.098196	0.592306	0.073061	74.251846	85.825996	121.382706	3.653027	0.000000	-0.090178	0.000000	0.000000	0.000000	-1.774695	0.064571	0.963093	0.000000	0.000000	4.000000	6.000000	0.000000
21863.971891	-0.103935	0.592550	0.076682	74.251846	85.825996	121.382706	3.653027	0.000000	-0.090178	0.000000	0.000000	0.000000	-1.721512	0.073262	1.086492	0.000000	0.000000	4.000000	6.000000	0.000000
21863.975225	-0.103935	0.592550	0.076682	74.251846	85.825996	121.382706	3.653027	0.000000	-0.090178	0.000000	0.000000	0.000000	-1.721512	0.073262	1.086492	0.000000	0.000000	4.000000	6.000000	0.000000
21863.978558	-0.103935	0.592550	0.076682	73.946030	88.235550	122.861771	3.834109	0.000000	0.196740	0.000000	0.000000	0.000000	-1.721512	0.073262	1.086492	0.000000	0.000000	4.000000	6.000000	0.000000
21863.981891	-0.109397	0.592818	0.080738	73.946030	88.235550	122.861771	3.834109	0.000000	0.196740	0.000000	0.000000	0.000000	-1.638544	0.080476	1.216645	0.000000	0.000000	4.000000	6.000000	0.000000
21863.985225	-0.109397	0.592818	0.080738	73.946030	88.235550	122.861771	3.834109	0.000000	0.196740	0.000000	0.000000	0.000000	-1.638544	0.080476	1.216645	0.000000	0.000000	4.000000	6.000000	0.000000
21863.988558	-0.109397	0.592818	0.080738	73.627510	91.018745	124.717018	4.036883	0.000000	0.469831	0.000000	0.000000	0.000000	-1.638544	0.080476	1.216645	0.000000	0.000000	4.000000	6.000000	0.000000
21863.991891	-0.114547	0.593096	0.085199	73.627510	91.018745	124.717018	4.036883	0.000000	0.469831	0.000000	0.000000	0.000000	-1.545060	0.083269	1.338468	0.000000	0.000000	4.000000	6.000000	0.000000
21863.995225	-0.114547	0.593096	0.085199	73.627510	91.018745	124.717018	4.036883	0.000000	0.469831	0.000000	0.000000	0.000000	-1.545060	0.083269	1.338468	0.000000	0.000000	4.000000	6.000000	0.000000
21863.998558	-0.114547	0.593096	0.085199	73.348373	94.175293	127.121925	4.259961	0.000000	0.727341	0.000000	0.000000	0.000000	-1.545060	0.083269	1.338468	0.000000	0.000000	4.000000	6.000000	0.000000
21864.001891	-0.119290	0.593379	0.090029	73.348373	94.175293	127.121925	4.259961	0.000000	0.727341	0.000000	0.000000	0.000000	-1.422821	0.084919	1.449029	0.000000	0.000000	4.000000	6.000000	0.000000
21864.005225	-0.119290	0.593379	0.090029	73.348373	94.175293	127.121925	4.259961	0.000000	0.727341	0.000000	0.000000	0.000000	-1.422821	0.084919	1.449029	0.000000	0.000000	4.000000	6.000000	0.000000
21864.008558	-0.119290	0.593379	0.090029	73.137909	97.646370	129.775360	4.501466	0.000000	0.964478	0.000000	0.000000	0.000000	-1.422821	0.084919	1.449029	0.000000	0.000000	4.000000	6.000000	0.000000
21864.011891	-0.123601	0.593665	0.095176	73.137909	97.646370	129.775360	4.501466	0.000000	0.964478	0.000000	0.000000	0.000000	-1.293573	0.085749	1.543956	0.000000	0.000000	4.000000	6.000000	0.000000
21864.015225	-0.123601	0.593665	0.095176	73.137909	97.646370	129.775360	4.501466	0.000000	0.964478	0.000000	0.000000	0.000000	-1.293573	0.085749	1.543956	0.000000	0.000000	4.000000	6.000000	0.000000
21864.018558	-0.123601	0.593665	0.095176	73.016777	101.245682	132.494247	4.758792	0.000000	1.180074	0.000000	0.000000	0.000000	-1.293573	0.085749	1.543956	0.000000	0.000000	4.000000	6.000000	0.000000
21864.021891	-0.127489	0.593910	0.100610	73.016777	101.245682	132.494247	4.758792	0.000000	1.180074	0.000000	0.000000	0.000000	-1.166388	0.073469	1.630248	0.000000	0.000000	4.000000	6.000000	0.000000
21864.025225	-0.127489	0.593910	0.100610	73.016777	101.245682	132.494247	4.758792	0.000000	1.180074	0.000000	0.000000	0.000000	-1.166388	0.073469	1.630248	0.000000	0.000000	4.000000	6.000000	0.000000
21864.028558	-0.127489	0.593910	0.100610	72.950195	104.920616	135.174561	4.823206	0.000000	1.317833	0.000000	0.000000	0.000000	-1.166388	0.073469	1.630248	0.000000	0.000000	4.000000	6.000000	0.000000
21864.031891	-0.130898	0.594143	0.106278	72.950195	104.920616	135.174561	4.823206	0.000000	1.317833	0.000000	0.000000	0.000000	-1.022445	0.070106	1.700502	0.000000	0.000000	4.000000	6.000000	0.000000
21864.035225	-0.130898	0.594143	0.106278	72.950195	104.920616	135.174561	4.823206	0.000000	1.317833	0.000000	0.000000	0.000000	-1.022445	0.070106	1.700502	0.000000	0.000000	4.000000	6.000000	0.000000
21864.038558	-0.130898	0.594143	0.106278	72.923607	108.702904	138.013809	4.801216	0.000000	1.395825	0.000000	0.000000	0.000000	-1.022445	0.070106	1.700502	0.000000	0.000000	4.000000	6.000000	0.000000
21864.041891	-0.133902	0.594314	0.112097	72.923607	108.702904	138.013809	4.801216	0.000000	1.395825	0.000000	0.000000	0.000000	-0.901424	0.051317	1.745603	0.000000	0.000000	4.000000	6.000000	0.000000
21864.045225	-0.133902	0.594314	0.112097	72.923607	108.702904	138.013809	4.801216	0.000000	1.395825	0.000000	0.000000	0.000000	-0.901424	0.051317	1.745603	0.000000	0.000000	4.000000	6.000000	0.000000
21864.048558	-0.133902	0.594314	0.112097	72.884354	112.373123	140.885788	4.785909	0.000000	1.447438	0.000000	0.000000	0.000000	-0.901424	0.051317	1.745603	0.000000	0.000000	4.000000	6.000000	0.000000
21864.051891	-0.136563	0.594497	0.118015	72.884354	112.373123	140.885788	4.785909	0.000000	1.447438	0.000000	0.000000	0.000000	-0.798148	0.054765	1.775429	0.000000	0.000000	4.000000	6.000000	0.000000
21864.055225	-0.136563	0.594497	0.118015	72.884354	112.373123	140.885788	4.785909	0.000000	1.447438	0.000000	0.000000	0.000000	-0.798148	0.054765	1.775429	0.000000	0.000000	4.000000	6.000000	0.000000
21864.058558	-0.136563	0.594497	0.118015	72.776764	115.723022	143.300766	4.776037	0.000000	1.479687	0.000000	0.000000	0.000000	-0.798148	0.054765	1.775429	0.000000	0.000000	4.000000	6.000000	0.000000
21864.061891	-0.138869	0.594659	0.124043	72.776764	115.723022	143.300766	4.776037	0.000000	1.479687	0.000000	0.000000	0.000000	-0.691721	0.048517	1.808326	0.000000	0.000000	4.000000	6.000000	0.000000
21864.065225	-0.138869	0.594659	0.124043	72.776764	115.723022	143.300766	4.776037	0.000000	1.479687	0.000000	0.000000	0.000000	-0.691721	0.048517	1.808326	0.000000	0.000000	4.000000	6.000000	0.000000
21864.068558	-0.138869	0.594659	0.124043	72.549911	118.559875	144.933350	4.771247	0.000000	1.495059	0.000000	0.000000	0.000000	-0.691721	0.048517	1.808326	0.000000	0.000000	4.000000	6.000000	0.000000
21864.071891	-0.140746	0.594811	0.130175	72.549911	118.559875	144.933350	4.771247	0.000000	1.495059	0.000000	0.000000	0.000000	-0.563316	0.045781	1.839576	0.000000	0.000000	4.000000	6.000000	0.000000
21864.075225	-0.140746	0.594811	0.130175	72.549911	118.559875	144.933350	4.771247	0.000000	1.495059	0.000000	0.000000	0.000000	-0.563316	0.045781	1.839576	0.000000	0.000000	4.000000	6.000000	0.000000
21864.078558	-0.140746	0.594811	0.130175	72.227859	120.842506	146.245651	4.771704	0.000000	1.493601	0.000000	0.000000	0.000000	-0.563316	0.045781	1.839576	0.000000	0.000000	4.000000	6.000000	0.000000
21864.081891	-0.142149	0.594880	0.136400	72.227859	120.842506	146.245651	4.771704	0.000000	1.493601	0.000000	0.000000	0.000000	-0.420688	0.020659	1.867572	0.000000	0.000000	4.000000	6.000000	0.000000
21864.085225	-0.142149	0.594880	0.136400	72.227859	120.842506	146.245651	4.771704	0.000000	1.493601	0.000000	0.000000	0.000000	-0.420688	0.020659	1.867572	0.000000	0.000000	4.000000	6.000000	0.000000
21864.088558	-0.142149	0.594880	0.136400	71.891502	122.810097	147.782089	4.777126	0.000000	1.476166	0.000000	0.000000	0.000000	-0.420688	0.020659	1.867572	0.000000	0.000000	4.000000	6.000000	0.000000
21864.091891	-0.143105	0.594923	0.142658	71.891502	122.810097	147.782089	4.777126	0.000000	1.476166	0.000000	0.000000	0.000000	-0.287061	0.012915	1.877512	0.000000	0.000000	4.000000	6.000000	0.000000
21864.095225	-0.143105	0.594923	0.142658	71.891502	122.810097	147.782089	4.777126	0.000000	1.476166	0.000000	0.000000	0.000000	-0.287061	0.012915	1.877512	0.000000	0.000000	4.000000	6.000000	0.000000
21864.098558	-0.143105	0.594923	0.142658	71.624123	124.844727	149.370010	4.786279	0.000000	1.446214	0.000000	0.000000	0.000000	-0.287061	0.012915	1.877512	0.000000	0.000000	4.000000	6.000000	0.000000
21864.101891	-0.143607	0.594863	0.148837	71.624123	124.844727	149.370010	4.786279	0.000000	1.446214	0.000000	0.000000	0.000000	-0.150400	-0.017976	1.853518	0.000000	0.000000	4.000000	6.000000	0.000000
21864.105225	-0.143607	0.594863	0.148837	71.624123	124.844727	149.370010	4.786279	0.000000	1.446214	0.000000	0.000000	0.000000	-0.150400	-0.017976	1.853518	0.000000	0.000000	4.000000	6.000000	0.000000
21864.108558	-0.143607	0.594863	0.148837	71.449554	127.107635	150.890305	4.798298	0.000000	1.405823	0.000000	0.000000	0.000000	-0.150400	-0.017976	1.853518	0.000000	0.000000	4.000000	6.000000	0.000000
21864.111891	-0.143641	0.594791	0.154937	71.449554	127.107635	150.890305	4.798298	0.000000	1.405823	0.000000	0.000000	0.000000	-0.010377	-0.021685	1.830162	0.000000	0.000000	4.000000	6.000000	0.000000
21864.115225	-0.143641	0.594791	0.154937	71.449554	127.107635	150.890305	4.798298	0.000000	1.405823	0.000000	0.000000	0.000000	-0.010377	-0.021685	1.830162	0.000000	0.000000	4.000000	6.000000	0.000000
21864.118558	-0.143641	0.594791	0.154937	71.333961	129.576950	152.522232	4.812726	0.000000	1.355605	0.000000	0.000000	0.000000	-0.010377	-0.021685	1.830162	0.000000	0.000000	4.000000	6.000000	0.000000
21864.121891	-0.143123	0.594639	0.160903	71.333961	129.576950	152.522232	4.812726	0.000000	1.355605	0.000000	0.000000	0.000000	0.155437	-0.045643	1.789674	0.000000	0.000000	4.000000	6.000000	0.000000
21864.125225	-0.143123	0.594639	0.160903	71.333961	129.576950	152.522232	4.812726	0.000000	1.355605	0.000000	0.000000	0.000000	0.155437	-0.045643	1.789674	0.000000	0.000000	4.000000	6.000000	0.000000
21864.128558	-0.143123	0.594639	0.160903	71.247353	132.052307	154.271057	4.829558	0.000000	1.294359	0.000000	0.000000	0.000000	0.155437	-0.045643	1.789674	0.000000	0.000000	4.000000	6.000000	0.000000
21864.131891	-0.142043	0.594465	0.166742	71.247353	132.052307	154.271057	4.829558	0.000000	1.294359	0.000000	0.000000	0.000000	0.324003	-0.051939	1.751653	0.000000	0.000000	4.000000	6.000000	0.000000
21864.135225	-0.142043	0.594465	0.166742	71.247353	132.052307	154.271057	4.829558	0.000000	1.294359	0.000000	0.000000	0.000000	0.324003	-0.051939	1.751653	0.000000	0.000000	4.000000	6.000000	0.000000
21864.138558	-0.142043	0.594465	0.166742	71.172966	134.475525	156.072800	4.848255	0.000000	1.222467	0.000000	0.000000	0.000000	0.324003	-0.051939	1.751653	0.000000	0.000000	4.000000	6.000000	0.000000
21864.141891	-0.140408	0.594317	0.172387	71.172966	134.475525	156.072800	4.848255	0.000000	1.222467	0.000000	0.000000	0.000000	0.490591	-0.044543	1.693676	0.000000	0.000000	4.000000	6.000000	0.000000
21864.145225	-0.140408	0.594317	0.172387	71.172966	134.475525	156.072800	4.848255	0.000000	1.222467	0.000000	0.000000	0.000000	0.490591	-0.044543	1.693676	0.000000	0.000000	4.000000	6.000000	0.000000
21864.148558	-0.140408	0.594317	0.172387	71.116966	136.855957	157.811783	4.868052	0.000000	1.141081	0.000000	0.000000	0.000000	0.490591	-0.044543	1.693676	0.000000	0.000000	4.000000	6.000000	0.000000
21864.151891	-0.138246	0.594149	0.177861	71.116966	136.855957	157.811783	4.868052	0.000000	1.141081	0.000000	0.000000	0.000000	0.648475	-0.050501	1.642062	0.000000	0.000000	4.000000	6.000000	0.000000
21864.155225	-0.138246	0.594149	0.177861	71.116966	136.855957	157.811783	4.868052	0.000000	1.141081	0.000000	0.000000	0.000000	0.648475	-0.050501	1.642062	0.000000	0.000000	4.000000	6.000000	0.000000
21864.158558	-0.138246	0.594149	0.177861	71.088814	139.290497	159.591583	4.888260	0.000000	1.051148	0.000000	0.000000	0.000000	0.648475	-0.050501	1.642062	0.000000	0.000000	4.000000	6.000000	0.000000
21864.161891	-0.135570	0.594007	0.183095	71.088814	139.290497	159.591583	4.888260	0.000000	1.051148	0.000000	0.000000	0.000000	0.802823	-0.042393	1.570225	0.000000	0.000000	4.000000	6.000000	0.000000
21864.165225	-0.135570	0.594007	0.183095	71.088814	139.290497	159.591583	4.888260	0.000000	1.051148	0.000000	0.000000	0.000000	0.802823	-0.042393	1.570225	0.000000	0.000000	4.000000	6.000000	0.000000
21864.168558	-0.135570	0.594007	0.183095	71.090088	141.836044	161.457947	4.908236	0.000000	0.953534	0.000000	0.000000	0.000000	0.802823	-0.042393	1.570225	0.000000	0.000000	4.000000	6.000000	0.000000
21864.171891	-0.132470	0.593862	0.188077	71.090088	141.836044	161.457947	4.908236	0.000000	0.953534	0.000000	0.000000	0.000000	0.930100	-0.043612	1.494591	0.000000	0.000000	4.000000	6.000000	0.000000
21864.175225	-0.132470	0.593862	0.188077	71.090088	141.836044	161.457947	4.908236	0.000000	0.953534	0.000000	0.000000	0.000000	0.930100	-0.043612	1.494591	0.000000	0.000000	4.000000	6.000000	0.000000
21864.178558	-0.132470	0.593862	0.188077	71.124207	144.488510	163.400925	4.927113	0.000000	0.850626	0.000000	0.000000	0.000000	0.930100	-0.043612	1.494591	0.000000	0.000000	4.000000	6.000000	0.000000
21864.181891	-0.128901	0.593703	0.192747	71.124207	144.488510	163.400925	4.927113	0.000000	0.850626	0.000000	0.000000	0.000000	1.070580	-0.047772	1.401148	0.000000	0.000000	4.000000	6.000000	0.000000
21864.185225	-0.128901	0.593703	0.192747	71.124207	144.488510	163.400925	4.927113	0.000000	0.850626	0.000000	0.000000	0.000000	1.070580	-0.047772	1.401148	0.000000	0.000000	4.000000	6.000000	0.000000
21864.188558	-0.128901	0.593703	0.192747	71.222267	147.158188	165.344376	4.944722	0.000000	0.741432	0.000000	0.000000	0.000000	1.070580	-0.047772	1.401148	0.000000	0.000000	4.000000	6.000000	0.000000
21864.191891	-0.124961	0.593555	0.197099	71.222267	147.158188	165.344376	4.944722	0.000000	0.741432	0.000000	0.000000	0.000000	1.182018	-0.044194	1.305622	0.000000	0.000000	4.000000	6.000000	0.000000
21864.195225	-0.124961	0.593555	0.197099	71.222267	147.158188	165.344376	4.944722	0.000000	0.741432	0.000000	0.000000	0.000000	1.182018	-0.044194	1.305622	0.000000	0.000000	4.000000	6.000000	0.000000
21864.198558	-0.124961	0.593555	0.197099	71.413445	149.662491	167.132050	4.960380	0.000000	0.628197	0.000000	0.000000	0.000000	1.182018	-0.044194	1.305622	0.000000	0.000000	4.000000	6.000000	0.000000
21864.201891	-0.120673	0.593411	0.201062	71.413445	149.662491	167.132050	4.960380	0.000000	0.628197	0.000000	0.000000	0.000000	1.286554	-0.043442	1.188834	0.000000	0.000000	4.000000	6.000000	0.000000
21864.205225	-0.120673	0.593411	0.201062	71.413445	149.662491	167.132050	4.960380	0.000000	0.628197	0.000000	0.000000	0.000000	1.286554	-0.043442	1.188834	0.000000	0.000000	4.000000	6.000000	0.000000
21864.208558	-0.120673	0.593411	0.201062	71.731544	151.894714	168.667679	4.973779	0.000000	0.511393	0.000000	0.000000	0.000000	1.286554	-0.043442	1.188834	0.000000	0.000000	4.000000	6.000000	0.000000
21864.211891	-0.116007	0.593287	0.204621	71.731544	151.894714	168.667679	4.973779	0.000000	0.511393	0.000000	0.000000	0.000000	1.399668	-0.037069	1.067608	0.000000	0.000000	4.000000	6.000000	0.000000
21864.215225	-0.116007	0.593287	0.204621	71.731544	151.894714	168.667679	4.973779	0.000000	0.511393	0.000000	0.000000	0.000000	1.399668	-0.037069	1.067608	0.000000	0.000000	4.000000	6.000000	0.000000
21864.218558	-0.116007	0.593287	0.204621	72.054749	153.888275	169.990982	4.984770	0.000000	0.389951	0.000000	0.000000	0.000000	1.399668	-0.037069	1.067608	0.000000	0.000000	4.000000	6.000000	0.000000
21864.221891	-0.111064	0.593167	0.207745	72.054749	153.888275	169.990982	4.984770	0.000000	0.389951	0.000000	0.000000	0.000000	1.482921	-0.036054	0.937294	0.000000	0.000000	4.000000	6.000000	0.000000
21864.225225	-0.111064	0.593167	0.207745	72.054749	153.888275	169.990982	4.984770	0.000000	0.389951	0.000000	0.000000	0.000000	1.482921	-0.036054	0.937294	0.000000	0.000000	4.000000	6.000000	0.000000
21864.228558	-0.111064	0.593167	0.207745	72.322083	155.730927	171.187836	4.992924	0.000000	0.265914	0.000000	0.000000	0.000000	1.482921	-0.036054	0.937294	0.000000	0.000000	4.000000	6.000000	0.000000
21864.231891	-0.105973	0.593083	0.210375	72.322083	155.730927	171.187836	4.992924	0.000000	0.265914	0.000000	0.000000	0.000000	1.527281	-0.025054	0.788896	0.000000	0.000000	4.000000	6.000000	0.000000
21864.235225	-0.105973	0.593083	0.210375	72.322083	155.730927	171.187836	4.992924	0.000000	0.265914	0.000000	0.000000	0.000000	1.527281	-0.025054	0.788896	0.000000	0.000000	4.000000	6.000000	0.000000
21864.238558	-0.105973	0.593083	0.210375	72.558723	157.440140	172.264954	4.997986	0.000000	0.141908	0.000000	0.000000	0.000000	1.527281	-0.025054	0.788896	0.000000	0.000000	4.000000	6.000000	0.000000
21864.241891	-0.100651	0.593039	0.212525	72.558723	157.440140	172.264954	4.997986	0.000000	0.141908	0.000000	0.000000	0.000000	1.596733	-0.013223	0.645154	0.000000	0.000000	4.000000	6.000000	0.000000
21864.245225	-0.100651	0.593039	0.212525	72.558723	157.440140	172.264954	4.997986	0.000000	0.141908	0.000000	0.000000	0.000000	1.596733	-0.013223	0.645154	0.000000	0.000000	4.000000	6.000000	0.000000
21864.248558	-0.100651	0.593039	0.212525	72.800652	159.109344	173.307373	4.999977	0.000000	0.015310	0.000000	0.000000	0.000000	1.596733	-0.013223	0.645154	0.000000	0.000000	4.000000	6.000000	0.000000
21864.251891	-0.095176	0.593043	0.214217	72.800652	159.109344	173.307373	4.999977	0.000000	0.015310	0.000000	0.000000	0.000000	1.642438	0.001127	0.507594	0.000000	0.000000	4.000000	6.000000	0.000000
21864.255225	-0.095176	0.593043	0.214217	72.800652	159.109344	173.307373	4.999977	0.000000	0.015310	0.000000	0.000000	0.000000	1.642438	0.001127	0.507594	0.000000	0.000000	4.000000	6.000000	0.000000
21864.258558	-0.095176	0.593043	0.214217	73.074745	160.736710	174.669922	4.998733	0.000000	-0.112568	0.000000	0.000000	0.000000	1.642438	0.001127	0.507594	0.000000	0.000000	4.000000	6.000000	0.000000
21864.261891	-0.089525	0.593111	0.215434	73.074745	160.736710	174.669922	4.998733	0.000000	-0.112568	0.000000	0.000000	0.000000	1.695267	0.020417	0.365029	0.000000	0.000000	4.000000	6.000000	0.000000
21864.265225	-0.089525	0.593111	0.215434	73.074745	160.736710	174.669922	4.998733	0.000000	-0.112568	0.000000	0.000000	0.000000	1.695267	0.020417	0.365029	0.000000	0.000000	4.000000	6.000000	0.000000
21864.268558	-0.089525	0.593111	0.215434	73.429123	162.285385	176.825607	4.994101	0.000000	-0.242825	0.000000	0.000000	0.000000	1.695267	0.020417	0.365029	0.000000	0.000000	4.000000	6.000000	0.000000
21864.271891	-0.083748	0.593235	0.216220	73.429123	162.285385	176.825607	4.994101	0.000000	-0.242825	0.000000	0.000000	0.000000	1.733204	0.037203	0.235733	0.000000	0.000000	4.000000	6.000000	0.000000
21864.275225	-0.083748	0.593235	0.216220	73.429123	162.285385	176.825607	4.994101	0.000000	-0.242825	0.000000	0.000000	0.000000	1.733204	0.037203	0.235733	0.000000	0.000000	4.000000	6.000000	0.000000
21864.278558	-0.083748	0.593235	0.216220	73.882294	163.834183	179.000916	4.985935	0.000000	-0.374770	0.000000	0.000000	0.000000	1.733204	0.037203	0.235733	0.000000	0.000000	4.000000	6.000000	0.000000
21864.281891	-0.077852	0.593430	0.216552	73.882294	163.834183	179.000916	4.985935	0.000000	-0.374770	0.000000	0.000000	0.000000	1.768726	0.058549	0.099685	0.000000	0.000000	4.000000	6.000000	0.000000
21864.285225	-0.077852	0.593430	0.216552	73.882294	163.834183	179.000916	4.985935	0.000000	-0.374770	0.000000	0.000000	0.000000	1.768726	0.058549	0.099685	0.000000	0.000000	4.000000	6.000000	0.000000
21864.288558	-0.077852	0.593430	0.216552	74.439926	165.403000	-179.277786	4.974052	0.000000	-0.508724	0.000000	0.000000	0.000000	1.768726	0.058549	0.099685	0.000000	0.000000	4.000000	6.000000	0.000000
21864.291891	-0.071764	0.593678	0.216541	74.439926	165.403000	-179.277786	4.974052	0.000000	-0.508724	0.000000	0.000000	0.000000	1.826442	0.074383	-0.003473	0.000000	0.000000	4.000000	6.000000	0.000000
21864.295225	-0.071764	0.593678	0.216541	74.439926	165.403000	-179.277786	4.974052	0.000000	-0.508724	0.000000	0.000000	0.000000	1.826442	0.074383	-0.003473	0.000000	0.000000	4.000000	6.000000	0.000000
21864.298558	-0.071764	0.593678	0.216541	75.065598	166.927231	-177.056763	4.958026	0.000000	-0.646509	0.000000	0.000000	0.000000	1.826442	0.074383	-0.003473	0.000000	0.000000	4.000000	6.000000	0.000000
21864.301891	-0.065650	0.593993	0.216144	75.065598	166.927231	-177.056763	4.958026	0.000000	-0.646509	0.000000	0.000000	0.000000	1.834182	0.094424	-0.119082	0.000000	0.000000	4.000000	6.000000	0.000000
21864.305225	-0.065650	0.593993	0.216144	75.065598	166.927231	-177.056763	4.958026	0.000000	-0.646509	0.000000	0.000000	0.000000	1.834182	0.094424	-0.119082	0.000000	0.000000	4.000000	6.000000	0.000000
21864.308558	-0.065650	0.593993	0.216144	75.745819	168.409027	-174.523422	4.938031	0.000000	-0.784764	0.000000	0.000000	0.000000	1.834182	0.094424	-0.119082	0.000000	0.000000	4.000000	6.000000	0.000000
21864.311891	-0.059526	0.594349	0.215431	75.745819	168.409027	-174.523422	4.938031	0.000000	-0.784764	0.000000	0.000000	0.000000	1.837264	0.106871	-0.213923	0.000000	0.000000	4.000000	6.000000	0.000000
21864.315225	-0.059526	0.594349	0.215431	75.745819	168.409027	-174.523422	4.938031	0.000000	-0.784764	0.000000	0.000000	0.000000	1.837264	0.106871	-0.213923	0.000000	0.000000	4.000000	6.000000	0.000000
21864.318558	-0.059526	0.594349	0.215431	76.415802	169.915649	-172.044952	4.914026	0.000000	-0.923229	0.000000	0.000000	0.000000	1.837264	0.106871	-0.213923	0.000000	0.000000	4.000000	6.000000	0.000000
21864.321891	-0.053396	0.594739	0.214367	76.415802	169.915649	-172.044952	4.914026	0.000000	-0.923229	0.000000	0.000000	0.000000	1.838904	0.116888	-0.319024	0.000000	0.000000	4.000000	6.000000	0.000000
21864.325225	-0.053396	0.594739	0.214367	76.415802	169.915649	-172.044952	4.914026	0.000000	-0.923229	0.000000	0.000000	0.000000	1.838904	0.116888	-0.319024	0.000000	0.000000	4.000000	6.000000	0.000000
21864.328558	-0.053396	0.594739	0.214367	77.047836	171.293640	-169.866455	4.885870	0.000000	-1.062201	0.000000	0.000000	0.000000	1.838904	0.116888	-0.319024	0.000000	0.000000	4.000000	6.000000	0.000000
21864.331891	-0.047334	0.595182	0.212959	77.047836	171.293640	-169.866455	4.885870	0.000000	-1.062201	0.000000	0.000000	0.000000	1.818725	0.132841	-0.422541	0.000000	0.000000	4.000000	6.000000	0.000000
21864.335225	-0.047334	0.595182	0.212959	77.047836	171.293640	-169.866455	4.885870	0.000000	-1.062201	0.000000	0.000000	0.000000	1.818725	0.132841	-0.422541	0.000000	0.000000	4.000000	6.000000	0.000000
21864.338558	-0.047334	0.595182	0.212959	77.621506	172.540848	-167.714508	4.853772	0.000000	-1.200377	0.000000	0.000000	0.000000	1.818725	0.132841	-0.422541	0.000000	0.000000	4.000000	6.000000	0.000000
21864.341891	-0.041315	0.595660	0.211226	77.621506	172.540848	-167.714508	4.853772	0.000000	-1.200377	0.000000	0.000000	0.000000	1.805449	0.143591	-0.519749	0.000000	0.000000	4.000000	6.000000	0.000000
21864.345225	-0.041315	0.595660	0.211226	77.621506	172.540848	-167.714508	4.853772	0.000000	-1.200377	0.000000	0.000000	0.000000	1.805449	0.143591	-0.519749	0.000000	0.000000	4.000000	6.000000	0.000000
21864.348558	-0.041315	0.595660	0.211226	78.133095	173.818344	-165.541718	4.817528	0.000000	-1.338444	0.000000	0.000000	0.000000	1.805449	0.143591	-0.519749	0.000000	0.000000	4.000000	6.000000	0.000000
21864.351891	-0.035444	0.596136	0.209170	78.133095	173.818344	-165.541718	4.817528	0.000000	-1.338444	0.000000	0.000000	0.000000	1.761441	0.142698	-0.616749	0.000000	0.000000	4.000000	6.000000	0.000000
21864.355225	-0.035444	0.596136	0.209170	78.133095	173.818344	-165.541718	4.817528	0.000000	-1.338444	0.000000	0.000000	0.000000	1.761441	0.142698	-0.616749	0.000000	0.000000	4.000000	6.000000	0.000000
21864.358558	-0.035444	0.596136	0.209170	78.590309	175.234604	-163.443878	4.777636	0.000000	-1.474516	0.000000	0.000000	0.000000	1.761441	0.142698	-0.616749	0.000000	0.000000	4.000000	6.000000	0.000000
21864.361891	-0.029725	0.596643	0.206784	78.590309	175.234604	-163.443878	4.777636	0.000000	-1.474516	0.000000	0.000000	0.000000	1.715758	0.152000	-0.715857	0.000000	0.000000	4.000000	6.000000	0.000000
21864.365225	-0.029725	0.596643	0.206784	78.590309	175.234604	-163.443878	4.777636	0.000000	-1.474516	0.000000	0.000000	0.000000	1.715758	0.152000	-0.715857	0.000000	0.000000	4.000000	6.000000	0.000000
21864.368558	-0.029725	0.596643	0.206784	79.007317	176.715958	-161.361115	4.734083	0.000000	-1.608869	0.000000	0.000000	0.000000	1.715758	0.152000	-0.715857	0.000000	0.000000	4.000000	6.000000	0.000000
21864.371891	-0.024259	0.597127	0.204092	79.007317	176.715958	-161.361115	4.734083	0.000000	-1.608869	0.000000	0.000000	0.000000	1.639768	0.145192	-0.807570	0.000000	0.000000	4.000000	6.000000	0.000000
21864.375225	-0.024259	0.597127	0.204092	79.007317	176.715958	-161.361115	4.734083	0.000000	-1.608869	0.000000	0.000000	0.000000	1.639768	0.145192	-0.807570	0.000000	0.000000	4.000000	6.000000	0.000000
21864.378558	-0.024259	0.597127	0.204092	79.398247	178.027054	-159.360138	4.687611	0.000000	-1.739628	0.000000	0.000000	0.000000	1.639768	0.145192	-0.807570	0.000000	0.000000	4.000000	6.000000	0.000000
21864.381891	-0.018989	0.597600	0.201165	79.398247	178.027054	-159.360138	4.687611	0.000000	-1.739628	0.000000	0.000000	0.000000	1.580868	0.141902	-0.878139	0.000000	0.000000	4.000000	6.000000	0.000000
21864.385225	-0.018989	0.597600	0.201165	79.398247	178.027054	-159.360138	4.687611	0.000000	-1.739628	0.000000	0.000000	0.000000	1.580868	0.141902	-0.878139	0.000000	0.000000	4.000000	6.000000	0.000000
21864.388558	-0.018989	0.597600	0.201165	79.793228	179.022690	-157.397156	4.638041	0.000000	-1.867772	0.000000	0.000000	0.000000	1.580868	0.141902	-0.878139	0.000000	0.000000	4.000000	6.000000	0.000000
21864.391891	-0.014011	0.598010	0.197944	79.793228	179.022690	-157.397156	4.638041	0.000000	-1.867772	0.000000	0.000000	0.000000	1.493583	0.123024	-0.966387	0.000000	0.000000	4.000000	6.000000	0.000000
21864.395225	-0.014011	0.598010	0.197944	79.793228	179.022690	-157.397156	4.638041	0.000000	-1.867772	0.000000	0.000000	0.000000	1.493583	0.123024	-0.966387	0.000000	0.000000	4.000000	6.000000	0.000000
21864.398558	-0.014011	0.598010	0.197944	80.233101	179.783310	-155.705505	4.585971	0.000000	-1.992202	0.000000	0.000000	0.000000	1.493583	0.123024	-0.966387	0.000000	0.000000	4.000000	6.000000	0.000000
21864.401891	-0.009326	0.598405	0.194490	80.233101	179.783310	-155.705505	4.585971	0.000000	-1.992202	0.000000	0.000000	0.000000	1.405416	0.118561	-1.036130	0.000000	0.000000	4.000000	6.000000	0.000000
21864.405225	-0.009326	0.598405	0.194490	80.233101	179.783310	-155.705505	4.585971	0.000000	-1.992202	0.000000	0.000000	0.000000	1.405416	0.118561	-1.036130	0.000000	0.000000	4.000000	6.000000	0.000000
21864.408558	-0.009326	0.598405	0.194490	80.730827	-179.628815	-154.278900	4.531702	0.000000	-2.112742	0.000000	0.000000	0.000000	1.405416	0.118561	-1.036130	0.000000	0.000000	4.000000	6.000000	0.000000
21864.411891	-0.004966	0.598762	0.190794	80.730827	-179.628815	-154.278900	4.531702	0.000000	-2.112742	0.000000	0.000000	0.000000	1.307946	0.107051	-1.108875	0.000000	0.000000	4.000000	6.000000	0.000000
21864.415225	-0.004966	0.598762	0.190794	80.730827	-179.628815	-154.278900	4.531702	0.000000	-2.112742	0.000000	0.000000	0.000000	1.307946	0.107051	-1.108875	0.000000	0.000000	4.000000	6.000000	0.000000
21864.418558	-0.004966	0.598762	0.190794	81.282715	-179.193420	-152.801682	4.475538	0.000000	-2.229251	0.000000	0.000000	0.000000	1.307946	0.107051	-1.108875	0.000000	0.000000	4.000000	6.000000	0.000000
21864.421891	-0.000931	0.599114	0.186939	81.282715	-179.193420	-152.801682	4.475538	0.000000	-2.229251	0.000000	0.000000	0.000000	1.210566	0.105757	-1.156531	0.000000	0.000000	4.000000	6.000000	0.000000
21864.425225	-0.000931	0.599114	0.186939	81.282715	-179.193420	-152.801682	4.475538	0.000000	-2.229251	0.000000	0.000000	0.000000	1.210566	0.105757	-1.156531	0.000000	0.000000	4.000000	6.000000	0.000000
21864.428558	-0.000931	0.599114	0.186939	81.874664	-178.795441	-151.465759	4.417948	0.000000	-2.341311	0.000000	0.000000	0.000000	1.210566	0.105757	-1.156531	0.000000	0.000000	4.000000	6.000000	0.000000
21864.431891	0.002812	0.599405	0.182923	81.874664	-178.795441	-151.465759	4.417948	0.000000	-2.341311	0.000000	0.000000	0.000000	1.123002	0.087128	-1.204626	0.000000	0.000000	4.000000	6.000000	0.000000
21864.435225	0.002812	0.599405	0.182923	81.874664	-178.795441	-151.465759	4.417948	0.000000	-2.341311	0.000000	0.000000	0.000000	1.123002	0.087128	-1.204626	0.000000	0.000000	4.000000	6.000000	0.000000
21864.438558	0.002812	0.599405	0.182923	82.470451	-178.436356	-150.230743	4.358713	0.000000	-2.449821	0.000000	0.000000	0.000000	1.123002	0.087128	-1.204626	0.000000	0.000000	4.000000	6.000000	0.000000
21864.441891	0.006145	0.599744	0.178762	82.470451	-178.436356	-150.230743	4.358713	0.000000	-2.449821	0.000000	0.000000	0.000000	0.999855	0.101780	-1.248282	0.000000	0.000000	4.000000	6.000000	0.000000
21864.445225	0.006145	0.599744	0.178762	82.470451	-178.436356	-150.230743	4.358713	0.000000	-2.449821	0.000000	0.000000	0.000000	0.999855	0.101780	-1.248282	0.000000	0.000000	4.000000	6.000000	0.000000
21864.448558	0.006145	0.599744	0.178762	83.042969	-178.106781	-148.878113	4.299221	0.000000	-2.552783	0.000000	0.000000	0.000000	0.999855	0.101780	-1.248282	0.000000	0.000000	4.000000	6.000000	0.000000
21864.451891	0.009013	0.600026	0.174485	83.042969	-178.106781	-148.878113	4.299221	0.000000	-2.552783	0.000000	0.000000	0.000000	0.860312	0.084575	-1.283262	0.000000	0.000000	4.000000	6.000000	0.000000
21864.455225	0.009013	0.600026	0.174485	83.042969	-178.106781	-148.878113	4.299221	0.000000	-2.552783	0.000000	0.000000	0.000000	0.860312	0.084575	-1.283262	0.000000	0.000000	4.000000	6.000000	0.000000
21864.458558	0.009013	0.600026	0.174485	83.580605	-177.820953	-147.625870	4.240430	0.000000	-2.649293	0.000000	0.000000	0.000000	0.860312	0.084575	-1.283262	0.000000	0.000000	4.000000	6.000000	0.000000
21864.461891	0.011541	0.600276	0.170051	83.580605	-177.820953	-147.625870	4.240430	0.000000	-2.649293	0.000000	0.000000	0.000000	0.758364	0.075125	-1.330201	0.000000	0.000000	4.000000	6.000000	0.000000
21864.465225	0.011541	0.600276	0.170051	83.580605	-177.820953	-147.625870	4.240430	0.000000	-2.649293	0.000000	0.000000	0.000000	0.758364	0.075125	-1.330201	0.000000	0.000000	4.000000	6.000000	0.000000
21864.468558	0.011541	0.600276	0.170051	84.075302	-177.742050	-146.766357	4.180861	0.000000	-2.742335	0.000000	0.000000	0.000000	0.758364	0.075125	-1.330201	0.000000	0.000000	4.000000	6.000000	0.000000
21864.471891	0.013733	0.600494	0.165462	84.075302	-177.742050	-146.766357	4.180861	0.000000	-2.742335	0.000000	0.000000	0.000000	0.657729	0.065172	-1.376578	0.000000	0.000000	4.000000	6.000000	0.000000
21864.475225	0.013733	0.600494	0.165462	84.075302	-177.742050	-146.766357	4.180861	0.000000	-2.742335	0.000000	0.000000	0.000000	0.657729	0.065172	-1.376578	0.000000	0.000000	4.000000	6.000000	0.000000
21864.478558	0.013733	0.600494	0.165462	84.520844	-178.149338	-146.533493	4.120466	0.000000	-2.832270	0.000000	0.000000	0.000000	0.657729	0.065172	-1.376578	0.000000	0.000000	4.000000	6.000000	0.000000
21864.481891	0.015623	0.600668	0.160685	84.520844	-178.149338	-146.533493	4.120466	0.000000	-2.832270	0.000000	0.000000	0.000000	0.567069	0.052234	-1.433282	0.000000	0.000000	4.000000	6.000000	0.000000
21864.485225	0.015623	0.600668	0.160685	84.520844	-178.149338	-146.533493	4.120466	0.000000	-2.832270	0.000000	0.000000	0.000000	0.567069	0.052234	-1.433282	0.000000	0.000000	4.000000	6.000000	0.000000
21864.488558	0.015623	0.600668	0.160685	84.935310	-178.926010	-146.554367	4.058505	0.000000	-2.920367	0.000000	0.000000	0.000000	0.567069	0.052234	-1.433282	0.000000	0.000000	4.000000	6.000000	0.000000
21864.491891	0.017188	0.600826	0.155768	84.935310	-178.926010	-146.554367	4.058505	0.000000	-2.920367	0.000000	0.000000	0.000000	0.469355	0.047427	-1.475064	0.000000	0.000000	4.000000	6.000000	0.000000
21864.495225	0.017188	0.600826	0.155768	84.935310	-178.926010	-146.554367	4.058505	0.000000	-2.920367	0.000000	0.000000	0.000000	0.469355	0.047427	-1.475064	0.000000	0.000000	4.000000	6.000000	0.000000
21864.498558	0.017188	0.600826	0.155768	85.361389	-179.449036	-146.245087	3.995537	0.000000	-3.005941	0.000000	0.000000	0.000000	0.469355	0.047427	-1.475064	0.000000	0.000000	4.000000	6.000000	0.000000
21864.501891	0.018320	0.600949	0.150795	85.361389	-179.449036	-146.245087	3.995537	0.000000	-3.005941	0.000000	0.000000	0.000000	0.339455	0.037030	-1.491977	0.000000	0.000000	4.000000	6.000000	0.000000
21864.505225	0.018320	0.600949	0.150795	85.361389	-179.449036	-146.245087	3.995537	0.000000	-3.005941	0.000000	0.000000	0.000000	0.339455	0.037030	-1.491977	0.000000	0.000000	4.000000	6.000000	0.000000
21864.508558	0.018320	0.600949	0.150795	85.884628	-179.532730	-145.969467	3.933643	0.000000	-3.086495	0.000000	0.000000	0.000000	0.339455	0.037030	-1.491977	0.000000	0.000000	4.000000	6.000000	0.000000
21864.511891	0.018970	0.601071	0.145761	85.884628	-179.532730	-145.969467	3.933643	0.000000	-3.086495	0.000000	0.000000	0.000000	0.195154	0.036380	-1.510087	0.000000	0.000000	4.000000	6.000000	0.000000
21864.515225	0.018970	0.601071	0.145761	85.884628	-179.532730	-145.969467	3.933643	0.000000	-3.086495	0.000000	0.000000	0.000000	0.195154	0.036380	-1.510087	0.000000	0.000000	4.000000	6.000000	0.000000
21864.518558	0.018970	0.601071	0.145761	86.553658	-179.908005	-146.242599	3.873547	0.000000	-3.161587	0.000000	0.000000	0.000000	0.195154	0.036380	-1.510087	0.000000	0.000000	4.000000	6.000000	0.000000
21864.521891	0.019127	0.601169	0.140807	86.553658	-179.908005	-146.242599	3.873547	0.000000	-3.161587	0.000000	0.000000	0.000000	0.047010	0.029691	-1.486335	0.000000	0.000000	4.000000	6.000000	0.000000
21864.525225	0.019127	0.601169	0.140807	86.553658	-179.908005	-146.242599	3.873547	0.000000	-3.161587	0.000000	0.000000	0.000000	0.047010	0.029691	-1.486335	0.000000	0.000000	4.000000	6.000000	0.000000
21864.528558	0.019127	0.601169	0.140807	87.351807	177.836716	-148.181259	3.817163	0.000000	-3.229439	0.000000	0.000000	0.000000	0.047010	0.029691	-1.486335	0.000000	0.000000	4.000000	6.000000	0.000000
21864.531891	0.018827	0.601262	0.135853	87.351807	177.836716	-148.181259	3.817163	0.000000	-3.229439	0.000000	0.000000	0.000000	-0.089805	0.027877	-1.486178	0.000000	0.000000	4.000000	6.000000	0.000000
21864.535225	0.018827	0.601262	0.135853	87.351807	177.836716	-148.181259	3.817163	0.000000	-3.229439	0.000000	0.000000	0.000000	-0.089805	0.027877	-1.486178	0.000000	0.000000	4.000000	6.000000	0.000000
21864.538558	0.018827	0.601262	0.135853	88.161652	169.284866	-156.358047	3.763483	0.000000	-3.291838	0.000000	0.000000	0.000000	-0.089805	0.027877	-1.486178	0.000000	0.000000	4.000000	6.000000	0.000000
21864.541891	0.018169	0.601346	0.130955	88.161652	169.284866	-156.358047	3.763483	0.000000	-3.291838	0.000000	0.000000	0.000000	-0.197557	0.025104	-1.469276	0.000000	0.000000	4.000000	6.000000	0.000000
21864.545225	0.018169	0.601346	0.130955	88.161652	169.284866	-156.358047	3.763483	0.000000	-3.291838	0.000000	0.000000	0.000000	-0.197557	0.025104	-1.469276	0.000000	0.000000	4.000000	6.000000	0.000000
21864.548558	0.018169	0.601346	0.130955	88.785660	144.723618	179.411041	3.712108	0.000000	-3.349666	0.000000	0.000000	0.000000	-0.197557	0.025104	-1.469276	0.000000	0.000000	4.000000	6.000000	0.000000
21864.551891	0.017270	0.601433	0.126089	88.785660	144.723618	179.411041	3.712108	0.000000	-3.349666	0.000000	0.000000	0.000000	-0.269580	0.025981	-1.459896	0.000000	0.000000	4.000000	6.000000	0.000000
21864.555225	0.017270	0.601433	0.126089	88.785660	144.723618	179.411041	3.712108	0.000000	-3.349666	0.000000	0.000000	0.000000	-0.269580	0.025981	-1.459896	0.000000	0.000000	4.000000	6.000000	0.000000
21864.558558	0.017270	0.601433	0.126089	88.878479	101.172424	136.276657	3.661246	0.000000	-3.405184	0.000000	0.000000	0.000000	-0.269580	0.025981	-1.459896	0.000000	0.000000	4.000000	6.000000	0.000000
21864.561891	0.016109	0.601513	0.121218	88.878479	101.172424	136.276657	3.661246	0.000000	-3.405184	0.000000	0.000000	0.000000	-0.348292	0.024114	-1.461287	0.000000	0.000000	4.000000	6.000000	0.000000
21864.565225	0.016109	0.601513	0.121218	88.878479	101.172424	136.276657	3.661246	0.000000	-3.405184	0.000000	0.000000	0.000000	-0.348292	0.024114	-1.461287	0.000000	0.000000	4.000000	6.000000	0.000000
21864.568558	0.016109	0.601513	0.121218	88.454147	70.392525	106.028564	3.610800	0.000000	-3.458631	0.000000	0.000000	0.000000	-0.348292	0.024114	-1.461287	0.000000	0.000000	4.000000	6.000000	0.000000
21864.571891	0.014613	0.601617	0.116395	88.454147	70.392525	106.028564	3.610800	0.000000	-3.458631	0.000000	0.000000	0.000000	-0.449012	0.031065	-1.446913	0.000000	0.000000	4.000000	6.000000	0.000000
21864.575225	0.014613	0.601617	0.116395	88.454147	70.392525	106.028564	3.610800	0.000000	-3.458631	0.000000	0.000000	0.000000	-0.449012	0.031065	-1.446913	0.000000	0.000000	4.000000	6.000000	0.000000
21864.578558	0.014613	0.601617	0.116395	87.901459	54.494423	90.610153	3.562703	0.000000	-3.508154	0.000000	0.000000	0.000000	-0.449012	0.031065	-1.446913	0.000000	0.000000	4.000000	6.000000	0.000000
21864.581891	0.012763	0.601793	0.111685	87.901459	54.494423	90.610153	3.562703	0.000000	-3.508154	0.000000	0.000000	0.000000	-0.554780	0.052941	-1.412826	0.000000	0.000000	4.000000	6.000000	0.000000
21864.585225	0.012763	0.601793	0.111685	87.901459	54.494423	90.610153	3.562703	0.000000	-3.508154	0.000000	0.000000	0.000000	-0.554780	0.052941	-1.412826	0.000000	0.000000	4.000000	6.000000	0.000000
21864.588558	0.012763	0.601793	0.111685	87.383560	44.001076	80.434662	3.518512	0.000000	-3.552474	0.000000	0.000000	0.000000	-0.554780	0.052941	-1.412826	0.000000	0.000000	4.000000	6.000000	0.000000
21864.591891	0.010544	0.602032	0.107111	87.383560	44.001076	80.434662	3.518512	0.000000	-3.552474	0.000000	0.000000	0.000000	-0.665919	0.071625	-1.372141	0.000000	0.000000	4.000000	6.000000	0.000000
21864.595225	0.010544	0.602032	0.107111	87.383560	44.001076	80.434662	3.518512	0.000000	-3.552474	0.000000	0.000000	0.000000	-0.665919	0.071625	-1.372141	0.000000	0.000000	4.000000	6.000000	0.000000
21864.598558	0.010544	0.602032	0.107111	86.895752	35.729683	72.443977	3.479352	0.000000	-3.590837	0.000000	0.000000	0.000000	-0.665919	0.071625	-1.372141	0.000000	0.000000	4.000000	6.000000	0.000000
21864.601891	0.007963	0.602333	0.102731	86.895752	35.729683	72.443977	3.479352	0.000000	-3.590837	0.000000	0.000000	0.000000	-0.774301	0.090281	-1.314005	0.000000	0.000000	4.000000	6.000000	0.000000
21864.605225	0.007963	0.602333	0.102731	86.895752	35.729683	72.443977	3.479352	0.000000	-3.590837	0.000000	0.000000	0.000000	-0.774301	0.090281	-1.314005	0.000000	0.000000	4.000000	6.000000	0.000000
21864.608558	0.007963	0.602333	0.102731	86.396576	29.758684	66.775314	3.446692	0.000000	-3.622198	0.000000	0.000000	0.000000	-0.774301	0.090281	-1.314005	0.000000	0.000000	4.000000	6.000000	0.000000
21864.611891	0.005106	0.602728	0.098534	86.396576	29.758684	66.775314	3.446692	0.000000	-3.622198	0.000000	0.000000	0.000000	-0.856919	0.118522	-1.259106	0.000000	0.000000	4.000000	6.000000	0.000000
21864.615225	0.005106	0.602728	0.098534	86.396576	29.758684	66.775314	3.446692	0.000000	-3.622198	0.000000	0.000000	0.000000	-0.856919	0.118522	-1.259106	0.000000	0.000000	4.000000	6.000000	0.000000
21864.618558	0.005106	0.602728	0.098534	85.896492	25.607456	62.962582	3.419658	0.000000	-3.647731	0.000000	0.000000	0.000000	-0.856919	0.118522	-1.259106	0.000000	0.000000	4.000000	6.000000	0.000000
21864.621891	0.002083	0.603158	0.094474	85.896492	25.607456	62.962582	3.419658	0.000000	-3.647731	0.000000	0.000000	0.000000	-0.906851	0.129039	-1.218247	0.000000	0.000000	4.000000	6.000000	0.000000
21864.625225	0.002083	0.603158	0.094474	85.896492	25.607456	62.962582	3.419658	0.000000	-3.647731	0.000000	0.000000	0.000000	-0.906851	0.129039	-1.218247	0.000000	0.000000	4.000000	6.000000	0.000000
21864.628558	0.002083	0.603158	0.094474	85.392448	23.154850	60.913143	3.396111	0.000000	-3.669663	0.000000	0.000000	0.000000	-0.906851	0.129039	-1.218247	0.000000	0.000000	4.000000	6.000000	0.000000
21864.631891	-0.001104	0.603665	0.090578	85.392448	23.154850	60.913143	3.396111	0.000000	-3.669663	0.000000	0.000000	0.000000	-0.956117	0.151984	-1.168738	0.000000	0.000000	4.000000	6.000000	0.000000
21864.635225	-0.001104	0.603665	0.090578	85.392448	23.154850	60.913143	3.396111	0.000000	-3.669663	0.000000	0.000000	0.000000	-0.956117	0.151984	-1.168738	0.000000	0.000000	4.000000	6.000000	0.000000
21864.638558	-0.001104	0.603665	0.090578	84.903915	21.695726	59.914005	3.377061	0.000000	-3.687202	0.000000	0.000000	0.000000	-0.956117	0.151984	-1.168738	0.000000	0.000000	4.000000	6.000000	0.000000
21864.641891	-0.004402	0.604259	0.086823	84.903915	21.695726	59.914005	3.377061	0.000000	-3.687202	0.000000	0.000000	0.000000	-0.989420	0.178227	-1.126334	0.000000	0.000000	4.000000	6.000000	0.000000
21864.645225	-0.004402	0.604259	0.086823	84.903915	21.695726	59.914005	3.377061	0.000000	-3.687202	0.000000	0.000000	0.000000	-0.989420	0.178227	-1.126334	0.000000	0.000000	4.000000	6.000000	0.000000
21864.648558	-0.004402	0.604259	0.086823	84.447060	20.426455	59.112324	3.361581	0.000000	-3.701320	0.000000	0.000000	0.000000	-0.989420	0.178227	-1.126334	0.000000	0.000000	4.000000	6.000000	0.000000
21864.651891	-0.007837	0.604902	0.083240	84.447060	20.426455	59.112324	3.361581	0.000000	-3.701320	0.000000	0.000000	0.000000	-1.030443	0.193015	-1.074903	0.000000	0.000000	4.000000	6.000000	0.000000
21864.655225	-0.007837	0.604902	0.083240	84.447060	20.426455	59.112324	3.361581	0.000000	-3.701320	0.000000	0.000000	0.000000	-1.030443	0.193015	-1.074903	0.000000	0.000000	4.000000	6.000000	0.000000
21864.658558	-0.007837	0.604902	0.083240	84.042336	18.861862	57.991833	3.351343	0.000000	-3.710593	0.000000	0.000000	0.000000	-1.030443	0.193015	-1.074903	0.000000	0.000000	4.000000	6.000000	0.000000
21864.661891	-0.011486	0.605578	0.079872	84.042336	18.861862	57.991833	3.351343	0.000000	-3.710593	0.000000	0.000000	0.000000	-1.094722	0.202738	-1.010441	0.000000	0.000000	4.000000	6.000000	0.000000
21864.665225	-0.011486	0.605578	0.079872	84.042336	18.861862	57.991833	3.351343	0.000000	-3.710593	0.000000	0.000000	0.000000	-1.094722	0.202738	-1.010441	0.000000	0.000000	4.000000	6.000000	0.000000
21864.668558	-0.011486	0.605578	0.079872	83.685616	17.102867	56.652988	3.349671	0.000000	-3.712102	0.000000	0.000000	0.000000	-1.094722	0.202738	-1.010441	0.000000	0.000000	4.000000	6.000000	0.000000
21864.671891	-0.015299	0.606280	0.076741	83.685616	17.102867	56.652988	3.349671	0.000000	-3.712102	0.000000	0.000000	0.000000	-1.144019	0.210551	-0.939415	0.000000	0.000000	4.000000	6.000000	0.000000
21864.675225	-0.015299	0.606280	0.076741	83.685616	17.102867	56.652988	3.349671	0.000000	-3.712102	0.000000	0.000000	0.000000	-1.144019	0.210551	-0.939415	0.000000	0.000000	4.000000	6.000000	0.000000
21864.678558	-0.015299	0.606280	0.076741	83.356331	15.593051	55.589314	3.357132	0.000000	-3.705356	0.000000	0.000000	0.000000	-1.144019	0.210551	-0.939415	0.000000	0.000000	4.000000	6.000000	0.000000
21864.681891	-0.019308	0.607023	0.073943	83.356331	15.593051	55.589314	3.357132	0.000000	-3.705356	0.000000	0.000000	0.000000	-1.202606	0.223094	-0.839337	0.000000	0.000000	4.000000	6.000000	0.000000
21864.685225	-0.019308	0.607023	0.073943	83.356331	15.593051	55.589314	3.357132	0.000000	-3.705356	0.000000	0.000000	0.000000	-1.202606	0.223094	-0.839337	0.000000	0.000000	4.000000	6.000000	0.000000
21864.688558	-0.019308	0.607023	0.073943	83.063499	14.289155	54.729416	3.378007	0.000000	-3.686336	0.000000	0.000000	0.000000	-1.202606	0.223094	-0.839337	0.000000	0.000000	4.000000	6.000000	0.000000
21864.691891	-0.023491	0.607764	0.071470	83.063499	14.289155	54.729416	3.378007	0.000000	-3.686336	0.000000	0.000000	0.000000	-1.255010	0.222259	-0.741802	0.000000	0.000000	4.000000	6.000000	0.000000
21864.695225	-0.023491	0.607764	0.071470	83.063499	14.289155	54.729416	3.378007	0.000000	-3.686336	0.000000	0.000000	0.000000	-1.255010	0.222259	-0.741802	0.000000	0.000000	4.000000	6.000000	0.000000
21864.698558	-0.023491	0.607764	0.071470	82.806992	13.143422	53.457214	3.413176	0.000000	-3.653797	0.000000	0.000000	0.000000	-1.255010	0.222259	-0.741802	0.000000	0.000000	4.000000	6.000000	0.000000
21864.701891	-0.027757	0.608518	0.069364	82.806992	13.143422	53.457214	3.413176	0.000000	-3.653797	0.000000	0.000000	0.000000	-1.279778	0.225982	-0.632013	0.000000	0.000000	4.000000	6.000000	0.000000
21864.705225	-0.027757	0.608518	0.069364	82.806992	13.143422	53.457214	3.413176	0.000000	-3.653797	0.000000	0.000000	0.000000	-1.279778	0.225982	-0.632013	0.000000	0.000000	4.000000	6.000000	0.000000
21864.708558	-0.027757	0.608518	0.069364	82.617706	12.219556	51.785084	3.462930	0.000000	-3.606676	0.000000	0.000000	0.000000	-1.279778	0.225982	-0.632013	0.000000	0.000000	4.000000	6.000000	0.000000
21864.711891	-0.031940	0.609287	0.067633	82.617706	12.219556	51.785084	3.462930	0.000000	-3.606676	0.000000	0.000000	0.000000	-1.254817	0.230929	-0.519316	0.000000	0.000000	4.000000	6.000000	0.000000
21864.715225	-0.031940	0.609287	0.067633	82.617706	12.219556	51.785084	3.462930	0.000000	-3.606676	0.000000	0.000000	0.000000	-1.254817	0.230929	-0.519316	0.000000	0.000000	4.000000	6.000000	0.000000
21864.718558	-0.031940	0.609287	0.067633	82.536232	11.579116	50.718231	3.381632	0.000000	-3.403012	0.000000	0.000000	0.000000	-1.254817	0.230929	-0.519316	0.000000	0.000000	4.000000	6.000000	0.000000
21864.721891	-0.036121	0.609969	0.066223	82.536232	11.579116	50.718231	3.381632	0.000000	-3.403012	0.000000	0.000000	0.000000	-1.254277	0.204447	-0.422878	0.000000	0.000000	4.000000	6.000000	0.000000
21864.725225	-0.036121	0.609969	0.066223	82.536232	11.579116	50.718231	3.381632	0.000000	-3.403012	0.000000	0.000000	0.000000	-1.254277	0.204447	-0.422878	0.000000	0.000000	4.000000	6.000000	0.000000
21864.728558	-0.036121	0.609969	0.066223	82.527374	11.091320	50.138863	3.311152	0.000000	-3.193966	0.000000	0.000000	0.000000	-1.254277	0.204447	-0.422878	0.000000	0.000000	4.000000	6.000000	0.000000
21864.731891	-0.040435	0.610528	0.065158	82.527374	11.091320	50.138863	3.311152	0.000000	-3.193966	0.000000	0.000000	0.000000	-1.294202	0.167679	-0.319584	0.000000	0.000000	4.000000	6.000000	0.000000
21864.735225	-0.040435	0.610528	0.065158	82.527374	11.091320	50.138863	3.311152	0.000000	-3.193966	0.000000	0.000000	0.000000	-1.294202	0.167679	-0.319584	0.000000	0.000000	4.000000	6.000000	0.000000
21864.738558	-0.040435	0.610528	0.065158	82.578201	10.739043	49.757839	3.257888	0.000000	-2.978265	0.000000	0.000000	0.000000	-1.294202	0.167679	-0.319584	0.000000	0.000000	4.000000	6.000000	0.000000
21864.741891	-0.044788	0.610955	0.064404	82.578201	10.739043	49.757839	3.257888	0.000000	-2.978265	0.000000	0.000000	0.000000	-1.306042	0.128233	-0.226056	0.000000	0.000000	4.000000	6.000000	0.000000
21864.745225	-0.044788	0.610955	0.064404	82.578201	10.739043	49.757839	3.257888	0.000000	-2.978265	0.000000	0.000000	0.000000	-1.306042	0.128233	-0.226056	0.000000	0.000000	4.000000	6.000000	0.000000
21864.748558	-0.044788	0.610955	0.064404	82.756599	10.799892	49.665321	3.220212	0.000000	-2.760592	0.000000	0.000000	0.000000	-1.306042	0.128233	-0.226056	0.000000	0.000000	4.000000	6.000000	0.000000
21864.751891	-0.049239	0.611127	0.063952	82.756599	10.799892	49.665321	3.220212	0.000000	-2.760592	0.000000	0.000000	0.000000	-1.335125	0.051477	-0.135579	0.000000	0.000000	4.000000	6.000000	0.000000
21864.755225	-0.049239	0.611127	0.063952	82.756599	10.799892	49.665321	3.220212	0.000000	-2.760592	0.000000	0.000000	0.000000	-1.335125	0.051477	-0.135579	0.000000	0.000000	4.000000	6.000000	0.000000
21864.758558	-0.049239	0.611127	0.063952	83.065254	11.638295	50.364555	3.197616	0.000000	-2.538071	0.000000	0.000000	0.000000	-1.335125	0.051477	-0.135579	0.000000	0.000000	4.000000	6.000000	0.000000
21864.761891	-0.053765	0.611109	0.063762	83.065254	11.638295	50.364555	3.197616	0.000000	-2.538071	0.000000	0.000000	0.000000	-1.358055	-0.005387	-0.057070	0.000000	0.000000	4.000000	6.000000	0.000000
21864.765225	-0.053765	0.611109	0.063762	83.065254	11.638295	50.364555	3.197616	0.000000	-2.538071	0.000000	0.000000	0.000000	-1.358055	-0.005387	-0.057070	0.000000	0.000000	4.000000	6.000000	0.000000
21864.768558	-0.053765	0.611109	0.063762	83.462677	13.729045	52.610310	3.188104	0.000000	-2.311728	0.000000	0.000000	0.000000	-1.358055	-0.005387	-0.057070	0.000000	0.000000	4.000000	6.000000	0.000000
21864.771891	-0.058293	0.610878	0.063763	83.462677	13.729045	52.610310	3.188104	0.000000	-2.311728	0.000000	0.000000	0.000000	-1.358404	-0.069218	0.000333	0.000000	0.000000	4.000000	6.000000	0.000000
21864.775225	-0.058293	0.610878	0.063763	83.462677	13.729045	52.610310	3.188104	0.000000	-2.311728	0.000000	0.000000	0.000000	-1.358404	-0.069218	0.000333	0.000000	0.000000	4.000000	6.000000	0.000000
21864.778558	-0.058293	0.610878	0.063763	83.823494	16.943468	55.529568	3.188159	0.000000	-2.085328	0.000000	0.000000	0.000000	-1.358404	-0.069218	0.000333	0.000000	0.000000	4.000000	6.000000	0.000000
21864.781891	-0.062762	0.610485	0.064032	83.823494	16.943468	55.529568	3.188159	0.000000	-2.085328	0.000000	0.000000	0.000000	-1.340593	-0.117974	0.080669	0.000000	0.000000	4.000000	6.000000	0.000000
21864.785225	-0.062762	0.610485	0.064032	83.823494	16.943468	55.529568	3.188159	0.000000	-2.085328	0.000000	0.000000	0.000000	-1.340593	-0.117974	0.080669	0.000000	0.000000	4.000000	6.000000	0.000000
21864.788558	-0.062762	0.610485	0.064032	84.132149	20.700394	58.366337	3.201604	0.000000	-1.861896	0.000000	0.000000	0.000000	-1.340593	-0.117974	0.080669	0.000000	0.000000	4.000000	6.000000	0.000000
21864.791891	-0.067177	0.609956	0.064561	84.132149	20.700394	58.366337	3.201604	0.000000	-1.861896	0.000000	0.000000	0.000000	-1.324520	-0.158709	0.158767	0.000000	0.000000	4.000000	6.000000	0.000000
21864.795225	-0.067177	0.609956	0.064561	84.132149	20.700394	58.366337	3.201604	0.000000	-1.861896	0.000000	0.000000	0.000000	-1.324520	-0.158709	0.158767	0.000000	0.000000	4.000000	6.000000	0.000000
21864.798558	-0.067177	0.609956	0.064561	84.373566	24.572548	61.759003	3.228065	0.000000	-1.641142	0.000000	0.000000	0.000000	-1.324520	-0.158709	0.158767	0.000000	0.000000	4.000000	6.000000	0.000000
21864.801891	-0.071578	0.609291	0.065409	84.373566	24.572548	61.759003	3.228065	0.000000	-1.641142	0.000000	0.000000	0.000000	-1.320294	-0.199524	0.254353	0.000000	0.000000	4.000000	6.000000	0.000000
21864.805225	-0.071578	0.609291	0.065409	84.373566	24.572548	61.759003	3.228065	0.000000	-1.641142	0.000000	0.000000	0.000000	-1.320294	-0.199524	0.254353	0.000000	0.000000	4.000000	6.000000	0.000000
21864.808558	-0.071578	0.609291	0.065409	84.567039	28.110792	65.282059	3.270457	0.000000	-1.421093	0.000000	0.000000	0.000000	-1.320294	-0.199524	0.254353	0.000000	0.000000	4.000000	6.000000	0.000000
21864.811891	-0.076026	0.608477	0.066591	84.567039	28.110792	65.282059	3.270457	0.000000	-1.421093	0.000000	0.000000	0.000000	-1.334242	-0.244138	0.354436	0.000000	0.000000	4.000000	6.000000	0.000000
21864.815225	-0.076026	0.608477	0.066591	84.567039	28.110792	65.282059	3.270457	0.000000	-1.421093	0.000000	0.000000	0.000000	-1.334242	-0.244138	0.354436	0.000000	0.000000	4.000000	6.000000	0.000000
21864.818558	-0.076026	0.608477	0.066591	84.731316	30.953623	67.770706	3.329530	0.000000	-1.198720	0.000000	0.000000	0.000000	-1.334242	-0.244138	0.354436	0.000000	0.000000	4.000000	6.000000	0.000000
21864.821891	-0.080411	0.607540	0.068175	84.731316	30.953623	67.770706	3.329530	0.000000	-1.198720	0.000000	0.000000	0.000000	-1.315622	-0.280960	0.475227	0.000000	0.000000	4.000000	6.000000	0.000000
21864.825225	-0.080411	0.607540	0.068175	84.731316	30.953623	67.770706	3.329530	0.000000	-1.198720	0.000000	0.000000	0.000000	-1.315622	-0.280960	0.475227	0.000000	0.000000	4.000000	6.000000	0.000000
21864.828558	-0.080411	0.607540	0.068175	84.861687	33.405304	69.645798	3.408735	0.000000	-0.979450	0.000000	0.000000	0.000000	-1.315622	-0.280960	0.475227	0.000000	0.000000	4.000000	6.000000	0.000000
21864.831891	-0.084711	0.606464	0.070127	84.861687	33.405304	69.645798	3.408735	0.000000	-0.979450	0.000000	0.000000	0.000000	-1.289972	-0.322896	0.585743	0.000000	0.000000	4.000000	6.000000	0.000000
21864.835225	-0.084711	0.606464	0.070127	84.861687	33.405304	69.645798	3.408735	0.000000	-0.979450	0.000000	0.000000	0.000000	-1.289972	-0.322896	0.585743	0.000000	0.000000	4.000000	6.000000	0.000000
21864.838558	-0.084711	0.606464	0.070127	84.969467	36.253365	72.131386	3.506358	0.000000	-0.764454	0.000000	0.000000	0.000000	-1.289972	-0.322896	0.585743	0.000000	0.000000	4.000000	6.000000	0.000000
21864.841891	-0.088881	0.605241	0.072456	84.969467	36.253365	72.131386	3.506358	0.000000	-0.764454	0.000000	0.000000	0.000000	-1.250939	-0.366864	0.698735	0.000000	0.000000	4.000000	6.000000	0.000000
21864.845225	-0.088881	0.605241	0.072456	84.969467	36.253365	72.131386	3.506358	0.000000	-0.764454	0.000000	0.000000	0.000000	-1.250939	-0.366864	0.698735	0.000000	0.000000	4.000000	6.000000	0.000000
21864.848558	-0.088881	0.605241	0.072456	85.146667	41.219776	76.847740	3.622814	0.000000	-0.555964	0.000000	0.000000	0.000000	-1.250939	-0.366864	0.698735	0.000000	0.000000	4.000000	6.000000	0.000000
21864.851891	-0.092897	0.603931	0.075003	85.146667	41.219776	76.847740	3.622814	0.000000	-0.555964	0.000000	0.000000	0.000000	-1.204785	-0.393063	0.764131	0.000000	0.000000	4.000000	6.000000	0.000000
21864.855225	-0.092897	0.603931	0.075003	85.146667	41.219776	76.847740	3.622814	0.000000	-0.555964	0.000000	0.000000	0.000000	-1.204785	-0.393063	0.764131	0.000000	0.000000	4.000000	6.000000	0.000000
21864.858558	-0.092897	0.603931	0.075003	85.403389	50.210842	85.168144	3.750169	0.000000	-0.355167	0.000000	0.000000	0.000000	-1.204785	-0.393063	0.764131	0.000000	0.000000	4.000000	6.000000	0.000000
21864.861891	-0.096665	0.602439	0.077688	85.403389	50.210842	85.168144	3.750169	0.000000	-0.355167	0.000000	0.000000	0.000000	-1.130616	-0.447577	0.805253	0.000000	0.000000	4.000000	6.000000	0.000000
21864.865225	-0.096665	0.602439	0.077688	85.403389	50.210842	85.168144	3.750169	0.000000	-0.355167	0.000000	0.000000	0.000000	-1.130616	-0.447577	0.805253	0.000000	0.000000	4.000000	6.000000	0.000000
21864.868558	-0.096665	0.602439	0.077688	85.549965	61.130630	95.256233	3.884378	0.000000	-0.166731	0.000000	0.000000	0.000000	-1.130616	-0.447577	0.805253	0.000000	0.000000	4.000000	6.000000	0.000000
21864.871891	-0.100305	0.600900	0.080597	85.549965	61.130630	95.256233	3.884378	0.000000	-0.166731	0.000000	0.000000	0.000000	-1.091938	-0.461578	0.872850	0.000000	0.000000	4.000000	6.000000	0.000000
21864.875225	-0.100305	0.600900	0.080597	85.549965	61.130630	95.256233	3.884378	0.000000	-0.166731	0.000000	0.000000	0.000000	-1.091938	-0.461578	0.872850	0.000000	0.000000	4.000000	6.000000	0.000000
21864.878558	-0.100305	0.600900	0.080597	85.527924	71.866417	105.451202	4.029853	0.000000	0.015259	0.000000	0.000000	0.000000	-1.091938	-0.461578	0.872850	0.000000	0.000000	4.000000	6.000000	0.000000
21864.881891	-0.103869	0.599281	0.083731	85.527924	71.866417	105.451202	4.029853	0.000000	0.015259	0.000000	0.000000	0.000000	-1.069013	-0.485949	0.940076	0.000000	0.000000	4.000000	6.000000	0.000000
21864.885225	-0.103869	0.599281	0.083731	85.527924	71.866417	105.451202	4.029853	0.000000	0.015259	0.000000	0.000000	0.000000	-1.069013	-0.485949	0.940076	0.000000	0.000000	4.000000	6.000000	0.000000
21864.888558	-0.103869	0.599281	0.083731	85.377167	81.449356	114.451172	4.186532	0.000000	0.193428	0.000000	0.000000	0.000000	-1.069013	-0.485949	0.940076	0.000000	0.000000	4.000000	6.000000	0.000000
21864.891891	-0.107337	0.597584	0.087130	85.377167	81.449356	114.451172	4.186532	0.000000	0.193428	0.000000	0.000000	0.000000	-1.040570	-0.509056	1.019773	0.000000	0.000000	4.000000	6.000000	0.000000
21864.895225	-0.107337	0.597584	0.087130	85.377167	81.449356	114.451172	4.186532	0.000000	0.193428	0.000000	0.000000	0.000000	-1.040570	-0.509056	1.019773	0.000000	0.000000	4.000000	6.000000	0.000000
21864.898558	-0.107337	0.597584	0.087130	85.153015	89.498932	121.683319	4.356494	0.000000	0.366856	0.000000	0.000000	0.000000	-1.040570	-0.509056	1.019773	0.000000	0.000000	4.000000	6.000000	0.000000
21864.901891	-0.110605	0.595834	0.090808	85.153015	89.498932	121.683319	4.356494	0.000000	0.366856	0.000000	0.000000	0.000000	-0.980350	-0.524881	1.103309	0.000000	0.000000	4.000000	6.000000	0.000000
21864.905225	-0.110605	0.595834	0.090808	85.153015	89.498932	121.683319	4.356494	0.000000	0.366856	0.000000	0.000000	0.000000	-0.980350	-0.524881	1.103309	0.000000	0.000000	4.000000	6.000000	0.000000
21864.908558	-0.110605	0.595834	0.090808	84.848396	95.913788	127.141731	4.540380	0.000000	0.530247	0.000000	0.000000	0.000000	-0.980350	-0.524881	1.103309	0.000000	0.000000	4.000000	6.000000	0.000000
21864.911891	-0.113756	0.594004	0.094793	84.848396	95.913788	127.141731	4.540380	0.000000	0.530247	0.000000	0.000000	0.000000	-0.945445	-0.548940	1.195502	0.000000	0.000000	4.000000	6.000000	0.000000
21864.915225	-0.113756	0.594004	0.094793	84.848396	95.913788	127.141731	4.540380	0.000000	0.530247	0.000000	0.000000	0.000000	-0.945445	-0.548940	1.195502	0.000000	0.000000	4.000000	6.000000	0.000000
21864.918558	-0.113756	0.594004	0.094793	84.473343	100.618561	131.164490	4.739630	0.000000	0.687822	0.000000	0.000000	0.000000	-0.945445	-0.548940	1.195502	0.000000	0.000000	4.000000	6.000000	0.000000
21864.921891	-0.116696	0.592120	0.099034	84.473343	100.618561	131.164490	4.739630	0.000000	0.687822	0.000000	0.000000	0.000000	-0.882019	-0.565282	1.272484	0.000000	0.000000	4.000000	6.000000	0.000000
21864.925225	-0.116696	0.592120	0.099034	84.473343	100.618561	131.164490	4.739630	0.000000	0.687822	0.000000	0.000000	0.000000	-0.882019	-0.565282	1.272484	0.000000	0.000000	4.000000	6.000000	0.000000
21864.928558	-0.116696	0.592120	0.099034	84.055908	103.958076	134.039551	4.930420	0.000000	0.831235	0.000000	0.000000	0.000000	-0.882019	-0.565282	1.272484	0.000000	0.000000	4.000000	6.000000	0.000000
21864.931891	-0.119364	0.590239	0.103530	84.055908	103.958076	134.039551	4.930420	0.000000	0.831235	0.000000	0.000000	0.000000	-0.800158	-0.564494	1.348722	0.000000	0.000000	4.000000	6.000000	0.000000
21864.935225	-0.119364	0.590239	0.103530	84.055908	103.958076	134.039551	4.930420	0.000000	0.831235	0.000000	0.000000	0.000000	-0.800158	-0.564494	1.348722	0.000000	0.000000	4.000000	6.000000	0.000000
21864.938558	-0.119364	0.590239	0.103530	83.652145	106.301071	135.846222	4.914775	0.000000	0.919233	0.000000	0.000000	0.000000	-0.800158	-0.564494	1.348722	0.000000	0.000000	4.000000	6.000000	0.000000
21864.941891	-0.121767	0.588327	0.108224	83.652145	106.301071	135.846222	4.914775	0.000000	0.919233	0.000000	0.000000	0.000000	-0.720858	-0.573372	1.408335	0.000000	0.000000	4.000000	6.000000	0.000000
21864.945225	-0.121767	0.588327	0.108224	83.652145	106.301071	135.846222	4.914775	0.000000	0.919233	0.000000	0.000000	0.000000	-0.720858	-0.573372	1.408335	0.000000	0.000000	4.000000	6.000000	0.000000
21864.948558	-0.121767	0.588327	0.108224	83.298378	108.268288	136.918732	4.901840	0.000000	0.985879	0.000000	0.000000	0.000000	-0.720858	-0.573372	1.408335	0.000000	0.000000	4.000000	6.000000	0.000000
21864.951891	-0.124009	0.586403	0.113109	83.298378	108.268288	136.918732	4.901840	0.000000	0.985879	0.000000	0.000000	0.000000	-0.672694	-0.577264	1.465527	0.000000	0.000000	4.000000	6.000000	0.000000
21864.955225	-0.124009	0.586403	0.113109	83.298378	108.268288	136.918732	4.901840	0.000000	0.985879	0.000000	0.000000	0.000000	-0.672694	-0.577264	1.465527	0.000000	0.000000	4.000000	6.000000	0.000000
21864.958558	-0.124009	0.586403	0.113109	82.990784	110.442596	138.242752	4.891031	0.000000	1.038180	0.000000	0.000000	0.000000	-0.672694	-0.577264	1.465527	0.000000	0.000000	4.000000	6.000000	0.000000
21864.961891	-0.125995	0.584455	0.118166	82.990784	110.442596	138.242752	4.891031	0.000000	1.038180	0.000000	0.000000	0.000000	-0.595977	-0.584453	1.517081	0.000000	0.000000	4.000000	6.000000	0.000000
21864.965225	-0.125995	0.584455	0.118166	82.990784	110.442596	138.242752	4.891031	0.000000	1.038180	0.000000	0.000000	0.000000	-0.595977	-0.584453	1.517081	0.000000	0.000000	4.000000	6.000000	0.000000
21864.968558	-0.125995	0.584455	0.118166	82.710030	113.174171	140.310318	4.883233	0.000000	1.074263	0.000000	0.000000	0.000000	-0.595977	-0.584453	1.517081	0.000000	0.000000	4.000000	6.000000	0.000000
21864.971891	-0.127792	0.582505	0.123335	82.710030	113.174171	140.310318	4.883233	0.000000	1.074263	0.000000	0.000000	0.000000	-0.538848	-0.584985	1.550504	0.000000	0.000000	4.000000	6.000000	0.000000
21864.975225	-0.127792	0.582505	0.123335	82.710030	113.174171	140.310318	4.883233	0.000000	1.074263	0.000000	0.000000	0.000000	-0.538848	-0.584985	1.550504	0.000000	0.000000	4.000000	6.000000	0.000000
21864.978558	-0.127792	0.582505	0.123335	82.352600	116.143326	142.550049	4.877699	0.000000	1.099115	0.000000	0.000000	0.000000	-0.538848	-0.584985	1.550504	0.000000	0.000000	4.000000	6.000000	0.000000
21864.981891	-0.129473	0.580500	0.128588	82.352600	116.143326	142.550049	4.877699	0.000000	1.099115	0.000000	0.000000	0.000000	-0.504386	-0.601588	1.576002	0.000000	0.000000	4.000000	6.000000	0.000000
21864.985225	-0.129473	0.580500	0.128588	82.352600	116.143326	142.550049	4.877699	0.000000	1.099115	0.000000	0.000000	0.000000	-0.504386	-0.601588	1.576002	0.000000	0.000000	4.000000	6.000000	0.000000
21864.988558	-0.129473	0.580500	0.128588	81.874741	119.465431	145.191544	4.873622	0.000000	1.117053	0.000000	0.000000	0.000000	-0.504386	-0.601588	1.576002	0.000000	0.000000	4.000000	6.000000	0.000000
21864.991891	-0.130892	0.578503	0.133943	81.874741	119.465431	145.191544	4.873622	0.000000	1.117053	0.000000	0.000000	0.000000	-0.425740	-0.598906	1.606589	0.000000	0.000000	4.000000	6.000000	0.000000
21864.995225	-0.130892	0.578503	0.133943	81.874741	119.465431	145.191544	4.873622	0.000000	1.117053	0.000000	0.000000	0.000000	-0.425740	-0.598906	1.606589	0.000000	0.000000	4.000000	6.000000	0.000000
21864.998558	-0.130892	0.578503	0.133943	81.248459	122.655624	147.898575	4.872099	0.000000	1.123675	0.000000	0.000000	0.000000	-0.425740	-0.598906	1.606589	0.000000	0.000000	4.000000	6.000000	0.000000
21865.001891	-0.132047	0.576469	0.139428	81.248459	122.655624	147.898575	4.872099	0.000000	1.123675	0.000000	0.000000	0.000000	-0.346492	-0.610167	1.645362	0.000000	0.000000	4.000000	6.000000	0.000000
21865.005225	-0.132047	0.576469	0.139428	81.248459	122.655624	147.898575	4.872099	0.000000	1.123675	0.000000	0.000000	0.000000	-0.346492	-0.610167	1.645362	0.000000	0.000000	4.000000	6.000000	0.000000
21865.008558	-0.132047	0.576469	0.139428	80.508308	125.181236	149.854706	4.872940	0.000000	1.120027	0.000000	0.000000	0.000000	-0.346492	-0.610167	1.645362	0.000000	0.000000	4.000000	6.000000	0.000000
21865.011891	-0.132857	0.574471	0.144985	80.508308	125.181236	149.854706	4.872940	0.000000	1.120027	0.000000	0.000000	0.000000	-0.243077	-0.599670	1.667245	0.000000	0.000000	4.000000	6.000000	0.000000
21865.015225	-0.132857	0.574471	0.144985	80.508308	125.181236	149.854706	4.872940	0.000000	1.120027	0.000000	0.000000	0.000000	-0.243077	-0.599670	1.667245	0.000000	0.000000	4.000000	6.000000	0.000000
21865.018558	-0.132857	0.574471	0.144985	79.705795	127.146240	151.344269	4.876347	0.000000	1.105099	0.000000	0.000000	0.000000	-0.243077	-0.599670	1.667245	0.000000	0.000000	4.000000	6.000000	0.000000
21865.021891	-0.133342	0.572508	0.150610	79.705795	127.146240	151.344269	4.876347	0.000000	1.105099	0.000000	0.000000	0.000000	-0.145410	-0.588666	1.687364	0.000000	0.000000	4.000000	6.000000	0.000000
21865.025225	-0.133342	0.572508	0.150610	79.705795	127.146240	151.344269	4.876347	0.000000	1.105099	0.000000	0.000000	0.000000	-0.145410	-0.588666	1.687364	0.000000	0.000000	4.000000	6.000000	0.000000
21865.028558	-0.133342	0.572508	0.150610	78.891563	128.917786	152.838058	4.881805	0.000000	1.080731	0.000000	0.000000	0.000000	-0.145410	-0.588666	1.687364	0.000000	0.000000	4.000000	6.000000	0.000000
21865.031891	-0.133479	0.570626	0.156241	78.891563	128.917786	152.838058	4.881805	0.000000	1.080731	0.000000	0.000000	0.000000	-0.041074	-0.564525	1.689203	0.000000	0.000000	4.000000	6.000000	0.000000
21865.035225	-0.133479	0.570626	0.156241	78.891563	128.917786	152.838058	4.881805	0.000000	1.080731	0.000000	0.000000	0.000000	-0.041074	-0.564525	1.689203	0.000000	0.000000	4.000000	6.000000	0.000000
21865.038558	-0.133479	0.570626	0.156241	78.135170	130.799866	154.382538	4.889020	0.000000	1.047607	0.000000	0.000000	0.000000	-0.041074	-0.564525	1.689203	0.000000	0.000000	4.000000	6.000000	0.000000
21865.041891	-0.133198	0.568809	0.161877	78.135170	130.799866	154.382538	4.889020	0.000000	1.047607	0.000000	0.000000	0.000000	0.084320	-0.545316	1.690784	0.000000	0.000000	4.000000	6.000000	0.000000
21865.045225	-0.133198	0.568809	0.161877	78.135170	130.799866	154.382538	4.889020	0.000000	1.047607	0.000000	0.000000	0.000000	0.084320	-0.545316	1.690784	0.000000	0.000000	4.000000	6.000000	0.000000
21865.048558	-0.133198	0.568809	0.161877	77.467934	132.856491	155.807968	4.898059	0.000000	1.004498	0.000000	0.000000	0.000000	0.084320	-0.545316	1.690784	0.000000	0.000000	4.000000	6.000000	0.000000
21865.051891	-0.132455	0.567073	0.167504	77.467934	132.856491	155.807968	4.898059	0.000000	1.004498	0.000000	0.000000	0.000000	0.222798	-0.520592	1.688264	0.000000	0.000000	4.000000	6.000000	0.000000
21865.055225	-0.132455	0.567073	0.167504	77.467934	132.856491	155.807968	4.898059	0.000000	1.004498	0.000000	0.000000	0.000000	0.222798	-0.520592	1.688264	0.000000	0.000000	4.000000	6.000000	0.000000
21865.058558	-0.132455	0.567073	0.167504	76.868263	134.775848	156.928543	4.908708	0.000000	0.951097	0.000000	0.000000	0.000000	0.222798	-0.520592	1.688264	0.000000	0.000000	4.000000	6.000000	0.000000
21865.061891	-0.131297	0.565440	0.173090	76.868263	134.775848	156.928543	4.908708	0.000000	0.951097	0.000000	0.000000	0.000000	0.347590	-0.490112	1.675897	0.000000	0.000000	4.000000	6.000000	0.000000
21865.065225	-0.131297	0.565440	0.173090	76.868263	134.775848	156.928543	4.908708	0.000000	0.951097	0.000000	0.000000	0.000000	0.347590	-0.490112	1.675897	0.000000	0.000000	4.000000	6.000000	0.000000
21865.068558	-0.131297	0.565440	0.173090	76.321007	136.649368	158.250916	4.920220	0.000000	0.889625	0.000000	0.000000	0.000000	0.347590	-0.490112	1.675897	0.000000	0.000000	4.000000	6.000000	0.000000
21865.071891	-0.129704	0.563886	0.178587	76.321007	136.649368	158.250916	4.920220	0.000000	0.889625	0.000000	0.000000	0.000000	0.477674	-0.465986	1.649056	0.000000	0.000000	4.000000	6.000000	0.000000
[truncated: 2,529 more rows]
