# Supplementary material for: Haptic Guidance Needs to Be Intuitive Not Just Informative to Improve Human Motor Accuracy
Source: PLoS One. 2016 Mar 16;11(3):e0150912. doi: 10.1371/journal.pone.0150912 (PMC4794196; doi:10.1371/journal.pone.0150912)
Supplement: S2 Data — (ZIP) [file pone.0150912.s002.zip › Subject2/exp2_0031.txt]

Time	PosX	PosY	PosZ	RotX	RotY	RotZ	ForceX	ForceY	ForceZ	MomentX	MomentY	MomentZ	VelocityX	VelocityY	VelocityZ	CalibratedWeight	ButtonDown	Condition	Trial	Visual
21876.357262	-0.008315	0.569014	0.250695	81.747169	-138.960205	-109.466034	4.585534	0.000000	1.993207	0.000000	0.000000	0.000000	0.212192	0.005801	-0.036005	0.000000	1.000000	4.000000	7.000000	0.000000
21876.360596	-0.008315	0.569014	0.250695	81.747169	-138.960205	-109.466034	4.585534	0.000000	1.993207	0.000000	0.000000	0.000000	0.212192	0.005801	-0.036005	0.000000	1.000000	4.000000	7.000000	0.000000
21876.363929	-0.008315	0.569014	0.250695	81.747169	-138.960205	-109.466034	4.585534	0.000000	1.993207	0.000000	0.000000	0.000000	0.212192	0.005801	-0.036005	0.000000	1.000000	4.000000	7.000000	0.000000
21876.367262	-0.008315	0.569014	0.250695	81.780540	-138.612274	-109.260765	4.589909	0.000000	1.983114	0.000000	0.000000	0.000000	0.212192	0.005801	-0.036005	0.000000	1.000000	4.000000	7.000000	0.000000
21876.370596	-0.006837	0.569183	0.250779	81.780540	-138.612274	-109.260765	4.589909	0.000000	1.983114	0.000000	0.000000	0.000000	0.443375	0.050764	0.024984	0.000000	1.000000	4.000000	7.000000	0.000000
21876.373929	-0.006837	0.569183	0.250779	81.780540	-138.612274	-109.260765	4.589909	0.000000	1.983114	0.000000	0.000000	0.000000	0.443375	0.050764	0.024984	0.000000	1.000000	4.000000	7.000000	0.000000
21876.377262	-0.006837	0.569183	0.250779	81.768990	-138.369614	-109.149055	4.599959	0.000000	1.959688	0.000000	0.000000	0.000000	0.443375	0.050764	0.024984	0.000000	1.000000	4.000000	7.000000	0.000000
21876.380596	-0.005426	0.569253	0.250858	81.768990	-138.369614	-109.149055	4.599959	0.000000	1.959688	0.000000	0.000000	0.000000	0.423302	0.021038	0.023890	0.000000	1.000000	4.000000	7.000000	0.000000
21876.383929	-0.005426	0.569253	0.250858	81.768990	-138.369614	-109.149055	4.599959	0.000000	1.959688	0.000000	0.000000	0.000000	0.423302	0.021038	0.023890	0.000000	1.000000	4.000000	7.000000	0.000000
21876.387262	-0.005426	0.569253	0.250858	81.654350	-136.575607	-107.577103	4.609478	0.000000	1.937193	0.000000	0.000000	0.000000	0.423302	0.021038	0.023890	0.000000	1.000000	4.000000	7.000000	0.000000
21876.390596	-0.004117	0.569568	0.251100	81.654350	-136.575607	-107.577103	4.609478	0.000000	1.937193	0.000000	0.000000	0.000000	0.392847	0.094345	0.072446	0.000000	1.000000	4.000000	7.000000	0.000000
21876.393929	-0.004117	0.569568	0.251100	81.654350	-136.575607	-107.577103	4.609478	0.000000	1.937193	0.000000	0.000000	0.000000	0.392847	0.094345	0.072446	0.000000	1.000000	4.000000	7.000000	0.000000
21876.397262	-0.004117	0.569568	0.251100	81.211258	-132.706238	-104.197594	4.618695	0.000000	1.915113	0.000000	0.000000	0.000000	0.392847	0.094345	0.072446	0.000000	1.000000	4.000000	7.000000	0.000000
21876.400596	-0.002134	0.570003	0.251353	81.211258	-132.706238	-104.197594	4.618695	0.000000	1.915113	0.000000	0.000000	0.000000	0.594903	0.130704	0.075961	0.000000	1.000000	4.000000	7.000000	0.000000
21876.403929	-0.002134	0.570003	0.251353	81.211258	-132.706238	-104.197594	4.618695	0.000000	1.915113	0.000000	0.000000	0.000000	0.594903	0.130704	0.075961	0.000000	1.000000	4.000000	7.000000	0.000000
21876.407262	-0.002134	0.570003	0.251353	80.582054	-128.417725	-100.472298	4.632193	0.000000	1.882230	0.000000	0.000000	0.000000	0.594903	0.130704	0.075961	0.000000	1.000000	4.000000	7.000000	0.000000
21876.410596	-0.000654	0.570277	0.251454	80.582054	-128.417725	-100.472298	4.632193	0.000000	1.882230	0.000000	0.000000	0.000000	0.443951	0.082077	0.030126	0.000000	1.000000	4.000000	7.000000	0.000000
21876.413929	-0.000654	0.570277	0.251454	80.582054	-128.417725	-100.472298	4.632193	0.000000	1.882230	0.000000	0.000000	0.000000	0.443951	0.082077	0.030126	0.000000	1.000000	4.000000	7.000000	0.000000
21876.417262	-0.000654	0.570277	0.251454	79.808754	-124.196320	-96.885254	4.641920	0.000000	1.858111	0.000000	0.000000	0.000000	0.443951	0.082077	0.030126	0.000000	1.000000	4.000000	7.000000	0.000000
21876.420596	0.001095	0.570746	0.251409	79.808754	-124.196320	-96.885254	4.641920	0.000000	1.858111	0.000000	0.000000	0.000000	0.524754	0.140827	-0.013283	0.000000	1.000000	4.000000	7.000000	0.000000
21876.423929	0.001095	0.570746	0.251409	79.808754	-124.196320	-96.885254	4.641920	0.000000	1.858111	0.000000	0.000000	0.000000	0.524754	0.140827	-0.013283	0.000000	1.000000	4.000000	7.000000	0.000000
21876.427262	0.001095	0.570746	0.251409	78.998009	-120.474472	-93.835579	4.652894	0.000000	1.830459	0.000000	0.000000	0.000000	0.524754	0.140827	-0.013283	0.000000	1.000000	4.000000	7.000000	0.000000
21876.430596	0.003247	0.571230	0.251200	78.998009	-120.474472	-93.835579	4.652894	0.000000	1.830459	0.000000	0.000000	0.000000	0.645554	0.145068	-0.062903	0.000000	1.000000	4.000000	7.000000	0.000000
21876.433929	0.003247	0.571230	0.251200	78.998009	-120.474472	-93.835579	4.652894	0.000000	1.830459	0.000000	0.000000	0.000000	0.645554	0.145068	-0.062903	0.000000	1.000000	4.000000	7.000000	0.000000
21876.437262	0.003247	0.571230	0.251200	78.275543	-117.690483	-91.641212	4.665869	0.000000	1.797127	0.000000	0.000000	0.000000	0.645554	0.145068	-0.062903	0.000000	1.000000	4.000000	7.000000	0.000000
21876.440596	0.005229	0.571720	0.250905	78.275543	-117.690483	-91.641212	4.665869	0.000000	1.797127	0.000000	0.000000	0.000000	0.594572	0.147085	-0.088464	0.000000	1.000000	4.000000	7.000000	0.000000
21876.443929	0.005229	0.571720	0.250905	78.275543	-117.690483	-91.641212	4.665869	0.000000	1.797127	0.000000	0.000000	0.000000	0.594572	0.147085	-0.088464	0.000000	1.000000	4.000000	7.000000	0.000000
21876.447262	0.005229	0.571720	0.250905	77.672318	-115.594543	-90.072662	4.677453	0.000000	1.766758	0.000000	0.000000	0.000000	0.594572	0.147085	-0.088464	0.000000	1.000000	4.000000	7.000000	0.000000
21876.450596	0.007510	0.572273	0.250496	77.672318	-115.594543	-90.072662	4.677453	0.000000	1.766758	0.000000	0.000000	0.000000	0.684468	0.165703	-0.122507	0.000000	1.000000	4.000000	7.000000	0.000000
21876.453929	0.007510	0.572273	0.250496	77.672318	-115.594543	-90.072662	4.677453	0.000000	1.766758	0.000000	0.000000	0.000000	0.684468	0.165703	-0.122507	0.000000	1.000000	4.000000	7.000000	0.000000
21876.457262	0.007510	0.572273	0.250496	77.181641	-113.969818	-88.828804	4.690490	0.000000	1.731849	0.000000	0.000000	0.000000	0.684468	0.165703	-0.122507	0.000000	1.000000	4.000000	7.000000	0.000000
21876.460596	0.010023	0.572771	0.249991	77.181641	-113.969818	-88.828804	4.690490	0.000000	1.731849	0.000000	0.000000	0.000000	0.753833	0.149410	-0.151549	0.000000	1.000000	4.000000	7.000000	0.000000
21876.463929	0.010023	0.572771	0.249991	77.181641	-113.969818	-88.828804	4.690490	0.000000	1.731849	0.000000	0.000000	0.000000	0.753833	0.149410	-0.151549	0.000000	1.000000	4.000000	7.000000	0.000000
21876.467262	0.010023	0.572771	0.249991	76.769127	-112.589676	-87.408897	4.704556	0.000000	1.693265	0.000000	0.000000	0.000000	0.753833	0.149410	-0.151549	0.000000	1.000000	4.000000	7.000000	0.000000
21876.470596	0.012263	0.573241	0.249438	76.769127	-112.589676	-87.408897	4.704556	0.000000	1.693265	0.000000	0.000000	0.000000	0.672047	0.141149	-0.165848	0.000000	1.000000	4.000000	7.000000	0.000000
21876.473929	0.012263	0.573241	0.249438	76.769127	-112.589676	-87.408897	4.704556	0.000000	1.693265	0.000000	0.000000	0.000000	0.672047	0.141149	-0.165848	0.000000	1.000000	4.000000	7.000000	0.000000
21876.477262	0.012263	0.573241	0.249438	76.405602	-111.329369	-85.966499	4.716731	0.000000	1.659049	0.000000	0.000000	0.000000	0.672047	0.141149	-0.165848	0.000000	1.000000	4.000000	7.000000	0.000000
21876.480596	0.014601	0.573672	0.248882	76.405602	-111.329369	-85.966499	4.716731	0.000000	1.659049	0.000000	0.000000	0.000000	0.701223	0.129321	-0.166907	0.000000	1.000000	4.000000	7.000000	0.000000
21876.483929	0.014601	0.573672	0.248882	76.405602	-111.329369	-85.966499	4.716731	0.000000	1.659049	0.000000	0.000000	0.000000	0.701223	0.129321	-0.166907	0.000000	1.000000	4.000000	7.000000	0.000000
21876.487262	0.014601	0.573672	0.248882	76.077957	-109.998566	-84.480423	4.729331	0.000000	1.622784	0.000000	0.000000	0.000000	0.701223	0.129321	-0.166907	0.000000	1.000000	4.000000	7.000000	0.000000
21876.490596	0.016901	0.574064	0.248324	76.077957	-109.998566	-84.480423	4.729331	0.000000	1.622784	0.000000	0.000000	0.000000	0.690148	0.117556	-0.167260	0.000000	1.000000	4.000000	7.000000	0.000000
21876.493929	0.016901	0.574064	0.248324	76.077957	-109.998566	-84.480423	4.729331	0.000000	1.622784	0.000000	0.000000	0.000000	0.690148	0.117556	-0.167260	0.000000	1.000000	4.000000	7.000000	0.000000
21876.497262	0.016901	0.574064	0.248324	75.795868	-108.708412	-83.174400	4.741558	0.000000	1.586706	0.000000	0.000000	0.000000	0.690148	0.117556	-0.167260	0.000000	1.000000	4.000000	7.000000	0.000000
21876.500596	0.018998	0.574439	0.247783	75.795868	-108.708412	-83.174400	4.741558	0.000000	1.586706	0.000000	0.000000	0.000000	0.629009	0.112339	-0.162504	0.000000	1.000000	4.000000	7.000000	0.000000
21876.503929	0.018998	0.574439	0.247783	75.795868	-108.708412	-83.174400	4.741558	0.000000	1.586706	0.000000	0.000000	0.000000	0.629009	0.112339	-0.162504	0.000000	1.000000	4.000000	7.000000	0.000000
21876.507262	0.018998	0.574439	0.247783	75.577187	-107.498154	-82.091331	4.752498	0.000000	1.553629	0.000000	0.000000	0.000000	0.629009	0.112339	-0.162504	0.000000	1.000000	4.000000	7.000000	0.000000
21876.510596	0.021126	0.574779	0.247270	75.577187	-107.498154	-82.091331	4.752498	0.000000	1.553629	0.000000	0.000000	0.000000	0.638443	0.102145	-0.153696	0.000000	0.000000	4.000000	7.000000	0.000000
21876.513929	0.021126	0.574779	0.247270	75.577187	-107.498154	-82.091331	4.752498	0.000000	1.553629	0.000000	0.000000	0.000000	0.638443	0.102145	-0.153696	0.000000	0.000000	4.000000	7.000000	0.000000
21876.517262	0.021126	0.574779	0.247270	75.447174	-106.510597	-81.197830	4.763531	0.000000	1.519464	0.000000	0.000000	0.000000	0.638443	0.102145	-0.153696	0.000000	0.000000	4.000000	7.000000	0.000000
21876.520596	0.023153	0.575107	0.246804	75.447174	-106.510597	-81.197830	4.763531	0.000000	1.519464	0.000000	0.000000	0.000000	0.607969	0.098517	-0.139971	0.000000	0.000000	4.000000	7.000000	0.000000
21876.523929	0.023153	0.575107	0.246804	75.447174	-106.510597	-81.197830	4.763531	0.000000	1.519464	0.000000	0.000000	0.000000	0.607969	0.098517	-0.139971	0.000000	0.000000	4.000000	7.000000	0.000000
21876.527262	0.023153	0.575107	0.246804	75.469002	-105.963997	-80.560936	4.773932	0.000000	1.486461	0.000000	0.000000	0.000000	0.607969	0.098517	-0.139971	0.000000	0.000000	4.000000	7.000000	0.000000
21876.530596	0.025211	0.575380	0.246355	75.469002	-105.963997	-80.560936	4.773932	0.000000	1.486461	0.000000	0.000000	0.000000	0.617496	0.081856	-0.134679	0.000000	0.000000	4.000000	7.000000	0.000000
21876.533929	0.025211	0.575380	0.246355	75.469002	-105.963997	-80.560936	4.773932	0.000000	1.486461	0.000000	0.000000	0.000000	0.617496	0.081856	-0.134679	0.000000	0.000000	4.000000	7.000000	0.000000
21876.537262	0.025211	0.575380	0.246355	75.540390	-105.624977	-79.831787	4.784388	0.000000	1.452457	0.000000	0.000000	0.000000	0.617496	0.081856	-0.134679	0.000000	0.000000	4.000000	7.000000	0.000000
21876.540596	0.027436	0.575641	0.245943	75.540390	-105.624977	-79.831787	4.784388	0.000000	1.452457	0.000000	0.000000	0.000000	0.667401	0.078310	-0.123711	0.000000	0.000000	4.000000	7.000000	0.000000
21876.543929	0.027436	0.575641	0.245943	75.540390	-105.624977	-79.831787	4.784388	0.000000	1.452457	0.000000	0.000000	0.000000	0.667401	0.078310	-0.123711	0.000000	0.000000	4.000000	7.000000	0.000000
21876.547262	0.027436	0.575641	0.245943	75.615517	-105.508095	-79.270721	4.795621	0.000000	1.414930	0.000000	0.000000	0.000000	0.667401	0.078310	-0.123711	0.000000	0.000000	4.000000	7.000000	0.000000
21876.550596	0.029661	0.575814	0.245585	75.615517	-105.508095	-79.270721	4.795621	0.000000	1.414930	0.000000	0.000000	0.000000	0.667477	0.051734	-0.107180	0.000000	0.000000	4.000000	7.000000	0.000000
21876.553929	0.029661	0.575814	0.245585	75.615517	-105.508095	-79.270721	4.795621	0.000000	1.414930	0.000000	0.000000	0.000000	0.667477	0.051734	-0.107180	0.000000	0.000000	4.000000	7.000000	0.000000
21876.557262	0.029661	0.575814	0.245585	75.719368	-105.537720	-78.963051	4.806728	0.000000	1.376723	0.000000	0.000000	0.000000	0.667477	0.051734	-0.107180	0.000000	0.000000	4.000000	7.000000	0.000000
21876.560596	0.032019	0.575975	0.245264	75.719368	-105.537720	-78.963051	4.806728	0.000000	1.376723	0.000000	0.000000	0.000000	0.707564	0.048288	-0.096331	0.000000	0.000000	4.000000	7.000000	0.000000
21876.563929	0.032019	0.575975	0.245264	75.719368	-105.537720	-78.963051	4.806728	0.000000	1.376723	0.000000	0.000000	0.000000	0.707564	0.048288	-0.096331	0.000000	0.000000	4.000000	7.000000	0.000000
21876.567262	0.032019	0.575975	0.245264	75.851852	-105.611397	-78.649414	4.818339	0.000000	1.335520	0.000000	0.000000	0.000000	0.707564	0.048288	-0.096331	0.000000	0.000000	4.000000	7.000000	0.000000
21876.570596	0.034510	0.576081	0.244954	75.851852	-105.611397	-78.649414	4.818339	0.000000	1.335520	0.000000	0.000000	0.000000	0.747382	0.031741	-0.093154	0.000000	0.000000	4.000000	7.000000	0.000000
21876.573929	0.034510	0.576081	0.244954	75.851852	-105.611397	-78.649414	4.818339	0.000000	1.335520	0.000000	0.000000	0.000000	0.747382	0.031741	-0.093154	0.000000	0.000000	4.000000	7.000000	0.000000
21876.577262	0.034510	0.576081	0.244954	76.002319	-105.717232	-78.371994	4.830346	0.000000	1.291419	0.000000	0.000000	0.000000	0.747382	0.031741	-0.093154	0.000000	0.000000	4.000000	7.000000	0.000000
21876.580596	0.036971	0.576103	0.244729	76.002319	-105.717232	-78.371994	4.830346	0.000000	1.291419	0.000000	0.000000	0.000000	0.738317	0.006813	-0.067338	0.000000	0.000000	4.000000	7.000000	0.000000
21876.583929	0.036971	0.576103	0.244729	76.002319	-105.717232	-78.371994	4.830346	0.000000	1.291419	0.000000	0.000000	0.000000	0.738317	0.006813	-0.067338	0.000000	0.000000	4.000000	7.000000	0.000000
21876.587262	0.036971	0.576103	0.244729	76.161148	-105.818390	-78.162758	4.841995	0.000000	1.247028	0.000000	0.000000	0.000000	0.738317	0.006813	-0.067338	0.000000	0.000000	4.000000	7.000000	0.000000
21876.590596	0.039635	0.576098	0.244553	76.161148	-105.818390	-78.162758	4.841995	0.000000	1.247028	0.000000	0.000000	0.000000	0.799081	-0.001556	-0.052877	0.000000	0.000000	4.000000	7.000000	0.000000
21876.593929	0.039635	0.576098	0.244553	76.161148	-105.818390	-78.162758	4.841995	0.000000	1.247028	0.000000	0.000000	0.000000	0.799081	-0.001556	-0.052877	0.000000	0.000000	4.000000	7.000000	0.000000
21876.597262	0.039635	0.576098	0.244553	76.325554	-105.880783	-78.319237	4.854302	0.000000	1.198227	0.000000	0.000000	0.000000	0.799081	-0.001556	-0.052877	0.000000	0.000000	4.000000	7.000000	0.000000
21876.600596	0.042401	0.576043	0.244416	76.325554	-105.880783	-78.319237	4.854302	0.000000	1.198227	0.000000	0.000000	0.000000	0.829826	-0.016499	-0.040949	0.000000	0.000000	4.000000	7.000000	0.000000
21876.603929	0.042401	0.576043	0.244416	76.325554	-105.880783	-78.319237	4.854302	0.000000	1.198227	0.000000	0.000000	0.000000	0.829826	-0.016499	-0.040949	0.000000	0.000000	4.000000	7.000000	0.000000
21876.607262	0.042401	0.576043	0.244416	76.522659	-105.904533	-78.413712	4.866690	0.000000	1.146879	0.000000	0.000000	0.000000	0.829826	-0.016499	-0.040949	0.000000	0.000000	4.000000	7.000000	0.000000
21876.610596	0.045273	0.575905	0.244356	76.522659	-105.904533	-78.413712	4.866690	0.000000	1.146879	0.000000	0.000000	0.000000	0.861459	-0.041394	-0.018210	0.000000	0.000000	4.000000	7.000000	0.000000
21876.613929	0.045273	0.575905	0.244356	76.522659	-105.904533	-78.413712	4.866690	0.000000	1.146879	0.000000	0.000000	0.000000	0.861459	-0.041394	-0.018210	0.000000	0.000000	4.000000	7.000000	0.000000
21876.617262	0.045273	0.575905	0.244356	76.755844	-105.795052	-78.341774	4.879127	0.000000	1.092759	0.000000	0.000000	0.000000	0.861459	-0.041394	-0.018210	0.000000	0.000000	4.000000	7.000000	0.000000
21876.620596	0.048415	0.575739	0.244333	76.755844	-105.795052	-78.341774	4.879127	0.000000	1.092759	0.000000	0.000000	0.000000	0.942845	-0.049803	-0.006851	0.000000	0.000000	4.000000	7.000000	0.000000
21876.623929	0.048415	0.575739	0.244333	76.755844	-105.795052	-78.341774	4.879127	0.000000	1.092759	0.000000	0.000000	0.000000	0.942845	-0.049803	-0.006851	0.000000	0.000000	4.000000	7.000000	0.000000
21876.627262	0.048415	0.575739	0.244333	77.020599	-105.673210	-77.986031	4.892159	0.000000	1.032853	0.000000	0.000000	0.000000	0.942845	-0.049803	-0.006851	0.000000	0.000000	4.000000	7.000000	0.000000
21876.630596	0.051660	0.575496	0.244301	77.020599	-105.673210	-77.986031	4.892159	0.000000	1.032853	0.000000	0.000000	0.000000	0.973308	-0.072916	-0.009442	0.000000	0.000000	4.000000	7.000000	0.000000
21876.633929	0.051660	0.575496	0.244301	77.020599	-105.673210	-77.986031	4.892159	0.000000	1.032853	0.000000	0.000000	0.000000	0.973308	-0.072916	-0.009442	0.000000	0.000000	4.000000	7.000000	0.000000
21876.637262	0.051660	0.575496	0.244301	77.296371	-105.608810	-77.068779	4.904901	0.000000	0.970539	0.000000	0.000000	0.000000	0.973308	-0.072916	-0.009442	0.000000	0.000000	4.000000	7.000000	0.000000
21876.640596	0.055110	0.575225	0.244307	77.296371	-105.608810	-77.068779	4.904901	0.000000	0.970539	0.000000	0.000000	0.000000	1.035060	-0.081368	0.001675	0.000000	0.000000	4.000000	7.000000	0.000000
21876.643929	0.055110	0.575225	0.244307	77.296371	-105.608810	-77.068779	4.904901	0.000000	0.970539	0.000000	0.000000	0.000000	1.035060	-0.081368	0.001675	0.000000	0.000000	4.000000	7.000000	0.000000
21876.647262	0.055110	0.575225	0.244307	77.551208	-105.613533	-75.550789	4.917674	0.000000	0.903594	0.000000	0.000000	0.000000	1.035060	-0.081368	0.001675	0.000000	0.000000	4.000000	7.000000	0.000000
21876.650596	0.058798	0.574920	0.244313	77.551208	-105.613533	-75.550789	4.917674	0.000000	0.903594	0.000000	0.000000	0.000000	1.106303	-0.091432	0.001802	0.000000	0.000000	4.000000	7.000000	0.000000
21876.653929	0.058798	0.574920	0.244313	77.551208	-105.613533	-75.550789	4.917674	0.000000	0.903594	0.000000	0.000000	0.000000	1.106303	-0.091432	0.001802	0.000000	0.000000	4.000000	7.000000	0.000000
21876.657262	0.058798	0.574920	0.244313	77.745667	-105.681229	-73.555801	4.930378	0.000000	0.831487	0.000000	0.000000	0.000000	1.106303	-0.091432	0.001802	0.000000	0.000000	4.000000	7.000000	0.000000
21876.660596	0.062584	0.574610	0.244260	77.745667	-105.681229	-73.555801	4.930378	0.000000	0.831487	0.000000	0.000000	0.000000	1.135913	-0.093077	-0.015966	0.000000	0.000000	4.000000	7.000000	0.000000
21876.663929	0.062584	0.574610	0.244260	77.745667	-105.681229	-73.555801	4.930378	0.000000	0.831487	0.000000	0.000000	0.000000	1.135913	-0.093077	-0.015966	0.000000	0.000000	4.000000	7.000000	0.000000
21876.667262	0.062584	0.574610	0.244260	77.865082	-105.685944	-71.976501	4.942351	0.000000	0.757075	0.000000	0.000000	0.000000	1.135913	-0.093077	-0.015966	0.000000	0.000000	4.000000	7.000000	0.000000
21876.670596	0.066635	0.574294	0.244130	77.865082	-105.685944	-71.976501	4.942351	0.000000	0.757075	0.000000	0.000000	0.000000	1.215276	-0.094670	-0.038931	0.000000	0.000000	4.000000	7.000000	0.000000
21876.673929	0.066635	0.574294	0.244130	77.865082	-105.685944	-71.976501	4.942351	0.000000	0.757075	0.000000	0.000000	0.000000	1.215276	-0.094670	-0.038931	0.000000	0.000000	4.000000	7.000000	0.000000
21876.677262	0.066635	0.574294	0.244130	77.897110	-105.501770	-70.902878	4.953948	0.000000	0.677052	0.000000	0.000000	0.000000	1.215276	-0.094670	-0.038931	0.000000	0.000000	4.000000	7.000000	0.000000
21876.680596	0.070847	0.573968	0.243899	77.897110	-105.501770	-70.902878	4.953948	0.000000	0.677052	0.000000	0.000000	0.000000	1.263511	-0.097821	-0.069427	0.000000	0.000000	4.000000	7.000000	0.000000
21876.683929	0.070847	0.573968	0.243899	77.897110	-105.501770	-70.902878	4.953948	0.000000	0.677052	0.000000	0.000000	0.000000	1.263511	-0.097821	-0.069427	0.000000	0.000000	4.000000	7.000000	0.000000
21876.687262	0.070847	0.573968	0.243899	77.890320	-105.227104	-70.052956	4.964659	0.000000	0.593429	0.000000	0.000000	0.000000	1.263511	-0.097821	-0.069427	0.000000	0.000000	4.000000	7.000000	0.000000
21876.690596	0.075217	0.573670	0.243556	77.890320	-105.227104	-70.052956	4.964659	0.000000	0.593429	0.000000	0.000000	0.000000	1.311118	-0.089329	-0.102675	0.000000	0.000000	4.000000	7.000000	0.000000
21876.693929	0.075217	0.573670	0.243556	77.890320	-105.227104	-70.052956	4.964659	0.000000	0.593429	0.000000	0.000000	0.000000	1.311118	-0.089329	-0.102675	0.000000	0.000000	4.000000	7.000000	0.000000
21876.697262	0.075217	0.573670	0.243556	77.882324	-104.946838	-69.137001	4.974314	0.000000	0.506159	0.000000	0.000000	0.000000	1.311118	-0.089329	-0.102675	0.000000	0.000000	4.000000	7.000000	0.000000
21876.700596	0.079880	0.573384	0.243104	77.882324	-104.946838	-69.137001	4.974314	0.000000	0.506159	0.000000	0.000000	0.000000	1.398746	-0.085870	-0.135809	0.000000	0.000000	4.000000	7.000000	0.000000
21876.703929	0.079880	0.573384	0.243104	77.882324	-104.946838	-69.137001	4.974314	0.000000	0.506159	0.000000	0.000000	0.000000	1.398746	-0.085870	-0.135809	0.000000	0.000000	4.000000	7.000000	0.000000
21876.707262	0.079880	0.573384	0.243104	77.874329	-104.644699	-67.949684	4.982963	0.000000	0.412415	0.000000	0.000000	0.000000	1.398746	-0.085870	-0.135809	0.000000	0.000000	4.000000	7.000000	0.000000
21876.710596	0.084695	0.573143	0.242514	77.874329	-104.644699	-67.949684	4.982963	0.000000	0.412415	0.000000	0.000000	0.000000	1.444646	-0.072349	-0.176921	0.000000	0.000000	4.000000	7.000000	0.000000
21876.713929	0.084695	0.573143	0.242514	77.874329	-104.644699	-67.949684	4.982963	0.000000	0.412415	0.000000	0.000000	0.000000	1.444646	-0.072349	-0.176921	0.000000	0.000000	4.000000	7.000000	0.000000
21876.717262	0.084695	0.573143	0.242514	77.865211	-104.338615	-66.668098	4.990073	0.000000	0.314922	0.000000	0.000000	0.000000	1.444646	-0.072349	-0.176921	0.000000	0.000000	4.000000	7.000000	0.000000
21876.720596	0.089738	0.572940	0.241855	77.865211	-104.338615	-66.668098	4.990073	0.000000	0.314922	0.000000	0.000000	0.000000	1.512791	-0.060791	-0.197692	0.000000	0.000000	4.000000	7.000000	0.000000
21876.723929	0.089738	0.572940	0.241855	77.865211	-104.338615	-66.668098	4.990073	0.000000	0.314922	0.000000	0.000000	0.000000	1.512791	-0.060791	-0.197692	0.000000	0.000000	4.000000	7.000000	0.000000
21876.727262	0.089738	0.572940	0.241855	77.857124	-104.003563	-65.568260	4.995504	0.000000	0.211969	0.000000	0.000000	0.000000	1.512791	-0.060791	-0.197692	0.000000	0.000000	4.000000	7.000000	0.000000
21876.730596	0.095035	0.572810	0.241081	77.857124	-104.003563	-65.568260	4.995504	0.000000	0.211969	0.000000	0.000000	0.000000	1.589061	-0.039198	-0.232334	0.000000	0.000000	4.000000	7.000000	0.000000
21876.733929	0.095035	0.572810	0.241081	77.857124	-104.003563	-65.568260	4.995504	0.000000	0.211969	0.000000	0.000000	0.000000	1.589061	-0.039198	-0.232334	0.000000	0.000000	4.000000	7.000000	0.000000
21876.737262	0.095035	0.572810	0.241081	77.848289	-103.633942	-64.554642	4.998940	0.000000	0.102962	0.000000	0.000000	0.000000	1.589061	-0.039198	-0.232334	0.000000	0.000000	4.000000	7.000000	0.000000
21876.740596	0.100457	0.572679	0.240247	77.848289	-103.633942	-64.554642	4.998940	0.000000	0.102962	0.000000	0.000000	0.000000	1.626809	-0.039204	-0.250104	0.000000	0.000000	4.000000	7.000000	0.000000
21876.743929	0.100457	0.572679	0.240247	77.848289	-103.633942	-64.554642	4.998940	0.000000	0.102962	0.000000	0.000000	0.000000	1.626809	-0.039204	-0.250104	0.000000	0.000000	4.000000	7.000000	0.000000
21876.747262	0.100457	0.572679	0.240247	77.841644	-103.224640	-63.246311	4.999991	0.000000	-0.009515	0.000000	0.000000	0.000000	1.626809	-0.039204	-0.250104	0.000000	0.000000	4.000000	7.000000	0.000000
21876.750596	0.106101	0.572565	0.239317	77.841644	-103.224640	-63.246311	4.999991	0.000000	-0.009515	0.000000	0.000000	0.000000	1.693243	-0.034176	-0.278817	0.000000	0.000000	4.000000	7.000000	0.000000
21876.753929	0.106101	0.572565	0.239317	77.841644	-103.224640	-63.246311	4.999991	0.000000	-0.009515	0.000000	0.000000	0.000000	1.693243	-0.034176	-0.278817	0.000000	0.000000	4.000000	7.000000	0.000000
21876.757262	0.106101	0.572565	0.239317	77.830215	-102.802238	-61.860600	4.998376	0.000000	-0.127433	0.000000	0.000000	0.000000	1.693243	-0.034176	-0.278817	0.000000	0.000000	4.000000	7.000000	0.000000
21876.760596	0.111876	0.572478	0.238364	77.830215	-102.802238	-61.860600	4.998376	0.000000	-0.127433	0.000000	0.000000	0.000000	1.732370	-0.026115	-0.286144	0.000000	0.000000	4.000000	7.000000	0.000000
21876.763929	0.111876	0.572478	0.238364	77.830215	-102.802238	-61.860600	4.998376	0.000000	-0.127433	0.000000	0.000000	0.000000	1.732370	-0.026115	-0.286144	0.000000	0.000000	4.000000	7.000000	0.000000
21876.767262	0.111876	0.572478	0.238364	77.791870	-102.288765	-60.399548	4.993806	0.000000	-0.248805	0.000000	0.000000	0.000000	1.732370	-0.026115	-0.286144	0.000000	0.000000	4.000000	7.000000	0.000000
21876.770596	0.117738	0.572408	0.237327	77.791870	-102.288765	-60.399548	4.993806	0.000000	-0.248805	0.000000	0.000000	0.000000	1.758557	-0.021102	-0.311029	0.000000	0.000000	4.000000	7.000000	0.000000
21876.773929	0.117738	0.572408	0.237327	77.791870	-102.288765	-60.399548	4.993806	0.000000	-0.248805	0.000000	0.000000	0.000000	1.758557	-0.021102	-0.311029	0.000000	0.000000	4.000000	7.000000	0.000000
21876.777262	0.117738	0.572408	0.237327	77.675179	-101.544205	-58.752407	4.986093	0.000000	-0.372660	0.000000	0.000000	0.000000	1.758557	-0.021102	-0.311029	0.000000	0.000000	4.000000	7.000000	0.000000
21876.780596	0.123660	0.572381	0.236253	77.675179	-101.544205	-58.752407	4.986093	0.000000	-0.372660	0.000000	0.000000	0.000000	1.776736	-0.008041	-0.322129	0.000000	0.000000	4.000000	7.000000	0.000000
21876.783929	0.123660	0.572381	0.236253	77.675179	-101.544205	-58.752407	4.986093	0.000000	-0.372660	0.000000	0.000000	0.000000	1.776736	-0.008041	-0.322129	0.000000	0.000000	4.000000	7.000000	0.000000
21876.787262	0.123660	0.572381	0.236253	77.503815	-100.674644	-56.628025	4.975113	0.000000	-0.498246	0.000000	0.000000	0.000000	1.776736	-0.008041	-0.322129	0.000000	0.000000	4.000000	7.000000	0.000000
21876.790596	0.129635	0.572371	0.235098	77.503815	-100.674644	-56.628025	4.975113	0.000000	-0.498246	0.000000	0.000000	0.000000	1.792505	-0.003034	-0.346440	0.000000	0.000000	4.000000	7.000000	0.000000
21876.793929	0.129635	0.572371	0.235098	77.503815	-100.674644	-56.628025	4.975113	0.000000	-0.498246	0.000000	0.000000	0.000000	1.792505	-0.003034	-0.346440	0.000000	0.000000	4.000000	7.000000	0.000000
21876.797262	0.129635	0.572371	0.235098	77.347176	-99.840508	-53.828785	4.960742	0.000000	-0.625325	0.000000	0.000000	0.000000	1.792505	-0.003034	-0.346440	0.000000	0.000000	4.000000	7.000000	0.000000
21876.800596	0.135702	0.572344	0.233891	77.347176	-99.840508	-53.828785	4.960742	0.000000	-0.625325	0.000000	0.000000	0.000000	1.819883	-0.008032	-0.362221	0.000000	0.000000	4.000000	7.000000	0.000000
21876.803929	0.135702	0.572344	0.233891	77.347176	-99.840508	-53.828785	4.960742	0.000000	-0.625325	0.000000	0.000000	0.000000	1.819883	-0.008032	-0.362221	0.000000	0.000000	4.000000	7.000000	0.000000
21876.807262	0.135702	0.572344	0.233891	77.251083	-99.186707	-51.010300	4.942750	0.000000	-0.754470	0.000000	0.000000	0.000000	1.819883	-0.008032	-0.362221	0.000000	0.000000	4.000000	7.000000	0.000000
21876.810596	0.141805	0.572264	0.232532	77.251083	-99.186707	-51.010300	4.942750	0.000000	-0.754470	0.000000	0.000000	0.000000	1.830959	-0.024118	-0.407540	0.000000	0.000000	4.000000	7.000000	0.000000
21876.813929	0.141805	0.572264	0.232532	77.251083	-99.186707	-51.010300	4.942750	0.000000	-0.754470	0.000000	0.000000	0.000000	1.830959	-0.024118	-0.407540	0.000000	0.000000	4.000000	7.000000	0.000000
21876.817262	0.141805	0.572264	0.232532	77.229782	-98.757729	-49.043831	4.921105	0.000000	-0.884717	0.000000	0.000000	0.000000	1.830959	-0.024118	-0.407540	0.000000	0.000000	4.000000	7.000000	0.000000
21876.820596	0.148071	0.572168	0.230987	77.229782	-98.757729	-49.043831	4.921105	0.000000	-0.884717	0.000000	0.000000	0.000000	1.879901	-0.028634	-0.463504	0.000000	0.000000	4.000000	7.000000	0.000000
21876.823929	0.148071	0.572168	0.230987	77.229782	-98.757729	-49.043831	4.921105	0.000000	-0.884717	0.000000	0.000000	0.000000	1.879901	-0.028634	-0.463504	0.000000	0.000000	4.000000	7.000000	0.000000
21876.827262	0.148071	0.572168	0.230987	77.214111	-98.402390	-48.263569	4.895119	0.000000	-1.018729	0.000000	0.000000	0.000000	1.879901	-0.028634	-0.463504	0.000000	0.000000	4.000000	7.000000	0.000000
21876.830596	0.154427	0.571976	0.229248	77.214111	-98.402390	-48.263569	4.895119	0.000000	-1.018729	0.000000	0.000000	0.000000	1.906781	-0.057757	-0.521879	0.000000	0.000000	4.000000	7.000000	0.000000
21876.833929	0.154427	0.571976	0.229248	77.214111	-98.402390	-48.263569	4.895119	0.000000	-1.018729	0.000000	0.000000	0.000000	1.906781	-0.057757	-0.521879	0.000000	0.000000	4.000000	7.000000	0.000000
21876.837262	0.154427	0.571976	0.229248	77.190056	-98.083824	-47.624668	4.864776	0.000000	-1.154973	0.000000	0.000000	0.000000	1.906781	-0.057757	-0.521879	0.000000	0.000000	4.000000	7.000000	0.000000
21876.840596	0.160803	0.571785	0.227326	77.190056	-98.083824	-47.624668	4.864776	0.000000	-1.154973	0.000000	0.000000	0.000000	1.912741	-0.057239	-0.576655	0.000000	0.000000	4.000000	7.000000	0.000000
21876.843929	0.160803	0.571785	0.227326	77.190056	-98.083824	-47.624668	4.864776	0.000000	-1.154973	0.000000	0.000000	0.000000	1.912741	-0.057239	-0.576655	0.000000	0.000000	4.000000	7.000000	0.000000
21876.847262	0.160803	0.571785	0.227326	77.149902	-97.791908	-46.299397	4.830207	0.000000	-1.291936	0.000000	0.000000	0.000000	1.912741	-0.057239	-0.576655	0.000000	0.000000	4.000000	7.000000	0.000000
21876.850596	0.167099	0.571557	0.225250	77.149902	-97.791908	-46.299397	4.830207	0.000000	-1.291936	0.000000	0.000000	0.000000	1.888728	-0.068281	-0.622818	0.000000	0.000000	4.000000	7.000000	0.000000
21876.853929	0.167099	0.571557	0.225250	77.149902	-97.791908	-46.299397	4.830207	0.000000	-1.291936	0.000000	0.000000	0.000000	1.888728	-0.068281	-0.622818	0.000000	0.000000	4.000000	7.000000	0.000000
21876.857262	0.167099	0.571557	0.225250	77.083687	-97.497337	-44.357327	4.791911	0.000000	-1.427440	0.000000	0.000000	0.000000	1.888728	-0.068281	-0.622818	0.000000	0.000000	4.000000	7.000000	0.000000
21876.860596	0.173145	0.571310	0.223044	77.083687	-97.497337	-44.357327	4.791911	0.000000	-1.427440	0.000000	0.000000	0.000000	1.813927	-0.074278	-0.661633	0.000000	0.000000	4.000000	7.000000	0.000000
21876.863929	0.173145	0.571310	0.223044	77.083687	-97.497337	-44.357327	4.791911	0.000000	-1.427440	0.000000	0.000000	0.000000	1.813927	-0.074278	-0.661633	0.000000	0.000000	4.000000	7.000000	0.000000
21876.867262	0.173145	0.571310	0.223044	77.020676	-97.296173	-42.302704	4.751049	0.000000	-1.558056	0.000000	0.000000	0.000000	1.813927	-0.074278	-0.661633	0.000000	0.000000	4.000000	7.000000	0.000000
21876.870596	0.178990	0.571092	0.220644	77.020676	-97.296173	-42.302704	4.751049	0.000000	-1.558056	0.000000	0.000000	0.000000	1.753526	-0.065349	-0.720039	0.000000	0.000000	4.000000	7.000000	0.000000
21876.873929	0.178990	0.571092	0.220644	77.020676	-97.296173	-42.302704	4.751049	0.000000	-1.558056	0.000000	0.000000	0.000000	1.753526	-0.065349	-0.720039	0.000000	0.000000	4.000000	7.000000	0.000000
21876.877262	0.178990	0.571092	0.220644	76.981728	-97.250954	-40.339878	4.707433	0.000000	-1.685251	0.000000	0.000000	0.000000	1.753526	-0.065349	-0.720039	0.000000	0.000000	4.000000	7.000000	0.000000
21876.880596	0.184706	0.570872	0.217955	76.981728	-97.250954	-40.339878	4.707433	0.000000	-1.685251	0.000000	0.000000	0.000000	1.714865	-0.066020	-0.806758	0.000000	0.000000	4.000000	7.000000	0.000000
21876.883929	0.184706	0.570872	0.217955	76.981728	-97.250954	-40.339878	4.707433	0.000000	-1.685251	0.000000	0.000000	0.000000	1.714865	-0.066020	-0.806758	0.000000	0.000000	4.000000	7.000000	0.000000
21876.887262	0.184706	0.570872	0.217955	76.929001	-97.307381	-38.477470	4.660412	0.000000	-1.811230	0.000000	0.000000	0.000000	1.714865	-0.066020	-0.806758	0.000000	0.000000	4.000000	7.000000	0.000000
21876.890596	0.190280	0.570606	0.214954	76.929001	-97.307381	-38.477470	4.660412	0.000000	-1.811230	0.000000	0.000000	0.000000	1.672027	-0.079799	-0.900324	0.000000	0.000000	4.000000	7.000000	0.000000
21876.893929	0.190280	0.570606	0.214954	76.929001	-97.307381	-38.477470	4.660412	0.000000	-1.811230	0.000000	0.000000	0.000000	1.672027	-0.079799	-0.900324	0.000000	0.000000	4.000000	7.000000	0.000000
21876.897262	0.190280	0.570606	0.214954	76.877251	-97.464790	-36.927494	4.609917	0.000000	-1.936147	0.000000	0.000000	0.000000	1.672027	-0.079799	-0.900324	0.000000	0.000000	4.000000	7.000000	0.000000
21876.900596	0.195895	0.570353	0.211592	76.877251	-97.464790	-36.927494	4.609917	0.000000	-1.936147	0.000000	0.000000	0.000000	1.684502	-0.075782	-1.008531	0.000000	0.000000	4.000000	7.000000	0.000000
21876.903929	0.195895	0.570353	0.211592	76.877251	-97.464790	-36.927494	4.609917	0.000000	-1.936147	0.000000	0.000000	0.000000	1.684502	-0.075782	-1.008531	0.000000	0.000000	4.000000	7.000000	0.000000
21876.907262	0.195895	0.570353	0.211592	76.842979	-97.627754	-35.880856	4.554128	0.000000	-2.063958	0.000000	0.000000	0.000000	1.684502	-0.075782	-1.008531	0.000000	0.000000	4.000000	7.000000	0.000000
21876.910596	0.201528	0.570086	0.207823	76.842979	-97.627754	-35.880856	4.554128	0.000000	-2.063958	0.000000	0.000000	0.000000	1.689875	-0.080054	-1.130606	0.000000	0.000000	4.000000	7.000000	0.000000
21876.913929	0.201528	0.570086	0.207823	76.842979	-97.627754	-35.880856	4.554128	0.000000	-2.063958	0.000000	0.000000	0.000000	1.689875	-0.080054	-1.130606	0.000000	0.000000	4.000000	7.000000	0.000000
21876.917262	0.201528	0.570086	0.207823	76.872589	-97.038933	-34.291000	4.492560	0.000000	-2.194745	0.000000	0.000000	0.000000	1.689875	-0.080054	-1.130606	0.000000	0.000000	4.000000	7.000000	0.000000
21876.920596	0.207094	0.569836	0.203745	76.872589	-97.038933	-34.291000	4.492560	0.000000	-2.194745	0.000000	0.000000	0.000000	1.669929	-0.075073	-1.223411	0.000000	0.000000	4.000000	7.000000	0.000000
21876.923929	0.207094	0.569836	0.203745	76.872589	-97.038933	-34.291000	4.492560	0.000000	-2.194745	0.000000	0.000000	0.000000	1.669929	-0.075073	-1.223411	0.000000	0.000000	4.000000	7.000000	0.000000
21876.927262	0.207094	0.569836	0.203745	77.058243	-95.250290	-31.360804	4.425846	0.000000	-2.326346	0.000000	0.000000	0.000000	1.669929	-0.075073	-1.223411	0.000000	0.000000	4.000000	7.000000	0.000000
21876.930596	0.212466	0.569585	0.199414	77.058243	-95.250290	-31.360804	4.425846	0.000000	-2.326346	0.000000	0.000000	0.000000	1.611529	-0.075373	-1.299236	0.000000	0.000000	4.000000	7.000000	0.000000
21876.933929	0.212466	0.569585	0.199414	77.058243	-95.250290	-31.360804	4.425846	0.000000	-2.326346	0.000000	0.000000	0.000000	1.611529	-0.075373	-1.299236	0.000000	0.000000	4.000000	7.000000	0.000000
21876.937262	0.212466	0.569585	0.199414	77.342674	-92.524910	-27.517952	4.355120	0.000000	-2.456202	0.000000	0.000000	0.000000	1.611529	-0.075373	-1.299236	0.000000	0.000000	4.000000	7.000000	0.000000
21876.940596	0.217659	0.569385	0.194798	77.342674	-92.524910	-27.517952	4.355120	0.000000	-2.456202	0.000000	0.000000	0.000000	1.558076	-0.059860	-1.384946	0.000000	0.000000	4.000000	7.000000	0.000000
21876.943929	0.217659	0.569385	0.194798	77.342674	-92.524910	-27.517952	4.355120	0.000000	-2.456202	0.000000	0.000000	0.000000	1.558076	-0.059860	-1.384946	0.000000	0.000000	4.000000	7.000000	0.000000
21876.947262	0.217659	0.569385	0.194798	77.657005	-89.254829	-22.885750	4.279880	0.000000	-2.585079	0.000000	0.000000	0.000000	1.558076	-0.059860	-1.384946	0.000000	0.000000	4.000000	7.000000	0.000000
21876.950596	0.222569	0.569251	0.189910	77.657005	-89.254829	-22.885750	4.279880	0.000000	-2.585079	0.000000	0.000000	0.000000	1.472734	-0.040130	-1.466470	0.000000	0.000000	4.000000	7.000000	0.000000
21876.953929	0.222569	0.569251	0.189910	77.657005	-89.254829	-22.885750	4.279880	0.000000	-2.585079	0.000000	0.000000	0.000000	1.472734	-0.040130	-1.466470	0.000000	0.000000	4.000000	7.000000	0.000000
21876.957262	0.222569	0.569251	0.189910	77.966576	-85.648384	-17.517057	4.201018	0.000000	-2.711355	0.000000	0.000000	0.000000	1.472734	-0.040130	-1.466470	0.000000	0.000000	4.000000	7.000000	0.000000
21876.960596	0.227093	0.569122	0.184778	77.966576	-85.648384	-17.517057	4.201018	0.000000	-2.711355	0.000000	0.000000	0.000000	1.357347	-0.038767	-1.539641	0.000000	0.000000	4.000000	7.000000	0.000000
21876.963929	0.227093	0.569122	0.184778	77.966576	-85.648384	-17.517057	4.201018	0.000000	-2.711355	0.000000	0.000000	0.000000	1.357347	-0.038767	-1.539641	0.000000	0.000000	4.000000	7.000000	0.000000
21876.967262	0.227093	0.569122	0.184778	78.245216	-81.933311	-11.754938	4.119602	0.000000	-2.833529	0.000000	0.000000	0.000000	1.357347	-0.038767	-1.539641	0.000000	0.000000	4.000000	7.000000	0.000000
21876.970596	0.231248	0.568990	0.179363	78.245216	-81.933311	-11.754938	4.119602	0.000000	-2.833529	0.000000	0.000000	0.000000	1.246415	-0.039661	-1.624324	0.000000	0.000000	4.000000	7.000000	0.000000
21876.973929	0.231248	0.568990	0.179363	78.245216	-81.933311	-11.754938	4.119602	0.000000	-2.833529	0.000000	0.000000	0.000000	1.246415	-0.039661	-1.624324	0.000000	0.000000	4.000000	7.000000	0.000000
21876.977262	0.231248	0.568990	0.179363	78.481514	-78.248924	-6.226414	4.035083	0.000000	-2.952643	0.000000	0.000000	0.000000	1.246415	-0.039661	-1.624324	0.000000	0.000000	4.000000	7.000000	0.000000
21876.980596	0.235190	0.568821	0.173649	78.481514	-78.248924	-6.226414	4.035083	0.000000	-2.952643	0.000000	0.000000	0.000000	1.182762	-0.050757	-1.714348	0.000000	0.000000	4.000000	7.000000	0.000000
21876.983929	0.235190	0.568821	0.173649	78.481514	-78.248924	-6.226414	4.035083	0.000000	-2.952643	0.000000	0.000000	0.000000	1.182762	-0.050757	-1.714348	0.000000	0.000000	4.000000	7.000000	0.000000
21876.987262	0.235190	0.568821	0.173649	78.679108	-74.633263	-1.472367	3.945327	0.000000	-3.071545	0.000000	0.000000	0.000000	1.182762	-0.050757	-1.714348	0.000000	0.000000	4.000000	7.000000	0.000000
21876.990596	0.238789	0.568592	0.167666	78.679108	-74.633263	-1.472367	3.945327	0.000000	-3.071545	0.000000	0.000000	0.000000	1.079477	-0.068748	-1.794933	0.000000	0.000000	4.000000	7.000000	0.000000
21876.993929	0.238789	0.568592	0.167666	78.679108	-74.633263	-1.472367	3.945327	0.000000	-3.071545	0.000000	0.000000	0.000000	1.079477	-0.068748	-1.794933	0.000000	0.000000	4.000000	7.000000	0.000000
21876.997262	0.238789	0.568592	0.167666	78.847618	-70.905518	2.741208	3.851624	0.000000	-3.188259	0.000000	0.000000	0.000000	1.079477	-0.068748	-1.794933	0.000000	0.000000	4.000000	7.000000	0.000000
21877.000596	0.242098	0.568358	0.161398	78.847618	-70.905518	2.741208	3.851624	0.000000	-3.188259	0.000000	0.000000	0.000000	0.992948	-0.070105	-1.880268	0.000000	0.000000	4.000000	7.000000	0.000000
21877.003929	0.242098	0.568358	0.161398	78.847618	-70.905518	2.741208	3.851624	0.000000	-3.188259	0.000000	0.000000	0.000000	0.992948	-0.070105	-1.880268	0.000000	0.000000	4.000000	7.000000	0.000000
21877.007262	0.242098	0.568358	0.161398	78.989334	-66.854370	7.390851	3.752782	0.000000	-3.304032	0.000000	0.000000	0.000000	0.992948	-0.070105	-1.880268	0.000000	0.000000	4.000000	7.000000	0.000000
21877.010596	0.245080	0.568128	0.154931	78.989334	-66.854370	7.390851	3.752782	0.000000	-3.304032	0.000000	0.000000	0.000000	0.894360	-0.069004	-1.940157	0.000000	0.000000	4.000000	7.000000	0.000000
21877.013929	0.245080	0.568128	0.154931	78.989334	-66.854370	7.390851	3.752782	0.000000	-3.304032	0.000000	0.000000	0.000000	0.894360	-0.069004	-1.940157	0.000000	0.000000	4.000000	7.000000	0.000000
21877.017262	0.245080	0.568128	0.154931	79.095139	-62.002369	13.262247	3.649661	0.000000	-3.417598	0.000000	0.000000	0.000000	0.894360	-0.069004	-1.940157	0.000000	0.000000	4.000000	7.000000	0.000000
21877.020596	0.247664	0.567982	0.148351	79.095139	-62.002369	13.262247	3.649661	0.000000	-3.417598	0.000000	0.000000	0.000000	0.775332	-0.043836	-1.973808	0.000000	0.000000	4.000000	7.000000	0.000000
21877.023929	0.247664	0.567982	0.148351	79.095139	-62.002369	13.262247	3.649661	0.000000	-3.417598	0.000000	0.000000	0.000000	0.775332	-0.043836	-1.973808	0.000000	0.000000	4.000000	7.000000	0.000000
21877.027262	0.247664	0.567982	0.148351	79.123878	-56.221844	20.156006	3.543736	0.000000	-3.527314	0.000000	0.000000	0.000000	0.775332	-0.043836	-1.973808	0.000000	0.000000	4.000000	7.000000	0.000000
21877.030596	0.249937	0.567927	0.141702	79.123878	-56.221844	20.156006	3.543736	0.000000	-3.527314	0.000000	0.000000	0.000000	0.681815	-0.016415	-1.994917	0.000000	0.000000	4.000000	7.000000	0.000000
21877.033929	0.249937	0.567927	0.141702	79.123878	-56.221844	20.156006	3.543736	0.000000	-3.527314	0.000000	0.000000	0.000000	0.681815	-0.016415	-1.994917	0.000000	0.000000	4.000000	7.000000	0.000000
21877.037262	0.249937	0.567927	0.141702	79.038383	-49.785801	27.607944	3.434333	0.000000	-3.633918	0.000000	0.000000	0.000000	0.681815	-0.016415	-1.994917	0.000000	0.000000	4.000000	7.000000	0.000000
21877.040596	0.251743	0.567898	0.135005	79.038383	-49.785801	27.607944	3.434333	0.000000	-3.633918	0.000000	0.000000	0.000000	0.541779	-0.008642	-2.009131	0.000000	0.000000	4.000000	7.000000	0.000000
21877.043929	0.251743	0.567898	0.135005	79.038383	-49.785801	27.607944	3.434333	0.000000	-3.633918	0.000000	0.000000	0.000000	0.541779	-0.008642	-2.009131	0.000000	0.000000	4.000000	7.000000	0.000000
21877.047262	0.251743	0.567898	0.135005	78.828789	-43.139519	35.140907	3.323501	0.000000	-3.735551	0.000000	0.000000	0.000000	0.541779	-0.008642	-2.009131	0.000000	0.000000	4.000000	7.000000	0.000000
21877.050596	0.253093	0.567913	0.128276	78.828789	-43.139519	35.140907	3.323501	0.000000	-3.735551	0.000000	0.000000	0.000000	0.405208	0.004334	-2.018715	0.000000	0.000000	4.000000	7.000000	0.000000
21877.053929	0.253093	0.567913	0.128276	78.828789	-43.139519	35.140907	3.323501	0.000000	-3.735551	0.000000	0.000000	0.000000	0.405208	0.004334	-2.018715	0.000000	0.000000	4.000000	7.000000	0.000000
21877.057262	0.253093	0.567913	0.128276	78.497803	-36.803814	42.538631	3.211220	0.000000	-3.832501	0.000000	0.000000	0.000000	0.405208	0.004334	-2.018715	0.000000	0.000000	4.000000	7.000000	0.000000
21877.060596	0.253945	0.567886	0.121475	78.497803	-36.803814	42.538631	3.211220	0.000000	-3.832501	0.000000	0.000000	0.000000	0.255370	-0.008123	-2.040124	0.000000	0.000000	4.000000	7.000000	0.000000
21877.063929	0.253945	0.567886	0.121475	78.497803	-36.803814	42.538631	3.211220	0.000000	-3.832501	0.000000	0.000000	0.000000	0.255370	-0.008123	-2.040124	0.000000	0.000000	4.000000	7.000000	0.000000
21877.067262	0.253945	0.567886	0.121475	78.075554	-31.032108	49.471550	3.097279	0.000000	-3.925158	0.000000	0.000000	0.000000	0.255370	-0.008123	-2.040124	0.000000	0.000000	4.000000	7.000000	0.000000
21877.070596	0.254299	0.567760	0.114595	78.075554	-31.032108	49.471550	3.097279	0.000000	-3.925158	0.000000	0.000000	0.000000	0.106363	-0.037670	-2.064036	0.000000	0.000000	4.000000	7.000000	0.000000
21877.073929	0.254299	0.567760	0.114595	78.075554	-31.032108	49.471550	3.097279	0.000000	-3.925158	0.000000	0.000000	0.000000	0.106363	-0.037670	-2.064036	0.000000	0.000000	4.000000	7.000000	0.000000
21877.077262	0.254299	0.567760	0.114595	77.591850	-25.917343	55.613796	2.981165	0.000000	-4.014057	0.000000	0.000000	0.000000	0.106363	-0.037670	-2.064036	0.000000	0.000000	4.000000	7.000000	0.000000
21877.080596	0.254342	0.567549	0.107530	77.591850	-25.917343	55.613796	2.981165	0.000000	-4.014057	0.000000	0.000000	0.000000	0.013000	-0.063385	-2.119592	0.000000	0.000000	4.000000	7.000000	0.000000
21877.083929	0.254342	0.567549	0.107530	77.591850	-25.917343	55.613796	2.981165	0.000000	-4.014057	0.000000	0.000000	0.000000	0.013000	-0.063385	-2.119592	0.000000	0.000000	4.000000	7.000000	0.000000
21877.087262	0.254342	0.567549	0.107530	77.059402	-21.332453	60.807549	2.858207	0.000000	-4.102518	0.000000	0.000000	0.000000	0.013000	-0.063385	-2.119592	0.000000	0.000000	4.000000	7.000000	0.000000
21877.090596	0.253969	0.567337	0.100327	77.059402	-21.332453	60.807549	2.858207	0.000000	-4.102518	0.000000	0.000000	0.000000	-0.111987	-0.063569	-2.160765	0.000000	0.000000	4.000000	7.000000	0.000000
21877.093929	0.253969	0.567337	0.100327	77.059402	-21.332453	60.807549	2.858207	0.000000	-4.102518	0.000000	0.000000	0.000000	-0.111987	-0.063569	-2.160765	0.000000	0.000000	4.000000	7.000000	0.000000
21877.097262	0.253969	0.567337	0.100327	76.479767	-17.201418	65.203285	2.729670	0.000000	-4.189141	0.000000	0.000000	0.000000	-0.111987	-0.063569	-2.160765	0.000000	0.000000	4.000000	7.000000	0.000000
21877.100596	0.253210	0.567080	0.093042	76.479767	-17.201418	65.203285	2.729670	0.000000	-4.189141	0.000000	0.000000	0.000000	-0.227829	-0.077033	-2.185590	0.000000	0.000000	4.000000	7.000000	0.000000
21877.103929	0.253210	0.567080	0.093042	76.479767	-17.201418	65.203285	2.729670	0.000000	-4.189141	0.000000	0.000000	0.000000	-0.227829	-0.077033	-2.185590	0.000000	0.000000	4.000000	7.000000	0.000000
21877.107262	0.253210	0.567080	0.093042	75.818253	-13.281255	69.423294	2.595334	0.000000	-4.273669	0.000000	0.000000	0.000000	-0.227829	-0.077033	-2.185590	0.000000	0.000000	4.000000	7.000000	0.000000
21877.110596	0.252179	0.566875	0.085705	75.818253	-13.281255	69.423294	2.595334	0.000000	-4.273669	0.000000	0.000000	0.000000	-0.309130	-0.061579	-2.201176	0.000000	0.000000	4.000000	7.000000	0.000000
21877.113929	0.252179	0.566875	0.085705	75.818253	-13.281255	69.423294	2.595334	0.000000	-4.273669	0.000000	0.000000	0.000000	-0.309130	-0.061579	-2.201176	0.000000	0.000000	4.000000	7.000000	0.000000
21877.117262	0.252179	0.566875	0.085705	74.997017	-9.330987	73.679359	2.453564	0.000000	-4.356607	0.000000	0.000000	0.000000	-0.309130	-0.061579	-2.201176	0.000000	0.000000	4.000000	7.000000	0.000000
21877.120596	0.250783	0.566678	0.078433	74.997017	-9.330987	73.679359	2.453564	0.000000	-4.356607	0.000000	0.000000	0.000000	-0.419015	-0.058955	-2.181636	0.000000	0.000000	4.000000	7.000000	0.000000
21877.123929	0.250783	0.566678	0.078433	74.997017	-9.330987	73.679359	2.453564	0.000000	-4.356607	0.000000	0.000000	0.000000	-0.419015	-0.058955	-2.181636	0.000000	0.000000	4.000000	7.000000	0.000000
21877.127262	0.250783	0.566678	0.078433	74.009460	-5.455497	77.810616	2.307357	0.000000	-4.435776	0.000000	0.000000	0.000000	-0.419015	-0.058955	-2.181636	0.000000	0.000000	4.000000	7.000000	0.000000
21877.130596	0.248948	0.566579	0.071309	74.009460	-5.455497	77.810616	2.307357	0.000000	-4.435776	0.000000	0.000000	0.000000	-0.550484	-0.029901	-2.137153	0.000000	0.000000	4.000000	7.000000	0.000000
21877.133929	0.248948	0.566579	0.071309	74.009460	-5.455497	77.810616	2.307357	0.000000	-4.435776	0.000000	0.000000	0.000000	-0.550484	-0.029901	-2.137153	0.000000	0.000000	4.000000	7.000000	0.000000
21877.137262	0.248948	0.566579	0.071309	72.895836	-1.878378	81.484207	2.159073	0.000000	-4.509812	0.000000	0.000000	0.000000	-0.550484	-0.029901	-2.137153	0.000000	0.000000	4.000000	7.000000	0.000000
21877.140596	0.246693	0.566535	0.064402	72.895836	-1.878378	81.484207	2.159073	0.000000	-4.509812	0.000000	0.000000	0.000000	-0.676260	-0.013187	-2.072001	0.000000	0.000000	4.000000	7.000000	0.000000
21877.143929	0.246693	0.566535	0.064402	72.895836	-1.878378	81.484207	2.159073	0.000000	-4.509812	0.000000	0.000000	0.000000	-0.676260	-0.013187	-2.072001	0.000000	0.000000	4.000000	7.000000	0.000000
21877.147262	0.246693	0.566535	0.064402	71.732132	1.244304	84.401001	2.009952	0.000000	-4.578219	0.000000	0.000000	0.000000	-0.676260	-0.013187	-2.072001	0.000000	0.000000	4.000000	7.000000	0.000000
21877.150596	0.243919	0.566487	0.057713	71.732132	1.244304	84.401001	2.009952	0.000000	-4.578219	0.000000	0.000000	0.000000	-0.832346	-0.014382	-2.006611	0.000000	0.000000	4.000000	7.000000	0.000000
21877.153929	0.243919	0.566487	0.057713	71.732132	1.244304	84.401001	2.009952	0.000000	-4.578219	0.000000	0.000000	0.000000	-0.832346	-0.014382	-2.006611	0.000000	0.000000	4.000000	7.000000	0.000000
21877.157262	0.243919	0.566487	0.057713	70.599205	3.962020	86.988197	1.861004	0.000000	-4.640761	0.000000	0.000000	0.000000	-0.832346	-0.014382	-2.006611	0.000000	0.000000	4.000000	7.000000	0.000000
21877.160596	0.240736	0.566384	0.051181	70.599205	3.962020	86.988197	1.861004	0.000000	-4.640761	0.000000	0.000000	0.000000	-0.954848	-0.030804	-1.959554	0.000000	0.000000	4.000000	7.000000	0.000000
21877.163929	0.240736	0.566384	0.051181	70.599205	3.962020	86.988197	1.861004	0.000000	-4.640761	0.000000	0.000000	0.000000	-0.954848	-0.030804	-1.959554	0.000000	0.000000	4.000000	7.000000	0.000000
21877.167262	0.240736	0.566384	0.051181	69.528114	6.484768	89.543694	1.708855	0.000000	-4.698916	0.000000	0.000000	0.000000	-0.954848	-0.030804	-1.959554	0.000000	0.000000	4.000000	7.000000	0.000000
21877.170596	0.237290	0.566163	0.044643	69.528114	6.484768	89.543694	1.708855	0.000000	-4.698916	0.000000	0.000000	0.000000	-1.033872	-0.066388	-1.961651	0.000000	0.000000	4.000000	7.000000	0.000000
21877.173929	0.237290	0.566163	0.044643	69.528114	6.484768	89.543694	1.708855	0.000000	-4.698916	0.000000	0.000000	0.000000	-1.033872	-0.066388	-1.961651	0.000000	0.000000	4.000000	7.000000	0.000000
21877.177262	0.237290	0.566163	0.044643	68.517616	8.829524	92.093468	1.546165	0.000000	-4.754931	0.000000	0.000000	0.000000	-1.033872	-0.066388	-1.961651	0.000000	0.000000	4.000000	7.000000	0.000000
21877.180596	0.233635	0.565851	0.038130	68.517616	8.829524	92.093468	1.546165	0.000000	-4.754931	0.000000	0.000000	0.000000	-1.096322	-0.093617	-1.953689	0.000000	0.000000	4.000000	7.000000	0.000000
21877.183929	0.233635	0.565851	0.038130	68.517616	8.829524	92.093468	1.546165	0.000000	-4.754931	0.000000	0.000000	0.000000	-1.096322	-0.093617	-1.953689	0.000000	0.000000	4.000000	7.000000	0.000000
21877.187262	0.233635	0.565851	0.038130	67.548271	10.956759	94.560883	1.371902	0.000000	-4.808106	0.000000	0.000000	0.000000	-1.096322	-0.093617	-1.953689	0.000000	0.000000	4.000000	7.000000	0.000000
21877.190596	0.229718	0.565442	0.031627	67.548271	10.956759	94.560883	1.371902	0.000000	-4.808106	0.000000	0.000000	0.000000	-1.175350	-0.122761	-1.950957	0.000000	0.000000	4.000000	7.000000	0.000000
21877.193929	0.229718	0.565442	0.031627	67.548271	10.956759	94.560883	1.371902	0.000000	-4.808106	0.000000	0.000000	0.000000	-1.175350	-0.122761	-1.950957	0.000000	0.000000	4.000000	7.000000	0.000000
21877.197262	0.229718	0.565442	0.031627	66.595161	12.812577	96.843002	1.184382	0.000000	-4.857698	0.000000	0.000000	0.000000	-1.175350	-0.122761	-1.950957	0.000000	0.000000	4.000000	7.000000	0.000000
21877.200596	0.225501	0.564963	0.025210	66.595161	12.812577	96.843002	1.184382	0.000000	-4.857698	0.000000	0.000000	0.000000	-1.265013	-0.143634	-1.925182	0.000000	0.000000	4.000000	7.000000	0.000000
21877.203929	0.225501	0.564963	0.025210	66.595161	12.812577	96.843002	1.184382	0.000000	-4.857698	0.000000	0.000000	0.000000	-1.265013	-0.143634	-1.925182	0.000000	0.000000	4.000000	7.000000	0.000000
21877.207262	0.225501	0.564963	0.025210	65.666862	14.344171	98.864105	0.984700	0.000000	-4.902078	0.000000	0.000000	0.000000	-1.265013	-0.143634	-1.925182	0.000000	0.000000	4.000000	7.000000	0.000000
21877.210596	0.220896	0.564432	0.019006	65.666862	14.344171	98.864105	0.984700	0.000000	-4.902078	0.000000	0.000000	0.000000	-1.381575	-0.159294	-1.861063	0.000000	0.000000	4.000000	7.000000	0.000000
21877.213929	0.220896	0.564432	0.019006	65.666862	14.344171	98.864105	0.984700	0.000000	-4.902078	0.000000	0.000000	0.000000	-1.381575	-0.159294	-1.861063	0.000000	0.000000	4.000000	7.000000	0.000000
21877.217262	0.220896	0.564432	0.019006	64.746391	15.590624	100.647507	0.776526	0.000000	-4.939333	0.000000	0.000000	0.000000	-1.381575	-0.159294	-1.861063	0.000000	0.000000	4.000000	7.000000	0.000000
21877.220596	0.215938	0.563933	0.013048	64.746391	15.590624	100.647507	0.776526	0.000000	-4.939333	0.000000	0.000000	0.000000	-1.487165	-0.149512	-1.787554	0.000000	0.000000	4.000000	7.000000	0.000000
21877.223929	0.215938	0.563933	0.013048	64.746391	15.590624	100.647507	0.776526	0.000000	-4.939333	0.000000	0.000000	0.000000	-1.487165	-0.149512	-1.787554	0.000000	0.000000	4.000000	7.000000	0.000000
21877.227262	0.215938	0.563933	0.013048	63.824951	16.645601	102.349075	0.559175	0.000000	-4.968634	0.000000	0.000000	0.000000	-1.487165	-0.149512	-1.787554	0.000000	0.000000	4.000000	7.000000	0.000000
21877.230596	0.210684	0.563483	0.007466	63.824951	16.645601	102.349075	0.559175	0.000000	-4.968634	0.000000	0.000000	0.000000	-1.576475	-0.135266	-1.674597	0.000000	0.000000	4.000000	7.000000	0.000000
21877.233929	0.210684	0.563483	0.007466	63.824951	16.645601	102.349075	0.559175	0.000000	-4.968634	0.000000	0.000000	0.000000	-1.576475	-0.135266	-1.674597	0.000000	0.000000	4.000000	7.000000	0.000000
21877.237262	0.210684	0.563483	0.007466	62.944168	17.589609	104.134300	0.336496	0.000000	-4.988665	0.000000	0.000000	0.000000	-1.576475	-0.135266	-1.674597	0.000000	0.000000	4.000000	7.000000	0.000000
21877.240596	0.205210	0.563008	0.002218	62.944168	17.589609	104.134300	0.336496	0.000000	-4.988665	0.000000	0.000000	0.000000	-1.642156	-0.142468	-1.574238	0.000000	0.000000	4.000000	7.000000	0.000000
21877.243929	0.205210	0.563008	0.002218	62.944168	17.589609	104.134300	0.336496	0.000000	-4.988665	0.000000	0.000000	0.000000	-1.642156	-0.142468	-1.574238	0.000000	0.000000	4.000000	7.000000	0.000000
21877.247262	0.205210	0.563008	0.002218	62.093906	18.452682	105.956924	0.105403	0.000000	-4.998889	0.000000	0.000000	0.000000	-1.642156	-0.142468	-1.574238	0.000000	0.000000	4.000000	7.000000	0.000000
21877.250596	0.199639	0.562486	-0.002743	62.093906	18.452682	105.956924	0.105403	0.000000	-4.998889	0.000000	0.000000	0.000000	-1.671263	-0.156562	-1.488391	0.000000	0.000000	4.000000	7.000000	0.000000
21877.253929	0.199639	0.562486	-0.002743	62.093906	18.452682	105.956924	0.105403	0.000000	-4.998889	0.000000	0.000000	0.000000	-1.671263	-0.156562	-1.488391	0.000000	0.000000	4.000000	7.000000	0.000000
21877.257262	0.199639	0.562486	-0.002743	61.263390	19.164560	106.726654	-0.137146	0.000000	-4.981941	0.000000	0.000000	0.000000	-1.671263	-0.156562	-1.488391	0.000000	0.000000	4.000000	7.000000	0.000000
21877.260596	0.194001	0.561895	-0.007425	61.263390	19.164560	106.726654	-0.137146	0.000000	-4.981941	0.000000	0.000000	0.000000	-1.691260	-0.177165	-1.404509	0.000000	0.000000	4.000000	7.000000	0.000000
21877.263929	0.194001	0.561895	-0.007425	61.263390	19.164560	106.726654	-0.137146	0.000000	-4.981941	0.000000	0.000000	0.000000	-1.691260	-0.177165	-1.404509	0.000000	0.000000	4.000000	7.000000	0.000000
21877.267262	0.194001	0.561895	-0.007425	60.488976	19.703375	106.156540	-0.371231	0.000000	-4.700065	0.000000	0.000000	0.000000	-1.691260	-0.177165	-1.404509	0.000000	0.000000	4.000000	7.000000	0.000000
21877.270596	0.188306	0.561242	-0.011760	60.488976	19.703375	106.156540	-0.371231	0.000000	-4.700065	0.000000	0.000000	0.000000	-1.708582	-0.195974	-1.300734	0.000000	0.000000	4.000000	7.000000	0.000000
21877.273929	0.188306	0.561242	-0.011760	60.488976	19.703375	106.156540	-0.371231	0.000000	-4.700065	0.000000	0.000000	0.000000	-1.708582	-0.195974	-1.300734	0.000000	0.000000	4.000000	7.000000	0.000000
21877.277262	0.188306	0.561242	-0.011760	59.835007	20.094629	105.140244	-0.588020	0.000000	-4.415302	0.000000	0.000000	0.000000	-1.708582	-0.195974	-1.300734	0.000000	0.000000	4.000000	7.000000	0.000000
21877.280596	0.182418	0.560541	-0.015790	59.835007	20.094629	105.140244	-0.588020	0.000000	-4.415302	0.000000	0.000000	0.000000	-1.766401	-0.210382	-1.208897	0.000000	0.000000	4.000000	7.000000	0.000000
21877.283929	0.182418	0.560541	-0.015790	59.835007	20.094629	105.140244	-0.588020	0.000000	-4.415302	0.000000	0.000000	0.000000	-1.766401	-0.210382	-1.208897	0.000000	0.000000	4.000000	7.000000	0.000000
21877.287262	0.182418	0.560541	-0.015790	59.431343	20.366613	104.552040	-0.789503	0.000000	-4.120902	0.000000	0.000000	0.000000	-1.766401	-0.210382	-1.208897	0.000000	0.000000	4.000000	7.000000	0.000000
21877.290596	0.176303	0.559875	-0.019383	59.431343	20.366613	104.552040	-0.789503	0.000000	-4.120902	0.000000	0.000000	0.000000	-1.834521	-0.199831	-1.077869	0.000000	0.000000	4.000000	7.000000	0.000000
21877.293929	0.176303	0.559875	-0.019383	59.431343	20.366613	104.552040	-0.789503	0.000000	-4.120902	0.000000	0.000000	0.000000	-1.834521	-0.199831	-1.077869	0.000000	0.000000	4.000000	7.000000	0.000000
21877.297262	0.176303	0.559875	-0.019383	59.307686	20.577723	104.526237	-0.969148	0.000000	-3.815148	0.000000	0.000000	0.000000	-1.834521	-0.199831	-1.077869	0.000000	0.000000	4.000000	7.000000	0.000000
21877.300596	0.170028	0.559273	-0.022508	59.307686	20.577723	104.526237	-0.969148	0.000000	-3.815148	0.000000	0.000000	0.000000	-1.882376	-0.180402	-0.937663	0.000000	0.000000	4.000000	7.000000	0.000000
21877.303929	0.170028	0.559273	-0.022508	59.307686	20.577723	104.526237	-0.969148	0.000000	-3.815148	0.000000	0.000000	0.000000	-1.882376	-0.180402	-0.937663	0.000000	0.000000	4.000000	7.000000	0.000000
21877.307262	0.170028	0.559273	-0.022508	59.311020	20.777708	104.511398	-1.125425	0.000000	-3.501420	0.000000	0.000000	0.000000	-1.882376	-0.180402	-0.937663	0.000000	0.000000	4.000000	7.000000	0.000000
21877.310596	0.163688	0.558826	-0.025111	59.311020	20.777708	104.511398	-1.125425	0.000000	-3.501420	0.000000	0.000000	0.000000	-1.902216	-0.134194	-0.780894	0.000000	0.000000	4.000000	7.000000	0.000000
21877.313929	0.163688	0.558826	-0.025111	59.311020	20.777708	104.511398	-1.125425	0.000000	-3.501420	0.000000	0.000000	0.000000	-1.902216	-0.134194	-0.780894	0.000000	0.000000	4.000000	7.000000	0.000000
21877.317262	0.163688	0.558826	-0.025111	59.372597	20.997032	104.000862	-1.255574	0.000000	-3.184383	0.000000	0.000000	0.000000	-1.902216	-0.134194	-0.780894	0.000000	0.000000	4.000000	7.000000	0.000000
21877.320596	0.157397	0.558561	-0.027175	59.372597	20.997032	104.000862	-1.255574	0.000000	-3.184383	0.000000	0.000000	0.000000	-1.887147	-0.079590	-0.618924	0.000000	0.000000	4.000000	7.000000	0.000000
21877.323929	0.157397	0.558561	-0.027175	59.372597	20.997032	104.000862	-1.255574	0.000000	-3.184383	0.000000	0.000000	0.000000	-1.887147	-0.079590	-0.618924	0.000000	0.000000	4.000000	7.000000	0.000000
21877.327262	0.157397	0.558561	-0.027175	59.539177	21.282887	103.130928	-1.358728	0.000000	-2.869858	0.000000	0.000000	0.000000	-1.887147	-0.079590	-0.618924	0.000000	0.000000	4.000000	7.000000	0.000000
21877.330596	0.151153	0.558472	-0.028672	59.539177	21.282887	103.130928	-1.358728	0.000000	-2.869858	0.000000	0.000000	0.000000	-1.873346	-0.026734	-0.449244	0.000000	0.000000	4.000000	7.000000	0.000000
21877.333929	0.151153	0.558472	-0.028672	59.539177	21.282887	103.130928	-1.358728	0.000000	-2.869858	0.000000	0.000000	0.000000	-1.873346	-0.026734	-0.449244	0.000000	0.000000	4.000000	7.000000	0.000000
21877.337262	0.151153	0.558472	-0.028672	59.837177	21.702751	102.130836	-1.433602	0.000000	-2.557634	0.000000	0.000000	0.000000	-1.873346	-0.026734	-0.449244	0.000000	0.000000	4.000000	7.000000	0.000000
21877.340596	0.144827	0.558501	-0.029665	59.837177	21.702751	102.130836	-1.433602	0.000000	-2.557634	0.000000	0.000000	0.000000	-1.897785	0.008770	-0.297973	0.000000	0.000000	4.000000	7.000000	0.000000
21877.343929	0.144827	0.558501	-0.029665	59.837177	21.702751	102.130836	-1.433602	0.000000	-2.557634	0.000000	0.000000	0.000000	-1.897785	0.008770	-0.297973	0.000000	0.000000	4.000000	7.000000	0.000000
21877.347262	0.144827	0.558501	-0.029665	60.373520	22.344124	101.609100	-1.483264	0.000000	-2.241337	0.000000	0.000000	0.000000	-1.897785	0.008770	-0.297973	0.000000	0.000000	4.000000	7.000000	0.000000
21877.350596	0.138293	0.558615	-0.030229	60.373520	22.344124	101.609100	-1.483264	0.000000	-2.241337	0.000000	0.000000	0.000000	-1.960200	0.034322	-0.169071	0.000000	0.000000	4.000000	7.000000	0.000000
21877.353929	0.138293	0.558615	-0.030229	60.373520	22.344124	101.609100	-1.483264	0.000000	-2.241337	0.000000	0.000000	0.000000	-1.960200	0.034322	-0.169071	0.000000	0.000000	4.000000	7.000000	0.000000
21877.357262	0.138293	0.558615	-0.030229	61.073925	23.307665	101.856636	-1.511442	0.000000	-1.914637	0.000000	0.000000	0.000000	-1.960200	0.034322	-0.169071	0.000000	0.000000	4.000000	7.000000	0.000000
21877.360596	0.131531	0.558824	-0.030395	61.073925	23.307665	101.856636	-1.511442	0.000000	-1.914637	0.000000	0.000000	0.000000	-2.028407	0.062794	-0.049884	0.000000	0.000000	4.000000	7.000000	0.000000
21877.363929	0.131531	0.558824	-0.030395	61.073925	23.307665	101.856636	-1.511442	0.000000	-1.914637	0.000000	0.000000	0.000000	-2.028407	0.062794	-0.049884	0.000000	0.000000	4.000000	7.000000	0.000000
21877.367262	0.131531	0.558824	-0.030395	61.730492	24.577833	102.247581	-1.519756	0.000000	-1.576569	0.000000	0.000000	0.000000	-2.028407	0.062794	-0.049884	0.000000	0.000000	4.000000	7.000000	0.000000
21877.370596	0.124575	0.559194	-0.030018	61.730492	24.577833	102.247581	-1.519756	0.000000	-1.576569	0.000000	0.000000	0.000000	-2.086977	0.110737	0.113025	0.000000	0.000000	4.000000	7.000000	0.000000
21877.373929	0.124575	0.559194	-0.030018	61.730492	24.577833	102.247581	-1.519756	0.000000	-1.576569	0.000000	0.000000	0.000000	-2.086977	0.110737	0.113025	0.000000	0.000000	4.000000	7.000000	0.000000
21877.377262	0.124575	0.559194	-0.030018	62.250877	26.157928	102.547928	-1.500919	0.000000	-1.228740	0.000000	0.000000	0.000000	-2.086977	0.110737	0.113025	0.000000	0.000000	4.000000	7.000000	0.000000
21877.380596	0.117508	0.559718	-0.029113	62.250877	26.157928	102.547928	-1.500919	0.000000	-1.228740	0.000000	0.000000	0.000000	-2.120152	0.157377	0.271565	0.000000	0.000000	4.000000	7.000000	0.000000
21877.383929	0.117508	0.559718	-0.029113	62.250877	26.157928	102.547928	-1.500919	0.000000	-1.228740	0.000000	0.000000	0.000000	-2.120152	0.157377	0.271565	0.000000	0.000000	4.000000	7.000000	0.000000
21877.387262	0.117508	0.559718	-0.029113	62.647705	28.138210	103.366501	-1.455658	0.000000	-0.875381	0.000000	0.000000	0.000000	-2.120152	0.157377	0.271565	0.000000	0.000000	4.000000	7.000000	0.000000
21877.390596	0.110365	0.560357	-0.027783	62.647705	28.138210	103.366501	-1.455658	0.000000	-0.875381	0.000000	0.000000	0.000000	-2.142689	0.191714	0.399179	0.000000	0.000000	4.000000	7.000000	0.000000
21877.393929	0.110365	0.560357	-0.027783	62.647705	28.138210	103.366501	-1.455658	0.000000	-0.875381	0.000000	0.000000	0.000000	-2.142689	0.191714	0.399179	0.000000	0.000000	4.000000	7.000000	0.000000
21877.397262	0.110365	0.560357	-0.027783	63.026413	30.782461	105.429443	-1.389128	0.000000	-0.518266	0.000000	0.000000	0.000000	-2.142689	0.191714	0.399179	0.000000	0.000000	4.000000	7.000000	0.000000
21877.400596	0.103062	0.560938	-0.026111	63.026413	30.782461	105.429443	-1.389128	0.000000	-0.518266	0.000000	0.000000	0.000000	-2.191117	0.174379	0.501527	0.000000	0.000000	4.000000	7.000000	0.000000
21877.403929	0.103062	0.560938	-0.026111	63.026413	30.782461	105.429443	-1.389128	0.000000	-0.518266	0.000000	0.000000	0.000000	-2.191117	0.174379	0.501527	0.000000	0.000000	4.000000	7.000000	0.000000
21877.407262	0.103062	0.560938	-0.026111	63.333687	34.160889	108.246407	-1.305541	0.000000	-0.153080	0.000000	0.000000	0.000000	-2.191117	0.174379	0.501527	0.000000	0.000000	4.000000	7.000000	0.000000
21877.410596	0.095651	0.561495	-0.024153	63.333687	34.160889	108.246407	-1.305541	0.000000	-0.153080	0.000000	0.000000	0.000000	-2.223102	0.166937	0.587456	0.000000	0.000000	4.000000	7.000000	0.000000
21877.413929	0.095651	0.561495	-0.024153	63.333687	34.160889	108.246407	-1.305541	0.000000	-0.153080	0.000000	0.000000	0.000000	-2.223102	0.166937	0.587456	0.000000	0.000000	4.000000	7.000000	0.000000
21877.417262	0.095651	0.561495	-0.024153	63.405167	38.043182	111.363647	-1.207631	0.000000	0.217437	0.000000	0.000000	0.000000	-2.223102	0.166937	0.587456	0.000000	0.000000	4.000000	7.000000	0.000000
21877.420596	0.088186	0.562013	-0.021879	63.405167	38.043182	111.363647	-1.207631	0.000000	0.217437	0.000000	0.000000	0.000000	-2.239470	0.155453	0.682232	0.000000	0.000000	4.000000	7.000000	0.000000
21877.423929	0.088186	0.562013	-0.021879	63.405167	38.043182	111.363647	-1.207631	0.000000	0.217437	0.000000	0.000000	0.000000	-2.239470	0.155453	0.682232	0.000000	0.000000	4.000000	7.000000	0.000000
21877.427262	0.088186	0.562013	-0.021879	63.197800	42.053684	114.710747	-1.093926	0.000000	0.590682	0.000000	0.000000	0.000000	-2.239470	0.155453	0.682232	0.000000	0.000000	4.000000	7.000000	0.000000
21877.430596	0.080543	0.562445	-0.019260	63.197800	42.053684	114.710747	-1.093926	0.000000	0.590682	0.000000	0.000000	0.000000	-2.292887	0.129411	0.785492	0.000000	0.000000	4.000000	7.000000	0.000000
21877.433929	0.080543	0.562445	-0.019260	63.197800	42.053684	114.710747	-1.093926	0.000000	0.590682	0.000000	0.000000	0.000000	-2.292887	0.129411	0.785492	0.000000	0.000000	4.000000	7.000000	0.000000
21877.437262	0.080543	0.562445	-0.019260	62.828220	45.942822	117.926498	-0.963011	0.000000	0.972830	0.000000	0.000000	0.000000	-2.292887	0.129411	0.785492	0.000000	0.000000	4.000000	7.000000	0.000000
21877.440596	0.072689	0.562736	-0.016360	62.828220	45.942822	117.926498	-0.963011	0.000000	0.972830	0.000000	0.000000	0.000000	-2.356438	0.087583	0.870085	0.000000	0.000000	4.000000	7.000000	0.000000
21877.443929	0.072689	0.562736	-0.016360	62.828220	45.942822	117.926498	-0.963011	0.000000	0.972830	0.000000	0.000000	0.000000	-2.356438	0.087583	0.870085	0.000000	0.000000	4.000000	7.000000	0.000000
21877.447262	0.072689	0.562736	-0.016360	62.446815	49.620609	120.438232	-0.817996	0.000000	1.365569	0.000000	0.000000	0.000000	-2.356438	0.087583	0.870085	0.000000	0.000000	4.000000	7.000000	0.000000
21877.450596	0.064724	0.562958	-0.013066	62.446815	49.620609	120.438232	-0.817996	0.000000	1.365569	0.000000	0.000000	0.000000	-2.389246	0.066375	0.988076	0.000000	0.000000	4.000000	7.000000	0.000000
21877.453929	0.064724	0.562958	-0.013066	62.446815	49.620609	120.438232	-0.817996	0.000000	1.365569	0.000000	0.000000	0.000000	-2.389246	0.066375	0.988076	0.000000	0.000000	4.000000	7.000000	0.000000
21877.457262	0.064724	0.562958	-0.013066	62.154202	53.035191	122.068336	-0.653317	0.000000	1.763777	0.000000	0.000000	0.000000	-2.389246	0.066375	0.988076	0.000000	0.000000	4.000000	7.000000	0.000000
21877.460596	0.056820	0.563065	-0.009356	62.154202	53.035191	122.068336	-0.653317	0.000000	1.763777	0.000000	0.000000	0.000000	-2.371359	0.032190	1.113087	0.000000	0.000000	4.000000	7.000000	0.000000
21877.463929	0.056820	0.563065	-0.009356	62.154202	53.035191	122.068336	-0.653317	0.000000	1.763777	0.000000	0.000000	0.000000	-2.371359	0.032190	1.113087	0.000000	0.000000	4.000000	7.000000	0.000000
21877.467262	0.056820	0.563065	-0.009356	61.913269	56.258614	123.668938	-0.467803	0.000000	2.159003	0.000000	0.000000	0.000000	-2.371359	0.032190	1.113087	0.000000	0.000000	4.000000	7.000000	0.000000
21877.470596	0.049205	0.563242	-0.005054	61.913269	56.258614	123.668938	-0.467803	0.000000	2.159003	0.000000	0.000000	0.000000	-2.284463	0.053122	1.290533	0.000000	0.000000	4.000000	7.000000	0.000000
21877.473929	0.049205	0.563242	-0.005054	61.913269	56.258614	123.668938	-0.467803	0.000000	2.159003	0.000000	0.000000	0.000000	-2.284463	0.053122	1.290533	0.000000	0.000000	4.000000	7.000000	0.000000
21877.477262	0.049205	0.563242	-0.005054	61.781754	59.300320	125.586250	-0.252714	0.000000	2.539747	0.000000	0.000000	0.000000	-2.284463	0.053122	1.290533	0.000000	0.000000	4.000000	7.000000	0.000000
21877.480596	0.041960	0.563500	-0.000140	61.781754	59.300320	125.586250	-0.252714	0.000000	2.539747	0.000000	0.000000	0.000000	-2.173543	0.077340	1.474165	0.000000	0.000000	4.000000	7.000000	0.000000
21877.483929	0.041960	0.563500	-0.000140	61.781754	59.300320	125.586250	-0.252714	0.000000	2.539747	0.000000	0.000000	0.000000	-2.173543	0.077340	1.474165	0.000000	0.000000	4.000000	7.000000	0.000000
21877.487262	0.041960	0.563500	-0.000140	61.751961	62.377422	128.227341	-0.007020	0.000000	2.902004	0.000000	0.000000	0.000000	-2.173543	0.077340	1.474165	0.000000	0.000000	4.000000	7.000000	0.000000
21877.490596	0.035184	0.563845	0.005278	61.751961	62.377422	128.227341	-0.007020	0.000000	2.902004	0.000000	0.000000	0.000000	-2.032907	0.103567	1.625419	0.000000	0.000000	4.000000	7.000000	0.000000
21877.493929	0.035184	0.563845	0.005278	61.751961	62.377422	128.227341	-0.007020	0.000000	2.902004	0.000000	0.000000	0.000000	-2.032907	0.103567	1.625419	0.000000	0.000000	4.000000	7.000000	0.000000
21877.497262	0.035184	0.563845	0.005278	61.763966	65.708572	131.139725	0.263884	0.000000	3.240822	0.000000	0.000000	0.000000	-2.032907	0.103567	1.625419	0.000000	0.000000	4.000000	7.000000	0.000000
21877.500596	0.028820	0.564211	0.011190	61.763966	65.708572	131.139725	0.263884	0.000000	3.240822	0.000000	0.000000	0.000000	-1.909157	0.109660	1.773779	0.000000	0.000000	4.000000	7.000000	0.000000
21877.503929	0.028820	0.564211	0.011190	61.763966	65.708572	131.139725	0.263884	0.000000	3.240822	0.000000	0.000000	0.000000	-1.909157	0.109660	1.773779	0.000000	0.000000	4.000000	7.000000	0.000000
21877.507262	0.028820	0.564211	0.011190	61.876842	69.380569	133.489075	0.559513	0.000000	3.559015	0.000000	0.000000	0.000000	-1.909157	0.109660	1.773779	0.000000	0.000000	4.000000	7.000000	0.000000
21877.510596	0.022925	0.564621	0.017513	61.876842	69.380569	133.489075	0.559513	0.000000	3.559015	0.000000	0.000000	0.000000	-1.768352	0.123096	1.896787	0.000000	0.000000	4.000000	7.000000	0.000000
21877.513929	0.022925	0.564621	0.017513	61.876842	69.380569	133.489075	0.559513	0.000000	3.559015	0.000000	0.000000	0.000000	-1.768352	0.123096	1.896787	0.000000	0.000000	4.000000	7.000000	0.000000
21877.517262	0.022925	0.564621	0.017513	62.108734	73.276566	135.704483	0.875645	0.000000	3.853740	0.000000	0.000000	0.000000	-1.768352	0.123096	1.896787	0.000000	0.000000	4.000000	7.000000	0.000000
21877.520596	0.017525	0.564972	0.024194	62.108734	73.276566	135.704483	0.875645	0.000000	3.853740	0.000000	0.000000	0.000000	-1.620166	0.105341	2.004240	0.000000	0.000000	4.000000	7.000000	0.000000
21877.523929	0.017525	0.564972	0.024194	62.108734	73.276566	135.704483	0.875645	0.000000	3.853740	0.000000	0.000000	0.000000	-1.620166	0.105341	2.004240	0.000000	0.000000	4.000000	7.000000	0.000000
21877.527262	0.017525	0.564972	0.024194	62.434185	77.313324	138.299271	1.209685	0.000000	4.123767	0.000000	0.000000	0.000000	-1.620166	0.105341	2.004240	0.000000	0.000000	4.000000	7.000000	0.000000
21877.530596	0.012605	0.565308	0.031234	62.434185	77.313324	138.299271	1.209685	0.000000	4.123767	0.000000	0.000000	0.000000	-1.475748	0.100673	2.112154	0.000000	0.000000	4.000000	7.000000	0.000000
21877.533929	0.012605	0.565308	0.031234	62.434185	77.313324	138.299271	1.209685	0.000000	4.123767	0.000000	0.000000	0.000000	-1.475748	0.100673	2.112154	0.000000	0.000000	4.000000	7.000000	0.000000
21877.537262	0.012605	0.565308	0.031234	62.829121	81.430473	141.186752	1.561710	0.000000	4.369726	0.000000	0.000000	0.000000	-1.475748	0.100673	2.112154	0.000000	0.000000	4.000000	7.000000	0.000000
21877.540596	0.008181	0.565629	0.038621	62.829121	81.430473	141.186752	1.561710	0.000000	4.369726	0.000000	0.000000	0.000000	-1.327377	0.096296	2.215928	0.000000	0.000000	4.000000	7.000000	0.000000
21877.543929	0.008181	0.565629	0.038621	62.829121	81.430473	141.186752	1.561710	0.000000	4.369726	0.000000	0.000000	0.000000	-1.327377	0.096296	2.215928	0.000000	0.000000	4.000000	7.000000	0.000000
21877.547262	0.008181	0.565629	0.038621	63.214386	85.618469	144.082260	1.931032	0.000000	4.590955	0.000000	0.000000	0.000000	-1.327377	0.096296	2.215928	0.000000	0.000000	4.000000	7.000000	0.000000
21877.550596	0.004412	0.565973	0.046370	63.214386	85.618469	144.082260	1.931032	0.000000	4.590955	0.000000	0.000000	0.000000	-1.130748	0.103276	2.324918	0.000000	0.000000	4.000000	7.000000	0.000000
21877.553929	0.004412	0.565973	0.046370	63.214386	85.618469	144.082260	1.931032	0.000000	4.590955	0.000000	0.000000	0.000000	-1.130748	0.103276	2.324918	0.000000	0.000000	4.000000	7.000000	0.000000
21877.557262	0.004412	0.565973	0.046370	63.540710	89.788033	146.891525	2.182302	0.000000	4.498617	0.000000	0.000000	0.000000	-1.130748	0.103276	2.324918	0.000000	0.000000	4.000000	7.000000	0.000000
21877.560596	0.001349	0.566374	0.054335	63.540710	89.788033	146.891525	2.182302	0.000000	4.498617	0.000000	0.000000	0.000000	-0.918825	0.120311	2.389506	0.000000	0.000000	4.000000	7.000000	0.000000
21877.563929	0.001349	0.566374	0.054335	63.540710	89.788033	146.891525	2.182302	0.000000	4.498617	0.000000	0.000000	0.000000	-0.918825	0.120311	2.389506	0.000000	0.000000	4.000000	7.000000	0.000000
21877.567262	0.001349	0.566374	0.054335	63.828938	93.982605	149.548035	2.412229	0.000000	4.379630	0.000000	0.000000	0.000000	-0.918825	0.120311	2.389506	0.000000	0.000000	4.000000	7.000000	0.000000
21877.570596	-0.001146	0.566774	0.062534	63.828938	93.982605	149.548035	2.412229	0.000000	4.379630	0.000000	0.000000	0.000000	-0.748463	0.119903	2.459604	0.000000	0.000000	4.000000	7.000000	0.000000
21877.573929	-0.001146	0.566774	0.062534	63.828938	93.982605	149.548035	2.412229	0.000000	4.379630	0.000000	0.000000	0.000000	-0.748463	0.119903	2.459604	0.000000	0.000000	4.000000	7.000000	0.000000
21877.577262	-0.001146	0.566774	0.062534	64.095924	98.214249	152.207108	2.629339	0.000000	4.252831	0.000000	0.000000	0.000000	-0.748463	0.119903	2.459604	0.000000	0.000000	4.000000	7.000000	0.000000
21877.580596	-0.003144	0.567172	0.070843	64.095924	98.214249	152.207108	2.629339	0.000000	4.252831	0.000000	0.000000	0.000000	-0.599568	0.119466	2.492622	0.000000	0.000000	4.000000	7.000000	0.000000
21877.583929	-0.003144	0.567172	0.070843	64.095924	98.214249	152.207108	2.629339	0.000000	4.252831	0.000000	0.000000	0.000000	-0.599568	0.119466	2.492622	0.000000	0.000000	4.000000	7.000000	0.000000
21877.587262	-0.003144	0.567172	0.070843	64.399475	102.476357	155.068375	2.830771	0.000000	4.121497	0.000000	0.000000	0.000000	-0.599568	0.119466	2.492622	0.000000	0.000000	4.000000	7.000000	0.000000
21877.590596	-0.004646	0.567501	0.079235	64.399475	102.476357	155.068375	2.830771	0.000000	4.121497	0.000000	0.000000	0.000000	-0.450455	0.098658	2.517703	0.000000	0.000000	4.000000	7.000000	0.000000
21877.593929	-0.004646	0.567501	0.079235	64.399475	102.476357	155.068375	2.830771	0.000000	4.121497	0.000000	0.000000	0.000000	-0.450455	0.098658	2.517703	0.000000	0.000000	4.000000	7.000000	0.000000
21877.597262	-0.004646	0.567501	0.079235	64.726257	106.684937	157.915482	3.018269	0.000000	3.986233	0.000000	0.000000	0.000000	-0.450455	0.098658	2.517703	0.000000	0.000000	4.000000	7.000000	0.000000
21877.600596	-0.005547	0.567730	0.087657	64.726257	106.684937	157.915482	3.018269	0.000000	3.986233	0.000000	0.000000	0.000000	-0.270198	0.068799	2.526455	0.000000	0.000000	4.000000	7.000000	0.000000
21877.603929	-0.005547	0.567730	0.087657	64.726257	106.684937	157.915482	3.018269	0.000000	3.986233	0.000000	0.000000	0.000000	-0.270198	0.068799	2.526455	0.000000	0.000000	4.000000	7.000000	0.000000
21877.607262	-0.005547	0.567730	0.087657	65.097816	110.340500	160.320648	3.194489	0.000000	3.846457	0.000000	0.000000	0.000000	-0.270198	0.068799	2.526455	0.000000	0.000000	4.000000	7.000000	0.000000
21877.610596	-0.005922	0.567875	0.096122	65.097816	110.340500	160.320648	3.194489	0.000000	3.846457	0.000000	0.000000	0.000000	-0.112541	0.043515	2.539742	0.000000	0.000000	4.000000	7.000000	0.000000
21877.613929	-0.005922	0.567875	0.096122	65.097816	110.340500	160.320648	3.194489	0.000000	3.846457	0.000000	0.000000	0.000000	-0.112541	0.043515	2.539742	0.000000	0.000000	4.000000	7.000000	0.000000
21877.617262	-0.005922	0.567875	0.096122	65.530861	113.148071	162.047409	3.360108	0.000000	3.702658	0.000000	0.000000	0.000000	-0.112541	0.043515	2.539742	0.000000	0.000000	4.000000	7.000000	0.000000
21877.620596	-0.005773	0.567964	0.104624	65.530861	113.148071	162.047409	3.360108	0.000000	3.702658	0.000000	0.000000	0.000000	0.044721	0.026597	2.550321	0.000000	0.000000	4.000000	7.000000	0.000000
21877.623929	-0.005773	0.567964	0.104624	65.530861	113.148071	162.047409	3.360108	0.000000	3.702658	0.000000	0.000000	0.000000	0.044721	0.026597	2.550321	0.000000	0.000000	4.000000	7.000000	0.000000
21877.627262	-0.005773	0.567964	0.104624	65.975777	115.289085	163.241837	3.516171	0.000000	3.554792	0.000000	0.000000	0.000000	0.044721	0.026597	2.550321	0.000000	0.000000	4.000000	7.000000	0.000000
21877.630596	-0.005075	0.568057	0.113143	65.975777	115.289085	163.241837	3.516171	0.000000	3.554792	0.000000	0.000000	0.000000	0.209302	0.027858	2.555960	0.000000	0.000000	4.000000	7.000000	0.000000
21877.633929	-0.005075	0.568057	0.113143	65.975777	115.289085	163.241837	3.516171	0.000000	3.554792	0.000000	0.000000	0.000000	0.209302	0.027858	2.555960	0.000000	0.000000	4.000000	7.000000	0.000000
21877.637262	-0.005075	0.568057	0.113143	66.436195	117.063690	164.138229	3.663753	0.000000	3.402487	0.000000	0.000000	0.000000	0.209302	0.027858	2.555960	0.000000	0.000000	4.000000	7.000000	0.000000
21877.640596	-0.003859	0.568133	0.121563	66.436195	117.063690	164.138229	3.663753	0.000000	3.402487	0.000000	0.000000	0.000000	0.364925	0.023015	2.525899	0.000000	0.000000	4.000000	7.000000	0.000000
21877.643929	-0.003859	0.568133	0.121563	66.436195	117.063690	164.138229	3.663753	0.000000	3.402487	0.000000	0.000000	0.000000	0.364925	0.023015	2.525899	0.000000	0.000000	4.000000	7.000000	0.000000
21877.647262	-0.003859	0.568133	0.121563	66.978157	118.865402	165.013885	3.801506	0.000000	3.247854	0.000000	0.000000	0.000000	0.364925	0.023015	2.525899	0.000000	0.000000	4.000000	7.000000	0.000000
21877.650596	-0.002158	0.568236	0.129909	66.978157	118.865402	165.013885	3.801506	0.000000	3.247854	0.000000	0.000000	0.000000	0.510060	0.030690	2.503856	0.000000	0.000000	4.000000	7.000000	0.000000
21877.653929	-0.002158	0.568236	0.129909	66.978157	118.865402	165.013885	3.801506	0.000000	3.247854	0.000000	0.000000	0.000000	0.510060	0.030690	2.503856	0.000000	0.000000	4.000000	7.000000	0.000000
21877.657262	-0.002158	0.568236	0.129909	67.687141	120.984932	166.087997	3.930315	0.000000	3.090732	0.000000	0.000000	0.000000	0.510060	0.030690	2.503856	0.000000	0.000000	4.000000	7.000000	0.000000
21877.660596	0.000044	0.568295	0.138151	67.687141	120.984932	166.087997	3.930315	0.000000	3.090732	0.000000	0.000000	0.000000	0.660699	0.017859	2.472590	0.000000	0.000000	4.000000	7.000000	0.000000
21877.663929	0.000044	0.568295	0.138151	67.687141	120.984932	166.087997	3.930315	0.000000	3.090732	0.000000	0.000000	0.000000	0.660699	0.017859	2.472590	0.000000	0.000000	4.000000	7.000000	0.000000
21877.667262	0.000044	0.568295	0.138151	68.602814	123.572289	167.492004	4.050887	0.000000	2.930924	0.000000	0.000000	0.000000	0.660699	0.017859	2.472590	0.000000	0.000000	4.000000	7.000000	0.000000
21877.670596	0.002594	0.568293	0.146268	68.602814	123.572289	167.492004	4.050887	0.000000	2.930924	0.000000	0.000000	0.000000	0.765041	-0.000536	2.435152	0.000000	0.000000	4.000000	7.000000	0.000000
21877.673929	0.002594	0.568293	0.146268	68.602814	123.572289	167.492004	4.050887	0.000000	2.930924	0.000000	0.000000	0.000000	0.765041	-0.000536	2.435152	0.000000	0.000000	4.000000	7.000000	0.000000
21877.677262	0.002594	0.568293	0.146268	69.677139	126.615410	169.250214	4.161647	0.000000	2.771406	0.000000	0.000000	0.000000	0.765041	-0.000536	2.435152	0.000000	0.000000	4.000000	7.000000	0.000000
21877.680596	0.005618	0.568231	0.154255	69.677139	126.615410	169.250214	4.161647	0.000000	2.771406	0.000000	0.000000	0.000000	0.907229	-0.018658	2.396106	0.000000	0.000000	4.000000	7.000000	0.000000
21877.683929	0.005618	0.568231	0.154255	69.677139	126.615410	169.250214	4.161647	0.000000	2.771406	0.000000	0.000000	0.000000	0.907229	-0.018658	2.396106	0.000000	0.000000	4.000000	7.000000	0.000000
21877.687262	0.005618	0.568231	0.154255	70.777176	129.894852	171.246460	4.264998	0.000000	2.609558	0.000000	0.000000	0.000000	0.907229	-0.018658	2.396106	0.000000	0.000000	4.000000	7.000000	0.000000
21877.690596	0.009160	0.568143	0.162099	70.777176	129.894852	171.246460	4.264998	0.000000	2.609558	0.000000	0.000000	0.000000	1.062455	-0.026393	2.353074	0.000000	0.000000	4.000000	7.000000	0.000000
21877.693929	0.009160	0.568143	0.162099	70.777176	129.894852	171.246460	4.264998	0.000000	2.609558	0.000000	0.000000	0.000000	1.062455	-0.026393	2.353074	0.000000	0.000000	4.000000	7.000000	0.000000
21877.697262	0.009160	0.568143	0.162099	71.767166	133.015060	173.347107	4.361785	0.000000	2.444346	0.000000	0.000000	0.000000	1.062455	-0.026393	2.353074	0.000000	0.000000	4.000000	7.000000	0.000000
21877.700596	0.013143	0.568025	0.169757	71.767166	133.015060	173.347107	4.361785	0.000000	2.444346	0.000000	0.000000	0.000000	1.195047	-0.035339	2.297496	0.000000	0.000000	4.000000	7.000000	0.000000
21877.703929	0.013143	0.568025	0.169757	71.767166	133.015060	173.347107	4.361785	0.000000	2.444346	0.000000	0.000000	0.000000	1.195047	-0.035339	2.297496	0.000000	0.000000	4.000000	7.000000	0.000000
21877.707262	0.013143	0.568025	0.169757	72.491760	135.698257	175.550461	4.451196	0.000000	2.277467	0.000000	0.000000	0.000000	1.195047	-0.035339	2.297496	0.000000	0.000000	4.000000	7.000000	0.000000
21877.710596	0.017579	0.568045	0.177249	72.491760	135.698257	175.550461	4.451196	0.000000	2.277467	0.000000	0.000000	0.000000	1.330862	0.006018	2.247492	0.000000	0.000000	4.000000	7.000000	0.000000
21877.713929	0.017579	0.568045	0.177249	72.491760	135.698257	175.550461	4.451196	0.000000	2.277467	0.000000	0.000000	0.000000	1.330862	0.006018	2.247492	0.000000	0.000000	4.000000	7.000000	0.000000
21877.717262	0.017579	0.568045	0.177249	72.762169	138.616165	178.237732	4.533809	0.000000	2.108218	0.000000	0.000000	0.000000	1.330862	0.006018	2.247492	0.000000	0.000000	4.000000	7.000000	0.000000
21877.720596	0.022471	0.568084	0.184356	72.762169	138.616165	178.237732	4.533809	0.000000	2.108218	0.000000	0.000000	0.000000	1.467452	0.011674	2.131977	0.000000	0.000000	4.000000	7.000000	0.000000
21877.723929	0.022471	0.568084	0.184356	72.762169	138.616165	178.237732	4.533809	0.000000	2.108218	0.000000	0.000000	0.000000	1.467452	0.011674	2.131977	0.000000	0.000000	4.000000	7.000000	0.000000
21877.727262	0.022471	0.568084	0.184356	72.691544	142.204056	-178.395416	4.609019	0.000000	1.938283	0.000000	0.000000	0.000000	1.467452	0.011674	2.131977	0.000000	0.000000	4.000000	7.000000	0.000000
21877.730596	0.027792	0.568113	0.191082	72.691544	142.204056	-178.395416	4.609019	0.000000	1.938283	0.000000	0.000000	0.000000	1.596291	0.008677	2.017947	0.000000	0.000000	4.000000	7.000000	0.000000
21877.733929	0.027792	0.568113	0.191082	72.691544	142.204056	-178.395416	4.609019	0.000000	1.938283	0.000000	0.000000	0.000000	1.596291	0.008677	2.017947	0.000000	0.000000	4.000000	7.000000	0.000000
21877.737262	0.027792	0.568113	0.191082	72.612976	146.239426	-174.532242	4.677186	0.000000	1.767466	0.000000	0.000000	0.000000	1.596291	0.008677	2.017947	0.000000	0.000000	4.000000	7.000000	0.000000
21877.740596	0.033425	0.568170	0.197514	72.612976	146.239426	-174.532242	4.677186	0.000000	1.767466	0.000000	0.000000	0.000000	1.689934	0.016869	1.929488	0.000000	0.000000	4.000000	7.000000	0.000000
21877.743929	0.033425	0.568170	0.197514	72.612976	146.239426	-174.532242	4.677186	0.000000	1.767466	0.000000	0.000000	0.000000	1.689934	0.016869	1.929488	0.000000	0.000000	4.000000	7.000000	0.000000
21877.747262	0.033425	0.568170	0.197514	72.594551	150.774048	-170.499710	4.738085	0.000000	1.597045	0.000000	0.000000	0.000000	1.689934	0.016869	1.929488	0.000000	0.000000	4.000000	7.000000	0.000000
21877.750596	0.039337	0.568159	0.203615	72.594551	150.774048	-170.499710	4.738085	0.000000	1.597045	0.000000	0.000000	0.000000	1.773653	-0.003216	1.830327	0.000000	0.000000	4.000000	7.000000	0.000000
21877.753929	0.039337	0.568159	0.203615	72.594551	150.774048	-170.499710	4.738085	0.000000	1.597045	0.000000	0.000000	0.000000	1.773653	-0.003216	1.830327	0.000000	0.000000	4.000000	7.000000	0.000000
21877.757262	0.039337	0.568159	0.203615	72.597466	155.799698	-166.122940	4.791853	0.000000	1.427635	0.000000	0.000000	0.000000	1.773653	-0.003216	1.830327	0.000000	0.000000	4.000000	7.000000	0.000000
21877.760596	0.045585	0.568072	0.209314	72.597466	155.799698	-166.122940	4.791853	0.000000	1.427635	0.000000	0.000000	0.000000	1.874484	-0.025907	1.709927	0.000000	0.000000	4.000000	7.000000	0.000000
21877.763929	0.045585	0.568072	0.209314	72.597466	155.799698	-166.122940	4.791853	0.000000	1.427635	0.000000	0.000000	0.000000	1.874484	-0.025907	1.709927	0.000000	0.000000	4.000000	7.000000	0.000000
21877.767262	0.045585	0.568072	0.209314	72.545227	160.904877	-161.120895	4.839153	0.000000	1.258014	0.000000	0.000000	0.000000	1.874484	-0.025907	1.709927	0.000000	0.000000	4.000000	7.000000	0.000000
21877.770596	0.052040	0.567913	0.214622	72.545227	160.904877	-161.120895	4.839153	0.000000	1.258014	0.000000	0.000000	0.000000	1.936379	-0.047714	1.592387	0.000000	0.000000	4.000000	7.000000	0.000000
21877.773929	0.052040	0.567913	0.214622	72.545227	160.904877	-161.120895	4.839153	0.000000	1.258014	0.000000	0.000000	0.000000	1.936379	-0.047714	1.592387	0.000000	0.000000	4.000000	7.000000	0.000000
21877.777262	0.052040	0.567913	0.214622	72.398956	165.559723	-155.395981	4.879651	0.000000	1.090417	0.000000	0.000000	0.000000	1.936379	-0.047714	1.592387	0.000000	0.000000	4.000000	7.000000	0.000000
21877.780596	0.058789	0.567774	0.219502	72.398956	165.559723	-155.395981	4.879651	0.000000	1.090417	0.000000	0.000000	0.000000	2.024672	-0.041681	1.463845	0.000000	0.000000	4.000000	7.000000	0.000000
21877.783929	0.058789	0.567774	0.219502	72.398956	165.559723	-155.395981	4.879651	0.000000	1.090417	0.000000	0.000000	0.000000	2.024672	-0.041681	1.463845	0.000000	0.000000	4.000000	7.000000	0.000000
21877.787262	0.058789	0.567774	0.219502	72.152115	169.390930	-149.974075	4.914140	0.000000	0.922621	0.000000	0.000000	0.000000	2.024672	-0.041681	1.463845	0.000000	0.000000	4.000000	7.000000	0.000000
21877.790596	0.065857	0.567656	0.223918	72.152115	169.390930	-149.974075	4.914140	0.000000	0.922621	0.000000	0.000000	0.000000	2.120303	-0.035669	1.324863	0.000000	0.000000	4.000000	7.000000	0.000000
21877.793929	0.065857	0.567656	0.223918	72.152115	169.390930	-149.974075	4.914140	0.000000	0.922621	0.000000	0.000000	0.000000	2.120303	-0.035669	1.324863	0.000000	0.000000	4.000000	7.000000	0.000000
21877.797262	0.065857	0.567656	0.223918	71.835747	172.313889	-145.886429	4.942868	0.000000	0.753697	0.000000	0.000000	0.000000	2.120303	-0.035669	1.324863	0.000000	0.000000	4.000000	7.000000	0.000000
21877.800596	0.073334	0.567637	0.227848	71.835747	172.313889	-145.886429	4.942868	0.000000	0.753697	0.000000	0.000000	0.000000	2.243113	-0.005635	1.179084	0.000000	0.000000	4.000000	7.000000	0.000000
21877.803929	0.073334	0.567637	0.227848	71.835747	172.313889	-145.886429	4.942868	0.000000	0.753697	0.000000	0.000000	0.000000	2.243113	-0.005635	1.179084	0.000000	0.000000	4.000000	7.000000	0.000000
21877.807262	0.073334	0.567637	0.227848	71.501122	174.953033	-142.410645	4.966105	0.000000	0.581211	0.000000	0.000000	0.000000	2.243113	-0.005635	1.179084	0.000000	0.000000	4.000000	7.000000	0.000000
21877.810596	0.081137	0.567590	0.231189	71.501122	174.953033	-142.410645	4.966105	0.000000	0.581211	0.000000	0.000000	0.000000	2.340914	-0.013973	1.002089	0.000000	0.000000	4.000000	7.000000	0.000000
21877.813929	0.081137	0.567590	0.231189	71.501122	174.953033	-142.410645	4.966105	0.000000	0.581211	0.000000	0.000000	0.000000	2.340914	-0.013973	1.002089	0.000000	0.000000	4.000000	7.000000	0.000000
21877.817262	0.081137	0.567590	0.231189	71.198158	178.029312	-138.685455	4.983439	0.000000	0.406612	0.000000	0.000000	0.000000	2.340914	-0.013973	1.002089	0.000000	0.000000	4.000000	7.000000	0.000000
21877.820596	0.089219	0.567575	0.233919	71.198158	178.029312	-138.685455	4.983439	0.000000	0.406612	0.000000	0.000000	0.000000	2.424756	-0.004696	0.819193	0.000000	0.000000	4.000000	7.000000	0.000000
21877.823929	0.089219	0.567575	0.233919	71.198158	178.029312	-138.685455	4.983439	0.000000	0.406612	0.000000	0.000000	0.000000	2.424756	-0.004696	0.819193	0.000000	0.000000	4.000000	7.000000	0.000000
21877.827262	0.089219	0.567575	0.233919	70.954315	-178.045135	-134.236725	4.994699	0.000000	0.230194	0.000000	0.000000	0.000000	2.424756	-0.004696	0.819193	0.000000	0.000000	4.000000	7.000000	0.000000
21877.830596	0.097390	0.567520	0.235965	70.954315	-178.045135	-134.236725	4.994699	0.000000	0.230194	0.000000	0.000000	0.000000	2.451211	-0.016399	0.613817	0.000000	0.000000	4.000000	7.000000	0.000000
21877.833929	0.097390	0.567520	0.235965	70.954315	-178.045135	-134.236725	4.994699	0.000000	0.230194	0.000000	0.000000	0.000000	2.451211	-0.016399	0.613817	0.000000	0.000000	4.000000	7.000000	0.000000
21877.837262	0.097390	0.567520	0.235965	70.836357	-173.204163	-129.070297	4.999694	0.000000	0.055303	0.000000	0.000000	0.000000	2.451211	-0.016399	0.613817	0.000000	0.000000	4.000000	7.000000	0.000000
21877.840596	0.105601	0.567413	0.237359	70.836357	-173.204163	-129.070297	4.999694	0.000000	0.055303	0.000000	0.000000	0.000000	2.463190	-0.032027	0.417940	0.000000	0.000000	4.000000	7.000000	0.000000
21877.843929	0.105601	0.567413	0.237359	70.836357	-173.204163	-129.070297	4.999694	0.000000	0.055303	0.000000	0.000000	0.000000	2.463190	-0.032027	0.417940	0.000000	0.000000	4.000000	7.000000	0.000000
21877.847262	0.105601	0.567413	0.237359	70.922752	-167.866760	-123.206299	4.998609	0.000000	-0.117944	0.000000	0.000000	0.000000	2.463190	-0.032027	0.417940	0.000000	0.000000	4.000000	7.000000	0.000000
21877.850596	0.113832	0.567296	0.238101	70.922752	-167.866760	-123.206299	4.998609	0.000000	-0.117944	0.000000	0.000000	0.000000	2.469501	-0.035231	0.222605	0.000000	0.000000	4.000000	7.000000	0.000000
21877.853929	0.113832	0.567296	0.238101	70.922752	-167.866760	-123.206299	4.998609	0.000000	-0.117944	0.000000	0.000000	0.000000	2.469501	-0.035231	0.222605	0.000000	0.000000	4.000000	7.000000	0.000000
21877.857262	0.113832	0.567296	0.238101	71.057976	-162.646835	-117.337517	4.991584	0.000000	-0.289981	0.000000	0.000000	0.000000	2.469501	-0.035231	0.222605	0.000000	0.000000	4.000000	7.000000	0.000000
21877.860596	0.122096	0.567187	0.238174	71.057976	-162.646835	-117.337517	4.991584	0.000000	-0.289981	0.000000	0.000000	0.000000	2.479251	-0.032561	0.022040	0.000000	0.000000	4.000000	7.000000	0.000000
21877.863929	0.122096	0.567187	0.238174	71.057976	-162.646835	-117.337517	4.991584	0.000000	-0.289981	0.000000	0.000000	0.000000	2.479251	-0.032561	0.022040	0.000000	0.000000	4.000000	7.000000	0.000000
21877.867262	0.122096	0.567187	0.238174	71.228676	-158.099670	-112.029541	4.978620	0.000000	-0.461887	0.000000	0.000000	0.000000	2.479251	-0.032561	0.022040	0.000000	0.000000	4.000000	7.000000	0.000000
21877.870596	0.130410	0.567073	0.237595	71.228676	-158.099670	-112.029541	4.978620	0.000000	-0.461887	0.000000	0.000000	0.000000	2.494091	-0.034313	-0.173711	0.000000	0.000000	4.000000	7.000000	0.000000
21877.873929	0.130410	0.567073	0.237595	71.228676	-158.099670	-112.029541	4.978620	0.000000	-0.461887	0.000000	0.000000	0.000000	2.494091	-0.034313	-0.173711	0.000000	0.000000	4.000000	7.000000	0.000000
21877.877262	0.130410	0.567073	0.237595	71.511177	-154.676697	-107.412323	4.959542	0.000000	-0.634777	0.000000	0.000000	0.000000	2.494091	-0.034313	-0.173711	0.000000	0.000000	4.000000	7.000000	0.000000
21877.880596	0.138819	0.566954	0.236352	71.511177	-154.676697	-107.412323	4.959542	0.000000	-0.634777	0.000000	0.000000	0.000000	2.522815	-0.035685	-0.372978	0.000000	0.000000	4.000000	7.000000	0.000000
21877.883929	0.138819	0.566954	0.236352	71.511177	-154.676697	-107.412323	4.959542	0.000000	-0.634777	0.000000	0.000000	0.000000	2.522815	-0.035685	-0.372978	0.000000	0.000000	4.000000	7.000000	0.000000
21877.887262	0.138819	0.566954	0.236352	71.927063	-151.774551	-102.722427	4.933894	0.000000	-0.810363	0.000000	0.000000	0.000000	2.522815	-0.035685	-0.372978	0.000000	0.000000	4.000000	7.000000	0.000000
21877.890596	0.147296	0.566850	0.234569	71.927063	-151.774551	-102.722427	4.933894	0.000000	-0.810363	0.000000	0.000000	0.000000	2.543074	-0.031122	-0.534754	0.000000	0.000000	4.000000	7.000000	0.000000
21877.893929	0.147296	0.566850	0.234569	71.927063	-151.774551	-102.722427	4.933894	0.000000	-0.810363	0.000000	0.000000	0.000000	2.543074	-0.031122	-0.534754	0.000000	0.000000	4.000000	7.000000	0.000000
21877.897262	0.147296	0.566850	0.234569	72.408142	-148.588181	-97.813286	4.901361	0.000000	-0.988264	0.000000	0.000000	0.000000	2.543074	-0.031122	-0.534754	0.000000	0.000000	4.000000	7.000000	0.000000
21877.900596	0.155598	0.566745	0.232314	72.408142	-148.588181	-97.813286	4.901361	0.000000	-0.988264	0.000000	0.000000	0.000000	2.490605	-0.031612	-0.676481	0.000000	0.000000	4.000000	7.000000	0.000000
21877.903929	0.155598	0.566745	0.232314	72.408142	-148.588181	-97.813286	4.901361	0.000000	-0.988264	0.000000	0.000000	0.000000	2.490605	-0.031612	-0.676481	0.000000	0.000000	4.000000	7.000000	0.000000
21877.907262	0.155598	0.566745	0.232314	72.853386	-144.587051	-92.762535	4.862682	0.000000	-1.163755	0.000000	0.000000	0.000000	2.490605	-0.031612	-0.676481	0.000000	0.000000	4.000000	7.000000	0.000000
21877.910596	0.163592	0.566625	0.229671	72.853386	-144.587051	-92.762535	4.862682	0.000000	-1.163755	0.000000	0.000000	0.000000	2.397986	-0.035777	-0.793086	0.000000	0.000000	4.000000	7.000000	0.000000
21877.913929	0.163592	0.566625	0.229671	72.853386	-144.587051	-92.762535	4.862682	0.000000	-1.163755	0.000000	0.000000	0.000000	2.397986	-0.035777	-0.793086	0.000000	0.000000	4.000000	7.000000	0.000000
21877.917262	0.163592	0.566625	0.229671	73.185188	-139.903503	-87.549400	4.818701	0.000000	-1.334210	0.000000	0.000000	0.000000	2.397986	-0.035777	-0.793086	0.000000	0.000000	4.000000	7.000000	0.000000
21877.920596	0.171175	0.566497	0.226701	73.185188	-139.903503	-87.549400	4.818701	0.000000	-1.334210	0.000000	0.000000	0.000000	2.275041	-0.038632	-0.890819	0.000000	0.000000	4.000000	7.000000	0.000000
21877.923929	0.171175	0.566497	0.226701	73.185188	-139.903503	-87.549400	4.818701	0.000000	-1.334210	0.000000	0.000000	0.000000	2.275041	-0.038632	-0.890819	0.000000	0.000000	4.000000	7.000000	0.000000
21877.927262	0.171175	0.566497	0.226701	73.406288	-135.133743	-82.056808	4.770413	0.000000	-1.497718	0.000000	0.000000	0.000000	2.275041	-0.038632	-0.890819	0.000000	0.000000	4.000000	7.000000	0.000000
21877.930596	0.178402	0.566336	0.223388	73.406288	-135.133743	-82.056808	4.770413	0.000000	-1.497718	0.000000	0.000000	0.000000	2.168065	-0.048146	-0.994014	0.000000	0.000000	4.000000	7.000000	0.000000
21877.933929	0.178402	0.566336	0.223388	73.406288	-135.133743	-82.056808	4.770413	0.000000	-1.497718	0.000000	0.000000	0.000000	2.168065	-0.048146	-0.994014	0.000000	0.000000	4.000000	7.000000	0.000000
21877.937262	0.178402	0.566336	0.223388	73.571472	-130.979950	-76.969025	4.717866	0.000000	-1.655819	0.000000	0.000000	0.000000	2.168065	-0.048146	-0.994014	0.000000	0.000000	4.000000	7.000000	0.000000
21877.940596	0.185291	0.566160	0.219712	73.571472	-130.979950	-76.969025	4.717866	0.000000	-1.655819	0.000000	0.000000	0.000000	2.066574	-0.052836	-1.102868	0.000000	0.000000	4.000000	7.000000	0.000000
21877.943929	0.185291	0.566160	0.219712	73.571472	-130.979950	-76.969025	4.717866	0.000000	-1.655819	0.000000	0.000000	0.000000	2.066574	-0.052836	-1.102868	0.000000	0.000000	4.000000	7.000000	0.000000
21877.947262	0.185291	0.566160	0.219712	73.861275	-128.317764	-73.034637	4.661118	0.000000	-1.809414	0.000000	0.000000	0.000000	2.066574	-0.052836	-1.102868	0.000000	0.000000	4.000000	7.000000	0.000000
21877.950596	0.191924	0.565946	0.215639	73.861275	-128.317764	-73.034637	4.661118	0.000000	-1.809414	0.000000	0.000000	0.000000	1.989889	-0.064303	-1.221769	0.000000	0.000000	4.000000	7.000000	0.000000
21877.953929	0.191924	0.565946	0.215639	73.861275	-128.317764	-73.034637	4.661118	0.000000	-1.809414	0.000000	0.000000	0.000000	1.989889	-0.064303	-1.221769	0.000000	0.000000	4.000000	7.000000	0.000000
21877.957262	0.191924	0.565946	0.215639	74.273941	-126.955704	-69.951248	4.599526	0.000000	-1.960705	0.000000	0.000000	0.000000	1.989889	-0.064303	-1.221769	0.000000	0.000000	4.000000	7.000000	0.000000
21877.960596	0.198487	0.565735	0.211140	74.273941	-126.955704	-69.951248	4.599526	0.000000	-1.960705	0.000000	0.000000	0.000000	1.969000	-0.063191	-1.349602	0.000000	0.000000	4.000000	7.000000	0.000000
21877.963929	0.198487	0.565735	0.211140	74.273941	-126.955704	-69.951248	4.599526	0.000000	-1.960705	0.000000	0.000000	0.000000	1.969000	-0.063191	-1.349602	0.000000	0.000000	4.000000	7.000000	0.000000
21877.967262	0.198487	0.565735	0.211140	74.621155	-125.746513	-66.866585	4.531288	0.000000	-2.113628	0.000000	0.000000	0.000000	1.969000	-0.063191	-1.349602	0.000000	0.000000	4.000000	7.000000	0.000000
21877.970596	0.204591	0.565451	0.206340	74.621155	-125.746513	-66.866585	4.531288	0.000000	-2.113628	0.000000	0.000000	0.000000	1.831315	-0.085362	-1.440050	0.000000	0.000000	4.000000	7.000000	0.000000
21877.973929	0.204591	0.565451	0.206340	74.621155	-125.746513	-66.866585	4.531288	0.000000	-2.113628	0.000000	0.000000	0.000000	1.831315	-0.085362	-1.440050	0.000000	0.000000	4.000000	7.000000	0.000000
21877.977262	0.204591	0.565451	0.206340	74.916908	-124.494308	-63.831493	4.459783	0.000000	-2.260607	0.000000	0.000000	0.000000	1.831315	-0.085362	-1.440050	0.000000	0.000000	4.000000	7.000000	0.000000
21877.980596	0.210238	0.565134	0.201270	74.916908	-124.494308	-63.831493	4.459783	0.000000	-2.260607	0.000000	0.000000	0.000000	1.694116	-0.094973	-1.521148	0.000000	0.000000	4.000000	7.000000	0.000000
21877.983929	0.210238	0.565134	0.201270	74.916908	-124.494308	-63.831493	4.459783	0.000000	-2.260607	0.000000	0.000000	0.000000	1.694116	-0.094973	-1.521148	0.000000	0.000000	4.000000	7.000000	0.000000
21877.987262	0.210238	0.565134	0.201270	75.233543	-123.199799	-61.438316	4.385306	0.000000	-2.401894	0.000000	0.000000	0.000000	1.694116	-0.094973	-1.521148	0.000000	0.000000	4.000000	7.000000	0.000000
21877.990596	0.215551	0.564805	0.195906	75.233543	-123.199799	-61.438316	4.385306	0.000000	-2.401894	0.000000	0.000000	0.000000	1.593902	-0.098607	-1.609044	0.000000	0.000000	4.000000	7.000000	0.000000
21877.993929	0.215551	0.564805	0.195906	75.233543	-123.199799	-61.438316	4.385306	0.000000	-2.401894	0.000000	0.000000	0.000000	1.593902	-0.098607	-1.609044	0.000000	0.000000	4.000000	7.000000	0.000000
21877.997262	0.215551	0.564805	0.195906	75.634056	-121.658173	-59.403366	4.306668	0.000000	-2.540200	0.000000	0.000000	0.000000	1.593902	-0.098607	-1.609044	0.000000	0.000000	4.000000	7.000000	0.000000
21878.000596	0.220405	0.564484	0.190306	75.634056	-121.658173	-59.403366	4.306668	0.000000	-2.540200	0.000000	0.000000	0.000000	1.455972	-0.096415	-1.679943	0.000000	0.000000	4.000000	7.000000	0.000000
21878.003929	0.220405	0.564484	0.190306	75.634056	-121.658173	-59.403366	4.306668	0.000000	-2.540200	0.000000	0.000000	0.000000	1.455972	-0.096415	-1.679943	0.000000	0.000000	4.000000	7.000000	0.000000
21878.007262	0.220405	0.564484	0.190306	76.202782	-119.556259	-56.650059	4.225328	0.000000	-2.673312	0.000000	0.000000	0.000000	1.455972	-0.096415	-1.679943	0.000000	0.000000	4.000000	7.000000	0.000000
21878.010596	0.224956	0.564210	0.184447	76.202782	-119.556259	-56.650059	4.225328	0.000000	-2.673312	0.000000	0.000000	0.000000	1.365460	-0.082194	-1.757935	0.000000	0.000000	4.000000	7.000000	0.000000
21878.013929	0.224956	0.564210	0.184447	76.202782	-119.556259	-56.650059	4.225328	0.000000	-2.673312	0.000000	0.000000	0.000000	1.365460	-0.082194	-1.757935	0.000000	0.000000	4.000000	7.000000	0.000000
21878.017262	0.224956	0.564210	0.184447	76.893204	-116.873184	-53.353252	4.139507	0.000000	-2.804368	0.000000	0.000000	0.000000	1.365460	-0.082194	-1.757935	0.000000	0.000000	4.000000	7.000000	0.000000
21878.020596	0.229311	0.563938	0.178259	76.893204	-116.873184	-53.353252	4.139507	0.000000	-2.804368	0.000000	0.000000	0.000000	1.306601	-0.081494	-1.856206	0.000000	0.000000	4.000000	7.000000	0.000000
21878.023929	0.229311	0.563938	0.178259	76.893204	-116.873184	-53.353252	4.139507	0.000000	-2.804368	0.000000	0.000000	0.000000	1.306601	-0.081494	-1.856206	0.000000	0.000000	4.000000	7.000000	0.000000
21878.027262	0.229311	0.563938	0.178259	77.603249	-113.805710	-49.786594	4.047260	0.000000	-2.935930	0.000000	0.000000	0.000000	1.306601	-0.081494	-1.856206	0.000000	0.000000	4.000000	7.000000	0.000000
21878.030596	0.233476	0.563698	0.171695	77.603249	-113.805710	-49.786594	4.047260	0.000000	-2.935930	0.000000	0.000000	0.000000	1.249492	-0.072188	-1.969287	0.000000	0.000000	4.000000	7.000000	0.000000
21878.033929	0.233476	0.563698	0.171695	77.603249	-113.805710	-49.786594	4.047260	0.000000	-2.935930	0.000000	0.000000	0.000000	1.249492	-0.072188	-1.969287	0.000000	0.000000	4.000000	7.000000	0.000000
21878.037262	0.233476	0.563698	0.171695	78.311317	-110.335297	-45.598923	3.947477	0.000000	-3.068783	0.000000	0.000000	0.000000	1.249492	-0.072188	-1.969287	0.000000	0.000000	4.000000	7.000000	0.000000
21878.040596	0.237452	0.563453	0.164787	78.311317	-110.335297	-45.598923	3.947477	0.000000	-3.068783	0.000000	0.000000	0.000000	1.192642	-0.073353	-2.072296	0.000000	0.000000	4.000000	7.000000	0.000000
21878.043929	0.237452	0.563453	0.164787	78.311317	-110.335297	-45.598923	3.947477	0.000000	-3.068783	0.000000	0.000000	0.000000	1.192642	-0.073353	-2.072296	0.000000	0.000000	4.000000	7.000000	0.000000
21878.047262	0.237452	0.563453	0.164787	78.982330	-106.586288	-40.275013	3.839628	0.000000	-3.202696	0.000000	0.000000	0.000000	1.192642	-0.073353	-2.072296	0.000000	0.000000	4.000000	7.000000	0.000000
21878.050596	0.240977	0.563139	0.157587	78.982330	-106.586288	-40.275013	3.839628	0.000000	-3.202696	0.000000	0.000000	0.000000	1.057528	-0.094157	-2.160268	0.000000	0.000000	4.000000	7.000000	0.000000
21878.053929	0.240977	0.563139	0.157587	78.982330	-106.586288	-40.275013	3.839628	0.000000	-3.202696	0.000000	0.000000	0.000000	1.057528	-0.094157	-2.160268	0.000000	0.000000	4.000000	7.000000	0.000000
21878.057262	0.240977	0.563139	0.157587	79.593063	-102.663544	-34.625084	3.726460	0.000000	-3.333692	0.000000	0.000000	0.000000	1.057528	-0.094157	-2.160268	0.000000	0.000000	4.000000	7.000000	0.000000
21878.060596	0.244046	0.562754	0.150093	79.593063	-102.663544	-34.625084	3.726460	0.000000	-3.333692	0.000000	0.000000	0.000000	0.920741	-0.115679	-2.248164	0.000000	0.000000	4.000000	7.000000	0.000000
21878.063929	0.244046	0.562754	0.150093	79.593063	-102.663544	-34.625084	3.726460	0.000000	-3.333692	0.000000	0.000000	0.000000	0.920741	-0.115679	-2.248164	0.000000	0.000000	4.000000	7.000000	0.000000
21878.067262	0.244046	0.562754	0.150093	80.177330	-98.467346	-29.099543	3.607451	0.000000	-3.462123	0.000000	0.000000	0.000000	0.920741	-0.115679	-2.248164	0.000000	0.000000	4.000000	7.000000	0.000000
21878.070596	0.246898	0.562355	0.142251	80.177330	-98.467346	-29.099543	3.607451	0.000000	-3.462123	0.000000	0.000000	0.000000	0.855575	-0.119536	-2.352460	0.000000	0.000000	4.000000	7.000000	0.000000
21878.073929	0.246898	0.562355	0.142251	80.177330	-98.467346	-29.099543	3.607451	0.000000	-3.462123	0.000000	0.000000	0.000000	0.855575	-0.119536	-2.352460	0.000000	0.000000	4.000000	7.000000	0.000000
21878.077262	0.246898	0.562355	0.142251	80.791496	-93.588303	-23.394842	3.478265	0.000000	-3.591889	0.000000	0.000000	0.000000	0.855575	-0.119536	-2.352460	0.000000	0.000000	4.000000	7.000000	0.000000
21878.080596	0.249427	0.561966	0.134152	80.791496	-93.588303	-23.394842	3.478265	0.000000	-3.591889	0.000000	0.000000	0.000000	0.758670	-0.116674	-2.429830	0.000000	0.000000	4.000000	7.000000	0.000000
21878.083929	0.249427	0.561966	0.134152	80.791496	-93.588303	-23.394842	3.478265	0.000000	-3.591889	0.000000	0.000000	0.000000	0.758670	-0.116674	-2.429830	0.000000	0.000000	4.000000	7.000000	0.000000
21878.087262	0.249427	0.561966	0.134152	81.392143	-87.016747	-16.770203	3.340246	0.000000	-3.720585	0.000000	0.000000	0.000000	0.758670	-0.116674	-2.429830	0.000000	0.000000	4.000000	7.000000	0.000000
21878.090596	0.251732	0.561597	0.125961	81.392143	-87.016747	-16.770203	3.340246	0.000000	-3.720585	0.000000	0.000000	0.000000	0.691413	-0.110831	-2.457084	0.000000	0.000000	4.000000	7.000000	0.000000
21878.093929	0.251732	0.561597	0.125961	81.392143	-87.016747	-16.770203	3.340246	0.000000	-3.720585	0.000000	0.000000	0.000000	0.691413	-0.110831	-2.457084	0.000000	0.000000	4.000000	7.000000	0.000000
21878.097262	0.251732	0.561597	0.125961	81.892326	-78.680801	-8.606589	3.193710	0.000000	-3.847106	0.000000	0.000000	0.000000	0.691413	-0.110831	-2.457084	0.000000	0.000000	4.000000	7.000000	0.000000
21878.100596	0.253842	0.561299	0.117679	81.892326	-78.680801	-8.606589	3.193710	0.000000	-3.847106	0.000000	0.000000	0.000000	0.633259	-0.089266	-2.484651	0.000000	0.000000	4.000000	7.000000	0.000000
21878.103929	0.253842	0.561299	0.117679	81.892326	-78.680801	-8.606589	3.193710	0.000000	-3.847106	0.000000	0.000000	0.000000	0.633259	-0.089266	-2.484651	0.000000	0.000000	4.000000	7.000000	0.000000
21878.107262	0.253842	0.561299	0.117679	82.233376	-68.905960	1.585974	3.037820	0.000000	-3.971354	0.000000	0.000000	0.000000	0.633259	-0.089266	-2.484651	0.000000	0.000000	4.000000	7.000000	0.000000
21878.110596	0.255551	0.561056	0.109424	82.233376	-68.905960	1.585974	3.037820	0.000000	-3.971354	0.000000	0.000000	0.000000	0.512708	-0.073061	-2.476598	0.000000	0.000000	4.000000	7.000000	0.000000
21878.113929	0.255551	0.561056	0.109424	82.233376	-68.905960	1.585974	3.037820	0.000000	-3.971354	0.000000	0.000000	0.000000	0.512708	-0.073061	-2.476598	0.000000	0.000000	4.000000	7.000000	0.000000
21878.117262	0.255551	0.561056	0.109424	82.328445	-58.641949	12.356069	2.876794	0.000000	-4.089506	0.000000	0.000000	0.000000	0.512708	-0.073061	-2.476598	0.000000	0.000000	4.000000	7.000000	0.000000
21878.120596	0.256705	0.560810	0.101265	82.328445	-58.641949	12.356069	2.876794	0.000000	-4.089506	0.000000	0.000000	0.000000	0.345931	-0.073789	-2.447777	0.000000	0.000000	4.000000	7.000000	0.000000
21878.123929	0.256705	0.560810	0.101265	82.328445	-58.641949	12.356069	2.876794	0.000000	-4.089506	0.000000	0.000000	0.000000	0.345931	-0.073789	-2.447777	0.000000	0.000000	4.000000	7.000000	0.000000
21878.127262	0.256705	0.560810	0.101265	82.194305	-48.704094	22.819019	2.713754	0.000000	-4.199469	0.000000	0.000000	0.000000	0.345931	-0.073789	-2.447777	0.000000	0.000000	4.000000	7.000000	0.000000
21878.130596	0.257206	0.560659	0.093239	82.194305	-48.704094	22.819019	2.713754	0.000000	-4.199469	0.000000	0.000000	0.000000	0.150281	-0.045147	-2.407606	0.000000	0.000000	4.000000	7.000000	0.000000
21878.133929	0.257206	0.560659	0.093239	82.194305	-48.704094	22.819019	2.713754	0.000000	-4.199469	0.000000	0.000000	0.000000	0.150281	-0.045147	-2.407606	0.000000	0.000000	4.000000	7.000000	0.000000
21878.137262	0.257206	0.560659	0.093239	81.931992	-39.540852	32.572937	2.550640	0.000000	-4.300492	0.000000	0.000000	0.000000	0.150281	-0.045147	-2.407606	0.000000	0.000000	4.000000	7.000000	0.000000
21878.140596	0.257120	0.560540	0.085382	81.931992	-39.540852	32.572937	2.550640	0.000000	-4.300492	0.000000	0.000000	0.000000	-0.025519	-0.035830	-2.357152	0.000000	0.000000	4.000000	7.000000	0.000000
21878.143929	0.257120	0.560540	0.085382	81.931992	-39.540852	32.572937	2.550640	0.000000	-4.300492	0.000000	0.000000	0.000000	-0.025519	-0.035830	-2.357152	0.000000	0.000000	4.000000	7.000000	0.000000
21878.147262	0.257120	0.560540	0.085382	81.531212	-31.266506	40.918549	2.387362	0.000000	-4.393234	0.000000	0.000000	0.000000	-0.025519	-0.035830	-2.357152	0.000000	0.000000	4.000000	7.000000	0.000000
21878.150596	0.256565	0.560617	0.077764	81.531212	-31.266506	40.918549	2.387362	0.000000	-4.393234	0.000000	0.000000	0.000000	-0.166674	0.023222	-2.285287	0.000000	0.000000	4.000000	7.000000	0.000000
21878.153929	0.256565	0.560617	0.077764	81.531212	-31.266506	40.918549	2.387362	0.000000	-4.393234	0.000000	0.000000	0.000000	-0.166674	0.023222	-2.285287	0.000000	0.000000	4.000000	7.000000	0.000000
21878.157262	0.256565	0.560617	0.077764	81.092010	-23.656382	48.374863	2.224208	0.000000	-4.478046	0.000000	0.000000	0.000000	-0.166674	0.023222	-2.285287	0.000000	0.000000	4.000000	7.000000	0.000000
21878.160596	0.255547	0.560814	0.070366	81.092010	-23.656382	48.374863	2.224208	0.000000	-4.478046	0.000000	0.000000	0.000000	-0.305330	0.059174	-2.219623	0.000000	0.000000	4.000000	7.000000	0.000000
21878.163929	0.255547	0.560814	0.070366	81.092010	-23.656382	48.374863	2.224208	0.000000	-4.478046	0.000000	0.000000	0.000000	-0.305330	0.059174	-2.219623	0.000000	0.000000	4.000000	7.000000	0.000000
21878.167262	0.255547	0.560814	0.070366	80.671021	-16.405540	55.610069	2.060819	0.000000	-4.555549	0.000000	0.000000	0.000000	-0.305330	0.059174	-2.219623	0.000000	0.000000	4.000000	7.000000	0.000000
21878.170596	0.254129	0.561102	0.063213	80.671021	-16.405540	55.610069	2.060819	0.000000	-4.555549	0.000000	0.000000	0.000000	-0.425345	0.086320	-2.145687	0.000000	0.000000	4.000000	7.000000	0.000000
21878.173929	0.254129	0.561102	0.063213	80.671021	-16.405540	55.610069	2.060819	0.000000	-4.555549	0.000000	0.000000	0.000000	-0.425345	0.086320	-2.145687	0.000000	0.000000	4.000000	7.000000	0.000000
21878.177262	0.254129	0.561102	0.063213	80.280159	-9.902720	62.288757	1.897291	0.000000	-4.626044	0.000000	0.000000	0.000000	-0.425345	0.086320	-2.145687	0.000000	0.000000	4.000000	7.000000	0.000000
21878.180596	0.252220	0.561469	0.056210	80.280159	-9.902720	62.288757	1.897291	0.000000	-4.626044	0.000000	0.000000	0.000000	-0.572677	0.110090	-2.100962	0.000000	0.000000	4.000000	7.000000	0.000000
21878.183929	0.252220	0.561469	0.056210	80.280159	-9.902720	62.288757	1.897291	0.000000	-4.626044	0.000000	0.000000	0.000000	-0.572677	0.110090	-2.100962	0.000000	0.000000	4.000000	7.000000	0.000000
21878.187262	0.252220	0.561469	0.056210	80.005890	-4.701925	67.822731	1.732027	0.000000	-4.690425	0.000000	0.000000	0.000000	-0.572677	0.110090	-2.100962	0.000000	0.000000	4.000000	7.000000	0.000000
21878.190596	0.249602	0.561822	0.049421	80.005890	-4.701925	67.822731	1.732027	0.000000	-4.690425	0.000000	0.000000	0.000000	-0.785599	0.105975	-2.036904	0.000000	0.000000	4.000000	7.000000	0.000000
21878.193929	0.249602	0.561822	0.049421	80.005890	-4.701925	67.822731	1.732027	0.000000	-4.690425	0.000000	0.000000	0.000000	-0.785599	0.105975	-2.036904	0.000000	0.000000	4.000000	7.000000	0.000000
21878.197262	0.249602	0.561822	0.049421	79.863365	-0.545960	72.441139	1.568375	0.000000	-4.747652	0.000000	0.000000	0.000000	-0.785599	0.105975	-2.036904	0.000000	0.000000	4.000000	7.000000	0.000000
21878.200596	0.246288	0.562171	0.042815	79.863365	-0.545960	72.441139	1.568375	0.000000	-4.747652	0.000000	0.000000	0.000000	-0.994072	0.104527	-1.981758	0.000000	0.000000	4.000000	7.000000	0.000000
21878.203929	0.246288	0.562171	0.042815	79.863365	-0.545960	72.441139	1.568375	0.000000	-4.747652	0.000000	0.000000	0.000000	-0.994072	0.104527	-1.981758	0.000000	0.000000	4.000000	7.000000	0.000000
21878.207262	0.246288	0.562171	0.042815	79.793785	3.588768	77.218330	1.404453	0.000000	-4.798699	0.000000	0.000000	0.000000	-0.994072	0.104527	-1.981758	0.000000	0.000000	4.000000	7.000000	0.000000
21878.210596	0.242499	0.562529	0.036302	79.793785	3.588768	77.218330	1.404453	0.000000	-4.798699	0.000000	0.000000	0.000000	-1.136889	0.107549	-1.953689	0.000000	0.000000	4.000000	7.000000	0.000000
21878.213929	0.242499	0.562529	0.036302	79.793785	3.588768	77.218330	1.404453	0.000000	-4.798699	0.000000	0.000000	0.000000	-1.136889	0.107549	-1.953689	0.000000	0.000000	4.000000	7.000000	0.000000
21878.217262	0.242499	0.562529	0.036302	79.751274	8.202015	82.715042	1.234356	0.000000	-4.845242	0.000000	0.000000	0.000000	-1.136889	0.107549	-1.953689	0.000000	0.000000	4.000000	7.000000	0.000000
21878.220596	0.238339	0.562954	0.029997	79.751274	8.202015	82.715042	1.234356	0.000000	-4.845242	0.000000	0.000000	0.000000	-1.247872	0.127324	-1.891508	0.000000	0.000000	4.000000	7.000000	0.000000
21878.223929	0.238339	0.562954	0.029997	79.751274	8.202015	82.715042	1.234356	0.000000	-4.845242	0.000000	0.000000	0.000000	-1.247872	0.127324	-1.891508	0.000000	0.000000	4.000000	7.000000	0.000000
21878.227262	0.238339	0.562954	0.029997	79.690308	13.271369	88.896065	1.059574	0.000000	-4.886441	0.000000	0.000000	0.000000	-1.247872	0.127324	-1.891508	0.000000	0.000000	4.000000	7.000000	0.000000
21878.230596	0.233815	0.563456	0.023985	79.690308	13.271369	88.896065	1.059574	0.000000	-4.886441	0.000000	0.000000	0.000000	-1.357316	0.150796	-1.803651	0.000000	0.000000	4.000000	7.000000	0.000000
21878.233929	0.233815	0.563456	0.023985	79.690308	13.271369	88.896065	1.059574	0.000000	-4.886441	0.000000	0.000000	0.000000	-1.357316	0.150796	-1.803651	0.000000	0.000000	4.000000	7.000000	0.000000
21878.237262	0.233815	0.563456	0.023985	79.574394	18.172766	94.949463	0.882151	0.000000	-4.921566	0.000000	0.000000	0.000000	-1.357316	0.150796	-1.803651	0.000000	0.000000	4.000000	7.000000	0.000000
21878.240596	0.228957	0.564023	0.018345	79.574394	18.172766	94.949463	0.882151	0.000000	-4.921566	0.000000	0.000000	0.000000	-1.457229	0.169832	-1.691930	0.000000	0.000000	4.000000	7.000000	0.000000
21878.243929	0.228957	0.564023	0.018345	79.574394	18.172766	94.949463	0.882151	0.000000	-4.921566	0.000000	0.000000	0.000000	-1.457229	0.169832	-1.691930	0.000000	0.000000	4.000000	7.000000	0.000000
21878.247262	0.228957	0.564023	0.018345	79.391914	22.246086	98.969444	0.704210	0.000000	-4.950161	0.000000	0.000000	0.000000	-1.457229	0.169832	-1.691930	0.000000	0.000000	4.000000	7.000000	0.000000
21878.250596	0.223576	0.564579	0.013094	79.391914	22.246086	98.969444	0.704210	0.000000	-4.950161	0.000000	0.000000	0.000000	-1.614462	0.167024	-1.575414	0.000000	0.000000	4.000000	7.000000	0.000000
21878.253929	0.223576	0.564579	0.013094	79.391914	22.246086	98.969444	0.704210	0.000000	-4.950161	0.000000	0.000000	0.000000	-1.614462	0.167024	-1.575414	0.000000	0.000000	4.000000	7.000000	0.000000
21878.257262	0.223576	0.564579	0.013094	79.176926	25.347281	100.947464	0.526850	0.000000	-4.972165	0.000000	0.000000	0.000000	-1.614462	0.167024	-1.575414	0.000000	0.000000	4.000000	7.000000	0.000000
21878.260596	0.217775	0.565130	0.008106	79.176926	25.347281	100.947464	0.526850	0.000000	-4.972165	0.000000	0.000000	0.000000	-1.740216	0.165173	-1.496471	0.000000	0.000000	4.000000	7.000000	0.000000
21878.263929	0.217775	0.565130	0.008106	79.176926	25.347281	100.947464	0.526850	0.000000	-4.972165	0.000000	0.000000	0.000000	-1.740216	0.165173	-1.496471	0.000000	0.000000	4.000000	7.000000	0.000000
21878.267262	0.217775	0.565130	0.008106	78.961586	27.936525	102.552917	0.343311	0.000000	-4.988200	0.000000	0.000000	0.000000	-1.740216	0.165173	-1.496471	0.000000	0.000000	4.000000	7.000000	0.000000
21878.270596	0.211446	0.565619	0.003437	78.961586	27.936525	102.552917	0.343311	0.000000	-4.988200	0.000000	0.000000	0.000000	-1.898812	0.146835	-1.400787	0.000000	0.000000	4.000000	7.000000	0.000000
21878.273929	0.211446	0.565619	0.003437	78.961586	27.936525	102.552917	0.343311	0.000000	-4.988200	0.000000	0.000000	0.000000	-1.898812	0.146835	-1.400787	0.000000	0.000000	4.000000	7.000000	0.000000
21878.277262	0.211446	0.565619	0.003437	78.732361	30.480820	104.223106	0.154107	0.000000	-4.997624	0.000000	0.000000	0.000000	-1.898812	0.146835	-1.400787	0.000000	0.000000	4.000000	7.000000	0.000000
21878.280596	0.204621	0.566032	-0.000961	78.732361	30.480820	104.223106	0.154107	0.000000	-4.997624	0.000000	0.000000	0.000000	-2.047220	0.123827	-1.319256	0.000000	0.000000	4.000000	7.000000	0.000000
21878.283929	0.204621	0.566032	-0.000961	78.732361	30.480820	104.223106	0.154107	0.000000	-4.997624	0.000000	0.000000	0.000000	-2.047220	0.123827	-1.319256	0.000000	0.000000	4.000000	7.000000	0.000000
21878.287262	0.204621	0.566032	-0.000961	78.428337	33.412151	106.337212	-0.045925	0.000000	-4.999789	0.000000	0.000000	0.000000	-2.047220	0.123827	-1.319256	0.000000	0.000000	4.000000	7.000000	0.000000
21878.290596	0.197609	0.566497	-0.005033	78.428337	33.412151	106.337212	-0.045925	0.000000	-4.999789	0.000000	0.000000	0.000000	-2.103668	0.139470	-1.221740	0.000000	0.000000	4.000000	7.000000	0.000000
21878.293929	0.197609	0.566497	-0.005033	78.428337	33.412151	106.337212	-0.045925	0.000000	-4.999789	0.000000	0.000000	0.000000	-2.103668	0.139470	-1.221740	0.000000	0.000000	4.000000	7.000000	0.000000
21878.297262	0.197609	0.566497	-0.005033	77.979263	36.587894	108.582382	-0.251673	0.000000	-4.880461	0.000000	0.000000	0.000000	-2.103668	0.139470	-1.221740	0.000000	0.000000	4.000000	7.000000	0.000000
21878.300596	0.190504	0.566973	-0.008700	77.979263	36.587894	108.582382	-0.251673	0.000000	-4.880461	0.000000	0.000000	0.000000	-2.131620	0.142817	-1.099986	0.000000	0.000000	4.000000	7.000000	0.000000
21878.303929	0.190504	0.566973	-0.008700	77.979263	36.587894	108.582382	-0.251673	0.000000	-4.880461	0.000000	0.000000	0.000000	-2.131620	0.142817	-1.099986	0.000000	0.000000	4.000000	7.000000	0.000000
21878.307262	0.190504	0.566973	-0.008700	77.389442	39.375145	110.546822	-0.435004	0.000000	-4.525191	0.000000	0.000000	0.000000	-2.131620	0.142817	-1.099986	0.000000	0.000000	4.000000	7.000000	0.000000
21878.310596	0.183170	0.567556	-0.011815	77.389442	39.375145	110.546822	-0.435004	0.000000	-4.525191	0.000000	0.000000	0.000000	-2.200037	0.174901	-0.934419	0.000000	0.000000	4.000000	7.000000	0.000000
21878.313929	0.183170	0.567556	-0.011815	77.389442	39.375145	110.546822	-0.435004	0.000000	-4.525191	0.000000	0.000000	0.000000	-2.200037	0.174901	-0.934419	0.000000	0.000000	4.000000	7.000000	0.000000
21878.317262	0.183170	0.567556	-0.011815	76.707550	41.320511	111.910385	-0.590740	0.000000	-4.158518	0.000000	0.000000	0.000000	-2.200037	0.174901	-0.934419	0.000000	0.000000	4.000000	7.000000	0.000000
21878.320596	0.175445	0.568227	-0.014248	76.707550	41.320511	111.910385	-0.590740	0.000000	-4.158518	0.000000	0.000000	0.000000	-2.317602	0.201309	-0.729989	0.000000	0.000000	4.000000	7.000000	0.000000
21878.323929	0.175445	0.568227	-0.014248	76.707550	41.320511	111.910385	-0.590740	0.000000	-4.158518	0.000000	0.000000	0.000000	-2.317602	0.201309	-0.729989	0.000000	0.000000	4.000000	7.000000	0.000000
21878.327262	0.175445	0.568227	-0.014248	76.036186	42.379238	111.924416	-0.712405	0.000000	-3.772251	0.000000	0.000000	0.000000	-2.317602	0.201309	-0.729989	0.000000	0.000000	4.000000	7.000000	0.000000
21878.330596	0.167317	0.568976	-0.016037	76.036186	42.379238	111.924416	-0.712405	0.000000	-3.772251	0.000000	0.000000	0.000000	-2.438424	0.224707	-0.536674	0.000000	0.000000	4.000000	7.000000	0.000000
21878.333929	0.167317	0.568976	-0.016037	76.036186	42.379238	111.924416	-0.712405	0.000000	-3.772251	0.000000	0.000000	0.000000	-2.438424	0.224707	-0.536674	0.000000	0.000000	4.000000	7.000000	0.000000
21878.337262	0.167317	0.568976	-0.016037	75.379379	42.991909	111.131226	-0.801851	0.000000	-3.365847	0.000000	0.000000	0.000000	-2.438424	0.224707	-0.536674	0.000000	0.000000	4.000000	7.000000	0.000000
21878.340596	0.158885	0.569790	-0.017099	75.379379	42.991909	111.131226	-0.801851	0.000000	-3.365847	0.000000	0.000000	0.000000	-2.529466	0.244035	-0.318574	0.000000	0.000000	4.000000	7.000000	0.000000
21878.343929	0.158885	0.569790	-0.017099	75.379379	42.991909	111.131226	-0.801851	0.000000	-3.365847	0.000000	0.000000	0.000000	-2.529466	0.244035	-0.318574	0.000000	0.000000	4.000000	7.000000	0.000000
21878.347262	0.158885	0.569790	-0.017099	74.678299	43.511948	110.182449	-0.854946	0.000000	-2.944269	0.000000	0.000000	0.000000	-2.529466	0.244035	-0.318574	0.000000	0.000000	4.000000	7.000000	0.000000
21878.350596	0.150168	0.570703	-0.017472	74.678299	43.511948	110.182449	-0.854946	0.000000	-2.944269	0.000000	0.000000	0.000000	-2.615153	0.274061	-0.111892	0.000000	0.000000	4.000000	7.000000	0.000000
21878.353929	0.150168	0.570703	-0.017472	74.678299	43.511948	110.182449	-0.854946	0.000000	-2.944269	0.000000	0.000000	0.000000	-2.615153	0.274061	-0.111892	0.000000	0.000000	4.000000	7.000000	0.000000
21878.357262	0.150168	0.570703	-0.017472	73.886307	44.258629	109.928886	-0.873595	0.000000	-2.508410	0.000000	0.000000	0.000000	-2.615153	0.274061	-0.111892	0.000000	0.000000	4.000000	7.000000	0.000000
21878.360596	0.141350	0.571675	-0.017229	73.886307	44.258629	109.928886	-0.873595	0.000000	-2.508410	0.000000	0.000000	0.000000	-2.645342	0.291552	0.072912	0.000000	0.000000	4.000000	7.000000	0.000000
21878.363929	0.141350	0.571675	-0.017229	73.886307	44.258629	109.928886	-0.873595	0.000000	-2.508410	0.000000	0.000000	0.000000	-2.645342	0.291552	0.072912	0.000000	0.000000	4.000000	7.000000	0.000000
21878.367262	0.141350	0.571675	-0.017229	73.011017	45.271614	110.321297	-0.861443	0.000000	-2.067520	0.000000	0.000000	0.000000	-2.645342	0.291552	0.072912	0.000000	0.000000	4.000000	7.000000	0.000000
21878.370596	0.132662	0.572725	-0.016412	73.011017	45.271614	110.321297	-0.861443	0.000000	-2.067520	0.000000	0.000000	0.000000	-2.606415	0.314901	0.244988	0.000000	0.000000	4.000000	7.000000	0.000000
21878.373929	0.132662	0.572725	-0.016412	73.011017	45.271614	110.321297	-0.861443	0.000000	-2.067520	0.000000	0.000000	0.000000	-2.606415	0.314901	0.244988	0.000000	0.000000	4.000000	7.000000	0.000000
21878.377262	0.132662	0.572725	-0.016412	72.464478	47.023331	111.377800	-0.820612	0.000000	-1.633118	0.000000	0.000000	0.000000	-2.606415	0.314901	0.244988	0.000000	0.000000	4.000000	7.000000	0.000000
21878.380596	0.124794	0.573593	-0.015332	72.464478	47.023331	111.377800	-0.820612	0.000000	-1.633118	0.000000	0.000000	0.000000	-2.360564	0.260386	0.324131	0.000000	0.000000	4.000000	7.000000	0.000000
21878.383929	0.124794	0.573593	-0.015332	72.464478	47.023331	111.377800	-0.820612	0.000000	-1.633118	0.000000	0.000000	0.000000	-2.360564	0.260386	0.324131	0.000000	0.000000	4.000000	7.000000	0.000000
21878.387262	0.124794	0.573593	-0.015332	72.237213	50.654922	113.714828	-0.766590	0.000000	-1.239690	0.000000	0.000000	0.000000	-2.360564	0.260386	0.324131	0.000000	0.000000	4.000000	7.000000	0.000000
21878.390596	0.114971	0.574494	-0.013618	72.237213	50.654922	113.714828	-0.766590	0.000000	-1.239690	0.000000	0.000000	0.000000	-2.946702	0.270444	0.514051	0.000000	0.000000	4.000000	7.000000	0.000000
21878.393929	0.114971	0.574494	-0.013618	72.237213	50.654922	113.714828	-0.766590	0.000000	-1.239690	0.000000	0.000000	0.000000	-2.946702	0.270444	0.514051	0.000000	0.000000	4.000000	7.000000	0.000000
21878.397262	0.114971	0.574494	-0.013618	72.132042	54.314003	115.925575	-0.680915	0.000000	-0.748573	0.000000	0.000000	0.000000	-2.946702	0.270444	0.514051	0.000000	0.000000	4.000000	7.000000	0.000000
21878.400596	0.106012	0.575245	-0.011432	72.132042	54.314003	115.925575	-0.680915	0.000000	-0.748573	0.000000	0.000000	0.000000	-2.687862	0.225207	0.656036	0.000000	0.000000	4.000000	7.000000	0.000000
21878.403929	0.106012	0.575245	-0.011432	72.132042	54.314003	115.925575	-0.680915	0.000000	-0.748573	0.000000	0.000000	0.000000	-2.687862	0.225207	0.656036	0.000000	0.000000	4.000000	7.000000	0.000000
21878.407262	0.106012	0.575245	-0.011432	71.986076	57.702362	118.084412	-0.571575	0.000000	-0.300596	0.000000	0.000000	0.000000	-2.687862	0.225207	0.656036	0.000000	0.000000	4.000000	7.000000	0.000000
21878.410596	0.096905	0.575938	-0.008576	71.986076	57.702362	118.084412	-0.571575	0.000000	-0.300596	0.000000	0.000000	0.000000	-2.732003	0.207943	0.856686	0.000000	0.000000	4.000000	7.000000	0.000000
21878.413929	0.096905	0.575938	-0.008576	71.986076	57.702362	118.084412	-0.571575	0.000000	-0.300596	0.000000	0.000000	0.000000	-2.732003	0.207943	0.856686	0.000000	0.000000	4.000000	7.000000	0.000000
21878.417262	0.096905	0.575938	-0.008576	71.808365	60.669437	120.061150	-0.428794	0.000000	0.154737	0.000000	0.000000	0.000000	-2.732003	0.207943	0.856686	0.000000	0.000000	4.000000	7.000000	0.000000
21878.420596	0.087834	0.576614	-0.005004	71.808365	60.669437	120.061150	-0.428794	0.000000	0.154737	0.000000	0.000000	0.000000	-2.721271	0.202662	1.071690	0.000000	0.000000	4.000000	7.000000	0.000000
21878.423929	0.087834	0.576614	-0.005004	71.808365	60.669437	120.061150	-0.428794	0.000000	0.154737	0.000000	0.000000	0.000000	-2.721271	0.202662	1.071690	0.000000	0.000000	4.000000	7.000000	0.000000
21878.427262	0.087834	0.576614	-0.005004	71.618095	63.304920	121.547180	-0.250179	0.000000	0.608282	0.000000	0.000000	0.000000	-2.721271	0.202662	1.071690	0.000000	0.000000	4.000000	7.000000	0.000000
21878.430596	0.078955	0.577158	-0.000921	71.618095	63.304920	121.547180	-0.250179	0.000000	0.608282	0.000000	0.000000	0.000000	-2.663882	0.163306	1.224894	0.000000	0.000000	4.000000	7.000000	0.000000
21878.433929	0.078955	0.577158	-0.000921	71.618095	63.304920	121.547180	-0.250179	0.000000	0.608282	0.000000	0.000000	0.000000	-2.663882	0.163306	1.224894	0.000000	0.000000	4.000000	7.000000	0.000000
21878.437262	0.078955	0.577158	-0.000921	71.413704	65.775269	122.542244	-0.046030	0.000000	1.052263	0.000000	0.000000	0.000000	-2.663882	0.163306	1.224894	0.000000	0.000000	4.000000	7.000000	0.000000
21878.440596	0.070304	0.577688	0.003730	71.413704	65.775269	122.542244	-0.046030	0.000000	1.052263	0.000000	0.000000	0.000000	-2.595337	0.159059	1.395251	0.000000	0.000000	4.000000	7.000000	0.000000
21878.443929	0.070304	0.577688	0.003730	71.413704	65.775269	122.542244	-0.046030	0.000000	1.052263	0.000000	0.000000	0.000000	-2.595337	0.159059	1.395251	0.000000	0.000000	4.000000	7.000000	0.000000
21878.447262	0.070304	0.577688	0.003730	71.249390	68.484421	123.496422	0.186511	0.000000	1.484819	0.000000	0.000000	0.000000	-2.595337	0.159059	1.395251	0.000000	0.000000	4.000000	7.000000	0.000000
21878.450596	0.062047	0.578147	0.008793	71.249390	68.484421	123.496422	0.186511	0.000000	1.484819	0.000000	0.000000	0.000000	-2.477040	0.137791	1.518729	0.000000	0.000000	4.000000	7.000000	0.000000
21878.453929	0.062047	0.578147	0.008793	71.249390	68.484421	123.496422	0.186511	0.000000	1.484819	0.000000	0.000000	0.000000	-2.477040	0.137791	1.518729	0.000000	0.000000	4.000000	7.000000	0.000000
21878.457262	0.062047	0.578147	0.008793	71.168724	71.537079	124.825066	0.439633	0.000000	1.897659	0.000000	0.000000	0.000000	-2.477040	0.137791	1.518729	0.000000	0.000000	4.000000	7.000000	0.000000
21878.460596	0.054216	0.578582	0.014333	71.168724	71.537079	124.825066	0.439633	0.000000	1.897659	0.000000	0.000000	0.000000	-2.349273	0.130294	1.662231	0.000000	0.000000	4.000000	7.000000	0.000000
21878.463929	0.054216	0.578582	0.014333	71.168724	71.537079	124.825066	0.439633	0.000000	1.897659	0.000000	0.000000	0.000000	-2.349273	0.130294	1.662231	0.000000	0.000000	4.000000	7.000000	0.000000
21878.467262	0.054216	0.578582	0.014333	71.188995	74.671730	126.687187	0.716671	0.000000	2.289205	0.000000	0.000000	0.000000	-2.349273	0.130294	1.662231	0.000000	0.000000	4.000000	7.000000	0.000000
21878.470596	0.046841	0.578999	0.020384	71.188995	74.671730	126.687187	0.716671	0.000000	2.289205	0.000000	0.000000	0.000000	-2.212525	0.125310	1.815313	0.000000	0.000000	4.000000	7.000000	0.000000
21878.473929	0.046841	0.578999	0.020384	71.188995	74.671730	126.687187	0.716671	0.000000	2.289205	0.000000	0.000000	0.000000	-2.212525	0.125310	1.815313	0.000000	0.000000	4.000000	7.000000	0.000000
21878.477262	0.046841	0.578999	0.020384	71.213509	77.750633	128.677521	1.019224	0.000000	2.657959	0.000000	0.000000	0.000000	-2.212525	0.125310	1.815313	0.000000	0.000000	4.000000	7.000000	0.000000
21878.480596	0.039931	0.579371	0.026945	71.213509	77.750633	128.677521	1.019224	0.000000	2.657959	0.000000	0.000000	0.000000	-2.072982	0.111417	1.968112	0.000000	0.000000	4.000000	7.000000	0.000000
21878.483929	0.039931	0.579371	0.026945	71.213509	77.750633	128.677521	1.019224	0.000000	2.657959	0.000000	0.000000	0.000000	-2.072982	0.111417	1.968112	0.000000	0.000000	4.000000	7.000000	0.000000
21878.487262	0.039931	0.579371	0.026945	71.259163	80.818703	130.478546	1.347242	0.000000	3.003456	0.000000	0.000000	0.000000	-2.072982	0.111417	1.968112	0.000000	0.000000	4.000000	7.000000	0.000000
21878.490596	0.033529	0.579693	0.034067	71.259163	80.818703	130.478546	1.347242	0.000000	3.003456	0.000000	0.000000	0.000000	-1.920474	0.096513	2.136672	0.000000	0.000000	4.000000	7.000000	0.000000
21878.493929	0.033529	0.579693	0.034067	71.259163	80.818703	130.478546	1.347242	0.000000	3.003456	0.000000	0.000000	0.000000	-1.920474	0.096513	2.136672	0.000000	0.000000	4.000000	7.000000	0.000000
21878.497262	0.033529	0.579693	0.034067	71.326126	83.873825	132.224960	1.703354	0.000000	3.323535	0.000000	0.000000	0.000000	-1.920474	0.096513	2.136672	0.000000	0.000000	4.000000	7.000000	0.000000
21878.500596	0.027697	0.579910	0.041600	71.326126	83.873825	132.224960	1.703354	0.000000	3.323535	0.000000	0.000000	0.000000	-1.749636	0.065101	2.259947	0.000000	0.000000	4.000000	7.000000	0.000000
21878.503929	0.027697	0.579910	0.041600	71.326126	83.873825	132.224960	1.703354	0.000000	3.323535	0.000000	0.000000	0.000000	-1.749636	0.065101	2.259947	0.000000	0.000000	4.000000	7.000000	0.000000
21878.507262	0.027697	0.579910	0.041600	71.408638	87.107033	134.224747	2.080012	0.000000	3.615141	0.000000	0.000000	0.000000	-1.749636	0.065101	2.259947	0.000000	0.000000	4.000000	7.000000	0.000000
21878.510596	0.022353	0.580090	0.049606	71.408638	87.107033	134.224747	2.080012	0.000000	3.615141	0.000000	0.000000	0.000000	-1.603120	0.054267	2.401681	0.000000	0.000000	4.000000	7.000000	0.000000
21878.513929	0.022353	0.580090	0.049606	71.408638	87.107033	134.224747	2.080012	0.000000	3.615141	0.000000	0.000000	0.000000	-1.603120	0.054267	2.401681	0.000000	0.000000	4.000000	7.000000	0.000000
21878.517262	0.022353	0.580090	0.049606	71.492813	90.789284	136.734863	2.480293	0.000000	3.882327	0.000000	0.000000	0.000000	-1.603120	0.054267	2.401681	0.000000	0.000000	4.000000	7.000000	0.000000
21878.520596	0.017698	0.580184	0.057863	71.492813	90.789284	136.734863	2.480293	0.000000	3.882327	0.000000	0.000000	0.000000	-1.396728	0.027939	2.477168	0.000000	0.000000	4.000000	7.000000	0.000000
21878.523929	0.017698	0.580184	0.057863	71.492813	90.789284	136.734863	2.480293	0.000000	3.882327	0.000000	0.000000	0.000000	-1.396728	0.027939	2.477168	0.000000	0.000000	4.000000	7.000000	0.000000
21878.527262	0.017698	0.580184	0.057863	71.571030	94.779541	139.607239	2.875693	0.000000	4.090280	0.000000	0.000000	0.000000	-1.396728	0.027939	2.477168	0.000000	0.000000	4.000000	7.000000	0.000000
21878.530596	0.013789	0.580282	0.066505	71.571030	94.779541	139.607239	2.875693	0.000000	4.090280	0.000000	0.000000	0.000000	-1.172487	0.029580	2.592595	0.000000	0.000000	4.000000	7.000000	0.000000
21878.533929	0.013789	0.580282	0.066505	71.571030	94.779541	139.607239	2.875693	0.000000	4.090280	0.000000	0.000000	0.000000	-1.172487	0.029580	2.592595	0.000000	0.000000	4.000000	7.000000	0.000000
21878.537262	0.013789	0.580282	0.066505	71.651871	98.858498	142.700348	3.054010	0.000000	3.958917	0.000000	0.000000	0.000000	-1.172487	0.029580	2.592595	0.000000	0.000000	4.000000	7.000000	0.000000
21878.540596	0.010582	0.580371	0.075315	71.651871	98.858498	142.700348	3.054010	0.000000	3.958917	0.000000	0.000000	0.000000	-0.962312	0.026554	2.643058	0.000000	0.000000	4.000000	7.000000	0.000000
21878.543929	0.010582	0.580371	0.075315	71.651871	98.858498	142.700348	3.054010	0.000000	3.958917	0.000000	0.000000	0.000000	-0.962312	0.026554	2.643058	0.000000	0.000000	4.000000	7.000000	0.000000
21878.547262	0.010582	0.580371	0.075315	71.786026	103.002472	146.060944	3.221070	0.000000	3.824227	0.000000	0.000000	0.000000	-0.962312	0.026554	2.643058	0.000000	0.000000	4.000000	7.000000	0.000000
21878.550596	0.008087	0.580443	0.084362	71.786026	103.002472	146.060944	3.221070	0.000000	3.824227	0.000000	0.000000	0.000000	-0.748395	0.021790	2.713885	0.000000	0.000000	4.000000	7.000000	0.000000
21878.553929	0.008087	0.580443	0.084362	71.786026	103.002472	146.060944	3.221070	0.000000	3.824227	0.000000	0.000000	0.000000	-0.748395	0.021790	2.713885	0.000000	0.000000	4.000000	7.000000	0.000000
21878.557262	0.008087	0.580443	0.084362	72.004547	107.278679	149.384155	3.380974	0.000000	3.683614	0.000000	0.000000	0.000000	-0.748395	0.021790	2.713885	0.000000	0.000000	4.000000	7.000000	0.000000
21878.560596	0.006237	0.580439	0.093538	72.004547	107.278679	149.384155	3.380974	0.000000	3.683614	0.000000	0.000000	0.000000	-0.555061	-0.001436	2.752813	0.000000	0.000000	4.000000	7.000000	0.000000
21878.563929	0.006237	0.580439	0.093538	72.004547	107.278679	149.384155	3.380974	0.000000	3.683614	0.000000	0.000000	0.000000	-0.555061	-0.001436	2.752813	0.000000	0.000000	4.000000	7.000000	0.000000
21878.567262	0.006237	0.580439	0.093538	72.283890	111.735649	152.498108	3.531273	0.000000	3.539789	0.000000	0.000000	0.000000	-0.555061	-0.001436	2.752813	0.000000	0.000000	4.000000	7.000000	0.000000
21878.570596	0.005065	0.580354	0.102783	72.283890	111.735649	152.498108	3.531273	0.000000	3.539789	0.000000	0.000000	0.000000	-0.351413	-0.025457	2.773503	0.000000	0.000000	4.000000	7.000000	0.000000
21878.573929	0.005065	0.580354	0.102783	72.283890	111.735649	152.498108	3.531273	0.000000	3.539789	0.000000	0.000000	0.000000	-0.351413	-0.025457	2.773503	0.000000	0.000000	4.000000	7.000000	0.000000
21878.577262	0.005065	0.580354	0.102783	72.522842	116.213577	155.621323	3.672979	0.000000	3.392525	0.000000	0.000000	0.000000	-0.351413	-0.025457	2.773503	0.000000	0.000000	4.000000	7.000000	0.000000
21878.580596	0.004501	0.580185	0.112096	72.522842	116.213577	155.621323	3.672979	0.000000	3.392525	0.000000	0.000000	0.000000	-0.169315	-0.050531	2.793952	0.000000	0.000000	4.000000	7.000000	0.000000
21878.583929	0.004501	0.580185	0.112096	72.522842	116.213577	155.621323	3.672979	0.000000	3.392525	0.000000	0.000000	0.000000	-0.169315	-0.050531	2.793952	0.000000	0.000000	4.000000	7.000000	0.000000
21878.587262	0.004501	0.580185	0.112096	72.617447	120.390457	158.857971	3.806050	0.000000	3.242527	0.000000	0.000000	0.000000	-0.169315	-0.050531	2.793952	0.000000	0.000000	4.000000	7.000000	0.000000
21878.590596	0.004630	0.579985	0.121421	72.617447	120.390457	158.857971	3.806050	0.000000	3.242527	0.000000	0.000000	0.000000	0.038601	-0.060111	2.797698	0.000000	0.000000	4.000000	7.000000	0.000000
21878.593929	0.004630	0.579985	0.121421	72.617447	120.390457	158.857971	3.806050	0.000000	3.242527	0.000000	0.000000	0.000000	0.038601	-0.060111	2.797698	0.000000	0.000000	4.000000	7.000000	0.000000
21878.597262	0.004630	0.579985	0.121421	72.548759	124.115906	161.842743	3.932100	0.000000	3.088461	0.000000	0.000000	0.000000	0.038601	-0.060111	2.797698	0.000000	0.000000	4.000000	7.000000	0.000000
21878.600596	0.005373	0.579742	0.130622	72.548759	124.115906	161.842743	3.932100	0.000000	3.088461	0.000000	0.000000	0.000000	0.223006	-0.072888	2.760250	0.000000	0.000000	4.000000	7.000000	0.000000
21878.603929	0.005373	0.579742	0.130622	72.548759	124.115906	161.842743	3.932100	0.000000	3.088461	0.000000	0.000000	0.000000	0.223006	-0.072888	2.760250	0.000000	0.000000	4.000000	7.000000	0.000000
21878.607262	0.005373	0.579742	0.130622	72.383194	127.469200	164.502075	4.049146	0.000000	2.933329	0.000000	0.000000	0.000000	0.223006	-0.072888	2.760250	0.000000	0.000000	4.000000	7.000000	0.000000
21878.610596	0.006675	0.579475	0.139768	72.383194	127.469200	164.502075	4.049146	0.000000	2.933329	0.000000	0.000000	0.000000	0.390676	-0.080167	2.743859	0.000000	0.000000	4.000000	7.000000	0.000000
21878.613929	0.006675	0.579475	0.139768	72.383194	127.469200	164.502075	4.049146	0.000000	2.933329	0.000000	0.000000	0.000000	0.390676	-0.080167	2.743859	0.000000	0.000000	4.000000	7.000000	0.000000
21878.617262	0.006675	0.579475	0.139768	72.232841	130.649002	166.969757	4.158250	0.000000	2.776501	0.000000	0.000000	0.000000	0.390676	-0.080167	2.743859	0.000000	0.000000	4.000000	7.000000	0.000000
21878.620596	0.008530	0.579143	0.148730	72.232841	130.649002	166.969757	4.158250	0.000000	2.776501	0.000000	0.000000	0.000000	0.556513	-0.099468	2.688477	0.000000	0.000000	4.000000	7.000000	0.000000
21878.623929	0.008530	0.579143	0.148730	72.232841	130.649002	166.969757	4.158250	0.000000	2.776501	0.000000	0.000000	0.000000	0.556513	-0.099468	2.688477	0.000000	0.000000	4.000000	7.000000	0.000000
21878.627262	0.008530	0.579143	0.148730	72.169716	133.807693	169.365860	4.259015	0.000000	2.619312	0.000000	0.000000	0.000000	0.556513	-0.099468	2.688477	0.000000	0.000000	4.000000	7.000000	0.000000
21878.630596	0.010871	0.578723	0.157454	72.169716	133.807693	169.365860	4.259015	0.000000	2.619312	0.000000	0.000000	0.000000	0.702256	-0.125934	2.617168	0.000000	0.000000	4.000000	7.000000	0.000000
21878.633929	0.010871	0.578723	0.157454	72.169716	133.807693	169.365860	4.259015	0.000000	2.619312	0.000000	0.000000	0.000000	0.702256	-0.125934	2.617168	0.000000	0.000000	4.000000	7.000000	0.000000
21878.637262	0.010871	0.578723	0.157454	72.236595	136.920334	171.673813	4.351239	0.000000	2.463072	0.000000	0.000000	0.000000	0.702256	-0.125934	2.617168	0.000000	0.000000	4.000000	7.000000	0.000000
21878.640596	0.013684	0.578198	0.165924	72.236595	136.920334	171.673813	4.351239	0.000000	2.463072	0.000000	0.000000	0.000000	0.843897	-0.157466	2.540875	0.000000	0.000000	4.000000	7.000000	0.000000
21878.643929	0.013684	0.578198	0.165924	72.236595	136.920334	171.673813	4.351239	0.000000	2.463072	0.000000	0.000000	0.000000	0.843897	-0.157466	2.540875	0.000000	0.000000	4.000000	7.000000	0.000000
21878.647262	0.013684	0.578198	0.165924	72.477036	139.843658	173.767731	4.435695	0.000000	2.307511	0.000000	0.000000	0.000000	0.843897	-0.157466	2.540875	0.000000	0.000000	4.000000	7.000000	0.000000
21878.650596	0.016923	0.577641	0.174124	72.477036	139.843658	173.767731	4.435695	0.000000	2.307511	0.000000	0.000000	0.000000	0.971615	-0.167342	2.460219	0.000000	0.000000	4.000000	7.000000	0.000000
21878.653929	0.016923	0.577641	0.174124	72.477036	139.843658	173.767731	4.435695	0.000000	2.307511	0.000000	0.000000	0.000000	0.971615	-0.167342	2.460219	0.000000	0.000000	4.000000	7.000000	0.000000
21878.657262	0.016923	0.577641	0.174124	72.839798	142.345673	175.465057	4.512685	0.000000	2.153063	0.000000	0.000000	0.000000	0.971615	-0.167342	2.460219	0.000000	0.000000	4.000000	7.000000	0.000000
21878.660596	0.020750	0.577021	0.182055	72.839798	142.345673	175.465057	4.512685	0.000000	2.153063	0.000000	0.000000	0.000000	1.148051	-0.185989	2.379249	0.000000	0.000000	4.000000	7.000000	0.000000
21878.663929	0.020750	0.577021	0.182055	72.839798	142.345673	175.465057	4.512685	0.000000	2.153063	0.000000	0.000000	0.000000	1.148051	-0.185989	2.379249	0.000000	0.000000	4.000000	7.000000	0.000000
21878.667262	0.020750	0.577021	0.182055	73.243279	144.341522	176.702774	4.584467	0.000000	1.995659	0.000000	0.000000	0.000000	1.148051	-0.185989	2.379249	0.000000	0.000000	4.000000	7.000000	0.000000
21878.670596	0.025054	0.576437	0.189627	73.243279	144.341522	176.702774	4.584467	0.000000	1.995659	0.000000	0.000000	0.000000	1.291172	-0.175254	2.271436	0.000000	0.000000	4.000000	7.000000	0.000000
21878.673929	0.025054	0.576437	0.189627	73.243279	144.341522	176.702774	4.584467	0.000000	1.995659	0.000000	0.000000	0.000000	1.291172	-0.175254	2.271436	0.000000	0.000000	4.000000	7.000000	0.000000
21878.677262	0.025054	0.576437	0.189627	73.579506	145.782700	177.505814	4.649991	0.000000	1.837821	0.000000	0.000000	0.000000	1.291172	-0.175254	2.271436	0.000000	0.000000	4.000000	7.000000	0.000000
21878.680596	0.029314	0.575897	0.196145	73.579506	145.782700	177.505814	4.649991	0.000000	1.837821	0.000000	0.000000	0.000000	1.278084	-0.161974	1.955520	0.000000	0.000000	4.000000	7.000000	0.000000
21878.683929	0.029314	0.575897	0.196145	73.579506	145.782700	177.505814	4.649991	0.000000	1.837821	0.000000	0.000000	0.000000	1.278084	-0.161974	1.955520	0.000000	0.000000	4.000000	7.000000	0.000000
21878.687262	0.029314	0.575897	0.196145	73.968452	147.214035	178.186066	4.703873	0.000000	1.695165	0.000000	0.000000	0.000000	1.278084	-0.161974	1.955520	0.000000	0.000000	4.000000	7.000000	0.000000
21878.690596	0.035029	0.575239	0.203664	73.968452	147.214035	178.186066	4.703873	0.000000	1.695165	0.000000	0.000000	0.000000	1.714397	-0.197355	2.255728	0.000000	0.000000	4.000000	7.000000	0.000000
21878.693929	0.035029	0.575239	0.203664	73.968452	147.214035	178.186066	4.703873	0.000000	1.695165	0.000000	0.000000	0.000000	1.714397	-0.197355	2.255728	0.000000	0.000000	4.000000	7.000000	0.000000
21878.697262	0.035029	0.575239	0.203664	74.336258	148.427750	178.865280	4.763484	0.000000	1.519611	0.000000	0.000000	0.000000	1.714397	-0.197355	2.255728	0.000000	0.000000	4.000000	7.000000	0.000000
21878.700596	0.040639	0.574673	0.210004	74.336258	148.427750	178.865280	4.763484	0.000000	1.519611	0.000000	0.000000	0.000000	1.683188	-0.169646	1.901884	0.000000	0.000000	4.000000	7.000000	0.000000
21878.703929	0.040639	0.574673	0.210004	74.336258	148.427750	178.865280	4.763484	0.000000	1.519611	0.000000	0.000000	0.000000	1.683188	-0.169646	1.901884	0.000000	0.000000	4.000000	7.000000	0.000000
21878.707262	0.040639	0.574673	0.210004	74.744400	149.796600	-179.494156	4.811476	0.000000	1.360037	0.000000	0.000000	0.000000	1.683188	-0.169646	1.901884	0.000000	0.000000	4.000000	7.000000	0.000000
21878.710596	0.046577	0.574111	0.215829	74.744400	149.796600	-179.494156	4.811476	0.000000	1.360037	0.000000	0.000000	0.000000	1.781220	-0.168810	1.747646	0.000000	0.000000	4.000000	7.000000	0.000000
21878.713929	0.046577	0.574111	0.215829	74.744400	149.796600	-179.494156	4.811476	0.000000	1.360037	0.000000	0.000000	0.000000	1.781220	-0.168810	1.747646	0.000000	0.000000	4.000000	7.000000	0.000000
21878.717262	0.046577	0.574111	0.215829	75.229767	151.531525	-177.157791	4.853524	0.000000	1.201374	0.000000	0.000000	0.000000	1.781220	-0.168810	1.747646	0.000000	0.000000	4.000000	7.000000	0.000000
21878.720596	0.052835	0.573612	0.221119	75.229767	151.531525	-177.157791	4.853524	0.000000	1.201374	0.000000	0.000000	0.000000	1.877425	-0.149662	1.586828	0.000000	0.000000	4.000000	7.000000	0.000000
21878.723929	0.052835	0.573612	0.221119	75.229767	151.531525	-177.157791	4.853524	0.000000	1.201374	0.000000	0.000000	0.000000	1.877425	-0.149662	1.586828	0.000000	0.000000	4.000000	7.000000	0.000000
21878.727262	0.052835	0.573612	0.221119	75.801239	153.826248	-174.594452	4.889995	0.000000	1.043050	0.000000	0.000000	0.000000	1.877425	-0.149662	1.586828	0.000000	0.000000	4.000000	7.000000	0.000000
21878.730596	0.059508	0.573191	0.225899	75.801239	153.826248	-174.594452	4.889995	0.000000	1.043050	0.000000	0.000000	0.000000	2.001982	-0.126209	1.434125	0.000000	0.000000	4.000000	7.000000	0.000000
21878.733929	0.059508	0.573191	0.225899	75.801239	153.826248	-174.594452	4.889995	0.000000	1.043050	0.000000	0.000000	0.000000	2.001982	-0.126209	1.434125	0.000000	0.000000	4.000000	7.000000	0.000000
21878.737262	0.059508	0.573191	0.225899	76.443680	156.753601	-171.512375	4.921561	0.000000	0.882181	0.000000	0.000000	0.000000	2.001982	-0.126209	1.434125	0.000000	0.000000	4.000000	7.000000	0.000000
21878.740596	0.066489	0.572846	0.230116	76.443680	156.753601	-171.512375	4.921561	0.000000	0.882181	0.000000	0.000000	0.000000	2.094215	-0.103640	1.264977	0.000000	0.000000	4.000000	7.000000	0.000000
21878.743929	0.066489	0.572846	0.230116	76.443680	156.753601	-171.512375	4.921561	0.000000	0.882181	0.000000	0.000000	0.000000	2.094215	-0.103640	1.264977	0.000000	0.000000	4.000000	7.000000	0.000000
21878.747262	0.066489	0.572846	0.230116	77.117088	160.279877	-167.671921	4.947810	0.000000	0.720539	0.000000	0.000000	0.000000	2.094215	-0.103640	1.264977	0.000000	0.000000	4.000000	7.000000	0.000000
21878.750596	0.073810	0.572577	0.233849	77.117088	160.279877	-167.671921	4.947810	0.000000	0.720539	0.000000	0.000000	0.000000	2.196399	-0.080529	1.119990	0.000000	0.000000	4.000000	7.000000	0.000000
21878.753929	0.073810	0.572577	0.233849	77.117088	160.279877	-167.671921	4.947810	0.000000	0.720539	0.000000	0.000000	0.000000	2.196399	-0.080529	1.119990	0.000000	0.000000	4.000000	7.000000	0.000000
21878.757262	0.073810	0.572577	0.233849	77.756599	164.197235	-163.361496	4.968935	0.000000	0.556496	0.000000	0.000000	0.000000	2.196399	-0.080529	1.119990	0.000000	0.000000	4.000000	7.000000	0.000000
21878.760596	0.081495	0.572386	0.237063	77.756599	164.197235	-163.361496	4.968935	0.000000	0.556496	0.000000	0.000000	0.000000	2.305443	-0.057230	0.964121	0.000000	0.000000	4.000000	7.000000	0.000000
21878.763929	0.081495	0.572386	0.237063	77.756599	164.197235	-163.361496	4.968935	0.000000	0.556496	0.000000	0.000000	0.000000	2.305443	-0.057230	0.964121	0.000000	0.000000	4.000000	7.000000	0.000000
21878.767262	0.081495	0.572386	0.237063	78.317093	168.202866	-158.891373	4.984836	0.000000	0.389116	0.000000	0.000000	0.000000	2.305443	-0.057230	0.964121	0.000000	0.000000	4.000000	7.000000	0.000000
21878.770596	0.089542	0.572228	0.239810	78.317093	168.202866	-158.891373	4.984836	0.000000	0.389116	0.000000	0.000000	0.000000	2.414234	-0.047325	0.824099	0.000000	0.000000	4.000000	7.000000	0.000000
21878.773929	0.089542	0.572228	0.239810	78.317093	168.202866	-158.891373	4.984836	0.000000	0.389116	0.000000	0.000000	0.000000	2.414234	-0.047325	0.824099	0.000000	0.000000	4.000000	7.000000	0.000000
21878.777262	0.089542	0.572228	0.239810	78.796600	172.279266	-154.040009	4.995253	0.000000	0.217834	0.000000	0.000000	0.000000	2.414234	-0.047325	0.824099	0.000000	0.000000	4.000000	7.000000	0.000000
21878.780596	0.097870	0.572097	0.242034	78.796600	172.279266	-154.040009	4.995253	0.000000	0.217834	0.000000	0.000000	0.000000	2.498357	-0.039305	0.667199	0.000000	0.000000	4.000000	7.000000	0.000000
21878.783929	0.097870	0.572097	0.242034	78.796600	172.279266	-154.040009	4.995253	0.000000	0.217834	0.000000	0.000000	0.000000	2.498357	-0.039305	0.667199	0.000000	0.000000	4.000000	7.000000	0.000000
21878.787262	0.097870	0.572097	0.242034	79.208054	176.811172	-147.679886	4.999806	0.000000	0.043996	0.000000	0.000000	0.000000	2.498357	-0.039305	0.667199	0.000000	0.000000	4.000000	7.000000	0.000000
21878.790596	0.106461	0.571970	0.243691	79.208054	176.811172	-147.679886	4.999806	0.000000	0.043996	0.000000	0.000000	0.000000	2.577296	-0.038253	0.497177	0.000000	0.000000	4.000000	7.000000	0.000000
21878.793929	0.106461	0.571970	0.243691	79.208054	176.811172	-147.679886	4.999806	0.000000	0.043996	0.000000	0.000000	0.000000	2.577296	-0.038253	0.497177	0.000000	0.000000	4.000000	7.000000	0.000000
21878.797262	0.106461	0.571970	0.243691	79.552116	-177.826691	-140.472900	4.998244	0.000000	-0.132523	0.000000	0.000000	0.000000	2.577296	-0.038253	0.497177	0.000000	0.000000	4.000000	7.000000	0.000000
21878.800596	0.115140	0.571854	0.244837	79.552116	-177.826691	-140.472900	4.998244	0.000000	-0.132523	0.000000	0.000000	0.000000	2.603776	-0.034776	0.343916	0.000000	0.000000	4.000000	7.000000	0.000000
21878.803929	0.115140	0.571854	0.244837	79.552116	-177.826691	-140.472900	4.998244	0.000000	-0.132523	0.000000	0.000000	0.000000	2.603776	-0.034776	0.343916	0.000000	0.000000	4.000000	7.000000	0.000000
21878.807262	0.115140	0.571854	0.244837	79.772743	-172.128693	-133.541595	4.990467	0.000000	-0.308604	0.000000	0.000000	0.000000	2.603776	-0.034776	0.343916	0.000000	0.000000	4.000000	7.000000	0.000000
21878.810596	0.123049	0.571731	0.245361	79.772743	-172.128693	-133.541595	4.990467	0.000000	-0.308604	0.000000	0.000000	0.000000	2.372528	-0.037039	0.157039	0.000000	0.000000	4.000000	7.000000	0.000000
21878.813929	0.123049	0.571731	0.245361	79.772743	-172.128693	-133.541595	4.990467	0.000000	-0.308604	0.000000	0.000000	0.000000	2.372528	-0.037039	0.157039	0.000000	0.000000	4.000000	7.000000	0.000000
21878.817262	0.123049	0.571731	0.245361	79.881233	-164.404877	-125.023460	4.978084	0.000000	-0.467635	0.000000	0.000000	0.000000	2.372528	-0.037039	0.157039	0.000000	0.000000	4.000000	7.000000	0.000000
21878.820596	0.132719	0.571558	0.245296	79.881233	-164.404877	-125.023460	4.978084	0.000000	-0.467635	0.000000	0.000000	0.000000	2.900977	-0.051826	-0.019276	0.000000	0.000000	4.000000	7.000000	0.000000
21878.823929	0.132719	0.571558	0.245296	79.881233	-164.404877	-125.023460	4.978084	0.000000	-0.467635	0.000000	0.000000	0.000000	2.900977	-0.051826	-0.019276	0.000000	0.000000	4.000000	7.000000	0.000000
21878.827262	0.132719	0.571558	0.245296	79.800560	-157.206451	-117.637672	4.956106	0.000000	-0.661069	0.000000	0.000000	0.000000	2.900977	-0.051826	-0.019276	0.000000	0.000000	4.000000	7.000000	0.000000
21878.830596	0.141411	0.571338	0.244626	79.800560	-157.206451	-117.637672	4.956106	0.000000	-0.661069	0.000000	0.000000	0.000000	2.607768	-0.065978	-0.201133	0.000000	0.000000	4.000000	7.000000	0.000000
21878.833929	0.141411	0.571338	0.244626	79.800560	-157.206451	-117.637672	4.956106	0.000000	-0.661069	0.000000	0.000000	0.000000	2.607768	-0.065978	-0.201133	0.000000	0.000000	4.000000	7.000000	0.000000
21878.837262	0.141411	0.571338	0.244626	79.562325	-150.491638	-110.063721	4.929861	0.000000	-0.834548	0.000000	0.000000	0.000000	2.607768	-0.065978	-0.201133	0.000000	0.000000	4.000000	7.000000	0.000000
21878.840596	0.149927	0.571031	0.243332	79.562325	-150.491638	-110.063721	4.929861	0.000000	-0.834548	0.000000	0.000000	0.000000	2.554696	-0.092135	-0.388296	0.000000	0.000000	4.000000	7.000000	0.000000
21878.843929	0.149927	0.571031	0.243332	79.562325	-150.491638	-110.063721	4.929861	0.000000	-0.834548	0.000000	0.000000	0.000000	2.554696	-0.092135	-0.388296	0.000000	0.000000	4.000000	7.000000	0.000000
21878.847262	0.149927	0.571031	0.243332	79.225319	-144.857666	-102.869537	4.897963	0.000000	-1.004968	0.000000	0.000000	0.000000	2.554696	-0.092135	-0.388296	0.000000	0.000000	4.000000	7.000000	0.000000
21878.850596	0.158218	0.570681	0.241452	79.225319	-144.857666	-102.869537	4.897963	0.000000	-1.004968	0.000000	0.000000	0.000000	2.487340	-0.104801	-0.563884	0.000000	0.000000	4.000000	7.000000	0.000000
21878.853929	0.158218	0.570681	0.241452	79.225319	-144.857666	-102.869537	4.897963	0.000000	-1.004968	0.000000	0.000000	0.000000	2.487340	-0.104801	-0.563884	0.000000	0.000000	4.000000	7.000000	0.000000
21878.857262	0.158218	0.570681	0.241452	78.882118	-141.012360	-97.637871	4.860702	0.000000	-1.171997	0.000000	0.000000	0.000000	2.487340	-0.104801	-0.563884	0.000000	0.000000	4.000000	7.000000	0.000000
21878.860596	0.166266	0.570190	0.238995	78.882118	-141.012360	-97.637871	4.860702	0.000000	-1.171997	0.000000	0.000000	0.000000	2.414486	-0.147307	-0.737140	0.000000	0.000000	4.000000	7.000000	0.000000
21878.863929	0.166266	0.570190	0.238995	78.882118	-141.012360	-97.637871	4.860702	0.000000	-1.171997	0.000000	0.000000	0.000000	2.414486	-0.147307	-0.737140	0.000000	0.000000	4.000000	7.000000	0.000000
21878.867262	0.166266	0.570190	0.238995	78.595680	-138.787384	-93.771370	4.818218	0.000000	-1.335954	0.000000	0.000000	0.000000	2.414486	-0.147307	-0.737140	0.000000	0.000000	4.000000	7.000000	0.000000
21878.870596	0.174078	0.569594	0.236065	78.595680	-138.787384	-93.771370	4.818218	0.000000	-1.335954	0.000000	0.000000	0.000000	2.343606	-0.178821	-0.878913	0.000000	0.000000	4.000000	7.000000	0.000000
21878.873929	0.174078	0.569594	0.236065	78.595680	-138.787384	-93.771370	4.818218	0.000000	-1.335954	0.000000	0.000000	0.000000	2.343606	-0.178821	-0.878913	0.000000	0.000000	4.000000	7.000000	0.000000
21878.877262	0.174078	0.569594	0.236065	78.411629	-137.410263	-90.362099	4.770624	0.000000	-1.497046	0.000000	0.000000	0.000000	2.343606	-0.178821	-0.878913	0.000000	0.000000	4.000000	7.000000	0.000000
21878.880596	0.181445	0.568855	0.232725	78.411629	-137.410263	-90.362099	4.770624	0.000000	-1.497046	0.000000	0.000000	0.000000	2.209835	-0.221857	-1.002139	0.000000	0.000000	4.000000	7.000000	0.000000
21878.883929	0.181445	0.568855	0.232725	78.411629	-137.410263	-90.362099	4.770624	0.000000	-1.497046	0.000000	0.000000	0.000000	2.209835	-0.221857	-1.002139	0.000000	0.000000	4.000000	7.000000	0.000000
21878.887262	0.181445	0.568855	0.232725	78.511497	-135.865540	-87.134285	4.719349	0.000000	-1.651588	0.000000	0.000000	0.000000	2.209835	-0.221857	-1.002139	0.000000	0.000000	4.000000	7.000000	0.000000
21878.890596	0.188252	0.568069	0.229124	78.511497	-135.865540	-87.134285	4.719349	0.000000	-1.651588	0.000000	0.000000	0.000000	2.042306	-0.235678	-1.080224	0.000000	0.000000	4.000000	7.000000	0.000000
21878.893929	0.188252	0.568069	0.229124	78.511497	-135.865540	-87.134285	4.719349	0.000000	-1.651588	0.000000	0.000000	0.000000	2.042306	-0.235678	-1.080224	0.000000	0.000000	4.000000	7.000000	0.000000
21878.897262	0.188252	0.568069	0.229124	78.860931	-134.202911	-84.733803	4.665856	0.000000	-1.797159	0.000000	0.000000	0.000000	2.042306	-0.235678	-1.080224	0.000000	0.000000	4.000000	7.000000	0.000000
21878.900596	0.193993	0.567244	0.225596	78.860931	-134.202911	-84.733803	4.665856	0.000000	-1.797159	0.000000	0.000000	0.000000	1.722199	-0.247505	-1.058281	0.000000	0.000000	4.000000	7.000000	0.000000
21878.903929	0.193993	0.567244	0.225596	78.860931	-134.202911	-84.733803	4.665856	0.000000	-1.797159	0.000000	0.000000	0.000000	1.722199	-0.247505	-1.058281	0.000000	0.000000	4.000000	7.000000	0.000000
21878.907262	0.193993	0.567244	0.225596	79.434853	-132.393951	-82.137337	4.615425	0.000000	-1.922980	0.000000	0.000000	0.000000	1.722199	-0.247505	-1.058281	0.000000	0.000000	4.000000	7.000000	0.000000
21878.910596	0.200556	0.566223	0.220819	79.434853	-132.393951	-82.137337	4.615425	0.000000	-1.922980	0.000000	0.000000	0.000000	1.968931	-0.306362	-1.433133	0.000000	0.000000	4.000000	7.000000	0.000000
21878.913929	0.200556	0.566223	0.220819	79.434853	-132.393951	-82.137337	4.615425	0.000000	-1.922980	0.000000	0.000000	0.000000	1.968931	-0.306362	-1.433133	0.000000	0.000000	4.000000	7.000000	0.000000
21878.917262	0.200556	0.566223	0.220819	80.045860	-131.066269	-79.375786	4.550406	0.000000	-2.072150	0.000000	0.000000	0.000000	1.968931	-0.306362	-1.433133	0.000000	0.000000	4.000000	7.000000	0.000000
21878.920596	0.206205	0.565230	0.215996	80.045860	-131.066269	-79.375786	4.550406	0.000000	-2.072150	0.000000	0.000000	0.000000	1.694546	-0.297785	-1.446896	0.000000	0.000000	4.000000	7.000000	0.000000
21878.923929	0.206205	0.565230	0.215996	80.045860	-131.066269	-79.375786	4.550406	0.000000	-2.072150	0.000000	0.000000	0.000000	1.694546	-0.297785	-1.446896	0.000000	0.000000	4.000000	7.000000	0.000000
21878.927262	0.206205	0.565230	0.215996	80.747810	-130.221069	-77.029724	4.486940	0.000000	-2.206210	0.000000	0.000000	0.000000	1.694546	-0.297785	-1.446896	0.000000	0.000000	4.000000	7.000000	0.000000
21878.930596	0.211668	0.564249	0.210669	80.747810	-130.221069	-77.029724	4.486940	0.000000	-2.206210	0.000000	0.000000	0.000000	1.639172	-0.294440	-1.598072	0.000000	0.000000	4.000000	7.000000	0.000000
21878.933929	0.211668	0.564249	0.210669	80.747810	-130.221069	-77.029724	4.486940	0.000000	-2.206210	0.000000	0.000000	0.000000	1.639172	-0.294440	-1.598072	0.000000	0.000000	4.000000	7.000000	0.000000
21878.937262	0.211668	0.564249	0.210669	81.502434	-129.851929	-75.185204	4.417746	0.000000	-2.341691	0.000000	0.000000	0.000000	1.639172	-0.294440	-1.598072	0.000000	0.000000	4.000000	7.000000	0.000000
21878.940596	0.216766	0.563308	0.204968	81.502434	-129.851929	-75.185204	4.417746	0.000000	-2.341691	0.000000	0.000000	0.000000	1.529158	-0.282298	-1.710547	0.000000	0.000000	4.000000	7.000000	0.000000
21878.943929	0.216766	0.563308	0.204968	81.502434	-129.851929	-75.185204	4.417746	0.000000	-2.341691	0.000000	0.000000	0.000000	1.529158	-0.282298	-1.710547	0.000000	0.000000	4.000000	7.000000	0.000000
21878.947262	0.216766	0.563308	0.204968	82.218704	-129.692902	-73.636063	4.344488	0.000000	-2.474961	0.000000	0.000000	0.000000	1.529158	-0.282298	-1.710547	0.000000	0.000000	4.000000	7.000000	0.000000
21878.950596	0.220943	0.562473	0.199543	82.218704	-129.692902	-73.636063	4.344488	0.000000	-2.474961	0.000000	0.000000	0.000000	1.253118	-0.250639	-1.627345	0.000000	0.000000	4.000000	7.000000	0.000000
21878.953929	0.220943	0.562473	0.199543	82.218704	-129.692902	-73.636063	4.344488	0.000000	-2.474961	0.000000	0.000000	0.000000	1.253118	-0.250639	-1.627345	0.000000	0.000000	4.000000	7.000000	0.000000
21878.957262	0.220943	0.562473	0.199543	83.088287	-129.403870	-71.857399	4.275918	0.000000	-2.591626	0.000000	0.000000	0.000000	1.253118	-0.250639	-1.627345	0.000000	0.000000	4.000000	7.000000	0.000000
21878.960596	0.225605	0.561389	0.192416	83.088287	-129.403870	-71.857399	4.275918	0.000000	-2.591626	0.000000	0.000000	0.000000	1.398842	-0.325081	-2.138003	0.000000	0.000000	4.000000	7.000000	0.000000
21878.963929	0.225605	0.561389	0.192416	83.088287	-129.403870	-71.857399	4.275918	0.000000	-2.591626	0.000000	0.000000	0.000000	1.398842	-0.325081	-2.138003	0.000000	0.000000	4.000000	7.000000	0.000000
21878.967262	0.225605	0.561389	0.192416	83.895355	-129.005112	-70.355942	4.186892	0.000000	-2.733118	0.000000	0.000000	0.000000	1.398842	-0.325081	-2.138003	0.000000	0.000000	4.000000	7.000000	0.000000
21878.970596	0.229335	0.560376	0.185481	83.895355	-129.005112	-70.355942	4.186892	0.000000	-2.733118	0.000000	0.000000	0.000000	1.118746	-0.303971	-2.080651	0.000000	0.000000	4.000000	7.000000	0.000000
21878.973929	0.229335	0.560376	0.185481	83.895355	-129.005112	-70.355942	4.186892	0.000000	-2.733118	0.000000	0.000000	0.000000	1.118746	-0.303971	-2.080651	0.000000	0.000000	4.000000	7.000000	0.000000
21878.977262	0.229335	0.560376	0.185481	84.769844	-128.238892	-68.601334	4.101367	0.000000	-2.859857	0.000000	0.000000	0.000000	1.118746	-0.303971	-2.080651	0.000000	0.000000	4.000000	7.000000	0.000000
21878.980596	0.232747	0.559298	0.178129	84.769844	-128.238892	-68.601334	4.101367	0.000000	-2.859857	0.000000	0.000000	0.000000	1.023831	-0.323351	-2.205431	0.000000	0.000000	4.000000	7.000000	0.000000
21878.983929	0.232747	0.559298	0.178129	84.769844	-128.238892	-68.601334	4.101367	0.000000	-2.859857	0.000000	0.000000	0.000000	1.023831	-0.323351	-2.205431	0.000000	0.000000	4.000000	7.000000	0.000000
21878.987262	0.232747	0.559298	0.178129	85.768066	-125.762062	-65.221901	4.009161	0.000000	-2.987747	0.000000	0.000000	0.000000	1.023831	-0.323351	-2.205431	0.000000	0.000000	4.000000	7.000000	0.000000
21878.990596	0.236048	0.558227	0.170390	85.768066	-125.762062	-65.221901	4.009161	0.000000	-2.987747	0.000000	0.000000	0.000000	0.990042	-0.321425	-2.321789	0.000000	0.000000	4.000000	7.000000	0.000000
21878.993929	0.236048	0.558227	0.170390	85.768066	-125.762062	-65.221901	4.009161	0.000000	-2.987747	0.000000	0.000000	0.000000	0.990042	-0.321425	-2.321789	0.000000	0.000000	4.000000	7.000000	0.000000
21878.997262	0.236048	0.558227	0.170390	86.749352	-119.143059	-57.884167	3.907302	0.000000	-3.119774	0.000000	0.000000	0.000000	0.990042	-0.321425	-2.321789	0.000000	0.000000	4.000000	7.000000	0.000000
21879.000596	0.238989	0.557291	0.163151	86.749352	-119.143059	-57.884167	3.907302	0.000000	-3.119774	0.000000	0.000000	0.000000	0.882466	-0.280781	-2.171638	0.000000	0.000000	4.000000	7.000000	0.000000
21879.003929	0.238989	0.557291	0.163151	86.749352	-119.143059	-57.884167	3.907302	0.000000	-3.119774	0.000000	0.000000	0.000000	0.882466	-0.280781	-2.171638	0.000000	0.000000	4.000000	7.000000	0.000000
21879.007262	0.238989	0.557291	0.163151	87.629089	-99.069031	-37.028778	3.806120	0.000000	-3.242445	0.000000	0.000000	0.000000	0.882466	-0.280781	-2.171638	0.000000	0.000000	4.000000	7.000000	0.000000
21879.010596	0.242066	0.556379	0.155056	87.629089	-99.069031	-37.028778	3.806120	0.000000	-3.242445	0.000000	0.000000	0.000000	0.923132	-0.273549	-2.428629	0.000000	0.000000	4.000000	7.000000	0.000000
21879.013929	0.242066	0.556379	0.155056	87.629089	-99.069031	-37.028778	3.806120	0.000000	-3.242445	0.000000	0.000000	0.000000	0.923132	-0.273549	-2.428629	0.000000	0.000000	4.000000	7.000000	0.000000
21879.017262	0.242066	0.556379	0.155056	87.769279	-58.780937	3.999378	3.686581	0.000000	-3.377739	0.000000	0.000000	0.000000	0.923132	-0.273549	-2.428629	0.000000	0.000000	4.000000	7.000000	0.000000
21879.020596	0.244918	0.555520	0.146210	87.769279	-58.780937	3.999378	3.686581	0.000000	-3.377739	0.000000	0.000000	0.000000	0.855442	-0.257702	-2.653913	0.000000	0.000000	4.000000	7.000000	0.000000
21879.023929	0.244918	0.555520	0.146210	87.769279	-58.780937	3.999378	3.686581	0.000000	-3.377739	0.000000	0.000000	0.000000	0.855442	-0.257702	-2.653913	0.000000	0.000000	4.000000	7.000000	0.000000
21879.027262	0.244918	0.555520	0.146210	87.059357	-34.008163	29.192560	3.551188	0.000000	-3.519810	0.000000	0.000000	0.000000	0.855442	-0.257702	-2.653913	0.000000	0.000000	4.000000	7.000000	0.000000
21879.030596	0.246729	0.554872	0.139026	87.059357	-34.008163	29.192560	3.551188	0.000000	-3.519810	0.000000	0.000000	0.000000	0.543458	-0.194215	-2.154983	0.000000	0.000000	4.000000	7.000000	0.000000
21879.033929	0.246729	0.554872	0.139026	87.059357	-34.008163	29.192560	3.551188	0.000000	-3.519810	0.000000	0.000000	0.000000	0.543458	-0.194215	-2.154983	0.000000	0.000000	4.000000	7.000000	0.000000
21879.037262	0.246729	0.554872	0.139026	85.893250	-20.341578	42.963650	3.438980	0.000000	-3.629520	0.000000	0.000000	0.000000	0.543458	-0.194215	-2.154983	0.000000	0.000000	4.000000	7.000000	0.000000
21879.040596	0.248212	0.554300	0.131116	85.893250	-20.341578	42.963650	3.438980	0.000000	-3.629520	0.000000	0.000000	0.000000	0.444958	-0.171630	-2.372999	0.000000	0.000000	4.000000	7.000000	0.000000
21879.043929	0.248212	0.554300	0.131116	85.893250	-20.341578	42.963650	3.438980	0.000000	-3.629520	0.000000	0.000000	0.000000	0.444958	-0.171630	-2.372999	0.000000	0.000000	4.000000	7.000000	0.000000
21879.047262	0.248212	0.554300	0.131116	84.645912	-12.865654	50.396492	3.312945	0.000000	-3.744916	0.000000	0.000000	0.000000	0.444958	-0.171630	-2.372999	0.000000	0.000000	4.000000	7.000000	0.000000
21879.050596	0.249149	0.553836	0.123233	84.645912	-12.865654	50.396492	3.312945	0.000000	-3.744916	0.000000	0.000000	0.000000	0.281105	-0.139421	-2.365095	0.000000	0.000000	4.000000	7.000000	0.000000
21879.053929	0.249149	0.553836	0.123233	84.645912	-12.865654	50.396492	3.312945	0.000000	-3.744916	0.000000	0.000000	0.000000	0.281105	-0.139421	-2.365095	0.000000	0.000000	4.000000	7.000000	0.000000
21879.057262	0.249149	0.553836	0.123233	83.478386	-7.944144	55.068699	3.184750	0.000000	-3.854527	0.000000	0.000000	0.000000	0.281105	-0.139421	-2.365095	0.000000	0.000000	4.000000	7.000000	0.000000
21879.060596	0.249660	0.553507	0.115326	83.478386	-7.944144	55.068699	3.184750	0.000000	-3.854527	0.000000	0.000000	0.000000	0.153040	-0.098474	-2.371998	0.000000	0.000000	4.000000	7.000000	0.000000
21879.063929	0.249660	0.553507	0.115326	83.478386	-7.944144	55.068699	3.184750	0.000000	-3.854527	0.000000	0.000000	0.000000	0.153040	-0.098474	-2.371998	0.000000	0.000000	4.000000	7.000000	0.000000
21879.067262	0.249660	0.553507	0.115326	82.422470	-4.116216	59.658699	3.051932	0.000000	-3.960519	0.000000	0.000000	0.000000	0.153040	-0.098474	-2.371998	0.000000	0.000000	4.000000	7.000000	0.000000
21879.070596	0.249704	0.553250	0.106641	82.422470	-4.116216	59.658699	3.051932	0.000000	-3.960519	0.000000	0.000000	0.000000	0.013483	-0.077180	-2.605469	0.000000	0.000000	4.000000	7.000000	0.000000
21879.073929	0.249704	0.553250	0.106641	82.422470	-4.116216	59.658699	3.051932	0.000000	-3.960519	0.000000	0.000000	0.000000	0.013483	-0.077180	-2.605469	0.000000	0.000000	4.000000	7.000000	0.000000
21879.077262	0.249704	0.553250	0.106641	81.805931	-2.319176	62.624817	2.900952	0.000000	-4.072404	0.000000	0.000000	0.000000	0.013483	-0.077180	-2.605469	0.000000	0.000000	4.000000	7.000000	0.000000
21879.080596	0.249204	0.553047	0.098726	81.805931	-2.319176	62.624817	2.900952	0.000000	-4.072404	0.000000	0.000000	0.000000	-0.150233	-0.060942	-2.374663	0.000000	0.000000	4.000000	7.000000	0.000000
21879.083929	0.249204	0.553047	0.098726	81.805931	-2.319176	62.624817	2.900952	0.000000	-4.072404	0.000000	0.000000	0.000000	-0.150233	-0.060942	-2.374663	0.000000	0.000000	4.000000	7.000000	0.000000
21879.087262	0.249204	0.553047	0.098726	81.408104	-1.691291	64.005005	2.759097	0.000000	-4.169818	0.000000	0.000000	0.000000	-0.150233	-0.060942	-2.374663	0.000000	0.000000	4.000000	7.000000	0.000000
21879.090596	0.248221	0.552980	0.090948	81.408104	-1.691291	64.005005	2.759097	0.000000	-4.169818	0.000000	0.000000	0.000000	-0.294715	-0.020143	-2.333350	0.000000	0.000000	4.000000	7.000000	0.000000
21879.093929	0.248221	0.552980	0.090948	81.408104	-1.691291	64.005005	2.759097	0.000000	-4.169818	0.000000	0.000000	0.000000	-0.294715	-0.020143	-2.333350	0.000000	0.000000	4.000000	7.000000	0.000000
21879.097262	0.248221	0.552980	0.090948	81.113831	-1.520351	64.310570	2.614950	0.000000	-4.261694	0.000000	0.000000	0.000000	-0.294715	-0.020143	-2.333350	0.000000	0.000000	4.000000	7.000000	0.000000
21879.100596	0.246753	0.552981	0.084145	81.113831	-1.520351	64.310570	2.614950	0.000000	-4.261694	0.000000	0.000000	0.000000	-0.440541	0.000229	-2.040842	0.000000	0.000000	4.000000	7.000000	0.000000
21879.103929	0.246753	0.552981	0.084145	81.113831	-1.520351	64.310570	2.614950	0.000000	-4.261694	0.000000	0.000000	0.000000	-0.440541	0.000229	-2.040842	0.000000	0.000000	4.000000	7.000000	0.000000
21879.107262	0.246753	0.552981	0.084145	80.833656	-1.367259	64.253334	2.487068	0.000000	-4.337568	0.000000	0.000000	0.000000	-0.440541	0.000229	-2.040842	0.000000	0.000000	4.000000	7.000000	0.000000
21879.110596	0.244441	0.553000	0.076788	80.833656	-1.367259	64.253334	2.487068	0.000000	-4.337568	0.000000	0.000000	0.000000	-0.693491	0.005783	-2.207018	0.000000	0.000000	4.000000	7.000000	0.000000
21879.113929	0.244441	0.553000	0.076788	80.833656	-1.367259	64.253334	2.487068	0.000000	-4.337568	0.000000	0.000000	0.000000	-0.693491	0.005783	-2.207018	0.000000	0.000000	4.000000	7.000000	0.000000
21879.117262	0.244441	0.553000	0.076788	80.635803	-0.724292	64.740799	2.347058	0.000000	-4.414897	0.000000	0.000000	0.000000	-0.693491	0.005783	-2.207018	0.000000	0.000000	4.000000	7.000000	0.000000
21879.120596	0.241266	0.553041	0.068993	80.635803	-0.724292	64.740799	2.347058	0.000000	-4.414897	0.000000	0.000000	0.000000	-0.952685	0.012294	-2.338628	0.000000	0.000000	4.000000	7.000000	0.000000
21879.123929	0.241266	0.553041	0.068993	80.635803	-0.724292	64.740799	2.347058	0.000000	-4.414897	0.000000	0.000000	0.000000	-0.952685	0.012294	-2.338628	0.000000	0.000000	4.000000	7.000000	0.000000
21879.127262	0.241266	0.553041	0.068993	80.538635	0.188359	65.680954	2.194243	0.000000	-4.492805	0.000000	0.000000	0.000000	-0.952685	0.012294	-2.338628	0.000000	0.000000	4.000000	7.000000	0.000000
21879.130596	0.237851	0.553126	0.062065	80.538635	0.188359	65.680954	2.194243	0.000000	-4.492805	0.000000	0.000000	0.000000	-1.024462	0.025443	-2.078199	0.000000	0.000000	4.000000	7.000000	0.000000
21879.133929	0.237851	0.553126	0.062065	80.538635	0.188359	65.680954	2.194243	0.000000	-4.492805	0.000000	0.000000	0.000000	-1.024462	0.025443	-2.078199	0.000000	0.000000	4.000000	7.000000	0.000000
21879.137262	0.237851	0.553126	0.062065	80.473251	1.084258	66.676277	2.052720	0.000000	-4.559204	0.000000	0.000000	0.000000	-1.024462	0.025443	-2.078199	0.000000	0.000000	4.000000	7.000000	0.000000
21879.140596	0.234407	0.553221	0.055962	80.473251	1.084258	66.676277	2.052720	0.000000	-4.559204	0.000000	0.000000	0.000000	-1.033150	0.028580	-1.831094	0.000000	0.000000	4.000000	7.000000	0.000000
21879.143929	0.234407	0.553221	0.055962	80.473251	1.084258	66.676277	2.052720	0.000000	-4.559204	0.000000	0.000000	0.000000	-1.033150	0.028580	-1.831094	0.000000	0.000000	4.000000	7.000000	0.000000
21879.147262	0.234407	0.553221	0.055962	80.376839	2.230606	68.000534	1.921874	0.000000	-4.615886	0.000000	0.000000	0.000000	-1.033150	0.028580	-1.831094	0.000000	0.000000	4.000000	7.000000	0.000000
21879.150596	0.230366	0.553354	0.049468	80.376839	2.230606	68.000534	1.921874	0.000000	-4.615886	0.000000	0.000000	0.000000	-1.212290	0.039978	-1.948112	0.000000	0.000000	4.000000	7.000000	0.000000
21879.153929	0.230366	0.553354	0.049468	80.376839	2.230606	68.000534	1.921874	0.000000	-4.615886	0.000000	0.000000	0.000000	-1.212290	0.039978	-1.948112	0.000000	0.000000	4.000000	7.000000	0.000000
21879.157262	0.230366	0.553354	0.049468	80.130478	3.556781	69.532570	1.773864	0.000000	-4.674762	0.000000	0.000000	0.000000	-1.212290	0.039978	-1.948112	0.000000	0.000000	4.000000	7.000000	0.000000
21879.160596	0.225977	0.553608	0.043343	80.130478	3.556781	69.532570	1.773864	0.000000	-4.674762	0.000000	0.000000	0.000000	-1.316568	0.076039	-1.837502	0.000000	0.000000	4.000000	7.000000	0.000000
21879.163929	0.225977	0.553608	0.043343	80.130478	3.556781	69.532570	1.773864	0.000000	-4.674762	0.000000	0.000000	0.000000	-1.316568	0.076039	-1.837502	0.000000	0.000000	4.000000	7.000000	0.000000
21879.167262	0.225977	0.553608	0.043343	79.674522	4.872670	71.044983	1.626686	0.000000	-4.727991	0.000000	0.000000	0.000000	-1.316568	0.076039	-1.837502	0.000000	0.000000	4.000000	7.000000	0.000000
21879.170596	0.221132	0.553884	0.037613	79.674522	4.872670	71.044983	1.626686	0.000000	-4.727991	0.000000	0.000000	0.000000	-1.453543	0.082807	-1.719029	0.000000	0.000000	4.000000	7.000000	0.000000
21879.173929	0.221132	0.553884	0.037613	79.674522	4.872670	71.044983	1.626686	0.000000	-4.727991	0.000000	0.000000	0.000000	-1.453543	0.082807	-1.719029	0.000000	0.000000	4.000000	7.000000	0.000000
21879.177262	0.221132	0.553884	0.037613	79.093369	6.087119	72.488686	1.482722	0.000000	-4.775095	0.000000	0.000000	0.000000	-1.453543	0.082807	-1.719029	0.000000	0.000000	4.000000	7.000000	0.000000
21879.180596	0.215748	0.554148	0.032097	79.093369	6.087119	72.488686	1.482722	0.000000	-4.775095	0.000000	0.000000	0.000000	-1.615352	0.079228	-1.654798	0.000000	0.000000	4.000000	7.000000	0.000000
21879.183929	0.215748	0.554148	0.032097	79.093369	6.087119	72.488686	1.482722	0.000000	-4.775095	0.000000	0.000000	0.000000	-1.615352	0.079228	-1.654798	0.000000	0.000000	4.000000	7.000000	0.000000
21879.187262	0.215748	0.554148	0.032097	78.450661	7.232365	73.949890	1.336087	0.000000	-4.818182	0.000000	0.000000	0.000000	-1.615352	0.079228	-1.654798	0.000000	0.000000	4.000000	7.000000	0.000000
21879.190596	0.209801	0.554370	0.026803	78.450661	7.232365	73.949890	1.336087	0.000000	-4.818182	0.000000	0.000000	0.000000	-1.784080	0.066719	-1.588315	0.000000	0.000000	4.000000	7.000000	0.000000
21879.193929	0.209801	0.554370	0.026803	78.450661	7.232365	73.949890	1.336087	0.000000	-4.818182	0.000000	0.000000	0.000000	-1.784080	0.066719	-1.588315	0.000000	0.000000	4.000000	7.000000	0.000000
21879.197262	0.209801	0.554370	0.026803	77.800476	8.496014	75.496086	1.185695	0.000000	-4.857378	0.000000	0.000000	0.000000	-1.784080	0.066719	-1.588315	0.000000	0.000000	4.000000	7.000000	0.000000
21879.200596	0.203365	0.554569	0.021706	77.800476	8.496014	75.496086	1.185695	0.000000	-4.857378	0.000000	0.000000	0.000000	-1.930645	0.059660	-1.529024	0.000000	0.000000	4.000000	7.000000	0.000000
21879.203929	0.203365	0.554569	0.021706	77.800476	8.496014	75.496086	1.185695	0.000000	-4.857378	0.000000	0.000000	0.000000	-1.930645	0.059660	-1.529024	0.000000	0.000000	4.000000	7.000000	0.000000
21879.207262	0.203365	0.554569	0.021706	77.151558	10.055074	76.461411	1.027546	0.000000	-4.893275	0.000000	0.000000	0.000000	-1.930645	0.059660	-1.529024	0.000000	0.000000	4.000000	7.000000	0.000000
21879.210596	0.196646	0.554711	0.016852	77.151558	10.055074	76.461411	1.027546	0.000000	-4.893275	0.000000	0.000000	0.000000	-2.015799	0.042616	-1.456068	0.000000	0.000000	4.000000	7.000000	0.000000
21879.213929	0.196646	0.554711	0.016852	77.151558	10.055074	76.461411	1.027546	0.000000	-4.893275	0.000000	0.000000	0.000000	-2.015799	0.042616	-1.456068	0.000000	0.000000	4.000000	7.000000	0.000000
21879.217262	0.196646	0.554711	0.016852	76.462845	11.871543	77.129280	0.842614	0.000000	-4.832298	0.000000	0.000000	0.000000	-2.015799	0.042616	-1.456068	0.000000	0.000000	4.000000	7.000000	0.000000
21879.220596	0.189838	0.554894	0.012363	76.462845	11.871543	77.129280	0.842614	0.000000	-4.832298	0.000000	0.000000	0.000000	-2.042306	0.055028	-1.346775	0.000000	0.000000	4.000000	7.000000	0.000000
21879.223929	0.189838	0.554894	0.012363	76.462845	11.871543	77.129280	0.842614	0.000000	-4.832298	0.000000	0.000000	0.000000	-2.042306	0.055028	-1.346775	0.000000	0.000000	4.000000	7.000000	0.000000
21879.227262	0.189838	0.554894	0.012363	75.726250	13.768395	78.417038	0.618151	0.000000	-4.491914	0.000000	0.000000	0.000000	-2.042306	0.055028	-1.346775	0.000000	0.000000	4.000000	7.000000	0.000000
21879.230596	0.182761	0.555156	0.008415	75.726250	13.768395	78.417038	0.618151	0.000000	-4.491914	0.000000	0.000000	0.000000	-2.123059	0.078596	-1.184423	0.000000	0.000000	4.000000	7.000000	0.000000
21879.233929	0.182761	0.555156	0.008415	75.726250	13.768395	78.417038	0.618151	0.000000	-4.491914	0.000000	0.000000	0.000000	-2.123059	0.078596	-1.184423	0.000000	0.000000	4.000000	7.000000	0.000000
21879.237262	0.182761	0.555156	0.008415	74.940041	15.506259	79.974609	0.420747	0.000000	-4.138071	0.000000	0.000000	0.000000	-2.123059	0.078596	-1.184423	0.000000	0.000000	4.000000	7.000000	0.000000
21879.240596	0.175422	0.555499	0.005134	74.940041	15.506259	79.974609	0.420747	0.000000	-4.138071	0.000000	0.000000	0.000000	-2.201917	0.102766	-0.984257	0.000000	0.000000	4.000000	7.000000	0.000000
21879.243929	0.175422	0.555499	0.005134	74.940041	15.506259	79.974609	0.420747	0.000000	-4.138071	0.000000	0.000000	0.000000	-2.201917	0.102766	-0.984257	0.000000	0.000000	4.000000	7.000000	0.000000
21879.247262	0.175422	0.555499	0.005134	74.130913	16.897032	80.664703	0.256705	0.000000	-3.771084	0.000000	0.000000	0.000000	-2.201917	0.102766	-0.984257	0.000000	0.000000	4.000000	7.000000	0.000000
21879.250596	0.167843	0.555973	0.002514	74.130913	16.897032	80.664703	0.256705	0.000000	-3.771084	0.000000	0.000000	0.000000	-2.273582	0.142201	-0.786096	0.000000	0.000000	4.000000	7.000000	0.000000
21879.253929	0.167843	0.555973	0.002514	74.130913	16.897032	80.664703	0.256705	0.000000	-3.771084	0.000000	0.000000	0.000000	-2.273582	0.142201	-0.786096	0.000000	0.000000	4.000000	7.000000	0.000000
21879.257262	0.167843	0.555973	0.002514	73.302643	18.019312	80.323814	0.125689	0.000000	-3.392154	0.000000	0.000000	0.000000	-2.273582	0.142201	-0.786096	0.000000	0.000000	4.000000	7.000000	0.000000
21879.260596	0.160001	0.556601	0.000636	73.302643	18.019312	80.323814	0.125689	0.000000	-3.392154	0.000000	0.000000	0.000000	-2.352505	0.188497	-0.563183	0.000000	0.000000	4.000000	7.000000	0.000000
21879.263929	0.160001	0.556601	0.000636	73.302643	18.019312	80.323814	0.125689	0.000000	-3.392154	0.000000	0.000000	0.000000	-2.352505	0.188497	-0.563183	0.000000	0.000000	4.000000	7.000000	0.000000
21879.267262	0.160001	0.556601	0.000636	72.450287	19.130871	80.110748	0.031825	0.000000	-3.000069	0.000000	0.000000	0.000000	-2.352505	0.188497	-0.563183	0.000000	0.000000	4.000000	7.000000	0.000000
21879.270596	0.151798	0.557365	-0.000613	72.450287	19.130871	80.110748	0.031825	0.000000	-3.000069	0.000000	0.000000	0.000000	-2.460899	0.229056	-0.374891	0.000000	0.000000	4.000000	7.000000	0.000000
21879.273929	0.151798	0.557365	-0.000613	72.450287	19.130871	80.110748	0.031825	0.000000	-3.000069	0.000000	0.000000	0.000000	-2.460899	0.229056	-0.374891	0.000000	0.000000	4.000000	7.000000	0.000000
21879.277262	0.151798	0.557365	-0.000613	71.643478	20.409378	80.557686	-0.030657	0.000000	-2.589919	0.000000	0.000000	0.000000	-2.460899	0.229056	-0.374891	0.000000	0.000000	4.000000	7.000000	0.000000
21879.280596	0.143560	0.558269	-0.001226	71.643478	20.409378	80.557686	-0.030657	0.000000	-2.589919	0.000000	0.000000	0.000000	-2.471534	0.271376	-0.183954	0.000000	0.000000	4.000000	7.000000	0.000000
21879.283929	0.143560	0.558269	-0.001226	71.643478	20.409378	80.557686	-0.030657	0.000000	-2.589919	0.000000	0.000000	0.000000	-2.471534	0.271376	-0.183954	0.000000	0.000000	4.000000	7.000000	0.000000
21879.287262	0.143560	0.558269	-0.001226	71.393211	22.169050	81.679916	-0.061316	0.000000	-2.177997	0.000000	0.000000	0.000000	-2.471534	0.271376	-0.183954	0.000000	0.000000	4.000000	7.000000	0.000000
21879.290596	0.135301	0.559235	-0.001379	71.393211	22.169050	81.679916	-0.061316	0.000000	-2.177997	0.000000	0.000000	0.000000	-2.477576	0.289718	-0.045663	0.000000	0.000000	4.000000	7.000000	0.000000
21879.293929	0.135301	0.559235	-0.001379	71.393211	22.169050	81.679916	-0.061316	0.000000	-2.177997	0.000000	0.000000	0.000000	-2.477576	0.289718	-0.045663	0.000000	0.000000	4.000000	7.000000	0.000000
21879.297262	0.135301	0.559235	-0.001379	71.641891	24.695551	83.342606	-0.068926	0.000000	-1.765068	0.000000	0.000000	0.000000	-2.477576	0.289718	-0.045663	0.000000	0.000000	4.000000	7.000000	0.000000
21879.300596	0.127014	0.560225	-0.001020	71.641891	24.695551	83.342606	-0.068926	0.000000	-1.765068	0.000000	0.000000	0.000000	-2.486256	0.297110	0.107488	0.000000	0.000000	4.000000	7.000000	0.000000
21879.303929	0.127014	0.560225	-0.001020	71.641891	24.695551	83.342606	-0.068926	0.000000	-1.765068	0.000000	0.000000	0.000000	-2.486256	0.297110	0.107488	0.000000	0.000000	4.000000	7.000000	0.000000
21879.307262	0.127014	0.560225	-0.001020	71.868713	27.795073	85.516525	-0.051012	0.000000	-1.350692	0.000000	0.000000	0.000000	-2.486256	0.297110	0.107488	0.000000	0.000000	4.000000	7.000000	0.000000
21879.310596	0.118765	0.561293	0.000036	71.868713	27.795073	85.516525	-0.051012	0.000000	-1.350692	0.000000	0.000000	0.000000	-2.474533	0.320208	0.316935	0.000000	0.000000	4.000000	7.000000	0.000000
21879.313929	0.118765	0.561293	0.000036	71.868713	27.795073	85.516525	-0.051012	0.000000	-1.350692	0.000000	0.000000	0.000000	-2.474533	0.320208	0.316935	0.000000	0.000000	4.000000	7.000000	0.000000
21879.317262	0.118765	0.561293	0.000036	71.939850	31.284500	88.094078	0.001811	0.000000	-0.938270	0.000000	0.000000	0.000000	-2.474533	0.320208	0.316935	0.000000	0.000000	4.000000	7.000000	0.000000
21879.320596	0.110475	0.562455	0.001912	71.939850	31.284500	88.094078	0.001811	0.000000	-0.938270	0.000000	0.000000	0.000000	-2.486969	0.348602	0.562660	0.000000	0.000000	4.000000	7.000000	0.000000
21879.323929	0.110475	0.562455	0.001912	71.939850	31.284500	88.094078	0.001811	0.000000	-0.938270	0.000000	0.000000	0.000000	-2.486969	0.348602	0.562660	0.000000	0.000000	4.000000	7.000000	0.000000
21879.327262	0.110475	0.562455	0.001912	71.937912	35.070683	91.191017	0.095587	0.000000	-0.523775	0.000000	0.000000	0.000000	-2.486969	0.348602	0.562660	0.000000	0.000000	4.000000	7.000000	0.000000
21879.330596	0.102085	0.563603	0.004454	71.937912	35.070683	91.191017	0.095587	0.000000	-0.523775	0.000000	0.000000	0.000000	-2.517220	0.344590	0.762627	0.000000	0.000000	4.000000	7.000000	0.000000
21879.333929	0.102085	0.563603	0.004454	71.937912	35.070683	91.191017	0.095587	0.000000	-0.523775	0.000000	0.000000	0.000000	-2.517220	0.344590	0.762627	0.000000	0.000000	4.000000	7.000000	0.000000
21879.337262	0.102085	0.563603	0.004454	71.953415	39.351212	95.089455	0.222692	0.000000	-0.104238	0.000000	0.000000	0.000000	-2.517220	0.344590	0.762627	0.000000	0.000000	4.000000	7.000000	0.000000
21879.340596	0.093671	0.564689	0.007578	71.953415	39.351212	95.089455	0.222692	0.000000	-0.104238	0.000000	0.000000	0.000000	-2.524024	0.325779	0.937232	0.000000	0.000000	4.000000	7.000000	0.000000
21879.343929	0.093671	0.564689	0.007578	71.953415	39.351212	95.089455	0.222692	0.000000	-0.104238	0.000000	0.000000	0.000000	-2.524024	0.325779	0.937232	0.000000	0.000000	4.000000	7.000000	0.000000
21879.347262	0.093671	0.564689	0.007578	71.962425	44.034210	98.997719	0.378897	0.000000	0.316432	0.000000	0.000000	0.000000	-2.524024	0.325779	0.937232	0.000000	0.000000	4.000000	7.000000	0.000000
21879.350596	0.085477	0.565704	0.011190	71.962425	44.034210	98.997719	0.378897	0.000000	0.316432	0.000000	0.000000	0.000000	-2.458265	0.304393	1.083506	0.000000	0.000000	4.000000	7.000000	0.000000
21879.353929	0.085477	0.565704	0.011190	71.962425	44.034210	98.997719	0.378897	0.000000	0.316432	0.000000	0.000000	0.000000	-2.458265	0.304393	1.083506	0.000000	0.000000	4.000000	7.000000	0.000000
21879.357262	0.085477	0.565704	0.011190	71.906898	48.778324	102.384171	0.559482	0.000000	0.726143	0.000000	0.000000	0.000000	-2.458265	0.304393	1.083506	0.000000	0.000000	4.000000	7.000000	0.000000
21879.360596	0.077579	0.566726	0.015395	71.906898	48.778324	102.384171	0.559482	0.000000	0.726143	0.000000	0.000000	0.000000	-2.369433	0.306718	1.261738	0.000000	0.000000	4.000000	7.000000	0.000000
21879.363929	0.077579	0.566726	0.015395	71.906898	48.778324	102.384171	0.559482	0.000000	0.726143	0.000000	0.000000	0.000000	-2.369433	0.306718	1.261738	0.000000	0.000000	4.000000	7.000000	0.000000
21879.367262	0.077579	0.566726	0.015395	71.849380	53.354488	105.276855	0.769771	0.000000	1.121049	0.000000	0.000000	0.000000	-2.369433	0.306718	1.261738	0.000000	0.000000	4.000000	7.000000	0.000000
21879.370596	0.069983	0.567674	0.020156	71.849380	53.354488	105.276855	0.769771	0.000000	1.121049	0.000000	0.000000	0.000000	-2.278939	0.284324	1.428077	0.000000	0.000000	4.000000	7.000000	0.000000
21879.373929	0.069983	0.567674	0.020156	71.849380	53.354488	105.276855	0.769771	0.000000	1.121049	0.000000	0.000000	0.000000	-2.278939	0.284324	1.428077	0.000000	0.000000	4.000000	7.000000	0.000000
21879.377262	0.069983	0.567674	0.020156	71.889153	58.073174	108.385895	1.007784	0.000000	1.500872	0.000000	0.000000	0.000000	-2.278939	0.284324	1.428077	0.000000	0.000000	4.000000	7.000000	0.000000
21879.380596	0.062140	0.568634	0.025961	71.889153	58.073174	108.385895	1.007784	0.000000	1.500872	0.000000	0.000000	0.000000	-2.352779	0.288054	1.741721	0.000000	0.000000	4.000000	7.000000	0.000000
21879.383929	0.062140	0.568634	0.025961	71.889153	58.073174	108.385895	1.007784	0.000000	1.500872	0.000000	0.000000	0.000000	-2.352779	0.288054	1.741721	0.000000	0.000000	4.000000	7.000000	0.000000
21879.387262	0.062140	0.568634	0.025961	72.046738	61.717487	111.158638	1.298071	0.000000	1.893002	0.000000	0.000000	0.000000	-2.352779	0.288054	1.741721	0.000000	0.000000	4.000000	7.000000	0.000000
21879.390596	0.056106	0.569398	0.031180	72.046738	61.717487	111.158638	1.298071	0.000000	1.893002	0.000000	0.000000	0.000000	-1.810219	0.229177	1.565555	0.000000	0.000000	4.000000	7.000000	0.000000
21879.393929	0.056106	0.569398	0.031180	72.046738	61.717487	111.158638	1.298071	0.000000	1.893002	0.000000	0.000000	0.000000	-1.810219	0.229177	1.565555	0.000000	0.000000	4.000000	7.000000	0.000000
21879.397262	0.056106	0.569398	0.031180	72.324966	65.603699	114.534851	1.558997	0.000000	2.194705	0.000000	0.000000	0.000000	-1.810219	0.229177	1.565555	0.000000	0.000000	4.000000	7.000000	0.000000
21879.400596	0.050033	0.570231	0.037456	72.324966	65.603699	114.534851	1.558997	0.000000	2.194705	0.000000	0.000000	0.000000	-1.821914	0.249711	1.882763	0.000000	0.000000	4.000000	7.000000	0.000000
21879.403929	0.050033	0.570231	0.037456	72.324966	65.603699	114.534851	1.558997	0.000000	2.194705	0.000000	0.000000	0.000000	-1.821914	0.249711	1.882763	0.000000	0.000000	4.000000	7.000000	0.000000
21879.407262	0.050033	0.570231	0.037456	72.582367	69.443031	117.595802	1.872791	0.000000	2.498357	0.000000	0.000000	0.000000	-1.821914	0.249711	1.882763	0.000000	0.000000	4.000000	7.000000	0.000000
21879.410596	0.044669	0.571065	0.044271	72.582367	69.443031	117.595802	1.872791	0.000000	2.498357	0.000000	0.000000	0.000000	-1.609120	0.250266	2.044632	0.000000	0.000000	4.000000	7.000000	0.000000
21879.413929	0.044669	0.571065	0.044271	72.582367	69.443031	117.595802	1.872791	0.000000	2.498357	0.000000	0.000000	0.000000	-1.609120	0.250266	2.044632	0.000000	0.000000	4.000000	7.000000	0.000000
21879.417262	0.044669	0.571065	0.044271	72.808083	73.217018	120.157753	2.213563	0.000000	2.766544	0.000000	0.000000	0.000000	-1.609120	0.250266	2.044632	0.000000	0.000000	4.000000	7.000000	0.000000
21879.420596	0.040085	0.571892	0.051509	72.808083	73.217018	120.157753	2.213563	0.000000	2.766544	0.000000	0.000000	0.000000	-1.375119	0.248069	2.171457	0.000000	0.000000	4.000000	7.000000	0.000000
21879.423929	0.040085	0.571892	0.051509	72.808083	73.217018	120.157753	2.213563	0.000000	2.766544	0.000000	0.000000	0.000000	-1.375119	0.248069	2.171457	0.000000	0.000000	4.000000	7.000000	0.000000
21879.427262	0.040085	0.571892	0.051509	73.038574	77.047844	122.937271	2.575472	0.000000	2.995730	0.000000	0.000000	0.000000	-1.375119	0.248069	2.171457	0.000000	0.000000	4.000000	7.000000	0.000000
21879.430596	0.036269	0.572629	0.059056	73.038574	77.047844	122.937271	2.575472	0.000000	2.995730	0.000000	0.000000	0.000000	-1.144911	0.221119	2.264006	0.000000	0.000000	4.000000	7.000000	0.000000
21879.433929	0.036269	0.572629	0.059056	73.038574	77.047844	122.937271	2.575472	0.000000	2.995730	0.000000	0.000000	0.000000	-1.144911	0.221119	2.264006	0.000000	0.000000	4.000000	7.000000	0.000000
21879.437262	0.036269	0.572629	0.059056	73.306839	80.947227	126.214958	2.952806	0.000000	3.186548	0.000000	0.000000	0.000000	-1.144911	0.221119	2.264006	0.000000	0.000000	4.000000	7.000000	0.000000
21879.440596	0.033120	0.573267	0.066868	73.306839	80.947227	126.214958	2.952806	0.000000	3.186548	0.000000	0.000000	0.000000	-0.944837	0.191397	2.343416	0.000000	0.000000	4.000000	7.000000	0.000000
21879.443929	0.033120	0.573267	0.066868	73.306839	80.947227	126.214958	2.952806	0.000000	3.186548	0.000000	0.000000	0.000000	-0.944837	0.191397	2.343416	0.000000	0.000000	4.000000	7.000000	0.000000
21879.447262	0.033120	0.573267	0.066868	73.669273	84.905365	129.546509	3.343376	0.000000	3.344021	0.000000	0.000000	0.000000	-0.944837	0.191397	2.343416	0.000000	0.000000	4.000000	7.000000	0.000000
21879.450596	0.030736	0.573875	0.074887	73.669273	84.905365	129.546509	3.343376	0.000000	3.344021	0.000000	0.000000	0.000000	-0.714946	0.182386	2.405713	0.000000	0.000000	4.000000	7.000000	0.000000
21879.453929	0.030736	0.573875	0.074887	73.669273	84.905365	129.546509	3.343376	0.000000	3.344021	0.000000	0.000000	0.000000	-0.714946	0.182386	2.405713	0.000000	0.000000	4.000000	7.000000	0.000000
21879.457262	0.030736	0.573875	0.074887	74.120338	89.076195	132.871872	3.670656	0.000000	3.395039	0.000000	0.000000	0.000000	-0.714946	0.182386	2.405713	0.000000	0.000000	4.000000	7.000000	0.000000
21879.460596	0.029200	0.574381	0.083026	74.120338	89.076195	132.871872	3.670656	0.000000	3.395039	0.000000	0.000000	0.000000	-0.460891	0.151974	2.441953	0.000000	0.000000	4.000000	7.000000	0.000000
21879.463929	0.029200	0.574381	0.083026	74.120338	89.076195	132.871872	3.670656	0.000000	3.395039	0.000000	0.000000	0.000000	-0.460891	0.151974	2.441953	0.000000	0.000000	4.000000	7.000000	0.000000
21879.467262	0.029200	0.574381	0.083026	74.660759	93.517609	136.392105	3.804549	0.000000	3.244288	0.000000	0.000000	0.000000	-0.460891	0.151974	2.441953	0.000000	0.000000	4.000000	7.000000	0.000000
21879.470596	0.028390	0.574812	0.091230	74.660759	93.517609	136.392105	3.804549	0.000000	3.244288	0.000000	0.000000	0.000000	-0.242915	0.129236	2.460966	0.000000	0.000000	4.000000	7.000000	0.000000
21879.473929	0.028390	0.574812	0.091230	74.660759	93.517609	136.392105	3.804549	0.000000	3.244288	0.000000	0.000000	0.000000	-0.242915	0.129236	2.460966	0.000000	0.000000	4.000000	7.000000	0.000000
21879.477262	0.028390	0.574812	0.091230	75.328476	98.724304	140.499832	3.933075	0.000000	3.087220	0.000000	0.000000	0.000000	-0.242915	0.129236	2.460966	0.000000	0.000000	4.000000	7.000000	0.000000
21879.480596	0.028192	0.575248	0.100204	75.328476	98.724304	140.499832	3.933075	0.000000	3.087220	0.000000	0.000000	0.000000	-0.059596	0.130598	2.692295	0.000000	0.000000	4.000000	7.000000	0.000000
21879.483929	0.028192	0.575248	0.100204	75.328476	98.724304	140.499832	3.933075	0.000000	3.087220	0.000000	0.000000	0.000000	-0.059596	0.130598	2.692295	0.000000	0.000000	4.000000	7.000000	0.000000
21879.487262	0.028192	0.575248	0.100204	75.871315	103.260254	144.073608	4.064173	0.000000	2.912472	0.000000	0.000000	0.000000	-0.059596	0.130598	2.692295	0.000000	0.000000	4.000000	7.000000	0.000000
21879.490596	0.028726	0.575536	0.107575	75.871315	103.260254	144.073608	4.064173	0.000000	2.912472	0.000000	0.000000	0.000000	0.160230	0.086546	2.211457	0.000000	0.000000	4.000000	7.000000	0.000000
21879.493929	0.028726	0.575536	0.107575	75.871315	103.260254	144.073608	4.064173	0.000000	2.912472	0.000000	0.000000	0.000000	0.160230	0.086546	2.211457	0.000000	0.000000	4.000000	7.000000	0.000000
21879.497262	0.028726	0.575536	0.107575	76.427834	108.506958	148.235336	4.168153	0.000000	2.761611	0.000000	0.000000	0.000000	0.160230	0.086546	2.211457	0.000000	0.000000	4.000000	7.000000	0.000000
21879.500596	0.029955	0.575799	0.115656	76.427834	108.506958	148.235336	4.168153	0.000000	2.761611	0.000000	0.000000	0.000000	0.368688	0.078992	2.424166	0.000000	0.000000	4.000000	7.000000	0.000000
21879.503929	0.029955	0.575799	0.115656	76.427834	108.506958	148.235336	4.168153	0.000000	2.761611	0.000000	0.000000	0.000000	0.368688	0.078992	2.424166	0.000000	0.000000	4.000000	7.000000	0.000000
21879.507262	0.029955	0.575799	0.115656	76.914787	113.852921	152.513168	4.276798	0.000000	2.590173	0.000000	0.000000	0.000000	0.368688	0.078992	2.424166	0.000000	0.000000	4.000000	7.000000	0.000000
21879.510596	0.031728	0.576029	0.123652	76.914787	113.852921	152.513168	4.276798	0.000000	2.590173	0.000000	0.000000	0.000000	0.531905	0.068839	2.398687	0.000000	0.000000	4.000000	7.000000	0.000000
21879.513929	0.031728	0.576029	0.123652	76.914787	113.852921	152.513168	4.276798	0.000000	2.590173	0.000000	0.000000	0.000000	0.531905	0.068839	2.398687	0.000000	0.000000	4.000000	7.000000	0.000000
21879.517262	0.031728	0.576029	0.123652	77.303146	119.371452	156.974838	4.377131	0.000000	2.416759	0.000000	0.000000	0.000000	0.531905	0.068839	2.398687	0.000000	0.000000	4.000000	7.000000	0.000000
21879.520596	0.034176	0.576186	0.131519	77.303146	119.371452	156.974838	4.377131	0.000000	2.416759	0.000000	0.000000	0.000000	0.734473	0.046999	2.360159	0.000000	0.000000	4.000000	7.000000	0.000000
21879.523929	0.034176	0.576186	0.131519	77.303146	119.371452	156.974838	4.377131	0.000000	2.416759	0.000000	0.000000	0.000000	0.734473	0.046999	2.360159	0.000000	0.000000	4.000000	7.000000	0.000000
21879.527262	0.034176	0.576186	0.131519	77.553543	124.844757	161.436188	4.471258	0.000000	2.237823	0.000000	0.000000	0.000000	0.734473	0.046999	2.360159	0.000000	0.000000	4.000000	7.000000	0.000000
21879.530596	0.037238	0.576229	0.139224	77.553543	124.844757	161.436188	4.471258	0.000000	2.237823	0.000000	0.000000	0.000000	0.918436	0.013172	2.311543	0.000000	0.000000	4.000000	7.000000	0.000000
21879.533929	0.037238	0.576229	0.139224	77.553543	124.844757	161.436188	4.471258	0.000000	2.237823	0.000000	0.000000	0.000000	0.918436	0.013172	2.311543	0.000000	0.000000	4.000000	7.000000	0.000000
21879.537262	0.037238	0.576229	0.139224	77.685028	130.100266	165.734589	4.558238	0.000000	2.054864	0.000000	0.000000	0.000000	0.918436	0.013172	2.311543	0.000000	0.000000	4.000000	7.000000	0.000000
21879.540596	0.040729	0.576186	0.146729	77.685028	130.100266	165.734589	4.558238	0.000000	2.054864	0.000000	0.000000	0.000000	1.047436	-0.013172	2.251604	0.000000	0.000000	4.000000	7.000000	0.000000
21879.543929	0.040729	0.576186	0.146729	77.685028	130.100266	165.734589	4.558238	0.000000	2.054864	0.000000	0.000000	0.000000	1.047436	-0.013172	2.251604	0.000000	0.000000	4.000000	7.000000	0.000000
21879.547262	0.040729	0.576186	0.146729	77.741982	135.132568	169.909393	4.636045	0.000000	1.872722	0.000000	0.000000	0.000000	1.047436	-0.013172	2.251604	0.000000	0.000000	4.000000	7.000000	0.000000
21879.550596	0.044629	0.576061	0.153975	77.741982	135.132568	169.909393	4.636045	0.000000	1.872722	0.000000	0.000000	0.000000	1.169939	-0.037274	2.173609	0.000000	0.000000	4.000000	7.000000	0.000000
21879.553929	0.044629	0.576061	0.153975	77.741982	135.132568	169.909393	4.636045	0.000000	1.872722	0.000000	0.000000	0.000000	1.169939	-0.037274	2.173609	0.000000	0.000000	4.000000	7.000000	0.000000
21879.557262	0.044629	0.576061	0.153975	77.774162	139.963501	174.390564	4.705018	0.000000	1.691984	0.000000	0.000000	0.000000	1.169939	-0.037274	2.173609	0.000000	0.000000	4.000000	7.000000	0.000000
21879.560596	0.048882	0.575845	0.160890	77.774162	139.963501	174.390564	4.705018	0.000000	1.691984	0.000000	0.000000	0.000000	1.275825	-0.064810	2.074554	0.000000	0.000000	4.000000	7.000000	0.000000
21879.563929	0.048882	0.575845	0.160890	77.774162	139.963501	174.390564	4.705018	0.000000	1.691984	0.000000	0.000000	0.000000	1.275825	-0.064810	2.074554	0.000000	0.000000	4.000000	7.000000	0.000000
21879.567262	0.048882	0.575845	0.160890	77.824272	144.455551	179.085999	4.765260	0.000000	1.514035	0.000000	0.000000	0.000000	1.275825	-0.064810	2.074554	0.000000	0.000000	4.000000	7.000000	0.000000
21879.570596	0.053342	0.575500	0.167458	77.824272	144.455551	179.085999	4.765260	0.000000	1.514035	0.000000	0.000000	0.000000	1.337993	-0.103609	1.970319	0.000000	0.000000	4.000000	7.000000	0.000000
21879.573929	0.053342	0.575500	0.167458	77.824272	144.455551	179.085999	4.765260	0.000000	1.514035	0.000000	0.000000	0.000000	1.337993	-0.103609	1.970319	0.000000	0.000000	4.000000	7.000000	0.000000
21879.577262	0.053342	0.575500	0.167458	77.926643	148.369385	-177.072937	4.816531	0.000000	1.342024	0.000000	0.000000	0.000000	1.337993	-0.103609	1.970319	0.000000	0.000000	4.000000	7.000000	0.000000
21879.580596	0.058095	0.575111	0.173639	77.926643	148.369385	-177.072937	4.816531	0.000000	1.342024	0.000000	0.000000	0.000000	1.425970	-0.116697	1.854327	0.000000	0.000000	4.000000	7.000000	0.000000
21879.583929	0.058095	0.575111	0.173639	77.926643	148.369385	-177.072937	4.816531	0.000000	1.342024	0.000000	0.000000	0.000000	1.425970	-0.116697	1.854327	0.000000	0.000000	4.000000	7.000000	0.000000
21879.587262	0.058095	0.575111	0.173639	78.090012	151.514786	-174.136688	4.860459	0.000000	1.173004	0.000000	0.000000	0.000000	1.425970	-0.116697	1.854327	0.000000	0.000000	4.000000	7.000000	0.000000
21879.590596	0.063173	0.574649	0.179437	78.090012	151.514786	-174.136688	4.860459	0.000000	1.173004	0.000000	0.000000	0.000000	1.523439	-0.138669	1.739584	0.000000	0.000000	4.000000	7.000000	0.000000
21879.593929	0.063173	0.574649	0.179437	78.090012	151.514786	-174.136688	4.860459	0.000000	1.173004	0.000000	0.000000	0.000000	1.523439	-0.138669	1.739584	0.000000	0.000000	4.000000	7.000000	0.000000
21879.597262	0.063173	0.574649	0.179437	78.280861	153.801071	-171.586105	4.897909	0.000000	1.005231	0.000000	0.000000	0.000000	1.523439	-0.138669	1.739584	0.000000	0.000000	4.000000	7.000000	0.000000
21879.600596	0.069001	0.574125	0.185357	78.280861	153.801071	-171.586105	4.897909	0.000000	1.005231	0.000000	0.000000	0.000000	1.748428	-0.157048	1.775928	0.000000	0.000000	4.000000	7.000000	0.000000
21879.603929	0.069001	0.574125	0.185357	78.280861	153.801071	-171.586105	4.897909	0.000000	1.005231	0.000000	0.000000	0.000000	1.748428	-0.157048	1.775928	0.000000	0.000000	4.000000	7.000000	0.000000
21879.607262	0.069001	0.574125	0.185357	78.409203	154.670715	-170.492188	4.931511	0.000000	0.824744	0.000000	0.000000	0.000000	1.748428	-0.157048	1.775928	0.000000	0.000000	4.000000	7.000000	0.000000
21879.610596	0.074025	0.573678	0.189871	78.409203	154.670715	-170.492188	4.931511	0.000000	0.824744	0.000000	0.000000	0.000000	1.507339	-0.134157	1.354213	0.000000	0.000000	4.000000	7.000000	0.000000
21879.613929	0.074025	0.573678	0.189871	78.409203	154.670715	-170.492188	4.931511	0.000000	0.824744	0.000000	0.000000	0.000000	1.507339	-0.134157	1.354213	0.000000	0.000000	4.000000	7.000000	0.000000
21879.617262	0.074025	0.573678	0.189871	78.518425	154.802185	-169.992523	4.953861	0.000000	0.677694	0.000000	0.000000	0.000000	1.507339	-0.134157	1.354213	0.000000	0.000000	4.000000	7.000000	0.000000
21879.620596	0.079837	0.573207	0.194342	78.518425	154.802185	-169.992523	4.953861	0.000000	0.677694	0.000000	0.000000	0.000000	1.743521	-0.141296	1.341245	0.000000	0.000000	4.000000	7.000000	0.000000
21879.623929	0.079837	0.573207	0.194342	78.518425	154.802185	-169.992523	4.953861	0.000000	0.677694	0.000000	0.000000	0.000000	1.743521	-0.141296	1.341245	0.000000	0.000000	4.000000	7.000000	0.000000
21879.627262	0.079837	0.573207	0.194342	78.649933	154.848526	-168.696701	4.973306	0.000000	0.515977	0.000000	0.000000	0.000000	1.743521	-0.141296	1.341245	0.000000	0.000000	4.000000	7.000000	0.000000
21879.630596	0.085698	0.572711	0.198307	78.649933	154.848526	-168.696701	4.973306	0.000000	0.515977	0.000000	0.000000	0.000000	1.758156	-0.148917	1.189482	0.000000	0.000000	4.000000	7.000000	0.000000
21879.633929	0.085698	0.572711	0.198307	78.649933	154.848526	-168.696701	4.973306	0.000000	0.515977	0.000000	0.000000	0.000000	1.758156	-0.148917	1.189482	0.000000	0.000000	4.000000	7.000000	0.000000
21879.637262	0.085698	0.572711	0.198307	78.791626	155.049332	-166.595795	4.987047	0.000000	0.359677	0.000000	0.000000	0.000000	1.758156	-0.148917	1.189482	0.000000	0.000000	4.000000	7.000000	0.000000
21879.640596	0.091681	0.572219	0.201689	78.791626	155.049332	-166.595795	4.987047	0.000000	0.359677	0.000000	0.000000	0.000000	1.795062	-0.147400	1.014719	0.000000	0.000000	4.000000	7.000000	0.000000
21879.643929	0.091681	0.572219	0.201689	78.791626	155.049332	-166.595795	4.987047	0.000000	0.359677	0.000000	0.000000	0.000000	1.795062	-0.147400	1.014719	0.000000	0.000000	4.000000	7.000000	0.000000
21879.647262	0.091681	0.572219	0.201689	78.992752	155.555206	-164.889191	4.995752	0.000000	0.206053	0.000000	0.000000	0.000000	1.795062	-0.147400	1.014719	0.000000	0.000000	4.000000	7.000000	0.000000
21879.650596	0.097828	0.571744	0.204402	78.992752	155.555206	-164.889191	4.995752	0.000000	0.206053	0.000000	0.000000	0.000000	1.844092	-0.142716	0.813820	0.000000	0.000000	4.000000	7.000000	0.000000
21879.653929	0.097828	0.571744	0.204402	78.992752	155.555206	-164.889191	4.995752	0.000000	0.206053	0.000000	0.000000	0.000000	1.844092	-0.142716	0.813820	0.000000	0.000000	4.000000	7.000000	0.000000
21879.657262	0.097828	0.571744	0.204402	79.255783	156.473724	-163.368744	4.999718	0.000000	0.053123	0.000000	0.000000	0.000000	1.844092	-0.142716	0.813820	0.000000	0.000000	4.000000	7.000000	0.000000
21879.660596	0.104130	0.571369	0.206471	79.255783	156.473724	-163.368744	4.999718	0.000000	0.053123	0.000000	0.000000	0.000000	1.890538	-0.112413	0.620693	0.000000	0.000000	4.000000	7.000000	0.000000
21879.663929	0.104130	0.571369	0.206471	79.255783	156.473724	-163.368744	4.999718	0.000000	0.053123	0.000000	0.000000	0.000000	1.890538	-0.112413	0.620693	0.000000	0.000000	4.000000	7.000000	0.000000
21879.667262	0.104130	0.571369	0.206471	79.525177	157.817673	-161.194229	4.999000	0.000000	-0.099994	0.000000	0.000000	0.000000	1.890538	-0.112413	0.620693	0.000000	0.000000	4.000000	7.000000	0.000000
21879.670596	0.110546	0.570991	0.207924	79.525177	157.817673	-161.194229	4.999000	0.000000	-0.099994	0.000000	0.000000	0.000000	1.924758	-0.113409	0.435895	0.000000	0.000000	4.000000	7.000000	0.000000
21879.673929	0.110546	0.570991	0.207924	79.525177	157.817673	-161.194229	4.999000	0.000000	-0.099994	0.000000	0.000000	0.000000	1.924758	-0.113409	0.435895	0.000000	0.000000	4.000000	7.000000	0.000000
21879.677262	0.110546	0.570991	0.207924	79.785561	159.511810	-158.382553	4.993581	0.000000	-0.253273	0.000000	0.000000	0.000000	1.924758	-0.113409	0.435895	0.000000	0.000000	4.000000	7.000000	0.000000
21879.680596	0.117104	0.570698	0.208811	79.785561	159.511810	-158.382553	4.993581	0.000000	-0.253273	0.000000	0.000000	0.000000	1.967343	-0.087822	0.266103	0.000000	0.000000	4.000000	7.000000	0.000000
21879.683929	0.117104	0.570698	0.208811	79.785561	159.511810	-158.382553	4.993581	0.000000	-0.253273	0.000000	0.000000	0.000000	1.967343	-0.087822	0.266103	0.000000	0.000000	4.000000	7.000000	0.000000
21879.687262	0.117104	0.570698	0.208811	80.057762	161.305374	-155.727112	4.983311	0.000000	-0.408182	0.000000	0.000000	0.000000	1.967343	-0.087822	0.266103	0.000000	0.000000	4.000000	7.000000	0.000000
21879.690596	0.123865	0.570542	0.209179	80.057762	161.305374	-155.727112	4.983311	0.000000	-0.408182	0.000000	0.000000	0.000000	2.028461	-0.046808	0.110386	0.000000	0.000000	4.000000	7.000000	0.000000
21879.693929	0.123865	0.570542	0.209179	80.057762	161.305374	-155.727112	4.983311	0.000000	-0.408182	0.000000	0.000000	0.000000	2.028461	-0.046808	0.110386	0.000000	0.000000	4.000000	7.000000	0.000000
21879.697262	0.123865	0.570542	0.209179	80.430183	163.098938	-153.396484	4.967773	0.000000	-0.566772	0.000000	0.000000	0.000000	2.028461	-0.046808	0.110386	0.000000	0.000000	4.000000	7.000000	0.000000
21879.700596	0.130773	0.570483	0.209126	80.430183	163.098938	-153.396484	4.967773	0.000000	-0.566772	0.000000	0.000000	0.000000	2.072361	-0.017628	-0.015816	0.000000	0.000000	4.000000	7.000000	0.000000
21879.703929	0.130773	0.570483	0.209126	80.430183	163.098938	-153.396484	4.967773	0.000000	-0.566772	0.000000	0.000000	0.000000	2.072361	-0.017628	-0.015816	0.000000	0.000000	4.000000	7.000000	0.000000
21879.707262	0.130773	0.570483	0.209126	80.984848	165.035782	-150.498032	4.946731	0.000000	-0.727915	0.000000	0.000000	0.000000	2.072361	-0.017628	-0.015816	0.000000	0.000000	4.000000	7.000000	0.000000
21879.710596	0.137719	0.570539	0.208651	80.984848	165.035782	-150.498032	4.946731	0.000000	-0.727915	0.000000	0.000000	0.000000	2.083682	0.016739	-0.142511	0.000000	0.000000	4.000000	7.000000	0.000000
21879.713929	0.137719	0.570539	0.208651	80.984848	165.035782	-150.498032	4.946731	0.000000	-0.727915	0.000000	0.000000	0.000000	2.083682	0.016739	-0.142511	0.000000	0.000000	4.000000	7.000000	0.000000
21879.717262	0.137719	0.570539	0.208651	81.715942	167.803589	-146.669281	4.920251	0.000000	-0.889453	0.000000	0.000000	0.000000	2.083682	0.016739	-0.142511	0.000000	0.000000	4.000000	7.000000	0.000000
21879.720596	0.144553	0.570663	0.207725	81.715942	167.803589	-146.669281	4.920251	0.000000	-0.889453	0.000000	0.000000	0.000000	2.050180	0.037044	-0.277982	0.000000	0.000000	4.000000	7.000000	0.000000
21879.723929	0.144553	0.570663	0.207725	81.715942	167.803589	-146.669281	4.920251	0.000000	-0.889453	0.000000	0.000000	0.000000	2.050180	0.037044	-0.277982	0.000000	0.000000	4.000000	7.000000	0.000000
21879.727262	0.144553	0.570663	0.207725	82.544044	172.087540	-141.597763	4.888818	0.000000	-1.048550	0.000000	0.000000	0.000000	2.050180	0.037044	-0.277982	0.000000	0.000000	4.000000	7.000000	0.000000
21879.730596	0.151251	0.570769	0.206300	82.544044	172.087540	-141.597763	4.888818	0.000000	-1.048550	0.000000	0.000000	0.000000	2.009572	0.031928	-0.427389	0.000000	0.000000	4.000000	7.000000	0.000000
21879.733929	0.151251	0.570769	0.206300	82.544044	172.087540	-141.597763	4.888818	0.000000	-1.048550	0.000000	0.000000	0.000000	2.009572	0.031928	-0.427389	0.000000	0.000000	4.000000	7.000000	0.000000
21879.737262	0.151251	0.570769	0.206300	83.361504	178.135162	-134.768402	4.852499	0.000000	-1.205509	0.000000	0.000000	0.000000	2.009572	0.031928	-0.427389	0.000000	0.000000	4.000000	7.000000	0.000000
21879.740596	0.157802	0.570917	0.204388	83.361504	178.135162	-134.768402	4.852499	0.000000	-1.205509	0.000000	0.000000	0.000000	1.965365	0.044285	-0.573538	0.000000	0.000000	4.000000	7.000000	0.000000
21879.743929	0.157802	0.570917	0.204388	83.361504	178.135162	-134.768402	4.852499	0.000000	-1.205509	0.000000	0.000000	0.000000	1.965365	0.044285	-0.573538	0.000000	0.000000	4.000000	7.000000	0.000000
21879.747262	0.157802	0.570917	0.204388	84.061584	-174.509903	-126.073242	4.811297	0.000000	-1.360669	0.000000	0.000000	0.000000	1.965365	0.044285	-0.573538	0.000000	0.000000	4.000000	7.000000	0.000000
21879.750596	0.164060	0.571004	0.201992	84.061584	-174.509903	-126.073242	4.811297	0.000000	-1.360669	0.000000	0.000000	0.000000	1.877191	0.026195	-0.718942	0.000000	0.000000	4.000000	7.000000	0.000000
21879.753929	0.164060	0.571004	0.201992	84.061584	-174.509903	-126.073242	4.811297	0.000000	-1.360669	0.000000	0.000000	0.000000	1.877191	0.026195	-0.718942	0.000000	0.000000	4.000000	7.000000	0.000000
21879.757262	0.164060	0.571004	0.201992	84.629585	-167.022278	-117.102737	4.766061	0.000000	-1.511511	0.000000	0.000000	0.000000	1.877191	0.026195	-0.718942	0.000000	0.000000	4.000000	7.000000	0.000000
21879.760596	0.170105	0.571147	0.199227	84.629585	-167.022278	-117.102737	4.766061	0.000000	-1.511511	0.000000	0.000000	0.000000	1.813676	0.042955	-0.829443	0.000000	0.000000	4.000000	7.000000	0.000000
21879.763929	0.170105	0.571147	0.199227	84.629585	-167.022278	-117.102737	4.766061	0.000000	-1.511511	0.000000	0.000000	0.000000	1.813676	0.042955	-0.829443	0.000000	0.000000	4.000000	7.000000	0.000000
21879.767262	0.170105	0.571147	0.199227	85.102112	-161.458542	-110.449394	4.716510	0.000000	-1.659678	0.000000	0.000000	0.000000	1.813676	0.042955	-0.829443	0.000000	0.000000	4.000000	7.000000	0.000000
21879.770596	0.175943	0.571240	0.196147	85.102112	-161.458542	-110.449394	4.716510	0.000000	-1.659678	0.000000	0.000000	0.000000	1.751301	0.027690	-0.924057	0.000000	0.000000	4.000000	7.000000	0.000000
21879.773929	0.175943	0.571240	0.196147	85.102112	-161.458542	-110.449394	4.716510	0.000000	-1.659678	0.000000	0.000000	0.000000	1.751301	0.027690	-0.924057	0.000000	0.000000	4.000000	7.000000	0.000000
21879.777262	0.175943	0.571240	0.196147	85.545387	-158.975967	-107.430939	4.662718	0.000000	-1.805286	0.000000	0.000000	0.000000	1.751301	0.027690	-0.924057	0.000000	0.000000	4.000000	7.000000	0.000000
21879.780596	0.181509	0.571359	0.192791	85.545387	-158.975967	-107.430939	4.662718	0.000000	-1.805286	0.000000	0.000000	0.000000	1.669672	0.035917	-1.006778	0.000000	0.000000	4.000000	7.000000	0.000000
21879.783929	0.181509	0.571359	0.192791	85.545387	-158.975967	-107.430939	4.662718	0.000000	-1.805286	0.000000	0.000000	0.000000	1.669672	0.035917	-1.006778	0.000000	0.000000	4.000000	7.000000	0.000000
21879.787262	0.181509	0.571359	0.192791	85.953491	-157.998611	-105.715393	4.605323	0.000000	-1.947050	0.000000	0.000000	0.000000	1.669672	0.035917	-1.006778	0.000000	0.000000	4.000000	7.000000	0.000000
21879.790596	0.186774	0.571416	0.189203	85.953491	-157.998611	-105.715393	4.605323	0.000000	-1.947050	0.000000	0.000000	0.000000	1.579666	0.016985	-1.076355	0.000000	0.000000	4.000000	7.000000	0.000000
21879.793929	0.186774	0.571416	0.189203	85.953491	-157.998611	-105.715393	4.605323	0.000000	-1.947050	0.000000	0.000000	0.000000	1.579666	0.016985	-1.076355	0.000000	0.000000	4.000000	7.000000	0.000000
21879.797262	0.186774	0.571416	0.189203	86.303604	-156.882751	-103.467606	4.544814	0.000000	-2.084388	0.000000	0.000000	0.000000	1.579666	0.016985	-1.076355	0.000000	0.000000	4.000000	7.000000	0.000000
21879.800596	0.191587	0.571355	0.185335	86.303604	-156.882751	-103.467606	4.544814	0.000000	-2.084388	0.000000	0.000000	0.000000	1.443797	-0.018185	-1.160278	0.000000	0.000000	4.000000	7.000000	0.000000
21879.803929	0.191587	0.571355	0.185335	86.303604	-156.882751	-103.467606	4.544814	0.000000	-2.084388	0.000000	0.000000	0.000000	1.443797	-0.018185	-1.160278	0.000000	0.000000	4.000000	7.000000	0.000000
21879.807262	0.191587	0.571355	0.185335	86.582642	-155.740906	-101.501785	4.482544	0.000000	-2.215130	0.000000	0.000000	0.000000	1.443797	-0.018185	-1.160278	0.000000	0.000000	4.000000	7.000000	0.000000
21879.810596	0.195980	0.571238	0.181100	86.582642	-155.740906	-101.501785	4.482544	0.000000	-2.215130	0.000000	0.000000	0.000000	1.317865	-0.035101	-1.270582	0.000000	0.000000	4.000000	7.000000	0.000000
21879.813929	0.195980	0.571238	0.181100	86.582642	-155.740906	-101.501785	4.482544	0.000000	-2.215130	0.000000	0.000000	0.000000	1.317865	-0.035101	-1.270582	0.000000	0.000000	4.000000	7.000000	0.000000
21879.817262	0.195980	0.571238	0.181100	86.807205	-154.782013	-99.711220	4.417899	0.000000	-2.341404	0.000000	0.000000	0.000000	1.317865	-0.035101	-1.270582	0.000000	0.000000	4.000000	7.000000	0.000000
21879.820596	0.200000	0.570985	0.176461	86.807205	-154.782013	-99.711220	4.417899	0.000000	-2.341404	0.000000	0.000000	0.000000	1.205971	-0.076043	-1.391667	0.000000	0.000000	4.000000	7.000000	0.000000
21879.823929	0.200000	0.570985	0.176461	86.807205	-154.782013	-99.711220	4.417899	0.000000	-2.341404	0.000000	0.000000	0.000000	1.205971	-0.076043	-1.391667	0.000000	0.000000	4.000000	7.000000	0.000000
21879.827262	0.200000	0.570985	0.176461	87.028168	-153.830917	-97.663559	4.350059	0.000000	-2.465154	0.000000	0.000000	0.000000	1.205971	-0.076043	-1.391667	0.000000	0.000000	4.000000	7.000000	0.000000
21879.830596	0.203412	0.570656	0.171535	87.028168	-153.830917	-97.663559	4.350059	0.000000	-2.465154	0.000000	0.000000	0.000000	1.023638	-0.098504	-1.477875	0.000000	0.000000	4.000000	7.000000	0.000000
21879.833929	0.203412	0.570656	0.171535	87.028168	-153.830917	-97.663559	4.350059	0.000000	-2.465154	0.000000	0.000000	0.000000	1.023638	-0.098504	-1.477875	0.000000	0.000000	4.000000	7.000000	0.000000
21879.837262	0.203412	0.570656	0.171535	87.293762	-152.726929	-95.216919	4.282051	0.000000	-2.581481	0.000000	0.000000	0.000000	1.023638	-0.098504	-1.477875	0.000000	0.000000	4.000000	7.000000	0.000000
21879.840596	0.206341	0.570200	0.166310	87.293762	-152.726929	-95.216919	4.282051	0.000000	-2.581481	0.000000	0.000000	0.000000	0.878929	-0.136794	-1.567474	0.000000	0.000000	4.000000	7.000000	0.000000
21879.843929	0.206341	0.570200	0.166310	87.293762	-152.726929	-95.216919	4.282051	0.000000	-2.581481	0.000000	0.000000	0.000000	0.878929	-0.136794	-1.567474	0.000000	0.000000	4.000000	7.000000	0.000000
21879.847262	0.206341	0.570200	0.166310	87.746841	-150.675766	-92.246346	4.212471	0.000000	-2.693527	0.000000	0.000000	0.000000	0.878929	-0.136794	-1.567474	0.000000	0.000000	4.000000	7.000000	0.000000
21879.850596	0.208917	0.569678	0.160786	87.746841	-150.675766	-92.246346	4.212471	0.000000	-2.693527	0.000000	0.000000	0.000000	0.772600	-0.156684	-1.657197	0.000000	0.000000	4.000000	7.000000	0.000000
21879.853929	0.208917	0.569678	0.160786	87.746841	-150.675766	-92.246346	4.212471	0.000000	-2.693527	0.000000	0.000000	0.000000	0.772600	-0.156684	-1.657197	0.000000	0.000000	4.000000	7.000000	0.000000
21879.857262	0.208917	0.569678	0.160786	88.456802	-145.574890	-86.692162	4.139627	0.000000	-2.804192	0.000000	0.000000	0.000000	0.772600	-0.156684	-1.657197	0.000000	0.000000	4.000000	7.000000	0.000000
21879.860596	0.211216	0.569156	0.155013	88.456802	-145.574890	-86.692162	4.139627	0.000000	-2.804192	0.000000	0.000000	0.000000	0.689871	-0.156709	-1.731837	0.000000	0.000000	4.000000	7.000000	0.000000
21879.863929	0.211216	0.569156	0.155013	88.456802	-145.574890	-86.692162	4.139627	0.000000	-2.804192	0.000000	0.000000	0.000000	0.689871	-0.156709	-1.731837	0.000000	0.000000	4.000000	7.000000	0.000000
21879.867262	0.211216	0.569156	0.155013	89.334122	-123.113792	-63.911411	4.062551	0.000000	-2.914734	0.000000	0.000000	0.000000	0.689871	-0.156709	-1.731837	0.000000	0.000000	4.000000	7.000000	0.000000
21879.870596	0.213169	0.568590	0.148983	89.334122	-123.113792	-63.911411	4.062551	0.000000	-2.914734	0.000000	0.000000	0.000000	0.585917	-0.169791	-1.808910	0.000000	0.000000	4.000000	7.000000	0.000000
21879.873929	0.213169	0.568590	0.148983	89.334122	-123.113792	-63.911411	4.062551	0.000000	-2.914734	0.000000	0.000000	0.000000	0.585917	-0.169791	-1.808910	0.000000	0.000000	4.000000	7.000000	0.000000
21879.877262	0.213169	0.568590	0.148983	89.309029	-17.073307	42.731705	3.981558	0.000000	-3.024433	0.000000	0.000000	0.000000	0.585917	-0.169791	-1.808910	0.000000	0.000000	4.000000	7.000000	0.000000
21879.880596	0.214726	0.567986	0.142653	89.309029	-17.073307	42.731705	3.981558	0.000000	-3.024433	0.000000	0.000000	0.000000	0.467054	-0.181006	-1.899158	0.000000	0.000000	4.000000	7.000000	0.000000
21879.883929	0.214726	0.567986	0.142653	89.309029	-17.073307	42.731705	3.981558	0.000000	-3.024433	0.000000	0.000000	0.000000	0.467054	-0.181006	-1.899158	0.000000	0.000000	4.000000	7.000000	0.000000
21879.887262	0.214726	0.567986	0.142653	88.243530	4.015601	64.445709	3.896285	0.000000	-3.133522	0.000000	0.000000	0.000000	0.467054	-0.181006	-1.899158	0.000000	0.000000	4.000000	7.000000	0.000000
21879.890596	0.215727	0.567349	0.136112	88.243530	4.015601	64.445709	3.896285	0.000000	-3.133522	0.000000	0.000000	0.000000	0.300280	-0.191265	-1.962128	0.000000	0.000000	4.000000	7.000000	0.000000
21879.893929	0.215727	0.567349	0.136112	88.243530	4.015601	64.445709	3.896285	0.000000	-3.133522	0.000000	0.000000	0.000000	0.300280	-0.191265	-1.962128	0.000000	0.000000	4.000000	7.000000	0.000000
21879.897262	0.215727	0.567349	0.136112	87.086708	7.953179	68.711891	3.809261	0.000000	-3.238754	0.000000	0.000000	0.000000	0.300280	-0.191265	-1.962128	0.000000	0.000000	4.000000	7.000000	0.000000
21879.900596	0.216074	0.566693	0.129510	87.086708	7.953179	68.711891	3.809261	0.000000	-3.238754	0.000000	0.000000	0.000000	0.104061	-0.196862	-1.980723	0.000000	0.000000	4.000000	7.000000	0.000000
21879.903929	0.216074	0.566693	0.129510	87.086708	7.953179	68.711891	3.809261	0.000000	-3.238754	0.000000	0.000000	0.000000	0.104061	-0.196862	-1.980723	0.000000	0.000000	4.000000	7.000000	0.000000
21879.907262	0.216074	0.566693	0.129510	85.898636	9.865657	70.783203	3.723397	0.000000	-3.337112	0.000000	0.000000	0.000000	0.104061	-0.196862	-1.980723	0.000000	0.000000	4.000000	7.000000	0.000000
21879.910596	0.215856	0.566041	0.122967	85.898636	9.865657	70.783203	3.723397	0.000000	-3.337112	0.000000	0.000000	0.000000	-0.065304	-0.195636	-1.962905	0.000000	0.000000	4.000000	7.000000	0.000000
21879.913929	0.215856	0.566041	0.122967	85.898636	9.865657	70.783203	3.723397	0.000000	-3.337112	0.000000	0.000000	0.000000	-0.065304	-0.195636	-1.962905	0.000000	0.000000	4.000000	7.000000	0.000000
21879.917262	0.215856	0.566041	0.122967	84.729576	11.859497	72.896820	3.639189	0.000000	-3.428748	0.000000	0.000000	0.000000	-0.065304	-0.195636	-1.962905	0.000000	0.000000	4.000000	7.000000	0.000000
21879.920596	0.215173	0.565424	0.116544	84.729576	11.859497	72.896820	3.639189	0.000000	-3.428748	0.000000	0.000000	0.000000	-0.204883	-0.185024	-1.927034	0.000000	0.000000	4.000000	7.000000	0.000000
21879.923929	0.215173	0.565424	0.116544	84.729576	11.859497	72.896820	3.639189	0.000000	-3.428748	0.000000	0.000000	0.000000	-0.204883	-0.185024	-1.927034	0.000000	0.000000	4.000000	7.000000	0.000000
21879.927262	0.215173	0.565424	0.116544	83.594612	14.203995	75.265038	3.556378	0.000000	-3.514565	0.000000	0.000000	0.000000	-0.204883	-0.185024	-1.927034	0.000000	0.000000	4.000000	7.000000	0.000000
21879.930596	0.214049	0.564794	0.110265	83.594612	14.203995	75.265038	3.556378	0.000000	-3.514565	0.000000	0.000000	0.000000	-0.337443	-0.188842	-1.883609	0.000000	0.000000	4.000000	7.000000	0.000000
21879.933929	0.214049	0.564794	0.110265	83.594612	14.203995	75.265038	3.556378	0.000000	-3.514565	0.000000	0.000000	0.000000	-0.337443	-0.188842	-1.883609	0.000000	0.000000	4.000000	7.000000	0.000000
21879.937262	0.214049	0.564794	0.110265	82.489555	16.260147	77.331078	3.475403	0.000000	-3.594659	0.000000	0.000000	0.000000	-0.337443	-0.188842	-1.883609	0.000000	0.000000	4.000000	7.000000	0.000000
21879.940596	0.212693	0.564205	0.104167	82.489555	16.260147	77.331078	3.475403	0.000000	-3.594659	0.000000	0.000000	0.000000	-0.406813	-0.176858	-1.829415	0.000000	0.000000	4.000000	7.000000	0.000000
21879.943929	0.212693	0.564205	0.104167	82.489555	16.260147	77.331078	3.475403	0.000000	-3.594659	0.000000	0.000000	0.000000	-0.406813	-0.176858	-1.829415	0.000000	0.000000	4.000000	7.000000	0.000000
21879.947262	0.212693	0.564205	0.104167	81.427322	17.644947	78.749619	3.393916	0.000000	-3.671694	0.000000	0.000000	0.000000	-0.406813	-0.176858	-1.829415	0.000000	0.000000	4.000000	7.000000	0.000000
21879.950596	0.210970	0.563635	0.098188	81.427322	17.644947	78.749619	3.393916	0.000000	-3.671694	0.000000	0.000000	0.000000	-0.516726	-0.170812	-1.793654	0.000000	0.000000	4.000000	7.000000	0.000000
21879.953929	0.210970	0.563635	0.098188	81.427322	17.644947	78.749619	3.393916	0.000000	-3.671694	0.000000	0.000000	0.000000	-0.516726	-0.170812	-1.793654	0.000000	0.000000	4.000000	7.000000	0.000000
21879.957262	0.210970	0.563635	0.098188	80.386505	18.458242	79.613304	3.313289	0.000000	-3.744612	0.000000	0.000000	0.000000	-0.516726	-0.170812	-1.793654	0.000000	0.000000	4.000000	7.000000	0.000000
21879.960596	0.208807	0.563111	0.092416	80.386505	18.458242	79.613304	3.313289	0.000000	-3.744612	0.000000	0.000000	0.000000	-0.648838	-0.157224	-1.731670	0.000000	0.000000	4.000000	7.000000	0.000000
21879.963929	0.208807	0.563111	0.092416	80.386505	18.458242	79.613304	3.313289	0.000000	-3.744612	0.000000	0.000000	0.000000	-0.648838	-0.157224	-1.731670	0.000000	0.000000	4.000000	7.000000	0.000000
21879.967262	0.208807	0.563111	0.092416	79.376823	18.802809	80.005455	3.236810	0.000000	-3.810914	0.000000	0.000000	0.000000	-0.648838	-0.157224	-1.731670	0.000000	0.000000	4.000000	7.000000	0.000000
21879.970596	0.206250	0.562638	0.086773	79.376823	18.802809	80.005455	3.236810	0.000000	-3.810914	0.000000	0.000000	0.000000	-0.767251	-0.142156	-1.692943	0.000000	0.000000	4.000000	7.000000	0.000000
21879.973929	0.206250	0.562638	0.086773	79.376823	18.802809	80.005455	3.236810	0.000000	-3.810914	0.000000	0.000000	0.000000	-0.767251	-0.142156	-1.692943	0.000000	0.000000	4.000000	7.000000	0.000000
21879.977262	0.206250	0.562638	0.086773	78.422501	19.068586	80.380440	3.162716	0.000000	-3.872625	0.000000	0.000000	0.000000	-0.767251	-0.142156	-1.692943	0.000000	0.000000	4.000000	7.000000	0.000000
21879.980596	0.203242	0.562213	0.081384	78.422501	19.068586	80.380440	3.162716	0.000000	-3.872625	0.000000	0.000000	0.000000	-0.902243	-0.127202	-1.616544	0.000000	0.000000	4.000000	7.000000	0.000000
21879.983929	0.203242	0.562213	0.081384	78.422501	19.068586	80.380440	3.162716	0.000000	-3.872625	0.000000	0.000000	0.000000	-0.902243	-0.127202	-1.616544	0.000000	0.000000	4.000000	7.000000	0.000000
21879.987262	0.203242	0.562213	0.081384	77.531189	19.585695	81.146339	3.095340	0.000000	-3.926687	0.000000	0.000000	0.000000	-0.902243	-0.127202	-1.616544	0.000000	0.000000	4.000000	7.000000	0.000000
21879.990596	0.199869	0.561851	0.076197	77.531189	19.585695	81.146339	3.095340	0.000000	-3.926687	0.000000	0.000000	0.000000	-1.012113	-0.108795	-1.556256	0.000000	0.000000	4.000000	7.000000	0.000000
21879.993929	0.199869	0.561851	0.076197	77.531189	19.585695	81.146339	3.095340	0.000000	-3.926687	0.000000	0.000000	0.000000	-1.012113	-0.108795	-1.556256	0.000000	0.000000	4.000000	7.000000	0.000000
21879.997262	0.199869	0.561851	0.076197	76.771126	20.235443	82.159332	3.032892	0.000000	-3.975119	0.000000	0.000000	0.000000	-1.012113	-0.108795	-1.556256	0.000000	0.000000	4.000000	7.000000	0.000000
21880.000596	0.196362	0.561589	0.071263	76.771126	20.235443	82.159332	3.032892	0.000000	-3.975119	0.000000	0.000000	0.000000	-1.051867	-0.078685	-1.480080	0.000000	0.000000	4.000000	7.000000	0.000000
21880.003929	0.196362	0.561589	0.071263	76.771126	20.235443	82.159332	3.032892	0.000000	-3.975119	0.000000	0.000000	0.000000	-1.051867	-0.078685	-1.480080	0.000000	0.000000	4.000000	7.000000	0.000000
21880.007262	0.196362	0.561589	0.071263	76.264542	20.868233	83.235641	2.972998	0.000000	-4.020110	0.000000	0.000000	0.000000	-1.051867	-0.078685	-1.480080	0.000000	0.000000	4.000000	7.000000	0.000000
21880.010596	0.192541	0.561449	0.066607	76.264542	20.868233	83.235641	2.972998	0.000000	-4.020110	0.000000	0.000000	0.000000	-1.146403	-0.041773	-1.396792	0.000000	0.000000	4.000000	7.000000	0.000000
21880.013929	0.192541	0.561449	0.066607	76.264542	20.868233	83.235641	2.972998	0.000000	-4.020110	0.000000	0.000000	0.000000	-1.146403	-0.041773	-1.396792	0.000000	0.000000	4.000000	7.000000	0.000000
21880.017262	0.192541	0.561449	0.066607	76.019905	21.358770	84.224617	2.920874	0.000000	-4.058139	0.000000	0.000000	0.000000	-1.146403	-0.041773	-1.396792	0.000000	0.000000	4.000000	7.000000	0.000000
21880.020596	0.188351	0.561435	0.062354	76.019905	21.358770	84.224617	2.920874	0.000000	-4.058139	0.000000	0.000000	0.000000	-1.257161	-0.004360	-1.275855	0.000000	0.000000	4.000000	7.000000	0.000000
21880.023929	0.188351	0.561435	0.062354	76.019905	21.358770	84.224617	2.920874	0.000000	-4.058139	0.000000	0.000000	0.000000	-1.257161	-0.004360	-1.275855	0.000000	0.000000	4.000000	7.000000	0.000000
21880.027262	0.188351	0.561435	0.062354	75.903542	21.730768	84.901909	2.883081	0.000000	-4.085075	0.000000	0.000000	0.000000	-1.257161	-0.004360	-1.275855	0.000000	0.000000	4.000000	7.000000	0.000000
21880.030596	0.183809	0.561534	0.058520	75.903542	21.730768	84.901909	2.883081	0.000000	-4.085075	0.000000	0.000000	0.000000	-1.362411	0.029629	-1.150199	0.000000	0.000000	4.000000	7.000000	0.000000
21880.033929	0.183809	0.561534	0.058520	75.903542	21.730768	84.901909	2.883081	0.000000	-4.085075	0.000000	0.000000	0.000000	-1.362411	0.029629	-1.150199	0.000000	0.000000	4.000000	7.000000	0.000000
21880.037262	0.183809	0.561534	0.058520	75.828117	22.145090	84.680977	2.862511	0.000000	-4.099516	0.000000	0.000000	0.000000	-1.362411	0.029629	-1.150199	0.000000	0.000000	4.000000	7.000000	0.000000
21880.040596	0.178974	0.561746	0.055082	75.828117	22.145090	84.680977	2.862511	0.000000	-4.099516	0.000000	0.000000	0.000000	-1.450526	0.063812	-1.031437	0.000000	0.000000	4.000000	7.000000	0.000000
21880.043929	0.178974	0.561746	0.055082	75.828117	22.145090	84.680977	2.862511	0.000000	-4.099516	0.000000	0.000000	0.000000	-1.450526	0.063812	-1.031437	0.000000	0.000000	4.000000	7.000000	0.000000
21880.047262	0.178974	0.561746	0.055082	75.756287	22.984526	84.564407	2.754105	0.000000	-3.948704	0.000000	0.000000	0.000000	-1.450526	0.063812	-1.031437	0.000000	0.000000	4.000000	7.000000	0.000000
21880.050596	0.173949	0.562044	0.052007	75.756287	22.984526	84.564407	2.754105	0.000000	-3.948704	0.000000	0.000000	0.000000	-1.507430	0.089422	-0.922626	0.000000	0.000000	4.000000	7.000000	0.000000
21880.053929	0.173949	0.562044	0.052007	75.756287	22.984526	84.564407	2.754105	0.000000	-3.948704	0.000000	0.000000	0.000000	-1.507430	0.089422	-0.922626	0.000000	0.000000	4.000000	7.000000	0.000000
21880.057262	0.173949	0.562044	0.052007	75.666603	24.508162	85.685516	2.600334	0.000000	-3.697466	0.000000	0.000000	0.000000	-1.507430	0.089422	-0.922626	0.000000	0.000000	4.000000	7.000000	0.000000
21880.060596	0.168816	0.562419	0.049288	75.666603	24.508162	85.685516	2.600334	0.000000	-3.697466	0.000000	0.000000	0.000000	-1.539992	0.112387	-0.815597	0.000000	0.000000	4.000000	7.000000	0.000000
21880.063929	0.168816	0.562419	0.049288	75.666603	24.508162	85.685516	2.600334	0.000000	-3.697466	0.000000	0.000000	0.000000	-1.539992	0.112387	-0.815597	0.000000	0.000000	4.000000	7.000000	0.000000
21880.067262	0.168816	0.562419	0.049288	75.554642	26.524437	87.670227	2.464401	0.000000	-3.440801	0.000000	0.000000	0.000000	-1.539992	0.112387	-0.815597	0.000000	0.000000	4.000000	7.000000	0.000000
21880.070596	0.163494	0.562883	0.046927	75.554642	26.524437	87.670227	2.464401	0.000000	-3.440801	0.000000	0.000000	0.000000	-1.596489	0.139218	-0.708406	0.000000	0.000000	4.000000	7.000000	0.000000
21880.073929	0.163494	0.562883	0.046927	75.554642	26.524437	87.670227	2.464401	0.000000	-3.440801	0.000000	0.000000	0.000000	-1.596489	0.139218	-0.708406	0.000000	0.000000	4.000000	7.000000	0.000000
21880.077262	0.163494	0.562883	0.046927	75.414848	28.581186	89.406235	2.346334	0.000000	-3.174719	0.000000	0.000000	0.000000	-1.596489	0.139218	-0.708406	0.000000	0.000000	4.000000	7.000000	0.000000
21880.080596	0.157992	0.563415	0.045029	75.414848	28.581186	89.406235	2.346334	0.000000	-3.174719	0.000000	0.000000	0.000000	-1.650735	0.159680	-0.569434	0.000000	0.000000	4.000000	7.000000	0.000000
21880.083929	0.157992	0.563415	0.045029	75.414848	28.581186	89.406235	2.346334	0.000000	-3.174719	0.000000	0.000000	0.000000	-1.650735	0.159680	-0.569434	0.000000	0.000000	4.000000	7.000000	0.000000
21880.087262	0.157992	0.563415	0.045029	75.271851	30.447853	90.654221	2.251428	0.000000	-2.899596	0.000000	0.000000	0.000000	-1.650735	0.159680	-0.569434	0.000000	0.000000	4.000000	7.000000	0.000000
21880.090596	0.152229	0.564077	0.043600	75.271851	30.447853	90.654221	2.251428	0.000000	-2.899596	0.000000	0.000000	0.000000	-1.728864	0.198430	-0.428518	0.000000	0.000000	4.000000	7.000000	0.000000
21880.093929	0.152229	0.564077	0.043600	75.271851	30.447853	90.654221	2.251428	0.000000	-2.899596	0.000000	0.000000	0.000000	-1.728864	0.198430	-0.428518	0.000000	0.000000	4.000000	7.000000	0.000000
21880.097262	0.152229	0.564077	0.043600	75.126259	32.052311	91.557831	2.180009	0.000000	-2.611453	0.000000	0.000000	0.000000	-1.728864	0.198430	-0.428518	0.000000	0.000000	4.000000	7.000000	0.000000
21880.100596	0.146298	0.564801	0.042706	75.126259	32.052311	91.557831	2.180009	0.000000	-2.611453	0.000000	0.000000	0.000000	-1.779352	0.217346	-0.268172	0.000000	0.000000	4.000000	7.000000	0.000000
21880.103929	0.146298	0.564801	0.042706	75.126259	32.052311	91.557831	2.180009	0.000000	-2.611453	0.000000	0.000000	0.000000	-1.779352	0.217346	-0.268172	0.000000	0.000000	4.000000	7.000000	0.000000
21880.107262	0.146298	0.564801	0.042706	74.930504	33.434048	92.310776	2.135313	0.000000	-2.314894	0.000000	0.000000	0.000000	-1.779352	0.217346	-0.268172	0.000000	0.000000	4.000000	7.000000	0.000000
21880.110596	0.140146	0.565595	0.042289	74.930504	33.434048	92.310776	2.135313	0.000000	-2.314894	0.000000	0.000000	0.000000	-1.845595	0.238145	-0.125325	0.000000	0.000000	4.000000	7.000000	0.000000
21880.113929	0.140146	0.565595	0.042289	74.930504	33.434048	92.310776	2.135313	0.000000	-2.314894	0.000000	0.000000	0.000000	-1.845595	0.238145	-0.125325	0.000000	0.000000	4.000000	7.000000	0.000000
21880.117262	0.140146	0.565595	0.042289	74.688034	34.820309	92.827911	2.114426	0.000000	-2.007295	0.000000	0.000000	0.000000	-1.845595	0.238145	-0.125325	0.000000	0.000000	4.000000	7.000000	0.000000
21880.120596	0.133820	0.566442	0.042371	74.688034	34.820309	92.827911	2.114426	0.000000	-2.007295	0.000000	0.000000	0.000000	-1.897740	0.254151	0.024785	0.000000	0.000000	4.000000	7.000000	0.000000
21880.123929	0.133820	0.566442	0.042371	74.688034	34.820309	92.827911	2.114426	0.000000	-2.007295	0.000000	0.000000	0.000000	-1.897740	0.254151	0.024785	0.000000	0.000000	4.000000	7.000000	0.000000
21880.127262	0.133820	0.566442	0.042371	74.483391	36.678181	93.793564	2.118556	0.000000	-1.691005	0.000000	0.000000	0.000000	-1.897740	0.254151	0.024785	0.000000	0.000000	4.000000	7.000000	0.000000
21880.130596	0.127589	0.567347	0.042875	74.483391	36.678181	93.793564	2.118556	0.000000	-1.691005	0.000000	0.000000	0.000000	-1.869219	0.271383	0.151310	0.000000	0.000000	4.000000	7.000000	0.000000
21880.133929	0.127589	0.567347	0.042875	74.483391	36.678181	93.793564	2.118556	0.000000	-1.691005	0.000000	0.000000	0.000000	-1.869219	0.271383	0.151310	0.000000	0.000000	4.000000	7.000000	0.000000
21880.137262	0.127589	0.567347	0.042875	74.427025	39.296024	95.769646	2.143775	0.000000	-1.379469	0.000000	0.000000	0.000000	-1.869219	0.271383	0.151310	0.000000	0.000000	4.000000	7.000000	0.000000
21880.140596	0.121417	0.568221	0.043723	74.427025	39.296024	95.769646	2.143775	0.000000	-1.379469	0.000000	0.000000	0.000000	-1.851612	0.262113	0.254321	0.000000	0.000000	4.000000	7.000000	0.000000
21880.143929	0.121417	0.568221	0.043723	74.427025	39.296024	95.769646	2.143775	0.000000	-1.379469	0.000000	0.000000	0.000000	-1.851612	0.262113	0.254321	0.000000	0.000000	4.000000	7.000000	0.000000
21880.147262	0.121417	0.568221	0.043723	74.451622	42.568321	98.523247	2.186162	0.000000	-1.070867	0.000000	0.000000	0.000000	-1.851612	0.262113	0.254321	0.000000	0.000000	4.000000	7.000000	0.000000
21880.150596	0.115292	0.569120	0.045033	74.451622	42.568321	98.523247	2.186162	0.000000	-1.070867	0.000000	0.000000	0.000000	-1.837697	0.269942	0.392944	0.000000	0.000000	4.000000	7.000000	0.000000
21880.153929	0.115292	0.569120	0.045033	74.451622	42.568321	98.523247	2.186162	0.000000	-1.070867	0.000000	0.000000	0.000000	-1.837697	0.269942	0.392944	0.000000	0.000000	4.000000	7.000000	0.000000
21880.157262	0.115292	0.569120	0.045033	74.473572	45.978668	101.551178	2.251652	0.000000	-0.764584	0.000000	0.000000	0.000000	-1.837697	0.269942	0.392944	0.000000	0.000000	4.000000	7.000000	0.000000
21880.160596	0.109287	0.570002	0.046775	74.473572	45.978668	101.551178	2.251652	0.000000	-0.764584	0.000000	0.000000	0.000000	-1.801359	0.264628	0.522662	0.000000	0.000000	4.000000	7.000000	0.000000
21880.163929	0.109287	0.570002	0.046775	74.473572	45.978668	101.551178	2.251652	0.000000	-0.764584	0.000000	0.000000	0.000000	-1.801359	0.264628	0.522662	0.000000	0.000000	4.000000	7.000000	0.000000
21880.167262	0.109287	0.570002	0.046775	74.544685	49.091461	104.036430	2.338763	0.000000	-0.464357	0.000000	0.000000	0.000000	-1.801359	0.264628	0.522662	0.000000	0.000000	4.000000	7.000000	0.000000
21880.170596	0.103307	0.570831	0.048936	74.544685	49.091461	104.036430	2.338763	0.000000	-0.464357	0.000000	0.000000	0.000000	-1.793945	0.248695	0.648123	0.000000	0.000000	4.000000	7.000000	0.000000
21880.173929	0.103307	0.570831	0.048936	74.544685	49.091461	104.036430	2.338763	0.000000	-0.464357	0.000000	0.000000	0.000000	-1.793945	0.248695	0.648123	0.000000	0.000000	4.000000	7.000000	0.000000
21880.177262	0.103307	0.570831	0.048936	74.718155	51.809906	105.745743	2.446783	0.000000	-0.165367	0.000000	0.000000	0.000000	-1.793945	0.248695	0.648123	0.000000	0.000000	4.000000	7.000000	0.000000
21880.180596	0.097389	0.571570	0.051534	74.718155	51.809906	105.745743	2.446783	0.000000	-0.165367	0.000000	0.000000	0.000000	-1.775645	0.221522	0.779564	0.000000	0.000000	4.000000	7.000000	0.000000
21880.183929	0.097389	0.571570	0.051534	74.718155	51.809906	105.745743	2.446783	0.000000	-0.165367	0.000000	0.000000	0.000000	-1.775645	0.221522	0.779564	0.000000	0.000000	4.000000	7.000000	0.000000
21880.187262	0.097389	0.571570	0.051534	74.949631	54.400028	107.446114	2.576711	0.000000	0.130574	0.000000	0.000000	0.000000	-1.775645	0.221522	0.779564	0.000000	0.000000	4.000000	7.000000	0.000000
21880.190596	0.091727	0.572227	0.054511	74.949631	54.400028	107.446114	2.576711	0.000000	0.130574	0.000000	0.000000	0.000000	-1.698395	0.197010	0.892906	0.000000	0.000000	4.000000	7.000000	0.000000
21880.193929	0.091727	0.572227	0.054511	74.949631	54.400028	107.446114	2.576711	0.000000	0.130574	0.000000	0.000000	0.000000	-1.698395	0.197010	0.892906	0.000000	0.000000	4.000000	7.000000	0.000000
21880.197262	0.091727	0.572227	0.054511	75.158577	56.994701	109.122711	2.725528	0.000000	0.413640	0.000000	0.000000	0.000000	-1.698395	0.197010	0.892906	0.000000	0.000000	4.000000	7.000000	0.000000
21880.200596	0.086407	0.572828	0.057850	75.158577	56.994701	109.122711	2.725528	0.000000	0.413640	0.000000	0.000000	0.000000	-1.596012	0.180462	1.001701	0.000000	0.000000	4.000000	7.000000	0.000000
21880.203929	0.086407	0.572828	0.057850	75.158577	56.994701	109.122711	2.725528	0.000000	0.413640	0.000000	0.000000	0.000000	-1.596012	0.180462	1.001701	0.000000	0.000000	4.000000	7.000000	0.000000
21880.207262	0.086407	0.572828	0.057850	75.325325	59.601788	110.548752	2.892478	0.000000	0.679642	0.000000	0.000000	0.000000	-1.596012	0.180462	1.001701	0.000000	0.000000	4.000000	7.000000	0.000000
21880.210596	0.081535	0.573392	0.061496	75.325325	59.601788	110.548752	2.892478	0.000000	0.679642	0.000000	0.000000	0.000000	-1.461732	0.169082	1.093791	0.000000	0.000000	4.000000	7.000000	0.000000
21880.213929	0.081535	0.573392	0.061496	75.325325	59.601788	110.548752	2.892478	0.000000	0.679642	0.000000	0.000000	0.000000	-1.461732	0.169082	1.093791	0.000000	0.000000	4.000000	7.000000	0.000000
21880.217262	0.081535	0.573392	0.061496	75.477730	62.183376	112.122070	3.074777	0.000000	0.923264	0.000000	0.000000	0.000000	-1.461732	0.169082	1.093791	0.000000	0.000000	4.000000	7.000000	0.000000
21880.220596	0.077134	0.573904	0.065478	75.477730	62.183376	112.122070	3.074777	0.000000	0.923264	0.000000	0.000000	0.000000	-1.320215	0.153768	1.194751	0.000000	0.000000	4.000000	7.000000	0.000000
21880.223929	0.077134	0.573904	0.065478	75.477730	62.183376	112.122070	3.074777	0.000000	0.923264	0.000000	0.000000	0.000000	-1.320215	0.153768	1.194751	0.000000	0.000000	4.000000	7.000000	0.000000
21880.227262	0.077134	0.573904	0.065478	75.669060	64.573883	113.584503	3.273902	0.000000	1.143300	0.000000	0.000000	0.000000	-1.320215	0.153768	1.194751	0.000000	0.000000	4.000000	7.000000	0.000000
21880.230596	0.073147	0.574382	0.069768	75.669060	64.573883	113.584503	3.273902	0.000000	1.143300	0.000000	0.000000	0.000000	-1.196240	0.143396	1.287003	0.000000	0.000000	4.000000	7.000000	0.000000
21880.233929	0.073147	0.574382	0.069768	75.669060	64.573883	113.584503	3.273902	0.000000	1.143300	0.000000	0.000000	0.000000	-1.196240	0.143396	1.287003	0.000000	0.000000	4.000000	7.000000	0.000000
21880.237262	0.073147	0.574382	0.069768	75.901581	66.926025	115.141212	3.488402	0.000000	1.342673	0.000000	0.000000	0.000000	-1.196240	0.143396	1.287003	0.000000	0.000000	4.000000	7.000000	0.000000
21880.240596	0.069543	0.574784	0.074343	75.901581	66.926025	115.141212	3.488402	0.000000	1.342673	0.000000	0.000000	0.000000	-1.081190	0.120397	1.372443	0.000000	0.000000	4.000000	7.000000	0.000000
21880.243929	0.069543	0.574784	0.074343	75.901581	66.926025	115.141212	3.488402	0.000000	1.342673	0.000000	0.000000	0.000000	-1.081190	0.120397	1.372443	0.000000	0.000000	4.000000	7.000000	0.000000
21880.247262	0.069543	0.574784	0.074343	76.139832	69.395462	117.008644	3.717143	0.000000	1.522871	0.000000	0.000000	0.000000	-1.081190	0.120397	1.372443	0.000000	0.000000	4.000000	7.000000	0.000000
21880.250596	0.066372	0.575114	0.079178	76.139832	69.395462	117.008644	3.717143	0.000000	1.522871	0.000000	0.000000	0.000000	-0.951263	0.099025	1.450654	0.000000	0.000000	4.000000	7.000000	0.000000
21880.253929	0.066372	0.575114	0.079178	76.139832	69.395462	117.008644	3.717143	0.000000	1.522871	0.000000	0.000000	0.000000	-0.951263	0.099025	1.450654	0.000000	0.000000	4.000000	7.000000	0.000000
21880.257262	0.066372	0.575114	0.079178	76.396011	71.973389	119.056458	3.958919	0.000000	1.681415	0.000000	0.000000	0.000000	-0.951263	0.099025	1.450654	0.000000	0.000000	4.000000	7.000000	0.000000
21880.260596	0.063585	0.575378	0.084262	76.396011	71.973389	119.056458	3.958919	0.000000	1.681415	0.000000	0.000000	0.000000	-0.836084	0.079264	1.525217	0.000000	0.000000	4.000000	7.000000	0.000000
21880.263929	0.063585	0.575378	0.084262	76.396011	71.973389	119.056458	3.958919	0.000000	1.681415	0.000000	0.000000	0.000000	-0.836084	0.079264	1.525217	0.000000	0.000000	4.000000	7.000000	0.000000
21880.267262	0.063585	0.575378	0.084262	76.699142	74.594551	121.131996	4.213121	0.000000	1.820763	0.000000	0.000000	0.000000	-0.836084	0.079264	1.525217	0.000000	0.000000	4.000000	7.000000	0.000000
21880.270596	0.061284	0.575573	0.089525	76.699142	74.594551	121.131996	4.213121	0.000000	1.820763	0.000000	0.000000	0.000000	-0.690213	0.058681	1.578764	0.000000	0.000000	4.000000	7.000000	0.000000
21880.273929	0.061284	0.575573	0.089525	76.699142	74.594551	121.131996	4.213121	0.000000	1.820763	0.000000	0.000000	0.000000	-0.690213	0.058681	1.578764	0.000000	0.000000	4.000000	7.000000	0.000000
21880.277262	0.061284	0.575573	0.089525	77.061096	77.182854	122.989044	4.476249	0.000000	1.935798	0.000000	0.000000	0.000000	-0.690213	0.058681	1.578764	0.000000	0.000000	4.000000	7.000000	0.000000
21880.280596	0.059512	0.575723	0.095020	77.061096	77.182854	122.989044	4.476249	0.000000	1.935798	0.000000	0.000000	0.000000	-0.531541	0.044928	1.648453	0.000000	0.000000	4.000000	7.000000	0.000000
21880.283929	0.059512	0.575723	0.095020	77.061096	77.182854	122.989044	4.476249	0.000000	1.935798	0.000000	0.000000	0.000000	-0.531541	0.044928	1.648453	0.000000	0.000000	4.000000	7.000000	0.000000
21880.287262	0.059512	0.575723	0.095020	77.496658	79.809959	124.945305	4.599834	0.000000	1.959981	0.000000	0.000000	0.000000	-0.531541	0.044928	1.648453	0.000000	0.000000	4.000000	7.000000	0.000000
21880.290596	0.058300	0.575806	0.100669	77.496658	79.809959	124.945305	4.599834	0.000000	1.959981	0.000000	0.000000	0.000000	-0.363680	0.024748	1.694677	0.000000	0.000000	4.000000	7.000000	0.000000
21880.293929	0.058300	0.575806	0.100669	77.496658	79.809959	124.945305	4.599834	0.000000	1.959981	0.000000	0.000000	0.000000	-0.363680	0.024748	1.694677	0.000000	0.000000	4.000000	7.000000	0.000000
21880.297262	0.058300	0.575806	0.100669	77.998528	82.574074	127.179382	4.619370	0.000000	1.913482	0.000000	0.000000	0.000000	-0.363680	0.024748	1.694677	0.000000	0.000000	4.000000	7.000000	0.000000
21880.300596	0.057603	0.575901	0.106420	77.998528	82.574074	127.179382	4.619370	0.000000	1.913482	0.000000	0.000000	0.000000	-0.209078	0.028656	1.725340	0.000000	0.000000	4.000000	7.000000	0.000000
21880.303929	0.057603	0.575901	0.106420	77.998528	82.574074	127.179382	4.619370	0.000000	1.913482	0.000000	0.000000	0.000000	-0.209078	0.028656	1.725340	0.000000	0.000000	4.000000	7.000000	0.000000
21880.307262	0.057603	0.575901	0.106420	78.567192	85.709618	129.729111	4.644953	0.000000	1.850518	0.000000	0.000000	0.000000	-0.209078	0.028656	1.725340	0.000000	0.000000	4.000000	7.000000	0.000000
21880.310596	0.057435	0.575957	0.112262	78.567192	85.709618	129.729111	4.644953	0.000000	1.850518	0.000000	0.000000	0.000000	-0.050275	0.016783	1.752754	0.000000	0.000000	4.000000	7.000000	0.000000
21880.313929	0.057435	0.575957	0.112262	78.567192	85.709618	129.729111	4.644953	0.000000	1.850518	0.000000	0.000000	0.000000	-0.050275	0.016783	1.752754	0.000000	0.000000	4.000000	7.000000	0.000000
21880.317262	0.057435	0.575957	0.112262	79.164909	89.230484	132.588211	4.675233	0.000000	1.772625	0.000000	0.000000	0.000000	-0.050275	0.016783	1.752754	0.000000	0.000000	4.000000	7.000000	0.000000
21880.320596	0.057811	0.575983	0.118171	79.164909	89.230484	132.588211	4.675233	0.000000	1.772625	0.000000	0.000000	0.000000	0.112576	0.007628	1.772690	0.000000	0.000000	4.000000	7.000000	0.000000
21880.323929	0.057811	0.575983	0.118171	79.164909	89.230484	132.588211	4.675233	0.000000	1.772625	0.000000	0.000000	0.000000	0.112576	0.007628	1.772690	0.000000	0.000000	4.000000	7.000000	0.000000
21880.327262	0.057811	0.575983	0.118171	79.747040	93.029610	135.705185	4.708896	0.000000	1.681160	0.000000	0.000000	0.000000	0.112576	0.007628	1.772690	0.000000	0.000000	4.000000	7.000000	0.000000
21880.330596	0.058628	0.576012	0.124088	79.747040	93.029610	135.705185	4.708896	0.000000	1.681160	0.000000	0.000000	0.000000	0.245249	0.008709	1.775093	0.000000	0.000000	4.000000	7.000000	0.000000
21880.333929	0.058628	0.576012	0.124088	79.747040	93.029610	135.705185	4.708896	0.000000	1.681160	0.000000	0.000000	0.000000	0.245249	0.008709	1.775093	0.000000	0.000000	4.000000	7.000000	0.000000
21880.337262	0.058628	0.576012	0.124088	80.282059	97.127213	139.121521	4.743313	0.000000	1.581449	0.000000	0.000000	0.000000	0.245249	0.008709	1.775093	0.000000	0.000000	4.000000	7.000000	0.000000
21880.340596	0.059816	0.576024	0.130002	80.282059	97.127213	139.121521	4.743313	0.000000	1.581449	0.000000	0.000000	0.000000	0.356360	0.003772	1.774247	0.000000	0.000000	4.000000	7.000000	0.000000
21880.343929	0.059816	0.576024	0.130002	80.282059	97.127213	139.121521	4.743313	0.000000	1.581449	0.000000	0.000000	0.000000	0.356360	0.003772	1.774247	0.000000	0.000000	4.000000	7.000000	0.000000
21880.347262	0.059816	0.576024	0.130002	80.746872	101.441452	142.770218	4.776999	0.000000	1.476576	0.000000	0.000000	0.000000	0.356360	0.003772	1.774247	0.000000	0.000000	4.000000	7.000000	0.000000
21880.350596	0.061349	0.576005	0.135840	80.746872	101.441452	142.770218	4.776999	0.000000	1.476576	0.000000	0.000000	0.000000	0.460016	-0.005750	1.751135	0.000000	0.000000	4.000000	7.000000	0.000000
21880.353929	0.061349	0.576005	0.135840	80.746872	101.441452	142.770218	4.776999	0.000000	1.476576	0.000000	0.000000	0.000000	0.460016	-0.005750	1.751135	0.000000	0.000000	4.000000	7.000000	0.000000
21880.357262	0.061349	0.576005	0.135840	81.115440	105.892525	146.592499	4.809120	0.000000	1.368343	0.000000	0.000000	0.000000	0.460016	-0.005750	1.751135	0.000000	0.000000	4.000000	7.000000	0.000000
21880.360596	0.063177	0.575980	0.141560	81.115440	105.892525	146.592499	4.809120	0.000000	1.368343	0.000000	0.000000	0.000000	0.548186	-0.007463	1.716093	0.000000	0.000000	4.000000	7.000000	0.000000
21880.363929	0.063177	0.575980	0.141560	81.115440	105.892525	146.592499	4.809120	0.000000	1.368343	0.000000	0.000000	0.000000	0.548186	-0.007463	1.716093	0.000000	0.000000	4.000000	7.000000	0.000000
21880.367262	0.063177	0.575980	0.141560	81.375816	110.304398	150.423859	4.838965	0.000000	1.258735	0.000000	0.000000	0.000000	0.548186	-0.007463	1.716093	0.000000	0.000000	4.000000	7.000000	0.000000
21880.370596	0.065359	0.575944	0.147119	81.375816	110.304398	150.423859	4.838965	0.000000	1.258735	0.000000	0.000000	0.000000	0.654700	-0.010920	1.667736	0.000000	0.000000	4.000000	7.000000	0.000000
21880.373929	0.065359	0.575944	0.147119	81.375816	110.304398	150.423859	4.838965	0.000000	1.258735	0.000000	0.000000	0.000000	0.654700	-0.010920	1.667736	0.000000	0.000000	4.000000	7.000000	0.000000
21880.377262	0.065359	0.575944	0.147119	81.530678	114.499405	154.086365	4.866904	0.000000	1.145970	0.000000	0.000000	0.000000	0.654700	-0.010920	1.667736	0.000000	0.000000	4.000000	7.000000	0.000000
21880.380596	0.067816	0.575911	0.152503	81.530678	114.499405	154.086365	4.866904	0.000000	1.145970	0.000000	0.000000	0.000000	0.737063	-0.009754	1.615165	0.000000	0.000000	4.000000	7.000000	0.000000
21880.383929	0.067816	0.575911	0.152503	81.530678	114.499405	154.086365	4.866904	0.000000	1.145970	0.000000	0.000000	0.000000	0.737063	-0.009754	1.615165	0.000000	0.000000	4.000000	7.000000	0.000000
21880.387262	0.067816	0.575911	0.152503	81.586784	118.382095	157.479141	4.892243	0.000000	1.032453	0.000000	0.000000	0.000000	0.737063	-0.009754	1.615165	0.000000	0.000000	4.000000	7.000000	0.000000
21880.390596	0.070586	0.575892	0.157742	81.586784	118.382095	157.479141	4.892243	0.000000	1.032453	0.000000	0.000000	0.000000	0.831131	-0.005904	1.571692	0.000000	0.000000	4.000000	7.000000	0.000000
21880.393929	0.070586	0.575892	0.157742	81.586784	118.382095	157.479141	4.892243	0.000000	1.032453	0.000000	0.000000	0.000000	0.831131	-0.005904	1.571692	0.000000	0.000000	4.000000	7.000000	0.000000
21880.397262	0.070586	0.575892	0.157742	81.591827	121.806862	160.428818	4.915279	0.000000	0.916535	0.000000	0.000000	0.000000	0.831131	-0.005904	1.571692	0.000000	0.000000	4.000000	7.000000	0.000000
21880.400596	0.073762	0.575935	0.162795	81.591827	121.806862	160.428818	4.915279	0.000000	0.916535	0.000000	0.000000	0.000000	0.952644	0.012961	1.515923	0.000000	0.000000	4.000000	7.000000	0.000000
21880.403929	0.073762	0.575935	0.162795	81.591827	121.806862	160.428818	4.915279	0.000000	0.916535	0.000000	0.000000	0.000000	0.952644	0.012961	1.515923	0.000000	0.000000	4.000000	7.000000	0.000000
21880.407262	0.073762	0.575935	0.162795	81.613045	125.158684	163.271988	4.936297	0.000000	0.795597	0.000000	0.000000	0.000000	0.952644	0.012961	1.515923	0.000000	0.000000	4.000000	7.000000	0.000000
21880.410596	0.077197	0.575948	0.167640	81.613045	125.158684	163.271988	4.936297	0.000000	0.795597	0.000000	0.000000	0.000000	1.030677	0.004025	1.453406	0.000000	0.000000	4.000000	7.000000	0.000000
21880.413929	0.077197	0.575948	0.167640	81.613045	125.158684	163.271988	4.936297	0.000000	0.795597	0.000000	0.000000	0.000000	1.030677	0.004025	1.453406	0.000000	0.000000	4.000000	7.000000	0.000000
21880.417262	0.077197	0.575948	0.167640	81.702133	128.621002	166.223587	4.954377	0.000000	0.673900	0.000000	0.000000	0.000000	1.030677	0.004025	1.453406	0.000000	0.000000	4.000000	7.000000	0.000000
21880.420596	0.080863	0.576017	0.172245	81.702133	128.621002	166.223587	4.954377	0.000000	0.673900	0.000000	0.000000	0.000000	1.099517	0.020638	1.381551	0.000000	0.000000	4.000000	7.000000	0.000000
21880.423929	0.080863	0.576017	0.172245	81.702133	128.621002	166.223587	4.954377	0.000000	0.673900	0.000000	0.000000	0.000000	1.099517	0.020638	1.381551	0.000000	0.000000	4.000000	7.000000	0.000000
21880.427262	0.080863	0.576017	0.172245	81.864479	132.429443	169.600006	4.969421	0.000000	0.552134	0.000000	0.000000	0.000000	1.099517	0.020638	1.381551	0.000000	0.000000	4.000000	7.000000	0.000000
21880.430596	0.084753	0.576118	0.176561	81.864479	132.429443	169.600006	4.969421	0.000000	0.552134	0.000000	0.000000	0.000000	1.167024	0.030215	1.294957	0.000000	0.000000	4.000000	7.000000	0.000000
21880.433929	0.084753	0.576118	0.176561	81.864479	132.429443	169.600006	4.969421	0.000000	0.552134	0.000000	0.000000	0.000000	1.167024	0.030215	1.294957	0.000000	0.000000	4.000000	7.000000	0.000000
21880.437262	0.084753	0.576118	0.176561	82.052658	136.642273	173.929886	4.981460	0.000000	0.430186	0.000000	0.000000	0.000000	1.167024	0.030215	1.294957	0.000000	0.000000	4.000000	7.000000	0.000000
21880.440596	0.088794	0.576235	0.180496	82.052658	136.642273	173.929886	4.981460	0.000000	0.430186	0.000000	0.000000	0.000000	1.212402	0.035152	1.180325	0.000000	0.000000	4.000000	7.000000	0.000000
21880.443929	0.088794	0.576235	0.180496	82.052658	136.642273	173.929886	4.981460	0.000000	0.430186	0.000000	0.000000	0.000000	1.212402	0.035152	1.180325	0.000000	0.000000	4.000000	7.000000	0.000000
21880.447262	0.088794	0.576235	0.180496	82.212227	140.857880	178.562393	4.990391	0.000000	0.309827	0.000000	0.000000	0.000000	1.212402	0.035152	1.180325	0.000000	0.000000	4.000000	7.000000	0.000000
21880.450596	0.093085	0.576420	0.184099	82.212227	140.857880	178.562393	4.990391	0.000000	0.309827	0.000000	0.000000	0.000000	1.287224	0.055642	1.080941	0.000000	0.000000	4.000000	7.000000	0.000000
21880.453929	0.093085	0.576420	0.184099	82.212227	140.857880	178.562393	4.990391	0.000000	0.309827	0.000000	0.000000	0.000000	1.287224	0.055642	1.080941	0.000000	0.000000	4.000000	7.000000	0.000000
21880.457262	0.093085	0.576420	0.184099	82.297096	144.699570	-177.368210	4.996476	0.000000	0.187682	0.000000	0.000000	0.000000	1.287224	0.055642	1.080941	0.000000	0.000000	4.000000	7.000000	0.000000
21880.460596	0.097613	0.576645	0.187290	82.297096	144.699570	-177.368210	4.996476	0.000000	0.187682	0.000000	0.000000	0.000000	1.358341	0.067305	0.957250	0.000000	0.000000	4.000000	7.000000	0.000000
21880.463929	0.097613	0.576645	0.187290	82.297096	144.699570	-177.368210	4.996476	0.000000	0.187682	0.000000	0.000000	0.000000	1.358341	0.067305	0.957250	0.000000	0.000000	4.000000	7.000000	0.000000
21880.467262	0.097613	0.576645	0.187290	82.311775	147.780685	-173.882324	4.999594	0.000000	0.063733	0.000000	0.000000	0.000000	1.358341	0.067305	0.957250	0.000000	0.000000	4.000000	7.000000	0.000000
21880.470596	0.102321	0.576939	0.190125	82.311775	147.780685	-173.882324	4.999594	0.000000	0.063733	0.000000	0.000000	0.000000	1.412582	0.088165	0.850663	0.000000	0.000000	4.000000	7.000000	0.000000
21880.473929	0.102321	0.576939	0.190125	82.311775	147.780685	-173.882324	4.999594	0.000000	0.063733	0.000000	0.000000	0.000000	1.412582	0.088165	0.850663	0.000000	0.000000	4.000000	7.000000	0.000000
21880.477262	0.102321	0.576939	0.190125	82.286041	150.027512	-171.043762	4.999627	0.000000	-0.061037	0.000000	0.000000	0.000000	1.412582	0.088165	0.850663	0.000000	0.000000	4.000000	7.000000	0.000000
21880.480596	0.107233	0.577299	0.192568	82.286041	150.027512	-171.043762	4.999627	0.000000	-0.061037	0.000000	0.000000	0.000000	1.473586	0.108189	0.732812	0.000000	0.000000	4.000000	7.000000	0.000000
21880.483929	0.107233	0.577299	0.192568	82.286041	150.027512	-171.043762	4.999627	0.000000	-0.061037	0.000000	0.000000	0.000000	1.473586	0.108189	0.732812	0.000000	0.000000	4.000000	7.000000	0.000000
21880.487262	0.107233	0.577299	0.192568	82.265793	151.979095	-168.381653	4.996476	0.000000	-0.187673	0.000000	0.000000	0.000000	1.473586	0.108189	0.732812	0.000000	0.000000	4.000000	7.000000	0.000000
21880.490596	0.112441	0.577715	0.194622	82.265793	151.979095	-168.381653	4.996476	0.000000	-0.187673	0.000000	0.000000	0.000000	1.562350	0.124610	0.616068	0.000000	0.000000	4.000000	7.000000	0.000000
21880.493929	0.112441	0.577715	0.194622	82.265793	151.979095	-168.381653	4.996476	0.000000	-0.187673	0.000000	0.000000	0.000000	1.562350	0.124610	0.616068	0.000000	0.000000	4.000000	7.000000	0.000000
21880.497262	0.112441	0.577715	0.194622	82.299309	154.198730	-165.322906	4.989816	0.000000	-0.318967	0.000000	0.000000	0.000000	1.562350	0.124610	0.616068	0.000000	0.000000	4.000000	7.000000	0.000000
21880.500596	0.117778	0.578160	0.196265	82.299309	154.198730	-165.322906	4.989816	0.000000	-0.318967	0.000000	0.000000	0.000000	1.601137	0.133515	0.493104	0.000000	0.000000	4.000000	7.000000	0.000000
21880.503929	0.117778	0.578160	0.196265	82.299309	154.198730	-165.322906	4.989816	0.000000	-0.318967	0.000000	0.000000	0.000000	1.601137	0.133515	0.493104	0.000000	0.000000	4.000000	7.000000	0.000000
21880.507262	0.117778	0.578160	0.196265	82.418663	157.054977	-161.862701	4.979612	0.000000	-0.451061	0.000000	0.000000	0.000000	1.601137	0.133515	0.493104	0.000000	0.000000	4.000000	7.000000	0.000000
21880.510596	0.123298	0.578615	0.197476	82.418663	157.054977	-161.862701	4.979612	0.000000	-0.451061	0.000000	0.000000	0.000000	1.656010	0.136646	0.363100	0.000000	0.000000	4.000000	7.000000	0.000000
21880.513929	0.123298	0.578615	0.197476	82.418663	157.054977	-161.862701	4.979612	0.000000	-0.451061	0.000000	0.000000	0.000000	1.656010	0.136646	0.363100	0.000000	0.000000	4.000000	7.000000	0.000000
21880.517262	0.123298	0.578615	0.197476	82.611702	160.831238	-157.725800	4.965561	0.000000	-0.585834	0.000000	0.000000	0.000000	1.656010	0.136646	0.363100	0.000000	0.000000	4.000000	7.000000	0.000000
21880.520596	0.128861	0.579055	0.198231	82.611702	160.831238	-157.725800	4.965561	0.000000	-0.585834	0.000000	0.000000	0.000000	1.668888	0.131979	0.226703	0.000000	0.000000	4.000000	7.000000	0.000000
21880.523929	0.128861	0.579055	0.198231	82.611702	160.831238	-157.725800	4.965561	0.000000	-0.585834	0.000000	0.000000	0.000000	1.668888	0.131979	0.226703	0.000000	0.000000	4.000000	7.000000	0.000000
21880.527262	0.128861	0.579055	0.198231	82.843987	165.431168	-152.784561	4.947835	0.000000	-0.720369	0.000000	0.000000	0.000000	1.668888	0.131979	0.226703	0.000000	0.000000	4.000000	7.000000	0.000000
21880.530596	0.134418	0.579453	0.198496	82.843987	165.431168	-152.784561	4.947835	0.000000	-0.720369	0.000000	0.000000	0.000000	1.667056	0.119436	0.079558	0.000000	0.000000	4.000000	7.000000	0.000000
21880.533929	0.134418	0.579453	0.198496	82.843987	165.431168	-152.784561	4.947835	0.000000	-0.720369	0.000000	0.000000	0.000000	1.667056	0.119436	0.079558	0.000000	0.000000	4.000000	7.000000	0.000000
21880.537262	0.134418	0.579453	0.198496	83.063301	170.435577	-147.310272	4.926491	0.000000	-0.854219	0.000000	0.000000	0.000000	1.667056	0.119436	0.079558	0.000000	0.000000	4.000000	7.000000	0.000000
21880.540596	0.139994	0.579795	0.198287	83.063301	170.435577	-147.310272	4.926491	0.000000	-0.854219	0.000000	0.000000	0.000000	1.672783	0.102472	-0.062742	0.000000	0.000000	4.000000	7.000000	0.000000
21880.543929	0.139994	0.579795	0.198287	83.063301	170.435577	-147.310272	4.926491	0.000000	-0.854219	0.000000	0.000000	0.000000	1.672783	0.102472	-0.062742	0.000000	0.000000	4.000000	7.000000	0.000000
21880.547262	0.139994	0.579795	0.198287	83.239899	175.035568	-141.871597	4.901299	0.000000	-0.988574	0.000000	0.000000	0.000000	1.672783	0.102472	-0.062742	0.000000	0.000000	4.000000	7.000000	0.000000
21880.550596	0.145631	0.580053	0.197547	83.239899	175.035568	-141.871597	4.901299	0.000000	-0.988574	0.000000	0.000000	0.000000	1.691159	0.077319	-0.222048	0.000000	0.000000	4.000000	7.000000	0.000000
21880.553929	0.145631	0.580053	0.197547	83.239899	175.035568	-141.871597	4.901299	0.000000	-0.988574	0.000000	0.000000	0.000000	1.691159	0.077319	-0.222048	0.000000	0.000000	4.000000	7.000000	0.000000
21880.557262	0.145631	0.580053	0.197547	83.368980	178.547302	-137.483902	4.871722	0.000000	-1.125309	0.000000	0.000000	0.000000	1.691159	0.077319	-0.222048	0.000000	0.000000	4.000000	7.000000	0.000000
21880.560596	0.151285	0.580251	0.196418	83.368980	178.547302	-137.483902	4.871722	0.000000	-1.125309	0.000000	0.000000	0.000000	1.696169	0.059381	-0.338843	0.000000	0.000000	4.000000	7.000000	0.000000
21880.563929	0.151285	0.580251	0.196418	83.368980	178.547302	-137.483902	4.871722	0.000000	-1.125309	0.000000	0.000000	0.000000	1.696169	0.059381	-0.338843	0.000000	0.000000	4.000000	7.000000	0.000000
21880.567262	0.151285	0.580251	0.196418	83.435829	-179.041168	-134.072510	4.837812	0.000000	-1.263159	0.000000	0.000000	0.000000	1.696169	0.059381	-0.338843	0.000000	0.000000	4.000000	7.000000	0.000000
21880.570596	0.156974	0.580367	0.194879	83.435829	-179.041168	-134.072510	4.837812	0.000000	-1.263159	0.000000	0.000000	0.000000	1.706839	0.034952	-0.461700	0.000000	0.000000	4.000000	7.000000	0.000000
21880.573929	0.156974	0.580367	0.194879	83.435829	-179.041168	-134.072510	4.837812	0.000000	-1.263159	0.000000	0.000000	0.000000	1.706839	0.034952	-0.461700	0.000000	0.000000	4.000000	7.000000	0.000000
21880.577262	0.156974	0.580367	0.194879	83.530487	-177.245529	-131.150558	4.799108	0.000000	-1.403058	0.000000	0.000000	0.000000	1.706839	0.034952	-0.461700	0.000000	0.000000	4.000000	7.000000	0.000000
21880.580596	0.162591	0.580384	0.193062	83.530487	-177.245529	-131.150558	4.799108	0.000000	-1.403058	0.000000	0.000000	0.000000	1.685089	0.004919	-0.545125	0.000000	0.000000	4.000000	7.000000	0.000000
21880.583929	0.162591	0.580384	0.193062	83.530487	-177.245529	-131.150558	4.799108	0.000000	-1.403058	0.000000	0.000000	0.000000	1.685089	0.004919	-0.545125	0.000000	0.000000	4.000000	7.000000	0.000000
21880.587262	0.162591	0.580384	0.193062	83.717743	-175.431519	-127.862946	4.756282	0.000000	-1.542006	0.000000	0.000000	0.000000	1.685089	0.004919	-0.545125	0.000000	0.000000	4.000000	7.000000	0.000000
21880.590596	0.168035	0.580336	0.190985	83.717743	-175.431519	-127.862946	4.756282	0.000000	-1.542006	0.000000	0.000000	0.000000	1.633164	-0.014189	-0.622963	0.000000	0.000000	4.000000	7.000000	0.000000
21880.593929	0.168035	0.580336	0.190985	83.717743	-175.431519	-127.862946	4.756282	0.000000	-1.542006	0.000000	0.000000	0.000000	1.633164	-0.014189	-0.622963	0.000000	0.000000	4.000000	7.000000	0.000000
21880.597262	0.168035	0.580336	0.190985	84.011093	-173.134964	-124.112656	4.710065	0.000000	-1.677882	0.000000	0.000000	0.000000	1.633164	-0.014189	-0.622963	0.000000	0.000000	4.000000	7.000000	0.000000
21880.600596	0.173261	0.580219	0.188629	84.011093	-173.134964	-124.112656	4.710065	0.000000	-1.677882	0.000000	0.000000	0.000000	1.567738	-0.035166	-0.706877	0.000000	0.000000	4.000000	7.000000	0.000000
21880.603929	0.173261	0.580219	0.188629	84.011093	-173.134964	-124.112656	4.710065	0.000000	-1.677882	0.000000	0.000000	0.000000	1.567738	-0.035166	-0.706877	0.000000	0.000000	4.000000	7.000000	0.000000
21880.607262	0.173261	0.580219	0.188629	84.340195	-170.548462	-120.537018	4.660813	0.000000	-1.810200	0.000000	0.000000	0.000000	1.567738	-0.035166	-0.706877	0.000000	0.000000	4.000000	7.000000	0.000000
21880.610596	0.178243	0.580056	0.185926	84.340195	-170.548462	-120.537018	4.660813	0.000000	-1.810200	0.000000	0.000000	0.000000	1.494653	-0.048919	-0.810670	0.000000	0.000000	4.000000	7.000000	0.000000
21880.613929	0.178243	0.580056	0.185926	84.340195	-170.548462	-120.537018	4.660813	0.000000	-1.810200	0.000000	0.000000	0.000000	1.494653	-0.048919	-0.810670	0.000000	0.000000	4.000000	7.000000	0.000000
21880.617262	0.178243	0.580056	0.185926	84.684883	-168.112167	-117.648399	4.608546	0.000000	-1.939408	0.000000	0.000000	0.000000	1.494653	-0.048919	-0.810670	0.000000	0.000000	4.000000	7.000000	0.000000
21880.620596	0.182981	0.579889	0.182907	84.684883	-168.112167	-117.648399	4.608546	0.000000	-1.939408	0.000000	0.000000	0.000000	1.421394	-0.050148	-0.905918	0.000000	0.000000	4.000000	7.000000	0.000000
21880.623929	0.182981	0.579889	0.182907	84.684883	-168.112167	-117.648399	4.608546	0.000000	-1.939408	0.000000	0.000000	0.000000	1.421394	-0.050148	-0.905918	0.000000	0.000000	4.000000	7.000000	0.000000
21880.627262	0.182981	0.579889	0.182907	85.040695	-166.252304	-115.171638	4.553316	0.000000	-2.065749	0.000000	0.000000	0.000000	1.421394	-0.050148	-0.905918	0.000000	0.000000	4.000000	7.000000	0.000000
21880.630596	0.187493	0.579732	0.179544	85.040695	-166.252304	-115.171638	4.553316	0.000000	-2.065749	0.000000	0.000000	0.000000	1.353454	-0.047176	-1.008762	0.000000	0.000000	4.000000	7.000000	0.000000
21880.633929	0.187493	0.579732	0.179544	85.040695	-166.252304	-115.171638	4.553316	0.000000	-2.065749	0.000000	0.000000	0.000000	1.353454	-0.047176	-1.008762	0.000000	0.000000	4.000000	7.000000	0.000000
21880.637262	0.187493	0.579732	0.179544	85.424660	-165.297455	-113.153786	4.494729	0.000000	-2.190300	0.000000	0.000000	0.000000	1.353454	-0.047176	-1.008762	0.000000	0.000000	4.000000	7.000000	0.000000
21880.640596	0.191644	0.579598	0.175858	85.424660	-165.297455	-113.153786	4.494729	0.000000	-2.190300	0.000000	0.000000	0.000000	1.245394	-0.040160	-1.105986	0.000000	0.000000	4.000000	7.000000	0.000000
21880.643929	0.191644	0.579598	0.175858	85.424660	-165.297455	-113.153786	4.494729	0.000000	-2.190300	0.000000	0.000000	0.000000	1.245394	-0.040160	-1.105986	0.000000	0.000000	4.000000	7.000000	0.000000
21880.647262	0.191644	0.579598	0.175858	85.878876	-165.043808	-112.125984	4.434038	0.000000	-2.310693	0.000000	0.000000	0.000000	1.245394	-0.040160	-1.105986	0.000000	0.000000	4.000000	7.000000	0.000000
21880.650596	0.195399	0.579503	0.171964	85.878876	-165.043808	-112.125984	4.434038	0.000000	-2.310693	0.000000	0.000000	0.000000	1.126579	-0.028252	-1.167979	0.000000	0.000000	4.000000	7.000000	0.000000
21880.653929	0.195399	0.579503	0.171964	85.878876	-165.043808	-112.125984	4.434038	0.000000	-2.310693	0.000000	0.000000	0.000000	1.126579	-0.028252	-1.167979	0.000000	0.000000	4.000000	7.000000	0.000000
21880.657262	0.195399	0.579503	0.171964	86.408928	-165.001511	-111.664352	4.372259	0.000000	-2.425562	0.000000	0.000000	0.000000	1.126579	-0.028252	-1.167979	0.000000	0.000000	4.000000	7.000000	0.000000
21880.660596	0.198715	0.579476	0.167839	86.408928	-165.001511	-111.664352	4.372259	0.000000	-2.425562	0.000000	0.000000	0.000000	0.994677	-0.008111	-1.237470	0.000000	0.000000	4.000000	7.000000	0.000000
21880.663929	0.198715	0.579476	0.167839	86.408928	-165.001511	-111.664352	4.372259	0.000000	-2.425562	0.000000	0.000000	0.000000	0.994677	-0.008111	-1.237470	0.000000	0.000000	4.000000	7.000000	0.000000
21880.667262	0.198715	0.579476	0.167839	87.008858	-165.144058	-111.153778	4.309831	0.000000	-2.534828	0.000000	0.000000	0.000000	0.994677	-0.008111	-1.237470	0.000000	0.000000	4.000000	7.000000	0.000000
21880.670596	0.201545	0.579448	0.163550	87.008858	-165.144058	-111.153778	4.309831	0.000000	-2.534828	0.000000	0.000000	0.000000	0.848984	-0.008397	-1.286807	0.000000	0.000000	4.000000	7.000000	0.000000
21880.673929	0.201545	0.579448	0.163550	87.008858	-165.144058	-111.153778	4.309831	0.000000	-2.534828	0.000000	0.000000	0.000000	0.848984	-0.008397	-1.286807	0.000000	0.000000	4.000000	7.000000	0.000000
21880.677262	0.201545	0.579448	0.163550	87.650818	-165.628906	-110.910408	4.247841	0.000000	-2.637393	0.000000	0.000000	0.000000	0.848984	-0.008397	-1.286807	0.000000	0.000000	4.000000	7.000000	0.000000
21880.680596	0.203957	0.579459	0.159106	87.650818	-165.628906	-110.910408	4.247841	0.000000	-2.637393	0.000000	0.000000	0.000000	0.723786	0.003211	-1.333241	0.000000	0.000000	4.000000	7.000000	0.000000
21880.683929	0.203957	0.579459	0.159106	87.650818	-165.628906	-110.910408	4.247841	0.000000	-2.637393	0.000000	0.000000	0.000000	0.723786	0.003211	-1.333241	0.000000	0.000000	4.000000	7.000000	0.000000
21880.687262	0.203957	0.579459	0.159106	88.304192	-166.848999	-111.825867	4.185733	0.000000	-2.734893	0.000000	0.000000	0.000000	0.723786	0.003211	-1.333241	0.000000	0.000000	4.000000	7.000000	0.000000
21880.690596	0.205988	0.579528	0.154418	88.304192	-166.848999	-111.825867	4.185733	0.000000	-2.734893	0.000000	0.000000	0.000000	0.609174	0.020629	-1.406323	0.000000	0.000000	4.000000	7.000000	0.000000
21880.693929	0.205988	0.579528	0.154418	88.304192	-166.848999	-111.825867	4.185733	0.000000	-2.734893	0.000000	0.000000	0.000000	0.609174	0.020629	-1.406323	0.000000	0.000000	4.000000	7.000000	0.000000
21880.697262	0.205988	0.579528	0.154418	88.943527	-170.119949	-114.828705	4.122384	0.000000	-2.829479	0.000000	0.000000	0.000000	0.609174	0.020629	-1.406323	0.000000	0.000000	4.000000	7.000000	0.000000
21880.700596	0.207538	0.579643	0.149578	88.943527	-170.119949	-114.828705	4.122384	0.000000	-2.829479	0.000000	0.000000	0.000000	0.464951	0.034491	-1.452119	0.000000	0.000000	4.000000	7.000000	0.000000
21880.703929	0.207538	0.579643	0.149578	88.943527	-170.119949	-114.828705	4.122384	0.000000	-2.829479	0.000000	0.000000	0.000000	0.464951	0.034491	-1.452119	0.000000	0.000000	4.000000	7.000000	0.000000
21880.707262	0.207538	0.579643	0.149578	89.611336	-170.032898	-114.174294	4.059707	0.000000	-2.918694	0.000000	0.000000	0.000000	0.464951	0.034491	-1.452119	0.000000	0.000000	4.000000	7.000000	0.000000
21880.710596	0.208553	0.579710	0.144604	89.611336	-170.032898	-114.174294	4.059707	0.000000	-2.918694	0.000000	0.000000	0.000000	0.304471	0.020121	-1.492092	0.000000	0.000000	4.000000	7.000000	0.000000
21880.713929	0.208553	0.579710	0.144604	89.611336	-170.032898	-114.174294	4.059707	0.000000	-2.918694	0.000000	0.000000	0.000000	0.304471	0.020121	-1.492092	0.000000	0.000000	4.000000	7.000000	0.000000
21880.717262	0.208553	0.579710	0.144604	89.741310	28.656042	84.972244	3.998678	0.000000	-3.001761	0.000000	0.000000	0.000000	0.304471	0.020121	-1.492092	0.000000	0.000000	4.000000	7.000000	0.000000
21880.720596	0.209085	0.579775	0.139450	89.741310	28.656042	84.972244	3.998678	0.000000	-3.001761	0.000000	0.000000	0.000000	0.159787	0.019487	-1.546139	0.000000	0.000000	4.000000	7.000000	0.000000
21880.723929	0.209085	0.579775	0.139450	89.741310	28.656042	84.972244	3.998678	0.000000	-3.001761	0.000000	0.000000	0.000000	0.159787	0.019487	-1.546139	0.000000	0.000000	4.000000	7.000000	0.000000
21880.727262	0.209085	0.579775	0.139450	89.031464	54.093094	110.682732	3.938207	0.000000	-3.080669	0.000000	0.000000	0.000000	0.159787	0.019487	-1.546139	0.000000	0.000000	4.000000	7.000000	0.000000
21880.730596	0.209128	0.579772	0.134169	89.031464	54.093094	110.682732	3.938207	0.000000	-3.080669	0.000000	0.000000	0.000000	0.012697	-0.000846	-1.584382	0.000000	0.000000	4.000000	7.000000	0.000000
21880.733929	0.209128	0.579772	0.134169	89.031464	54.093094	110.682732	3.938207	0.000000	-3.080669	0.000000	0.000000	0.000000	0.012697	-0.000846	-1.584382	0.000000	0.000000	4.000000	7.000000	0.000000
21880.737262	0.209128	0.579772	0.134169	88.251465	55.126038	111.935303	3.878939	0.000000	-3.154969	0.000000	0.000000	0.000000	0.012697	-0.000846	-1.584382	0.000000	0.000000	4.000000	7.000000	0.000000
21880.740596	0.208844	0.579781	0.128761	88.251465	55.126038	111.935303	3.878939	0.000000	-3.154969	0.000000	0.000000	0.000000	-0.085115	0.002704	-1.622384	0.000000	0.000000	4.000000	7.000000	0.000000
21880.743929	0.208844	0.579781	0.128761	88.251465	55.126038	111.935303	3.878939	0.000000	-3.154969	0.000000	0.000000	0.000000	-0.085115	0.002704	-1.622384	0.000000	0.000000	4.000000	7.000000	0.000000
21880.747262	0.208844	0.579781	0.128761	87.380348	56.736240	113.866318	3.818508	0.000000	-3.227847	0.000000	0.000000	0.000000	-0.085115	0.002704	-1.622384	0.000000	0.000000	4.000000	7.000000	0.000000
21880.750596	0.208229	0.579792	0.123287	87.380348	56.736240	113.866318	3.818508	0.000000	-3.227847	0.000000	0.000000	0.000000	-0.184419	0.003410	-1.642283	0.000000	0.000000	4.000000	7.000000	0.000000
21880.753929	0.208229	0.579792	0.123287	87.380348	56.736240	113.866318	3.818508	0.000000	-3.227847	0.000000	0.000000	0.000000	-0.184419	0.003410	-1.642283	0.000000	0.000000	4.000000	7.000000	0.000000
21880.757262	0.208229	0.579792	0.123287	86.477577	56.987988	114.486511	3.757545	0.000000	-3.298614	0.000000	0.000000	0.000000	-0.184419	0.003410	-1.642283	0.000000	0.000000	4.000000	7.000000	0.000000
21880.760596	0.207286	0.579818	0.117821	86.477577	56.987988	114.486511	3.757545	0.000000	-3.298614	0.000000	0.000000	0.000000	-0.283034	0.007575	-1.639764	0.000000	0.000000	4.000000	7.000000	0.000000
21880.763929	0.207286	0.579818	0.117821	86.477577	56.987988	114.486511	3.757545	0.000000	-3.298614	0.000000	0.000000	0.000000	-0.283034	0.007575	-1.639764	0.000000	0.000000	4.000000	7.000000	0.000000
21880.767262	0.207286	0.579818	0.117821	85.633904	55.623539	113.447319	3.696955	0.000000	-3.366381	0.000000	0.000000	0.000000	-0.283034	0.007575	-1.639764	0.000000	0.000000	4.000000	7.000000	0.000000
21880.770596	0.205972	0.579875	0.112395	85.633904	55.623539	113.447319	3.696955	0.000000	-3.366381	0.000000	0.000000	0.000000	-0.394243	0.017242	-1.627785	0.000000	0.000000	4.000000	7.000000	0.000000
21880.773929	0.205972	0.579875	0.112395	85.633904	55.623539	113.447319	3.696955	0.000000	-3.366381	0.000000	0.000000	0.000000	-0.394243	0.017242	-1.627785	0.000000	0.000000	4.000000	7.000000	0.000000
21880.777262	0.205972	0.579875	0.112395	84.883194	52.754967	110.808578	3.637962	0.000000	-3.430049	0.000000	0.000000	0.000000	-0.394243	0.017242	-1.627785	0.000000	0.000000	4.000000	7.000000	0.000000
21880.780596	0.204225	0.579935	0.106978	84.883194	52.754967	110.808578	3.637962	0.000000	-3.430049	0.000000	0.000000	0.000000	-0.524065	0.017930	-1.625149	0.000000	0.000000	4.000000	7.000000	0.000000
21880.783929	0.204225	0.579935	0.106978	84.883194	52.754967	110.808578	3.637962	0.000000	-3.430049	0.000000	0.000000	0.000000	-0.524065	0.017930	-1.625149	0.000000	0.000000	4.000000	7.000000	0.000000
21880.787262	0.204225	0.579935	0.106978	84.194611	49.437954	107.658028	3.581318	0.000000	-3.489149	0.000000	0.000000	0.000000	-0.524065	0.017930	-1.625149	0.000000	0.000000	4.000000	7.000000	0.000000
21880.790596	0.202065	0.579950	0.101591	84.194611	49.437954	107.658028	3.581318	0.000000	-3.489149	0.000000	0.000000	0.000000	-0.647952	0.004390	-1.615960	0.000000	0.000000	4.000000	7.000000	0.000000
21880.793929	0.202065	0.579950	0.101591	84.194611	49.437954	107.658028	3.581318	0.000000	-3.489149	0.000000	0.000000	0.000000	-0.647952	0.004390	-1.615960	0.000000	0.000000	4.000000	7.000000	0.000000
21880.797262	0.202065	0.579950	0.101591	83.521736	46.697453	105.103645	3.527305	0.000000	-3.543745	0.000000	0.000000	0.000000	-0.647952	0.004390	-1.615960	0.000000	0.000000	4.000000	7.000000	0.000000
21880.800596	0.199557	0.579886	0.096218	83.521736	46.697453	105.103645	3.527305	0.000000	-3.543745	0.000000	0.000000	0.000000	-0.752240	-0.019034	-1.612155	0.000000	0.000000	4.000000	7.000000	0.000000
21880.803929	0.199557	0.579886	0.096218	83.521736	46.697453	105.103645	3.527305	0.000000	-3.543745	0.000000	0.000000	0.000000	-0.752240	-0.019034	-1.612155	0.000000	0.000000	4.000000	7.000000	0.000000
21880.807262	0.199557	0.579886	0.096218	82.784439	45.439384	104.188614	3.474713	0.000000	-3.595326	0.000000	0.000000	0.000000	-0.752240	-0.019034	-1.612155	0.000000	0.000000	4.000000	7.000000	0.000000
21880.810596	0.196789	0.579760	0.090902	82.784439	45.439384	104.188614	3.474713	0.000000	-3.595326	0.000000	0.000000	0.000000	-0.830664	-0.037783	-1.594599	0.000000	0.000000	4.000000	7.000000	0.000000
21880.813929	0.196789	0.579760	0.090902	82.784439	45.439384	104.188614	3.474713	0.000000	-3.595326	0.000000	0.000000	0.000000	-0.830664	-0.037783	-1.594599	0.000000	0.000000	4.000000	7.000000	0.000000
21880.817262	0.196789	0.579760	0.090902	81.983887	45.451817	104.724129	3.422970	0.000000	-3.644623	0.000000	0.000000	0.000000	-0.830664	-0.037783	-1.594599	0.000000	0.000000	4.000000	7.000000	0.000000
21880.820596	0.193938	0.579616	0.085716	81.983887	45.451817	104.724129	3.422970	0.000000	-3.644623	0.000000	0.000000	0.000000	-0.855210	-0.043213	-1.555892	0.000000	0.000000	4.000000	7.000000	0.000000
21880.823929	0.193938	0.579616	0.085716	81.983887	45.451817	104.724129	3.422970	0.000000	-3.644623	0.000000	0.000000	0.000000	-0.855210	-0.043213	-1.555892	0.000000	0.000000	4.000000	7.000000	0.000000
21880.827262	0.193938	0.579616	0.085716	81.166779	45.833584	105.729500	3.370201	0.000000	-3.693473	0.000000	0.000000	0.000000	-0.855210	-0.043213	-1.555892	0.000000	0.000000	4.000000	7.000000	0.000000
21880.830596	0.190984	0.579472	0.080749	81.166779	45.833584	105.729500	3.370201	0.000000	-3.693473	0.000000	0.000000	0.000000	-0.886240	-0.043298	-1.490167	0.000000	0.000000	4.000000	7.000000	0.000000
21880.833929	0.190984	0.579472	0.080749	81.166779	45.833584	105.729500	3.370201	0.000000	-3.693473	0.000000	0.000000	0.000000	-0.886240	-0.043298	-1.490167	0.000000	0.000000	4.000000	7.000000	0.000000
21880.837262	0.190984	0.579472	0.080749	80.404106	46.002796	106.534035	3.318932	0.000000	-3.739612	0.000000	0.000000	0.000000	-0.886240	-0.043298	-1.490167	0.000000	0.000000	4.000000	7.000000	0.000000
21880.840596	0.187853	0.579279	0.076020	80.404106	46.002796	106.534035	3.318932	0.000000	-3.739612	0.000000	0.000000	0.000000	-0.939297	-0.057868	-1.418481	0.000000	0.000000	4.000000	7.000000	0.000000
21880.843929	0.187853	0.579279	0.076020	80.404106	46.002796	106.534035	3.318932	0.000000	-3.739612	0.000000	0.000000	0.000000	-0.939297	-0.057868	-1.418481	0.000000	0.000000	4.000000	7.000000	0.000000
21880.847262	0.187853	0.579279	0.076020	79.772720	45.365623	106.405365	3.271737	0.000000	-3.780971	0.000000	0.000000	0.000000	-0.939297	-0.057868	-1.418481	0.000000	0.000000	4.000000	7.000000	0.000000
21880.850596	0.184469	0.579052	0.071536	79.772720	45.365623	106.405365	3.271737	0.000000	-3.780971	0.000000	0.000000	0.000000	-1.015110	-0.068010	-1.345385	0.000000	0.000000	4.000000	7.000000	0.000000
21880.853929	0.184469	0.579052	0.071536	79.772720	45.365623	106.405365	3.271737	0.000000	-3.780971	0.000000	0.000000	0.000000	-1.015110	-0.068010	-1.345385	0.000000	0.000000	4.000000	7.000000	0.000000
21880.857262	0.184469	0.579052	0.071536	79.308609	43.789795	104.984077	3.231343	0.000000	-3.815550	0.000000	0.000000	0.000000	-1.015110	-0.068010	-1.345385	0.000000	0.000000	4.000000	7.000000	0.000000
21880.860596	0.180671	0.578700	0.067203	79.308609	43.789795	104.984077	3.231343	0.000000	-3.815550	0.000000	0.000000	0.000000	-1.139476	-0.105604	-1.299831	0.000000	0.000000	4.000000	7.000000	0.000000
21880.863929	0.180671	0.578700	0.067203	79.308609	43.789795	104.984077	3.231343	0.000000	-3.815550	0.000000	0.000000	0.000000	-1.139476	-0.105604	-1.299831	0.000000	0.000000	4.000000	7.000000	0.000000
21880.867262	0.180671	0.578700	0.067203	78.906548	42.232914	103.040688	3.200286	0.000000	-3.841636	0.000000	0.000000	0.000000	-1.139476	-0.105604	-1.299831	0.000000	0.000000	4.000000	7.000000	0.000000
21880.870596	0.176556	0.578235	0.063024	78.906548	42.232914	103.040688	3.200286	0.000000	-3.841636	0.000000	0.000000	0.000000	-1.234550	-0.139705	-1.253599	0.000000	0.000000	4.000000	7.000000	0.000000
21880.873929	0.176556	0.578235	0.063024	78.906548	42.232914	103.040688	3.200286	0.000000	-3.841636	0.000000	0.000000	0.000000	-1.234550	-0.139705	-1.253599	0.000000	0.000000	4.000000	7.000000	0.000000
21880.877262	0.176556	0.578235	0.063024	78.501015	41.322117	101.626007	3.151217	0.000000	-3.827780	0.000000	0.000000	0.000000	-1.234550	-0.139705	-1.253599	0.000000	0.000000	4.000000	7.000000	0.000000
21880.880596	0.172309	0.577678	0.058950	78.501015	41.322117	101.626007	3.151217	0.000000	-3.827780	0.000000	0.000000	0.000000	-1.274025	-0.167009	-1.222160	0.000000	0.000000	4.000000	7.000000	0.000000
21880.883929	0.172309	0.577678	0.058950	78.501015	41.322117	101.626007	3.151217	0.000000	-3.827780	0.000000	0.000000	0.000000	-1.274025	-0.167009	-1.222160	0.000000	0.000000	4.000000	7.000000	0.000000
21880.887262	0.172309	0.577678	0.058950	78.033760	41.407429	101.394775	2.947524	0.000000	-3.615442	0.000000	0.000000	0.000000	-1.274025	-0.167009	-1.222160	0.000000	0.000000	4.000000	7.000000	0.000000
21880.890596	0.167996	0.577137	0.055084	78.033760	41.407429	101.394775	2.947524	0.000000	-3.615442	0.000000	0.000000	0.000000	-1.293748	-0.162264	-1.159891	0.000000	0.000000	4.000000	7.000000	0.000000
21880.893929	0.167996	0.577137	0.055084	78.033760	41.407429	101.394775	2.947524	0.000000	-3.615442	0.000000	0.000000	0.000000	-1.293748	-0.162264	-1.159891	0.000000	0.000000	4.000000	7.000000	0.000000
21880.897262	0.167996	0.577137	0.055084	77.530220	42.065098	101.930328	2.754209	0.000000	-3.399817	0.000000	0.000000	0.000000	-1.293748	-0.162264	-1.159891	0.000000	0.000000	4.000000	7.000000	0.000000
21880.900596	0.163774	0.576592	0.051489	77.530220	42.065098	101.930328	2.754209	0.000000	-3.399817	0.000000	0.000000	0.000000	-1.266717	-0.163595	-1.078510	0.000000	0.000000	4.000000	7.000000	0.000000
21880.903929	0.163774	0.576592	0.051489	77.530220	42.065098	101.930328	2.754209	0.000000	-3.399817	0.000000	0.000000	0.000000	-1.266717	-0.163595	-1.078510	0.000000	0.000000	4.000000	7.000000	0.000000
21880.907262	0.163774	0.576592	0.051489	77.038460	42.610153	102.235840	2.574457	0.000000	-3.188698	0.000000	0.000000	0.000000	-1.266717	-0.163595	-1.078510	0.000000	0.000000	4.000000	7.000000	0.000000
21880.910596	0.159407	0.576130	0.048353	77.038460	42.610153	102.235840	2.574457	0.000000	-3.188698	0.000000	0.000000	0.000000	-1.310041	-0.138572	-0.940737	0.000000	0.000000	4.000000	7.000000	0.000000
21880.913929	0.159407	0.576130	0.048353	77.038460	42.610153	102.235840	2.574457	0.000000	-3.188698	0.000000	0.000000	0.000000	-1.310041	-0.138572	-0.940737	0.000000	0.000000	4.000000	7.000000	0.000000
21880.917262	0.159407	0.576130	0.048353	76.633789	42.567543	102.000755	2.417668	0.000000	-2.970358	0.000000	0.000000	0.000000	-1.310041	-0.138572	-0.940737	0.000000	0.000000	4.000000	7.000000	0.000000
21880.920596	0.154834	0.575715	0.045727	76.633789	42.567543	102.000755	2.417668	0.000000	-2.970358	0.000000	0.000000	0.000000	-1.372070	-0.124430	-0.787958	0.000000	0.000000	4.000000	7.000000	0.000000
21880.923929	0.154834	0.575715	0.045727	76.633789	42.567543	102.000755	2.417668	0.000000	-2.970358	0.000000	0.000000	0.000000	-1.372070	-0.124430	-0.787958	0.000000	0.000000	4.000000	7.000000	0.000000
21880.927262	0.154834	0.575715	0.045727	76.359489	41.730824	100.678261	2.286341	0.000000	-2.741679	0.000000	0.000000	0.000000	-1.372070	-0.124430	-0.787958	0.000000	0.000000	4.000000	7.000000	0.000000
21880.930596	0.150024	0.575332	0.043598	76.359489	41.730824	100.678261	2.286341	0.000000	-2.741679	0.000000	0.000000	0.000000	-1.442930	-0.114984	-0.638532	0.000000	0.000000	4.000000	7.000000	0.000000
21880.933929	0.150024	0.575332	0.043598	76.359489	41.730824	100.678261	2.286341	0.000000	-2.741679	0.000000	0.000000	0.000000	-1.442930	-0.114984	-0.638532	0.000000	0.000000	4.000000	7.000000	0.000000
21880.937262	0.150024	0.575332	0.043598	76.162270	40.613419	98.653229	2.179919	0.000000	-2.501191	0.000000	0.000000	0.000000	-1.442930	-0.114984	-0.638532	0.000000	0.000000	4.000000	7.000000	0.000000
21880.940596	0.144954	0.575020	0.042069	76.162270	40.613419	98.653229	2.179919	0.000000	-2.501191	0.000000	0.000000	0.000000	-1.520828	-0.093647	-0.458682	0.000000	0.000000	4.000000	7.000000	0.000000
21880.943929	0.144954	0.575020	0.042069	76.162270	40.613419	98.653229	2.179919	0.000000	-2.501191	0.000000	0.000000	0.000000	-1.520828	-0.093647	-0.458682	0.000000	0.000000	4.000000	7.000000	0.000000
21880.947262	0.144954	0.575020	0.042069	75.983932	39.892796	96.990227	2.103472	0.000000	-2.247720	0.000000	0.000000	0.000000	-1.520828	-0.093647	-0.458682	0.000000	0.000000	4.000000	7.000000	0.000000
21880.950596	0.139799	0.574819	0.041053	75.983932	39.892796	96.990227	2.103472	0.000000	-2.247720	0.000000	0.000000	0.000000	-1.546520	-0.060079	-0.304843	0.000000	0.000000	4.000000	7.000000	0.000000
21880.953929	0.139799	0.574819	0.041053	75.983932	39.892796	96.990227	2.103472	0.000000	-2.247720	0.000000	0.000000	0.000000	-1.546520	-0.060079	-0.304843	0.000000	0.000000	4.000000	7.000000	0.000000
21880.957262	0.139799	0.574819	0.041053	75.857986	40.165398	96.676575	2.052665	0.000000	-1.989966	0.000000	0.000000	0.000000	-1.546520	-0.060079	-0.304843	0.000000	0.000000	4.000000	7.000000	0.000000
21880.960596	0.134632	0.574789	0.040578	75.857986	40.165398	96.676575	2.052665	0.000000	-1.989966	0.000000	0.000000	0.000000	-1.550110	-0.009226	-0.142471	0.000000	0.000000	4.000000	7.000000	0.000000
21880.963929	0.134632	0.574789	0.040578	75.857986	40.165398	96.676575	2.052665	0.000000	-1.989966	0.000000	0.000000	0.000000	-1.550110	-0.009226	-0.142471	0.000000	0.000000	4.000000	7.000000	0.000000
21880.967262	0.134632	0.574789	0.040578	75.839249	41.423836	97.487663	2.028920	0.000000	-1.731614	0.000000	0.000000	0.000000	-1.550110	-0.009226	-0.142471	0.000000	0.000000	4.000000	7.000000	0.000000
21880.970596	0.129569	0.574873	0.040561	75.839249	41.423836	97.487663	2.028920	0.000000	-1.731614	0.000000	0.000000	0.000000	-1.518996	0.025288	-0.005300	0.000000	0.000000	4.000000	7.000000	0.000000
21880.973929	0.129569	0.574873	0.040561	75.839249	41.423836	97.487663	2.028920	0.000000	-1.731614	0.000000	0.000000	0.000000	-1.518996	0.025288	-0.005300	0.000000	0.000000	4.000000	7.000000	0.000000
21880.977262	0.129569	0.574873	0.040561	75.903839	43.180069	98.597382	2.028037	0.000000	-1.478448	0.000000	0.000000	0.000000	-1.518996	0.025288	-0.005300	0.000000	0.000000	4.000000	7.000000	0.000000
21880.980596	0.124464	0.575083	0.041078	75.903839	43.180069	98.597382	2.028037	0.000000	-1.478448	0.000000	0.000000	0.000000	-1.531534	0.063029	0.155325	0.000000	0.000000	4.000000	7.000000	0.000000
21880.983929	0.124464	0.575083	0.041078	75.903839	43.180069	98.597382	2.028037	0.000000	-1.478448	0.000000	0.000000	0.000000	-1.531534	0.063029	0.155325	0.000000	0.000000	4.000000	7.000000	0.000000
21880.987262	0.124464	0.575083	0.041078	76.059982	45.099716	99.869003	2.053924	0.000000	-1.223192	0.000000	0.000000	0.000000	-1.531534	0.063029	0.155325	0.000000	0.000000	4.000000	7.000000	0.000000
21880.990596	0.119225	0.575327	0.042128	76.059982	45.099716	99.869003	2.053924	0.000000	-1.223192	0.000000	0.000000	0.000000	-1.571573	0.073166	0.314830	0.000000	0.000000	4.000000	7.000000	0.000000
21880.993929	0.119225	0.575327	0.042128	76.059982	45.099716	99.869003	2.053924	0.000000	-1.223192	0.000000	0.000000	0.000000	-1.571573	0.073166	0.314830	0.000000	0.000000	4.000000	7.000000	0.000000
21880.997262	0.119225	0.575327	0.042128	76.332794	46.934464	101.176170	2.106396	0.000000	-0.961264	0.000000	0.000000	0.000000	-1.571573	0.073166	0.314830	0.000000	0.000000	4.000000	7.000000	0.000000
21881.000596	0.113836	0.575606	0.043705	76.332794	46.934464	101.176170	2.106396	0.000000	-0.961264	0.000000	0.000000	0.000000	-1.616798	0.083656	0.473090	0.000000	0.000000	4.000000	7.000000	0.000000
21881.003929	0.113836	0.575606	0.043705	76.332794	46.934464	101.176170	2.106396	0.000000	-0.961264	0.000000	0.000000	0.000000	-1.616798	0.083656	0.473090	0.000000	0.000000	4.000000	7.000000	0.000000
21881.007262	0.113836	0.575606	0.043705	76.699646	48.729458	102.330292	2.185244	0.000000	-0.691797	0.000000	0.000000	0.000000	-1.616798	0.083656	0.473090	0.000000	0.000000	4.000000	7.000000	0.000000
21881.010596	0.108386	0.575864	0.045730	76.699646	48.729458	102.330292	2.185244	0.000000	-0.691797	0.000000	0.000000	0.000000	-1.635077	0.077442	0.607429	0.000000	0.000000	4.000000	7.000000	0.000000
21881.013929	0.108386	0.575864	0.045730	76.699646	48.729458	102.330292	2.185244	0.000000	-0.691797	0.000000	0.000000	0.000000	-1.635077	0.077442	0.607429	0.000000	0.000000	4.000000	7.000000	0.000000
21881.017262	0.108386	0.575864	0.045730	77.077332	50.565651	103.060852	2.286482	0.000000	-0.419284	0.000000	0.000000	0.000000	-1.635077	0.077442	0.607429	0.000000	0.000000	4.000000	7.000000	0.000000
21881.020596	0.102964	0.576128	0.048235	77.077332	50.565651	103.060852	2.286482	0.000000	-0.419284	0.000000	0.000000	0.000000	-1.626368	0.079392	0.751705	0.000000	0.000000	4.000000	7.000000	0.000000
21881.023929	0.102964	0.576128	0.048235	77.077332	50.565651	103.060852	2.286482	0.000000	-0.419284	0.000000	0.000000	0.000000	-1.626368	0.079392	0.751705	0.000000	0.000000	4.000000	7.000000	0.000000
21881.027262	0.102964	0.576128	0.048235	77.378662	52.759003	104.115570	2.411766	0.000000	-0.148223	0.000000	0.000000	0.000000	-1.626368	0.079392	0.751705	0.000000	0.000000	4.000000	7.000000	0.000000
21881.030596	0.097676	0.576371	0.051077	77.378662	52.759003	104.115570	2.411766	0.000000	-0.148223	0.000000	0.000000	0.000000	-1.586462	0.072673	0.852552	0.000000	0.000000	4.000000	7.000000	0.000000
21881.033929	0.097676	0.576371	0.051077	77.378662	52.759003	104.115570	2.411766	0.000000	-0.148223	0.000000	0.000000	0.000000	-1.586462	0.072673	0.852552	0.000000	0.000000	4.000000	7.000000	0.000000
21881.037262	0.097676	0.576371	0.051077	77.544945	55.359840	106.096283	2.553858	0.000000	0.116187	0.000000	0.000000	0.000000	-1.586462	0.072673	0.852552	0.000000	0.000000	4.000000	7.000000	0.000000
21881.040596	0.092610	0.576579	0.054263	77.544945	55.359840	106.096283	2.553858	0.000000	0.116187	0.000000	0.000000	0.000000	-1.519760	0.062461	0.955888	0.000000	0.000000	4.000000	7.000000	0.000000
21881.043929	0.092610	0.576579	0.054263	77.544945	55.359840	106.096283	2.553858	0.000000	0.116187	0.000000	0.000000	0.000000	-1.519760	0.062461	0.955888	0.000000	0.000000	4.000000	7.000000	0.000000
21881.047262	0.092610	0.576579	0.054263	77.628212	58.112526	108.260834	2.713173	0.000000	0.369481	0.000000	0.000000	0.000000	-1.519760	0.062461	0.955888	0.000000	0.000000	4.000000	7.000000	0.000000
21881.050596	0.087658	0.576779	0.057810	77.628212	58.112526	108.260834	2.713173	0.000000	0.369481	0.000000	0.000000	0.000000	-1.485795	0.059968	1.063851	0.000000	0.000000	4.000000	7.000000	0.000000
21881.053929	0.087658	0.576779	0.057810	77.628212	58.112526	108.260834	2.713173	0.000000	0.369481	0.000000	0.000000	0.000000	-1.485795	0.059968	1.063851	0.000000	0.000000	4.000000	7.000000	0.000000
21881.057262	0.087658	0.576779	0.057810	77.684898	60.741489	109.915710	2.890481	0.000000	0.617113	0.000000	0.000000	0.000000	-1.485795	0.059968	1.063851	0.000000	0.000000	4.000000	7.000000	0.000000
21881.060596	0.082852	0.576901	0.061683	77.684898	60.741489	109.915710	2.890481	0.000000	0.617113	0.000000	0.000000	0.000000	-1.441737	0.036578	1.162088	0.000000	0.000000	4.000000	7.000000	0.000000
21881.063929	0.082852	0.576901	0.061683	77.684898	60.741489	109.915710	2.890481	0.000000	0.617113	0.000000	0.000000	0.000000	-1.441737	0.036578	1.162088	0.000000	0.000000	4.000000	7.000000	0.000000
21881.067262	0.082852	0.576901	0.061683	77.801926	63.237247	111.341415	3.084163	0.000000	0.857403	0.000000	0.000000	0.000000	-1.441737	0.036578	1.162088	0.000000	0.000000	4.000000	7.000000	0.000000
21881.070596	0.078185	0.576988	0.065896	77.801926	63.237247	111.341415	3.084163	0.000000	0.857403	0.000000	0.000000	0.000000	-1.399940	0.026159	1.263876	0.000000	0.000000	4.000000	7.000000	0.000000
21881.073929	0.078185	0.576988	0.065896	77.801926	63.237247	111.341415	3.084163	0.000000	0.857403	0.000000	0.000000	0.000000	-1.399940	0.026159	1.263876	0.000000	0.000000	4.000000	7.000000	0.000000
21881.077262	0.078185	0.576988	0.065896	78.025558	65.812172	112.814583	3.294808	0.000000	1.090726	0.000000	0.000000	0.000000	-1.399940	0.026159	1.263876	0.000000	0.000000	4.000000	7.000000	0.000000
21881.080596	0.073593	0.576979	0.070408	78.025558	65.812172	112.814583	3.294808	0.000000	1.090726	0.000000	0.000000	0.000000	-1.377799	-0.002712	1.353592	0.000000	0.000000	4.000000	7.000000	0.000000
21881.083929	0.073593	0.576979	0.070408	78.025558	65.812172	112.814583	3.294808	0.000000	1.090726	0.000000	0.000000	0.000000	-1.377799	-0.002712	1.353592	0.000000	0.000000	4.000000	7.000000	0.000000
21881.087262	0.073593	0.576979	0.070408	78.257126	68.915390	114.700150	3.520407	0.000000	1.320359	0.000000	0.000000	0.000000	-1.377799	-0.002712	1.353592	0.000000	0.000000	4.000000	7.000000	0.000000
21881.090596	0.069304	0.576963	0.075269	78.257126	68.915390	114.700150	3.520407	0.000000	1.320359	0.000000	0.000000	0.000000	-1.286671	-0.004791	1.458384	0.000000	0.000000	4.000000	7.000000	0.000000
21881.093929	0.069304	0.576963	0.075269	78.257126	68.915390	114.700150	3.520407	0.000000	1.320359	0.000000	0.000000	0.000000	-1.286671	-0.004791	1.458384	0.000000	0.000000	4.000000	7.000000	0.000000
21881.097262	0.069304	0.576963	0.075269	78.455368	72.769043	117.556206	3.763471	0.000000	1.534805	0.000000	0.000000	0.000000	-1.286671	-0.004791	1.458384	0.000000	0.000000	4.000000	7.000000	0.000000
21881.100596	0.065381	0.576898	0.080381	78.455368	72.769043	117.556206	3.763471	0.000000	1.534805	0.000000	0.000000	0.000000	-1.176933	-0.019390	1.533486	0.000000	0.000000	4.000000	7.000000	0.000000
21881.103929	0.065381	0.576898	0.080381	78.455368	72.769043	117.556206	3.763471	0.000000	1.534805	0.000000	0.000000	0.000000	-1.176933	-0.019390	1.533486	0.000000	0.000000	4.000000	7.000000	0.000000
21881.107262	0.065381	0.576898	0.080381	78.558762	77.081963	121.163811	4.019052	0.000000	1.730960	0.000000	0.000000	0.000000	-1.176933	-0.019390	1.533486	0.000000	0.000000	4.000000	7.000000	0.000000
21881.110596	0.061855	0.576848	0.085770	78.558762	77.081963	121.163811	4.019052	0.000000	1.730960	0.000000	0.000000	0.000000	-1.057719	-0.015204	1.616686	0.000000	0.000000	4.000000	7.000000	0.000000
21881.113929	0.061855	0.576848	0.085770	78.558762	77.081963	121.163811	4.019052	0.000000	1.730960	0.000000	0.000000	0.000000	-1.057719	-0.015204	1.616686	0.000000	0.000000	4.000000	7.000000	0.000000
21881.117262	0.061855	0.576848	0.085770	78.577385	81.442055	124.847664	4.288500	0.000000	1.907247	0.000000	0.000000	0.000000	-1.057719	-0.015204	1.616686	0.000000	0.000000	4.000000	7.000000	0.000000
21881.120596	0.058861	0.576837	0.091419	78.577385	81.442055	124.847664	4.288500	0.000000	1.907247	0.000000	0.000000	0.000000	-0.898298	-0.003301	1.694710	0.000000	0.000000	4.000000	7.000000	0.000000
21881.123929	0.058861	0.576837	0.091419	78.577385	81.442055	124.847664	4.288500	0.000000	1.907247	0.000000	0.000000	0.000000	-0.898298	-0.003301	1.694710	0.000000	0.000000	4.000000	7.000000	0.000000
21881.127262	0.058861	0.576837	0.091419	78.565079	85.813560	128.652451	4.559594	0.000000	2.051852	0.000000	0.000000	0.000000	-0.898298	-0.003301	1.694710	0.000000	0.000000	4.000000	7.000000	0.000000
21881.130596	0.056346	0.576856	0.097239	78.565079	85.813560	128.652451	4.559594	0.000000	2.051852	0.000000	0.000000	0.000000	-0.754541	0.005830	1.745909	0.000000	0.000000	4.000000	7.000000	0.000000
21881.133929	0.056346	0.576856	0.097239	78.565079	85.813560	128.652451	4.559594	0.000000	2.051852	0.000000	0.000000	0.000000	-0.754541	0.005830	1.745909	0.000000	0.000000	4.000000	7.000000	0.000000
21881.137262	0.056346	0.576856	0.097239	78.508476	90.174744	132.405762	4.561414	0.000000	2.047803	0.000000	0.000000	0.000000	-0.754541	0.005830	1.745909	0.000000	0.000000	4.000000	7.000000	0.000000
21881.140596	0.054291	0.576926	0.103190	78.508476	90.174744	132.405762	4.561414	0.000000	2.047803	0.000000	0.000000	0.000000	-0.616417	0.021003	1.785257	0.000000	0.000000	4.000000	7.000000	0.000000
21881.143929	0.054291	0.576926	0.103190	78.508476	90.174744	132.405762	4.561414	0.000000	2.047803	0.000000	0.000000	0.000000	-0.616417	0.021003	1.785257	0.000000	0.000000	4.000000	7.000000	0.000000
21881.147262	0.054291	0.576926	0.103190	78.501793	94.389191	135.976944	4.571568	0.000000	2.025033	0.000000	0.000000	0.000000	-0.616417	0.021003	1.785257	0.000000	0.000000	4.000000	7.000000	0.000000
21881.150596	0.052625	0.577038	0.109242	78.501793	94.389191	135.976944	4.571568	0.000000	2.025033	0.000000	0.000000	0.000000	-0.499637	0.033446	1.815874	0.000000	0.000000	4.000000	7.000000	0.000000
21881.153929	0.052625	0.577038	0.109242	78.501793	94.389191	135.976944	4.571568	0.000000	2.025033	0.000000	0.000000	0.000000	-0.499637	0.033446	1.815874	0.000000	0.000000	4.000000	7.000000	0.000000
21881.157262	0.052625	0.577038	0.109242	78.625198	98.560715	139.366562	4.587224	0.000000	1.989315	0.000000	0.000000	0.000000	-0.499637	0.033446	1.815874	0.000000	0.000000	4.000000	7.000000	0.000000
21881.160596	0.051273	0.577174	0.115330	78.625198	98.560715	139.366562	4.587224	0.000000	1.989315	0.000000	0.000000	0.000000	-0.405822	0.040932	1.826175	0.000000	0.000000	4.000000	7.000000	0.000000
21881.163929	0.051273	0.577174	0.115330	78.625198	98.560715	139.366562	4.587224	0.000000	1.989315	0.000000	0.000000	0.000000	-0.405822	0.040932	1.826175	0.000000	0.000000	4.000000	7.000000	0.000000
21881.167262	0.051273	0.577174	0.115330	78.846504	102.845192	142.816360	4.605782	0.000000	1.945963	0.000000	0.000000	0.000000	-0.405822	0.040932	1.826175	0.000000	0.000000	4.000000	7.000000	0.000000
21881.170596	0.050324	0.577316	0.121429	78.846504	102.845192	142.816360	4.605782	0.000000	1.945963	0.000000	0.000000	0.000000	-0.284582	0.042518	1.829643	0.000000	0.000000	4.000000	7.000000	0.000000
21881.173929	0.050324	0.577316	0.121429	78.846504	102.845192	142.816360	4.605782	0.000000	1.945963	0.000000	0.000000	0.000000	-0.284582	0.042518	1.829643	0.000000	0.000000	4.000000	7.000000	0.000000
21881.177262	0.050324	0.577316	0.121429	79.093803	107.172218	146.414429	4.627727	0.000000	1.893184	0.000000	0.000000	0.000000	-0.284582	0.042518	1.829643	0.000000	0.000000	4.000000	7.000000	0.000000
21881.180596	0.049876	0.577494	0.127525	79.093803	107.172218	146.414429	4.627727	0.000000	1.893184	0.000000	0.000000	0.000000	-0.134544	0.053609	1.828915	0.000000	0.000000	4.000000	7.000000	0.000000
21881.183929	0.049876	0.577494	0.127525	79.093803	107.172218	146.414429	4.627727	0.000000	1.893184	0.000000	0.000000	0.000000	-0.134544	0.053609	1.828915	0.000000	0.000000	4.000000	7.000000	0.000000
21881.187262	0.049876	0.577494	0.127525	79.273491	111.252197	149.985855	4.653443	0.000000	1.829062	0.000000	0.000000	0.000000	-0.134544	0.053609	1.828915	0.000000	0.000000	4.000000	7.000000	0.000000
21881.190596	0.049968	0.577736	0.133572	79.273491	111.252197	149.985855	4.653443	0.000000	1.829062	0.000000	0.000000	0.000000	0.027634	0.072419	1.814133	0.000000	0.000000	4.000000	7.000000	0.000000
21881.193929	0.049968	0.577736	0.133572	79.273491	111.252197	149.985855	4.653443	0.000000	1.829062	0.000000	0.000000	0.000000	0.027634	0.072419	1.814133	0.000000	0.000000	4.000000	7.000000	0.000000
21881.197262	0.049968	0.577736	0.133572	79.336647	114.857048	153.183609	4.682305	0.000000	1.753858	0.000000	0.000000	0.000000	0.027634	0.072419	1.814133	0.000000	0.000000	4.000000	7.000000	0.000000
21881.200596	0.050647	0.578095	0.139574	79.336647	114.857048	153.183609	4.682305	0.000000	1.753858	0.000000	0.000000	0.000000	0.203643	0.107666	1.800479	0.000000	0.000000	4.000000	7.000000	0.000000
21881.203929	0.050647	0.578095	0.139574	79.336647	114.857048	153.183609	4.682305	0.000000	1.753858	0.000000	0.000000	0.000000	0.203643	0.107666	1.800479	0.000000	0.000000	4.000000	7.000000	0.000000
21881.207262	0.050647	0.578095	0.139574	79.331238	118.018661	155.959717	4.713974	0.000000	1.666869	0.000000	0.000000	0.000000	0.203643	0.107666	1.800479	0.000000	0.000000	4.000000	7.000000	0.000000
21881.210596	0.051840	0.578514	0.145489	79.331238	118.018661	155.959717	4.713974	0.000000	1.666869	0.000000	0.000000	0.000000	0.358086	0.125777	1.774486	0.000000	0.000000	4.000000	7.000000	0.000000
21881.213929	0.051840	0.578514	0.145489	79.331238	118.018661	155.959717	4.713974	0.000000	1.666869	0.000000	0.000000	0.000000	0.358086	0.125777	1.774486	0.000000	0.000000	4.000000	7.000000	0.000000
21881.217262	0.051840	0.578514	0.145489	79.345398	120.981232	158.502258	4.746698	0.000000	1.571259	0.000000	0.000000	0.000000	0.358086	0.125777	1.774486	0.000000	0.000000	4.000000	7.000000	0.000000
21881.220596	0.053440	0.578961	0.151237	79.345398	120.981232	158.502258	4.746698	0.000000	1.571259	0.000000	0.000000	0.000000	0.480075	0.134252	1.724468	0.000000	0.000000	4.000000	7.000000	0.000000
21881.223929	0.053440	0.578961	0.151237	79.345398	120.981232	158.502258	4.746698	0.000000	1.571259	0.000000	0.000000	0.000000	0.480075	0.134252	1.724468	0.000000	0.000000	4.000000	7.000000	0.000000
21881.227262	0.053440	0.578961	0.151237	79.461594	124.061020	161.070557	4.778672	0.000000	1.471156	0.000000	0.000000	0.000000	0.480075	0.134252	1.724468	0.000000	0.000000	4.000000	7.000000	0.000000
21881.230596	0.055458	0.579473	0.156810	79.461594	124.061020	161.070557	4.778672	0.000000	1.471156	0.000000	0.000000	0.000000	0.605136	0.153606	1.671821	0.000000	0.000000	4.000000	7.000000	0.000000
21881.233929	0.055458	0.579473	0.156810	79.461594	124.061020	161.070557	4.778672	0.000000	1.471156	0.000000	0.000000	0.000000	0.605136	0.153606	1.671821	0.000000	0.000000	4.000000	7.000000	0.000000
21881.237262	0.055458	0.579473	0.156810	79.671265	127.435349	163.850266	4.809722	0.000000	1.366224	0.000000	0.000000	0.000000	0.605136	0.153606	1.671821	0.000000	0.000000	4.000000	7.000000	0.000000
21881.240596	0.057779	0.579938	0.162164	79.671265	127.435349	163.850266	4.809722	0.000000	1.366224	0.000000	0.000000	0.000000	0.696561	0.139220	1.606463	0.000000	0.000000	4.000000	7.000000	0.000000
21881.243929	0.057779	0.579938	0.162164	79.671265	127.435349	163.850266	4.809722	0.000000	1.366224	0.000000	0.000000	0.000000	0.696561	0.139220	1.606463	0.000000	0.000000	4.000000	7.000000	0.000000
21881.247262	0.057779	0.579938	0.162164	79.952866	131.039810	166.796997	4.838692	0.000000	1.259786	0.000000	0.000000	0.000000	0.696561	0.139220	1.606463	0.000000	0.000000	4.000000	7.000000	0.000000
21881.250596	0.060412	0.580444	0.167302	79.952866	131.039810	166.796997	4.838692	0.000000	1.259786	0.000000	0.000000	0.000000	0.789882	0.151899	1.541179	0.000000	0.000000	4.000000	7.000000	0.000000
21881.253929	0.060412	0.580444	0.167302	79.952866	131.039810	166.796997	4.838692	0.000000	1.259786	0.000000	0.000000	0.000000	0.789882	0.151899	1.541179	0.000000	0.000000	4.000000	7.000000	0.000000
21881.257262	0.060412	0.580444	0.167302	80.223236	134.732071	169.819931	4.865639	0.000000	1.151329	0.000000	0.000000	0.000000	0.789882	0.151899	1.541179	0.000000	0.000000	4.000000	7.000000	0.000000
21881.260596	0.063450	0.580975	0.172197	80.223236	134.732071	169.819931	4.865639	0.000000	1.151329	0.000000	0.000000	0.000000	0.911365	0.159317	1.468560	0.000000	0.000000	4.000000	7.000000	0.000000
21881.263929	0.063450	0.580975	0.172197	80.223236	134.732071	169.819931	4.865639	0.000000	1.151329	0.000000	0.000000	0.000000	0.911365	0.159317	1.468560	0.000000	0.000000	4.000000	7.000000	0.000000
21881.267262	0.063450	0.580975	0.172197	80.403450	137.972595	172.444458	4.891037	0.000000	1.038151	0.000000	0.000000	0.000000	0.911365	0.159317	1.468560	0.000000	0.000000	4.000000	7.000000	0.000000
21881.270596	0.066834	0.581541	0.176799	80.403450	137.972595	172.444458	4.891037	0.000000	1.038151	0.000000	0.000000	0.000000	1.015139	0.169751	1.380507	0.000000	0.000000	4.000000	7.000000	0.000000
21881.273929	0.066834	0.581541	0.176799	80.403450	137.972595	172.444458	4.891037	0.000000	1.038151	0.000000	0.000000	0.000000	1.015139	0.169751	1.380507	0.000000	0.000000	4.000000	7.000000	0.000000
21881.277262	0.066834	0.581541	0.176799	80.471687	140.487549	174.420227	4.914279	0.000000	0.921879	0.000000	0.000000	0.000000	1.015139	0.169751	1.380507	0.000000	0.000000	4.000000	7.000000	0.000000
21881.280596	0.070566	0.582159	0.181085	80.471687	140.487549	174.420227	4.914279	0.000000	0.921879	0.000000	0.000000	0.000000	1.119495	0.185397	1.285877	0.000000	0.000000	4.000000	7.000000	0.000000
21881.283929	0.070566	0.582159	0.181085	80.471687	140.487549	174.420227	4.914279	0.000000	0.921879	0.000000	0.000000	0.000000	1.119495	0.185397	1.285877	0.000000	0.000000	4.000000	7.000000	0.000000
21881.287262	0.070566	0.582159	0.181085	80.455193	142.318283	175.787949	4.935229	0.000000	0.802194	0.000000	0.000000	0.000000	1.119495	0.185397	1.285877	0.000000	0.000000	4.000000	7.000000	0.000000
21881.290596	0.074612	0.582805	0.185010	80.455193	142.318283	175.787949	4.935229	0.000000	0.802194	0.000000	0.000000	0.000000	1.213981	0.193820	1.177578	0.000000	0.000000	4.000000	7.000000	0.000000
21881.293929	0.074612	0.582805	0.185010	80.455193	142.318283	175.787949	4.935229	0.000000	0.802194	0.000000	0.000000	0.000000	1.213981	0.193820	1.177578	0.000000	0.000000	4.000000	7.000000	0.000000
21881.297262	0.074612	0.582805	0.185010	80.414421	143.985855	177.195740	4.953579	0.000000	0.679747	0.000000	0.000000	0.000000	1.213981	0.193820	1.177578	0.000000	0.000000	4.000000	7.000000	0.000000
21881.300596	0.078880	0.583440	0.188558	80.414421	143.985855	177.195740	4.953579	0.000000	0.679747	0.000000	0.000000	0.000000	1.280184	0.190507	1.064450	0.000000	0.000000	4.000000	7.000000	0.000000
21881.303929	0.078880	0.583440	0.188558	80.414421	143.985855	177.195740	4.953579	0.000000	0.679747	0.000000	0.000000	0.000000	1.280184	0.190507	1.064450	0.000000	0.000000	4.000000	7.000000	0.000000
21881.307262	0.078880	0.583440	0.188558	80.392967	145.965195	179.675873	4.968926	0.000000	0.556570	0.000000	0.000000	0.000000	1.280184	0.190507	1.064450	0.000000	0.000000	4.000000	7.000000	0.000000
21881.310596	0.083359	0.584074	0.191677	80.392967	145.965195	179.675873	4.968926	0.000000	0.556570	0.000000	0.000000	0.000000	1.343826	0.190355	0.935735	0.000000	0.000000	4.000000	7.000000	0.000000
21881.313929	0.083359	0.584074	0.191677	80.392967	145.965195	179.675873	4.968926	0.000000	0.556570	0.000000	0.000000	0.000000	1.343826	0.190355	0.935735	0.000000	0.000000	4.000000	7.000000	0.000000
21881.317262	0.083359	0.584074	0.191677	80.407860	148.386078	-177.449478	4.981262	0.000000	0.432463	0.000000	0.000000	0.000000	1.343826	0.190355	0.935735	0.000000	0.000000	4.000000	7.000000	0.000000
21881.320596	0.087982	0.584668	0.194352	80.407860	148.386078	-177.449478	4.981262	0.000000	0.432463	0.000000	0.000000	0.000000	1.386865	0.178205	0.802251	0.000000	0.000000	4.000000	7.000000	0.000000
21881.323929	0.087982	0.584668	0.194352	80.407860	148.386078	-177.449478	4.981262	0.000000	0.432463	0.000000	0.000000	0.000000	1.386865	0.178205	0.802251	0.000000	0.000000	4.000000	7.000000	0.000000
21881.327262	0.087982	0.584668	0.194352	80.439095	151.190491	-174.251038	4.990468	0.000000	0.308596	0.000000	0.000000	0.000000	1.386865	0.178205	0.802251	0.000000	0.000000	4.000000	7.000000	0.000000
21881.330596	0.092832	0.585217	0.196538	80.439095	151.190491	-174.251038	4.990468	0.000000	0.308596	0.000000	0.000000	0.000000	1.454908	0.164666	0.655923	0.000000	0.000000	4.000000	7.000000	0.000000
21881.333929	0.092832	0.585217	0.196538	80.439095	151.190491	-174.251038	4.990468	0.000000	0.308596	0.000000	0.000000	0.000000	1.454908	0.164666	0.655923	0.000000	0.000000	4.000000	7.000000	0.000000
21881.337262	0.092832	0.585217	0.196538	80.456139	154.087067	-170.275528	4.996677	0.000000	0.182247	0.000000	0.000000	0.000000	1.454908	0.164666	0.655923	0.000000	0.000000	4.000000	7.000000	0.000000
21881.340596	0.097773	0.585716	0.198224	80.456139	154.087067	-170.275528	4.996677	0.000000	0.182247	0.000000	0.000000	0.000000	1.482492	0.149703	0.505694	0.000000	0.000000	4.000000	7.000000	0.000000
21881.343929	0.097773	0.585716	0.198224	80.456139	154.087067	-170.275528	4.996677	0.000000	0.182247	0.000000	0.000000	0.000000	1.482492	0.149703	0.505694	0.000000	0.000000	4.000000	7.000000	0.000000
21881.347262	0.097773	0.585716	0.198224	80.434189	156.684799	-166.317764	4.999685	0.000000	0.056165	0.000000	0.000000	0.000000	1.482492	0.149703	0.505694	0.000000	0.000000	4.000000	7.000000	0.000000
21881.350596	0.102809	0.586180	0.199477	80.434189	156.684799	-166.317764	4.999685	0.000000	0.056165	0.000000	0.000000	0.000000	1.510775	0.138977	0.376084	0.000000	0.000000	4.000000	7.000000	0.000000
21881.353929	0.102809	0.586180	0.199477	80.434189	156.684799	-166.317764	4.999685	0.000000	0.056165	0.000000	0.000000	0.000000	1.510775	0.138977	0.376084	0.000000	0.000000	4.000000	7.000000	0.000000
21881.357262	0.102809	0.586180	0.199477	80.367363	158.665405	-163.489151	4.999504	0.000000	-0.070405	0.000000	0.000000	0.000000	1.510775	0.138977	0.376084	0.000000	0.000000	4.000000	7.000000	0.000000
21881.360596	0.107986	0.586617	0.200238	80.367363	158.665405	-163.489151	4.999504	0.000000	-0.070405	0.000000	0.000000	0.000000	1.553088	0.131143	0.228349	0.000000	0.000000	4.000000	7.000000	0.000000
21881.363929	0.107986	0.586617	0.200238	80.367363	158.665405	-163.489151	4.999504	0.000000	-0.070405	0.000000	0.000000	0.000000	1.553088	0.131143	0.228349	0.000000	0.000000	4.000000	7.000000	0.000000
21881.367262	0.107986	0.586617	0.200238	80.251442	159.897919	-161.527771	4.996028	0.000000	-0.199256	0.000000	0.000000	0.000000	1.553088	0.131143	0.228349	0.000000	0.000000	4.000000	7.000000	0.000000
21881.370596	0.113234	0.587086	0.200524	80.251442	159.897919	-161.527771	4.996028	0.000000	-0.199256	0.000000	0.000000	0.000000	1.574389	0.140919	0.085656	0.000000	0.000000	4.000000	7.000000	0.000000
21881.373929	0.113234	0.587086	0.200524	80.251442	159.897919	-161.527771	4.996028	0.000000	-0.199256	0.000000	0.000000	0.000000	1.574389	0.140919	0.085656	0.000000	0.000000	4.000000	7.000000	0.000000
21881.377262	0.113234	0.587086	0.200524	80.125778	160.705811	-159.605911	4.989146	0.000000	-0.329270	0.000000	0.000000	0.000000	1.574389	0.140919	0.085656	0.000000	0.000000	4.000000	7.000000	0.000000
21881.380596	0.118583	0.587523	0.200375	80.125778	160.705811	-159.605911	4.989146	0.000000	-0.329270	0.000000	0.000000	0.000000	1.604769	0.130916	-0.044587	0.000000	0.000000	4.000000	7.000000	0.000000
21881.383929	0.118583	0.587523	0.200375	80.125778	160.705811	-159.605911	4.989146	0.000000	-0.329270	0.000000	0.000000	0.000000	1.604769	0.130916	-0.044587	0.000000	0.000000	4.000000	7.000000	0.000000
21881.387262	0.118583	0.587523	0.200375	80.057823	161.501846	-157.660065	4.978635	0.000000	-0.461730	0.000000	0.000000	0.000000	1.604769	0.130916	-0.044587	0.000000	0.000000	4.000000	7.000000	0.000000
21881.390596	0.124099	0.587939	0.199844	80.057823	161.501846	-157.660065	4.978635	0.000000	-0.461730	0.000000	0.000000	0.000000	1.654858	0.124756	-0.159301	0.000000	0.000000	4.000000	7.000000	0.000000
21881.393929	0.124099	0.587939	0.199844	80.057823	161.501846	-157.660065	4.978635	0.000000	-0.461730	0.000000	0.000000	0.000000	1.654858	0.124756	-0.159301	0.000000	0.000000	4.000000	7.000000	0.000000
21881.397262	0.124099	0.587939	0.199844	80.120247	162.464828	-155.936920	4.964036	0.000000	-0.598619	0.000000	0.000000	0.000000	1.654858	0.124756	-0.159301	0.000000	0.000000	4.000000	7.000000	0.000000
21881.400596	0.129742	0.588370	0.198927	80.120247	162.464828	-155.936920	4.964036	0.000000	-0.598619	0.000000	0.000000	0.000000	1.692753	0.129472	-0.275258	0.000000	0.000000	4.000000	7.000000	0.000000
21881.403929	0.129742	0.588370	0.198927	80.120247	162.464828	-155.936920	4.964036	0.000000	-0.598619	0.000000	0.000000	0.000000	1.692753	0.129472	-0.275258	0.000000	0.000000	4.000000	7.000000	0.000000
21881.407262	0.129742	0.588370	0.198927	80.348068	163.815445	-154.022766	4.945035	0.000000	-0.739343	0.000000	0.000000	0.000000	1.692753	0.129472	-0.275258	0.000000	0.000000	4.000000	7.000000	0.000000
21881.410596	0.135364	0.588721	0.197737	80.348068	163.815445	-154.022766	4.945035	0.000000	-0.739343	0.000000	0.000000	0.000000	1.686623	0.105095	-0.356910	0.000000	0.000000	4.000000	7.000000	0.000000
21881.413929	0.135364	0.588721	0.197737	80.348068	163.815445	-154.022766	4.945035	0.000000	-0.739343	0.000000	0.000000	0.000000	1.686623	0.105095	-0.356910	0.000000	0.000000	4.000000	7.000000	0.000000
21881.417262	0.135364	0.588721	0.197737	80.735512	165.764923	-151.348007	4.921906	0.000000	-0.880252	0.000000	0.000000	0.000000	1.686623	0.105095	-0.356910	0.000000	0.000000	4.000000	7.000000	0.000000
21881.420596	0.140837	0.588953	0.196310	80.735512	165.764923	-151.348007	4.921906	0.000000	-0.880252	0.000000	0.000000	0.000000	1.641876	0.069660	-0.428254	0.000000	0.000000	4.000000	7.000000	0.000000
21881.423929	0.140837	0.588953	0.196310	80.735512	165.764923	-151.348007	4.921906	0.000000	-0.880252	0.000000	0.000000	0.000000	1.641876	0.069660	-0.428254	0.000000	0.000000	4.000000	7.000000	0.000000
21881.427262	0.140837	0.588953	0.196310	81.201721	168.453354	-147.677933	4.895205	0.000000	-1.018316	0.000000	0.000000	0.000000	1.641876	0.069660	-0.428254	0.000000	0.000000	4.000000	7.000000	0.000000
21881.430596	0.146171	0.589090	0.194570	81.201721	168.453354	-147.677933	4.895205	0.000000	-1.018316	0.000000	0.000000	0.000000	1.600110	0.041174	-0.521904	0.000000	0.000000	4.000000	7.000000	0.000000
21881.433929	0.146171	0.589090	0.194570	81.201721	168.453354	-147.677933	4.895205	0.000000	-1.018316	0.000000	0.000000	0.000000	1.600110	0.041174	-0.521904	0.000000	0.000000	4.000000	7.000000	0.000000
21881.437262	0.146171	0.589090	0.194570	81.659599	171.554108	-143.932220	4.864905	0.000000	-1.154423	0.000000	0.000000	0.000000	1.600110	0.041174	-0.521904	0.000000	0.000000	4.000000	7.000000	0.000000
21881.440596	0.151295	0.589169	0.192528	81.659599	171.554108	-143.932220	4.864905	0.000000	-1.154423	0.000000	0.000000	0.000000	1.537223	0.023559	-0.612589	0.000000	0.000000	4.000000	7.000000	0.000000
21881.443929	0.151295	0.589169	0.192528	81.659599	171.554108	-143.932220	4.864905	0.000000	-1.154423	0.000000	0.000000	0.000000	1.537223	0.023559	-0.612589	0.000000	0.000000	4.000000	7.000000	0.000000
21881.447262	0.151295	0.589169	0.192528	82.040161	174.308746	-140.717102	4.831462	0.000000	-1.287234	0.000000	0.000000	0.000000	1.537223	0.023559	-0.612589	0.000000	0.000000	4.000000	7.000000	0.000000
21881.450596	0.156352	0.589203	0.190131	82.040161	174.308746	-140.717102	4.831462	0.000000	-1.287234	0.000000	0.000000	0.000000	1.517075	0.010227	-0.719168	0.000000	0.000000	4.000000	7.000000	0.000000
21881.453929	0.156352	0.589203	0.190131	82.040161	174.308746	-140.717102	4.831462	0.000000	-1.287234	0.000000	0.000000	0.000000	1.517075	0.010227	-0.719168	0.000000	0.000000	4.000000	7.000000	0.000000
21881.457262	0.156352	0.589203	0.190131	82.366447	176.072052	-138.408096	4.793877	0.000000	-1.420827	0.000000	0.000000	0.000000	1.517075	0.010227	-0.719168	0.000000	0.000000	4.000000	7.000000	0.000000
21881.460596	0.161255	0.589241	0.187458	82.366447	176.072052	-138.408096	4.793877	0.000000	-1.420827	0.000000	0.000000	0.000000	1.471051	0.011461	-0.801930	0.000000	0.000000	4.000000	7.000000	0.000000
21881.463929	0.161255	0.589241	0.187458	82.366447	176.072052	-138.408096	4.793877	0.000000	-1.420827	0.000000	0.000000	0.000000	1.471051	0.011461	-0.801930	0.000000	0.000000	4.000000	7.000000	0.000000
21881.467262	0.161255	0.589241	0.187458	82.691071	176.753448	-136.672287	4.752694	0.000000	-1.553029	0.000000	0.000000	0.000000	1.471051	0.011461	-0.801930	0.000000	0.000000	4.000000	7.000000	0.000000
21881.470596	0.166012	0.589274	0.184562	82.691071	176.753448	-136.672287	4.752694	0.000000	-1.553029	0.000000	0.000000	0.000000	1.427185	0.009905	-0.868802	0.000000	0.000000	4.000000	7.000000	0.000000
21881.473929	0.166012	0.589274	0.184562	82.691071	176.753448	-136.672287	4.752694	0.000000	-1.553029	0.000000	0.000000	0.000000	1.427185	0.009905	-0.868802	0.000000	0.000000	4.000000	7.000000	0.000000
21881.477262	0.166012	0.589274	0.184562	83.059006	176.705322	-134.936462	4.707921	0.000000	-1.683890	0.000000	0.000000	0.000000	1.427185	0.009905	-0.868802	0.000000	0.000000	4.000000	7.000000	0.000000
21881.480596	0.170370	0.589258	0.181484	83.059006	176.705322	-134.936462	4.707921	0.000000	-1.683890	0.000000	0.000000	0.000000	1.307135	-0.004725	-0.923331	0.000000	0.000000	4.000000	7.000000	0.000000
21881.483929	0.170370	0.589258	0.181484	83.059006	176.705322	-134.936462	4.707921	0.000000	-1.683890	0.000000	0.000000	0.000000	1.307135	-0.004725	-0.923331	0.000000	0.000000	4.000000	7.000000	0.000000
21881.487262	0.170370	0.589258	0.181484	83.466728	176.457657	-133.390747	4.661821	0.000000	-1.807601	0.000000	0.000000	0.000000	1.307135	-0.004725	-0.923331	0.000000	0.000000	4.000000	7.000000	0.000000
21881.490596	0.174305	0.589257	0.178276	83.466728	176.457657	-133.390747	4.661821	0.000000	-1.807601	0.000000	0.000000	0.000000	1.180674	-0.000444	-0.962341	0.000000	0.000000	4.000000	7.000000	0.000000
21881.493929	0.174305	0.589257	0.178276	83.466728	176.457657	-133.390747	4.661821	0.000000	-1.807601	0.000000	0.000000	0.000000	1.180674	-0.000444	-0.962341	0.000000	0.000000	4.000000	7.000000	0.000000
21881.497262	0.174305	0.589257	0.178276	83.900085	176.087341	-132.446869	4.615169	0.000000	-1.923594	0.000000	0.000000	0.000000	1.180674	-0.000444	-0.962341	0.000000	0.000000	4.000000	7.000000	0.000000
21881.500596	0.177749	0.589204	0.174923	83.900085	176.087341	-132.446869	4.615169	0.000000	-1.923594	0.000000	0.000000	0.000000	1.033119	-0.015671	-1.005854	0.000000	0.000000	4.000000	7.000000	0.000000
21881.503929	0.177749	0.589204	0.174923	83.900085	176.087341	-132.446869	4.615169	0.000000	-1.923594	0.000000	0.000000	0.000000	1.033119	-0.015671	-1.005854	0.000000	0.000000	4.000000	7.000000	0.000000
21881.507262	0.177749	0.589204	0.174923	84.309181	175.294647	-132.709808	4.569007	0.000000	-2.030806	0.000000	0.000000	0.000000	1.033119	-0.015671	-1.005854	0.000000	0.000000	4.000000	7.000000	0.000000
21881.510596	0.180661	0.589129	0.171400	84.309181	175.294647	-132.709808	4.569007	0.000000	-2.030806	0.000000	0.000000	0.000000	0.873522	-0.022510	-1.056906	0.000000	0.000000	4.000000	7.000000	0.000000
21881.513929	0.180661	0.589129	0.171400	84.309181	175.294647	-132.709808	4.569007	0.000000	-2.030806	0.000000	0.000000	0.000000	0.873522	-0.022510	-1.056906	0.000000	0.000000	4.000000	7.000000	0.000000
21881.517262	0.180661	0.589129	0.171400	84.680130	174.110779	-134.142319	4.524076	0.000000	-2.129023	0.000000	0.000000	0.000000	0.873522	-0.022510	-1.056906	0.000000	0.000000	4.000000	7.000000	0.000000
21881.520596	0.183133	0.588994	0.167692	84.680130	174.110779	-134.142319	4.524076	0.000000	-2.129023	0.000000	0.000000	0.000000	0.741625	-0.040501	-1.112448	0.000000	0.000000	4.000000	7.000000	0.000000
21881.523929	0.183133	0.588994	0.167692	84.680130	174.110779	-134.142319	4.524076	0.000000	-2.129023	0.000000	0.000000	0.000000	0.741625	-0.040501	-1.112448	0.000000	0.000000	4.000000	7.000000	0.000000
21881.527262	0.183133	0.588994	0.167692	85.017487	172.761551	-135.709244	4.479732	0.000000	-2.220811	0.000000	0.000000	0.000000	0.741625	-0.040501	-1.112448	0.000000	0.000000	4.000000	7.000000	0.000000
21881.530596	0.185258	0.588819	0.163787	85.017487	172.761551	-135.709244	4.479732	0.000000	-2.220811	0.000000	0.000000	0.000000	0.637559	-0.052587	-1.171542	0.000000	0.000000	4.000000	7.000000	0.000000
21881.533929	0.185258	0.588819	0.163787	85.017487	172.761551	-135.709244	4.479732	0.000000	-2.220811	0.000000	0.000000	0.000000	0.637559	-0.052587	-1.171542	0.000000	0.000000	4.000000	7.000000	0.000000
21881.537262	0.185258	0.588819	0.163787	85.317047	170.557816	-137.545242	4.435100	0.000000	-2.308655	0.000000	0.000000	0.000000	0.637559	-0.052587	-1.171542	0.000000	0.000000	4.000000	7.000000	0.000000
21881.540596	0.187122	0.588637	0.159651	85.317047	170.557816	-137.545242	4.435100	0.000000	-2.308655	0.000000	0.000000	0.000000	0.559101	-0.054545	-1.240625	0.000000	0.000000	4.000000	7.000000	0.000000
21881.543929	0.187122	0.588637	0.159651	85.317047	170.557816	-137.545242	4.435100	0.000000	-2.308655	0.000000	0.000000	0.000000	0.559101	-0.054545	-1.240625	0.000000	0.000000	4.000000	7.000000	0.000000
21881.547262	0.187122	0.588637	0.159651	85.586876	167.196899	-140.282867	4.389028	0.000000	-2.395086	0.000000	0.000000	0.000000	0.559101	-0.054545	-1.240625	0.000000	0.000000	4.000000	7.000000	0.000000
21881.550596	0.188567	0.588461	0.155404	85.586876	167.196899	-140.282867	4.389028	0.000000	-2.395086	0.000000	0.000000	0.000000	0.433753	-0.053016	-1.274336	0.000000	0.000000	4.000000	7.000000	0.000000
21881.553929	0.188567	0.588461	0.155404	85.586876	167.196899	-140.282867	4.389028	0.000000	-2.395086	0.000000	0.000000	0.000000	0.433753	-0.053016	-1.274336	0.000000	0.000000	4.000000	7.000000	0.000000
21881.557262	0.188567	0.588461	0.155404	85.864120	162.751907	-144.399933	4.344039	0.000000	-2.475748	0.000000	0.000000	0.000000	0.433753	-0.053016	-1.274336	0.000000	0.000000	4.000000	7.000000	0.000000
21881.560596	0.189642	0.588315	0.151081	85.864120	162.751907	-144.399933	4.344039	0.000000	-2.475748	0.000000	0.000000	0.000000	0.322329	-0.043705	-1.296878	0.000000	0.000000	4.000000	7.000000	0.000000
21881.563929	0.189642	0.588315	0.151081	85.864120	162.751907	-144.399933	4.344039	0.000000	-2.475748	0.000000	0.000000	0.000000	0.322329	-0.043705	-1.296878	0.000000	0.000000	4.000000	7.000000	0.000000
21881.567262	0.189642	0.588315	0.151081	86.184074	156.893005	-150.044907	4.300053	0.000000	-2.551382	0.000000	0.000000	0.000000	0.322329	-0.043705	-1.296878	0.000000	0.000000	4.000000	7.000000	0.000000
21881.570596	0.190234	0.588198	0.146719	86.184074	156.893005	-150.044907	4.300053	0.000000	-2.551382	0.000000	0.000000	0.000000	0.177625	-0.035049	-1.308543	0.000000	0.000000	4.000000	7.000000	0.000000
21881.573929	0.190234	0.588198	0.146719	86.184074	156.893005	-150.044907	4.300053	0.000000	-2.551382	0.000000	0.000000	0.000000	0.177625	-0.035049	-1.308543	0.000000	0.000000	4.000000	7.000000	0.000000
21881.577262	0.190234	0.588198	0.146719	86.522888	149.155869	-157.732010	4.258999	0.000000	-2.619337	0.000000	0.000000	0.000000	0.177625	-0.035049	-1.308543	0.000000	0.000000	4.000000	7.000000	0.000000
21881.580596	0.190314	0.588122	0.142402	86.522888	149.155869	-157.732010	4.258999	0.000000	-2.619337	0.000000	0.000000	0.000000	0.024138	-0.022743	-1.295000	0.000000	0.000000	4.000000	7.000000	0.000000
21881.583929	0.190314	0.588122	0.142402	86.522888	149.155869	-157.732010	4.258999	0.000000	-2.619337	0.000000	0.000000	0.000000	0.024138	-0.022743	-1.295000	0.000000	0.000000	4.000000	7.000000	0.000000
21881.587262	0.190314	0.588122	0.142402	86.746529	138.538177	-168.272156	4.222402	0.000000	-2.677933	0.000000	0.000000	0.000000	0.024138	-0.022743	-1.295000	0.000000	0.000000	4.000000	7.000000	0.000000
21881.590596	0.189942	0.588010	0.138092	86.746529	138.538177	-168.272156	4.222402	0.000000	-2.677933	0.000000	0.000000	0.000000	-0.111632	-0.033671	-1.292938	0.000000	0.000000	4.000000	7.000000	0.000000
21881.593929	0.189942	0.588010	0.138092	86.746529	138.538177	-168.272156	4.222402	0.000000	-2.677933	0.000000	0.000000	0.000000	-0.111632	-0.033671	-1.292938	0.000000	0.000000	4.000000	7.000000	0.000000
21881.597262	0.189942	0.588010	0.138092	86.732300	126.302086	179.684799	4.189691	0.000000	-2.728827	0.000000	0.000000	0.000000	-0.111632	-0.033671	-1.292938	0.000000	0.000000	4.000000	7.000000	0.000000
21881.600596	0.189259	0.587874	0.133722	86.732300	126.302086	179.684799	4.189691	0.000000	-2.728827	0.000000	0.000000	0.000000	-0.204990	-0.040906	-1.311051	0.000000	0.000000	4.000000	7.000000	0.000000
21881.603929	0.189259	0.587874	0.133722	86.732300	126.302086	179.684799	4.189691	0.000000	-2.728827	0.000000	0.000000	0.000000	-0.204990	-0.040906	-1.311051	0.000000	0.000000	4.000000	7.000000	0.000000
21881.607262	0.189259	0.587874	0.133722	86.476746	114.777344	168.445557	4.158660	0.000000	-2.775886	0.000000	0.000000	0.000000	-0.204990	-0.040906	-1.311051	0.000000	0.000000	4.000000	7.000000	0.000000
21881.610596	0.188288	0.587671	0.129253	86.476746	114.777344	168.445557	4.158660	0.000000	-2.775886	0.000000	0.000000	0.000000	-0.291245	-0.060858	-1.340703	0.000000	0.000000	4.000000	7.000000	0.000000
21881.613929	0.188288	0.587671	0.129253	86.476746	114.777344	168.445557	4.158660	0.000000	-2.775886	0.000000	0.000000	0.000000	-0.291245	-0.060858	-1.340703	0.000000	0.000000	4.000000	7.000000	0.000000
21881.617262	0.188288	0.587671	0.129253	86.090645	105.952301	159.946167	4.128743	0.000000	-2.820193	0.000000	0.000000	0.000000	-0.291245	-0.060858	-1.340703	0.000000	0.000000	4.000000	7.000000	0.000000
21881.620596	0.187032	0.587436	0.124772	86.090645	105.952301	159.946167	4.128743	0.000000	-2.820193	0.000000	0.000000	0.000000	-0.376759	-0.070412	-1.344338	0.000000	0.000000	4.000000	7.000000	0.000000
21881.623929	0.187032	0.587436	0.124772	86.090645	105.952301	159.946167	4.128743	0.000000	-2.820193	0.000000	0.000000	0.000000	-0.376759	-0.070412	-1.344338	0.000000	0.000000	4.000000	7.000000	0.000000
21881.627262	0.187032	0.587436	0.124772	85.687927	99.436188	153.762924	4.100913	0.000000	-2.860509	0.000000	0.000000	0.000000	-0.376759	-0.070412	-1.344338	0.000000	0.000000	4.000000	7.000000	0.000000
21881.630596	0.185443	0.587133	0.120203	85.687927	99.436188	153.762924	4.100913	0.000000	-2.860509	0.000000	0.000000	0.000000	-0.476800	-0.090852	-1.370720	0.000000	0.000000	4.000000	7.000000	0.000000
21881.633929	0.185443	0.587133	0.120203	85.687927	99.436188	153.762924	4.100913	0.000000	-2.860509	0.000000	0.000000	0.000000	-0.476800	-0.090852	-1.370720	0.000000	0.000000	4.000000	7.000000	0.000000
21881.637262	0.185443	0.587133	0.120203	85.338806	94.394218	149.026016	4.075333	0.000000	-2.896836	0.000000	0.000000	0.000000	-0.476800	-0.090852	-1.370720	0.000000	0.000000	4.000000	7.000000	0.000000
21881.640596	0.183550	0.586830	0.115617	85.338806	94.394218	149.026016	4.075333	0.000000	-2.896836	0.000000	0.000000	0.000000	-0.567830	-0.090945	-1.375834	0.000000	0.000000	4.000000	7.000000	0.000000
21881.643929	0.183550	0.586830	0.115617	85.338806	94.394218	149.026016	4.075333	0.000000	-2.896836	0.000000	0.000000	0.000000	-0.567830	-0.090945	-1.375834	0.000000	0.000000	4.000000	7.000000	0.000000
21881.647262	0.183550	0.586830	0.115617	85.066246	90.174385	145.069824	4.052580	0.000000	-2.928583	0.000000	0.000000	0.000000	-0.567830	-0.090945	-1.375834	0.000000	0.000000	4.000000	7.000000	0.000000
21881.650596	0.181401	0.586500	0.111043	85.066246	90.174385	145.069824	4.052580	0.000000	-2.928583	0.000000	0.000000	0.000000	-0.644881	-0.098895	-1.372251	0.000000	0.000000	4.000000	7.000000	0.000000
21881.653929	0.181401	0.586500	0.111043	85.066246	90.174385	145.069824	4.052580	0.000000	-2.928583	0.000000	0.000000	0.000000	-0.644881	-0.098895	-1.372251	0.000000	0.000000	4.000000	7.000000	0.000000
21881.657262	0.181401	0.586500	0.111043	84.873215	86.183434	141.299927	4.032558	0.000000	-2.956091	0.000000	0.000000	0.000000	-0.644881	-0.098895	-1.372251	0.000000	0.000000	4.000000	7.000000	0.000000
21881.660596	0.178967	0.586192	0.106557	84.873215	86.183434	141.299927	4.032558	0.000000	-2.956091	0.000000	0.000000	0.000000	-0.730181	-0.092443	-1.345605	0.000000	0.000000	4.000000	7.000000	0.000000
21881.663929	0.178967	0.586192	0.106557	84.873215	86.183434	141.299927	4.032558	0.000000	-2.956091	0.000000	0.000000	0.000000	-0.730181	-0.092443	-1.345605	0.000000	0.000000	4.000000	7.000000	0.000000
21881.667262	0.178967	0.586192	0.106557	84.748199	82.145180	137.440964	4.017151	0.000000	-2.976995	0.000000	0.000000	0.000000	-0.730181	-0.092443	-1.345605	0.000000	0.000000	4.000000	7.000000	0.000000
21881.670596	0.176269	0.585881	0.102200	84.748199	82.145180	137.440964	4.017151	0.000000	-2.976995	0.000000	0.000000	0.000000	-0.809339	-0.093362	-1.307264	0.000000	0.000000	4.000000	7.000000	0.000000
21881.673929	0.176269	0.585881	0.102200	84.748199	82.145180	137.440964	4.017151	0.000000	-2.976995	0.000000	0.000000	0.000000	-0.809339	-0.093362	-1.307264	0.000000	0.000000	4.000000	7.000000	0.000000
21881.677262	0.176269	0.585881	0.102200	84.613007	78.068329	133.552475	4.007160	0.000000	-2.990429	0.000000	0.000000	0.000000	-0.809339	-0.093362	-1.307264	0.000000	0.000000	4.000000	7.000000	0.000000
21881.680596	0.173393	0.585520	0.098035	84.613007	78.068329	133.552475	4.007160	0.000000	-2.990429	0.000000	0.000000	0.000000	-0.862688	-0.108328	-1.249402	0.000000	0.000000	4.000000	7.000000	0.000000
21881.683929	0.173393	0.585520	0.098035	84.613007	78.068329	133.552475	4.007160	0.000000	-2.990429	0.000000	0.000000	0.000000	-0.862688	-0.108328	-1.249402	0.000000	0.000000	4.000000	7.000000	0.000000
21881.687262	0.173393	0.585520	0.098035	84.432747	74.292175	130.014633	4.002609	0.000000	-2.996519	0.000000	0.000000	0.000000	-0.862688	-0.108328	-1.249402	0.000000	0.000000	4.000000	7.000000	0.000000
21881.690596	0.170301	0.585115	0.094014	84.432747	74.292175	130.014633	4.002609	0.000000	-2.996519	0.000000	0.000000	0.000000	-0.927580	-0.121438	-1.206331	0.000000	0.000000	4.000000	7.000000	0.000000
21881.693929	0.170301	0.585115	0.094014	84.432747	74.292175	130.014633	4.002609	0.000000	-2.996519	0.000000	0.000000	0.000000	-0.927580	-0.121438	-1.206331	0.000000	0.000000	4.000000	7.000000	0.000000
21881.697262	0.170301	0.585115	0.094014	84.177483	71.128174	127.172783	4.004274	0.000000	-2.994292	0.000000	0.000000	0.000000	-0.927580	-0.121438	-1.206331	0.000000	0.000000	4.000000	7.000000	0.000000
21881.700596	0.166981	0.584626	0.090170	84.177483	71.128174	127.172783	4.004274	0.000000	-2.994292	0.000000	0.000000	0.000000	-0.996035	-0.146856	-1.153256	0.000000	0.000000	4.000000	7.000000	0.000000
21881.703929	0.166981	0.584626	0.090170	84.177483	71.128174	127.172783	4.004274	0.000000	-2.994292	0.000000	0.000000	0.000000	-0.996035	-0.146856	-1.153256	0.000000	0.000000	4.000000	7.000000	0.000000
21881.707262	0.166981	0.584626	0.090170	83.849991	68.674660	125.124641	4.013766	0.000000	-2.981557	0.000000	0.000000	0.000000	-0.996035	-0.146856	-1.153256	0.000000	0.000000	4.000000	7.000000	0.000000
21881.710596	0.163551	0.584176	0.086499	83.849991	68.674660	125.124641	4.013766	0.000000	-2.981557	0.000000	0.000000	0.000000	-1.029091	-0.135019	-1.101146	0.000000	0.000000	4.000000	7.000000	0.000000
21881.713929	0.163551	0.584176	0.086499	83.849991	68.674660	125.124641	4.013766	0.000000	-2.981557	0.000000	0.000000	0.000000	-1.029091	-0.135019	-1.101146	0.000000	0.000000	4.000000	7.000000	0.000000
21881.717262	0.163551	0.584176	0.086499	83.522980	66.641327	123.511940	4.029403	0.000000	-2.960390	0.000000	0.000000	0.000000	-1.029091	-0.135019	-1.101146	0.000000	0.000000	4.000000	7.000000	0.000000
21881.720596	0.159943	0.583755	0.083047	83.522980	66.641327	123.511940	4.029403	0.000000	-2.960390	0.000000	0.000000	0.000000	-1.082422	-0.126321	-1.035789	0.000000	0.000000	4.000000	7.000000	0.000000
21881.723929	0.159943	0.583755	0.083047	83.522980	66.641327	123.511940	4.029403	0.000000	-2.960390	0.000000	0.000000	0.000000	-1.082422	-0.126321	-1.035789	0.000000	0.000000	4.000000	7.000000	0.000000
21881.727262	0.159943	0.583755	0.083047	83.247124	64.520348	121.139893	4.054217	0.000000	-2.926315	0.000000	0.000000	0.000000	-1.082422	-0.126321	-1.035789	0.000000	0.000000	4.000000	7.000000	0.000000
21881.730596	0.156163	0.583414	0.079819	83.247124	64.520348	121.139893	4.054217	0.000000	-2.926315	0.000000	0.000000	0.000000	-1.133916	-0.102271	-0.968393	0.000000	0.000000	4.000000	7.000000	0.000000
21881.733929	0.156163	0.583414	0.079819	83.247124	64.520348	121.139893	4.054217	0.000000	-2.926315	0.000000	0.000000	0.000000	-1.133916	-0.102271	-0.968393	0.000000	0.000000	4.000000	7.000000	0.000000
21881.737262	0.156163	0.583414	0.079819	83.031258	62.221684	117.899872	3.990942	0.000000	-2.808154	0.000000	0.000000	0.000000	-1.133916	-0.102271	-0.968393	0.000000	0.000000	4.000000	7.000000	0.000000
21881.740596	0.152263	0.583140	0.076887	83.031258	62.221684	117.899872	3.990942	0.000000	-2.808154	0.000000	0.000000	0.000000	-1.170033	-0.082038	-0.879617	0.000000	0.000000	4.000000	7.000000	0.000000
21881.743929	0.152263	0.583140	0.076887	83.031258	62.221684	117.899872	3.990942	0.000000	-2.808154	0.000000	0.000000	0.000000	-1.170033	-0.082038	-0.879617	0.000000	0.000000	4.000000	7.000000	0.000000
21881.747262	0.152263	0.583140	0.076887	82.833527	60.118706	115.201317	3.844339	0.000000	-2.613148	0.000000	0.000000	0.000000	-1.170033	-0.082038	-0.879617	0.000000	0.000000	4.000000	7.000000	0.000000
21881.750596	0.148020	0.582875	0.074327	82.833527	60.118706	115.201317	3.844339	0.000000	-2.613148	0.000000	0.000000	0.000000	-1.272913	-0.079485	-0.767901	0.000000	0.000000	4.000000	7.000000	0.000000
21881.753929	0.148020	0.582875	0.074327	82.833527	60.118706	115.201317	3.844339	0.000000	-2.613148	0.000000	0.000000	0.000000	-1.272913	-0.079485	-0.767901	0.000000	0.000000	4.000000	7.000000	0.000000
21881.757262	0.148020	0.582875	0.074327	82.593605	58.569557	113.417679	3.716356	0.000000	-2.400996	0.000000	0.000000	0.000000	-1.272913	-0.079485	-0.767901	0.000000	0.000000	4.000000	7.000000	0.000000
21881.760596	0.143447	0.582630	0.072171	82.593605	58.569557	113.417679	3.716356	0.000000	-2.400996	0.000000	0.000000	0.000000	-1.371967	-0.073537	-0.646859	0.000000	0.000000	4.000000	7.000000	0.000000
21881.763929	0.143447	0.582630	0.072171	82.593605	58.569557	113.417679	3.716356	0.000000	-2.400996	0.000000	0.000000	0.000000	-1.371967	-0.073537	-0.646859	0.000000	0.000000	4.000000	7.000000	0.000000
21881.767262	0.143447	0.582630	0.072171	82.238937	58.177689	112.693550	3.608546	0.000000	-2.172335	0.000000	0.000000	0.000000	-1.371967	-0.073537	-0.646859	0.000000	0.000000	4.000000	7.000000	0.000000
21881.770596	0.138811	0.582369	0.070309	82.238937	58.177689	112.693550	3.608546	0.000000	-2.172335	0.000000	0.000000	0.000000	-1.390759	-0.078488	-0.558620	0.000000	0.000000	4.000000	7.000000	0.000000
21881.773929	0.138811	0.582369	0.070309	82.238937	58.177689	112.693550	3.608546	0.000000	-2.172335	0.000000	0.000000	0.000000	-1.390759	-0.078488	-0.558620	0.000000	0.000000	4.000000	7.000000	0.000000
21881.777262	0.138811	0.582369	0.070309	81.711365	59.001755	113.024796	3.515443	0.000000	-1.940542	0.000000	0.000000	0.000000	-1.390759	-0.078488	-0.558620	0.000000	0.000000	4.000000	7.000000	0.000000
21881.780596	0.134153	0.582111	0.068809	81.711365	59.001755	113.024796	3.515443	0.000000	-1.940542	0.000000	0.000000	0.000000	-1.397371	-0.077313	-0.449864	0.000000	0.000000	4.000000	7.000000	0.000000
21881.783929	0.134153	0.582111	0.068809	81.711365	59.001755	113.024796	3.515443	0.000000	-1.940542	0.000000	0.000000	0.000000	-1.397371	-0.077313	-0.449864	0.000000	0.000000	4.000000	7.000000	0.000000
21881.787262	0.134153	0.582111	0.068809	81.062485	60.337406	113.883690	3.440465	0.000000	-1.707647	0.000000	0.000000	0.000000	-1.397371	-0.077313	-0.449864	0.000000	0.000000	4.000000	7.000000	0.000000
21881.790596	0.129416	0.581889	0.067679	81.062485	60.337406	113.883690	3.440465	0.000000	-1.707647	0.000000	0.000000	0.000000	-1.421208	-0.066571	-0.339010	0.000000	0.000000	4.000000	7.000000	0.000000
21881.793929	0.129416	0.581889	0.067679	81.062485	60.337406	113.883690	3.440465	0.000000	-1.707647	0.000000	0.000000	0.000000	-1.421208	-0.066571	-0.339010	0.000000	0.000000	4.000000	7.000000	0.000000
21881.797262	0.129416	0.581889	0.067679	80.400726	61.584496	114.811340	3.383964	0.000000	-1.470779	0.000000	0.000000	0.000000	-1.421208	-0.066571	-0.339010	0.000000	0.000000	4.000000	7.000000	0.000000
21881.800596	0.124535	0.581666	0.066899	80.400726	61.584496	114.811340	3.383964	0.000000	-1.470779	0.000000	0.000000	0.000000	-1.464109	-0.066851	-0.234097	0.000000	0.000000	4.000000	7.000000	0.000000
21881.803929	0.124535	0.581666	0.066899	80.400726	61.584496	114.811340	3.383964	0.000000	-1.470779	0.000000	0.000000	0.000000	-1.464109	-0.066851	-0.234097	0.000000	0.000000	4.000000	7.000000	0.000000
21881.807262	0.124535	0.581666	0.066899	79.827568	62.244507	115.114975	3.344948	0.000000	-1.226761	0.000000	0.000000	0.000000	-1.464109	-0.066851	-0.234097	0.000000	0.000000	4.000000	7.000000	0.000000
21881.810596	0.119488	0.581482	0.066502	79.827568	62.244507	115.114975	3.344948	0.000000	-1.226761	0.000000	0.000000	0.000000	-1.514280	-0.055107	-0.118957	0.000000	0.000000	4.000000	7.000000	0.000000
21881.813929	0.119488	0.581482	0.066502	79.827568	62.244507	115.114975	3.344948	0.000000	-1.226761	0.000000	0.000000	0.000000	-1.514280	-0.055107	-0.118957	0.000000	0.000000	4.000000	7.000000	0.000000
21881.817262	0.119488	0.581482	0.066502	79.403999	62.320435	114.830780	3.325122	0.000000	-0.974381	0.000000	0.000000	0.000000	-1.514280	-0.055107	-0.118957	0.000000	0.000000	4.000000	7.000000	0.000000
21881.820596	0.114316	0.581337	0.066601	79.403999	62.320435	114.830780	3.325122	0.000000	-0.974381	0.000000	0.000000	0.000000	-1.551623	-0.043740	0.029596	0.000000	0.000000	4.000000	7.000000	0.000000
21881.823929	0.114316	0.581337	0.066601	79.403999	62.320435	114.830780	3.325122	0.000000	-0.974381	0.000000	0.000000	0.000000	-1.551623	-0.043740	0.029596	0.000000	0.000000	4.000000	7.000000	0.000000
21881.827262	0.114316	0.581337	0.066601	79.047096	62.124207	114.088036	3.330055	0.000000	-0.715777	0.000000	0.000000	0.000000	-1.551623	-0.043740	0.029596	0.000000	0.000000	4.000000	7.000000	0.000000
21881.830596	0.109079	0.581259	0.067170	79.047096	62.124207	114.088036	3.330055	0.000000	-0.715777	0.000000	0.000000	0.000000	-1.570934	-0.023294	0.170698	0.000000	0.000000	4.000000	7.000000	0.000000
21881.833929	0.109079	0.581259	0.067170	79.047096	62.124207	114.088036	3.330055	0.000000	-0.715777	0.000000	0.000000	0.000000	-1.570934	-0.023294	0.170698	0.000000	0.000000	4.000000	7.000000	0.000000
21881.837262	0.109079	0.581259	0.067170	78.692513	62.146675	113.293152	3.358504	0.000000	-0.453955	0.000000	0.000000	0.000000	-1.570934	-0.023294	0.170698	0.000000	0.000000	4.000000	7.000000	0.000000
21881.840596	0.103822	0.581259	0.068236	78.692513	62.146675	113.293152	3.358504	0.000000	-0.453955	0.000000	0.000000	0.000000	-1.577252	0.000006	0.319867	0.000000	0.000000	4.000000	7.000000	0.000000
21881.843929	0.103822	0.581259	0.068236	78.692513	62.146675	113.293152	3.358504	0.000000	-0.453955	0.000000	0.000000	0.000000	-1.577252	0.000006	0.319867	0.000000	0.000000	4.000000	7.000000	0.000000
21881.847262	0.103822	0.581259	0.068236	78.286690	63.003796	113.547783	3.411815	0.000000	-0.191079	0.000000	0.000000	0.000000	-1.577252	0.000006	0.319867	0.000000	0.000000	4.000000	7.000000	0.000000
21881.850596	0.098692	0.581308	0.069712	78.286690	63.003796	113.547783	3.411815	0.000000	-0.191079	0.000000	0.000000	0.000000	-1.538863	0.014856	0.442815	0.000000	0.000000	4.000000	7.000000	0.000000
21881.853929	0.098692	0.581308	0.069712	78.286690	63.003796	113.547783	3.411815	0.000000	-0.191079	0.000000	0.000000	0.000000	-1.538863	0.014856	0.442815	0.000000	0.000000	4.000000	7.000000	0.000000
21881.857262	0.098692	0.581308	0.069712	77.886620	65.179886	115.425537	3.485618	0.000000	0.065398	0.000000	0.000000	0.000000	-1.538863	0.014856	0.442815	0.000000	0.000000	4.000000	7.000000	0.000000
21881.860596	0.093700	0.581371	0.071440	77.886620	65.179886	115.425537	3.485618	0.000000	0.065398	0.000000	0.000000	0.000000	-1.497523	0.018765	0.518193	0.000000	0.000000	4.000000	7.000000	0.000000
21881.863929	0.093700	0.581371	0.071440	77.886620	65.179886	115.425537	3.485618	0.000000	0.065398	0.000000	0.000000	0.000000	-1.497523	0.018765	0.518193	0.000000	0.000000	4.000000	7.000000	0.000000
21881.867262	0.093700	0.581371	0.071440	77.546432	68.440338	118.038841	3.571983	0.000000	0.314985	0.000000	0.000000	0.000000	-1.497523	0.018765	0.518193	0.000000	0.000000	4.000000	7.000000	0.000000
21881.870596	0.088805	0.581454	0.073529	77.546432	68.440338	118.038841	3.571983	0.000000	0.314985	0.000000	0.000000	0.000000	-1.468722	0.024836	0.626866	0.000000	0.000000	4.000000	7.000000	0.000000
21881.873929	0.088805	0.581454	0.073529	77.546432	68.440338	118.038841	3.571983	0.000000	0.314985	0.000000	0.000000	0.000000	-1.468722	0.024836	0.626866	0.000000	0.000000	4.000000	7.000000	0.000000
21881.877262	0.088805	0.581454	0.073529	77.268829	71.741470	120.277855	3.676461	0.000000	0.559772	0.000000	0.000000	0.000000	-1.468722	0.024836	0.626866	0.000000	0.000000	4.000000	7.000000	0.000000
21881.880596	0.084047	0.581575	0.075990	77.268829	71.741470	120.277855	3.676461	0.000000	0.559772	0.000000	0.000000	0.000000	-1.427376	0.036235	0.738375	0.000000	0.000000	4.000000	7.000000	0.000000
21881.883929	0.084047	0.581575	0.075990	77.268829	71.741470	120.277855	3.676461	0.000000	0.559772	0.000000	0.000000	0.000000	-1.427376	0.036235	0.738375	0.000000	0.000000	4.000000	7.000000	0.000000
21881.887262	0.084047	0.581575	0.075990	77.121910	74.595154	121.988380	3.799523	0.000000	0.797668	0.000000	0.000000	0.000000	-1.427376	0.036235	0.738375	0.000000	0.000000	4.000000	7.000000	0.000000
21881.890596	0.079382	0.581680	0.078946	77.121910	74.595154	121.988380	3.799523	0.000000	0.797668	0.000000	0.000000	0.000000	-1.399535	0.031612	0.886520	0.000000	0.000000	4.000000	7.000000	0.000000
21881.893929	0.079382	0.581680	0.078946	77.121910	74.595154	121.988380	3.799523	0.000000	0.797668	0.000000	0.000000	0.000000	-1.399535	0.031612	0.886520	0.000000	0.000000	4.000000	7.000000	0.000000
21881.897262	0.079382	0.581680	0.078946	77.073135	77.072258	123.377701	3.947277	0.000000	1.030924	0.000000	0.000000	0.000000	-1.399535	0.031612	0.886520	0.000000	0.000000	4.000000	7.000000	0.000000
21881.900596	0.074894	0.581777	0.082358	77.073135	77.072258	123.377701	3.947277	0.000000	1.030924	0.000000	0.000000	0.000000	-1.346247	0.029075	1.023592	0.000000	0.000000	4.000000	7.000000	0.000000
21881.903929	0.074894	0.581777	0.082358	77.073135	77.072258	123.377701	3.947277	0.000000	1.030924	0.000000	0.000000	0.000000	-1.346247	0.029075	1.023592	0.000000	0.000000	4.000000	7.000000	0.000000
21881.907262	0.074894	0.581777	0.082358	77.058304	79.294609	124.823502	4.117875	0.000000	1.255298	0.000000	0.000000	0.000000	-1.346247	0.029075	1.023592	0.000000	0.000000	4.000000	7.000000	0.000000
21881.910596	0.070794	0.581874	0.086114	77.058304	79.294609	124.823502	4.117875	0.000000	1.255298	0.000000	0.000000	0.000000	-1.229972	0.029003	1.127074	0.000000	0.000000	4.000000	7.000000	0.000000
21881.913929	0.070794	0.581874	0.086114	77.058304	79.294609	124.823502	4.117875	0.000000	1.255298	0.000000	0.000000	0.000000	-1.229972	0.029003	1.127074	0.000000	0.000000	4.000000	7.000000	0.000000
21881.917262	0.070794	0.581874	0.086114	77.032539	81.350006	126.323708	4.305721	0.000000	1.460294	0.000000	0.000000	0.000000	-1.229972	0.029003	1.127074	0.000000	0.000000	4.000000	7.000000	0.000000
21881.920596	0.067029	0.581955	0.090251	77.032539	81.350006	126.323708	4.305721	0.000000	1.460294	0.000000	0.000000	0.000000	-1.129390	0.024536	1.240857	0.000000	0.000000	4.000000	7.000000	0.000000
21881.923929	0.067029	0.581955	0.090251	77.032539	81.350006	126.323708	4.305721	0.000000	1.460294	0.000000	0.000000	0.000000	-1.129390	0.024536	1.240857	0.000000	0.000000	4.000000	7.000000	0.000000
21881.927262	0.067029	0.581955	0.090251	76.996529	83.567329	127.839272	4.512530	0.000000	1.648525	0.000000	0.000000	0.000000	-1.129390	0.024536	1.240857	0.000000	0.000000	4.000000	7.000000	0.000000
21881.930596	0.063665	0.582061	0.094671	76.996529	83.567329	127.839272	4.512530	0.000000	1.648525	0.000000	0.000000	0.000000	-1.009273	0.031698	1.325981	0.000000	0.000000	4.000000	7.000000	0.000000
21881.933929	0.063665	0.582061	0.094671	76.996529	83.567329	127.839272	4.512530	0.000000	1.648525	0.000000	0.000000	0.000000	-1.009273	0.031698	1.325981	0.000000	0.000000	4.000000	7.000000	0.000000
21881.937262	0.063665	0.582061	0.094671	76.957603	86.578194	130.159973	4.667999	0.000000	1.791587	0.000000	0.000000	0.000000	-1.009273	0.031698	1.325981	0.000000	0.000000	4.000000	7.000000	0.000000
21881.940596	0.060799	0.582181	0.099268	76.957603	86.578194	130.159973	4.667999	0.000000	1.791587	0.000000	0.000000	0.000000	-0.859992	0.035993	1.379358	0.000000	0.000000	4.000000	7.000000	0.000000
21881.943929	0.060799	0.582181	0.099268	76.957603	86.578194	130.159973	4.667999	0.000000	1.791587	0.000000	0.000000	0.000000	-0.859992	0.035993	1.379358	0.000000	0.000000	4.000000	7.000000	0.000000
21881.947262	0.060799	0.582181	0.099268	76.875397	90.016304	132.851242	4.650512	0.000000	1.836501	0.000000	0.000000	0.000000	-0.859992	0.035993	1.379358	0.000000	0.000000	4.000000	7.000000	0.000000
21881.950596	0.058357	0.582262	0.104049	76.875397	90.016304	132.851242	4.650512	0.000000	1.836501	0.000000	0.000000	0.000000	-0.732509	0.024424	1.434030	0.000000	0.000000	4.000000	7.000000	0.000000
21881.953929	0.058357	0.582262	0.104049	76.875397	90.016304	132.851242	4.650512	0.000000	1.836501	0.000000	0.000000	0.000000	-0.732509	0.024424	1.434030	0.000000	0.000000	4.000000	7.000000	0.000000
21881.957262	0.058357	0.582262	0.104049	76.795189	93.459686	135.529663	4.642019	0.000000	1.857864	0.000000	0.000000	0.000000	-0.732509	0.024424	1.434030	0.000000	0.000000	4.000000	7.000000	0.000000
21881.960596	0.056319	0.582395	0.108995	76.795189	93.459686	135.529663	4.642019	0.000000	1.857864	0.000000	0.000000	0.000000	-0.611466	0.039659	1.484073	0.000000	0.000000	4.000000	7.000000	0.000000
21881.963929	0.056319	0.582395	0.108995	76.795189	93.459686	135.529663	4.642019	0.000000	1.857864	0.000000	0.000000	0.000000	-0.611466	0.039659	1.484073	0.000000	0.000000	4.000000	7.000000	0.000000
21881.967262	0.056319	0.582395	0.108995	76.803268	96.756104	138.044479	4.641162	0.000000	1.860005	0.000000	0.000000	0.000000	-0.611466	0.039659	1.484073	0.000000	0.000000	4.000000	7.000000	0.000000
21881.970596	0.054690	0.582474	0.114093	76.803268	96.756104	138.044479	4.641162	0.000000	1.860005	0.000000	0.000000	0.000000	-0.488513	0.023801	1.529288	0.000000	0.000000	4.000000	7.000000	0.000000
21881.973929	0.054690	0.582474	0.114093	76.803268	96.756104	138.044479	4.641162	0.000000	1.860005	0.000000	0.000000	0.000000	-0.488513	0.023801	1.529288	0.000000	0.000000	4.000000	7.000000	0.000000
21881.977262	0.054690	0.582474	0.114093	76.884926	99.959274	140.500946	4.646969	0.000000	1.845447	0.000000	0.000000	0.000000	-0.488513	0.023801	1.529288	0.000000	0.000000	4.000000	7.000000	0.000000
21881.980596	0.053420	0.582532	0.119281	76.884926	99.959274	140.500946	4.646969	0.000000	1.845447	0.000000	0.000000	0.000000	-0.381085	0.017396	1.556348	0.000000	0.000000	4.000000	7.000000	0.000000
21881.983929	0.053420	0.582532	0.119281	76.884926	99.959274	140.500946	4.646969	0.000000	1.845447	0.000000	0.000000	0.000000	-0.381085	0.017396	1.556348	0.000000	0.000000	4.000000	7.000000	0.000000
21881.987262	0.053420	0.582532	0.119281	76.984726	103.000137	142.919693	4.657474	0.000000	1.818774	0.000000	0.000000	0.000000	-0.381085	0.017396	1.556348	0.000000	0.000000	4.000000	7.000000	0.000000
21881.990596	0.052594	0.582571	0.124492	76.984726	103.000137	142.919693	4.657474	0.000000	1.818774	0.000000	0.000000	0.000000	-0.247720	0.011607	1.563474	0.000000	0.000000	4.000000	7.000000	0.000000
21881.993929	0.052594	0.582571	0.124492	76.984726	103.000137	142.919693	4.657474	0.000000	1.818774	0.000000	0.000000	0.000000	-0.247720	0.011607	1.563474	0.000000	0.000000	4.000000	7.000000	0.000000
21881.997262	0.052594	0.582571	0.124492	77.050636	105.818527	145.159317	4.672688	0.000000	1.779321	0.000000	0.000000	0.000000	-0.247720	0.011607	1.563474	0.000000	0.000000	4.000000	7.000000	0.000000
21882.000596	0.052202	0.582617	0.129782	77.050636	105.818527	145.159317	4.672688	0.000000	1.779321	0.000000	0.000000	0.000000	-0.117745	0.013808	1.586802	0.000000	0.000000	4.000000	7.000000	0.000000
21882.003929	0.052202	0.582617	0.129782	77.050636	105.818527	145.159317	4.672688	0.000000	1.779321	0.000000	0.000000	0.000000	-0.117745	0.013808	1.586802	0.000000	0.000000	4.000000	7.000000	0.000000
21882.007262	0.052202	0.582617	0.129782	77.050362	108.342796	147.162567	4.691905	0.000000	1.728012	0.000000	0.000000	0.000000	-0.117745	0.013808	1.586802	0.000000	0.000000	4.000000	7.000000	0.000000
21882.010596	0.052277	0.582673	0.135086	77.050362	108.342796	147.162567	4.691905	0.000000	1.728012	0.000000	0.000000	0.000000	0.022512	0.017032	1.591347	0.000000	0.000000	4.000000	7.000000	0.000000
21882.013929	0.052277	0.582673	0.135086	77.050362	108.342796	147.162567	4.691905	0.000000	1.728012	0.000000	0.000000	0.000000	0.022512	0.017032	1.591347	0.000000	0.000000	4.000000	7.000000	0.000000
21882.017262	0.052277	0.582673	0.135086	77.012589	110.585579	149.062256	4.714452	0.000000	1.665517	0.000000	0.000000	0.000000	0.022512	0.017032	1.591347	0.000000	0.000000	4.000000	7.000000	0.000000
21882.020596	0.052885	0.582733	0.140362	77.012589	110.585579	149.062256	4.714452	0.000000	1.665517	0.000000	0.000000	0.000000	0.182588	0.017862	1.582866	0.000000	0.000000	4.000000	7.000000	0.000000
21882.023929	0.052885	0.582733	0.140362	77.012589	110.585579	149.062256	4.714452	0.000000	1.665517	0.000000	0.000000	0.000000	0.182588	0.017862	1.582866	0.000000	0.000000	4.000000	7.000000	0.000000
21882.027262	0.052885	0.582733	0.140362	77.010811	112.690140	150.845154	4.740093	0.000000	1.591074	0.000000	0.000000	0.000000	0.182588	0.017862	1.582866	0.000000	0.000000	4.000000	7.000000	0.000000
21882.030596	0.053898	0.582828	0.145613	77.010811	112.690140	150.845154	4.740093	0.000000	1.591074	0.000000	0.000000	0.000000	0.303809	0.028636	1.575234	0.000000	0.000000	4.000000	7.000000	0.000000
21882.033929	0.053898	0.582828	0.145613	77.010811	112.690140	150.845154	4.740093	0.000000	1.591074	0.000000	0.000000	0.000000	0.303809	0.028636	1.575234	0.000000	0.000000	4.000000	7.000000	0.000000
21882.037262	0.053898	0.582828	0.145613	77.093353	114.738586	152.505783	4.766797	0.000000	1.509189	0.000000	0.000000	0.000000	0.303809	0.028636	1.575234	0.000000	0.000000	4.000000	7.000000	0.000000
21882.040596	0.055228	0.582972	0.150729	77.093353	114.738586	152.505783	4.766797	0.000000	1.509189	0.000000	0.000000	0.000000	0.399058	0.043056	1.534771	0.000000	0.000000	4.000000	7.000000	0.000000
21882.043929	0.055228	0.582972	0.150729	77.093353	114.738586	152.505783	4.766797	0.000000	1.509189	0.000000	0.000000	0.000000	0.399058	0.043056	1.534771	0.000000	0.000000	4.000000	7.000000	0.000000
21882.047262	0.055228	0.582972	0.150729	77.252838	116.827904	154.130508	4.793027	0.000000	1.423690	0.000000	0.000000	0.000000	0.399058	0.043056	1.534771	0.000000	0.000000	4.000000	7.000000	0.000000
21882.050596	0.056971	0.583166	0.155701	77.252838	116.827904	154.130508	4.793027	0.000000	1.423690	0.000000	0.000000	0.000000	0.522779	0.058280	1.491460	0.000000	0.000000	4.000000	7.000000	0.000000
21882.053929	0.056971	0.583166	0.155701	77.252838	116.827904	154.130508	4.793027	0.000000	1.423690	0.000000	0.000000	0.000000	0.522779	0.058280	1.491460	0.000000	0.000000	4.000000	7.000000	0.000000
21882.057262	0.056971	0.583166	0.155701	77.456543	118.965324	155.753387	4.819351	0.000000	1.331863	0.000000	0.000000	0.000000	0.522779	0.058280	1.491460	0.000000	0.000000	4.000000	7.000000	0.000000
21882.060596	0.059133	0.583373	0.160497	77.456543	118.965324	155.753387	4.819351	0.000000	1.331863	0.000000	0.000000	0.000000	0.648482	0.061968	1.438811	0.000000	0.000000	4.000000	7.000000	0.000000
21882.063929	0.059133	0.583373	0.160497	77.456543	118.965324	155.753387	4.819351	0.000000	1.331863	0.000000	0.000000	0.000000	0.648482	0.061968	1.438811	0.000000	0.000000	4.000000	7.000000	0.000000
21882.067262	0.059133	0.583373	0.160497	77.639694	121.025284	157.293594	4.845387	0.000000	1.233785	0.000000	0.000000	0.000000	0.648482	0.061968	1.438811	0.000000	0.000000	4.000000	7.000000	0.000000
21882.070596	0.061628	0.583655	0.165075	77.639694	121.025284	157.293594	4.845387	0.000000	1.233785	0.000000	0.000000	0.000000	0.748729	0.084622	1.373335	0.000000	0.000000	4.000000	7.000000	0.000000
21882.073929	0.061628	0.583655	0.165075	77.639694	121.025284	157.293594	4.845387	0.000000	1.233785	0.000000	0.000000	0.000000	0.748729	0.084622	1.373335	0.000000	0.000000	4.000000	7.000000	0.000000
21882.077262	0.061628	0.583655	0.165075	77.759323	123.030685	158.787094	4.870155	0.000000	1.132070	0.000000	0.000000	0.000000	0.748729	0.084622	1.373335	0.000000	0.000000	4.000000	7.000000	0.000000
21882.080596	0.064579	0.583954	0.169378	77.759323	123.030685	158.787094	4.870155	0.000000	1.132070	0.000000	0.000000	0.000000	0.885057	0.089765	1.291144	0.000000	0.000000	4.000000	7.000000	0.000000
21882.083929	0.064579	0.583954	0.169378	77.759323	123.030685	158.787094	4.870155	0.000000	1.132070	0.000000	0.000000	0.000000	0.885057	0.089765	1.291144	0.000000	0.000000	4.000000	7.000000	0.000000
21882.087262	0.064579	0.583954	0.169378	77.809921	125.010277	160.261322	4.894125	0.000000	1.023490	0.000000	0.000000	0.000000	0.885057	0.089765	1.291144	0.000000	0.000000	4.000000	7.000000	0.000000
21882.090596	0.067867	0.584266	0.173384	77.809921	125.010277	160.261322	4.894125	0.000000	1.023490	0.000000	0.000000	0.000000	0.986411	0.093641	1.201552	0.000000	0.000000	4.000000	7.000000	0.000000
21882.093929	0.067867	0.584266	0.173384	77.809921	125.010277	160.261322	4.894125	0.000000	1.023490	0.000000	0.000000	0.000000	0.986411	0.093641	1.201552	0.000000	0.000000	4.000000	7.000000	0.000000
21882.097262	0.067867	0.584266	0.173384	77.810982	127.091896	161.834335	4.916281	0.000000	0.911142	0.000000	0.000000	0.000000	0.986411	0.093641	1.201552	0.000000	0.000000	4.000000	7.000000	0.000000
21882.100596	0.071486	0.584594	0.177000	77.810982	127.091896	161.834335	4.916281	0.000000	0.911142	0.000000	0.000000	0.000000	1.085723	0.098434	1.084866	0.000000	0.000000	4.000000	7.000000	0.000000
21882.103929	0.071486	0.584594	0.177000	77.810982	127.091896	161.834335	4.916281	0.000000	0.911142	0.000000	0.000000	0.000000	1.085723	0.098434	1.084866	0.000000	0.000000	4.000000	7.000000	0.000000
21882.107262	0.071486	0.584594	0.177000	77.807449	129.263336	163.476929	4.936355	0.000000	0.795238	0.000000	0.000000	0.000000	1.085723	0.098434	1.084866	0.000000	0.000000	4.000000	7.000000	0.000000
21882.110596	0.075377	0.584907	0.180241	77.807449	129.263336	163.476929	4.936355	0.000000	0.795238	0.000000	0.000000	0.000000	1.167454	0.093747	0.972292	0.000000	0.000000	4.000000	7.000000	0.000000
21882.113929	0.075377	0.584907	0.180241	77.807449	129.263336	163.476929	4.936355	0.000000	0.795238	0.000000	0.000000	0.000000	1.167454	0.093747	0.972292	0.000000	0.000000	4.000000	7.000000	0.000000
21882.117262	0.075377	0.584907	0.180241	77.820808	131.484177	165.428680	4.953987	0.000000	0.676768	0.000000	0.000000	0.000000	1.167454	0.093747	0.972292	0.000000	0.000000	4.000000	7.000000	0.000000
21882.120596	0.079566	0.585235	0.183062	77.820808	131.484177	165.428680	4.953987	0.000000	0.676768	0.000000	0.000000	0.000000	1.256580	0.098340	0.846383	0.000000	0.000000	4.000000	7.000000	0.000000
21882.123929	0.079566	0.585235	0.183062	77.820808	131.484177	165.428680	4.953987	0.000000	0.676768	0.000000	0.000000	0.000000	1.256580	0.098340	0.846383	0.000000	0.000000	4.000000	7.000000	0.000000
21882.127262	0.079566	0.585235	0.183062	77.885597	133.920654	168.291748	4.969138	0.000000	0.554678	0.000000	0.000000	0.000000	1.256580	0.098340	0.846383	0.000000	0.000000	4.000000	7.000000	0.000000
21882.130596	0.083955	0.585538	0.185448	77.885597	133.920654	168.291748	4.969138	0.000000	0.554678	0.000000	0.000000	0.000000	1.316634	0.091143	0.715858	0.000000	0.000000	4.000000	7.000000	0.000000
21882.133929	0.083955	0.585538	0.185448	77.885597	133.920654	168.291748	4.969138	0.000000	0.554678	0.000000	0.000000	0.000000	1.316634	0.091143	0.715858	0.000000	0.000000	4.000000	7.000000	0.000000
21882.137262	0.083955	0.585538	0.185448	78.014519	136.563019	171.437134	4.981389	0.000000	0.431003	0.000000	0.000000	0.000000	1.316634	0.091143	0.715858	0.000000	0.000000	4.000000	7.000000	0.000000
21882.140596	0.088562	0.585828	0.187343	78.014519	136.563019	171.437134	4.981389	0.000000	0.431003	0.000000	0.000000	0.000000	1.382367	0.086976	0.568322	0.000000	0.000000	4.000000	7.000000	0.000000
21882.143929	0.088562	0.585828	0.187343	78.014519	136.563019	171.437134	4.981389	0.000000	0.431003	0.000000	0.000000	0.000000	1.382367	0.086976	0.568322	0.000000	0.000000	4.000000	7.000000	0.000000
21882.147262	0.088562	0.585828	0.187343	78.184441	139.459320	174.209534	4.990708	0.000000	0.304691	0.000000	0.000000	0.000000	1.382367	0.086976	0.568322	0.000000	0.000000	4.000000	7.000000	0.000000
21882.150596	0.093361	0.586155	0.188810	78.184441	139.459320	174.209534	4.990708	0.000000	0.304691	0.000000	0.000000	0.000000	1.439709	0.098091	0.440105	0.000000	0.000000	4.000000	7.000000	0.000000
21882.153929	0.093361	0.586155	0.188810	78.184441	139.459320	174.209534	4.990708	0.000000	0.304691	0.000000	0.000000	0.000000	1.439709	0.098091	0.440105	0.000000	0.000000	4.000000	7.000000	0.000000
21882.157262	0.093361	0.586155	0.188810	78.340561	142.303284	177.002518	4.996912	0.000000	0.175691	0.000000	0.000000	0.000000	1.439709	0.098091	0.440105	0.000000	0.000000	4.000000	7.000000	0.000000
21882.160596	0.098250	0.586479	0.189836	78.340561	142.303284	177.002518	4.996912	0.000000	0.175691	0.000000	0.000000	0.000000	1.466443	0.097094	0.308061	0.000000	0.000000	4.000000	7.000000	0.000000
21882.163929	0.098250	0.586479	0.189836	78.340561	142.303284	177.002518	4.996912	0.000000	0.175691	0.000000	0.000000	0.000000	1.466443	0.097094	0.308061	0.000000	0.000000	4.000000	7.000000	0.000000
21882.167262	0.098250	0.586479	0.189836	78.429291	144.751892	-179.334122	4.999787	0.000000	0.046101	0.000000	0.000000	0.000000	1.466443	0.097094	0.308061	0.000000	0.000000	4.000000	7.000000	0.000000
21882.170596	0.103248	0.586779	0.190407	78.429291	144.751892	-179.334122	4.999787	0.000000	0.046101	0.000000	0.000000	0.000000	1.499532	0.090104	0.171048	0.000000	0.000000	4.000000	7.000000	0.000000
21882.173929	0.103248	0.586779	0.190407	78.429291	144.751892	-179.334122	4.999787	0.000000	0.046101	0.000000	0.000000	0.000000	1.499532	0.090104	0.171048	0.000000	0.000000	4.000000	7.000000	0.000000
21882.177262	0.103248	0.586779	0.190407	78.493622	146.756454	-175.307114	4.999273	0.000000	-0.085280	0.000000	0.000000	0.000000	1.499532	0.090104	0.171048	0.000000	0.000000	4.000000	7.000000	0.000000
21882.180596	0.108296	0.587049	0.190584	78.493622	146.756454	-175.307114	4.999273	0.000000	-0.085280	0.000000	0.000000	0.000000	1.514356	0.080951	0.053063	0.000000	0.000000	4.000000	7.000000	0.000000
21882.183929	0.108296	0.587049	0.190584	78.493622	146.756454	-175.307114	4.999273	0.000000	-0.085280	0.000000	0.000000	0.000000	1.514356	0.080951	0.053063	0.000000	0.000000	4.000000	7.000000	0.000000
21882.187262	0.108296	0.587049	0.190584	78.636055	148.224533	-172.415527	4.995270	0.000000	-0.217439	0.000000	0.000000	0.000000	1.514356	0.080951	0.053063	0.000000	0.000000	4.000000	7.000000	0.000000
21882.190596	0.113519	0.587338	0.190405	78.636055	148.224533	-172.415527	4.995270	0.000000	-0.217439	0.000000	0.000000	0.000000	1.566864	0.086629	-0.053577	0.000000	0.000000	4.000000	7.000000	0.000000
21882.193929	0.113519	0.587338	0.190405	78.636055	148.224533	-172.415527	4.995270	0.000000	-0.217439	0.000000	0.000000	0.000000	1.566864	0.086629	-0.053577	0.000000	0.000000	4.000000	7.000000	0.000000
21882.197262	0.113519	0.587338	0.190405	78.906372	149.167801	-170.647812	4.987445	0.000000	-0.354109	0.000000	0.000000	0.000000	1.566864	0.086629	-0.053577	0.000000	0.000000	4.000000	7.000000	0.000000
21882.200596	0.118785	0.587625	0.189877	78.906372	149.167801	-170.647812	4.987445	0.000000	-0.354109	0.000000	0.000000	0.000000	1.579727	0.086017	-0.158276	0.000000	0.000000	4.000000	7.000000	0.000000
21882.203929	0.118785	0.587625	0.189877	78.906372	149.167801	-170.647812	4.987445	0.000000	-0.354109	0.000000	0.000000	0.000000	1.579727	0.086017	-0.158276	0.000000	0.000000	4.000000	7.000000	0.000000
21882.207262	0.118785	0.587625	0.189877	79.309494	150.036133	-169.296494	4.975710	0.000000	-0.492246	0.000000	0.000000	0.000000	1.579727	0.086017	-0.158276	0.000000	0.000000	4.000000	7.000000	0.000000
21882.210596	0.124086	0.587816	0.189002	79.309494	150.036133	-169.296494	4.975710	0.000000	-0.492246	0.000000	0.000000	0.000000	1.590424	0.057447	-0.262719	0.000000	0.000000	4.000000	7.000000	0.000000
21882.213929	0.124086	0.587816	0.189002	79.309494	150.036133	-169.296494	4.975710	0.000000	-0.492246	0.000000	0.000000	0.000000	1.590424	0.057447	-0.262719	0.000000	0.000000	4.000000	7.000000	0.000000
21882.217262	0.124086	0.587816	0.189002	79.847763	150.985031	-167.633575	4.959887	0.000000	-0.632077	0.000000	0.000000	0.000000	1.590424	0.057447	-0.262719	0.000000	0.000000	4.000000	7.000000	0.000000
21882.220596	0.129253	0.587977	0.187761	79.847763	150.985031	-167.633575	4.959887	0.000000	-0.632077	0.000000	0.000000	0.000000	1.550076	0.048389	-0.372144	0.000000	0.000000	4.000000	7.000000	0.000000
21882.223929	0.129253	0.587977	0.187761	79.847763	150.985031	-167.633575	4.959887	0.000000	-0.632077	0.000000	0.000000	0.000000	1.550076	0.048389	-0.372144	0.000000	0.000000	4.000000	7.000000	0.000000
21882.227262	0.129253	0.587977	0.187761	80.479790	151.989639	-165.855423	4.940400	0.000000	-0.769706	0.000000	0.000000	0.000000	1.550076	0.048389	-0.372144	0.000000	0.000000	4.000000	7.000000	0.000000
21882.230596	0.134184	0.588051	0.186172	80.479790	151.989639	-165.855423	4.940400	0.000000	-0.769706	0.000000	0.000000	0.000000	1.479443	0.022048	-0.476703	0.000000	0.000000	4.000000	7.000000	0.000000
21882.233929	0.134184	0.588051	0.186172	80.479790	151.989639	-165.855423	4.940400	0.000000	-0.769706	0.000000	0.000000	0.000000	1.479443	0.022048	-0.476703	0.000000	0.000000	4.000000	7.000000	0.000000
21882.237262	0.134184	0.588051	0.186172	81.146080	152.662476	-164.786011	4.917786	0.000000	-0.902988	0.000000	0.000000	0.000000	1.479443	0.022048	-0.476703	0.000000	0.000000	4.000000	7.000000	0.000000
21882.240596	0.138977	0.588085	0.184277	81.146080	152.662476	-164.786011	4.917786	0.000000	-0.902988	0.000000	0.000000	0.000000	1.437798	0.010364	-0.568403	0.000000	0.000000	4.000000	7.000000	0.000000
21882.243929	0.138977	0.588085	0.184277	81.146080	152.662476	-164.786011	4.917786	0.000000	-0.902988	0.000000	0.000000	0.000000	1.437798	0.010364	-0.568403	0.000000	0.000000	4.000000	7.000000	0.000000
21882.247262	0.138977	0.588085	0.184277	81.789986	152.559326	-164.265488	4.891774	0.000000	-1.034672	0.000000	0.000000	0.000000	1.437798	0.010364	-0.568403	0.000000	0.000000	4.000000	7.000000	0.000000
21882.250596	0.143594	0.588080	0.182086	81.789986	152.559326	-164.265488	4.891774	0.000000	-1.034672	0.000000	0.000000	0.000000	1.385096	-0.001545	-0.657503	0.000000	0.000000	4.000000	7.000000	0.000000
21882.253929	0.143594	0.588080	0.182086	81.789986	152.559326	-164.265488	4.891774	0.000000	-1.034672	0.000000	0.000000	0.000000	1.385096	-0.001545	-0.657503	0.000000	0.000000	4.000000	7.000000	0.000000
21882.257262	0.143594	0.588080	0.182086	82.356583	151.377655	-164.359787	4.862581	0.000000	-1.164173	0.000000	0.000000	0.000000	1.385096	-0.001545	-0.657503	0.000000	0.000000	4.000000	7.000000	0.000000
21882.260596	0.147913	0.588020	0.179647	82.356583	151.377655	-164.359787	4.862581	0.000000	-1.164173	0.000000	0.000000	0.000000	1.295676	-0.017970	-0.731616	0.000000	0.000000	4.000000	7.000000	0.000000
21882.263929	0.147913	0.588020	0.179647	82.356583	151.377655	-164.359787	4.862581	0.000000	-1.164173	0.000000	0.000000	0.000000	1.295676	-0.017970	-0.731616	0.000000	0.000000	4.000000	7.000000	0.000000
21882.267262	0.147913	0.588020	0.179647	82.830536	149.189240	-165.645721	4.831128	0.000000	-1.288490	0.000000	0.000000	0.000000	1.295676	-0.017970	-0.731616	0.000000	0.000000	4.000000	7.000000	0.000000
21882.270596	0.151974	0.587954	0.177017	82.830536	149.189240	-165.645721	4.831128	0.000000	-1.288490	0.000000	0.000000	0.000000	1.218301	-0.019884	-0.789128	0.000000	0.000000	4.000000	7.000000	0.000000
21882.273929	0.151974	0.587954	0.177017	82.830536	149.189240	-165.645721	4.831128	0.000000	-1.288490	0.000000	0.000000	0.000000	1.218301	-0.019884	-0.789128	0.000000	0.000000	4.000000	7.000000	0.000000
21882.277262	0.151974	0.587954	0.177017	83.243324	146.461349	-167.615326	4.797486	0.000000	-1.408592	0.000000	0.000000	0.000000	1.218301	-0.019884	-0.789128	0.000000	0.000000	4.000000	7.000000	0.000000
21882.280596	0.155658	0.587810	0.174241	83.243324	146.461349	-167.615326	4.797486	0.000000	-1.408592	0.000000	0.000000	0.000000	1.105208	-0.043360	-0.832644	0.000000	0.000000	4.000000	7.000000	0.000000
21882.283929	0.155658	0.587810	0.174241	83.243324	146.461349	-167.615326	4.797486	0.000000	-1.408592	0.000000	0.000000	0.000000	1.105208	-0.043360	-0.832644	0.000000	0.000000	4.000000	7.000000	0.000000
21882.287262	0.155658	0.587810	0.174241	83.622620	143.433395	-170.032639	4.762908	0.000000	-1.521418	0.000000	0.000000	0.000000	1.105208	-0.043360	-0.832644	0.000000	0.000000	4.000000	7.000000	0.000000
21882.290596	0.158945	0.587650	0.171372	83.622620	143.433395	-170.032639	4.762908	0.000000	-1.521418	0.000000	0.000000	0.000000	0.985985	-0.047898	-0.860858	0.000000	0.000000	4.000000	7.000000	0.000000
21882.293929	0.158945	0.587650	0.171372	83.622620	143.433395	-170.032639	4.762908	0.000000	-1.521418	0.000000	0.000000	0.000000	0.985985	-0.047898	-0.860858	0.000000	0.000000	4.000000	7.000000	0.000000
21882.297262	0.158945	0.587650	0.171372	83.958496	140.211639	-172.497070	4.728131	0.000000	-1.626276	0.000000	0.000000	0.000000	0.985985	-0.047898	-0.860858	0.000000	0.000000	4.000000	7.000000	0.000000
21882.300596	0.161799	0.587432	0.168394	83.958496	140.211639	-172.497070	4.728131	0.000000	-1.626276	0.000000	0.000000	0.000000	0.856211	-0.065289	-0.893137	0.000000	0.000000	4.000000	7.000000	0.000000
21882.303929	0.161799	0.587432	0.168394	83.958496	140.211639	-172.497070	4.728131	0.000000	-1.626276	0.000000	0.000000	0.000000	0.856211	-0.065289	-0.893137	0.000000	0.000000	4.000000	7.000000	0.000000
21882.307262	0.161799	0.587432	0.168394	84.241837	136.931122	-174.870102	4.693895	0.000000	-1.722599	0.000000	0.000000	0.000000	0.856211	-0.065289	-0.893137	0.000000	0.000000	4.000000	7.000000	0.000000
21882.310596	0.164279	0.587191	0.165291	84.241837	136.931122	-174.870102	4.693895	0.000000	-1.722599	0.000000	0.000000	0.000000	0.744096	-0.072257	-0.930979	0.000000	0.000000	4.000000	7.000000	0.000000
21882.313929	0.164279	0.587191	0.165291	84.241837	136.931122	-174.870102	4.693895	0.000000	-1.722599	0.000000	0.000000	0.000000	0.744096	-0.072257	-0.930979	0.000000	0.000000	4.000000	7.000000	0.000000
21882.317262	0.164279	0.587191	0.165291	84.469688	133.864380	-176.993896	4.660033	0.000000	-1.812207	0.000000	0.000000	0.000000	0.744096	-0.072257	-0.930979	0.000000	0.000000	4.000000	7.000000	0.000000
21882.320596	0.166357	0.586927	0.162072	84.469688	133.864380	-176.993896	4.660033	0.000000	-1.812207	0.000000	0.000000	0.000000	0.623458	-0.079448	-0.965709	0.000000	0.000000	4.000000	7.000000	0.000000
21882.323929	0.166357	0.586927	0.162072	84.469688	133.864380	-176.993896	4.660033	0.000000	-1.812207	0.000000	0.000000	0.000000	0.623458	-0.079448	-0.965709	0.000000	0.000000	4.000000	7.000000	0.000000
21882.327262	0.166357	0.586927	0.162072	84.642113	131.136841	-179.096283	4.627186	0.000000	-1.894505	0.000000	0.000000	0.000000	0.623458	-0.079448	-0.965709	0.000000	0.000000	4.000000	7.000000	0.000000
21882.330596	0.168079	0.586644	0.158670	84.642113	131.136841	-179.096283	4.627186	0.000000	-1.894505	0.000000	0.000000	0.000000	0.516578	-0.084852	-1.020582	0.000000	0.000000	4.000000	7.000000	0.000000
21882.333929	0.168079	0.586644	0.158670	84.642113	131.136841	-179.096283	4.627186	0.000000	-1.894505	0.000000	0.000000	0.000000	0.516578	-0.084852	-1.020582	0.000000	0.000000	4.000000	7.000000	0.000000
21882.337262	0.168079	0.586644	0.158670	84.776329	128.700043	178.790161	4.594913	0.000000	-1.971492	0.000000	0.000000	0.000000	0.516578	-0.084852	-1.020582	0.000000	0.000000	4.000000	7.000000	0.000000
21882.340596	0.169460	0.586335	0.155139	84.776329	128.700043	178.790161	4.594913	0.000000	-1.971492	0.000000	0.000000	0.000000	0.414292	-0.092711	-1.059408	0.000000	0.000000	4.000000	7.000000	0.000000
21882.343929	0.169460	0.586335	0.155139	84.776329	128.700043	178.790161	4.594913	0.000000	-1.971492	0.000000	0.000000	0.000000	0.414292	-0.092711	-1.059408	0.000000	0.000000	4.000000	7.000000	0.000000
21882.347262	0.169460	0.586335	0.155139	84.873405	126.121017	176.608734	4.563480	0.000000	-2.043197	0.000000	0.000000	0.000000	0.414292	-0.092711	-1.059408	0.000000	0.000000	4.000000	7.000000	0.000000
21882.350596	0.170480	0.586040	0.151513	84.873405	126.121017	176.608734	4.563480	0.000000	-2.043197	0.000000	0.000000	0.000000	0.306086	-0.088418	-1.087809	0.000000	0.000000	4.000000	7.000000	0.000000
21882.353929	0.170480	0.586040	0.151513	84.873405	126.121017	176.608734	4.563480	0.000000	-2.043197	0.000000	0.000000	0.000000	0.306086	-0.088418	-1.087809	0.000000	0.000000	4.000000	7.000000	0.000000
21882.357262	0.170480	0.586040	0.151513	84.926964	122.930443	173.982758	4.533501	0.000000	-2.108879	0.000000	0.000000	0.000000	0.306086	-0.088418	-1.087809	0.000000	0.000000	4.000000	7.000000	0.000000
21882.360596	0.171181	0.585765	0.147818	84.926964	122.930443	173.982758	4.533501	0.000000	-2.108879	0.000000	0.000000	0.000000	0.210248	-0.082428	-1.108602	0.000000	0.000000	4.000000	7.000000	0.000000
21882.363929	0.171181	0.585765	0.147818	84.926964	122.930443	173.982758	4.533501	0.000000	-2.108879	0.000000	0.000000	0.000000	0.210248	-0.082428	-1.108602	0.000000	0.000000	4.000000	7.000000	0.000000
21882.367262	0.171181	0.585765	0.147818	84.987846	118.749779	170.177795	4.504893	0.000000	-2.169318	0.000000	0.000000	0.000000	0.210248	-0.082428	-1.108602	0.000000	0.000000	4.000000	7.000000	0.000000
21882.370596	0.171528	0.585523	0.144136	84.987846	118.749779	170.177795	4.504893	0.000000	-2.169318	0.000000	0.000000	0.000000	0.103988	-0.072578	-1.104383	0.000000	0.000000	4.000000	7.000000	0.000000
21882.373929	0.171528	0.585523	0.144136	84.987846	118.749779	170.177795	4.504893	0.000000	-2.169318	0.000000	0.000000	0.000000	0.103988	-0.072578	-1.104383	0.000000	0.000000	4.000000	7.000000	0.000000
21882.377262	0.171528	0.585523	0.144136	85.056526	112.976082	164.555222	4.478833	0.000000	-2.222624	0.000000	0.000000	0.000000	0.103988	-0.072578	-1.104383	0.000000	0.000000	4.000000	7.000000	0.000000
21882.380596	0.171516	0.585306	0.140435	85.056526	112.976082	164.555222	4.478833	0.000000	-2.222624	0.000000	0.000000	0.000000	-0.003645	-0.065256	-1.110279	0.000000	0.000000	4.000000	7.000000	0.000000
21882.383929	0.171516	0.585306	0.140435	85.056526	112.976082	164.555222	4.478833	0.000000	-2.222624	0.000000	0.000000	0.000000	-0.003645	-0.065256	-1.110279	0.000000	0.000000	4.000000	7.000000	0.000000
21882.387262	0.171516	0.585306	0.140435	85.088852	105.837700	157.478394	4.455543	0.000000	-2.268950	0.000000	0.000000	0.000000	-0.003645	-0.065256	-1.110279	0.000000	0.000000	4.000000	7.000000	0.000000
21882.390596	0.171146	0.585091	0.136700	85.088852	105.837700	157.478394	4.455543	0.000000	-2.268950	0.000000	0.000000	0.000000	-0.110977	-0.064497	-1.120557	0.000000	0.000000	4.000000	7.000000	0.000000
21882.393929	0.171146	0.585091	0.136700	85.088852	105.837700	157.478394	4.455543	0.000000	-2.268950	0.000000	0.000000	0.000000	-0.110977	-0.064497	-1.120557	0.000000	0.000000	4.000000	7.000000	0.000000
21882.397262	0.171146	0.585091	0.136700	85.028503	98.278084	150.035110	4.435266	0.000000	-2.308337	0.000000	0.000000	0.000000	-0.110977	-0.064497	-1.120557	0.000000	0.000000	4.000000	7.000000	0.000000
21882.400596	0.170369	0.584844	0.132952	85.028503	98.278084	150.035110	4.435266	0.000000	-2.308337	0.000000	0.000000	0.000000	-0.233025	-0.074193	-1.124525	0.000000	0.000000	4.000000	7.000000	0.000000
21882.403929	0.170369	0.584844	0.132952	85.028503	98.278084	150.035110	4.435266	0.000000	-2.308337	0.000000	0.000000	0.000000	-0.233025	-0.074193	-1.124525	0.000000	0.000000	4.000000	7.000000	0.000000
21882.407262	0.170369	0.584844	0.132952	84.845123	91.070129	142.970123	4.419177	0.000000	-2.338990	0.000000	0.000000	0.000000	-0.233025	-0.074193	-1.124525	0.000000	0.000000	4.000000	7.000000	0.000000
21882.410596	0.169263	0.584502	0.129122	84.845123	91.070129	142.970123	4.419177	0.000000	-2.338990	0.000000	0.000000	0.000000	-0.331709	-0.102432	-1.149042	0.000000	0.000000	4.000000	7.000000	0.000000
21882.413929	0.169263	0.584502	0.129122	84.845123	91.070129	142.970123	4.419177	0.000000	-2.338990	0.000000	0.000000	0.000000	-0.331709	-0.102432	-1.149042	0.000000	0.000000	4.000000	7.000000	0.000000
21882.417262	0.169263	0.584502	0.129122	84.509842	85.185783	137.318375	4.406107	0.000000	-2.363518	0.000000	0.000000	0.000000	-0.331709	-0.102432	-1.149042	0.000000	0.000000	4.000000	7.000000	0.000000
21882.420596	0.167847	0.584094	0.125254	84.509842	85.185783	137.318375	4.406107	0.000000	-2.363518	0.000000	0.000000	0.000000	-0.424782	-0.122304	-1.160203	0.000000	0.000000	4.000000	7.000000	0.000000
21882.423929	0.167847	0.584094	0.125254	84.509842	85.185783	137.318375	4.406107	0.000000	-2.363518	0.000000	0.000000	0.000000	-0.424782	-0.122304	-1.160203	0.000000	0.000000	4.000000	7.000000	0.000000
21882.427262	0.167847	0.584094	0.125254	84.056244	80.739342	133.210403	4.396442	0.000000	-2.381449	0.000000	0.000000	0.000000	-0.424782	-0.122304	-1.160203	0.000000	0.000000	4.000000	7.000000	0.000000
21882.430596	0.166154	0.583620	0.121338	84.056244	80.739342	133.210403	4.396442	0.000000	-2.381449	0.000000	0.000000	0.000000	-0.508054	-0.142177	-1.174837	0.000000	0.000000	4.000000	7.000000	0.000000
21882.433929	0.166154	0.583620	0.121338	84.056244	80.739342	133.210403	4.396442	0.000000	-2.381449	0.000000	0.000000	0.000000	-0.508054	-0.142177	-1.174837	0.000000	0.000000	4.000000	7.000000	0.000000
21882.437262	0.166154	0.583620	0.121338	83.547699	77.479858	130.360596	4.389945	0.000000	-2.393406	0.000000	0.000000	0.000000	-0.508054	-0.142177	-1.174837	0.000000	0.000000	4.000000	7.000000	0.000000
21882.440596	0.164260	0.583128	0.117417	83.547699	77.479858	130.360596	4.389945	0.000000	-2.393406	0.000000	0.000000	0.000000	-0.568056	-0.147621	-1.176316	0.000000	0.000000	4.000000	7.000000	0.000000
21882.443929	0.164260	0.583128	0.117417	83.547699	77.479858	130.360596	4.389945	0.000000	-2.393406	0.000000	0.000000	0.000000	-0.568056	-0.147621	-1.176316	0.000000	0.000000	4.000000	7.000000	0.000000
21882.447262	0.164260	0.583128	0.117417	83.053757	74.958488	128.274796	4.386105	0.000000	-2.400436	0.000000	0.000000	0.000000	-0.568056	-0.147621	-1.176316	0.000000	0.000000	4.000000	7.000000	0.000000
21882.450596	0.162103	0.582646	0.113561	83.053757	74.958488	128.274796	4.386105	0.000000	-2.400436	0.000000	0.000000	0.000000	-0.647030	-0.144792	-1.156720	0.000000	0.000000	4.000000	7.000000	0.000000
21882.453929	0.162103	0.582646	0.113561	83.053757	74.958488	128.274796	4.386105	0.000000	-2.400436	0.000000	0.000000	0.000000	-0.647030	-0.144792	-1.156720	0.000000	0.000000	4.000000	7.000000	0.000000
21882.457262	0.162103	0.582646	0.113561	82.634331	72.619011	126.349243	4.386862	0.000000	-2.399051	0.000000	0.000000	0.000000	-0.647030	-0.144792	-1.156720	0.000000	0.000000	4.000000	7.000000	0.000000
21882.460596	0.159601	0.582188	0.109869	82.634331	72.619011	126.349243	4.386862	0.000000	-2.399051	0.000000	0.000000	0.000000	-0.750615	-0.137354	-1.107559	0.000000	0.000000	4.000000	7.000000	0.000000
21882.463929	0.159601	0.582188	0.109869	82.634331	72.619011	126.349243	4.386862	0.000000	-2.399051	0.000000	0.000000	0.000000	-0.750615	-0.137354	-1.107559	0.000000	0.000000	4.000000	7.000000	0.000000
21882.467262	0.159601	0.582188	0.109869	82.321259	70.230927	124.321259	4.394971	0.000000	-2.384161	0.000000	0.000000	0.000000	-0.750615	-0.137354	-1.107559	0.000000	0.000000	4.000000	7.000000	0.000000
21882.470596	0.156798	0.581763	0.106366	82.321259	70.230927	124.321259	4.394971	0.000000	-2.384161	0.000000	0.000000	0.000000	-0.840984	-0.127540	-1.050901	0.000000	0.000000	4.000000	7.000000	0.000000
21882.473929	0.156798	0.581763	0.106366	82.321259	70.230927	124.321259	4.394971	0.000000	-2.384161	0.000000	0.000000	0.000000	-0.840984	-0.127540	-1.050901	0.000000	0.000000	4.000000	7.000000	0.000000
21882.477262	0.156798	0.581763	0.106366	82.045837	67.959595	122.416130	4.410570	0.000000	-2.355180	0.000000	0.000000	0.000000	-0.840984	-0.127540	-1.050901	0.000000	0.000000	4.000000	7.000000	0.000000
21882.480596	0.153637	0.581335	0.103135	82.045837	67.959595	122.416130	4.410570	0.000000	-2.355180	0.000000	0.000000	0.000000	-0.948211	-0.128276	-0.969445	0.000000	0.000000	4.000000	7.000000	0.000000
21882.483929	0.153637	0.581335	0.103135	82.045837	67.959595	122.416130	4.410570	0.000000	-2.355180	0.000000	0.000000	0.000000	-0.948211	-0.128276	-0.969445	0.000000	0.000000	4.000000	7.000000	0.000000
21882.487262	0.153637	0.581335	0.103135	81.712646	66.204636	120.984383	4.435956	0.000000	-2.307009	0.000000	0.000000	0.000000	-0.948211	-0.128276	-0.969445	0.000000	0.000000	4.000000	7.000000	0.000000
21882.490596	0.150264	0.580895	0.100157	81.712646	66.204636	120.984383	4.435956	0.000000	-2.307009	0.000000	0.000000	0.000000	-1.012144	-0.132105	-0.893478	0.000000	0.000000	4.000000	7.000000	0.000000
21882.493929	0.150264	0.580895	0.100157	81.712646	66.204636	120.984383	4.435956	0.000000	-2.307009	0.000000	0.000000	0.000000	-1.012144	-0.132105	-0.893478	0.000000	0.000000	4.000000	7.000000	0.000000
21882.497262	0.150264	0.580895	0.100157	81.218033	65.357689	120.133278	4.468824	0.000000	-2.242679	0.000000	0.000000	0.000000	-1.012144	-0.132105	-0.893478	0.000000	0.000000	4.000000	7.000000	0.000000
21882.500596	0.146850	0.580503	0.097433	81.218033	65.357689	120.133278	4.468824	0.000000	-2.242679	0.000000	0.000000	0.000000	-1.024236	-0.117624	-0.817216	0.000000	0.000000	4.000000	7.000000	0.000000
21882.503929	0.146850	0.580503	0.097433	81.218033	65.357689	120.133278	4.468824	0.000000	-2.242679	0.000000	0.000000	0.000000	-1.024236	-0.117624	-0.817216	0.000000	0.000000	4.000000	7.000000	0.000000
21882.507262	0.146850	0.580503	0.097433	80.575729	65.319824	119.825027	4.506138	0.000000	-2.166730	0.000000	0.000000	0.000000	-1.024236	-0.117624	-0.817216	0.000000	0.000000	4.000000	7.000000	0.000000
21882.510596	0.143421	0.580160	0.094958	80.575729	65.319824	119.825027	4.506138	0.000000	-2.166730	0.000000	0.000000	0.000000	-1.028575	-0.102814	-0.742447	0.000000	0.000000	4.000000	7.000000	0.000000
21882.513929	0.143421	0.580160	0.094958	80.575729	65.319824	119.825027	4.506138	0.000000	-2.166730	0.000000	0.000000	0.000000	-1.028575	-0.102814	-0.742447	0.000000	0.000000	4.000000	7.000000	0.000000
21882.517262	0.143421	0.580160	0.094958	79.919250	65.443665	119.666374	4.547162	0.000000	-2.079259	0.000000	0.000000	0.000000	-1.028575	-0.102814	-0.742447	0.000000	0.000000	4.000000	7.000000	0.000000
21882.520596	0.139900	0.579837	0.092761	79.919250	65.443665	119.666374	4.547162	0.000000	-2.079259	0.000000	0.000000	0.000000	-1.056250	-0.096932	-0.659132	0.000000	0.000000	4.000000	7.000000	0.000000
21882.523929	0.139900	0.579837	0.092761	79.919250	65.443665	119.666374	4.547162	0.000000	-2.079259	0.000000	0.000000	0.000000	-1.056250	-0.096932	-0.659132	0.000000	0.000000	4.000000	7.000000	0.000000
21882.527262	0.139900	0.579837	0.092761	79.357742	65.269104	119.410667	4.593112	0.000000	-1.975681	0.000000	0.000000	0.000000	-1.056250	-0.096932	-0.659132	0.000000	0.000000	4.000000	7.000000	0.000000
21882.530596	0.136227	0.579577	0.090826	79.357742	65.269104	119.410667	4.593112	0.000000	-1.975681	0.000000	0.000000	0.000000	-1.101879	-0.077964	-0.580279	0.000000	0.000000	4.000000	7.000000	0.000000
21882.533929	0.136227	0.579577	0.090826	79.357742	65.269104	119.410667	4.593112	0.000000	-1.975681	0.000000	0.000000	0.000000	-1.101879	-0.077964	-0.580279	0.000000	0.000000	4.000000	7.000000	0.000000
21882.537262	0.136227	0.579577	0.090826	79.006248	64.537354	118.454063	4.541325	0.000000	-1.811359	0.000000	0.000000	0.000000	-1.101879	-0.077964	-0.580279	0.000000	0.000000	4.000000	7.000000	0.000000
21882.540596	0.132486	0.579339	0.089163	79.006248	64.537354	118.454063	4.541325	0.000000	-1.811359	0.000000	0.000000	0.000000	-1.122268	-0.071357	-0.499023	0.000000	0.000000	4.000000	7.000000	0.000000
21882.543929	0.132486	0.579339	0.089163	79.006248	64.537354	118.454063	4.541325	0.000000	-1.811359	0.000000	0.000000	0.000000	-1.122268	-0.071357	-0.499023	0.000000	0.000000	4.000000	7.000000	0.000000
21882.547262	0.132486	0.579339	0.089163	78.859276	63.275848	116.586662	4.458154	0.000000	-1.624314	0.000000	0.000000	0.000000	-1.122268	-0.071357	-0.499023	0.000000	0.000000	4.000000	7.000000	0.000000
21882.550596	0.128531	0.579183	0.087853	78.859276	63.275848	116.586662	4.458154	0.000000	-1.624314	0.000000	0.000000	0.000000	-1.186684	-0.046867	-0.392970	0.000000	0.000000	4.000000	7.000000	0.000000
21882.553929	0.128531	0.579183	0.087853	78.859276	63.275848	116.586662	4.458154	0.000000	-1.624314	0.000000	0.000000	0.000000	-1.186684	-0.046867	-0.392970	0.000000	0.000000	4.000000	7.000000	0.000000
21882.557262	0.128531	0.579183	0.087853	78.757851	61.920181	114.810921	4.392659	0.000000	-1.426533	0.000000	0.000000	0.000000	-1.186684	-0.046867	-0.392970	0.000000	0.000000	4.000000	7.000000	0.000000
21882.560596	0.124483	0.579115	0.086966	78.757851	61.920181	114.810921	4.392659	0.000000	-1.426533	0.000000	0.000000	0.000000	-1.214357	-0.020453	-0.266043	0.000000	0.000000	4.000000	7.000000	0.000000
21882.563929	0.124483	0.579115	0.086966	78.757851	61.920181	114.810921	4.392659	0.000000	-1.426533	0.000000	0.000000	0.000000	-1.214357	-0.020453	-0.266043	0.000000	0.000000	4.000000	7.000000	0.000000
21882.567262	0.124483	0.579115	0.086966	78.612877	60.789307	113.353767	4.348319	0.000000	-1.224141	0.000000	0.000000	0.000000	-1.214357	-0.020453	-0.266043	0.000000	0.000000	4.000000	7.000000	0.000000
21882.570596	0.120501	0.579194	0.086514	78.612877	60.789307	113.353767	4.348319	0.000000	-1.224141	0.000000	0.000000	0.000000	-1.194424	0.023789	-0.135643	0.000000	0.000000	4.000000	7.000000	0.000000
21882.573929	0.120501	0.579194	0.086514	78.612877	60.789307	113.353767	4.348319	0.000000	-1.224141	0.000000	0.000000	0.000000	-1.194424	0.023789	-0.135643	0.000000	0.000000	4.000000	7.000000	0.000000
21882.577262	0.120501	0.579194	0.086514	78.378090	60.065067	112.018593	4.325712	0.000000	-1.025070	0.000000	0.000000	0.000000	-1.194424	0.023789	-0.135643	0.000000	0.000000	4.000000	7.000000	0.000000
21882.580596	0.116540	0.579389	0.086576	78.378090	60.065067	112.018593	4.325712	0.000000	-1.025070	0.000000	0.000000	0.000000	-1.188296	0.058417	0.018673	0.000000	0.000000	4.000000	7.000000	0.000000
21882.583929	0.116540	0.579389	0.086576	78.378090	60.065067	112.018593	4.325712	0.000000	-1.025070	0.000000	0.000000	0.000000	-1.188296	0.058417	0.018673	0.000000	0.000000	4.000000	7.000000	0.000000
21882.587262	0.116540	0.579389	0.086576	78.093689	59.742805	111.069847	4.328824	0.000000	-0.827020	0.000000	0.000000	0.000000	-1.188296	0.058417	0.018673	0.000000	0.000000	4.000000	7.000000	0.000000
21882.590596	0.112679	0.579733	0.087067	78.093689	59.742805	111.069847	4.328824	0.000000	-0.827020	0.000000	0.000000	0.000000	-1.158402	0.103343	0.147169	0.000000	0.000000	4.000000	7.000000	0.000000
21882.593929	0.112679	0.579733	0.087067	78.093689	59.742805	111.069847	4.328824	0.000000	-0.827020	0.000000	0.000000	0.000000	-1.158402	0.103343	0.147169	0.000000	0.000000	4.000000	7.000000	0.000000
21882.597262	0.112679	0.579733	0.087067	77.884193	60.153744	111.179344	4.353352	0.000000	-0.633954	0.000000	0.000000	0.000000	-1.158402	0.103343	0.147169	0.000000	0.000000	4.000000	7.000000	0.000000
21882.600596	0.108873	0.580170	0.087947	77.884193	60.153744	111.179344	4.353352	0.000000	-0.633954	0.000000	0.000000	0.000000	-1.141853	0.131074	0.263961	0.000000	0.000000	4.000000	7.000000	0.000000
21882.603929	0.108873	0.580170	0.087947	77.884193	60.153744	111.179344	4.353352	0.000000	-0.633954	0.000000	0.000000	0.000000	-1.141853	0.131074	0.263961	0.000000	0.000000	4.000000	7.000000	0.000000
21882.607262	0.108873	0.580170	0.087947	77.865532	61.642281	112.402473	4.397346	0.000000	-0.443645	0.000000	0.000000	0.000000	-1.141853	0.131074	0.263961	0.000000	0.000000	4.000000	7.000000	0.000000
21882.610596	0.104905	0.580606	0.089115	77.865532	61.642281	112.402473	4.397346	0.000000	-0.443645	0.000000	0.000000	0.000000	-1.190255	0.130685	0.350466	0.000000	0.000000	4.000000	7.000000	0.000000
21882.613929	0.104905	0.580606	0.089115	77.865532	61.642281	112.402473	4.397346	0.000000	-0.443645	0.000000	0.000000	0.000000	-1.190255	0.130685	0.350466	0.000000	0.000000	4.000000	7.000000	0.000000
21882.617262	0.104905	0.580606	0.089115	78.045456	64.188797	114.307022	4.455756	0.000000	-0.245269	0.000000	0.000000	0.000000	-1.190255	0.130685	0.350466	0.000000	0.000000	4.000000	7.000000	0.000000
21882.620596	0.101010	0.581049	0.090562	78.045456	64.188797	114.307022	4.455756	0.000000	-0.245269	0.000000	0.000000	0.000000	-1.168563	0.132924	0.434136	0.000000	0.000000	4.000000	7.000000	0.000000
21882.623929	0.101010	0.581049	0.090562	78.045456	64.188797	114.307022	4.455756	0.000000	-0.245269	0.000000	0.000000	0.000000	-1.168563	0.132924	0.434136	0.000000	0.000000	4.000000	7.000000	0.000000
21882.627262	0.101010	0.581049	0.090562	78.303291	67.013977	116.253021	4.528112	0.000000	-0.050509	0.000000	0.000000	0.000000	-1.168563	0.132924	0.434136	0.000000	0.000000	4.000000	7.000000	0.000000
21882.630596	0.097140	0.581466	0.092365	78.303291	67.013977	116.253021	4.528112	0.000000	-0.050509	0.000000	0.000000	0.000000	-1.161002	0.125238	0.540738	0.000000	0.000000	4.000000	7.000000	0.000000
21882.633929	0.097140	0.581466	0.092365	78.303291	67.013977	116.253021	4.528112	0.000000	-0.050509	0.000000	0.000000	0.000000	-1.161002	0.125238	0.540738	0.000000	0.000000	4.000000	7.000000	0.000000
21882.637262	0.097140	0.581466	0.092365	78.528687	69.767326	117.894272	4.618235	0.000000	0.142991	0.000000	0.000000	0.000000	-1.161002	0.125238	0.540738	0.000000	0.000000	4.000000	7.000000	0.000000
21882.640596	0.093257	0.581869	0.094504	78.528687	69.767326	117.894272	4.618235	0.000000	0.142991	0.000000	0.000000	0.000000	-1.165019	0.120700	0.641900	0.000000	0.000000	4.000000	7.000000	0.000000
21882.643929	0.093257	0.581869	0.094504	78.528687	69.767326	117.894272	4.618235	0.000000	0.142991	0.000000	0.000000	0.000000	-1.165019	0.120700	0.641900	0.000000	0.000000	4.000000	7.000000	0.000000
21882.647262	0.093257	0.581869	0.094504	78.649452	72.530716	119.705841	4.725219	0.000000	0.337161	0.000000	0.000000	0.000000	-1.165019	0.120700	0.641900	0.000000	0.000000	4.000000	7.000000	0.000000
21882.650596	0.089558	0.582185	0.096922	78.649452	72.530716	119.705841	4.725219	0.000000	0.337161	0.000000	0.000000	0.000000	-1.109657	0.094959	0.725221	0.000000	0.000000	4.000000	7.000000	0.000000
21882.653929	0.089558	0.582185	0.096922	78.649452	72.530716	119.705841	4.725219	0.000000	0.337161	0.000000	0.000000	0.000000	-1.109657	0.094959	0.725221	0.000000	0.000000	4.000000	7.000000	0.000000
21882.657262	0.089558	0.582185	0.096922	78.603157	75.337196	121.977852	4.846089	0.000000	0.522104	0.000000	0.000000	0.000000	-1.109657	0.094959	0.725221	0.000000	0.000000	4.000000	7.000000	0.000000
21882.660596	0.086052	0.582428	0.099534	78.603157	75.337196	121.977852	4.846089	0.000000	0.522104	0.000000	0.000000	0.000000	-1.051703	0.072776	0.783594	0.000000	0.000000	4.000000	7.000000	0.000000
21882.663929	0.086052	0.582428	0.099534	78.603157	75.337196	121.977852	4.846089	0.000000	0.522104	0.000000	0.000000	0.000000	-1.051703	0.072776	0.783594	0.000000	0.000000	4.000000	7.000000	0.000000
21882.667262	0.086052	0.582428	0.099534	78.422768	78.065262	124.265938	4.951620	0.000000	0.693875	0.000000	0.000000	0.000000	-1.051703	0.072776	0.783594	0.000000	0.000000	4.000000	7.000000	0.000000
21882.670596	0.082760	0.582606	0.102317	78.422768	78.065262	124.265938	4.951620	0.000000	0.693875	0.000000	0.000000	0.000000	-0.987531	0.053428	0.834964	0.000000	0.000000	4.000000	7.000000	0.000000
21882.673929	0.082760	0.582606	0.102317	78.422768	78.065262	124.265938	4.951620	0.000000	0.693875	0.000000	0.000000	0.000000	-0.987531	0.053428	0.834964	0.000000	0.000000	4.000000	7.000000	0.000000
21882.677262	0.082760	0.582606	0.102317	78.209084	80.770981	126.237129	4.930503	0.000000	0.830747	0.000000	0.000000	0.000000	-0.987531	0.053428	0.834964	0.000000	0.000000	4.000000	7.000000	0.000000
21882.680596	0.079726	0.582720	0.105207	78.209084	80.770981	126.237129	4.930503	0.000000	0.830747	0.000000	0.000000	0.000000	-0.910250	0.034386	0.867074	0.000000	0.000000	4.000000	7.000000	0.000000
21882.683929	0.079726	0.582720	0.105207	78.209084	80.770981	126.237129	4.930503	0.000000	0.830747	0.000000	0.000000	0.000000	-0.910250	0.034386	0.867074	0.000000	0.000000	4.000000	7.000000	0.000000
21882.687262	0.079726	0.582720	0.105207	78.032974	83.518448	128.315353	4.909672	0.000000	0.946106	0.000000	0.000000	0.000000	-0.910250	0.034386	0.867074	0.000000	0.000000	4.000000	7.000000	0.000000
21882.690596	0.076866	0.582812	0.108190	78.032974	83.518448	128.315353	4.909672	0.000000	0.946106	0.000000	0.000000	0.000000	-0.857977	0.027576	0.894826	0.000000	0.000000	4.000000	7.000000	0.000000
21882.693929	0.076866	0.582812	0.108190	78.032974	83.518448	128.315353	4.909672	0.000000	0.946106	0.000000	0.000000	0.000000	-0.857977	0.027576	0.894826	0.000000	0.000000	4.000000	7.000000	0.000000
21882.697262	0.076866	0.582812	0.108190	77.978966	86.356270	130.721664	4.889474	0.000000	1.045487	0.000000	0.000000	0.000000	-0.857977	0.027576	0.894826	0.000000	0.000000	4.000000	7.000000	0.000000
21882.700596	0.074236	0.582849	0.111267	77.978966	86.356270	130.721664	4.889474	0.000000	1.045487	0.000000	0.000000	0.000000	-0.789066	0.011044	0.923049	0.000000	0.000000	4.000000	7.000000	0.000000
21882.703929	0.074236	0.582849	0.111267	77.978966	86.356270	130.721664	4.889474	0.000000	1.045487	0.000000	0.000000	0.000000	-0.789066	0.011044	0.923049	0.000000	0.000000	4.000000	7.000000	0.000000
21882.707262	0.074236	0.582849	0.111267	77.965134	89.167580	133.224411	4.871121	0.000000	1.127909	0.000000	0.000000	0.000000	-0.789066	0.011044	0.923049	0.000000	0.000000	4.000000	7.000000	0.000000
21882.710596	0.071893	0.582880	0.114441	77.965134	89.167580	133.224411	4.871121	0.000000	1.127909	0.000000	0.000000	0.000000	-0.703071	0.009350	0.952384	0.000000	0.000000	4.000000	7.000000	0.000000
21882.713929	0.071893	0.582880	0.114441	77.965134	89.167580	133.224411	4.871121	0.000000	1.127909	0.000000	0.000000	0.000000	-0.703071	0.009350	0.952384	0.000000	0.000000	4.000000	7.000000	0.000000
21882.717262	0.071893	0.582880	0.114441	77.906677	91.770294	135.398987	4.855692	0.000000	1.192583	0.000000	0.000000	0.000000	-0.703071	0.009350	0.952384	0.000000	0.000000	4.000000	7.000000	0.000000
21882.720596	0.069843	0.582913	0.117753	77.906677	91.770294	135.398987	4.855692	0.000000	1.192583	0.000000	0.000000	0.000000	-0.614908	0.009721	0.993479	0.000000	0.000000	4.000000	7.000000	0.000000
21882.723929	0.069843	0.582913	0.117753	77.906677	91.770294	135.398987	4.855692	0.000000	1.192583	0.000000	0.000000	0.000000	-0.614908	0.009721	0.993479	0.000000	0.000000	4.000000	7.000000	0.000000
21882.727262	0.069843	0.582913	0.117753	77.825256	94.179398	137.206253	4.843676	0.000000	1.240488	0.000000	0.000000	0.000000	-0.614908	0.009721	0.993479	0.000000	0.000000	4.000000	7.000000	0.000000
21882.730596	0.068140	0.582969	0.121153	77.825256	94.179398	137.206253	4.843676	0.000000	1.240488	0.000000	0.000000	0.000000	-0.511014	0.016784	1.019971	0.000000	0.000000	4.000000	7.000000	0.000000
21882.733929	0.068140	0.582969	0.121153	77.825256	94.179398	137.206253	4.843676	0.000000	1.240488	0.000000	0.000000	0.000000	-0.511014	0.016784	1.019971	0.000000	0.000000	4.000000	7.000000	0.000000
21882.737262	0.068140	0.582969	0.121153	77.747772	96.405327	139.030334	4.835588	0.000000	1.271650	0.000000	0.000000	0.000000	-0.511014	0.016784	1.019971	0.000000	0.000000	4.000000	7.000000	0.000000
21882.740596	0.066759	0.583048	0.124646	77.747772	96.405327	139.030334	4.835588	0.000000	1.271650	0.000000	0.000000	0.000000	-0.414017	0.023632	1.047872	0.000000	0.000000	4.000000	7.000000	0.000000
21882.743929	0.066759	0.583048	0.124646	77.747772	96.405327	139.030334	4.835588	0.000000	1.271650	0.000000	0.000000	0.000000	-0.414017	0.023632	1.047872	0.000000	0.000000	4.000000	7.000000	0.000000
21882.747262	0.066759	0.583048	0.124646	77.719147	98.452278	140.933762	4.831159	0.000000	1.288373	0.000000	0.000000	0.000000	-0.414017	0.023632	1.047872	0.000000	0.000000	4.000000	7.000000	0.000000
21882.750596	0.065707	0.583180	0.128226	77.719147	98.452278	140.933762	4.831159	0.000000	1.288373	0.000000	0.000000	0.000000	-0.315886	0.039837	1.073909	0.000000	0.000000	4.000000	7.000000	0.000000
21882.753929	0.065707	0.583180	0.128226	77.719147	98.452278	140.933762	4.831159	0.000000	1.288373	0.000000	0.000000	0.000000	-0.315886	0.039837	1.073909	0.000000	0.000000	4.000000	7.000000	0.000000
21882.757262	0.065707	0.583180	0.128226	77.794090	100.428062	142.709854	4.830235	0.000000	1.291831	0.000000	0.000000	0.000000	-0.315886	0.039837	1.073909	0.000000	0.000000	4.000000	7.000000	0.000000
21882.760596	0.065038	0.583359	0.131849	77.794090	100.428062	142.709854	4.830235	0.000000	1.291831	0.000000	0.000000	0.000000	-0.200695	0.053684	1.087162	0.000000	0.000000	4.000000	7.000000	0.000000
21882.763929	0.065038	0.583359	0.131849	77.794090	100.428062	142.709854	4.830235	0.000000	1.291831	0.000000	0.000000	0.000000	-0.200695	0.053684	1.087162	0.000000	0.000000	4.000000	7.000000	0.000000
21882.767262	0.065038	0.583359	0.131849	77.971130	102.428322	144.413223	4.832971	0.000000	1.281558	0.000000	0.000000	0.000000	-0.200695	0.053684	1.087162	0.000000	0.000000	4.000000	7.000000	0.000000
21882.770596	0.064756	0.583544	0.135488	77.971130	102.428322	144.413223	4.832971	0.000000	1.281558	0.000000	0.000000	0.000000	-0.084493	0.055412	1.091552	0.000000	0.000000	4.000000	7.000000	0.000000
21882.773929	0.064756	0.583544	0.135488	77.971130	102.428322	144.413223	4.832971	0.000000	1.281558	0.000000	0.000000	0.000000	-0.084493	0.055412	1.091552	0.000000	0.000000	4.000000	7.000000	0.000000
21882.777262	0.064756	0.583544	0.135488	78.232468	104.617371	146.236389	4.838962	0.000000	1.258747	0.000000	0.000000	0.000000	-0.084493	0.055412	1.091552	0.000000	0.000000	4.000000	7.000000	0.000000
21882.780596	0.064894	0.583747	0.139116	78.232468	104.617371	146.236389	4.838962	0.000000	1.258747	0.000000	0.000000	0.000000	0.041584	0.060770	1.088429	0.000000	0.000000	4.000000	7.000000	0.000000
21882.783929	0.064894	0.583747	0.139116	78.232468	104.617371	146.236389	4.838962	0.000000	1.258747	0.000000	0.000000	0.000000	0.041584	0.060770	1.088429	0.000000	0.000000	4.000000	7.000000	0.000000
21882.787262	0.064894	0.583747	0.139116	78.555321	106.958221	148.160095	4.848023	0.000000	1.223384	0.000000	0.000000	0.000000	0.041584	0.060770	1.088429	0.000000	0.000000	4.000000	7.000000	0.000000
21882.790596	0.065365	0.583965	0.142649	78.555321	106.958221	148.160095	4.848023	0.000000	1.223384	0.000000	0.000000	0.000000	0.141265	0.065432	1.059803	0.000000	0.000000	4.000000	7.000000	0.000000
21882.793929	0.065365	0.583965	0.142649	78.555321	106.958221	148.160095	4.848023	0.000000	1.223384	0.000000	0.000000	0.000000	0.141265	0.065432	1.059803	0.000000	0.000000	4.000000	7.000000	0.000000
21882.797262	0.065365	0.583965	0.142649	78.904099	109.396484	150.142136	4.858836	0.000000	1.179709	0.000000	0.000000	0.000000	0.141265	0.065432	1.059803	0.000000	0.000000	4.000000	7.000000	0.000000
21882.800596	0.066124	0.584161	0.146156	78.904099	109.396484	150.142136	4.858836	0.000000	1.179709	0.000000	0.000000	0.000000	0.227682	0.058763	1.052101	0.000000	0.000000	4.000000	7.000000	0.000000
21882.803929	0.066124	0.584161	0.146156	78.904099	109.396484	150.142136	4.858836	0.000000	1.179709	0.000000	0.000000	0.000000	0.227682	0.058763	1.052101	0.000000	0.000000	4.000000	7.000000	0.000000
21882.807262	0.066124	0.584161	0.146156	79.238319	111.756790	152.042252	4.870877	0.000000	1.128963	0.000000	0.000000	0.000000	0.227682	0.058763	1.052101	0.000000	0.000000	4.000000	7.000000	0.000000
21882.810596	0.067174	0.584347	0.149614	79.238319	111.756790	152.042252	4.870877	0.000000	1.128963	0.000000	0.000000	0.000000	0.314882	0.055870	1.037604	0.000000	0.000000	4.000000	7.000000	0.000000
21882.813929	0.067174	0.584347	0.149614	79.238319	111.756790	152.042252	4.870877	0.000000	1.128963	0.000000	0.000000	0.000000	0.314882	0.055870	1.037604	0.000000	0.000000	4.000000	7.000000	0.000000
21882.817262	0.067174	0.584347	0.149614	79.523621	113.988228	153.833771	4.883832	0.000000	1.071535	0.000000	0.000000	0.000000	0.314882	0.055870	1.037604	0.000000	0.000000	4.000000	7.000000	0.000000
21882.820596	0.068517	0.584536	0.153002	79.523621	113.988228	153.833771	4.883832	0.000000	1.071535	0.000000	0.000000	0.000000	0.402827	0.056936	1.016277	0.000000	0.000000	4.000000	7.000000	0.000000
21882.823929	0.068517	0.584536	0.153002	79.523621	113.988228	153.833771	4.883832	0.000000	1.071535	0.000000	0.000000	0.000000	0.402827	0.056936	1.016277	0.000000	0.000000	4.000000	7.000000	0.000000
21882.827262	0.068517	0.584536	0.153002	79.757637	116.002525	155.434555	4.897393	0.000000	1.007740	0.000000	0.000000	0.000000	0.402827	0.056936	1.016277	0.000000	0.000000	4.000000	7.000000	0.000000
21882.830596	0.070126	0.584655	0.156299	79.757637	116.002525	155.434555	4.897393	0.000000	1.007740	0.000000	0.000000	0.000000	0.482705	0.035652	0.989004	0.000000	0.000000	4.000000	7.000000	0.000000
21882.833929	0.070126	0.584655	0.156299	79.757637	116.002525	155.434555	4.897393	0.000000	1.007740	0.000000	0.000000	0.000000	0.482705	0.035652	0.989004	0.000000	0.000000	4.000000	7.000000	0.000000
21882.837262	0.070126	0.584655	0.156299	79.977814	117.834969	156.859680	4.911096	0.000000	0.938688	0.000000	0.000000	0.000000	0.482705	0.035652	0.989004	0.000000	0.000000	4.000000	7.000000	0.000000
21882.840596	0.071946	0.584737	0.159503	79.977814	117.834969	156.859680	4.911096	0.000000	0.938688	0.000000	0.000000	0.000000	0.545955	0.024387	0.961283	0.000000	0.000000	4.000000	7.000000	0.000000
21882.843929	0.071946	0.584737	0.159503	79.977814	117.834969	156.859680	4.911096	0.000000	0.938688	0.000000	0.000000	0.000000	0.545955	0.024387	0.961283	0.000000	0.000000	4.000000	7.000000	0.000000
21882.847262	0.071946	0.584737	0.159503	80.202850	119.565918	158.177460	4.924409	0.000000	0.866139	0.000000	0.000000	0.000000	0.545955	0.024387	0.961283	0.000000	0.000000	4.000000	7.000000	0.000000
21882.850596	0.074003	0.584753	0.162561	80.202850	119.565918	158.177460	4.924409	0.000000	0.866139	0.000000	0.000000	0.000000	0.617123	0.004830	0.917506	0.000000	0.000000	4.000000	7.000000	0.000000
21882.853929	0.074003	0.584753	0.162561	80.202850	119.565918	158.177460	4.924409	0.000000	0.866139	0.000000	0.000000	0.000000	0.617123	0.004830	0.917506	0.000000	0.000000	4.000000	7.000000	0.000000
21882.857262	0.074003	0.584753	0.162561	80.414383	121.103218	159.312851	4.937262	0.000000	0.789585	0.000000	0.000000	0.000000	0.617123	0.004830	0.917506	0.000000	0.000000	4.000000	7.000000	0.000000
21882.860596	0.076239	0.584683	0.165466	80.414383	121.103218	159.312851	4.937262	0.000000	0.789585	0.000000	0.000000	0.000000	0.670864	-0.020908	0.871443	0.000000	0.000000	4.000000	7.000000	0.000000
21882.863929	0.076239	0.584683	0.165466	80.414383	121.103218	159.312851	4.937262	0.000000	0.789585	0.000000	0.000000	0.000000	0.670864	-0.020908	0.871443	0.000000	0.000000	4.000000	7.000000	0.000000
21882.867262	0.076239	0.584683	0.165466	80.582596	122.379189	160.217590	4.949230	0.000000	0.710717	0.000000	0.000000	0.000000	0.670864	-0.020908	0.871443	0.000000	0.000000	4.000000	7.000000	0.000000
21882.870596	0.078622	0.584521	0.168186	80.582596	122.379189	160.217590	4.949230	0.000000	0.710717	0.000000	0.000000	0.000000	0.714845	-0.048766	0.816021	0.000000	0.000000	4.000000	7.000000	0.000000
21882.873929	0.078622	0.584521	0.168186	80.582596	122.379189	160.217590	4.949230	0.000000	0.710717	0.000000	0.000000	0.000000	0.714845	-0.048766	0.816021	0.000000	0.000000	4.000000	7.000000	0.000000
21882.877262	0.078622	0.584521	0.168186	80.682236	123.272911	160.789993	4.960089	0.000000	0.630483	0.000000	0.000000	0.000000	0.714845	-0.048766	0.816021	0.000000	0.000000	4.000000	7.000000	0.000000
21882.880596	0.081145	0.584272	0.170667	80.682236	123.272911	160.789993	4.960089	0.000000	0.630483	0.000000	0.000000	0.000000	0.756881	-0.074491	0.744163	0.000000	0.000000	4.000000	7.000000	0.000000
21882.883929	0.081145	0.584272	0.170667	80.682236	123.272911	160.789993	4.960089	0.000000	0.630483	0.000000	0.000000	0.000000	0.756881	-0.074491	0.744163	0.000000	0.000000	4.000000	7.000000	0.000000
21882.887262	0.081145	0.584272	0.170667	80.682091	123.652397	160.980240	4.969762	0.000000	0.549064	0.000000	0.000000	0.000000	0.756881	-0.074491	0.744163	0.000000	0.000000	4.000000	7.000000	0.000000
21882.890596	0.083748	0.583939	0.172916	80.682091	123.652397	160.980240	4.969762	0.000000	0.549064	0.000000	0.000000	0.000000	0.780917	-0.099936	0.674897	0.000000	0.000000	4.000000	7.000000	0.000000
21882.893929	0.083748	0.583939	0.172916	80.682091	123.652397	160.980240	4.969762	0.000000	0.549064	0.000000	0.000000	0.000000	0.780917	-0.099936	0.674897	0.000000	0.000000	4.000000	7.000000	0.000000
21882.897262	0.083748	0.583939	0.172916	80.668739	123.840385	160.986542	4.978060	0.000000	0.467887	0.000000	0.000000	0.000000	0.780917	-0.099936	0.674897	0.000000	0.000000	4.000000	7.000000	0.000000
21882.900596	0.086452	0.583529	0.174878	80.668739	123.840385	160.986542	4.978060	0.000000	0.467887	0.000000	0.000000	0.000000	0.811396	-0.122970	0.588354	0.000000	0.000000	4.000000	7.000000	0.000000
21882.903929	0.086452	0.583529	0.174878	80.668739	123.840385	160.986542	4.978060	0.000000	0.467887	0.000000	0.000000	0.000000	0.811396	-0.122970	0.588354	0.000000	0.000000	4.000000	7.000000	0.000000
21882.907262	0.086452	0.583529	0.174878	80.670601	123.953949	161.088211	4.985063	0.000000	0.386191	0.000000	0.000000	0.000000	0.811396	-0.122970	0.588354	0.000000	0.000000	4.000000	7.000000	0.000000
21882.910596	0.089195	0.583023	0.176546	80.670601	123.953949	161.088211	4.985063	0.000000	0.386191	0.000000	0.000000	0.000000	0.822778	-0.151849	0.500613	0.000000	0.000000	4.000000	7.000000	0.000000
21882.913929	0.089195	0.583023	0.176546	80.670601	123.953949	161.088211	4.985063	0.000000	0.386191	0.000000	0.000000	0.000000	0.822778	-0.151849	0.500613	0.000000	0.000000	4.000000	7.000000	0.000000
21882.917262	0.089195	0.583023	0.176546	80.681473	124.011757	161.463303	4.990662	0.000000	0.305442	0.000000	0.000000	0.000000	0.822778	-0.151849	0.500613	0.000000	0.000000	4.000000	7.000000	0.000000
21882.920596	0.092058	0.582450	0.177870	80.681473	124.011757	161.463303	4.990662	0.000000	0.305442	0.000000	0.000000	0.000000	0.858790	-0.171827	0.397244	0.000000	0.000000	4.000000	7.000000	0.000000
21882.923929	0.092058	0.582450	0.177870	80.681473	124.011757	161.463303	4.990662	0.000000	0.305442	0.000000	0.000000	0.000000	0.858790	-0.171827	0.397244	0.000000	0.000000	4.000000	7.000000	0.000000
21882.927262	0.092058	0.582450	0.177870	80.695389	124.080170	162.514984	4.995022	0.000000	0.223044	0.000000	0.000000	0.000000	0.858790	-0.171827	0.397244	0.000000	0.000000	4.000000	7.000000	0.000000
21882.930596	0.095044	0.581784	0.178891	80.695389	124.080170	162.514984	4.995022	0.000000	0.223044	0.000000	0.000000	0.000000	0.895816	-0.199846	0.306179	0.000000	0.000000	4.000000	7.000000	0.000000
21882.933929	0.095044	0.581784	0.178891	80.695389	124.080170	162.514984	4.995022	0.000000	0.223044	0.000000	0.000000	0.000000	0.895816	-0.199846	0.306179	0.000000	0.000000	4.000000	7.000000	0.000000
21882.937262	0.095044	0.581784	0.178891	80.701210	124.293228	163.345322	4.998082	0.000000	0.138479	0.000000	0.000000	0.000000	0.895816	-0.199846	0.306179	0.000000	0.000000	4.000000	7.000000	0.000000
21882.940596	0.098117	0.581040	0.179592	80.701210	124.293228	163.345322	4.998082	0.000000	0.138479	0.000000	0.000000	0.000000	0.922051	-0.223172	0.210343	0.000000	0.000000	4.000000	7.000000	0.000000
21882.943929	0.098117	0.581040	0.179592	80.701210	124.293228	163.345322	4.998082	0.000000	0.138479	0.000000	0.000000	0.000000	0.922051	-0.223172	0.210343	0.000000	0.000000	4.000000	7.000000	0.000000
21882.947262	0.098117	0.581040	0.179592	80.694427	124.645927	163.927261	4.999725	0.000000	0.052419	0.000000	0.000000	0.000000	0.922051	-0.223172	0.210343	0.000000	0.000000	4.000000	7.000000	0.000000
[truncated: 3,557 more rows]
