# Supplementary material for: Haptic Guidance Needs to Be Intuitive Not Just Informative to Improve Human Motor Accuracy
Source: PLoS One. 2016 Mar 16;11(3):e0150912. doi: 10.1371/journal.pone.0150912 (PMC4794196; doi:10.1371/journal.pone.0150912)
Supplement: S2 Data — (ZIP) [file pone.0150912.s002.zip › Subject2/exp2_0032.txt]

Time	PosX	PosY	PosZ	RotX	RotY	RotZ	ForceX	ForceY	ForceZ	MomentX	MomentY	MomentZ	VelocityX	VelocityY	VelocityZ	CalibratedWeight	ButtonDown	Condition	Trial	Visual
21896.387262	0.003653	0.537534	0.251736	86.223427	97.873032	134.026215	4.624817	0.000000	-1.900281	0.000000	0.000000	0.000000	0.070735	0.007382	0.012956	0.000000	1.000000	4.000000	8.000000	0.000000
21896.390596	0.003653	0.537534	0.251736	86.223427	97.873032	134.026215	4.624817	0.000000	-1.900281	0.000000	0.000000	0.000000	0.070735	0.007382	0.012956	0.000000	1.000000	4.000000	8.000000	0.000000
21896.393929	0.003653	0.537534	0.251736	86.223427	97.873032	134.026215	4.624817	0.000000	-1.900281	0.000000	0.000000	0.000000	0.070735	0.007382	0.012956	0.000000	1.000000	4.000000	8.000000	0.000000
21896.397262	0.003653	0.537534	0.251736	86.218140	98.384872	134.358780	4.623408	0.000000	-1.903706	0.000000	0.000000	0.000000	0.070735	0.007382	0.012956	0.000000	1.000000	4.000000	8.000000	0.000000
21896.400596	0.005334	0.537604	0.251481	86.218140	98.384872	134.358780	4.623408	0.000000	-1.903706	0.000000	0.000000	0.000000	0.504238	0.021128	-0.076359	0.000000	1.000000	4.000000	8.000000	0.000000
21896.403929	0.005334	0.537604	0.251481	86.218140	98.384872	134.358780	4.623408	0.000000	-1.903706	0.000000	0.000000	0.000000	0.504238	0.021128	-0.076359	0.000000	1.000000	4.000000	8.000000	0.000000
21896.407262	0.005334	0.537604	0.251481	86.230438	98.933304	134.489563	4.611795	0.000000	-1.931670	0.000000	0.000000	0.000000	0.504238	0.021128	-0.076359	0.000000	1.000000	4.000000	8.000000	0.000000
21896.410596	0.006710	0.537425	0.251096	86.230438	98.933304	134.489563	4.611795	0.000000	-1.931670	0.000000	0.000000	0.000000	0.412717	-0.053859	-0.115431	0.000000	1.000000	4.000000	8.000000	0.000000
21896.413929	0.006710	0.537425	0.251096	86.230438	98.933304	134.489563	4.611795	0.000000	-1.931670	0.000000	0.000000	0.000000	0.412717	-0.053859	-0.115431	0.000000	1.000000	4.000000	8.000000	0.000000
21896.417262	0.006710	0.537425	0.251096	86.544640	98.521217	133.641953	4.601696	0.000000	-1.955606	0.000000	0.000000	0.000000	0.412717	-0.053859	-0.115431	0.000000	1.000000	4.000000	8.000000	0.000000
21896.420596	0.007883	0.537681	0.250756	86.544640	98.521217	133.641953	4.601696	0.000000	-1.955606	0.000000	0.000000	0.000000	0.351936	0.076995	-0.102134	0.000000	1.000000	4.000000	8.000000	0.000000
21896.423929	0.007883	0.537681	0.250756	86.544640	98.521217	133.641953	4.601696	0.000000	-1.955606	0.000000	0.000000	0.000000	0.351936	0.076995	-0.102134	0.000000	1.000000	4.000000	8.000000	0.000000
21896.427262	0.007883	0.537681	0.250756	87.295067	96.694862	131.215210	4.592962	0.000000	-1.976031	0.000000	0.000000	0.000000	0.351936	0.076995	-0.102134	0.000000	1.000000	4.000000	8.000000	0.000000
21896.430596	0.009758	0.537762	0.250235	87.295067	96.694862	131.215210	4.592962	0.000000	-1.976031	0.000000	0.000000	0.000000	0.562517	0.024131	-0.156362	0.000000	1.000000	4.000000	8.000000	0.000000
21896.433929	0.009758	0.537762	0.250235	87.295067	96.694862	131.215210	4.592962	0.000000	-1.976031	0.000000	0.000000	0.000000	0.562517	0.024131	-0.156362	0.000000	1.000000	4.000000	8.000000	0.000000
21896.437262	0.009758	0.537762	0.250235	88.252808	89.045067	122.836761	4.578902	0.000000	-2.008396	0.000000	0.000000	0.000000	0.562517	0.024131	-0.156362	0.000000	1.000000	4.000000	8.000000	0.000000
21896.440596	0.011493	0.537863	0.249550	88.252808	89.045067	122.836761	4.578902	0.000000	-2.008396	0.000000	0.000000	0.000000	0.520650	0.030295	-0.205425	0.000000	1.000000	4.000000	8.000000	0.000000
21896.443929	0.011493	0.537863	0.249550	88.252808	89.045067	122.836761	4.578902	0.000000	-2.008396	0.000000	0.000000	0.000000	0.520650	0.030295	-0.205425	0.000000	1.000000	4.000000	8.000000	0.000000
21896.447262	0.011493	0.537863	0.249550	89.175758	53.323402	86.283585	4.565096	0.000000	-2.039583	0.000000	0.000000	0.000000	0.520650	0.030295	-0.205425	0.000000	1.000000	4.000000	8.000000	0.000000
21896.450596	0.013360	0.538002	0.248853	89.175758	53.323402	86.283585	4.565096	0.000000	-2.039583	0.000000	0.000000	0.000000	0.559843	0.041771	-0.209046	0.000000	1.000000	4.000000	8.000000	0.000000
21896.453929	0.013360	0.538002	0.248853	89.175758	53.323402	86.283585	4.565096	0.000000	-2.039583	0.000000	0.000000	0.000000	0.559843	0.041771	-0.209046	0.000000	1.000000	4.000000	8.000000	0.000000
21896.457262	0.013360	0.538002	0.248853	88.916824	-22.370874	9.701472	4.550148	0.000000	-2.072718	0.000000	0.000000	0.000000	0.559843	0.041771	-0.209046	0.000000	1.000000	4.000000	8.000000	0.000000
21896.460596	0.015590	0.538295	0.248125	88.916824	-22.370874	9.701472	4.550148	0.000000	-2.072718	0.000000	0.000000	0.000000	0.669125	0.087854	-0.218517	0.000000	1.000000	4.000000	8.000000	0.000000
21896.463929	0.015590	0.538295	0.248125	88.916824	-22.370874	9.701472	4.550148	0.000000	-2.072718	0.000000	0.000000	0.000000	0.669125	0.087854	-0.218517	0.000000	1.000000	4.000000	8.000000	0.000000
21896.467262	0.015590	0.538295	0.248125	88.049263	-39.964928	-8.644853	4.532326	0.000000	-2.111402	0.000000	0.000000	0.000000	0.669125	0.087854	-0.218517	0.000000	1.000000	4.000000	8.000000	0.000000
21896.470596	0.017781	0.538524	0.247349	88.049263	-39.964928	-8.644853	4.532326	0.000000	-2.111402	0.000000	0.000000	0.000000	0.657429	0.068685	-0.232765	0.000000	1.000000	4.000000	8.000000	0.000000
21896.473929	0.017781	0.538524	0.247349	88.049263	-39.964928	-8.644853	4.532326	0.000000	-2.111402	0.000000	0.000000	0.000000	0.657429	0.068685	-0.232765	0.000000	1.000000	4.000000	8.000000	0.000000
21896.477262	0.017781	0.538524	0.247349	87.320221	-43.227894	-12.372845	4.514329	0.000000	-2.149611	0.000000	0.000000	0.000000	0.657429	0.068685	-0.232765	0.000000	1.000000	4.000000	8.000000	0.000000
21896.480596	0.020299	0.538877	0.246462	87.320221	-43.227894	-12.372845	4.514329	0.000000	-2.149611	0.000000	0.000000	0.000000	0.755416	0.106112	-0.266179	0.000000	1.000000	4.000000	8.000000	0.000000
21896.483929	0.020299	0.538877	0.246462	87.320221	-43.227894	-12.372845	4.514329	0.000000	-2.149611	0.000000	0.000000	0.000000	0.755416	0.106112	-0.266179	0.000000	1.000000	4.000000	8.000000	0.000000
21896.487262	0.020299	0.538877	0.246462	86.765175	-43.058998	-12.055926	4.493309	0.000000	-2.193211	0.000000	0.000000	0.000000	0.755416	0.106112	-0.266179	0.000000	1.000000	4.000000	8.000000	0.000000
21896.490596	0.022978	0.539230	0.245559	86.765175	-43.058998	-12.055926	4.493309	0.000000	-2.193211	0.000000	0.000000	0.000000	0.803590	0.105766	-0.270938	0.000000	1.000000	4.000000	8.000000	0.000000
21896.493929	0.022978	0.539230	0.245559	86.765175	-43.058998	-12.055926	4.493309	0.000000	-2.193211	0.000000	0.000000	0.000000	0.803590	0.105766	-0.270938	0.000000	1.000000	4.000000	8.000000	0.000000
21896.497262	0.022978	0.539230	0.245559	86.338577	-42.211876	-10.560734	4.470687	0.000000	-2.238963	0.000000	0.000000	0.000000	0.803590	0.105766	-0.270938	0.000000	1.000000	4.000000	8.000000	0.000000
21896.500596	0.025449	0.539599	0.244633	86.338577	-42.211876	-10.560734	4.470687	0.000000	-2.238963	0.000000	0.000000	0.000000	0.741416	0.110611	-0.277623	0.000000	1.000000	4.000000	8.000000	0.000000
21896.503929	0.025449	0.539599	0.244633	86.338577	-42.211876	-10.560734	4.470687	0.000000	-2.238963	0.000000	0.000000	0.000000	0.741416	0.110611	-0.277623	0.000000	1.000000	4.000000	8.000000	0.000000
21896.507262	0.025449	0.539599	0.244633	85.946190	-41.930363	-9.848178	4.449113	0.000000	-2.281533	0.000000	0.000000	0.000000	0.741416	0.110611	-0.277623	0.000000	1.000000	4.000000	8.000000	0.000000
21896.510596	0.028077	0.540014	0.243605	85.946190	-41.930363	-9.848178	4.449113	0.000000	-2.281533	0.000000	0.000000	0.000000	0.788389	0.124710	-0.308319	0.000000	0.000000	4.000000	8.000000	0.000000
21896.513929	0.028077	0.540014	0.243605	85.946190	-41.930363	-9.848178	4.449113	0.000000	-2.281533	0.000000	0.000000	0.000000	0.788389	0.124710	-0.308319	0.000000	0.000000	4.000000	8.000000	0.000000
21896.517262	0.028077	0.540014	0.243605	85.556259	-42.712521	-10.536637	4.425609	0.000000	-2.326797	0.000000	0.000000	0.000000	0.788389	0.124710	-0.308319	0.000000	0.000000	4.000000	8.000000	0.000000
21896.520596	0.030659	0.540414	0.242441	85.556259	-42.712521	-10.536637	4.425609	0.000000	-2.326797	0.000000	0.000000	0.000000	0.774509	0.119775	-0.349218	0.000000	0.000000	4.000000	8.000000	0.000000
21896.523929	0.030659	0.540414	0.242441	85.556259	-42.712521	-10.536637	4.425609	0.000000	-2.326797	0.000000	0.000000	0.000000	0.774509	0.119775	-0.349218	0.000000	0.000000	4.000000	8.000000	0.000000
21896.527262	0.030659	0.540414	0.242441	85.160088	-44.053768	-11.874526	4.401493	0.000000	-2.372100	0.000000	0.000000	0.000000	0.774509	0.119775	-0.349218	0.000000	0.000000	4.000000	8.000000	0.000000
21896.530596	0.033000	0.540811	0.241277	85.160088	-44.053768	-11.874526	4.401493	0.000000	-2.372100	0.000000	0.000000	0.000000	0.702348	0.119225	-0.349451	0.000000	0.000000	4.000000	8.000000	0.000000
21896.533929	0.033000	0.540811	0.241277	85.160088	-44.053768	-11.874526	4.401493	0.000000	-2.372100	0.000000	0.000000	0.000000	0.702348	0.119225	-0.349451	0.000000	0.000000	4.000000	8.000000	0.000000
21896.537262	0.033000	0.540811	0.241277	84.800468	-45.712124	-13.910343	4.378792	0.000000	-2.413747	0.000000	0.000000	0.000000	0.702348	0.119225	-0.349451	0.000000	0.000000	4.000000	8.000000	0.000000
21896.540596	0.035296	0.541157	0.240013	84.800468	-45.712124	-13.910343	4.378792	0.000000	-2.413747	0.000000	0.000000	0.000000	0.688730	0.103831	-0.379096	0.000000	0.000000	4.000000	8.000000	0.000000
21896.543929	0.035296	0.541157	0.240013	84.800468	-45.712124	-13.910343	4.378792	0.000000	-2.413747	0.000000	0.000000	0.000000	0.688730	0.103831	-0.379096	0.000000	0.000000	4.000000	8.000000	0.000000
21896.547262	0.035296	0.541157	0.240013	84.559868	-46.804962	-15.269880	4.355636	0.000000	-2.455286	0.000000	0.000000	0.000000	0.688730	0.103831	-0.379096	0.000000	0.000000	4.000000	8.000000	0.000000
21896.550596	0.037547	0.541456	0.238682	84.559868	-46.804962	-15.269880	4.355636	0.000000	-2.455286	0.000000	0.000000	0.000000	0.675380	0.089532	-0.399268	0.000000	0.000000	4.000000	8.000000	0.000000
21896.553929	0.037547	0.541456	0.238682	84.559868	-46.804962	-15.269880	4.355636	0.000000	-2.455286	0.000000	0.000000	0.000000	0.675380	0.089532	-0.399268	0.000000	0.000000	4.000000	8.000000	0.000000
21896.557262	0.037547	0.541456	0.238682	84.523994	-46.825768	-15.072378	4.332136	0.000000	-2.496517	0.000000	0.000000	0.000000	0.675380	0.089532	-0.399268	0.000000	0.000000	4.000000	8.000000	0.000000
21896.560596	0.039686	0.541741	0.237251	84.523994	-46.825768	-15.072378	4.332136	0.000000	-2.496517	0.000000	0.000000	0.000000	0.641487	0.085529	-0.429230	0.000000	0.000000	4.000000	8.000000	0.000000
21896.563929	0.039686	0.541741	0.237251	84.523994	-46.825768	-15.072378	4.332136	0.000000	-2.496517	0.000000	0.000000	0.000000	0.641487	0.085529	-0.429230	0.000000	0.000000	4.000000	8.000000	0.000000
21896.567262	0.039686	0.541741	0.237251	84.608788	-46.724865	-14.155085	4.308670	0.000000	-2.536801	0.000000	0.000000	0.000000	0.641487	0.085529	-0.429230	0.000000	0.000000	4.000000	8.000000	0.000000
21896.570596	0.041843	0.541995	0.235731	84.608788	-46.724865	-14.155085	4.308670	0.000000	-2.536801	0.000000	0.000000	0.000000	0.647278	0.076302	-0.456002	0.000000	0.000000	4.000000	8.000000	0.000000
21896.573929	0.041843	0.541995	0.235731	84.608788	-46.724865	-14.155085	4.308670	0.000000	-2.536801	0.000000	0.000000	0.000000	0.647278	0.076302	-0.456002	0.000000	0.000000	4.000000	8.000000	0.000000
21896.577262	0.041843	0.541995	0.235731	84.742828	-46.937191	-13.142895	4.284218	0.000000	-2.577882	0.000000	0.000000	0.000000	0.647278	0.076302	-0.456002	0.000000	0.000000	4.000000	8.000000	0.000000
21896.580596	0.043850	0.542228	0.234049	84.742828	-46.937191	-13.142895	4.284218	0.000000	-2.577882	0.000000	0.000000	0.000000	0.601960	0.069765	-0.504574	0.000000	0.000000	4.000000	8.000000	0.000000
21896.583929	0.043850	0.542228	0.234049	84.742828	-46.937191	-13.142895	4.284218	0.000000	-2.577882	0.000000	0.000000	0.000000	0.601960	0.069765	-0.504574	0.000000	0.000000	4.000000	8.000000	0.000000
21896.587262	0.043850	0.542228	0.234049	84.900917	-47.273407	-11.854967	4.259758	0.000000	-2.618103	0.000000	0.000000	0.000000	0.601960	0.069765	-0.504574	0.000000	0.000000	4.000000	8.000000	0.000000
21896.590596	0.045899	0.542434	0.232160	84.900917	-47.273407	-11.854967	4.259758	0.000000	-2.618103	0.000000	0.000000	0.000000	0.614714	0.061900	-0.566717	0.000000	0.000000	4.000000	8.000000	0.000000
21896.593929	0.045899	0.542434	0.232160	84.900917	-47.273407	-11.854967	4.259758	0.000000	-2.618103	0.000000	0.000000	0.000000	0.614714	0.061900	-0.566717	0.000000	0.000000	4.000000	8.000000	0.000000
21896.597262	0.045899	0.542434	0.232160	85.070572	-47.845295	-11.123843	4.233434	0.000000	-2.660459	0.000000	0.000000	0.000000	0.614714	0.061900	-0.566717	0.000000	0.000000	4.000000	8.000000	0.000000
21896.600596	0.047981	0.542602	0.229965	85.070572	-47.845295	-11.123843	4.233434	0.000000	-2.660459	0.000000	0.000000	0.000000	0.624685	0.050276	-0.658527	0.000000	0.000000	4.000000	8.000000	0.000000
21896.603929	0.047981	0.542602	0.229965	85.070572	-47.845295	-11.123843	4.233434	0.000000	-2.660459	0.000000	0.000000	0.000000	0.624685	0.050276	-0.658527	0.000000	0.000000	4.000000	8.000000	0.000000
21896.607262	0.047981	0.542602	0.229965	85.253235	-48.770958	-11.239079	4.204675	0.000000	-2.705681	0.000000	0.000000	0.000000	0.624685	0.050276	-0.658527	0.000000	0.000000	4.000000	8.000000	0.000000
21896.610596	0.049963	0.542788	0.227479	85.253235	-48.770958	-11.239079	4.204675	0.000000	-2.705681	0.000000	0.000000	0.000000	0.594730	0.055822	-0.745839	0.000000	0.000000	4.000000	8.000000	0.000000
21896.613929	0.049963	0.542788	0.227479	85.253235	-48.770958	-11.239079	4.204675	0.000000	-2.705681	0.000000	0.000000	0.000000	0.594730	0.055822	-0.745839	0.000000	0.000000	4.000000	8.000000	0.000000
21896.617262	0.049963	0.542788	0.227479	85.466026	-49.855011	-11.734051	4.174503	0.000000	-2.752003	0.000000	0.000000	0.000000	0.594730	0.055822	-0.745839	0.000000	0.000000	4.000000	8.000000	0.000000
21896.620596	0.051969	0.543003	0.224638	85.466026	-49.855011	-11.734051	4.174503	0.000000	-2.752003	0.000000	0.000000	0.000000	0.601759	0.064669	-0.852266	0.000000	0.000000	4.000000	8.000000	0.000000
21896.623929	0.051969	0.543003	0.224638	85.466026	-49.855011	-11.734051	4.174503	0.000000	-2.752003	0.000000	0.000000	0.000000	0.601759	0.064669	-0.852266	0.000000	0.000000	4.000000	8.000000	0.000000
21896.627262	0.051969	0.543003	0.224638	85.694885	-50.552078	-11.735335	4.141346	0.000000	-2.801651	0.000000	0.000000	0.000000	0.601759	0.064669	-0.852266	0.000000	0.000000	4.000000	8.000000	0.000000
21896.630596	0.054032	0.543254	0.221500	85.694885	-50.552078	-11.735335	4.141346	0.000000	-2.801651	0.000000	0.000000	0.000000	0.618648	0.075303	-0.941381	0.000000	0.000000	4.000000	8.000000	0.000000
21896.633929	0.054032	0.543254	0.221500	85.694885	-50.552078	-11.735335	4.141346	0.000000	-2.801651	0.000000	0.000000	0.000000	0.618648	0.075303	-0.941381	0.000000	0.000000	4.000000	8.000000	0.000000
21896.637262	0.054032	0.543254	0.221500	85.847717	-49.443195	-9.838845	4.105009	0.000000	-2.854628	0.000000	0.000000	0.000000	0.618648	0.075303	-0.941381	0.000000	0.000000	4.000000	8.000000	0.000000
21896.640596	0.056057	0.543551	0.218167	85.847717	-49.443195	-9.838845	4.105009	0.000000	-2.854628	0.000000	0.000000	0.000000	0.607767	0.089049	-1.000000	0.000000	0.000000	4.000000	8.000000	0.000000
21896.643929	0.056057	0.543551	0.218167	85.847717	-49.443195	-9.838845	4.105009	0.000000	-2.854628	0.000000	0.000000	0.000000	0.607767	0.089049	-1.000000	0.000000	0.000000	4.000000	8.000000	0.000000
21896.647262	0.056057	0.543551	0.218167	85.875496	-45.365517	-4.770710	4.066692	0.000000	-2.908954	0.000000	0.000000	0.000000	0.607767	0.089049	-1.000000	0.000000	0.000000	4.000000	8.000000	0.000000
21896.650596	0.058167	0.543883	0.214559	85.875496	-45.365517	-4.770710	4.066692	0.000000	-2.908954	0.000000	0.000000	0.000000	0.632792	0.099627	-1.082484	0.000000	0.000000	4.000000	8.000000	0.000000
21896.653929	0.058167	0.543883	0.214559	85.875496	-45.365517	-4.770710	4.066692	0.000000	-2.908954	0.000000	0.000000	0.000000	0.632792	0.099627	-1.082484	0.000000	0.000000	4.000000	8.000000	0.000000
21896.657262	0.058167	0.543883	0.214559	85.836937	-39.740593	1.770082	4.024644	0.000000	-2.966857	0.000000	0.000000	0.000000	0.632792	0.099627	-1.082484	0.000000	0.000000	4.000000	8.000000	0.000000
21896.660596	0.060317	0.544203	0.210612	85.836937	-39.740593	1.770082	4.024644	0.000000	-2.966857	0.000000	0.000000	0.000000	0.645071	0.095885	-1.184095	0.000000	0.000000	4.000000	8.000000	0.000000
21896.663929	0.060317	0.544203	0.210612	85.836937	-39.740593	1.770082	4.024644	0.000000	-2.966857	0.000000	0.000000	0.000000	0.645071	0.095885	-1.184095	0.000000	0.000000	4.000000	8.000000	0.000000
21896.667262	0.060317	0.544203	0.210612	85.783226	-34.055027	8.165779	3.978515	0.000000	-3.028435	0.000000	0.000000	0.000000	0.645071	0.095885	-1.184095	0.000000	0.000000	4.000000	8.000000	0.000000
21896.670596	0.062567	0.544491	0.206333	85.783226	-34.055027	8.165779	3.978515	0.000000	-3.028435	0.000000	0.000000	0.000000	0.675038	0.086595	-1.283604	0.000000	0.000000	4.000000	8.000000	0.000000
21896.673929	0.062567	0.544491	0.206333	85.783226	-34.055027	8.165779	3.978515	0.000000	-3.028435	0.000000	0.000000	0.000000	0.675038	0.086595	-1.283604	0.000000	0.000000	4.000000	8.000000	0.000000
21896.677262	0.062567	0.544491	0.206333	85.742088	-28.829662	14.044337	3.927443	0.000000	-3.094381	0.000000	0.000000	0.000000	0.675038	0.086595	-1.283604	0.000000	0.000000	4.000000	8.000000	0.000000
21896.680596	0.064844	0.544742	0.201688	85.742088	-28.829662	14.044337	3.927443	0.000000	-3.094381	0.000000	0.000000	0.000000	0.683054	0.075307	-1.393384	0.000000	0.000000	4.000000	8.000000	0.000000
21896.683929	0.064844	0.544742	0.201688	85.742088	-28.829662	14.044337	3.927443	0.000000	-3.094381	0.000000	0.000000	0.000000	0.683054	0.075307	-1.393384	0.000000	0.000000	4.000000	8.000000	0.000000
21896.687262	0.064844	0.544742	0.201688	85.724739	-24.112867	19.543837	3.871421	0.000000	-3.164190	0.000000	0.000000	0.000000	0.683054	0.075307	-1.393384	0.000000	0.000000	4.000000	8.000000	0.000000
21896.690596	0.067203	0.544953	0.196664	85.724739	-24.112867	19.543837	3.871421	0.000000	-3.164190	0.000000	0.000000	0.000000	0.707598	0.063235	-1.507213	0.000000	0.000000	4.000000	8.000000	0.000000
21896.693929	0.067203	0.544953	0.196664	85.724739	-24.112867	19.543837	3.871421	0.000000	-3.164190	0.000000	0.000000	0.000000	0.707598	0.063235	-1.507213	0.000000	0.000000	4.000000	8.000000	0.000000
21896.697262	0.067203	0.544953	0.196664	85.725197	-20.013838	24.274738	3.809334	0.000000	-3.238669	0.000000	0.000000	0.000000	0.707598	0.063235	-1.507213	0.000000	0.000000	4.000000	8.000000	0.000000
21896.700596	0.069579	0.545166	0.191323	85.725197	-20.013838	24.274738	3.809334	0.000000	-3.238669	0.000000	0.000000	0.000000	0.713022	0.063800	-1.602433	0.000000	0.000000	4.000000	8.000000	0.000000
21896.703929	0.069579	0.545166	0.191323	85.725197	-20.013838	24.274738	3.809334	0.000000	-3.238669	0.000000	0.000000	0.000000	0.713022	0.063800	-1.602433	0.000000	0.000000	4.000000	8.000000	0.000000
21896.707262	0.069579	0.545166	0.191323	85.725746	-16.570190	28.531464	3.741757	0.000000	-3.316513	0.000000	0.000000	0.000000	0.713022	0.063800	-1.602433	0.000000	0.000000	4.000000	8.000000	0.000000
21896.710596	0.071971	0.545382	0.185692	85.725746	-16.570190	28.531464	3.741757	0.000000	-3.316513	0.000000	0.000000	0.000000	0.717509	0.064818	-1.689167	0.000000	0.000000	4.000000	8.000000	0.000000
21896.713929	0.071971	0.545382	0.185692	85.725746	-16.570190	28.531464	3.741757	0.000000	-3.316513	0.000000	0.000000	0.000000	0.717509	0.064818	-1.689167	0.000000	0.000000	4.000000	8.000000	0.000000
21896.717262	0.071971	0.545382	0.185692	85.722908	-13.642076	32.548653	3.668471	0.000000	-3.397399	0.000000	0.000000	0.000000	0.717509	0.064818	-1.689167	0.000000	0.000000	4.000000	8.000000	0.000000
21896.720596	0.074371	0.545598	0.179767	85.722908	-13.642076	32.548653	3.668471	0.000000	-3.397399	0.000000	0.000000	0.000000	0.719967	0.064891	-1.777534	0.000000	0.000000	4.000000	8.000000	0.000000
21896.723929	0.074371	0.545598	0.179767	85.722908	-13.642076	32.548653	3.668471	0.000000	-3.397399	0.000000	0.000000	0.000000	0.719967	0.064891	-1.777534	0.000000	0.000000	4.000000	8.000000	0.000000
21896.727262	0.074371	0.545598	0.179767	85.691658	-11.290390	35.862907	3.588991	0.000000	-3.481256	0.000000	0.000000	0.000000	0.719967	0.064891	-1.777534	0.000000	0.000000	4.000000	8.000000	0.000000
21896.730596	0.076741	0.545846	0.173541	85.691658	-11.290390	35.862907	3.588991	0.000000	-3.481256	0.000000	0.000000	0.000000	0.711121	0.074359	-1.867903	0.000000	0.000000	4.000000	8.000000	0.000000
21896.733929	0.076741	0.545846	0.173541	85.691658	-11.290390	35.862907	3.588991	0.000000	-3.481256	0.000000	0.000000	0.000000	0.711121	0.074359	-1.867903	0.000000	0.000000	4.000000	8.000000	0.000000
21896.737262	0.076741	0.545846	0.173541	85.598564	-9.328655	38.665073	3.503084	0.000000	-3.567689	0.000000	0.000000	0.000000	0.711121	0.074359	-1.867903	0.000000	0.000000	4.000000	8.000000	0.000000
21896.740596	0.079074	0.546101	0.166993	85.598564	-9.328655	38.665073	3.503084	0.000000	-3.567689	0.000000	0.000000	0.000000	0.699711	0.076546	-1.964396	0.000000	0.000000	4.000000	8.000000	0.000000
21896.743929	0.079074	0.546101	0.166993	85.598564	-9.328655	38.665073	3.503084	0.000000	-3.567689	0.000000	0.000000	0.000000	0.699711	0.076546	-1.964396	0.000000	0.000000	4.000000	8.000000	0.000000
21896.747262	0.079074	0.546101	0.166993	85.375977	-6.965465	42.055252	3.410035	0.000000	-3.656729	0.000000	0.000000	0.000000	0.699711	0.076546	-1.964396	0.000000	0.000000	4.000000	8.000000	0.000000
21896.750596	0.081259	0.546428	0.160250	85.375977	-6.965465	42.055252	3.410035	0.000000	-3.656729	0.000000	0.000000	0.000000	0.655601	0.098085	-2.022775	0.000000	0.000000	4.000000	8.000000	0.000000
21896.753929	0.081259	0.546428	0.160250	85.375977	-6.965465	42.055252	3.410035	0.000000	-3.656729	0.000000	0.000000	0.000000	0.655601	0.098085	-2.022775	0.000000	0.000000	4.000000	8.000000	0.000000
21896.757262	0.081259	0.546428	0.160250	84.982414	-4.189161	45.963070	3.311776	0.000000	-3.745950	0.000000	0.000000	0.000000	0.655601	0.098085	-2.022775	0.000000	0.000000	4.000000	8.000000	0.000000
21896.760596	0.083358	0.546894	0.153330	84.982414	-4.189161	45.963070	3.311776	0.000000	-3.745950	0.000000	0.000000	0.000000	0.629555	0.139880	-2.076078	0.000000	0.000000	4.000000	8.000000	0.000000
21896.763929	0.083358	0.546894	0.153330	84.982414	-4.189161	45.963070	3.311776	0.000000	-3.745950	0.000000	0.000000	0.000000	0.629555	0.139880	-2.076078	0.000000	0.000000	4.000000	8.000000	0.000000
21896.767262	0.083358	0.546894	0.153330	84.410370	-1.486655	50.051041	3.207485	0.000000	-3.835627	0.000000	0.000000	0.000000	0.629555	0.139880	-2.076078	0.000000	0.000000	4.000000	8.000000	0.000000
21896.770596	0.085322	0.547523	0.146327	84.410370	-1.486655	50.051041	3.207485	0.000000	-3.835627	0.000000	0.000000	0.000000	0.589224	0.188538	-2.100928	0.000000	0.000000	4.000000	8.000000	0.000000
21896.773929	0.085322	0.547523	0.146327	84.410370	-1.486655	50.051041	3.207485	0.000000	-3.835627	0.000000	0.000000	0.000000	0.589224	0.188538	-2.100928	0.000000	0.000000	4.000000	8.000000	0.000000
21896.777262	0.085322	0.547523	0.146327	83.730522	0.645987	53.924671	3.098487	0.000000	-3.924204	0.000000	0.000000	0.000000	0.589224	0.188538	-2.100928	0.000000	0.000000	4.000000	8.000000	0.000000
21896.780596	0.087131	0.548365	0.139294	83.730522	0.645987	53.924671	3.098487	0.000000	-3.924204	0.000000	0.000000	0.000000	0.542705	0.252480	-2.109955	0.000000	0.000000	4.000000	8.000000	0.000000
21896.783929	0.087131	0.548365	0.139294	83.730522	0.645987	53.924671	3.098487	0.000000	-3.924204	0.000000	0.000000	0.000000	0.542705	0.252480	-2.109955	0.000000	0.000000	4.000000	8.000000	0.000000
21896.787262	0.087131	0.548365	0.139294	83.003418	2.072684	56.989574	2.985518	0.000000	-4.010820	0.000000	0.000000	0.000000	0.542705	0.252480	-2.109955	0.000000	0.000000	4.000000	8.000000	0.000000
21896.790596	0.088646	0.549360	0.132243	83.003418	2.072684	56.989574	2.985518	0.000000	-4.010820	0.000000	0.000000	0.000000	0.454526	0.298512	-2.115207	0.000000	0.000000	4.000000	8.000000	0.000000
21896.793929	0.088646	0.549360	0.132243	83.003418	2.072684	56.989574	2.985518	0.000000	-4.010820	0.000000	0.000000	0.000000	0.454526	0.298512	-2.115207	0.000000	0.000000	4.000000	8.000000	0.000000
21896.797262	0.088646	0.549360	0.132243	82.286148	2.995288	59.078617	2.870093	0.000000	-4.094212	0.000000	0.000000	0.000000	0.454526	0.298512	-2.115207	0.000000	0.000000	4.000000	8.000000	0.000000
21896.800596	0.089825	0.550507	0.125223	82.286148	2.995288	59.078617	2.870093	0.000000	-4.094212	0.000000	0.000000	0.000000	0.353735	0.344366	-2.105920	0.000000	0.000000	4.000000	8.000000	0.000000
21896.803929	0.089825	0.550507	0.125223	82.286148	2.995288	59.078617	2.870093	0.000000	-4.094212	0.000000	0.000000	0.000000	0.353735	0.344366	-2.105920	0.000000	0.000000	4.000000	8.000000	0.000000
21896.807262	0.089825	0.550507	0.125223	81.608925	3.799757	60.355003	2.753275	0.000000	-4.173665	0.000000	0.000000	0.000000	0.353735	0.344366	-2.105920	0.000000	0.000000	4.000000	8.000000	0.000000
21896.810596	0.090470	0.551638	0.118161	81.608925	3.799757	60.355003	2.753275	0.000000	-4.173665	0.000000	0.000000	0.000000	0.193560	0.339026	-2.118752	0.000000	0.000000	4.000000	8.000000	0.000000
21896.813929	0.090470	0.551638	0.118161	81.608925	3.799757	60.355003	2.753275	0.000000	-4.173665	0.000000	0.000000	0.000000	0.193560	0.339026	-2.118752	0.000000	0.000000	4.000000	8.000000	0.000000
21896.817262	0.090470	0.551638	0.118161	80.986794	4.856584	61.481377	2.635816	0.000000	-4.248820	0.000000	0.000000	0.000000	0.193560	0.339026	-2.118752	0.000000	0.000000	4.000000	8.000000	0.000000
21896.820596	0.090566	0.552791	0.111035	80.986794	4.856584	61.481377	2.635816	0.000000	-4.248820	0.000000	0.000000	0.000000	0.028823	0.345973	-2.137837	0.000000	0.000000	4.000000	8.000000	0.000000
21896.823929	0.090566	0.552791	0.111035	80.986794	4.856584	61.481377	2.635816	0.000000	-4.248820	0.000000	0.000000	0.000000	0.028823	0.345973	-2.137837	0.000000	0.000000	4.000000	8.000000	0.000000
21896.827262	0.090566	0.552791	0.111035	80.418434	6.604959	63.670033	2.517174	0.000000	-4.320166	0.000000	0.000000	0.000000	0.028823	0.345973	-2.137837	0.000000	0.000000	4.000000	8.000000	0.000000
21896.830596	0.090190	0.553969	0.103873	80.418434	6.604959	63.670033	2.517174	0.000000	-4.320166	0.000000	0.000000	0.000000	-0.112955	0.353324	-2.148381	0.000000	0.000000	4.000000	8.000000	0.000000
21896.833929	0.090190	0.553969	0.103873	80.418434	6.604959	63.670033	2.517174	0.000000	-4.320166	0.000000	0.000000	0.000000	-0.112955	0.353324	-2.148381	0.000000	0.000000	4.000000	8.000000	0.000000
21896.837262	0.090190	0.553969	0.103873	79.873405	8.857348	66.611267	2.396636	0.000000	-4.388182	0.000000	0.000000	0.000000	-0.112955	0.353324	-2.148381	0.000000	0.000000	4.000000	8.000000	0.000000
21896.840596	0.089403	0.555346	0.096797	79.873405	8.857348	66.611267	2.396636	0.000000	-4.388182	0.000000	0.000000	0.000000	-0.236014	0.413366	-2.122849	0.000000	0.000000	4.000000	8.000000	0.000000
21896.843929	0.089403	0.555346	0.096797	79.873405	8.857348	66.611267	2.396636	0.000000	-4.388182	0.000000	0.000000	0.000000	-0.236014	0.413366	-2.122849	0.000000	0.000000	4.000000	8.000000	0.000000
21896.847262	0.089403	0.555346	0.096797	79.314301	11.472765	69.881798	2.275393	0.000000	-4.452256	0.000000	0.000000	0.000000	-0.236014	0.413366	-2.122849	0.000000	0.000000	4.000000	8.000000	0.000000
21896.850596	0.088204	0.556942	0.089865	79.314301	11.472765	69.881798	2.275393	0.000000	-4.452256	0.000000	0.000000	0.000000	-0.359591	0.478694	-2.079658	0.000000	0.000000	4.000000	8.000000	0.000000
21896.853929	0.088204	0.556942	0.089865	79.314301	11.472765	69.881798	2.275393	0.000000	-4.452256	0.000000	0.000000	0.000000	-0.359591	0.478694	-2.079658	0.000000	0.000000	4.000000	8.000000	0.000000
21896.857262	0.088204	0.556942	0.089865	78.726051	14.278677	73.464943	2.154434	0.000000	-4.512030	0.000000	0.000000	0.000000	-0.359591	0.478694	-2.079658	0.000000	0.000000	4.000000	8.000000	0.000000
21896.860596	0.086629	0.558740	0.083197	78.726051	14.278677	73.464943	2.154434	0.000000	-4.512030	0.000000	0.000000	0.000000	-0.472512	0.539420	-2.000320	0.000000	0.000000	4.000000	8.000000	0.000000
21896.863929	0.086629	0.558740	0.083197	78.726051	14.278677	73.464943	2.154434	0.000000	-4.512030	0.000000	0.000000	0.000000	-0.472512	0.539420	-2.000320	0.000000	0.000000	4.000000	8.000000	0.000000
21896.867262	0.086629	0.558740	0.083197	78.104233	17.023273	77.155487	2.035820	0.000000	-4.566775	0.000000	0.000000	0.000000	-0.472512	0.539420	-2.000320	0.000000	0.000000	4.000000	8.000000	0.000000
21896.870596	0.084531	0.560741	0.076758	78.104233	17.023273	77.155487	2.035820	0.000000	-4.566775	0.000000	0.000000	0.000000	-0.629361	0.600249	-1.931834	0.000000	0.000000	4.000000	8.000000	0.000000
21896.873929	0.084531	0.560741	0.076758	78.104233	17.023273	77.155487	2.035820	0.000000	-4.566775	0.000000	0.000000	0.000000	-0.629361	0.600249	-1.931834	0.000000	0.000000	4.000000	8.000000	0.000000
21896.877262	0.084531	0.560741	0.076758	77.485481	19.556183	80.767647	1.920301	0.000000	-4.616540	0.000000	0.000000	0.000000	-0.629361	0.600249	-1.931834	0.000000	0.000000	4.000000	8.000000	0.000000
21896.880596	0.081860	0.562794	0.070583	77.485481	19.556183	80.767647	1.920301	0.000000	-4.616540	0.000000	0.000000	0.000000	-0.801513	0.615991	-1.852496	0.000000	0.000000	4.000000	8.000000	0.000000
21896.883929	0.081860	0.562794	0.070583	77.485481	19.556183	80.767647	1.920301	0.000000	-4.616540	0.000000	0.000000	0.000000	-0.801513	0.615991	-1.852496	0.000000	0.000000	4.000000	8.000000	0.000000
21896.887262	0.081860	0.562794	0.070583	76.921486	22.047007	84.480568	1.809106	0.000000	-4.661237	0.000000	0.000000	0.000000	-0.801513	0.615991	-1.852496	0.000000	0.000000	4.000000	8.000000	0.000000
21896.890596	0.078667	0.564877	0.064542	76.921486	22.047007	84.480568	1.809106	0.000000	-4.661237	0.000000	0.000000	0.000000	-0.957822	0.624824	-1.812226	0.000000	0.000000	4.000000	8.000000	0.000000
21896.893929	0.078667	0.564877	0.064542	76.921486	22.047007	84.480568	1.809106	0.000000	-4.661237	0.000000	0.000000	0.000000	-0.957822	0.624824	-1.812226	0.000000	0.000000	4.000000	8.000000	0.000000
21896.897262	0.078667	0.564877	0.064542	76.532837	24.931925	88.764030	1.698770	0.000000	-4.702572	0.000000	0.000000	0.000000	-0.957822	0.624824	-1.812226	0.000000	0.000000	4.000000	8.000000	0.000000
21896.900596	0.075002	0.566841	0.058487	76.532837	24.931925	88.764030	1.698770	0.000000	-4.702572	0.000000	0.000000	0.000000	-1.099449	0.589155	-1.816625	0.000000	0.000000	4.000000	8.000000	0.000000
21896.903929	0.075002	0.566841	0.058487	76.532837	24.931925	88.764030	1.698770	0.000000	-4.702572	0.000000	0.000000	0.000000	-1.099449	0.589155	-1.816625	0.000000	0.000000	4.000000	8.000000	0.000000
21896.907262	0.075002	0.566841	0.058487	76.285973	28.353676	93.687805	1.584861	0.000000	-4.742174	0.000000	0.000000	0.000000	-1.099449	0.589155	-1.816625	0.000000	0.000000	4.000000	8.000000	0.000000
21896.910596	0.071081	0.568704	0.052397	76.285973	28.353676	93.687805	1.584861	0.000000	-4.742174	0.000000	0.000000	0.000000	-1.176457	0.558855	-1.826978	0.000000	0.000000	4.000000	8.000000	0.000000
21896.913929	0.071081	0.568704	0.052397	76.285973	28.353676	93.687805	1.584861	0.000000	-4.742174	0.000000	0.000000	0.000000	-1.176457	0.558855	-1.826978	0.000000	0.000000	4.000000	8.000000	0.000000
21896.917262	0.071081	0.568704	0.052397	75.975273	31.678217	97.530968	1.464214	0.000000	-4.780803	0.000000	0.000000	0.000000	-1.176457	0.558855	-1.826978	0.000000	0.000000	4.000000	8.000000	0.000000
21896.920596	0.066865	0.570549	0.046255	75.975273	31.678217	97.530968	1.464214	0.000000	-4.780803	0.000000	0.000000	0.000000	-1.264769	0.553462	-1.842651	0.000000	0.000000	4.000000	8.000000	0.000000
21896.923929	0.066865	0.570549	0.046255	75.975273	31.678217	97.530968	1.464214	0.000000	-4.780803	0.000000	0.000000	0.000000	-1.264769	0.553462	-1.842651	0.000000	0.000000	4.000000	8.000000	0.000000
21896.927262	0.066865	0.570549	0.046255	75.598976	34.384113	99.414619	1.335627	0.000000	-4.818309	0.000000	0.000000	0.000000	-1.264769	0.553462	-1.842651	0.000000	0.000000	4.000000	8.000000	0.000000
21896.930596	0.062316	0.572390	0.040204	75.598976	34.384113	99.414619	1.335627	0.000000	-4.818309	0.000000	0.000000	0.000000	-1.364509	0.552536	-1.815225	0.000000	0.000000	4.000000	8.000000	0.000000
21896.933929	0.062316	0.572390	0.040204	75.598976	34.384113	99.414619	1.335627	0.000000	-4.818309	0.000000	0.000000	0.000000	-1.364509	0.552536	-1.815225	0.000000	0.000000	4.000000	8.000000	0.000000
21896.937262	0.062316	0.572390	0.040204	75.193825	36.472809	100.975403	1.202116	0.000000	-4.853341	0.000000	0.000000	0.000000	-1.364509	0.552536	-1.815225	0.000000	0.000000	4.000000	8.000000	0.000000
21896.940596	0.057296	0.574248	0.034336	75.193825	36.472809	100.975403	1.202116	0.000000	-4.853341	0.000000	0.000000	0.000000	-1.506072	0.557356	-1.760498	0.000000	0.000000	4.000000	8.000000	0.000000
21896.943929	0.057296	0.574248	0.034336	75.193825	36.472809	100.975403	1.202116	0.000000	-4.853341	0.000000	0.000000	0.000000	-1.506072	0.557356	-1.760498	0.000000	0.000000	4.000000	8.000000	0.000000
21896.947262	0.057296	0.574248	0.034336	74.773186	38.052105	102.691475	1.066321	0.000000	-4.884973	0.000000	0.000000	0.000000	-1.506072	0.557356	-1.760498	0.000000	0.000000	4.000000	8.000000	0.000000
21896.950596	0.051859	0.576172	0.028772	74.773186	38.052105	102.691475	1.066321	0.000000	-4.884973	0.000000	0.000000	0.000000	-1.630985	0.577160	-1.669111	0.000000	0.000000	4.000000	8.000000	0.000000
21896.953929	0.051859	0.576172	0.028772	74.773186	38.052105	102.691475	1.066321	0.000000	-4.884973	0.000000	0.000000	0.000000	-1.630985	0.577160	-1.669111	0.000000	0.000000	4.000000	8.000000	0.000000
21896.957262	0.051859	0.576172	0.028772	74.319328	39.297897	104.147026	0.930759	0.000000	-4.912605	0.000000	0.000000	0.000000	-1.630985	0.577160	-1.669111	0.000000	0.000000	4.000000	8.000000	0.000000
21896.960596	0.046159	0.578080	0.023531	74.319328	39.297897	104.147026	0.930759	0.000000	-4.912605	0.000000	0.000000	0.000000	-1.710152	0.572317	-1.572374	0.000000	0.000000	4.000000	8.000000	0.000000
21896.963929	0.046159	0.578080	0.023531	74.319328	39.297897	104.147026	0.930759	0.000000	-4.912605	0.000000	0.000000	0.000000	-1.710152	0.572317	-1.572374	0.000000	0.000000	4.000000	8.000000	0.000000
21896.967262	0.046159	0.578080	0.023531	73.815819	40.339520	105.062584	0.794732	0.000000	-4.936436	0.000000	0.000000	0.000000	-1.710152	0.572317	-1.572374	0.000000	0.000000	4.000000	8.000000	0.000000
21896.970596	0.040266	0.579980	0.018599	73.815819	40.339520	105.062584	0.794732	0.000000	-4.936436	0.000000	0.000000	0.000000	-1.767870	0.570122	-1.479533	0.000000	0.000000	4.000000	8.000000	0.000000
21896.973929	0.040266	0.579980	0.018599	73.815819	40.339520	105.062584	0.794732	0.000000	-4.936436	0.000000	0.000000	0.000000	-1.767870	0.570122	-1.479533	0.000000	0.000000	4.000000	8.000000	0.000000
21896.977262	0.040266	0.579980	0.018599	73.265915	41.236580	105.809540	0.657230	0.000000	-4.956616	0.000000	0.000000	0.000000	-1.767870	0.570122	-1.479533	0.000000	0.000000	4.000000	8.000000	0.000000
21896.980596	0.034223	0.581820	0.013940	73.265915	41.236580	105.809540	0.657230	0.000000	-4.956616	0.000000	0.000000	0.000000	-1.812771	0.551817	-1.397515	0.000000	0.000000	4.000000	8.000000	0.000000
21896.983929	0.034223	0.581820	0.013940	73.265915	41.236580	105.809540	0.657230	0.000000	-4.956616	0.000000	0.000000	0.000000	-1.812771	0.551817	-1.397515	0.000000	0.000000	4.000000	8.000000	0.000000
21896.987262	0.034223	0.581820	0.013940	72.697197	41.967266	106.290894	0.516520	0.000000	-4.973249	0.000000	0.000000	0.000000	-1.812771	0.551817	-1.397515	0.000000	0.000000	4.000000	8.000000	0.000000
21896.990596	0.028000	0.583479	0.009433	72.697197	41.967266	106.290894	0.516520	0.000000	-4.973249	0.000000	0.000000	0.000000	-1.866975	0.497915	-1.352082	0.000000	0.000000	4.000000	8.000000	0.000000
21896.993929	0.028000	0.583479	0.009433	72.697197	41.967266	106.290894	0.516520	0.000000	-4.973249	0.000000	0.000000	0.000000	-1.866975	0.497915	-1.352082	0.000000	0.000000	4.000000	8.000000	0.000000
21896.997262	0.028000	0.583479	0.009433	72.155945	42.469616	106.429298	0.367497	0.000000	-4.986476	0.000000	0.000000	0.000000	-1.866975	0.497915	-1.352082	0.000000	0.000000	4.000000	8.000000	0.000000
21897.000596	0.021486	0.584964	0.005012	72.155945	42.469616	106.429298	0.367497	0.000000	-4.986476	0.000000	0.000000	0.000000	-1.954289	0.445375	-1.326423	0.000000	0.000000	4.000000	8.000000	0.000000
21897.003929	0.021486	0.584964	0.005012	72.155945	42.469616	106.429298	0.367497	0.000000	-4.986476	0.000000	0.000000	0.000000	-1.954289	0.445375	-1.326423	0.000000	0.000000	4.000000	8.000000	0.000000
21897.007262	0.021486	0.584964	0.005012	71.671074	42.685013	106.208015	0.206106	0.000000	-4.995750	0.000000	0.000000	0.000000	-1.954289	0.445375	-1.326423	0.000000	0.000000	4.000000	8.000000	0.000000
21897.010596	0.014603	0.586285	0.000732	71.671074	42.685013	106.208015	0.206106	0.000000	-4.995750	0.000000	0.000000	0.000000	-2.064847	0.396299	-1.284025	0.000000	0.000000	4.000000	8.000000	0.000000
21897.013929	0.014603	0.586285	0.000732	71.671074	42.685013	106.208015	0.206106	0.000000	-4.995750	0.000000	0.000000	0.000000	-2.064847	0.396299	-1.284025	0.000000	0.000000	4.000000	8.000000	0.000000
21897.017262	0.014603	0.586285	0.000732	71.220451	42.711319	105.485359	0.031934	0.000000	-4.999898	0.000000	0.000000	0.000000	-2.064847	0.396299	-1.284025	0.000000	0.000000	4.000000	8.000000	0.000000
21897.020596	0.007445	0.587438	-0.003376	71.220451	42.711319	105.485359	0.031934	0.000000	-4.999898	0.000000	0.000000	0.000000	-2.147457	0.345788	-1.232527	0.000000	0.000000	4.000000	8.000000	0.000000
21897.023929	0.007445	0.587438	-0.003376	71.220451	42.711319	105.485359	0.031934	0.000000	-4.999898	0.000000	0.000000	0.000000	-2.147457	0.345788	-1.232527	0.000000	0.000000	4.000000	8.000000	0.000000
21897.027262	0.007445	0.587438	-0.003376	70.727554	42.689507	104.635841	-0.157048	0.000000	-4.997533	0.000000	0.000000	0.000000	-2.147457	0.345788	-1.232527	0.000000	0.000000	4.000000	8.000000	0.000000
21897.030596	0.000119	0.588473	-0.007227	70.727554	42.689507	104.635841	-0.157048	0.000000	-4.997533	0.000000	0.000000	0.000000	-2.197866	0.310636	-1.155171	0.000000	0.000000	4.000000	8.000000	0.000000
21897.033929	0.000119	0.588473	-0.007227	70.727554	42.689507	104.635841	-0.157048	0.000000	-4.997533	0.000000	0.000000	0.000000	-2.197866	0.310636	-1.155171	0.000000	0.000000	4.000000	8.000000	0.000000
21897.037262	0.000119	0.588473	-0.007227	70.150787	42.655842	103.782646	-0.359987	0.000000	-4.987025	0.000000	0.000000	0.000000	-2.197866	0.310636	-1.155171	0.000000	0.000000	4.000000	8.000000	0.000000
21897.040596	-0.007364	0.589450	-0.010753	70.150787	42.655842	103.782646	-0.359987	0.000000	-4.987025	0.000000	0.000000	0.000000	-2.244777	0.293024	-1.057717	0.000000	0.000000	4.000000	8.000000	0.000000
21897.043929	-0.007364	0.589450	-0.010753	70.150787	42.655842	103.782646	-0.359987	0.000000	-4.987025	0.000000	0.000000	0.000000	-2.244777	0.293024	-1.057717	0.000000	0.000000	4.000000	8.000000	0.000000
21897.047262	-0.007364	0.589450	-0.010753	69.456284	42.662628	103.480316	-0.537638	0.000000	-4.631803	0.000000	0.000000	0.000000	-2.244777	0.293024	-1.057717	0.000000	0.000000	4.000000	8.000000	0.000000
21897.050596	-0.015018	0.590347	-0.013931	69.456284	42.662628	103.480316	-0.537638	0.000000	-4.631803	0.000000	0.000000	0.000000	-2.296183	0.269130	-0.953375	0.000000	0.000000	4.000000	8.000000	0.000000
21897.053929	-0.015018	0.590347	-0.013931	69.456284	42.662628	103.480316	-0.537638	0.000000	-4.631803	0.000000	0.000000	0.000000	-2.296183	0.269130	-0.953375	0.000000	0.000000	4.000000	8.000000	0.000000
21897.057262	-0.015018	0.590347	-0.013931	68.705376	42.828983	103.579292	-0.696533	0.000000	-4.249105	0.000000	0.000000	0.000000	-2.296183	0.269130	-0.953375	0.000000	0.000000	4.000000	8.000000	0.000000
21897.060596	-0.022738	0.591180	-0.016698	68.705376	42.828983	103.579292	-0.696533	0.000000	-4.249105	0.000000	0.000000	0.000000	-2.316076	0.249991	-0.830345	0.000000	0.000000	4.000000	8.000000	0.000000
21897.063929	-0.022738	0.591180	-0.016698	68.705376	42.828983	103.579292	-0.696533	0.000000	-4.249105	0.000000	0.000000	0.000000	-2.316076	0.249991	-0.830345	0.000000	0.000000	4.000000	8.000000	0.000000
21897.067262	-0.022738	0.591180	-0.016698	68.034721	43.582558	103.826904	-0.834924	0.000000	-3.863092	0.000000	0.000000	0.000000	-2.316076	0.249991	-0.830345	0.000000	0.000000	4.000000	8.000000	0.000000
21897.070596	-0.030585	0.591867	-0.019148	68.034721	43.582558	103.826904	-0.834924	0.000000	-3.863092	0.000000	0.000000	0.000000	-2.353916	0.206004	-0.734933	0.000000	0.000000	4.000000	8.000000	0.000000
21897.073929	-0.030585	0.591867	-0.019148	68.034721	43.582558	103.826904	-0.834924	0.000000	-3.863092	0.000000	0.000000	0.000000	-2.353916	0.206004	-0.734933	0.000000	0.000000	4.000000	8.000000	0.000000
21897.077262	-0.030585	0.591867	-0.019148	67.491707	44.860382	104.135956	-0.957413	0.000000	-3.470773	0.000000	0.000000	0.000000	-2.353916	0.206004	-0.734933	0.000000	0.000000	4.000000	8.000000	0.000000
21897.080596	-0.038578	0.592366	-0.021273	67.491707	44.860382	104.135956	-0.957413	0.000000	-3.470773	0.000000	0.000000	0.000000	-2.398087	0.149736	-0.637440	0.000000	0.000000	4.000000	8.000000	0.000000
21897.083929	-0.038578	0.592366	-0.021273	67.491707	44.860382	104.135956	-0.957413	0.000000	-3.470773	0.000000	0.000000	0.000000	-2.398087	0.149736	-0.637440	0.000000	0.000000	4.000000	8.000000	0.000000
21897.087262	-0.038578	0.592366	-0.021273	67.029160	46.265244	104.938408	-1.063653	0.000000	-3.071092	0.000000	0.000000	0.000000	-2.398087	0.149736	-0.637440	0.000000	0.000000	4.000000	8.000000	0.000000
21897.090596	-0.046778	0.592759	-0.022927	67.029160	46.265244	104.938408	-1.063653	0.000000	-3.071092	0.000000	0.000000	0.000000	-2.459970	0.117734	-0.496286	0.000000	0.000000	4.000000	8.000000	0.000000
21897.093929	-0.046778	0.592759	-0.022927	67.029160	46.265244	104.938408	-1.063653	0.000000	-3.071092	0.000000	0.000000	0.000000	-2.459970	0.117734	-0.496286	0.000000	0.000000	4.000000	8.000000	0.000000
21897.097262	-0.046778	0.592759	-0.022927	66.590210	47.690109	106.228340	-1.146367	0.000000	-2.661097	0.000000	0.000000	0.000000	-2.459970	0.117734	-0.496286	0.000000	0.000000	4.000000	8.000000	0.000000
21897.100596	-0.055242	0.593038	-0.024079	66.590210	47.690109	106.228340	-1.146367	0.000000	-2.661097	0.000000	0.000000	0.000000	-2.539260	0.083700	-0.345372	0.000000	0.000000	4.000000	8.000000	0.000000
21897.103929	-0.055242	0.593038	-0.024079	66.590210	47.690109	106.228340	-1.146367	0.000000	-2.661097	0.000000	0.000000	0.000000	-2.539260	0.083700	-0.345372	0.000000	0.000000	4.000000	8.000000	0.000000
21897.107262	-0.055242	0.593038	-0.024079	66.187180	49.149162	107.333725	-1.203930	0.000000	-2.237887	0.000000	0.000000	0.000000	-2.539260	0.083700	-0.345372	0.000000	0.000000	4.000000	8.000000	0.000000
21897.110596	-0.063802	0.593247	-0.024704	66.187180	49.149162	107.333725	-1.203930	0.000000	-2.237887	0.000000	0.000000	0.000000	-2.567964	0.062766	-0.187694	0.000000	0.000000	4.000000	8.000000	0.000000
21897.113929	-0.063802	0.593247	-0.024704	66.187180	49.149162	107.333725	-1.203930	0.000000	-2.237887	0.000000	0.000000	0.000000	-2.567964	0.062766	-0.187694	0.000000	0.000000	4.000000	8.000000	0.000000
21897.117262	-0.063802	0.593247	-0.024704	65.809540	50.906628	108.350800	-1.235212	0.000000	-1.809893	0.000000	0.000000	0.000000	-2.567964	0.062766	-0.187694	0.000000	0.000000	4.000000	8.000000	0.000000
21897.120596	-0.072494	0.593409	-0.024819	65.809540	50.906628	108.350800	-1.235212	0.000000	-1.809893	0.000000	0.000000	0.000000	-2.607496	0.048745	-0.034459	0.000000	0.000000	4.000000	8.000000	0.000000
21897.123929	-0.072494	0.593409	-0.024819	65.809540	50.906628	108.350800	-1.235212	0.000000	-1.809893	0.000000	0.000000	0.000000	-2.607496	0.048745	-0.034459	0.000000	0.000000	4.000000	8.000000	0.000000
21897.127262	-0.072494	0.593409	-0.024819	65.431847	53.216640	109.972466	-1.240955	0.000000	-1.375310	0.000000	0.000000	0.000000	-2.607496	0.048745	-0.034459	0.000000	0.000000	4.000000	8.000000	0.000000
21897.130596	-0.081248	0.593503	-0.024430	65.431847	53.216640	109.972466	-1.240955	0.000000	-1.375310	0.000000	0.000000	0.000000	-2.626263	0.028143	0.116699	0.000000	0.000000	4.000000	8.000000	0.000000
21897.133929	-0.081248	0.593503	-0.024430	65.431847	53.216640	109.972466	-1.240955	0.000000	-1.375310	0.000000	0.000000	0.000000	-2.626263	0.028143	0.116699	0.000000	0.000000	4.000000	8.000000	0.000000
21897.137262	-0.081248	0.593503	-0.024430	65.038658	55.931377	112.135117	-1.221505	0.000000	-0.937600	0.000000	0.000000	0.000000	-2.626263	0.028143	0.116699	0.000000	0.000000	4.000000	8.000000	0.000000
21897.140596	-0.089911	0.593571	-0.023519	65.038658	55.931377	112.135117	-1.221505	0.000000	-0.937600	0.000000	0.000000	0.000000	-2.598942	0.020286	0.273464	0.000000	0.000000	4.000000	8.000000	0.000000
21897.143929	-0.089911	0.593571	-0.023519	65.038658	55.931377	112.135117	-1.221505	0.000000	-0.937600	0.000000	0.000000	0.000000	-2.598942	0.020286	0.273464	0.000000	0.000000	4.000000	8.000000	0.000000
21897.147262	-0.089911	0.593571	-0.023519	64.690384	58.760929	114.237778	-1.175928	0.000000	-0.504443	0.000000	0.000000	0.000000	-2.598942	0.020286	0.273464	0.000000	0.000000	4.000000	8.000000	0.000000
21897.150596	-0.098506	0.593636	-0.022019	64.690384	58.760929	114.237778	-1.175928	0.000000	-0.504443	0.000000	0.000000	0.000000	-2.578514	0.019583	0.449883	0.000000	0.000000	4.000000	8.000000	0.000000
21897.153929	-0.098506	0.593636	-0.022019	64.690384	58.760929	114.237778	-1.175928	0.000000	-0.504443	0.000000	0.000000	0.000000	-2.578514	0.019583	0.449883	0.000000	0.000000	4.000000	8.000000	0.000000
21897.157262	-0.098506	0.593636	-0.022019	64.423843	61.622349	115.891800	-1.100947	0.000000	-0.074691	0.000000	0.000000	0.000000	-2.578514	0.019583	0.449883	0.000000	0.000000	4.000000	8.000000	0.000000
21897.160596	-0.107005	0.593707	-0.019989	64.423843	61.622349	115.891800	-1.100947	0.000000	-0.074691	0.000000	0.000000	0.000000	-2.549727	0.021463	0.609033	0.000000	0.000000	4.000000	8.000000	0.000000
21897.163929	-0.107005	0.593707	-0.019989	64.423843	61.622349	115.891800	-1.100947	0.000000	-0.074691	0.000000	0.000000	0.000000	-2.549727	0.021463	0.609033	0.000000	0.000000	4.000000	8.000000	0.000000
21897.167262	-0.107005	0.593707	-0.019989	64.122612	64.326256	117.255241	-0.999442	0.000000	0.350264	0.000000	0.000000	0.000000	-2.549727	0.021463	0.609033	0.000000	0.000000	4.000000	8.000000	0.000000
21897.170596	-0.115526	0.593788	-0.017406	64.122612	64.326256	117.255241	-0.999442	0.000000	0.350264	0.000000	0.000000	0.000000	-2.556213	0.024083	0.774960	0.000000	0.000000	4.000000	8.000000	0.000000
21897.173929	-0.115526	0.593788	-0.017406	64.122612	64.326256	117.255241	-0.999442	0.000000	0.350264	0.000000	0.000000	0.000000	-2.556213	0.024083	0.774960	0.000000	0.000000	4.000000	8.000000	0.000000
21897.177262	-0.115526	0.593788	-0.017406	63.801979	66.929153	118.854446	-0.870282	0.000000	0.776300	0.000000	0.000000	0.000000	-2.556213	0.024083	0.774960	0.000000	0.000000	4.000000	8.000000	0.000000
21897.180596	-0.123985	0.593816	-0.014411	63.801979	66.929153	118.854446	-0.870282	0.000000	0.776300	0.000000	0.000000	0.000000	-2.537840	0.008603	0.898470	0.000000	0.000000	4.000000	8.000000	0.000000
21897.183929	-0.123985	0.593816	-0.014411	63.801979	66.929153	118.854446	-0.870282	0.000000	0.776300	0.000000	0.000000	0.000000	-2.537840	0.008603	0.898470	0.000000	0.000000	4.000000	8.000000	0.000000
21897.187262	-0.123985	0.593816	-0.014411	63.460320	69.399139	120.478210	-0.720537	0.000000	1.199273	0.000000	0.000000	0.000000	-2.537840	0.008603	0.898470	0.000000	0.000000	4.000000	8.000000	0.000000
21897.190596	-0.132403	0.593825	-0.010900	63.460320	69.399139	120.478210	-0.720537	0.000000	1.199273	0.000000	0.000000	0.000000	-2.525390	0.002547	1.053208	0.000000	0.000000	4.000000	8.000000	0.000000
21897.193929	-0.132403	0.593825	-0.010900	63.460320	69.399139	120.478210	-0.720537	0.000000	1.199273	0.000000	0.000000	0.000000	-2.525390	0.002547	1.053208	0.000000	0.000000	4.000000	8.000000	0.000000
21897.197262	-0.132403	0.593825	-0.010900	63.105984	71.787498	121.945641	-0.545002	0.000000	1.620172	0.000000	0.000000	0.000000	-2.525390	0.002547	1.053208	0.000000	0.000000	4.000000	8.000000	0.000000
21897.200596	-0.140775	0.593774	-0.006858	63.105984	71.787498	121.945641	-0.545002	0.000000	1.620172	0.000000	0.000000	0.000000	-2.511381	-0.015245	1.212715	0.000000	0.000000	4.000000	8.000000	0.000000
21897.203929	-0.140775	0.593774	-0.006858	63.105984	71.787498	121.945641	-0.545002	0.000000	1.620172	0.000000	0.000000	0.000000	-2.511381	-0.015245	1.212715	0.000000	0.000000	4.000000	8.000000	0.000000
21897.207262	-0.140775	0.593774	-0.006858	62.758366	74.166237	123.456726	-0.342883	0.000000	2.038735	0.000000	0.000000	0.000000	-2.511381	-0.015245	1.212715	0.000000	0.000000	4.000000	8.000000	0.000000
21897.210596	-0.148951	0.593677	-0.002330	62.758366	74.166237	123.456726	-0.342883	0.000000	2.038735	0.000000	0.000000	0.000000	-2.452741	-0.029032	1.358400	0.000000	0.000000	4.000000	8.000000	0.000000
21897.213929	-0.148951	0.593677	-0.002330	62.758366	74.166237	123.456726	-0.342883	0.000000	2.038735	0.000000	0.000000	0.000000	-2.452741	-0.029032	1.358400	0.000000	0.000000	4.000000	8.000000	0.000000
21897.217262	-0.148951	0.593677	-0.002330	62.472160	76.652122	125.175621	-0.116483	0.000000	2.447525	0.000000	0.000000	0.000000	-2.452741	-0.029032	1.358400	0.000000	0.000000	4.000000	8.000000	0.000000
21897.220596	-0.156997	0.593498	0.002747	62.472160	76.652122	125.175621	-0.116483	0.000000	2.447525	0.000000	0.000000	0.000000	-2.414044	-0.053716	1.523063	0.000000	0.000000	4.000000	8.000000	0.000000
21897.223929	-0.156997	0.593498	0.002747	62.472160	76.652122	125.175621	-0.116483	0.000000	2.447525	0.000000	0.000000	0.000000	-2.414044	-0.053716	1.523063	0.000000	0.000000	4.000000	8.000000	0.000000
21897.227262	-0.156997	0.593498	0.002747	62.269428	79.412178	127.034920	0.137361	0.000000	2.849865	0.000000	0.000000	0.000000	-2.414044	-0.053716	1.523063	0.000000	0.000000	4.000000	8.000000	0.000000
21897.230596	-0.164614	0.593229	0.008300	62.269428	79.412178	127.034920	0.137361	0.000000	2.849865	0.000000	0.000000	0.000000	-2.284888	-0.080622	1.665944	0.000000	0.000000	4.000000	8.000000	0.000000
21897.233929	-0.164614	0.593229	0.008300	62.269428	79.412178	127.034920	0.137361	0.000000	2.849865	0.000000	0.000000	0.000000	-2.284888	-0.080622	1.665944	0.000000	0.000000	4.000000	8.000000	0.000000
21897.237262	-0.164614	0.593229	0.008300	62.134766	82.509270	128.820282	0.415018	0.000000	3.230680	0.000000	0.000000	0.000000	-2.284888	-0.080622	1.665944	0.000000	0.000000	4.000000	8.000000	0.000000
21897.240596	-0.171785	0.592905	0.014359	62.134766	82.509270	128.820282	0.415018	0.000000	3.230680	0.000000	0.000000	0.000000	-2.151324	-0.097370	1.817630	0.000000	0.000000	4.000000	8.000000	0.000000
21897.243929	-0.171785	0.592905	0.014359	62.134766	82.509270	128.820282	0.415018	0.000000	3.230680	0.000000	0.000000	0.000000	-2.151324	-0.097370	1.817630	0.000000	0.000000	4.000000	8.000000	0.000000
21897.247262	-0.171785	0.592905	0.014359	62.068695	85.773994	130.649765	0.717956	0.000000	3.589234	0.000000	0.000000	0.000000	-2.151324	-0.097370	1.817630	0.000000	0.000000	4.000000	8.000000	0.000000
21897.250596	-0.178638	0.592525	0.020996	62.068695	85.773994	130.649765	0.717956	0.000000	3.589234	0.000000	0.000000	0.000000	-2.056068	-0.113916	1.991084	0.000000	0.000000	4.000000	8.000000	0.000000
21897.253929	-0.178638	0.592525	0.020996	62.068695	85.773994	130.649765	0.717956	0.000000	3.589234	0.000000	0.000000	0.000000	-2.056068	-0.113916	1.991084	0.000000	0.000000	4.000000	8.000000	0.000000
21897.257262	-0.178638	0.592525	0.020996	62.038891	89.099121	132.303177	1.049803	0.000000	3.931912	0.000000	0.000000	0.000000	-2.056068	-0.113916	1.991084	0.000000	0.000000	4.000000	8.000000	0.000000
21897.260596	-0.185019	0.592148	0.028074	62.038891	89.099121	132.303177	1.049803	0.000000	3.931912	0.000000	0.000000	0.000000	-1.914311	-0.113006	2.123335	0.000000	0.000000	4.000000	8.000000	0.000000
21897.263929	-0.185019	0.592148	0.028074	62.038891	89.099121	132.303177	1.049803	0.000000	3.931912	0.000000	0.000000	0.000000	-1.914311	-0.113006	2.123335	0.000000	0.000000	4.000000	8.000000	0.000000
21897.267262	-0.185019	0.592148	0.028074	62.015217	92.399101	133.759415	1.403693	0.000000	4.250964	0.000000	0.000000	0.000000	-1.914311	-0.113006	2.123335	0.000000	0.000000	4.000000	8.000000	0.000000
21897.270596	-0.191022	0.591683	0.035717	62.015217	92.399101	133.759415	1.403693	0.000000	4.250964	0.000000	0.000000	0.000000	-1.800802	-0.139595	2.293056	0.000000	0.000000	4.000000	8.000000	0.000000
21897.273929	-0.191022	0.591683	0.035717	62.015217	92.399101	133.759415	1.403693	0.000000	4.250964	0.000000	0.000000	0.000000	-1.800802	-0.139595	2.293056	0.000000	0.000000	4.000000	8.000000	0.000000
21897.277262	-0.191022	0.591683	0.035717	61.969830	95.603531	135.199265	1.785869	0.000000	4.551098	0.000000	0.000000	0.000000	-1.800802	-0.139595	2.293056	0.000000	0.000000	4.000000	8.000000	0.000000
21897.280596	-0.196606	0.591184	0.043833	61.969830	95.603531	135.199265	1.785869	0.000000	4.551098	0.000000	0.000000	0.000000	-1.675148	-0.149812	2.434757	0.000000	0.000000	4.000000	8.000000	0.000000
21897.283929	-0.196606	0.591184	0.043833	61.969830	95.603531	135.199265	1.785869	0.000000	4.551098	0.000000	0.000000	0.000000	-1.675148	-0.149812	2.434757	0.000000	0.000000	4.000000	8.000000	0.000000
21897.287262	-0.196606	0.591184	0.043833	61.882805	98.725014	136.705261	2.065948	0.000000	4.553225	0.000000	0.000000	0.000000	-1.675148	-0.149812	2.434757	0.000000	0.000000	4.000000	8.000000	0.000000
21897.290596	-0.201693	0.590564	0.052382	61.882805	98.725014	136.705261	2.065948	0.000000	4.553225	0.000000	0.000000	0.000000	-1.526125	-0.186055	2.564517	0.000000	0.000000	4.000000	8.000000	0.000000
21897.293929	-0.201693	0.590564	0.052382	61.882805	98.725014	136.705261	2.065948	0.000000	4.553225	0.000000	0.000000	0.000000	-1.526125	-0.186055	2.564517	0.000000	0.000000	4.000000	8.000000	0.000000
21897.297262	-0.201693	0.590564	0.052382	61.774609	101.775917	138.454727	2.289589	0.000000	4.444973	0.000000	0.000000	0.000000	-1.526125	-0.186055	2.564517	0.000000	0.000000	4.000000	8.000000	0.000000
21897.300596	-0.206361	0.589790	0.061440	61.774609	101.775917	138.454727	2.289589	0.000000	4.444973	0.000000	0.000000	0.000000	-1.400461	-0.232214	2.717519	0.000000	0.000000	4.000000	8.000000	0.000000
21897.303929	-0.206361	0.589790	0.061440	61.774609	101.775917	138.454727	2.289589	0.000000	4.444973	0.000000	0.000000	0.000000	-1.400461	-0.232214	2.717519	0.000000	0.000000	4.000000	8.000000	0.000000
21897.307262	-0.206361	0.589790	0.061440	61.656322	104.727226	140.287094	2.500990	0.000000	4.329556	0.000000	0.000000	0.000000	-1.400461	-0.232214	2.717519	0.000000	0.000000	4.000000	8.000000	0.000000
21897.310596	-0.210454	0.588902	0.070705	61.656322	104.727226	140.287094	2.500990	0.000000	4.329556	0.000000	0.000000	0.000000	-1.227900	-0.266315	2.779560	0.000000	0.000000	4.000000	8.000000	0.000000
21897.313929	-0.210454	0.588902	0.070705	61.656322	104.727226	140.287094	2.500990	0.000000	4.329556	0.000000	0.000000	0.000000	-1.227900	-0.266315	2.779560	0.000000	0.000000	4.000000	8.000000	0.000000
21897.317262	-0.210454	0.588902	0.070705	61.505562	107.532585	142.061188	2.695663	0.000000	4.211104	0.000000	0.000000	0.000000	-1.227900	-0.266315	2.779560	0.000000	0.000000	4.000000	8.000000	0.000000
21897.320596	-0.214092	0.587882	0.080276	61.505562	107.532585	142.061188	2.695663	0.000000	4.211104	0.000000	0.000000	0.000000	-1.091449	-0.306049	2.871301	0.000000	0.000000	4.000000	8.000000	0.000000
21897.323929	-0.214092	0.587882	0.080276	61.505562	107.532585	142.061188	2.695663	0.000000	4.211104	0.000000	0.000000	0.000000	-1.091449	-0.306049	2.871301	0.000000	0.000000	4.000000	8.000000	0.000000
21897.327262	-0.214092	0.587882	0.080276	61.331432	110.237602	143.749115	2.877205	0.000000	4.089216	0.000000	0.000000	0.000000	-1.091449	-0.306049	2.871301	0.000000	0.000000	4.000000	8.000000	0.000000
21897.330596	-0.217161	0.586791	0.089944	61.331432	110.237602	143.749115	2.877205	0.000000	4.089216	0.000000	0.000000	0.000000	-0.920640	-0.327201	2.900247	0.000000	0.000000	4.000000	8.000000	0.000000
21897.333929	-0.217161	0.586791	0.089944	61.331432	110.237602	143.749115	2.877205	0.000000	4.089216	0.000000	0.000000	0.000000	-0.920640	-0.327201	2.900247	0.000000	0.000000	4.000000	8.000000	0.000000
21897.337262	-0.217161	0.586791	0.089944	61.138000	112.792084	145.288834	3.044720	0.000000	3.966066	0.000000	0.000000	0.000000	-0.920640	-0.327201	2.900247	0.000000	0.000000	4.000000	8.000000	0.000000
21897.340596	-0.219624	0.585647	0.099694	61.138000	112.792084	145.288834	3.044720	0.000000	3.966066	0.000000	0.000000	0.000000	-0.738994	-0.343202	2.924942	0.000000	0.000000	4.000000	8.000000	0.000000
21897.343929	-0.219624	0.585647	0.099694	61.138000	112.792084	145.288834	3.044720	0.000000	3.966066	0.000000	0.000000	0.000000	-0.738994	-0.343202	2.924942	0.000000	0.000000	4.000000	8.000000	0.000000
21897.347262	-0.219624	0.585647	0.099694	60.924480	115.261261	146.640274	3.201046	0.000000	3.841003	0.000000	0.000000	0.000000	-0.738994	-0.343202	2.924942	0.000000	0.000000	4.000000	8.000000	0.000000
21897.350596	-0.221462	0.584443	0.109550	60.924480	115.261261	146.640274	3.201046	0.000000	3.841003	0.000000	0.000000	0.000000	-0.551400	-0.361308	2.957033	0.000000	0.000000	4.000000	8.000000	0.000000
21897.353929	-0.221462	0.584443	0.109550	60.924480	115.261261	146.640274	3.201046	0.000000	3.841003	0.000000	0.000000	0.000000	-0.551400	-0.361308	2.957033	0.000000	0.000000	4.000000	8.000000	0.000000
21897.357262	-0.221462	0.584443	0.109550	60.719234	117.692833	147.863159	3.348776	0.000000	3.712909	0.000000	0.000000	0.000000	-0.551400	-0.361308	2.957033	0.000000	0.000000	4.000000	8.000000	0.000000
21897.360596	-0.222634	0.583195	0.119400	60.719234	117.692833	147.863159	3.348776	0.000000	3.712909	0.000000	0.000000	0.000000	-0.351394	-0.374392	2.954927	0.000000	0.000000	4.000000	8.000000	0.000000
21897.363929	-0.222634	0.583195	0.119400	60.719234	117.692833	147.863159	3.348776	0.000000	3.712909	0.000000	0.000000	0.000000	-0.351394	-0.374392	2.954927	0.000000	0.000000	4.000000	8.000000	0.000000
21897.367262	-0.222634	0.583195	0.119400	60.544922	120.171295	148.925781	3.487987	0.000000	3.582449	0.000000	0.000000	0.000000	-0.351394	-0.374392	2.954927	0.000000	0.000000	4.000000	8.000000	0.000000
21897.370596	-0.223114	0.581871	0.129411	60.544922	120.171295	148.925781	3.487987	0.000000	3.582449	0.000000	0.000000	0.000000	-0.144033	-0.397129	3.003218	0.000000	0.000000	4.000000	8.000000	0.000000
21897.373929	-0.223114	0.581871	0.129411	60.544922	120.171295	148.925781	3.487987	0.000000	3.582449	0.000000	0.000000	0.000000	-0.144033	-0.397129	3.003218	0.000000	0.000000	4.000000	8.000000	0.000000
21897.377262	-0.223114	0.581871	0.129411	60.403904	122.678398	150.203934	3.622571	0.000000	3.446300	0.000000	0.000000	0.000000	-0.144033	-0.397129	3.003218	0.000000	0.000000	4.000000	8.000000	0.000000
21897.380596	-0.222819	0.580482	0.139349	60.403904	122.678398	150.203934	3.622571	0.000000	3.446300	0.000000	0.000000	0.000000	0.088556	-0.416639	2.981358	0.000000	0.000000	4.000000	8.000000	0.000000
21897.383929	-0.222819	0.580482	0.139349	60.403904	122.678398	150.203934	3.622571	0.000000	3.446300	0.000000	0.000000	0.000000	0.088556	-0.416639	2.981358	0.000000	0.000000	4.000000	8.000000	0.000000
21897.387262	-0.222819	0.580482	0.139349	60.293701	125.214378	151.782837	3.751006	0.000000	3.306048	0.000000	0.000000	0.000000	0.088556	-0.416639	2.981358	0.000000	0.000000	4.000000	8.000000	0.000000
21897.390596	-0.221741	0.579100	0.149253	60.293701	125.214378	151.782837	3.751006	0.000000	3.306048	0.000000	0.000000	0.000000	0.323280	-0.414554	2.971419	0.000000	0.000000	4.000000	8.000000	0.000000
21897.393929	-0.221741	0.579100	0.149253	60.293701	125.214378	151.782837	3.751006	0.000000	3.306048	0.000000	0.000000	0.000000	0.323280	-0.414554	2.971419	0.000000	0.000000	4.000000	8.000000	0.000000
21897.397262	-0.221741	0.579100	0.149253	60.204636	127.843575	153.422333	3.874558	0.000000	3.160348	0.000000	0.000000	0.000000	0.323280	-0.414554	2.971419	0.000000	0.000000	4.000000	8.000000	0.000000
21897.400596	-0.219825	0.577622	0.159119	60.204636	127.843575	153.422333	3.874558	0.000000	3.160348	0.000000	0.000000	0.000000	0.574707	-0.443473	2.959823	0.000000	0.000000	4.000000	8.000000	0.000000
21897.403929	-0.219825	0.577622	0.159119	60.204636	127.843575	153.422333	3.874558	0.000000	3.160348	0.000000	0.000000	0.000000	0.574707	-0.443473	2.959823	0.000000	0.000000	4.000000	8.000000	0.000000
21897.407262	-0.219825	0.577622	0.159119	60.140747	130.554901	155.112106	3.994140	0.000000	3.007797	0.000000	0.000000	0.000000	0.574707	-0.443473	2.959823	0.000000	0.000000	4.000000	8.000000	0.000000
21897.410596	-0.217112	0.576153	0.168737	60.140747	130.554901	155.112106	3.994140	0.000000	3.007797	0.000000	0.000000	0.000000	0.813980	-0.440548	2.885363	0.000000	0.000000	4.000000	8.000000	0.000000
21897.413929	-0.217112	0.576153	0.168737	60.140747	130.554901	155.112106	3.994140	0.000000	3.007797	0.000000	0.000000	0.000000	0.813980	-0.440548	2.885363	0.000000	0.000000	4.000000	8.000000	0.000000
21897.417262	-0.217112	0.576153	0.168737	60.096466	133.319550	156.844574	4.107610	0.000000	2.850884	0.000000	0.000000	0.000000	0.813980	-0.440548	2.885363	0.000000	0.000000	4.000000	8.000000	0.000000
21897.420596	-0.213725	0.574637	0.178199	60.096466	133.319550	156.844574	4.107610	0.000000	2.850884	0.000000	0.000000	0.000000	1.016154	-0.454985	2.838500	0.000000	0.000000	4.000000	8.000000	0.000000
21897.423929	-0.213725	0.574637	0.178199	60.096466	133.319550	156.844574	4.107610	0.000000	2.850884	0.000000	0.000000	0.000000	1.016154	-0.454985	2.838500	0.000000	0.000000	4.000000	8.000000	0.000000
21897.427262	-0.213725	0.574637	0.178199	60.146141	136.077103	158.568420	4.214817	0.000000	2.689855	0.000000	0.000000	0.000000	1.016154	-0.454985	2.838500	0.000000	0.000000	4.000000	8.000000	0.000000
21897.430596	-0.209795	0.573132	0.187303	60.146141	136.077103	158.568420	4.214817	0.000000	2.689855	0.000000	0.000000	0.000000	1.179084	-0.451586	2.731347	0.000000	0.000000	4.000000	8.000000	0.000000
21897.433929	-0.209795	0.573132	0.187303	60.146141	136.077103	158.568420	4.214817	0.000000	2.689855	0.000000	0.000000	0.000000	1.179084	-0.451586	2.731347	0.000000	0.000000	4.000000	8.000000	0.000000
21897.437262	-0.209795	0.573132	0.187303	60.586796	138.623688	160.116089	4.313530	0.000000	2.528528	0.000000	0.000000	0.000000	1.179084	-0.451586	2.731347	0.000000	0.000000	4.000000	8.000000	0.000000
21897.440596	-0.205357	0.571628	0.196149	60.586796	138.623688	160.116089	4.313530	0.000000	2.528528	0.000000	0.000000	0.000000	1.331116	-0.451017	2.653591	0.000000	0.000000	4.000000	8.000000	0.000000
21897.443929	-0.205357	0.571628	0.196149	60.586796	138.623688	160.116089	4.313530	0.000000	2.528528	0.000000	0.000000	0.000000	1.331116	-0.451017	2.653591	0.000000	0.000000	4.000000	8.000000	0.000000
21897.447262	-0.205357	0.571628	0.196149	61.524139	140.863708	161.399750	4.404800	0.000000	2.365952	0.000000	0.000000	0.000000	1.331116	-0.451017	2.653591	0.000000	0.000000	4.000000	8.000000	0.000000
21897.450596	-0.200445	0.570076	0.204716	61.524139	140.863708	161.399750	4.404800	0.000000	2.365952	0.000000	0.000000	0.000000	1.473718	-0.465705	2.570189	0.000000	0.000000	4.000000	8.000000	0.000000
21897.453929	-0.200445	0.570076	0.204716	61.524139	140.863708	161.399750	4.404800	0.000000	2.365952	0.000000	0.000000	0.000000	1.473718	-0.465705	2.570189	0.000000	0.000000	4.000000	8.000000	0.000000
21897.457262	-0.200445	0.570076	0.204716	62.527370	143.029434	162.631073	4.488788	0.000000	2.202449	0.000000	0.000000	0.000000	1.473718	-0.465705	2.570189	0.000000	0.000000	4.000000	8.000000	0.000000
21897.460596	-0.195100	0.568428	0.212900	62.527370	143.029434	162.631073	4.488788	0.000000	2.202449	0.000000	0.000000	0.000000	1.603441	-0.494313	2.455090	0.000000	0.000000	4.000000	8.000000	0.000000
21897.463929	-0.195100	0.568428	0.212900	62.527370	143.029434	162.631073	4.488788	0.000000	2.202449	0.000000	0.000000	0.000000	1.603441	-0.494313	2.455090	0.000000	0.000000	4.000000	8.000000	0.000000
21897.467262	-0.195100	0.568428	0.212900	63.436375	145.087311	163.780441	4.565244	0.000000	2.039252	0.000000	0.000000	0.000000	1.603441	-0.494313	2.455090	0.000000	0.000000	4.000000	8.000000	0.000000
21897.470596	-0.189314	0.566680	0.220757	63.436375	145.087311	163.780441	4.565244	0.000000	2.039252	0.000000	0.000000	0.000000	1.735816	-0.524451	2.357113	0.000000	0.000000	4.000000	8.000000	0.000000
21897.473929	-0.189314	0.566680	0.220757	63.436375	145.087311	163.780441	4.565244	0.000000	2.039252	0.000000	0.000000	0.000000	1.735816	-0.524451	2.357113	0.000000	0.000000	4.000000	8.000000	0.000000
21897.477262	-0.189314	0.566680	0.220757	64.196640	146.887161	164.715607	4.635024	0.000000	1.875248	0.000000	0.000000	0.000000	1.735816	-0.524451	2.357113	0.000000	0.000000	4.000000	8.000000	0.000000
21897.480596	-0.183089	0.564874	0.228135	64.196640	146.887161	164.715607	4.635024	0.000000	1.875248	0.000000	0.000000	0.000000	1.867641	-0.541816	2.213403	0.000000	0.000000	4.000000	8.000000	0.000000
21897.483929	-0.183089	0.564874	0.228135	64.196640	146.887161	164.715607	4.635024	0.000000	1.875248	0.000000	0.000000	0.000000	1.867641	-0.541816	2.213403	0.000000	0.000000	4.000000	8.000000	0.000000
21897.487262	-0.183089	0.564874	0.228135	64.815865	148.384399	165.387848	4.698102	0.000000	1.711092	0.000000	0.000000	0.000000	1.867641	-0.541816	2.213403	0.000000	0.000000	4.000000	8.000000	0.000000
21897.490596	-0.176410	0.563101	0.235062	64.815865	148.384399	165.387848	4.698102	0.000000	1.711092	0.000000	0.000000	0.000000	2.003610	-0.531785	2.078151	0.000000	0.000000	4.000000	8.000000	0.000000
21897.493929	-0.176410	0.563101	0.235062	64.815865	148.384399	165.387848	4.698102	0.000000	1.711092	0.000000	0.000000	0.000000	2.003610	-0.531785	2.078151	0.000000	0.000000	4.000000	8.000000	0.000000
21897.497262	-0.176410	0.563101	0.235062	65.302505	149.647018	165.865891	4.755082	0.000000	1.545704	0.000000	0.000000	0.000000	2.003610	-0.531785	2.078151	0.000000	0.000000	4.000000	8.000000	0.000000
21897.500596	-0.169419	0.561388	0.241488	65.302505	149.647018	165.865891	4.755082	0.000000	1.545704	0.000000	0.000000	0.000000	2.097175	-0.513805	1.927956	0.000000	0.000000	4.000000	8.000000	0.000000
21897.503929	-0.169419	0.561388	0.241488	65.302505	149.647018	165.865891	4.755082	0.000000	1.545704	0.000000	0.000000	0.000000	2.097175	-0.513805	1.927956	0.000000	0.000000	4.000000	8.000000	0.000000
21897.507262	-0.169419	0.561388	0.241488	65.707161	150.864029	166.315170	4.805391	0.000000	1.381382	0.000000	0.000000	0.000000	2.097175	-0.513805	1.927956	0.000000	0.000000	4.000000	8.000000	0.000000
21897.510596	-0.162196	0.559802	0.247380	65.707161	150.864029	166.315170	4.805391	0.000000	1.381382	0.000000	0.000000	0.000000	2.167063	-0.476002	1.767382	0.000000	0.000000	4.000000	8.000000	0.000000
21897.513929	-0.162196	0.559802	0.247380	65.707161	150.864029	166.315170	4.805391	0.000000	1.381382	0.000000	0.000000	0.000000	2.167063	-0.476002	1.767382	0.000000	0.000000	4.000000	8.000000	0.000000
21897.517262	-0.162196	0.559802	0.247380	66.058609	152.289322	167.309921	4.849089	0.000000	1.219153	0.000000	0.000000	0.000000	2.167063	-0.476002	1.767382	0.000000	0.000000	4.000000	8.000000	0.000000
21897.520596	-0.154690	0.558390	0.252751	66.058609	152.289322	167.309921	4.849089	0.000000	1.219153	0.000000	0.000000	0.000000	2.251702	-0.423577	1.611262	0.000000	0.000000	4.000000	8.000000	0.000000
21897.523929	-0.154690	0.558390	0.252751	66.058609	152.289322	167.309921	4.849089	0.000000	1.219153	0.000000	0.000000	0.000000	2.251702	-0.423577	1.611262	0.000000	0.000000	4.000000	8.000000	0.000000
21897.527262	-0.154690	0.558390	0.252751	66.383980	154.032043	169.105713	4.886905	0.000000	1.057431	0.000000	0.000000	0.000000	2.251702	-0.423577	1.611262	0.000000	0.000000	4.000000	8.000000	0.000000
21897.530596	-0.147055	0.557099	0.257570	66.383980	154.032043	169.105713	4.886905	0.000000	1.057431	0.000000	0.000000	0.000000	2.290728	-0.387124	1.445784	0.000000	0.000000	4.000000	8.000000	0.000000
21897.533929	-0.147055	0.557099	0.257570	66.383980	154.032043	169.105713	4.886905	0.000000	1.057431	0.000000	0.000000	0.000000	2.290728	-0.387124	1.445784	0.000000	0.000000	4.000000	8.000000	0.000000
21897.537262	-0.147055	0.557099	0.257570	66.821136	155.995041	171.126816	4.918596	0.000000	0.898561	0.000000	0.000000	0.000000	2.290728	-0.387124	1.445784	0.000000	0.000000	4.000000	8.000000	0.000000
21897.540596	-0.139279	0.555879	0.261873	66.821136	155.995041	171.126816	4.918596	0.000000	0.898561	0.000000	0.000000	0.000000	2.332701	-0.366038	1.290941	0.000000	0.000000	4.000000	8.000000	0.000000
21897.543929	-0.139279	0.555879	0.261873	66.821136	155.995041	171.126816	4.918596	0.000000	0.898561	0.000000	0.000000	0.000000	2.332701	-0.366038	1.290941	0.000000	0.000000	4.000000	8.000000	0.000000
21897.547262	-0.139279	0.555879	0.261873	67.596046	157.911591	172.956406	4.944687	0.000000	0.741664	0.000000	0.000000	0.000000	2.332701	-0.366038	1.290941	0.000000	0.000000	4.000000	8.000000	0.000000
21897.550596	-0.131315	0.554717	0.265694	67.596046	157.911591	172.956406	4.944687	0.000000	0.741664	0.000000	0.000000	0.000000	2.389019	-0.348841	1.146270	0.000000	0.000000	4.000000	8.000000	0.000000
21897.553929	-0.131315	0.554717	0.265694	67.596046	157.911591	172.956406	4.944687	0.000000	0.741664	0.000000	0.000000	0.000000	2.389019	-0.348841	1.146270	0.000000	0.000000	4.000000	8.000000	0.000000
21897.557262	-0.131315	0.554717	0.265694	68.629341	159.569504	174.824692	4.965629	0.000000	0.585263	0.000000	0.000000	0.000000	2.389019	-0.348841	1.146270	0.000000	0.000000	4.000000	8.000000	0.000000
21897.560596	-0.123314	0.553571	0.268987	68.629341	159.569504	174.824692	4.965629	0.000000	0.585263	0.000000	0.000000	0.000000	2.400486	-0.343572	0.987993	0.000000	0.000000	4.000000	8.000000	0.000000
21897.563929	-0.123314	0.553571	0.268987	68.629341	159.569504	174.824692	4.965629	0.000000	0.585263	0.000000	0.000000	0.000000	2.400486	-0.343572	0.987993	0.000000	0.000000	4.000000	8.000000	0.000000
21897.567262	-0.123314	0.553571	0.268987	69.683739	160.917038	176.472809	4.981325	0.000000	0.431745	0.000000	0.000000	0.000000	2.400486	-0.343572	0.987993	0.000000	0.000000	4.000000	8.000000	0.000000
21897.570596	-0.115044	0.552484	0.271763	69.683739	160.917038	176.472809	4.981325	0.000000	0.431745	0.000000	0.000000	0.000000	2.480894	-0.326237	0.832692	0.000000	0.000000	4.000000	8.000000	0.000000
21897.573929	-0.115044	0.552484	0.271763	69.683739	160.917038	176.472809	4.981325	0.000000	0.431745	0.000000	0.000000	0.000000	2.480894	-0.326237	0.832692	0.000000	0.000000	4.000000	8.000000	0.000000
21897.577262	-0.115044	0.552484	0.271763	70.634636	161.700775	177.765244	4.992356	0.000000	0.276366	0.000000	0.000000	0.000000	2.480894	-0.326237	0.832692	0.000000	0.000000	4.000000	8.000000	0.000000
21897.580596	-0.106684	0.551509	0.273913	70.634636	161.700775	177.765244	4.992356	0.000000	0.276366	0.000000	0.000000	0.000000	2.507909	-0.292447	0.645108	0.000000	0.000000	4.000000	8.000000	0.000000
21897.583929	-0.106684	0.551509	0.273913	70.634636	161.700775	177.765244	4.992356	0.000000	0.276366	0.000000	0.000000	0.000000	2.507909	-0.292447	0.645108	0.000000	0.000000	4.000000	8.000000	0.000000
21897.587262	-0.106684	0.551509	0.273913	71.476135	161.960541	178.892929	4.998512	0.000000	0.121982	0.000000	0.000000	0.000000	2.507909	-0.292447	0.645108	0.000000	0.000000	4.000000	8.000000	0.000000
21897.590596	-0.098187	0.550775	0.275462	71.476135	161.960541	178.892929	4.998512	0.000000	0.121982	0.000000	0.000000	0.000000	2.549203	-0.220273	0.464677	0.000000	0.000000	4.000000	8.000000	0.000000
21897.593929	-0.098187	0.550775	0.275462	71.476135	161.960541	178.892929	4.998512	0.000000	0.121982	0.000000	0.000000	0.000000	2.549203	-0.220273	0.464677	0.000000	0.000000	4.000000	8.000000	0.000000
21897.597262	-0.098187	0.550775	0.275462	72.232658	162.243027	-179.900421	4.999891	0.000000	-0.032905	0.000000	0.000000	0.000000	2.549203	-0.220273	0.464677	0.000000	0.000000	4.000000	8.000000	0.000000
21897.600596	-0.089573	0.550265	0.276424	72.232658	162.243027	-179.900421	4.999891	0.000000	-0.032905	0.000000	0.000000	0.000000	2.584183	-0.152977	0.288576	0.000000	0.000000	4.000000	8.000000	0.000000
21897.603929	-0.089573	0.550265	0.276424	72.232658	162.243027	-179.900421	4.999891	0.000000	-0.032905	0.000000	0.000000	0.000000	2.584183	-0.152977	0.288576	0.000000	0.000000	4.000000	8.000000	0.000000
21897.607262	-0.089573	0.550265	0.276424	72.897652	162.561050	-178.386887	4.996447	0.000000	-0.188467	0.000000	0.000000	0.000000	2.584183	-0.152977	0.288576	0.000000	0.000000	4.000000	8.000000	0.000000
21897.610596	-0.080998	0.549998	0.276763	72.897652	162.561050	-178.386887	4.996447	0.000000	-0.188467	0.000000	0.000000	0.000000	2.572415	-0.080000	0.101667	0.000000	0.000000	4.000000	8.000000	0.000000
21897.613929	-0.080998	0.549998	0.276763	72.897652	162.561050	-178.386887	4.996447	0.000000	-0.188467	0.000000	0.000000	0.000000	2.572415	-0.080000	0.101667	0.000000	0.000000	4.000000	8.000000	0.000000
21897.617262	-0.080998	0.549998	0.276763	73.482613	163.025421	-176.620270	4.988257	0.000000	-0.342475	0.000000	0.000000	0.000000	2.572415	-0.080000	0.101667	0.000000	0.000000	4.000000	8.000000	0.000000
21897.620596	-0.072308	0.549934	0.276501	73.482613	163.025421	-176.620270	4.988257	0.000000	-0.342475	0.000000	0.000000	0.000000	2.607094	-0.019335	-0.078715	0.000000	0.000000	4.000000	8.000000	0.000000
21897.623929	-0.072308	0.549934	0.276501	73.482613	163.025421	-176.620270	4.988257	0.000000	-0.342475	0.000000	0.000000	0.000000	2.607094	-0.019335	-0.078715	0.000000	0.000000	4.000000	8.000000	0.000000
21897.627262	-0.072308	0.549934	0.276501	74.028831	163.891037	-174.584991	4.975111	0.000000	-0.498263	0.000000	0.000000	0.000000	2.607094	-0.019335	-0.078715	0.000000	0.000000	4.000000	8.000000	0.000000
21897.630596	-0.063665	0.550015	0.275667	74.028831	163.891037	-174.584991	4.975111	0.000000	-0.498263	0.000000	0.000000	0.000000	2.593091	0.024330	-0.249931	0.000000	0.000000	4.000000	8.000000	0.000000
21897.633929	-0.063665	0.550015	0.275667	74.028831	163.891037	-174.584991	4.975111	0.000000	-0.498263	0.000000	0.000000	0.000000	2.593091	0.024330	-0.249931	0.000000	0.000000	4.000000	8.000000	0.000000
21897.637262	-0.063665	0.550015	0.275667	74.583534	165.273468	-172.086151	4.957124	0.000000	-0.653394	0.000000	0.000000	0.000000	2.593091	0.024330	-0.249931	0.000000	0.000000	4.000000	8.000000	0.000000
21897.640596	-0.054982	0.550242	0.274297	74.583534	165.273468	-172.086151	4.957124	0.000000	-0.653394	0.000000	0.000000	0.000000	2.604700	0.068310	-0.411230	0.000000	0.000000	4.000000	8.000000	0.000000
21897.643929	-0.054982	0.550242	0.274297	74.583534	165.273468	-172.086151	4.957124	0.000000	-0.653394	0.000000	0.000000	0.000000	2.604700	0.068310	-0.411230	0.000000	0.000000	4.000000	8.000000	0.000000
21897.647262	-0.054982	0.550242	0.274297	75.218987	167.027023	-169.381760	4.933991	0.000000	-0.809771	0.000000	0.000000	0.000000	2.604700	0.068310	-0.411230	0.000000	0.000000	4.000000	8.000000	0.000000
21897.650596	-0.046279	0.550617	0.272409	75.218987	167.027023	-169.381760	4.933991	0.000000	-0.809771	0.000000	0.000000	0.000000	2.610861	0.112466	-0.566183	0.000000	0.000000	4.000000	8.000000	0.000000
21897.653929	-0.046279	0.550617	0.272409	75.218987	167.027023	-169.381760	4.933991	0.000000	-0.809771	0.000000	0.000000	0.000000	2.610861	0.112466	-0.566183	0.000000	0.000000	4.000000	8.000000	0.000000
21897.657262	-0.046279	0.550617	0.272409	76.029999	168.887024	-166.573761	4.905521	0.000000	-0.967396	0.000000	0.000000	0.000000	2.610861	0.112466	-0.566183	0.000000	0.000000	4.000000	8.000000	0.000000
21897.660596	-0.037645	0.551125	0.270070	76.029999	168.887024	-166.573761	4.905521	0.000000	-0.967396	0.000000	0.000000	0.000000	2.590413	0.152263	-0.701848	0.000000	0.000000	4.000000	8.000000	0.000000
21897.663929	-0.037645	0.551125	0.270070	76.029999	168.887024	-166.573761	4.905521	0.000000	-0.967396	0.000000	0.000000	0.000000	2.590413	0.152263	-0.701848	0.000000	0.000000	4.000000	8.000000	0.000000
21897.667262	-0.037645	0.551125	0.270070	77.012711	170.603271	-163.621002	4.871831	0.000000	-1.124838	0.000000	0.000000	0.000000	2.590413	0.152263	-0.701848	0.000000	0.000000	4.000000	8.000000	0.000000
21897.670596	-0.028882	0.551854	0.267224	77.012711	170.603271	-163.621002	4.871831	0.000000	-1.124838	0.000000	0.000000	0.000000	2.628736	0.218850	-0.853742	0.000000	0.000000	4.000000	8.000000	0.000000
21897.673929	-0.028882	0.551854	0.267224	77.012711	170.603271	-163.621002	4.871831	0.000000	-1.124838	0.000000	0.000000	0.000000	2.628736	0.218850	-0.853742	0.000000	0.000000	4.000000	8.000000	0.000000
21897.677262	-0.028882	0.551854	0.267224	78.077591	172.200119	-160.580688	4.831813	0.000000	-1.285917	0.000000	0.000000	0.000000	2.628736	0.218850	-0.853742	0.000000	0.000000	4.000000	8.000000	0.000000
21897.680596	-0.020284	0.552720	0.263861	78.077591	172.200119	-160.580688	4.831813	0.000000	-1.285917	0.000000	0.000000	0.000000	2.579513	0.259790	-1.009071	0.000000	0.000000	4.000000	8.000000	0.000000
21897.683929	-0.020284	0.552720	0.263861	78.077591	172.200119	-160.580688	4.831813	0.000000	-1.285917	0.000000	0.000000	0.000000	2.579513	0.259790	-1.009071	0.000000	0.000000	4.000000	8.000000	0.000000
21897.687262	-0.020284	0.552720	0.263861	79.147865	173.996155	-157.368439	4.786336	0.000000	-1.446024	0.000000	0.000000	0.000000	2.579513	0.259790	-1.009071	0.000000	0.000000	4.000000	8.000000	0.000000
21897.690596	-0.011796	0.553777	0.259983	79.147865	173.996155	-157.368439	4.786336	0.000000	-1.446024	0.000000	0.000000	0.000000	2.546469	0.317075	-1.163284	0.000000	0.000000	4.000000	8.000000	0.000000
21897.693929	-0.011796	0.553777	0.259983	79.147865	173.996155	-157.368439	4.786336	0.000000	-1.446024	0.000000	0.000000	0.000000	2.546469	0.317075	-1.163284	0.000000	0.000000	4.000000	8.000000	0.000000
21897.697262	-0.011796	0.553777	0.259983	80.197006	176.401993	-153.699722	4.734916	0.000000	-1.606415	0.000000	0.000000	0.000000	2.546469	0.317075	-1.163284	0.000000	0.000000	4.000000	8.000000	0.000000
21897.700596	-0.003432	0.554970	0.255528	80.197006	176.401993	-153.699722	4.734916	0.000000	-1.606415	0.000000	0.000000	0.000000	2.509002	0.357790	-1.336488	0.000000	0.000000	4.000000	8.000000	0.000000
21897.703929	-0.003432	0.554970	0.255528	80.197006	176.401993	-153.699722	4.734916	0.000000	-1.606415	0.000000	0.000000	0.000000	2.509002	0.357790	-1.336488	0.000000	0.000000	4.000000	8.000000	0.000000
21897.707262	-0.003432	0.554970	0.255528	81.205490	179.911682	-148.898193	4.677148	0.000000	-1.767563	0.000000	0.000000	0.000000	2.509002	0.357790	-1.336488	0.000000	0.000000	4.000000	8.000000	0.000000
21897.710596	0.004622	0.556311	0.250641	81.205490	179.911682	-148.898193	4.677148	0.000000	-1.767563	0.000000	0.000000	0.000000	2.416268	0.402229	-1.465953	0.000000	0.000000	4.000000	8.000000	0.000000
21897.713929	0.004622	0.556311	0.250641	81.205490	179.911682	-148.898193	4.677148	0.000000	-1.767563	0.000000	0.000000	0.000000	2.416268	0.402229	-1.465953	0.000000	0.000000	4.000000	8.000000	0.000000
21897.717262	0.004622	0.556311	0.250641	82.133255	-175.331970	-143.011200	4.614155	0.000000	-1.926027	0.000000	0.000000	0.000000	2.416268	0.402229	-1.465953	0.000000	0.000000	4.000000	8.000000	0.000000
21897.720596	0.012425	0.557689	0.245289	82.133255	-175.331970	-143.011200	4.614155	0.000000	-1.926027	0.000000	0.000000	0.000000	2.340834	0.413457	-1.605611	0.000000	0.000000	4.000000	8.000000	0.000000
21897.723929	0.012425	0.557689	0.245289	82.133255	-175.331970	-143.011200	4.614155	0.000000	-1.926027	0.000000	0.000000	0.000000	2.340834	0.413457	-1.605611	0.000000	0.000000	4.000000	8.000000	0.000000
21897.727262	0.012425	0.557689	0.245289	82.976357	-169.714462	-136.340881	4.545321	0.000000	-2.083281	0.000000	0.000000	0.000000	2.340834	0.413457	-1.605611	0.000000	0.000000	4.000000	8.000000	0.000000
21897.730596	0.019937	0.559104	0.239646	82.976357	-169.714462	-136.340881	4.545321	0.000000	-2.083281	0.000000	0.000000	0.000000	2.253742	0.424405	-1.693145	0.000000	0.000000	4.000000	8.000000	0.000000
21897.733929	0.019937	0.559104	0.239646	82.976357	-169.714462	-136.340881	4.545321	0.000000	-2.083281	0.000000	0.000000	0.000000	2.253742	0.424405	-1.693145	0.000000	0.000000	4.000000	8.000000	0.000000
21897.737262	0.019937	0.559104	0.239646	83.734055	-163.810471	-129.470139	4.471282	0.000000	-2.237777	0.000000	0.000000	0.000000	2.253742	0.424405	-1.693145	0.000000	0.000000	4.000000	8.000000	0.000000
21897.740596	0.027220	0.560545	0.233679	83.734055	-163.810471	-129.470139	4.471282	0.000000	-2.237777	0.000000	0.000000	0.000000	2.184772	0.432540	-1.790067	0.000000	0.000000	4.000000	8.000000	0.000000
21897.743929	0.027220	0.560545	0.233679	83.734055	-163.810471	-129.470139	4.471282	0.000000	-2.237777	0.000000	0.000000	0.000000	2.184772	0.432540	-1.790067	0.000000	0.000000	4.000000	8.000000	0.000000
21897.747262	0.027220	0.560545	0.233679	84.423950	-158.155579	-122.921936	4.391383	0.000000	-2.390765	0.000000	0.000000	0.000000	2.184772	0.432540	-1.790067	0.000000	0.000000	4.000000	8.000000	0.000000
21897.750596	0.034266	0.561971	0.227394	84.423950	-158.155579	-122.921936	4.391383	0.000000	-2.390765	0.000000	0.000000	0.000000	2.113932	0.427815	-1.885278	0.000000	0.000000	4.000000	8.000000	0.000000
21897.753929	0.034266	0.561971	0.227394	84.423950	-158.155579	-122.921936	4.391383	0.000000	-2.390765	0.000000	0.000000	0.000000	2.113932	0.427815	-1.885278	0.000000	0.000000	4.000000	8.000000	0.000000
21897.757262	0.034266	0.561971	0.227394	85.040932	-152.708176	-115.963089	4.305488	0.000000	-2.542198	0.000000	0.000000	0.000000	2.113932	0.427815	-1.885278	0.000000	0.000000	4.000000	8.000000	0.000000
21897.760596	0.041135	0.563377	0.220789	85.040932	-152.708176	-115.963089	4.305488	0.000000	-2.542198	0.000000	0.000000	0.000000	2.060527	0.421676	-1.981611	0.000000	0.000000	4.000000	8.000000	0.000000
21897.763929	0.041135	0.563377	0.220789	85.040932	-152.708176	-115.963089	4.305488	0.000000	-2.542198	0.000000	0.000000	0.000000	2.060527	0.421676	-1.981611	0.000000	0.000000	4.000000	8.000000	0.000000
21897.767262	0.041135	0.563377	0.220789	85.573578	-146.508118	-107.505753	4.212832	0.000000	-2.692963	0.000000	0.000000	0.000000	2.060527	0.421676	-1.981611	0.000000	0.000000	4.000000	8.000000	0.000000
21897.770596	0.047847	0.564810	0.213833	85.573578	-146.508118	-107.505753	4.212832	0.000000	-2.692963	0.000000	0.000000	0.000000	2.013703	0.429855	-2.086687	0.000000	0.000000	4.000000	8.000000	0.000000
21897.773929	0.047847	0.564810	0.213833	85.573578	-146.508118	-107.505753	4.212832	0.000000	-2.692963	0.000000	0.000000	0.000000	2.013703	0.429855	-2.086687	0.000000	0.000000	4.000000	8.000000	0.000000
21897.777262	0.047847	0.564810	0.213833	85.946960	-138.173309	-97.233276	4.112684	0.000000	-2.843560	0.000000	0.000000	0.000000	2.013703	0.429855	-2.086687	0.000000	0.000000	4.000000	8.000000	0.000000
21897.780596	0.054157	0.566202	0.206742	85.946960	-138.173309	-97.233276	4.112684	0.000000	-2.843560	0.000000	0.000000	0.000000	1.893046	0.417595	-2.127425	0.000000	0.000000	4.000000	8.000000	0.000000
21897.783929	0.054157	0.566202	0.206742	85.946960	-138.173309	-97.233276	4.112684	0.000000	-2.843560	0.000000	0.000000	0.000000	1.893046	0.417595	-2.127425	0.000000	0.000000	4.000000	8.000000	0.000000
21897.787262	0.054157	0.566202	0.206742	86.108612	-128.189117	-85.700447	4.008354	0.000000	-2.988829	0.000000	0.000000	0.000000	1.893046	0.417595	-2.127425	0.000000	0.000000	4.000000	8.000000	0.000000
21897.790596	0.059908	0.567504	0.199478	86.108612	-128.189117	-85.700447	4.008354	0.000000	-2.988829	0.000000	0.000000	0.000000	1.725391	0.390740	-2.179211	0.000000	0.000000	4.000000	8.000000	0.000000
21897.793929	0.059908	0.567504	0.199478	86.108612	-128.189117	-85.700447	4.008354	0.000000	-2.988829	0.000000	0.000000	0.000000	1.725391	0.390740	-2.179211	0.000000	0.000000	4.000000	8.000000	0.000000
21897.797262	0.059908	0.567504	0.199478	86.101074	-118.405289	-74.980141	3.901231	0.000000	-3.127362	0.000000	0.000000	0.000000	1.725391	0.390740	-2.179211	0.000000	0.000000	4.000000	8.000000	0.000000
21897.800596	0.065078	0.568659	0.192048	86.101074	-118.405289	-74.980141	3.901231	0.000000	-3.127362	0.000000	0.000000	0.000000	1.550808	0.346541	-2.228990	0.000000	0.000000	4.000000	8.000000	0.000000
21897.803929	0.065078	0.568659	0.192048	86.101074	-118.405289	-74.980141	3.901231	0.000000	-3.127362	0.000000	0.000000	0.000000	1.550808	0.346541	-2.228990	0.000000	0.000000	4.000000	8.000000	0.000000
21897.807262	0.065078	0.568659	0.192048	86.057770	-110.645012	-66.640747	3.791740	0.000000	-3.259249	0.000000	0.000000	0.000000	1.550808	0.346541	-2.228990	0.000000	0.000000	4.000000	8.000000	0.000000
21897.810596	0.069791	0.569676	0.184395	86.057770	-110.645012	-66.640747	3.791740	0.000000	-3.259249	0.000000	0.000000	0.000000	1.414012	0.304925	-2.295811	0.000000	0.000000	4.000000	8.000000	0.000000
21897.813929	0.069791	0.569676	0.184395	86.057770	-110.645012	-66.640747	3.791740	0.000000	-3.259249	0.000000	0.000000	0.000000	1.414012	0.304925	-2.295811	0.000000	0.000000	4.000000	8.000000	0.000000
21897.817262	0.069791	0.569676	0.184395	86.127380	-105.465897	-60.464607	3.678189	0.000000	-3.386876	0.000000	0.000000	0.000000	1.414012	0.304925	-2.295811	0.000000	0.000000	4.000000	8.000000	0.000000
21897.820596	0.073970	0.570571	0.176333	86.127380	-105.465897	-60.464607	3.678189	0.000000	-3.386876	0.000000	0.000000	0.000000	1.253628	0.268463	-2.418568	0.000000	0.000000	4.000000	8.000000	0.000000
21897.823929	0.073970	0.570571	0.176333	86.127380	-105.465897	-60.464607	3.678189	0.000000	-3.386876	0.000000	0.000000	0.000000	1.253628	0.268463	-2.418568	0.000000	0.000000	4.000000	8.000000	0.000000
21897.827262	0.073970	0.570571	0.176333	86.246834	-101.608940	-55.735779	3.559307	0.000000	-3.511600	0.000000	0.000000	0.000000	1.253628	0.268463	-2.418568	0.000000	0.000000	4.000000	8.000000	0.000000
21897.830596	0.077655	0.571350	0.167928	86.246834	-101.608940	-55.735779	3.559307	0.000000	-3.511600	0.000000	0.000000	0.000000	1.105487	0.233909	-2.521593	0.000000	0.000000	4.000000	8.000000	0.000000
21897.833929	0.077655	0.571350	0.167928	86.246834	-101.608940	-55.735779	3.559307	0.000000	-3.511600	0.000000	0.000000	0.000000	1.105487	0.233909	-2.521593	0.000000	0.000000	4.000000	8.000000	0.000000
21897.837262	0.077655	0.571350	0.167928	86.330513	-97.312691	-50.925117	3.434662	0.000000	-3.633606	0.000000	0.000000	0.000000	1.105487	0.233909	-2.521593	0.000000	0.000000	4.000000	8.000000	0.000000
21897.840596	0.081062	0.572003	0.159209	86.330513	-97.312691	-50.925117	3.434662	0.000000	-3.633606	0.000000	0.000000	0.000000	1.022237	0.195669	-2.615840	0.000000	0.000000	4.000000	8.000000	0.000000
21897.843929	0.081062	0.572003	0.159209	86.330513	-97.312691	-50.925117	3.434662	0.000000	-3.633606	0.000000	0.000000	0.000000	1.022237	0.195669	-2.615840	0.000000	0.000000	4.000000	8.000000	0.000000
21897.847262	0.081062	0.572003	0.159209	86.322250	-89.053223	-41.890659	3.301664	0.000000	-3.754866	0.000000	0.000000	0.000000	1.022237	0.195669	-2.615840	0.000000	0.000000	4.000000	8.000000	0.000000
21897.850596	0.083919	0.572531	0.150341	86.322250	-89.053223	-41.890659	3.301664	0.000000	-3.754866	0.000000	0.000000	0.000000	0.856991	0.158343	-2.660419	0.000000	0.000000	4.000000	8.000000	0.000000
21897.853929	0.083919	0.572531	0.150341	86.322250	-89.053223	-41.890659	3.301664	0.000000	-3.754866	0.000000	0.000000	0.000000	0.856991	0.158343	-2.660419	0.000000	0.000000	4.000000	8.000000	0.000000
21897.857262	0.083919	0.572531	0.150341	86.116821	-75.688889	-27.450699	3.164441	0.000000	-3.871216	0.000000	0.000000	0.000000	0.856991	0.158343	-2.660419	0.000000	0.000000	4.000000	8.000000	0.000000
21897.860596	0.085912	0.572987	0.141480	86.116821	-75.688889	-27.450699	3.164441	0.000000	-3.871216	0.000000	0.000000	0.000000	0.597948	0.136856	-2.658200	0.000000	0.000000	4.000000	8.000000	0.000000
21897.863929	0.085912	0.572987	0.141480	86.116821	-75.688889	-27.450699	3.164441	0.000000	-3.871216	0.000000	0.000000	0.000000	0.597948	0.136856	-2.658200	0.000000	0.000000	4.000000	8.000000	0.000000
21897.867262	0.085912	0.572987	0.141480	85.691292	-61.571136	-11.963016	3.027948	0.000000	-3.978886	0.000000	0.000000	0.000000	0.597948	0.136856	-2.658200	0.000000	0.000000	4.000000	8.000000	0.000000
21897.870596	0.087238	0.573295	0.132396	85.691292	-61.571136	-11.963016	3.027948	0.000000	-3.978886	0.000000	0.000000	0.000000	0.397813	0.092570	-2.725087	0.000000	0.000000	4.000000	8.000000	0.000000
21897.873929	0.087238	0.573295	0.132396	85.691292	-61.571136	-11.963016	3.027948	0.000000	-3.978886	0.000000	0.000000	0.000000	0.397813	0.092570	-2.725087	0.000000	0.000000	4.000000	8.000000	0.000000
21897.877262	0.087238	0.573295	0.132396	85.182648	-48.978725	1.926198	2.886735	0.000000	-4.082494	0.000000	0.000000	0.000000	0.397813	0.092570	-2.725087	0.000000	0.000000	4.000000	8.000000	0.000000
21897.880596	0.088066	0.573552	0.123144	85.182648	-48.978725	1.926198	2.886735	0.000000	-4.082494	0.000000	0.000000	0.000000	0.248430	0.076994	-2.775602	0.000000	0.000000	4.000000	8.000000	0.000000
21897.883929	0.088066	0.573552	0.123144	85.182648	-48.978725	1.926198	2.886735	0.000000	-4.082494	0.000000	0.000000	0.000000	0.248430	0.076994	-2.775602	0.000000	0.000000	4.000000	8.000000	0.000000
21897.887262	0.088066	0.573552	0.123144	84.618538	-38.203625	13.680581	2.739017	0.000000	-4.183035	0.000000	0.000000	0.000000	0.248430	0.076994	-2.775602	0.000000	0.000000	4.000000	8.000000	0.000000
21897.890596	0.088266	0.573705	0.113677	84.618538	-38.203625	13.680581	2.739017	0.000000	-4.183035	0.000000	0.000000	0.000000	0.059930	0.045938	-2.840097	0.000000	0.000000	4.000000	8.000000	0.000000
21897.893929	0.088266	0.573705	0.113677	84.618538	-38.203625	13.680581	2.739017	0.000000	-4.183035	0.000000	0.000000	0.000000	0.059930	0.045938	-2.840097	0.000000	0.000000	4.000000	8.000000	0.000000
21897.897262	0.088266	0.573705	0.113677	83.884521	-29.926037	22.465549	2.584466	0.000000	-4.280250	0.000000	0.000000	0.000000	0.059930	0.045938	-2.840097	0.000000	0.000000	4.000000	8.000000	0.000000
21897.900596	0.087975	0.573858	0.104031	83.884521	-29.926037	22.465549	2.584466	0.000000	-4.280250	0.000000	0.000000	0.000000	-0.087236	0.046015	-2.893808	0.000000	0.000000	4.000000	8.000000	0.000000
21897.903929	0.087975	0.573858	0.104031	83.884521	-29.926037	22.465549	2.584466	0.000000	-4.280250	0.000000	0.000000	0.000000	-0.087236	0.046015	-2.893808	0.000000	0.000000	4.000000	8.000000	0.000000
21897.907262	0.087975	0.573858	0.104031	83.020317	-23.655031	28.685389	2.421108	0.000000	-4.374727	0.000000	0.000000	0.000000	-0.087236	0.046015	-2.893808	0.000000	0.000000	4.000000	8.000000	0.000000
21897.910596	0.087097	0.573928	0.094319	83.020317	-23.655031	28.685389	2.421108	0.000000	-4.374727	0.000000	0.000000	0.000000	-0.263561	0.020898	-2.913656	0.000000	0.000000	4.000000	8.000000	0.000000
21897.913929	0.087097	0.573928	0.094319	83.020317	-23.655031	28.685389	2.421108	0.000000	-4.374727	0.000000	0.000000	0.000000	-0.263561	0.020898	-2.913656	0.000000	0.000000	4.000000	8.000000	0.000000
21897.917262	0.087097	0.573928	0.094319	81.941971	-19.357199	32.709648	2.250769	0.000000	-4.464755	0.000000	0.000000	0.000000	-0.263561	0.020898	-2.913656	0.000000	0.000000	4.000000	8.000000	0.000000
21897.920596	0.085576	0.573952	0.084523	81.941971	-19.357199	32.709648	2.250769	0.000000	-4.464755	0.000000	0.000000	0.000000	-0.456219	0.007282	-2.938959	0.000000	0.000000	4.000000	8.000000	0.000000
21897.923929	0.085576	0.573952	0.084523	81.941971	-19.357199	32.709648	2.250769	0.000000	-4.464755	0.000000	0.000000	0.000000	-0.456219	0.007282	-2.938959	0.000000	0.000000	4.000000	8.000000	0.000000
21897.927262	0.085576	0.573952	0.084523	80.674332	-16.362661	35.388035	2.072465	0.000000	-4.550262	0.000000	0.000000	0.000000	-0.456219	0.007282	-2.938959	0.000000	0.000000	4.000000	8.000000	0.000000
21897.930596	0.083250	0.573832	0.074874	80.674332	-16.362661	35.388035	2.072465	0.000000	-4.550262	0.000000	0.000000	0.000000	-0.697955	-0.036232	-2.894575	0.000000	0.000000	4.000000	8.000000	0.000000
21897.933929	0.083250	0.573832	0.074874	80.674332	-16.362661	35.388035	2.072465	0.000000	-4.550262	0.000000	0.000000	0.000000	-0.697955	-0.036232	-2.894575	0.000000	0.000000	4.000000	8.000000	0.000000
21897.937262	0.083250	0.573832	0.074874	79.388779	-13.527705	38.204437	1.891179	0.000000	-4.628547	0.000000	0.000000	0.000000	-0.697955	-0.036232	-2.894575	0.000000	0.000000	4.000000	8.000000	0.000000
21897.940596	0.080261	0.573676	0.065350	79.388779	-13.527705	38.204437	1.891179	0.000000	-4.628547	0.000000	0.000000	0.000000	-0.896648	-0.046604	-2.857203	0.000000	0.000000	4.000000	8.000000	0.000000
21897.943929	0.080261	0.573676	0.065350	79.388779	-13.527705	38.204437	1.891179	0.000000	-4.628547	0.000000	0.000000	0.000000	-0.896648	-0.046604	-2.857203	0.000000	0.000000	4.000000	8.000000	0.000000
21897.947262	0.080261	0.573676	0.065350	78.225349	-10.223589	41.788925	1.704123	0.000000	-4.700635	0.000000	0.000000	0.000000	-0.896648	-0.046604	-2.857203	0.000000	0.000000	4.000000	8.000000	0.000000
21897.950596	0.076750	0.573448	0.055959	78.225349	-10.223589	41.788925	1.704123	0.000000	-4.700635	0.000000	0.000000	0.000000	-1.053215	-0.068450	-2.817364	0.000000	0.000000	4.000000	8.000000	0.000000
21897.953929	0.076750	0.573448	0.055959	78.225349	-10.223589	41.788925	1.704123	0.000000	-4.700635	0.000000	0.000000	0.000000	-1.053215	-0.068450	-2.817364	0.000000	0.000000	4.000000	8.000000	0.000000
21897.957262	0.076750	0.573448	0.055959	77.093353	-6.932865	45.569405	1.509163	0.000000	-4.766805	0.000000	0.000000	0.000000	-1.053215	-0.068450	-2.817364	0.000000	0.000000	4.000000	8.000000	0.000000
21897.960596	0.072975	0.573298	0.046734	77.093353	-6.932865	45.569405	1.509163	0.000000	-4.766805	0.000000	0.000000	0.000000	-1.132433	-0.045099	-2.767387	0.000000	0.000000	4.000000	8.000000	0.000000
21897.963929	0.072975	0.573298	0.046734	77.093353	-6.932865	45.569405	1.509163	0.000000	-4.766805	0.000000	0.000000	0.000000	-1.132433	-0.045099	-2.767387	0.000000	0.000000	4.000000	8.000000	0.000000
21897.967262	0.072975	0.573298	0.046734	75.954002	-4.067407	49.100868	1.304131	0.000000	-4.826929	0.000000	0.000000	0.000000	-1.132433	-0.045099	-2.767387	0.000000	0.000000	4.000000	8.000000	0.000000
21897.970596	0.068849	0.573341	0.037771	75.954002	-4.067407	49.100868	1.304131	0.000000	-4.826929	0.000000	0.000000	0.000000	-1.237909	0.013090	-2.688953	0.000000	0.000000	4.000000	8.000000	0.000000
21897.973929	0.068849	0.573341	0.037771	75.954002	-4.067407	49.100868	1.304131	0.000000	-4.826929	0.000000	0.000000	0.000000	-1.237909	0.013090	-2.688953	0.000000	0.000000	4.000000	8.000000	0.000000
21897.977262	0.068849	0.573341	0.037771	74.776443	-1.847945	52.083324	1.091508	0.000000	-4.879407	0.000000	0.000000	0.000000	-1.237909	0.013090	-2.688953	0.000000	0.000000	4.000000	8.000000	0.000000
21897.980596	0.064300	0.573513	0.029246	74.776443	-1.847945	52.083324	1.091508	0.000000	-4.879407	0.000000	0.000000	0.000000	-1.364571	0.051471	-2.557369	0.000000	0.000000	4.000000	8.000000	0.000000
21897.983929	0.064300	0.573513	0.029246	74.776443	-1.847945	52.083324	1.091508	0.000000	-4.879407	0.000000	0.000000	0.000000	-1.364571	0.051471	-2.557369	0.000000	0.000000	4.000000	8.000000	0.000000
21897.987262	0.064300	0.573513	0.029246	73.556702	-0.378525	54.304214	0.876254	0.000000	-4.922618	0.000000	0.000000	0.000000	-1.364571	0.051471	-2.557369	0.000000	0.000000	4.000000	8.000000	0.000000
21897.990596	0.059289	0.573780	0.021196	73.556702	-0.378525	54.304214	0.876254	0.000000	-4.922618	0.000000	0.000000	0.000000	-1.503326	0.080246	-2.415076	0.000000	0.000000	4.000000	8.000000	0.000000
21897.993929	0.059289	0.573780	0.021196	73.556702	-0.378525	54.304214	0.876254	0.000000	-4.922618	0.000000	0.000000	0.000000	-1.503326	0.080246	-2.415076	0.000000	0.000000	4.000000	8.000000	0.000000
21897.997262	0.059289	0.573780	0.021196	72.342865	0.464857	55.570656	0.659522	0.000000	-4.956313	0.000000	0.000000	0.000000	-1.503326	0.080246	-2.415076	0.000000	0.000000	4.000000	8.000000	0.000000
21898.000596	0.053813	0.574018	0.013584	72.342865	0.464857	55.570656	0.659522	0.000000	-4.956313	0.000000	0.000000	0.000000	-1.642931	0.071149	-2.283680	0.000000	0.000000	4.000000	8.000000	0.000000
21898.003929	0.053813	0.574018	0.013584	72.342865	0.464857	55.570656	0.659522	0.000000	-4.956313	0.000000	0.000000	0.000000	-1.642931	0.071149	-2.283680	0.000000	0.000000	4.000000	8.000000	0.000000
21898.007262	0.053813	0.574018	0.013584	71.233971	1.040771	55.772949	0.439860	0.000000	-4.980615	0.000000	0.000000	0.000000	-1.642931	0.071149	-2.283680	0.000000	0.000000	4.000000	8.000000	0.000000
21898.010596	0.047789	0.574211	0.006262	71.233971	1.040771	55.772949	0.439860	0.000000	-4.980615	0.000000	0.000000	0.000000	-1.807094	0.058153	-2.196628	0.000000	0.000000	4.000000	8.000000	0.000000
21898.013929	0.047789	0.574211	0.006262	71.233971	1.040771	55.772949	0.439860	0.000000	-4.980615	0.000000	0.000000	0.000000	-1.807094	0.058153	-2.196628	0.000000	0.000000	4.000000	8.000000	0.000000
21898.017262	0.047789	0.574211	0.006262	70.550148	1.690057	55.892139	0.211658	0.000000	-4.995518	0.000000	0.000000	0.000000	-1.807094	0.058153	-2.196628	0.000000	0.000000	4.000000	8.000000	0.000000
21898.020596	0.041454	0.574348	-0.000891	70.550148	1.690057	55.892139	0.211658	0.000000	-4.995518	0.000000	0.000000	0.000000	-1.900468	0.040908	-2.145753	0.000000	0.000000	4.000000	8.000000	0.000000
21898.023929	0.041454	0.574348	-0.000891	70.550148	1.690057	55.892139	0.211658	0.000000	-4.995518	0.000000	0.000000	0.000000	-1.900468	0.040908	-2.145753	0.000000	0.000000	4.000000	8.000000	0.000000
21898.027262	0.041454	0.574348	-0.000891	70.339157	2.529582	56.286236	-0.031484	0.000000	-4.999901	0.000000	0.000000	0.000000	-1.900468	0.040908	-2.145753	0.000000	0.000000	4.000000	8.000000	0.000000
21898.030596	0.034978	0.574559	-0.007864	70.339157	2.529582	56.286236	-0.031484	0.000000	-4.999901	0.000000	0.000000	0.000000	-1.942963	0.063405	-2.091989	0.000000	0.000000	4.000000	8.000000	0.000000
21898.033929	0.034978	0.574559	-0.007864	70.339157	2.529582	56.286236	-0.031484	0.000000	-4.999901	0.000000	0.000000	0.000000	-1.942963	0.063405	-2.091989	0.000000	0.000000	4.000000	8.000000	0.000000
21898.037262	0.034978	0.574559	-0.007864	70.195908	3.510069	56.990322	-0.290815	0.000000	-4.991535	0.000000	0.000000	0.000000	-1.942963	0.063405	-2.091989	0.000000	0.000000	4.000000	8.000000	0.000000
21898.040596	0.028263	0.574935	-0.014322	70.195908	3.510069	56.990322	-0.290815	0.000000	-4.991535	0.000000	0.000000	0.000000	-2.014391	0.112864	-1.937435	0.000000	0.000000	4.000000	8.000000	0.000000
21898.043929	0.028263	0.574935	-0.014322	70.195908	3.510069	56.990322	-0.290815	0.000000	-4.991535	0.000000	0.000000	0.000000	-2.014391	0.112864	-1.937435	0.000000	0.000000	4.000000	8.000000	0.000000
21898.047262	0.028263	0.574935	-0.014322	70.010429	4.448960	57.823380	-0.554863	0.000000	-4.969117	0.000000	0.000000	0.000000	-2.014391	0.112864	-1.937435	0.000000	0.000000	4.000000	8.000000	0.000000
21898.050596	0.021124	0.575471	-0.020215	70.010429	4.448960	57.823380	-0.554863	0.000000	-4.969117	0.000000	0.000000	0.000000	-2.141711	0.160727	-1.767981	0.000000	0.000000	4.000000	8.000000	0.000000
21898.053929	0.021124	0.575471	-0.020215	70.010429	4.448960	57.823380	-0.554863	0.000000	-4.969117	0.000000	0.000000	0.000000	-2.141711	0.160727	-1.767981	0.000000	0.000000	4.000000	8.000000	0.000000
21898.057262	0.021124	0.575471	-0.020215	69.795235	5.228183	58.069321	-0.823108	0.000000	-4.931784	0.000000	0.000000	0.000000	-2.141711	0.160727	-1.767981	0.000000	0.000000	4.000000	8.000000	0.000000
21898.060596	0.013582	0.576117	-0.025502	69.795235	5.228183	58.069321	-0.823108	0.000000	-4.931784	0.000000	0.000000	0.000000	-2.262639	0.193716	-1.585912	0.000000	0.000000	4.000000	8.000000	0.000000
21898.063929	0.013582	0.576117	-0.025502	69.795235	5.228183	58.069321	-0.823108	0.000000	-4.931784	0.000000	0.000000	0.000000	-2.262639	0.193716	-1.585912	0.000000	0.000000	4.000000	8.000000	0.000000
21898.067262	0.013582	0.576117	-0.025502	69.545769	5.992530	58.127800	-1.095348	0.000000	-4.878547	0.000000	0.000000	0.000000	-2.262639	0.193716	-1.585912	0.000000	0.000000	4.000000	8.000000	0.000000
21898.070596	0.005647	0.576891	-0.030135	69.545769	5.992530	58.127800	-1.095348	0.000000	-4.878547	0.000000	0.000000	0.000000	-2.380360	0.232313	-1.390076	0.000000	0.000000	4.000000	8.000000	0.000000
21898.073929	0.005647	0.576891	-0.030135	69.545769	5.992530	58.127800	-1.095348	0.000000	-4.878547	0.000000	0.000000	0.000000	-2.380360	0.232313	-1.390076	0.000000	0.000000	4.000000	8.000000	0.000000
21898.077262	0.005647	0.576891	-0.030135	69.247421	6.939214	58.428436	-1.371520	0.000000	-4.808216	0.000000	0.000000	0.000000	-2.380360	0.232313	-1.390076	0.000000	0.000000	4.000000	8.000000	0.000000
21898.080596	-0.002640	0.577750	-0.034167	69.247421	6.939214	58.428436	-1.371520	0.000000	-4.808216	0.000000	0.000000	0.000000	-2.486083	0.257590	-1.209471	0.000000	0.000000	4.000000	8.000000	0.000000
21898.083929	-0.002640	0.577750	-0.034167	69.247421	6.939214	58.428436	-1.371520	0.000000	-4.808216	0.000000	0.000000	0.000000	-2.486083	0.257590	-1.209471	0.000000	0.000000	4.000000	8.000000	0.000000
21898.087262	-0.002640	0.577750	-0.034167	68.897301	8.145749	58.932213	-1.655672	0.000000	-4.717918	0.000000	0.000000	0.000000	-2.486083	0.257590	-1.209471	0.000000	0.000000	4.000000	8.000000	0.000000
21898.090596	-0.011082	0.578629	-0.037750	68.897301	8.145749	58.932213	-1.655672	0.000000	-4.717918	0.000000	0.000000	0.000000	-2.532713	0.263772	-1.075058	0.000000	0.000000	4.000000	8.000000	0.000000
21898.093929	-0.011082	0.578629	-0.037750	68.897301	8.145749	58.932213	-1.655672	0.000000	-4.717918	0.000000	0.000000	0.000000	-2.532713	0.263772	-1.075058	0.000000	0.000000	4.000000	8.000000	0.000000
21898.097262	-0.011082	0.578629	-0.037750	68.458107	9.611364	59.732983	-1.887524	0.000000	-4.445900	0.000000	0.000000	0.000000	-2.532713	0.263772	-1.075058	0.000000	0.000000	4.000000	8.000000	0.000000
21898.100596	-0.019590	0.579570	-0.040832	68.458107	9.611364	59.732983	-1.887524	0.000000	-4.445900	0.000000	0.000000	0.000000	-2.552506	0.282279	-0.924561	0.000000	0.000000	4.000000	8.000000	0.000000
21898.103929	-0.019590	0.579570	-0.040832	68.458107	9.611364	59.732983	-1.887524	0.000000	-4.445900	0.000000	0.000000	0.000000	-2.552506	0.282279	-0.924561	0.000000	0.000000	4.000000	8.000000	0.000000
21898.107262	-0.019590	0.579570	-0.040832	67.929916	11.129860	60.749130	-2.041617	0.000000	-4.020483	0.000000	0.000000	0.000000	-2.552506	0.282279	-0.924561	0.000000	0.000000	4.000000	8.000000	0.000000
21898.110596	-0.028331	0.580495	-0.043517	67.929916	11.129860	60.749130	-2.041617	0.000000	-4.020483	0.000000	0.000000	0.000000	-2.622082	0.277518	-0.805504	0.000000	0.000000	4.000000	8.000000	0.000000
21898.113929	-0.028331	0.580495	-0.043517	67.929916	11.129860	60.749130	-2.041617	0.000000	-4.020483	0.000000	0.000000	0.000000	-2.622082	0.277518	-0.805504	0.000000	0.000000	4.000000	8.000000	0.000000
21898.117262	-0.028331	0.580495	-0.043517	67.298187	12.506370	61.690384	-2.175868	0.000000	-3.583469	0.000000	0.000000	0.000000	-2.622082	0.277518	-0.805504	0.000000	0.000000	4.000000	8.000000	0.000000
21898.120596	-0.037400	0.581474	-0.045709	67.298187	12.506370	61.690384	-2.175868	0.000000	-3.583469	0.000000	0.000000	0.000000	-2.720864	0.293572	-0.657499	0.000000	0.000000	4.000000	8.000000	0.000000
21898.123929	-0.037400	0.581474	-0.045709	67.298187	12.506370	61.690384	-2.175868	0.000000	-3.583469	0.000000	0.000000	0.000000	-2.720864	0.293572	-0.657499	0.000000	0.000000	4.000000	8.000000	0.000000
21898.127262	-0.037400	0.581474	-0.045709	66.684738	13.814766	62.997799	-2.285451	0.000000	-3.129991	0.000000	0.000000	0.000000	-2.720864	0.293572	-0.657499	0.000000	0.000000	4.000000	8.000000	0.000000
21898.130596	-0.046778	0.582429	-0.047423	66.684738	13.814766	62.997799	-2.285451	0.000000	-3.129991	0.000000	0.000000	0.000000	-2.813385	0.286519	-0.514202	0.000000	0.000000	4.000000	8.000000	0.000000
21898.133929	-0.046778	0.582429	-0.047423	66.684738	13.814766	62.997799	-2.285451	0.000000	-3.129991	0.000000	0.000000	0.000000	-2.813385	0.286519	-0.514202	0.000000	0.000000	4.000000	8.000000	0.000000
21898.137262	-0.046778	0.582429	-0.047423	66.224274	15.272937	63.935413	-2.371151	0.000000	-2.661094	0.000000	0.000000	0.000000	-2.813385	0.286519	-0.514202	0.000000	0.000000	4.000000	8.000000	0.000000
21898.140596	-0.056504	0.583383	-0.048549	66.224274	15.272937	63.935413	-2.371151	0.000000	-2.661094	0.000000	0.000000	0.000000	-2.917692	0.286272	-0.337765	0.000000	0.000000	4.000000	8.000000	0.000000
21898.143929	-0.056504	0.583383	-0.048549	66.224274	15.272937	63.935413	-2.371151	0.000000	-2.661094	0.000000	0.000000	0.000000	-2.917692	0.286272	-0.337765	0.000000	0.000000	4.000000	8.000000	0.000000
21898.147262	-0.056504	0.583383	-0.048549	65.989662	17.277700	64.830475	-2.427446	0.000000	-2.174812	0.000000	0.000000	0.000000	-2.917692	0.286272	-0.337765	0.000000	0.000000	4.000000	8.000000	0.000000
21898.150596	-0.066410	0.584367	-0.048994	65.989662	17.277700	64.830475	-2.427446	0.000000	-2.174812	0.000000	0.000000	0.000000	-2.971918	0.295084	-0.133528	0.000000	0.000000	4.000000	8.000000	0.000000
21898.153929	-0.066410	0.584367	-0.048994	65.989662	17.277700	64.830475	-2.427446	0.000000	-2.174812	0.000000	0.000000	0.000000	-2.971918	0.295084	-0.133528	0.000000	0.000000	4.000000	8.000000	0.000000
21898.157262	-0.066410	0.584367	-0.048994	65.928505	20.236496	66.829231	-2.449700	0.000000	-1.679492	0.000000	0.000000	0.000000	-2.971918	0.295084	-0.133528	0.000000	0.000000	4.000000	8.000000	0.000000
21898.160596	-0.076362	0.585425	-0.048635	65.928505	20.236496	66.829231	-2.449700	0.000000	-1.679492	0.000000	0.000000	0.000000	-2.985684	0.317437	0.107584	0.000000	0.000000	4.000000	8.000000	0.000000
21898.163929	-0.076362	0.585425	-0.048635	65.928505	20.236496	66.829231	-2.449700	0.000000	-1.679492	0.000000	0.000000	0.000000	-2.985684	0.317437	0.107584	0.000000	0.000000	4.000000	8.000000	0.000000
21898.167262	-0.076362	0.585425	-0.048635	65.904640	24.060249	69.990540	-2.431769	0.000000	-1.181878	0.000000	0.000000	0.000000	-2.985684	0.317437	0.107584	0.000000	0.000000	4.000000	8.000000	0.000000
21898.170596	-0.086238	0.586524	-0.047501	65.904640	24.060249	69.990540	-2.431769	0.000000	-1.181878	0.000000	0.000000	0.000000	-2.962675	0.329926	0.340221	0.000000	0.000000	4.000000	8.000000	0.000000
21898.173929	-0.086238	0.586524	-0.047501	65.904640	24.060249	69.990540	-2.431769	0.000000	-1.181878	0.000000	0.000000	0.000000	-2.962675	0.329926	0.340221	0.000000	0.000000	4.000000	8.000000	0.000000
21898.177262	-0.086238	0.586524	-0.047501	65.841225	28.269661	73.816505	-2.375066	0.000000	-0.688099	0.000000	0.000000	0.000000	-2.962675	0.329926	0.340221	0.000000	0.000000	4.000000	8.000000	0.000000
21898.180596	-0.096095	0.587613	-0.045575	65.841225	28.269661	73.816505	-2.375066	0.000000	-0.688099	0.000000	0.000000	0.000000	-2.957237	0.326711	0.577978	0.000000	0.000000	4.000000	8.000000	0.000000
21898.183929	-0.096095	0.587613	-0.045575	65.841225	28.269661	73.816505	-2.375066	0.000000	-0.688099	0.000000	0.000000	0.000000	-2.957237	0.326711	0.577978	0.000000	0.000000	4.000000	8.000000	0.000000
21898.187262	-0.096095	0.587613	-0.045575	65.870628	32.501652	77.617516	-2.278736	0.000000	-0.195226	0.000000	0.000000	0.000000	-2.957237	0.326711	0.577978	0.000000	0.000000	4.000000	8.000000	0.000000
21898.190596	-0.105945	0.588629	-0.043017	65.870628	32.501652	77.617516	-2.278736	0.000000	-0.195226	0.000000	0.000000	0.000000	-2.954794	0.304669	0.767364	0.000000	0.000000	4.000000	8.000000	0.000000
21898.193929	-0.105945	0.588629	-0.043017	65.870628	32.501652	77.617516	-2.278736	0.000000	-0.195226	0.000000	0.000000	0.000000	-2.954794	0.304669	0.767364	0.000000	0.000000	4.000000	8.000000	0.000000
21898.197262	-0.105945	0.588629	-0.043017	66.145378	36.581734	80.642357	-2.150842	0.000000	0.297239	0.000000	0.000000	0.000000	-2.954794	0.304669	0.767364	0.000000	0.000000	4.000000	8.000000	0.000000
21898.200596	-0.115728	0.589575	-0.039782	66.145378	36.581734	80.642357	-2.150842	0.000000	0.297239	0.000000	0.000000	0.000000	-2.935021	0.283783	0.970448	0.000000	0.000000	4.000000	8.000000	0.000000
21898.203929	-0.115728	0.589575	-0.039782	66.145378	36.581734	80.642357	-2.150842	0.000000	0.297239	0.000000	0.000000	0.000000	-2.935021	0.283783	0.970448	0.000000	0.000000	4.000000	8.000000	0.000000
21898.207262	-0.115728	0.589575	-0.039782	66.562416	40.611607	83.518501	-1.989101	0.000000	0.786409	0.000000	0.000000	0.000000	-2.935021	0.283783	0.970448	0.000000	0.000000	4.000000	8.000000	0.000000
21898.210596	-0.125198	0.590493	-0.035847	66.562416	40.611607	83.518501	-1.989101	0.000000	0.786409	0.000000	0.000000	0.000000	-2.841013	0.275451	1.180421	0.000000	0.000000	4.000000	8.000000	0.000000
21898.213929	-0.125198	0.590493	-0.035847	66.562416	40.611607	83.518501	-1.989101	0.000000	0.786409	0.000000	0.000000	0.000000	-2.841013	0.275451	1.180421	0.000000	0.000000	4.000000	8.000000	0.000000
21898.217262	-0.125198	0.590493	-0.035847	66.924980	44.704323	86.561569	-1.792364	0.000000	1.259912	0.000000	0.000000	0.000000	-2.841013	0.275451	1.180421	0.000000	0.000000	4.000000	8.000000	0.000000
21898.220596	-0.134259	0.591379	-0.031112	66.924980	44.704323	86.561569	-1.792364	0.000000	1.259912	0.000000	0.000000	0.000000	-2.718346	0.265765	1.420572	0.000000	0.000000	4.000000	8.000000	0.000000
21898.223929	-0.134259	0.591379	-0.031112	66.924980	44.704323	86.561569	-1.792364	0.000000	1.259912	0.000000	0.000000	0.000000	-2.718346	0.265765	1.420572	0.000000	0.000000	4.000000	8.000000	0.000000
21898.227262	-0.134259	0.591379	-0.031112	67.210106	48.802788	89.264908	-1.555602	0.000000	1.712969	0.000000	0.000000	0.000000	-2.718346	0.265765	1.420572	0.000000	0.000000	4.000000	8.000000	0.000000
21898.230596	-0.142884	0.592232	-0.025709	67.210106	48.802788	89.264908	-1.555602	0.000000	1.712969	0.000000	0.000000	0.000000	-2.587389	0.255902	1.620903	0.000000	0.000000	4.000000	8.000000	0.000000
21898.233929	-0.142884	0.592232	-0.025709	67.210106	48.802788	89.264908	-1.555602	0.000000	1.712969	0.000000	0.000000	0.000000	-2.587389	0.255902	1.620903	0.000000	0.000000	4.000000	8.000000	0.000000
21898.237262	-0.142884	0.592232	-0.025709	67.464859	52.907909	91.723259	-1.285452	0.000000	2.144201	0.000000	0.000000	0.000000	-2.587389	0.255902	1.620903	0.000000	0.000000	4.000000	8.000000	0.000000
21898.240596	-0.151197	0.592968	-0.019753	67.464859	52.907909	91.723259	-1.285452	0.000000	2.144201	0.000000	0.000000	0.000000	-2.494044	0.220754	1.786733	0.000000	0.000000	4.000000	8.000000	0.000000
21898.243929	-0.151197	0.592968	-0.019753	67.464859	52.907909	91.723259	-1.285452	0.000000	2.144201	0.000000	0.000000	0.000000	-2.494044	0.220754	1.786733	0.000000	0.000000	4.000000	8.000000	0.000000
21898.247262	-0.151197	0.592968	-0.019753	67.719872	57.036411	94.507225	-0.987663	0.000000	2.559875	0.000000	0.000000	0.000000	-2.494044	0.220754	1.786733	0.000000	0.000000	4.000000	8.000000	0.000000
21898.250596	-0.159135	0.593566	-0.013369	67.719872	57.036411	94.507225	-0.987663	0.000000	2.559875	0.000000	0.000000	0.000000	-2.381227	0.179323	1.915381	0.000000	0.000000	4.000000	8.000000	0.000000
21898.253929	-0.159135	0.593566	-0.013369	67.719872	57.036411	94.507225	-0.987663	0.000000	2.559875	0.000000	0.000000	0.000000	-2.381227	0.179323	1.915381	0.000000	0.000000	4.000000	8.000000	0.000000
21898.257262	-0.159135	0.593566	-0.013369	67.968864	61.218933	97.541710	-0.668433	0.000000	2.956746	0.000000	0.000000	0.000000	-2.381227	0.179323	1.915381	0.000000	0.000000	4.000000	8.000000	0.000000
21898.260596	-0.166580	0.594014	-0.006591	67.968864	61.218933	97.541710	-0.668433	0.000000	2.956746	0.000000	0.000000	0.000000	-2.233441	0.134390	2.033205	0.000000	0.000000	4.000000	8.000000	0.000000
21898.263929	-0.166580	0.594014	-0.006591	67.968864	61.218933	97.541710	-0.668433	0.000000	2.956746	0.000000	0.000000	0.000000	-2.233441	0.134390	2.033205	0.000000	0.000000	4.000000	8.000000	0.000000
21898.267262	-0.166580	0.594014	-0.006591	68.199989	65.480751	100.554108	-0.329566	0.000000	3.328986	0.000000	0.000000	0.000000	-2.233441	0.134390	2.033205	0.000000	0.000000	4.000000	8.000000	0.000000
21898.270596	-0.173527	0.594348	0.000673	68.199989	65.480751	100.554108	-0.329566	0.000000	3.328986	0.000000	0.000000	0.000000	-2.084327	0.100445	2.179309	0.000000	0.000000	4.000000	8.000000	0.000000
21898.273929	-0.173527	0.594348	0.000673	68.199989	65.480751	100.554108	-0.329566	0.000000	3.328986	0.000000	0.000000	0.000000	-2.084327	0.100445	2.179309	0.000000	0.000000	4.000000	8.000000	0.000000
21898.277262	-0.173527	0.594348	0.000673	68.385910	69.735146	103.409668	0.033653	0.000000	3.676374	0.000000	0.000000	0.000000	-2.084327	0.100445	2.179309	0.000000	0.000000	4.000000	8.000000	0.000000
21898.280596	-0.179866	0.594513	0.008307	68.385910	69.735146	103.409668	0.033653	0.000000	3.676374	0.000000	0.000000	0.000000	-1.901578	0.049480	2.290241	0.000000	0.000000	4.000000	8.000000	0.000000
21898.283929	-0.179866	0.594513	0.008307	68.385910	69.735146	103.409668	0.033653	0.000000	3.676374	0.000000	0.000000	0.000000	-1.901578	0.049480	2.290241	0.000000	0.000000	4.000000	8.000000	0.000000
21898.287262	-0.179866	0.594513	0.008307	68.505722	73.938828	106.297066	0.415359	0.000000	3.993304	0.000000	0.000000	0.000000	-1.901578	0.049480	2.290241	0.000000	0.000000	4.000000	8.000000	0.000000
21898.290596	-0.185757	0.594528	0.016317	68.505722	73.938828	106.297066	0.415359	0.000000	3.993304	0.000000	0.000000	0.000000	-1.767159	0.004433	2.403001	0.000000	0.000000	4.000000	8.000000	0.000000
21898.293929	-0.185757	0.594528	0.016317	68.505722	73.938828	106.297066	0.415359	0.000000	3.993304	0.000000	0.000000	0.000000	-1.767159	0.004433	2.403001	0.000000	0.000000	4.000000	8.000000	0.000000
21898.297262	-0.185757	0.594528	0.016317	68.602699	77.832443	108.797760	0.815860	0.000000	4.287830	0.000000	0.000000	0.000000	-1.767159	0.004433	2.403001	0.000000	0.000000	4.000000	8.000000	0.000000
21898.300596	-0.191219	0.594401	0.024714	68.602699	77.832443	108.797760	0.815860	0.000000	4.287830	0.000000	0.000000	0.000000	-1.638587	-0.038032	2.519132	0.000000	0.000000	4.000000	8.000000	0.000000
21898.303929	-0.191219	0.594401	0.024714	68.602699	77.832443	108.797760	0.815860	0.000000	4.287830	0.000000	0.000000	0.000000	-1.638587	-0.038032	2.519132	0.000000	0.000000	4.000000	8.000000	0.000000
21898.307262	-0.191219	0.594401	0.024714	68.746109	81.162621	110.586983	1.235715	0.000000	4.560928	0.000000	0.000000	0.000000	-1.638587	-0.038032	2.519132	0.000000	0.000000	4.000000	8.000000	0.000000
21898.310596	-0.196188	0.594132	0.033497	68.746109	81.162621	110.586983	1.235715	0.000000	4.560928	0.000000	0.000000	0.000000	-1.490812	-0.080858	2.634907	0.000000	0.000000	4.000000	8.000000	0.000000
21898.313929	-0.196188	0.594132	0.033497	68.746109	81.162621	110.586983	1.235715	0.000000	4.560928	0.000000	0.000000	0.000000	-1.490812	-0.080858	2.634907	0.000000	0.000000	4.000000	8.000000	0.000000
21898.317262	-0.196188	0.594132	0.033497	68.890762	84.070183	112.337296	1.644383	0.000000	4.721865	0.000000	0.000000	0.000000	-1.490812	-0.080858	2.634907	0.000000	0.000000	4.000000	8.000000	0.000000
21898.320596	-0.200661	0.593700	0.042688	68.890762	84.070183	112.337296	1.644383	0.000000	4.721865	0.000000	0.000000	0.000000	-1.342003	-0.129454	2.757334	0.000000	0.000000	4.000000	8.000000	0.000000
21898.323929	-0.200661	0.593700	0.042688	68.890762	84.070183	112.337296	1.644383	0.000000	4.721865	0.000000	0.000000	0.000000	-1.342003	-0.129454	2.757334	0.000000	0.000000	4.000000	8.000000	0.000000
21898.327262	-0.200661	0.593700	0.042688	68.987022	86.748695	114.239441	1.952115	0.000000	4.603178	0.000000	0.000000	0.000000	-1.342003	-0.129454	2.757334	0.000000	0.000000	4.000000	8.000000	0.000000
21898.330596	-0.204471	0.593217	0.052250	68.987022	86.748695	114.239441	1.952115	0.000000	4.603178	0.000000	0.000000	0.000000	-1.142958	-0.145085	2.868340	0.000000	0.000000	4.000000	8.000000	0.000000
21898.333929	-0.204471	0.593217	0.052250	68.987022	86.748695	114.239441	1.952115	0.000000	4.603178	0.000000	0.000000	0.000000	-1.142958	-0.145085	2.868340	0.000000	0.000000	4.000000	8.000000	0.000000
21898.337262	-0.204471	0.593217	0.052250	69.080246	89.332108	116.067169	2.236547	0.000000	4.471896	0.000000	0.000000	0.000000	-1.142958	-0.145085	2.868340	0.000000	0.000000	4.000000	8.000000	0.000000
21898.340596	-0.207625	0.592600	0.062103	69.080246	89.332108	116.067169	2.236547	0.000000	4.471896	0.000000	0.000000	0.000000	-0.946176	-0.185060	2.956148	0.000000	0.000000	4.000000	8.000000	0.000000
21898.343929	-0.207625	0.592600	0.062103	69.080246	89.332108	116.067169	2.236547	0.000000	4.471896	0.000000	0.000000	0.000000	-0.946176	-0.185060	2.956148	0.000000	0.000000	4.000000	8.000000	0.000000
21898.347262	-0.207625	0.592600	0.062103	69.237228	91.940498	117.855492	2.498975	0.000000	4.330719	0.000000	0.000000	0.000000	-0.946176	-0.185060	2.956148	0.000000	0.000000	4.000000	8.000000	0.000000
21898.350596	-0.210128	0.591893	0.072077	69.237228	91.940498	117.855492	2.498975	0.000000	4.330719	0.000000	0.000000	0.000000	-0.750911	-0.211987	2.992218	0.000000	0.000000	4.000000	8.000000	0.000000
21898.353929	-0.210128	0.591893	0.072077	69.237228	91.940498	117.855492	2.498975	0.000000	4.330719	0.000000	0.000000	0.000000	-0.750911	-0.211987	2.992218	0.000000	0.000000	4.000000	8.000000	0.000000
21898.357262	-0.210128	0.591893	0.072077	69.474838	94.667267	119.682549	2.738126	0.000000	4.183619	0.000000	0.000000	0.000000	-0.750911	-0.211987	2.992218	0.000000	0.000000	4.000000	8.000000	0.000000
21898.360596	-0.211917	0.591081	0.082174	69.474838	94.667267	119.682549	2.738126	0.000000	4.183619	0.000000	0.000000	0.000000	-0.536526	-0.243698	3.028832	0.000000	0.000000	4.000000	8.000000	0.000000
21898.363929	-0.211917	0.591081	0.082174	69.474838	94.667267	119.682549	2.738126	0.000000	4.183619	0.000000	0.000000	0.000000	-0.536526	-0.243698	3.028832	0.000000	0.000000	4.000000	8.000000	0.000000
21898.367262	-0.211917	0.591081	0.082174	69.757767	97.549019	121.587105	2.959194	0.000000	4.030282	0.000000	0.000000	0.000000	-0.536526	-0.243698	3.028832	0.000000	0.000000	4.000000	8.000000	0.000000
21898.370596	-0.213000	0.590162	0.092276	69.757767	97.549019	121.587105	2.959194	0.000000	4.030282	0.000000	0.000000	0.000000	-0.325181	-0.275621	3.030834	0.000000	0.000000	4.000000	8.000000	0.000000
21898.373929	-0.213000	0.590162	0.092276	69.757767	97.549019	121.587105	2.959194	0.000000	4.030282	0.000000	0.000000	0.000000	-0.325181	-0.275621	3.030834	0.000000	0.000000	4.000000	8.000000	0.000000
21898.377262	-0.213000	0.590162	0.092276	70.017067	100.530396	123.497345	3.162521	0.000000	3.872784	0.000000	0.000000	0.000000	-0.325181	-0.275621	3.030834	0.000000	0.000000	4.000000	8.000000	0.000000
21898.380596	-0.213390	0.589184	0.102406	70.017067	100.530396	123.497345	3.162521	0.000000	3.872784	0.000000	0.000000	0.000000	-0.116871	-0.293406	3.038780	0.000000	0.000000	4.000000	8.000000	0.000000
21898.383929	-0.213390	0.589184	0.102406	70.017067	100.530396	123.497345	3.162521	0.000000	3.872784	0.000000	0.000000	0.000000	-0.116871	-0.293406	3.038780	0.000000	0.000000	4.000000	8.000000	0.000000
21898.387262	-0.213390	0.589184	0.102406	70.211830	103.485481	125.099121	3.351230	0.000000	3.710696	0.000000	0.000000	0.000000	-0.116871	-0.293406	3.038780	0.000000	0.000000	4.000000	8.000000	0.000000
21898.390596	-0.213020	0.588146	0.112538	70.211830	103.485481	125.099121	3.351230	0.000000	3.710696	0.000000	0.000000	0.000000	0.110983	-0.311342	3.039604	0.000000	0.000000	4.000000	8.000000	0.000000
21898.393929	-0.213020	0.588146	0.112538	70.211830	103.485481	125.099121	3.351230	0.000000	3.710696	0.000000	0.000000	0.000000	0.110983	-0.311342	3.039604	0.000000	0.000000	4.000000	8.000000	0.000000
21898.397262	-0.213020	0.588146	0.112538	70.368279	106.423378	126.573776	3.527963	0.000000	3.543088	0.000000	0.000000	0.000000	0.110983	-0.311342	3.039604	0.000000	0.000000	4.000000	8.000000	0.000000
21898.400596	-0.211985	0.587010	0.122657	70.368279	106.423378	126.573776	3.527963	0.000000	3.543088	0.000000	0.000000	0.000000	0.310494	-0.340952	3.035735	0.000000	0.000000	4.000000	8.000000	0.000000
21898.403929	-0.211985	0.587010	0.122657	70.368279	106.423378	126.573776	3.527963	0.000000	3.543088	0.000000	0.000000	0.000000	0.310494	-0.340952	3.035735	0.000000	0.000000	4.000000	8.000000	0.000000
21898.407262	-0.211985	0.587010	0.122657	70.516167	109.468681	128.503464	3.692515	0.000000	3.371251	0.000000	0.000000	0.000000	0.310494	-0.340952	3.035735	0.000000	0.000000	4.000000	8.000000	0.000000
21898.410596	-0.210258	0.585758	0.132650	70.516167	109.468681	128.503464	3.692515	0.000000	3.371251	0.000000	0.000000	0.000000	0.518126	-0.375557	2.997935	0.000000	0.000000	4.000000	8.000000	0.000000
21898.413929	-0.210258	0.585758	0.132650	70.516167	109.468681	128.503464	3.692515	0.000000	3.371251	0.000000	0.000000	0.000000	0.518126	-0.375557	2.997935	0.000000	0.000000	4.000000	8.000000	0.000000
21898.417262	-0.210258	0.585758	0.132650	70.641991	112.643272	130.630081	3.845145	0.000000	3.196069	0.000000	0.000000	0.000000	0.518126	-0.375557	2.997935	0.000000	0.000000	4.000000	8.000000	0.000000
21898.420596	-0.207861	0.584349	0.142435	70.641991	112.643272	130.630081	3.845145	0.000000	3.196069	0.000000	0.000000	0.000000	0.719022	-0.422546	2.935543	0.000000	0.000000	4.000000	8.000000	0.000000
21898.423929	-0.207861	0.584349	0.142435	70.641991	112.643272	130.630081	3.845145	0.000000	3.196069	0.000000	0.000000	0.000000	0.719022	-0.422546	2.935543	0.000000	0.000000	4.000000	8.000000	0.000000
21898.427262	-0.207861	0.584349	0.142435	70.698357	115.930290	132.858093	3.986054	0.000000	3.018506	0.000000	0.000000	0.000000	0.719022	-0.422546	2.935543	0.000000	0.000000	4.000000	8.000000	0.000000
21898.430596	-0.204749	0.582841	0.151993	70.698357	115.930290	132.858093	3.986054	0.000000	3.018506	0.000000	0.000000	0.000000	0.933648	-0.452610	2.867362	0.000000	0.000000	4.000000	8.000000	0.000000
21898.433929	-0.204749	0.582841	0.151993	70.698357	115.930290	132.858093	3.986054	0.000000	3.018506	0.000000	0.000000	0.000000	0.933648	-0.452610	2.867362	0.000000	0.000000	4.000000	8.000000	0.000000
21898.437262	-0.204749	0.582841	0.151993	70.655411	119.223320	135.103226	4.116995	0.000000	2.837315	0.000000	0.000000	0.000000	0.933648	-0.452610	2.867362	0.000000	0.000000	4.000000	8.000000	0.000000
21898.440596	-0.201027	0.581257	0.161168	70.655411	119.223320	135.103226	4.116995	0.000000	2.837315	0.000000	0.000000	0.000000	1.116497	-0.475099	2.752584	0.000000	0.000000	4.000000	8.000000	0.000000
21898.443929	-0.201027	0.581257	0.161168	70.655411	119.223320	135.103226	4.116995	0.000000	2.837315	0.000000	0.000000	0.000000	1.116497	-0.475099	2.752584	0.000000	0.000000	4.000000	8.000000	0.000000
21898.447262	-0.201027	0.581257	0.161168	70.559158	122.428482	137.278458	4.236475	0.000000	2.655614	0.000000	0.000000	0.000000	1.116497	-0.475099	2.752584	0.000000	0.000000	4.000000	8.000000	0.000000
21898.450596	-0.196739	0.579652	0.169976	70.559158	122.428482	137.278458	4.236475	0.000000	2.655614	0.000000	0.000000	0.000000	1.286692	-0.481356	2.642357	0.000000	0.000000	4.000000	8.000000	0.000000
21898.453929	-0.196739	0.579652	0.169976	70.559158	122.428482	137.278458	4.236475	0.000000	2.655614	0.000000	0.000000	0.000000	1.286692	-0.481356	2.642357	0.000000	0.000000	4.000000	8.000000	0.000000
21898.457262	-0.196739	0.579652	0.169976	70.460205	125.609573	139.429413	4.345511	0.000000	2.473163	0.000000	0.000000	0.000000	1.286692	-0.481356	2.642357	0.000000	0.000000	4.000000	8.000000	0.000000
21898.460596	-0.191935	0.578105	0.178352	70.460205	125.609573	139.429413	4.345511	0.000000	2.473163	0.000000	0.000000	0.000000	1.441201	-0.464106	2.512771	0.000000	0.000000	4.000000	8.000000	0.000000
21898.463929	-0.191935	0.578105	0.178352	70.460205	125.609573	139.429413	4.345511	0.000000	2.473163	0.000000	0.000000	0.000000	1.441201	-0.464106	2.512771	0.000000	0.000000	4.000000	8.000000	0.000000
21898.467262	-0.191935	0.578105	0.178352	70.382790	128.788956	141.574249	4.444303	0.000000	2.290891	0.000000	0.000000	0.000000	1.441201	-0.464106	2.512771	0.000000	0.000000	4.000000	8.000000	0.000000
21898.470596	-0.186696	0.576635	0.186309	70.382790	128.788956	141.574249	4.444303	0.000000	2.290891	0.000000	0.000000	0.000000	1.571581	-0.441041	2.387202	0.000000	0.000000	4.000000	8.000000	0.000000
21898.473929	-0.186696	0.576635	0.186309	70.382790	128.788956	141.574249	4.444303	0.000000	2.290891	0.000000	0.000000	0.000000	1.571581	-0.441041	2.387202	0.000000	0.000000	4.000000	8.000000	0.000000
21898.477262	-0.186696	0.576635	0.186309	70.320145	131.977554	143.727844	4.533229	0.000000	2.109463	0.000000	0.000000	0.000000	1.571581	-0.441041	2.387202	0.000000	0.000000	4.000000	8.000000	0.000000
21898.480596	-0.181086	0.575285	0.193793	70.320145	131.977554	143.727844	4.533229	0.000000	2.109463	0.000000	0.000000	0.000000	1.683113	-0.405044	2.245185	0.000000	0.000000	4.000000	8.000000	0.000000
21898.483929	-0.181086	0.575285	0.193793	70.320145	131.977554	143.727844	4.533229	0.000000	2.109463	0.000000	0.000000	0.000000	1.683113	-0.405044	2.245185	0.000000	0.000000	4.000000	8.000000	0.000000
21898.487262	-0.181086	0.575285	0.193793	70.271446	135.188309	145.897156	4.612520	0.000000	1.929937	0.000000	0.000000	0.000000	1.683113	-0.405044	2.245185	0.000000	0.000000	4.000000	8.000000	0.000000
21898.490596	-0.175028	0.573993	0.200843	70.271446	135.188309	145.897156	4.612520	0.000000	1.929937	0.000000	0.000000	0.000000	1.817199	-0.387665	2.114920	0.000000	0.000000	4.000000	8.000000	0.000000
21898.493929	-0.175028	0.573993	0.200843	70.271446	135.188309	145.897156	4.612520	0.000000	1.929937	0.000000	0.000000	0.000000	1.817199	-0.387665	2.114920	0.000000	0.000000	4.000000	8.000000	0.000000
21898.497262	-0.175028	0.573993	0.200843	70.240646	138.329544	147.999893	4.683849	0.000000	1.749730	0.000000	0.000000	0.000000	1.817199	-0.387665	2.114920	0.000000	0.000000	4.000000	8.000000	0.000000
21898.500596	-0.168480	0.572774	0.207504	70.240646	138.329544	147.999893	4.683849	0.000000	1.749730	0.000000	0.000000	0.000000	1.964321	-0.365805	1.998297	0.000000	0.000000	4.000000	8.000000	0.000000
21898.503929	-0.168480	0.572774	0.207504	70.240646	138.329544	147.999893	4.683849	0.000000	1.749730	0.000000	0.000000	0.000000	1.964321	-0.365805	1.998297	0.000000	0.000000	4.000000	8.000000	0.000000
21898.507262	-0.168480	0.572774	0.207504	70.278549	141.247452	149.911896	4.748115	0.000000	1.566974	0.000000	0.000000	0.000000	1.964321	-0.365805	1.998297	0.000000	0.000000	4.000000	8.000000	0.000000
21898.510596	-0.161476	0.571630	0.213733	70.278549	141.247452	149.911896	4.748115	0.000000	1.566974	0.000000	0.000000	0.000000	2.101392	-0.343072	1.868731	0.000000	0.000000	4.000000	8.000000	0.000000
21898.513929	-0.161476	0.571630	0.213733	70.278549	141.247452	149.911896	4.748115	0.000000	1.566974	0.000000	0.000000	0.000000	2.101392	-0.343072	1.868731	0.000000	0.000000	4.000000	8.000000	0.000000
21898.517262	-0.161476	0.571630	0.213733	70.475380	143.901398	151.929779	4.805182	0.000000	1.382110	0.000000	0.000000	0.000000	2.101392	-0.343072	1.868731	0.000000	0.000000	4.000000	8.000000	0.000000
21898.520596	-0.154015	0.570581	0.219477	70.475380	143.901398	151.929779	4.805182	0.000000	1.382110	0.000000	0.000000	0.000000	2.238292	-0.314556	1.723215	0.000000	0.000000	4.000000	8.000000	0.000000
21898.523929	-0.154015	0.570581	0.219477	70.475380	143.901398	151.929779	4.805182	0.000000	1.382110	0.000000	0.000000	0.000000	2.238292	-0.314556	1.723215	0.000000	0.000000	4.000000	8.000000	0.000000
21898.527262	-0.154015	0.570581	0.219477	70.811211	146.397064	154.773529	4.855127	0.000000	1.194881	0.000000	0.000000	0.000000	2.238292	-0.314556	1.723215	0.000000	0.000000	4.000000	8.000000	0.000000
21898.530596	-0.146191	0.569680	0.224625	70.811211	146.397064	154.773529	4.855127	0.000000	1.194881	0.000000	0.000000	0.000000	2.347264	-0.270378	1.544479	0.000000	0.000000	4.000000	8.000000	0.000000
21898.533929	-0.146191	0.569680	0.224625	70.811211	146.397064	154.773529	4.855127	0.000000	1.194881	0.000000	0.000000	0.000000	2.347264	-0.270378	1.544479	0.000000	0.000000	4.000000	8.000000	0.000000
21898.537262	-0.146191	0.569680	0.224625	71.177673	148.874435	157.872314	4.897525	0.000000	1.007098	0.000000	0.000000	0.000000	2.347264	-0.270378	1.544479	0.000000	0.000000	4.000000	8.000000	0.000000
21898.540596	-0.138077	0.569023	0.229103	71.177673	148.874435	157.872314	4.897525	0.000000	1.007098	0.000000	0.000000	0.000000	2.434241	-0.197271	1.343244	0.000000	0.000000	4.000000	8.000000	0.000000
21898.543929	-0.138077	0.569023	0.229103	71.177673	148.874435	157.872314	4.897525	0.000000	1.007098	0.000000	0.000000	0.000000	2.434241	-0.197271	1.343244	0.000000	0.000000	4.000000	8.000000	0.000000
21898.547262	-0.138077	0.569023	0.229103	71.498688	151.448059	160.813751	4.932344	0.000000	0.819748	0.000000	0.000000	0.000000	2.434241	-0.197271	1.343244	0.000000	0.000000	4.000000	8.000000	0.000000
21898.550596	-0.129656	0.568590	0.232873	71.498688	151.448059	160.813751	4.932344	0.000000	0.819748	0.000000	0.000000	0.000000	2.526221	-0.129789	1.131173	0.000000	0.000000	4.000000	8.000000	0.000000
21898.553929	-0.129656	0.568590	0.232873	71.498688	151.448059	160.813751	4.932344	0.000000	0.819748	0.000000	0.000000	0.000000	2.526221	-0.129789	1.131173	0.000000	0.000000	4.000000	8.000000	0.000000
21898.557262	-0.129656	0.568590	0.232873	71.775475	154.042725	163.709335	4.959944	0.000000	0.631635	0.000000	0.000000	0.000000	2.526221	-0.129789	1.131173	0.000000	0.000000	4.000000	8.000000	0.000000
21898.560596	-0.121082	0.568405	0.235894	71.775475	154.042725	163.709335	4.959944	0.000000	0.631635	0.000000	0.000000	0.000000	2.572145	-0.055450	0.906121	0.000000	0.000000	4.000000	8.000000	0.000000
21898.563929	-0.121082	0.568405	0.235894	71.775475	154.042725	163.709335	4.959944	0.000000	0.631635	0.000000	0.000000	0.000000	2.572145	-0.055450	0.906121	0.000000	0.000000	4.000000	8.000000	0.000000
21898.567262	-0.121082	0.568405	0.235894	72.073456	156.646378	166.727173	4.980151	0.000000	0.445079	0.000000	0.000000	0.000000	2.572145	-0.055450	0.906121	0.000000	0.000000	4.000000	8.000000	0.000000
21898.570596	-0.112380	0.568450	0.238153	72.073456	156.646378	166.727173	4.980151	0.000000	0.445079	0.000000	0.000000	0.000000	2.610521	0.013550	0.677751	0.000000	0.000000	4.000000	8.000000	0.000000
21898.573929	-0.112380	0.568450	0.238153	72.073456	156.646378	166.727173	4.980151	0.000000	0.445079	0.000000	0.000000	0.000000	2.610521	0.013550	0.677751	0.000000	0.000000	4.000000	8.000000	0.000000
21898.577262	-0.112380	0.568450	0.238153	72.563477	159.119019	169.663101	4.993258	0.000000	0.259571	0.000000	0.000000	0.000000	2.610521	0.013550	0.677751	0.000000	0.000000	4.000000	8.000000	0.000000
21898.580596	-0.103583	0.568694	0.239687	72.563477	159.119019	169.663101	4.993258	0.000000	0.259571	0.000000	0.000000	0.000000	2.639205	0.073018	0.460168	0.000000	0.000000	4.000000	8.000000	0.000000
21898.583929	-0.103583	0.568694	0.239687	72.563477	159.119019	169.663101	4.993258	0.000000	0.259571	0.000000	0.000000	0.000000	2.639205	0.073018	0.460168	0.000000	0.000000	4.000000	8.000000	0.000000
21898.587262	-0.103583	0.568694	0.239687	73.384262	161.312836	172.293259	4.999441	0.000000	0.074733	0.000000	0.000000	0.000000	2.639205	0.073018	0.460168	0.000000	0.000000	4.000000	8.000000	0.000000
21898.590596	-0.094626	0.569128	0.240586	73.384262	161.312836	172.293259	4.999441	0.000000	0.074733	0.000000	0.000000	0.000000	2.686987	0.130343	0.269860	0.000000	0.000000	4.000000	8.000000	0.000000
21898.593929	-0.094626	0.569128	0.240586	73.384262	161.312836	172.293259	4.999441	0.000000	0.074733	0.000000	0.000000	0.000000	2.686987	0.130343	0.269860	0.000000	0.000000	4.000000	8.000000	0.000000
21898.597262	-0.094626	0.569128	0.240586	74.382797	163.190292	174.948364	4.998753	0.000000	-0.111652	0.000000	0.000000	0.000000	2.686987	0.130343	0.269860	0.000000	0.000000	4.000000	8.000000	0.000000
21898.600596	-0.085500	0.569774	0.240861	74.382797	163.190292	174.948364	4.998753	0.000000	-0.111652	0.000000	0.000000	0.000000	2.737831	0.193694	0.082437	0.000000	0.000000	4.000000	8.000000	0.000000
21898.603929	-0.085500	0.569774	0.240861	74.382797	163.190292	174.948364	4.998753	0.000000	-0.111652	0.000000	0.000000	0.000000	2.737831	0.193694	0.082437	0.000000	0.000000	4.000000	8.000000	0.000000
21898.607262	-0.085500	0.569774	0.240861	75.434341	164.887741	177.708649	4.990964	0.000000	-0.300456	0.000000	0.000000	0.000000	2.737831	0.193694	0.082437	0.000000	0.000000	4.000000	8.000000	0.000000
21898.610596	-0.076228	0.570513	0.240520	75.434341	164.887741	177.708649	4.990964	0.000000	-0.300456	0.000000	0.000000	0.000000	2.781674	0.221634	-0.102210	0.000000	0.000000	4.000000	8.000000	0.000000
21898.613929	-0.076228	0.570513	0.240520	75.434341	164.887741	177.708649	4.990964	0.000000	-0.300456	0.000000	0.000000	0.000000	2.781674	0.221634	-0.102210	0.000000	0.000000	4.000000	8.000000	0.000000
21898.617262	-0.076228	0.570513	0.240520	76.474083	166.611786	-179.501938	4.975756	0.000000	-0.491784	0.000000	0.000000	0.000000	2.781674	0.221634	-0.102210	0.000000	0.000000	4.000000	8.000000	0.000000
21898.620596	-0.066698	0.571439	0.239567	76.474083	166.611786	-179.501938	4.975756	0.000000	-0.491784	0.000000	0.000000	0.000000	2.858841	0.277875	-0.286024	0.000000	0.000000	4.000000	8.000000	0.000000
21898.623929	-0.066698	0.571439	0.239567	76.474083	166.611786	-179.501938	4.975756	0.000000	-0.491784	0.000000	0.000000	0.000000	2.858841	0.277875	-0.286024	0.000000	0.000000	4.000000	8.000000	0.000000
21898.627262	-0.066698	0.571439	0.239567	77.482513	168.834106	-176.156113	4.952382	0.000000	-0.688417	0.000000	0.000000	0.000000	2.858841	0.277875	-0.286024	0.000000	0.000000	4.000000	8.000000	0.000000
21898.630596	-0.057038	0.572498	0.238032	77.482513	168.834106	-176.156113	4.952382	0.000000	-0.688417	0.000000	0.000000	0.000000	2.898083	0.317704	-0.460403	0.000000	0.000000	4.000000	8.000000	0.000000
21898.633929	-0.057038	0.572498	0.238032	77.482513	168.834106	-176.156113	4.952382	0.000000	-0.688417	0.000000	0.000000	0.000000	2.898083	0.317704	-0.460403	0.000000	0.000000	4.000000	8.000000	0.000000
21898.637262	-0.057038	0.572498	0.238032	78.445068	172.128632	-171.342545	4.920498	0.000000	-0.888088	0.000000	0.000000	0.000000	2.898083	0.317704	-0.460403	0.000000	0.000000	4.000000	8.000000	0.000000
21898.640596	-0.047303	0.573689	0.235933	78.445068	172.128632	-171.342545	4.920498	0.000000	-0.888088	0.000000	0.000000	0.000000	2.920478	0.357373	-0.629747	0.000000	0.000000	4.000000	8.000000	0.000000
21898.643929	-0.047303	0.573689	0.235933	78.445068	172.128632	-171.342545	4.920498	0.000000	-0.888088	0.000000	0.000000	0.000000	2.920478	0.357373	-0.629747	0.000000	0.000000	4.000000	8.000000	0.000000
21898.647262	-0.047303	0.573689	0.235933	79.341980	177.021286	-164.875336	4.879763	0.000000	-1.089917	0.000000	0.000000	0.000000	2.920478	0.357373	-0.629747	0.000000	0.000000	4.000000	8.000000	0.000000
21898.650596	-0.037483	0.574952	0.233286	79.341980	177.021286	-164.875336	4.879763	0.000000	-1.089917	0.000000	0.000000	0.000000	2.946159	0.378932	-0.794197	0.000000	0.000000	4.000000	8.000000	0.000000
21898.653929	-0.037483	0.574952	0.233286	79.341980	177.021286	-164.875336	4.879763	0.000000	-1.089917	0.000000	0.000000	0.000000	2.946159	0.378932	-0.794197	0.000000	0.000000	4.000000	8.000000	0.000000
21898.657262	-0.037483	0.574952	0.233286	80.123428	-176.291214	-156.938004	4.829585	0.000000	-1.294260	0.000000	0.000000	0.000000	2.946159	0.378932	-0.794197	0.000000	0.000000	4.000000	8.000000	0.000000
21898.660596	-0.027566	0.576308	0.230124	80.123428	-176.291214	-156.938004	4.829585	0.000000	-1.294260	0.000000	0.000000	0.000000	2.974882	0.406703	-0.948546	0.000000	0.000000	4.000000	8.000000	0.000000
21898.663929	-0.027566	0.576308	0.230124	80.123428	-176.291214	-156.938004	4.829585	0.000000	-1.294260	0.000000	0.000000	0.000000	2.974882	0.406703	-0.948546	0.000000	0.000000	4.000000	8.000000	0.000000
21898.667262	-0.027566	0.576308	0.230124	80.751099	-168.117554	-147.984177	4.769323	0.000000	-1.501186	0.000000	0.000000	0.000000	2.974882	0.406703	-0.948546	0.000000	0.000000	4.000000	8.000000	0.000000
21898.670596	-0.017544	0.577702	0.226494	80.751099	-168.117554	-147.984177	4.769323	0.000000	-1.501186	0.000000	0.000000	0.000000	3.006790	0.418166	-1.089116	0.000000	0.000000	4.000000	8.000000	0.000000
21898.673929	-0.017544	0.577702	0.226494	80.751099	-168.117554	-147.984177	4.769323	0.000000	-1.501186	0.000000	0.000000	0.000000	3.006790	0.418166	-1.089116	0.000000	0.000000	4.000000	8.000000	0.000000
21898.677262	-0.017544	0.577702	0.226494	81.192307	-158.880768	-137.773834	4.698335	0.000000	-1.710453	0.000000	0.000000	0.000000	3.006790	0.418166	-1.089116	0.000000	0.000000	4.000000	8.000000	0.000000
21898.680596	-0.007531	0.579112	0.222400	81.192307	-158.880768	-137.773834	4.698335	0.000000	-1.710453	0.000000	0.000000	0.000000	3.003737	0.423185	-1.228034	0.000000	0.000000	4.000000	8.000000	0.000000
21898.683929	-0.007531	0.579112	0.222400	81.192307	-158.880768	-137.773834	4.698335	0.000000	-1.710453	0.000000	0.000000	0.000000	3.003737	0.423185	-1.228034	0.000000	0.000000	4.000000	8.000000	0.000000
21898.687262	-0.007531	0.579112	0.222400	81.454056	-149.348663	-126.568245	4.616843	0.000000	-1.919572	0.000000	0.000000	0.000000	3.003737	0.423185	-1.228034	0.000000	0.000000	4.000000	8.000000	0.000000
21898.690596	0.002325	0.580519	0.217856	81.454056	-149.348663	-126.568245	4.616843	0.000000	-1.919572	0.000000	0.000000	0.000000	2.956892	0.421861	-1.363301	0.000000	0.000000	4.000000	8.000000	0.000000
21898.693929	0.002325	0.580519	0.217856	81.454056	-149.348663	-126.568245	4.616843	0.000000	-1.919572	0.000000	0.000000	0.000000	2.956892	0.421861	-1.363301	0.000000	0.000000	4.000000	8.000000	0.000000
21898.697262	0.002325	0.580519	0.217856	81.549271	-140.294174	-115.609192	4.525657	0.000000	-2.125660	0.000000	0.000000	0.000000	2.956892	0.421861	-1.363301	0.000000	0.000000	4.000000	8.000000	0.000000
21898.700596	0.012073	0.581872	0.212832	81.549271	-140.294174	-115.609192	4.525657	0.000000	-2.125660	0.000000	0.000000	0.000000	2.924536	0.406131	-1.507193	0.000000	0.000000	4.000000	8.000000	0.000000
21898.703929	0.012073	0.581872	0.212832	81.549271	-140.294174	-115.609192	4.525657	0.000000	-2.125660	0.000000	0.000000	0.000000	2.924536	0.406131	-1.507193	0.000000	0.000000	4.000000	8.000000	0.000000
21898.707262	0.012073	0.581872	0.212832	81.506500	-131.884277	-105.651970	4.424106	0.000000	-2.329654	0.000000	0.000000	0.000000	2.924536	0.406131	-1.507193	0.000000	0.000000	4.000000	8.000000	0.000000
21898.710596	0.021538	0.583147	0.207316	81.506500	-131.884277	-105.651970	4.424106	0.000000	-2.329654	0.000000	0.000000	0.000000	2.839420	0.382389	-1.654895	0.000000	0.000000	4.000000	8.000000	0.000000
21898.713929	0.021538	0.583147	0.207316	81.506500	-131.884277	-105.651970	4.424106	0.000000	-2.329654	0.000000	0.000000	0.000000	2.839420	0.382389	-1.654895	0.000000	0.000000	4.000000	8.000000	0.000000
21898.717262	0.021538	0.583147	0.207316	81.322487	-123.987076	-96.648750	4.313415	0.000000	-2.528726	0.000000	0.000000	0.000000	2.839420	0.382389	-1.654895	0.000000	0.000000	4.000000	8.000000	0.000000
21898.720596	0.030642	0.584316	0.201298	81.322487	-123.987076	-96.648750	4.313415	0.000000	-2.528726	0.000000	0.000000	0.000000	2.731016	0.350624	-1.805153	0.000000	0.000000	4.000000	8.000000	0.000000
21898.723929	0.030642	0.584316	0.201298	81.322487	-123.987076	-96.648750	4.313415	0.000000	-2.528726	0.000000	0.000000	0.000000	2.731016	0.350624	-1.805153	0.000000	0.000000	4.000000	8.000000	0.000000
21898.727262	0.030642	0.584316	0.201298	80.986046	-116.572189	-88.316872	4.194145	0.000000	-2.721976	0.000000	0.000000	0.000000	2.731016	0.350624	-1.805153	0.000000	0.000000	4.000000	8.000000	0.000000
21898.730596	0.039279	0.585416	0.194816	80.986046	-116.572189	-88.316872	4.194145	0.000000	-2.721976	0.000000	0.000000	0.000000	2.591330	0.329943	-1.944625	0.000000	0.000000	4.000000	8.000000	0.000000
21898.733929	0.039279	0.585416	0.194816	80.986046	-116.572189	-88.316872	4.194145	0.000000	-2.721976	0.000000	0.000000	0.000000	2.591330	0.329943	-1.944625	0.000000	0.000000	4.000000	8.000000	0.000000
21898.737262	0.039279	0.585416	0.194816	80.558853	-109.761162	-80.408447	4.067435	0.000000	-2.907915	0.000000	0.000000	0.000000	2.591330	0.329943	-1.944625	0.000000	0.000000	4.000000	8.000000	0.000000
21898.740596	0.047262	0.586355	0.187925	80.558853	-109.761162	-80.408447	4.067435	0.000000	-2.907915	0.000000	0.000000	0.000000	2.394748	0.281905	-2.067409	0.000000	0.000000	4.000000	8.000000	0.000000
21898.743929	0.047262	0.586355	0.187925	80.558853	-109.761162	-80.408447	4.067435	0.000000	-2.907915	0.000000	0.000000	0.000000	2.394748	0.281905	-2.067409	0.000000	0.000000	4.000000	8.000000	0.000000
21898.747262	0.047262	0.586355	0.187925	80.184822	-103.964119	-72.899246	3.935593	0.000000	-3.084009	0.000000	0.000000	0.000000	2.394748	0.281905	-2.067409	0.000000	0.000000	4.000000	8.000000	0.000000
21898.750596	0.054601	0.587215	0.180782	80.184822	-103.964119	-72.899246	3.935593	0.000000	-3.084009	0.000000	0.000000	0.000000	2.201846	0.258000	-2.143037	0.000000	0.000000	4.000000	8.000000	0.000000
21898.753929	0.054601	0.587215	0.180782	80.184822	-103.964119	-72.899246	3.935593	0.000000	-3.084009	0.000000	0.000000	0.000000	2.201846	0.258000	-2.143037	0.000000	0.000000	4.000000	8.000000	0.000000
21898.757262	0.054601	0.587215	0.180782	80.154999	-99.695320	-65.815979	3.799961	0.000000	-3.249662	0.000000	0.000000	0.000000	2.201846	0.258000	-2.143037	0.000000	0.000000	4.000000	8.000000	0.000000
21898.760596	0.061239	0.587909	0.173354	80.154999	-99.695320	-65.815979	3.799961	0.000000	-3.249662	0.000000	0.000000	0.000000	1.991452	0.208217	-2.228413	0.000000	0.000000	4.000000	8.000000	0.000000
21898.763929	0.061239	0.587909	0.173354	80.154999	-99.695320	-65.815979	3.799961	0.000000	-3.249662	0.000000	0.000000	0.000000	1.991452	0.208217	-2.228413	0.000000	0.000000	4.000000	8.000000	0.000000
21898.767262	0.061239	0.587909	0.173354	80.536293	-96.712204	-59.988930	3.661140	0.000000	-3.405298	0.000000	0.000000	0.000000	1.991452	0.208217	-2.228413	0.000000	0.000000	4.000000	8.000000	0.000000
21898.770596	0.067393	0.588546	0.165647	80.536293	-96.712204	-59.988930	3.661140	0.000000	-3.405298	0.000000	0.000000	0.000000	1.846007	0.191021	-2.312034	0.000000	0.000000	4.000000	8.000000	0.000000
21898.773929	0.067393	0.588546	0.165647	80.536293	-96.712204	-59.988930	3.661140	0.000000	-3.405298	0.000000	0.000000	0.000000	1.846007	0.191021	-2.312034	0.000000	0.000000	4.000000	8.000000	0.000000
21898.777262	0.067393	0.588546	0.165647	81.063629	-94.385033	-55.352856	3.516949	0.000000	-3.554021	0.000000	0.000000	0.000000	1.846007	0.191021	-2.312034	0.000000	0.000000	4.000000	8.000000	0.000000
21898.780596	0.072970	0.589093	0.157631	81.063629	-94.385033	-55.352856	3.516949	0.000000	-3.554021	0.000000	0.000000	0.000000	1.673125	0.164002	-2.404766	0.000000	0.000000	4.000000	8.000000	0.000000
21898.783929	0.072970	0.589093	0.157631	81.063629	-94.385033	-55.352856	3.516949	0.000000	-3.554021	0.000000	0.000000	0.000000	1.673125	0.164002	-2.404766	0.000000	0.000000	4.000000	8.000000	0.000000
21898.787262	0.072970	0.589093	0.157631	81.595848	-92.438995	-52.249413	3.367870	0.000000	-3.695598	0.000000	0.000000	0.000000	1.673125	0.164002	-2.404766	0.000000	0.000000	4.000000	8.000000	0.000000
21898.790596	0.077711	0.589570	0.149305	81.595848	-92.438995	-52.249413	3.367870	0.000000	-3.695598	0.000000	0.000000	0.000000	1.422225	0.143274	-2.497788	0.000000	0.000000	4.000000	8.000000	0.000000
21898.793929	0.077711	0.589570	0.149305	81.595848	-92.438995	-52.249413	3.367870	0.000000	-3.695598	0.000000	0.000000	0.000000	1.422225	0.143274	-2.497788	0.000000	0.000000	4.000000	8.000000	0.000000
21898.797262	0.077711	0.589570	0.149305	82.034081	-90.615707	-50.599216	3.216313	0.000000	-3.828228	0.000000	0.000000	0.000000	1.422225	0.143274	-2.497788	0.000000	0.000000	4.000000	8.000000	0.000000
21898.800596	0.081626	0.589964	0.140645	82.034081	-90.615707	-50.599216	3.216313	0.000000	-3.828228	0.000000	0.000000	0.000000	1.174467	0.118129	-2.598064	0.000000	0.000000	4.000000	8.000000	0.000000
21898.803929	0.081626	0.589964	0.140645	82.034081	-90.615707	-50.599216	3.216313	0.000000	-3.828228	0.000000	0.000000	0.000000	1.174467	0.118129	-2.598064	0.000000	0.000000	4.000000	8.000000	0.000000
21898.807262	0.081626	0.589964	0.140645	82.420837	-88.229202	-47.647278	3.061293	0.000000	-3.953289	0.000000	0.000000	0.000000	1.174467	0.118129	-2.598064	0.000000	0.000000	4.000000	8.000000	0.000000
21898.810596	0.084649	0.590286	0.131684	82.420837	-88.229202	-47.647278	3.061293	0.000000	-3.953289	0.000000	0.000000	0.000000	0.907067	0.096721	-2.688149	0.000000	0.000000	4.000000	8.000000	0.000000
21898.813929	0.084649	0.590286	0.131684	82.420837	-88.229202	-47.647278	3.061293	0.000000	-3.953289	0.000000	0.000000	0.000000	0.907067	0.096721	-2.688149	0.000000	0.000000	4.000000	8.000000	0.000000
21898.817262	0.084649	0.590286	0.131684	82.900955	-83.923820	-41.555077	2.903153	0.000000	-4.070836	0.000000	0.000000	0.000000	0.907067	0.096721	-2.688149	0.000000	0.000000	4.000000	8.000000	0.000000
21898.820596	0.086596	0.590514	0.122542	82.900955	-83.923820	-41.555077	2.903153	0.000000	-4.070836	0.000000	0.000000	0.000000	0.584033	0.068153	-2.742612	0.000000	0.000000	4.000000	8.000000	0.000000
21898.823929	0.086596	0.590514	0.122542	82.900955	-83.923820	-41.555077	2.903153	0.000000	-4.070836	0.000000	0.000000	0.000000	0.584033	0.068153	-2.742612	0.000000	0.000000	4.000000	8.000000	0.000000
21898.827262	0.086596	0.590514	0.122542	83.620064	-75.661484	-32.095531	2.744669	0.000000	-4.179329	0.000000	0.000000	0.000000	0.584033	0.068153	-2.742612	0.000000	0.000000	4.000000	8.000000	0.000000
21898.830596	0.087905	0.590757	0.113313	83.620064	-75.661484	-32.095531	2.744669	0.000000	-4.179329	0.000000	0.000000	0.000000	0.392663	0.072993	-2.768735	0.000000	0.000000	4.000000	8.000000	0.000000
21898.833929	0.087905	0.590757	0.113313	83.620064	-75.661484	-32.095531	2.744669	0.000000	-4.179329	0.000000	0.000000	0.000000	0.392663	0.072993	-2.768735	0.000000	0.000000	4.000000	8.000000	0.000000
21898.837262	0.087905	0.590757	0.113313	84.407707	-62.388638	-18.362696	2.582026	0.000000	-4.281722	0.000000	0.000000	0.000000	0.392663	0.072993	-2.768735	0.000000	0.000000	4.000000	8.000000	0.000000
21898.840596	0.088867	0.591029	0.103974	84.407707	-62.388638	-18.362696	2.582026	0.000000	-4.281722	0.000000	0.000000	0.000000	0.288743	0.081776	-2.801653	0.000000	0.000000	4.000000	8.000000	0.000000
21898.843929	0.088867	0.591029	0.103974	84.407707	-62.388638	-18.362696	2.582026	0.000000	-4.281722	0.000000	0.000000	0.000000	0.288743	0.081776	-2.801653	0.000000	0.000000	4.000000	8.000000	0.000000
21898.847262	0.088867	0.591029	0.103974	84.964752	-43.501152	1.223549	2.411324	0.000000	-4.380127	0.000000	0.000000	0.000000	0.288743	0.081776	-2.801653	0.000000	0.000000	4.000000	8.000000	0.000000
21898.850596	0.089299	0.591362	0.094652	84.964752	-43.501152	1.223549	2.411324	0.000000	-4.380127	0.000000	0.000000	0.000000	0.129399	0.099742	-2.796681	0.000000	0.000000	4.000000	8.000000	0.000000
21898.853929	0.089299	0.591362	0.094652	84.964752	-43.501152	1.223549	2.411324	0.000000	-4.380127	0.000000	0.000000	0.000000	0.129399	0.099742	-2.796681	0.000000	0.000000	4.000000	8.000000	0.000000
21898.857262	0.089299	0.591362	0.094652	84.858444	-22.629639	22.908255	2.236117	0.000000	-4.472111	0.000000	0.000000	0.000000	0.129399	0.099742	-2.796681	0.000000	0.000000	4.000000	8.000000	0.000000
21898.860596	0.089058	0.591806	0.085486	84.858444	-22.629639	22.908255	2.236117	0.000000	-4.472111	0.000000	0.000000	0.000000	-0.072075	0.133172	-2.749724	0.000000	0.000000	4.000000	8.000000	0.000000
21898.863929	0.089058	0.591806	0.085486	84.858444	-22.629639	22.908255	2.236117	0.000000	-4.472111	0.000000	0.000000	0.000000	-0.072075	0.133172	-2.749724	0.000000	0.000000	4.000000	8.000000	0.000000
21898.867262	0.089058	0.591806	0.085486	84.089676	-6.918746	39.414688	2.060035	0.000000	-4.555903	0.000000	0.000000	0.000000	-0.072075	0.133172	-2.749724	0.000000	0.000000	4.000000	8.000000	0.000000
21898.870596	0.088021	0.592268	0.076469	84.089676	-6.918746	39.414688	2.060035	0.000000	-4.555903	0.000000	0.000000	0.000000	-0.311253	0.138529	-2.705248	0.000000	0.000000	4.000000	8.000000	0.000000
21898.873929	0.088021	0.592268	0.076469	84.089676	-6.918746	39.414688	2.060035	0.000000	-4.555903	0.000000	0.000000	0.000000	-0.311253	0.138529	-2.705248	0.000000	0.000000	4.000000	8.000000	0.000000
21898.877262	0.088021	0.592268	0.076469	82.978760	2.160692	49.221516	1.883687	0.000000	-4.631600	0.000000	0.000000	0.000000	-0.311253	0.138529	-2.705248	0.000000	0.000000	4.000000	8.000000	0.000000
21898.880596	0.085967	0.592715	0.067587	82.978760	2.160692	49.221516	1.883687	0.000000	-4.631600	0.000000	0.000000	0.000000	-0.616009	0.134273	-2.664542	0.000000	0.000000	4.000000	8.000000	0.000000
21898.883929	0.085967	0.592715	0.067587	82.978760	2.160692	49.221516	1.883687	0.000000	-4.631600	0.000000	0.000000	0.000000	-0.616009	0.134273	-2.664542	0.000000	0.000000	4.000000	8.000000	0.000000
21898.887262	0.085967	0.592715	0.067587	81.784317	7.709805	55.551212	1.707875	0.000000	-4.699273	0.000000	0.000000	0.000000	-0.616009	0.134273	-2.664542	0.000000	0.000000	4.000000	8.000000	0.000000
21898.890596	0.083101	0.593107	0.058839	81.784317	7.709805	55.551212	1.707875	0.000000	-4.699273	0.000000	0.000000	0.000000	-0.859844	0.117702	-2.624373	0.000000	0.000000	4.000000	8.000000	0.000000
21898.893929	0.083101	0.593107	0.058839	81.784317	7.709805	55.551212	1.707875	0.000000	-4.699273	0.000000	0.000000	0.000000	-0.859844	0.117702	-2.624373	0.000000	0.000000	4.000000	8.000000	0.000000
21898.897262	0.083101	0.593107	0.058839	80.566910	12.371583	61.243938	1.529691	0.000000	-4.760257	0.000000	0.000000	0.000000	-0.859844	0.117702	-2.624373	0.000000	0.000000	4.000000	8.000000	0.000000
21898.900596	0.079627	0.593386	0.050141	80.566910	12.371583	61.243938	1.529691	0.000000	-4.760257	0.000000	0.000000	0.000000	-1.042428	0.083667	-2.609273	0.000000	0.000000	4.000000	8.000000	0.000000
21898.903929	0.079627	0.593386	0.050141	80.566910	12.371583	61.243938	1.529691	0.000000	-4.760257	0.000000	0.000000	0.000000	-1.042428	0.083667	-2.609273	0.000000	0.000000	4.000000	8.000000	0.000000
21898.907262	0.079627	0.593386	0.050141	79.280571	17.297146	67.622459	1.344319	0.000000	-4.815891	0.000000	0.000000	0.000000	-1.042428	0.083667	-2.609273	0.000000	0.000000	4.000000	8.000000	0.000000
21898.910596	0.075939	0.593754	0.041631	79.280571	17.297146	67.622459	1.344319	0.000000	-4.815891	0.000000	0.000000	0.000000	-1.106233	0.110376	-2.553062	0.000000	0.000000	4.000000	8.000000	0.000000
21898.913929	0.075939	0.593754	0.041631	79.280571	17.297146	67.622459	1.344319	0.000000	-4.815891	0.000000	0.000000	0.000000	-1.106233	0.110376	-2.553062	0.000000	0.000000	4.000000	8.000000	0.000000
21898.917262	0.075939	0.593754	0.041631	77.914696	21.783812	73.852661	1.151321	0.000000	-4.865641	0.000000	0.000000	0.000000	-1.106233	0.110376	-2.553062	0.000000	0.000000	4.000000	8.000000	0.000000
21898.920596	0.072322	0.594305	0.033352	77.914696	21.783812	73.852661	1.151321	0.000000	-4.865641	0.000000	0.000000	0.000000	-1.085262	0.165174	-2.483898	0.000000	0.000000	4.000000	8.000000	0.000000
21898.923929	0.072322	0.594305	0.033352	77.914696	21.783812	73.852661	1.151321	0.000000	-4.865641	0.000000	0.000000	0.000000	-1.085262	0.165174	-2.483898	0.000000	0.000000	4.000000	8.000000	0.000000
21898.927262	0.072322	0.594305	0.033352	76.679527	24.952370	78.778282	0.950081	0.000000	-4.908905	0.000000	0.000000	0.000000	-1.085262	0.165174	-2.483898	0.000000	0.000000	4.000000	8.000000	0.000000
21898.930596	0.068280	0.594940	0.025451	76.679527	24.952370	78.778282	0.950081	0.000000	-4.908905	0.000000	0.000000	0.000000	-1.212486	0.190671	-2.370091	0.000000	0.000000	4.000000	8.000000	0.000000
21898.933929	0.068280	0.594940	0.025451	76.679527	24.952370	78.778282	0.950081	0.000000	-4.908905	0.000000	0.000000	0.000000	-1.212486	0.190671	-2.370091	0.000000	0.000000	4.000000	8.000000	0.000000
21898.937262	0.068280	0.594940	0.025451	75.980858	26.264414	81.355446	0.747713	0.000000	-4.943777	0.000000	0.000000	0.000000	-1.212486	0.190671	-2.370091	0.000000	0.000000	4.000000	8.000000	0.000000
21898.940596	0.063477	0.595639	0.017982	75.980858	26.264414	81.355446	0.747713	0.000000	-4.943777	0.000000	0.000000	0.000000	-1.440888	0.209584	-2.240781	0.000000	0.000000	4.000000	8.000000	0.000000
21898.943929	0.063477	0.595639	0.017982	75.980858	26.264414	81.355446	0.747713	0.000000	-4.943777	0.000000	0.000000	0.000000	-1.440888	0.209584	-2.240781	0.000000	0.000000	4.000000	8.000000	0.000000
21898.947262	0.063477	0.595639	0.017982	75.722069	25.791536	80.758354	0.546686	0.000000	-4.970023	0.000000	0.000000	0.000000	-1.440888	0.209584	-2.240781	0.000000	0.000000	4.000000	8.000000	0.000000
21898.950596	0.057911	0.596367	0.010987	75.722069	25.791536	80.758354	0.546686	0.000000	-4.970023	0.000000	0.000000	0.000000	-1.669772	0.218423	-2.098542	0.000000	0.000000	4.000000	8.000000	0.000000
21898.953929	0.057911	0.596367	0.010987	75.722069	25.791536	80.758354	0.546686	0.000000	-4.970023	0.000000	0.000000	0.000000	-1.669772	0.218423	-2.098542	0.000000	0.000000	4.000000	8.000000	0.000000
21898.957262	0.057911	0.596367	0.010987	75.542580	24.896259	79.110519	0.347040	0.000000	-4.987942	0.000000	0.000000	0.000000	-1.669772	0.218423	-2.098542	0.000000	0.000000	4.000000	8.000000	0.000000
21898.960596	0.051863	0.597115	0.004488	75.542580	24.896259	79.110519	0.347040	0.000000	-4.987942	0.000000	0.000000	0.000000	-1.814436	0.224214	-1.949597	0.000000	0.000000	4.000000	8.000000	0.000000
21898.963929	0.051863	0.597115	0.004488	75.542580	24.896259	79.110519	0.347040	0.000000	-4.987942	0.000000	0.000000	0.000000	-1.814436	0.224214	-1.949597	0.000000	0.000000	4.000000	8.000000	0.000000
21898.967262	0.051863	0.597115	0.004488	75.246857	25.026115	78.818031	0.147705	0.000000	-4.997818	0.000000	0.000000	0.000000	-1.814436	0.224214	-1.949597	0.000000	0.000000	4.000000	8.000000	0.000000
21898.970596	0.045602	0.597881	-0.001595	75.246857	25.026115	78.818031	0.147705	0.000000	-4.997818	0.000000	0.000000	0.000000	-1.878191	0.229980	-1.825083	0.000000	0.000000	4.000000	8.000000	0.000000
21898.973929	0.045602	0.597881	-0.001595	75.246857	25.026115	78.818031	0.147705	0.000000	-4.997818	0.000000	0.000000	0.000000	-1.878191	0.229980	-1.825083	0.000000	0.000000	4.000000	8.000000	0.000000
21898.977262	0.045602	0.597881	-0.001595	74.802223	26.376616	80.126137	-0.054785	0.000000	-4.999700	0.000000	0.000000	0.000000	-1.878191	0.229980	-1.825083	0.000000	0.000000	4.000000	8.000000	0.000000
21898.980596	0.039300	0.598728	-0.007301	74.802223	26.376616	80.126137	-0.054785	0.000000	-4.999700	0.000000	0.000000	0.000000	-1.890557	0.253938	-1.711617	0.000000	0.000000	4.000000	8.000000	0.000000
21898.983929	0.039300	0.598728	-0.007301	74.802223	26.376616	80.126137	-0.054785	0.000000	-4.999700	0.000000	0.000000	0.000000	-1.890557	0.253938	-1.711617	0.000000	0.000000	4.000000	8.000000	0.000000
21898.987262	0.039300	0.598728	-0.007301	74.232071	28.370045	82.076118	-0.261695	0.000000	-4.993147	0.000000	0.000000	0.000000	-1.890557	0.253938	-1.711617	0.000000	0.000000	4.000000	8.000000	0.000000
21898.990596	0.032841	0.599564	-0.012679	74.232071	28.370045	82.076118	-0.261695	0.000000	-4.993147	0.000000	0.000000	0.000000	-1.937732	0.250841	-1.613490	0.000000	0.000000	4.000000	8.000000	0.000000
21898.993929	0.032841	0.599564	-0.012679	74.232071	28.370045	82.076118	-0.261695	0.000000	-4.993147	0.000000	0.000000	0.000000	-1.937732	0.250841	-1.613490	0.000000	0.000000	4.000000	8.000000	0.000000
21898.997262	0.032841	0.599564	-0.012679	73.618835	30.227013	83.455559	-0.475070	0.000000	-4.977380	0.000000	0.000000	0.000000	-1.937732	0.250841	-1.613490	0.000000	0.000000	4.000000	8.000000	0.000000
21899.000596	0.025872	0.600408	-0.017651	73.618835	30.227013	83.455559	-0.475070	0.000000	-4.977380	0.000000	0.000000	0.000000	-2.090668	0.253199	-1.491427	0.000000	0.000000	4.000000	8.000000	0.000000
21899.003929	0.025872	0.600408	-0.017651	73.618835	30.227013	83.455559	-0.475070	0.000000	-4.977380	0.000000	0.000000	0.000000	-2.090668	0.253199	-1.491427	0.000000	0.000000	4.000000	8.000000	0.000000
21899.007262	0.025872	0.600408	-0.017651	73.073486	31.482378	83.957596	-0.694336	0.000000	-4.951555	0.000000	0.000000	0.000000	-2.090668	0.253199	-1.491427	0.000000	0.000000	4.000000	8.000000	0.000000
21899.010596	0.018381	0.601232	-0.022157	73.073486	31.482378	83.957596	-0.694336	0.000000	-4.951555	0.000000	0.000000	0.000000	-2.247341	0.247154	-1.351988	0.000000	0.000000	4.000000	8.000000	0.000000
21899.013929	0.018381	0.601232	-0.022157	73.073486	31.482378	83.957596	-0.694336	0.000000	-4.951555	0.000000	0.000000	0.000000	-2.247341	0.247154	-1.351988	0.000000	0.000000	4.000000	8.000000	0.000000
21899.017262	0.018381	0.601232	-0.022157	72.646935	32.092091	83.690750	-0.919867	0.000000	-4.914656	0.000000	0.000000	0.000000	-2.247341	0.247154	-1.351988	0.000000	0.000000	4.000000	8.000000	0.000000
21899.020596	0.010470	0.602053	-0.026139	72.646935	32.092091	83.690750	-0.919867	0.000000	-4.914656	0.000000	0.000000	0.000000	-2.373518	0.246439	-1.194466	0.000000	0.000000	4.000000	8.000000	0.000000
21899.023929	0.010470	0.602053	-0.026139	72.646935	32.092091	83.690750	-0.919867	0.000000	-4.914656	0.000000	0.000000	0.000000	-2.373518	0.246439	-1.194466	0.000000	0.000000	4.000000	8.000000	0.000000
21899.027262	0.010470	0.602053	-0.026139	72.207626	32.436390	83.680809	-1.151286	0.000000	-4.865649	0.000000	0.000000	0.000000	-2.373518	0.246439	-1.194466	0.000000	0.000000	4.000000	8.000000	0.000000
21899.030596	0.002123	0.602872	-0.029431	72.207626	32.436390	83.680809	-1.151286	0.000000	-4.865649	0.000000	0.000000	0.000000	-2.503954	0.245798	-0.987698	0.000000	0.000000	4.000000	8.000000	0.000000
21899.033929	0.002123	0.602872	-0.029431	72.207626	32.436390	83.680809	-1.151286	0.000000	-4.865649	0.000000	0.000000	0.000000	-2.503954	0.245798	-0.987698	0.000000	0.000000	4.000000	8.000000	0.000000
21899.037262	0.002123	0.602872	-0.029431	71.670036	32.754173	83.682220	-1.384609	0.000000	-4.804462	0.000000	0.000000	0.000000	-2.503954	0.245798	-0.987698	0.000000	0.000000	4.000000	8.000000	0.000000
21899.040596	-0.006447	0.603729	-0.032065	71.670036	32.754173	83.682220	-1.384609	0.000000	-4.804462	0.000000	0.000000	0.000000	-2.571088	0.257026	-0.790263	0.000000	0.000000	4.000000	8.000000	0.000000
21899.043929	-0.006447	0.603729	-0.032065	71.670036	32.754173	83.682220	-1.384609	0.000000	-4.804462	0.000000	0.000000	0.000000	-2.571088	0.257026	-0.790263	0.000000	0.000000	4.000000	8.000000	0.000000
21899.047262	-0.006447	0.603729	-0.032065	70.996422	33.157650	83.443367	-1.603265	0.000000	-4.677640	0.000000	0.000000	0.000000	-2.571088	0.257026	-0.790263	0.000000	0.000000	4.000000	8.000000	0.000000
21899.050596	-0.015100	0.604576	-0.034076	70.996422	33.157650	83.443367	-1.603265	0.000000	-4.677640	0.000000	0.000000	0.000000	-2.595706	0.254039	-0.603144	0.000000	0.000000	4.000000	8.000000	0.000000
21899.053929	-0.015100	0.604576	-0.034076	70.996422	33.157650	83.443367	-1.603265	0.000000	-4.677640	0.000000	0.000000	0.000000	-2.595706	0.254039	-0.603144	0.000000	0.000000	4.000000	8.000000	0.000000
21899.057262	-0.015100	0.604576	-0.034076	70.217400	33.775909	83.569954	-1.703789	0.000000	-4.245022	0.000000	0.000000	0.000000	-2.595706	0.254039	-0.603144	0.000000	0.000000	4.000000	8.000000	0.000000
21899.060596	-0.023778	0.605442	-0.035448	70.217400	33.775909	83.569954	-1.703789	0.000000	-4.245022	0.000000	0.000000	0.000000	-2.603595	0.259788	-0.411608	0.000000	0.000000	4.000000	8.000000	0.000000
21899.063929	-0.023778	0.605442	-0.035448	70.217400	33.775909	83.569954	-1.703789	0.000000	-4.245022	0.000000	0.000000	0.000000	-2.603595	0.259788	-0.411608	0.000000	0.000000	4.000000	8.000000	0.000000
21899.067262	-0.023778	0.605442	-0.035448	69.584885	35.318836	85.308746	-1.772390	0.000000	-3.811090	0.000000	0.000000	0.000000	-2.603595	0.259788	-0.411608	0.000000	0.000000	4.000000	8.000000	0.000000
21899.070596	-0.032655	0.606151	-0.036385	69.584885	35.318836	85.308746	-1.772390	0.000000	-3.811090	0.000000	0.000000	0.000000	-2.662990	0.212794	-0.281184	0.000000	0.000000	4.000000	8.000000	0.000000
21899.073929	-0.032655	0.606151	-0.036385	69.584885	35.318836	85.308746	-1.772390	0.000000	-3.811090	0.000000	0.000000	0.000000	-2.662990	0.212794	-0.281184	0.000000	0.000000	4.000000	8.000000	0.000000
21899.077262	-0.032655	0.606151	-0.036385	69.221008	37.791000	87.456192	-1.819254	0.000000	-3.367258	0.000000	0.000000	0.000000	-2.662990	0.212794	-0.281184	0.000000	0.000000	4.000000	8.000000	0.000000
21899.080596	-0.041676	0.606678	-0.036975	69.221008	37.791000	87.456192	-1.819254	0.000000	-3.367258	0.000000	0.000000	0.000000	-2.706392	0.158099	-0.177024	0.000000	0.000000	4.000000	8.000000	0.000000
21899.083929	-0.041676	0.606678	-0.036975	69.221008	37.791000	87.456192	-1.819254	0.000000	-3.367258	0.000000	0.000000	0.000000	-2.706392	0.158099	-0.177024	0.000000	0.000000	4.000000	8.000000	0.000000
21899.087262	-0.041676	0.606678	-0.036975	68.987450	40.181705	88.590355	-1.848758	0.000000	-2.916192	0.000000	0.000000	0.000000	-2.706392	0.158099	-0.177024	0.000000	0.000000	4.000000	8.000000	0.000000
21899.090596	-0.050801	0.607192	-0.036815	68.987450	40.181705	88.590355	-1.848758	0.000000	-2.916192	0.000000	0.000000	0.000000	-2.737525	0.154130	0.048133	0.000000	0.000000	4.000000	8.000000	0.000000
21899.093929	-0.050801	0.607192	-0.036815	68.987450	40.181705	88.590355	-1.848758	0.000000	-2.916192	0.000000	0.000000	0.000000	-2.737525	0.154130	0.048133	0.000000	0.000000	4.000000	8.000000	0.000000
21899.097262	-0.050801	0.607192	-0.036815	68.829987	42.244106	89.555946	-1.840736	0.000000	-2.459938	0.000000	0.000000	0.000000	-2.737525	0.154130	0.048133	0.000000	0.000000	4.000000	8.000000	0.000000
21899.100596	-0.059971	0.607662	-0.035863	68.829987	42.244106	89.555946	-1.840736	0.000000	-2.459938	0.000000	0.000000	0.000000	-2.750906	0.141020	0.285433	0.000000	0.000000	4.000000	8.000000	0.000000
21899.103929	-0.059971	0.607662	-0.035863	68.829987	42.244106	89.555946	-1.840736	0.000000	-2.459938	0.000000	0.000000	0.000000	-2.750906	0.141020	0.285433	0.000000	0.000000	4.000000	8.000000	0.000000
21899.107262	-0.059971	0.607662	-0.035863	68.737000	44.079571	90.604431	-1.793164	0.000000	-2.001454	0.000000	0.000000	0.000000	-2.750906	0.141020	0.285433	0.000000	0.000000	4.000000	8.000000	0.000000
21899.110596	-0.069243	0.608057	-0.034118	68.737000	44.079571	90.604431	-1.793164	0.000000	-2.001454	0.000000	0.000000	0.000000	-2.781547	0.118458	0.523710	0.000000	0.000000	4.000000	8.000000	0.000000
21899.113929	-0.069243	0.608057	-0.034118	68.737000	44.079571	90.604431	-1.793164	0.000000	-2.001454	0.000000	0.000000	0.000000	-2.781547	0.118458	0.523710	0.000000	0.000000	4.000000	8.000000	0.000000
21899.117262	-0.069243	0.608057	-0.034118	68.645363	45.896194	91.419754	-1.705879	0.000000	-1.537863	0.000000	0.000000	0.000000	-2.781547	0.118458	0.523710	0.000000	0.000000	4.000000	8.000000	0.000000
21899.120596	-0.078459	0.608395	-0.031605	68.645363	45.896194	91.419754	-1.705879	0.000000	-1.537863	0.000000	0.000000	0.000000	-2.764807	0.101544	0.753804	0.000000	0.000000	4.000000	8.000000	0.000000
21899.123929	-0.078459	0.608395	-0.031605	68.645363	45.896194	91.419754	-1.705879	0.000000	-1.537863	0.000000	0.000000	0.000000	-2.764807	0.101544	0.753804	0.000000	0.000000	4.000000	8.000000	0.000000
21899.127262	-0.078459	0.608395	-0.031605	68.515907	48.439476	92.909805	-1.580245	0.000000	-1.077061	0.000000	0.000000	0.000000	-2.764807	0.101544	0.753804	0.000000	0.000000	4.000000	8.000000	0.000000
21899.130596	-0.087446	0.608628	-0.028453	68.515907	48.439476	92.909805	-1.580245	0.000000	-1.077061	0.000000	0.000000	0.000000	-2.696081	0.069777	0.945670	0.000000	0.000000	4.000000	8.000000	0.000000
21899.133929	-0.087446	0.608628	-0.028453	68.515907	48.439476	92.909805	-1.580245	0.000000	-1.077061	0.000000	0.000000	0.000000	-2.696081	0.069777	0.945670	0.000000	0.000000	4.000000	8.000000	0.000000
21899.137262	-0.087446	0.608628	-0.028453	68.332932	52.187149	95.728119	-1.422633	0.000000	-0.627715	0.000000	0.000000	0.000000	-2.696081	0.069777	0.945670	0.000000	0.000000	4.000000	8.000000	0.000000
21899.140596	-0.096138	0.608743	-0.024767	68.332932	52.187149	95.728119	-1.422633	0.000000	-0.627715	0.000000	0.000000	0.000000	-2.607599	0.034538	1.105639	0.000000	0.000000	4.000000	8.000000	0.000000
21899.143929	-0.096138	0.608743	-0.024767	68.332932	52.187149	95.728119	-1.422633	0.000000	-0.627715	0.000000	0.000000	0.000000	-2.607599	0.034538	1.105639	0.000000	0.000000	4.000000	8.000000	0.000000
21899.147262	-0.096138	0.608743	-0.024767	68.083221	56.535534	99.132881	-1.238360	0.000000	-0.193115	0.000000	0.000000	0.000000	-2.607599	0.034538	1.105639	0.000000	0.000000	4.000000	8.000000	0.000000
21899.150596	-0.104526	0.608794	-0.020433	68.083221	56.535534	99.132881	-1.238360	0.000000	-0.193115	0.000000	0.000000	0.000000	-2.516556	0.015335	1.300254	0.000000	0.000000	4.000000	8.000000	0.000000
21899.153929	-0.104526	0.608794	-0.020433	68.083221	56.535534	99.132881	-1.238360	0.000000	-0.193115	0.000000	0.000000	0.000000	-2.516556	0.015335	1.300254	0.000000	0.000000	4.000000	8.000000	0.000000
21899.157262	-0.104526	0.608794	-0.020433	67.889076	60.785892	102.483223	-1.021651	0.000000	0.226311	0.000000	0.000000	0.000000	-2.516556	0.015335	1.300254	0.000000	0.000000	4.000000	8.000000	0.000000
21899.160596	-0.112678	0.608767	-0.015472	67.889076	60.785892	102.483223	-1.021651	0.000000	0.226311	0.000000	0.000000	0.000000	-2.445493	-0.008064	1.488355	0.000000	0.000000	4.000000	8.000000	0.000000
21899.163929	-0.112678	0.608767	-0.015472	67.889076	60.785892	102.483223	-1.021651	0.000000	0.226311	0.000000	0.000000	0.000000	-2.445493	-0.008064	1.488355	0.000000	0.000000	4.000000	8.000000	0.000000
21899.167262	-0.112678	0.608767	-0.015472	67.743088	64.878304	105.637917	-0.773592	0.000000	0.633893	0.000000	0.000000	0.000000	-2.445493	-0.008064	1.488355	0.000000	0.000000	4.000000	8.000000	0.000000
21899.170596	-0.120621	0.608590	-0.009952	67.743088	64.878304	105.637917	-0.773592	0.000000	0.633893	0.000000	0.000000	0.000000	-2.383088	-0.053319	1.656094	0.000000	0.000000	4.000000	8.000000	0.000000
21899.173929	-0.120621	0.608590	-0.009952	67.743088	64.878304	105.637917	-0.773592	0.000000	0.633893	0.000000	0.000000	0.000000	-2.383088	-0.053319	1.656094	0.000000	0.000000	4.000000	8.000000	0.000000
21899.177262	-0.120621	0.608590	-0.009952	67.619263	68.867912	108.187027	-0.497576	0.000000	1.031074	0.000000	0.000000	0.000000	-2.383088	-0.053319	1.656094	0.000000	0.000000	4.000000	8.000000	0.000000
21899.180596	-0.128236	0.608251	-0.003877	67.619263	68.867912	108.187027	-0.497576	0.000000	1.031074	0.000000	0.000000	0.000000	-2.284223	-0.101492	1.822387	0.000000	0.000000	4.000000	8.000000	0.000000
21899.183929	-0.128236	0.608251	-0.003877	67.619263	68.867912	108.187027	-0.497576	0.000000	1.031074	0.000000	0.000000	0.000000	-2.284223	-0.101492	1.822387	0.000000	0.000000	4.000000	8.000000	0.000000
21899.187262	-0.128236	0.608251	-0.003877	67.454933	72.775002	110.403313	-0.193845	0.000000	1.411778	0.000000	0.000000	0.000000	-2.284223	-0.101492	1.822387	0.000000	0.000000	4.000000	8.000000	0.000000
21899.190596	-0.135451	0.607744	0.002735	67.454933	72.775002	110.403313	-0.193845	0.000000	1.411778	0.000000	0.000000	0.000000	-2.164765	-0.152195	1.983589	0.000000	0.000000	4.000000	8.000000	0.000000
21899.193929	-0.135451	0.607744	0.002735	67.454933	72.775002	110.403313	-0.193845	0.000000	1.411778	0.000000	0.000000	0.000000	-2.164765	-0.152195	1.983589	0.000000	0.000000	4.000000	8.000000	0.000000
21899.197262	-0.135451	0.607744	0.002735	67.198509	76.585831	112.868790	0.136753	0.000000	1.772573	0.000000	0.000000	0.000000	-2.164765	-0.152195	1.983589	0.000000	0.000000	4.000000	8.000000	0.000000
21899.200596	-0.142309	0.607054	0.009859	67.198509	76.585831	112.868790	0.136753	0.000000	1.772573	0.000000	0.000000	0.000000	-2.057317	-0.207080	2.137152	0.000000	0.000000	4.000000	8.000000	0.000000
21899.203929	-0.142309	0.607054	0.009859	67.198509	76.585831	112.868790	0.136753	0.000000	1.772573	0.000000	0.000000	0.000000	-2.057317	-0.207080	2.137152	0.000000	0.000000	4.000000	8.000000	0.000000
21899.207262	-0.142309	0.607054	0.009859	66.846848	80.143745	115.419914	0.492945	0.000000	2.115459	0.000000	0.000000	0.000000	-2.057317	-0.207080	2.137152	0.000000	0.000000	4.000000	8.000000	0.000000
21899.210596	-0.148705	0.606249	0.017483	66.846848	80.143745	115.419914	0.492945	0.000000	2.115459	0.000000	0.000000	0.000000	-1.918808	-0.241530	2.287342	0.000000	0.000000	4.000000	8.000000	0.000000
21899.213929	-0.148705	0.606249	0.017483	66.846848	80.143745	115.419914	0.492945	0.000000	2.115459	0.000000	0.000000	0.000000	-1.918808	-0.241530	2.287342	0.000000	0.000000	4.000000	8.000000	0.000000
21899.217262	-0.148705	0.606249	0.017483	66.423141	83.531586	117.848511	0.874169	0.000000	2.435260	0.000000	0.000000	0.000000	-1.918808	-0.241530	2.287342	0.000000	0.000000	4.000000	8.000000	0.000000
21899.220596	-0.154541	0.605313	0.025646	66.423141	83.531586	117.848511	0.874169	0.000000	2.435260	0.000000	0.000000	0.000000	-1.750681	-0.280725	2.448811	0.000000	0.000000	4.000000	8.000000	0.000000
21899.223929	-0.154541	0.605313	0.025646	66.423141	83.531586	117.848511	0.874169	0.000000	2.435260	0.000000	0.000000	0.000000	-1.750681	-0.280725	2.448811	0.000000	0.000000	4.000000	8.000000	0.000000
21899.227262	-0.154541	0.605313	0.025646	65.987831	86.830215	119.815880	1.282304	0.000000	2.727040	0.000000	0.000000	0.000000	-1.750681	-0.280725	2.448811	0.000000	0.000000	4.000000	8.000000	0.000000
21899.230596	-0.159706	0.604262	0.034222	65.987831	86.830215	119.815880	1.282304	0.000000	2.727040	0.000000	0.000000	0.000000	-1.549689	-0.315276	2.572697	0.000000	0.000000	4.000000	8.000000	0.000000
21899.233929	-0.159706	0.604262	0.034222	65.987831	86.830215	119.815880	1.282304	0.000000	2.727040	0.000000	0.000000	0.000000	-1.549689	-0.315276	2.572697	0.000000	0.000000	4.000000	8.000000	0.000000
21899.237262	-0.159706	0.604262	0.034222	65.620369	90.059341	121.687515	1.711087	0.000000	2.985322	0.000000	0.000000	0.000000	-1.549689	-0.315276	2.572697	0.000000	0.000000	4.000000	8.000000	0.000000
21899.240596	-0.164229	0.603165	0.043203	65.620369	90.059341	121.687515	1.711087	0.000000	2.985322	0.000000	0.000000	0.000000	-1.356741	-0.329197	2.694496	0.000000	0.000000	4.000000	8.000000	0.000000
21899.243929	-0.164229	0.603165	0.043203	65.620369	90.059341	121.687515	1.711087	0.000000	2.985322	0.000000	0.000000	0.000000	-1.356741	-0.329197	2.694496	0.000000	0.000000	4.000000	8.000000	0.000000
21899.247262	-0.164229	0.603165	0.043203	65.381027	93.416420	123.891014	2.160169	0.000000	3.211446	0.000000	0.000000	0.000000	-1.356741	-0.329197	2.694496	0.000000	0.000000	4.000000	8.000000	0.000000
21899.250596	-0.168048	0.601965	0.052471	65.381027	93.416420	123.891014	2.160169	0.000000	3.211446	0.000000	0.000000	0.000000	-1.145777	-0.359894	2.780417	0.000000	0.000000	4.000000	8.000000	0.000000
21899.253929	-0.168048	0.601965	0.052471	65.381027	93.416420	123.891014	2.160169	0.000000	3.211446	0.000000	0.000000	0.000000	-1.145777	-0.359894	2.780417	0.000000	0.000000	4.000000	8.000000	0.000000
21899.257262	-0.168048	0.601965	0.052471	65.288597	96.944542	126.299667	2.623572	0.000000	3.402409	0.000000	0.000000	0.000000	-1.145777	-0.359894	2.780417	0.000000	0.000000	4.000000	8.000000	0.000000
21899.260596	-0.171083	0.600731	0.062009	65.288597	96.944542	126.299667	2.623572	0.000000	3.402409	0.000000	0.000000	0.000000	-0.910583	-0.370198	2.861147	0.000000	0.000000	4.000000	8.000000	0.000000
21899.263929	-0.171083	0.600731	0.062009	65.288597	96.944542	126.299667	2.623572	0.000000	3.402409	0.000000	0.000000	0.000000	-0.910583	-0.370198	2.861147	0.000000	0.000000	4.000000	8.000000	0.000000
21899.267262	-0.171083	0.600731	0.062009	65.285896	100.610741	128.748322	3.100430	0.000000	3.554173	0.000000	0.000000	0.000000	-0.910583	-0.370198	2.861147	0.000000	0.000000	4.000000	8.000000	0.000000
21899.270596	-0.173363	0.599396	0.071713	65.285896	100.610741	128.748322	3.100430	0.000000	3.554173	0.000000	0.000000	0.000000	-0.683858	-0.400524	2.911194	0.000000	0.000000	4.000000	8.000000	0.000000
21899.273929	-0.173363	0.599396	0.071713	65.285896	100.610741	128.748322	3.100430	0.000000	3.554173	0.000000	0.000000	0.000000	-0.683858	-0.400524	2.911194	0.000000	0.000000	4.000000	8.000000	0.000000
21899.277262	-0.173363	0.599396	0.071713	65.291916	104.334953	131.071594	3.495087	0.000000	3.575523	0.000000	0.000000	0.000000	-0.683858	-0.400524	2.911194	0.000000	0.000000	4.000000	8.000000	0.000000
21899.280596	-0.174948	0.598045	0.081556	65.291916	104.334953	131.071594	3.495087	0.000000	3.575523	0.000000	0.000000	0.000000	-0.475522	-0.405285	2.952913	0.000000	0.000000	4.000000	8.000000	0.000000
21899.283929	-0.174948	0.598045	0.081556	65.291916	104.334953	131.071594	3.495087	0.000000	3.575523	0.000000	0.000000	0.000000	-0.475522	-0.405285	2.952913	0.000000	0.000000	4.000000	8.000000	0.000000
21899.287262	-0.174948	0.598045	0.081556	65.272087	107.992493	133.348679	3.681524	0.000000	3.383249	0.000000	0.000000	0.000000	-0.475522	-0.405285	2.952913	0.000000	0.000000	4.000000	8.000000	0.000000
21899.290596	-0.175827	0.596609	0.091346	65.272087	107.992493	133.348679	3.681524	0.000000	3.383249	0.000000	0.000000	0.000000	-0.263770	-0.430905	2.937114	0.000000	0.000000	4.000000	8.000000	0.000000
21899.293929	-0.175827	0.596609	0.091346	65.272087	107.992493	133.348679	3.681524	0.000000	3.383249	0.000000	0.000000	0.000000	-0.263770	-0.430905	2.937114	0.000000	0.000000	4.000000	8.000000	0.000000
21899.297262	-0.175827	0.596609	0.091346	65.162674	111.362244	135.513336	3.847198	0.000000	3.193598	0.000000	0.000000	0.000000	-0.263770	-0.430905	2.937114	0.000000	0.000000	4.000000	8.000000	0.000000
21899.300596	-0.176017	0.595141	0.101042	65.162674	111.362244	135.513336	3.847198	0.000000	3.193598	0.000000	0.000000	0.000000	-0.057034	-0.440405	2.908799	0.000000	0.000000	4.000000	8.000000	0.000000
21899.303929	-0.176017	0.595141	0.101042	65.162674	111.362244	135.513336	3.847198	0.000000	3.193598	0.000000	0.000000	0.000000	-0.057034	-0.440405	2.908799	0.000000	0.000000	4.000000	8.000000	0.000000
21899.307262	-0.176017	0.595141	0.101042	64.921173	114.321564	137.469727	3.995519	0.000000	3.005966	0.000000	0.000000	0.000000	-0.057034	-0.440405	2.908799	0.000000	0.000000	4.000000	8.000000	0.000000
21899.310596	-0.175536	0.593677	0.110587	64.921173	114.321564	137.469727	3.995519	0.000000	3.005966	0.000000	0.000000	0.000000	0.144281	-0.438962	2.863428	0.000000	0.000000	4.000000	8.000000	0.000000
21899.313929	-0.175536	0.593677	0.110587	64.921173	114.321564	137.469727	3.995519	0.000000	3.005966	0.000000	0.000000	0.000000	0.144281	-0.438962	2.863428	0.000000	0.000000	4.000000	8.000000	0.000000
21899.317262	-0.175536	0.593677	0.110587	64.595604	116.967194	139.234497	4.128766	0.000000	2.820159	0.000000	0.000000	0.000000	0.144281	-0.438962	2.863428	0.000000	0.000000	4.000000	8.000000	0.000000
21899.320596	-0.174314	0.592197	0.119907	64.595604	116.967194	139.234497	4.128766	0.000000	2.820159	0.000000	0.000000	0.000000	0.366678	-0.444224	2.796011	0.000000	0.000000	4.000000	8.000000	0.000000
21899.323929	-0.174314	0.592197	0.119907	64.595604	116.967194	139.234497	4.128766	0.000000	2.820159	0.000000	0.000000	0.000000	0.366678	-0.444224	2.796011	0.000000	0.000000	4.000000	8.000000	0.000000
21899.327262	-0.174314	0.592197	0.119907	64.269615	119.452225	140.849304	4.249959	0.000000	2.633980	0.000000	0.000000	0.000000	0.366678	-0.444224	2.796011	0.000000	0.000000	4.000000	8.000000	0.000000
21899.330596	-0.172442	0.590693	0.128956	64.269615	119.452225	140.849304	4.249959	0.000000	2.633980	0.000000	0.000000	0.000000	0.561573	-0.451205	2.714777	0.000000	0.000000	4.000000	8.000000	0.000000
21899.333929	-0.172442	0.590693	0.128956	64.269615	119.452225	140.849304	4.249959	0.000000	2.633980	0.000000	0.000000	0.000000	0.561573	-0.451205	2.714777	0.000000	0.000000	4.000000	8.000000	0.000000
21899.337262	-0.172442	0.590693	0.128956	64.047981	121.923836	142.413940	4.359257	0.000000	2.448853	0.000000	0.000000	0.000000	0.561573	-0.451205	2.714777	0.000000	0.000000	4.000000	8.000000	0.000000
21899.340596	-0.169955	0.589239	0.137670	64.047981	121.923836	142.413940	4.359257	0.000000	2.448853	0.000000	0.000000	0.000000	0.746209	-0.436052	2.614258	0.000000	0.000000	4.000000	8.000000	0.000000
21899.343929	-0.169955	0.589239	0.137670	64.047981	121.923836	142.413940	4.359257	0.000000	2.448853	0.000000	0.000000	0.000000	0.746209	-0.436052	2.614258	0.000000	0.000000	4.000000	8.000000	0.000000
21899.347262	-0.169955	0.589239	0.137670	64.064079	124.287987	143.846451	4.457539	0.000000	2.265026	0.000000	0.000000	0.000000	0.746209	-0.436052	2.614258	0.000000	0.000000	4.000000	8.000000	0.000000
21899.350596	-0.166872	0.587777	0.146021	64.064079	124.287987	143.846451	4.457539	0.000000	2.265026	0.000000	0.000000	0.000000	0.924926	-0.438698	2.505352	0.000000	0.000000	4.000000	8.000000	0.000000
21899.353929	-0.166872	0.587777	0.146021	64.064079	124.287987	143.846451	4.457539	0.000000	2.265026	0.000000	0.000000	0.000000	0.924926	-0.438698	2.505352	0.000000	0.000000	4.000000	8.000000	0.000000
21899.357262	-0.166872	0.587777	0.146021	64.451241	126.485420	145.087646	4.545969	0.000000	2.081867	0.000000	0.000000	0.000000	0.924926	-0.438698	2.505352	0.000000	0.000000	4.000000	8.000000	0.000000
21899.360596	-0.163187	0.586333	0.153989	64.451241	126.485420	145.087646	4.545969	0.000000	2.081867	0.000000	0.000000	0.000000	1.105368	-0.433242	2.390198	0.000000	0.000000	4.000000	8.000000	0.000000
21899.363929	-0.163187	0.586333	0.153989	64.451241	126.485420	145.087646	4.545969	0.000000	2.081867	0.000000	0.000000	0.000000	1.105368	-0.433242	2.390198	0.000000	0.000000	4.000000	8.000000	0.000000
21899.367262	-0.163187	0.586333	0.153989	65.111809	128.494568	146.141876	4.625712	0.000000	1.898100	0.000000	0.000000	0.000000	1.105368	-0.433242	2.390198	0.000000	0.000000	4.000000	8.000000	0.000000
21899.370596	-0.158925	0.584878	0.161536	65.111809	128.494568	146.141876	4.625712	0.000000	1.898100	0.000000	0.000000	0.000000	1.278606	-0.436261	2.264316	0.000000	0.000000	4.000000	8.000000	0.000000
21899.373929	-0.158925	0.584878	0.161536	65.111809	128.494568	146.141876	4.625712	0.000000	1.898100	0.000000	0.000000	0.000000	1.278606	-0.436261	2.264316	0.000000	0.000000	4.000000	8.000000	0.000000
21899.377262	-0.158925	0.584878	0.161536	65.767105	130.399200	147.111618	4.697240	0.000000	1.713458	0.000000	0.000000	0.000000	1.278606	-0.436261	2.264316	0.000000	0.000000	4.000000	8.000000	0.000000
21899.380596	-0.154094	0.583441	0.168549	65.767105	130.399200	147.111618	4.697240	0.000000	1.713458	0.000000	0.000000	0.000000	1.449414	-0.431204	2.103804	0.000000	0.000000	4.000000	8.000000	0.000000
21899.383929	-0.154094	0.583441	0.168549	65.767105	130.399200	147.111618	4.697240	0.000000	1.713458	0.000000	0.000000	0.000000	1.449414	-0.431204	2.103804	0.000000	0.000000	4.000000	8.000000	0.000000
21899.387262	-0.154094	0.583441	0.168549	66.311104	132.064621	147.899155	4.760822	0.000000	1.527930	0.000000	0.000000	0.000000	1.449414	-0.431204	2.103804	0.000000	0.000000	4.000000	8.000000	0.000000
21899.390596	-0.148825	0.581999	0.175004	66.311104	132.064621	147.899155	4.760822	0.000000	1.527930	0.000000	0.000000	0.000000	1.580614	-0.432690	1.936482	0.000000	0.000000	4.000000	8.000000	0.000000
21899.393929	-0.148825	0.581999	0.175004	66.311104	132.064621	147.899155	4.760822	0.000000	1.527930	0.000000	0.000000	0.000000	1.580614	-0.432690	1.936482	0.000000	0.000000	4.000000	8.000000	0.000000
21899.397262	-0.148825	0.581999	0.175004	66.750473	133.398331	148.419571	4.816075	0.000000	1.343658	0.000000	0.000000	0.000000	1.580614	-0.432690	1.936482	0.000000	0.000000	4.000000	8.000000	0.000000
21899.400596	-0.143089	0.580643	0.180843	66.750473	133.398331	148.419571	4.816075	0.000000	1.343658	0.000000	0.000000	0.000000	1.720945	-0.406820	1.751608	0.000000	0.000000	4.000000	8.000000	0.000000
21899.403929	-0.143089	0.580643	0.180843	66.750473	133.398331	148.419571	4.816075	0.000000	1.343658	0.000000	0.000000	0.000000	1.720945	-0.406820	1.751608	0.000000	0.000000	4.000000	8.000000	0.000000
21899.407262	-0.143089	0.580643	0.180843	67.132080	134.397018	148.661377	4.863844	0.000000	1.158888	0.000000	0.000000	0.000000	1.720945	-0.406820	1.751608	0.000000	0.000000	4.000000	8.000000	0.000000
21899.410596	-0.136971	0.579356	0.186091	67.132080	134.397018	148.661377	4.863844	0.000000	1.158888	0.000000	0.000000	0.000000	1.835445	-0.386133	1.574433	0.000000	0.000000	4.000000	8.000000	0.000000
21899.413929	-0.136971	0.579356	0.186091	67.132080	134.397018	148.661377	4.863844	0.000000	1.158888	0.000000	0.000000	0.000000	1.835445	-0.386133	1.574433	0.000000	0.000000	4.000000	8.000000	0.000000
21899.417262	-0.136971	0.579356	0.186091	67.565445	135.147934	148.700302	4.904155	0.000000	0.974304	0.000000	0.000000	0.000000	1.835445	-0.386133	1.574433	0.000000	0.000000	4.000000	8.000000	0.000000
21899.420596	-0.130460	0.578169	0.190767	67.565445	135.147934	148.700302	4.904155	0.000000	0.974304	0.000000	0.000000	0.000000	1.953218	-0.356106	1.402843	0.000000	0.000000	4.000000	8.000000	0.000000
21899.423929	-0.130460	0.578169	0.190767	67.565445	135.147934	148.700302	4.904155	0.000000	0.974304	0.000000	0.000000	0.000000	1.953218	-0.356106	1.402843	0.000000	0.000000	4.000000	8.000000	0.000000
21899.427262	-0.130460	0.578169	0.190767	68.169060	135.789215	149.041458	4.937457	0.000000	0.788364	0.000000	0.000000	0.000000	1.953218	-0.356106	1.402843	0.000000	0.000000	4.000000	8.000000	0.000000
21899.430596	-0.123694	0.577069	0.194832	68.169060	135.789215	149.041458	4.937457	0.000000	0.788364	0.000000	0.000000	0.000000	2.029653	-0.329789	1.219444	0.000000	0.000000	4.000000	8.000000	0.000000
21899.433929	-0.123694	0.577069	0.194832	68.169060	135.789215	149.041458	4.937457	0.000000	0.788364	0.000000	0.000000	0.000000	2.029653	-0.329789	1.219444	0.000000	0.000000	4.000000	8.000000	0.000000
21899.437262	-0.123694	0.577069	0.194832	68.994560	136.493179	150.308975	4.963430	0.000000	0.603623	0.000000	0.000000	0.000000	2.029653	-0.329789	1.219444	0.000000	0.000000	4.000000	8.000000	0.000000
21899.440596	-0.116751	0.576023	0.198248	68.994560	136.493179	150.308975	4.963430	0.000000	0.603623	0.000000	0.000000	0.000000	2.082961	-0.314010	1.024883	0.000000	0.000000	4.000000	8.000000	0.000000
21899.443929	-0.116751	0.576023	0.198248	68.994560	136.493179	150.308975	4.963430	0.000000	0.603623	0.000000	0.000000	0.000000	2.082961	-0.314010	1.024883	0.000000	0.000000	4.000000	8.000000	0.000000
21899.447262	-0.116751	0.576023	0.198248	69.982109	137.237595	151.609177	4.982246	0.000000	0.420978	0.000000	0.000000	0.000000	2.082961	-0.314010	1.024883	0.000000	0.000000	4.000000	8.000000	0.000000
21899.450596	-0.109681	0.575071	0.201005	69.982109	137.237595	151.609177	4.982246	0.000000	0.420978	0.000000	0.000000	0.000000	2.120890	-0.285438	0.827153	0.000000	0.000000	4.000000	8.000000	0.000000
21899.453929	-0.109681	0.575071	0.201005	69.982109	137.237595	151.609177	4.982246	0.000000	0.420978	0.000000	0.000000	0.000000	2.120890	-0.285438	0.827153	0.000000	0.000000	4.000000	8.000000	0.000000
21899.457262	-0.109681	0.575071	0.201005	71.034203	137.935944	152.218292	4.994210	0.000000	0.240547	0.000000	0.000000	0.000000	2.120890	-0.285438	0.827153	0.000000	0.000000	4.000000	8.000000	0.000000
21899.460596	-0.102379	0.574198	0.203111	71.034203	137.935944	152.218292	4.994210	0.000000	0.240547	0.000000	0.000000	0.000000	2.190667	-0.261765	0.631650	0.000000	0.000000	4.000000	8.000000	0.000000
21899.463929	-0.102379	0.574198	0.203111	71.034203	137.935944	152.218292	4.994210	0.000000	0.240547	0.000000	0.000000	0.000000	2.190667	-0.261765	0.631650	0.000000	0.000000	4.000000	8.000000	0.000000
21899.467262	-0.102379	0.574198	0.203111	72.065262	138.329742	152.548203	4.999657	0.000000	0.058566	0.000000	0.000000	0.000000	2.190667	-0.261765	0.631650	0.000000	0.000000	4.000000	8.000000	0.000000
21899.470596	-0.094802	0.573409	0.204569	72.065262	138.329742	152.548203	4.999657	0.000000	0.058566	0.000000	0.000000	0.000000	2.273197	-0.236975	0.437552	0.000000	0.000000	4.000000	8.000000	0.000000
21899.473929	-0.094802	0.573409	0.204569	72.065262	138.329742	152.548203	4.999657	0.000000	0.058566	0.000000	0.000000	0.000000	2.273197	-0.236975	0.437552	0.000000	0.000000	4.000000	8.000000	0.000000
21899.477262	-0.094802	0.573409	0.204569	73.011612	138.184174	153.321533	4.998386	0.000000	-0.127009	0.000000	0.000000	0.000000	2.273197	-0.236975	0.437552	0.000000	0.000000	4.000000	8.000000	0.000000
21899.480596	-0.087098	0.572819	0.205370	73.011612	138.184174	153.321533	4.998386	0.000000	-0.127009	0.000000	0.000000	0.000000	2.311308	-0.176872	0.240325	0.000000	0.000000	4.000000	8.000000	0.000000
21899.483929	-0.087098	0.572819	0.205370	73.011612	138.184174	153.321533	4.998386	0.000000	-0.127009	0.000000	0.000000	0.000000	2.311308	-0.176872	0.240325	0.000000	0.000000	4.000000	8.000000	0.000000
21899.487262	-0.087098	0.572819	0.205370	73.841484	137.501434	153.689590	4.990161	0.000000	-0.313508	0.000000	0.000000	0.000000	2.311308	-0.176872	0.240325	0.000000	0.000000	4.000000	8.000000	0.000000
21899.490596	-0.079261	0.572363	0.205559	73.841484	137.501434	153.689590	4.990161	0.000000	-0.313508	0.000000	0.000000	0.000000	2.350985	-0.136714	0.056528	0.000000	0.000000	4.000000	8.000000	0.000000
21899.493929	-0.079261	0.572363	0.205559	73.841484	137.501434	153.689590	4.990161	0.000000	-0.313508	0.000000	0.000000	0.000000	2.350985	-0.136714	0.056528	0.000000	0.000000	4.000000	8.000000	0.000000
21899.497262	-0.079261	0.572363	0.205559	74.594269	136.480606	153.440048	4.974745	0.000000	-0.501908	0.000000	0.000000	0.000000	2.350985	-0.136714	0.056528	0.000000	0.000000	4.000000	8.000000	0.000000
21899.500596	-0.071186	0.572098	0.205149	74.594269	136.480606	153.440048	4.974745	0.000000	-0.501908	0.000000	0.000000	0.000000	2.422338	-0.079461	-0.122959	0.000000	0.000000	4.000000	8.000000	0.000000
21899.503929	-0.071186	0.572098	0.205149	74.594269	136.480606	153.440048	4.974745	0.000000	-0.501908	0.000000	0.000000	0.000000	2.422338	-0.079461	-0.122959	0.000000	0.000000	4.000000	8.000000	0.000000
21899.507262	-0.071186	0.572098	0.205149	75.333496	135.436890	153.464386	4.951401	0.000000	-0.695433	0.000000	0.000000	0.000000	2.422338	-0.079461	-0.122959	0.000000	0.000000	4.000000	8.000000	0.000000
21899.510596	-0.063054	0.571971	0.204140	75.333496	135.436890	153.464386	4.951401	0.000000	-0.695433	0.000000	0.000000	0.000000	2.439825	-0.038338	-0.302685	0.000000	0.000000	4.000000	8.000000	0.000000
21899.513929	-0.063054	0.571971	0.204140	75.333496	135.436890	153.464386	4.951401	0.000000	-0.695433	0.000000	0.000000	0.000000	2.439825	-0.038338	-0.302685	0.000000	0.000000	4.000000	8.000000	0.000000
21899.517262	-0.063054	0.571971	0.204140	76.153336	134.609390	153.901138	4.920070	0.000000	-0.890459	0.000000	0.000000	0.000000	2.439825	-0.038338	-0.302685	0.000000	0.000000	4.000000	8.000000	0.000000
21899.520596	-0.054950	0.571989	0.202587	76.153336	134.609390	153.901138	4.920070	0.000000	-0.890459	0.000000	0.000000	0.000000	2.431116	0.005383	-0.465988	0.000000	0.000000	4.000000	8.000000	0.000000
21899.523929	-0.054950	0.571989	0.202587	76.153336	134.609390	153.901138	4.920070	0.000000	-0.890459	0.000000	0.000000	0.000000	2.431116	0.005383	-0.465988	0.000000	0.000000	4.000000	8.000000	0.000000
21899.527262	-0.054950	0.571989	0.202587	77.094368	133.994064	154.653824	4.880778	0.000000	-1.085358	0.000000	0.000000	0.000000	2.431116	0.005383	-0.465988	0.000000	0.000000	4.000000	8.000000	0.000000
21899.530596	-0.046892	0.572055	0.200484	77.094368	133.994064	154.653824	4.880778	0.000000	-1.085358	0.000000	0.000000	0.000000	2.417466	0.020087	-0.630797	0.000000	0.000000	4.000000	8.000000	0.000000
21899.533929	-0.046892	0.572055	0.200484	77.094368	133.994064	154.653824	4.880778	0.000000	-1.085358	0.000000	0.000000	0.000000	2.417466	0.020087	-0.630797	0.000000	0.000000	4.000000	8.000000	0.000000
21899.537262	-0.046892	0.572055	0.200484	78.133804	133.376450	155.284409	4.833294	0.000000	-1.280339	0.000000	0.000000	0.000000	2.417466	0.020087	-0.630797	0.000000	0.000000	4.000000	8.000000	0.000000
21899.540596	-0.038929	0.572138	0.197865	78.133804	133.376450	155.284409	4.833294	0.000000	-1.280339	0.000000	0.000000	0.000000	2.388803	0.024726	-0.785577	0.000000	0.000000	4.000000	8.000000	0.000000
21899.543929	-0.038929	0.572138	0.197865	78.133804	133.376450	155.284409	4.833294	0.000000	-1.280339	0.000000	0.000000	0.000000	2.388803	0.024726	-0.785577	0.000000	0.000000	4.000000	8.000000	0.000000
21899.547262	-0.038929	0.572138	0.197865	79.215637	132.430313	155.417191	4.777609	0.000000	-1.474602	0.000000	0.000000	0.000000	2.388803	0.024726	-0.785577	0.000000	0.000000	4.000000	8.000000	0.000000
21899.550596	-0.031016	0.572274	0.194758	79.215637	132.430313	155.417191	4.777609	0.000000	-1.474602	0.000000	0.000000	0.000000	2.373865	0.040810	-0.932183	0.000000	0.000000	4.000000	8.000000	0.000000
21899.553929	-0.031016	0.572274	0.194758	79.215637	132.430313	155.417191	4.777609	0.000000	-1.474602	0.000000	0.000000	0.000000	2.373865	0.040810	-0.932183	0.000000	0.000000	4.000000	8.000000	0.000000
21899.557262	-0.031016	0.572274	0.194758	80.252762	130.782974	154.736374	4.713083	0.000000	-1.669384	0.000000	0.000000	0.000000	2.373865	0.040810	-0.932183	0.000000	0.000000	4.000000	8.000000	0.000000
21899.560596	-0.023137	0.572474	0.191138	80.252762	130.782974	154.736374	4.713083	0.000000	-1.669384	0.000000	0.000000	0.000000	2.363915	0.060008	-1.086094	0.000000	0.000000	4.000000	8.000000	0.000000
21899.563929	-0.023137	0.572474	0.191138	80.252762	130.782974	154.736374	4.713083	0.000000	-1.669384	0.000000	0.000000	0.000000	2.363915	0.060008	-1.086094	0.000000	0.000000	4.000000	8.000000	0.000000
21899.567262	-0.023137	0.572474	0.191138	81.201851	128.283020	153.216644	4.638958	0.000000	-1.865494	0.000000	0.000000	0.000000	2.363915	0.060008	-1.086094	0.000000	0.000000	4.000000	8.000000	0.000000
21899.570596	-0.015246	0.572703	0.187040	81.201851	128.283020	153.216644	4.638958	0.000000	-1.865494	0.000000	0.000000	0.000000	2.367099	0.068864	-1.229462	0.000000	0.000000	4.000000	8.000000	0.000000
21899.573929	-0.015246	0.572703	0.187040	81.201851	128.283020	153.216644	4.638958	0.000000	-1.865494	0.000000	0.000000	0.000000	2.367099	0.068864	-1.229462	0.000000	0.000000	4.000000	8.000000	0.000000
21899.577262	-0.015246	0.572703	0.187040	82.118279	125.095421	151.105347	4.554252	0.000000	-2.063682	0.000000	0.000000	0.000000	2.367099	0.068864	-1.229462	0.000000	0.000000	4.000000	8.000000	0.000000
21899.580596	-0.007423	0.572978	0.182468	82.118279	125.095421	151.105347	4.554252	0.000000	-2.063682	0.000000	0.000000	0.000000	2.346993	0.082382	-1.371382	0.000000	0.000000	4.000000	8.000000	0.000000
21899.583929	-0.007423	0.572978	0.182468	82.118279	125.095421	151.105347	4.554252	0.000000	-2.063682	0.000000	0.000000	0.000000	2.346993	0.082382	-1.371382	0.000000	0.000000	4.000000	8.000000	0.000000
21899.587262	-0.007423	0.572978	0.182468	83.089966	121.122124	148.594604	4.458932	0.000000	-2.262283	0.000000	0.000000	0.000000	2.346993	0.082382	-1.371382	0.000000	0.000000	4.000000	8.000000	0.000000
21899.590596	0.000197	0.573201	0.177507	83.089966	121.122124	148.594604	4.458932	0.000000	-2.262283	0.000000	0.000000	0.000000	2.286100	0.066781	-1.488492	0.000000	0.000000	4.000000	8.000000	0.000000
21899.593929	0.000197	0.573201	0.177507	83.089966	121.122124	148.594604	4.458932	0.000000	-2.262283	0.000000	0.000000	0.000000	2.286100	0.066781	-1.488492	0.000000	0.000000	4.000000	8.000000	0.000000
21899.597262	0.000197	0.573201	0.177507	84.114304	116.076485	145.192780	4.354206	0.000000	-2.457824	0.000000	0.000000	0.000000	2.286100	0.066781	-1.488492	0.000000	0.000000	4.000000	8.000000	0.000000
21899.600596	0.007456	0.573389	0.172171	84.114304	116.076485	145.192780	4.354206	0.000000	-2.457824	0.000000	0.000000	0.000000	2.177560	0.056427	-1.600763	0.000000	0.000000	4.000000	8.000000	0.000000
21899.603929	0.007456	0.573389	0.172171	84.114304	116.076485	145.192780	4.354206	0.000000	-2.457824	0.000000	0.000000	0.000000	2.177560	0.056427	-1.600763	0.000000	0.000000	4.000000	8.000000	0.000000
21899.607262	0.007456	0.573389	0.172171	85.157585	109.503403	139.886002	4.241660	0.000000	-2.647323	0.000000	0.000000	0.000000	2.177560	0.056427	-1.600763	0.000000	0.000000	4.000000	8.000000	0.000000
21899.610596	0.014260	0.573443	0.166522	85.157585	109.503403	139.886002	4.241660	0.000000	-2.647323	0.000000	0.000000	0.000000	2.041268	0.016363	-1.694516	0.000000	0.000000	4.000000	8.000000	0.000000
21899.613929	0.014260	0.573443	0.166522	85.157585	109.503403	139.886002	4.241660	0.000000	-2.647323	0.000000	0.000000	0.000000	2.041268	0.016363	-1.694516	0.000000	0.000000	4.000000	8.000000	0.000000
21899.617262	0.014260	0.573443	0.166522	86.125206	99.591614	130.866333	4.122797	0.000000	-2.828877	0.000000	0.000000	0.000000	2.041268	0.016363	-1.694516	0.000000	0.000000	4.000000	8.000000	0.000000
21899.620596	0.020638	0.573371	0.160512	86.125206	99.591614	130.866333	4.122797	0.000000	-2.828877	0.000000	0.000000	0.000000	1.913218	-0.021733	-1.803025	0.000000	0.000000	4.000000	8.000000	0.000000
21899.623929	0.020638	0.573371	0.160512	86.125206	99.591614	130.866333	4.122797	0.000000	-2.828877	0.000000	0.000000	0.000000	1.913218	-0.021733	-1.803025	0.000000	0.000000	4.000000	8.000000	0.000000
21899.627262	0.020638	0.573371	0.160512	86.827873	84.924500	116.980286	3.996970	0.000000	-3.004036	0.000000	0.000000	0.000000	1.913218	-0.021733	-1.803025	0.000000	0.000000	4.000000	8.000000	0.000000
21899.630596	0.026558	0.573244	0.154171	86.827873	84.924500	116.980286	3.996970	0.000000	-3.004036	0.000000	0.000000	0.000000	1.776221	-0.038111	-1.902561	0.000000	0.000000	4.000000	8.000000	0.000000
21899.633929	0.026558	0.573244	0.154171	86.827873	84.924500	116.980286	3.996970	0.000000	-3.004036	0.000000	0.000000	0.000000	1.776221	-0.038111	-1.902561	0.000000	0.000000	4.000000	8.000000	0.000000
21899.637262	0.026558	0.573244	0.154171	87.122475	66.225861	98.986496	3.864635	0.000000	-3.172474	0.000000	0.000000	0.000000	1.776221	-0.038111	-1.902561	0.000000	0.000000	4.000000	8.000000	0.000000
21899.640596	0.032026	0.573086	0.147554	87.122475	66.225861	98.986496	3.864635	0.000000	-3.172474	0.000000	0.000000	0.000000	1.640233	-0.047284	-1.984858	0.000000	0.000000	4.000000	8.000000	0.000000
21899.643929	0.032026	0.573086	0.147554	87.122475	66.225861	98.986496	3.864635	0.000000	-3.172474	0.000000	0.000000	0.000000	1.640233	-0.047284	-1.984858	0.000000	0.000000	4.000000	8.000000	0.000000
21899.647262	0.032026	0.573086	0.147554	86.938286	48.871922	82.725739	3.726163	0.000000	-3.334024	0.000000	0.000000	0.000000	1.640233	-0.047284	-1.984858	0.000000	0.000000	4.000000	8.000000	0.000000
21899.650596	0.036991	0.572909	0.140747	86.938286	48.871922	82.725739	3.726163	0.000000	-3.334024	0.000000	0.000000	0.000000	1.489467	-0.053088	-2.042180	0.000000	0.000000	4.000000	8.000000	0.000000
21899.653929	0.036991	0.572909	0.140747	86.938286	48.871922	82.725739	3.726163	0.000000	-3.334024	0.000000	0.000000	0.000000	1.489467	-0.053088	-2.042180	0.000000	0.000000	4.000000	8.000000	0.000000
21899.657262	0.036991	0.572909	0.140747	86.408501	37.631508	72.560974	3.583024	0.000000	-3.487397	0.000000	0.000000	0.000000	1.489467	-0.053088	-2.042180	0.000000	0.000000	4.000000	8.000000	0.000000
21899.660596	0.041330	0.572772	0.133908	86.408501	37.631508	72.560974	3.583024	0.000000	-3.487397	0.000000	0.000000	0.000000	1.301885	-0.041288	-2.051646	0.000000	0.000000	4.000000	8.000000	0.000000
21899.663929	0.041330	0.572772	0.133908	86.408501	37.631508	72.560974	3.583024	0.000000	-3.487397	0.000000	0.000000	0.000000	1.301885	-0.041288	-2.051646	0.000000	0.000000	4.000000	8.000000	0.000000
21899.667262	0.041330	0.572772	0.133908	85.699898	31.655527	67.370438	3.438945	0.000000	-3.629554	0.000000	0.000000	0.000000	1.301885	-0.041288	-2.051646	0.000000	0.000000	4.000000	8.000000	0.000000
21899.670596	0.044978	0.572755	0.127061	85.699898	31.655527	67.370438	3.438945	0.000000	-3.629554	0.000000	0.000000	0.000000	1.094437	-0.004925	-2.054144	0.000000	0.000000	4.000000	8.000000	0.000000
21899.673929	0.044978	0.572755	0.127061	85.699898	31.655527	67.370438	3.438945	0.000000	-3.629554	0.000000	0.000000	0.000000	1.094437	-0.004925	-2.054144	0.000000	0.000000	4.000000	8.000000	0.000000
21899.677262	0.044978	0.572755	0.127061	84.942741	27.964870	64.315529	3.295533	0.000000	-3.760248	0.000000	0.000000	0.000000	1.094437	-0.004925	-2.054144	0.000000	0.000000	4.000000	8.000000	0.000000
21899.680596	0.047884	0.572834	0.120366	84.942741	27.964870	64.315529	3.295533	0.000000	-3.760248	0.000000	0.000000	0.000000	0.871806	0.023649	-2.008462	0.000000	0.000000	4.000000	8.000000	0.000000
21899.683929	0.047884	0.572834	0.120366	84.942741	27.964870	64.315529	3.295533	0.000000	-3.760248	0.000000	0.000000	0.000000	0.871806	0.023649	-2.008462	0.000000	0.000000	4.000000	8.000000	0.000000
21899.687262	0.047884	0.572834	0.120366	84.168365	25.438219	63.001911	3.156281	0.000000	-3.877872	0.000000	0.000000	0.000000	0.871806	0.023649	-2.008462	0.000000	0.000000	4.000000	8.000000	0.000000
21899.690596	0.049958	0.573023	0.113767	84.168365	25.438219	63.001911	3.156281	0.000000	-3.877872	0.000000	0.000000	0.000000	0.622111	0.056700	-1.979774	0.000000	0.000000	4.000000	8.000000	0.000000
21899.693929	0.049958	0.573023	0.113767	84.168365	25.438219	63.001911	3.156281	0.000000	-3.877872	0.000000	0.000000	0.000000	0.622111	0.056700	-1.979774	0.000000	0.000000	4.000000	8.000000	0.000000
21899.697262	0.049958	0.573023	0.113767	83.405251	23.578873	62.392761	3.022027	0.000000	-3.983385	0.000000	0.000000	0.000000	0.622111	0.056700	-1.979774	0.000000	0.000000	4.000000	8.000000	0.000000
21899.700596	0.051336	0.573389	0.107290	83.405251	23.578873	62.392761	3.022027	0.000000	-3.983385	0.000000	0.000000	0.000000	0.413392	0.109733	-1.943024	0.000000	0.000000	4.000000	8.000000	0.000000
21899.703929	0.051336	0.573389	0.107290	83.405251	23.578873	62.392761	3.022027	0.000000	-3.983385	0.000000	0.000000	0.000000	0.413392	0.109733	-1.943024	0.000000	0.000000	4.000000	8.000000	0.000000
21899.707262	0.051336	0.573389	0.107290	82.640724	22.346790	61.431171	2.891770	0.000000	-4.078930	0.000000	0.000000	0.000000	0.413392	0.109733	-1.943024	0.000000	0.000000	4.000000	8.000000	0.000000
21899.710596	0.052144	0.573919	0.100896	82.640724	22.346790	61.431171	2.891770	0.000000	-4.078930	0.000000	0.000000	0.000000	0.242353	0.159004	-1.918177	0.000000	0.000000	4.000000	8.000000	0.000000
21899.713929	0.052144	0.573919	0.100896	82.640724	22.346790	61.431171	2.891770	0.000000	-4.078930	0.000000	0.000000	0.000000	0.242353	0.159004	-1.918177	0.000000	0.000000	4.000000	8.000000	0.000000
21899.717262	0.052144	0.573919	0.100896	81.862740	22.148821	61.435715	2.763386	0.000000	-4.166977	0.000000	0.000000	0.000000	0.242353	0.159004	-1.918177	0.000000	0.000000	4.000000	8.000000	0.000000
21899.720596	0.052216	0.574559	0.094598	81.862740	22.148821	61.435715	2.763386	0.000000	-4.166977	0.000000	0.000000	0.000000	0.021644	0.192007	-1.889563	0.000000	0.000000	4.000000	8.000000	0.000000
21899.723929	0.052216	0.574559	0.094598	81.862740	22.148821	61.435715	2.763386	0.000000	-4.166977	0.000000	0.000000	0.000000	0.021644	0.192007	-1.889563	0.000000	0.000000	4.000000	8.000000	0.000000
21899.727262	0.052216	0.574559	0.094598	81.052383	22.807491	62.531624	2.639206	0.000000	-4.246716	0.000000	0.000000	0.000000	0.021644	0.192007	-1.889563	0.000000	0.000000	4.000000	8.000000	0.000000
21899.730596	0.051504	0.575363	0.088452	81.052383	22.807491	62.531624	2.639206	0.000000	-4.246716	0.000000	0.000000	0.000000	-0.213665	0.241110	-1.843685	0.000000	0.000000	4.000000	8.000000	0.000000
21899.733929	0.051504	0.575363	0.088452	81.052383	22.807491	62.531624	2.639206	0.000000	-4.246716	0.000000	0.000000	0.000000	-0.213665	0.241110	-1.843685	0.000000	0.000000	4.000000	8.000000	0.000000
21899.737262	0.051504	0.575363	0.088452	80.207405	24.050957	64.440765	2.520947	0.000000	-4.317966	0.000000	0.000000	0.000000	-0.213665	0.241110	-1.843685	0.000000	0.000000	4.000000	8.000000	0.000000
21899.740596	0.050160	0.576337	0.082424	80.207405	24.050957	64.440765	2.520947	0.000000	-4.317966	0.000000	0.000000	0.000000	-0.403248	0.292160	-1.808289	0.000000	0.000000	4.000000	8.000000	0.000000
21899.743929	0.050160	0.576337	0.082424	80.207405	24.050957	64.440765	2.520947	0.000000	-4.317966	0.000000	0.000000	0.000000	-0.403248	0.292160	-1.808289	0.000000	0.000000	4.000000	8.000000	0.000000
21899.747262	0.050160	0.576337	0.082424	79.350288	25.437830	66.675140	2.405932	0.000000	-4.383092	0.000000	0.000000	0.000000	-0.403248	0.292160	-1.808289	0.000000	0.000000	4.000000	8.000000	0.000000
21899.750596	0.048162	0.577464	0.076601	79.350288	25.437830	66.675140	2.405932	0.000000	-4.383092	0.000000	0.000000	0.000000	-0.599338	0.338320	-1.747142	0.000000	0.000000	4.000000	8.000000	0.000000
21899.753929	0.048162	0.577464	0.076601	79.350288	25.437830	66.675140	2.405932	0.000000	-4.383092	0.000000	0.000000	0.000000	-0.599338	0.338320	-1.747142	0.000000	0.000000	4.000000	8.000000	0.000000
21899.757262	0.048162	0.577464	0.076601	78.490562	26.776066	69.015129	2.296292	0.000000	-4.441514	0.000000	0.000000	0.000000	-0.599338	0.338320	-1.747142	0.000000	0.000000	4.000000	8.000000	0.000000
21899.760596	0.045558	0.578715	0.070981	78.490562	26.776066	69.015129	2.296292	0.000000	-4.441514	0.000000	0.000000	0.000000	-0.781288	0.375132	-1.686040	0.000000	0.000000	4.000000	8.000000	0.000000
21899.763929	0.045558	0.578715	0.070981	78.490562	26.776066	69.015129	2.296292	0.000000	-4.441514	0.000000	0.000000	0.000000	-0.781288	0.375132	-1.686040	0.000000	0.000000	4.000000	8.000000	0.000000
21899.767262	0.045558	0.578715	0.070981	77.681503	27.926630	71.254463	2.191540	0.000000	-4.494124	0.000000	0.000000	0.000000	-0.781288	0.375132	-1.686040	0.000000	0.000000	4.000000	8.000000	0.000000
21899.770596	0.042339	0.580049	0.065527	77.681503	27.926630	71.254463	2.191540	0.000000	-4.494124	0.000000	0.000000	0.000000	-0.965691	0.400322	-1.636042	0.000000	0.000000	4.000000	8.000000	0.000000
21899.773929	0.042339	0.580049	0.065527	77.681503	27.926630	71.254463	2.191540	0.000000	-4.494124	0.000000	0.000000	0.000000	-0.965691	0.400322	-1.636042	0.000000	0.000000	4.000000	8.000000	0.000000
21899.777262	0.042339	0.580049	0.065527	77.025986	29.034260	73.497910	2.090879	0.000000	-4.541831	0.000000	0.000000	0.000000	-0.965691	0.400322	-1.636042	0.000000	0.000000	4.000000	8.000000	0.000000
21899.780596	0.038552	0.581401	0.060265	77.025986	29.034260	73.497910	2.090879	0.000000	-4.541831	0.000000	0.000000	0.000000	-1.136117	0.405572	-1.578501	0.000000	0.000000	4.000000	8.000000	0.000000
21899.783929	0.038552	0.581401	0.060265	77.025986	29.034260	73.497910	2.090879	0.000000	-4.541831	0.000000	0.000000	0.000000	-1.136117	0.405572	-1.578501	0.000000	0.000000	4.000000	8.000000	0.000000
21899.787262	0.038552	0.581401	0.060265	76.569366	30.286268	75.892448	1.994343	0.000000	-4.585041	0.000000	0.000000	0.000000	-1.136117	0.405572	-1.578501	0.000000	0.000000	4.000000	8.000000	0.000000
21899.790596	0.034162	0.582735	0.055156	76.569366	30.286268	75.892448	1.994343	0.000000	-4.585041	0.000000	0.000000	0.000000	-1.316776	0.400199	-1.532899	0.000000	0.000000	4.000000	8.000000	0.000000
21899.793929	0.034162	0.582735	0.055156	76.569366	30.286268	75.892448	1.994343	0.000000	-4.585041	0.000000	0.000000	0.000000	-1.316776	0.400199	-1.532899	0.000000	0.000000	4.000000	8.000000	0.000000
21899.797262	0.034162	0.582735	0.055156	76.256401	31.663261	77.638275	1.901168	0.000000	-4.624453	0.000000	0.000000	0.000000	-1.316776	0.400199	-1.532899	0.000000	0.000000	4.000000	8.000000	0.000000
21899.800596	0.029295	0.584112	0.050354	76.256401	31.663261	77.638275	1.901168	0.000000	-4.624453	0.000000	0.000000	0.000000	-1.460187	0.413173	-1.440657	0.000000	0.000000	4.000000	8.000000	0.000000
21899.803929	0.029295	0.584112	0.050354	76.256401	31.663261	77.638275	1.901168	0.000000	-4.624453	0.000000	0.000000	0.000000	-1.460187	0.413173	-1.440657	0.000000	0.000000	4.000000	8.000000	0.000000
21899.807262	0.029295	0.584112	0.050354	75.982109	32.996494	78.296898	1.814489	0.000000	-4.659144	0.000000	0.000000	0.000000	-1.460187	0.413173	-1.440657	0.000000	0.000000	4.000000	8.000000	0.000000
21899.810596	0.024124	0.585500	0.045807	75.982109	32.996494	78.296898	1.814489	0.000000	-4.659144	0.000000	0.000000	0.000000	-1.551305	0.416424	-1.364034	0.000000	0.000000	4.000000	8.000000	0.000000
21899.813929	0.024124	0.585500	0.045807	75.982109	32.996494	78.296898	1.814489	0.000000	-4.659144	0.000000	0.000000	0.000000	-1.551305	0.416424	-1.364034	0.000000	0.000000	4.000000	8.000000	0.000000
21899.817262	0.024124	0.585500	0.045807	75.649231	34.176220	78.897018	1.731084	0.000000	-4.690773	0.000000	0.000000	0.000000	-1.551305	0.416424	-1.364034	0.000000	0.000000	4.000000	8.000000	0.000000
21899.820596	0.018656	0.586926	0.041588	75.649231	34.176220	78.897018	1.731084	0.000000	-4.690773	0.000000	0.000000	0.000000	-1.640492	0.427554	-1.265757	0.000000	0.000000	4.000000	8.000000	0.000000
21899.823929	0.018656	0.586926	0.041588	75.649231	34.176220	78.897018	1.731084	0.000000	-4.690773	0.000000	0.000000	0.000000	-1.640492	0.427554	-1.265757	0.000000	0.000000	4.000000	8.000000	0.000000
21899.827262	0.018656	0.586926	0.041588	75.272209	35.152218	79.761299	1.653810	0.000000	-4.718571	0.000000	0.000000	0.000000	-1.640492	0.427554	-1.265757	0.000000	0.000000	4.000000	8.000000	0.000000
21899.830596	0.012797	0.588397	0.037754	75.272209	35.152218	79.761299	1.653810	0.000000	-4.718571	0.000000	0.000000	0.000000	-1.757549	0.441404	-1.150099	0.000000	0.000000	4.000000	8.000000	0.000000
21899.833929	0.012797	0.588397	0.037754	75.272209	35.152218	79.761299	1.653810	0.000000	-4.718571	0.000000	0.000000	0.000000	-1.757549	0.441404	-1.150099	0.000000	0.000000	4.000000	8.000000	0.000000
21899.837262	0.012797	0.588397	0.037754	74.884331	35.813885	80.286758	1.586996	0.000000	-4.741460	0.000000	0.000000	0.000000	-1.757549	0.441404	-1.150099	0.000000	0.000000	4.000000	8.000000	0.000000
21899.840596	0.006616	0.589895	0.034300	74.884331	35.813885	80.286758	1.586996	0.000000	-4.741460	0.000000	0.000000	0.000000	-1.854358	0.449562	-1.036253	0.000000	0.000000	4.000000	8.000000	0.000000
21899.843929	0.006616	0.589895	0.034300	74.884331	35.813885	80.286758	1.586996	0.000000	-4.741460	0.000000	0.000000	0.000000	-1.854358	0.449562	-1.036253	0.000000	0.000000	4.000000	8.000000	0.000000
21899.847262	0.006616	0.589895	0.034300	74.527710	36.189754	80.078346	1.531272	0.000000	-4.759748	0.000000	0.000000	0.000000	-1.854358	0.449562	-1.036253	0.000000	0.000000	4.000000	8.000000	0.000000
21899.850596	0.000129	0.591304	0.031227	74.527710	36.189754	80.078346	1.531272	0.000000	-4.759748	0.000000	0.000000	0.000000	-1.946188	0.422504	-0.921880	0.000000	0.000000	4.000000	8.000000	0.000000
21899.853929	0.000129	0.591304	0.031227	74.527710	36.189754	80.078346	1.531272	0.000000	-4.759748	0.000000	0.000000	0.000000	-1.946188	0.422504	-0.921880	0.000000	0.000000	4.000000	8.000000	0.000000
21899.857262	0.000129	0.591304	0.031227	74.183479	36.559402	79.932625	1.488620	0.000000	-4.773260	0.000000	0.000000	0.000000	-1.946188	0.422504	-0.921880	0.000000	0.000000	4.000000	8.000000	0.000000
21899.860596	-0.006698	0.592662	0.028580	74.183479	36.559402	79.932625	1.488620	0.000000	-4.773260	0.000000	0.000000	0.000000	-2.048042	0.407320	-0.793896	0.000000	0.000000	4.000000	8.000000	0.000000
21899.863929	-0.006698	0.592662	0.028580	74.183479	36.559402	79.932625	1.488620	0.000000	-4.773260	0.000000	0.000000	0.000000	-2.048042	0.407320	-0.793896	0.000000	0.000000	4.000000	8.000000	0.000000
21899.867262	-0.006698	0.592662	0.028580	73.859184	37.304810	80.893303	1.429025	0.000000	-4.665099	0.000000	0.000000	0.000000	-2.048042	0.407320	-0.793896	0.000000	0.000000	4.000000	8.000000	0.000000
21899.870596	-0.013809	0.593913	0.026324	73.859184	37.304810	80.893303	1.429025	0.000000	-4.665099	0.000000	0.000000	0.000000	-2.133145	0.375531	-0.676941	0.000000	0.000000	4.000000	8.000000	0.000000
21899.873929	-0.013809	0.593913	0.026324	73.859184	37.304810	80.893303	1.429025	0.000000	-4.665099	0.000000	0.000000	0.000000	-2.133145	0.375531	-0.676941	0.000000	0.000000	4.000000	8.000000	0.000000
21899.877262	-0.013809	0.593913	0.026324	73.531929	38.535381	81.846024	1.316201	0.000000	-4.309574	0.000000	0.000000	0.000000	-2.133145	0.375531	-0.676941	0.000000	0.000000	4.000000	8.000000	0.000000
21899.880596	-0.021013	0.595086	0.024471	73.531929	38.535381	81.846024	1.316201	0.000000	-4.309574	0.000000	0.000000	0.000000	-2.161425	0.351805	-0.555961	0.000000	0.000000	4.000000	8.000000	0.000000
21899.883929	-0.021013	0.595086	0.024471	73.531929	38.535381	81.846024	1.316201	0.000000	-4.309574	0.000000	0.000000	0.000000	-2.161425	0.351805	-0.555961	0.000000	0.000000	4.000000	8.000000	0.000000
21899.887262	-0.021013	0.595086	0.024471	73.205513	40.127636	82.473610	1.223541	0.000000	-3.949337	0.000000	0.000000	0.000000	-2.161425	0.351805	-0.555961	0.000000	0.000000	4.000000	8.000000	0.000000
21899.890596	-0.028270	0.596202	0.023125	73.205513	40.127636	82.473610	1.223541	0.000000	-3.949337	0.000000	0.000000	0.000000	-2.177046	0.334869	-0.403817	0.000000	0.000000	4.000000	8.000000	0.000000
21899.893929	-0.028270	0.596202	0.023125	73.205513	40.127636	82.473610	1.223541	0.000000	-3.949337	0.000000	0.000000	0.000000	-2.177046	0.334869	-0.403817	0.000000	0.000000	4.000000	8.000000	0.000000
21899.897262	-0.028270	0.596202	0.023125	72.878922	42.045486	83.936905	1.156238	0.000000	-3.586496	0.000000	0.000000	0.000000	-2.177046	0.334869	-0.403817	0.000000	0.000000	4.000000	8.000000	0.000000
21899.900596	-0.035579	0.597211	0.022236	72.878922	42.045486	83.936905	1.156238	0.000000	-3.586496	0.000000	0.000000	0.000000	-2.192565	0.302641	-0.266554	0.000000	0.000000	4.000000	8.000000	0.000000
21899.903929	-0.035579	0.597211	0.022236	72.878922	42.045486	83.936905	1.156238	0.000000	-3.586496	0.000000	0.000000	0.000000	-2.192565	0.302641	-0.266554	0.000000	0.000000	4.000000	8.000000	0.000000
21899.907262	-0.035579	0.597211	0.022236	72.610008	43.981464	85.569466	1.111813	0.000000	-3.221068	0.000000	0.000000	0.000000	-2.192565	0.302641	-0.266554	0.000000	0.000000	4.000000	8.000000	0.000000
21899.910596	-0.042992	0.598094	0.021872	72.610008	43.981464	85.569466	1.111813	0.000000	-3.221068	0.000000	0.000000	0.000000	-2.224110	0.265025	-0.109278	0.000000	0.000000	4.000000	8.000000	0.000000
21899.913929	-0.042992	0.598094	0.021872	72.610008	43.981464	85.569466	1.111813	0.000000	-3.221068	0.000000	0.000000	0.000000	-2.224110	0.265025	-0.109278	0.000000	0.000000	4.000000	8.000000	0.000000
21899.917262	-0.042992	0.598094	0.021872	72.498772	45.823429	86.723099	1.093600	0.000000	-2.850384	0.000000	0.000000	0.000000	-2.224110	0.265025	-0.109278	0.000000	0.000000	4.000000	8.000000	0.000000
21899.920596	-0.050424	0.598836	0.022022	72.498772	45.823429	86.723099	1.093600	0.000000	-2.850384	0.000000	0.000000	0.000000	-2.229361	0.222332	0.045120	0.000000	0.000000	4.000000	8.000000	0.000000
21899.923929	-0.050424	0.598836	0.022022	72.498772	45.823429	86.723099	1.093600	0.000000	-2.850384	0.000000	0.000000	0.000000	-2.229361	0.222332	0.045120	0.000000	0.000000	4.000000	8.000000	0.000000
21899.927262	-0.050424	0.598836	0.022022	72.515724	47.731361	87.975121	1.101120	0.000000	-2.478823	0.000000	0.000000	0.000000	-2.229361	0.222332	0.045120	0.000000	0.000000	4.000000	8.000000	0.000000
21899.930596	-0.057775	0.599450	0.022805	72.515724	47.731361	87.975121	1.101120	0.000000	-2.478823	0.000000	0.000000	0.000000	-2.205388	0.184309	0.234907	0.000000	0.000000	4.000000	8.000000	0.000000
21899.933929	-0.057775	0.599450	0.022805	72.515724	47.731361	87.975121	1.101120	0.000000	-2.478823	0.000000	0.000000	0.000000	-2.205388	0.184309	0.234907	0.000000	0.000000	4.000000	8.000000	0.000000
21899.937262	-0.057775	0.599450	0.022805	72.544777	49.775715	89.312714	1.140271	0.000000	-2.111259	0.000000	0.000000	0.000000	-2.205388	0.184309	0.234907	0.000000	0.000000	4.000000	8.000000	0.000000
21899.940596	-0.065000	0.599975	0.024177	72.544777	49.775715	89.312714	1.140271	0.000000	-2.111259	0.000000	0.000000	0.000000	-2.167543	0.157659	0.411583	0.000000	0.000000	4.000000	8.000000	0.000000
21899.943929	-0.065000	0.599975	0.024177	72.544777	49.775715	89.312714	1.140271	0.000000	-2.111259	0.000000	0.000000	0.000000	-2.167543	0.157659	0.411583	0.000000	0.000000	4.000000	8.000000	0.000000
21899.947262	-0.065000	0.599975	0.024177	72.537575	52.144852	90.699409	1.208868	0.000000	-1.750002	0.000000	0.000000	0.000000	-2.167543	0.157659	0.411583	0.000000	0.000000	4.000000	8.000000	0.000000
21899.950596	-0.072031	0.600434	0.026148	72.537575	52.144852	90.699409	1.208868	0.000000	-1.750002	0.000000	0.000000	0.000000	-2.109252	0.137438	0.591176	0.000000	0.000000	4.000000	8.000000	0.000000
21899.953929	-0.072031	0.600434	0.026148	72.537575	52.144852	90.699409	1.208868	0.000000	-1.750002	0.000000	0.000000	0.000000	-2.109252	0.137438	0.591176	0.000000	0.000000	4.000000	8.000000	0.000000
21899.957262	-0.072031	0.600434	0.026148	72.486465	54.918415	92.536598	1.307397	0.000000	-1.398460	0.000000	0.000000	0.000000	-2.109252	0.137438	0.591176	0.000000	0.000000	4.000000	8.000000	0.000000
21899.960596	-0.078854	0.600840	0.028657	72.486465	54.918415	92.536598	1.307397	0.000000	-1.398460	0.000000	0.000000	0.000000	-2.046841	0.121968	0.752616	0.000000	0.000000	4.000000	8.000000	0.000000
21899.963929	-0.078854	0.600840	0.028657	72.486465	54.918415	92.536598	1.307397	0.000000	-1.398460	0.000000	0.000000	0.000000	-2.046841	0.121968	0.752616	0.000000	0.000000	4.000000	8.000000	0.000000
21899.967262	-0.078854	0.600840	0.028657	72.412163	57.814350	94.463577	1.432833	0.000000	-1.057320	0.000000	0.000000	0.000000	-2.046841	0.121968	0.752616	0.000000	0.000000	4.000000	8.000000	0.000000
21899.970596	-0.085496	0.601237	0.031780	72.412163	57.814350	94.463577	1.432833	0.000000	-1.057320	0.000000	0.000000	0.000000	-1.992574	0.119219	0.937056	0.000000	0.000000	4.000000	8.000000	0.000000
21899.973929	-0.085496	0.601237	0.031780	72.412163	57.814350	94.463577	1.432833	0.000000	-1.057320	0.000000	0.000000	0.000000	-1.992574	0.119219	0.937056	0.000000	0.000000	4.000000	8.000000	0.000000
21899.977262	-0.085496	0.601237	0.031780	72.393166	60.647045	96.201988	1.589010	0.000000	-0.725224	0.000000	0.000000	0.000000	-1.992574	0.119219	0.937056	0.000000	0.000000	4.000000	8.000000	0.000000
21899.980596	-0.091845	0.601633	0.035498	72.393166	60.647045	96.201988	1.589010	0.000000	-0.725224	0.000000	0.000000	0.000000	-1.904909	0.118509	1.115219	0.000000	0.000000	4.000000	8.000000	0.000000
21899.983929	-0.091845	0.601633	0.035498	72.393166	60.647045	96.201988	1.589010	0.000000	-0.725224	0.000000	0.000000	0.000000	-1.904909	0.118509	1.115219	0.000000	0.000000	4.000000	8.000000	0.000000
21899.987262	-0.091845	0.601633	0.035498	72.368187	63.375317	98.182121	1.774880	0.000000	-0.407739	0.000000	0.000000	0.000000	-1.904909	0.118509	1.115219	0.000000	0.000000	4.000000	8.000000	0.000000
21899.990596	-0.097812	0.601996	0.039820	72.368187	63.375317	98.182121	1.774880	0.000000	-0.407739	0.000000	0.000000	0.000000	-1.789991	0.109104	1.296583	0.000000	0.000000	4.000000	8.000000	0.000000
21899.993929	-0.097812	0.601996	0.039820	72.368187	63.375317	98.182121	1.774880	0.000000	-0.407739	0.000000	0.000000	0.000000	-1.789991	0.109104	1.296583	0.000000	0.000000	4.000000	8.000000	0.000000
21899.997262	-0.097812	0.601996	0.039820	72.316933	66.107750	100.311844	1.990977	0.000000	-0.109407	0.000000	0.000000	0.000000	-1.789991	0.109104	1.296583	0.000000	0.000000	4.000000	8.000000	0.000000
21900.000596	-0.103411	0.602306	0.044712	72.316933	66.107750	100.311844	1.990977	0.000000	-0.109407	0.000000	0.000000	0.000000	-1.679710	0.093028	1.467850	0.000000	0.000000	4.000000	8.000000	0.000000
21900.003929	-0.103411	0.602306	0.044712	72.316933	66.107750	100.311844	1.990977	0.000000	-0.109407	0.000000	0.000000	0.000000	-1.679710	0.093028	1.467850	0.000000	0.000000	4.000000	8.000000	0.000000
21900.007262	-0.103411	0.602306	0.044712	72.293114	68.887192	102.334831	2.235618	0.000000	0.170545	0.000000	0.000000	0.000000	-1.679710	0.093028	1.467850	0.000000	0.000000	4.000000	8.000000	0.000000
21900.010596	-0.108724	0.602492	0.050118	72.293114	68.887192	102.334831	2.235618	0.000000	0.170545	0.000000	0.000000	0.000000	-1.593923	0.055783	1.621622	0.000000	0.000000	4.000000	8.000000	0.000000
21900.013929	-0.108724	0.602492	0.050118	72.293114	68.887192	102.334831	2.235618	0.000000	0.170545	0.000000	0.000000	0.000000	-1.593923	0.055783	1.621622	0.000000	0.000000	4.000000	8.000000	0.000000
21900.017262	-0.108724	0.602492	0.050118	72.303017	71.874603	104.423378	2.505889	0.000000	0.436199	0.000000	0.000000	0.000000	-1.593923	0.055783	1.621622	0.000000	0.000000	4.000000	8.000000	0.000000
21900.020596	-0.113629	0.602547	0.055978	72.303017	71.874603	104.423378	2.505889	0.000000	0.436199	0.000000	0.000000	0.000000	-1.471470	0.016527	1.758216	0.000000	0.000000	4.000000	8.000000	0.000000
21900.023929	-0.113629	0.602547	0.055978	72.303017	71.874603	104.423378	2.505889	0.000000	0.436199	0.000000	0.000000	0.000000	-1.471470	0.016527	1.758216	0.000000	0.000000	4.000000	8.000000	0.000000
21900.027262	-0.113629	0.602547	0.055978	72.278580	75.319374	106.981514	2.798925	0.000000	0.681444	0.000000	0.000000	0.000000	-1.471470	0.016527	1.758216	0.000000	0.000000	4.000000	8.000000	0.000000
21900.030596	-0.118040	0.602448	0.062216	72.278580	75.319374	106.981514	2.798925	0.000000	0.681444	0.000000	0.000000	0.000000	-1.323307	-0.029933	1.871138	0.000000	0.000000	4.000000	8.000000	0.000000
21900.033929	-0.118040	0.602448	0.062216	72.278580	75.319374	106.981514	2.798925	0.000000	0.681444	0.000000	0.000000	0.000000	-1.323307	-0.029933	1.871138	0.000000	0.000000	4.000000	8.000000	0.000000
21900.037262	-0.118040	0.602448	0.062216	72.189552	79.252632	110.055161	3.110781	0.000000	0.901995	0.000000	0.000000	0.000000	-1.323307	-0.029933	1.871138	0.000000	0.000000	4.000000	8.000000	0.000000
21900.040596	-0.121996	0.602211	0.068753	72.189552	79.252632	110.055161	3.110781	0.000000	0.901995	0.000000	0.000000	0.000000	-1.186902	-0.071118	1.961325	0.000000	0.000000	4.000000	8.000000	0.000000
21900.043929	-0.121996	0.602211	0.068753	72.189552	79.252632	110.055161	3.110781	0.000000	0.901995	0.000000	0.000000	0.000000	-1.186902	-0.071118	1.961325	0.000000	0.000000	4.000000	8.000000	0.000000
21900.047262	-0.121996	0.602211	0.068753	72.067451	83.337418	113.019867	3.437669	0.000000	1.099812	0.000000	0.000000	0.000000	-1.186902	-0.071118	1.961325	0.000000	0.000000	4.000000	8.000000	0.000000
21900.050596	-0.125454	0.601878	0.075611	72.067451	83.337418	113.019867	3.437669	0.000000	1.099812	0.000000	0.000000	0.000000	-1.037373	-0.099906	2.057429	0.000000	0.000000	4.000000	8.000000	0.000000
21900.053929	-0.125454	0.601878	0.075611	72.067451	83.337418	113.019867	3.437669	0.000000	1.099812	0.000000	0.000000	0.000000	-1.037373	-0.099906	2.057429	0.000000	0.000000	4.000000	8.000000	0.000000
21900.057262	-0.125454	0.601878	0.075611	71.935745	87.431435	115.714745	3.780573	0.000000	1.272707	0.000000	0.000000	0.000000	-1.037373	-0.099906	2.057429	0.000000	0.000000	4.000000	8.000000	0.000000
21900.060596	-0.128372	0.601452	0.082714	71.935745	87.431435	115.714745	3.780573	0.000000	1.272707	0.000000	0.000000	0.000000	-0.875214	-0.127718	2.130856	0.000000	0.000000	4.000000	8.000000	0.000000
21900.063929	-0.128372	0.601452	0.082714	71.935745	87.431435	115.714745	3.780573	0.000000	1.272707	0.000000	0.000000	0.000000	-0.875214	-0.127718	2.130856	0.000000	0.000000	4.000000	8.000000	0.000000
21900.067262	-0.128372	0.601452	0.082714	71.836670	91.530151	118.424980	4.135716	0.000000	1.418576	0.000000	0.000000	0.000000	-0.875214	-0.127718	2.130856	0.000000	0.000000	4.000000	8.000000	0.000000
21900.070596	-0.130859	0.600918	0.090058	71.836670	91.530151	118.424980	4.135716	0.000000	1.418576	0.000000	0.000000	0.000000	-0.746209	-0.160136	2.203143	0.000000	0.000000	4.000000	8.000000	0.000000
21900.073929	-0.130859	0.600918	0.090058	71.836670	91.530151	118.424980	4.135716	0.000000	1.418576	0.000000	0.000000	0.000000	-0.746209	-0.160136	2.203143	0.000000	0.000000	4.000000	8.000000	0.000000
21900.077262	-0.130859	0.600918	0.090058	71.781067	95.619255	121.286224	4.502906	0.000000	1.542944	0.000000	0.000000	0.000000	-0.746209	-0.160136	2.203143	0.000000	0.000000	4.000000	8.000000	0.000000
21900.080596	-0.132731	0.600312	0.097653	71.781067	95.619255	121.286224	4.502906	0.000000	1.542944	0.000000	0.000000	0.000000	-0.561508	-0.181703	2.278368	0.000000	0.000000	4.000000	8.000000	0.000000
21900.083929	-0.132731	0.600312	0.097653	71.781067	95.619255	121.286224	4.502906	0.000000	1.542944	0.000000	0.000000	0.000000	-0.561508	-0.181703	2.278368	0.000000	0.000000	4.000000	8.000000	0.000000
21900.087262	-0.132731	0.600312	0.097653	71.748711	99.675880	124.465240	4.740793	0.000000	1.588987	0.000000	0.000000	0.000000	-0.561508	-0.181703	2.278368	0.000000	0.000000	4.000000	8.000000	0.000000
21900.090596	-0.133977	0.599622	0.105458	71.748711	99.675880	124.465240	4.740793	0.000000	1.588987	0.000000	0.000000	0.000000	-0.373806	-0.207085	2.341493	0.000000	0.000000	4.000000	8.000000	0.000000
21900.093929	-0.133977	0.599622	0.105458	71.748711	99.675880	124.465240	4.740793	0.000000	1.588987	0.000000	0.000000	0.000000	-0.373806	-0.207085	2.341493	0.000000	0.000000	4.000000	8.000000	0.000000
21900.097262	-0.133977	0.599622	0.105458	71.710777	103.658302	127.611076	4.759097	0.000000	1.533297	0.000000	0.000000	0.000000	-0.373806	-0.207085	2.341493	0.000000	0.000000	4.000000	8.000000	0.000000
21900.100596	-0.134647	0.598829	0.113320	71.710777	103.658302	127.611076	4.759097	0.000000	1.533297	0.000000	0.000000	0.000000	-0.201192	-0.237781	2.358557	0.000000	0.000000	4.000000	8.000000	0.000000
21900.103929	-0.134647	0.598829	0.113320	71.710777	103.658302	127.611076	4.759097	0.000000	1.533297	0.000000	0.000000	0.000000	-0.201192	-0.237781	2.358557	0.000000	0.000000	4.000000	8.000000	0.000000
21900.107262	-0.134647	0.598829	0.113320	71.634933	107.477043	130.633209	4.781500	0.000000	1.461935	0.000000	0.000000	0.000000	-0.201192	-0.237781	2.358557	0.000000	0.000000	4.000000	8.000000	0.000000
21900.110596	-0.134760	0.597971	0.121162	71.634933	107.477043	130.633209	4.781500	0.000000	1.461935	0.000000	0.000000	0.000000	-0.033906	-0.257642	2.352744	0.000000	0.000000	4.000000	8.000000	0.000000
21900.113929	-0.134760	0.597971	0.121162	71.634933	107.477043	130.633209	4.781500	0.000000	1.461935	0.000000	0.000000	0.000000	-0.033906	-0.257642	2.352744	0.000000	0.000000	4.000000	8.000000	0.000000
21900.117262	-0.134760	0.597971	0.121162	71.498344	111.070801	133.456177	4.806123	0.000000	1.378832	0.000000	0.000000	0.000000	-0.033906	-0.257642	2.352744	0.000000	0.000000	4.000000	8.000000	0.000000
21900.120596	-0.134228	0.597053	0.128942	71.498344	111.070801	133.456177	4.806123	0.000000	1.378832	0.000000	0.000000	0.000000	0.159578	-0.275361	2.334001	0.000000	0.000000	4.000000	8.000000	0.000000
21900.123929	-0.134228	0.597053	0.128942	71.498344	111.070801	133.456177	4.806123	0.000000	1.378832	0.000000	0.000000	0.000000	0.159578	-0.275361	2.334001	0.000000	0.000000	4.000000	8.000000	0.000000
21900.127262	-0.134228	0.597053	0.128942	71.281853	114.374222	136.022324	4.832629	0.000000	1.282847	0.000000	0.000000	0.000000	0.159578	-0.275361	2.334001	0.000000	0.000000	4.000000	8.000000	0.000000
21900.130596	-0.133181	0.596164	0.136530	71.281853	114.374222	136.022324	4.832629	0.000000	1.282847	0.000000	0.000000	0.000000	0.314342	-0.266516	2.276299	0.000000	0.000000	4.000000	8.000000	0.000000
21900.133929	-0.133181	0.596164	0.136530	71.281853	114.374222	136.022324	4.832629	0.000000	1.282847	0.000000	0.000000	0.000000	0.314342	-0.266516	2.276299	0.000000	0.000000	4.000000	8.000000	0.000000
21900.137262	-0.133181	0.596164	0.136530	70.999207	117.466309	138.386032	4.858578	0.000000	1.180770	0.000000	0.000000	0.000000	0.314342	-0.266516	2.276299	0.000000	0.000000	4.000000	8.000000	0.000000
21900.140596	-0.131552	0.595336	0.143952	70.999207	117.466309	138.386032	4.858578	0.000000	1.180770	0.000000	0.000000	0.000000	0.488462	-0.248632	2.226689	0.000000	0.000000	4.000000	8.000000	0.000000
21900.143929	-0.131552	0.595336	0.143952	70.999207	117.466309	138.386032	4.858578	0.000000	1.180770	0.000000	0.000000	0.000000	0.488462	-0.248632	2.226689	0.000000	0.000000	4.000000	8.000000	0.000000
21900.147262	-0.131552	0.595336	0.143952	70.715851	120.376198	140.558960	4.884055	0.000000	1.070519	0.000000	0.000000	0.000000	0.488462	-0.248632	2.226689	0.000000	0.000000	4.000000	8.000000	0.000000
21900.150596	-0.129330	0.594579	0.151057	70.715851	120.376198	140.558960	4.884055	0.000000	1.070519	0.000000	0.000000	0.000000	0.666687	-0.227061	2.131608	0.000000	0.000000	4.000000	8.000000	0.000000
21900.153929	-0.129330	0.594579	0.151057	70.715851	120.376198	140.558960	4.884055	0.000000	1.070519	0.000000	0.000000	0.000000	0.666687	-0.227061	2.131608	0.000000	0.000000	4.000000	8.000000	0.000000
21900.157262	-0.129330	0.594579	0.151057	70.471977	123.301735	142.702988	4.908334	0.000000	0.953026	0.000000	0.000000	0.000000	0.666687	-0.227061	2.131608	0.000000	0.000000	4.000000	8.000000	0.000000
21900.160596	-0.126549	0.593955	0.157901	70.471977	123.301735	142.702988	4.908334	0.000000	0.953026	0.000000	0.000000	0.000000	0.834327	-0.187100	2.053087	0.000000	0.000000	4.000000	8.000000	0.000000
21900.163929	-0.126549	0.593955	0.157901	70.471977	123.301735	142.702988	4.908334	0.000000	0.953026	0.000000	0.000000	0.000000	0.834327	-0.187100	2.053087	0.000000	0.000000	4.000000	8.000000	0.000000
21900.167262	-0.126549	0.593955	0.157901	70.294151	126.381081	144.935181	4.930789	0.000000	0.829047	0.000000	0.000000	0.000000	0.834327	-0.187100	2.053087	0.000000	0.000000	4.000000	8.000000	0.000000
21900.170596	-0.123157	0.593384	0.164400	70.294151	126.381081	144.935181	4.930789	0.000000	0.829047	0.000000	0.000000	0.000000	1.017690	-0.171265	1.949701	0.000000	0.000000	4.000000	8.000000	0.000000
21900.173929	-0.123157	0.593384	0.164400	70.294151	126.381081	144.935181	4.930789	0.000000	0.829047	0.000000	0.000000	0.000000	1.017690	-0.171265	1.949701	0.000000	0.000000	4.000000	8.000000	0.000000
21900.177262	-0.123157	0.593384	0.164400	70.161377	129.680679	147.323624	4.951125	0.000000	0.697393	0.000000	0.000000	0.000000	1.017690	-0.171265	1.949701	0.000000	0.000000	4.000000	8.000000	0.000000
21900.180596	-0.119198	0.592917	0.170480	70.161377	129.680679	147.323624	4.951125	0.000000	0.697393	0.000000	0.000000	0.000000	1.187596	-0.140110	1.823867	0.000000	0.000000	4.000000	8.000000	0.000000
21900.183929	-0.119198	0.592917	0.170480	70.161377	129.680679	147.323624	4.951125	0.000000	0.697393	0.000000	0.000000	0.000000	1.187596	-0.140110	1.823867	0.000000	0.000000	4.000000	8.000000	0.000000
21900.187262	-0.119198	0.592917	0.170480	70.064438	133.123428	149.815842	4.968595	0.000000	0.559522	0.000000	0.000000	0.000000	1.187596	-0.140110	1.823867	0.000000	0.000000	4.000000	8.000000	0.000000
21900.190596	-0.114729	0.592557	0.176093	70.064438	133.123428	149.815842	4.968595	0.000000	0.559522	0.000000	0.000000	0.000000	1.340757	-0.107913	1.684163	0.000000	0.000000	4.000000	8.000000	0.000000
21900.193929	-0.114729	0.592557	0.176093	70.064438	133.123428	149.815842	4.968595	0.000000	0.559522	0.000000	0.000000	0.000000	1.340757	-0.107913	1.684163	0.000000	0.000000	4.000000	8.000000	0.000000
21900.197262	-0.114729	0.592557	0.176093	69.960953	136.563110	152.289703	4.982601	0.000000	0.416755	0.000000	0.000000	0.000000	1.340757	-0.107913	1.684163	0.000000	0.000000	4.000000	8.000000	0.000000
21900.200596	-0.109711	0.592279	0.181166	69.960953	136.563110	152.289703	4.982601	0.000000	0.416755	0.000000	0.000000	0.000000	1.505423	-0.083404	1.521657	0.000000	0.000000	4.000000	8.000000	0.000000
21900.203929	-0.109711	0.592279	0.181166	69.960953	136.563110	152.289703	4.982601	0.000000	0.416755	0.000000	0.000000	0.000000	1.505423	-0.083404	1.521657	0.000000	0.000000	4.000000	8.000000	0.000000
21900.207262	-0.109711	0.592279	0.181166	69.891022	139.739059	154.526535	4.992833	0.000000	0.267623	0.000000	0.000000	0.000000	1.505423	-0.083404	1.521657	0.000000	0.000000	4.000000	8.000000	0.000000
21900.210596	-0.104329	0.592120	0.185623	69.891022	139.739059	154.526535	4.992833	0.000000	0.267623	0.000000	0.000000	0.000000	1.614534	-0.047667	1.337214	0.000000	0.000000	4.000000	8.000000	0.000000
21900.213929	-0.104329	0.592120	0.185623	69.891022	139.739059	154.526535	4.992833	0.000000	0.267623	0.000000	0.000000	0.000000	1.614534	-0.047667	1.337214	0.000000	0.000000	4.000000	8.000000	0.000000
21900.217262	-0.104329	0.592120	0.185623	70.099174	142.283722	156.194473	4.998641	0.000000	0.116574	0.000000	0.000000	0.000000	1.614534	-0.047667	1.337214	0.000000	0.000000	4.000000	8.000000	0.000000
21900.220596	-0.098631	0.592110	0.189474	70.099174	142.283722	156.194473	4.998641	0.000000	0.116574	0.000000	0.000000	0.000000	1.709414	-0.003072	1.155325	0.000000	0.000000	4.000000	8.000000	0.000000
21900.223929	-0.098631	0.592110	0.189474	70.099174	142.283722	156.194473	4.998641	0.000000	0.116574	0.000000	0.000000	0.000000	1.709414	-0.003072	1.155325	0.000000	0.000000	4.000000	8.000000	0.000000
21900.227262	-0.098631	0.592110	0.189474	70.660110	144.131699	157.325546	4.999870	0.000000	-0.036128	0.000000	0.000000	0.000000	1.709414	-0.003072	1.155325	0.000000	0.000000	4.000000	8.000000	0.000000
21900.230596	-0.092726	0.592219	0.192713	70.660110	144.131699	157.325546	4.999870	0.000000	-0.036128	0.000000	0.000000	0.000000	1.771591	0.032706	0.971539	0.000000	0.000000	4.000000	8.000000	0.000000
21900.233929	-0.092726	0.592219	0.192713	70.660110	144.131699	157.325546	4.999870	0.000000	-0.036128	0.000000	0.000000	0.000000	1.771591	0.032706	0.971539	0.000000	0.000000	4.000000	8.000000	0.000000
21900.237262	-0.092726	0.592219	0.192713	71.253944	145.576904	158.892838	4.996441	0.000000	-0.188603	0.000000	0.000000	0.000000	1.771591	0.032706	0.971539	0.000000	0.000000	4.000000	8.000000	0.000000
21900.240596	-0.086619	0.592417	0.195261	71.253944	145.576904	158.892838	4.996441	0.000000	-0.188603	0.000000	0.000000	0.000000	1.831846	0.059401	0.764468	0.000000	0.000000	4.000000	8.000000	0.000000
21900.243929	-0.086619	0.592417	0.195261	71.253944	145.576904	158.892838	4.996441	0.000000	-0.188603	0.000000	0.000000	0.000000	1.831846	0.059401	0.764468	0.000000	0.000000	4.000000	8.000000	0.000000
21900.247262	-0.086619	0.592417	0.195261	71.833244	146.574448	160.589096	4.988301	0.000000	-0.341832	0.000000	0.000000	0.000000	1.831846	0.059401	0.764468	0.000000	0.000000	4.000000	8.000000	0.000000
21900.250596	-0.080493	0.592735	0.197145	71.833244	146.574448	160.589096	4.988301	0.000000	-0.341832	0.000000	0.000000	0.000000	1.838060	0.095470	0.565382	0.000000	0.000000	4.000000	8.000000	0.000000
21900.253929	-0.080493	0.592735	0.197145	71.833244	146.574448	160.589096	4.988301	0.000000	-0.341832	0.000000	0.000000	0.000000	1.838060	0.095470	0.565382	0.000000	0.000000	4.000000	8.000000	0.000000
21900.257262	-0.080493	0.592735	0.197145	72.398026	147.114319	161.529404	4.975701	0.000000	-0.492343	0.000000	0.000000	0.000000	1.838060	0.095470	0.565382	0.000000	0.000000	4.000000	8.000000	0.000000
21900.260596	-0.074238	0.593154	0.198371	72.398026	147.114319	161.529404	4.975701	0.000000	-0.492343	0.000000	0.000000	0.000000	1.876422	0.125593	0.367611	0.000000	0.000000	4.000000	8.000000	0.000000
21900.263929	-0.074238	0.593154	0.198371	72.398026	147.114319	161.529404	4.975701	0.000000	-0.492343	0.000000	0.000000	0.000000	1.876422	0.125593	0.367611	0.000000	0.000000	4.000000	8.000000	0.000000
21900.267262	-0.074238	0.593154	0.198371	72.949768	147.207520	162.128372	4.958361	0.000000	-0.643937	0.000000	0.000000	0.000000	1.876422	0.125593	0.367611	0.000000	0.000000	4.000000	8.000000	0.000000
21900.270596	-0.067787	0.593651	0.199018	72.949768	147.207520	162.128372	4.958361	0.000000	-0.643937	0.000000	0.000000	0.000000	1.935139	0.149042	0.194180	0.000000	0.000000	4.000000	8.000000	0.000000
21900.273929	-0.067787	0.593651	0.199018	72.949768	147.207520	162.128372	4.958361	0.000000	-0.643937	0.000000	0.000000	0.000000	1.935139	0.149042	0.194180	0.000000	0.000000	4.000000	8.000000	0.000000
21900.277262	-0.067787	0.593651	0.199018	73.495697	146.973587	162.891266	4.935764	0.000000	-0.798892	0.000000	0.000000	0.000000	1.935139	0.149042	0.194180	0.000000	0.000000	4.000000	8.000000	0.000000
21900.280596	-0.061315	0.594174	0.199095	73.495697	146.973587	162.891266	4.935764	0.000000	-0.798892	0.000000	0.000000	0.000000	1.941579	0.156977	0.023036	0.000000	0.000000	4.000000	8.000000	0.000000
21900.283929	-0.061315	0.594174	0.199095	73.495697	146.973587	162.891266	4.935764	0.000000	-0.798892	0.000000	0.000000	0.000000	1.941579	0.156977	0.023036	0.000000	0.000000	4.000000	8.000000	0.000000
21900.287262	-0.061315	0.594174	0.199095	74.064018	146.657379	163.508636	4.908208	0.000000	-0.953676	0.000000	0.000000	0.000000	1.941579	0.156977	0.023036	0.000000	0.000000	4.000000	8.000000	0.000000
21900.290596	-0.054716	0.594844	0.198654	74.064018	146.657379	163.508636	4.908208	0.000000	-0.953676	0.000000	0.000000	0.000000	1.979687	0.200863	-0.132376	0.000000	0.000000	4.000000	8.000000	0.000000
21900.293929	-0.054716	0.594844	0.198654	74.064018	146.657379	163.508636	4.908208	0.000000	-0.953676	0.000000	0.000000	0.000000	1.979687	0.200863	-0.132376	0.000000	0.000000	4.000000	8.000000	0.000000
21900.297262	-0.054716	0.594844	0.198654	74.648560	146.352356	164.252396	4.874948	0.000000	-1.111255	0.000000	0.000000	0.000000	1.979687	0.200863	-0.132376	0.000000	0.000000	4.000000	8.000000	0.000000
21900.300596	-0.048066	0.595542	0.197673	74.648560	146.352356	164.252396	4.874948	0.000000	-1.111255	0.000000	0.000000	0.000000	1.995042	0.209437	-0.294118	0.000000	0.000000	4.000000	8.000000	0.000000
21900.303929	-0.048066	0.595542	0.197673	74.648560	146.352356	164.252396	4.874948	0.000000	-1.111255	0.000000	0.000000	0.000000	1.995042	0.209437	-0.294118	0.000000	0.000000	4.000000	8.000000	0.000000
21900.307262	-0.048066	0.595542	0.197673	75.229912	146.129745	165.304123	4.835887	0.000000	-1.270508	0.000000	0.000000	0.000000	1.995042	0.209437	-0.294118	0.000000	0.000000	4.000000	8.000000	0.000000
21900.310596	-0.041539	0.596336	0.196211	75.229912	146.129745	165.304123	4.835887	0.000000	-1.270508	0.000000	0.000000	0.000000	1.958061	0.238341	-0.438721	0.000000	0.000000	4.000000	8.000000	0.000000
21900.313929	-0.041539	0.596336	0.196211	75.229912	146.129745	165.304123	4.835887	0.000000	-1.270508	0.000000	0.000000	0.000000	1.958061	0.238341	-0.438721	0.000000	0.000000	4.000000	8.000000	0.000000
21900.317262	-0.041539	0.596336	0.196211	75.812103	146.067566	166.408310	4.791830	0.000000	-1.427715	0.000000	0.000000	0.000000	1.958061	0.238341	-0.438721	0.000000	0.000000	4.000000	8.000000	0.000000
21900.320596	-0.035024	0.597223	0.194273	75.812103	146.067566	166.408310	4.791830	0.000000	-1.427715	0.000000	0.000000	0.000000	1.954720	0.266016	-0.581333	0.000000	0.000000	4.000000	8.000000	0.000000
21900.323929	-0.035024	0.597223	0.194273	75.812103	146.067566	166.408310	4.791830	0.000000	-1.427715	0.000000	0.000000	0.000000	1.954720	0.266016	-0.581333	0.000000	0.000000	4.000000	8.000000	0.000000
21900.327262	-0.035024	0.597223	0.194273	76.392494	146.149719	167.483963	4.741813	0.000000	-1.585940	0.000000	0.000000	0.000000	1.954720	0.266016	-0.581333	0.000000	0.000000	4.000000	8.000000	0.000000
21900.330596	-0.028595	0.598147	0.191881	76.392494	146.149719	167.483963	4.741813	0.000000	-1.585940	0.000000	0.000000	0.000000	1.928766	0.277307	-0.717531	0.000000	0.000000	4.000000	8.000000	0.000000
21900.333929	-0.028595	0.598147	0.191881	76.392494	146.149719	167.483963	4.741813	0.000000	-1.585940	0.000000	0.000000	0.000000	1.928766	0.277307	-0.717531	0.000000	0.000000	4.000000	8.000000	0.000000
21900.337262	-0.028595	0.598147	0.191881	76.976120	146.278275	168.542572	4.686047	0.000000	-1.743837	0.000000	0.000000	0.000000	1.928766	0.277307	-0.717531	0.000000	0.000000	4.000000	8.000000	0.000000
21900.340596	-0.022356	0.599091	0.189051	76.976120	146.278275	168.542572	4.686047	0.000000	-1.743837	0.000000	0.000000	0.000000	1.871682	0.282937	-0.849170	0.000000	0.000000	4.000000	8.000000	0.000000
21900.343929	-0.022356	0.599091	0.189051	76.976120	146.278275	168.542572	4.686047	0.000000	-1.743837	0.000000	0.000000	0.000000	1.871682	0.282937	-0.849170	0.000000	0.000000	4.000000	8.000000	0.000000
21900.347262	-0.022356	0.599091	0.189051	77.560371	146.127930	169.319412	4.625111	0.000000	-1.899565	0.000000	0.000000	0.000000	1.871682	0.282937	-0.849170	0.000000	0.000000	4.000000	8.000000	0.000000
21900.350596	-0.016286	0.600034	0.185803	77.560371	146.127930	169.319412	4.625111	0.000000	-1.899565	0.000000	0.000000	0.000000	1.820913	0.282898	-0.974240	0.000000	0.000000	4.000000	8.000000	0.000000
21900.353929	-0.016286	0.600034	0.185803	77.560371	146.127930	169.319412	4.625111	0.000000	-1.899565	0.000000	0.000000	0.000000	1.820913	0.282898	-0.974240	0.000000	0.000000	4.000000	8.000000	0.000000
21900.357262	-0.016286	0.600034	0.185803	78.162773	145.376648	169.459274	4.558664	0.000000	-2.053919	0.000000	0.000000	0.000000	1.820913	0.282898	-0.974240	0.000000	0.000000	4.000000	8.000000	0.000000
21900.360596	-0.010546	0.600979	0.182170	78.162773	145.376648	169.459274	4.558664	0.000000	-2.053919	0.000000	0.000000	0.000000	1.721921	0.283682	-1.090068	0.000000	0.000000	4.000000	8.000000	0.000000
21900.363929	-0.010546	0.600979	0.182170	78.162773	145.376648	169.459274	4.558664	0.000000	-2.053919	0.000000	0.000000	0.000000	1.721921	0.283682	-1.090068	0.000000	0.000000	4.000000	8.000000	0.000000
21900.367262	-0.010546	0.600979	0.182170	78.793312	144.008286	168.946991	4.488092	0.000000	-2.203866	0.000000	0.000000	0.000000	1.721921	0.283682	-1.090068	0.000000	0.000000	4.000000	8.000000	0.000000
21900.370596	-0.005141	0.601888	0.178161	78.793312	144.008286	168.946991	4.488092	0.000000	-2.203866	0.000000	0.000000	0.000000	1.621596	0.272491	-1.202463	0.000000	0.000000	4.000000	8.000000	0.000000
21900.373929	-0.005141	0.601888	0.178161	78.793312	144.008286	168.946991	4.488092	0.000000	-2.203866	0.000000	0.000000	0.000000	1.621596	0.272491	-1.202463	0.000000	0.000000	4.000000	8.000000	0.000000
21900.377262	-0.005141	0.601888	0.178161	79.456650	142.219955	168.309418	4.413412	0.000000	-2.349851	0.000000	0.000000	0.000000	1.621596	0.272491	-1.202463	0.000000	0.000000	4.000000	8.000000	0.000000
21900.380596	-0.000163	0.602712	0.173755	79.456650	142.219955	168.309418	4.413412	0.000000	-2.349851	0.000000	0.000000	0.000000	1.493308	0.247207	-1.321890	0.000000	0.000000	4.000000	8.000000	0.000000
21900.383929	-0.000163	0.602712	0.173755	79.456650	142.219955	168.309418	4.413412	0.000000	-2.349851	0.000000	0.000000	0.000000	1.493308	0.247207	-1.321890	0.000000	0.000000	4.000000	8.000000	0.000000
21900.387262	-0.000163	0.602712	0.173755	80.103935	140.101425	167.303635	4.335311	0.000000	-2.491000	0.000000	0.000000	0.000000	1.493308	0.247207	-1.321890	0.000000	0.000000	4.000000	8.000000	0.000000
21900.390596	0.004386	0.603460	0.168933	80.103935	140.101425	167.303635	4.335311	0.000000	-2.491000	0.000000	0.000000	0.000000	1.364645	0.224429	-1.446546	0.000000	0.000000	4.000000	8.000000	0.000000
21900.393929	0.004386	0.603460	0.168933	80.103935	140.101425	167.303635	4.335311	0.000000	-2.491000	0.000000	0.000000	0.000000	1.364645	0.224429	-1.446546	0.000000	0.000000	4.000000	8.000000	0.000000
21900.397262	0.004386	0.603460	0.168933	80.717331	137.683228	165.943008	4.253488	0.000000	-2.628277	0.000000	0.000000	0.000000	1.364645	0.224429	-1.446546	0.000000	0.000000	4.000000	8.000000	0.000000
21900.400596	0.008476	0.604046	0.163736	80.717331	137.683228	165.943008	4.253488	0.000000	-2.628277	0.000000	0.000000	0.000000	1.227187	0.175781	-1.559157	0.000000	0.000000	4.000000	8.000000	0.000000
21900.403929	0.008476	0.604046	0.163736	80.717331	137.683228	165.943008	4.253488	0.000000	-2.628277	0.000000	0.000000	0.000000	1.227187	0.175781	-1.559157	0.000000	0.000000	4.000000	8.000000	0.000000
21900.407262	0.008476	0.604046	0.163736	81.290604	134.922928	164.123062	4.168236	0.000000	-2.761486	0.000000	0.000000	0.000000	1.227187	0.175781	-1.559157	0.000000	0.000000	4.000000	8.000000	0.000000
21900.410596	0.012083	0.604474	0.158201	81.290604	134.922928	164.123062	4.168236	0.000000	-2.761486	0.000000	0.000000	0.000000	1.081886	0.128657	-1.660388	0.000000	0.000000	4.000000	8.000000	0.000000
21900.413929	0.012083	0.604474	0.158201	81.290604	134.922928	164.123062	4.168236	0.000000	-2.761486	0.000000	0.000000	0.000000	1.081886	0.128657	-1.660388	0.000000	0.000000	4.000000	8.000000	0.000000
21900.417262	0.012083	0.604474	0.158201	81.807343	131.869095	161.916016	4.079840	0.000000	-2.890486	0.000000	0.000000	0.000000	1.081886	0.128657	-1.660388	0.000000	0.000000	4.000000	8.000000	0.000000
21900.420596	0.015211	0.604760	0.152402	81.807343	131.869095	161.916016	4.079840	0.000000	-2.890486	0.000000	0.000000	0.000000	0.938627	0.085749	-1.739761	0.000000	0.000000	4.000000	8.000000	0.000000
21900.423929	0.015211	0.604760	0.152402	81.807343	131.869095	161.916016	4.079840	0.000000	-2.890486	0.000000	0.000000	0.000000	0.938627	0.085749	-1.739761	0.000000	0.000000	4.000000	8.000000	0.000000
21900.427262	0.015211	0.604760	0.152402	82.219841	128.240143	159.267853	3.988543	0.000000	-3.015215	0.000000	0.000000	0.000000	0.938627	0.085749	-1.739761	0.000000	0.000000	4.000000	8.000000	0.000000
21900.430596	0.017846	0.604849	0.146486	82.219841	128.240143	159.267853	3.988543	0.000000	-3.015215	0.000000	0.000000	0.000000	0.790245	0.026722	-1.774763	0.000000	0.000000	4.000000	8.000000	0.000000
21900.433929	0.017846	0.604849	0.146486	82.219841	128.240143	159.267853	3.988543	0.000000	-3.015215	0.000000	0.000000	0.000000	0.790245	0.026722	-1.774763	0.000000	0.000000	4.000000	8.000000	0.000000
21900.437262	0.017846	0.604849	0.146486	82.434647	123.754890	155.831085	3.895813	0.000000	-3.134109	0.000000	0.000000	0.000000	0.790245	0.026722	-1.774763	0.000000	0.000000	4.000000	8.000000	0.000000
21900.440596	0.020108	0.604821	0.140416	82.434647	123.754890	155.831085	3.895813	0.000000	-3.134109	0.000000	0.000000	0.000000	0.678809	-0.008452	-1.821020	0.000000	0.000000	4.000000	8.000000	0.000000
21900.443929	0.020108	0.604821	0.140416	82.434647	123.754890	155.831085	3.895813	0.000000	-3.134109	0.000000	0.000000	0.000000	0.678809	-0.008452	-1.821020	0.000000	0.000000	4.000000	8.000000	0.000000
21900.447262	0.020108	0.604821	0.140416	82.426140	118.707542	151.759354	3.799605	0.000000	-3.250077	0.000000	0.000000	0.000000	0.678809	-0.008452	-1.821020	0.000000	0.000000	4.000000	8.000000	0.000000
21900.450596	0.021981	0.604705	0.134245	82.426140	118.707542	151.759354	3.799605	0.000000	-3.250077	0.000000	0.000000	0.000000	0.561764	-0.034857	-1.851422	0.000000	0.000000	4.000000	8.000000	0.000000
21900.453929	0.021981	0.604705	0.134245	82.426140	118.707542	151.759354	3.799605	0.000000	-3.250077	0.000000	0.000000	0.000000	0.561764	-0.034857	-1.851422	0.000000	0.000000	4.000000	8.000000	0.000000
21900.457262	0.021981	0.604705	0.134245	82.279305	113.829704	147.659332	3.700524	0.000000	-3.362458	0.000000	0.000000	0.000000	0.561764	-0.034857	-1.851422	0.000000	0.000000	4.000000	8.000000	0.000000
21900.460596	0.023390	0.604489	0.128000	82.279305	113.829704	147.659332	3.700524	0.000000	-3.362458	0.000000	0.000000	0.000000	0.422797	-0.064679	-1.873421	0.000000	0.000000	4.000000	8.000000	0.000000
21900.463929	0.023390	0.604489	0.128000	82.279305	113.829704	147.659332	3.700524	0.000000	-3.362458	0.000000	0.000000	0.000000	0.422797	-0.064679	-1.873421	0.000000	0.000000	4.000000	8.000000	0.000000
21900.467262	0.023390	0.604489	0.128000	82.114769	109.743896	144.167770	3.599764	0.000000	-3.470114	0.000000	0.000000	0.000000	0.422797	-0.064679	-1.873421	0.000000	0.000000	4.000000	8.000000	0.000000
21900.470596	0.024291	0.604208	0.121620	82.114769	109.743896	144.167770	3.599764	0.000000	-3.470114	0.000000	0.000000	0.000000	0.270279	-0.084249	-1.914046	0.000000	0.000000	4.000000	8.000000	0.000000
21900.473929	0.024291	0.604208	0.121620	82.114769	109.743896	144.167770	3.599764	0.000000	-3.470114	0.000000	0.000000	0.000000	0.270279	-0.084249	-1.914046	0.000000	0.000000	4.000000	8.000000	0.000000
21900.477262	0.024291	0.604208	0.121620	82.013474	106.389420	141.280396	3.496926	0.000000	-3.573725	0.000000	0.000000	0.000000	0.270279	-0.084249	-1.914046	0.000000	0.000000	4.000000	8.000000	0.000000
21900.480596	0.024644	0.603798	0.115123	82.013474	106.389420	141.280396	3.496926	0.000000	-3.573725	0.000000	0.000000	0.000000	0.106004	-0.123021	-1.949001	0.000000	0.000000	4.000000	8.000000	0.000000
21900.483929	0.024644	0.603798	0.115123	82.013474	106.389420	141.280396	3.496926	0.000000	-3.573725	0.000000	0.000000	0.000000	0.106004	-0.123021	-1.949001	0.000000	0.000000	4.000000	8.000000	0.000000
21900.487262	0.024644	0.603798	0.115123	81.965561	103.349846	138.739075	3.392466	0.000000	-3.673033	0.000000	0.000000	0.000000	0.106004	-0.123021	-1.949001	0.000000	0.000000	4.000000	8.000000	0.000000
21900.490596	0.024362	0.603258	0.108574	81.965561	103.349846	138.739075	3.392466	0.000000	-3.673033	0.000000	0.000000	0.000000	-0.084610	-0.161972	-1.964924	0.000000	0.000000	4.000000	8.000000	0.000000
21900.493929	0.024362	0.603258	0.108574	81.965561	103.349846	138.739075	3.392466	0.000000	-3.673033	0.000000	0.000000	0.000000	-0.084610	-0.161972	-1.964924	0.000000	0.000000	4.000000	8.000000	0.000000
21900.497262	0.024362	0.603258	0.108574	81.923286	99.990517	135.915985	3.288345	0.000000	-3.766535	0.000000	0.000000	0.000000	-0.084610	-0.161972	-1.964924	0.000000	0.000000	4.000000	8.000000	0.000000
21900.500596	0.023599	0.602723	0.101969	81.923286	99.990517	135.915985	3.288345	0.000000	-3.766535	0.000000	0.000000	0.000000	-0.228911	-0.160714	-1.981318	0.000000	0.000000	4.000000	8.000000	0.000000
21900.503929	0.023599	0.602723	0.101969	81.923286	99.990517	135.915985	3.288345	0.000000	-3.766535	0.000000	0.000000	0.000000	-0.228911	-0.160714	-1.981318	0.000000	0.000000	4.000000	8.000000	0.000000
21900.507262	0.023599	0.602723	0.101969	81.820053	95.256775	131.595169	3.181911	0.000000	-3.856870	0.000000	0.000000	0.000000	-0.228911	-0.160714	-1.981318	0.000000	0.000000	4.000000	8.000000	0.000000
21900.510596	0.022380	0.602269	0.095489	81.820053	95.256775	131.595169	3.181911	0.000000	-3.856870	0.000000	0.000000	0.000000	-0.365877	-0.136135	-1.944023	0.000000	0.000000	4.000000	8.000000	0.000000
21900.513929	0.022380	0.602269	0.095489	81.820053	95.256775	131.595169	3.181911	0.000000	-3.856870	0.000000	0.000000	0.000000	-0.365877	-0.136135	-1.944023	0.000000	0.000000	4.000000	8.000000	0.000000
21900.517262	0.022380	0.602269	0.095489	81.610260	88.652321	125.500206	3.075819	0.000000	-3.941997	0.000000	0.000000	0.000000	-0.365877	-0.136135	-1.944023	0.000000	0.000000	4.000000	8.000000	0.000000
21900.520596	0.020775	0.601996	0.089208	81.610260	88.652321	125.500206	3.075819	0.000000	-3.941997	0.000000	0.000000	0.000000	-0.481557	-0.081888	-1.884437	0.000000	0.000000	4.000000	8.000000	0.000000
21900.523929	0.020775	0.601996	0.089208	81.610260	88.652321	125.500206	3.075819	0.000000	-3.941997	0.000000	0.000000	0.000000	-0.481557	-0.081888	-1.884437	0.000000	0.000000	4.000000	8.000000	0.000000
21900.527262	0.020775	0.601996	0.089208	81.282333	80.915115	118.337509	2.970654	0.000000	-4.021843	0.000000	0.000000	0.000000	-0.481557	-0.081888	-1.884437	0.000000	0.000000	4.000000	8.000000	0.000000
21900.530596	0.018851	0.601893	0.083210	81.282333	80.915115	118.337509	2.970654	0.000000	-4.021843	0.000000	0.000000	0.000000	-0.577019	-0.030936	-1.799435	0.000000	0.000000	4.000000	8.000000	0.000000
21900.533929	0.018851	0.601893	0.083210	81.282333	80.915115	118.337509	2.970654	0.000000	-4.021843	0.000000	0.000000	0.000000	-0.577019	-0.030936	-1.799435	0.000000	0.000000	4.000000	8.000000	0.000000
21900.537262	0.018851	0.601893	0.083210	80.858017	73.132248	111.156921	2.867630	0.000000	-4.095937	0.000000	0.000000	0.000000	-0.577019	-0.030936	-1.799435	0.000000	0.000000	4.000000	8.000000	0.000000
21900.540596	0.016492	0.601862	0.077487	80.858017	73.132248	111.156921	2.867630	0.000000	-4.095937	0.000000	0.000000	0.000000	-0.707810	-0.009377	-1.716768	0.000000	0.000000	4.000000	8.000000	0.000000
21900.543929	0.016492	0.601862	0.077487	80.858017	73.132248	111.156921	2.867630	0.000000	-4.095937	0.000000	0.000000	0.000000	-0.707810	-0.009377	-1.716768	0.000000	0.000000	4.000000	8.000000	0.000000
21900.547262	0.016492	0.601862	0.077487	80.373367	65.873657	104.499153	2.769190	0.000000	-4.163122	0.000000	0.000000	0.000000	-0.707810	-0.009377	-1.716768	0.000000	0.000000	4.000000	8.000000	0.000000
21900.550596	0.013634	0.601828	0.072042	80.373367	65.873657	104.499153	2.769190	0.000000	-4.163122	0.000000	0.000000	0.000000	-0.857475	-0.010206	-1.633573	0.000000	0.000000	4.000000	8.000000	0.000000
21900.553929	0.013634	0.601828	0.072042	80.373367	65.873657	104.499153	2.769190	0.000000	-4.163122	0.000000	0.000000	0.000000	-0.857475	-0.010206	-1.633573	0.000000	0.000000	4.000000	8.000000	0.000000
21900.557262	0.013634	0.601828	0.072042	79.845650	59.433773	98.674934	2.677219	0.000000	-4.222854	0.000000	0.000000	0.000000	-0.857475	-0.010206	-1.633573	0.000000	0.000000	4.000000	8.000000	0.000000
21900.560596	0.010239	0.601699	0.066856	79.845650	59.433773	98.674934	2.677219	0.000000	-4.222854	0.000000	0.000000	0.000000	-1.018234	-0.038576	-1.555731	0.000000	0.000000	4.000000	8.000000	0.000000
21900.563929	0.010239	0.601699	0.066856	79.845650	59.433773	98.674934	2.677219	0.000000	-4.222854	0.000000	0.000000	0.000000	-1.018234	-0.038576	-1.555731	0.000000	0.000000	4.000000	8.000000	0.000000
21900.567262	0.010239	0.601699	0.066856	79.249550	53.775074	93.695557	2.592763	0.000000	-4.275229	0.000000	0.000000	0.000000	-1.018234	-0.038576	-1.555731	0.000000	0.000000	4.000000	8.000000	0.000000
21900.570596	0.006347	0.601415	0.061899	79.249550	53.775074	93.695557	2.592763	0.000000	-4.275229	0.000000	0.000000	0.000000	-1.167778	-0.085259	-1.487070	0.000000	0.000000	4.000000	8.000000	0.000000
21900.573929	0.006347	0.601415	0.061899	79.249550	53.775074	93.695557	2.592763	0.000000	-4.275229	0.000000	0.000000	0.000000	-1.167778	-0.085259	-1.487070	0.000000	0.000000	4.000000	8.000000	0.000000
21900.577262	0.006347	0.601415	0.061899	78.498367	49.194260	89.925362	2.515214	0.000000	-4.321307	0.000000	0.000000	0.000000	-1.167778	-0.085259	-1.487070	0.000000	0.000000	4.000000	8.000000	0.000000
21900.580596	0.002040	0.601086	0.057154	78.498367	49.194260	89.925362	2.515214	0.000000	-4.321307	0.000000	0.000000	0.000000	-1.292017	-0.098567	-1.423607	0.000000	0.000000	4.000000	8.000000	0.000000
21900.583929	0.002040	0.601086	0.057154	78.498367	49.194260	89.925362	2.515214	0.000000	-4.321307	0.000000	0.000000	0.000000	-1.292017	-0.098567	-1.423607	0.000000	0.000000	4.000000	8.000000	0.000000
21900.587262	0.002040	0.601086	0.057154	77.607323	46.005207	86.925415	2.443384	0.000000	-4.362324	0.000000	0.000000	0.000000	-1.292017	-0.098567	-1.423607	0.000000	0.000000	4.000000	8.000000	0.000000
21900.590596	-0.002528	0.600759	0.052706	77.607323	46.005207	86.925415	2.443384	0.000000	-4.362324	0.000000	0.000000	0.000000	-1.370462	-0.098076	-1.334185	0.000000	0.000000	4.000000	8.000000	0.000000
21900.593929	-0.002528	0.600759	0.052706	77.607323	46.005207	86.925415	2.443384	0.000000	-4.362324	0.000000	0.000000	0.000000	-1.370462	-0.098076	-1.334185	0.000000	0.000000	4.000000	8.000000	0.000000
21900.597262	-0.002528	0.600759	0.052706	76.700455	44.505169	85.306793	2.378247	0.000000	-4.398175	0.000000	0.000000	0.000000	-1.370462	-0.098076	-1.334185	0.000000	0.000000	4.000000	8.000000	0.000000
21900.600596	-0.007286	0.600505	0.048578	76.700455	44.505169	85.306793	2.378247	0.000000	-4.398175	0.000000	0.000000	0.000000	-1.427341	-0.076260	-1.238626	0.000000	0.000000	4.000000	8.000000	0.000000
21900.603929	-0.007286	0.600505	0.048578	76.700455	44.505169	85.306793	2.378247	0.000000	-4.398175	0.000000	0.000000	0.000000	-1.427341	-0.076260	-1.238626	0.000000	0.000000	4.000000	8.000000	0.000000
21900.607262	-0.007286	0.600505	0.048578	75.946136	44.664272	85.834480	2.320529	0.000000	-4.428899	0.000000	0.000000	0.000000	-1.427341	-0.076260	-1.238626	0.000000	0.000000	4.000000	8.000000	0.000000
21900.610596	-0.012358	0.600248	0.044848	75.946136	44.664272	85.834480	2.320529	0.000000	-4.428899	0.000000	0.000000	0.000000	-1.521644	-0.077229	-1.118774	0.000000	0.000000	4.000000	8.000000	0.000000
21900.613929	-0.012358	0.600248	0.044848	75.946136	44.664272	85.834480	2.320529	0.000000	-4.428899	0.000000	0.000000	0.000000	-1.521644	-0.077229	-1.118774	0.000000	0.000000	4.000000	8.000000	0.000000
21900.617262	-0.012358	0.600248	0.044848	75.317856	45.350731	86.348595	2.242422	0.000000	-4.382096	0.000000	0.000000	0.000000	-1.521644	-0.077229	-1.118774	0.000000	0.000000	4.000000	8.000000	0.000000
21900.620596	-0.017823	0.600015	0.041588	75.317856	45.350731	86.348595	2.242422	0.000000	-4.382096	0.000000	0.000000	0.000000	-1.639595	-0.069745	-0.978061	0.000000	0.000000	4.000000	8.000000	0.000000
21900.623929	-0.017823	0.600015	0.041588	75.317856	45.350731	86.348595	2.242422	0.000000	-4.382096	0.000000	0.000000	0.000000	-1.639595	-0.069745	-0.978061	0.000000	0.000000	4.000000	8.000000	0.000000
21900.627262	-0.017823	0.600015	0.041588	74.797966	46.182671	86.855537	2.079412	0.000000	-4.108830	0.000000	0.000000	0.000000	-1.639595	-0.069745	-0.978061	0.000000	0.000000	4.000000	8.000000	0.000000
21900.630596	-0.023601	0.599681	0.038893	74.797966	46.182671	86.855537	2.079412	0.000000	-4.108830	0.000000	0.000000	0.000000	-1.733314	-0.100422	-0.808501	0.000000	0.000000	4.000000	8.000000	0.000000
21900.633929	-0.023601	0.599681	0.038893	74.797966	46.182671	86.855537	2.079412	0.000000	-4.108830	0.000000	0.000000	0.000000	-1.733314	-0.100422	-0.808501	0.000000	0.000000	4.000000	8.000000	0.000000
21900.637262	-0.023601	0.599681	0.038893	74.339355	46.963535	87.572601	1.944662	0.000000	-3.819944	0.000000	0.000000	0.000000	-1.733314	-0.100422	-0.808501	0.000000	0.000000	4.000000	8.000000	0.000000
21900.640596	-0.029685	0.599196	0.036771	74.339355	46.963535	87.572601	1.944662	0.000000	-3.819944	0.000000	0.000000	0.000000	-1.825188	-0.145441	-0.636636	0.000000	0.000000	4.000000	8.000000	0.000000
21900.643929	-0.029685	0.599196	0.036771	74.339355	46.963535	87.572601	1.944662	0.000000	-3.819944	0.000000	0.000000	0.000000	-1.825188	-0.145441	-0.636636	0.000000	0.000000	4.000000	8.000000	0.000000
21900.647262	-0.029685	0.599196	0.036771	73.861572	47.574139	87.903328	1.838556	0.000000	-3.515746	0.000000	0.000000	0.000000	-1.825188	-0.145441	-0.636636	0.000000	0.000000	4.000000	8.000000	0.000000
21900.650596	-0.036003	0.598657	0.035235	73.861572	47.574139	87.903328	1.838556	0.000000	-3.515746	0.000000	0.000000	0.000000	-1.895280	-0.161511	-0.460951	0.000000	0.000000	4.000000	8.000000	0.000000
21900.653929	-0.036003	0.598657	0.035235	73.861572	47.574139	87.903328	1.838556	0.000000	-3.515746	0.000000	0.000000	0.000000	-1.895280	-0.161511	-0.460951	0.000000	0.000000	4.000000	8.000000	0.000000
21900.657262	-0.036003	0.598657	0.035235	73.355080	48.243546	87.866928	1.761731	0.000000	-3.199866	0.000000	0.000000	0.000000	-1.895280	-0.161511	-0.460951	0.000000	0.000000	4.000000	8.000000	0.000000
21900.660596	-0.042427	0.598033	0.034168	73.355080	48.243546	87.866928	1.761731	0.000000	-3.199866	0.000000	0.000000	0.000000	-1.927269	-0.187396	-0.319881	0.000000	0.000000	4.000000	8.000000	0.000000
21900.663929	-0.042427	0.598033	0.034168	73.355080	48.243546	87.866928	1.761731	0.000000	-3.199866	0.000000	0.000000	0.000000	-1.927269	-0.187396	-0.319881	0.000000	0.000000	4.000000	8.000000	0.000000
21900.667262	-0.042427	0.598033	0.034168	72.824013	49.374363	88.407524	1.708417	0.000000	-2.878655	0.000000	0.000000	0.000000	-1.927269	-0.187396	-0.319881	0.000000	0.000000	4.000000	8.000000	0.000000
21900.670596	-0.048845	0.597471	0.033646	72.824013	49.374363	88.407524	1.708417	0.000000	-2.878655	0.000000	0.000000	0.000000	-1.925371	-0.168475	-0.156612	0.000000	0.000000	4.000000	8.000000	0.000000
21900.673929	-0.048845	0.597471	0.033646	72.824013	49.374363	88.407524	1.708417	0.000000	-2.878655	0.000000	0.000000	0.000000	-1.925371	-0.168475	-0.156612	0.000000	0.000000	4.000000	8.000000	0.000000
21900.677262	-0.048845	0.597471	0.033646	72.312004	51.049103	89.467300	1.682315	0.000000	-2.557760	0.000000	0.000000	0.000000	-1.925371	-0.168475	-0.156612	0.000000	0.000000	4.000000	8.000000	0.000000
21900.680596	-0.055252	0.596959	0.033632	72.312004	51.049103	89.467300	1.682315	0.000000	-2.557760	0.000000	0.000000	0.000000	-1.922204	-0.153530	-0.004430	0.000000	0.000000	4.000000	8.000000	0.000000
21900.683929	-0.055252	0.596959	0.033632	72.312004	51.049103	89.467300	1.682315	0.000000	-2.557760	0.000000	0.000000	0.000000	-1.922204	-0.153530	-0.004430	0.000000	0.000000	4.000000	8.000000	0.000000
21900.687262	-0.055252	0.596959	0.033632	71.896461	52.960007	90.453926	1.681577	0.000000	-2.237392	0.000000	0.000000	0.000000	-1.922204	-0.153530	-0.004430	0.000000	0.000000	4.000000	8.000000	0.000000
21900.690596	-0.061429	0.596528	0.034274	71.896461	52.960007	90.453926	1.681577	0.000000	-2.237392	0.000000	0.000000	0.000000	-1.852943	-0.129383	0.192799	0.000000	0.000000	4.000000	8.000000	0.000000
21900.693929	-0.061429	0.596528	0.034274	71.896461	52.960007	90.453926	1.681577	0.000000	-2.237392	0.000000	0.000000	0.000000	-1.852943	-0.129383	0.192799	0.000000	0.000000	4.000000	8.000000	0.000000
21900.697262	-0.061429	0.596528	0.034274	71.653473	54.951141	91.724373	1.713710	0.000000	-1.928568	0.000000	0.000000	0.000000	-1.852943	-0.129383	0.192799	0.000000	0.000000	4.000000	8.000000	0.000000
21900.700596	-0.067500	0.596102	0.035631	71.653473	54.951141	91.724373	1.713710	0.000000	-1.928568	0.000000	0.000000	0.000000	-1.821279	-0.127709	0.406905	0.000000	0.000000	4.000000	8.000000	0.000000
21900.703929	-0.067500	0.596102	0.035631	71.653473	54.951141	91.724373	1.713710	0.000000	-1.928568	0.000000	0.000000	0.000000	-1.821279	-0.127709	0.406905	0.000000	0.000000	4.000000	8.000000	0.000000
21900.707262	-0.067500	0.596102	0.035631	71.593819	57.023304	93.218559	1.781528	0.000000	-1.625022	0.000000	0.000000	0.000000	-1.821279	-0.127709	0.406905	0.000000	0.000000	4.000000	8.000000	0.000000
21900.710596	-0.073532	0.595683	0.037672	71.593819	57.023304	93.218559	1.781528	0.000000	-1.625022	0.000000	0.000000	0.000000	-1.809730	-0.125904	0.612293	0.000000	0.000000	4.000000	8.000000	0.000000
21900.713929	-0.073532	0.595683	0.037672	71.593819	57.023304	93.218559	1.781528	0.000000	-1.625022	0.000000	0.000000	0.000000	-1.809730	-0.125904	0.612293	0.000000	0.000000	4.000000	8.000000	0.000000
21900.717262	-0.073532	0.595683	0.037672	71.655006	59.245129	94.623268	1.883577	0.000000	-1.323400	0.000000	0.000000	0.000000	-1.809730	-0.125904	0.612293	0.000000	0.000000	4.000000	8.000000	0.000000
21900.720596	-0.079330	0.595296	0.040398	71.655006	59.245129	94.623268	1.883577	0.000000	-1.323400	0.000000	0.000000	0.000000	-1.739279	-0.116071	0.818081	0.000000	0.000000	4.000000	8.000000	0.000000
21900.723929	-0.079330	0.595296	0.040398	71.655006	59.245129	94.623268	1.883577	0.000000	-1.323400	0.000000	0.000000	0.000000	-1.739279	-0.116071	0.818081	0.000000	0.000000	4.000000	8.000000	0.000000
21900.727262	-0.079330	0.595296	0.040398	71.666222	61.730709	96.280823	2.019923	0.000000	-1.033520	0.000000	0.000000	0.000000	-1.739279	-0.116071	0.818081	0.000000	0.000000	4.000000	8.000000	0.000000
21900.730596	-0.084881	0.594960	0.043812	71.666222	61.730709	96.280823	2.019923	0.000000	-1.033520	0.000000	0.000000	0.000000	-1.665469	-0.100821	1.024153	0.000000	0.000000	4.000000	8.000000	0.000000
21900.733929	-0.084881	0.594960	0.043812	71.666222	61.730709	96.280823	2.019923	0.000000	-1.033520	0.000000	0.000000	0.000000	-1.665469	-0.100821	1.024153	0.000000	0.000000	4.000000	8.000000	0.000000
21900.737262	-0.084881	0.594960	0.043812	71.612274	64.589851	98.443016	2.190615	0.000000	-0.755942	0.000000	0.000000	0.000000	-1.665469	-0.100821	1.024153	0.000000	0.000000	4.000000	8.000000	0.000000
21900.740596	-0.090047	0.594650	0.047776	71.612274	64.589851	98.443016	2.190615	0.000000	-0.755942	0.000000	0.000000	0.000000	-1.549834	-0.092877	1.189043	0.000000	0.000000	4.000000	8.000000	0.000000
21900.743929	-0.090047	0.594650	0.047776	71.612274	64.589851	98.443016	2.190615	0.000000	-0.755942	0.000000	0.000000	0.000000	-1.549834	-0.092877	1.189043	0.000000	0.000000	4.000000	8.000000	0.000000
21900.747262	-0.090047	0.594650	0.047776	71.513321	67.753754	100.863228	2.388789	0.000000	-0.497636	0.000000	0.000000	0.000000	-1.549834	-0.092877	1.189043	0.000000	0.000000	4.000000	8.000000	0.000000
21900.750596	-0.094822	0.594367	0.052274	71.513321	67.753754	100.863228	2.388789	0.000000	-0.497636	0.000000	0.000000	0.000000	-1.432533	-0.084815	1.349406	0.000000	0.000000	4.000000	8.000000	0.000000
21900.753929	-0.094822	0.594367	0.052274	71.513321	67.753754	100.863228	2.388789	0.000000	-0.497636	0.000000	0.000000	0.000000	-1.432533	-0.084815	1.349406	0.000000	0.000000	4.000000	8.000000	0.000000
21900.757262	-0.094822	0.594367	0.052274	71.350006	71.124428	103.235291	2.613690	0.000000	-0.258881	0.000000	0.000000	0.000000	-1.432533	-0.084815	1.349406	0.000000	0.000000	4.000000	8.000000	0.000000
21900.760596	-0.099149	0.594034	0.057172	71.350006	71.124428	103.235291	2.613690	0.000000	-0.258881	0.000000	0.000000	0.000000	-1.297864	-0.100089	1.469417	0.000000	0.000000	4.000000	8.000000	0.000000
21900.763929	-0.099149	0.594034	0.057172	71.350006	71.124428	103.235291	2.613690	0.000000	-0.258881	0.000000	0.000000	0.000000	-1.297864	-0.100089	1.469417	0.000000	0.000000	4.000000	8.000000	0.000000
21900.767262	-0.099149	0.594034	0.057172	71.163696	74.500916	105.556526	2.858593	0.000000	-0.042571	0.000000	0.000000	0.000000	-1.297864	-0.100089	1.469417	0.000000	0.000000	4.000000	8.000000	0.000000
21900.770596	-0.103034	0.593651	0.062450	71.163696	74.500916	105.556526	2.858593	0.000000	-0.042571	0.000000	0.000000	0.000000	-1.165753	-0.114796	1.583536	0.000000	0.000000	4.000000	8.000000	0.000000
21900.773929	-0.103034	0.593651	0.062450	71.163696	74.500916	105.556526	2.858593	0.000000	-0.042571	0.000000	0.000000	0.000000	-1.165753	-0.114796	1.583536	0.000000	0.000000	4.000000	8.000000	0.000000
21900.777262	-0.103034	0.593651	0.062450	71.015762	77.893875	108.046967	3.122516	0.000000	0.151721	0.000000	0.000000	0.000000	-1.165753	-0.114796	1.583536	0.000000	0.000000	4.000000	8.000000	0.000000
21900.780596	-0.106566	0.593134	0.067969	71.015762	77.893875	108.046967	3.122516	0.000000	0.151721	0.000000	0.000000	0.000000	-1.059547	-0.155124	1.655504	0.000000	0.000000	4.000000	8.000000	0.000000
21900.783929	-0.106566	0.593134	0.067969	71.015762	77.893875	108.046967	3.122516	0.000000	0.151721	0.000000	0.000000	0.000000	-1.059547	-0.155124	1.655504	0.000000	0.000000	4.000000	8.000000	0.000000
21900.787262	-0.106566	0.593134	0.067969	70.911873	81.247322	110.539444	3.398433	0.000000	0.328313	0.000000	0.000000	0.000000	-1.059547	-0.155124	1.655504	0.000000	0.000000	4.000000	8.000000	0.000000
21900.790596	-0.109683	0.592525	0.073750	70.911873	81.247322	110.539444	3.398433	0.000000	0.328313	0.000000	0.000000	0.000000	-0.934917	-0.182816	1.734357	0.000000	0.000000	4.000000	8.000000	0.000000
21900.793929	-0.109683	0.592525	0.073750	70.911873	81.247322	110.539444	3.398433	0.000000	0.328313	0.000000	0.000000	0.000000	-0.934917	-0.182816	1.734357	0.000000	0.000000	4.000000	8.000000	0.000000
21900.797262	-0.109683	0.592525	0.073750	70.856941	84.563652	112.862518	3.687492	0.000000	0.484132	0.000000	0.000000	0.000000	-0.934917	-0.182816	1.734357	0.000000	0.000000	4.000000	8.000000	0.000000
21900.800596	-0.112359	0.591838	0.079754	70.856941	84.563652	112.862518	3.687492	0.000000	0.484132	0.000000	0.000000	0.000000	-0.802841	-0.206063	1.801119	0.000000	0.000000	4.000000	8.000000	0.000000
21900.803929	-0.112359	0.591838	0.079754	70.856941	84.563652	112.862518	3.687492	0.000000	0.484132	0.000000	0.000000	0.000000	-0.802841	-0.206063	1.801119	0.000000	0.000000	4.000000	8.000000	0.000000
21900.807262	-0.112359	0.591838	0.079754	70.854973	87.826698	115.038582	3.987679	0.000000	0.617939	0.000000	0.000000	0.000000	-0.802841	-0.206063	1.801119	0.000000	0.000000	4.000000	8.000000	0.000000
21900.810596	-0.114485	0.591051	0.085926	70.854973	87.826698	115.038582	3.987679	0.000000	0.617939	0.000000	0.000000	0.000000	-0.637807	-0.236113	1.851631	0.000000	0.000000	4.000000	8.000000	0.000000
21900.813929	-0.114485	0.591051	0.085926	70.854973	87.826698	115.038582	3.987679	0.000000	0.617939	0.000000	0.000000	0.000000	-0.637807	-0.236113	1.851631	0.000000	0.000000	4.000000	8.000000	0.000000
21900.817262	-0.114485	0.591051	0.085926	70.908966	91.115356	117.284065	4.296284	0.000000	0.724240	0.000000	0.000000	0.000000	-0.637807	-0.236113	1.851631	0.000000	0.000000	4.000000	8.000000	0.000000
21900.820596	-0.116020	0.590200	0.092306	70.908966	91.115356	117.284065	4.296284	0.000000	0.724240	0.000000	0.000000	0.000000	-0.460684	-0.255219	1.914081	0.000000	0.000000	4.000000	8.000000	0.000000
21900.823929	-0.116020	0.590200	0.092306	70.908966	91.115356	117.284065	4.296284	0.000000	0.724240	0.000000	0.000000	0.000000	-0.460684	-0.255219	1.914081	0.000000	0.000000	4.000000	8.000000	0.000000
21900.827262	-0.116020	0.590200	0.092306	70.993996	94.403954	119.755905	4.615297	0.000000	0.801021	0.000000	0.000000	0.000000	-0.460684	-0.255219	1.914081	0.000000	0.000000	4.000000	8.000000	0.000000
21900.830596	-0.116953	0.589297	0.098811	70.993996	94.403954	119.755905	4.615297	0.000000	0.801021	0.000000	0.000000	0.000000	-0.279695	-0.271031	1.951409	0.000000	0.000000	4.000000	8.000000	0.000000
21900.833929	-0.116953	0.589297	0.098811	70.993996	94.403954	119.755905	4.615297	0.000000	0.801021	0.000000	0.000000	0.000000	-0.279695	-0.271031	1.951409	0.000000	0.000000	4.000000	8.000000	0.000000
21900.837262	-0.116953	0.589297	0.098811	71.095642	97.625046	122.142250	4.927997	0.000000	0.845486	0.000000	0.000000	0.000000	-0.279695	-0.271031	1.951409	0.000000	0.000000	4.000000	8.000000	0.000000
21900.840596	-0.117405	0.588406	0.105336	71.095642	97.625046	122.142250	4.927997	0.000000	0.845486	0.000000	0.000000	0.000000	-0.135776	-0.267172	1.957485	0.000000	0.000000	4.000000	8.000000	0.000000
21900.843929	-0.117405	0.588406	0.105336	71.095642	97.625046	122.142250	4.927997	0.000000	0.845486	0.000000	0.000000	0.000000	-0.135776	-0.267172	1.957485	0.000000	0.000000	4.000000	8.000000	0.000000
21900.847262	-0.117405	0.588406	0.105336	71.205833	100.832237	124.369194	4.933108	0.000000	0.815131	0.000000	0.000000	0.000000	-0.135776	-0.267172	1.957485	0.000000	0.000000	4.000000	8.000000	0.000000
21900.850596	-0.117298	0.587503	0.111842	71.205833	100.832237	124.369194	4.933108	0.000000	0.815131	0.000000	0.000000	0.000000	0.032144	-0.270837	1.951893	0.000000	0.000000	4.000000	8.000000	0.000000
21900.853929	-0.117298	0.587503	0.111842	71.205833	100.832237	124.369194	4.933108	0.000000	0.815131	0.000000	0.000000	0.000000	0.032144	-0.270837	1.951893	0.000000	0.000000	4.000000	8.000000	0.000000
21900.857262	-0.117298	0.587503	0.111842	71.278961	103.966904	126.537231	4.941248	0.000000	0.764244	0.000000	0.000000	0.000000	0.032144	-0.270837	1.951893	0.000000	0.000000	4.000000	8.000000	0.000000
21900.860596	-0.116740	0.586596	0.118245	71.278961	103.966904	126.537231	4.941248	0.000000	0.764244	0.000000	0.000000	0.000000	0.167530	-0.272210	1.920839	0.000000	0.000000	4.000000	8.000000	0.000000
21900.863929	-0.116740	0.586596	0.118245	71.278961	103.966904	126.537231	4.941248	0.000000	0.764244	0.000000	0.000000	0.000000	0.167530	-0.272210	1.920839	0.000000	0.000000	4.000000	8.000000	0.000000
21900.867262	-0.116740	0.586596	0.118245	71.286316	106.866989	128.588394	4.950636	0.000000	0.700855	0.000000	0.000000	0.000000	0.167530	-0.272210	1.920839	0.000000	0.000000	4.000000	8.000000	0.000000
21900.870596	-0.115801	0.585721	0.124521	71.286316	106.866989	128.588394	4.950636	0.000000	0.700855	0.000000	0.000000	0.000000	0.281666	-0.262392	1.882893	0.000000	0.000000	4.000000	8.000000	0.000000
21900.873929	-0.115801	0.585721	0.124521	71.286316	106.866989	128.588394	4.950636	0.000000	0.700855	0.000000	0.000000	0.000000	0.281666	-0.262392	1.882893	0.000000	0.000000	4.000000	8.000000	0.000000
21900.877262	-0.115801	0.585721	0.124521	71.208954	109.479332	130.496429	4.960225	0.000000	0.629418	0.000000	0.000000	0.000000	0.281666	-0.262392	1.882893	0.000000	0.000000	4.000000	8.000000	0.000000
21900.880596	-0.114526	0.584898	0.130639	71.208954	109.479332	130.496429	4.960225	0.000000	0.629418	0.000000	0.000000	0.000000	0.382500	-0.247101	1.835367	0.000000	0.000000	4.000000	8.000000	0.000000
21900.883929	-0.114526	0.584898	0.130639	71.208954	109.479332	130.496429	4.960225	0.000000	0.629418	0.000000	0.000000	0.000000	0.382500	-0.247101	1.835367	0.000000	0.000000	4.000000	8.000000	0.000000
21900.887262	-0.114526	0.584898	0.130639	71.068886	111.697304	132.108704	4.969375	0.000000	0.552549	0.000000	0.000000	0.000000	0.382500	-0.247101	1.835367	0.000000	0.000000	4.000000	8.000000	0.000000
21900.890596	-0.112939	0.584098	0.136600	71.068886	111.697304	132.108704	4.969375	0.000000	0.552549	0.000000	0.000000	0.000000	0.475925	-0.239866	1.788360	0.000000	0.000000	4.000000	8.000000	0.000000
21900.893929	-0.112939	0.584098	0.136600	71.068886	111.697304	132.108704	4.969375	0.000000	0.552549	0.000000	0.000000	0.000000	0.475925	-0.239866	1.788360	0.000000	0.000000	4.000000	8.000000	0.000000
21900.897262	-0.112939	0.584098	0.136600	70.903557	113.527962	133.391800	4.977718	0.000000	0.471514	0.000000	0.000000	0.000000	0.475925	-0.239866	1.788360	0.000000	0.000000	4.000000	8.000000	0.000000
21900.900596	-0.110916	0.583354	0.142384	70.903557	113.527962	133.391800	4.977718	0.000000	0.471514	0.000000	0.000000	0.000000	0.606940	-0.223357	1.735054	0.000000	0.000000	4.000000	8.000000	0.000000
21900.903929	-0.110916	0.583354	0.142384	70.903557	113.527962	133.391800	4.977718	0.000000	0.471514	0.000000	0.000000	0.000000	0.606940	-0.223357	1.735054	0.000000	0.000000	4.000000	8.000000	0.000000
21900.907262	-0.110916	0.583354	0.142384	70.769783	115.108429	134.422791	4.985370	0.000000	0.382220	0.000000	0.000000	0.000000	0.606940	-0.223357	1.735054	0.000000	0.000000	4.000000	8.000000	0.000000
21900.910596	-0.108442	0.582642	0.147939	70.769783	115.108429	134.422791	4.985370	0.000000	0.382220	0.000000	0.000000	0.000000	0.742302	-0.213337	1.666631	0.000000	0.000000	4.000000	8.000000	0.000000
21900.913929	-0.108442	0.582642	0.147939	70.769783	115.108429	134.422791	4.985370	0.000000	0.382220	0.000000	0.000000	0.000000	0.742302	-0.213337	1.666631	0.000000	0.000000	4.000000	8.000000	0.000000
21900.917262	-0.108442	0.582642	0.147939	70.727158	116.568382	135.304016	4.991879	0.000000	0.284856	0.000000	0.000000	0.000000	0.742302	-0.213337	1.666631	0.000000	0.000000	4.000000	8.000000	0.000000
21900.920596	-0.105569	0.582004	0.153248	70.727158	116.568382	135.304016	4.991879	0.000000	0.284856	0.000000	0.000000	0.000000	0.861811	-0.191394	1.592780	0.000000	0.000000	4.000000	8.000000	0.000000
21900.923929	-0.105569	0.582004	0.153248	70.727158	116.568382	135.304016	4.991879	0.000000	0.284856	0.000000	0.000000	0.000000	0.861811	-0.191394	1.592780	0.000000	0.000000	4.000000	8.000000	0.000000
21900.927262	-0.105569	0.582004	0.153248	70.767387	117.980484	136.105850	4.996702	0.000000	0.181587	0.000000	0.000000	0.000000	0.861811	-0.191394	1.592780	0.000000	0.000000	4.000000	8.000000	0.000000
21900.930596	-0.102304	0.581473	0.158174	70.767387	117.980484	136.105850	4.996702	0.000000	0.181587	0.000000	0.000000	0.000000	0.979593	-0.159550	1.477605	0.000000	0.000000	4.000000	8.000000	0.000000
21900.933929	-0.102304	0.581473	0.158174	70.767387	117.980484	136.105850	4.996702	0.000000	0.181587	0.000000	0.000000	0.000000	0.979593	-0.159550	1.477605	0.000000	0.000000	4.000000	8.000000	0.000000
21900.937262	-0.102304	0.581473	0.158174	70.890999	119.384712	136.864334	4.999470	0.000000	0.072822	0.000000	0.000000	0.000000	0.979593	-0.159550	1.477605	0.000000	0.000000	4.000000	8.000000	0.000000
21900.940596	-0.098650	0.581020	0.162722	70.890999	119.384712	136.864334	4.999470	0.000000	0.072822	0.000000	0.000000	0.000000	1.096203	-0.135675	1.364427	0.000000	0.000000	4.000000	8.000000	0.000000
21900.943929	-0.098650	0.581020	0.162722	70.890999	119.384712	136.864334	4.999470	0.000000	0.072822	0.000000	0.000000	0.000000	1.096203	-0.135675	1.364427	0.000000	0.000000	4.000000	8.000000	0.000000
21900.947262	-0.098650	0.581020	0.162722	71.075134	120.759880	137.570068	4.999828	0.000000	-0.041482	0.000000	0.000000	0.000000	1.096203	-0.135675	1.364427	0.000000	0.000000	4.000000	8.000000	0.000000
21900.950596	-0.094595	0.580723	0.166789	71.075134	120.759880	137.570068	4.999828	0.000000	-0.041482	0.000000	0.000000	0.000000	1.216445	-0.089072	1.220092	0.000000	0.000000	4.000000	8.000000	0.000000
21900.953929	-0.094595	0.580723	0.166789	71.075134	120.759880	137.570068	4.999828	0.000000	-0.041482	0.000000	0.000000	0.000000	1.216445	-0.089072	1.220092	0.000000	0.000000	4.000000	8.000000	0.000000
21900.957262	-0.094595	0.580723	0.166789	71.314934	122.056290	138.190186	4.997377	0.000000	-0.161943	0.000000	0.000000	0.000000	1.216445	-0.089072	1.220092	0.000000	0.000000	4.000000	8.000000	0.000000
21900.960596	-0.090271	0.580561	0.170397	71.314934	122.056290	138.190186	4.997377	0.000000	-0.161943	0.000000	0.000000	0.000000	1.297100	-0.048638	1.082561	0.000000	0.000000	4.000000	8.000000	0.000000
21900.963929	-0.090271	0.580561	0.170397	71.314934	122.056290	138.190186	4.997377	0.000000	-0.161943	0.000000	0.000000	0.000000	1.297100	-0.048638	1.082561	0.000000	0.000000	4.000000	8.000000	0.000000
21900.967262	-0.090271	0.580561	0.170397	71.628899	123.156792	138.620514	4.991871	0.000000	-0.285003	0.000000	0.000000	0.000000	1.297100	-0.048638	1.082561	0.000000	0.000000	4.000000	8.000000	0.000000
21900.970596	-0.085647	0.580561	0.173476	71.628899	123.156792	138.620514	4.991871	0.000000	-0.285003	0.000000	0.000000	0.000000	1.387204	-0.000110	0.923656	0.000000	0.000000	4.000000	8.000000	0.000000
21900.973929	-0.085647	0.580561	0.173476	71.628899	123.156792	138.620514	4.991871	0.000000	-0.285003	0.000000	0.000000	0.000000	1.387204	-0.000110	0.923656	0.000000	0.000000	4.000000	8.000000	0.000000
21900.977262	-0.085647	0.580561	0.173476	72.010551	124.090950	138.904251	4.982975	0.000000	-0.412267	0.000000	0.000000	0.000000	1.387204	-0.000110	0.923656	0.000000	0.000000	4.000000	8.000000	0.000000
21900.980596	-0.080797	0.580678	0.176043	72.010551	124.090950	138.904251	4.982975	0.000000	-0.412267	0.000000	0.000000	0.000000	1.455049	0.035190	0.770198	0.000000	0.000000	4.000000	8.000000	0.000000
21900.983929	-0.080797	0.580678	0.176043	72.010551	124.090950	138.904251	4.982975	0.000000	-0.412267	0.000000	0.000000	0.000000	1.455049	0.035190	0.770198	0.000000	0.000000	4.000000	8.000000	0.000000
21900.987262	-0.080797	0.580678	0.176043	72.416389	124.823433	139.400360	4.970517	0.000000	-0.542181	0.000000	0.000000	0.000000	1.455049	0.035190	0.770198	0.000000	0.000000	4.000000	8.000000	0.000000
21900.990596	-0.075731	0.580896	0.178085	72.416389	124.823433	139.400360	4.970517	0.000000	-0.542181	0.000000	0.000000	0.000000	1.520027	0.065222	0.612329	0.000000	0.000000	4.000000	8.000000	0.000000
21900.993929	-0.075731	0.580896	0.178085	72.416389	124.823433	139.400360	4.970517	0.000000	-0.542181	0.000000	0.000000	0.000000	1.520027	0.065222	0.612329	0.000000	0.000000	4.000000	8.000000	0.000000
21900.997262	-0.075731	0.580896	0.178085	72.816284	125.276833	140.621872	4.954206	0.000000	-0.675162	0.000000	0.000000	0.000000	1.520027	0.065222	0.612329	0.000000	0.000000	4.000000	8.000000	0.000000
21901.000596	-0.070516	0.581208	0.179557	72.816284	125.276833	140.621872	4.954206	0.000000	-0.675162	0.000000	0.000000	0.000000	1.564420	0.093850	0.441640	0.000000	0.000000	4.000000	8.000000	0.000000
21901.003929	-0.070516	0.581208	0.179557	72.816284	125.276833	140.621872	4.954206	0.000000	-0.675162	0.000000	0.000000	0.000000	1.564420	0.093850	0.441640	0.000000	0.000000	4.000000	8.000000	0.000000
21901.007262	-0.070516	0.581208	0.179557	73.207565	125.391563	141.616791	4.933925	0.000000	-0.810178	0.000000	0.000000	0.000000	1.564420	0.093850	0.441640	0.000000	0.000000	4.000000	8.000000	0.000000
21901.010596	-0.065200	0.581659	0.180483	73.207565	125.391563	141.616791	4.933925	0.000000	-0.810178	0.000000	0.000000	0.000000	1.594831	0.135268	0.277854	0.000000	0.000000	4.000000	8.000000	0.000000
21901.013929	-0.065200	0.581659	0.180483	73.207565	125.391563	141.616791	4.933925	0.000000	-0.810178	0.000000	0.000000	0.000000	1.594831	0.135268	0.277854	0.000000	0.000000	4.000000	8.000000	0.000000
21901.017262	-0.065200	0.581659	0.180483	73.600693	125.234909	141.754852	4.909567	0.000000	-0.946652	0.000000	0.000000	0.000000	1.594831	0.135268	0.277854	0.000000	0.000000	4.000000	8.000000	0.000000
21901.020596	-0.059734	0.582192	0.180860	73.600693	125.234909	141.754852	4.909567	0.000000	-0.946652	0.000000	0.000000	0.000000	1.639690	0.159810	0.113214	0.000000	0.000000	4.000000	8.000000	0.000000
21901.023929	-0.059734	0.582192	0.180860	73.600693	125.234909	141.754852	4.909567	0.000000	-0.946652	0.000000	0.000000	0.000000	1.639690	0.159810	0.113214	0.000000	0.000000	4.000000	8.000000	0.000000
21901.027262	-0.059734	0.582192	0.180860	74.006966	124.789604	141.993500	4.880507	0.000000	-1.086575	0.000000	0.000000	0.000000	1.639690	0.159810	0.113214	0.000000	0.000000	4.000000	8.000000	0.000000
21901.030596	-0.054193	0.582805	0.180680	74.006966	124.789604	141.993500	4.880507	0.000000	-1.086575	0.000000	0.000000	0.000000	1.662380	0.183970	-0.054142	0.000000	0.000000	4.000000	8.000000	0.000000
21901.033929	-0.054193	0.582805	0.180680	74.006966	124.789604	141.993500	4.880507	0.000000	-1.086575	0.000000	0.000000	0.000000	1.662380	0.183970	-0.054142	0.000000	0.000000	4.000000	8.000000	0.000000
21901.037262	-0.054193	0.582805	0.180680	74.458672	124.136040	142.257202	4.846663	0.000000	-1.228760	0.000000	0.000000	0.000000	1.662380	0.183970	-0.054142	0.000000	0.000000	4.000000	8.000000	0.000000
21901.040596	-0.048657	0.583552	0.180030	74.458672	124.136040	142.257202	4.846663	0.000000	-1.228760	0.000000	0.000000	0.000000	1.660653	0.223999	-0.195073	0.000000	0.000000	4.000000	8.000000	0.000000
21901.043929	-0.048657	0.583552	0.180030	74.458672	124.136040	142.257202	4.846663	0.000000	-1.228760	0.000000	0.000000	0.000000	1.660653	0.223999	-0.195073	0.000000	0.000000	4.000000	8.000000	0.000000
21901.047262	-0.048657	0.583552	0.180030	74.977303	123.370743	142.044220	4.808285	0.000000	-1.371277	0.000000	0.000000	0.000000	1.660653	0.223999	-0.195073	0.000000	0.000000	4.000000	8.000000	0.000000
21901.050596	-0.043019	0.584359	0.178930	74.977303	123.370743	142.044220	4.808285	0.000000	-1.371277	0.000000	0.000000	0.000000	1.691599	0.242192	-0.329965	0.000000	0.000000	4.000000	8.000000	0.000000
21901.053929	-0.043019	0.584359	0.178930	74.977303	123.370743	142.044220	4.808285	0.000000	-1.371277	0.000000	0.000000	0.000000	1.691599	0.242192	-0.329965	0.000000	0.000000	4.000000	8.000000	0.000000
21901.057262	-0.043019	0.584359	0.178930	75.508995	122.406952	142.087784	4.764250	0.000000	-1.517209	0.000000	0.000000	0.000000	1.691599	0.242192	-0.329965	0.000000	0.000000	4.000000	8.000000	0.000000
21901.060596	-0.037376	0.585252	0.177328	75.508995	122.406952	142.087784	4.764250	0.000000	-1.517209	0.000000	0.000000	0.000000	1.692750	0.267744	-0.480501	0.000000	0.000000	4.000000	8.000000	0.000000
21901.063929	-0.037376	0.585252	0.177328	75.508995	122.406952	142.087784	4.764250	0.000000	-1.517209	0.000000	0.000000	0.000000	1.692750	0.267744	-0.480501	0.000000	0.000000	4.000000	8.000000	0.000000
21901.067262	-0.037376	0.585252	0.177328	76.049202	121.190819	142.149750	4.714638	0.000000	-1.664988	0.000000	0.000000	0.000000	1.692750	0.267744	-0.480501	0.000000	0.000000	4.000000	8.000000	0.000000
21901.070596	-0.031806	0.586225	0.175308	76.049202	121.190819	142.149750	4.714638	0.000000	-1.664988	0.000000	0.000000	0.000000	1.670918	0.291949	-0.606117	0.000000	0.000000	4.000000	8.000000	0.000000
21901.073929	-0.031806	0.586225	0.175308	76.049202	121.190819	142.149750	4.714638	0.000000	-1.664988	0.000000	0.000000	0.000000	1.670918	0.291949	-0.606117	0.000000	0.000000	4.000000	8.000000	0.000000
21901.077262	-0.031806	0.586225	0.175308	76.617050	119.834999	141.936844	4.659858	0.000000	-1.812657	0.000000	0.000000	0.000000	1.670918	0.291949	-0.606117	0.000000	0.000000	4.000000	8.000000	0.000000
21901.080596	-0.026261	0.587323	0.172931	76.617050	119.834999	141.936844	4.659858	0.000000	-1.812657	0.000000	0.000000	0.000000	1.663512	0.329443	-0.712839	0.000000	0.000000	4.000000	8.000000	0.000000
21901.083929	-0.026261	0.587323	0.172931	76.617050	119.834999	141.936844	4.659858	0.000000	-1.812657	0.000000	0.000000	0.000000	1.663512	0.329443	-0.712839	0.000000	0.000000	4.000000	8.000000	0.000000
21901.087262	-0.026261	0.587323	0.172931	77.200302	118.362236	141.427628	4.599327	0.000000	-1.961171	0.000000	0.000000	0.000000	1.663512	0.329443	-0.712839	0.000000	0.000000	4.000000	8.000000	0.000000
21901.090596	-0.020809	0.588486	0.170188	77.200302	118.362236	141.427628	4.599327	0.000000	-1.961171	0.000000	0.000000	0.000000	1.635833	0.348903	-0.823097	0.000000	0.000000	4.000000	8.000000	0.000000
21901.093929	-0.020809	0.588486	0.170188	77.200302	118.362236	141.427628	4.599327	0.000000	-1.961171	0.000000	0.000000	0.000000	1.635833	0.348903	-0.823097	0.000000	0.000000	4.000000	8.000000	0.000000
21901.097262	-0.020809	0.588486	0.170188	77.797485	116.816536	140.942535	4.533256	0.000000	-2.109405	0.000000	0.000000	0.000000	1.635833	0.348903	-0.823097	0.000000	0.000000	4.000000	8.000000	0.000000
21901.100596	-0.015515	0.589696	0.167095	77.797485	116.816536	140.942535	4.533256	0.000000	-2.109405	0.000000	0.000000	0.000000	1.587930	0.362898	-0.927959	0.000000	0.000000	4.000000	8.000000	0.000000
21901.103929	-0.015515	0.589696	0.167095	77.797485	116.816536	140.942535	4.533256	0.000000	-2.109405	0.000000	0.000000	0.000000	1.587930	0.362898	-0.927959	0.000000	0.000000	4.000000	8.000000	0.000000
21901.107262	-0.015515	0.589696	0.167095	78.407280	115.169533	140.175110	4.462080	0.000000	-2.256067	0.000000	0.000000	0.000000	1.587930	0.362898	-0.927959	0.000000	0.000000	4.000000	8.000000	0.000000
21901.110596	-0.010477	0.590934	0.163672	78.407280	115.169533	140.175110	4.462080	0.000000	-2.256067	0.000000	0.000000	0.000000	1.511587	0.371443	-1.026910	0.000000	0.000000	4.000000	8.000000	0.000000
21901.113929	-0.010477	0.590934	0.163672	78.407280	115.169533	140.175110	4.462080	0.000000	-2.256067	0.000000	0.000000	0.000000	1.511587	0.371443	-1.026910	0.000000	0.000000	4.000000	8.000000	0.000000
21901.117262	-0.010477	0.590934	0.163672	78.984688	113.247917	139.044083	4.386683	0.000000	-2.399376	0.000000	0.000000	0.000000	1.511587	0.371443	-1.026910	0.000000	0.000000	4.000000	8.000000	0.000000
21901.120596	-0.005667	0.592162	0.159928	78.984688	113.247917	139.044083	4.386683	0.000000	-2.399376	0.000000	0.000000	0.000000	1.442923	0.368420	-1.122930	0.000000	0.000000	4.000000	8.000000	0.000000
21901.123929	-0.005667	0.592162	0.159928	78.984688	113.247917	139.044083	4.386683	0.000000	-2.399376	0.000000	0.000000	0.000000	1.442923	0.368420	-1.122930	0.000000	0.000000	4.000000	8.000000	0.000000
21901.127262	-0.005667	0.592162	0.159928	79.464684	110.914070	137.603424	4.306640	0.000000	-2.540247	0.000000	0.000000	0.000000	1.442923	0.368420	-1.122930	0.000000	0.000000	4.000000	8.000000	0.000000
21901.130596	-0.001177	0.593337	0.155931	79.464684	110.914070	137.603424	4.306640	0.000000	-2.540247	0.000000	0.000000	0.000000	1.346979	0.352506	-1.199310	0.000000	0.000000	4.000000	8.000000	0.000000
21901.133929	-0.001177	0.593337	0.155931	79.464684	110.914070	137.603424	4.306640	0.000000	-2.540247	0.000000	0.000000	0.000000	1.346979	0.352506	-1.199310	0.000000	0.000000	4.000000	8.000000	0.000000
21901.137262	-0.001177	0.593337	0.155931	79.824753	108.098282	135.806503	4.223279	0.000000	-2.676549	0.000000	0.000000	0.000000	1.346979	0.352506	-1.199310	0.000000	0.000000	4.000000	8.000000	0.000000
21901.140596	0.003022	0.594481	0.151639	79.824753	108.098282	135.806503	4.223279	0.000000	-2.676549	0.000000	0.000000	0.000000	1.259685	0.343242	-1.287502	0.000000	0.000000	4.000000	8.000000	0.000000
21901.143929	0.003022	0.594481	0.151639	79.824753	108.098282	135.806503	4.223279	0.000000	-2.676549	0.000000	0.000000	0.000000	1.259685	0.343242	-1.287502	0.000000	0.000000	4.000000	8.000000	0.000000
21901.147262	0.003022	0.594481	0.151639	80.105370	104.911957	133.665665	4.135809	0.000000	-2.809819	0.000000	0.000000	0.000000	1.259685	0.343242	-1.287502	0.000000	0.000000	4.000000	8.000000	0.000000
21901.150596	0.006872	0.595573	0.147135	80.105370	104.911957	133.665665	4.135809	0.000000	-2.809819	0.000000	0.000000	0.000000	1.155218	0.327712	-1.351128	0.000000	0.000000	4.000000	8.000000	0.000000
21901.153929	0.006872	0.595573	0.147135	80.105370	104.911957	133.665665	4.135809	0.000000	-2.809819	0.000000	0.000000	0.000000	1.155218	0.327712	-1.351128	0.000000	0.000000	4.000000	8.000000	0.000000
21901.157262	0.006872	0.595573	0.147135	80.359039	101.456375	131.211655	4.045445	0.000000	-2.938430	0.000000	0.000000	0.000000	1.155218	0.327712	-1.351128	0.000000	0.000000	4.000000	8.000000	0.000000
21901.160596	0.010236	0.596599	0.142448	80.359039	101.456375	131.211655	4.045445	0.000000	-2.938430	0.000000	0.000000	0.000000	1.008956	0.307654	-1.406305	0.000000	0.000000	4.000000	8.000000	0.000000
21901.163929	0.010236	0.596599	0.142448	80.359039	101.456375	131.211655	4.045445	0.000000	-2.938430	0.000000	0.000000	0.000000	1.008956	0.307654	-1.406305	0.000000	0.000000	4.000000	8.000000	0.000000
21901.167262	0.010236	0.596599	0.142448	80.598320	97.788422	128.691910	3.954241	0.000000	-3.060061	0.000000	0.000000	0.000000	1.008956	0.307654	-1.406305	0.000000	0.000000	4.000000	8.000000	0.000000
21901.170596	0.013090	0.597555	0.137583	80.598320	97.788422	128.691910	3.954241	0.000000	-3.060061	0.000000	0.000000	0.000000	0.856326	0.286967	-1.459530	0.000000	0.000000	4.000000	8.000000	0.000000
21901.173929	0.013090	0.597555	0.137583	80.598320	97.788422	128.691910	3.954241	0.000000	-3.060061	0.000000	0.000000	0.000000	0.856326	0.286967	-1.459530	0.000000	0.000000	4.000000	8.000000	0.000000
21901.177262	0.013090	0.597555	0.137583	80.802666	93.799942	125.689964	3.862586	0.000000	-3.174968	0.000000	0.000000	0.000000	0.856326	0.286967	-1.459530	0.000000	0.000000	4.000000	8.000000	0.000000
21901.180596	0.015419	0.598394	0.132634	80.802666	93.799942	125.689964	3.862586	0.000000	-3.174968	0.000000	0.000000	0.000000	0.698528	0.251502	-1.484593	0.000000	0.000000	4.000000	8.000000	0.000000
21901.183929	0.015419	0.598394	0.132634	80.802666	93.799942	125.689964	3.862586	0.000000	-3.174968	0.000000	0.000000	0.000000	0.698528	0.251502	-1.484593	0.000000	0.000000	4.000000	8.000000	0.000000
21901.187262	0.015419	0.598394	0.132634	80.920586	89.579773	122.116028	3.771835	0.000000	-3.282264	0.000000	0.000000	0.000000	0.698528	0.251502	-1.484593	0.000000	0.000000	4.000000	8.000000	0.000000
21901.190596	0.017176	0.599126	0.127587	80.920586	89.579773	122.116028	3.771835	0.000000	-3.282264	0.000000	0.000000	0.000000	0.527150	0.219562	-1.514169	0.000000	0.000000	4.000000	8.000000	0.000000
21901.193929	0.017176	0.599126	0.127587	80.920586	89.579773	122.116028	3.771835	0.000000	-3.282264	0.000000	0.000000	0.000000	0.527150	0.219562	-1.514169	0.000000	0.000000	4.000000	8.000000	0.000000
21901.197262	0.017176	0.599126	0.127587	80.965080	85.229576	118.414993	3.682588	0.000000	-3.382091	0.000000	0.000000	0.000000	0.527150	0.219562	-1.514169	0.000000	0.000000	4.000000	8.000000	0.000000
21901.200596	0.018376	0.599801	0.122511	80.965080	85.229576	118.414993	3.682588	0.000000	-3.382091	0.000000	0.000000	0.000000	0.360174	0.202548	-1.522819	0.000000	0.000000	4.000000	8.000000	0.000000
21901.203929	0.018376	0.599801	0.122511	80.965080	85.229576	118.414993	3.682588	0.000000	-3.382091	0.000000	0.000000	0.000000	0.360174	0.202548	-1.522819	0.000000	0.000000	4.000000	8.000000	0.000000
21901.207262	0.018376	0.599801	0.122511	80.956429	80.952805	114.783531	3.595685	0.000000	-3.474342	0.000000	0.000000	0.000000	0.360174	0.202548	-1.522819	0.000000	0.000000	4.000000	8.000000	0.000000
21901.210596	0.019035	0.600365	0.117462	80.956429	80.952805	114.783531	3.595685	0.000000	-3.474342	0.000000	0.000000	0.000000	0.197755	0.169396	-1.514650	0.000000	0.000000	4.000000	8.000000	0.000000
21901.213929	0.019035	0.600365	0.117462	80.956429	80.952805	114.783531	3.595685	0.000000	-3.474342	0.000000	0.000000	0.000000	0.197755	0.169396	-1.514650	0.000000	0.000000	4.000000	8.000000	0.000000
21901.217262	0.019035	0.600365	0.117462	80.845924	76.854477	111.032753	3.511931	0.000000	-3.558981	0.000000	0.000000	0.000000	0.197755	0.169396	-1.514650	0.000000	0.000000	4.000000	8.000000	0.000000
21901.220596	0.019141	0.600914	0.112480	80.845924	76.854477	111.032753	3.511931	0.000000	-3.558981	0.000000	0.000000	0.000000	0.031710	0.164471	-1.494587	0.000000	0.000000	4.000000	8.000000	0.000000
21901.223929	0.019141	0.600914	0.112480	80.845924	76.854477	111.032753	3.511931	0.000000	-3.558981	0.000000	0.000000	0.000000	0.031710	0.164471	-1.494587	0.000000	0.000000	4.000000	8.000000	0.000000
21901.227262	0.019141	0.600914	0.112480	80.605957	73.179741	107.736137	3.432434	0.000000	-3.635711	0.000000	0.000000	0.000000	0.031710	0.164471	-1.494587	0.000000	0.000000	4.000000	8.000000	0.000000
21901.230596	0.018791	0.601373	0.107662	80.605957	73.179741	107.736137	3.432434	0.000000	-3.635711	0.000000	0.000000	0.000000	-0.104936	0.137711	-1.445345	0.000000	0.000000	4.000000	8.000000	0.000000
21901.233929	0.018791	0.601373	0.107662	80.605957	73.179741	107.736137	3.432434	0.000000	-3.635711	0.000000	0.000000	0.000000	-0.104936	0.137711	-1.445345	0.000000	0.000000	4.000000	8.000000	0.000000
21901.237262	0.018791	0.601373	0.107662	80.287437	70.000298	105.134445	3.357723	0.000000	-3.704821	0.000000	0.000000	0.000000	-0.104936	0.137711	-1.445345	0.000000	0.000000	4.000000	8.000000	0.000000
21901.240596	0.017918	0.601767	0.103028	80.287437	70.000298	105.134445	3.357723	0.000000	-3.704821	0.000000	0.000000	0.000000	-0.261891	0.118201	-1.390353	0.000000	0.000000	4.000000	8.000000	0.000000
21901.243929	0.017918	0.601767	0.103028	80.287437	70.000298	105.134445	3.357723	0.000000	-3.704821	0.000000	0.000000	0.000000	-0.261891	0.118201	-1.390353	0.000000	0.000000	4.000000	8.000000	0.000000
21901.247262	0.017918	0.601767	0.103028	79.900421	67.312920	102.910240	3.289790	0.000000	-3.765273	0.000000	0.000000	0.000000	-0.261891	0.118201	-1.390353	0.000000	0.000000	4.000000	8.000000	0.000000
21901.250596	0.016455	0.601999	0.098565	79.900421	67.312920	102.910240	3.289790	0.000000	-3.765273	0.000000	0.000000	0.000000	-0.438922	0.069567	-1.338733	0.000000	0.000000	4.000000	8.000000	0.000000
21901.253929	0.016455	0.601999	0.098565	79.900421	67.312920	102.910240	3.289790	0.000000	-3.765273	0.000000	0.000000	0.000000	-0.438922	0.069567	-1.338733	0.000000	0.000000	4.000000	8.000000	0.000000
21901.257262	0.016455	0.601999	0.098565	79.464340	65.061913	101.199448	3.230207	0.000000	-3.816512	0.000000	0.000000	0.000000	-0.438922	0.069567	-1.338733	0.000000	0.000000	4.000000	8.000000	0.000000
21901.260596	0.014441	0.602164	0.094248	79.464340	65.061913	101.199448	3.230207	0.000000	-3.816512	0.000000	0.000000	0.000000	-0.604211	0.049667	-1.295190	0.000000	0.000000	4.000000	8.000000	0.000000
21901.263929	0.014441	0.602164	0.094248	79.464340	65.061913	101.199448	3.230207	0.000000	-3.816512	0.000000	0.000000	0.000000	-0.604211	0.049667	-1.295190	0.000000	0.000000	4.000000	8.000000	0.000000
21901.267262	0.014441	0.602164	0.094248	78.953629	63.275051	100.085213	3.178577	0.000000	-3.859618	0.000000	0.000000	0.000000	-0.604211	0.049667	-1.295190	0.000000	0.000000	4.000000	8.000000	0.000000
21901.270596	0.011889	0.602237	0.090079	78.953629	63.275051	100.085213	3.178577	0.000000	-3.859618	0.000000	0.000000	0.000000	-0.765780	0.021727	-1.250521	0.000000	0.000000	4.000000	8.000000	0.000000
21901.273929	0.011889	0.602237	0.090079	78.953629	63.275051	100.085213	3.178577	0.000000	-3.859618	0.000000	0.000000	0.000000	-0.765780	0.021727	-1.250521	0.000000	0.000000	4.000000	8.000000	0.000000
21901.277262	0.011889	0.602237	0.090079	78.348183	61.893337	99.530800	3.135524	0.000000	-3.894674	0.000000	0.000000	0.000000	-0.765780	0.021727	-1.250521	0.000000	0.000000	4.000000	8.000000	0.000000
21901.280596	0.008888	0.602339	0.086143	78.348183	61.893337	99.530800	3.135524	0.000000	-3.894674	0.000000	0.000000	0.000000	-0.900328	0.030708	-1.180879	0.000000	0.000000	4.000000	8.000000	0.000000
21901.283929	0.008888	0.602339	0.086143	78.348183	61.893337	99.530800	3.135524	0.000000	-3.894674	0.000000	0.000000	0.000000	-0.900328	0.030708	-1.180879	0.000000	0.000000	4.000000	8.000000	0.000000
21901.287262	0.008888	0.602339	0.086143	77.685410	60.787228	99.366043	3.102196	0.000000	-3.921273	0.000000	0.000000	0.000000	-0.900328	0.030708	-1.180879	0.000000	0.000000	4.000000	8.000000	0.000000
21901.290596	0.005446	0.602446	0.082565	77.685410	60.787228	99.366043	3.102196	0.000000	-3.921273	0.000000	0.000000	0.000000	-1.032386	0.032067	-1.073564	0.000000	0.000000	4.000000	8.000000	0.000000
21901.293929	0.005446	0.602446	0.082565	77.685410	60.787228	99.366043	3.102196	0.000000	-3.921273	0.000000	0.000000	0.000000	-1.032386	0.032067	-1.073564	0.000000	0.000000	4.000000	8.000000	0.000000
21901.297262	0.005446	0.602446	0.082565	76.988510	59.886471	99.498566	3.082499	0.000000	-3.936776	0.000000	0.000000	0.000000	-1.032386	0.032067	-1.073564	0.000000	0.000000	4.000000	8.000000	0.000000
21901.300596	0.001644	0.602543	0.079385	76.988510	59.886471	99.498566	3.082499	0.000000	-3.936776	0.000000	0.000000	0.000000	-1.140609	0.029083	-0.953980	0.000000	0.000000	4.000000	8.000000	0.000000
21901.303929	0.001644	0.602543	0.079385	76.988510	59.886471	99.498566	3.082499	0.000000	-3.936776	0.000000	0.000000	0.000000	-1.140609	0.029083	-0.953980	0.000000	0.000000	4.000000	8.000000	0.000000
21901.307262	0.001644	0.602543	0.079385	76.282326	59.173534	99.737091	3.077619	0.000000	-3.940592	0.000000	0.000000	0.000000	-1.140609	0.029083	-0.953980	0.000000	0.000000	4.000000	8.000000	0.000000
21901.310596	-0.002571	0.602626	0.076683	76.282326	59.173534	99.737091	3.077619	0.000000	-3.940592	0.000000	0.000000	0.000000	-1.264580	0.025075	-0.810444	0.000000	0.000000	4.000000	8.000000	0.000000
21901.313929	-0.002571	0.602626	0.076683	76.282326	59.173534	99.737091	3.077619	0.000000	-3.940592	0.000000	0.000000	0.000000	-1.264580	0.025075	-0.810444	0.000000	0.000000	4.000000	8.000000	0.000000
21901.317262	-0.002571	0.602626	0.076683	75.618477	58.863014	99.603630	3.092392	0.000000	-3.929009	0.000000	0.000000	0.000000	-1.264580	0.025075	-0.810444	0.000000	0.000000	4.000000	8.000000	0.000000
21901.320596	-0.007154	0.602731	0.074446	75.618477	58.863014	99.603630	3.092392	0.000000	-3.929009	0.000000	0.000000	0.000000	-1.374829	0.031298	-0.671145	0.000000	0.000000	4.000000	8.000000	0.000000
21901.323929	-0.007154	0.602731	0.074446	75.618477	58.863014	99.603630	3.092392	0.000000	-3.929009	0.000000	0.000000	0.000000	-1.374829	0.031298	-0.671145	0.000000	0.000000	4.000000	8.000000	0.000000
21901.327262	-0.007154	0.602731	0.074446	75.099762	59.617287	100.018639	3.127802	0.000000	-3.900878	0.000000	0.000000	0.000000	-1.374829	0.031298	-0.671145	0.000000	0.000000	4.000000	8.000000	0.000000
21901.330596	-0.011934	0.602752	0.072617	75.099762	59.617287	100.018639	3.127802	0.000000	-3.900878	0.000000	0.000000	0.000000	-1.434193	0.006304	-0.548786	0.000000	0.000000	4.000000	8.000000	0.000000
21901.333929	-0.011934	0.602752	0.072617	75.099762	59.617287	100.018639	3.127802	0.000000	-3.900878	0.000000	0.000000	0.000000	-1.434193	0.006304	-0.548786	0.000000	0.000000	4.000000	8.000000	0.000000
21901.337262	-0.011934	0.602752	0.072617	74.704910	61.000576	101.282776	3.180939	0.000000	-3.857671	0.000000	0.000000	0.000000	-1.434193	0.006304	-0.548786	0.000000	0.000000	4.000000	8.000000	0.000000
21901.340596	-0.016922	0.602750	0.071175	74.704910	61.000576	101.282776	3.180939	0.000000	-3.857671	0.000000	0.000000	0.000000	-1.496292	-0.000356	-0.432416	0.000000	0.000000	4.000000	8.000000	0.000000
21901.343929	-0.016922	0.602750	0.071175	74.704910	61.000576	101.282776	3.180939	0.000000	-3.857671	0.000000	0.000000	0.000000	-1.496292	-0.000356	-0.432416	0.000000	0.000000	4.000000	8.000000	0.000000
21901.347262	-0.016922	0.602750	0.071175	74.447983	62.516613	102.500862	3.253051	0.000000	-3.797059	0.000000	0.000000	0.000000	-1.496292	-0.000356	-0.432416	0.000000	0.000000	4.000000	8.000000	0.000000
21901.350596	-0.022125	0.602748	0.070070	74.447983	62.516613	102.500862	3.253051	0.000000	-3.797059	0.000000	0.000000	0.000000	-1.560878	-0.000859	-0.331492	0.000000	0.000000	4.000000	8.000000	0.000000
21901.353929	-0.022125	0.602748	0.070070	74.447983	62.516613	102.500862	3.253051	0.000000	-3.797059	0.000000	0.000000	0.000000	-1.560878	-0.000859	-0.331492	0.000000	0.000000	4.000000	8.000000	0.000000
21901.357262	-0.022125	0.602748	0.070070	74.326447	63.829552	103.088478	3.344370	0.000000	-3.716879	0.000000	0.000000	0.000000	-1.560878	-0.000859	-0.331492	0.000000	0.000000	4.000000	8.000000	0.000000
21901.360596	-0.027409	0.602776	0.069419	74.326447	63.829552	103.088478	3.344370	0.000000	-3.716879	0.000000	0.000000	0.000000	-1.585224	0.008569	-0.195330	0.000000	0.000000	4.000000	8.000000	0.000000
21901.363929	-0.027409	0.602776	0.069419	74.326447	63.829552	103.088478	3.344370	0.000000	-3.716879	0.000000	0.000000	0.000000	-1.585224	0.008569	-0.195330	0.000000	0.000000	4.000000	8.000000	0.000000
21901.367262	-0.027409	0.602776	0.069419	74.239937	64.916130	103.428413	3.455708	0.000000	-3.613597	0.000000	0.000000	0.000000	-1.585224	0.008569	-0.195330	0.000000	0.000000	4.000000	8.000000	0.000000
21901.370596	-0.032789	0.602808	0.069228	74.239937	64.916130	103.428413	3.455708	0.000000	-3.613597	0.000000	0.000000	0.000000	-1.614094	0.009580	-0.057488	0.000000	0.000000	4.000000	8.000000	0.000000
21901.373929	-0.032789	0.602808	0.069228	74.239937	64.916130	103.428413	3.455708	0.000000	-3.613597	0.000000	0.000000	0.000000	-1.614094	0.009580	-0.057488	0.000000	0.000000	4.000000	8.000000	0.000000
21901.377262	-0.032789	0.602808	0.069228	74.137260	65.775192	103.776810	3.461380	0.000000	-3.360533	0.000000	0.000000	0.000000	-1.614094	0.009580	-0.057488	0.000000	0.000000	4.000000	8.000000	0.000000
21901.380596	-0.038234	0.602854	0.069534	74.137260	65.775192	103.776810	3.461380	0.000000	-3.360533	0.000000	0.000000	0.000000	-1.633357	0.013747	0.091968	0.000000	0.000000	4.000000	8.000000	0.000000
21901.383929	-0.038234	0.602854	0.069534	74.137260	65.775192	103.776810	3.461380	0.000000	-3.360533	0.000000	0.000000	0.000000	-1.633357	0.013747	0.091968	0.000000	0.000000	4.000000	8.000000	0.000000
21901.387262	-0.038234	0.602854	0.069534	74.005524	66.473167	104.047478	3.476708	0.000000	-3.088307	0.000000	0.000000	0.000000	-1.633357	0.013747	0.091968	0.000000	0.000000	4.000000	8.000000	0.000000
21901.390596	-0.043654	0.602882	0.070291	74.005524	66.473167	104.047478	3.476708	0.000000	-3.088307	0.000000	0.000000	0.000000	-1.626175	0.008456	0.226929	0.000000	0.000000	4.000000	8.000000	0.000000
21901.393929	-0.043654	0.602882	0.070291	74.005524	66.473167	104.047478	3.476708	0.000000	-3.088307	0.000000	0.000000	0.000000	-1.626175	0.008456	0.226929	0.000000	0.000000	4.000000	8.000000	0.000000
21901.397262	-0.043654	0.602882	0.070291	73.855049	67.148170	104.229378	3.514530	0.000000	-2.817277	0.000000	0.000000	0.000000	-1.626175	0.008456	0.226929	0.000000	0.000000	4.000000	8.000000	0.000000
21901.400596	-0.049041	0.602862	0.071507	73.855049	67.148170	104.229378	3.514530	0.000000	-2.817277	0.000000	0.000000	0.000000	-1.615929	-0.006173	0.364792	0.000000	0.000000	4.000000	8.000000	0.000000
21901.403929	-0.049041	0.602862	0.071507	73.855049	67.148170	104.229378	3.514530	0.000000	-2.817277	0.000000	0.000000	0.000000	-1.615929	-0.006173	0.364792	0.000000	0.000000	4.000000	8.000000	0.000000
21901.407262	-0.049041	0.602862	0.071507	73.710815	68.105301	104.466881	3.575328	0.000000	-2.547956	0.000000	0.000000	0.000000	-1.615929	-0.006173	0.364792	0.000000	0.000000	4.000000	8.000000	0.000000
21901.410596	-0.054304	0.602847	0.073176	73.710815	68.105301	104.466881	3.575328	0.000000	-2.547956	0.000000	0.000000	0.000000	-1.579069	-0.004362	0.500789	0.000000	0.000000	4.000000	8.000000	0.000000
21901.413929	-0.054304	0.602847	0.073176	73.710815	68.105301	104.466881	3.575328	0.000000	-2.547956	0.000000	0.000000	0.000000	-1.579069	-0.004362	0.500789	0.000000	0.000000	4.000000	8.000000	0.000000
21901.417262	-0.054304	0.602847	0.073176	73.589500	69.651443	105.072220	3.658793	0.000000	-2.284778	0.000000	0.000000	0.000000	-1.579069	-0.004362	0.500789	0.000000	0.000000	4.000000	8.000000	0.000000
21901.420596	-0.059476	0.602804	0.075244	73.589500	69.651443	105.072220	3.658793	0.000000	-2.284778	0.000000	0.000000	0.000000	-1.551386	-0.012743	0.620442	0.000000	0.000000	4.000000	8.000000	0.000000
21901.423929	-0.059476	0.602804	0.075244	73.589500	69.651443	105.072220	3.658793	0.000000	-2.284778	0.000000	0.000000	0.000000	-1.551386	-0.012743	0.620442	0.000000	0.000000	4.000000	8.000000	0.000000
21901.427262	-0.059476	0.602804	0.075244	73.537666	71.577744	105.977020	3.762200	0.000000	-2.026213	0.000000	0.000000	0.000000	-1.551386	-0.012743	0.620442	0.000000	0.000000	4.000000	8.000000	0.000000
21901.430596	-0.064360	0.602759	0.077728	73.537666	71.577744	105.977020	3.762200	0.000000	-2.026213	0.000000	0.000000	0.000000	-1.465193	-0.013580	0.745208	0.000000	0.000000	4.000000	8.000000	0.000000
21901.433929	-0.064360	0.602759	0.077728	73.537666	71.577744	105.977020	3.762200	0.000000	-2.026213	0.000000	0.000000	0.000000	-1.465193	-0.013580	0.745208	0.000000	0.000000	4.000000	8.000000	0.000000
21901.437262	-0.064360	0.602759	0.077728	73.474548	73.667816	107.331490	3.886401	0.000000	-1.782014	0.000000	0.000000	0.000000	-1.465193	-0.013580	0.745208	0.000000	0.000000	4.000000	8.000000	0.000000
21901.440596	-0.068988	0.602726	0.080645	73.474548	73.667816	107.331490	3.886401	0.000000	-1.782014	0.000000	0.000000	0.000000	-1.388608	-0.009859	0.875059	0.000000	0.000000	4.000000	8.000000	0.000000
21901.443929	-0.068988	0.602726	0.080645	73.474548	73.667816	107.331490	3.886401	0.000000	-1.782014	0.000000	0.000000	0.000000	-1.388608	-0.009859	0.875059	0.000000	0.000000	4.000000	8.000000	0.000000
21901.447262	-0.068988	0.602726	0.080645	73.392868	75.819229	108.696007	4.032245	0.000000	-1.550580	0.000000	0.000000	0.000000	-1.388608	-0.009859	0.875059	0.000000	0.000000	4.000000	8.000000	0.000000
21901.450596	-0.073441	0.602651	0.083981	73.392868	75.819229	108.696007	4.032245	0.000000	-1.550580	0.000000	0.000000	0.000000	-1.335891	-0.022510	1.000683	0.000000	0.000000	4.000000	8.000000	0.000000
21901.453929	-0.073441	0.602651	0.083981	73.392868	75.819229	108.696007	4.032245	0.000000	-1.550580	0.000000	0.000000	0.000000	-1.335891	-0.022510	1.000683	0.000000	0.000000	4.000000	8.000000	0.000000
21901.457262	-0.073441	0.602651	0.083981	73.316032	78.031006	110.052505	4.199025	0.000000	-1.327931	0.000000	0.000000	0.000000	-1.335891	-0.022510	1.000683	0.000000	0.000000	4.000000	8.000000	0.000000
21901.460596	-0.077610	0.602528	0.087690	73.316032	78.031006	110.052505	4.199025	0.000000	-1.327931	0.000000	0.000000	0.000000	-1.250493	-0.037094	1.112935	0.000000	0.000000	4.000000	8.000000	0.000000
21901.463929	-0.077610	0.602528	0.087690	73.316032	78.031006	110.052505	4.199025	0.000000	-1.327931	0.000000	0.000000	0.000000	-1.250493	-0.037094	1.112935	0.000000	0.000000	4.000000	8.000000	0.000000
21901.467262	-0.077610	0.602528	0.087690	73.256393	80.330620	111.733826	4.384514	0.000000	-1.119516	0.000000	0.000000	0.000000	-1.250493	-0.037094	1.112935	0.000000	0.000000	4.000000	8.000000	0.000000
21901.470596	-0.081545	0.602319	0.091777	73.256393	80.330620	111.733826	4.384514	0.000000	-1.119516	0.000000	0.000000	0.000000	-1.180554	-0.062612	1.226161	0.000000	0.000000	4.000000	8.000000	0.000000
21901.473929	-0.081545	0.602319	0.091777	73.256393	80.330620	111.733826	4.384514	0.000000	-1.119516	0.000000	0.000000	0.000000	-1.180554	-0.062612	1.226161	0.000000	0.000000	4.000000	8.000000	0.000000
21901.477262	-0.081545	0.602319	0.091777	73.192917	82.744049	113.595711	4.588874	0.000000	-0.922757	0.000000	0.000000	0.000000	-1.180554	-0.062612	1.226161	0.000000	0.000000	4.000000	8.000000	0.000000
21901.480596	-0.085101	0.602029	0.096182	73.192917	82.744049	113.595711	4.588874	0.000000	-0.922757	0.000000	0.000000	0.000000	-1.066809	-0.086967	1.321216	0.000000	0.000000	4.000000	8.000000	0.000000
21901.483929	-0.085101	0.602029	0.096182	73.192917	82.744049	113.595711	4.588874	0.000000	-0.922757	0.000000	0.000000	0.000000	-1.066809	-0.086967	1.321216	0.000000	0.000000	4.000000	8.000000	0.000000
21901.487262	-0.085101	0.602029	0.096182	73.115356	85.331718	115.508270	4.809077	0.000000	-0.744955	0.000000	0.000000	0.000000	-1.066809	-0.086967	1.321216	0.000000	0.000000	4.000000	8.000000	0.000000
21901.490596	-0.088235	0.601704	0.100858	73.115356	85.331718	115.508270	4.809077	0.000000	-0.744955	0.000000	0.000000	0.000000	-0.940263	-0.097550	1.403002	0.000000	0.000000	4.000000	8.000000	0.000000
21901.493929	-0.088235	0.601704	0.100858	73.115356	85.331718	115.508270	4.809077	0.000000	-0.744955	0.000000	0.000000	0.000000	-0.940263	-0.097550	1.403002	0.000000	0.000000	4.000000	8.000000	0.000000
21901.497262	-0.088235	0.601704	0.100858	73.023453	88.155151	117.690567	4.966327	0.000000	-0.579311	0.000000	0.000000	0.000000	-0.940263	-0.097550	1.403002	0.000000	0.000000	4.000000	8.000000	0.000000
21901.500596	-0.090878	0.601330	0.105784	73.023453	88.155151	117.690567	4.966327	0.000000	-0.579311	0.000000	0.000000	0.000000	-0.792718	-0.112269	1.477591	0.000000	0.000000	4.000000	8.000000	0.000000
21901.503929	-0.090878	0.601330	0.105784	73.023453	88.155151	117.690567	4.966327	0.000000	-0.579311	0.000000	0.000000	0.000000	-0.792718	-0.112269	1.477591	0.000000	0.000000	4.000000	8.000000	0.000000
21901.507262	-0.090878	0.601330	0.105784	72.927353	91.153870	119.931305	4.981511	0.000000	-0.429593	0.000000	0.000000	0.000000	-0.792718	-0.112269	1.477591	0.000000	0.000000	4.000000	8.000000	0.000000
21901.510596	-0.093100	0.600917	0.110805	72.927353	91.153870	119.931305	4.981511	0.000000	-0.429593	0.000000	0.000000	0.000000	-0.666611	-0.123679	1.506393	0.000000	0.000000	4.000000	8.000000	0.000000
21901.513929	-0.093100	0.600917	0.110805	72.927353	91.153870	119.931305	4.981511	0.000000	-0.429593	0.000000	0.000000	0.000000	-0.666611	-0.123679	1.506393	0.000000	0.000000	4.000000	8.000000	0.000000
21901.517262	-0.093100	0.600917	0.110805	72.859116	94.251854	122.154877	4.990333	0.000000	-0.310777	0.000000	0.000000	0.000000	-0.666611	-0.123679	1.506393	0.000000	0.000000	4.000000	8.000000	0.000000
21901.520596	-0.094924	0.600443	0.115965	72.859116	94.251854	122.154877	4.990333	0.000000	-0.310777	0.000000	0.000000	0.000000	-0.547194	-0.142194	1.548177	0.000000	0.000000	4.000000	8.000000	0.000000
21901.523929	-0.094924	0.600443	0.115965	72.859116	94.251854	122.154877	4.990333	0.000000	-0.310777	0.000000	0.000000	0.000000	-0.547194	-0.142194	1.548177	0.000000	0.000000	4.000000	8.000000	0.000000
21901.527262	-0.094924	0.600443	0.115965	72.840080	97.357529	124.592682	4.995216	0.000000	-0.218669	0.000000	0.000000	0.000000	-0.547194	-0.142194	1.548177	0.000000	0.000000	4.000000	8.000000	0.000000
21901.530596	-0.096265	0.599963	0.121167	72.840080	97.357529	124.592682	4.995216	0.000000	-0.218669	0.000000	0.000000	0.000000	-0.402323	-0.144068	1.560543	0.000000	0.000000	4.000000	8.000000	0.000000
21901.533929	-0.096265	0.599963	0.121167	72.840080	97.357529	124.592682	4.995216	0.000000	-0.218669	0.000000	0.000000	0.000000	-0.402323	-0.144068	1.560543	0.000000	0.000000	4.000000	8.000000	0.000000
21901.537262	-0.096265	0.599963	0.121167	72.832634	100.386803	127.013329	4.997626	0.000000	-0.154069	0.000000	0.000000	0.000000	-0.402323	-0.144068	1.560543	0.000000	0.000000	4.000000	8.000000	0.000000
21901.540596	-0.097184	0.599449	0.126350	72.832634	100.386803	127.013329	4.997626	0.000000	-0.154069	0.000000	0.000000	0.000000	-0.275856	-0.154374	1.554728	0.000000	0.000000	4.000000	8.000000	0.000000
21901.543929	-0.097184	0.599449	0.126350	72.832634	100.386803	127.013329	4.997626	0.000000	-0.154069	0.000000	0.000000	0.000000	-0.275856	-0.154374	1.554728	0.000000	0.000000	4.000000	8.000000	0.000000
21901.547262	-0.097184	0.599449	0.126350	72.798828	103.283768	129.304916	4.998759	0.000000	-0.111404	0.000000	0.000000	0.000000	-0.275856	-0.154374	1.554728	0.000000	0.000000	4.000000	8.000000	0.000000
21901.550596	-0.097638	0.598946	0.131491	72.798828	103.283768	129.304916	4.998759	0.000000	-0.111404	0.000000	0.000000	0.000000	-0.136239	-0.150919	1.542287	0.000000	0.000000	4.000000	8.000000	0.000000
21901.553929	-0.097638	0.598946	0.131491	72.798828	103.283768	129.304916	4.998759	0.000000	-0.111404	0.000000	0.000000	0.000000	-0.136239	-0.150919	1.542287	0.000000	0.000000	4.000000	8.000000	0.000000
21901.557262	-0.097638	0.598946	0.131491	72.711830	105.937752	131.463867	4.999194	0.000000	-0.089792	0.000000	0.000000	0.000000	-0.136239	-0.150919	1.542287	0.000000	0.000000	4.000000	8.000000	0.000000
21901.560596	-0.097694	0.598449	0.136543	72.711830	105.937752	131.463867	4.999194	0.000000	-0.089792	0.000000	0.000000	0.000000	-0.016856	-0.149122	1.515650	0.000000	0.000000	4.000000	8.000000	0.000000
21901.563929	-0.097694	0.598449	0.136543	72.711830	105.937752	131.463867	4.999194	0.000000	-0.089792	0.000000	0.000000	0.000000	-0.016856	-0.149122	1.515650	0.000000	0.000000	4.000000	8.000000	0.000000
21901.567262	-0.097694	0.598449	0.136543	72.577736	108.335129	133.412903	4.999288	0.000000	-0.084414	0.000000	0.000000	0.000000	-0.016856	-0.149122	1.515650	0.000000	0.000000	4.000000	8.000000	0.000000
21901.570596	-0.097308	0.597932	0.141463	72.577736	108.335129	133.412903	4.999288	0.000000	-0.084414	0.000000	0.000000	0.000000	0.115999	-0.155081	1.476193	0.000000	0.000000	4.000000	8.000000	0.000000
21901.573929	-0.097308	0.597932	0.141463	72.577736	108.335129	133.412903	4.999288	0.000000	-0.084414	0.000000	0.000000	0.000000	0.115999	-0.155081	1.476193	0.000000	0.000000	4.000000	8.000000	0.000000
21901.577262	-0.097308	0.597932	0.141463	72.436119	110.563629	135.178467	4.999095	0.000000	-0.095139	0.000000	0.000000	0.000000	0.115999	-0.155081	1.476193	0.000000	0.000000	4.000000	8.000000	0.000000
21901.580596	-0.096483	0.597428	0.146151	72.436119	110.563629	135.178467	4.999095	0.000000	-0.095139	0.000000	0.000000	0.000000	0.247484	-0.151112	1.406148	0.000000	0.000000	4.000000	8.000000	0.000000
21901.583929	-0.096483	0.597428	0.146151	72.436119	110.563629	135.178467	4.999095	0.000000	-0.095139	0.000000	0.000000	0.000000	0.247484	-0.151112	1.406148	0.000000	0.000000	4.000000	8.000000	0.000000
21901.587262	-0.096483	0.597428	0.146151	72.284065	112.674232	136.814423	4.998553	0.000000	-0.120292	0.000000	0.000000	0.000000	0.247484	-0.151112	1.406148	0.000000	0.000000	4.000000	8.000000	0.000000
21901.590596	-0.095236	0.596968	0.150559	72.284065	112.674232	136.814423	4.998553	0.000000	-0.120292	0.000000	0.000000	0.000000	0.374042	-0.137930	1.322630	0.000000	0.000000	4.000000	8.000000	0.000000
21901.593929	-0.095236	0.596968	0.150559	72.284065	112.674232	136.814423	4.998553	0.000000	-0.120292	0.000000	0.000000	0.000000	0.374042	-0.137930	1.322630	0.000000	0.000000	4.000000	8.000000	0.000000
21901.597262	-0.095236	0.596968	0.150559	72.136185	114.705627	138.375488	4.997499	0.000000	-0.158130	0.000000	0.000000	0.000000	0.374042	-0.137930	1.322630	0.000000	0.000000	4.000000	8.000000	0.000000
21901.600596	-0.093570	0.596532	0.154734	72.136185	114.705627	138.375488	4.997499	0.000000	-0.158130	0.000000	0.000000	0.000000	0.499790	-0.130803	1.252269	0.000000	0.000000	4.000000	8.000000	0.000000
21901.603929	-0.093570	0.596532	0.154734	72.136185	114.705627	138.375488	4.997499	0.000000	-0.158130	0.000000	0.000000	0.000000	0.499790	-0.130803	1.252269	0.000000	0.000000	4.000000	8.000000	0.000000
21901.607262	-0.093570	0.596532	0.154734	72.005898	116.693069	139.872284	4.995688	0.000000	-0.207595	0.000000	0.000000	0.000000	0.499790	-0.130803	1.252269	0.000000	0.000000	4.000000	8.000000	0.000000
21901.610596	-0.091464	0.596169	0.158555	72.005898	116.693069	139.872284	4.995688	0.000000	-0.207595	0.000000	0.000000	0.000000	0.631844	-0.108949	1.146322	0.000000	0.000000	4.000000	8.000000	0.000000
21901.613929	-0.091464	0.596169	0.158555	72.005898	116.693069	139.872284	4.995688	0.000000	-0.207595	0.000000	0.000000	0.000000	0.631844	-0.108949	1.146322	0.000000	0.000000	4.000000	8.000000	0.000000
21901.617262	-0.091464	0.596169	0.158555	71.909500	118.676010	141.332825	4.992770	0.000000	-0.268795	0.000000	0.000000	0.000000	0.631844	-0.108949	1.146322	0.000000	0.000000	4.000000	8.000000	0.000000
21901.620596	-0.088957	0.595866	0.162095	71.909500	118.676010	141.332825	4.992770	0.000000	-0.268795	0.000000	0.000000	0.000000	0.751994	-0.090964	1.062107	0.000000	0.000000	4.000000	8.000000	0.000000
21901.623929	-0.088957	0.595866	0.162095	71.909500	118.676010	141.332825	4.992770	0.000000	-0.268795	0.000000	0.000000	0.000000	0.751994	-0.090964	1.062107	0.000000	0.000000	4.000000	8.000000	0.000000
21901.627262	-0.088957	0.595866	0.162095	71.877579	120.654282	142.752899	4.988438	0.000000	-0.339838	0.000000	0.000000	0.000000	0.751994	-0.090964	1.062107	0.000000	0.000000	4.000000	8.000000	0.000000
21901.630596	-0.086034	0.595638	0.165243	71.877579	120.654282	142.752899	4.988438	0.000000	-0.339838	0.000000	0.000000	0.000000	0.876850	-0.068300	0.944359	0.000000	0.000000	4.000000	8.000000	0.000000
21901.633929	-0.086034	0.595638	0.165243	71.877579	120.654282	142.752899	4.988438	0.000000	-0.339838	0.000000	0.000000	0.000000	0.876850	-0.068300	0.944359	0.000000	0.000000	4.000000	8.000000	0.000000
21901.637262	-0.086034	0.595638	0.165243	71.940376	122.414749	143.947220	4.982238	0.000000	-0.421076	0.000000	0.000000	0.000000	0.876850	-0.068300	0.944359	0.000000	0.000000	4.000000	8.000000	0.000000
21901.640596	-0.082847	0.595456	0.167985	71.940376	122.414749	143.947220	4.982238	0.000000	-0.421076	0.000000	0.000000	0.000000	0.956140	-0.054558	0.822503	0.000000	0.000000	4.000000	8.000000	0.000000
21901.643929	-0.082847	0.595456	0.167985	71.940376	122.414749	143.947220	4.982238	0.000000	-0.421076	0.000000	0.000000	0.000000	0.956140	-0.054558	0.822503	0.000000	0.000000	4.000000	8.000000	0.000000
21901.647262	-0.082847	0.595456	0.167985	72.169678	123.635551	144.626953	4.974137	0.000000	-0.507903	0.000000	0.000000	0.000000	0.956140	-0.054558	0.822503	0.000000	0.000000	4.000000	8.000000	0.000000
21901.650596	-0.079367	0.595316	0.170289	72.169678	123.635551	144.626953	4.974137	0.000000	-0.507903	0.000000	0.000000	0.000000	1.044104	-0.042007	0.691447	0.000000	0.000000	4.000000	8.000000	0.000000
21901.653929	-0.079367	0.595316	0.170289	72.169678	123.635551	144.626953	4.974137	0.000000	-0.507903	0.000000	0.000000	0.000000	1.044104	-0.042007	0.691447	0.000000	0.000000	4.000000	8.000000	0.000000
21901.657262	-0.079367	0.595316	0.170289	72.480766	124.322762	144.812500	4.963697	0.000000	-0.601425	0.000000	0.000000	0.000000	1.044104	-0.042007	0.691447	0.000000	0.000000	4.000000	8.000000	0.000000
21901.660596	-0.075574	0.595228	0.172194	72.480766	124.322762	144.812500	4.963697	0.000000	-0.601425	0.000000	0.000000	0.000000	1.137955	-0.026316	0.571271	0.000000	0.000000	4.000000	8.000000	0.000000
21901.663929	-0.075574	0.595228	0.172194	72.480766	124.322762	144.812500	4.963697	0.000000	-0.601425	0.000000	0.000000	0.000000	1.137955	-0.026316	0.571271	0.000000	0.000000	4.000000	8.000000	0.000000
21901.667262	-0.075574	0.595228	0.172194	72.763329	124.718422	144.738037	4.950441	0.000000	-0.702236	0.000000	0.000000	0.000000	1.137955	-0.026316	0.571271	0.000000	0.000000	4.000000	8.000000	0.000000
21901.670596	-0.071495	0.595215	0.173615	72.763329	124.718422	144.738037	4.950441	0.000000	-0.702236	0.000000	0.000000	0.000000	1.223603	-0.004041	0.426403	0.000000	0.000000	4.000000	8.000000	0.000000
21901.673929	-0.071495	0.595215	0.173615	72.763329	124.718422	144.738037	4.950441	0.000000	-0.702236	0.000000	0.000000	0.000000	1.223603	-0.004041	0.426403	0.000000	0.000000	4.000000	8.000000	0.000000
21901.677262	-0.071495	0.595215	0.173615	73.035751	124.881485	144.458725	4.933941	0.000000	-0.810077	0.000000	0.000000	0.000000	1.223603	-0.004041	0.426403	0.000000	0.000000	4.000000	8.000000	0.000000
21901.680596	-0.067204	0.595250	0.174585	73.035751	124.881485	144.458725	4.933941	0.000000	-0.810077	0.000000	0.000000	0.000000	1.287348	0.010529	0.291059	0.000000	0.000000	4.000000	8.000000	0.000000
21901.683929	-0.067204	0.595250	0.174585	73.035751	124.881485	144.458725	4.933941	0.000000	-0.810077	0.000000	0.000000	0.000000	1.287348	0.010529	0.291059	0.000000	0.000000	4.000000	8.000000	0.000000
21901.687262	-0.067204	0.595250	0.174585	73.379471	124.822449	144.029449	4.914048	0.000000	-0.923111	0.000000	0.000000	0.000000	1.287348	0.010529	0.291059	0.000000	0.000000	4.000000	8.000000	0.000000
21901.690596	-0.062740	0.595355	0.175111	73.379471	124.822449	144.029449	4.914048	0.000000	-0.923111	0.000000	0.000000	0.000000	1.339084	0.031619	0.157840	0.000000	0.000000	4.000000	8.000000	0.000000
21901.693929	-0.062740	0.595355	0.175111	73.379471	124.822449	144.029449	4.914048	0.000000	-0.923111	0.000000	0.000000	0.000000	1.339084	0.031619	0.157840	0.000000	0.000000	4.000000	8.000000	0.000000
21901.697262	-0.062740	0.595355	0.175111	73.841072	124.457878	143.624557	4.890519	0.000000	-1.040591	0.000000	0.000000	0.000000	1.339084	0.031619	0.157840	0.000000	0.000000	4.000000	8.000000	0.000000
21901.700596	-0.058176	0.595573	0.175211	73.841072	124.457878	143.624557	4.890519	0.000000	-1.040591	0.000000	0.000000	0.000000	1.369381	0.065374	0.029953	0.000000	0.000000	4.000000	8.000000	0.000000
21901.703929	-0.058176	0.595573	0.175211	73.841072	124.457878	143.624557	4.890519	0.000000	-1.040591	0.000000	0.000000	0.000000	1.369381	0.065374	0.029953	0.000000	0.000000	4.000000	8.000000	0.000000
21901.707262	-0.058176	0.595573	0.175211	74.418991	123.850235	144.127869	4.863359	0.000000	-1.160922	0.000000	0.000000	0.000000	1.369381	0.065374	0.029953	0.000000	0.000000	4.000000	8.000000	0.000000
21901.710596	-0.053612	0.595820	0.174910	74.418991	123.850235	144.127869	4.863359	0.000000	-1.160922	0.000000	0.000000	0.000000	1.369125	0.073955	-0.090224	0.000000	0.000000	4.000000	8.000000	0.000000
21901.713929	-0.053612	0.595820	0.174910	74.418991	123.850235	144.127869	4.863359	0.000000	-1.160922	0.000000	0.000000	0.000000	1.369125	0.073955	-0.090224	0.000000	0.000000	4.000000	8.000000	0.000000
21901.717262	-0.053612	0.595820	0.174910	75.075089	122.979500	144.554459	4.832922	0.000000	-1.281741	0.000000	0.000000	0.000000	1.369125	0.073955	-0.090224	0.000000	0.000000	4.000000	8.000000	0.000000
21901.720596	-0.048943	0.596165	0.174292	75.075089	122.979500	144.554459	4.832922	0.000000	-1.281741	0.000000	0.000000	0.000000	1.400732	0.103453	-0.185576	0.000000	0.000000	4.000000	8.000000	0.000000
21901.723929	-0.048943	0.596165	0.174292	75.075089	122.979500	144.554459	4.832922	0.000000	-1.281741	0.000000	0.000000	0.000000	1.400732	0.103453	-0.185576	0.000000	0.000000	4.000000	8.000000	0.000000
21901.727262	-0.048943	0.596165	0.174292	75.716927	121.868172	144.175705	4.798354	0.000000	-1.405633	0.000000	0.000000	0.000000	1.400732	0.103453	-0.185576	0.000000	0.000000	4.000000	8.000000	0.000000
21901.730596	-0.044234	0.596529	0.173328	75.716927	121.868172	144.175705	4.798354	0.000000	-1.405633	0.000000	0.000000	0.000000	1.412748	0.109433	-0.289012	0.000000	0.000000	4.000000	8.000000	0.000000
21901.733929	-0.044234	0.596529	0.173328	75.716927	121.868172	144.175705	4.798354	0.000000	-1.405633	0.000000	0.000000	0.000000	1.412748	0.109433	-0.289012	0.000000	0.000000	4.000000	8.000000	0.000000
21901.737262	-0.044234	0.596529	0.173328	76.284317	120.557091	143.580872	4.759714	0.000000	-1.531380	0.000000	0.000000	0.000000	1.412748	0.109433	-0.289012	0.000000	0.000000	4.000000	8.000000	0.000000
21901.740596	-0.039466	0.596962	0.172081	76.284317	120.557091	143.580872	4.759714	0.000000	-1.531380	0.000000	0.000000	0.000000	1.430424	0.129802	-0.374263	0.000000	0.000000	4.000000	8.000000	0.000000
21901.743929	-0.039466	0.596962	0.172081	76.284317	120.557091	143.580872	4.759714	0.000000	-1.531380	0.000000	0.000000	0.000000	1.430424	0.129802	-0.374263	0.000000	0.000000	4.000000	8.000000	0.000000
21901.747262	-0.039466	0.596962	0.172081	76.769493	119.142281	143.043442	4.716670	0.000000	-1.659224	0.000000	0.000000	0.000000	1.430424	0.129802	-0.374263	0.000000	0.000000	4.000000	8.000000	0.000000
21901.750596	-0.034793	0.597405	0.170532	76.769493	119.142281	143.043442	4.716670	0.000000	-1.659224	0.000000	0.000000	0.000000	1.401652	0.132990	-0.464645	0.000000	0.000000	4.000000	8.000000	0.000000
21901.753929	-0.034793	0.597405	0.170532	76.769493	119.142281	143.043442	4.716670	0.000000	-1.659224	0.000000	0.000000	0.000000	1.401652	0.132990	-0.464645	0.000000	0.000000	4.000000	8.000000	0.000000
21901.757262	-0.034793	0.597405	0.170532	77.215897	117.817909	142.610657	4.670230	0.000000	-1.785762	0.000000	0.000000	0.000000	1.401652	0.132990	-0.464645	0.000000	0.000000	4.000000	8.000000	0.000000
21901.760596	-0.030222	0.597891	0.168674	77.215897	117.817909	142.610657	4.670230	0.000000	-1.785762	0.000000	0.000000	0.000000	1.371436	0.145832	-0.557278	0.000000	0.000000	4.000000	8.000000	0.000000
21901.763929	-0.030222	0.597891	0.168674	77.215897	117.817909	142.610657	4.670230	0.000000	-1.785762	0.000000	0.000000	0.000000	1.371436	0.145832	-0.557278	0.000000	0.000000	4.000000	8.000000	0.000000
21901.767262	-0.030222	0.597891	0.168674	77.668228	116.692894	142.058365	4.620261	0.000000	-1.911330	0.000000	0.000000	0.000000	1.371436	0.145832	-0.557278	0.000000	0.000000	4.000000	8.000000	0.000000
21901.770596	-0.025844	0.598410	0.166469	77.668228	116.692894	142.058365	4.620261	0.000000	-1.911330	0.000000	0.000000	0.000000	1.313468	0.155539	-0.661491	0.000000	0.000000	4.000000	8.000000	0.000000
21901.773929	-0.025844	0.598410	0.166469	77.668228	116.692894	142.058365	4.620261	0.000000	-1.911330	0.000000	0.000000	0.000000	1.313468	0.155539	-0.661491	0.000000	0.000000	4.000000	8.000000	0.000000
21901.777262	-0.025844	0.598410	0.166469	78.105095	115.663094	141.504578	4.567327	0.000000	-2.034582	0.000000	0.000000	0.000000	1.313468	0.155539	-0.661491	0.000000	0.000000	4.000000	8.000000	0.000000
21901.780596	-0.021725	0.598940	0.163994	78.105095	115.663094	141.504578	4.567327	0.000000	-2.034582	0.000000	0.000000	0.000000	1.235638	0.158887	-0.742740	0.000000	0.000000	4.000000	8.000000	0.000000
21901.783929	-0.021725	0.598940	0.163994	78.105095	115.663094	141.504578	4.567327	0.000000	-2.034582	0.000000	0.000000	0.000000	1.235638	0.158887	-0.742740	0.000000	0.000000	4.000000	8.000000	0.000000
21901.787262	-0.021725	0.598940	0.163994	78.496056	114.437157	141.023453	4.512349	0.000000	-2.153767	0.000000	0.000000	0.000000	1.235638	0.158887	-0.742740	0.000000	0.000000	4.000000	8.000000	0.000000
21901.790596	-0.017928	0.599473	0.161304	78.496056	114.437157	141.023453	4.512349	0.000000	-2.153767	0.000000	0.000000	0.000000	1.139164	0.160027	-0.806764	0.000000	0.000000	4.000000	8.000000	0.000000
21901.793929	-0.017928	0.599473	0.161304	78.496056	114.437157	141.023453	4.512349	0.000000	-2.153767	0.000000	0.000000	0.000000	1.139164	0.160027	-0.806764	0.000000	0.000000	4.000000	8.000000	0.000000
21901.797262	-0.017928	0.599473	0.161304	78.810493	112.752357	140.093155	4.456334	0.000000	-2.267397	0.000000	0.000000	0.000000	1.139164	0.160027	-0.806764	0.000000	0.000000	4.000000	8.000000	0.000000
21901.800596	-0.014480	0.599966	0.158378	78.810493	112.752357	140.093155	4.456334	0.000000	-2.267397	0.000000	0.000000	0.000000	1.034277	0.148047	-0.878023	0.000000	0.000000	4.000000	8.000000	0.000000
21901.803929	-0.014480	0.599966	0.158378	78.810493	112.752357	140.093155	4.456334	0.000000	-2.267397	0.000000	0.000000	0.000000	1.034277	0.148047	-0.878023	0.000000	0.000000	4.000000	8.000000	0.000000
21901.807262	-0.014480	0.599966	0.158378	79.072266	110.663589	138.537842	4.399575	0.000000	-2.375655	0.000000	0.000000	0.000000	1.034277	0.148047	-0.878023	0.000000	0.000000	4.000000	8.000000	0.000000
21901.810596	-0.011325	0.600388	0.155318	79.072266	110.663589	138.537842	4.399575	0.000000	-2.375655	0.000000	0.000000	0.000000	0.946616	0.126606	-0.917923	0.000000	0.000000	4.000000	8.000000	0.000000
21901.813929	-0.011325	0.600388	0.155318	79.072266	110.663589	138.537842	4.399575	0.000000	-2.375655	0.000000	0.000000	0.000000	0.946616	0.126606	-0.917923	0.000000	0.000000	4.000000	8.000000	0.000000
21901.817262	-0.011325	0.600388	0.155318	79.339394	108.257904	136.892487	4.342154	0.000000	-2.479052	0.000000	0.000000	0.000000	0.946616	0.126606	-0.917923	0.000000	0.000000	4.000000	8.000000	0.000000
21901.820596	-0.008545	0.600701	0.152043	79.339394	108.257904	136.892487	4.342154	0.000000	-2.479052	0.000000	0.000000	0.000000	0.833940	0.093811	-0.982630	0.000000	0.000000	4.000000	8.000000	0.000000
21901.823929	-0.008545	0.600701	0.152043	79.339394	108.257904	136.892487	4.342154	0.000000	-2.479052	0.000000	0.000000	0.000000	0.833940	0.093811	-0.982630	0.000000	0.000000	4.000000	8.000000	0.000000
21901.827262	-0.008545	0.600701	0.152043	79.595856	105.550301	134.890106	4.284609	0.000000	-2.577232	0.000000	0.000000	0.000000	0.833940	0.093811	-0.982630	0.000000	0.000000	4.000000	8.000000	0.000000
21901.830596	-0.006196	0.600908	0.148647	79.595856	105.550301	134.890106	4.284609	0.000000	-2.577232	0.000000	0.000000	0.000000	0.704613	0.062115	-1.018816	0.000000	0.000000	4.000000	8.000000	0.000000
21901.833929	-0.006196	0.600908	0.148647	79.595856	105.550301	134.890106	4.284609	0.000000	-2.577232	0.000000	0.000000	0.000000	0.704613	0.062115	-1.018816	0.000000	0.000000	4.000000	8.000000	0.000000
21901.837262	-0.006196	0.600908	0.148647	79.819679	102.589493	132.298309	4.228449	0.000000	-2.668373	0.000000	0.000000	0.000000	0.704613	0.062115	-1.018816	0.000000	0.000000	4.000000	8.000000	0.000000
21901.840596	-0.004215	0.600993	0.145062	79.819679	102.589493	132.298309	4.228449	0.000000	-2.668373	0.000000	0.000000	0.000000	0.594258	0.025373	-1.075251	0.000000	0.000000	4.000000	8.000000	0.000000
21901.843929	-0.004215	0.600993	0.145062	79.819679	102.589493	132.298309	4.228449	0.000000	-2.668373	0.000000	0.000000	0.000000	0.594258	0.025373	-1.075251	0.000000	0.000000	4.000000	8.000000	0.000000
21901.847262	-0.004215	0.600993	0.145062	79.963066	99.247498	129.494766	4.172472	0.000000	-2.755082	0.000000	0.000000	0.000000	0.594258	0.025373	-1.075251	0.000000	0.000000	4.000000	8.000000	0.000000
21901.850596	-0.002684	0.601054	0.141419	79.963066	99.247498	129.494766	4.172472	0.000000	-2.755082	0.000000	0.000000	0.000000	0.459482	0.018511	-1.093019	0.000000	0.000000	4.000000	8.000000	0.000000
21901.853929	-0.002684	0.601054	0.141419	79.963066	99.247498	129.494766	4.172472	0.000000	-2.755082	0.000000	0.000000	0.000000	0.459482	0.018511	-1.093019	0.000000	0.000000	4.000000	8.000000	0.000000
21901.857262	-0.002684	0.601054	0.141419	80.018417	95.780464	126.372108	4.118976	0.000000	-2.834437	0.000000	0.000000	0.000000	0.459482	0.018511	-1.093019	0.000000	0.000000	4.000000	8.000000	0.000000
21901.860596	-0.001622	0.601028	0.137735	80.018417	95.780464	126.372108	4.118976	0.000000	-2.834437	0.000000	0.000000	0.000000	0.318437	-0.007924	-1.105207	0.000000	0.000000	4.000000	8.000000	0.000000
21901.863929	-0.001622	0.601028	0.137735	80.018417	95.780464	126.372108	4.118976	0.000000	-2.834437	0.000000	0.000000	0.000000	0.318437	-0.007924	-1.105207	0.000000	0.000000	4.000000	8.000000	0.000000
21901.867262	-0.001622	0.601028	0.137735	80.025635	92.240318	122.957382	4.068729	0.000000	-2.906104	0.000000	0.000000	0.000000	0.318437	-0.007924	-1.105207	0.000000	0.000000	4.000000	8.000000	0.000000
21901.870596	-0.000995	0.600958	0.133983	80.025635	92.240318	122.957382	4.068729	0.000000	-2.906104	0.000000	0.000000	0.000000	0.188287	-0.020914	-1.125713	0.000000	0.000000	4.000000	8.000000	0.000000
21901.873929	-0.000995	0.600958	0.133983	80.025635	92.240318	122.957382	4.068729	0.000000	-2.906104	0.000000	0.000000	0.000000	0.188287	-0.020914	-1.125713	0.000000	0.000000	4.000000	8.000000	0.000000
21901.877262	-0.000995	0.600958	0.133983	79.952904	88.611732	119.530006	4.021244	0.000000	-2.971464	0.000000	0.000000	0.000000	0.188287	-0.020914	-1.125713	0.000000	0.000000	4.000000	8.000000	0.000000
21901.880596	-0.000849	0.600849	0.130316	79.952904	88.611732	119.530006	4.021244	0.000000	-2.971464	0.000000	0.000000	0.000000	0.043685	-0.032860	-1.099986	0.000000	0.000000	4.000000	8.000000	0.000000
21901.883929	-0.000849	0.600849	0.130316	79.952904	88.611732	119.530006	4.021244	0.000000	-2.971464	0.000000	0.000000	0.000000	0.043685	-0.032860	-1.099986	0.000000	0.000000	4.000000	8.000000	0.000000
21901.887262	-0.000849	0.600849	0.130316	79.777702	85.043732	116.257774	3.979180	0.000000	-3.027560	0.000000	0.000000	0.000000	0.043685	-0.032860	-1.099986	0.000000	0.000000	4.000000	8.000000	0.000000
21901.890596	-0.001176	0.600608	0.126701	79.777702	85.043732	116.257774	3.979180	0.000000	-3.027560	0.000000	0.000000	0.000000	-0.098216	-0.072321	-1.084334	0.000000	0.000000	4.000000	8.000000	0.000000
21901.893929	-0.001176	0.600608	0.126701	79.777702	85.043732	116.257774	3.979180	0.000000	-3.027560	0.000000	0.000000	0.000000	-0.098216	-0.072321	-1.084334	0.000000	0.000000	4.000000	8.000000	0.000000
21901.897262	-0.001176	0.600608	0.126701	79.496101	81.680809	113.296089	3.942566	0.000000	-3.075089	0.000000	0.000000	0.000000	-0.098216	-0.072321	-1.084334	0.000000	0.000000	4.000000	8.000000	0.000000
21901.900596	-0.001968	0.600290	0.123145	79.496101	81.680809	113.296089	3.942566	0.000000	-3.075089	0.000000	0.000000	0.000000	-0.237526	-0.095406	-1.066806	0.000000	0.000000	4.000000	8.000000	0.000000
21901.903929	-0.001968	0.600290	0.123145	79.496101	81.680809	113.296089	3.942566	0.000000	-3.075089	0.000000	0.000000	0.000000	-0.237526	-0.095406	-1.066806	0.000000	0.000000	4.000000	8.000000	0.000000
21901.907262	-0.001968	0.600290	0.123145	79.101021	78.699005	110.841461	3.911842	0.000000	-3.114079	0.000000	0.000000	0.000000	-0.237526	-0.095406	-1.066806	0.000000	0.000000	4.000000	8.000000	0.000000
21901.910596	-0.003298	0.599865	0.119654	79.101021	78.699005	110.841461	3.911842	0.000000	-3.114079	0.000000	0.000000	0.000000	-0.398985	-0.127414	-1.047441	0.000000	0.000000	4.000000	8.000000	0.000000
21901.913929	-0.003298	0.599865	0.119654	79.101021	78.699005	110.841461	3.911842	0.000000	-3.114079	0.000000	0.000000	0.000000	-0.398985	-0.127414	-1.047441	0.000000	0.000000	4.000000	8.000000	0.000000
21901.917262	-0.003298	0.599865	0.119654	78.607964	76.150864	108.941986	3.888781	0.000000	-3.142830	0.000000	0.000000	0.000000	-0.398985	-0.127414	-1.047441	0.000000	0.000000	4.000000	8.000000	0.000000
21901.920596	-0.005103	0.599345	0.116261	78.607964	76.150864	108.941986	3.888781	0.000000	-3.142830	0.000000	0.000000	0.000000	-0.541371	-0.155978	-1.017785	0.000000	0.000000	4.000000	8.000000	0.000000
21901.923929	-0.005103	0.599345	0.116261	78.607964	76.150864	108.941986	3.888781	0.000000	-3.142830	0.000000	0.000000	0.000000	-0.541371	-0.155978	-1.017785	0.000000	0.000000	4.000000	8.000000	0.000000
21901.927262	-0.005103	0.599345	0.116261	78.032860	73.958588	107.500023	3.873470	0.000000	-3.161683	0.000000	0.000000	0.000000	-0.541371	-0.155978	-1.017785	0.000000	0.000000	4.000000	8.000000	0.000000
21901.930596	-0.007294	0.598813	0.113024	78.032860	73.958588	107.500023	3.873470	0.000000	-3.161683	0.000000	0.000000	0.000000	-0.657315	-0.159575	-0.971254	0.000000	0.000000	4.000000	8.000000	0.000000
21901.933929	-0.007294	0.598813	0.113024	78.032860	73.958588	107.500023	3.873470	0.000000	-3.161683	0.000000	0.000000	0.000000	-0.657315	-0.159575	-0.971254	0.000000	0.000000	4.000000	8.000000	0.000000
21901.937262	-0.007294	0.598813	0.113024	77.369423	72.070526	106.472572	3.865893	0.000000	-3.170943	0.000000	0.000000	0.000000	-0.657315	-0.159575	-0.971254	0.000000	0.000000	4.000000	8.000000	0.000000
21901.940596	-0.009814	0.598329	0.110044	77.369423	72.070526	106.472572	3.865893	0.000000	-3.170943	0.000000	0.000000	0.000000	-0.756152	-0.145113	-0.894023	0.000000	0.000000	4.000000	8.000000	0.000000
21901.943929	-0.009814	0.598329	0.110044	77.369423	72.070526	106.472572	3.865893	0.000000	-3.170943	0.000000	0.000000	0.000000	-0.756152	-0.145113	-0.894023	0.000000	0.000000	4.000000	8.000000	0.000000
21901.947262	-0.009814	0.598329	0.110044	76.661041	70.433807	105.770065	3.867204	0.000000	-3.169342	0.000000	0.000000	0.000000	-0.756152	-0.145113	-0.894023	0.000000	0.000000	4.000000	8.000000	0.000000
21901.950596	-0.012636	0.597895	0.107320	76.661041	70.433807	105.770065	3.867204	0.000000	-3.169342	0.000000	0.000000	0.000000	-0.846402	-0.130266	-0.817106	0.000000	0.000000	4.000000	8.000000	0.000000
21901.953929	-0.012636	0.597895	0.107320	76.661041	70.433807	105.770065	3.867204	0.000000	-3.169342	0.000000	0.000000	0.000000	-0.846402	-0.130266	-0.817106	0.000000	0.000000	4.000000	8.000000	0.000000
21901.957262	-0.012636	0.597895	0.107320	75.949951	68.987801	105.294876	3.877620	0.000000	-3.156591	0.000000	0.000000	0.000000	-0.846402	-0.130266	-0.817106	0.000000	0.000000	4.000000	8.000000	0.000000
21901.960596	-0.015706	0.597511	0.104912	75.949951	68.987801	105.294876	3.877620	0.000000	-3.156591	0.000000	0.000000	0.000000	-0.921006	-0.115412	-0.722358	0.000000	0.000000	4.000000	8.000000	0.000000
21901.963929	-0.015706	0.597511	0.104912	75.949951	68.987801	105.294876	3.877620	0.000000	-3.156591	0.000000	0.000000	0.000000	-0.921006	-0.115412	-0.722358	0.000000	0.000000	4.000000	8.000000	0.000000
21901.967262	-0.015706	0.597511	0.104912	75.290421	67.704430	104.976204	3.897729	0.000000	-3.131726	0.000000	0.000000	0.000000	-0.921006	-0.115412	-0.722358	0.000000	0.000000	4.000000	8.000000	0.000000
21901.970596	-0.019130	0.597107	0.102732	75.290421	67.704430	104.976204	3.897729	0.000000	-3.131726	0.000000	0.000000	0.000000	-1.027321	-0.121001	-0.653924	0.000000	0.000000	4.000000	8.000000	0.000000
21901.973929	-0.019130	0.597107	0.102732	75.290421	67.704430	104.976204	3.897729	0.000000	-3.131726	0.000000	0.000000	0.000000	-1.027321	-0.121001	-0.653924	0.000000	0.000000	4.000000	8.000000	0.000000
21901.977262	-0.019130	0.597107	0.102732	74.715042	66.729904	104.705124	3.928775	0.000000	-3.092690	0.000000	0.000000	0.000000	-1.027321	-0.121001	-0.653924	0.000000	0.000000	4.000000	8.000000	0.000000
21901.980596	-0.022780	0.596736	0.100849	74.715042	66.729904	104.705124	3.928775	0.000000	-3.092690	0.000000	0.000000	0.000000	-1.094853	-0.111326	-0.565106	0.000000	0.000000	4.000000	8.000000	0.000000
21901.983929	-0.022780	0.596736	0.100849	74.715042	66.729904	104.705124	3.928775	0.000000	-3.092690	0.000000	0.000000	0.000000	-1.094853	-0.111326	-0.565106	0.000000	0.000000	4.000000	8.000000	0.000000
21901.987262	-0.022780	0.596736	0.100849	74.264740	66.627983	104.478943	3.969875	0.000000	-3.039752	0.000000	0.000000	0.000000	-1.094853	-0.111326	-0.565106	0.000000	0.000000	4.000000	8.000000	0.000000
21901.990596	-0.026578	0.596358	0.099232	74.264740	66.627983	104.478943	3.969875	0.000000	-3.039752	0.000000	0.000000	0.000000	-1.139388	-0.113302	-0.485033	0.000000	0.000000	4.000000	8.000000	0.000000
21901.993929	-0.026578	0.596358	0.099232	74.264740	66.627983	104.478943	3.969875	0.000000	-3.039752	0.000000	0.000000	0.000000	-1.139388	-0.113302	-0.485033	0.000000	0.000000	4.000000	8.000000	0.000000
21901.997262	-0.026578	0.596358	0.099232	73.907867	67.355080	104.724236	4.019389	0.000000	-2.973973	0.000000	0.000000	0.000000	-1.139388	-0.113302	-0.485033	0.000000	0.000000	4.000000	8.000000	0.000000
21902.000596	-0.030497	0.596017	0.097791	73.907867	67.355080	104.724236	4.019389	0.000000	-2.973973	0.000000	0.000000	0.000000	-1.175939	-0.102471	-0.432298	0.000000	0.000000	4.000000	8.000000	0.000000
21902.003929	-0.030497	0.596017	0.097791	73.907867	67.355080	104.724236	4.019389	0.000000	-2.973973	0.000000	0.000000	0.000000	-1.175939	-0.102471	-0.432298	0.000000	0.000000	4.000000	8.000000	0.000000
21902.007262	-0.030497	0.596017	0.097791	73.613144	68.314659	105.409409	4.075517	0.000000	-2.896577	0.000000	0.000000	0.000000	-1.175939	-0.102471	-0.432298	0.000000	0.000000	4.000000	8.000000	0.000000
21902.010596	-0.034497	0.595710	0.096648	73.613144	68.314659	105.409409	4.075517	0.000000	-2.896577	0.000000	0.000000	0.000000	-1.199973	-0.092113	-0.342920	0.000000	0.000000	4.000000	8.000000	0.000000
21902.013929	-0.034497	0.595710	0.096648	73.613144	68.314659	105.409409	4.075517	0.000000	-2.896577	0.000000	0.000000	0.000000	-1.199973	-0.092113	-0.342920	0.000000	0.000000	4.000000	8.000000	0.000000
21902.017262	-0.034497	0.595710	0.096648	73.416878	69.178543	106.029411	4.138966	0.000000	-2.805166	0.000000	0.000000	0.000000	-1.199973	-0.092113	-0.342920	0.000000	0.000000	4.000000	8.000000	0.000000
21902.020596	-0.038582	0.595478	0.095772	73.416878	69.178543	106.029411	4.138966	0.000000	-2.805166	0.000000	0.000000	0.000000	-1.225361	-0.069458	-0.262896	0.000000	0.000000	4.000000	8.000000	0.000000
21902.023929	-0.038582	0.595478	0.095772	73.416878	69.178543	106.029411	4.138966	0.000000	-2.805166	0.000000	0.000000	0.000000	-1.225361	-0.069458	-0.262896	0.000000	0.000000	4.000000	8.000000	0.000000
21902.027262	-0.038582	0.595478	0.095772	73.356613	69.859680	106.076912	4.208874	0.000000	-2.699144	0.000000	0.000000	0.000000	-1.225361	-0.069458	-0.262896	0.000000	0.000000	4.000000	8.000000	0.000000
21902.030596	-0.042659	0.595281	0.095259	73.356613	69.859680	106.076912	4.208874	0.000000	-2.699144	0.000000	0.000000	0.000000	-1.223239	-0.059278	-0.153691	0.000000	0.000000	4.000000	8.000000	0.000000
21902.033929	-0.042659	0.595281	0.095259	73.356613	69.859680	106.076912	4.208874	0.000000	-2.699144	0.000000	0.000000	0.000000	-1.223239	-0.059278	-0.153691	0.000000	0.000000	4.000000	8.000000	0.000000
21902.037262	-0.042659	0.595281	0.095259	73.350418	70.364845	105.844025	4.283788	0.000000	-2.578598	0.000000	0.000000	0.000000	-1.223239	-0.059278	-0.153691	0.000000	0.000000	4.000000	8.000000	0.000000
21902.040596	-0.046790	0.595147	0.095099	73.350418	70.364845	105.844025	4.283788	0.000000	-2.578598	0.000000	0.000000	0.000000	-1.239234	-0.040065	-0.047976	0.000000	0.000000	4.000000	8.000000	0.000000
21902.043929	-0.046790	0.595147	0.095099	73.350418	70.364845	105.844025	4.283788	0.000000	-2.578598	0.000000	0.000000	0.000000	-1.239234	-0.040065	-0.047976	0.000000	0.000000	4.000000	8.000000	0.000000
21902.047262	-0.046790	0.595147	0.095099	73.334694	70.806129	105.687355	4.363424	0.000000	-2.441420	0.000000	0.000000	0.000000	-1.239234	-0.040065	-0.047976	0.000000	0.000000	4.000000	8.000000	0.000000
21902.050596	-0.050931	0.595017	0.095310	73.334694	70.806129	105.687355	4.363424	0.000000	-2.441420	0.000000	0.000000	0.000000	-1.242409	-0.039141	0.063267	0.000000	0.000000	4.000000	8.000000	0.000000
21902.053929	-0.050931	0.595017	0.095310	73.334694	70.806129	105.687355	4.363424	0.000000	-2.441420	0.000000	0.000000	0.000000	-1.242409	-0.039141	0.063267	0.000000	0.000000	4.000000	8.000000	0.000000
21902.057262	-0.050931	0.595017	0.095310	73.282639	71.271721	105.709923	4.445455	0.000000	-2.288653	0.000000	0.000000	0.000000	-1.242409	-0.039141	0.063267	0.000000	0.000000	4.000000	8.000000	0.000000
21902.060596	-0.054987	0.594888	0.095902	73.282639	71.271721	105.709923	4.445455	0.000000	-2.288653	0.000000	0.000000	0.000000	-1.216643	-0.038524	0.177386	0.000000	0.000000	4.000000	8.000000	0.000000
21902.063929	-0.054987	0.594888	0.095902	73.282639	71.271721	105.709923	4.445455	0.000000	-2.288653	0.000000	0.000000	0.000000	-1.216643	-0.038524	0.177386	0.000000	0.000000	4.000000	8.000000	0.000000
21902.067262	-0.054987	0.594888	0.095902	73.191391	72.039383	106.045273	4.526220	0.000000	-2.124461	0.000000	0.000000	0.000000	-1.216643	-0.038524	0.177386	0.000000	0.000000	4.000000	8.000000	0.000000
21902.070596	-0.058956	0.594742	0.096799	73.191391	72.039383	106.045273	4.526220	0.000000	-2.124461	0.000000	0.000000	0.000000	-1.190826	-0.043952	0.269244	0.000000	0.000000	4.000000	8.000000	0.000000
21902.073929	-0.058956	0.594742	0.096799	73.191391	72.039383	106.045273	4.526220	0.000000	-2.124461	0.000000	0.000000	0.000000	-1.190826	-0.043952	0.269244	0.000000	0.000000	4.000000	8.000000	0.000000
21902.077262	-0.058956	0.594742	0.096799	73.066322	73.294548	106.887932	4.603295	0.000000	-1.951839	0.000000	0.000000	0.000000	-1.190826	-0.043952	0.269244	0.000000	0.000000	4.000000	8.000000	0.000000
21902.080596	-0.062721	0.594625	0.098086	73.066322	73.294548	106.887932	4.603295	0.000000	-1.951839	0.000000	0.000000	0.000000	-1.129478	-0.035156	0.386054	0.000000	0.000000	4.000000	8.000000	0.000000
21902.083929	-0.062721	0.594625	0.098086	73.066322	73.294548	106.887932	4.603295	0.000000	-1.951839	0.000000	0.000000	0.000000	-1.129478	-0.035156	0.386054	0.000000	0.000000	4.000000	8.000000	0.000000
21902.087262	-0.062721	0.594625	0.098086	72.922997	74.870445	107.900742	4.673821	0.000000	-1.776343	0.000000	0.000000	0.000000	-1.129478	-0.035156	0.386054	0.000000	0.000000	4.000000	8.000000	0.000000
21902.090596	-0.066231	0.594576	0.099741	72.922997	74.870445	107.900742	4.673821	0.000000	-1.776343	0.000000	0.000000	0.000000	-1.052790	-0.014577	0.496542	0.000000	0.000000	4.000000	8.000000	0.000000
21902.093929	-0.066231	0.594576	0.099741	72.922997	74.870445	107.900742	4.673821	0.000000	-1.776343	0.000000	0.000000	0.000000	-1.052790	-0.014577	0.496542	0.000000	0.000000	4.000000	8.000000	0.000000
21902.097262	-0.066231	0.594576	0.099741	72.802917	76.611160	108.866653	4.735922	0.000000	-1.603447	0.000000	0.000000	0.000000	-1.052790	-0.014577	0.496542	0.000000	0.000000	4.000000	8.000000	0.000000
21902.100596	-0.069408	0.594513	0.101777	72.802917	76.611160	108.866653	4.735922	0.000000	-1.603447	0.000000	0.000000	0.000000	-0.953135	-0.018955	0.610861	0.000000	0.000000	4.000000	8.000000	0.000000
21902.103929	-0.069408	0.594513	0.101777	72.802917	76.611160	108.866653	4.735922	0.000000	-1.603447	0.000000	0.000000	0.000000	-0.953135	-0.018955	0.610861	0.000000	0.000000	4.000000	8.000000	0.000000
21902.107262	-0.069408	0.594513	0.101777	72.694099	78.372162	110.045105	4.788364	0.000000	-1.439293	0.000000	0.000000	0.000000	-0.953135	-0.018955	0.610861	0.000000	0.000000	4.000000	8.000000	0.000000
21902.110596	-0.072300	0.594485	0.104139	72.694099	78.372162	110.045105	4.788364	0.000000	-1.439293	0.000000	0.000000	0.000000	-0.867676	-0.008423	0.708551	0.000000	0.000000	4.000000	8.000000	0.000000
21902.113929	-0.072300	0.594485	0.104139	72.694099	78.372162	110.045105	4.788364	0.000000	-1.439293	0.000000	0.000000	0.000000	-0.867676	-0.008423	0.708551	0.000000	0.000000	4.000000	8.000000	0.000000
21902.117262	-0.072300	0.594485	0.104139	72.569977	80.116203	111.469078	4.831986	0.000000	-1.285266	0.000000	0.000000	0.000000	-0.867676	-0.008423	0.708551	0.000000	0.000000	4.000000	8.000000	0.000000
21902.120596	-0.074938	0.594417	0.106862	72.569977	80.116203	111.469078	4.831986	0.000000	-1.285266	0.000000	0.000000	0.000000	-0.791521	-0.020454	0.816944	0.000000	0.000000	4.000000	8.000000	0.000000
21902.123929	-0.074938	0.594417	0.106862	72.569977	80.116203	111.469078	4.831986	0.000000	-1.285266	0.000000	0.000000	0.000000	-0.791521	-0.020454	0.816944	0.000000	0.000000	4.000000	8.000000	0.000000
21902.127262	-0.074938	0.594417	0.106862	72.451721	81.780045	112.722099	4.867921	0.000000	-1.141641	0.000000	0.000000	0.000000	-0.791521	-0.020454	0.816944	0.000000	0.000000	4.000000	8.000000	0.000000
21902.130596	-0.077279	0.594309	0.109833	72.451721	81.780045	112.722099	4.867921	0.000000	-1.141641	0.000000	0.000000	0.000000	-0.702119	-0.032279	0.891281	0.000000	0.000000	4.000000	8.000000	0.000000
21902.133929	-0.077279	0.594309	0.109833	72.451721	81.780045	112.722099	4.867921	0.000000	-1.141641	0.000000	0.000000	0.000000	-0.702119	-0.032279	0.891281	0.000000	0.000000	4.000000	8.000000	0.000000
21902.137262	-0.077279	0.594309	0.109833	72.361191	83.468102	113.867065	4.896327	0.000000	-1.012907	0.000000	0.000000	0.000000	-0.702119	-0.032279	0.891281	0.000000	0.000000	4.000000	8.000000	0.000000
21902.140596	-0.079189	0.594188	0.113124	72.361191	83.468102	113.867065	4.896327	0.000000	-1.012907	0.000000	0.000000	0.000000	-0.573145	-0.036258	0.987186	0.000000	0.000000	4.000000	8.000000	0.000000
21902.143929	-0.079189	0.594188	0.113124	72.361191	83.468102	113.867065	4.896327	0.000000	-1.012907	0.000000	0.000000	0.000000	-0.573145	-0.036258	0.987186	0.000000	0.000000	4.000000	8.000000	0.000000
21902.147262	-0.079189	0.594188	0.113124	72.333191	85.212982	115.189995	4.917481	0.000000	-0.904643	0.000000	0.000000	0.000000	-0.573145	-0.036258	0.987186	0.000000	0.000000	4.000000	8.000000	0.000000
21902.150596	-0.080700	0.594005	0.116604	72.333191	85.212982	115.189995	4.917481	0.000000	-0.904643	0.000000	0.000000	0.000000	-0.453206	-0.055036	1.043989	0.000000	0.000000	4.000000	8.000000	0.000000
21902.153929	-0.080700	0.594005	0.116604	72.333191	85.212982	115.189995	4.917481	0.000000	-0.904643	0.000000	0.000000	0.000000	-0.453206	-0.055036	1.043989	0.000000	0.000000	4.000000	8.000000	0.000000
21902.157262	-0.080700	0.594005	0.116604	72.439262	87.085045	116.612679	4.932885	0.000000	-0.816485	0.000000	0.000000	0.000000	-0.453206	-0.055036	1.043989	0.000000	0.000000	4.000000	8.000000	0.000000
21902.160596	-0.081777	0.593808	0.120286	72.439262	87.085045	116.612679	4.932885	0.000000	-0.816485	0.000000	0.000000	0.000000	-0.323101	-0.058957	1.104576	0.000000	0.000000	4.000000	8.000000	0.000000
21902.163929	-0.081777	0.593808	0.120286	72.439262	87.085045	116.612679	4.932885	0.000000	-0.816485	0.000000	0.000000	0.000000	-0.323101	-0.058957	1.104576	0.000000	0.000000	4.000000	8.000000	0.000000
21902.167262	-0.081777	0.593808	0.120286	72.685501	89.198021	118.114967	4.943590	0.000000	-0.748947	0.000000	0.000000	0.000000	-0.323101	-0.058957	1.104576	0.000000	0.000000	4.000000	8.000000	0.000000
21902.170596	-0.082351	0.593588	0.124142	72.685501	89.198021	118.114967	4.943590	0.000000	-0.748947	0.000000	0.000000	0.000000	-0.172258	-0.065994	1.156799	0.000000	0.000000	4.000000	8.000000	0.000000
21902.173929	-0.082351	0.593588	0.124142	72.685501	89.198021	118.114967	4.943590	0.000000	-0.748947	0.000000	0.000000	0.000000	-0.172258	-0.065994	1.156799	0.000000	0.000000	4.000000	8.000000	0.000000
21902.177262	-0.082351	0.593588	0.124142	73.058418	91.556992	119.849457	4.950224	0.000000	-0.703761	0.000000	0.000000	0.000000	-0.172258	-0.065994	1.156799	0.000000	0.000000	4.000000	8.000000	0.000000
21902.180596	-0.082393	0.593277	0.128035	73.058418	91.556992	119.849457	4.950224	0.000000	-0.703761	0.000000	0.000000	0.000000	-0.012435	-0.093212	1.167929	0.000000	0.000000	4.000000	8.000000	0.000000
21902.183929	-0.082393	0.593277	0.128035	73.058418	91.556992	119.849457	4.950224	0.000000	-0.703761	0.000000	0.000000	0.000000	-0.012435	-0.093212	1.167929	0.000000	0.000000	4.000000	8.000000	0.000000
21902.187262	-0.082393	0.593277	0.128035	73.497055	94.100647	121.740593	4.953380	0.000000	-0.681193	0.000000	0.000000	0.000000	-0.012435	-0.093212	1.167929	0.000000	0.000000	4.000000	8.000000	0.000000
21902.190596	-0.082081	0.592899	0.131895	73.497055	94.100647	121.740593	4.953380	0.000000	-0.681193	0.000000	0.000000	0.000000	0.093586	-0.113430	1.157983	0.000000	0.000000	4.000000	8.000000	0.000000
21902.193929	-0.082081	0.592899	0.131895	73.497055	94.100647	121.740593	4.953380	0.000000	-0.681193	0.000000	0.000000	0.000000	0.093586	-0.113430	1.157983	0.000000	0.000000	4.000000	8.000000	0.000000
21902.197262	-0.082081	0.592899	0.131895	73.896805	96.646851	123.639877	4.954483	0.000000	-0.673123	0.000000	0.000000	0.000000	0.093586	-0.113430	1.157983	0.000000	0.000000	4.000000	8.000000	0.000000
21902.200596	-0.081341	0.592503	0.135643	73.896805	96.646851	123.639877	4.954483	0.000000	-0.673123	0.000000	0.000000	0.000000	0.221894	-0.118936	1.124521	0.000000	0.000000	4.000000	8.000000	0.000000
21902.203929	-0.081341	0.592503	0.135643	73.896805	96.646851	123.639877	4.954483	0.000000	-0.673123	0.000000	0.000000	0.000000	0.221894	-0.118936	1.124521	0.000000	0.000000	4.000000	8.000000	0.000000
21902.207262	-0.081341	0.592503	0.135643	74.175575	99.047470	125.449059	4.953354	0.000000	-0.681383	0.000000	0.000000	0.000000	0.221894	-0.118936	1.124521	0.000000	0.000000	4.000000	8.000000	0.000000
21902.210596	-0.080161	0.592062	0.139230	74.175575	99.047470	125.449059	4.953354	0.000000	-0.681383	0.000000	0.000000	0.000000	0.354070	-0.132374	1.076098	0.000000	0.000000	4.000000	8.000000	0.000000
21902.213929	-0.080161	0.592062	0.139230	74.175575	99.047470	125.449059	4.953354	0.000000	-0.681383	0.000000	0.000000	0.000000	0.354070	-0.132374	1.076098	0.000000	0.000000	4.000000	8.000000	0.000000
21902.217262	-0.080161	0.592062	0.139230	74.305382	101.107948	127.009285	4.950000	0.000000	-0.705339	0.000000	0.000000	0.000000	0.354070	-0.132374	1.076098	0.000000	0.000000	4.000000	8.000000	0.000000
21902.220596	-0.078588	0.591623	0.142619	74.305382	101.107948	127.009285	4.950000	0.000000	-0.705339	0.000000	0.000000	0.000000	0.471822	-0.131541	1.016698	0.000000	0.000000	4.000000	8.000000	0.000000
21902.223929	-0.078588	0.591623	0.142619	74.305382	101.107948	127.009285	4.950000	0.000000	-0.705339	0.000000	0.000000	0.000000	0.471822	-0.131541	1.016698	0.000000	0.000000	4.000000	8.000000	0.000000
21902.227262	-0.078588	0.591623	0.142619	74.351318	102.914268	128.364517	4.944584	0.000000	-0.742352	0.000000	0.000000	0.000000	0.471822	-0.131541	1.016698	0.000000	0.000000	4.000000	8.000000	0.000000
21902.230596	-0.076671	0.591216	0.145759	74.351318	102.914268	128.364517	4.944584	0.000000	-0.742352	0.000000	0.000000	0.000000	0.574948	-0.122228	0.942080	0.000000	0.000000	4.000000	8.000000	0.000000
21902.233929	-0.076671	0.591216	0.145759	74.351318	102.914268	128.364517	4.944584	0.000000	-0.742352	0.000000	0.000000	0.000000	0.574948	-0.122228	0.942080	0.000000	0.000000	4.000000	8.000000	0.000000
21902.237262	-0.076671	0.591216	0.145759	74.395599	104.641144	129.627792	4.937166	0.000000	-0.790184	0.000000	0.000000	0.000000	0.574948	-0.122228	0.942080	0.000000	0.000000	4.000000	8.000000	0.000000
21902.240596	-0.074377	0.590835	0.148618	74.395599	104.641144	129.627792	4.937166	0.000000	-0.790184	0.000000	0.000000	0.000000	0.688285	-0.114303	0.857719	0.000000	0.000000	4.000000	8.000000	0.000000
21902.243929	-0.074377	0.590835	0.148618	74.395599	104.641144	129.627792	4.937166	0.000000	-0.790184	0.000000	0.000000	0.000000	0.688285	-0.114303	0.857719	0.000000	0.000000	4.000000	8.000000	0.000000
21902.247262	-0.074377	0.590835	0.148618	74.519096	106.429871	130.896896	4.927306	0.000000	-0.849501	0.000000	0.000000	0.000000	0.688285	-0.114303	0.857719	0.000000	0.000000	4.000000	8.000000	0.000000
21902.250596	-0.071790	0.590463	0.151171	74.519096	106.429871	130.896896	4.927306	0.000000	-0.849501	0.000000	0.000000	0.000000	0.776142	-0.111590	0.765631	0.000000	0.000000	4.000000	8.000000	0.000000
21902.253929	-0.071790	0.590463	0.151171	74.519096	106.429871	130.896896	4.927306	0.000000	-0.849501	0.000000	0.000000	0.000000	0.776142	-0.111590	0.765631	0.000000	0.000000	4.000000	8.000000	0.000000
21902.257262	-0.071790	0.590463	0.151171	74.733971	108.342216	132.230377	4.915152	0.000000	-0.917217	0.000000	0.000000	0.000000	0.776142	-0.111590	0.765631	0.000000	0.000000	4.000000	8.000000	0.000000
21902.260596	-0.068994	0.590129	0.153362	74.733971	108.342216	132.230377	4.915152	0.000000	-0.917217	0.000000	0.000000	0.000000	0.838747	-0.100279	0.657521	0.000000	0.000000	4.000000	8.000000	0.000000
21902.263929	-0.068994	0.590129	0.153362	74.733971	108.342216	132.230377	4.915152	0.000000	-0.917217	0.000000	0.000000	0.000000	0.838747	-0.100279	0.657521	0.000000	0.000000	4.000000	8.000000	0.000000
21902.267262	-0.068994	0.590129	0.153362	75.028450	110.388115	133.640244	4.900844	0.000000	-0.990820	0.000000	0.000000	0.000000	0.838747	-0.100279	0.657521	0.000000	0.000000	4.000000	8.000000	0.000000
21902.270596	-0.065879	0.589855	0.155220	75.028450	110.388115	133.640244	4.900844	0.000000	-0.990820	0.000000	0.000000	0.000000	0.934534	-0.081940	0.557254	0.000000	0.000000	4.000000	8.000000	0.000000
21902.273929	-0.065879	0.589855	0.155220	75.028450	110.388115	133.640244	4.900844	0.000000	-0.990820	0.000000	0.000000	0.000000	0.934534	-0.081940	0.557254	0.000000	0.000000	4.000000	8.000000	0.000000
21902.277262	-0.065879	0.589855	0.155220	75.362999	112.442467	135.035431	4.883403	0.000000	-1.073485	0.000000	0.000000	0.000000	0.934534	-0.081940	0.557254	0.000000	0.000000	4.000000	8.000000	0.000000
21902.280596	-0.062531	0.589706	0.156682	75.362999	112.442467	135.035431	4.883403	0.000000	-1.073485	0.000000	0.000000	0.000000	1.004551	-0.044978	0.438596	0.000000	0.000000	4.000000	8.000000	0.000000
21902.283929	-0.062531	0.589706	0.156682	75.362999	112.442467	135.035431	4.883403	0.000000	-1.073485	0.000000	0.000000	0.000000	1.004551	-0.044978	0.438596	0.000000	0.000000	4.000000	8.000000	0.000000
21902.287262	-0.062531	0.589706	0.156682	75.692329	114.360352	136.567627	4.862880	0.000000	-1.162925	0.000000	0.000000	0.000000	1.004551	-0.044978	0.438596	0.000000	0.000000	4.000000	8.000000	0.000000
21902.290596	-0.059041	0.589660	0.157724	75.692329	114.360352	136.567627	4.862880	0.000000	-1.162925	0.000000	0.000000	0.000000	1.046975	-0.013592	0.312607	0.000000	0.000000	4.000000	8.000000	0.000000
21902.293929	-0.059041	0.589660	0.157724	75.692329	114.360352	136.567627	4.862880	0.000000	-1.162925	0.000000	0.000000	0.000000	1.046975	-0.013592	0.312607	0.000000	0.000000	4.000000	8.000000	0.000000
21902.297262	-0.059041	0.589660	0.157724	76.025208	115.951859	138.819748	4.839478	0.000000	-1.256764	0.000000	0.000000	0.000000	1.046975	-0.013592	0.312607	0.000000	0.000000	4.000000	8.000000	0.000000
21902.300596	-0.055467	0.589685	0.158255	76.025208	115.951859	138.819748	4.839478	0.000000	-1.256764	0.000000	0.000000	0.000000	1.072085	0.007413	0.159371	0.000000	0.000000	4.000000	8.000000	0.000000
21902.303929	-0.055467	0.589685	0.158255	76.025208	115.951859	138.819748	4.839478	0.000000	-1.256764	0.000000	0.000000	0.000000	1.072085	0.007413	0.159371	0.000000	0.000000	4.000000	8.000000	0.000000
21902.307262	-0.055467	0.589685	0.158255	76.395432	117.295441	141.223312	4.813066	0.000000	-1.354395	0.000000	0.000000	0.000000	1.072085	0.007413	0.159371	0.000000	0.000000	4.000000	8.000000	0.000000
21902.310596	-0.051911	0.589829	0.158330	76.395432	117.295441	141.223312	4.813066	0.000000	-1.354395	0.000000	0.000000	0.000000	1.066685	0.043187	0.022575	0.000000	0.000000	4.000000	8.000000	0.000000
21902.313929	-0.051911	0.589829	0.158330	76.395432	117.295441	141.223312	4.813066	0.000000	-1.354395	0.000000	0.000000	0.000000	1.066685	0.043187	0.022575	0.000000	0.000000	4.000000	8.000000	0.000000
21902.317262	-0.051911	0.589829	0.158330	76.809593	118.307388	142.846786	4.784202	0.000000	-1.453072	0.000000	0.000000	0.000000	1.066685	0.043187	0.022575	0.000000	0.000000	4.000000	8.000000	0.000000
21902.320596	-0.048413	0.590045	0.157976	76.809593	118.307388	142.846786	4.784202	0.000000	-1.453072	0.000000	0.000000	0.000000	1.049596	0.064750	-0.106370	0.000000	0.000000	4.000000	8.000000	0.000000
21902.323929	-0.048413	0.590045	0.157976	76.809593	118.307388	142.846786	4.784202	0.000000	-1.453072	0.000000	0.000000	0.000000	1.049596	0.064750	-0.106370	0.000000	0.000000	4.000000	8.000000	0.000000
21902.327262	-0.048413	0.590045	0.157976	77.256721	118.765556	143.570023	4.752998	0.000000	-1.552098	0.000000	0.000000	0.000000	1.049596	0.064750	-0.106370	0.000000	0.000000	4.000000	8.000000	0.000000
21902.330596	-0.045007	0.590385	0.157196	77.256721	118.765556	143.570023	4.752998	0.000000	-1.552098	0.000000	0.000000	0.000000	1.021614	0.102192	-0.233920	0.000000	0.000000	4.000000	8.000000	0.000000
21902.333929	-0.045007	0.590385	0.157196	77.256721	118.765556	143.570023	4.752998	0.000000	-1.552098	0.000000	0.000000	0.000000	1.021614	0.102192	-0.233920	0.000000	0.000000	4.000000	8.000000	0.000000
21902.337262	-0.045007	0.590385	0.157196	77.713799	118.472382	143.757492	4.719535	0.000000	-1.651056	0.000000	0.000000	0.000000	1.021614	0.102192	-0.233920	0.000000	0.000000	4.000000	8.000000	0.000000
21902.340596	-0.041762	0.590823	0.156030	77.713799	118.472382	143.757492	4.719535	0.000000	-1.651056	0.000000	0.000000	0.000000	0.973497	0.131195	-0.349883	0.000000	0.000000	4.000000	8.000000	0.000000
21902.343929	-0.041762	0.590823	0.156030	77.713799	118.472382	143.757492	4.719535	0.000000	-1.651056	0.000000	0.000000	0.000000	0.973497	0.131195	-0.349883	0.000000	0.000000	4.000000	8.000000	0.000000
21902.347262	-0.041762	0.590823	0.156030	78.188385	117.232361	143.300598	4.684340	0.000000	-1.748414	0.000000	0.000000	0.000000	0.973497	0.131195	-0.349883	0.000000	0.000000	4.000000	8.000000	0.000000
21902.350596	-0.038716	0.591370	0.154547	78.188385	117.232361	143.300598	4.684340	0.000000	-1.748414	0.000000	0.000000	0.000000	0.913992	0.164080	-0.444939	0.000000	0.000000	4.000000	8.000000	0.000000
21902.353929	-0.038716	0.591370	0.154547	78.188385	117.232361	143.300598	4.684340	0.000000	-1.748414	0.000000	0.000000	0.000000	0.913992	0.164080	-0.444939	0.000000	0.000000	4.000000	8.000000	0.000000
21902.357262	-0.038716	0.591370	0.154547	78.658630	115.227013	141.848618	4.647905	0.000000	-1.843089	0.000000	0.000000	0.000000	0.913992	0.164080	-0.444939	0.000000	0.000000	4.000000	8.000000	0.000000
21902.360596	-0.035872	0.592031	0.152783	78.658630	115.227013	141.848618	4.647905	0.000000	-1.843089	0.000000	0.000000	0.000000	0.853072	0.198505	-0.529029	0.000000	0.000000	4.000000	8.000000	0.000000
21902.363929	-0.035872	0.592031	0.152783	78.658630	115.227013	141.848618	4.647905	0.000000	-1.843089	0.000000	0.000000	0.000000	0.853072	0.198505	-0.529029	0.000000	0.000000	4.000000	8.000000	0.000000
21902.367262	-0.035872	0.592031	0.152783	79.141083	112.773224	139.797607	4.610354	0.000000	-1.935107	0.000000	0.000000	0.000000	0.853072	0.198505	-0.529029	0.000000	0.000000	4.000000	8.000000	0.000000
21902.370596	-0.033231	0.592743	0.150698	79.141083	112.773224	139.797607	4.610354	0.000000	-1.935107	0.000000	0.000000	0.000000	0.792370	0.213431	-0.625533	0.000000	0.000000	4.000000	8.000000	0.000000
21902.373929	-0.033231	0.592743	0.150698	79.141083	112.773224	139.797607	4.610354	0.000000	-1.935107	0.000000	0.000000	0.000000	0.792370	0.213431	-0.625533	0.000000	0.000000	4.000000	8.000000	0.000000
21902.377262	-0.033231	0.592743	0.150698	79.650925	110.060829	137.468521	4.571395	0.000000	-2.025424	0.000000	0.000000	0.000000	0.792370	0.213431	-0.625533	0.000000	0.000000	4.000000	8.000000	0.000000
21902.380596	-0.030886	0.593512	0.148416	79.650925	110.060829	137.468521	4.571395	0.000000	-2.025424	0.000000	0.000000	0.000000	0.703368	0.230877	-0.684684	0.000000	0.000000	4.000000	8.000000	0.000000
21902.383929	-0.030886	0.593512	0.148416	79.650925	110.060829	137.468521	4.571395	0.000000	-2.025424	0.000000	0.000000	0.000000	0.703368	0.230877	-0.684684	0.000000	0.000000	4.000000	8.000000	0.000000
21902.387262	-0.030886	0.593512	0.148416	80.190834	107.059784	134.679031	4.532636	0.000000	-2.110737	0.000000	0.000000	0.000000	0.703368	0.230877	-0.684684	0.000000	0.000000	4.000000	8.000000	0.000000
21902.390596	-0.028952	0.594272	0.145948	80.190834	107.059784	134.679031	4.532636	0.000000	-2.110737	0.000000	0.000000	0.000000	0.580215	0.227775	-0.740420	0.000000	0.000000	4.000000	8.000000	0.000000
21902.393929	-0.028952	0.594272	0.145948	80.190834	107.059784	134.679031	4.532636	0.000000	-2.110737	0.000000	0.000000	0.000000	0.580215	0.227775	-0.740420	0.000000	0.000000	4.000000	8.000000	0.000000
21902.397262	-0.028952	0.594272	0.145948	80.712379	103.767212	131.645889	4.495618	0.000000	-2.188475	0.000000	0.000000	0.000000	0.580215	0.227775	-0.740420	0.000000	0.000000	4.000000	8.000000	0.000000
21902.400596	-0.027371	0.595015	0.143357	80.712379	103.767212	131.645889	4.495618	0.000000	-2.188475	0.000000	0.000000	0.000000	0.474440	0.222970	-0.777288	0.000000	0.000000	4.000000	8.000000	0.000000
21902.403929	-0.027371	0.595015	0.143357	80.712379	103.767212	131.645889	4.495618	0.000000	-2.188475	0.000000	0.000000	0.000000	0.474440	0.222970	-0.777288	0.000000	0.000000	4.000000	8.000000	0.000000
21902.407262	-0.027371	0.595015	0.143357	81.155350	100.141403	128.193726	4.460241	0.000000	-2.259700	0.000000	0.000000	0.000000	0.474440	0.222970	-0.777288	0.000000	0.000000	4.000000	8.000000	0.000000
21902.410596	-0.026141	0.595791	0.140709	81.155350	100.141403	128.193726	4.460241	0.000000	-2.259700	0.000000	0.000000	0.000000	0.368935	0.232697	-0.794235	0.000000	0.000000	4.000000	8.000000	0.000000
21902.413929	-0.026141	0.595791	0.140709	81.155350	100.141403	128.193726	4.460241	0.000000	-2.259700	0.000000	0.000000	0.000000	0.368935	0.232697	-0.794235	0.000000	0.000000	4.000000	8.000000	0.000000
21902.417262	-0.026141	0.595791	0.140709	81.470551	96.148781	124.207932	4.427165	0.000000	-2.323836	0.000000	0.000000	0.000000	0.368935	0.232697	-0.794235	0.000000	0.000000	4.000000	8.000000	0.000000
21902.420596	-0.025262	0.596582	0.138087	81.470551	96.148781	124.207932	4.427165	0.000000	-2.323836	0.000000	0.000000	0.000000	0.263708	0.237439	-0.786664	0.000000	0.000000	4.000000	8.000000	0.000000
21902.423929	-0.025262	0.596582	0.138087	81.470551	96.148781	124.207932	4.427165	0.000000	-2.323836	0.000000	0.000000	0.000000	0.263708	0.237439	-0.786664	0.000000	0.000000	4.000000	8.000000	0.000000
21902.427262	-0.025262	0.596582	0.138087	81.624313	91.988052	120.170105	4.397250	0.000000	-2.379956	0.000000	0.000000	0.000000	0.263708	0.237439	-0.786664	0.000000	0.000000	4.000000	8.000000	0.000000
21902.430596	-0.024731	0.597333	0.135544	81.624313	91.988052	120.170105	4.397250	0.000000	-2.379956	0.000000	0.000000	0.000000	0.159223	0.225377	-0.763054	0.000000	0.000000	4.000000	8.000000	0.000000
21902.433929	-0.024731	0.597333	0.135544	81.624313	91.988052	120.170105	4.397250	0.000000	-2.379956	0.000000	0.000000	0.000000	0.159223	0.225377	-0.763054	0.000000	0.000000	4.000000	8.000000	0.000000
21902.437262	-0.024731	0.597333	0.135544	81.711983	87.960663	116.334198	4.371243	0.000000	-2.427392	0.000000	0.000000	0.000000	0.159223	0.225377	-0.763054	0.000000	0.000000	4.000000	8.000000	0.000000
21902.440596	-0.024631	0.598063	0.133150	81.711983	87.960663	116.334198	4.371243	0.000000	-2.427392	0.000000	0.000000	0.000000	0.029964	0.218939	-0.718155	0.000000	0.000000	4.000000	8.000000	0.000000
21902.443929	-0.024631	0.598063	0.133150	81.711983	87.960663	116.334198	4.371243	0.000000	-2.427392	0.000000	0.000000	0.000000	0.029964	0.218939	-0.718155	0.000000	0.000000	4.000000	8.000000	0.000000
21902.447262	-0.024631	0.598063	0.133150	81.758339	84.112961	112.787964	4.351274	0.000000	-2.463010	0.000000	0.000000	0.000000	0.029964	0.218939	-0.718155	0.000000	0.000000	4.000000	8.000000	0.000000
21902.450596	-0.024874	0.598741	0.130918	81.758339	84.112961	112.787964	4.351274	0.000000	-2.463010	0.000000	0.000000	0.000000	-0.072752	0.203393	-0.669395	0.000000	0.000000	4.000000	8.000000	0.000000
21902.453929	-0.024874	0.598741	0.130918	81.758339	84.112961	112.787964	4.351274	0.000000	-2.463010	0.000000	0.000000	0.000000	-0.072752	0.203393	-0.669395	0.000000	0.000000	4.000000	8.000000	0.000000
21902.457262	-0.024874	0.598741	0.130918	81.755356	80.518806	109.370499	4.336707	0.000000	-2.488569	0.000000	0.000000	0.000000	-0.072752	0.203393	-0.669395	0.000000	0.000000	4.000000	8.000000	0.000000
21902.460596	-0.025430	0.599314	0.128904	81.755356	80.518806	109.370499	4.336707	0.000000	-2.488569	0.000000	0.000000	0.000000	-0.166761	0.171946	-0.604409	0.000000	0.000000	4.000000	8.000000	0.000000
21902.463929	-0.025430	0.599314	0.128904	81.755356	80.518806	109.370499	4.336707	0.000000	-2.488569	0.000000	0.000000	0.000000	-0.166761	0.171946	-0.604409	0.000000	0.000000	4.000000	8.000000	0.000000
21902.467262	-0.025430	0.599314	0.128904	81.699150	77.228523	106.238899	4.327981	0.000000	-2.503714	0.000000	0.000000	0.000000	-0.166761	0.171946	-0.604409	0.000000	0.000000	4.000000	8.000000	0.000000
21902.470596	-0.026295	0.599829	0.127076	81.699150	77.228523	106.238899	4.327981	0.000000	-2.503714	0.000000	0.000000	0.000000	-0.259668	0.154357	-0.548183	0.000000	0.000000	4.000000	8.000000	0.000000
21902.473929	-0.026295	0.599829	0.127076	81.699150	77.228523	106.238899	4.327981	0.000000	-2.503714	0.000000	0.000000	0.000000	-0.259668	0.154357	-0.548183	0.000000	0.000000	4.000000	8.000000	0.000000
21902.477262	-0.026295	0.599829	0.127076	81.584175	74.471382	103.688515	4.325152	0.000000	-2.508597	0.000000	0.000000	0.000000	-0.259668	0.154357	-0.548183	0.000000	0.000000	4.000000	8.000000	0.000000
21902.480596	-0.027358	0.600234	0.125435	81.584175	74.471382	103.688515	4.325152	0.000000	-2.508597	0.000000	0.000000	0.000000	-0.318744	0.121696	-0.492421	0.000000	0.000000	4.000000	8.000000	0.000000
21902.483929	-0.027358	0.600234	0.125435	81.584175	74.471382	103.688515	4.325152	0.000000	-2.508597	0.000000	0.000000	0.000000	-0.318744	0.121696	-0.492421	0.000000	0.000000	4.000000	8.000000	0.000000
21902.487262	-0.027358	0.600234	0.125435	81.425018	72.675377	102.144653	4.326805	0.000000	-2.505745	0.000000	0.000000	0.000000	-0.318744	0.121696	-0.492421	0.000000	0.000000	4.000000	8.000000	0.000000
21902.490596	-0.028670	0.600556	0.123932	81.425018	72.675377	102.144653	4.326805	0.000000	-2.505745	0.000000	0.000000	0.000000	-0.393582	0.096474	-0.450809	0.000000	0.000000	4.000000	8.000000	0.000000
21902.493929	-0.028670	0.600556	0.123932	81.425018	72.675377	102.144653	4.326805	0.000000	-2.505745	0.000000	0.000000	0.000000	-0.393582	0.096474	-0.450809	0.000000	0.000000	4.000000	8.000000	0.000000
21902.497262	-0.028670	0.600556	0.123932	81.285370	72.303772	102.042282	4.333488	0.000000	-2.494170	0.000000	0.000000	0.000000	-0.393582	0.096474	-0.450809	0.000000	0.000000	4.000000	8.000000	0.000000
21902.500596	-0.030176	0.600763	0.122578	81.285370	72.303772	102.042282	4.333488	0.000000	-2.494170	0.000000	0.000000	0.000000	-0.451788	0.062132	-0.406280	0.000000	0.000000	4.000000	8.000000	0.000000
21902.503929	-0.030176	0.600763	0.122578	81.285370	72.303772	102.042282	4.333488	0.000000	-2.494170	0.000000	0.000000	0.000000	-0.451788	0.062132	-0.406280	0.000000	0.000000	4.000000	8.000000	0.000000
21902.507262	-0.030176	0.600763	0.122578	81.172035	72.669815	102.681068	4.344577	0.000000	-2.474803	0.000000	0.000000	0.000000	-0.451788	0.062132	-0.406280	0.000000	0.000000	4.000000	8.000000	0.000000
21902.510596	-0.031877	0.600898	0.121400	81.172035	72.669815	102.681068	4.344577	0.000000	-2.474803	0.000000	0.000000	0.000000	-0.510466	0.040442	-0.353370	0.000000	0.000000	4.000000	8.000000	0.000000
21902.513929	-0.031877	0.600898	0.121400	81.172035	72.669815	102.681068	4.344577	0.000000	-2.474803	0.000000	0.000000	0.000000	-0.510466	0.040442	-0.353370	0.000000	0.000000	4.000000	8.000000	0.000000
21902.517262	-0.031877	0.600898	0.121400	81.044914	72.932312	103.244171	4.360407	0.000000	-2.446805	0.000000	0.000000	0.000000	-0.510466	0.040442	-0.353370	0.000000	0.000000	4.000000	8.000000	0.000000
21902.520596	-0.033802	0.600910	0.120389	81.044914	72.932312	103.244171	4.360407	0.000000	-2.446805	0.000000	0.000000	0.000000	-0.577430	0.003510	-0.303253	0.000000	0.000000	4.000000	8.000000	0.000000
21902.523929	-0.033802	0.600910	0.120389	81.044914	72.932312	103.244171	4.360407	0.000000	-2.446805	0.000000	0.000000	0.000000	-0.577430	0.003510	-0.303253	0.000000	0.000000	4.000000	8.000000	0.000000
21902.527262	-0.033802	0.600910	0.120389	80.868622	73.155914	103.821167	4.381330	0.000000	-2.409140	0.000000	0.000000	0.000000	-0.577430	0.003510	-0.303253	0.000000	0.000000	4.000000	8.000000	0.000000
21902.530596	-0.035899	0.600829	0.119598	80.868622	73.155914	103.821167	4.381330	0.000000	-2.409140	0.000000	0.000000	0.000000	-0.629148	-0.024275	-0.237311	0.000000	0.000000	4.000000	8.000000	0.000000
21902.533929	-0.035899	0.600829	0.119598	80.868622	73.155914	103.821167	4.381330	0.000000	-2.409140	0.000000	0.000000	0.000000	-0.629148	-0.024275	-0.237311	0.000000	0.000000	4.000000	8.000000	0.000000
21902.537262	-0.035899	0.600829	0.119598	80.604530	73.392876	104.481644	4.406937	0.000000	-2.361972	0.000000	0.000000	0.000000	-0.629148	-0.024275	-0.237311	0.000000	0.000000	4.000000	8.000000	0.000000
21902.540596	-0.038035	0.600676	0.119049	80.604530	73.392876	104.481644	4.406937	0.000000	-2.361972	0.000000	0.000000	0.000000	-0.640706	-0.045750	-0.164768	0.000000	0.000000	4.000000	8.000000	0.000000
21902.543929	-0.038035	0.600676	0.119049	80.604530	73.392876	104.481644	4.406937	0.000000	-2.361972	0.000000	0.000000	0.000000	-0.640706	-0.045750	-0.164768	0.000000	0.000000	4.000000	8.000000	0.000000
21902.547262	-0.038035	0.600676	0.119049	80.266006	73.582954	105.151245	4.435176	0.000000	-2.308509	0.000000	0.000000	0.000000	-0.640706	-0.045750	-0.164768	0.000000	0.000000	4.000000	8.000000	0.000000
21902.550596	-0.040212	0.600452	0.118741	80.266006	73.582954	105.151245	4.435176	0.000000	-2.308509	0.000000	0.000000	0.000000	-0.653087	-0.067118	-0.092287	0.000000	0.000000	4.000000	8.000000	0.000000
21902.553929	-0.040212	0.600452	0.118741	80.266006	73.582954	105.151245	4.435176	0.000000	-2.308509	0.000000	0.000000	0.000000	-0.653087	-0.067118	-0.092287	0.000000	0.000000	4.000000	8.000000	0.000000
21902.557262	-0.040212	0.600452	0.118741	79.927429	73.698395	105.739395	4.465839	0.000000	-2.248616	0.000000	0.000000	0.000000	-0.653087	-0.067118	-0.092287	0.000000	0.000000	4.000000	8.000000	0.000000
21902.560596	-0.042431	0.600169	0.118653	79.927429	73.698395	105.739395	4.465839	0.000000	-2.248616	0.000000	0.000000	0.000000	-0.665812	-0.085154	-0.026609	0.000000	0.000000	4.000000	8.000000	0.000000
21902.563929	-0.042431	0.600169	0.118653	79.927429	73.698395	105.739395	4.465839	0.000000	-2.248616	0.000000	0.000000	0.000000	-0.665812	-0.085154	-0.026609	0.000000	0.000000	4.000000	8.000000	0.000000
21902.567262	-0.042431	0.600169	0.118653	79.641800	73.710083	106.014267	4.498473	0.000000	-2.182598	0.000000	0.000000	0.000000	-0.665812	-0.085154	-0.026609	0.000000	0.000000	4.000000	8.000000	0.000000
21902.570596	-0.044669	0.599844	0.118799	79.641800	73.710083	106.014267	4.498473	0.000000	-2.182598	0.000000	0.000000	0.000000	-0.671452	-0.097213	0.043868	0.000000	0.000000	4.000000	8.000000	0.000000
21902.573929	-0.044669	0.599844	0.118799	79.641800	73.710083	106.014267	4.498473	0.000000	-2.182598	0.000000	0.000000	0.000000	-0.671452	-0.097213	0.043868	0.000000	0.000000	4.000000	8.000000	0.000000
21902.577262	-0.044669	0.599844	0.118799	79.459839	73.636139	105.664207	4.532508	0.000000	-2.111012	0.000000	0.000000	0.000000	-0.671452	-0.097213	0.043868	0.000000	0.000000	4.000000	8.000000	0.000000
21902.580596	-0.046847	0.599480	0.119186	79.459839	73.636139	105.664207	4.532508	0.000000	-2.111012	0.000000	0.000000	0.000000	-0.653292	-0.109416	0.116211	0.000000	0.000000	4.000000	8.000000	0.000000
21902.583929	-0.046847	0.599480	0.119186	79.459839	73.636139	105.664207	4.532508	0.000000	-2.111012	0.000000	0.000000	0.000000	-0.653292	-0.109416	0.116211	0.000000	0.000000	4.000000	8.000000	0.000000
21902.587262	-0.046847	0.599480	0.119186	79.378082	73.488373	105.065353	4.566478	0.000000	-2.036487	0.000000	0.000000	0.000000	-0.653292	-0.109416	0.116211	0.000000	0.000000	4.000000	8.000000	0.000000
21902.590596	-0.049076	0.599021	0.119799	79.378082	73.488373	105.065353	4.566478	0.000000	-2.036487	0.000000	0.000000	0.000000	-0.668570	-0.137530	0.183819	0.000000	0.000000	4.000000	8.000000	0.000000
21902.593929	-0.049076	0.599021	0.119799	79.378082	73.488373	105.065353	4.566478	0.000000	-2.036487	0.000000	0.000000	0.000000	-0.668570	-0.137530	0.183819	0.000000	0.000000	4.000000	8.000000	0.000000
21902.597262	-0.049076	0.599021	0.119799	79.329597	73.295563	104.516335	4.601521	0.000000	-1.956020	0.000000	0.000000	0.000000	-0.668570	-0.137530	0.183819	0.000000	0.000000	4.000000	8.000000	0.000000
21902.600596	-0.051251	0.598509	0.120675	79.329597	73.295563	104.516335	4.601521	0.000000	-1.956020	0.000000	0.000000	0.000000	-0.652496	-0.153813	0.262654	0.000000	0.000000	4.000000	8.000000	0.000000
21902.603929	-0.051251	0.598509	0.120675	79.329597	73.295563	104.516335	4.601521	0.000000	-1.956020	0.000000	0.000000	0.000000	-0.652496	-0.153813	0.262654	0.000000	0.000000	4.000000	8.000000	0.000000
21902.607262	-0.051251	0.598509	0.120675	79.245415	73.143120	104.173203	4.636004	0.000000	-1.872823	0.000000	0.000000	0.000000	-0.652496	-0.153813	0.262654	0.000000	0.000000	4.000000	8.000000	0.000000
21902.610596	-0.053316	0.597931	0.121781	79.245415	73.143120	104.173203	4.636004	0.000000	-1.872823	0.000000	0.000000	0.000000	-0.619633	-0.173306	0.331967	0.000000	0.000000	4.000000	8.000000	0.000000
21902.613929	-0.053316	0.597931	0.121781	79.245415	73.143120	104.173203	4.636004	0.000000	-1.872823	0.000000	0.000000	0.000000	-0.619633	-0.173306	0.331967	0.000000	0.000000	4.000000	8.000000	0.000000
21902.617262	-0.053316	0.597931	0.121781	79.092468	73.145721	103.794762	4.668716	0.000000	-1.789718	0.000000	0.000000	0.000000	-0.619633	-0.173306	0.331967	0.000000	0.000000	4.000000	8.000000	0.000000
21902.620596	-0.055273	0.597371	0.123118	79.092468	73.145721	103.794762	4.668716	0.000000	-1.789718	0.000000	0.000000	0.000000	-0.587161	-0.168109	0.401114	0.000000	0.000000	4.000000	8.000000	0.000000
21902.623929	-0.055273	0.597371	0.123118	79.092468	73.145721	103.794762	4.668716	0.000000	-1.789718	0.000000	0.000000	0.000000	-0.587161	-0.168109	0.401114	0.000000	0.000000	4.000000	8.000000	0.000000
21902.627262	-0.055273	0.597371	0.123118	78.891914	73.474167	103.377968	4.699501	0.000000	-1.707247	0.000000	0.000000	0.000000	-0.587161	-0.168109	0.401114	0.000000	0.000000	4.000000	8.000000	0.000000
21902.630596	-0.057037	0.596817	0.124658	78.891914	73.474167	103.377968	4.699501	0.000000	-1.707247	0.000000	0.000000	0.000000	-0.529071	-0.166010	0.461822	0.000000	0.000000	4.000000	8.000000	0.000000
21902.633929	-0.057037	0.596817	0.124658	78.891914	73.474167	103.377968	4.699501	0.000000	-1.707247	0.000000	0.000000	0.000000	-0.529071	-0.166010	0.461822	0.000000	0.000000	4.000000	8.000000	0.000000
21902.637262	-0.057037	0.596817	0.124658	78.693542	74.242493	103.526649	4.727125	0.000000	-1.629199	0.000000	0.000000	0.000000	-0.529071	-0.166010	0.461822	0.000000	0.000000	4.000000	8.000000	0.000000
21902.640596	-0.058547	0.596261	0.126369	78.693542	74.242493	103.526649	4.727125	0.000000	-1.629199	0.000000	0.000000	0.000000	-0.453169	-0.166899	0.513546	0.000000	0.000000	4.000000	8.000000	0.000000
21902.643929	-0.058547	0.596261	0.126369	78.693542	74.242493	103.526649	4.727125	0.000000	-1.629199	0.000000	0.000000	0.000000	-0.453169	-0.166899	0.513546	0.000000	0.000000	4.000000	8.000000	0.000000
21902.647262	-0.058547	0.596261	0.126369	78.535522	75.241661	104.178947	4.750925	0.000000	-1.558431	0.000000	0.000000	0.000000	-0.453169	-0.166899	0.513546	0.000000	0.000000	4.000000	8.000000	0.000000
21902.650596	-0.059918	0.595709	0.128280	78.535522	75.241661	104.178947	4.750925	0.000000	-1.558431	0.000000	0.000000	0.000000	-0.411276	-0.165595	0.573092	0.000000	0.000000	4.000000	8.000000	0.000000
21902.653929	-0.059918	0.595709	0.128280	78.535522	75.241661	104.178947	4.750925	0.000000	-1.558431	0.000000	0.000000	0.000000	-0.411276	-0.165595	0.573092	0.000000	0.000000	4.000000	8.000000	0.000000
21902.657262	-0.059918	0.595709	0.128280	78.454720	76.315552	104.974655	4.772461	0.000000	-1.491179	0.000000	0.000000	0.000000	-0.411276	-0.165595	0.573092	0.000000	0.000000	4.000000	8.000000	0.000000
21902.660596	-0.061003	0.595195	0.130337	78.454720	76.315552	104.974655	4.772461	0.000000	-1.491179	0.000000	0.000000	0.000000	-0.325306	-0.154042	0.617265	0.000000	0.000000	4.000000	8.000000	0.000000
21902.663929	-0.061003	0.595195	0.130337	78.454720	76.315552	104.974655	4.772461	0.000000	-1.491179	0.000000	0.000000	0.000000	-0.325306	-0.154042	0.617265	0.000000	0.000000	4.000000	8.000000	0.000000
21902.667262	-0.061003	0.595195	0.130337	78.441986	77.465782	105.808922	4.790181	0.000000	-1.433236	0.000000	0.000000	0.000000	-0.325306	-0.154042	0.617265	0.000000	0.000000	4.000000	8.000000	0.000000
21902.670596	-0.061885	0.594675	0.132563	78.441986	77.465782	105.808922	4.790181	0.000000	-1.433236	0.000000	0.000000	0.000000	-0.264614	-0.156018	0.667821	0.000000	0.000000	4.000000	8.000000	0.000000
21902.673929	-0.061885	0.594675	0.132563	78.441986	77.465782	105.808922	4.790181	0.000000	-1.433236	0.000000	0.000000	0.000000	-0.264614	-0.156018	0.667821	0.000000	0.000000	4.000000	8.000000	0.000000
21902.677262	-0.061885	0.594675	0.132563	78.418144	78.752144	106.817101	4.805315	0.000000	-1.381647	0.000000	0.000000	0.000000	-0.264614	-0.156018	0.667821	0.000000	0.000000	4.000000	8.000000	0.000000
21902.680596	-0.062502	0.594172	0.134920	78.418144	78.752144	106.817101	4.805315	0.000000	-1.381647	0.000000	0.000000	0.000000	-0.185027	-0.151138	0.707058	0.000000	0.000000	4.000000	8.000000	0.000000
21902.683929	-0.062502	0.594172	0.134920	78.418144	78.752144	106.817101	4.805315	0.000000	-1.381647	0.000000	0.000000	0.000000	-0.185027	-0.151138	0.707058	0.000000	0.000000	4.000000	8.000000	0.000000
21902.687262	-0.062502	0.594172	0.134920	78.381073	80.508781	108.125465	4.817400	0.000000	-1.338904	0.000000	0.000000	0.000000	-0.185027	-0.151138	0.707058	0.000000	0.000000	4.000000	8.000000	0.000000
21902.690596	-0.062783	0.593679	0.137320	78.381073	80.508781	108.125465	4.817400	0.000000	-1.338904	0.000000	0.000000	0.000000	-0.084563	-0.147771	0.720022	0.000000	0.000000	4.000000	8.000000	0.000000
21902.693929	-0.062783	0.593679	0.137320	78.381073	80.508781	108.125465	4.817400	0.000000	-1.338904	0.000000	0.000000	0.000000	-0.084563	-0.147771	0.720022	0.000000	0.000000	4.000000	8.000000	0.000000
21902.697262	-0.062783	0.593679	0.137320	78.319237	82.864876	110.051773	4.825904	0.000000	-1.307919	0.000000	0.000000	0.000000	-0.084563	-0.147771	0.720022	0.000000	0.000000	4.000000	8.000000	0.000000
21902.700596	-0.062806	0.593255	0.139704	78.319237	82.864876	110.051773	4.825904	0.000000	-1.307919	0.000000	0.000000	0.000000	-0.006769	-0.127147	0.715215	0.000000	0.000000	4.000000	8.000000	0.000000
21902.703929	-0.062806	0.593255	0.139704	78.319237	82.864876	110.051773	4.825904	0.000000	-1.307919	0.000000	0.000000	0.000000	-0.006769	-0.127147	0.715215	0.000000	0.000000	4.000000	8.000000	0.000000
21902.707262	-0.062806	0.593255	0.139704	78.232964	85.423660	112.417206	4.831695	0.000000	-1.286362	0.000000	0.000000	0.000000	-0.006769	-0.127147	0.715215	0.000000	0.000000	4.000000	8.000000	0.000000
21902.710596	-0.062540	0.592889	0.142097	78.232964	85.423660	112.417206	4.831695	0.000000	-1.286362	0.000000	0.000000	0.000000	0.079775	-0.109911	0.717851	0.000000	0.000000	4.000000	8.000000	0.000000
21902.713929	-0.062540	0.592889	0.142097	78.232964	85.423660	112.417206	4.831695	0.000000	-1.286362	0.000000	0.000000	0.000000	0.079775	-0.109911	0.717851	0.000000	0.000000	4.000000	8.000000	0.000000
21902.717262	-0.062540	0.592889	0.142097	78.132545	87.918167	114.724258	4.834820	0.000000	-1.274566	0.000000	0.000000	0.000000	0.079775	-0.109911	0.717851	0.000000	0.000000	4.000000	8.000000	0.000000
21902.720596	-0.062029	0.592610	0.144392	78.132545	87.918167	114.724258	4.834820	0.000000	-1.274566	0.000000	0.000000	0.000000	0.153285	-0.083600	0.688579	0.000000	0.000000	4.000000	8.000000	0.000000
21902.723929	-0.062029	0.592610	0.144392	78.132545	87.918167	114.724258	4.834820	0.000000	-1.274566	0.000000	0.000000	0.000000	0.153285	-0.083600	0.688579	0.000000	0.000000	4.000000	8.000000	0.000000
21902.727262	-0.062029	0.592610	0.144392	78.034798	90.276489	116.833908	4.835597	0.000000	-1.271618	0.000000	0.000000	0.000000	0.153285	-0.083600	0.688579	0.000000	0.000000	4.000000	8.000000	0.000000
21902.730596	-0.061183	0.592434	0.146578	78.034798	90.276489	116.833908	4.835597	0.000000	-1.271618	0.000000	0.000000	0.000000	0.253870	-0.052940	0.655543	0.000000	0.000000	4.000000	8.000000	0.000000
21902.733929	-0.061183	0.592434	0.146578	78.034798	90.276489	116.833908	4.835597	0.000000	-1.271618	0.000000	0.000000	0.000000	0.253870	-0.052940	0.655543	0.000000	0.000000	4.000000	8.000000	0.000000
21902.737262	-0.061183	0.592434	0.146578	77.966270	92.500641	118.823532	4.833385	0.000000	-1.279993	0.000000	0.000000	0.000000	0.253870	-0.052940	0.655543	0.000000	0.000000	4.000000	8.000000	0.000000
21902.740596	-0.060109	0.592333	0.148591	77.966270	92.500641	118.823532	4.833385	0.000000	-1.279993	0.000000	0.000000	0.000000	0.322192	-0.030297	0.604054	0.000000	0.000000	4.000000	8.000000	0.000000
21902.743929	-0.060109	0.592333	0.148591	77.966270	92.500641	118.823532	4.833385	0.000000	-1.279993	0.000000	0.000000	0.000000	0.322192	-0.030297	0.604054	0.000000	0.000000	4.000000	8.000000	0.000000
21902.747262	-0.060109	0.592333	0.148591	77.977478	94.624069	120.657188	4.829009	0.000000	-1.296407	0.000000	0.000000	0.000000	0.322192	-0.030297	0.604054	0.000000	0.000000	4.000000	8.000000	0.000000
21902.750596	-0.058799	0.592326	0.150355	77.977478	94.624069	120.657188	4.829009	0.000000	-1.296407	0.000000	0.000000	0.000000	0.392997	-0.001837	0.529090	0.000000	0.000000	4.000000	8.000000	0.000000
21902.753929	-0.058799	0.592326	0.150355	77.977478	94.624069	120.657188	4.829009	0.000000	-1.296407	0.000000	0.000000	0.000000	0.392997	-0.001837	0.529090	0.000000	0.000000	4.000000	8.000000	0.000000
21902.757262	-0.058799	0.592326	0.150355	78.074608	96.708740	122.387787	4.822226	0.000000	-1.321415	0.000000	0.000000	0.000000	0.392997	-0.001837	0.529090	0.000000	0.000000	4.000000	8.000000	0.000000
21902.760596	-0.057281	0.592397	0.151852	78.074608	96.708740	122.387787	4.822226	0.000000	-1.321415	0.000000	0.000000	0.000000	0.455423	0.021043	0.449092	0.000000	0.000000	4.000000	8.000000	0.000000
21902.763929	-0.057281	0.592397	0.151852	78.074608	96.708740	122.387787	4.822226	0.000000	-1.321415	0.000000	0.000000	0.000000	0.455423	0.021043	0.449092	0.000000	0.000000	4.000000	8.000000	0.000000
21902.767262	-0.057281	0.592397	0.151852	78.226189	98.732315	124.016487	4.813165	0.000000	-1.354048	0.000000	0.000000	0.000000	0.455423	0.021043	0.449092	0.000000	0.000000	4.000000	8.000000	0.000000
21902.770596	-0.055555	0.592524	0.153068	78.226189	98.732315	124.016487	4.813165	0.000000	-1.354048	0.000000	0.000000	0.000000	0.517895	0.038138	0.364810	0.000000	0.000000	4.000000	8.000000	0.000000
21902.773929	-0.055555	0.592524	0.153068	78.226189	98.732315	124.016487	4.813165	0.000000	-1.354048	0.000000	0.000000	0.000000	0.517895	0.038138	0.364810	0.000000	0.000000	4.000000	8.000000	0.000000
21902.777262	-0.055555	0.592524	0.153068	78.401924	100.672546	125.537376	4.801677	0.000000	-1.394238	0.000000	0.000000	0.000000	0.517895	0.038138	0.364810	0.000000	0.000000	4.000000	8.000000	0.000000
21902.780596	-0.053588	0.592768	0.153955	78.401924	100.672546	125.537376	4.801677	0.000000	-1.394238	0.000000	0.000000	0.000000	0.589878	0.073294	0.266079	0.000000	0.000000	4.000000	8.000000	0.000000
21902.783929	-0.053588	0.592768	0.153955	78.401924	100.672546	125.537376	4.801677	0.000000	-1.394238	0.000000	0.000000	0.000000	0.589878	0.073294	0.266079	0.000000	0.000000	4.000000	8.000000	0.000000
21902.787262	-0.053588	0.592768	0.153955	78.583595	102.512413	126.953804	4.787198	0.000000	-1.443167	0.000000	0.000000	0.000000	0.589878	0.073294	0.266079	0.000000	0.000000	4.000000	8.000000	0.000000
21902.790596	-0.051412	0.593055	0.154488	78.583595	102.512413	126.953804	4.787198	0.000000	-1.443167	0.000000	0.000000	0.000000	0.652884	0.086204	0.160010	0.000000	0.000000	4.000000	8.000000	0.000000
21902.793929	-0.051412	0.593055	0.154488	78.583595	102.512413	126.953804	4.787198	0.000000	-1.443167	0.000000	0.000000	0.000000	0.652884	0.086204	0.160010	0.000000	0.000000	4.000000	8.000000	0.000000
21902.797262	-0.051412	0.593055	0.154488	78.792152	104.280693	128.284607	4.769662	0.000000	-1.500107	0.000000	0.000000	0.000000	0.652884	0.086204	0.160010	0.000000	0.000000	4.000000	8.000000	0.000000
21902.800596	-0.049119	0.593427	0.154687	78.792152	104.280693	128.284607	4.769662	0.000000	-1.500107	0.000000	0.000000	0.000000	0.688020	0.111509	0.059686	0.000000	0.000000	4.000000	8.000000	0.000000
21902.803929	-0.049119	0.593427	0.154687	78.792152	104.280693	128.284607	4.769662	0.000000	-1.500107	0.000000	0.000000	0.000000	0.688020	0.111509	0.059686	0.000000	0.000000	4.000000	8.000000	0.000000
21902.807262	-0.049119	0.593427	0.154687	79.052422	106.115852	129.650375	4.749651	0.000000	-1.562310	0.000000	0.000000	0.000000	0.688020	0.111509	0.059686	0.000000	0.000000	4.000000	8.000000	0.000000
21902.810596	-0.046711	0.593829	0.154544	79.052422	106.115852	129.650375	4.749651	0.000000	-1.562310	0.000000	0.000000	0.000000	0.722195	0.120447	-0.042986	0.000000	0.000000	4.000000	8.000000	0.000000
21902.813929	-0.046711	0.593829	0.154544	79.052422	106.115852	129.650375	4.749651	0.000000	-1.562310	0.000000	0.000000	0.000000	0.722195	0.120447	-0.042986	0.000000	0.000000	4.000000	8.000000	0.000000
21902.817262	-0.046711	0.593829	0.154544	79.370766	107.828415	130.874008	4.726885	0.000000	-1.629894	0.000000	0.000000	0.000000	0.722195	0.120447	-0.042986	0.000000	0.000000	4.000000	8.000000	0.000000
21902.820596	-0.044223	0.594259	0.154054	79.370766	107.828415	130.874008	4.726885	0.000000	-1.629894	0.000000	0.000000	0.000000	0.746454	0.129051	-0.146785	0.000000	0.000000	4.000000	8.000000	0.000000
21902.823929	-0.044223	0.594259	0.154054	79.370766	107.828415	130.874008	4.726885	0.000000	-1.629894	0.000000	0.000000	0.000000	0.746454	0.129051	-0.146785	0.000000	0.000000	4.000000	8.000000	0.000000
21902.827262	-0.044223	0.594259	0.154054	79.748421	109.064598	131.880814	4.701343	0.000000	-1.702168	0.000000	0.000000	0.000000	0.746454	0.129051	-0.146785	0.000000	0.000000	4.000000	8.000000	0.000000
21902.830596	-0.041781	0.594740	0.153316	79.748421	109.064598	131.880814	4.701343	0.000000	-1.702168	0.000000	0.000000	0.000000	0.732498	0.144453	-0.221651	0.000000	0.000000	4.000000	8.000000	0.000000
21902.833929	-0.041781	0.594740	0.153316	79.748421	109.064598	131.880814	4.701343	0.000000	-1.702168	0.000000	0.000000	0.000000	0.732498	0.144453	-0.221651	0.000000	0.000000	4.000000	8.000000	0.000000
21902.837262	-0.041781	0.594740	0.153316	80.158630	109.647644	133.078537	4.674336	0.000000	-1.774988	0.000000	0.000000	0.000000	0.732498	0.144453	-0.221651	0.000000	0.000000	4.000000	8.000000	0.000000
21902.840596	-0.039420	0.595226	0.152354	80.158630	109.647644	133.078537	4.674336	0.000000	-1.774988	0.000000	0.000000	0.000000	0.708543	0.145649	-0.288448	0.000000	0.000000	4.000000	8.000000	0.000000
21902.843929	-0.039420	0.595226	0.152354	80.158630	109.647644	133.078537	4.674336	0.000000	-1.774988	0.000000	0.000000	0.000000	0.708543	0.145649	-0.288448	0.000000	0.000000	4.000000	8.000000	0.000000
21902.847262	-0.039420	0.595226	0.152354	80.590820	109.247047	133.581665	4.646172	0.000000	-1.847453	0.000000	0.000000	0.000000	0.708543	0.145649	-0.288448	0.000000	0.000000	4.000000	8.000000	0.000000
21902.850596	-0.037198	0.595768	0.151173	80.590820	109.247047	133.581665	4.646172	0.000000	-1.847453	0.000000	0.000000	0.000000	0.666570	0.162713	-0.354335	0.000000	0.000000	4.000000	8.000000	0.000000
21902.853929	-0.037198	0.595768	0.151173	80.590820	109.247047	133.581665	4.646172	0.000000	-1.847453	0.000000	0.000000	0.000000	0.666570	0.162713	-0.354335	0.000000	0.000000	4.000000	8.000000	0.000000
21902.857262	-0.037198	0.595768	0.151173	81.013908	108.015121	132.874725	4.617404	0.000000	-1.918223	0.000000	0.000000	0.000000	0.666570	0.162713	-0.354335	0.000000	0.000000	4.000000	8.000000	0.000000
21902.860596	-0.035031	0.596299	0.149793	81.013908	108.015121	132.874725	4.617404	0.000000	-1.918223	0.000000	0.000000	0.000000	0.649887	0.159349	-0.414026	0.000000	0.000000	4.000000	8.000000	0.000000
21902.863929	-0.035031	0.596299	0.149793	81.013908	108.015121	132.874725	4.617404	0.000000	-1.918223	0.000000	0.000000	0.000000	0.649887	0.159349	-0.414026	0.000000	0.000000	4.000000	8.000000	0.000000
21902.867262	-0.035031	0.596299	0.149793	81.408012	106.082863	130.976379	4.587126	0.000000	-1.989541	0.000000	0.000000	0.000000	0.649887	0.159349	-0.414026	0.000000	0.000000	4.000000	8.000000	0.000000
21902.870596	-0.033008	0.596851	0.148201	81.408012	106.082863	130.976379	4.587126	0.000000	-1.989541	0.000000	0.000000	0.000000	0.607015	0.165590	-0.477508	0.000000	0.000000	4.000000	8.000000	0.000000
21902.873929	-0.033008	0.596851	0.148201	81.408012	106.082863	130.976379	4.587126	0.000000	-1.989541	0.000000	0.000000	0.000000	0.607015	0.165590	-0.477508	0.000000	0.000000	4.000000	8.000000	0.000000
21902.877262	-0.033008	0.596851	0.148201	81.803246	103.520172	128.571091	4.556133	0.000000	-2.059527	0.000000	0.000000	0.000000	0.607015	0.165590	-0.477508	0.000000	0.000000	4.000000	8.000000	0.000000
21902.880596	-0.031243	0.597369	0.146386	81.803246	103.520172	128.571091	4.556133	0.000000	-2.059527	0.000000	0.000000	0.000000	0.529644	0.155227	-0.544600	0.000000	0.000000	4.000000	8.000000	0.000000
21902.883929	-0.031243	0.597369	0.146386	81.803246	103.520172	128.571091	4.556133	0.000000	-2.059527	0.000000	0.000000	0.000000	0.529644	0.155227	-0.544600	0.000000	0.000000	4.000000	8.000000	0.000000
21902.887262	-0.031243	0.597369	0.146386	82.216240	100.444496	126.098434	4.525641	0.000000	-2.125694	0.000000	0.000000	0.000000	0.529644	0.155227	-0.544600	0.000000	0.000000	4.000000	8.000000	0.000000
21902.890596	-0.029735	0.597838	0.144370	82.216240	100.444496	126.098434	4.525641	0.000000	-2.125694	0.000000	0.000000	0.000000	0.452160	0.140770	-0.604875	0.000000	0.000000	4.000000	8.000000	0.000000
21902.893929	-0.029735	0.597838	0.144370	82.216240	100.444496	126.098434	4.525641	0.000000	-2.125694	0.000000	0.000000	0.000000	0.452160	0.140770	-0.604875	0.000000	0.000000	4.000000	8.000000	0.000000
21902.897262	-0.029735	0.597838	0.144370	82.649071	96.923569	122.947243	4.495798	0.000000	-2.188103	0.000000	0.000000	0.000000	0.452160	0.140770	-0.604875	0.000000	0.000000	4.000000	8.000000	0.000000
21902.900596	-0.028657	0.598246	0.142167	82.649071	96.923569	122.947243	4.495798	0.000000	-2.188103	0.000000	0.000000	0.000000	0.323558	0.122322	-0.660851	0.000000	0.000000	4.000000	8.000000	0.000000
21902.903929	-0.028657	0.598246	0.142167	82.649071	96.923569	122.947243	4.495798	0.000000	-2.188103	0.000000	0.000000	0.000000	0.323558	0.122322	-0.660851	0.000000	0.000000	4.000000	8.000000	0.000000
21902.907262	-0.028657	0.598246	0.142167	83.025909	92.600960	118.699234	4.468864	0.000000	-2.242598	0.000000	0.000000	0.000000	0.323558	0.122322	-0.660851	0.000000	0.000000	4.000000	8.000000	0.000000
21902.910596	-0.027950	0.598575	0.139861	83.025909	92.600960	118.699234	4.468864	0.000000	-2.242598	0.000000	0.000000	0.000000	0.212030	0.098909	-0.691777	0.000000	0.000000	4.000000	8.000000	0.000000
21902.913929	-0.027950	0.598575	0.139861	83.025909	92.600960	118.699234	4.468864	0.000000	-2.242598	0.000000	0.000000	0.000000	0.212030	0.098909	-0.691777	0.000000	0.000000	4.000000	8.000000	0.000000
21902.917262	-0.027950	0.598575	0.139861	83.228653	87.369278	113.815796	4.444868	0.000000	-2.289793	0.000000	0.000000	0.000000	0.212030	0.098909	-0.691777	0.000000	0.000000	4.000000	8.000000	0.000000
21902.920596	-0.027611	0.598880	0.137459	83.228653	87.369278	113.815796	4.444868	0.000000	-2.289793	0.000000	0.000000	0.000000	0.101626	0.091432	-0.720556	0.000000	0.000000	4.000000	8.000000	0.000000
21902.923929	-0.027611	0.598880	0.137459	83.228653	87.369278	113.815796	4.444868	0.000000	-2.289793	0.000000	0.000000	0.000000	0.101626	0.091432	-0.720556	0.000000	0.000000	4.000000	8.000000	0.000000
21902.927262	-0.027611	0.598880	0.137459	83.248344	81.606430	108.385857	4.424036	0.000000	-2.329787	0.000000	0.000000	0.000000	0.101626	0.091432	-0.720556	0.000000	0.000000	4.000000	8.000000	0.000000
21902.930596	-0.027616	0.599097	0.135131	83.248344	81.606430	108.385857	4.424036	0.000000	-2.329787	0.000000	0.000000	0.000000	-0.001379	0.065061	-0.698546	0.000000	0.000000	4.000000	8.000000	0.000000
21902.933929	-0.027616	0.599097	0.135131	83.248344	81.606430	108.385857	4.424036	0.000000	-2.329787	0.000000	0.000000	0.000000	-0.001379	0.065061	-0.698546	0.000000	0.000000	4.000000	8.000000	0.000000
21902.937262	-0.027616	0.599097	0.135131	83.205116	75.630623	102.504814	4.407498	0.000000	-2.360924	0.000000	0.000000	0.000000	-0.001379	0.065061	-0.698546	0.000000	0.000000	4.000000	8.000000	0.000000
21902.940596	-0.027847	0.599292	0.132866	83.205116	75.630623	102.504814	4.407498	0.000000	-2.360924	0.000000	0.000000	0.000000	-0.069384	0.058529	-0.679386	0.000000	0.000000	4.000000	8.000000	0.000000
21902.943929	-0.027847	0.599292	0.132866	83.205116	75.630623	102.504814	4.407498	0.000000	-2.360924	0.000000	0.000000	0.000000	-0.069384	0.058529	-0.679386	0.000000	0.000000	4.000000	8.000000	0.000000
21902.947262	-0.027847	0.599292	0.132866	83.090698	69.957611	96.959137	4.393912	0.000000	-2.386114	0.000000	0.000000	0.000000	-0.069384	0.058529	-0.679386	0.000000	0.000000	4.000000	8.000000	0.000000
21902.950596	-0.028364	0.599408	0.130773	83.090698	69.957611	96.959137	4.393912	0.000000	-2.386114	0.000000	0.000000	0.000000	-0.155000	0.034684	-0.627846	0.000000	0.000000	4.000000	8.000000	0.000000
21902.953929	-0.028364	0.599408	0.130773	83.090698	69.957611	96.959137	4.393912	0.000000	-2.386114	0.000000	0.000000	0.000000	-0.155000	0.034684	-0.627846	0.000000	0.000000	4.000000	8.000000	0.000000
21902.957262	-0.028364	0.599408	0.130773	82.921028	64.797752	91.937500	4.385166	0.000000	-2.402149	0.000000	0.000000	0.000000	-0.155000	0.034684	-0.627846	0.000000	0.000000	4.000000	8.000000	0.000000
21902.960596	-0.029107	0.599510	0.128840	82.921028	64.797752	91.937500	4.385166	0.000000	-2.402149	0.000000	0.000000	0.000000	-0.222992	0.030664	-0.579994	0.000000	0.000000	4.000000	8.000000	0.000000
21902.963929	-0.029107	0.599510	0.128840	82.921028	64.797752	91.937500	4.385166	0.000000	-2.402149	0.000000	0.000000	0.000000	-0.222992	0.030664	-0.579994	0.000000	0.000000	4.000000	8.000000	0.000000
[truncated: 692 more rows]
