# Supplementary material for: Haptic Guidance Needs to Be Intuitive Not Just Informative to Improve Human Motor Accuracy
Source: PLoS One. 2016 Mar 16;11(3):e0150912. doi: 10.1371/journal.pone.0150912 (PMC4794196; doi:10.1371/journal.pone.0150912)
Supplement: S2 Data — (ZIP) [file pone.0150912.s002.zip › Subject2/exp2_0033.txt]

Time	PosX	PosY	PosZ	RotX	RotY	RotZ	ForceX	ForceY	ForceZ	MomentX	MomentY	MomentZ	VelocityX	VelocityY	VelocityZ	CalibratedWeight	ButtonDown	Condition	Trial	Visual
21907.653794	-0.001933	0.555261	0.251758	83.064888	-164.944809	-129.900940	0.000000	0.000000	0.000000	0.000000	0.000000	0.000000	0.020139	0.032233	0.019141	0.000000	1.000000	4.000000	9.000000	0.000000
21907.657128	-0.001126	0.555502	0.251931	83.092094	-164.832108	-129.839447	4.633940	0.000000	1.877926	0.000000	0.000000	0.000000	0.242227	0.072228	0.051712	0.000000	1.000000	4.000000	9.000000	0.000000
21907.660461	-0.001126	0.555502	0.251931	83.092094	-164.832108	-129.839447	4.633940	0.000000	1.877926	0.000000	0.000000	0.000000	0.242227	0.072228	0.051712	0.000000	1.000000	4.000000	9.000000	0.000000
21907.663794	-0.001126	0.555502	0.251931	83.092094	-164.832108	-129.839447	4.633940	0.000000	1.877926	0.000000	0.000000	0.000000	0.242227	0.072228	0.051712	0.000000	1.000000	4.000000	9.000000	0.000000
21907.667128	0.000254	0.555592	0.252154	83.143936	-164.618454	-129.738113	4.640134	0.000000	1.862566	0.000000	0.000000	0.000000	0.414068	0.027049	0.067080	0.000000	1.000000	4.000000	9.000000	0.000000
21907.670461	0.000254	0.555592	0.252154	83.143936	-164.618454	-129.738113	4.640134	0.000000	1.862566	0.000000	0.000000	0.000000	0.414068	0.027049	0.067080	0.000000	1.000000	4.000000	9.000000	0.000000
21907.673794	0.000254	0.555592	0.252154	83.143936	-164.618454	-129.738113	4.640134	0.000000	1.862566	0.000000	0.000000	0.000000	0.414068	0.027049	0.067080	0.000000	1.000000	4.000000	9.000000	0.000000
21907.677128	0.001636	0.555919	0.252515	83.172195	-164.341202	-129.585251	4.649446	0.000000	1.839198	0.000000	0.000000	0.000000	0.414424	0.098048	0.108071	0.000000	1.000000	4.000000	9.000000	0.000000
21907.680461	0.001636	0.555919	0.252515	83.172195	-164.341202	-129.585251	4.649446	0.000000	1.839198	0.000000	0.000000	0.000000	0.414424	0.098048	0.108071	0.000000	1.000000	4.000000	9.000000	0.000000
21907.683794	0.001636	0.555919	0.252515	83.172195	-164.341202	-129.585251	4.649446	0.000000	1.839198	0.000000	0.000000	0.000000	0.414424	0.098048	0.108071	0.000000	1.000000	4.000000	9.000000	0.000000
21907.687128	0.003187	0.556112	0.252905	83.157051	-162.423172	-127.887657	4.659000	0.000000	1.814861	0.000000	0.000000	0.000000	0.465450	0.058048	0.117175	0.000000	1.000000	4.000000	9.000000	0.000000
21907.690461	0.003187	0.556112	0.252905	83.157051	-162.423172	-127.887657	4.659000	0.000000	1.814861	0.000000	0.000000	0.000000	0.465450	0.058048	0.117175	0.000000	1.000000	4.000000	9.000000	0.000000
21907.693794	0.003187	0.556112	0.252905	83.157051	-162.423172	-127.887657	4.659000	0.000000	1.814861	0.000000	0.000000	0.000000	0.465450	0.058048	0.117175	0.000000	1.000000	4.000000	9.000000	0.000000
21907.697128	0.005482	0.556556	0.253236	82.949959	-158.260178	-124.157982	4.669559	0.000000	1.787518	0.000000	0.000000	0.000000	0.688442	0.133123	0.099255	0.000000	1.000000	4.000000	9.000000	0.000000
21907.700461	0.005482	0.556556	0.253236	82.949959	-158.260178	-124.157982	4.669559	0.000000	1.787518	0.000000	0.000000	0.000000	0.688442	0.133123	0.099255	0.000000	1.000000	4.000000	9.000000	0.000000
21907.703794	0.005482	0.556556	0.253236	82.949959	-158.260178	-124.157982	4.669559	0.000000	1.787518	0.000000	0.000000	0.000000	0.688442	0.133123	0.099255	0.000000	1.000000	4.000000	9.000000	0.000000
21907.707128	0.007034	0.556862	0.253289	82.497398	-153.067566	-119.472221	4.684350	0.000000	1.748389	0.000000	0.000000	0.000000	0.465585	0.091842	0.015879	0.000000	1.000000	4.000000	9.000000	0.000000
21907.710461	0.007034	0.556862	0.253289	82.497398	-153.067566	-119.472221	4.684350	0.000000	1.748389	0.000000	0.000000	0.000000	0.465585	0.091842	0.015879	0.000000	1.000000	4.000000	9.000000	0.000000
21907.713794	0.007034	0.556862	0.253289	82.497398	-153.067566	-119.472221	4.684350	0.000000	1.748389	0.000000	0.000000	0.000000	0.465585	0.091842	0.015879	0.000000	1.000000	4.000000	9.000000	0.000000
21907.717128	0.008820	0.557363	0.253167	81.878006	-146.982208	-114.015205	4.693822	0.000000	1.722798	0.000000	0.000000	0.000000	0.535866	0.150095	-0.036465	0.000000	1.000000	4.000000	9.000000	0.000000
21907.720461	0.008820	0.557363	0.253167	81.878006	-146.982208	-114.015205	4.693822	0.000000	1.722798	0.000000	0.000000	0.000000	0.535866	0.150095	-0.036465	0.000000	1.000000	4.000000	9.000000	0.000000
21907.723794	0.008820	0.557363	0.253167	81.878006	-146.982208	-114.015205	4.693822	0.000000	1.722798	0.000000	0.000000	0.000000	0.535866	0.150095	-0.036465	0.000000	1.000000	4.000000	9.000000	0.000000
21907.727128	0.010941	0.557763	0.252894	81.154022	-141.107162	-108.844185	4.704203	0.000000	1.694247	0.000000	0.000000	0.000000	0.636180	0.120244	-0.082160	0.000000	1.000000	4.000000	9.000000	0.000000
21907.730461	0.010941	0.557763	0.252894	81.154022	-141.107162	-108.844185	4.704203	0.000000	1.694247	0.000000	0.000000	0.000000	0.636180	0.120244	-0.082160	0.000000	1.000000	4.000000	9.000000	0.000000
21907.733794	0.010941	0.557763	0.252894	81.154022	-141.107162	-108.844185	4.704203	0.000000	1.694247	0.000000	0.000000	0.000000	0.636180	0.120244	-0.082160	0.000000	1.000000	4.000000	9.000000	0.000000
21907.737128	0.012891	0.558198	0.252580	80.455208	-136.311905	-104.696129	4.716106	0.000000	1.660827	0.000000	0.000000	0.000000	0.584972	0.130490	-0.094092	0.000000	1.000000	4.000000	9.000000	0.000000
21907.740461	0.012891	0.558198	0.252580	80.455208	-136.311905	-104.696129	4.716106	0.000000	1.660827	0.000000	0.000000	0.000000	0.584972	0.130490	-0.094092	0.000000	1.000000	4.000000	9.000000	0.000000
21907.743794	0.012891	0.558198	0.252580	80.455208	-136.311905	-104.696129	4.716106	0.000000	1.660827	0.000000	0.000000	0.000000	0.584972	0.130490	-0.094092	0.000000	1.000000	4.000000	9.000000	0.000000
21907.747128	0.015141	0.558667	0.252218	79.905815	-132.865616	-101.804138	4.726792	0.000000	1.630166	0.000000	0.000000	0.000000	0.675174	0.140709	-0.108600	0.000000	1.000000	4.000000	9.000000	0.000000
21907.750461	0.015141	0.558667	0.252218	79.905815	-132.865616	-101.804138	4.726792	0.000000	1.630166	0.000000	0.000000	0.000000	0.675174	0.140709	-0.108600	0.000000	1.000000	4.000000	9.000000	0.000000
21907.753794	0.015141	0.558667	0.252218	79.905815	-132.865616	-101.804138	4.726792	0.000000	1.630166	0.000000	0.000000	0.000000	0.675174	0.140709	-0.108600	0.000000	1.000000	4.000000	9.000000	0.000000
21907.757128	0.017522	0.559084	0.251758	79.546799	-130.622086	-100.005913	4.738967	0.000000	1.594424	0.000000	0.000000	0.000000	0.714267	0.124988	-0.137830	0.000000	1.000000	4.000000	9.000000	0.000000
21907.760461	0.017522	0.559084	0.251758	79.546799	-130.622086	-100.005913	4.738967	0.000000	1.594424	0.000000	0.000000	0.000000	0.714267	0.124988	-0.137830	0.000000	1.000000	4.000000	9.000000	0.000000
21907.763794	0.017522	0.559084	0.251758	79.546799	-130.622086	-100.005913	4.738967	0.000000	1.594424	0.000000	0.000000	0.000000	0.714267	0.124988	-0.137830	0.000000	1.000000	4.000000	9.000000	0.000000
21907.767128	0.019765	0.559496	0.251264	79.311028	-129.144043	-98.874039	4.751516	0.000000	1.556629	0.000000	0.000000	0.000000	0.672769	0.123501	-0.148472	0.000000	1.000000	4.000000	9.000000	0.000000
21907.770461	0.019765	0.559496	0.251264	79.311028	-129.144043	-98.874039	4.751516	0.000000	1.556629	0.000000	0.000000	0.000000	0.672769	0.123501	-0.148472	0.000000	1.000000	4.000000	9.000000	0.000000
21907.773794	0.019765	0.559496	0.251264	79.311028	-129.144043	-98.874039	4.751516	0.000000	1.556629	0.000000	0.000000	0.000000	0.672769	0.123501	-0.148472	0.000000	1.000000	4.000000	9.000000	0.000000
21907.777128	0.022138	0.559885	0.250744	79.108810	-127.922699	-97.982857	4.763051	0.000000	1.520970	0.000000	0.000000	0.000000	0.712083	0.116852	-0.155793	0.000000	1.000000	4.000000	9.000000	0.000000
21907.780461	0.022138	0.559885	0.250744	79.108810	-127.922699	-97.982857	4.763051	0.000000	1.520970	0.000000	0.000000	0.000000	0.712083	0.116852	-0.155793	0.000000	1.000000	4.000000	9.000000	0.000000
21907.783794	0.022138	0.559885	0.250744	79.108810	-127.922699	-97.982857	4.763051	0.000000	1.520970	0.000000	0.000000	0.000000	0.712083	0.116852	-0.155793	0.000000	1.000000	4.000000	9.000000	0.000000
21907.787128	0.024475	0.560274	0.250218	78.900551	-126.724083	-97.097893	4.775081	0.000000	1.482767	0.000000	0.000000	0.000000	0.701020	0.116672	-0.157990	0.000000	1.000000	4.000000	9.000000	0.000000
21907.790461	0.024475	0.560274	0.250218	78.900551	-126.724083	-97.097893	4.775081	0.000000	1.482767	0.000000	0.000000	0.000000	0.701020	0.116672	-0.157990	0.000000	1.000000	4.000000	9.000000	0.000000
21907.793794	0.024475	0.560274	0.250218	78.900551	-126.724083	-97.097893	4.775081	0.000000	1.482767	0.000000	0.000000	0.000000	0.701020	0.116672	-0.157990	0.000000	1.000000	4.000000	9.000000	0.000000
21907.797128	0.026675	0.560624	0.249694	78.671730	-125.507896	-96.054367	4.786705	0.000000	1.444803	0.000000	0.000000	0.000000	0.659835	0.104916	-0.157240	0.000000	0.000000	4.000000	9.000000	0.000000
21907.800461	0.026675	0.560624	0.249694	78.671730	-125.507896	-96.054367	4.786705	0.000000	1.444803	0.000000	0.000000	0.000000	0.659835	0.104916	-0.157240	0.000000	0.000000	4.000000	9.000000	0.000000
21907.803794	0.026675	0.560624	0.249694	78.671730	-125.507896	-96.054367	4.786705	0.000000	1.444803	0.000000	0.000000	0.000000	0.659835	0.104916	-0.157240	0.000000	0.000000	4.000000	9.000000	0.000000
21907.807128	0.028906	0.561016	0.249186	78.427574	-124.235298	-94.613434	4.797420	0.000000	1.408818	0.000000	0.000000	0.000000	0.669284	0.117706	-0.152307	0.000000	0.000000	4.000000	9.000000	0.000000
21907.810461	0.028906	0.561016	0.249186	78.427574	-124.235298	-94.613434	4.797420	0.000000	1.408818	0.000000	0.000000	0.000000	0.669284	0.117706	-0.152307	0.000000	0.000000	4.000000	9.000000	0.000000
21907.813794	0.028906	0.561016	0.249186	78.427574	-124.235298	-94.613434	4.797420	0.000000	1.408818	0.000000	0.000000	0.000000	0.669284	0.117706	-0.152307	0.000000	0.000000	4.000000	9.000000	0.000000
21907.817128	0.031067	0.561391	0.248692	78.194695	-123.070557	-93.441116	4.808136	0.000000	1.371795	0.000000	0.000000	0.000000	0.648526	0.112438	-0.148204	0.000000	0.000000	4.000000	9.000000	0.000000
21907.820461	0.031067	0.561391	0.248692	78.194695	-123.070557	-93.441116	4.808136	0.000000	1.371795	0.000000	0.000000	0.000000	0.648526	0.112438	-0.148204	0.000000	0.000000	4.000000	9.000000	0.000000
21907.823794	0.031067	0.561391	0.248692	78.194695	-123.070557	-93.441116	4.808136	0.000000	1.371795	0.000000	0.000000	0.000000	0.648526	0.112438	-0.148204	0.000000	0.000000	4.000000	9.000000	0.000000
21907.827128	0.033296	0.561753	0.248237	78.015015	-122.141624	-92.687935	4.818330	0.000000	1.335551	0.000000	0.000000	0.000000	0.668474	0.108563	-0.136531	0.000000	0.000000	4.000000	9.000000	0.000000
21907.830461	0.033296	0.561753	0.248237	78.015015	-122.141624	-92.687935	4.818330	0.000000	1.335551	0.000000	0.000000	0.000000	0.668474	0.108563	-0.136531	0.000000	0.000000	4.000000	9.000000	0.000000
21907.833794	0.033296	0.561753	0.248237	78.015015	-122.141624	-92.687935	4.818330	0.000000	1.335551	0.000000	0.000000	0.000000	0.668474	0.108563	-0.136531	0.000000	0.000000	4.000000	9.000000	0.000000
21907.837128	0.035624	0.562102	0.247818	77.942734	-121.646095	-92.198273	4.828706	0.000000	1.297537	0.000000	0.000000	0.000000	0.698558	0.104741	-0.125530	0.000000	0.000000	4.000000	9.000000	0.000000
21907.840461	0.035624	0.562102	0.247818	77.942734	-121.646095	-92.198273	4.828706	0.000000	1.297537	0.000000	0.000000	0.000000	0.698558	0.104741	-0.125530	0.000000	0.000000	4.000000	9.000000	0.000000
21907.843794	0.035624	0.562102	0.247818	77.942734	-121.646095	-92.198273	4.828706	0.000000	1.297537	0.000000	0.000000	0.000000	0.698558	0.104741	-0.125530	0.000000	0.000000	4.000000	9.000000	0.000000
21907.847128	0.037988	0.562383	0.247463	77.966187	-121.490746	-92.109299	4.839383	0.000000	1.257130	0.000000	0.000000	0.000000	0.709046	0.084257	-0.106506	0.000000	0.000000	4.000000	9.000000	0.000000
21907.850461	0.037988	0.562383	0.247463	77.966187	-121.490746	-92.109299	4.839383	0.000000	1.257130	0.000000	0.000000	0.000000	0.709046	0.084257	-0.106506	0.000000	0.000000	4.000000	9.000000	0.000000
21907.853794	0.037988	0.562383	0.247463	77.966187	-121.490746	-92.109299	4.839383	0.000000	1.257130	0.000000	0.000000	0.000000	0.709046	0.084257	-0.106506	0.000000	0.000000	4.000000	9.000000	0.000000
21907.857128	0.040622	0.562678	0.247177	77.979866	-121.253441	-92.057648	4.850035	0.000000	1.215383	0.000000	0.000000	0.000000	0.790287	0.088348	-0.085780	0.000000	0.000000	4.000000	9.000000	0.000000
21907.860461	0.040622	0.562678	0.247177	77.979866	-121.253441	-92.057648	4.850035	0.000000	1.215383	0.000000	0.000000	0.000000	0.790287	0.088348	-0.085780	0.000000	0.000000	4.000000	9.000000	0.000000
21907.863794	0.040622	0.562678	0.247177	77.979866	-121.253441	-92.057648	4.850035	0.000000	1.215383	0.000000	0.000000	0.000000	0.790287	0.088348	-0.085780	0.000000	0.000000	4.000000	9.000000	0.000000
21907.867128	0.043526	0.562904	0.246938	78.001930	-121.010925	-91.935600	4.861688	0.000000	1.167899	0.000000	0.000000	0.000000	0.871370	0.068002	-0.071749	0.000000	0.000000	4.000000	9.000000	0.000000
21907.870461	0.043526	0.562904	0.246938	78.001930	-121.010925	-91.935600	4.861688	0.000000	1.167899	0.000000	0.000000	0.000000	0.871370	0.068002	-0.071749	0.000000	0.000000	4.000000	9.000000	0.000000
21907.873794	0.043526	0.562904	0.246938	78.001930	-121.010925	-91.935600	4.861688	0.000000	1.167899	0.000000	0.000000	0.000000	0.871370	0.068002	-0.071749	0.000000	0.000000	4.000000	9.000000	0.000000
21907.877128	0.046604	0.563068	0.246780	78.050529	-120.840462	-91.651886	4.874162	0.000000	1.114698	0.000000	0.000000	0.000000	0.923171	0.049016	-0.047456	0.000000	0.000000	4.000000	9.000000	0.000000
21907.880461	0.046604	0.563068	0.246780	78.050529	-120.840462	-91.651886	4.874162	0.000000	1.114698	0.000000	0.000000	0.000000	0.923171	0.049016	-0.047456	0.000000	0.000000	4.000000	9.000000	0.000000
21907.883794	0.046604	0.563068	0.246780	78.050529	-120.840462	-91.651886	4.874162	0.000000	1.114698	0.000000	0.000000	0.000000	0.923171	0.049016	-0.047456	0.000000	0.000000	4.000000	9.000000	0.000000
21907.887128	0.050052	0.563142	0.246643	78.122108	-120.732750	-90.887764	4.886913	0.000000	1.057393	0.000000	0.000000	0.000000	1.034547	0.022232	-0.041120	0.000000	0.000000	4.000000	9.000000	0.000000
21907.890461	0.050052	0.563142	0.246643	78.122108	-120.732750	-90.887764	4.886913	0.000000	1.057393	0.000000	0.000000	0.000000	1.034547	0.022232	-0.041120	0.000000	0.000000	4.000000	9.000000	0.000000
21907.893794	0.050052	0.563142	0.246643	78.122108	-120.732750	-90.887764	4.886913	0.000000	1.057393	0.000000	0.000000	0.000000	1.034547	0.022232	-0.041120	0.000000	0.000000	4.000000	9.000000	0.000000
21907.897128	0.053737	0.563143	0.246513	78.188293	-120.641930	-89.844040	4.900523	0.000000	0.992409	0.000000	0.000000	0.000000	1.105596	0.000482	-0.038838	0.000000	0.000000	4.000000	9.000000	0.000000
21907.900461	0.053737	0.563143	0.246513	78.188293	-120.641930	-89.844040	4.900523	0.000000	0.992409	0.000000	0.000000	0.000000	1.105596	0.000482	-0.038838	0.000000	0.000000	4.000000	9.000000	0.000000
21907.903794	0.053737	0.563143	0.246513	78.188293	-120.641930	-89.844040	4.900523	0.000000	0.992409	0.000000	0.000000	0.000000	1.105596	0.000482	-0.038838	0.000000	0.000000	4.000000	9.000000	0.000000
21907.907128	0.057690	0.563008	0.246348	78.222870	-120.444855	-88.069221	4.914212	0.000000	0.922237	0.000000	0.000000	0.000000	1.185870	-0.040724	-0.049763	0.000000	0.000000	4.000000	9.000000	0.000000
21907.910461	0.057690	0.563008	0.246348	78.222870	-120.444855	-88.069221	4.914212	0.000000	0.922237	0.000000	0.000000	0.000000	1.185870	-0.040724	-0.049763	0.000000	0.000000	4.000000	9.000000	0.000000
21907.913794	0.057690	0.563008	0.246348	78.222870	-120.444855	-88.069221	4.914212	0.000000	0.922237	0.000000	0.000000	0.000000	1.185870	-0.040724	-0.049763	0.000000	0.000000	4.000000	9.000000	0.000000
21907.917128	0.062008	0.562768	0.246095	78.219109	-120.142975	-86.006355	4.927849	0.000000	0.846347	0.000000	0.000000	0.000000	1.295156	-0.071749	-0.075654	0.000000	0.000000	4.000000	9.000000	0.000000
21907.920461	0.062008	0.562768	0.246095	78.219109	-120.142975	-86.006355	4.927849	0.000000	0.846347	0.000000	0.000000	0.000000	1.295156	-0.071749	-0.075654	0.000000	0.000000	4.000000	9.000000	0.000000
21907.923794	0.062008	0.562768	0.246095	78.219109	-120.142975	-86.006355	4.927849	0.000000	0.846347	0.000000	0.000000	0.000000	1.295156	-0.071749	-0.075654	0.000000	0.000000	4.000000	9.000000	0.000000
21907.927128	0.066647	0.562434	0.245674	78.201080	-119.890160	-84.408295	4.941461	0.000000	0.762868	0.000000	0.000000	0.000000	1.391815	-0.100442	-0.126551	0.000000	0.000000	4.000000	9.000000	0.000000
21907.930461	0.066647	0.562434	0.245674	78.201080	-119.890160	-84.408295	4.941461	0.000000	0.762868	0.000000	0.000000	0.000000	1.391815	-0.100442	-0.126551	0.000000	0.000000	4.000000	9.000000	0.000000
21907.933794	0.066647	0.562434	0.245674	78.201080	-119.890160	-84.408295	4.941461	0.000000	0.762868	0.000000	0.000000	0.000000	1.391815	-0.100442	-0.126551	0.000000	0.000000	4.000000	9.000000	0.000000
21907.937128	0.071638	0.561982	0.245060	78.172050	-119.680161	-83.259521	4.954549	0.000000	0.672638	0.000000	0.000000	0.000000	1.497187	-0.135537	-0.184186	0.000000	0.000000	4.000000	9.000000	0.000000
21907.940461	0.071638	0.561982	0.245060	78.172050	-119.680161	-83.259521	4.954549	0.000000	0.672638	0.000000	0.000000	0.000000	1.497187	-0.135537	-0.184186	0.000000	0.000000	4.000000	9.000000	0.000000
21907.943794	0.071638	0.561982	0.245060	78.172050	-119.680161	-83.259521	4.954549	0.000000	0.672638	0.000000	0.000000	0.000000	1.497187	-0.135537	-0.184186	0.000000	0.000000	4.000000	9.000000	0.000000
21907.947128	0.077039	0.561469	0.244214	78.131966	-119.506470	-82.295685	4.966845	0.000000	0.574847	0.000000	0.000000	0.000000	1.620573	-0.153914	-0.253544	0.000000	0.000000	4.000000	9.000000	0.000000
21907.950461	0.077039	0.561469	0.244214	78.131966	-119.506470	-82.295685	4.966845	0.000000	0.574847	0.000000	0.000000	0.000000	1.620573	-0.153914	-0.253544	0.000000	0.000000	4.000000	9.000000	0.000000
21907.953794	0.077039	0.561469	0.244214	78.131966	-119.506470	-82.295685	4.966845	0.000000	0.574847	0.000000	0.000000	0.000000	1.620573	-0.153914	-0.253544	0.000000	0.000000	4.000000	9.000000	0.000000
21907.957128	0.082748	0.560856	0.243145	78.076912	-119.399742	-81.436096	4.978047	0.000000	0.468026	0.000000	0.000000	0.000000	1.712625	-0.183737	-0.320686	0.000000	0.000000	4.000000	9.000000	0.000000
21907.960461	0.082748	0.560856	0.243145	78.076912	-119.399742	-81.436096	4.978047	0.000000	0.468026	0.000000	0.000000	0.000000	1.712625	-0.183737	-0.320686	0.000000	0.000000	4.000000	9.000000	0.000000
21907.963794	0.082748	0.560856	0.243145	78.076912	-119.399742	-81.436096	4.978047	0.000000	0.468026	0.000000	0.000000	0.000000	1.712625	-0.183737	-0.320686	0.000000	0.000000	4.000000	9.000000	0.000000
21907.967128	0.088789	0.560162	0.241822	78.010193	-119.330864	-80.629913	4.987462	0.000000	0.353873	0.000000	0.000000	0.000000	1.812283	-0.208362	-0.397047	0.000000	0.000000	4.000000	9.000000	0.000000
21907.970461	0.088789	0.560162	0.241822	78.010193	-119.330864	-80.629913	4.987462	0.000000	0.353873	0.000000	0.000000	0.000000	1.812283	-0.208362	-0.397047	0.000000	0.000000	4.000000	9.000000	0.000000
21907.973794	0.088789	0.560162	0.241822	78.010193	-119.330864	-80.629913	4.987462	0.000000	0.353873	0.000000	0.000000	0.000000	1.812283	-0.208362	-0.397047	0.000000	0.000000	4.000000	9.000000	0.000000
21907.977128	0.095159	0.559429	0.240259	77.931511	-119.297478	-79.890732	4.994636	0.000000	0.231551	0.000000	0.000000	0.000000	1.910899	-0.219972	-0.468750	0.000000	0.000000	4.000000	9.000000	0.000000
21907.980461	0.095159	0.559429	0.240259	77.931511	-119.297478	-79.890732	4.994636	0.000000	0.231551	0.000000	0.000000	0.000000	1.910899	-0.219972	-0.468750	0.000000	0.000000	4.000000	9.000000	0.000000
21907.983794	0.095159	0.559429	0.240259	77.931511	-119.297478	-79.890732	4.994636	0.000000	0.231551	0.000000	0.000000	0.000000	1.910899	-0.219972	-0.468750	0.000000	0.000000	4.000000	9.000000	0.000000
21907.987128	0.101851	0.558619	0.238453	77.842392	-119.285294	-79.156105	4.998985	0.000000	0.100728	0.000000	0.000000	0.000000	2.007687	-0.242958	-0.541830	0.000000	0.000000	4.000000	9.000000	0.000000
21907.990461	0.101851	0.558619	0.238453	77.842392	-119.285294	-79.156105	4.998985	0.000000	0.100728	0.000000	0.000000	0.000000	2.007687	-0.242958	-0.541830	0.000000	0.000000	4.000000	9.000000	0.000000
21907.993794	0.101851	0.558619	0.238453	77.842392	-119.285294	-79.156105	4.998985	0.000000	0.100728	0.000000	0.000000	0.000000	2.007687	-0.242958	-0.541830	0.000000	0.000000	4.000000	9.000000	0.000000
21907.997128	0.108928	0.557775	0.236408	77.744408	-119.277779	-78.116814	4.999849	0.000000	-0.038814	0.000000	0.000000	0.000000	2.123167	-0.252982	-0.613587	0.000000	0.000000	4.000000	9.000000	0.000000
21908.000461	0.108928	0.557775	0.236408	77.744408	-119.277779	-78.116814	4.999849	0.000000	-0.038814	0.000000	0.000000	0.000000	2.123167	-0.252982	-0.613587	0.000000	0.000000	4.000000	9.000000	0.000000
21908.003794	0.108928	0.557775	0.236408	77.744408	-119.277779	-78.116814	4.999849	0.000000	-0.038814	0.000000	0.000000	0.000000	2.123167	-0.252982	-0.613587	0.000000	0.000000	4.000000	9.000000	0.000000
21908.007128	0.116315	0.556976	0.234111	77.639351	-119.261757	-76.926926	4.996438	0.000000	-0.188699	0.000000	0.000000	0.000000	2.216009	-0.239919	-0.689169	0.000000	0.000000	4.000000	9.000000	0.000000
21908.010461	0.116315	0.556976	0.234111	77.639351	-119.261757	-76.926926	4.996438	0.000000	-0.188699	0.000000	0.000000	0.000000	2.216009	-0.239919	-0.689169	0.000000	0.000000	4.000000	9.000000	0.000000
21908.013794	0.116315	0.556976	0.234111	77.639351	-119.261757	-76.926926	4.996438	0.000000	-0.188699	0.000000	0.000000	0.000000	2.216009	-0.239919	-0.689169	0.000000	0.000000	4.000000	9.000000	0.000000
21908.017128	0.124044	0.556207	0.231594	77.527344	-119.217659	-75.711304	4.987903	0.000000	-0.347604	0.000000	0.000000	0.000000	2.318759	-0.230626	-0.755129	0.000000	0.000000	4.000000	9.000000	0.000000
21908.020461	0.124044	0.556207	0.231594	77.527344	-119.217659	-75.711304	4.987903	0.000000	-0.347604	0.000000	0.000000	0.000000	2.318759	-0.230626	-0.755129	0.000000	0.000000	4.000000	9.000000	0.000000
21908.023794	0.124044	0.556207	0.231594	77.527344	-119.217659	-75.711304	4.987903	0.000000	-0.347604	0.000000	0.000000	0.000000	2.318759	-0.230626	-0.755129	0.000000	0.000000	4.000000	9.000000	0.000000
21908.027128	0.131972	0.555465	0.228838	77.413986	-119.140839	-74.149635	4.973269	0.000000	-0.516328	0.000000	0.000000	0.000000	2.378314	-0.222685	-0.826600	0.000000	0.000000	4.000000	9.000000	0.000000
21908.030461	0.131972	0.555465	0.228838	77.413986	-119.140839	-74.149635	4.973269	0.000000	-0.516328	0.000000	0.000000	0.000000	2.378314	-0.222685	-0.826600	0.000000	0.000000	4.000000	9.000000	0.000000
21908.033794	0.131972	0.555465	0.228838	77.413986	-119.140839	-74.149635	4.973269	0.000000	-0.516328	0.000000	0.000000	0.000000	2.378314	-0.222685	-0.826600	0.000000	0.000000	4.000000	9.000000	0.000000
21908.037128	0.140033	0.554812	0.225888	77.299164	-119.033981	-71.803146	4.951903	0.000000	-0.691850	0.000000	0.000000	0.000000	2.418393	-0.195656	-0.885005	0.000000	0.000000	4.000000	9.000000	0.000000
21908.040461	0.140033	0.554812	0.225888	77.299164	-119.033981	-71.803146	4.951903	0.000000	-0.691850	0.000000	0.000000	0.000000	2.418393	-0.195656	-0.885005	0.000000	0.000000	4.000000	9.000000	0.000000
21908.043794	0.140033	0.554812	0.225888	77.299164	-119.033981	-71.803146	4.951903	0.000000	-0.691850	0.000000	0.000000	0.000000	2.418393	-0.195656	-0.885005	0.000000	0.000000	4.000000	9.000000	0.000000
21908.047128	0.148213	0.554224	0.222694	77.172142	-118.871849	-69.246193	4.923281	0.000000	-0.872532	0.000000	0.000000	0.000000	2.453807	-0.176438	-0.958283	0.000000	0.000000	4.000000	9.000000	0.000000
21908.050461	0.148213	0.554224	0.222694	77.172142	-118.871849	-69.246193	4.923281	0.000000	-0.872532	0.000000	0.000000	0.000000	2.453807	-0.176438	-0.958283	0.000000	0.000000	4.000000	9.000000	0.000000
21908.053794	0.148213	0.554224	0.222694	77.172142	-118.871849	-69.246193	4.923281	0.000000	-0.872532	0.000000	0.000000	0.000000	2.453807	-0.176438	-0.958283	0.000000	0.000000	4.000000	9.000000	0.000000
21908.057128	0.156535	0.553662	0.219247	76.996040	-118.463005	-67.281616	4.886787	0.000000	-1.057974	0.000000	0.000000	0.000000	2.496786	-0.168752	-1.034012	0.000000	0.000000	4.000000	9.000000	0.000000
21908.060461	0.156535	0.553662	0.219247	76.996040	-118.463005	-67.281616	4.886787	0.000000	-1.057974	0.000000	0.000000	0.000000	2.496786	-0.168752	-1.034012	0.000000	0.000000	4.000000	9.000000	0.000000
21908.063794	0.156535	0.553662	0.219247	76.996040	-118.463005	-67.281616	4.886787	0.000000	-1.057974	0.000000	0.000000	0.000000	2.496786	-0.168752	-1.034012	0.000000	0.000000	4.000000	9.000000	0.000000
21908.067128	0.164865	0.553125	0.215572	76.773598	-117.613129	-65.825722	4.841625	0.000000	-1.248463	0.000000	0.000000	0.000000	2.498793	-0.161139	-1.102499	0.000000	0.000000	4.000000	9.000000	0.000000
21908.070461	0.164865	0.553125	0.215572	76.773598	-117.613129	-65.825722	4.841625	0.000000	-1.248463	0.000000	0.000000	0.000000	2.498793	-0.161139	-1.102499	0.000000	0.000000	4.000000	9.000000	0.000000
21908.073794	0.164865	0.553125	0.215572	76.773598	-117.613129	-65.825722	4.841625	0.000000	-1.248463	0.000000	0.000000	0.000000	2.498793	-0.161139	-1.102499	0.000000	0.000000	4.000000	9.000000	0.000000
21908.077128	0.173238	0.552601	0.211708	76.579575	-116.093071	-63.470707	4.787951	0.000000	-1.440667	0.000000	0.000000	0.000000	2.512012	-0.157242	-1.159460	0.000000	0.000000	4.000000	9.000000	0.000000
21908.080461	0.173238	0.552601	0.211708	76.579575	-116.093071	-63.470707	4.787951	0.000000	-1.440667	0.000000	0.000000	0.000000	2.512012	-0.157242	-1.159460	0.000000	0.000000	4.000000	9.000000	0.000000
21908.083794	0.173238	0.552601	0.211708	76.579575	-116.093071	-63.470707	4.787951	0.000000	-1.440667	0.000000	0.000000	0.000000	2.512012	-0.157242	-1.159460	0.000000	0.000000	4.000000	9.000000	0.000000
21908.087128	0.181462	0.552148	0.207709	76.425064	-113.911980	-59.513031	4.725244	0.000000	-1.634646	0.000000	0.000000	0.000000	2.467340	-0.135803	-1.199541	0.000000	0.000000	4.000000	9.000000	0.000000
21908.090461	0.181462	0.552148	0.207709	76.425064	-113.911980	-59.513031	4.725244	0.000000	-1.634646	0.000000	0.000000	0.000000	2.467340	-0.135803	-1.199541	0.000000	0.000000	4.000000	9.000000	0.000000
21908.093794	0.181462	0.552148	0.207709	76.425064	-113.911980	-59.513031	4.725244	0.000000	-1.634646	0.000000	0.000000	0.000000	2.467340	-0.135803	-1.199541	0.000000	0.000000	4.000000	9.000000	0.000000
21908.097128	0.189429	0.551741	0.203564	76.306732	-111.421120	-54.802708	4.654806	0.000000	-1.825589	0.000000	0.000000	0.000000	2.390051	-0.122180	-1.243551	0.000000	0.000000	4.000000	9.000000	0.000000
21908.100461	0.189429	0.551741	0.203564	76.306732	-111.421120	-54.802708	4.654806	0.000000	-1.825589	0.000000	0.000000	0.000000	2.390051	-0.122180	-1.243551	0.000000	0.000000	4.000000	9.000000	0.000000
21908.103794	0.189429	0.551741	0.203564	76.306732	-111.421120	-54.802708	4.654806	0.000000	-1.825589	0.000000	0.000000	0.000000	2.390051	-0.122180	-1.243551	0.000000	0.000000	4.000000	9.000000	0.000000
21908.107128	0.197210	0.551407	0.199184	76.232368	-109.027710	-50.284874	4.577726	0.000000	-2.011075	0.000000	0.000000	0.000000	2.334217	-0.100137	-1.313913	0.000000	0.000000	4.000000	9.000000	0.000000
21908.110461	0.197210	0.551407	0.199184	76.232368	-109.027710	-50.284874	4.577726	0.000000	-2.011075	0.000000	0.000000	0.000000	2.334217	-0.100137	-1.313913	0.000000	0.000000	4.000000	9.000000	0.000000
21908.113794	0.197210	0.551407	0.199184	76.232368	-109.027710	-50.284874	4.577726	0.000000	-2.011075	0.000000	0.000000	0.000000	2.334217	-0.100137	-1.313913	0.000000	0.000000	4.000000	9.000000	0.000000
21908.117128	0.204731	0.551162	0.194575	76.287498	-107.036880	-46.698189	4.493425	0.000000	-2.192972	0.000000	0.000000	0.000000	2.256214	-0.073463	-1.382686	0.000000	0.000000	4.000000	9.000000	0.000000
21908.120461	0.204731	0.551162	0.194575	76.287498	-107.036880	-46.698189	4.493425	0.000000	-2.192972	0.000000	0.000000	0.000000	2.256214	-0.073463	-1.382686	0.000000	0.000000	4.000000	9.000000	0.000000
21908.123794	0.204731	0.551162	0.194575	76.287498	-107.036880	-46.698189	4.493425	0.000000	-2.192972	0.000000	0.000000	0.000000	2.256214	-0.073463	-1.382686	0.000000	0.000000	4.000000	9.000000	0.000000
21908.127128	0.212085	0.550951	0.189736	76.514252	-105.488586	-44.247871	4.402740	0.000000	-2.369786	0.000000	0.000000	0.000000	2.206418	-0.063306	-1.451905	0.000000	0.000000	4.000000	9.000000	0.000000
21908.130461	0.212085	0.550951	0.189736	76.514252	-105.488586	-44.247871	4.402740	0.000000	-2.369786	0.000000	0.000000	0.000000	2.206418	-0.063306	-1.451905	0.000000	0.000000	4.000000	9.000000	0.000000
21908.133794	0.212085	0.550951	0.189736	76.514252	-105.488586	-44.247871	4.402740	0.000000	-2.369786	0.000000	0.000000	0.000000	2.206418	-0.063306	-1.451905	0.000000	0.000000	4.000000	9.000000	0.000000
21908.137128	0.219368	0.550815	0.184663	76.806786	-103.817657	-41.453541	4.304942	0.000000	-2.543123	0.000000	0.000000	0.000000	2.184739	-0.040911	-1.521861	0.000000	0.000000	4.000000	9.000000	0.000000
21908.140461	0.219368	0.550815	0.184663	76.806786	-103.817657	-41.453541	4.304942	0.000000	-2.543123	0.000000	0.000000	0.000000	2.184739	-0.040911	-1.521861	0.000000	0.000000	4.000000	9.000000	0.000000
21908.143794	0.219368	0.550815	0.184663	76.806786	-103.817657	-41.453541	4.304942	0.000000	-2.543123	0.000000	0.000000	0.000000	2.184739	-0.040911	-1.521861	0.000000	0.000000	4.000000	9.000000	0.000000
21908.147128	0.226362	0.550722	0.179346	77.132149	-102.026558	-38.073368	4.199093	0.000000	-2.714336	0.000000	0.000000	0.000000	2.098305	-0.027904	-1.595122	0.000000	0.000000	4.000000	9.000000	0.000000
21908.150461	0.226362	0.550722	0.179346	77.132149	-102.026558	-38.073368	4.199093	0.000000	-2.714336	0.000000	0.000000	0.000000	2.098305	-0.027904	-1.595122	0.000000	0.000000	4.000000	9.000000	0.000000
21908.153794	0.226362	0.550722	0.179346	77.132149	-102.026558	-38.073368	4.199093	0.000000	-2.714336	0.000000	0.000000	0.000000	2.098305	-0.027904	-1.595122	0.000000	0.000000	4.000000	9.000000	0.000000
21908.157128	0.233067	0.550691	0.173803	77.481979	-100.085472	-34.305458	4.087358	0.000000	-2.879844	0.000000	0.000000	0.000000	2.011404	-0.009146	-1.662766	0.000000	0.000000	4.000000	9.000000	0.000000
21908.160461	0.233067	0.550691	0.173803	77.481979	-100.085472	-34.305458	4.087358	0.000000	-2.879844	0.000000	0.000000	0.000000	2.011404	-0.009146	-1.662766	0.000000	0.000000	4.000000	9.000000	0.000000
21908.163794	0.233067	0.550691	0.173803	77.481979	-100.085472	-34.305458	4.087358	0.000000	-2.879844	0.000000	0.000000	0.000000	2.011404	-0.009146	-1.662766	0.000000	0.000000	4.000000	9.000000	0.000000
21908.167128	0.239505	0.550728	0.167938	77.863922	-97.983269	-30.108717	3.970040	0.000000	-3.039536	0.000000	0.000000	0.000000	1.931403	0.011015	-1.759641	0.000000	0.000000	4.000000	9.000000	0.000000
21908.170461	0.239505	0.550728	0.167938	77.863922	-97.983269	-30.108717	3.970040	0.000000	-3.039536	0.000000	0.000000	0.000000	1.931403	0.011015	-1.759641	0.000000	0.000000	4.000000	9.000000	0.000000
21908.173794	0.239505	0.550728	0.167938	77.863922	-97.983269	-30.108717	3.970040	0.000000	-3.039536	0.000000	0.000000	0.000000	1.931403	0.011015	-1.759641	0.000000	0.000000	4.000000	9.000000	0.000000
21908.177128	0.245577	0.550829	0.161787	78.283737	-95.567871	-25.580536	3.846093	0.000000	-3.194928	0.000000	0.000000	0.000000	1.821774	0.030358	-1.845053	0.000000	0.000000	4.000000	9.000000	0.000000
21908.180461	0.245577	0.550829	0.161787	78.283737	-95.567871	-25.580536	3.846093	0.000000	-3.194928	0.000000	0.000000	0.000000	1.821774	0.030358	-1.845053	0.000000	0.000000	4.000000	9.000000	0.000000
21908.183794	0.245577	0.550829	0.161787	78.283737	-95.567871	-25.580536	3.846093	0.000000	-3.194928	0.000000	0.000000	0.000000	1.821774	0.030358	-1.845053	0.000000	0.000000	4.000000	9.000000	0.000000
21908.187128	0.251293	0.550924	0.155399	78.716431	-92.536697	-20.911814	3.716828	0.000000	-3.344427	0.000000	0.000000	0.000000	1.714791	0.028450	-1.916585	0.000000	0.000000	4.000000	9.000000	0.000000
21908.190461	0.251293	0.550924	0.155399	78.716431	-92.536697	-20.911814	3.716828	0.000000	-3.344427	0.000000	0.000000	0.000000	1.714791	0.028450	-1.916585	0.000000	0.000000	4.000000	9.000000	0.000000
21908.193794	0.251293	0.550924	0.155399	78.716431	-92.536697	-20.911814	3.716828	0.000000	-3.344427	0.000000	0.000000	0.000000	1.714791	0.028450	-1.916585	0.000000	0.000000	4.000000	9.000000	0.000000
21908.197128	0.256706	0.551076	0.148836	79.146233	-88.540031	-16.161083	3.582540	0.000000	-3.487894	0.000000	0.000000	0.000000	1.623671	0.045796	-1.968854	0.000000	0.000000	4.000000	9.000000	0.000000
21908.200461	0.256706	0.551076	0.148836	79.146233	-88.540031	-16.161083	3.582540	0.000000	-3.487894	0.000000	0.000000	0.000000	1.623671	0.045796	-1.968854	0.000000	0.000000	4.000000	9.000000	0.000000
21908.203794	0.256706	0.551076	0.148836	79.146233	-88.540031	-16.161083	3.582540	0.000000	-3.487894	0.000000	0.000000	0.000000	1.623671	0.045796	-1.968854	0.000000	0.000000	4.000000	9.000000	0.000000
21908.207128	0.261769	0.551253	0.142165	79.557350	-83.674644	-10.872962	3.443329	0.000000	-3.625394	0.000000	0.000000	0.000000	1.519112	0.053102	-2.001444	0.000000	0.000000	4.000000	9.000000	0.000000
21908.210461	0.261769	0.551253	0.142165	79.557350	-83.674644	-10.872962	3.443329	0.000000	-3.625394	0.000000	0.000000	0.000000	1.519112	0.053102	-2.001444	0.000000	0.000000	4.000000	9.000000	0.000000
21908.213794	0.261769	0.551253	0.142165	79.557350	-83.674644	-10.872962	3.443329	0.000000	-3.625394	0.000000	0.000000	0.000000	1.519112	0.053102	-2.001444	0.000000	0.000000	4.000000	9.000000	0.000000
21908.217128	0.266428	0.551453	0.135416	79.923782	-78.339577	-4.647912	3.300619	0.000000	-3.755784	0.000000	0.000000	0.000000	1.397633	0.059833	-2.024613	0.000000	0.000000	4.000000	9.000000	0.000000
21908.220461	0.266428	0.551453	0.135416	79.923782	-78.339577	-4.647912	3.300619	0.000000	-3.755784	0.000000	0.000000	0.000000	1.397633	0.059833	-2.024613	0.000000	0.000000	4.000000	9.000000	0.000000
21908.223794	0.266428	0.551453	0.135416	79.923782	-78.339577	-4.647912	3.300619	0.000000	-3.755784	0.000000	0.000000	0.000000	1.397633	0.059833	-2.024613	0.000000	0.000000	4.000000	9.000000	0.000000
21908.227128	0.270640	0.551703	0.128574	80.216240	-72.830971	1.944138	3.155670	0.000000	-3.878368	0.000000	0.000000	0.000000	1.263434	0.075075	-2.052687	0.000000	0.000000	4.000000	9.000000	0.000000
21908.230461	0.270640	0.551703	0.128574	80.216240	-72.830971	1.944138	3.155670	0.000000	-3.878368	0.000000	0.000000	0.000000	1.263434	0.075075	-2.052687	0.000000	0.000000	4.000000	9.000000	0.000000
21908.233794	0.270640	0.551703	0.128574	80.216240	-72.830971	1.944138	3.155670	0.000000	-3.878368	0.000000	0.000000	0.000000	1.263434	0.075075	-2.052687	0.000000	0.000000	4.000000	9.000000	0.000000
21908.237128	0.274310	0.552041	0.121585	80.429276	-67.458771	8.386989	3.008886	0.000000	-3.993320	0.000000	0.000000	0.000000	1.101083	0.101249	-2.096673	0.000000	0.000000	4.000000	9.000000	0.000000
21908.240461	0.274310	0.552041	0.121585	80.429276	-67.458771	8.386989	3.008886	0.000000	-3.993320	0.000000	0.000000	0.000000	1.101083	0.101249	-2.096673	0.000000	0.000000	4.000000	9.000000	0.000000
21908.243794	0.274310	0.552041	0.121585	80.429276	-67.458771	8.386989	3.008886	0.000000	-3.993320	0.000000	0.000000	0.000000	1.101083	0.101249	-2.096673	0.000000	0.000000	4.000000	9.000000	0.000000
21908.247128	0.277444	0.552390	0.114325	80.575020	-62.391968	14.446156	2.860482	0.000000	-4.100932	0.000000	0.000000	0.000000	0.940202	0.104741	-2.177760	0.000000	0.000000	4.000000	9.000000	0.000000
21908.250461	0.277444	0.552390	0.114325	80.575020	-62.391968	14.446156	2.860482	0.000000	-4.100932	0.000000	0.000000	0.000000	0.940202	0.104741	-2.177760	0.000000	0.000000	4.000000	9.000000	0.000000
21908.253794	0.277444	0.552390	0.114325	80.575020	-62.391968	14.446156	2.860482	0.000000	-4.100932	0.000000	0.000000	0.000000	0.940202	0.104741	-2.177760	0.000000	0.000000	4.000000	9.000000	0.000000
21908.257128	0.280055	0.552760	0.106768	80.684914	-57.743896	20.372219	2.708049	0.000000	-4.203150	0.000000	0.000000	0.000000	0.783232	0.110898	-2.267320	0.000000	0.000000	4.000000	9.000000	0.000000
21908.260461	0.280055	0.552760	0.106768	80.684914	-57.743896	20.372219	2.708049	0.000000	-4.203150	0.000000	0.000000	0.000000	0.783232	0.110898	-2.267320	0.000000	0.000000	4.000000	9.000000	0.000000
21908.263794	0.280055	0.552760	0.106768	80.684914	-57.743896	20.372219	2.708049	0.000000	-4.203150	0.000000	0.000000	0.000000	0.783232	0.110898	-2.267320	0.000000	0.000000	4.000000	9.000000	0.000000
21908.267128	0.282185	0.553089	0.098877	80.789169	-53.507416	26.063395	2.550224	0.000000	-4.300738	0.000000	0.000000	0.000000	0.638955	0.098967	-2.367103	0.000000	0.000000	4.000000	9.000000	0.000000
21908.270461	0.282185	0.553089	0.098877	80.789169	-53.507416	26.063395	2.550224	0.000000	-4.300738	0.000000	0.000000	0.000000	0.638955	0.098967	-2.367103	0.000000	0.000000	4.000000	9.000000	0.000000
21908.273794	0.282185	0.553089	0.098877	80.789169	-53.507416	26.063395	2.550224	0.000000	-4.300738	0.000000	0.000000	0.000000	0.638955	0.098967	-2.367103	0.000000	0.000000	4.000000	9.000000	0.000000
21908.277128	0.283802	0.553427	0.090927	80.875961	-49.143589	31.628271	2.385034	0.000000	-4.394498	0.000000	0.000000	0.000000	0.485128	0.101287	-2.384971	0.000000	0.000000	4.000000	9.000000	0.000000
21908.280461	0.283802	0.553427	0.090927	80.875961	-49.143589	31.628271	2.385034	0.000000	-4.394498	0.000000	0.000000	0.000000	0.485128	0.101287	-2.384971	0.000000	0.000000	4.000000	9.000000	0.000000
21908.283794	0.283802	0.553427	0.090927	80.875961	-49.143589	31.628271	2.385034	0.000000	-4.394498	0.000000	0.000000	0.000000	0.485128	0.101287	-2.384971	0.000000	0.000000	4.000000	9.000000	0.000000
21908.287128	0.284866	0.553813	0.083021	80.863739	-43.584869	37.605862	2.217061	0.000000	-4.481589	0.000000	0.000000	0.000000	0.319333	0.115839	-2.371891	0.000000	0.000000	4.000000	9.000000	0.000000
21908.290461	0.284866	0.553813	0.083021	80.863739	-43.584869	37.605862	2.217061	0.000000	-4.481589	0.000000	0.000000	0.000000	0.319333	0.115839	-2.371891	0.000000	0.000000	4.000000	9.000000	0.000000
21908.293794	0.284866	0.553813	0.083021	80.863739	-43.584869	37.605862	2.217061	0.000000	-4.481589	0.000000	0.000000	0.000000	0.319333	0.115839	-2.371891	0.000000	0.000000	4.000000	9.000000	0.000000
21908.297128	0.285322	0.554280	0.075340	80.650612	-36.641529	44.200813	2.048363	0.000000	-4.561163	0.000000	0.000000	0.000000	0.136879	0.140116	-2.304341	0.000000	0.000000	4.000000	9.000000	0.000000
21908.300461	0.285322	0.554280	0.075340	80.650612	-36.641529	44.200813	2.048363	0.000000	-4.561163	0.000000	0.000000	0.000000	0.136879	0.140116	-2.304341	0.000000	0.000000	4.000000	9.000000	0.000000
21908.303794	0.285322	0.554280	0.075340	80.650612	-36.641529	44.200813	2.048363	0.000000	-4.561163	0.000000	0.000000	0.000000	0.136879	0.140116	-2.304341	0.000000	0.000000	4.000000	9.000000	0.000000
21908.307128	0.285106	0.554812	0.067850	80.289665	-29.506536	50.968025	1.883017	0.000000	-4.631873	0.000000	0.000000	0.000000	-0.064960	0.159610	-2.247125	0.000000	0.000000	4.000000	9.000000	0.000000
21908.310461	0.285106	0.554812	0.067850	80.289665	-29.506536	50.968025	1.883017	0.000000	-4.631873	0.000000	0.000000	0.000000	-0.064960	0.159610	-2.247125	0.000000	0.000000	4.000000	9.000000	0.000000
21908.313794	0.285106	0.554812	0.067850	80.289665	-29.506536	50.968025	1.883017	0.000000	-4.631873	0.000000	0.000000	0.000000	-0.064960	0.159610	-2.247125	0.000000	0.000000	4.000000	9.000000	0.000000
21908.317128	0.284129	0.555334	0.060470	79.895554	-22.622957	57.883518	1.720769	0.000000	-4.694567	0.000000	0.000000	0.000000	-0.293094	0.156629	-2.213920	0.000000	0.000000	4.000000	9.000000	0.000000
21908.320461	0.284129	0.555334	0.060470	79.895554	-22.622957	57.883518	1.720769	0.000000	-4.694567	0.000000	0.000000	0.000000	-0.293094	0.156629	-2.213920	0.000000	0.000000	4.000000	9.000000	0.000000
21908.323794	0.284129	0.555334	0.060470	79.895554	-22.622957	57.883518	1.720769	0.000000	-4.694567	0.000000	0.000000	0.000000	-0.293094	0.156629	-2.213920	0.000000	0.000000	4.000000	9.000000	0.000000
21908.327128	0.282579	0.555816	0.053042	79.596291	-15.887297	64.787102	1.560076	0.000000	-4.750385	0.000000	0.000000	0.000000	-0.465042	0.144550	-2.228333	0.000000	0.000000	4.000000	9.000000	0.000000
21908.330461	0.282579	0.555816	0.053042	79.596291	-15.887297	64.787102	1.560076	0.000000	-4.750385	0.000000	0.000000	0.000000	-0.465042	0.144550	-2.228333	0.000000	0.000000	4.000000	9.000000	0.000000
21908.333794	0.282579	0.555816	0.053042	79.596291	-15.887297	64.787102	1.560076	0.000000	-4.750385	0.000000	0.000000	0.000000	-0.465042	0.144550	-2.228333	0.000000	0.000000	4.000000	9.000000	0.000000
21908.337128	0.280490	0.556195	0.045491	79.399437	-8.980153	72.001778	1.394908	0.000000	-4.801482	0.000000	0.000000	0.000000	-0.626670	0.113760	-2.265244	0.000000	0.000000	4.000000	9.000000	0.000000
21908.340461	0.280490	0.556195	0.045491	79.399437	-8.980153	72.001778	1.394908	0.000000	-4.801482	0.000000	0.000000	0.000000	-0.626670	0.113760	-2.265244	0.000000	0.000000	4.000000	9.000000	0.000000
21908.343794	0.280490	0.556195	0.045491	79.399437	-8.980153	72.001778	1.394908	0.000000	-4.801482	0.000000	0.000000	0.000000	-0.626670	0.113760	-2.265244	0.000000	0.000000	4.000000	9.000000	0.000000
21908.347128	0.277868	0.556500	0.037917	79.220116	-1.818402	79.782028	1.222000	0.000000	-4.848373	0.000000	0.000000	0.000000	-0.786409	0.091387	-2.272268	0.000000	0.000000	4.000000	9.000000	0.000000
21908.350461	0.277868	0.556500	0.037917	79.220116	-1.818402	79.782028	1.222000	0.000000	-4.848373	0.000000	0.000000	0.000000	-0.786409	0.091387	-2.272268	0.000000	0.000000	4.000000	9.000000	0.000000
21908.353794	0.277868	0.556500	0.037917	79.220116	-1.818402	79.782028	1.222000	0.000000	-4.848373	0.000000	0.000000	0.000000	-0.786409	0.091387	-2.272268	0.000000	0.000000	4.000000	9.000000	0.000000
21908.357128	0.274697	0.556764	0.030366	78.933029	5.260966	87.685379	1.042450	0.000000	-4.890122	0.000000	0.000000	0.000000	-0.951438	0.079078	-2.265245	0.000000	0.000000	4.000000	9.000000	0.000000
21908.360461	0.274697	0.556764	0.030366	78.933029	5.260966	87.685379	1.042450	0.000000	-4.890122	0.000000	0.000000	0.000000	-0.951438	0.079078	-2.265245	0.000000	0.000000	4.000000	9.000000	0.000000
21908.363794	0.274697	0.556764	0.030366	78.933029	5.260966	87.685379	1.042450	0.000000	-4.890122	0.000000	0.000000	0.000000	-0.951438	0.079078	-2.265245	0.000000	0.000000	4.000000	9.000000	0.000000
21908.367128	0.270982	0.557058	0.023026	78.426262	11.749167	95.097260	0.856271	0.000000	-4.926135	0.000000	0.000000	0.000000	-1.114540	0.088391	-2.202177	0.000000	0.000000	4.000000	9.000000	0.000000
21908.370461	0.270982	0.557058	0.023026	78.426262	11.749167	95.097260	0.856271	0.000000	-4.926135	0.000000	0.000000	0.000000	-1.114540	0.088391	-2.202177	0.000000	0.000000	4.000000	9.000000	0.000000
21908.373794	0.270982	0.557058	0.023026	78.426262	11.749167	95.097260	0.856271	0.000000	-4.926135	0.000000	0.000000	0.000000	-1.114540	0.088391	-2.202177	0.000000	0.000000	4.000000	9.000000	0.000000
21908.377128	0.266692	0.557338	0.015947	77.639412	17.414925	101.766914	0.667311	0.000000	-4.955270	0.000000	0.000000	0.000000	-1.287032	0.084086	-2.123446	0.000000	0.000000	4.000000	9.000000	0.000000
21908.380461	0.266692	0.557338	0.015947	77.639412	17.414925	101.766914	0.667311	0.000000	-4.955270	0.000000	0.000000	0.000000	-1.287032	0.084086	-2.123446	0.000000	0.000000	4.000000	9.000000	0.000000
21908.383794	0.266692	0.557338	0.015947	77.639412	17.414925	101.766914	0.667311	0.000000	-4.955270	0.000000	0.000000	0.000000	-1.287032	0.084086	-2.123446	0.000000	0.000000	4.000000	9.000000	0.000000
21908.387128	0.261813	0.557566	0.009101	76.620636	22.140877	107.601257	0.476177	0.000000	-4.977274	0.000000	0.000000	0.000000	-1.463617	0.068159	-2.053820	0.000000	0.000000	4.000000	9.000000	0.000000
21908.390461	0.261813	0.557566	0.009101	76.620636	22.140877	107.601257	0.476177	0.000000	-4.977274	0.000000	0.000000	0.000000	-1.463617	0.068159	-2.053820	0.000000	0.000000	4.000000	9.000000	0.000000
21908.393794	0.261813	0.557566	0.009101	76.620636	22.140877	107.601257	0.476177	0.000000	-4.977274	0.000000	0.000000	0.000000	-1.463617	0.068159	-2.053820	0.000000	0.000000	4.000000	9.000000	0.000000
21908.397128	0.256428	0.557720	0.002419	75.477852	26.056055	112.497536	0.280788	0.000000	-4.992109	0.000000	0.000000	0.000000	-1.615502	0.046303	-2.004655	0.000000	0.000000	4.000000	9.000000	0.000000
21908.400461	0.256428	0.557720	0.002419	75.477852	26.056055	112.497536	0.280788	0.000000	-4.992109	0.000000	0.000000	0.000000	-1.615502	0.046303	-2.004655	0.000000	0.000000	4.000000	9.000000	0.000000
21908.403794	0.256428	0.557720	0.002419	75.477852	26.056055	112.497536	0.280788	0.000000	-4.992109	0.000000	0.000000	0.000000	-1.615502	0.046303	-2.004655	0.000000	0.000000	4.000000	9.000000	0.000000
21908.407128	0.250754	0.557863	-0.004119	74.245651	29.247129	115.060059	0.077317	0.000000	-4.999403	0.000000	0.000000	0.000000	-1.702279	0.042800	-1.961356	0.000000	0.000000	4.000000	9.000000	0.000000
21908.410461	0.250754	0.557863	-0.004119	74.245651	29.247129	115.060059	0.077317	0.000000	-4.999403	0.000000	0.000000	0.000000	-1.702279	0.042800	-1.961356	0.000000	0.000000	4.000000	9.000000	0.000000
21908.413794	0.250754	0.557863	-0.004119	74.245651	29.247129	115.060059	0.077317	0.000000	-4.999403	0.000000	0.000000	0.000000	-1.702279	0.042800	-1.961356	0.000000	0.000000	4.000000	9.000000	0.000000
21908.417128	0.244955	0.558042	-0.010400	72.979225	31.881575	116.159454	-0.136551	0.000000	-4.998135	0.000000	0.000000	0.000000	-1.739531	0.053678	-1.884365	0.000000	0.000000	4.000000	9.000000	0.000000
21908.420461	0.244955	0.558042	-0.010400	72.979225	31.881575	116.159454	-0.136551	0.000000	-4.998135	0.000000	0.000000	0.000000	-1.739531	0.053678	-1.884365	0.000000	0.000000	4.000000	9.000000	0.000000
21908.423794	0.244955	0.558042	-0.010400	72.979225	31.881575	116.159454	-0.136551	0.000000	-4.998135	0.000000	0.000000	0.000000	-1.739531	0.053678	-1.884365	0.000000	0.000000	4.000000	9.000000	0.000000
21908.427128	0.238813	0.558266	-0.016256	71.685966	34.047447	117.221786	-0.357807	0.000000	-4.987181	0.000000	0.000000	0.000000	-1.842685	0.067198	-1.756763	0.000000	0.000000	4.000000	9.000000	0.000000
21908.430461	0.238813	0.558266	-0.016256	71.685966	34.047447	117.221786	-0.357807	0.000000	-4.987181	0.000000	0.000000	0.000000	-1.842685	0.067198	-1.756763	0.000000	0.000000	4.000000	9.000000	0.000000
21908.433794	0.238813	0.558266	-0.016256	71.685966	34.047447	117.221786	-0.357807	0.000000	-4.987181	0.000000	0.000000	0.000000	-1.842685	0.067198	-1.756763	0.000000	0.000000	4.000000	9.000000	0.000000
21908.437128	0.232273	0.558553	-0.021640	70.370728	35.708298	118.711655	-0.581553	0.000000	-4.966064	0.000000	0.000000	0.000000	-1.961987	0.086334	-1.615157	0.000000	0.000000	4.000000	9.000000	0.000000
21908.440461	0.232273	0.558553	-0.021640	70.370728	35.708298	118.711655	-0.581553	0.000000	-4.966064	0.000000	0.000000	0.000000	-1.961987	0.086334	-1.615157	0.000000	0.000000	4.000000	9.000000	0.000000
21908.443794	0.232273	0.558553	-0.021640	70.370728	35.708298	118.711655	-0.581553	0.000000	-4.966064	0.000000	0.000000	0.000000	-1.961987	0.086334	-1.615157	0.000000	0.000000	4.000000	9.000000	0.000000
21908.447128	0.225315	0.558818	-0.026647	69.079796	36.872292	119.889244	-0.807258	0.000000	-4.934403	0.000000	0.000000	0.000000	-2.087357	0.079434	-1.502330	0.000000	0.000000	4.000000	9.000000	0.000000
21908.450461	0.225315	0.558818	-0.026647	69.079796	36.872292	119.889244	-0.807258	0.000000	-4.934403	0.000000	0.000000	0.000000	-2.087357	0.079434	-1.502330	0.000000	0.000000	4.000000	9.000000	0.000000
21908.453794	0.225315	0.558818	-0.026647	69.079796	36.872292	119.889244	-0.807258	0.000000	-4.934403	0.000000	0.000000	0.000000	-2.087357	0.079434	-1.502330	0.000000	0.000000	4.000000	9.000000	0.000000
21908.457128	0.218023	0.559132	-0.031325	67.916832	37.744621	120.041779	-1.039962	0.000000	-4.890653	0.000000	0.000000	0.000000	-2.187730	0.094267	-1.403265	0.000000	0.000000	4.000000	9.000000	0.000000
21908.460461	0.218023	0.559132	-0.031325	67.916832	37.744621	120.041779	-1.039962	0.000000	-4.890653	0.000000	0.000000	0.000000	-2.187730	0.094267	-1.403265	0.000000	0.000000	4.000000	9.000000	0.000000
21908.463794	0.218023	0.559132	-0.031325	67.916832	37.744621	120.041779	-1.039962	0.000000	-4.890653	0.000000	0.000000	0.000000	-2.187730	0.094267	-1.403265	0.000000	0.000000	4.000000	9.000000	0.000000
21908.467128	0.210450	0.559418	-0.035764	67.234543	38.887817	120.032860	-1.282661	0.000000	-4.832678	0.000000	0.000000	0.000000	-2.271848	0.085726	-1.331652	0.000000	0.000000	4.000000	9.000000	0.000000
21908.470461	0.210450	0.559418	-0.035764	67.234543	38.887817	120.032860	-1.282661	0.000000	-4.832678	0.000000	0.000000	0.000000	-2.271848	0.085726	-1.331652	0.000000	0.000000	4.000000	9.000000	0.000000
21908.473794	0.210450	0.559418	-0.035764	67.234543	38.887817	120.032860	-1.282661	0.000000	-4.832678	0.000000	0.000000	0.000000	-2.271848	0.085726	-1.331652	0.000000	0.000000	4.000000	9.000000	0.000000
21908.477128	0.202599	0.559765	-0.039803	67.006653	40.659512	120.812592	-1.540269	0.000000	-4.756845	0.000000	0.000000	0.000000	-2.355340	0.104153	-1.211662	0.000000	0.000000	4.000000	9.000000	0.000000
21908.480461	0.202599	0.559765	-0.039803	67.006653	40.659512	120.812592	-1.540269	0.000000	-4.756845	0.000000	0.000000	0.000000	-2.355340	0.104153	-1.211662	0.000000	0.000000	4.000000	9.000000	0.000000
21908.483794	0.202599	0.559765	-0.039803	67.006653	40.659512	120.812592	-1.540269	0.000000	-4.756845	0.000000	0.000000	0.000000	-2.355340	0.104153	-1.211662	0.000000	0.000000	4.000000	9.000000	0.000000
21908.487128	0.194602	0.560267	-0.043199	66.695343	42.575966	122.110641	-1.808406	0.000000	-4.661509	0.000000	0.000000	0.000000	-2.399065	0.150580	-1.019024	0.000000	0.000000	4.000000	9.000000	0.000000
21908.490461	0.194602	0.560267	-0.043199	66.695343	42.575966	122.110641	-1.808406	0.000000	-4.661509	0.000000	0.000000	0.000000	-2.399065	0.150580	-1.019024	0.000000	0.000000	4.000000	9.000000	0.000000
21908.493794	0.194602	0.560267	-0.043199	66.695343	42.575966	122.110641	-1.808406	0.000000	-4.661509	0.000000	0.000000	0.000000	-2.399065	0.150580	-1.019024	0.000000	0.000000	4.000000	9.000000	0.000000
21908.497128	0.186384	0.560896	-0.045971	66.241234	44.366108	123.372025	-2.076921	0.000000	-4.548231	0.000000	0.000000	0.000000	-2.465349	0.188563	-0.831565	0.000000	0.000000	4.000000	9.000000	0.000000
21908.500461	0.186384	0.560896	-0.045971	66.241234	44.366108	123.372025	-2.076921	0.000000	-4.548231	0.000000	0.000000	0.000000	-2.465349	0.188563	-0.831565	0.000000	0.000000	4.000000	9.000000	0.000000
21908.503794	0.186384	0.560896	-0.045971	66.241234	44.366108	123.372025	-2.076921	0.000000	-4.548231	0.000000	0.000000	0.000000	-2.465349	0.188563	-0.831565	0.000000	0.000000	4.000000	9.000000	0.000000
21908.507128	0.177757	0.561528	-0.048239	65.812782	46.062649	124.086327	-2.298563	0.000000	-4.319205	0.000000	0.000000	0.000000	-2.588137	0.189738	-0.680325	0.000000	0.000000	4.000000	9.000000	0.000000
21908.510461	0.177757	0.561528	-0.048239	65.812782	46.062649	124.086327	-2.298563	0.000000	-4.319205	0.000000	0.000000	0.000000	-2.588137	0.189738	-0.680325	0.000000	0.000000	4.000000	9.000000	0.000000
21908.513794	0.177757	0.561528	-0.048239	65.812782	46.062649	124.086327	-2.298563	0.000000	-4.319205	0.000000	0.000000	0.000000	-2.588137	0.189738	-0.680325	0.000000	0.000000	4.000000	9.000000	0.000000
21908.517128	0.168698	0.562069	-0.050140	65.588043	48.039265	124.741783	-2.411950	0.000000	-3.887849	0.000000	0.000000	0.000000	-2.717823	0.162339	-0.570445	0.000000	0.000000	4.000000	9.000000	0.000000
21908.520461	0.168698	0.562069	-0.050140	65.588043	48.039265	124.741783	-2.411950	0.000000	-3.887849	0.000000	0.000000	0.000000	-2.717823	0.162339	-0.570445	0.000000	0.000000	4.000000	9.000000	0.000000
21908.523794	0.168698	0.562069	-0.050140	65.588043	48.039265	124.741783	-2.411950	0.000000	-3.887849	0.000000	0.000000	0.000000	-2.717823	0.162339	-0.570445	0.000000	0.000000	4.000000	9.000000	0.000000
21908.527128	0.159369	0.562609	-0.051576	65.398949	50.230122	125.799561	-2.507025	0.000000	-3.434878	0.000000	0.000000	0.000000	-2.798422	0.161768	-0.430703	0.000000	0.000000	4.000000	9.000000	0.000000
21908.530461	0.159369	0.562609	-0.051576	65.398949	50.230122	125.799561	-2.507025	0.000000	-3.434878	0.000000	0.000000	0.000000	-2.798422	0.161768	-0.430703	0.000000	0.000000	4.000000	9.000000	0.000000
21908.533794	0.159369	0.562609	-0.051576	65.398949	50.230122	125.799561	-2.507025	0.000000	-3.434878	0.000000	0.000000	0.000000	-2.798422	0.161768	-0.430703	0.000000	0.000000	4.000000	9.000000	0.000000
21908.537128	0.149854	0.563243	-0.052434	65.101837	52.465755	127.280945	-2.578808	0.000000	-2.968475	0.000000	0.000000	0.000000	-2.854749	0.190351	-0.257244	0.000000	0.000000	4.000000	9.000000	0.000000
21908.540461	0.149854	0.563243	-0.052434	65.101837	52.465755	127.280945	-2.578808	0.000000	-2.968475	0.000000	0.000000	0.000000	-2.854749	0.190351	-0.257244	0.000000	0.000000	4.000000	9.000000	0.000000
21908.543794	0.149854	0.563243	-0.052434	65.101837	52.465755	127.280945	-2.578808	0.000000	-2.968475	0.000000	0.000000	0.000000	-2.854749	0.190351	-0.257244	0.000000	0.000000	4.000000	9.000000	0.000000
21908.547128	0.140250	0.563980	-0.052677	64.708931	54.729340	128.467102	-2.621682	0.000000	-2.492683	0.000000	0.000000	0.000000	-2.880984	0.220921	-0.072893	0.000000	0.000000	4.000000	9.000000	0.000000
21908.550461	0.140250	0.563980	-0.052677	64.708931	54.729340	128.467102	-2.621682	0.000000	-2.492683	0.000000	0.000000	0.000000	-2.880984	0.220921	-0.072893	0.000000	0.000000	4.000000	9.000000	0.000000
21908.553794	0.140250	0.563980	-0.052677	64.708931	54.729340	128.467102	-2.621682	0.000000	-2.492683	0.000000	0.000000	0.000000	-2.880984	0.220921	-0.072893	0.000000	0.000000	4.000000	9.000000	0.000000
21908.557128	0.130519	0.564696	-0.052396	64.330307	57.227581	129.572830	-2.633831	0.000000	-2.012519	0.000000	0.000000	0.000000	-2.919494	0.214999	0.084199	0.000000	0.000000	4.000000	9.000000	0.000000
21908.560461	0.130519	0.564696	-0.052396	64.330307	57.227581	129.572830	-2.633831	0.000000	-2.012519	0.000000	0.000000	0.000000	-2.919494	0.214999	0.084199	0.000000	0.000000	4.000000	9.000000	0.000000
21908.563794	0.130519	0.564696	-0.052396	64.330307	57.227581	129.572830	-2.633831	0.000000	-2.012519	0.000000	0.000000	0.000000	-2.919494	0.214999	0.084199	0.000000	0.000000	4.000000	9.000000	0.000000
21908.567128	0.120617	0.565414	-0.051556	63.987869	60.048332	131.243134	-2.619798	0.000000	-1.525937	0.000000	0.000000	0.000000	-2.970590	0.215215	0.252023	0.000000	0.000000	4.000000	9.000000	0.000000
21908.570461	0.120617	0.565414	-0.051556	63.987869	60.048332	131.243134	-2.619798	0.000000	-1.525937	0.000000	0.000000	0.000000	-2.970590	0.215215	0.252023	0.000000	0.000000	4.000000	9.000000	0.000000
21908.573794	0.120617	0.565414	-0.051556	63.987869	60.048332	131.243134	-2.619798	0.000000	-1.525937	0.000000	0.000000	0.000000	-2.970590	0.215215	0.252023	0.000000	0.000000	4.000000	9.000000	0.000000
21908.577128	0.110647	0.566156	-0.050096	63.714725	62.991230	133.252731	-2.577794	0.000000	-1.030839	0.000000	0.000000	0.000000	-2.990827	0.222742	0.438016	0.000000	0.000000	4.000000	9.000000	0.000000
21908.580461	0.110647	0.566156	-0.050096	63.714725	62.991230	133.252731	-2.577794	0.000000	-1.030839	0.000000	0.000000	0.000000	-2.990827	0.222742	0.438016	0.000000	0.000000	4.000000	9.000000	0.000000
21908.583794	0.110647	0.566156	-0.050096	63.714725	62.991230	133.252731	-2.577794	0.000000	-1.030839	0.000000	0.000000	0.000000	-2.990827	0.222742	0.438016	0.000000	0.000000	4.000000	9.000000	0.000000
21908.587128	0.100732	0.566823	-0.048152	63.600803	65.954422	134.900482	-2.504792	0.000000	-0.532367	0.000000	0.000000	0.000000	-2.974488	0.200036	0.583200	0.000000	0.000000	4.000000	9.000000	0.000000
21908.590461	0.100732	0.566823	-0.048152	63.600803	65.954422	134.900482	-2.504792	0.000000	-0.532367	0.000000	0.000000	0.000000	-2.974488	0.200036	0.583200	0.000000	0.000000	4.000000	9.000000	0.000000
21908.593794	0.100732	0.566823	-0.048152	63.600803	65.954422	134.900482	-2.504792	0.000000	-0.532367	0.000000	0.000000	0.000000	-2.974488	0.200036	0.583200	0.000000	0.000000	4.000000	9.000000	0.000000
21908.597128	0.090941	0.567550	-0.045570	63.638958	68.767723	135.934128	-2.407592	0.000000	-0.036619	0.000000	0.000000	0.000000	-2.937404	0.217966	0.774478	0.000000	0.000000	4.000000	9.000000	0.000000
21908.600461	0.090941	0.567550	-0.045570	63.638958	68.767723	135.934128	-2.407592	0.000000	-0.036619	0.000000	0.000000	0.000000	-2.937404	0.217966	0.774478	0.000000	0.000000	4.000000	9.000000	0.000000
21908.603794	0.090941	0.567550	-0.045570	63.638958	68.767723	135.934128	-2.407592	0.000000	-0.036619	0.000000	0.000000	0.000000	-2.937404	0.217966	0.774478	0.000000	0.000000	4.000000	9.000000	0.000000
21908.607128	0.081315	0.568316	-0.042355	63.652584	71.494316	136.877991	-2.278512	0.000000	0.452948	0.000000	0.000000	0.000000	-2.887784	0.229917	0.964482	0.000000	0.000000	4.000000	9.000000	0.000000
21908.610461	0.081315	0.568316	-0.042355	63.652584	71.494316	136.877991	-2.278512	0.000000	0.452948	0.000000	0.000000	0.000000	-2.887784	0.229917	0.964482	0.000000	0.000000	4.000000	9.000000	0.000000
21908.613794	0.081315	0.568316	-0.042355	63.652584	71.494316	136.877991	-2.278512	0.000000	0.452948	0.000000	0.000000	0.000000	-2.887784	0.229917	0.964482	0.000000	0.000000	4.000000	9.000000	0.000000
21908.617128	0.071992	0.569065	-0.038559	63.605183	74.116188	137.892471	-2.117765	0.000000	0.934245	0.000000	0.000000	0.000000	-2.797043	0.224687	1.138969	0.000000	0.000000	4.000000	9.000000	0.000000
21908.620461	0.071992	0.569065	-0.038559	63.605183	74.116188	137.892471	-2.117765	0.000000	0.934245	0.000000	0.000000	0.000000	-2.797043	0.224687	1.138969	0.000000	0.000000	4.000000	9.000000	0.000000
21908.623794	0.071992	0.569065	-0.038559	63.605183	74.116188	137.892471	-2.117765	0.000000	0.934245	0.000000	0.000000	0.000000	-2.797043	0.224687	1.138969	0.000000	0.000000	4.000000	9.000000	0.000000
21908.627128	0.062916	0.569782	-0.034201	63.548004	76.782547	139.395126	-1.927937	0.000000	1.400419	0.000000	0.000000	0.000000	-2.722569	0.215211	1.307308	0.000000	0.000000	4.000000	9.000000	0.000000
21908.630461	0.062916	0.569782	-0.034201	63.548004	76.782547	139.395126	-1.927937	0.000000	1.400419	0.000000	0.000000	0.000000	-2.722569	0.215211	1.307308	0.000000	0.000000	4.000000	9.000000	0.000000
21908.633794	0.062916	0.569782	-0.034201	63.548004	76.782547	139.395126	-1.927937	0.000000	1.400419	0.000000	0.000000	0.000000	-2.722569	0.215211	1.307308	0.000000	0.000000	4.000000	9.000000	0.000000
21908.637128	0.054107	0.570462	-0.029273	63.547226	79.539925	141.074005	-1.710052	0.000000	1.854181	0.000000	0.000000	0.000000	-2.642739	0.203878	1.478459	0.000000	0.000000	4.000000	9.000000	0.000000
21908.640461	0.054107	0.570462	-0.029273	63.547226	79.539925	141.074005	-1.710052	0.000000	1.854181	0.000000	0.000000	0.000000	-2.642739	0.203878	1.478459	0.000000	0.000000	4.000000	9.000000	0.000000
21908.643794	0.054107	0.570462	-0.029273	63.547226	79.539925	141.074005	-1.710052	0.000000	1.854181	0.000000	0.000000	0.000000	-2.642739	0.203878	1.478459	0.000000	0.000000	4.000000	9.000000	0.000000
21908.647128	0.045668	0.571077	-0.023790	63.680286	82.431450	142.634933	-1.463642	0.000000	2.294637	0.000000	0.000000	0.000000	-2.531827	0.184583	1.644834	0.000000	0.000000	4.000000	9.000000	0.000000
21908.650461	0.045668	0.571077	-0.023790	63.680286	82.431450	142.634933	-1.463642	0.000000	2.294637	0.000000	0.000000	0.000000	-2.531827	0.184583	1.644834	0.000000	0.000000	4.000000	9.000000	0.000000
21908.653794	0.045668	0.571077	-0.023790	63.680286	82.431450	142.634933	-1.463642	0.000000	2.294637	0.000000	0.000000	0.000000	-2.531827	0.184583	1.644834	0.000000	0.000000	4.000000	9.000000	0.000000
21908.657128	0.037756	0.571664	-0.017759	63.953739	85.584770	144.187653	-1.189503	0.000000	2.716609	0.000000	0.000000	0.000000	-2.373438	0.176141	1.809171	0.000000	0.000000	4.000000	9.000000	0.000000
21908.660461	0.037756	0.571664	-0.017759	63.953739	85.584770	144.187653	-1.189503	0.000000	2.716609	0.000000	0.000000	0.000000	-2.373438	0.176141	1.809171	0.000000	0.000000	4.000000	9.000000	0.000000
21908.663794	0.037756	0.571664	-0.017759	63.953739	85.584770	144.187653	-1.189503	0.000000	2.716609	0.000000	0.000000	0.000000	-2.373438	0.176141	1.809171	0.000000	0.000000	4.000000	9.000000	0.000000
21908.667128	0.030462	0.572217	-0.011185	64.302994	88.962540	145.882965	-0.887975	0.000000	3.112182	0.000000	0.000000	0.000000	-2.188280	0.165794	1.972390	0.000000	0.000000	4.000000	9.000000	0.000000
21908.670461	0.030462	0.572217	-0.011185	64.302994	88.962540	145.882965	-0.887975	0.000000	3.112182	0.000000	0.000000	0.000000	-2.188280	0.165794	1.972390	0.000000	0.000000	4.000000	9.000000	0.000000
21908.673794	0.030462	0.572217	-0.011185	64.302994	88.962540	145.882965	-0.887975	0.000000	3.112182	0.000000	0.000000	0.000000	-2.188280	0.165794	1.972390	0.000000	0.000000	4.000000	9.000000	0.000000
21908.677128	0.023803	0.572770	-0.004052	64.677094	92.514198	147.840546	-0.559243	0.000000	3.476895	0.000000	0.000000	0.000000	-1.997702	0.165909	2.139869	0.000000	0.000000	4.000000	9.000000	0.000000
21908.680461	0.023803	0.572770	-0.004052	64.677094	92.514198	147.840546	-0.559243	0.000000	3.476895	0.000000	0.000000	0.000000	-1.997702	0.165909	2.139869	0.000000	0.000000	4.000000	9.000000	0.000000
21908.683794	0.023803	0.572770	-0.004052	64.677094	92.514198	147.840546	-0.559243	0.000000	3.476895	0.000000	0.000000	0.000000	-1.997702	0.165909	2.139869	0.000000	0.000000	4.000000	9.000000	0.000000
21908.687128	0.017739	0.573306	0.003599	65.060249	96.255013	149.950806	-0.202598	0.000000	3.809845	0.000000	0.000000	0.000000	-1.819308	0.160845	2.295401	0.000000	0.000000	4.000000	9.000000	0.000000
21908.690461	0.017739	0.573306	0.003599	65.060249	96.255013	149.950806	-0.202598	0.000000	3.809845	0.000000	0.000000	0.000000	-1.819308	0.160845	2.295401	0.000000	0.000000	4.000000	9.000000	0.000000
21908.693794	0.017739	0.573306	0.003599	65.060249	96.255013	149.950806	-0.202598	0.000000	3.809845	0.000000	0.000000	0.000000	-1.819308	0.160845	2.295401	0.000000	0.000000	4.000000	9.000000	0.000000
21908.697128	0.012258	0.573765	0.011712	65.430481	100.132347	152.188034	0.179969	0.000000	4.113063	0.000000	0.000000	0.000000	-1.644348	0.137551	2.433771	0.000000	0.000000	4.000000	9.000000	0.000000
21908.700461	0.012258	0.573765	0.011712	65.430481	100.132347	152.188034	0.179969	0.000000	4.113063	0.000000	0.000000	0.000000	-1.644348	0.137551	2.433771	0.000000	0.000000	4.000000	9.000000	0.000000
21908.703794	0.012258	0.573765	0.011712	65.430481	100.132347	152.188034	0.179969	0.000000	4.113063	0.000000	0.000000	0.000000	-1.644348	0.137551	2.433771	0.000000	0.000000	4.000000	9.000000	0.000000
21908.707128	0.007448	0.574200	0.020304	65.746117	104.109688	154.568756	0.585597	0.000000	4.387121	0.000000	0.000000	0.000000	-1.442905	0.130562	2.577580	0.000000	0.000000	4.000000	9.000000	0.000000
21908.710461	0.007448	0.574200	0.020304	65.746117	104.109688	154.568756	0.585597	0.000000	4.387121	0.000000	0.000000	0.000000	-1.442905	0.130562	2.577580	0.000000	0.000000	4.000000	9.000000	0.000000
21908.713794	0.007448	0.574200	0.020304	65.746117	104.109688	154.568756	0.585597	0.000000	4.387121	0.000000	0.000000	0.000000	-1.442905	0.130562	2.577580	0.000000	0.000000	4.000000	9.000000	0.000000
21908.717128	0.003408	0.574596	0.029323	65.953995	107.999008	157.255371	1.015194	0.000000	4.627605	0.000000	0.000000	0.000000	-1.212023	0.118955	2.705644	0.000000	0.000000	4.000000	9.000000	0.000000
21908.720461	0.003408	0.574596	0.029323	65.953995	107.999008	157.255371	1.015194	0.000000	4.627605	0.000000	0.000000	0.000000	-1.212023	0.118955	2.705644	0.000000	0.000000	4.000000	9.000000	0.000000
21908.723794	0.003408	0.574596	0.029323	65.953995	107.999008	157.255371	1.015194	0.000000	4.627605	0.000000	0.000000	0.000000	-1.212023	0.118955	2.705644	0.000000	0.000000	4.000000	9.000000	0.000000
21908.727128	0.000248	0.574941	0.038715	66.016945	111.753990	160.079926	1.452411	0.000000	4.784402	0.000000	0.000000	0.000000	-0.947808	0.103261	2.817663	0.000000	0.000000	4.000000	9.000000	0.000000
21908.730461	0.000248	0.574941	0.038715	66.016945	111.753990	160.079926	1.452411	0.000000	4.784402	0.000000	0.000000	0.000000	-0.947808	0.103261	2.817663	0.000000	0.000000	4.000000	9.000000	0.000000
21908.733794	0.000248	0.574941	0.038715	66.016945	111.753990	160.079926	1.452411	0.000000	4.784402	0.000000	0.000000	0.000000	-0.947808	0.103261	2.817663	0.000000	0.000000	4.000000	9.000000	0.000000
21908.737128	-0.002027	0.575304	0.048468	65.993034	115.420265	162.814957	1.809091	0.000000	4.661243	0.000000	0.000000	0.000000	-0.682646	0.108908	2.926033	0.000000	0.000000	4.000000	9.000000	0.000000
21908.740461	-0.002027	0.575304	0.048468	65.993034	115.420265	162.814957	1.809091	0.000000	4.661243	0.000000	0.000000	0.000000	-0.682646	0.108908	2.926033	0.000000	0.000000	4.000000	9.000000	0.000000
21908.743794	-0.002027	0.575304	0.048468	65.993034	115.420265	162.814957	1.809091	0.000000	4.661243	0.000000	0.000000	0.000000	-0.682646	0.108908	2.926033	0.000000	0.000000	4.000000	9.000000	0.000000
21908.747128	-0.003536	0.575632	0.058510	65.991455	119.123825	165.527145	2.145483	0.000000	4.516293	0.000000	0.000000	0.000000	-0.452737	0.098521	3.012347	0.000000	0.000000	4.000000	9.000000	0.000000
21908.750461	-0.003536	0.575632	0.058510	65.991455	119.123825	165.527145	2.145483	0.000000	4.516293	0.000000	0.000000	0.000000	-0.452737	0.098521	3.012347	0.000000	0.000000	4.000000	9.000000	0.000000
21908.753794	-0.003536	0.575632	0.058510	65.991455	119.123825	165.527145	2.145483	0.000000	4.516293	0.000000	0.000000	0.000000	-0.452737	0.098521	3.012347	0.000000	0.000000	4.000000	9.000000	0.000000
21908.757128	-0.004356	0.575862	0.068784	66.046822	123.039848	168.357239	2.459938	0.000000	4.353011	0.000000	0.000000	0.000000	-0.245862	0.068970	3.082361	0.000000	0.000000	4.000000	9.000000	0.000000
21908.760461	-0.004356	0.575862	0.068784	66.046822	123.039848	168.357239	2.459938	0.000000	4.353011	0.000000	0.000000	0.000000	-0.245862	0.068970	3.082361	0.000000	0.000000	4.000000	9.000000	0.000000
21908.763794	-0.004356	0.575862	0.068784	66.046822	123.039848	168.357239	2.459938	0.000000	4.353011	0.000000	0.000000	0.000000	-0.245862	0.068970	3.082361	0.000000	0.000000	4.000000	9.000000	0.000000
21908.767128	-0.004493	0.575988	0.079161	66.179352	127.243996	171.362534	2.751682	0.000000	4.174715	0.000000	0.000000	0.000000	-0.041058	0.037777	3.113134	0.000000	0.000000	4.000000	9.000000	0.000000
21908.770461	-0.004493	0.575988	0.079161	66.179352	127.243996	171.362534	2.751682	0.000000	4.174715	0.000000	0.000000	0.000000	-0.041058	0.037777	3.113134	0.000000	0.000000	4.000000	9.000000	0.000000
21908.773794	-0.004493	0.575988	0.079161	66.179352	127.243996	171.362534	2.751682	0.000000	4.174715	0.000000	0.000000	0.000000	-0.041058	0.037777	3.113134	0.000000	0.000000	4.000000	9.000000	0.000000
21908.777128	-0.004035	0.576005	0.089633	66.331467	131.625443	174.495636	3.019291	0.000000	3.985458	0.000000	0.000000	0.000000	0.137231	0.005029	3.141519	0.000000	0.000000	4.000000	9.000000	0.000000
21908.780461	-0.004035	0.576005	0.089633	66.331467	131.625443	174.495636	3.019291	0.000000	3.985458	0.000000	0.000000	0.000000	0.137231	0.005029	3.141519	0.000000	0.000000	4.000000	9.000000	0.000000
21908.783794	-0.004035	0.576005	0.089633	66.331467	131.625443	174.495636	3.019291	0.000000	3.985458	0.000000	0.000000	0.000000	0.137231	0.005029	3.141519	0.000000	0.000000	4.000000	9.000000	0.000000
21908.787128	-0.002949	0.575960	0.100139	66.392052	135.899979	177.560287	3.263600	0.000000	3.787996	0.000000	0.000000	0.000000	0.325984	-0.013454	3.151707	0.000000	0.000000	4.000000	9.000000	0.000000
21908.790461	-0.002949	0.575960	0.100139	66.392052	135.899979	177.560287	3.263600	0.000000	3.787996	0.000000	0.000000	0.000000	0.325984	-0.013454	3.151707	0.000000	0.000000	4.000000	9.000000	0.000000
21908.793794	-0.002949	0.575960	0.100139	66.392052	135.899979	177.560287	3.263600	0.000000	3.787996	0.000000	0.000000	0.000000	0.325984	-0.013454	3.151707	0.000000	0.000000	4.000000	9.000000	0.000000
21908.797128	-0.001117	0.575755	0.110589	66.321442	139.785690	-179.670853	3.486282	0.000000	3.584109	0.000000	0.000000	0.000000	0.549427	-0.061366	3.135250	0.000000	0.000000	4.000000	9.000000	0.000000
21908.800461	-0.001117	0.575755	0.110589	66.321442	139.785690	-179.670853	3.486282	0.000000	3.584109	0.000000	0.000000	0.000000	0.549427	-0.061366	3.135250	0.000000	0.000000	4.000000	9.000000	0.000000
21908.803794	-0.001117	0.575755	0.110589	66.321442	139.785690	-179.670853	3.486282	0.000000	3.584109	0.000000	0.000000	0.000000	0.549427	-0.061366	3.135250	0.000000	0.000000	4.000000	9.000000	0.000000
21908.807128	0.001387	0.575455	0.120902	66.129410	143.149475	-177.316605	3.690032	0.000000	3.373969	0.000000	0.000000	0.000000	0.751319	-0.089994	3.093824	0.000000	0.000000	4.000000	9.000000	0.000000
21908.810461	0.001387	0.575455	0.120902	66.129410	143.149475	-177.316605	3.690032	0.000000	3.373969	0.000000	0.000000	0.000000	0.751319	-0.089994	3.093824	0.000000	0.000000	4.000000	9.000000	0.000000
21908.813794	0.001387	0.575455	0.120902	66.129410	143.149475	-177.316605	3.690032	0.000000	3.373969	0.000000	0.000000	0.000000	0.751319	-0.089994	3.093824	0.000000	0.000000	4.000000	9.000000	0.000000
21908.817128	0.004511	0.575030	0.131073	65.848595	146.039963	-175.351395	3.874608	0.000000	3.160287	0.000000	0.000000	0.000000	0.937251	-0.127621	3.051337	0.000000	0.000000	4.000000	9.000000	0.000000
21908.820461	0.004511	0.575030	0.131073	65.848595	146.039963	-175.351395	3.874608	0.000000	3.160287	0.000000	0.000000	0.000000	0.937251	-0.127621	3.051337	0.000000	0.000000	4.000000	9.000000	0.000000
21908.823794	0.004511	0.575030	0.131073	65.848595	146.039963	-175.351395	3.874608	0.000000	3.160287	0.000000	0.000000	0.000000	0.937251	-0.127621	3.051337	0.000000	0.000000	4.000000	9.000000	0.000000
21908.827128	0.008223	0.574465	0.141019	65.521797	148.652191	-173.623550	4.041296	0.000000	2.944134	0.000000	0.000000	0.000000	1.113461	-0.169411	2.983733	0.000000	0.000000	4.000000	9.000000	0.000000
21908.830461	0.008223	0.574465	0.141019	65.521797	148.652191	-173.623550	4.041296	0.000000	2.944134	0.000000	0.000000	0.000000	1.113461	-0.169411	2.983733	0.000000	0.000000	4.000000	9.000000	0.000000
21908.833794	0.008223	0.574465	0.141019	65.521797	148.652191	-173.623550	4.041296	0.000000	2.944134	0.000000	0.000000	0.000000	1.113461	-0.169411	2.983733	0.000000	0.000000	4.000000	9.000000	0.000000
21908.837128	0.012454	0.573783	0.150653	65.199814	151.186615	-171.976303	4.190661	0.000000	2.727335	0.000000	0.000000	0.000000	1.269293	-0.204751	2.890213	0.000000	0.000000	4.000000	9.000000	0.000000
21908.840461	0.012454	0.573783	0.150653	65.199814	151.186615	-171.976303	4.190661	0.000000	2.727335	0.000000	0.000000	0.000000	1.269293	-0.204751	2.890213	0.000000	0.000000	4.000000	9.000000	0.000000
21908.843794	0.012454	0.573783	0.150653	65.199814	151.186615	-171.976303	4.190661	0.000000	2.727335	0.000000	0.000000	0.000000	1.269293	-0.204751	2.890213	0.000000	0.000000	4.000000	9.000000	0.000000
21908.847128	0.017069	0.573041	0.159889	64.905128	153.705521	-170.355560	4.323072	0.000000	2.512180	0.000000	0.000000	0.000000	1.384513	-0.222373	2.770820	0.000000	0.000000	4.000000	9.000000	0.000000
21908.850461	0.017069	0.573041	0.159889	64.905128	153.705521	-170.355560	4.323072	0.000000	2.512180	0.000000	0.000000	0.000000	1.384513	-0.222373	2.770820	0.000000	0.000000	4.000000	9.000000	0.000000
21908.853794	0.017069	0.573041	0.159889	64.905128	153.705521	-170.355560	4.323072	0.000000	2.512180	0.000000	0.000000	0.000000	1.384513	-0.222373	2.770820	0.000000	0.000000	4.000000	9.000000	0.000000
21908.857128	0.022099	0.572272	0.168649	64.607925	156.164963	-168.779480	4.438484	0.000000	2.302143	0.000000	0.000000	0.000000	1.509047	-0.230841	2.627819	0.000000	0.000000	4.000000	9.000000	0.000000
21908.860461	0.022099	0.572272	0.168649	64.607925	156.164963	-168.779480	4.438484	0.000000	2.302143	0.000000	0.000000	0.000000	1.509047	-0.230841	2.627819	0.000000	0.000000	4.000000	9.000000	0.000000
21908.863794	0.022099	0.572272	0.168649	64.607925	156.164963	-168.779480	4.438484	0.000000	2.302143	0.000000	0.000000	0.000000	1.509047	-0.230841	2.627819	0.000000	0.000000	4.000000	9.000000	0.000000
21908.867128	0.027574	0.571543	0.176849	64.302422	158.499268	-167.053009	4.539152	0.000000	2.096689	0.000000	0.000000	0.000000	1.642338	-0.218803	2.459996	0.000000	0.000000	4.000000	9.000000	0.000000
21908.870461	0.027574	0.571543	0.176849	64.302422	158.499268	-167.053009	4.539152	0.000000	2.096689	0.000000	0.000000	0.000000	1.642338	-0.218803	2.459996	0.000000	0.000000	4.000000	9.000000	0.000000
21908.873794	0.027574	0.571543	0.176849	64.302422	158.499268	-167.053009	4.539152	0.000000	2.096689	0.000000	0.000000	0.000000	1.642338	-0.218803	2.459996	0.000000	0.000000	4.000000	9.000000	0.000000
21908.877128	0.033371	0.570847	0.184483	64.015030	160.669235	-164.932739	4.627008	0.000000	1.894939	0.000000	0.000000	0.000000	1.739067	-0.208563	2.290437	0.000000	0.000000	4.000000	9.000000	0.000000
21908.880461	0.033371	0.570847	0.184483	64.015030	160.669235	-164.932739	4.627008	0.000000	1.894939	0.000000	0.000000	0.000000	1.739067	-0.208563	2.290437	0.000000	0.000000	4.000000	9.000000	0.000000
21908.883794	0.033371	0.570847	0.184483	64.015030	160.669235	-164.932739	4.627008	0.000000	1.894939	0.000000	0.000000	0.000000	1.739067	-0.208563	2.290437	0.000000	0.000000	4.000000	9.000000	0.000000
21908.887128	0.039512	0.570152	0.191494	63.828575	162.665085	-162.394531	4.702684	0.000000	1.698458	0.000000	0.000000	0.000000	1.842400	-0.208552	2.103338	0.000000	0.000000	4.000000	9.000000	0.000000
21908.890461	0.039512	0.570152	0.191494	63.828575	162.665085	-162.394531	4.702684	0.000000	1.698458	0.000000	0.000000	0.000000	1.842400	-0.208552	2.103338	0.000000	0.000000	4.000000	9.000000	0.000000
21908.893794	0.039512	0.570152	0.191494	63.828575	162.665085	-162.394531	4.702684	0.000000	1.698458	0.000000	0.000000	0.000000	1.842400	-0.208552	2.103338	0.000000	0.000000	4.000000	9.000000	0.000000
21908.897128	0.045961	0.569526	0.197898	63.987213	164.302307	-160.560257	4.767797	0.000000	1.506023	0.000000	0.000000	0.000000	1.934647	-0.187922	1.920995	0.000000	0.000000	4.000000	9.000000	0.000000
21908.900461	0.045961	0.569526	0.197898	63.987213	164.302307	-160.560257	4.767797	0.000000	1.506023	0.000000	0.000000	0.000000	1.934647	-0.187922	1.920995	0.000000	0.000000	4.000000	9.000000	0.000000
21908.903794	0.045961	0.569526	0.197898	63.987213	164.302307	-160.560257	4.767797	0.000000	1.506023	0.000000	0.000000	0.000000	1.934647	-0.187922	1.920995	0.000000	0.000000	4.000000	9.000000	0.000000
21908.907128	0.052804	0.569001	0.203705	64.558388	165.474838	-159.179993	4.823404	0.000000	1.317111	0.000000	0.000000	0.000000	2.053071	-0.157313	1.742236	0.000000	0.000000	4.000000	9.000000	0.000000
21908.910461	0.052804	0.569001	0.203705	64.558388	165.474838	-159.179993	4.823404	0.000000	1.317111	0.000000	0.000000	0.000000	2.053071	-0.157313	1.742236	0.000000	0.000000	4.000000	9.000000	0.000000
21908.913794	0.052804	0.569001	0.203705	64.558388	165.474838	-159.179993	4.823404	0.000000	1.317111	0.000000	0.000000	0.000000	2.053071	-0.157313	1.742236	0.000000	0.000000	4.000000	9.000000	0.000000
21908.917128	0.059972	0.568606	0.208905	65.201782	166.327911	-157.785675	4.870975	0.000000	1.128539	0.000000	0.000000	0.000000	2.150167	-0.118535	1.559814	0.000000	0.000000	4.000000	9.000000	0.000000
21908.920461	0.059972	0.568606	0.208905	65.201782	166.327911	-157.785675	4.870975	0.000000	1.128539	0.000000	0.000000	0.000000	2.150167	-0.118535	1.559814	0.000000	0.000000	4.000000	9.000000	0.000000
21908.923794	0.059972	0.568606	0.208905	65.201782	166.327911	-157.785675	4.870975	0.000000	1.128539	0.000000	0.000000	0.000000	2.150167	-0.118535	1.559814	0.000000	0.000000	4.000000	9.000000	0.000000
21908.927128	0.067411	0.568335	0.213405	65.808533	166.958710	-156.477112	4.910665	0.000000	0.940939	0.000000	0.000000	0.000000	2.231995	-0.081353	1.350012	0.000000	0.000000	4.000000	9.000000	0.000000
21908.930461	0.067411	0.568335	0.213405	65.808533	166.958710	-156.477112	4.910665	0.000000	0.940939	0.000000	0.000000	0.000000	2.231995	-0.081353	1.350012	0.000000	0.000000	4.000000	9.000000	0.000000
21908.933794	0.067411	0.568335	0.213405	65.808533	166.958710	-156.477112	4.910665	0.000000	0.940939	0.000000	0.000000	0.000000	2.231995	-0.081353	1.350012	0.000000	0.000000	4.000000	9.000000	0.000000
21908.937128	0.075214	0.568304	0.217267	66.413261	167.577103	-154.369278	4.942701	0.000000	0.754788	0.000000	0.000000	0.000000	2.340748	-0.009203	1.158579	0.000000	0.000000	4.000000	9.000000	0.000000
21908.940461	0.075214	0.568304	0.217267	66.413261	167.577103	-154.369278	4.942701	0.000000	0.754788	0.000000	0.000000	0.000000	2.340748	-0.009203	1.158579	0.000000	0.000000	4.000000	9.000000	0.000000
21908.943794	0.075214	0.568304	0.217267	66.413261	167.577103	-154.369278	4.942701	0.000000	0.754788	0.000000	0.000000	0.000000	2.340748	-0.009203	1.158579	0.000000	0.000000	4.000000	9.000000	0.000000
21908.947128	0.083273	0.568412	0.220520	67.073357	168.516296	-151.989059	4.967778	0.000000	0.566730	0.000000	0.000000	0.000000	2.417852	0.032434	0.975993	0.000000	0.000000	4.000000	9.000000	0.000000
21908.950461	0.083273	0.568412	0.220520	67.073357	168.516296	-151.989059	4.967778	0.000000	0.566730	0.000000	0.000000	0.000000	2.417852	0.032434	0.975993	0.000000	0.000000	4.000000	9.000000	0.000000
21908.953794	0.083273	0.568412	0.220520	67.073357	168.516296	-151.989059	4.967778	0.000000	0.566730	0.000000	0.000000	0.000000	2.417852	0.032434	0.975993	0.000000	0.000000	4.000000	9.000000	0.000000
21908.957128	0.091645	0.568709	0.223183	67.868301	169.925064	-149.695435	4.985679	0.000000	0.378166	0.000000	0.000000	0.000000	2.511440	0.088932	0.799058	0.000000	0.000000	4.000000	9.000000	0.000000
21908.960461	0.091645	0.568709	0.223183	67.868301	169.925064	-149.695435	4.985679	0.000000	0.378166	0.000000	0.000000	0.000000	2.511440	0.088932	0.799058	0.000000	0.000000	4.000000	9.000000	0.000000
21908.963794	0.091645	0.568709	0.223183	67.868301	169.925064	-149.695435	4.985679	0.000000	0.378166	0.000000	0.000000	0.000000	2.511440	0.088932	0.799058	0.000000	0.000000	4.000000	9.000000	0.000000
21908.967128	0.100325	0.569113	0.225317	68.837875	171.870422	-146.694000	4.996500	0.000000	0.187048	0.000000	0.000000	0.000000	2.604009	0.121333	0.640124	0.000000	0.000000	4.000000	9.000000	0.000000
21908.970461	0.100325	0.569113	0.225317	68.837875	171.870422	-146.694000	4.996500	0.000000	0.187048	0.000000	0.000000	0.000000	2.604009	0.121333	0.640124	0.000000	0.000000	4.000000	9.000000	0.000000
21908.973794	0.100325	0.569113	0.225317	68.837875	171.870422	-146.694000	4.996500	0.000000	0.187048	0.000000	0.000000	0.000000	2.604009	0.121333	0.640124	0.000000	0.000000	4.000000	9.000000	0.000000
21908.977128	0.109213	0.569618	0.226982	69.961578	174.370728	-143.016403	4.999995	0.000000	-0.007212	0.000000	0.000000	0.000000	2.666265	0.151491	0.499540	0.000000	0.000000	4.000000	9.000000	0.000000
21908.980461	0.109213	0.569618	0.226982	69.961578	174.370728	-143.016403	4.999995	0.000000	-0.007212	0.000000	0.000000	0.000000	2.666265	0.151491	0.499540	0.000000	0.000000	4.000000	9.000000	0.000000
21908.983794	0.109213	0.569618	0.226982	69.961578	174.370728	-143.016403	4.999995	0.000000	-0.007212	0.000000	0.000000	0.000000	2.666265	0.151491	0.499540	0.000000	0.000000	4.000000	9.000000	0.000000
21908.987128	0.118292	0.570183	0.228152	71.163124	177.283432	-139.423767	4.995887	0.000000	-0.202768	0.000000	0.000000	0.000000	2.723831	0.169537	0.350854	0.000000	0.000000	4.000000	9.000000	0.000000
21908.990461	0.118292	0.570183	0.228152	71.163124	177.283432	-139.423767	4.995887	0.000000	-0.202768	0.000000	0.000000	0.000000	2.723831	0.169537	0.350854	0.000000	0.000000	4.000000	9.000000	0.000000
21908.993794	0.118292	0.570183	0.228152	71.163124	177.283432	-139.423767	4.995887	0.000000	-0.202768	0.000000	0.000000	0.000000	2.723831	0.169537	0.350854	0.000000	0.000000	4.000000	9.000000	0.000000
21908.997128	0.127611	0.570767	0.228787	72.342308	-179.493515	-135.715607	4.984007	0.000000	-0.399590	0.000000	0.000000	0.000000	2.795717	0.175199	0.190630	0.000000	0.000000	4.000000	9.000000	0.000000
21909.000461	0.127611	0.570767	0.228787	72.342308	-179.493515	-135.715607	4.984007	0.000000	-0.399590	0.000000	0.000000	0.000000	2.795717	0.175199	0.190630	0.000000	0.000000	4.000000	9.000000	0.000000
21909.003794	0.127611	0.570767	0.228787	72.342308	-179.493515	-135.715607	4.984007	0.000000	-0.399590	0.000000	0.000000	0.000000	2.795717	0.175199	0.190630	0.000000	0.000000	4.000000	9.000000	0.000000
21909.007128	0.137093	0.571393	0.228910	73.423172	-176.040771	-131.149536	4.963982	0.000000	-0.599075	0.000000	0.000000	0.000000	2.844506	0.187735	0.036723	0.000000	0.000000	4.000000	9.000000	0.000000
21909.010461	0.137093	0.571393	0.228910	73.423172	-176.040771	-131.149536	4.963982	0.000000	-0.599075	0.000000	0.000000	0.000000	2.844506	0.187735	0.036723	0.000000	0.000000	4.000000	9.000000	0.000000
21909.013794	0.137093	0.571393	0.228910	73.423172	-176.040771	-131.149536	4.963982	0.000000	-0.599075	0.000000	0.000000	0.000000	2.844506	0.187735	0.036723	0.000000	0.000000	4.000000	9.000000	0.000000
21909.017128	0.146679	0.571975	0.228475	74.386330	-172.208572	-126.021065	4.935623	0.000000	-0.799772	0.000000	0.000000	0.000000	2.876006	0.174553	-0.130294	0.000000	0.000000	4.000000	9.000000	0.000000
21909.020461	0.146679	0.571975	0.228475	74.386330	-172.208572	-126.021065	4.935623	0.000000	-0.799772	0.000000	0.000000	0.000000	2.876006	0.174553	-0.130294	0.000000	0.000000	4.000000	9.000000	0.000000
21909.023794	0.146679	0.571975	0.228475	74.386330	-172.208572	-126.021065	4.935623	0.000000	-0.799772	0.000000	0.000000	0.000000	2.876006	0.174553	-0.130294	0.000000	0.000000	4.000000	9.000000	0.000000
21909.027128	0.156287	0.572551	0.227493	75.213371	-167.707245	-120.396347	4.898803	0.000000	-1.000866	0.000000	0.000000	0.000000	2.882422	0.172938	-0.294742	0.000000	0.000000	4.000000	9.000000	0.000000
21909.030461	0.156287	0.572551	0.227493	75.213371	-167.707245	-120.396347	4.898803	0.000000	-1.000866	0.000000	0.000000	0.000000	2.882422	0.172938	-0.294742	0.000000	0.000000	4.000000	9.000000	0.000000
21909.033794	0.156287	0.572551	0.227493	75.213371	-167.707245	-120.396347	4.898803	0.000000	-1.000866	0.000000	0.000000	0.000000	2.882422	0.172938	-0.294742	0.000000	0.000000	4.000000	9.000000	0.000000
21909.037128	0.165700	0.573041	0.225994	75.876488	-162.456009	-113.851807	4.853639	0.000000	-1.200913	0.000000	0.000000	0.000000	2.823875	0.146803	-0.449710	0.000000	0.000000	4.000000	9.000000	0.000000
21909.040461	0.165700	0.573041	0.225994	75.876488	-162.456009	-113.851807	4.853639	0.000000	-1.200913	0.000000	0.000000	0.000000	2.823875	0.146803	-0.449710	0.000000	0.000000	4.000000	9.000000	0.000000
21909.043794	0.165700	0.573041	0.225994	75.876488	-162.456009	-113.851807	4.853639	0.000000	-1.200913	0.000000	0.000000	0.000000	2.823875	0.146803	-0.449710	0.000000	0.000000	4.000000	9.000000	0.000000
21909.047128	0.174761	0.573416	0.223980	76.338493	-156.505173	-106.574249	4.801223	0.000000	-1.395800	0.000000	0.000000	0.000000	2.718183	0.112478	-0.604227	0.000000	0.000000	4.000000	9.000000	0.000000
21909.050461	0.174761	0.573416	0.223980	76.338493	-156.505173	-106.574249	4.801223	0.000000	-1.395800	0.000000	0.000000	0.000000	2.718183	0.112478	-0.604227	0.000000	0.000000	4.000000	9.000000	0.000000
21909.053794	0.174761	0.573416	0.223980	76.338493	-156.505173	-106.574249	4.801223	0.000000	-1.395800	0.000000	0.000000	0.000000	2.718183	0.112478	-0.604227	0.000000	0.000000	4.000000	9.000000	0.000000
21909.057128	0.183509	0.573691	0.221546	76.591225	-150.269135	-99.317932	4.742774	0.000000	-1.583065	0.000000	0.000000	0.000000	2.624337	0.082603	-0.730111	0.000000	0.000000	4.000000	9.000000	0.000000
21909.060461	0.183509	0.573691	0.221546	76.591225	-150.269135	-99.317932	4.742774	0.000000	-1.583065	0.000000	0.000000	0.000000	2.624337	0.082603	-0.730111	0.000000	0.000000	4.000000	9.000000	0.000000
21909.063794	0.183509	0.573691	0.221546	76.591225	-150.269135	-99.317932	4.742774	0.000000	-1.583065	0.000000	0.000000	0.000000	2.624337	0.082603	-0.730111	0.000000	0.000000	4.000000	9.000000	0.000000
21909.067128	0.191946	0.573915	0.218757	76.703819	-144.607986	-93.063957	4.678660	0.000000	-1.763557	0.000000	0.000000	0.000000	2.531123	0.067190	-0.836573	0.000000	0.000000	4.000000	9.000000	0.000000
21909.070461	0.191946	0.573915	0.218757	76.703819	-144.607986	-93.063957	4.678660	0.000000	-1.763557	0.000000	0.000000	0.000000	2.531123	0.067190	-0.836573	0.000000	0.000000	4.000000	9.000000	0.000000
21909.073794	0.191946	0.573915	0.218757	76.703819	-144.607986	-93.063957	4.678660	0.000000	-1.763557	0.000000	0.000000	0.000000	2.531123	0.067190	-0.836573	0.000000	0.000000	4.000000	9.000000	0.000000
21909.077128	0.200261	0.574032	0.215591	76.770775	-140.370850	-88.148018	4.609401	0.000000	-1.937375	0.000000	0.000000	0.000000	2.494408	0.035130	-0.949865	0.000000	0.000000	4.000000	9.000000	0.000000
21909.080461	0.200261	0.574032	0.215591	76.770775	-140.370850	-88.148018	4.609401	0.000000	-1.937375	0.000000	0.000000	0.000000	2.494408	0.035130	-0.949865	0.000000	0.000000	4.000000	9.000000	0.000000
21909.083794	0.200261	0.574032	0.215591	76.770775	-140.370850	-88.148018	4.609401	0.000000	-1.937375	0.000000	0.000000	0.000000	2.494408	0.035130	-0.949865	0.000000	0.000000	4.000000	9.000000	0.000000
21909.087128	0.208456	0.574129	0.212097	76.854012	-137.430145	-84.258598	4.533722	0.000000	-2.108404	0.000000	0.000000	0.000000	2.458501	0.029052	-1.048284	0.000000	0.000000	4.000000	9.000000	0.000000
21909.090461	0.208456	0.574129	0.212097	76.854012	-137.430145	-84.258598	4.533722	0.000000	-2.108404	0.000000	0.000000	0.000000	2.458501	0.029052	-1.048284	0.000000	0.000000	4.000000	9.000000	0.000000
21909.093794	0.208456	0.574129	0.212097	76.854012	-137.430145	-84.258598	4.533722	0.000000	-2.108404	0.000000	0.000000	0.000000	2.458501	0.029052	-1.048284	0.000000	0.000000	4.000000	9.000000	0.000000
21909.097128	0.216057	0.574135	0.208356	76.899155	-135.063461	-80.788071	4.451744	0.000000	-2.276395	0.000000	0.000000	0.000000	2.280525	0.001697	-1.122364	0.000000	0.000000	4.000000	9.000000	0.000000
21909.100461	0.216057	0.574135	0.208356	76.899155	-135.063461	-80.788071	4.451744	0.000000	-2.276395	0.000000	0.000000	0.000000	2.280525	0.001697	-1.122364	0.000000	0.000000	4.000000	9.000000	0.000000
21909.103794	0.216057	0.574135	0.208356	76.899155	-135.063461	-80.788071	4.451744	0.000000	-2.276395	0.000000	0.000000	0.000000	2.280525	0.001697	-1.122364	0.000000	0.000000	4.000000	9.000000	0.000000
21909.107128	0.222978	0.574159	0.204241	76.865250	-132.875534	-77.506569	4.368077	0.000000	-2.433085	0.000000	0.000000	0.000000	2.076099	0.007213	-1.234413	0.000000	0.000000	4.000000	9.000000	0.000000
21909.110461	0.222978	0.574159	0.204241	76.865250	-132.875534	-77.506569	4.368077	0.000000	-2.433085	0.000000	0.000000	0.000000	2.076099	0.007213	-1.234413	0.000000	0.000000	4.000000	9.000000	0.000000
21909.113794	0.222978	0.574159	0.204241	76.865250	-132.875534	-77.506569	4.368077	0.000000	-2.433085	0.000000	0.000000	0.000000	2.076099	0.007213	-1.234413	0.000000	0.000000	4.000000	9.000000	0.000000
21909.117128	0.229285	0.574210	0.199689	76.747383	-130.923965	-74.642929	4.283453	0.000000	-2.579153	0.000000	0.000000	0.000000	1.892187	0.015424	-1.365612	0.000000	0.000000	4.000000	9.000000	0.000000
21909.120461	0.229285	0.574210	0.199689	76.747383	-130.923965	-74.642929	4.283453	0.000000	-2.579153	0.000000	0.000000	0.000000	1.892187	0.015424	-1.365612	0.000000	0.000000	4.000000	9.000000	0.000000
21909.123794	0.229285	0.574210	0.199689	76.747383	-130.923965	-74.642929	4.283453	0.000000	-2.579153	0.000000	0.000000	0.000000	1.892187	0.015424	-1.365612	0.000000	0.000000	4.000000	9.000000	0.000000
21909.127128	0.234852	0.574313	0.194679	76.629356	-129.829391	-72.527153	4.197138	0.000000	-2.717359	0.000000	0.000000	0.000000	1.670055	0.030809	-1.503123	0.000000	0.000000	4.000000	9.000000	0.000000
21909.130461	0.234852	0.574313	0.194679	76.629356	-129.829391	-72.527153	4.197138	0.000000	-2.717359	0.000000	0.000000	0.000000	1.670055	0.030809	-1.503123	0.000000	0.000000	4.000000	9.000000	0.000000
21909.133794	0.234852	0.574313	0.194679	76.629356	-129.829391	-72.527153	4.197138	0.000000	-2.717359	0.000000	0.000000	0.000000	1.670055	0.030809	-1.503123	0.000000	0.000000	4.000000	9.000000	0.000000
21909.137128	0.240087	0.574456	0.189031	76.610764	-130.059113	-71.448708	4.110227	0.000000	-2.847110	0.000000	0.000000	0.000000	1.570472	0.043084	-1.694408	0.000000	0.000000	4.000000	9.000000	0.000000
21909.140461	0.240087	0.574456	0.189031	76.610764	-130.059113	-71.448708	4.110227	0.000000	-2.847110	0.000000	0.000000	0.000000	1.570472	0.043084	-1.694408	0.000000	0.000000	4.000000	9.000000	0.000000
21909.143794	0.240087	0.574456	0.189031	76.610764	-130.059113	-71.448708	4.110227	0.000000	-2.847110	0.000000	0.000000	0.000000	1.570472	0.043084	-1.694408	0.000000	0.000000	4.000000	9.000000	0.000000
21909.147128	0.245163	0.574598	0.182797	76.794762	-130.748383	-71.097725	4.017135	0.000000	-2.977016	0.000000	0.000000	0.000000	1.522937	0.042415	-1.869940	0.000000	0.000000	4.000000	9.000000	0.000000
21909.150461	0.245163	0.574598	0.182797	76.794762	-130.748383	-71.097725	4.017135	0.000000	-2.977016	0.000000	0.000000	0.000000	1.522937	0.042415	-1.869940	0.000000	0.000000	4.000000	9.000000	0.000000
21909.153794	0.245163	0.574598	0.182797	76.794762	-130.748383	-71.097725	4.017135	0.000000	-2.977016	0.000000	0.000000	0.000000	1.522937	0.042415	-1.869940	0.000000	0.000000	4.000000	9.000000	0.000000
21909.157128	0.250037	0.574802	0.176183	77.411339	-130.803192	-70.338181	3.915550	0.000000	-3.109417	0.000000	0.000000	0.000000	1.462048	0.061213	-1.984462	0.000000	0.000000	4.000000	9.000000	0.000000
21909.160461	0.250037	0.574802	0.176183	77.411339	-130.803192	-70.338181	3.915550	0.000000	-3.109417	0.000000	0.000000	0.000000	1.462048	0.061213	-1.984462	0.000000	0.000000	4.000000	9.000000	0.000000
21909.163794	0.250037	0.574802	0.176183	77.411339	-130.803192	-70.338181	3.915550	0.000000	-3.109417	0.000000	0.000000	0.000000	1.462048	0.061213	-1.984462	0.000000	0.000000	4.000000	9.000000	0.000000
21909.167128	0.254450	0.575042	0.169269	78.335594	-129.815872	-68.364632	3.806694	0.000000	-3.241771	0.000000	0.000000	0.000000	1.324094	0.072112	-2.074199	0.000000	0.000000	4.000000	9.000000	0.000000
21909.170461	0.254450	0.575042	0.169269	78.335594	-129.815872	-68.364632	3.806694	0.000000	-3.241771	0.000000	0.000000	0.000000	1.324094	0.072112	-2.074199	0.000000	0.000000	4.000000	9.000000	0.000000
21909.173794	0.254450	0.575042	0.169269	78.335594	-129.815872	-68.364632	3.806694	0.000000	-3.241771	0.000000	0.000000	0.000000	1.324094	0.072112	-2.074199	0.000000	0.000000	4.000000	9.000000	0.000000
21909.177128	0.258311	0.575338	0.162016	79.350235	-127.744690	-65.323387	3.693506	0.000000	-3.370165	0.000000	0.000000	0.000000	1.158168	0.088857	-2.175758	0.000000	0.000000	4.000000	9.000000	0.000000
21909.180461	0.258311	0.575338	0.162016	79.350235	-127.744690	-65.323387	3.693506	0.000000	-3.370165	0.000000	0.000000	0.000000	1.158168	0.088857	-2.175758	0.000000	0.000000	4.000000	9.000000	0.000000
21909.183794	0.258311	0.575338	0.162016	79.350235	-127.744690	-65.323387	3.693506	0.000000	-3.370165	0.000000	0.000000	0.000000	1.158168	0.088857	-2.175758	0.000000	0.000000	4.000000	9.000000	0.000000
21909.187128	0.261575	0.575604	0.154421	80.295135	-124.761833	-61.815048	3.576190	0.000000	-3.494405	0.000000	0.000000	0.000000	0.979110	0.079784	-2.278660	0.000000	0.000000	4.000000	9.000000	0.000000
21909.190461	0.261575	0.575604	0.154421	80.295135	-124.761833	-61.815048	3.576190	0.000000	-3.494405	0.000000	0.000000	0.000000	0.979110	0.079784	-2.278660	0.000000	0.000000	4.000000	9.000000	0.000000
21909.193794	0.261575	0.575604	0.154421	80.295135	-124.761833	-61.815048	3.576190	0.000000	-3.494405	0.000000	0.000000	0.000000	0.979110	0.079784	-2.278660	0.000000	0.000000	4.000000	9.000000	0.000000
21909.197128	0.264174	0.575881	0.146575	81.177887	-121.258781	-58.121113	3.454605	0.000000	-3.614651	0.000000	0.000000	0.000000	0.779714	0.083053	-2.353617	0.000000	0.000000	4.000000	9.000000	0.000000
21909.200461	0.264174	0.575881	0.146575	81.177887	-121.258781	-58.121113	3.454605	0.000000	-3.614651	0.000000	0.000000	0.000000	0.779714	0.083053	-2.353617	0.000000	0.000000	4.000000	9.000000	0.000000
21909.203794	0.264174	0.575881	0.146575	81.177887	-121.258781	-58.121113	3.454605	0.000000	-3.614651	0.000000	0.000000	0.000000	0.779714	0.083053	-2.353617	0.000000	0.000000	4.000000	9.000000	0.000000
21909.207128	0.266399	0.576147	0.138373	82.047272	-118.028091	-54.208294	3.329972	0.000000	-3.729784	0.000000	0.000000	0.000000	0.667690	0.079645	-2.460728	0.000000	0.000000	4.000000	9.000000	0.000000
21909.210461	0.266399	0.576147	0.138373	82.047272	-118.028091	-54.208294	3.329972	0.000000	-3.729784	0.000000	0.000000	0.000000	0.667690	0.079645	-2.460728	0.000000	0.000000	4.000000	9.000000	0.000000
21909.213794	0.266399	0.576147	0.138373	82.047272	-118.028091	-54.208294	3.329972	0.000000	-3.729784	0.000000	0.000000	0.000000	0.667690	0.079645	-2.460728	0.000000	0.000000	4.000000	9.000000	0.000000
21909.217128	0.268336	0.576344	0.129797	82.911911	-115.255058	-50.430138	3.196920	0.000000	-3.844438	0.000000	0.000000	0.000000	0.581002	0.059090	-2.572845	0.000000	0.000000	4.000000	9.000000	0.000000
21909.220461	0.268336	0.576344	0.129797	82.911911	-115.255058	-50.430138	3.196920	0.000000	-3.844438	0.000000	0.000000	0.000000	0.581002	0.059090	-2.572845	0.000000	0.000000	4.000000	9.000000	0.000000
21909.223794	0.268336	0.576344	0.129797	82.911911	-115.255058	-50.430138	3.196920	0.000000	-3.844438	0.000000	0.000000	0.000000	0.581002	0.059090	-2.572845	0.000000	0.000000	4.000000	9.000000	0.000000
21909.227128	0.269884	0.576458	0.120944	83.704742	-112.216431	-46.600410	3.053094	0.000000	-3.959623	0.000000	0.000000	0.000000	0.464383	0.034434	-2.655683	0.000000	0.000000	4.000000	9.000000	0.000000
21909.230461	0.269884	0.576458	0.120944	83.704742	-112.216431	-46.600410	3.053094	0.000000	-3.959623	0.000000	0.000000	0.000000	0.464383	0.034434	-2.655683	0.000000	0.000000	4.000000	9.000000	0.000000
21909.233794	0.269884	0.576458	0.120944	83.704742	-112.216431	-46.600410	3.053094	0.000000	-3.959623	0.000000	0.000000	0.000000	0.464383	0.034434	-2.655683	0.000000	0.000000	4.000000	9.000000	0.000000
21909.237128	0.270869	0.576513	0.111949	84.377823	-108.014160	-41.684933	2.899815	0.000000	-4.073214	0.000000	0.000000	0.000000	0.295462	0.016492	-2.698710	0.000000	0.000000	4.000000	9.000000	0.000000
21909.240461	0.270869	0.576513	0.111949	84.377823	-108.014160	-41.684933	2.899815	0.000000	-4.073214	0.000000	0.000000	0.000000	0.295462	0.016492	-2.698710	0.000000	0.000000	4.000000	9.000000	0.000000
21909.243794	0.270869	0.576513	0.111949	84.377823	-108.014160	-41.684933	2.899815	0.000000	-4.073214	0.000000	0.000000	0.000000	0.295462	0.016492	-2.698710	0.000000	0.000000	4.000000	9.000000	0.000000
21909.247128	0.271222	0.576524	0.102861	84.903961	-101.868202	-34.917610	2.740133	0.000000	-4.182305	0.000000	0.000000	0.000000	0.105898	0.003191	-2.726338	0.000000	0.000000	4.000000	9.000000	0.000000
21909.250461	0.271222	0.576524	0.102861	84.903961	-101.868202	-34.917610	2.740133	0.000000	-4.182305	0.000000	0.000000	0.000000	0.105898	0.003191	-2.726338	0.000000	0.000000	4.000000	9.000000	0.000000
21909.253794	0.271222	0.576524	0.102861	84.903961	-101.868202	-34.917610	2.740133	0.000000	-4.182305	0.000000	0.000000	0.000000	0.105898	0.003191	-2.726338	0.000000	0.000000	4.000000	9.000000	0.000000
21909.257128	0.270899	0.576559	0.093835	85.416359	-93.639839	-26.090197	2.574830	0.000000	-4.286053	0.000000	0.000000	0.000000	-0.096850	0.010610	-2.707780	0.000000	0.000000	4.000000	9.000000	0.000000
21909.260461	0.270899	0.576559	0.093835	85.416359	-93.639839	-26.090197	2.574830	0.000000	-4.286053	0.000000	0.000000	0.000000	-0.096850	0.010610	-2.707780	0.000000	0.000000	4.000000	9.000000	0.000000
21909.263794	0.270899	0.576559	0.093835	85.416359	-93.639839	-26.090197	2.574830	0.000000	-4.286053	0.000000	0.000000	0.000000	-0.096850	0.010610	-2.707780	0.000000	0.000000	4.000000	9.000000	0.000000
21909.267128	0.269939	0.576656	0.085103	85.906052	-81.265556	-13.229885	2.406451	0.000000	-4.382806	0.000000	0.000000	0.000000	-0.288065	0.029066	-2.619482	0.000000	0.000000	4.000000	9.000000	0.000000
21909.270461	0.269939	0.576656	0.085103	85.906052	-81.265556	-13.229885	2.406451	0.000000	-4.382806	0.000000	0.000000	0.000000	-0.288065	0.029066	-2.619482	0.000000	0.000000	4.000000	9.000000	0.000000
21909.273794	0.269939	0.576656	0.085103	85.906052	-81.265556	-13.229885	2.406451	0.000000	-4.382806	0.000000	0.000000	0.000000	-0.288065	0.029066	-2.619482	0.000000	0.000000	4.000000	9.000000	0.000000
21909.277128	0.268409	0.576744	0.076557	86.184891	-64.295441	3.789141	2.238885	0.000000	-4.470726	0.000000	0.000000	0.000000	-0.458868	0.026449	-2.563887	0.000000	0.000000	4.000000	9.000000	0.000000
21909.280461	0.268409	0.576744	0.076557	86.184891	-64.295441	3.789141	2.238885	0.000000	-4.470726	0.000000	0.000000	0.000000	-0.458868	0.026449	-2.563887	0.000000	0.000000	4.000000	9.000000	0.000000
21909.283794	0.268409	0.576744	0.076557	86.184891	-64.295441	3.789141	2.238885	0.000000	-4.470726	0.000000	0.000000	0.000000	-0.458868	0.026449	-2.563887	0.000000	0.000000	4.000000	9.000000	0.000000
21909.287128	0.266337	0.576762	0.068141	86.112343	-46.473732	21.357046	2.069179	0.000000	-4.551758	0.000000	0.000000	0.000000	-0.621757	0.005312	-2.524653	0.000000	0.000000	4.000000	9.000000	0.000000
21909.290461	0.266337	0.576762	0.068141	86.112343	-46.473732	21.357046	2.069179	0.000000	-4.551758	0.000000	0.000000	0.000000	-0.621757	0.005312	-2.524653	0.000000	0.000000	4.000000	9.000000	0.000000
21909.293794	0.266337	0.576762	0.068141	86.112343	-46.473732	21.357046	2.069179	0.000000	-4.551758	0.000000	0.000000	0.000000	-0.621757	0.005312	-2.524653	0.000000	0.000000	4.000000	9.000000	0.000000
21909.297128	0.263679	0.576725	0.059793	85.736298	-31.175539	36.463718	1.895419	0.000000	-4.626812	0.000000	0.000000	0.000000	-0.797153	-0.011223	-2.504493	0.000000	0.000000	4.000000	9.000000	0.000000
21909.300461	0.263679	0.576725	0.059793	85.736298	-31.175539	36.463718	1.895419	0.000000	-4.626812	0.000000	0.000000	0.000000	-0.797153	-0.011223	-2.504493	0.000000	0.000000	4.000000	9.000000	0.000000
21909.303794	0.263679	0.576725	0.059793	85.736298	-31.175539	36.463718	1.895419	0.000000	-4.626812	0.000000	0.000000	0.000000	-0.797153	-0.011223	-2.504493	0.000000	0.000000	4.000000	9.000000	0.000000
21909.307128	0.260406	0.576660	0.051523	85.181267	-19.493626	48.018162	1.715640	0.000000	-4.696444	0.000000	0.000000	0.000000	-0.982114	-0.019458	-2.480916	0.000000	0.000000	4.000000	9.000000	0.000000
21909.310461	0.260406	0.576660	0.051523	85.181267	-19.493626	48.018162	1.715640	0.000000	-4.696444	0.000000	0.000000	0.000000	-0.982114	-0.019458	-2.480916	0.000000	0.000000	4.000000	9.000000	0.000000
21909.313794	0.260406	0.576660	0.051523	85.181267	-19.493626	48.018162	1.715640	0.000000	-4.696444	0.000000	0.000000	0.000000	-0.982114	-0.019458	-2.480916	0.000000	0.000000	4.000000	9.000000	0.000000
21909.317128	0.256508	0.576598	0.043440	84.510414	-10.842243	56.611576	1.529089	0.000000	-4.760450	0.000000	0.000000	0.000000	-1.169299	-0.018551	-2.424967	0.000000	0.000000	4.000000	9.000000	0.000000
21909.320461	0.256508	0.576598	0.043440	84.510414	-10.842243	56.611576	1.529089	0.000000	-4.760450	0.000000	0.000000	0.000000	-1.169299	-0.018551	-2.424967	0.000000	0.000000	4.000000	9.000000	0.000000
21909.323794	0.256508	0.576598	0.043440	84.510414	-10.842243	56.611576	1.529089	0.000000	-4.760450	0.000000	0.000000	0.000000	-1.169299	-0.018551	-2.424967	0.000000	0.000000	4.000000	9.000000	0.000000
21909.327128	0.251912	0.576601	0.035680	83.769135	-4.335275	63.145802	1.337240	0.000000	-4.817862	0.000000	0.000000	0.000000	-1.378755	0.000779	-2.327974	0.000000	0.000000	4.000000	9.000000	0.000000
21909.330461	0.251912	0.576601	0.035680	83.769135	-4.335275	63.145802	1.337240	0.000000	-4.817862	0.000000	0.000000	0.000000	-1.378755	0.000779	-2.327974	0.000000	0.000000	4.000000	9.000000	0.000000
21909.333794	0.251912	0.576601	0.035680	83.769135	-4.335275	63.145802	1.337240	0.000000	-4.817862	0.000000	0.000000	0.000000	-1.378755	0.000779	-2.327974	0.000000	0.000000	4.000000	9.000000	0.000000
21909.337128	0.246703	0.576609	0.028329	83.010994	0.881657	68.525276	1.143260	0.000000	-4.867541	0.000000	0.000000	0.000000	-1.562697	0.002666	-2.205416	0.000000	0.000000	4.000000	9.000000	0.000000
21909.340461	0.246703	0.576609	0.028329	83.010994	0.881657	68.525276	1.143260	0.000000	-4.867541	0.000000	0.000000	0.000000	-1.562697	0.002666	-2.205416	0.000000	0.000000	4.000000	9.000000	0.000000
21909.343794	0.246703	0.576609	0.028329	83.010994	0.881657	68.525276	1.143260	0.000000	-4.867541	0.000000	0.000000	0.000000	-1.562697	0.002666	-2.205416	0.000000	0.000000	4.000000	9.000000	0.000000
21909.347128	0.240992	0.576622	0.021469	82.271423	5.393147	73.374908	0.948003	0.000000	-4.909307	0.000000	0.000000	0.000000	-1.713338	0.003609	-2.057854	0.000000	0.000000	4.000000	9.000000	0.000000
21909.350461	0.240992	0.576622	0.021469	82.271423	5.393147	73.374908	0.948003	0.000000	-4.909307	0.000000	0.000000	0.000000	-1.713338	0.003609	-2.057854	0.000000	0.000000	4.000000	9.000000	0.000000
21909.353794	0.240992	0.576622	0.021469	82.271423	5.393147	73.374908	0.948003	0.000000	-4.909307	0.000000	0.000000	0.000000	-1.713338	0.003609	-2.057854	0.000000	0.000000	4.000000	9.000000	0.000000
21909.357128	0.234941	0.576620	0.015073	81.533691	9.510449	78.004990	0.752691	0.000000	-4.943021	0.000000	0.000000	0.000000	-1.815460	-0.000388	-1.918788	0.000000	0.000000	4.000000	9.000000	0.000000
21909.360461	0.234941	0.576620	0.015073	81.533691	9.510449	78.004990	0.752691	0.000000	-4.943021	0.000000	0.000000	0.000000	-1.815460	-0.000388	-1.918788	0.000000	0.000000	4.000000	9.000000	0.000000
21909.363794	0.234941	0.576620	0.015073	81.533691	9.510449	78.004990	0.752691	0.000000	-4.943021	0.000000	0.000000	0.000000	-1.815460	-0.000388	-1.918788	0.000000	0.000000	4.000000	9.000000	0.000000
21909.367128	0.228445	0.576574	0.009156	80.794998	13.038567	81.968155	0.555068	0.000000	-4.969094	0.000000	0.000000	0.000000	-1.948624	-0.013947	-1.775208	0.000000	0.000000	4.000000	9.000000	0.000000
21909.370461	0.228445	0.576574	0.009156	80.794998	13.038567	81.968155	0.555068	0.000000	-4.969094	0.000000	0.000000	0.000000	-1.948624	-0.013947	-1.775208	0.000000	0.000000	4.000000	9.000000	0.000000
21909.373794	0.228445	0.576574	0.009156	80.794998	13.038567	81.968155	0.555068	0.000000	-4.969094	0.000000	0.000000	0.000000	-1.948624	-0.013947	-1.775208	0.000000	0.000000	4.000000	9.000000	0.000000
21909.377128	0.221346	0.576460	0.003656	80.066208	15.757206	84.046013	0.355516	0.000000	-4.987345	0.000000	0.000000	0.000000	-2.129685	-0.034002	-1.649905	0.000000	0.000000	4.000000	9.000000	0.000000
21909.380461	0.221346	0.576460	0.003656	80.066208	15.757206	84.046013	0.355516	0.000000	-4.987345	0.000000	0.000000	0.000000	-2.129685	-0.034002	-1.649905	0.000000	0.000000	4.000000	9.000000	0.000000
21909.383794	0.221346	0.576460	0.003656	80.066208	15.757206	84.046013	0.355516	0.000000	-4.987345	0.000000	0.000000	0.000000	-2.129685	-0.034002	-1.649905	0.000000	0.000000	4.000000	9.000000	0.000000
21909.387128	0.213716	0.576312	-0.001412	79.344177	17.876553	84.966225	0.150590	0.000000	-4.997732	0.000000	0.000000	0.000000	-2.288999	-0.044413	-1.520430	0.000000	0.000000	4.000000	9.000000	0.000000
21909.390461	0.213716	0.576312	-0.001412	79.344177	17.876553	84.966225	0.150590	0.000000	-4.997732	0.000000	0.000000	0.000000	-2.288999	-0.044413	-1.520430	0.000000	0.000000	4.000000	9.000000	0.000000
21909.393794	0.213716	0.576312	-0.001412	79.344177	17.876553	84.966225	0.150590	0.000000	-4.997732	0.000000	0.000000	0.000000	-2.288999	-0.044413	-1.520430	0.000000	0.000000	4.000000	9.000000	0.000000
21909.397128	0.205457	0.576108	-0.005943	78.644852	19.985020	86.240074	-0.062068	0.000000	-4.999615	0.000000	0.000000	0.000000	-2.477822	-0.061281	-1.359294	0.000000	0.000000	4.000000	9.000000	0.000000
21909.400461	0.205457	0.576108	-0.005943	78.644852	19.985020	86.240074	-0.062068	0.000000	-4.999615	0.000000	0.000000	0.000000	-2.477822	-0.061281	-1.359294	0.000000	0.000000	4.000000	9.000000	0.000000
21909.403794	0.205457	0.576108	-0.005943	78.644852	19.985020	86.240074	-0.062068	0.000000	-4.999615	0.000000	0.000000	0.000000	-2.477822	-0.061281	-1.359294	0.000000	0.000000	4.000000	9.000000	0.000000
21909.407128	0.196705	0.575857	-0.009882	77.951714	22.532877	88.344582	-0.281315	0.000000	-4.992080	0.000000	0.000000	0.000000	-2.625487	-0.075203	-1.181916	0.000000	0.000000	4.000000	9.000000	0.000000
21909.410461	0.196705	0.575857	-0.009882	77.951714	22.532877	88.344582	-0.281315	0.000000	-4.992080	0.000000	0.000000	0.000000	-2.625487	-0.075203	-1.181916	0.000000	0.000000	4.000000	9.000000	0.000000
21909.413794	0.196705	0.575857	-0.009882	77.951714	22.532877	88.344582	-0.281315	0.000000	-4.992080	0.000000	0.000000	0.000000	-2.625487	-0.075203	-1.181916	0.000000	0.000000	4.000000	9.000000	0.000000
21909.417128	0.187926	0.575727	-0.013189	77.220650	25.581776	90.933487	-0.494122	0.000000	-4.835259	0.000000	0.000000	0.000000	-2.633846	-0.039105	-0.991988	0.000000	0.000000	4.000000	9.000000	0.000000
21909.420461	0.187926	0.575727	-0.013189	77.220650	25.581776	90.933487	-0.494122	0.000000	-4.835259	0.000000	0.000000	0.000000	-2.633846	-0.039105	-0.991988	0.000000	0.000000	4.000000	9.000000	0.000000
21909.423794	0.187926	0.575727	-0.013189	77.220650	25.581776	90.933487	-0.494122	0.000000	-4.835259	0.000000	0.000000	0.000000	-2.633846	-0.039105	-0.991988	0.000000	0.000000	4.000000	9.000000	0.000000
21909.427128	0.179046	0.575684	-0.015780	76.414101	28.781233	93.144592	-0.659453	0.000000	-4.396286	0.000000	0.000000	0.000000	-2.664008	-0.013036	-0.777348	0.000000	0.000000	4.000000	9.000000	0.000000
21909.430461	0.179046	0.575684	-0.015780	76.414101	28.781233	93.144592	-0.659453	0.000000	-4.396286	0.000000	0.000000	0.000000	-2.664008	-0.013036	-0.777348	0.000000	0.000000	4.000000	9.000000	0.000000
21909.433794	0.179046	0.575684	-0.015780	76.414101	28.781233	93.144592	-0.659453	0.000000	-4.396286	0.000000	0.000000	0.000000	-2.664008	-0.013036	-0.777348	0.000000	0.000000	4.000000	9.000000	0.000000
21909.437128	0.169921	0.575722	-0.017561	75.581963	31.648024	94.934647	-0.789011	0.000000	-3.952285	0.000000	0.000000	0.000000	-2.737296	0.011499	-0.534332	0.000000	0.000000	4.000000	9.000000	0.000000
21909.440461	0.169921	0.575722	-0.017561	75.581963	31.648024	94.934647	-0.789011	0.000000	-3.952285	0.000000	0.000000	0.000000	-2.737296	0.011499	-0.534332	0.000000	0.000000	4.000000	9.000000	0.000000
21909.443794	0.169921	0.575722	-0.017561	75.581963	31.648024	94.934647	-0.789011	0.000000	-3.952285	0.000000	0.000000	0.000000	-2.737296	0.011499	-0.534332	0.000000	0.000000	4.000000	9.000000	0.000000
21909.447128	0.160433	0.575745	-0.018623	75.049728	34.165554	96.655640	-0.878067	0.000000	-3.496068	0.000000	0.000000	0.000000	-2.846548	0.006904	-0.318408	0.000000	0.000000	4.000000	9.000000	0.000000
21909.450461	0.160433	0.575745	-0.018623	75.049728	34.165554	96.655640	-0.878067	0.000000	-3.496068	0.000000	0.000000	0.000000	-2.846548	0.006904	-0.318408	0.000000	0.000000	4.000000	9.000000	0.000000
21909.453794	0.160433	0.575745	-0.018623	75.049728	34.165554	96.655640	-0.878067	0.000000	-3.496068	0.000000	0.000000	0.000000	-2.846548	0.006904	-0.318408	0.000000	0.000000	4.000000	9.000000	0.000000
21909.457128	0.150636	0.575720	-0.019028	74.974182	36.648270	98.066879	-0.931135	0.000000	-3.021644	0.000000	0.000000	0.000000	-2.938971	-0.007597	-0.121493	0.000000	0.000000	4.000000	9.000000	0.000000
21909.460461	0.150636	0.575720	-0.019028	74.974182	36.648270	98.066879	-0.931135	0.000000	-3.021644	0.000000	0.000000	0.000000	-2.938971	-0.007597	-0.121493	0.000000	0.000000	4.000000	9.000000	0.000000
21909.463794	0.150636	0.575720	-0.019028	74.974182	36.648270	98.066879	-0.931135	0.000000	-3.021644	0.000000	0.000000	0.000000	-2.938971	-0.007597	-0.121493	0.000000	0.000000	4.000000	9.000000	0.000000
21909.467128	0.140688	0.575734	-0.018647	74.900620	38.985752	99.018570	-0.951384	0.000000	-2.531815	0.000000	0.000000	0.000000	-2.984471	0.004214	0.114148	0.000000	0.000000	4.000000	9.000000	0.000000
21909.470461	0.140688	0.575734	-0.018647	74.900620	38.985752	99.018570	-0.951384	0.000000	-2.531815	0.000000	0.000000	0.000000	-2.984471	0.004214	0.114148	0.000000	0.000000	4.000000	9.000000	0.000000
21909.473794	0.140688	0.575734	-0.018647	74.900620	38.985752	99.018570	-0.951384	0.000000	-2.531815	0.000000	0.000000	0.000000	-2.984471	0.004214	0.114148	0.000000	0.000000	4.000000	9.000000	0.000000
21909.477128	0.130804	0.575852	-0.017447	74.696671	41.354080	100.131180	-0.932359	0.000000	-2.034403	0.000000	0.000000	0.000000	-2.965127	0.035590	0.360009	0.000000	0.000000	4.000000	9.000000	0.000000
21909.480461	0.130804	0.575852	-0.017447	74.696671	41.354080	100.131180	-0.932359	0.000000	-2.034403	0.000000	0.000000	0.000000	-2.965127	0.035590	0.360009	0.000000	0.000000	4.000000	9.000000	0.000000
21909.483794	0.130804	0.575852	-0.017447	74.696671	41.354080	100.131180	-0.932359	0.000000	-2.034403	0.000000	0.000000	0.000000	-2.965127	0.035590	0.360009	0.000000	0.000000	4.000000	9.000000	0.000000
21909.487128	0.121129	0.576067	-0.015429	74.371422	43.941940	101.734344	-0.872357	0.000000	-1.540215	0.000000	0.000000	0.000000	-2.902685	0.064495	0.605578	0.000000	0.000000	4.000000	9.000000	0.000000
21909.490461	0.121129	0.576067	-0.015429	74.371422	43.941940	101.734344	-0.872357	0.000000	-1.540215	0.000000	0.000000	0.000000	-2.902685	0.064495	0.605578	0.000000	0.000000	4.000000	9.000000	0.000000
21909.493794	0.121129	0.576067	-0.015429	74.371422	43.941940	101.734344	-0.872357	0.000000	-1.540215	0.000000	0.000000	0.000000	-2.902685	0.064495	0.605578	0.000000	0.000000	4.000000	9.000000	0.000000
21909.497128	0.111767	0.576318	-0.012716	74.130226	47.339939	104.241913	-0.771428	0.000000	-1.056434	0.000000	0.000000	0.000000	-2.808605	0.075125	0.813771	0.000000	0.000000	4.000000	9.000000	0.000000
21909.500461	0.111767	0.576318	-0.012716	74.130226	47.339939	104.241913	-0.771428	0.000000	-1.056434	0.000000	0.000000	0.000000	-2.808605	0.075125	0.813771	0.000000	0.000000	4.000000	9.000000	0.000000
21909.503794	0.111767	0.576318	-0.012716	74.130226	47.339939	104.241913	-0.771428	0.000000	-1.056434	0.000000	0.000000	0.000000	-2.808605	0.075125	0.813771	0.000000	0.000000	4.000000	9.000000	0.000000
21909.507128	0.102625	0.576450	-0.009465	74.146179	51.846996	107.863457	-0.635799	0.000000	-0.588334	0.000000	0.000000	0.000000	-2.742633	0.039721	0.975249	0.000000	0.000000	4.000000	9.000000	0.000000
21909.510461	0.102625	0.576450	-0.009465	74.146179	51.846996	107.863457	-0.635799	0.000000	-0.588334	0.000000	0.000000	0.000000	-2.742633	0.039721	0.975249	0.000000	0.000000	4.000000	9.000000	0.000000
21909.513794	0.102625	0.576450	-0.009465	74.146179	51.846996	107.863457	-0.635799	0.000000	-0.588334	0.000000	0.000000	0.000000	-2.742633	0.039721	0.975249	0.000000	0.000000	4.000000	9.000000	0.000000
21909.517128	0.093691	0.576554	-0.005513	74.323563	56.661285	111.524399	-0.473258	0.000000	-0.131228	0.000000	0.000000	0.000000	-2.679987	0.031354	1.185741	0.000000	0.000000	4.000000	9.000000	0.000000
21909.520461	0.093691	0.576554	-0.005513	74.323563	56.661285	111.524399	-0.473258	0.000000	-0.131228	0.000000	0.000000	0.000000	-2.679987	0.031354	1.185741	0.000000	0.000000	4.000000	9.000000	0.000000
21909.523794	0.093691	0.576554	-0.005513	74.323563	56.661285	111.524399	-0.473258	0.000000	-0.131228	0.000000	0.000000	0.000000	-2.679987	0.031354	1.185741	0.000000	0.000000	4.000000	9.000000	0.000000
21909.527128	0.084978	0.576675	-0.000871	74.622627	61.069698	114.531715	-0.275634	0.000000	0.315436	0.000000	0.000000	0.000000	-2.613871	0.036300	1.392433	0.000000	0.000000	4.000000	9.000000	0.000000
21909.530461	0.084978	0.576675	-0.000871	74.622627	61.069698	114.531715	-0.275634	0.000000	0.315436	0.000000	0.000000	0.000000	-2.613871	0.036300	1.392433	0.000000	0.000000	4.000000	9.000000	0.000000
21909.533794	0.084978	0.576675	-0.000871	74.622627	61.069698	114.531715	-0.275634	0.000000	0.315436	0.000000	0.000000	0.000000	-2.613871	0.036300	1.392433	0.000000	0.000000	4.000000	9.000000	0.000000
21909.537128	0.076610	0.576717	0.004421	75.083138	65.021172	116.655441	-0.043562	0.000000	0.751081	0.000000	0.000000	0.000000	-2.510413	0.012507	1.587567	0.000000	0.000000	4.000000	9.000000	0.000000
21909.540461	0.076610	0.576717	0.004421	75.083138	65.021172	116.655441	-0.043562	0.000000	0.751081	0.000000	0.000000	0.000000	-2.510413	0.012507	1.587567	0.000000	0.000000	4.000000	9.000000	0.000000
21909.543794	0.076610	0.576717	0.004421	75.083138	65.021172	116.655441	-0.043562	0.000000	0.751081	0.000000	0.000000	0.000000	-2.510413	0.012507	1.587567	0.000000	0.000000	4.000000	9.000000	0.000000
21909.547128	0.068846	0.576697	0.010241	75.479500	68.978188	118.811104	0.221032	0.000000	1.169484	0.000000	0.000000	0.000000	-2.329199	-0.005943	1.745987	0.000000	0.000000	4.000000	9.000000	0.000000
21909.550461	0.068846	0.576697	0.010241	75.479500	68.978188	118.811104	0.221032	0.000000	1.169484	0.000000	0.000000	0.000000	-2.329199	-0.005943	1.745987	0.000000	0.000000	4.000000	9.000000	0.000000
21909.553794	0.068846	0.576697	0.010241	75.479500	68.978188	118.811104	0.221032	0.000000	1.169484	0.000000	0.000000	0.000000	-2.329199	-0.005943	1.745987	0.000000	0.000000	4.000000	9.000000	0.000000
21909.557128	0.061852	0.576620	0.016610	75.708961	72.941521	121.263191	0.512030	0.000000	1.557683	0.000000	0.000000	0.000000	-2.098274	-0.023115	1.910928	0.000000	0.000000	4.000000	9.000000	0.000000
21909.560461	0.061852	0.576620	0.016610	75.708961	72.941521	121.263191	0.512030	0.000000	1.557683	0.000000	0.000000	0.000000	-2.098274	-0.023115	1.910928	0.000000	0.000000	4.000000	9.000000	0.000000
21909.563794	0.061852	0.576620	0.016610	75.708961	72.941521	121.263191	0.512030	0.000000	1.557683	0.000000	0.000000	0.000000	-2.098274	-0.023115	1.910928	0.000000	0.000000	4.000000	9.000000	0.000000
21909.567128	0.055567	0.576432	0.023468	75.830444	76.817932	124.056114	0.830518	0.000000	1.907396	0.000000	0.000000	0.000000	-1.885612	-0.056592	2.057194	0.000000	0.000000	4.000000	9.000000	0.000000
21909.570461	0.055567	0.576432	0.023468	75.830444	76.817932	124.056114	0.830518	0.000000	1.907396	0.000000	0.000000	0.000000	-1.885612	-0.056592	2.057194	0.000000	0.000000	4.000000	9.000000	0.000000
21909.573794	0.055567	0.576432	0.023468	75.830444	76.817932	124.056114	0.830518	0.000000	1.907396	0.000000	0.000000	0.000000	-1.885612	-0.056592	2.057194	0.000000	0.000000	4.000000	9.000000	0.000000
21909.577128	0.049969	0.576221	0.030812	75.930252	80.501099	126.786415	1.173384	0.000000	2.221664	0.000000	0.000000	0.000000	-1.679188	-0.063187	2.203351	0.000000	0.000000	4.000000	9.000000	0.000000
21909.580461	0.049969	0.576221	0.030812	75.930252	80.501099	126.786415	1.173384	0.000000	2.221664	0.000000	0.000000	0.000000	-1.679188	-0.063187	2.203351	0.000000	0.000000	4.000000	9.000000	0.000000
21909.583794	0.049969	0.576221	0.030812	75.930252	80.501099	126.786415	1.173384	0.000000	2.221664	0.000000	0.000000	0.000000	-1.679188	-0.063187	2.203351	0.000000	0.000000	4.000000	9.000000	0.000000
21909.587128	0.045134	0.575881	0.038571	76.141411	84.069542	129.236038	1.540609	0.000000	2.501529	0.000000	0.000000	0.000000	-1.450611	-0.101856	2.327502	0.000000	0.000000	4.000000	9.000000	0.000000
21909.590461	0.045134	0.575881	0.038571	76.141411	84.069542	129.236038	1.540609	0.000000	2.501529	0.000000	0.000000	0.000000	-1.450611	-0.101856	2.327502	0.000000	0.000000	4.000000	9.000000	0.000000
21909.593794	0.045134	0.575881	0.038571	76.141411	84.069542	129.236038	1.540609	0.000000	2.501529	0.000000	0.000000	0.000000	-1.450611	-0.101856	2.327502	0.000000	0.000000	4.000000	9.000000	0.000000
21909.597128	0.041056	0.575414	0.046714	76.515602	87.520065	131.450134	1.928526	0.000000	2.743298	0.000000	0.000000	0.000000	-1.223520	-0.140299	2.442921	0.000000	0.000000	4.000000	9.000000	0.000000
21909.600461	0.041056	0.575414	0.046714	76.515602	87.520065	131.450134	1.928526	0.000000	2.743298	0.000000	0.000000	0.000000	-1.223520	-0.140299	2.442921	0.000000	0.000000	4.000000	9.000000	0.000000
21909.603794	0.041056	0.575414	0.046714	76.515602	87.520065	131.450134	1.928526	0.000000	2.743298	0.000000	0.000000	0.000000	-1.223520	-0.140299	2.442921	0.000000	0.000000	4.000000	9.000000	0.000000
21909.607128	0.037737	0.574857	0.055241	77.020355	91.028595	133.752884	2.335680	0.000000	2.947217	0.000000	0.000000	0.000000	-0.995592	-0.166939	2.558105	0.000000	0.000000	4.000000	9.000000	0.000000
21909.610461	0.037737	0.574857	0.055241	77.020355	91.028595	133.752884	2.335680	0.000000	2.947217	0.000000	0.000000	0.000000	-0.995592	-0.166939	2.558105	0.000000	0.000000	4.000000	9.000000	0.000000
21909.613794	0.037737	0.574857	0.055241	77.020355	91.028595	133.752884	2.335680	0.000000	2.947217	0.000000	0.000000	0.000000	-0.995592	-0.166939	2.558105	0.000000	0.000000	4.000000	9.000000	0.000000
21909.617128	0.035277	0.574218	0.064043	77.594803	94.679352	136.216431	2.762031	0.000000	3.113149	0.000000	0.000000	0.000000	-0.738027	-0.191856	2.640844	0.000000	0.000000	4.000000	9.000000	0.000000
21909.620461	0.035277	0.574218	0.064043	77.594803	94.679352	136.216431	2.762031	0.000000	3.113149	0.000000	0.000000	0.000000	-0.738027	-0.191856	2.640844	0.000000	0.000000	4.000000	9.000000	0.000000
21909.623794	0.035277	0.574218	0.064043	77.594803	94.679352	136.216431	2.762031	0.000000	3.113149	0.000000	0.000000	0.000000	-0.738027	-0.191856	2.640844	0.000000	0.000000	4.000000	9.000000	0.000000
21909.627128	0.033717	0.573513	0.073119	78.189758	98.427902	138.891602	3.202171	0.000000	3.236154	0.000000	0.000000	0.000000	-0.468025	-0.211493	2.722575	0.000000	0.000000	4.000000	9.000000	0.000000
21909.630461	0.033717	0.573513	0.073119	78.189758	98.427902	138.891602	3.202171	0.000000	3.236154	0.000000	0.000000	0.000000	-0.468025	-0.211493	2.722575	0.000000	0.000000	4.000000	9.000000	0.000000
21909.633794	0.033717	0.573513	0.073119	78.189758	98.427902	138.891602	3.202171	0.000000	3.236154	0.000000	0.000000	0.000000	-0.468025	-0.211493	2.722575	0.000000	0.000000	4.000000	9.000000	0.000000
21909.637128	0.033095	0.572737	0.082341	78.751640	102.250000	141.776962	3.655934	0.000000	3.314158	0.000000	0.000000	0.000000	-0.186631	-0.232774	2.766709	0.000000	0.000000	4.000000	9.000000	0.000000
21909.640461	0.033095	0.572737	0.082341	78.751640	102.250000	141.776962	3.655934	0.000000	3.314158	0.000000	0.000000	0.000000	-0.186631	-0.232774	2.766709	0.000000	0.000000	4.000000	9.000000	0.000000
21909.643794	0.033095	0.572737	0.082341	78.751640	102.250000	141.776962	3.655934	0.000000	3.314158	0.000000	0.000000	0.000000	-0.186631	-0.232774	2.766709	0.000000	0.000000	4.000000	9.000000	0.000000
21909.647128	0.033322	0.571889	0.091591	79.256699	106.080734	144.768250	3.880497	0.000000	3.153054	0.000000	0.000000	0.000000	0.068241	-0.254236	2.775058	0.000000	0.000000	4.000000	9.000000	0.000000
21909.650461	0.033322	0.571889	0.091591	79.256699	106.080734	144.768250	3.880497	0.000000	3.153054	0.000000	0.000000	0.000000	0.068241	-0.254236	2.775058	0.000000	0.000000	4.000000	9.000000	0.000000
21909.653794	0.033322	0.571889	0.091591	79.256699	106.080734	144.768250	3.880497	0.000000	3.153054	0.000000	0.000000	0.000000	0.068241	-0.254236	2.775058	0.000000	0.000000	4.000000	9.000000	0.000000
21909.657128	0.034309	0.571041	0.100836	79.731064	110.123024	148.043488	4.042294	0.000000	2.942763	0.000000	0.000000	0.000000	0.296019	-0.254625	2.773306	0.000000	0.000000	4.000000	9.000000	0.000000
21909.660461	0.034309	0.571041	0.100836	79.731064	110.123024	148.043488	4.042294	0.000000	2.942763	0.000000	0.000000	0.000000	0.296019	-0.254625	2.773306	0.000000	0.000000	4.000000	9.000000	0.000000
21909.663794	0.034309	0.571041	0.100836	79.731064	110.123024	148.043488	4.042294	0.000000	2.942763	0.000000	0.000000	0.000000	0.296019	-0.254625	2.773306	0.000000	0.000000	4.000000	9.000000	0.000000
21909.667128	0.035867	0.570112	0.109917	80.194885	114.451523	151.566772	4.189407	0.000000	2.729261	0.000000	0.000000	0.000000	0.467489	-0.278607	2.724500	0.000000	0.000000	4.000000	9.000000	0.000000
21909.670461	0.035867	0.570112	0.109917	80.194885	114.451523	151.566772	4.189407	0.000000	2.729261	0.000000	0.000000	0.000000	0.467489	-0.278607	2.724500	0.000000	0.000000	4.000000	9.000000	0.000000
21909.673794	0.035867	0.570112	0.109917	80.194885	114.451523	151.566772	4.189407	0.000000	2.729261	0.000000	0.000000	0.000000	0.467489	-0.278607	2.724500	0.000000	0.000000	4.000000	9.000000	0.000000
21909.677128	0.038021	0.569099	0.118793	80.639282	119.050339	155.324677	4.318648	0.000000	2.519777	0.000000	0.000000	0.000000	0.646145	-0.303787	2.662744	0.000000	0.000000	4.000000	9.000000	0.000000
21909.680461	0.038021	0.569099	0.118793	80.639282	119.050339	155.324677	4.318648	0.000000	2.519777	0.000000	0.000000	0.000000	0.646145	-0.303787	2.662744	0.000000	0.000000	4.000000	9.000000	0.000000
21909.683794	0.038021	0.569099	0.118793	80.639282	119.050339	155.324677	4.318648	0.000000	2.519777	0.000000	0.000000	0.000000	0.646145	-0.303787	2.662744	0.000000	0.000000	4.000000	9.000000	0.000000
21909.687128	0.040820	0.568032	0.127412	81.031342	123.825310	159.246994	4.432924	0.000000	2.312829	0.000000	0.000000	0.000000	0.839772	-0.320307	2.585547	0.000000	0.000000	4.000000	9.000000	0.000000
21909.690461	0.040820	0.568032	0.127412	81.031342	123.825310	159.246994	4.432924	0.000000	2.312829	0.000000	0.000000	0.000000	0.839772	-0.320307	2.585547	0.000000	0.000000	4.000000	9.000000	0.000000
21909.693794	0.040820	0.568032	0.127412	81.031342	123.825310	159.246994	4.432924	0.000000	2.312829	0.000000	0.000000	0.000000	0.839772	-0.320307	2.585547	0.000000	0.000000	4.000000	9.000000	0.000000
21909.697128	0.044180	0.566922	0.135810	81.306107	128.166199	162.804031	4.534714	0.000000	2.106269	0.000000	0.000000	0.000000	1.007853	-0.333030	2.519660	0.000000	0.000000	4.000000	9.000000	0.000000
21909.700461	0.044180	0.566922	0.135810	81.306107	128.166199	162.804031	4.534714	0.000000	2.106269	0.000000	0.000000	0.000000	1.007853	-0.333030	2.519660	0.000000	0.000000	4.000000	9.000000	0.000000
21909.703794	0.044180	0.566922	0.135810	81.306107	128.166199	162.804031	4.534714	0.000000	2.106269	0.000000	0.000000	0.000000	1.007853	-0.333030	2.519660	0.000000	0.000000	4.000000	9.000000	0.000000
21909.707128	0.048064	0.565847	0.144010	81.408783	131.466599	165.450317	4.624609	0.000000	1.900787	0.000000	0.000000	0.000000	1.165132	-0.322455	2.459991	0.000000	0.000000	4.000000	9.000000	0.000000
21909.710461	0.048064	0.565847	0.144010	81.408783	131.466599	165.450317	4.624609	0.000000	1.900787	0.000000	0.000000	0.000000	1.165132	-0.322455	2.459991	0.000000	0.000000	4.000000	9.000000	0.000000
21909.713794	0.048064	0.565847	0.144010	81.408783	131.466599	165.450317	4.624609	0.000000	1.900787	0.000000	0.000000	0.000000	1.165132	-0.322455	2.459991	0.000000	0.000000	4.000000	9.000000	0.000000
21909.717128	0.052625	0.564748	0.151908	81.369690	133.697037	167.128708	4.703471	0.000000	1.696277	0.000000	0.000000	0.000000	1.368545	-0.329535	2.369402	0.000000	0.000000	4.000000	9.000000	0.000000
21909.720461	0.052625	0.564748	0.151908	81.369690	133.697037	167.128708	4.703471	0.000000	1.696277	0.000000	0.000000	0.000000	1.368545	-0.329535	2.369402	0.000000	0.000000	4.000000	9.000000	0.000000
21909.723794	0.052625	0.564748	0.151908	81.369690	133.697037	167.128708	4.703471	0.000000	1.696277	0.000000	0.000000	0.000000	1.368545	-0.329535	2.369402	0.000000	0.000000	4.000000	9.000000	0.000000
21909.727128	0.057646	0.563694	0.159468	81.279060	135.130981	168.052597	4.773264	0.000000	1.488605	0.000000	0.000000	0.000000	1.506161	-0.316240	2.267730	0.000000	0.000000	4.000000	9.000000	0.000000
21909.730461	0.057646	0.563694	0.159468	81.279060	135.130981	168.052597	4.773264	0.000000	1.488605	0.000000	0.000000	0.000000	1.506161	-0.316240	2.267730	0.000000	0.000000	4.000000	9.000000	0.000000
21909.733794	0.057646	0.563694	0.159468	81.279060	135.130981	168.052597	4.773264	0.000000	1.488605	0.000000	0.000000	0.000000	1.506161	-0.316240	2.267730	0.000000	0.000000	4.000000	9.000000	0.000000
21909.737128	0.063129	0.562633	0.166638	81.192619	136.251389	168.772125	4.832459	0.000000	1.283486	0.000000	0.000000	0.000000	1.644956	-0.318209	2.151048	0.000000	0.000000	4.000000	9.000000	0.000000
21909.740461	0.063129	0.562633	0.166638	81.192619	136.251389	168.772125	4.832459	0.000000	1.283486	0.000000	0.000000	0.000000	1.644956	-0.318209	2.151048	0.000000	0.000000	4.000000	9.000000	0.000000
21909.743794	0.063129	0.562633	0.166638	81.192619	136.251389	168.772125	4.832459	0.000000	1.283486	0.000000	0.000000	0.000000	1.644956	-0.318209	2.151048	0.000000	0.000000	4.000000	9.000000	0.000000
21909.747128	0.069012	0.561577	0.173330	81.157730	137.387009	170.232956	4.881924	0.000000	1.080193	0.000000	0.000000	0.000000	1.764754	-0.316910	2.007785	0.000000	0.000000	4.000000	9.000000	0.000000
21909.750461	0.069012	0.561577	0.173330	81.157730	137.387009	170.232956	4.881924	0.000000	1.080193	0.000000	0.000000	0.000000	1.764754	-0.316910	2.007785	0.000000	0.000000	4.000000	9.000000	0.000000
21909.753794	0.069012	0.561577	0.173330	81.157730	137.387009	170.232956	4.881924	0.000000	1.080193	0.000000	0.000000	0.000000	1.764754	-0.316910	2.007785	0.000000	0.000000	4.000000	9.000000	0.000000
21909.757128	0.075256	0.560558	0.179473	81.158134	138.555588	172.074890	4.921958	0.000000	0.879959	0.000000	0.000000	0.000000	1.873237	-0.305601	1.842824	0.000000	0.000000	4.000000	9.000000	0.000000
21909.760461	0.075256	0.560558	0.179473	81.158134	138.555588	172.074890	4.921958	0.000000	0.879959	0.000000	0.000000	0.000000	1.873237	-0.305601	1.842824	0.000000	0.000000	4.000000	9.000000	0.000000
21909.763794	0.075256	0.560558	0.179473	81.158134	138.555588	172.074890	4.921958	0.000000	0.879959	0.000000	0.000000	0.000000	1.873237	-0.305601	1.842824	0.000000	0.000000	4.000000	9.000000	0.000000
21909.767128	0.081851	0.559633	0.185008	81.159821	139.445969	173.397507	4.953146	0.000000	0.682899	0.000000	0.000000	0.000000	1.978711	-0.277578	1.660371	0.000000	0.000000	4.000000	9.000000	0.000000
21909.770461	0.081851	0.559633	0.185008	81.159821	139.445969	173.397507	4.953146	0.000000	0.682899	0.000000	0.000000	0.000000	1.978711	-0.277578	1.660371	0.000000	0.000000	4.000000	9.000000	0.000000
21909.773794	0.081851	0.559633	0.185008	81.159821	139.445969	173.397507	4.953146	0.000000	0.682899	0.000000	0.000000	0.000000	1.978711	-0.277578	1.660371	0.000000	0.000000	4.000000	9.000000	0.000000
21909.777128	0.088926	0.558824	0.189987	81.131180	139.959915	174.152161	4.976115	0.000000	0.488138	0.000000	0.000000	0.000000	2.122298	-0.242711	1.493810	0.000000	0.000000	4.000000	9.000000	0.000000
21909.780461	0.088926	0.558824	0.189987	81.131180	139.959915	174.152161	4.976115	0.000000	0.488138	0.000000	0.000000	0.000000	2.122298	-0.242711	1.493810	0.000000	0.000000	4.000000	9.000000	0.000000
21909.783794	0.088926	0.558824	0.189987	81.131180	139.959915	174.152161	4.976115	0.000000	0.488138	0.000000	0.000000	0.000000	2.122298	-0.242711	1.493810	0.000000	0.000000	4.000000	9.000000	0.000000
21909.787128	0.096418	0.558131	0.194224	81.119446	140.434158	175.259430	4.991528	0.000000	0.290953	0.000000	0.000000	0.000000	2.247680	-0.207905	1.271149	0.000000	0.000000	4.000000	9.000000	0.000000
21909.790461	0.096418	0.558131	0.194224	81.119446	140.434158	175.259430	4.991528	0.000000	0.290953	0.000000	0.000000	0.000000	2.247680	-0.207905	1.271149	0.000000	0.000000	4.000000	9.000000	0.000000
21909.793794	0.096418	0.558131	0.194224	81.119446	140.434158	175.259430	4.991528	0.000000	0.290953	0.000000	0.000000	0.000000	2.247680	-0.207905	1.271149	0.000000	0.000000	4.000000	9.000000	0.000000
21909.797128	0.104176	0.557596	0.197824	81.122765	140.908524	177.671005	4.999149	0.000000	0.092196	0.000000	0.000000	0.000000	2.327266	-0.160417	1.080057	0.000000	0.000000	4.000000	9.000000	0.000000
21909.800461	0.104176	0.557596	0.197824	81.122765	140.908524	177.671005	4.999149	0.000000	0.092196	0.000000	0.000000	0.000000	2.327266	-0.160417	1.080057	0.000000	0.000000	4.000000	9.000000	0.000000
21909.803794	0.104176	0.557596	0.197824	81.122765	140.908524	177.671005	4.999149	0.000000	0.092196	0.000000	0.000000	0.000000	2.327266	-0.160417	1.080057	0.000000	0.000000	4.000000	9.000000	0.000000
21909.807128	0.112272	0.557204	0.200727	81.171341	141.638336	-179.595886	4.998887	0.000000	-0.105514	0.000000	0.000000	0.000000	2.429050	-0.117758	0.870885	0.000000	0.000000	4.000000	9.000000	0.000000
21909.810461	0.112272	0.557204	0.200727	81.171341	141.638336	-179.595886	4.998887	0.000000	-0.105514	0.000000	0.000000	0.000000	2.429050	-0.117758	0.870885	0.000000	0.000000	4.000000	9.000000	0.000000
21909.813794	0.112272	0.557204	0.200727	81.171341	141.638336	-179.595886	4.998887	0.000000	-0.105514	0.000000	0.000000	0.000000	2.429050	-0.117758	0.870885	0.000000	0.000000	4.000000	9.000000	0.000000
21909.817128	0.120789	0.556962	0.202915	81.350006	143.143234	-176.899582	4.990681	0.000000	-0.305129	0.000000	0.000000	0.000000	2.555027	-0.072629	0.656285	0.000000	0.000000	4.000000	9.000000	0.000000
21909.820461	0.120789	0.556962	0.202915	81.350006	143.143234	-176.899582	4.990681	0.000000	-0.305129	0.000000	0.000000	0.000000	2.555027	-0.072629	0.656285	0.000000	0.000000	4.000000	9.000000	0.000000
21909.823794	0.120789	0.556962	0.202915	81.350006	143.143234	-176.899582	4.990681	0.000000	-0.305129	0.000000	0.000000	0.000000	2.555027	-0.072629	0.656285	0.000000	0.000000	4.000000	9.000000	0.000000
21909.827128	0.129431	0.556803	0.204447	81.722466	145.389252	-173.897400	4.973963	0.000000	-0.509596	0.000000	0.000000	0.000000	2.592480	-0.047492	0.459689	0.000000	0.000000	4.000000	9.000000	0.000000
21909.830461	0.129431	0.556803	0.204447	81.722466	145.389252	-173.897400	4.973963	0.000000	-0.509596	0.000000	0.000000	0.000000	2.592480	-0.047492	0.459689	0.000000	0.000000	4.000000	9.000000	0.000000
21909.833794	0.129431	0.556803	0.204447	81.722466	145.389252	-173.897400	4.973963	0.000000	-0.509596	0.000000	0.000000	0.000000	2.592480	-0.047492	0.459689	0.000000	0.000000	4.000000	9.000000	0.000000
21909.837128	0.138108	0.556769	0.205457	82.367859	148.170609	-170.183411	4.948985	0.000000	-0.712421	0.000000	0.000000	0.000000	2.603197	-0.010308	0.303084	0.000000	0.000000	4.000000	9.000000	0.000000
21909.840461	0.138108	0.556769	0.205457	82.367859	148.170609	-170.183411	4.948985	0.000000	-0.712421	0.000000	0.000000	0.000000	2.603197	-0.010308	0.303084	0.000000	0.000000	4.000000	9.000000	0.000000
21909.843794	0.138108	0.556769	0.205457	82.367859	148.170609	-170.183411	4.948985	0.000000	-0.712421	0.000000	0.000000	0.000000	2.603197	-0.010308	0.303084	0.000000	0.000000	4.000000	9.000000	0.000000
21909.847128	0.146798	0.556895	0.205913	83.224190	151.451309	-166.040924	4.916151	0.000000	-0.911844	0.000000	0.000000	0.000000	2.607038	0.037693	0.136714	0.000000	0.000000	4.000000	9.000000	0.000000
21909.850461	0.146798	0.556895	0.205913	83.224190	151.451309	-166.040924	4.916151	0.000000	-0.911844	0.000000	0.000000	0.000000	2.607038	0.037693	0.136714	0.000000	0.000000	4.000000	9.000000	0.000000
21909.853794	0.146798	0.556895	0.205913	83.224190	151.451309	-166.040924	4.916151	0.000000	-0.911844	0.000000	0.000000	0.000000	2.607038	0.037693	0.136714	0.000000	0.000000	4.000000	9.000000	0.000000
21909.857128	0.155549	0.557146	0.205810	84.151283	154.793869	-162.007355	4.875665	0.000000	-1.108101	0.000000	0.000000	0.000000	2.625301	0.075512	-0.031034	0.000000	0.000000	4.000000	9.000000	0.000000
21909.860461	0.155549	0.557146	0.205810	84.151283	154.793869	-162.007355	4.875665	0.000000	-1.108101	0.000000	0.000000	0.000000	2.625301	0.075512	-0.031034	0.000000	0.000000	4.000000	9.000000	0.000000
21909.863794	0.155549	0.557146	0.205810	84.151283	154.793869	-162.007355	4.875665	0.000000	-1.108101	0.000000	0.000000	0.000000	2.625301	0.075512	-0.031034	0.000000	0.000000	4.000000	9.000000	0.000000
21909.867128	0.164290	0.557512	0.205062	85.026810	158.009018	-157.770737	4.827260	0.000000	-1.302905	0.000000	0.000000	0.000000	2.622193	0.109697	-0.224250	0.000000	0.000000	4.000000	9.000000	0.000000
21909.870461	0.164290	0.557512	0.205062	85.026810	158.009018	-157.770737	4.827260	0.000000	-1.302905	0.000000	0.000000	0.000000	2.622193	0.109697	-0.224250	0.000000	0.000000	4.000000	9.000000	0.000000
21909.873794	0.164290	0.557512	0.205062	85.026810	158.009018	-157.770737	4.827260	0.000000	-1.302905	0.000000	0.000000	0.000000	2.622193	0.109697	-0.224250	0.000000	0.000000	4.000000	9.000000	0.000000
21909.877128	0.172904	0.557935	0.203692	85.814651	161.214569	-153.360107	4.771020	0.000000	-1.495782	0.000000	0.000000	0.000000	2.584171	0.126758	-0.411154	0.000000	0.000000	4.000000	9.000000	0.000000
21909.880461	0.172904	0.557935	0.203692	85.814651	161.214569	-153.360107	4.771020	0.000000	-1.495782	0.000000	0.000000	0.000000	2.584171	0.126758	-0.411154	0.000000	0.000000	4.000000	9.000000	0.000000
21909.883794	0.172904	0.557935	0.203692	85.814651	161.214569	-153.360107	4.771020	0.000000	-1.495782	0.000000	0.000000	0.000000	2.584171	0.126758	-0.411154	0.000000	0.000000	4.000000	9.000000	0.000000
21909.887128	0.181301	0.558372	0.201697	86.521988	164.998306	-148.126694	4.707561	0.000000	-1.684894	0.000000	0.000000	0.000000	2.519179	0.131211	-0.598510	0.000000	0.000000	4.000000	9.000000	0.000000
21909.890461	0.181301	0.558372	0.201697	86.521988	164.998306	-148.126694	4.707561	0.000000	-1.684894	0.000000	0.000000	0.000000	2.519179	0.131211	-0.598510	0.000000	0.000000	4.000000	9.000000	0.000000
21909.893794	0.181301	0.558372	0.201697	86.521988	164.998306	-148.126694	4.707561	0.000000	-1.684894	0.000000	0.000000	0.000000	2.519179	0.131211	-0.598510	0.000000	0.000000	4.000000	9.000000	0.000000
21909.897128	0.189311	0.558807	0.199149	87.145424	170.404587	-141.005798	4.637433	0.000000	-1.869283	0.000000	0.000000	0.000000	2.402833	0.130606	-0.764257	0.000000	0.000000	4.000000	9.000000	0.000000
21909.900461	0.189311	0.558807	0.199149	87.145424	170.404587	-141.005798	4.637433	0.000000	-1.869283	0.000000	0.000000	0.000000	2.402833	0.130606	-0.764257	0.000000	0.000000	4.000000	9.000000	0.000000
21909.903794	0.189311	0.558807	0.199149	87.145424	170.404587	-141.005798	4.637433	0.000000	-1.869283	0.000000	0.000000	0.000000	2.402833	0.130606	-0.764257	0.000000	0.000000	4.000000	9.000000	0.000000
21909.907128	0.196783	0.559197	0.196074	87.667786	177.915253	-132.018021	4.562232	0.000000	-2.045980	0.000000	0.000000	0.000000	2.241663	0.116968	-0.922551	0.000000	0.000000	4.000000	9.000000	0.000000
21909.910461	0.196783	0.559197	0.196074	87.667786	177.915253	-132.018021	4.562232	0.000000	-2.045980	0.000000	0.000000	0.000000	2.241663	0.116968	-0.922551	0.000000	0.000000	4.000000	9.000000	0.000000
21909.913794	0.196783	0.559197	0.196074	87.667786	177.915253	-132.018021	4.562232	0.000000	-2.045980	0.000000	0.000000	0.000000	2.241663	0.116968	-0.922551	0.000000	0.000000	4.000000	9.000000	0.000000
21909.917128	0.203739	0.559597	0.192606	88.074203	-174.317993	-123.391235	4.483550	0.000000	-2.213093	0.000000	0.000000	0.000000	2.086951	0.119867	-1.040521	0.000000	0.000000	4.000000	9.000000	0.000000
21909.920461	0.203739	0.559597	0.192606	88.074203	-174.317993	-123.391235	4.483550	0.000000	-2.213093	0.000000	0.000000	0.000000	2.086951	0.119867	-1.040521	0.000000	0.000000	4.000000	9.000000	0.000000
21909.923794	0.203739	0.559597	0.192606	88.074203	-174.317993	-123.391235	4.483550	0.000000	-2.213093	0.000000	0.000000	0.000000	2.086951	0.119867	-1.040521	0.000000	0.000000	4.000000	9.000000	0.000000
21909.927128	0.210055	0.559951	0.188821	88.385780	-172.843643	-120.994781	4.402083	0.000000	-2.371004	0.000000	0.000000	0.000000	1.894647	0.106227	-1.135499	0.000000	0.000000	4.000000	9.000000	0.000000
21909.930461	0.210055	0.559951	0.188821	88.385780	-172.843643	-120.994781	4.402083	0.000000	-2.371004	0.000000	0.000000	0.000000	1.894647	0.106227	-1.135499	0.000000	0.000000	4.000000	9.000000	0.000000
21909.933794	0.210055	0.559951	0.188821	88.385780	-172.843643	-120.994781	4.402083	0.000000	-2.371004	0.000000	0.000000	0.000000	1.894647	0.106227	-1.135499	0.000000	0.000000	4.000000	9.000000	0.000000
21909.937128	0.215821	0.560337	0.184723	88.639153	178.726654	-128.157791	4.319797	0.000000	-2.517807	0.000000	0.000000	0.000000	1.729996	0.115698	-1.229145	0.000000	0.000000	4.000000	9.000000	0.000000
21909.940461	0.215821	0.560337	0.184723	88.639153	178.726654	-128.157791	4.319797	0.000000	-2.517807	0.000000	0.000000	0.000000	1.729996	0.115698	-1.229145	0.000000	0.000000	4.000000	9.000000	0.000000
21909.943794	0.215821	0.560337	0.184723	88.639153	178.726654	-128.157791	4.319797	0.000000	-2.517807	0.000000	0.000000	0.000000	1.729996	0.115698	-1.229145	0.000000	0.000000	4.000000	9.000000	0.000000
21909.947128	0.221178	0.560724	0.180350	88.763306	160.855621	-144.900391	4.236182	0.000000	-2.656080	0.000000	0.000000	0.000000	1.606859	0.116369	-1.312043	0.000000	0.000000	4.000000	9.000000	0.000000
21909.950461	0.221178	0.560724	0.180350	88.763306	160.855621	-144.900391	4.236182	0.000000	-2.656080	0.000000	0.000000	0.000000	1.606859	0.116369	-1.312043	0.000000	0.000000	4.000000	9.000000	0.000000
21909.953794	0.221178	0.560724	0.180350	88.763306	160.855621	-144.900391	4.236182	0.000000	-2.656080	0.000000	0.000000	0.000000	1.606859	0.116369	-1.312043	0.000000	0.000000	4.000000	9.000000	0.000000
21909.957128	0.226076	0.561150	0.175590	88.677658	141.010727	-163.783203	4.150196	0.000000	-2.788526	0.000000	0.000000	0.000000	1.469532	0.127530	-1.428090	0.000000	0.000000	4.000000	9.000000	0.000000
21909.960461	0.226076	0.561150	0.175590	88.677658	141.010727	-163.783203	4.150196	0.000000	-2.788526	0.000000	0.000000	0.000000	1.469532	0.127530	-1.428090	0.000000	0.000000	4.000000	9.000000	0.000000
21909.963794	0.226076	0.561150	0.175590	88.677658	141.010727	-163.783203	4.150196	0.000000	-2.788526	0.000000	0.000000	0.000000	1.469532	0.127530	-1.428090	0.000000	0.000000	4.000000	9.000000	0.000000
21909.967128	0.230475	0.561550	0.170451	88.480194	126.391014	-177.254639	4.061491	0.000000	-2.916211	0.000000	0.000000	0.000000	1.319745	0.120264	-1.541736	0.000000	0.000000	4.000000	9.000000	0.000000
21909.970461	0.230475	0.561550	0.170451	88.480194	126.391014	-177.254639	4.061491	0.000000	-2.916211	0.000000	0.000000	0.000000	1.319745	0.120264	-1.541736	0.000000	0.000000	4.000000	9.000000	0.000000
21909.973794	0.230475	0.561550	0.170451	88.480194	126.391014	-177.254639	4.061491	0.000000	-2.916211	0.000000	0.000000	0.000000	1.319745	0.120264	-1.541736	0.000000	0.000000	4.000000	9.000000	0.000000
21909.977128	0.234270	0.561975	0.164946	88.308350	116.551704	173.896240	3.970321	0.000000	-3.039170	0.000000	0.000000	0.000000	1.138349	0.127343	-1.651362	0.000000	0.000000	4.000000	9.000000	0.000000
21909.980461	0.234270	0.561975	0.164946	88.308350	116.551704	173.896240	3.970321	0.000000	-3.039170	0.000000	0.000000	0.000000	1.138349	0.127343	-1.651362	0.000000	0.000000	4.000000	9.000000	0.000000
21909.983794	0.234270	0.561975	0.164946	88.308350	116.551704	173.896240	3.970321	0.000000	-3.039170	0.000000	0.000000	0.000000	1.138349	0.127343	-1.651362	0.000000	0.000000	4.000000	9.000000	0.000000
21909.987128	0.237334	0.562329	0.159030	88.212280	107.450508	165.441391	3.877681	0.000000	-3.156516	0.000000	0.000000	0.000000	0.919333	0.106340	-1.774889	0.000000	0.000000	4.000000	9.000000	0.000000
21909.990461	0.237334	0.562329	0.159030	88.212280	107.450508	165.441391	3.877681	0.000000	-3.156516	0.000000	0.000000	0.000000	0.919333	0.106340	-1.774889	0.000000	0.000000	4.000000	9.000000	0.000000
21909.993794	0.237334	0.562329	0.159030	88.212280	107.450508	165.441391	3.877681	0.000000	-3.156516	0.000000	0.000000	0.000000	0.919333	0.106340	-1.774889	0.000000	0.000000	4.000000	9.000000	0.000000
21909.997128	0.239736	0.562578	0.152717	88.100296	95.744438	154.344116	3.784230	0.000000	-3.267966	0.000000	0.000000	0.000000	0.720686	0.074560	-1.893928	0.000000	0.000000	4.000000	9.000000	0.000000
21910.000461	0.239736	0.562578	0.152717	88.100296	95.744438	154.344116	3.784230	0.000000	-3.267966	0.000000	0.000000	0.000000	0.720686	0.074560	-1.893928	0.000000	0.000000	4.000000	9.000000	0.000000
21910.003794	0.239736	0.562578	0.152717	88.100296	95.744438	154.344116	3.784230	0.000000	-3.267966	0.000000	0.000000	0.000000	0.720686	0.074560	-1.893928	0.000000	0.000000	4.000000	9.000000	0.000000
21910.007128	0.241600	0.562788	0.146073	87.775421	79.959724	139.206085	3.688824	0.000000	-3.375289	0.000000	0.000000	0.000000	0.558992	0.063129	-1.993041	0.000000	0.000000	4.000000	9.000000	0.000000
21910.010461	0.241600	0.562788	0.146073	87.775421	79.959724	139.206085	3.688824	0.000000	-3.375289	0.000000	0.000000	0.000000	0.558992	0.063129	-1.993041	0.000000	0.000000	4.000000	9.000000	0.000000
21910.013794	0.241600	0.562788	0.146073	87.775421	79.959724	139.206085	3.688824	0.000000	-3.375289	0.000000	0.000000	0.000000	0.558992	0.063129	-1.993041	0.000000	0.000000	4.000000	9.000000	0.000000
21910.017128	0.243126	0.563019	0.139193	87.117516	66.153564	126.058960	3.590080	0.000000	-3.480133	0.000000	0.000000	0.000000	0.457775	0.069130	-2.064046	0.000000	0.000000	4.000000	9.000000	0.000000
21910.020461	0.243126	0.563019	0.139193	87.117516	66.153564	126.058960	3.590080	0.000000	-3.480133	0.000000	0.000000	0.000000	0.457775	0.069130	-2.064046	0.000000	0.000000	4.000000	9.000000	0.000000
21910.023794	0.243126	0.563019	0.139193	87.117516	66.153564	126.058960	3.590080	0.000000	-3.480133	0.000000	0.000000	0.000000	0.457775	0.069130	-2.064046	0.000000	0.000000	4.000000	9.000000	0.000000
21910.027128	0.244323	0.563282	0.132182	86.268600	56.817490	117.232948	3.485948	0.000000	-3.584434	0.000000	0.000000	0.000000	0.359278	0.078827	-2.103192	0.000000	0.000000	4.000000	9.000000	0.000000
21910.030461	0.244323	0.563282	0.132182	86.268600	56.817490	117.232948	3.485948	0.000000	-3.584434	0.000000	0.000000	0.000000	0.359278	0.078827	-2.103192	0.000000	0.000000	4.000000	9.000000	0.000000
21910.033794	0.244323	0.563282	0.132182	86.268600	56.817490	117.232948	3.485948	0.000000	-3.584434	0.000000	0.000000	0.000000	0.359278	0.078827	-2.103192	0.000000	0.000000	4.000000	9.000000	0.000000
21910.037128	0.245104	0.563576	0.125215	85.409615	49.975124	110.628860	3.377042	0.000000	-3.687219	0.000000	0.000000	0.000000	0.234298	0.088263	-2.090145	0.000000	0.000000	4.000000	9.000000	0.000000
21910.040461	0.245104	0.563576	0.125215	85.409615	49.975124	110.628860	3.377042	0.000000	-3.687219	0.000000	0.000000	0.000000	0.234298	0.088263	-2.090145	0.000000	0.000000	4.000000	9.000000	0.000000
21910.043794	0.245104	0.563576	0.125215	85.409615	49.975124	110.628860	3.377042	0.000000	-3.687219	0.000000	0.000000	0.000000	0.234298	0.088263	-2.090145	0.000000	0.000000	4.000000	9.000000	0.000000
21910.047128	0.245354	0.563881	0.118231	84.593796	44.274586	105.046326	3.266575	0.000000	-3.785431	0.000000	0.000000	0.000000	0.075030	0.091443	-2.095365	0.000000	0.000000	4.000000	9.000000	0.000000
21910.050461	0.245354	0.563881	0.118231	84.593796	44.274586	105.046326	3.266575	0.000000	-3.785431	0.000000	0.000000	0.000000	0.075030	0.091443	-2.095365	0.000000	0.000000	4.000000	9.000000	0.000000
21910.053794	0.245354	0.563881	0.118231	84.593796	44.274586	105.046326	3.266575	0.000000	-3.785431	0.000000	0.000000	0.000000	0.075030	0.091443	-2.095365	0.000000	0.000000	4.000000	9.000000	0.000000
21910.057128	0.244823	0.564132	0.111291	83.830200	39.703365	100.461090	3.155058	0.000000	-3.878867	0.000000	0.000000	0.000000	-0.159385	0.075474	-2.081809	0.000000	0.000000	4.000000	9.000000	0.000000
21910.060461	0.244823	0.564132	0.111291	83.830200	39.703365	100.461090	3.155058	0.000000	-3.878867	0.000000	0.000000	0.000000	-0.159385	0.075474	-2.081809	0.000000	0.000000	4.000000	9.000000	0.000000
21910.063794	0.244823	0.564132	0.111291	83.830200	39.703365	100.461090	3.155058	0.000000	-3.878867	0.000000	0.000000	0.000000	-0.159385	0.075474	-2.081809	0.000000	0.000000	4.000000	9.000000	0.000000
21910.067128	0.243429	0.564255	0.104308	83.104027	36.319931	96.940491	3.046645	0.000000	-3.964587	0.000000	0.000000	0.000000	-0.418285	0.036929	-2.095040	0.000000	0.000000	4.000000	9.000000	0.000000
21910.070461	0.243429	0.564255	0.104308	83.104027	36.319931	96.940491	3.046645	0.000000	-3.964587	0.000000	0.000000	0.000000	-0.418285	0.036929	-2.095040	0.000000	0.000000	4.000000	9.000000	0.000000
21910.073794	0.243429	0.564255	0.104308	83.104027	36.319931	96.940491	3.046645	0.000000	-3.964587	0.000000	0.000000	0.000000	-0.418285	0.036929	-2.095040	0.000000	0.000000	4.000000	9.000000	0.000000
21910.077128	0.241391	0.564339	0.097226	82.411156	34.503254	95.058441	2.940786	0.000000	-4.043733	0.000000	0.000000	0.000000	-0.611361	0.025236	-2.124655	0.000000	0.000000	4.000000	9.000000	0.000000
21910.080461	0.241391	0.564339	0.097226	82.411156	34.503254	95.058441	2.940786	0.000000	-4.043733	0.000000	0.000000	0.000000	-0.611361	0.025236	-2.124655	0.000000	0.000000	4.000000	9.000000	0.000000
21910.083794	0.241391	0.564339	0.097226	82.411156	34.503254	95.058441	2.940786	0.000000	-4.043733	0.000000	0.000000	0.000000	-0.611361	0.025236	-2.124655	0.000000	0.000000	4.000000	9.000000	0.000000
21910.087128	0.238724	0.564386	0.090178	81.725945	34.411205	95.088425	2.833030	0.000000	-4.119945	0.000000	0.000000	0.000000	-0.800034	0.013976	-2.114455	0.000000	0.000000	4.000000	9.000000	0.000000
21910.090461	0.238724	0.564386	0.090178	81.725945	34.411205	95.088425	2.833030	0.000000	-4.119945	0.000000	0.000000	0.000000	-0.800034	0.013976	-2.114455	0.000000	0.000000	4.000000	9.000000	0.000000
21910.093794	0.238724	0.564386	0.090178	81.725945	34.411205	95.088425	2.833030	0.000000	-4.119945	0.000000	0.000000	0.000000	-0.800034	0.013976	-2.114455	0.000000	0.000000	4.000000	9.000000	0.000000
21910.097128	0.235741	0.564432	0.083268	81.033142	35.544945	96.578514	2.725088	0.000000	-4.192123	0.000000	0.000000	0.000000	-0.894876	0.013872	-2.072896	0.000000	0.000000	4.000000	9.000000	0.000000
21910.100461	0.235741	0.564432	0.083268	81.033142	35.544945	96.578514	2.725088	0.000000	-4.192123	0.000000	0.000000	0.000000	-0.894876	0.013872	-2.072896	0.000000	0.000000	4.000000	9.000000	0.000000
21910.103794	0.235741	0.564432	0.083268	81.033142	35.544945	96.578514	2.725088	0.000000	-4.192123	0.000000	0.000000	0.000000	-0.894876	0.013872	-2.072896	0.000000	0.000000	4.000000	9.000000	0.000000
21910.107128	0.232593	0.564511	0.076533	80.337730	37.016876	98.540565	2.614446	0.000000	-4.262003	0.000000	0.000000	0.000000	-0.944551	0.023544	-2.020340	0.000000	0.000000	4.000000	9.000000	0.000000
21910.110461	0.232593	0.564511	0.076533	80.337730	37.016876	98.540565	2.614446	0.000000	-4.262003	0.000000	0.000000	0.000000	-0.944551	0.023544	-2.020340	0.000000	0.000000	4.000000	9.000000	0.000000
21910.113794	0.232593	0.564511	0.076533	80.337730	37.016876	98.540565	2.614446	0.000000	-4.262003	0.000000	0.000000	0.000000	-0.944551	0.023544	-2.020340	0.000000	0.000000	4.000000	9.000000	0.000000
21910.117128	0.229011	0.564539	0.070091	79.709061	38.177452	100.231499	2.499535	0.000000	-4.330396	0.000000	0.000000	0.000000	-1.074405	0.008563	-1.932650	0.000000	0.000000	4.000000	9.000000	0.000000
21910.120461	0.229011	0.564539	0.070091	79.709061	38.177452	100.231499	2.499535	0.000000	-4.330396	0.000000	0.000000	0.000000	-1.074405	0.008563	-1.932650	0.000000	0.000000	4.000000	9.000000	0.000000
21910.123794	0.229011	0.564539	0.070091	79.709061	38.177452	100.231499	2.499535	0.000000	-4.330396	0.000000	0.000000	0.000000	-1.074405	0.008563	-1.932650	0.000000	0.000000	4.000000	9.000000	0.000000
21910.127128	0.225029	0.564487	0.063830	79.272491	38.484425	100.943642	2.386946	0.000000	-4.393459	0.000000	0.000000	0.000000	-1.194696	-0.015639	-1.878327	0.000000	0.000000	4.000000	9.000000	0.000000
21910.130461	0.225029	0.564487	0.063830	79.272491	38.484425	100.943642	2.386946	0.000000	-4.393459	0.000000	0.000000	0.000000	-1.194696	-0.015639	-1.878327	0.000000	0.000000	4.000000	9.000000	0.000000
21910.133794	0.225029	0.564487	0.063830	79.272491	38.484425	100.943642	2.386946	0.000000	-4.393459	0.000000	0.000000	0.000000	-1.194696	-0.015639	-1.878327	0.000000	0.000000	4.000000	9.000000	0.000000
21910.137128	0.220548	0.564273	0.057679	79.076843	37.736828	100.375130	2.273478	0.000000	-4.453235	0.000000	0.000000	0.000000	-1.344374	-0.064171	-1.845317	0.000000	0.000000	4.000000	9.000000	0.000000
21910.140461	0.220548	0.564273	0.057679	79.076843	37.736828	100.375130	2.273478	0.000000	-4.453235	0.000000	0.000000	0.000000	-1.344374	-0.064171	-1.845317	0.000000	0.000000	4.000000	9.000000	0.000000
21910.143794	0.220548	0.564273	0.057679	79.076843	37.736828	100.375130	2.273478	0.000000	-4.453235	0.000000	0.000000	0.000000	-1.344374	-0.064171	-1.845317	0.000000	0.000000	4.000000	9.000000	0.000000
21910.147128	0.215462	0.564037	0.051736	78.972931	37.012783	99.878021	2.158063	0.000000	-4.510295	0.000000	0.000000	0.000000	-1.525769	-0.070930	-1.783003	0.000000	0.000000	4.000000	9.000000	0.000000
21910.150461	0.215462	0.564037	0.051736	78.972931	37.012783	99.878021	2.158063	0.000000	-4.510295	0.000000	0.000000	0.000000	-1.525769	-0.070930	-1.783003	0.000000	0.000000	4.000000	9.000000	0.000000
21910.153794	0.215462	0.564037	0.051736	78.972931	37.012783	99.878021	2.158063	0.000000	-4.510295	0.000000	0.000000	0.000000	-1.525769	-0.070930	-1.783003	0.000000	0.000000	4.000000	9.000000	0.000000
21910.157128	0.210041	0.563759	0.046037	78.899704	36.505211	99.495720	2.044522	0.000000	-4.562886	0.000000	0.000000	0.000000	-1.626122	-0.083308	-1.709665	0.000000	0.000000	4.000000	9.000000	0.000000
21910.160461	0.210041	0.563759	0.046037	78.899704	36.505211	99.495720	2.044522	0.000000	-4.562886	0.000000	0.000000	0.000000	-1.626122	-0.083308	-1.709665	0.000000	0.000000	4.000000	9.000000	0.000000
21910.163794	0.210041	0.563759	0.046037	78.899704	36.505211	99.495720	2.044522	0.000000	-4.562886	0.000000	0.000000	0.000000	-1.626122	-0.083308	-1.709665	0.000000	0.000000	4.000000	9.000000	0.000000
21910.167128	0.204438	0.563596	0.040771	78.826324	36.061291	98.055351	1.929728	0.000000	-4.612608	0.000000	0.000000	0.000000	-1.681075	-0.048924	-1.579705	0.000000	0.000000	4.000000	9.000000	0.000000
21910.170461	0.204438	0.563596	0.040771	78.826324	36.061291	98.055351	1.929728	0.000000	-4.612608	0.000000	0.000000	0.000000	-1.681075	-0.048924	-1.579705	0.000000	0.000000	4.000000	9.000000	0.000000
21910.173794	0.204438	0.563596	0.040771	78.826324	36.061291	98.055351	1.929728	0.000000	-4.612608	0.000000	0.000000	0.000000	-1.681075	-0.048924	-1.579705	0.000000	0.000000	4.000000	9.000000	0.000000
21910.177128	0.198735	0.563591	0.036053	78.725647	36.008999	96.721115	1.818290	0.000000	-4.657662	0.000000	0.000000	0.000000	-1.710787	-0.001465	-1.415371	0.000000	0.000000	4.000000	9.000000	0.000000
21910.180461	0.198735	0.563591	0.036053	78.725647	36.008999	96.721115	1.818290	0.000000	-4.657662	0.000000	0.000000	0.000000	-1.710787	-0.001465	-1.415371	0.000000	0.000000	4.000000	9.000000	0.000000
21910.183794	0.198735	0.563591	0.036053	78.725647	36.008999	96.721115	1.818290	0.000000	-4.657662	0.000000	0.000000	0.000000	-1.710787	-0.001465	-1.415371	0.000000	0.000000	4.000000	9.000000	0.000000
21910.187128	0.192926	0.563706	0.031988	78.594521	36.253838	96.487572	1.714997	0.000000	-4.696678	0.000000	0.000000	0.000000	-1.742768	0.034351	-1.219565	0.000000	0.000000	4.000000	9.000000	0.000000
21910.190461	0.192926	0.563706	0.031988	78.594521	36.253838	96.487572	1.714997	0.000000	-4.696678	0.000000	0.000000	0.000000	-1.742768	0.034351	-1.219565	0.000000	0.000000	4.000000	9.000000	0.000000
21910.193794	0.192926	0.563706	0.031988	78.594521	36.253838	96.487572	1.714997	0.000000	-4.696678	0.000000	0.000000	0.000000	-1.742768	0.034351	-1.219565	0.000000	0.000000	4.000000	9.000000	0.000000
21910.197128	0.186927	0.563862	0.028561	78.460999	36.507473	96.445122	1.599402	0.000000	-4.646299	0.000000	0.000000	0.000000	-1.799770	0.046803	-1.028018	0.000000	0.000000	4.000000	9.000000	0.000000
21910.200461	0.186927	0.563862	0.028561	78.460999	36.507473	96.445122	1.599402	0.000000	-4.646299	0.000000	0.000000	0.000000	-1.799770	0.046803	-1.028018	0.000000	0.000000	4.000000	9.000000	0.000000
21910.203794	0.186927	0.563862	0.028561	78.460999	36.507473	96.445122	1.599402	0.000000	-4.646299	0.000000	0.000000	0.000000	-1.799770	0.046803	-1.028018	0.000000	0.000000	4.000000	9.000000	0.000000
21910.207128	0.180656	0.564060	0.025691	78.338959	36.597733	95.666519	1.428066	0.000000	-4.346337	0.000000	0.000000	0.000000	-1.881206	0.059407	-0.861223	0.000000	0.000000	4.000000	9.000000	0.000000
21910.210461	0.180656	0.564060	0.025691	78.338959	36.597733	95.666519	1.428066	0.000000	-4.346337	0.000000	0.000000	0.000000	-1.881206	0.059407	-0.861223	0.000000	0.000000	4.000000	9.000000	0.000000
21910.213794	0.180656	0.564060	0.025691	78.338959	36.597733	95.666519	1.428066	0.000000	-4.346337	0.000000	0.000000	0.000000	-1.881206	0.059407	-0.861223	0.000000	0.000000	4.000000	9.000000	0.000000
21910.217128	0.174041	0.564259	0.023382	78.215485	36.694836	94.754784	1.284529	0.000000	-4.032802	0.000000	0.000000	0.000000	-1.984376	0.059716	-0.692633	0.000000	0.000000	4.000000	9.000000	0.000000
21910.220461	0.174041	0.564259	0.023382	78.215485	36.694836	94.754784	1.284529	0.000000	-4.032802	0.000000	0.000000	0.000000	-1.984376	0.059716	-0.692633	0.000000	0.000000	4.000000	9.000000	0.000000
21910.223794	0.174041	0.564259	0.023382	78.215485	36.694836	94.754784	1.284529	0.000000	-4.032802	0.000000	0.000000	0.000000	-1.984376	0.059716	-0.692633	0.000000	0.000000	4.000000	9.000000	0.000000
21910.227128	0.167171	0.564465	0.021591	78.059982	37.262611	94.568665	1.169090	0.000000	-3.702073	0.000000	0.000000	0.000000	-2.061033	0.061790	-0.537285	0.000000	0.000000	4.000000	9.000000	0.000000
21910.230461	0.167171	0.564465	0.021591	78.059982	37.262611	94.568665	1.169090	0.000000	-3.702073	0.000000	0.000000	0.000000	-2.061033	0.061790	-0.537285	0.000000	0.000000	4.000000	9.000000	0.000000
21910.233794	0.167171	0.564465	0.021591	78.059982	37.262611	94.568665	1.169090	0.000000	-3.702073	0.000000	0.000000	0.000000	-2.061033	0.061790	-0.537285	0.000000	0.000000	4.000000	9.000000	0.000000
21910.237128	0.160265	0.564772	0.020457	77.806114	38.573662	95.163399	1.079543	0.000000	-3.358568	0.000000	0.000000	0.000000	-2.071830	0.092057	-0.340139	0.000000	0.000000	4.000000	9.000000	0.000000
21910.240461	0.160265	0.564772	0.020457	77.806114	38.573662	95.163399	1.079543	0.000000	-3.358568	0.000000	0.000000	0.000000	-2.071830	0.092057	-0.340139	0.000000	0.000000	4.000000	9.000000	0.000000
21910.243794	0.160265	0.564772	0.020457	77.806114	38.573662	95.163399	1.079543	0.000000	-3.358568	0.000000	0.000000	0.000000	-2.071830	0.092057	-0.340139	0.000000	0.000000	4.000000	9.000000	0.000000
21910.247128	0.153474	0.565221	0.019963	77.424973	40.722286	96.591278	1.022853	0.000000	-3.013263	0.000000	0.000000	0.000000	-2.037390	0.134879	-0.148307	0.000000	0.000000	4.000000	9.000000	0.000000
21910.250461	0.153474	0.565221	0.019963	77.424973	40.722286	96.591278	1.022853	0.000000	-3.013263	0.000000	0.000000	0.000000	-2.037390	0.134879	-0.148307	0.000000	0.000000	4.000000	9.000000	0.000000
21910.253794	0.153474	0.565221	0.019963	77.424973	40.722286	96.591278	1.022853	0.000000	-3.013263	0.000000	0.000000	0.000000	-2.037390	0.134879	-0.148307	0.000000	0.000000	4.000000	9.000000	0.000000
21910.257128	0.146793	0.565818	0.020175	76.914215	43.282738	98.261993	0.998135	0.000000	-2.673698	0.000000	0.000000	0.000000	-2.004164	0.179132	0.063673	0.000000	0.000000	4.000000	9.000000	0.000000
21910.260461	0.146793	0.565818	0.020175	76.914215	43.282738	98.261993	0.998135	0.000000	-2.673698	0.000000	0.000000	0.000000	-2.004164	0.179132	0.063673	0.000000	0.000000	4.000000	9.000000	0.000000
21910.263794	0.146793	0.565818	0.020175	76.914215	43.282738	98.261993	0.998135	0.000000	-2.673698	0.000000	0.000000	0.000000	-2.004164	0.179132	0.063673	0.000000	0.000000	4.000000	9.000000	0.000000
21910.267128	0.140033	0.566450	0.021130	76.329048	45.674206	99.923042	1.008747	0.000000	-2.339670	0.000000	0.000000	0.000000	-2.028172	0.189620	0.286472	0.000000	0.000000	4.000000	9.000000	0.000000
21910.270461	0.140033	0.566450	0.021130	76.329048	45.674206	99.923042	1.008747	0.000000	-2.339670	0.000000	0.000000	0.000000	-2.028172	0.189620	0.286472	0.000000	0.000000	4.000000	9.000000	0.000000
21910.273794	0.140033	0.566450	0.021130	76.329048	45.674206	99.923042	1.008747	0.000000	-2.339670	0.000000	0.000000	0.000000	-2.028172	0.189620	0.286472	0.000000	0.000000	4.000000	9.000000	0.000000
21910.277128	0.133209	0.567104	0.022727	75.748955	47.452572	101.189278	1.056492	0.000000	-2.001642	0.000000	0.000000	0.000000	-2.047249	0.196203	0.479296	0.000000	0.000000	4.000000	9.000000	0.000000
21910.280461	0.133209	0.567104	0.022727	75.748955	47.452572	101.189278	1.056492	0.000000	-2.001642	0.000000	0.000000	0.000000	-2.047249	0.196203	0.479296	0.000000	0.000000	4.000000	9.000000	0.000000
21910.283794	0.133209	0.567104	0.022727	75.748955	47.452572	101.189278	1.056492	0.000000	-2.001642	0.000000	0.000000	0.000000	-2.047249	0.196203	0.479296	0.000000	0.000000	4.000000	9.000000	0.000000
21910.287128	0.126436	0.567684	0.024862	75.372635	48.749577	101.858246	1.136375	0.000000	-1.660434	0.000000	0.000000	0.000000	-2.031795	0.173849	0.640492	0.000000	0.000000	4.000000	9.000000	0.000000
21910.290461	0.126436	0.567684	0.024862	75.372635	48.749577	101.858246	1.136375	0.000000	-1.660434	0.000000	0.000000	0.000000	-2.031795	0.173849	0.640492	0.000000	0.000000	4.000000	9.000000	0.000000
21910.293794	0.126436	0.567684	0.024862	75.372635	48.749577	101.858246	1.136375	0.000000	-1.660434	0.000000	0.000000	0.000000	-2.031795	0.173849	0.640492	0.000000	0.000000	4.000000	9.000000	0.000000
21910.297128	0.119798	0.568199	0.027486	75.356888	50.343185	102.534241	1.243124	0.000000	-1.321801	0.000000	0.000000	0.000000	-1.991299	0.154584	0.787085	0.000000	0.000000	4.000000	9.000000	0.000000
21910.300461	0.119798	0.568199	0.027486	75.356888	50.343185	102.534241	1.243124	0.000000	-1.321801	0.000000	0.000000	0.000000	-1.991299	0.154584	0.787085	0.000000	0.000000	4.000000	9.000000	0.000000
21910.303794	0.119798	0.568199	0.027486	75.356888	50.343185	102.534241	1.243124	0.000000	-1.321801	0.000000	0.000000	0.000000	-1.991299	0.154584	0.787085	0.000000	0.000000	4.000000	9.000000	0.000000
21910.307128	0.113497	0.568695	0.030628	75.606323	52.733238	103.779297	1.374305	0.000000	-0.989918	0.000000	0.000000	0.000000	-1.890324	0.148809	0.942557	0.000000	0.000000	4.000000	9.000000	0.000000
21910.310461	0.113497	0.568695	0.030628	75.606323	52.733238	103.779297	1.374305	0.000000	-0.989918	0.000000	0.000000	0.000000	-1.890324	0.148809	0.942557	0.000000	0.000000	4.000000	9.000000	0.000000
21910.313794	0.113497	0.568695	0.030628	75.606323	52.733238	103.779297	1.374305	0.000000	-0.989918	0.000000	0.000000	0.000000	-1.890324	0.148809	0.942557	0.000000	0.000000	4.000000	9.000000	0.000000
21910.317128	0.107783	0.569216	0.034316	75.929749	55.620567	105.671005	1.531397	0.000000	-0.674864	0.000000	0.000000	0.000000	-1.714260	0.156171	1.106550	0.000000	0.000000	4.000000	9.000000	0.000000
21910.320461	0.107783	0.569216	0.034316	75.929749	55.620567	105.671005	1.531397	0.000000	-0.674864	0.000000	0.000000	0.000000	-1.714260	0.156171	1.106550	0.000000	0.000000	4.000000	9.000000	0.000000
21910.323794	0.107783	0.569216	0.034316	75.929749	55.620567	105.671005	1.531397	0.000000	-0.674864	0.000000	0.000000	0.000000	-1.714260	0.156171	1.106550	0.000000	0.000000	4.000000	9.000000	0.000000
21910.327128	0.102528	0.569693	0.038629	76.279243	58.610050	107.482292	1.715822	0.000000	-0.389154	0.000000	0.000000	0.000000	-1.576473	0.143220	1.293636	0.000000	0.000000	4.000000	9.000000	0.000000
21910.330461	0.102528	0.569693	0.038629	76.279243	58.610050	107.482292	1.715822	0.000000	-0.389154	0.000000	0.000000	0.000000	-1.576473	0.143220	1.293636	0.000000	0.000000	4.000000	9.000000	0.000000
21910.333794	0.102528	0.569693	0.038629	76.279243	58.610050	107.482292	1.715822	0.000000	-0.389154	0.000000	0.000000	0.000000	-1.576473	0.143220	1.293636	0.000000	0.000000	4.000000	9.000000	0.000000
21910.337128	0.097675	0.570105	0.043373	76.702850	61.589790	109.018997	1.931428	0.000000	-0.126409	0.000000	0.000000	0.000000	-1.456003	0.123494	1.423209	0.000000	0.000000	4.000000	9.000000	0.000000
21910.340461	0.097675	0.570105	0.043373	76.702850	61.589790	109.018997	1.931428	0.000000	-0.126409	0.000000	0.000000	0.000000	-1.456003	0.123494	1.423209	0.000000	0.000000	4.000000	9.000000	0.000000
21910.343794	0.097675	0.570105	0.043373	76.702850	61.589790	109.018997	1.931428	0.000000	-0.126409	0.000000	0.000000	0.000000	-1.456003	0.123494	1.423209	0.000000	0.000000	4.000000	9.000000	0.000000
21910.347128	0.093241	0.570388	0.048565	77.106644	64.852730	111.052292	2.168630	0.000000	0.116258	0.000000	0.000000	0.000000	-1.330210	0.085021	1.557661	0.000000	0.000000	4.000000	9.000000	0.000000
21910.350461	0.093241	0.570388	0.048565	77.106644	64.852730	111.052292	2.168630	0.000000	0.116258	0.000000	0.000000	0.000000	-1.330210	0.085021	1.557661	0.000000	0.000000	4.000000	9.000000	0.000000
21910.353794	0.093241	0.570388	0.048565	77.106644	64.852730	111.052292	2.168630	0.000000	0.116258	0.000000	0.000000	0.000000	-1.330210	0.085021	1.557661	0.000000	0.000000	4.000000	9.000000	0.000000
21910.357128	0.089322	0.570583	0.054078	77.469284	68.248192	113.221680	2.428240	0.000000	0.337960	0.000000	0.000000	0.000000	-1.175690	0.058460	1.653931	0.000000	0.000000	4.000000	9.000000	0.000000
21910.360461	0.089322	0.570583	0.054078	77.469284	68.248192	113.221680	2.428240	0.000000	0.337960	0.000000	0.000000	0.000000	-1.175690	0.058460	1.653931	0.000000	0.000000	4.000000	9.000000	0.000000
21910.363794	0.089322	0.570583	0.054078	77.469284	68.248192	113.221680	2.428240	0.000000	0.337960	0.000000	0.000000	0.000000	-1.175690	0.058460	1.653931	0.000000	0.000000	4.000000	9.000000	0.000000
21910.367128	0.085849	0.570653	0.059938	77.770821	71.663765	115.697517	2.703895	0.000000	0.533909	0.000000	0.000000	0.000000	-1.041787	0.020972	1.758075	0.000000	0.000000	4.000000	9.000000	0.000000
21910.370461	0.085849	0.570653	0.059938	77.770821	71.663765	115.697517	2.703895	0.000000	0.533909	0.000000	0.000000	0.000000	-1.041787	0.020972	1.758075	0.000000	0.000000	4.000000	9.000000	0.000000
21910.373794	0.085849	0.570653	0.059938	77.770821	71.663765	115.697517	2.703895	0.000000	0.533909	0.000000	0.000000	0.000000	-1.041787	0.020972	1.758075	0.000000	0.000000	4.000000	9.000000	0.000000
21910.377128	0.082927	0.570636	0.066144	78.005539	75.111916	118.517044	2.996908	0.000000	0.707540	0.000000	0.000000	0.000000	-0.876523	-0.005185	1.861819	0.000000	0.000000	4.000000	9.000000	0.000000
21910.380461	0.082927	0.570636	0.066144	78.005539	75.111916	118.517044	2.996908	0.000000	0.707540	0.000000	0.000000	0.000000	-0.876523	-0.005185	1.861819	0.000000	0.000000	4.000000	9.000000	0.000000
21910.383794	0.082927	0.570636	0.066144	78.005539	75.111916	118.517044	2.996908	0.000000	0.707540	0.000000	0.000000	0.000000	-0.876523	-0.005185	1.861819	0.000000	0.000000	4.000000	9.000000	0.000000
21910.387128	0.080612	0.570561	0.072663	78.185966	78.521027	121.220520	3.307211	0.000000	0.853627	0.000000	0.000000	0.000000	-0.694715	-0.022302	1.955646	0.000000	0.000000	4.000000	9.000000	0.000000
21910.390461	0.080612	0.570561	0.072663	78.185966	78.521027	121.220520	3.307211	0.000000	0.853627	0.000000	0.000000	0.000000	-0.694715	-0.022302	1.955646	0.000000	0.000000	4.000000	9.000000	0.000000
21910.393794	0.080612	0.570561	0.072663	78.185966	78.521027	121.220520	3.307211	0.000000	0.853627	0.000000	0.000000	0.000000	-0.694715	-0.022302	1.955646	0.000000	0.000000	4.000000	9.000000	0.000000
21910.397128	0.078959	0.570394	0.079434	78.347725	81.836319	123.686981	3.633152	0.000000	0.969413	0.000000	0.000000	0.000000	-0.495750	-0.050120	2.031166	0.000000	0.000000	4.000000	9.000000	0.000000
21910.400461	0.078959	0.570394	0.079434	78.347725	81.836319	123.686981	3.633152	0.000000	0.969413	0.000000	0.000000	0.000000	-0.495750	-0.050120	2.031166	0.000000	0.000000	4.000000	9.000000	0.000000
21910.403794	0.078959	0.570394	0.079434	78.347725	81.836319	123.686981	3.633152	0.000000	0.969413	0.000000	0.000000	0.000000	-0.495750	-0.050120	2.031166	0.000000	0.000000	4.000000	9.000000	0.000000
21910.407128	0.077924	0.570200	0.086368	78.528732	85.037971	126.245461	3.971679	0.000000	1.052038	0.000000	0.000000	0.000000	-0.310439	-0.058390	2.080267	0.000000	0.000000	4.000000	9.000000	0.000000
21910.410461	0.077924	0.570200	0.086368	78.528732	85.037971	126.245461	3.971679	0.000000	1.052038	0.000000	0.000000	0.000000	-0.310439	-0.058390	2.080267	0.000000	0.000000	4.000000	9.000000	0.000000
21910.413794	0.077924	0.570200	0.086368	78.528732	85.037971	126.245461	3.971679	0.000000	1.052038	0.000000	0.000000	0.000000	-0.310439	-0.058390	2.080267	0.000000	0.000000	4.000000	9.000000	0.000000
21910.417128	0.077531	0.569991	0.093479	78.787239	88.186996	128.819611	4.318391	0.000000	1.103778	0.000000	0.000000	0.000000	-0.118183	-0.062501	2.133407	0.000000	0.000000	4.000000	9.000000	0.000000
21910.420461	0.077531	0.569991	0.093479	78.787239	88.186996	128.819611	4.318391	0.000000	1.103778	0.000000	0.000000	0.000000	-0.118183	-0.062501	2.133407	0.000000	0.000000	4.000000	9.000000	0.000000
21910.423794	0.077531	0.569991	0.093479	78.787239	88.186996	128.819611	4.318391	0.000000	1.103778	0.000000	0.000000	0.000000	-0.118183	-0.062501	2.133407	0.000000	0.000000	4.000000	9.000000	0.000000
21910.427128	0.077832	0.569734	0.100604	79.188866	91.401901	131.270676	4.673959	0.000000	1.123475	0.000000	0.000000	0.000000	0.090330	-0.077222	2.137365	0.000000	0.000000	4.000000	9.000000	0.000000
21910.430461	0.077832	0.569734	0.100604	79.188866	91.401901	131.270676	4.673959	0.000000	1.123475	0.000000	0.000000	0.000000	0.090330	-0.077222	2.137365	0.000000	0.000000	4.000000	9.000000	0.000000
21910.433794	0.077832	0.569734	0.100604	79.188866	91.401901	131.270676	4.673959	0.000000	1.123475	0.000000	0.000000	0.000000	0.090330	-0.077222	2.137365	0.000000	0.000000	4.000000	9.000000	0.000000
21910.437128	0.078747	0.569425	0.107751	79.717041	94.852058	133.991776	4.882860	0.000000	1.075956	0.000000	0.000000	0.000000	0.274581	-0.092771	2.144211	0.000000	0.000000	4.000000	9.000000	0.000000
21910.440461	0.078747	0.569425	0.107751	79.717041	94.852058	133.991776	4.882860	0.000000	1.075956	0.000000	0.000000	0.000000	0.274581	-0.092771	2.144211	0.000000	0.000000	4.000000	9.000000	0.000000
21910.443794	0.078747	0.569425	0.107751	79.717041	94.852058	133.991776	4.882860	0.000000	1.075956	0.000000	0.000000	0.000000	0.274581	-0.092771	2.144211	0.000000	0.000000	4.000000	9.000000	0.000000
21910.447128	0.080239	0.569085	0.114878	80.342659	98.588470	136.957199	4.905487	0.000000	0.967572	0.000000	0.000000	0.000000	0.447542	-0.101938	2.138161	0.000000	0.000000	4.000000	9.000000	0.000000
21910.450461	0.080239	0.569085	0.114878	80.342659	98.588470	136.957199	4.905487	0.000000	0.967572	0.000000	0.000000	0.000000	0.447542	-0.101938	2.138161	0.000000	0.000000	4.000000	9.000000	0.000000
21910.453794	0.080239	0.569085	0.114878	80.342659	98.588470	136.957199	4.905487	0.000000	0.967572	0.000000	0.000000	0.000000	0.447542	-0.101938	2.138161	0.000000	0.000000	4.000000	9.000000	0.000000
21910.457128	0.082262	0.568731	0.121905	80.980583	102.620140	140.160721	4.927625	0.000000	0.847648	0.000000	0.000000	0.000000	0.606896	-0.106124	2.108095	0.000000	0.000000	4.000000	9.000000	0.000000
21910.460461	0.082262	0.568731	0.121905	80.980583	102.620140	140.160721	4.927625	0.000000	0.847648	0.000000	0.000000	0.000000	0.606896	-0.106124	2.108095	0.000000	0.000000	4.000000	9.000000	0.000000
21910.463794	0.082262	0.568731	0.121905	80.980583	102.620140	140.160721	4.927625	0.000000	0.847648	0.000000	0.000000	0.000000	0.606896	-0.106124	2.108095	0.000000	0.000000	4.000000	9.000000	0.000000
21910.467128	0.084812	0.568371	0.128865	81.527725	106.857391	143.597885	4.947894	0.000000	0.719964	0.000000	0.000000	0.000000	0.765069	-0.107938	2.088004	0.000000	0.000000	4.000000	9.000000	0.000000
21910.470461	0.084812	0.568371	0.128865	81.527725	106.857391	143.597885	4.947894	0.000000	0.719964	0.000000	0.000000	0.000000	0.765069	-0.107938	2.088004	0.000000	0.000000	4.000000	9.000000	0.000000
21910.473794	0.084812	0.568371	0.128865	81.527725	106.857391	143.597885	4.947894	0.000000	0.719964	0.000000	0.000000	0.000000	0.765069	-0.107938	2.088004	0.000000	0.000000	4.000000	9.000000	0.000000
21910.477128	0.087863	0.567986	0.135644	81.934593	111.024734	147.038788	4.965630	0.000000	0.585251	0.000000	0.000000	0.000000	0.915216	-0.115674	2.033723	0.000000	0.000000	4.000000	9.000000	0.000000
21910.480461	0.087863	0.567986	0.135644	81.934593	111.024734	147.038788	4.965630	0.000000	0.585251	0.000000	0.000000	0.000000	0.915216	-0.115674	2.033723	0.000000	0.000000	4.000000	9.000000	0.000000
21910.483794	0.087863	0.567986	0.135644	81.934593	111.024734	147.038788	4.965630	0.000000	0.585251	0.000000	0.000000	0.000000	0.915216	-0.115674	2.033723	0.000000	0.000000	4.000000	9.000000	0.000000
21910.487128	0.091257	0.567609	0.142255	82.202827	114.887062	150.259674	4.980103	0.000000	0.445617	0.000000	0.000000	0.000000	1.018464	-0.112847	1.983230	0.000000	0.000000	4.000000	9.000000	0.000000
21910.490461	0.091257	0.567609	0.142255	82.202827	114.887062	150.259674	4.980103	0.000000	0.445617	0.000000	0.000000	0.000000	1.018464	-0.112847	1.983230	0.000000	0.000000	4.000000	9.000000	0.000000
21910.493794	0.091257	0.567609	0.142255	82.202827	114.887062	150.259674	4.980103	0.000000	0.445617	0.000000	0.000000	0.000000	1.018464	-0.112847	1.983230	0.000000	0.000000	4.000000	9.000000	0.000000
21910.497128	0.094989	0.567227	0.148586	82.388054	118.391853	153.168961	4.990584	0.000000	0.306704	0.000000	0.000000	0.000000	1.119404	-0.114896	1.899138	0.000000	0.000000	4.000000	9.000000	0.000000
21910.500461	0.094989	0.567227	0.148586	82.388054	118.391853	153.168961	4.990584	0.000000	0.306704	0.000000	0.000000	0.000000	1.119404	-0.114896	1.899138	0.000000	0.000000	4.000000	9.000000	0.000000
21910.503794	0.094989	0.567227	0.148586	82.388054	118.391853	153.168961	4.990584	0.000000	0.306704	0.000000	0.000000	0.000000	1.119404	-0.114896	1.899138	0.000000	0.000000	4.000000	9.000000	0.000000
21910.507128	0.099041	0.566847	0.154673	82.573288	121.772575	155.940460	4.997159	0.000000	0.168533	0.000000	0.000000	0.000000	1.215571	-0.113753	1.826179	0.000000	0.000000	4.000000	9.000000	0.000000
21910.510461	0.099041	0.566847	0.154673	82.573288	121.772575	155.940460	4.997159	0.000000	0.168533	0.000000	0.000000	0.000000	1.215571	-0.113753	1.826179	0.000000	0.000000	4.000000	9.000000	0.000000
21910.513794	0.099041	0.566847	0.154673	82.573288	121.772575	155.940460	4.997159	0.000000	0.168533	0.000000	0.000000	0.000000	1.215571	-0.113753	1.826179	0.000000	0.000000	4.000000	9.000000	0.000000
21910.517128	0.103259	0.566443	0.160453	82.790367	125.086868	158.622055	4.999904	0.000000	0.031009	0.000000	0.000000	0.000000	1.265410	-0.121189	1.734185	0.000000	0.000000	4.000000	9.000000	0.000000
21910.520461	0.103259	0.566443	0.160453	82.790367	125.086868	158.622055	4.999904	0.000000	0.031009	0.000000	0.000000	0.000000	1.265410	-0.121189	1.734185	0.000000	0.000000	4.000000	9.000000	0.000000
21910.523794	0.103259	0.566443	0.160453	82.790367	125.086868	158.622055	4.999904	0.000000	0.031009	0.000000	0.000000	0.000000	1.265410	-0.121189	1.734185	0.000000	0.000000	4.000000	9.000000	0.000000
21910.527128	0.107740	0.566080	0.165957	82.970192	128.203430	161.215561	4.998969	0.000000	-0.101528	0.000000	0.000000	0.000000	1.344317	-0.109138	1.650959	0.000000	0.000000	4.000000	9.000000	0.000000
21910.530461	0.107740	0.566080	0.165957	82.970192	128.203430	161.215561	4.998969	0.000000	-0.101528	0.000000	0.000000	0.000000	1.344317	-0.109138	1.650959	0.000000	0.000000	4.000000	9.000000	0.000000
21910.533794	0.107740	0.566080	0.165957	82.970192	128.203430	161.215561	4.998969	0.000000	-0.101528	0.000000	0.000000	0.000000	1.344317	-0.109138	1.650959	0.000000	0.000000	4.000000	9.000000	0.000000
21910.537128	0.112532	0.565729	0.171087	83.017059	130.422470	163.268768	4.994571	0.000000	-0.232935	0.000000	0.000000	0.000000	1.437623	-0.105294	1.539145	0.000000	0.000000	4.000000	9.000000	0.000000
21910.540461	0.112532	0.565729	0.171087	83.017059	130.422470	163.268768	4.994571	0.000000	-0.232935	0.000000	0.000000	0.000000	1.437623	-0.105294	1.539145	0.000000	0.000000	4.000000	9.000000	0.000000
21910.543794	0.112532	0.565729	0.171087	83.017059	130.422470	163.268768	4.994571	0.000000	-0.232935	0.000000	0.000000	0.000000	1.437623	-0.105294	1.539145	0.000000	0.000000	4.000000	9.000000	0.000000
21910.547128	0.117578	0.565396	0.175855	82.907593	131.451050	165.288162	4.986640	0.000000	-0.365265	0.000000	0.000000	0.000000	1.513739	-0.099892	1.430291	0.000000	0.000000	4.000000	9.000000	0.000000
21910.550461	0.117578	0.565396	0.175855	82.907593	131.451050	165.288162	4.986640	0.000000	-0.365265	0.000000	0.000000	0.000000	1.513739	-0.099892	1.430291	0.000000	0.000000	4.000000	9.000000	0.000000
21910.553794	0.117578	0.565396	0.175855	82.907593	131.451050	165.288162	4.986640	0.000000	-0.365265	0.000000	0.000000	0.000000	1.513739	-0.099892	1.430291	0.000000	0.000000	4.000000	9.000000	0.000000
21910.557128	0.122918	0.565104	0.180141	82.827332	132.417374	167.887939	4.975208	0.000000	-0.497301	0.000000	0.000000	0.000000	1.602050	-0.087568	1.285889	0.000000	0.000000	4.000000	9.000000	0.000000
21910.560461	0.122918	0.565104	0.180141	82.827332	132.417374	167.887939	4.975208	0.000000	-0.497301	0.000000	0.000000	0.000000	1.602050	-0.087568	1.285889	0.000000	0.000000	4.000000	9.000000	0.000000
21910.563794	0.122918	0.565104	0.180141	82.827332	132.417374	167.887939	4.975208	0.000000	-0.497301	0.000000	0.000000	0.000000	1.602050	-0.087568	1.285889	0.000000	0.000000	4.000000	9.000000	0.000000
21910.567128	0.128578	0.564874	0.183921	82.764702	133.272507	169.580902	4.960021	0.000000	-0.631023	0.000000	0.000000	0.000000	1.698109	-0.068832	1.133969	0.000000	0.000000	4.000000	9.000000	0.000000
21910.570461	0.128578	0.564874	0.183921	82.764702	133.272507	169.580902	4.960021	0.000000	-0.631023	0.000000	0.000000	0.000000	1.698109	-0.068832	1.133969	0.000000	0.000000	4.000000	9.000000	0.000000
21910.573794	0.128578	0.564874	0.183921	82.764702	133.272507	169.580902	4.960021	0.000000	-0.631023	0.000000	0.000000	0.000000	1.698109	-0.068832	1.133969	0.000000	0.000000	4.000000	9.000000	0.000000
21910.577128	0.134536	0.564697	0.187095	82.726540	134.069199	170.871048	4.940711	0.000000	-0.767704	0.000000	0.000000	0.000000	1.787439	-0.053235	0.952170	0.000000	0.000000	4.000000	9.000000	0.000000
21910.580461	0.134536	0.564697	0.187095	82.726540	134.069199	170.871048	4.940711	0.000000	-0.767704	0.000000	0.000000	0.000000	1.787439	-0.053235	0.952170	0.000000	0.000000	4.000000	9.000000	0.000000
21910.583794	0.134536	0.564697	0.187095	82.726540	134.069199	170.871048	4.940711	0.000000	-0.767704	0.000000	0.000000	0.000000	1.787439	-0.053235	0.952170	0.000000	0.000000	4.000000	9.000000	0.000000
21910.587128	0.140714	0.564588	0.189625	82.768501	135.183563	173.061630	4.916931	0.000000	-0.907630	0.000000	0.000000	0.000000	1.853391	-0.032796	0.759122	0.000000	0.000000	4.000000	9.000000	0.000000
21910.590461	0.140714	0.564588	0.189625	82.768501	135.183563	173.061630	4.916931	0.000000	-0.907630	0.000000	0.000000	0.000000	1.853391	-0.032796	0.759122	0.000000	0.000000	4.000000	9.000000	0.000000
21910.593794	0.140714	0.564588	0.189625	82.768501	135.183563	173.061630	4.916931	0.000000	-0.907630	0.000000	0.000000	0.000000	1.853391	-0.032796	0.759122	0.000000	0.000000	4.000000	9.000000	0.000000
21910.597128	0.147033	0.564490	0.191489	82.933113	137.049240	176.371094	4.888587	0.000000	-1.049626	0.000000	0.000000	0.000000	1.895561	-0.029372	0.559089	0.000000	0.000000	4.000000	9.000000	0.000000
21910.600461	0.147033	0.564490	0.191489	82.933113	137.049240	176.371094	4.888587	0.000000	-1.049626	0.000000	0.000000	0.000000	1.895561	-0.029372	0.559089	0.000000	0.000000	4.000000	9.000000	0.000000
21910.603794	0.147033	0.564490	0.191489	82.933113	137.049240	176.371094	4.888587	0.000000	-1.049626	0.000000	0.000000	0.000000	1.895561	-0.029372	0.559089	0.000000	0.000000	4.000000	9.000000	0.000000
21910.607128	0.153477	0.564387	0.192677	83.246056	140.037354	-179.693649	4.855679	0.000000	-1.192636	0.000000	0.000000	0.000000	1.933382	-0.030846	0.356452	0.000000	0.000000	4.000000	9.000000	0.000000
21910.610461	0.153477	0.564387	0.192677	83.246056	140.037354	-179.693649	4.855679	0.000000	-1.192636	0.000000	0.000000	0.000000	1.933382	-0.030846	0.356452	0.000000	0.000000	4.000000	9.000000	0.000000
21910.613794	0.153477	0.564387	0.192677	83.246056	140.037354	-179.693649	4.855679	0.000000	-1.192636	0.000000	0.000000	0.000000	1.933382	-0.030846	0.356452	0.000000	0.000000	4.000000	9.000000	0.000000
21910.617128	0.159902	0.564314	0.193186	83.649269	144.191360	-175.320709	4.817873	0.000000	-1.337199	0.000000	0.000000	0.000000	1.927479	-0.021900	0.152682	0.000000	0.000000	4.000000	9.000000	0.000000
21910.620461	0.159902	0.564314	0.193186	83.649269	144.191360	-175.320709	4.817873	0.000000	-1.337199	0.000000	0.000000	0.000000	1.927479	-0.021900	0.152682	0.000000	0.000000	4.000000	9.000000	0.000000
21910.623794	0.159902	0.564314	0.193186	83.649269	144.191360	-175.320709	4.817873	0.000000	-1.337199	0.000000	0.000000	0.000000	1.927479	-0.021900	0.152682	0.000000	0.000000	4.000000	9.000000	0.000000
21910.627128	0.166331	0.564279	0.193046	84.052383	148.917725	-170.060272	4.775683	0.000000	-1.480827	0.000000	0.000000	0.000000	1.928713	-0.010414	-0.041875	0.000000	0.000000	4.000000	9.000000	0.000000
21910.630461	0.166331	0.564279	0.193046	84.052383	148.917725	-170.060272	4.775683	0.000000	-1.480827	0.000000	0.000000	0.000000	1.928713	-0.010414	-0.041875	0.000000	0.000000	4.000000	9.000000	0.000000
21910.633794	0.166331	0.564279	0.193046	84.052383	148.917725	-170.060272	4.775683	0.000000	-1.480827	0.000000	0.000000	0.000000	1.928713	-0.010414	-0.041875	0.000000	0.000000	4.000000	9.000000	0.000000
21910.637128	0.172759	0.564253	0.192300	84.403572	153.359558	-164.268463	4.728646	0.000000	-1.624780	0.000000	0.000000	0.000000	1.928388	-0.007753	-0.224012	0.000000	0.000000	4.000000	9.000000	0.000000
21910.640461	0.172759	0.564253	0.192300	84.403572	153.359558	-164.268463	4.728646	0.000000	-1.624780	0.000000	0.000000	0.000000	1.928388	-0.007753	-0.224012	0.000000	0.000000	4.000000	9.000000	0.000000
21910.643794	0.172759	0.564253	0.192300	84.403572	153.359558	-164.268463	4.728646	0.000000	-1.624780	0.000000	0.000000	0.000000	1.928388	-0.007753	-0.224012	0.000000	0.000000	4.000000	9.000000	0.000000
21910.647128	0.179140	0.564238	0.190957	84.711021	157.194458	-159.327713	4.676453	0.000000	-1.769404	0.000000	0.000000	0.000000	1.914313	-0.004716	-0.402863	0.000000	0.000000	4.000000	9.000000	0.000000
21910.650461	0.179140	0.564238	0.190957	84.711021	157.194458	-159.327713	4.676453	0.000000	-1.769404	0.000000	0.000000	0.000000	1.914313	-0.004716	-0.402863	0.000000	0.000000	4.000000	9.000000	0.000000
21910.653794	0.179140	0.564238	0.190957	84.711021	157.194458	-159.327713	4.676453	0.000000	-1.769404	0.000000	0.000000	0.000000	1.914313	-0.004716	-0.402863	0.000000	0.000000	4.000000	9.000000	0.000000
21910.657128	0.185560	0.564238	0.189025	85.005974	160.555405	-155.115082	4.619025	0.000000	-1.914316	0.000000	0.000000	0.000000	1.925874	0.000005	-0.579464	0.000000	0.000000	4.000000	9.000000	0.000000
21910.660461	0.185560	0.564238	0.189025	85.005974	160.555405	-155.115082	4.619025	0.000000	-1.914316	0.000000	0.000000	0.000000	1.925874	0.000005	-0.579464	0.000000	0.000000	4.000000	9.000000	0.000000
21910.663794	0.185560	0.564238	0.189025	85.005974	160.555405	-155.115082	4.619025	0.000000	-1.914316	0.000000	0.000000	0.000000	1.925874	0.000005	-0.579464	0.000000	0.000000	4.000000	9.000000	0.000000
21910.667128	0.191847	0.564196	0.186542	85.364052	163.613510	-150.589798	4.555099	0.000000	-2.061812	0.000000	0.000000	0.000000	1.885976	-0.012593	-0.745079	0.000000	0.000000	4.000000	9.000000	0.000000
21910.670461	0.191847	0.564196	0.186542	85.364052	163.613510	-150.589798	4.555099	0.000000	-2.061812	0.000000	0.000000	0.000000	1.885976	-0.012593	-0.745079	0.000000	0.000000	4.000000	9.000000	0.000000
21910.673794	0.191847	0.564196	0.186542	85.364052	163.613510	-150.589798	4.555099	0.000000	-2.061812	0.000000	0.000000	0.000000	1.885976	-0.012593	-0.745079	0.000000	0.000000	4.000000	9.000000	0.000000
21910.677128	0.197802	0.564111	0.183565	85.810677	167.134613	-145.314499	4.485751	0.000000	-2.208628	0.000000	0.000000	0.000000	1.786577	-0.025365	-0.893153	0.000000	0.000000	4.000000	9.000000	0.000000
21910.680461	0.197802	0.564111	0.183565	85.810677	167.134613	-145.314499	4.485751	0.000000	-2.208628	0.000000	0.000000	0.000000	1.786577	-0.025365	-0.893153	0.000000	0.000000	4.000000	9.000000	0.000000
21910.683794	0.197802	0.564111	0.183565	85.810677	167.134613	-145.314499	4.485751	0.000000	-2.208628	0.000000	0.000000	0.000000	1.786577	-0.025365	-0.893153	0.000000	0.000000	4.000000	9.000000	0.000000
21910.687128	0.203366	0.563994	0.180060	86.333176	171.294693	-139.817245	4.412755	0.000000	-2.351085	0.000000	0.000000	0.000000	1.669288	-0.035275	-1.051510	0.000000	0.000000	4.000000	9.000000	0.000000
21910.690461	0.203366	0.563994	0.180060	86.333176	171.294693	-139.817245	4.412755	0.000000	-2.351085	0.000000	0.000000	0.000000	1.669288	-0.035275	-1.051510	0.000000	0.000000	4.000000	9.000000	0.000000
21910.693794	0.203366	0.563994	0.180060	86.333176	171.294693	-139.817245	4.412755	0.000000	-2.351085	0.000000	0.000000	0.000000	1.669288	-0.035275	-1.051510	0.000000	0.000000	4.000000	9.000000	0.000000
21910.697128	0.208498	0.563899	0.176050	86.904274	174.653427	-135.772644	4.336279	0.000000	-2.489314	0.000000	0.000000	0.000000	1.539498	-0.028468	-1.203002	0.000000	0.000000	4.000000	9.000000	0.000000
21910.700461	0.208498	0.563899	0.176050	86.904274	174.653427	-135.772644	4.336279	0.000000	-2.489314	0.000000	0.000000	0.000000	1.539498	-0.028468	-1.203002	0.000000	0.000000	4.000000	9.000000	0.000000
21910.703794	0.208498	0.563899	0.176050	86.904274	174.653427	-135.772644	4.336279	0.000000	-2.489314	0.000000	0.000000	0.000000	1.539498	-0.028468	-1.203002	0.000000	0.000000	4.000000	9.000000	0.000000
21910.707128	0.213112	0.563814	0.171620	87.513435	174.428619	-135.330566	4.256567	0.000000	-2.623287	0.000000	0.000000	0.000000	1.384112	-0.025507	-1.328907	0.000000	0.000000	4.000000	9.000000	0.000000
21910.710461	0.213112	0.563814	0.171620	87.513435	174.428619	-135.330566	4.256567	0.000000	-2.623287	0.000000	0.000000	0.000000	1.384112	-0.025507	-1.328907	0.000000	0.000000	4.000000	9.000000	0.000000
21910.713794	0.213112	0.563814	0.171620	87.513435	174.428619	-135.330566	4.256567	0.000000	-2.623287	0.000000	0.000000	0.000000	1.384112	-0.025507	-1.328907	0.000000	0.000000	4.000000	9.000000	0.000000
21910.717128	0.217261	0.563752	0.166860	88.120277	165.917450	-142.523743	4.174808	0.000000	-2.751542	0.000000	0.000000	0.000000	1.244959	-0.018557	-1.427808	0.000000	0.000000	4.000000	9.000000	0.000000
21910.720461	0.217261	0.563752	0.166860	88.120277	165.917450	-142.523743	4.174808	0.000000	-2.751542	0.000000	0.000000	0.000000	1.244959	-0.018557	-1.427808	0.000000	0.000000	4.000000	9.000000	0.000000
21910.723794	0.217261	0.563752	0.166860	88.120277	165.917450	-142.523743	4.174808	0.000000	-2.751542	0.000000	0.000000	0.000000	1.244959	-0.018557	-1.427808	0.000000	0.000000	4.000000	9.000000	0.000000
21910.727128	0.220937	0.563689	0.161762	88.674408	147.289551	-160.150894	4.090865	0.000000	-2.874861	0.000000	0.000000	0.000000	1.102664	-0.018746	-1.529549	0.000000	0.000000	4.000000	9.000000	0.000000
21910.730461	0.220937	0.563689	0.161762	88.674408	147.289551	-160.150894	4.090865	0.000000	-2.874861	0.000000	0.000000	0.000000	1.102664	-0.018746	-1.529549	0.000000	0.000000	4.000000	9.000000	0.000000
21910.733794	0.220937	0.563689	0.161762	88.674408	147.289551	-160.150894	4.090865	0.000000	-2.874861	0.000000	0.000000	0.000000	1.102664	-0.018746	-1.529549	0.000000	0.000000	4.000000	9.000000	0.000000
21910.737128	0.224168	0.563639	0.156422	88.964294	110.492935	163.797821	4.004564	0.000000	-2.993905	0.000000	0.000000	0.000000	0.969209	-0.014966	-1.601886	0.000000	0.000000	4.000000	9.000000	0.000000
21910.740461	0.224168	0.563639	0.156422	88.964294	110.492935	163.797821	4.004564	0.000000	-2.993905	0.000000	0.000000	0.000000	0.969209	-0.014966	-1.601886	0.000000	0.000000	4.000000	9.000000	0.000000
21910.743794	0.224168	0.563639	0.156422	88.964294	110.492935	163.797821	4.004564	0.000000	-2.993905	0.000000	0.000000	0.000000	0.969209	-0.014966	-1.601886	0.000000	0.000000	4.000000	9.000000	0.000000
21910.747128	0.226853	0.563625	0.150932	88.709259	72.752754	126.840973	3.916165	0.000000	-3.108642	0.000000	0.000000	0.000000	0.805519	-0.004229	-1.647038	0.000000	0.000000	4.000000	9.000000	0.000000
21910.750461	0.226853	0.563625	0.150932	88.709259	72.752754	126.840973	3.916165	0.000000	-3.108642	0.000000	0.000000	0.000000	0.805519	-0.004229	-1.647038	0.000000	0.000000	4.000000	9.000000	0.000000
21910.753794	0.226853	0.563625	0.150932	88.709259	72.752754	126.840973	3.916165	0.000000	-3.108642	0.000000	0.000000	0.000000	0.805519	-0.004229	-1.647038	0.000000	0.000000	4.000000	9.000000	0.000000
21910.757128	0.228928	0.563603	0.145290	88.144699	53.666161	108.570496	3.827653	0.000000	-3.216996	0.000000	0.000000	0.000000	0.622447	-0.006803	-1.692792	0.000000	0.000000	4.000000	9.000000	0.000000
21910.760461	0.228928	0.563603	0.145290	88.144699	53.666161	108.570496	3.827653	0.000000	-3.216996	0.000000	0.000000	0.000000	0.622447	-0.006803	-1.692792	0.000000	0.000000	4.000000	9.000000	0.000000
21910.763794	0.228928	0.563603	0.145290	88.144699	53.666161	108.570496	3.827653	0.000000	-3.216996	0.000000	0.000000	0.000000	0.622447	-0.006803	-1.692792	0.000000	0.000000	4.000000	9.000000	0.000000
21910.767128	0.230432	0.563620	0.139588	87.517540	44.675491	100.279671	3.739841	0.000000	-3.318673	0.000000	0.000000	0.000000	0.451314	0.005321	-1.710545	0.000000	0.000000	4.000000	9.000000	0.000000
21910.770461	0.230432	0.563620	0.139588	87.517540	44.675491	100.279671	3.739841	0.000000	-3.318673	0.000000	0.000000	0.000000	0.451314	0.005321	-1.710545	0.000000	0.000000	4.000000	9.000000	0.000000
21910.773794	0.230432	0.563620	0.139588	87.517540	44.675491	100.279671	3.739841	0.000000	-3.318673	0.000000	0.000000	0.000000	0.451314	0.005321	-1.710545	0.000000	0.000000	4.000000	9.000000	0.000000
21910.777128	0.231263	0.563640	0.133878	86.915924	39.876110	95.794991	3.653317	0.000000	-3.413689	0.000000	0.000000	0.000000	0.249331	0.006034	-1.713073	0.000000	0.000000	4.000000	9.000000	0.000000
21910.780461	0.231263	0.563640	0.133878	86.915924	39.876110	95.794991	3.653317	0.000000	-3.413689	0.000000	0.000000	0.000000	0.249331	0.006034	-1.713073	0.000000	0.000000	4.000000	9.000000	0.000000
21910.783794	0.231263	0.563640	0.133878	86.915924	39.876110	95.794991	3.653317	0.000000	-3.413689	0.000000	0.000000	0.000000	0.249331	0.006034	-1.713073	0.000000	0.000000	4.000000	9.000000	0.000000
21910.787128	0.231493	0.563680	0.128151	86.342697	37.120811	92.978271	3.570223	0.000000	-3.500501	0.000000	0.000000	0.000000	0.068977	0.011947	-1.718069	0.000000	0.000000	4.000000	9.000000	0.000000
21910.790461	0.231493	0.563680	0.128151	86.342697	37.120811	92.978271	3.570223	0.000000	-3.500501	0.000000	0.000000	0.000000	0.068977	0.011947	-1.718069	0.000000	0.000000	4.000000	9.000000	0.000000
21910.793794	0.231493	0.563680	0.128151	86.342697	37.120811	92.978271	3.570223	0.000000	-3.500501	0.000000	0.000000	0.000000	0.068977	0.011947	-1.718069	0.000000	0.000000	4.000000	9.000000	0.000000
21910.797128	0.231169	0.563689	0.122419	85.811981	35.714550	91.594589	3.489733	0.000000	-3.580749	0.000000	0.000000	0.000000	-0.097087	0.002474	-1.719491	0.000000	0.000000	4.000000	9.000000	0.000000
21910.800461	0.231169	0.563689	0.122419	85.811981	35.714550	91.594589	3.489733	0.000000	-3.580749	0.000000	0.000000	0.000000	-0.097087	0.002474	-1.719491	0.000000	0.000000	4.000000	9.000000	0.000000
21910.803794	0.231169	0.563689	0.122419	85.811981	35.714550	91.594589	3.489733	0.000000	-3.580749	0.000000	0.000000	0.000000	-0.097087	0.002474	-1.719491	0.000000	0.000000	4.000000	9.000000	0.000000
21910.807128	0.230272	0.563709	0.116763	85.330498	35.323750	91.598244	3.411506	0.000000	-3.655356	0.000000	0.000000	0.000000	-0.269074	0.006214	-1.696914	0.000000	0.000000	4.000000	9.000000	0.000000
21910.810461	0.230272	0.563709	0.116763	85.330498	35.323750	91.598244	3.411506	0.000000	-3.655356	0.000000	0.000000	0.000000	-0.269074	0.006214	-1.696914	0.000000	0.000000	4.000000	9.000000	0.000000
21910.813794	0.230272	0.563709	0.116763	85.330498	35.323750	91.598244	3.411506	0.000000	-3.655356	0.000000	0.000000	0.000000	-0.269074	0.006214	-1.696914	0.000000	0.000000	4.000000	9.000000	0.000000
21910.817128	0.228815	0.563740	0.111178	84.898033	35.467400	92.159012	3.337196	0.000000	-3.723321	0.000000	0.000000	0.000000	-0.437108	0.009329	-1.675354	0.000000	0.000000	4.000000	9.000000	0.000000
21910.820461	0.228815	0.563740	0.111178	84.898033	35.467400	92.159012	3.337196	0.000000	-3.723321	0.000000	0.000000	0.000000	-0.437108	0.009329	-1.675354	0.000000	0.000000	4.000000	9.000000	0.000000
21910.823794	0.228815	0.563740	0.111178	84.898033	35.467400	92.159012	3.337196	0.000000	-3.723321	0.000000	0.000000	0.000000	-0.437108	0.009329	-1.675354	0.000000	0.000000	4.000000	9.000000	0.000000
21910.827128	0.226783	0.563812	0.105666	84.502106	35.980137	92.813499	3.266895	0.000000	-3.785155	0.000000	0.000000	0.000000	-0.609844	0.021638	-1.653689	0.000000	0.000000	4.000000	9.000000	0.000000
21910.830461	0.226783	0.563812	0.105666	84.502106	35.980137	92.813499	3.266895	0.000000	-3.785155	0.000000	0.000000	0.000000	-0.609844	0.021638	-1.653689	0.000000	0.000000	4.000000	9.000000	0.000000
21910.833794	0.226783	0.563812	0.105666	84.502106	35.980137	92.813499	3.266895	0.000000	-3.785155	0.000000	0.000000	0.000000	-0.609844	0.021638	-1.653689	0.000000	0.000000	4.000000	9.000000	0.000000
21910.837128	0.224157	0.563916	0.100294	84.139839	36.919090	93.981834	3.201166	0.000000	-3.840903	0.000000	0.000000	0.000000	-0.787705	0.030946	-1.611605	0.000000	0.000000	4.000000	9.000000	0.000000
21910.840461	0.224157	0.563916	0.100294	84.139839	36.919090	93.981834	3.201166	0.000000	-3.840903	0.000000	0.000000	0.000000	-0.787705	0.030946	-1.611605	0.000000	0.000000	4.000000	9.000000	0.000000
21910.843794	0.224157	0.563916	0.100294	84.139839	36.919090	93.981834	3.201166	0.000000	-3.840903	0.000000	0.000000	0.000000	-0.787705	0.030946	-1.611605	0.000000	0.000000	4.000000	9.000000	0.000000
21910.847128	0.220985	0.563982	0.095054	83.793701	38.596855	96.032341	3.141936	0.000000	-3.889504	0.000000	0.000000	0.000000	-0.951566	0.020007	-1.571878	0.000000	0.000000	4.000000	9.000000	0.000000
21910.850461	0.220985	0.563982	0.095054	83.793701	38.596855	96.032341	3.141936	0.000000	-3.889504	0.000000	0.000000	0.000000	-0.951566	0.020007	-1.571878	0.000000	0.000000	4.000000	9.000000	0.000000
21910.853794	0.220985	0.563982	0.095054	83.793701	38.596855	96.032341	3.141936	0.000000	-3.889504	0.000000	0.000000	0.000000	-0.951566	0.020007	-1.571878	0.000000	0.000000	4.000000	9.000000	0.000000
21910.857128	0.217339	0.564077	0.090006	83.438095	40.987511	98.955887	3.088998	0.000000	-3.931678	0.000000	0.000000	0.000000	-1.093751	0.028452	-1.514594	0.000000	0.000000	4.000000	9.000000	0.000000
21910.860461	0.217339	0.564077	0.090006	83.438095	40.987511	98.955887	3.088998	0.000000	-3.931678	0.000000	0.000000	0.000000	-1.093751	0.028452	-1.514594	0.000000	0.000000	4.000000	9.000000	0.000000
21910.863794	0.217339	0.564077	0.090006	83.438095	40.987511	98.955887	3.088998	0.000000	-3.931678	0.000000	0.000000	0.000000	-1.093751	0.028452	-1.514594	0.000000	0.000000	4.000000	9.000000	0.000000
21910.867128	0.213370	0.564187	0.085109	83.044609	43.668736	102.295990	3.043127	0.000000	-3.967289	0.000000	0.000000	0.000000	-1.190643	0.032834	-1.468900	0.000000	0.000000	4.000000	9.000000	0.000000
21910.870461	0.213370	0.564187	0.085109	83.044609	43.668736	102.295990	3.043127	0.000000	-3.967289	0.000000	0.000000	0.000000	-1.190643	0.032834	-1.468900	0.000000	0.000000	4.000000	9.000000	0.000000
21910.873794	0.213370	0.564187	0.085109	83.044609	43.668736	102.295990	3.043127	0.000000	-3.967289	0.000000	0.000000	0.000000	-1.190643	0.032834	-1.468900	0.000000	0.000000	4.000000	9.000000	0.000000
21910.877128	0.209059	0.564350	0.080509	82.580605	45.992741	105.371407	3.001838	0.000000	-3.998621	0.000000	0.000000	0.000000	-1.293390	0.049149	-1.379939	0.000000	0.000000	4.000000	9.000000	0.000000
21910.880461	0.209059	0.564350	0.080509	82.580605	45.992741	105.371407	3.001838	0.000000	-3.998621	0.000000	0.000000	0.000000	-1.293390	0.049149	-1.379939	0.000000	0.000000	4.000000	9.000000	0.000000
21910.883794	0.209059	0.564350	0.080509	82.580605	45.992741	105.371407	3.001838	0.000000	-3.998621	0.000000	0.000000	0.000000	-1.293390	0.049149	-1.379939	0.000000	0.000000	4.000000	9.000000	0.000000
21910.887128	0.204355	0.564463	0.076267	82.065010	47.483109	107.222633	2.969582	0.000000	-4.022634	0.000000	0.000000	0.000000	-1.411352	0.033886	-1.272780	0.000000	0.000000	4.000000	9.000000	0.000000
21910.890461	0.204355	0.564463	0.076267	82.065010	47.483109	107.222633	2.969582	0.000000	-4.022634	0.000000	0.000000	0.000000	-1.411352	0.033886	-1.272780	0.000000	0.000000	4.000000	9.000000	0.000000
21910.893794	0.204355	0.564463	0.076267	82.065010	47.483109	107.222633	2.969582	0.000000	-4.022634	0.000000	0.000000	0.000000	-1.411352	0.033886	-1.272780	0.000000	0.000000	4.000000	9.000000	0.000000
21910.897128	0.199370	0.564610	0.072340	81.549706	48.063126	107.148659	2.950277	0.000000	-4.036814	0.000000	0.000000	0.000000	-1.495340	0.044092	-1.178005	0.000000	0.000000	4.000000	9.000000	0.000000
21910.900461	0.199370	0.564610	0.072340	81.549706	48.063126	107.148659	2.950277	0.000000	-4.036814	0.000000	0.000000	0.000000	-1.495340	0.044092	-1.178005	0.000000	0.000000	4.000000	9.000000	0.000000
21910.903794	0.199370	0.564610	0.072340	81.549706	48.063126	107.148659	2.950277	0.000000	-4.036814	0.000000	0.000000	0.000000	-1.495340	0.044092	-1.178005	0.000000	0.000000	4.000000	9.000000	0.000000
21910.907128	0.194048	0.564705	0.068702	81.056793	48.142036	106.414978	2.942746	0.000000	-4.042306	0.000000	0.000000	0.000000	-1.596524	0.028525	-1.091319	0.000000	0.000000	4.000000	9.000000	0.000000
21910.910461	0.194048	0.564705	0.068702	81.056793	48.142036	106.414978	2.942746	0.000000	-4.042306	0.000000	0.000000	0.000000	-1.596524	0.028525	-1.091319	0.000000	0.000000	4.000000	9.000000	0.000000
21910.913794	0.194048	0.564705	0.068702	81.056793	48.142036	106.414978	2.942746	0.000000	-4.042306	0.000000	0.000000	0.000000	-1.596524	0.028525	-1.091319	0.000000	0.000000	4.000000	9.000000	0.000000
21910.917128	0.188338	0.564729	0.065414	80.585304	48.149883	105.913033	2.949376	0.000000	-4.037472	0.000000	0.000000	0.000000	-1.713209	0.007108	-0.986620	0.000000	0.000000	4.000000	9.000000	0.000000
21910.920461	0.188338	0.564729	0.065414	80.585304	48.149883	105.913033	2.949376	0.000000	-4.037472	0.000000	0.000000	0.000000	-1.713209	0.007108	-0.986620	0.000000	0.000000	4.000000	9.000000	0.000000
21910.923794	0.188338	0.564729	0.065414	80.585304	48.149883	105.913033	2.949376	0.000000	-4.037472	0.000000	0.000000	0.000000	-1.713209	0.007108	-0.986620	0.000000	0.000000	4.000000	9.000000	0.000000
21910.927128	0.182487	0.564791	0.062441	80.095947	48.355217	105.476906	2.975502	0.000000	-4.018257	0.000000	0.000000	0.000000	-1.755269	0.018595	-0.891654	0.000000	0.000000	4.000000	9.000000	0.000000
21910.930461	0.182487	0.564791	0.062441	80.095947	48.355217	105.476906	2.975502	0.000000	-4.018257	0.000000	0.000000	0.000000	-1.755269	0.018595	-0.891654	0.000000	0.000000	4.000000	9.000000	0.000000
21910.933794	0.182487	0.564791	0.062441	80.095947	48.355217	105.476906	2.975502	0.000000	-4.018257	0.000000	0.000000	0.000000	-1.755269	0.018595	-0.891654	0.000000	0.000000	4.000000	9.000000	0.000000
21910.937128	0.176671	0.564879	0.059812	79.564400	48.894470	105.205063	3.017799	0.000000	-3.986589	0.000000	0.000000	0.000000	-1.744863	0.026439	-0.788769	0.000000	0.000000	4.000000	9.000000	0.000000
21910.940461	0.176671	0.564879	0.059812	79.564400	48.894470	105.205063	3.017799	0.000000	-3.986589	0.000000	0.000000	0.000000	-1.744863	0.026439	-0.788769	0.000000	0.000000	4.000000	9.000000	0.000000
21910.943794	0.176671	0.564879	0.059812	79.564400	48.894470	105.205063	3.017799	0.000000	-3.986589	0.000000	0.000000	0.000000	-1.744863	0.026439	-0.788769	0.000000	0.000000	4.000000	9.000000	0.000000
21910.947128	0.170827	0.565069	0.057683	79.000961	49.532906	105.162064	2.990613	0.000000	-3.833529	0.000000	0.000000	0.000000	-1.753048	0.056865	-0.638643	0.000000	0.000000	4.000000	9.000000	0.000000
21910.950461	0.170827	0.565069	0.057683	79.000961	49.532906	105.162064	2.990613	0.000000	-3.833529	0.000000	0.000000	0.000000	-1.753048	0.056865	-0.638643	0.000000	0.000000	4.000000	9.000000	0.000000
21910.953794	0.170827	0.565069	0.057683	79.000961	49.532906	105.162064	2.990613	0.000000	-3.833529	0.000000	0.000000	0.000000	-1.753048	0.056865	-0.638643	0.000000	0.000000	4.000000	9.000000	0.000000
21910.957128	0.164879	0.565320	0.056174	78.449677	49.920578	104.929626	2.884173	0.000000	-3.541355	0.000000	0.000000	0.000000	-1.784405	0.075423	-0.452695	0.000000	0.000000	4.000000	9.000000	0.000000
21910.960461	0.164879	0.565320	0.056174	78.449677	49.920578	104.929626	2.884173	0.000000	-3.541355	0.000000	0.000000	0.000000	-1.784405	0.075423	-0.452695	0.000000	0.000000	4.000000	9.000000	0.000000
21910.963794	0.164879	0.565320	0.056174	78.449677	49.920578	104.929626	2.884173	0.000000	-3.541355	0.000000	0.000000	0.000000	-1.784405	0.075423	-0.452695	0.000000	0.000000	4.000000	9.000000	0.000000
21910.967128	0.158892	0.565580	0.055274	77.966270	49.799885	104.049744	2.808724	0.000000	-3.243953	0.000000	0.000000	0.000000	-1.796139	0.077801	-0.270287	0.000000	0.000000	4.000000	9.000000	0.000000
21910.970461	0.158892	0.565580	0.055274	77.966270	49.799885	104.049744	2.808724	0.000000	-3.243953	0.000000	0.000000	0.000000	-1.796139	0.077801	-0.270287	0.000000	0.000000	4.000000	9.000000	0.000000
21910.973794	0.158892	0.565580	0.055274	77.966270	49.799885	104.049744	2.808724	0.000000	-3.243953	0.000000	0.000000	0.000000	-1.796139	0.077801	-0.270287	0.000000	0.000000	4.000000	9.000000	0.000000
21910.977128	0.152804	0.565823	0.055002	77.559639	49.239658	102.619484	2.763676	0.000000	-2.944597	0.000000	0.000000	0.000000	-1.826297	0.072985	-0.081473	0.000000	0.000000	4.000000	9.000000	0.000000
21910.980461	0.152804	0.565823	0.055002	77.559639	49.239658	102.619484	2.763676	0.000000	-2.944597	0.000000	0.000000	0.000000	-1.826297	0.072985	-0.081473	0.000000	0.000000	4.000000	9.000000	0.000000
21910.983794	0.152804	0.565823	0.055002	77.559639	49.239658	102.619484	2.763676	0.000000	-2.944597	0.000000	0.000000	0.000000	-1.826297	0.072985	-0.081473	0.000000	0.000000	4.000000	9.000000	0.000000
21910.987128	0.146748	0.566102	0.055327	77.199982	48.600384	100.949883	2.750097	0.000000	-2.640213	0.000000	0.000000	0.000000	-1.816899	0.083745	0.097410	0.000000	0.000000	4.000000	9.000000	0.000000
21910.990461	0.146748	0.566102	0.055327	77.199982	48.600384	100.949883	2.750097	0.000000	-2.640213	0.000000	0.000000	0.000000	-1.816899	0.083745	0.097410	0.000000	0.000000	4.000000	9.000000	0.000000
21910.993794	0.146748	0.566102	0.055327	77.199982	48.600384	100.949883	2.750097	0.000000	-2.640213	0.000000	0.000000	0.000000	-1.816899	0.083745	0.097410	0.000000	0.000000	4.000000	9.000000	0.000000
21910.997128	0.140839	0.566412	0.056172	76.941849	48.601658	100.066757	2.766332	0.000000	-2.337397	0.000000	0.000000	0.000000	-1.772582	0.093061	0.253598	0.000000	0.000000	4.000000	9.000000	0.000000
21911.000461	0.140839	0.566412	0.056172	76.941849	48.601658	100.066757	2.766332	0.000000	-2.337397	0.000000	0.000000	0.000000	-1.772582	0.093061	0.253598	0.000000	0.000000	4.000000	9.000000	0.000000
21911.003794	0.140839	0.566412	0.056172	76.941849	48.601658	100.066757	2.766332	0.000000	-2.337397	0.000000	0.000000	0.000000	-1.772582	0.093061	0.253598	0.000000	0.000000	4.000000	9.000000	0.000000
21911.007128	0.135093	0.566758	0.057471	76.871521	49.860477	100.914024	2.808598	0.000000	-2.041967	0.000000	0.000000	0.000000	-1.723887	0.103681	0.389668	0.000000	0.000000	4.000000	9.000000	0.000000
21911.010461	0.135093	0.566758	0.057471	76.871521	49.860477	100.914024	2.808598	0.000000	-2.041967	0.000000	0.000000	0.000000	-1.723887	0.103681	0.389668	0.000000	0.000000	4.000000	9.000000	0.000000
21911.013794	0.135093	0.566758	0.057471	76.871521	49.860477	100.914024	2.808598	0.000000	-2.041967	0.000000	0.000000	0.000000	-1.723887	0.103681	0.389668	0.000000	0.000000	4.000000	9.000000	0.000000
21911.017128	0.129637	0.567093	0.059182	76.981071	52.320408	102.757065	2.873543	0.000000	-1.754652	0.000000	0.000000	0.000000	-1.636803	0.100419	0.513238	0.000000	0.000000	4.000000	9.000000	0.000000
21911.020461	0.129637	0.567093	0.059182	76.981071	52.320408	102.757065	2.873543	0.000000	-1.754652	0.000000	0.000000	0.000000	-1.636803	0.100419	0.513238	0.000000	0.000000	4.000000	9.000000	0.000000
21911.023794	0.129637	0.567093	0.059182	76.981071	52.320408	102.757065	2.873543	0.000000	-1.754652	0.000000	0.000000	0.000000	-1.636803	0.100419	0.513238	0.000000	0.000000	4.000000	9.000000	0.000000
21911.027128	0.124508	0.567470	0.061416	77.145714	55.332550	104.841072	2.959082	0.000000	-1.481852	0.000000	0.000000	0.000000	-1.538851	0.113321	0.670365	0.000000	0.000000	4.000000	9.000000	0.000000
21911.030461	0.124508	0.567470	0.061416	77.145714	55.332550	104.841072	2.959082	0.000000	-1.481852	0.000000	0.000000	0.000000	-1.538851	0.113321	0.670365	0.000000	0.000000	4.000000	9.000000	0.000000
21911.033794	0.124508	0.567470	0.061416	77.145714	55.332550	104.841072	2.959082	0.000000	-1.481852	0.000000	0.000000	0.000000	-1.538851	0.113321	0.670365	0.000000	0.000000	4.000000	9.000000	0.000000
21911.037128	0.119537	0.567843	0.064207	77.354424	58.395378	107.115639	3.070810	0.000000	-1.225377	0.000000	0.000000	0.000000	-1.491214	0.111793	0.837147	0.000000	0.000000	4.000000	9.000000	0.000000
21911.040461	0.119537	0.567843	0.064207	77.354424	58.395378	107.115639	3.070810	0.000000	-1.225377	0.000000	0.000000	0.000000	-1.491214	0.111793	0.837147	0.000000	0.000000	4.000000	9.000000	0.000000
21911.043794	0.119537	0.567843	0.064207	77.354424	58.395378	107.115639	3.070810	0.000000	-1.225377	0.000000	0.000000	0.000000	-1.491214	0.111793	0.837147	0.000000	0.000000	4.000000	9.000000	0.000000
21911.047128	0.114807	0.568155	0.067420	77.664467	61.209057	109.190735	3.210335	0.000000	-0.976841	0.000000	0.000000	0.000000	-1.418856	0.093675	0.963883	0.000000	0.000000	4.000000	9.000000	0.000000
21911.050461	0.114807	0.568155	0.067420	77.664467	61.209057	109.190735	3.210335	0.000000	-0.976841	0.000000	0.000000	0.000000	-1.418856	0.093675	0.963883	0.000000	0.000000	4.000000	9.000000	0.000000
21911.053794	0.114807	0.568155	0.067420	77.664467	61.209057	109.190735	3.210335	0.000000	-0.976841	0.000000	0.000000	0.000000	-1.418856	0.093675	0.963883	0.000000	0.000000	4.000000	9.000000	0.000000
21911.057128	0.110517	0.568383	0.071062	78.001762	63.779427	110.705162	3.370982	0.000000	-0.740365	0.000000	0.000000	0.000000	-1.287184	0.068256	1.092670	0.000000	0.000000	4.000000	9.000000	0.000000
21911.060461	0.110517	0.568383	0.071062	78.001762	63.779427	110.705162	3.370982	0.000000	-0.740365	0.000000	0.000000	0.000000	-1.287184	0.068256	1.092670	0.000000	0.000000	4.000000	9.000000	0.000000
21911.063794	0.110517	0.568383	0.071062	78.001762	63.779427	110.705162	3.370982	0.000000	-0.740365	0.000000	0.000000	0.000000	-1.287184	0.068256	1.092670	0.000000	0.000000	4.000000	9.000000	0.000000
21911.067128	0.106684	0.568605	0.075015	78.266762	66.297081	112.147499	3.553093	0.000000	-0.525834	0.000000	0.000000	0.000000	-1.149714	0.066635	1.185869	0.000000	0.000000	4.000000	9.000000	0.000000
21911.070461	0.106684	0.568605	0.075015	78.266762	66.297081	112.147499	3.553093	0.000000	-0.525834	0.000000	0.000000	0.000000	-1.149714	0.066635	1.185869	0.000000	0.000000	4.000000	9.000000	0.000000
21911.073794	0.106684	0.568605	0.075015	78.266762	66.297081	112.147499	3.553093	0.000000	-0.525834	0.000000	0.000000	0.000000	-1.149714	0.066635	1.185869	0.000000	0.000000	4.000000	9.000000	0.000000
21911.077128	0.103335	0.568788	0.079286	78.482101	68.698509	113.783203	3.750738	0.000000	-0.334215	0.000000	0.000000	0.000000	-1.004810	0.055033	1.281491	0.000000	0.000000	4.000000	9.000000	0.000000
21911.080461	0.103335	0.568788	0.079286	78.482101	68.698509	113.783203	3.750738	0.000000	-0.334215	0.000000	0.000000	0.000000	-1.004810	0.055033	1.281491	0.000000	0.000000	4.000000	9.000000	0.000000
21911.083794	0.103335	0.568788	0.079286	78.482101	68.698509	113.783203	3.750738	0.000000	-0.334215	0.000000	0.000000	0.000000	-1.004810	0.055033	1.281491	0.000000	0.000000	4.000000	9.000000	0.000000
21911.087128	0.100479	0.568943	0.083795	78.655815	70.954468	115.234749	3.964320	0.000000	-0.166747	0.000000	0.000000	0.000000	-0.856639	0.046393	1.352729	0.000000	0.000000	4.000000	9.000000	0.000000
21911.090461	0.100479	0.568943	0.083795	78.655815	70.954468	115.234749	3.964320	0.000000	-0.166747	0.000000	0.000000	0.000000	-0.856639	0.046393	1.352729	0.000000	0.000000	4.000000	9.000000	0.000000
21911.093794	0.100479	0.568943	0.083795	78.655815	70.954468	115.234749	3.964320	0.000000	-0.166747	0.000000	0.000000	0.000000	-0.856639	0.046393	1.352729	0.000000	0.000000	4.000000	9.000000	0.000000
21911.097128	0.098083	0.569031	0.088622	78.819633	73.057076	116.301064	4.189775	0.000000	-0.023974	0.000000	0.000000	0.000000	-0.719087	0.026467	1.447840	0.000000	0.000000	4.000000	9.000000	0.000000
21911.100461	0.098083	0.569031	0.088622	78.819633	73.057076	116.301064	4.189775	0.000000	-0.023974	0.000000	0.000000	0.000000	-0.719087	0.026467	1.447840	0.000000	0.000000	4.000000	9.000000	0.000000
21911.103794	0.098083	0.569031	0.088622	78.819633	73.057076	116.301064	4.189775	0.000000	-0.023974	0.000000	0.000000	0.000000	-0.719087	0.026467	1.447840	0.000000	0.000000	4.000000	9.000000	0.000000
21911.107128	0.096081	0.569062	0.093694	79.016548	75.050629	117.598892	4.431082	0.000000	0.095874	0.000000	0.000000	0.000000	-0.600405	0.009304	1.521651	0.000000	0.000000	4.000000	9.000000	0.000000
21911.110461	0.096081	0.569062	0.093694	79.016548	75.050629	117.598892	4.431082	0.000000	0.095874	0.000000	0.000000	0.000000	-0.600405	0.009304	1.521651	0.000000	0.000000	4.000000	9.000000	0.000000
21911.113794	0.096081	0.569062	0.093694	79.016548	75.050629	117.598892	4.431082	0.000000	0.095874	0.000000	0.000000	0.000000	-0.600405	0.009304	1.521651	0.000000	0.000000	4.000000	9.000000	0.000000
21911.117128	0.094563	0.569019	0.099020	79.286308	77.075035	119.165680	4.684690	0.000000	0.195942	0.000000	0.000000	0.000000	-0.455337	-0.012885	1.597969	0.000000	0.000000	4.000000	9.000000	0.000000
21911.120461	0.094563	0.569019	0.099020	79.286308	77.075035	119.165680	4.684690	0.000000	0.195942	0.000000	0.000000	0.000000	-0.455337	-0.012885	1.597969	0.000000	0.000000	4.000000	9.000000	0.000000
21911.123794	0.094563	0.569019	0.099020	79.286308	77.075035	119.165680	4.684690	0.000000	0.195942	0.000000	0.000000	0.000000	-0.455337	-0.012885	1.597969	0.000000	0.000000	4.000000	9.000000	0.000000
21911.127128	0.093634	0.568901	0.104523	79.626656	79.293488	120.887558	4.951018	0.000000	0.271831	0.000000	0.000000	0.000000	-0.278712	-0.035570	1.650870	0.000000	0.000000	4.000000	9.000000	0.000000
21911.130461	0.093634	0.568901	0.104523	79.626656	79.293488	120.887558	4.951018	0.000000	0.271831	0.000000	0.000000	0.000000	-0.278712	-0.035570	1.650870	0.000000	0.000000	4.000000	9.000000	0.000000
21911.133794	0.093634	0.568901	0.104523	79.626656	79.293488	120.887558	4.951018	0.000000	0.271831	0.000000	0.000000	0.000000	-0.278712	-0.035570	1.650870	0.000000	0.000000	4.000000	9.000000	0.000000
21911.137128	0.093267	0.568749	0.110119	80.007431	81.816826	123.010262	4.990753	0.000000	0.303946	0.000000	0.000000	0.000000	-0.110312	-0.045505	1.678626	0.000000	0.000000	4.000000	9.000000	0.000000
21911.140461	0.093267	0.568749	0.110119	80.007431	81.816826	123.010262	4.990753	0.000000	0.303946	0.000000	0.000000	0.000000	-0.110312	-0.045505	1.678626	0.000000	0.000000	4.000000	9.000000	0.000000
21911.143794	0.093267	0.568749	0.110119	80.007431	81.816826	123.010262	4.990753	0.000000	0.303946	0.000000	0.000000	0.000000	-0.110312	-0.045505	1.678626	0.000000	0.000000	4.000000	9.000000	0.000000
21911.147128	0.093404	0.568591	0.115711	80.397209	85.121185	125.841553	4.990679	0.000000	0.305163	0.000000	0.000000	0.000000	0.041259	-0.047513	1.677787	0.000000	0.000000	4.000000	9.000000	0.000000
21911.150461	0.093404	0.568591	0.115711	80.397209	85.121185	125.841553	4.990679	0.000000	0.305163	0.000000	0.000000	0.000000	0.041259	-0.047513	1.677787	0.000000	0.000000	4.000000	9.000000	0.000000
21911.153794	0.093404	0.568591	0.115711	80.397209	85.121185	125.841553	4.990679	0.000000	0.305163	0.000000	0.000000	0.000000	0.041259	-0.047513	1.677787	0.000000	0.000000	4.000000	9.000000	0.000000
21911.157128	0.094075	0.568359	0.121211	80.778381	89.377098	129.536240	4.991897	0.000000	0.284551	0.000000	0.000000	0.000000	0.201352	-0.069509	1.649921	0.000000	0.000000	4.000000	9.000000	0.000000
21911.160461	0.094075	0.568359	0.121211	80.778381	89.377098	129.536240	4.991897	0.000000	0.284551	0.000000	0.000000	0.000000	0.201352	-0.069509	1.649921	0.000000	0.000000	4.000000	9.000000	0.000000
21911.163794	0.094075	0.568359	0.121211	80.778381	89.377098	129.536240	4.991897	0.000000	0.284551	0.000000	0.000000	0.000000	0.201352	-0.069509	1.649921	0.000000	0.000000	4.000000	9.000000	0.000000
21911.167128	0.095205	0.568110	0.126580	81.106400	93.999199	133.708405	4.994038	0.000000	0.244103	0.000000	0.000000	0.000000	0.338790	-0.074601	1.610772	0.000000	0.000000	4.000000	9.000000	0.000000
21911.170461	0.095205	0.568110	0.126580	81.106400	93.999199	133.708405	4.994038	0.000000	0.244103	0.000000	0.000000	0.000000	0.338790	-0.074601	1.610772	0.000000	0.000000	4.000000	9.000000	0.000000
21911.173794	0.095205	0.568110	0.126580	81.106400	93.999199	133.708405	4.994038	0.000000	0.244103	0.000000	0.000000	0.000000	0.338790	-0.074601	1.610772	0.000000	0.000000	4.000000	9.000000	0.000000
21911.177128	0.096754	0.567885	0.131856	81.354095	98.660255	137.936798	4.996416	0.000000	0.189284	0.000000	0.000000	0.000000	0.464820	-0.067639	1.582620	0.000000	0.000000	4.000000	9.000000	0.000000
21911.180461	0.096754	0.567885	0.131856	81.354095	98.660255	137.936798	4.996416	0.000000	0.189284	0.000000	0.000000	0.000000	0.464820	-0.067639	1.582620	0.000000	0.000000	4.000000	9.000000	0.000000
21911.183794	0.096754	0.567885	0.131856	81.354095	98.660255	137.936798	4.996416	0.000000	0.189284	0.000000	0.000000	0.000000	0.464820	-0.067639	1.582620	0.000000	0.000000	4.000000	9.000000	0.000000
21911.187128	0.098759	0.567697	0.137008	81.515915	103.196098	142.051514	4.998486	0.000000	0.123051	0.000000	0.000000	0.000000	0.601584	-0.056354	1.545571	0.000000	0.000000	4.000000	9.000000	0.000000
21911.190461	0.098759	0.567697	0.137008	81.515915	103.196098	142.051514	4.998486	0.000000	0.123051	0.000000	0.000000	0.000000	0.601584	-0.056354	1.545571	0.000000	0.000000	4.000000	9.000000	0.000000
21911.193794	0.098759	0.567697	0.137008	81.515915	103.196098	142.051514	4.998486	0.000000	0.123051	0.000000	0.000000	0.000000	0.601584	-0.056354	1.545571	0.000000	0.000000	4.000000	9.000000	0.000000
21911.197128	0.101283	0.567542	0.141986	81.590225	107.431183	145.870010	4.999795	0.000000	0.045276	0.000000	0.000000	0.000000	0.757026	-0.046464	1.493432	0.000000	0.000000	4.000000	9.000000	0.000000
21911.200461	0.101283	0.567542	0.141986	81.590225	107.431183	145.870010	4.999795	0.000000	0.045276	0.000000	0.000000	0.000000	0.757026	-0.046464	1.493432	0.000000	0.000000	4.000000	9.000000	0.000000
21911.203794	0.101283	0.567542	0.141986	81.590225	107.431183	145.870010	4.999795	0.000000	0.045276	0.000000	0.000000	0.000000	0.757026	-0.046464	1.493432	0.000000	0.000000	4.000000	9.000000	0.000000
21911.207128	0.104223	0.567476	0.146813	81.603592	111.244804	149.266693	4.999796	0.000000	-0.045169	0.000000	0.000000	0.000000	0.882154	-0.019893	1.448049	0.000000	0.000000	4.000000	9.000000	0.000000
21911.210461	0.104223	0.567476	0.146813	81.603592	111.244804	149.266693	4.999796	0.000000	-0.045169	0.000000	0.000000	0.000000	0.882154	-0.019893	1.448049	0.000000	0.000000	4.000000	9.000000	0.000000
21911.213794	0.104223	0.567476	0.146813	81.603592	111.244804	149.266693	4.999796	0.000000	-0.045169	0.000000	0.000000	0.000000	0.882154	-0.019893	1.448049	0.000000	0.000000	4.000000	9.000000	0.000000
21911.217128	0.107539	0.567474	0.151534	81.632660	114.773636	152.335083	4.997932	0.000000	-0.143772	0.000000	0.000000	0.000000	0.994775	-0.000540	1.416317	0.000000	0.000000	4.000000	9.000000	0.000000
21911.220461	0.107539	0.567474	0.151534	81.632660	114.773636	152.335083	4.997932	0.000000	-0.143772	0.000000	0.000000	0.000000	0.994775	-0.000540	1.416317	0.000000	0.000000	4.000000	9.000000	0.000000
21911.223794	0.107539	0.567474	0.151534	81.632660	114.773636	152.335083	4.997932	0.000000	-0.143772	0.000000	0.000000	0.000000	0.994775	-0.000540	1.416317	0.000000	0.000000	4.000000	9.000000	0.000000
21911.227128	0.111273	0.567534	0.156006	81.730743	118.242599	155.262070	4.993823	0.000000	-0.248455	0.000000	0.000000	0.000000	1.120289	0.017959	1.341873	0.000000	0.000000	4.000000	9.000000	0.000000
21911.230461	0.111273	0.567534	0.156006	81.730743	118.242599	155.262070	4.993823	0.000000	-0.248455	0.000000	0.000000	0.000000	1.120289	0.017959	1.341873	0.000000	0.000000	4.000000	9.000000	0.000000
21911.233794	0.111273	0.567534	0.156006	81.730743	118.242599	155.262070	4.993823	0.000000	-0.248455	0.000000	0.000000	0.000000	1.120289	0.017959	1.341873	0.000000	0.000000	4.000000	9.000000	0.000000
21911.237128	0.115256	0.567604	0.160250	81.919449	121.824455	158.216766	4.986996	0.000000	-0.360374	0.000000	0.000000	0.000000	1.194658	0.021137	1.273100	0.000000	0.000000	4.000000	9.000000	0.000000
21911.240461	0.115256	0.567604	0.160250	81.919449	121.824455	158.216766	4.986996	0.000000	-0.360374	0.000000	0.000000	0.000000	1.194658	0.021137	1.273100	0.000000	0.000000	4.000000	9.000000	0.000000
21911.243794	0.115256	0.567604	0.160250	81.919449	121.824455	158.216766	4.986996	0.000000	-0.360374	0.000000	0.000000	0.000000	1.194658	0.021137	1.273100	0.000000	0.000000	4.000000	9.000000	0.000000
21911.247128	0.119451	0.567716	0.164228	82.174110	125.644363	161.364883	4.977496	0.000000	-0.473853	0.000000	0.000000	0.000000	1.258639	0.033454	1.193265	0.000000	0.000000	4.000000	9.000000	0.000000
21911.250461	0.119451	0.567716	0.164228	82.174110	125.644363	161.364883	4.977496	0.000000	-0.473853	0.000000	0.000000	0.000000	1.258639	0.033454	1.193265	0.000000	0.000000	4.000000	9.000000	0.000000
21911.253794	0.119451	0.567716	0.164228	82.174110	125.644363	161.364883	4.977496	0.000000	-0.473853	0.000000	0.000000	0.000000	1.258639	0.033454	1.193265	0.000000	0.000000	4.000000	9.000000	0.000000
21911.257128	0.123966	0.567859	0.167846	82.398575	129.372009	164.571243	4.965295	0.000000	-0.588089	0.000000	0.000000	0.000000	1.354504	0.043101	1.085554	0.000000	0.000000	4.000000	9.000000	0.000000
21911.260461	0.123966	0.567859	0.167846	82.398575	129.372009	164.571243	4.965295	0.000000	-0.588089	0.000000	0.000000	0.000000	1.354504	0.043101	1.085554	0.000000	0.000000	4.000000	9.000000	0.000000
21911.263794	0.123966	0.567859	0.167846	82.398575	129.372009	164.571243	4.965295	0.000000	-0.588089	0.000000	0.000000	0.000000	1.354504	0.043101	1.085554	0.000000	0.000000	4.000000	9.000000	0.000000
21911.267128	0.128725	0.568041	0.171028	82.482941	132.440094	168.139221	4.949797	0.000000	-0.706763	0.000000	0.000000	0.000000	1.427556	0.054518	0.954480	0.000000	0.000000	4.000000	9.000000	0.000000
21911.270461	0.128725	0.568041	0.171028	82.482941	132.440094	168.139221	4.949797	0.000000	-0.706763	0.000000	0.000000	0.000000	1.427556	0.054518	0.954480	0.000000	0.000000	4.000000	9.000000	0.000000
21911.273794	0.128725	0.568041	0.171028	82.482941	132.440094	168.139221	4.949797	0.000000	-0.706763	0.000000	0.000000	0.000000	1.427556	0.054518	0.954480	0.000000	0.000000	4.000000	9.000000	0.000000
21911.277128	0.133724	0.568300	0.173767	82.418533	134.601501	171.618713	4.930937	0.000000	-0.828166	0.000000	0.000000	0.000000	1.499736	0.077616	0.821679	0.000000	0.000000	4.000000	9.000000	0.000000
21911.280461	0.133724	0.568300	0.173767	82.418533	134.601501	171.618713	4.930937	0.000000	-0.828166	0.000000	0.000000	0.000000	1.499736	0.077616	0.821679	0.000000	0.000000	4.000000	9.000000	0.000000
21911.283794	0.133724	0.568300	0.173767	82.418533	134.601501	171.618713	4.930937	0.000000	-0.828166	0.000000	0.000000	0.000000	1.499736	0.077616	0.821679	0.000000	0.000000	4.000000	9.000000	0.000000
21911.287128	0.139055	0.568637	0.175916	82.298286	136.164734	174.101959	4.908416	0.000000	-0.952601	0.000000	0.000000	0.000000	1.599240	0.101048	0.644858	0.000000	0.000000	4.000000	9.000000	0.000000
21911.290461	0.139055	0.568637	0.175916	82.298286	136.164734	174.101959	4.908416	0.000000	-0.952601	0.000000	0.000000	0.000000	1.599240	0.101048	0.644858	0.000000	0.000000	4.000000	9.000000	0.000000
21911.293794	0.139055	0.568637	0.175916	82.298286	136.164734	174.101959	4.908416	0.000000	-0.952601	0.000000	0.000000	0.000000	1.599240	0.101048	0.644858	0.000000	0.000000	4.000000	9.000000	0.000000
21911.297128	0.144603	0.569047	0.177555	82.216316	137.721680	176.085892	4.881158	0.000000	-1.083649	0.000000	0.000000	0.000000	1.664630	0.122974	0.491525	0.000000	0.000000	4.000000	9.000000	0.000000
21911.300461	0.144603	0.569047	0.177555	82.216316	137.721680	176.085892	4.881158	0.000000	-1.083649	0.000000	0.000000	0.000000	1.664630	0.122974	0.491525	0.000000	0.000000	4.000000	9.000000	0.000000
21911.303794	0.144603	0.569047	0.177555	82.216316	137.721680	176.085892	4.881158	0.000000	-1.083649	0.000000	0.000000	0.000000	1.664630	0.122974	0.491525	0.000000	0.000000	4.000000	9.000000	0.000000
21911.307128	0.150267	0.569524	0.178544	82.265717	139.936996	178.483719	4.849330	0.000000	-1.218195	0.000000	0.000000	0.000000	1.699179	0.143229	0.296838	0.000000	0.000000	4.000000	9.000000	0.000000
21911.310461	0.150267	0.569524	0.178544	82.265717	139.936996	178.483719	4.849330	0.000000	-1.218195	0.000000	0.000000	0.000000	1.699179	0.143229	0.296838	0.000000	0.000000	4.000000	9.000000	0.000000
21911.313794	0.150267	0.569524	0.178544	82.265717	139.936996	178.483719	4.849330	0.000000	-1.218195	0.000000	0.000000	0.000000	1.699179	0.143229	0.296838	0.000000	0.000000	4.000000	9.000000	0.000000
21911.317128	0.155950	0.570021	0.178935	82.457436	143.015442	-177.835007	4.812891	0.000000	-1.355020	0.000000	0.000000	0.000000	1.704945	0.149010	0.117218	0.000000	0.000000	4.000000	9.000000	0.000000
21911.320461	0.155950	0.570021	0.178935	82.457436	143.015442	-177.835007	4.812891	0.000000	-1.355020	0.000000	0.000000	0.000000	1.704945	0.149010	0.117218	0.000000	0.000000	4.000000	9.000000	0.000000
21911.323794	0.155950	0.570021	0.178935	82.457436	143.015442	-177.835007	4.812891	0.000000	-1.355020	0.000000	0.000000	0.000000	1.704945	0.149010	0.117218	0.000000	0.000000	4.000000	9.000000	0.000000
21911.327128	0.161661	0.570475	0.178683	82.764481	146.934616	-173.267700	4.772147	0.000000	-1.492183	0.000000	0.000000	0.000000	1.713097	0.136363	-0.075567	0.000000	0.000000	4.000000	9.000000	0.000000
21911.330461	0.161661	0.570475	0.178683	82.764481	146.934616	-173.267700	4.772147	0.000000	-1.492183	0.000000	0.000000	0.000000	1.713097	0.136363	-0.075567	0.000000	0.000000	4.000000	9.000000	0.000000
21911.333794	0.161661	0.570475	0.178683	82.764481	146.934616	-173.267700	4.772147	0.000000	-1.492183	0.000000	0.000000	0.000000	1.713097	0.136363	-0.075567	0.000000	0.000000	4.000000	9.000000	0.000000
21911.337128	0.167278	0.570971	0.177876	83.133362	151.315643	-168.653198	4.726490	0.000000	-1.631039	0.000000	0.000000	0.000000	1.685085	0.148828	-0.242088	0.000000	0.000000	4.000000	9.000000	0.000000
21911.340461	0.167278	0.570971	0.177876	83.133362	151.315643	-168.653198	4.726490	0.000000	-1.631039	0.000000	0.000000	0.000000	1.685085	0.148828	-0.242088	0.000000	0.000000	4.000000	9.000000	0.000000
21911.343794	0.167278	0.570971	0.177876	83.133362	151.315643	-168.653198	4.726490	0.000000	-1.631039	0.000000	0.000000	0.000000	1.685085	0.148828	-0.242088	0.000000	0.000000	4.000000	9.000000	0.000000
21911.347128	0.172944	0.571401	0.176495	83.516655	154.925018	-164.429398	4.676664	0.000000	-1.768845	0.000000	0.000000	0.000000	1.699787	0.128944	-0.414291	0.000000	0.000000	4.000000	9.000000	0.000000
21911.350461	0.172944	0.571401	0.176495	83.516655	154.925018	-164.429398	4.676664	0.000000	-1.768845	0.000000	0.000000	0.000000	1.699787	0.128944	-0.414291	0.000000	0.000000	4.000000	9.000000	0.000000
21911.353794	0.172944	0.571401	0.176495	83.516655	154.925018	-164.429398	4.676664	0.000000	-1.768845	0.000000	0.000000	0.000000	1.699787	0.128944	-0.414291	0.000000	0.000000	4.000000	9.000000	0.000000
21911.357128	0.178518	0.571761	0.174666	83.845207	157.330276	-160.934158	4.620905	0.000000	-1.909774	0.000000	0.000000	0.000000	1.672397	0.107832	-0.548782	0.000000	0.000000	4.000000	9.000000	0.000000
21911.360461	0.178518	0.571761	0.174666	83.845207	157.330276	-160.934158	4.620905	0.000000	-1.909774	0.000000	0.000000	0.000000	1.672397	0.107832	-0.548782	0.000000	0.000000	4.000000	9.000000	0.000000
21911.363794	0.178518	0.571761	0.174666	83.845207	157.330276	-160.934158	4.620905	0.000000	-1.909774	0.000000	0.000000	0.000000	1.672397	0.107832	-0.548782	0.000000	0.000000	4.000000	9.000000	0.000000
21911.367128	0.184112	0.572106	0.172362	84.132179	158.757401	-158.666199	4.560401	0.000000	-2.050058	0.000000	0.000000	0.000000	1.678134	0.103535	-0.691006	0.000000	0.000000	4.000000	9.000000	0.000000
21911.370461	0.184112	0.572106	0.172362	84.132179	158.757401	-158.666199	4.560401	0.000000	-2.050058	0.000000	0.000000	0.000000	1.678134	0.103535	-0.691006	0.000000	0.000000	4.000000	9.000000	0.000000
21911.373794	0.184112	0.572106	0.172362	84.132179	158.757401	-158.666199	4.560401	0.000000	-2.050058	0.000000	0.000000	0.000000	1.678134	0.103535	-0.691006	0.000000	0.000000	4.000000	9.000000	0.000000
21911.377128	0.189507	0.572363	0.169658	84.427078	159.704803	-157.011169	4.493505	0.000000	-2.192810	0.000000	0.000000	0.000000	1.618608	0.077364	-0.811237	0.000000	0.000000	4.000000	9.000000	0.000000
21911.380461	0.189507	0.572363	0.169658	84.427078	159.704803	-157.011169	4.493505	0.000000	-2.192810	0.000000	0.000000	0.000000	1.618608	0.077364	-0.811237	0.000000	0.000000	4.000000	9.000000	0.000000
21911.383794	0.189507	0.572363	0.169658	84.427078	159.704803	-157.011169	4.493505	0.000000	-2.192810	0.000000	0.000000	0.000000	1.618608	0.077364	-0.811237	0.000000	0.000000	4.000000	9.000000	0.000000
21911.387128	0.194578	0.572590	0.166601	84.768799	160.729294	-154.936249	4.422295	0.000000	-2.333091	0.000000	0.000000	0.000000	1.521151	0.067886	-0.917283	0.000000	0.000000	4.000000	9.000000	0.000000
21911.390461	0.194578	0.572590	0.166601	84.768799	160.729294	-154.936249	4.422295	0.000000	-2.333091	0.000000	0.000000	0.000000	1.521151	0.067886	-0.917283	0.000000	0.000000	4.000000	9.000000	0.000000
21911.393794	0.194578	0.572590	0.166601	84.768799	160.729294	-154.936249	4.422295	0.000000	-2.333091	0.000000	0.000000	0.000000	1.521151	0.067886	-0.917283	0.000000	0.000000	4.000000	9.000000	0.000000
21911.397128	0.199242	0.572664	0.163167	85.157181	162.367996	-151.886887	4.348197	0.000000	-2.468438	0.000000	0.000000	0.000000	1.399116	0.022311	-1.030022	0.000000	0.000000	4.000000	9.000000	0.000000
21911.400461	0.199242	0.572664	0.163167	85.157181	162.367996	-151.886887	4.348197	0.000000	-2.468438	0.000000	0.000000	0.000000	1.399116	0.022311	-1.030022	0.000000	0.000000	4.000000	9.000000	0.000000
21911.403794	0.199242	0.572664	0.163167	85.157181	162.367996	-151.886887	4.348197	0.000000	-2.468438	0.000000	0.000000	0.000000	1.399116	0.022311	-1.030022	0.000000	0.000000	4.000000	9.000000	0.000000
21911.407128	0.203577	0.572713	0.159330	85.573311	164.575485	-148.475891	4.271894	0.000000	-2.598253	0.000000	0.000000	0.000000	1.300585	0.014588	-1.151267	0.000000	0.000000	4.000000	9.000000	0.000000
21911.410461	0.203577	0.572713	0.159330	85.573311	164.575485	-148.475891	4.271894	0.000000	-2.598253	0.000000	0.000000	0.000000	1.300585	0.014588	-1.151267	0.000000	0.000000	4.000000	9.000000	0.000000
21911.413794	0.203577	0.572713	0.159330	85.573311	164.575485	-148.475891	4.271894	0.000000	-2.598253	0.000000	0.000000	0.000000	1.300585	0.014588	-1.151267	0.000000	0.000000	4.000000	9.000000	0.000000
21911.417128	0.207625	0.572654	0.155144	85.993759	166.682617	-145.579742	4.192067	0.000000	-2.725175	0.000000	0.000000	0.000000	1.214460	-0.017545	-1.255609	0.000000	0.000000	4.000000	9.000000	0.000000
21911.420461	0.207625	0.572654	0.155144	85.993759	166.682617	-145.579742	4.192067	0.000000	-2.725175	0.000000	0.000000	0.000000	1.214460	-0.017545	-1.255609	0.000000	0.000000	4.000000	9.000000	0.000000
21911.423794	0.207625	0.572654	0.155144	85.993759	166.682617	-145.579742	4.192067	0.000000	-2.725175	0.000000	0.000000	0.000000	1.214460	-0.017545	-1.255609	0.000000	0.000000	4.000000	9.000000	0.000000
21911.427128	0.211408	0.572576	0.150698	86.430260	167.579468	-144.102066	4.108264	0.000000	-2.849942	0.000000	0.000000	0.000000	1.134906	-0.023386	-1.333914	0.000000	0.000000	4.000000	9.000000	0.000000
21911.430461	0.211408	0.572576	0.150698	86.430260	167.579468	-144.102066	4.108264	0.000000	-2.849942	0.000000	0.000000	0.000000	1.134906	-0.023386	-1.333914	0.000000	0.000000	4.000000	9.000000	0.000000
21911.433794	0.211408	0.572576	0.150698	86.430260	167.579468	-144.102066	4.108264	0.000000	-2.849942	0.000000	0.000000	0.000000	1.134906	-0.023386	-1.333914	0.000000	0.000000	4.000000	9.000000	0.000000
21911.437128	0.214720	0.572477	0.146063	86.921654	166.686066	-144.171494	4.020591	0.000000	-2.972347	0.000000	0.000000	0.000000	0.993628	-0.029733	-1.390350	0.000000	0.000000	4.000000	9.000000	0.000000
21911.440461	0.214720	0.572477	0.146063	86.921654	166.686066	-144.171494	4.020591	0.000000	-2.972347	0.000000	0.000000	0.000000	0.993628	-0.029733	-1.390350	0.000000	0.000000	4.000000	9.000000	0.000000
21911.443794	0.214720	0.572477	0.146063	86.921654	166.686066	-144.171494	4.020591	0.000000	-2.972347	0.000000	0.000000	0.000000	0.993628	-0.029733	-1.390350	0.000000	0.000000	4.000000	9.000000	0.000000
21911.447128	0.217460	0.572394	0.141408	87.452087	164.242615	-145.965027	3.932166	0.000000	-3.088377	0.000000	0.000000	0.000000	0.821781	-0.024880	-1.396692	0.000000	0.000000	4.000000	9.000000	0.000000
21911.450461	0.217460	0.572394	0.141408	87.452087	164.242615	-145.965027	3.932166	0.000000	-3.088377	0.000000	0.000000	0.000000	0.821781	-0.024880	-1.396692	0.000000	0.000000	4.000000	9.000000	0.000000
21911.453794	0.217460	0.572394	0.141408	87.452087	164.242615	-145.965027	3.932166	0.000000	-3.088377	0.000000	0.000000	0.000000	0.821781	-0.024880	-1.396692	0.000000	0.000000	4.000000	9.000000	0.000000
21911.457128	0.219604	0.572326	0.136747	88.006104	160.281586	-149.671021	3.846189	0.000000	-3.194813	0.000000	0.000000	0.000000	0.643420	-0.020515	-1.398174	0.000000	0.000000	4.000000	9.000000	0.000000
21911.460461	0.219604	0.572326	0.136747	88.006104	160.281586	-149.671021	3.846189	0.000000	-3.194813	0.000000	0.000000	0.000000	0.643420	-0.020515	-1.398174	0.000000	0.000000	4.000000	9.000000	0.000000
21911.463794	0.219604	0.572326	0.136747	88.006104	160.281586	-149.671021	3.846189	0.000000	-3.194813	0.000000	0.000000	0.000000	0.643420	-0.020515	-1.398174	0.000000	0.000000	4.000000	9.000000	0.000000
21911.467128	0.221164	0.572236	0.132092	88.517342	151.970078	-157.874680	3.763560	0.000000	-3.291750	0.000000	0.000000	0.000000	0.467966	-0.027050	-1.396560	0.000000	0.000000	4.000000	9.000000	0.000000
21911.470461	0.221164	0.572236	0.132092	88.517342	151.970078	-157.874680	3.763560	0.000000	-3.291750	0.000000	0.000000	0.000000	0.467966	-0.027050	-1.396560	0.000000	0.000000	4.000000	9.000000	0.000000
21911.473794	0.221164	0.572236	0.132092	88.517342	151.970078	-157.874680	3.763560	0.000000	-3.291750	0.000000	0.000000	0.000000	0.467966	-0.027050	-1.396560	0.000000	0.000000	4.000000	9.000000	0.000000
21911.477128	0.222112	0.572137	0.127436	88.853630	134.503021	-175.093399	3.684663	0.000000	-3.379832	0.000000	0.000000	0.000000	0.284363	-0.029750	-1.396819	0.000000	0.000000	4.000000	9.000000	0.000000
21911.480461	0.222112	0.572137	0.127436	88.853630	134.503021	-175.093399	3.684663	0.000000	-3.379832	0.000000	0.000000	0.000000	0.284363	-0.029750	-1.396819	0.000000	0.000000	4.000000	9.000000	0.000000
21911.483794	0.222112	0.572137	0.127436	88.853630	134.503021	-175.093399	3.684663	0.000000	-3.379832	0.000000	0.000000	0.000000	0.284363	-0.029750	-1.396819	0.000000	0.000000	4.000000	9.000000	0.000000
21911.487128	0.222559	0.572019	0.122801	88.956764	110.194336	161.228287	3.610141	0.000000	-3.459318	0.000000	0.000000	0.000000	0.134189	-0.035188	-1.390524	0.000000	0.000000	4.000000	9.000000	0.000000
21911.490461	0.222559	0.572019	0.122801	88.956764	110.194336	161.228287	3.610141	0.000000	-3.459318	0.000000	0.000000	0.000000	0.134189	-0.035188	-1.390524	0.000000	0.000000	4.000000	9.000000	0.000000
21911.493794	0.222559	0.572019	0.122801	88.956764	110.194336	161.228287	3.610141	0.000000	-3.459318	0.000000	0.000000	0.000000	0.134189	-0.035188	-1.390524	0.000000	0.000000	4.000000	9.000000	0.000000
21911.497128	0.222474	0.571876	0.118164	88.879356	88.391846	139.817474	3.539014	0.000000	-3.532051	0.000000	0.000000	0.000000	-0.025701	-0.042936	-1.391118	0.000000	0.000000	4.000000	9.000000	0.000000
21911.500461	0.222474	0.571876	0.118164	88.879356	88.391846	139.817474	3.539014	0.000000	-3.532051	0.000000	0.000000	0.000000	-0.025701	-0.042936	-1.391118	0.000000	0.000000	4.000000	9.000000	0.000000
21911.503794	0.222474	0.571876	0.118164	88.879356	88.391846	139.817474	3.539014	0.000000	-3.532051	0.000000	0.000000	0.000000	-0.025701	-0.042936	-1.391118	0.000000	0.000000	4.000000	9.000000	0.000000
21911.507128	0.221812	0.571759	0.113552	88.699142	73.311516	124.843758	3.471656	0.000000	-3.598278	0.000000	0.000000	0.000000	-0.198419	-0.035067	-1.383615	0.000000	0.000000	4.000000	9.000000	0.000000
21911.510461	0.221812	0.571759	0.113552	88.699142	73.311516	124.843758	3.471656	0.000000	-3.598278	0.000000	0.000000	0.000000	-0.198419	-0.035067	-1.383615	0.000000	0.000000	4.000000	9.000000	0.000000
21911.513794	0.221812	0.571759	0.113552	88.699142	73.311516	124.843758	3.471656	0.000000	-3.598278	0.000000	0.000000	0.000000	-0.198419	-0.035067	-1.383615	0.000000	0.000000	4.000000	9.000000	0.000000
21911.517128	0.220579	0.571660	0.109025	88.484314	63.448895	115.060562	3.409350	0.000000	-3.657367	0.000000	0.000000	0.000000	-0.369926	-0.029885	-1.357983	0.000000	0.000000	4.000000	9.000000	0.000000
21911.520461	0.220579	0.571660	0.109025	88.484314	63.448895	115.060562	3.409350	0.000000	-3.657367	0.000000	0.000000	0.000000	-0.369926	-0.029885	-1.357983	0.000000	0.000000	4.000000	9.000000	0.000000
21911.523794	0.220579	0.571660	0.109025	88.484314	63.448895	115.060562	3.409350	0.000000	-3.657367	0.000000	0.000000	0.000000	-0.369926	-0.029885	-1.357983	0.000000	0.000000	4.000000	9.000000	0.000000
21911.527128	0.218754	0.571569	0.104654	88.273087	57.188744	108.822136	3.353378	0.000000	-3.708754	0.000000	0.000000	0.000000	-0.547700	-0.027086	-1.311336	0.000000	0.000000	4.000000	9.000000	0.000000
21911.530461	0.218754	0.571569	0.104654	88.273087	57.188744	108.822136	3.353378	0.000000	-3.708754	0.000000	0.000000	0.000000	-0.547700	-0.027086	-1.311336	0.000000	0.000000	4.000000	9.000000	0.000000
21911.533794	0.218754	0.571569	0.104654	88.273087	57.188744	108.822136	3.353378	0.000000	-3.708754	0.000000	0.000000	0.000000	-0.547700	-0.027086	-1.311336	0.000000	0.000000	4.000000	9.000000	0.000000
21911.537128	0.216486	0.571507	0.100395	88.073692	52.987556	104.690331	3.305826	0.000000	-3.751202	0.000000	0.000000	0.000000	-0.680244	-0.018654	-1.277597	0.000000	0.000000	4.000000	9.000000	0.000000
21911.540461	0.216486	0.571507	0.100395	88.073692	52.987556	104.690331	3.305826	0.000000	-3.751202	0.000000	0.000000	0.000000	-0.680244	-0.018654	-1.277597	0.000000	0.000000	4.000000	9.000000	0.000000
21911.543794	0.216486	0.571507	0.100395	88.073692	52.987556	104.690331	3.305826	0.000000	-3.751202	0.000000	0.000000	0.000000	-0.680244	-0.018654	-1.277597	0.000000	0.000000	4.000000	9.000000	0.000000
21911.547128	0.213708	0.571486	0.096353	87.889931	50.169662	101.994942	3.264258	0.000000	-3.787429	0.000000	0.000000	0.000000	-0.833400	-0.006413	-1.212653	0.000000	0.000000	4.000000	9.000000	0.000000
21911.550461	0.213708	0.571486	0.096353	87.889931	50.169662	101.994942	3.264258	0.000000	-3.787429	0.000000	0.000000	0.000000	-0.833400	-0.006413	-1.212653	0.000000	0.000000	4.000000	9.000000	0.000000
21911.553794	0.213708	0.571486	0.096353	87.889931	50.169662	101.994942	3.264258	0.000000	-3.787429	0.000000	0.000000	0.000000	-0.833400	-0.006413	-1.212653	0.000000	0.000000	4.000000	9.000000	0.000000
21911.557128	0.210580	0.571447	0.092517	87.737564	47.849621	99.833252	3.232423	0.000000	-3.814635	0.000000	0.000000	0.000000	-0.938536	-0.011529	-1.150825	0.000000	0.000000	4.000000	9.000000	0.000000
21911.560461	0.210580	0.571447	0.092517	87.737564	47.849621	99.833252	3.232423	0.000000	-3.814635	0.000000	0.000000	0.000000	-0.938536	-0.011529	-1.150825	0.000000	0.000000	4.000000	9.000000	0.000000
21911.563794	0.210580	0.571447	0.092517	87.737564	47.849621	99.833252	3.232423	0.000000	-3.814635	0.000000	0.000000	0.000000	-0.938536	-0.011529	-1.150825	0.000000	0.000000	4.000000	9.000000	0.000000
21911.567128	0.207135	0.571393	0.088873	87.601669	45.901806	98.075958	3.208437	0.000000	-3.834831	0.000000	0.000000	0.000000	-1.033388	-0.016365	-1.093364	0.000000	0.000000	4.000000	9.000000	0.000000
21911.570461	0.207135	0.571393	0.088873	87.601669	45.901806	98.075958	3.208437	0.000000	-3.834831	0.000000	0.000000	0.000000	-1.033388	-0.016365	-1.093364	0.000000	0.000000	4.000000	9.000000	0.000000
21911.573794	0.207135	0.571393	0.088873	87.601669	45.901806	98.075958	3.208437	0.000000	-3.834831	0.000000	0.000000	0.000000	-1.033388	-0.016365	-1.093364	0.000000	0.000000	4.000000	9.000000	0.000000
21911.577128	0.203235	0.571311	0.085493	87.454933	44.478577	96.913742	3.192296	0.000000	-3.848278	0.000000	0.000000	0.000000	-1.170112	-0.024540	-1.013853	0.000000	0.000000	4.000000	9.000000	0.000000
21911.580461	0.203235	0.571311	0.085493	87.454933	44.478577	96.913742	3.192296	0.000000	-3.848278	0.000000	0.000000	0.000000	-1.170112	-0.024540	-1.013853	0.000000	0.000000	4.000000	9.000000	0.000000
21911.583794	0.203235	0.571311	0.085493	87.454933	44.478577	96.913742	3.192296	0.000000	-3.848278	0.000000	0.000000	0.000000	-1.170112	-0.024540	-1.013853	0.000000	0.000000	4.000000	9.000000	0.000000
21911.587128	0.198934	0.571199	0.082416	87.287834	44.236408	97.032127	3.189113	0.000000	-3.850916	0.000000	0.000000	0.000000	-1.290182	-0.033606	-0.923014	0.000000	0.000000	4.000000	9.000000	0.000000
21911.590461	0.198934	0.571199	0.082416	87.287834	44.236408	97.032127	3.189113	0.000000	-3.850916	0.000000	0.000000	0.000000	-1.290182	-0.033606	-0.923014	0.000000	0.000000	4.000000	9.000000	0.000000
21911.593794	0.198934	0.571199	0.082416	87.287834	44.236408	97.032127	3.189113	0.000000	-3.850916	0.000000	0.000000	0.000000	-1.290182	-0.033606	-0.923014	0.000000	0.000000	4.000000	9.000000	0.000000
21911.597128	0.194360	0.571086	0.079648	87.042625	46.123821	99.441719	3.200267	0.000000	-3.841652	0.000000	0.000000	0.000000	-1.372055	-0.033955	-0.830528	0.000000	0.000000	4.000000	9.000000	0.000000
21911.600461	0.194360	0.571086	0.079648	87.042625	46.123821	99.441719	3.200267	0.000000	-3.841652	0.000000	0.000000	0.000000	-1.372055	-0.033955	-0.830528	0.000000	0.000000	4.000000	9.000000	0.000000
21911.603794	0.194360	0.571086	0.079648	87.042625	46.123821	99.441719	3.200267	0.000000	-3.841652	0.000000	0.000000	0.000000	-1.372055	-0.033955	-0.830528	0.000000	0.000000	4.000000	9.000000	0.000000
21911.607128	0.189454	0.570981	0.077246	86.687073	49.827839	103.694611	3.225096	0.000000	-3.820832	0.000000	0.000000	0.000000	-1.471827	-0.031382	-0.720731	0.000000	0.000000	4.000000	9.000000	0.000000
21911.610461	0.189454	0.570981	0.077246	86.687073	49.827839	103.694611	3.225096	0.000000	-3.820832	0.000000	0.000000	0.000000	-1.471827	-0.031382	-0.720731	0.000000	0.000000	4.000000	9.000000	0.000000
21911.613794	0.189454	0.570981	0.077246	86.687073	49.827839	103.694611	3.225096	0.000000	-3.820832	0.000000	0.000000	0.000000	-1.471827	-0.031382	-0.720731	0.000000	0.000000	4.000000	9.000000	0.000000
21911.617128	0.184382	0.570910	0.075266	86.232468	53.592731	107.025375	3.267844	0.000000	-3.784335	0.000000	0.000000	0.000000	-1.521607	-0.021241	-0.593801	0.000000	0.000000	4.000000	9.000000	0.000000
21911.620461	0.184382	0.570910	0.075266	86.232468	53.592731	107.025375	3.267844	0.000000	-3.784335	0.000000	0.000000	0.000000	-1.521607	-0.021241	-0.593801	0.000000	0.000000	4.000000	9.000000	0.000000
21911.623794	0.184382	0.570910	0.075266	86.232468	53.592731	107.025375	3.267844	0.000000	-3.784335	0.000000	0.000000	0.000000	-1.521607	-0.021241	-0.593801	0.000000	0.000000	4.000000	9.000000	0.000000
21911.627128	0.179232	0.570853	0.073724	85.716965	56.521484	109.179520	3.328228	0.000000	-3.731340	0.000000	0.000000	0.000000	-1.545111	-0.017118	-0.462522	0.000000	0.000000	4.000000	9.000000	0.000000
21911.630461	0.179232	0.570853	0.073724	85.716965	56.521484	109.179520	3.328228	0.000000	-3.731340	0.000000	0.000000	0.000000	-1.545111	-0.017118	-0.462522	0.000000	0.000000	4.000000	9.000000	0.000000
21911.633794	0.179232	0.570853	0.073724	85.716965	56.521484	109.179520	3.328228	0.000000	-3.731340	0.000000	0.000000	0.000000	-1.545111	-0.017118	-0.462522	0.000000	0.000000	4.000000	9.000000	0.000000
21911.637128	0.173934	0.570821	0.072682	85.192421	58.474106	110.687492	3.406022	0.000000	-3.660466	0.000000	0.000000	0.000000	-1.589280	-0.009728	-0.312813	0.000000	0.000000	4.000000	9.000000	0.000000
21911.640461	0.173934	0.570821	0.072682	85.192421	58.474106	110.687492	3.406022	0.000000	-3.660466	0.000000	0.000000	0.000000	-1.589280	-0.009728	-0.312813	0.000000	0.000000	4.000000	9.000000	0.000000
21911.643794	0.173934	0.570821	0.072682	85.192421	58.474106	110.687492	3.406022	0.000000	-3.660466	0.000000	0.000000	0.000000	-1.589280	-0.009728	-0.312813	0.000000	0.000000	4.000000	9.000000	0.000000
21911.647128	0.168606	0.570846	0.072090	84.730247	59.342438	111.046478	3.505199	0.000000	-3.565610	0.000000	0.000000	0.000000	-1.598556	0.007634	-0.177500	0.000000	0.000000	4.000000	9.000000	0.000000
21911.650461	0.168606	0.570846	0.072090	84.730247	59.342438	111.046478	3.505199	0.000000	-3.565610	0.000000	0.000000	0.000000	-1.598556	0.007634	-0.177500	0.000000	0.000000	4.000000	9.000000	0.000000
21911.653794	0.168606	0.570846	0.072090	84.730247	59.342438	111.046478	3.505199	0.000000	-3.565610	0.000000	0.000000	0.000000	-1.598556	0.007634	-0.177500	0.000000	0.000000	4.000000	9.000000	0.000000
21911.657128	0.163327	0.570814	0.071885	84.370430	59.216354	109.984474	3.604504	0.000000	-3.430293	0.000000	0.000000	0.000000	-1.583711	-0.009669	-0.061503	0.000000	0.000000	4.000000	9.000000	0.000000
21911.660461	0.163327	0.570814	0.071885	84.370430	59.216354	109.984474	3.604504	0.000000	-3.430293	0.000000	0.000000	0.000000	-1.583711	-0.009669	-0.061503	0.000000	0.000000	4.000000	9.000000	0.000000
21911.663794	0.163327	0.570814	0.071885	84.370430	59.216354	109.984474	3.604504	0.000000	-3.430293	0.000000	0.000000	0.000000	-1.583711	-0.009669	-0.061503	0.000000	0.000000	4.000000	9.000000	0.000000
21911.667128	0.158015	0.570841	0.072192	84.080391	58.537933	108.465614	3.594253	0.000000	-3.166342	0.000000	0.000000	0.000000	-1.593613	0.008043	0.092200	0.000000	0.000000	4.000000	9.000000	0.000000
21911.670461	0.158015	0.570841	0.072192	84.080391	58.537933	108.465614	3.594253	0.000000	-3.166342	0.000000	0.000000	0.000000	-1.593613	0.008043	0.092200	0.000000	0.000000	4.000000	9.000000	0.000000
21911.673794	0.158015	0.570841	0.072192	84.080391	58.537933	108.465614	3.594253	0.000000	-3.166342	0.000000	0.000000	0.000000	-1.593613	0.008043	0.092200	0.000000	0.000000	4.000000	9.000000	0.000000
21911.677128	0.152753	0.570909	0.072968	83.846069	57.544640	106.664948	3.609620	0.000000	-2.900739	0.000000	0.000000	0.000000	-1.578681	0.020505	0.232626	0.000000	0.000000	4.000000	9.000000	0.000000
21911.680461	0.152753	0.570909	0.072968	83.846069	57.544640	106.664948	3.609620	0.000000	-2.900739	0.000000	0.000000	0.000000	-1.578681	0.020505	0.232626	0.000000	0.000000	4.000000	9.000000	0.000000
21911.683794	0.152753	0.570909	0.072968	83.846069	57.544640	106.664948	3.609620	0.000000	-2.900739	0.000000	0.000000	0.000000	-1.578681	0.020505	0.232626	0.000000	0.000000	4.000000	9.000000	0.000000
21911.687128	0.147765	0.570998	0.074194	83.645874	56.357586	104.508507	3.648391	0.000000	-2.637626	0.000000	0.000000	0.000000	-1.496160	0.026636	0.367728	0.000000	0.000000	4.000000	9.000000	0.000000
21911.690461	0.147765	0.570998	0.074194	83.645874	56.357586	104.508507	3.648391	0.000000	-2.637626	0.000000	0.000000	0.000000	-1.496160	0.026636	0.367728	0.000000	0.000000	4.000000	9.000000	0.000000
21911.693794	0.147765	0.570998	0.074194	83.645874	56.357586	104.508507	3.648391	0.000000	-2.637626	0.000000	0.000000	0.000000	-1.496160	0.026636	0.367728	0.000000	0.000000	4.000000	9.000000	0.000000
21911.697128	0.142944	0.571097	0.075926	83.449524	55.503864	102.784256	3.709679	0.000000	-2.388266	0.000000	0.000000	0.000000	-1.446342	0.029546	0.519847	0.000000	0.000000	4.000000	9.000000	0.000000
21911.700461	0.142944	0.571097	0.075926	83.449524	55.503864	102.784256	3.709679	0.000000	-2.388266	0.000000	0.000000	0.000000	-1.446342	0.029546	0.519847	0.000000	0.000000	4.000000	9.000000	0.000000
21911.703794	0.142944	0.571097	0.075926	83.449524	55.503864	102.784256	3.709679	0.000000	-2.388266	0.000000	0.000000	0.000000	-1.446342	0.029546	0.519847	0.000000	0.000000	4.000000	9.000000	0.000000
21911.707128	0.138468	0.571197	0.078081	83.269531	55.257923	102.078766	3.796320	0.000000	-2.147209	0.000000	0.000000	0.000000	-1.342961	0.030036	0.646236	0.000000	0.000000	4.000000	9.000000	0.000000
21911.710461	0.138468	0.571197	0.078081	83.269531	55.257923	102.078766	3.796320	0.000000	-2.147209	0.000000	0.000000	0.000000	-1.342961	0.030036	0.646236	0.000000	0.000000	4.000000	9.000000	0.000000
21911.713794	0.138468	0.571197	0.078081	83.269531	55.257923	102.078766	3.796320	0.000000	-2.147209	0.000000	0.000000	0.000000	-1.342961	0.030036	0.646236	0.000000	0.000000	4.000000	9.000000	0.000000
21911.717128	0.134377	0.571293	0.080548	83.138901	55.632805	101.853821	3.904026	0.000000	-1.923383	0.000000	0.000000	0.000000	-1.227155	0.028761	0.740300	0.000000	0.000000	4.000000	9.000000	0.000000
21911.720461	0.134377	0.571293	0.080548	83.138901	55.632805	101.853821	3.904026	0.000000	-1.923383	0.000000	0.000000	0.000000	-1.227155	0.028761	0.740300	0.000000	0.000000	4.000000	9.000000	0.000000
21911.723794	0.134377	0.571293	0.080548	83.138901	55.632805	101.853821	3.904026	0.000000	-1.923383	0.000000	0.000000	0.000000	-1.227155	0.028761	0.740300	0.000000	0.000000	4.000000	9.000000	0.000000
21911.727128	0.130668	0.571352	0.083343	83.128532	57.013241	102.406654	4.027410	0.000000	-1.718857	0.000000	0.000000	0.000000	-1.112874	0.017933	0.838467	0.000000	0.000000	4.000000	9.000000	0.000000
21911.730461	0.130668	0.571352	0.083343	83.128532	57.013241	102.406654	4.027410	0.000000	-1.718857	0.000000	0.000000	0.000000	-1.112874	0.017933	0.838467	0.000000	0.000000	4.000000	9.000000	0.000000
21911.733794	0.130668	0.571352	0.083343	83.128532	57.013241	102.406654	4.027410	0.000000	-1.718857	0.000000	0.000000	0.000000	-1.112874	0.017933	0.838467	0.000000	0.000000	4.000000	9.000000	0.000000
21911.737128	0.127342	0.571358	0.086391	83.296654	59.780659	104.448746	4.167154	0.000000	-1.533378	0.000000	0.000000	0.000000	-0.997756	0.001665	0.914298	0.000000	0.000000	4.000000	9.000000	0.000000
21911.740461	0.127342	0.571358	0.086391	83.296654	59.780659	104.448746	4.167154	0.000000	-1.533378	0.000000	0.000000	0.000000	-0.997756	0.001665	0.914298	0.000000	0.000000	4.000000	9.000000	0.000000
21911.743794	0.127342	0.571358	0.086391	83.296654	59.780659	104.448746	4.167154	0.000000	-1.533378	0.000000	0.000000	0.000000	-0.997756	0.001665	0.914298	0.000000	0.000000	4.000000	9.000000	0.000000
21911.747128	0.124463	0.571303	0.089744	83.561089	63.421101	107.536629	4.319538	0.000000	-1.367085	0.000000	0.000000	0.000000	-0.863742	-0.016478	1.005846	0.000000	0.000000	4.000000	9.000000	0.000000
21911.750461	0.124463	0.571303	0.089744	83.561089	63.421101	107.536629	4.319538	0.000000	-1.367085	0.000000	0.000000	0.000000	-0.863742	-0.016478	1.005846	0.000000	0.000000	4.000000	9.000000	0.000000
21911.753794	0.124463	0.571303	0.089744	83.561089	63.421101	107.536629	4.319538	0.000000	-1.367085	0.000000	0.000000	0.000000	-0.863742	-0.016478	1.005846	0.000000	0.000000	4.000000	9.000000	0.000000
21911.757128	0.122083	0.571234	0.093404	83.845367	67.489243	110.975868	4.487178	0.000000	-1.223128	0.000000	0.000000	0.000000	-0.713822	-0.020792	1.098081	0.000000	0.000000	4.000000	9.000000	0.000000
21911.760461	0.122083	0.571234	0.093404	83.845367	67.489243	110.975868	4.487178	0.000000	-1.223128	0.000000	0.000000	0.000000	-0.713822	-0.020792	1.098081	0.000000	0.000000	4.000000	9.000000	0.000000
21911.763794	0.122083	0.571234	0.093404	83.845367	67.489243	110.975868	4.487178	0.000000	-1.223128	0.000000	0.000000	0.000000	-0.713822	-0.020792	1.098081	0.000000	0.000000	4.000000	9.000000	0.000000
21911.767128	0.120195	0.571170	0.097332	84.087784	71.782417	114.577324	4.670192	0.000000	-1.104157	0.000000	0.000000	0.000000	-0.566397	-0.019204	1.178302	0.000000	0.000000	4.000000	9.000000	0.000000
21911.770461	0.120195	0.571170	0.097332	84.087784	71.782417	114.577324	4.670192	0.000000	-1.104157	0.000000	0.000000	0.000000	-0.566397	-0.019204	1.178302	0.000000	0.000000	4.000000	9.000000	0.000000
21911.773794	0.120195	0.571170	0.097332	84.087784	71.782417	114.577324	4.670192	0.000000	-1.104157	0.000000	0.000000	0.000000	-0.566397	-0.019204	1.178302	0.000000	0.000000	4.000000	9.000000	0.000000
21911.777128	0.118856	0.571034	0.101391	84.280907	76.230949	118.299149	4.866575	0.000000	-1.009758	0.000000	0.000000	0.000000	-0.401776	-0.040630	1.217806	0.000000	0.000000	4.000000	9.000000	0.000000
21911.780461	0.118856	0.571034	0.101391	84.280907	76.230949	118.299149	4.866575	0.000000	-1.009758	0.000000	0.000000	0.000000	-0.401776	-0.040630	1.217806	0.000000	0.000000	4.000000	9.000000	0.000000
21911.783794	0.118856	0.571034	0.101391	84.280907	76.230949	118.299149	4.866575	0.000000	-1.009758	0.000000	0.000000	0.000000	-0.401776	-0.040630	1.217806	0.000000	0.000000	4.000000	9.000000	0.000000
21911.787128	0.118007	0.570860	0.105530	84.444801	80.831947	122.288948	4.915716	0.000000	-0.914187	0.000000	0.000000	0.000000	-0.254807	-0.052390	1.241748	0.000000	0.000000	4.000000	9.000000	0.000000
21911.790461	0.118007	0.570860	0.105530	84.444801	80.831947	122.288948	4.915716	0.000000	-0.914187	0.000000	0.000000	0.000000	-0.254807	-0.052390	1.241748	0.000000	0.000000	4.000000	9.000000	0.000000
21911.793794	0.118007	0.570860	0.105530	84.444801	80.831947	122.288948	4.915716	0.000000	-0.914187	0.000000	0.000000	0.000000	-0.254807	-0.052390	1.241748	0.000000	0.000000	4.000000	9.000000	0.000000
21911.797128	0.117500	0.570672	0.109676	84.597931	85.562340	126.657379	4.928766	0.000000	-0.840993	0.000000	0.000000	0.000000	-0.151931	-0.056174	1.243803	0.000000	0.000000	4.000000	9.000000	0.000000
21911.800461	0.117500	0.570672	0.109676	84.597931	85.562340	126.657379	4.928766	0.000000	-0.840993	0.000000	0.000000	0.000000	-0.151931	-0.056174	1.243803	0.000000	0.000000	4.000000	9.000000	0.000000
21911.803794	0.117500	0.570672	0.109676	84.597931	85.562340	126.657379	4.928766	0.000000	-0.840993	0.000000	0.000000	0.000000	-0.151931	-0.056174	1.243803	0.000000	0.000000	4.000000	9.000000	0.000000
21911.807128	0.117372	0.570440	0.113829	84.762764	90.303513	131.057190	4.937540	0.000000	-0.787843	0.000000	0.000000	0.000000	-0.038497	-0.069845	1.245898	0.000000	0.000000	4.000000	9.000000	0.000000
21911.810461	0.117372	0.570440	0.113829	84.762764	90.303513	131.057190	4.937540	0.000000	-0.787843	0.000000	0.000000	0.000000	-0.038497	-0.069845	1.245898	0.000000	0.000000	4.000000	9.000000	0.000000
21911.813794	0.117372	0.570440	0.113829	84.762764	90.303513	131.057190	4.937540	0.000000	-0.787843	0.000000	0.000000	0.000000	-0.038497	-0.069845	1.245898	0.000000	0.000000	4.000000	9.000000	0.000000
21911.817128	0.117730	0.570185	0.117923	84.898956	94.810547	135.146851	4.942771	0.000000	-0.754331	0.000000	0.000000	0.000000	0.107361	-0.076502	1.228219	0.000000	0.000000	4.000000	9.000000	0.000000
21911.820461	0.117730	0.570185	0.117923	84.898956	94.810547	135.146851	4.942771	0.000000	-0.754331	0.000000	0.000000	0.000000	0.107361	-0.076502	1.228219	0.000000	0.000000	4.000000	9.000000	0.000000
21911.823794	0.117730	0.570185	0.117923	84.898956	94.810547	135.146851	4.942771	0.000000	-0.754331	0.000000	0.000000	0.000000	0.107361	-0.076502	1.228219	0.000000	0.000000	4.000000	9.000000	0.000000
21911.827128	0.118539	0.569933	0.122019	84.944756	99.044701	139.122299	4.944428	0.000000	-0.743391	0.000000	0.000000	0.000000	0.242934	-0.075372	1.228743	0.000000	0.000000	4.000000	9.000000	0.000000
21911.830461	0.118539	0.569933	0.122019	84.944756	99.044701	139.122299	4.944428	0.000000	-0.743391	0.000000	0.000000	0.000000	0.242934	-0.075372	1.228743	0.000000	0.000000	4.000000	9.000000	0.000000
21911.833794	0.118539	0.569933	0.122019	84.944756	99.044701	139.122299	4.944428	0.000000	-0.743391	0.000000	0.000000	0.000000	0.242934	-0.075372	1.228743	0.000000	0.000000	4.000000	9.000000	0.000000
21911.837128	0.119794	0.569704	0.126035	84.910347	102.636673	142.640701	4.943267	0.000000	-0.751075	0.000000	0.000000	0.000000	0.376387	-0.068904	1.204782	0.000000	0.000000	4.000000	9.000000	0.000000
21911.840461	0.119794	0.569704	0.126035	84.910347	102.636673	142.640701	4.943267	0.000000	-0.751075	0.000000	0.000000	0.000000	0.376387	-0.068904	1.204782	0.000000	0.000000	4.000000	9.000000	0.000000
21911.843794	0.119794	0.569704	0.126035	84.910347	102.636673	142.640701	4.943267	0.000000	-0.751075	0.000000	0.000000	0.000000	0.376387	-0.068904	1.204782	0.000000	0.000000	4.000000	9.000000	0.000000
21911.847128	0.121464	0.569469	0.129922	84.864922	105.748909	145.641571	4.939455	0.000000	-0.775753	0.000000	0.000000	0.000000	0.501035	-0.070283	1.166257	0.000000	0.000000	4.000000	9.000000	0.000000
21911.850461	0.121464	0.569469	0.129922	84.864922	105.748909	145.641571	4.939455	0.000000	-0.775753	0.000000	0.000000	0.000000	0.501035	-0.070283	1.166257	0.000000	0.000000	4.000000	9.000000	0.000000
21911.853794	0.121464	0.569469	0.129922	84.864922	105.748909	145.641571	4.939455	0.000000	-0.775753	0.000000	0.000000	0.000000	0.501035	-0.070283	1.166257	0.000000	0.000000	4.000000	9.000000	0.000000
21911.857128	0.123496	0.569277	0.133663	84.821724	108.211235	147.952515	4.933132	0.000000	-0.814991	0.000000	0.000000	0.000000	0.609623	-0.057669	1.122181	0.000000	0.000000	4.000000	9.000000	0.000000
21911.860461	0.123496	0.569277	0.133663	84.821724	108.211235	147.952515	4.933132	0.000000	-0.814991	0.000000	0.000000	0.000000	0.609623	-0.057669	1.122181	0.000000	0.000000	4.000000	9.000000	0.000000
21911.863794	0.123496	0.569277	0.133663	84.821724	108.211235	147.952515	4.933132	0.000000	-0.814991	0.000000	0.000000	0.000000	0.609623	-0.057669	1.122181	0.000000	0.000000	4.000000	9.000000	0.000000
21911.867128	0.125913	0.569135	0.137191	84.805901	110.233330	149.767731	4.924492	0.000000	-0.865663	0.000000	0.000000	0.000000	0.725076	-0.042574	1.058472	0.000000	0.000000	4.000000	9.000000	0.000000
21911.870461	0.125913	0.569135	0.137191	84.805901	110.233330	149.767731	4.924492	0.000000	-0.865663	0.000000	0.000000	0.000000	0.725076	-0.042574	1.058472	0.000000	0.000000	4.000000	9.000000	0.000000
21911.873794	0.125913	0.569135	0.137191	84.805901	110.233330	149.767731	4.924492	0.000000	-0.865663	0.000000	0.000000	0.000000	0.725076	-0.042574	1.058472	0.000000	0.000000	4.000000	9.000000	0.000000
21911.877128	0.128569	0.569019	0.140484	84.838669	111.876289	151.150650	4.913125	0.000000	-0.928009	0.000000	0.000000	0.000000	0.796638	-0.034770	0.987923	0.000000	0.000000	4.000000	9.000000	0.000000
21911.880461	0.128569	0.569019	0.140484	84.838669	111.876289	151.150650	4.913125	0.000000	-0.928009	0.000000	0.000000	0.000000	0.796638	-0.034770	0.987923	0.000000	0.000000	4.000000	9.000000	0.000000
21911.883794	0.128569	0.569019	0.140484	84.838669	111.876289	151.150650	4.913125	0.000000	-0.928009	0.000000	0.000000	0.000000	0.796638	-0.034770	0.987923	0.000000	0.000000	4.000000	9.000000	0.000000
21911.887128	0.131518	0.568945	0.143508	84.907417	113.189171	152.156189	4.899714	0.000000	-0.996397	0.000000	0.000000	0.000000	0.884857	-0.022219	0.907108	0.000000	0.000000	4.000000	9.000000	0.000000
21911.890461	0.131518	0.568945	0.143508	84.907417	113.189171	152.156189	4.899714	0.000000	-0.996397	0.000000	0.000000	0.000000	0.884857	-0.022219	0.907108	0.000000	0.000000	4.000000	9.000000	0.000000
21911.893794	0.131518	0.568945	0.143508	84.907417	113.189171	152.156189	4.899714	0.000000	-0.996397	0.000000	0.000000	0.000000	0.884857	-0.022219	0.907108	0.000000	0.000000	4.000000	9.000000	0.000000
21911.897128	0.134808	0.568869	0.146184	84.975235	114.191422	152.828537	4.883605	0.000000	-1.072569	0.000000	0.000000	0.000000	0.986912	-0.022918	0.802673	0.000000	0.000000	4.000000	9.000000	0.000000
21911.900461	0.134808	0.568869	0.146184	84.975235	114.191422	152.828537	4.883605	0.000000	-1.072569	0.000000	0.000000	0.000000	0.986912	-0.022918	0.802673	0.000000	0.000000	4.000000	9.000000	0.000000
21911.903794	0.134808	0.568869	0.146184	84.975235	114.191422	152.828537	4.883605	0.000000	-1.072569	0.000000	0.000000	0.000000	0.986912	-0.022918	0.802673	0.000000	0.000000	4.000000	9.000000	0.000000
21911.907128	0.138391	0.568887	0.148559	85.012527	114.724792	153.031860	4.864015	0.000000	-1.158173	0.000000	0.000000	0.000000	1.074955	0.005353	0.712545	0.000000	0.000000	4.000000	9.000000	0.000000
21911.910461	0.138391	0.568887	0.148559	85.012527	114.724792	153.031860	4.864015	0.000000	-1.158173	0.000000	0.000000	0.000000	1.074955	0.005353	0.712545	0.000000	0.000000	4.000000	9.000000	0.000000
21911.913794	0.138391	0.568887	0.148559	85.012527	114.724792	153.031860	4.864015	0.000000	-1.158173	0.000000	0.000000	0.000000	1.074955	0.005353	0.712545	0.000000	0.000000	4.000000	9.000000	0.000000
21911.917128	0.142307	0.568969	0.150534	85.010880	114.896927	152.970016	4.840966	0.000000	-1.251018	0.000000	0.000000	0.000000	1.174778	0.024634	0.592477	0.000000	0.000000	4.000000	9.000000	0.000000
21911.920461	0.142307	0.568969	0.150534	85.010880	114.896927	152.970016	4.840966	0.000000	-1.251018	0.000000	0.000000	0.000000	1.174778	0.024634	0.592477	0.000000	0.000000	4.000000	9.000000	0.000000
21911.923794	0.142307	0.568969	0.150534	85.010880	114.896927	152.970016	4.840966	0.000000	-1.251018	0.000000	0.000000	0.000000	1.174778	0.024634	0.592477	0.000000	0.000000	4.000000	9.000000	0.000000
21911.927128	0.146502	0.569104	0.152139	85.015869	115.029045	153.619064	4.813510	0.000000	-1.352820	0.000000	0.000000	0.000000	1.258541	0.040533	0.481599	0.000000	0.000000	4.000000	9.000000	0.000000
21911.930461	0.146502	0.569104	0.152139	85.015869	115.029045	153.619064	4.813510	0.000000	-1.352820	0.000000	0.000000	0.000000	1.258541	0.040533	0.481599	0.000000	0.000000	4.000000	9.000000	0.000000
21911.933794	0.146502	0.569104	0.152139	85.015869	115.029045	153.619064	4.813510	0.000000	-1.352820	0.000000	0.000000	0.000000	1.258541	0.040533	0.481599	0.000000	0.000000	4.000000	9.000000	0.000000
21911.937128	0.150801	0.569344	0.153293	85.105675	115.479897	155.153671	4.781625	0.000000	-1.461529	0.000000	0.000000	0.000000	1.289799	0.072066	0.346202	0.000000	0.000000	4.000000	9.000000	0.000000
21911.940461	0.150801	0.569344	0.153293	85.105675	115.479897	155.153671	4.781625	0.000000	-1.461529	0.000000	0.000000	0.000000	1.289799	0.072066	0.346202	0.000000	0.000000	4.000000	9.000000	0.000000
21911.943794	0.150801	0.569344	0.153293	85.105675	115.479897	155.153671	4.781625	0.000000	-1.461529	0.000000	0.000000	0.000000	1.289799	0.072066	0.346202	0.000000	0.000000	4.000000	9.000000	0.000000
21911.947128	0.155295	0.569698	0.154008	85.351349	116.308830	156.358475	4.746161	0.000000	-1.572882	0.000000	0.000000	0.000000	1.348096	0.106224	0.214641	0.000000	0.000000	4.000000	9.000000	0.000000
21911.950461	0.155295	0.569698	0.154008	85.351349	116.308830	156.358475	4.746161	0.000000	-1.572882	0.000000	0.000000	0.000000	1.348096	0.106224	0.214641	0.000000	0.000000	4.000000	9.000000	0.000000
21911.953794	0.155295	0.569698	0.154008	85.351349	116.308830	156.358475	4.746161	0.000000	-1.572882	0.000000	0.000000	0.000000	1.348096	0.106224	0.214641	0.000000	0.000000	4.000000	9.000000	0.000000
21911.957128	0.159863	0.570134	0.154320	85.725975	117.474457	157.237000	4.705876	0.000000	-1.689594	0.000000	0.000000	0.000000	1.370352	0.130599	0.093367	0.000000	0.000000	4.000000	9.000000	0.000000
21911.960461	0.159863	0.570134	0.154320	85.725975	117.474457	157.237000	4.705876	0.000000	-1.689594	0.000000	0.000000	0.000000	1.370352	0.130599	0.093367	0.000000	0.000000	4.000000	9.000000	0.000000
21911.963794	0.159863	0.570134	0.154320	85.725975	117.474457	157.237000	4.705876	0.000000	-1.689594	0.000000	0.000000	0.000000	1.370352	0.130599	0.093367	0.000000	0.000000	4.000000	9.000000	0.000000
21911.967128	0.164299	0.570598	0.154178	86.175102	119.323067	159.583450	4.661555	0.000000	-1.808287	0.000000	0.000000	0.000000	1.330763	0.139245	-0.042380	0.000000	0.000000	4.000000	9.000000	0.000000
21911.970461	0.164299	0.570598	0.154178	86.175102	119.323067	159.583450	4.661555	0.000000	-1.808287	0.000000	0.000000	0.000000	1.330763	0.139245	-0.042380	0.000000	0.000000	4.000000	9.000000	0.000000
21911.973794	0.164299	0.570598	0.154178	86.175102	119.323067	159.583450	4.661555	0.000000	-1.808287	0.000000	0.000000	0.000000	1.330763	0.139245	-0.042380	0.000000	0.000000	4.000000	9.000000	0.000000
21911.977128	0.168593	0.571110	0.153698	86.679695	122.079376	163.435440	4.614770	0.000000	-1.924551	0.000000	0.000000	0.000000	1.288292	0.153701	-0.144019	0.000000	0.000000	4.000000	9.000000	0.000000
21911.980461	0.168593	0.571110	0.153698	86.679695	122.079376	163.435440	4.614770	0.000000	-1.924551	0.000000	0.000000	0.000000	1.288292	0.153701	-0.144019	0.000000	0.000000	4.000000	9.000000	0.000000
21911.983794	0.168593	0.571110	0.153698	86.679695	122.079376	163.435440	4.614770	0.000000	-1.924551	0.000000	0.000000	0.000000	1.288292	0.153701	-0.144019	0.000000	0.000000	4.000000	9.000000	0.000000
21911.987128	0.172875	0.571664	0.152809	87.209290	125.572128	167.388916	4.565935	0.000000	-2.037704	0.000000	0.000000	0.000000	1.284508	0.166180	-0.266883	0.000000	0.000000	4.000000	9.000000	0.000000
21911.990461	0.172875	0.571664	0.152809	87.209290	125.572128	167.388916	4.565935	0.000000	-2.037704	0.000000	0.000000	0.000000	1.284508	0.166180	-0.266883	0.000000	0.000000	4.000000	9.000000	0.000000
21911.993794	0.172875	0.571664	0.152809	87.209290	125.572128	167.388916	4.565935	0.000000	-2.037704	0.000000	0.000000	0.000000	1.284508	0.166180	-0.266883	0.000000	0.000000	4.000000	9.000000	0.000000
21911.997128	0.177094	0.572251	0.151580	87.650314	128.907562	170.969666	4.513055	0.000000	-2.152285	0.000000	0.000000	0.000000	1.265687	0.176192	-0.368503	0.000000	0.000000	4.000000	9.000000	0.000000
21912.000461	0.177094	0.572251	0.151580	87.650314	128.907562	170.969666	4.513055	0.000000	-2.152285	0.000000	0.000000	0.000000	1.265687	0.176192	-0.368503	0.000000	0.000000	4.000000	9.000000	0.000000
21912.003794	0.177094	0.572251	0.151580	87.650314	128.907562	170.969666	4.513055	0.000000	-2.152285	0.000000	0.000000	0.000000	1.265687	0.176192	-0.368503	0.000000	0.000000	4.000000	9.000000	0.000000
21912.007128	0.181038	0.572851	0.150061	87.932556	131.579239	174.245483	4.456700	0.000000	-2.266677	0.000000	0.000000	0.000000	1.183133	0.179816	-0.455798	0.000000	0.000000	4.000000	9.000000	0.000000
21912.010461	0.181038	0.572851	0.150061	87.932556	131.579239	174.245483	4.456700	0.000000	-2.266677	0.000000	0.000000	0.000000	1.183133	0.179816	-0.455798	0.000000	0.000000	4.000000	9.000000	0.000000
21912.013794	0.181038	0.572851	0.150061	87.932556	131.579239	174.245483	4.456700	0.000000	-2.266677	0.000000	0.000000	0.000000	1.183133	0.179816	-0.455798	0.000000	0.000000	4.000000	9.000000	0.000000
21912.017128	0.184713	0.573469	0.148194	88.071159	133.468735	177.190414	4.399471	0.000000	-2.375848	0.000000	0.000000	0.000000	1.102768	0.185395	-0.560167	0.000000	0.000000	4.000000	9.000000	0.000000
21912.020461	0.184713	0.573469	0.148194	88.071159	133.468735	177.190414	4.399471	0.000000	-2.375848	0.000000	0.000000	0.000000	1.102768	0.185395	-0.560167	0.000000	0.000000	4.000000	9.000000	0.000000
21912.023794	0.184713	0.573469	0.148194	88.071159	133.468735	177.190414	4.399471	0.000000	-2.375848	0.000000	0.000000	0.000000	1.102768	0.185395	-0.560167	0.000000	0.000000	4.000000	9.000000	0.000000
21912.027128	0.187931	0.574096	0.146098	88.129257	134.964569	179.990479	4.340821	0.000000	-2.481384	0.000000	0.000000	0.000000	0.965383	0.188178	-0.628694	0.000000	0.000000	4.000000	9.000000	0.000000
21912.030461	0.187931	0.574096	0.146098	88.129257	134.964569	179.990479	4.340821	0.000000	-2.481384	0.000000	0.000000	0.000000	0.965383	0.188178	-0.628694	0.000000	0.000000	4.000000	9.000000	0.000000
21912.033794	0.187931	0.574096	0.146098	88.129257	134.964569	179.990479	4.340821	0.000000	-2.481384	0.000000	0.000000	0.000000	0.965383	0.188178	-0.628694	0.000000	0.000000	4.000000	9.000000	0.000000
21912.037128	0.190562	0.574759	0.143777	88.154533	136.811050	-177.086380	4.283937	0.000000	-2.578350	0.000000	0.000000	0.000000	0.789283	0.198792	-0.696384	0.000000	0.000000	4.000000	9.000000	0.000000
21912.040461	0.190562	0.574759	0.143777	88.154533	136.811050	-177.086380	4.283937	0.000000	-2.578350	0.000000	0.000000	0.000000	0.789283	0.198792	-0.696384	0.000000	0.000000	4.000000	9.000000	0.000000
21912.043794	0.190562	0.574759	0.143777	88.154533	136.811050	-177.086380	4.283937	0.000000	-2.578350	0.000000	0.000000	0.000000	0.789283	0.198792	-0.696384	0.000000	0.000000	4.000000	9.000000	0.000000
21912.047128	0.192769	0.575378	0.141256	88.140800	138.744736	-174.532684	4.230685	0.000000	-2.664826	0.000000	0.000000	0.000000	0.661888	0.185875	-0.756397	0.000000	0.000000	4.000000	9.000000	0.000000
21912.050461	0.192769	0.575378	0.141256	88.140800	138.744736	-174.532684	4.230685	0.000000	-2.664826	0.000000	0.000000	0.000000	0.661888	0.185875	-0.756397	0.000000	0.000000	4.000000	9.000000	0.000000
21912.053794	0.192769	0.575378	0.141256	88.140800	138.744736	-174.532684	4.230685	0.000000	-2.664826	0.000000	0.000000	0.000000	0.661888	0.185875	-0.756397	0.000000	0.000000	4.000000	9.000000	0.000000
21912.057128	0.194530	0.575994	0.138574	88.098129	140.855850	-172.210434	4.179295	0.000000	-2.744721	0.000000	0.000000	0.000000	0.528487	0.184660	-0.804561	0.000000	0.000000	4.000000	9.000000	0.000000
21912.060461	0.194530	0.575994	0.138574	88.098129	140.855850	-172.210434	4.179295	0.000000	-2.744721	0.000000	0.000000	0.000000	0.528487	0.184660	-0.804561	0.000000	0.000000	4.000000	9.000000	0.000000
21912.063794	0.194530	0.575994	0.138574	88.098129	140.855850	-172.210434	4.179295	0.000000	-2.744721	0.000000	0.000000	0.000000	0.528487	0.184660	-0.804561	0.000000	0.000000	4.000000	9.000000	0.000000
21912.067128	0.195845	0.576548	0.135726	88.040657	143.376694	-169.604889	4.130469	0.000000	-2.817663	0.000000	0.000000	0.000000	0.394572	0.166423	-0.854308	0.000000	0.000000	4.000000	9.000000	0.000000
21912.070461	0.195845	0.576548	0.135726	88.040657	143.376694	-169.604889	4.130469	0.000000	-2.817663	0.000000	0.000000	0.000000	0.394572	0.166423	-0.854308	0.000000	0.000000	4.000000	9.000000	0.000000
21912.073794	0.195845	0.576548	0.135726	88.040657	143.376694	-169.604889	4.130469	0.000000	-2.817663	0.000000	0.000000	0.000000	0.394572	0.166423	-0.854308	0.000000	0.000000	4.000000	9.000000	0.000000
21912.077128	0.196783	0.577047	0.132728	87.953972	145.818909	-166.686401	4.084289	0.000000	-2.884196	0.000000	0.000000	0.000000	0.281215	0.149690	-0.899306	0.000000	0.000000	4.000000	9.000000	0.000000
21912.080461	0.196783	0.577047	0.132728	87.953972	145.818909	-166.686401	4.084289	0.000000	-2.884196	0.000000	0.000000	0.000000	0.281215	0.149690	-0.899306	0.000000	0.000000	4.000000	9.000000	0.000000
21912.083794	0.196783	0.577047	0.132728	87.953972	145.818909	-166.686401	4.084289	0.000000	-2.884196	0.000000	0.000000	0.000000	0.281215	0.149690	-0.899306	0.000000	0.000000	4.000000	9.000000	0.000000
21912.087128	0.197228	0.577557	0.129606	87.805725	147.437653	-164.522491	4.040013	0.000000	-2.945895	0.000000	0.000000	0.000000	0.133592	0.152769	-0.936824	0.000000	0.000000	4.000000	9.000000	0.000000
21912.090461	0.197228	0.577557	0.129606	87.805725	147.437653	-164.522491	4.040013	0.000000	-2.945895	0.000000	0.000000	0.000000	0.133592	0.152769	-0.936824	0.000000	0.000000	4.000000	9.000000	0.000000
21912.093794	0.197228	0.577557	0.129606	87.805725	147.437653	-164.522491	4.040013	0.000000	-2.945895	0.000000	0.000000	0.000000	0.133592	0.152769	-0.936824	0.000000	0.000000	4.000000	9.000000	0.000000
21912.097128	0.197267	0.578020	0.126418	87.610504	147.284683	-164.520172	3.999645	0.000000	-3.000473	0.000000	0.000000	0.000000	0.011788	0.139022	-0.956275	0.000000	0.000000	4.000000	9.000000	0.000000
21912.100461	0.197267	0.578020	0.126418	87.610504	147.284683	-164.520172	3.999645	0.000000	-3.000473	0.000000	0.000000	0.000000	0.011788	0.139022	-0.956275	0.000000	0.000000	4.000000	9.000000	0.000000
21912.103794	0.197267	0.578020	0.126418	87.610504	147.284683	-164.520172	3.999645	0.000000	-3.000473	0.000000	0.000000	0.000000	0.011788	0.139022	-0.956275	0.000000	0.000000	4.000000	9.000000	0.000000
21912.107128	0.196820	0.578504	0.123277	87.443497	144.698654	-167.019348	3.962775	0.000000	-3.049003	0.000000	0.000000	0.000000	-0.134244	0.145216	-0.942346	0.000000	0.000000	4.000000	9.000000	0.000000
21912.110461	0.196820	0.578504	0.123277	87.443497	144.698654	-167.019348	3.962775	0.000000	-3.049003	0.000000	0.000000	0.000000	-0.134244	0.145216	-0.942346	0.000000	0.000000	4.000000	9.000000	0.000000
21912.113794	0.196820	0.578504	0.123277	87.443497	144.698654	-167.019348	3.962775	0.000000	-3.049003	0.000000	0.000000	0.000000	-0.134244	0.145216	-0.942346	0.000000	0.000000	4.000000	9.000000	0.000000
21912.117128	0.195926	0.578942	0.120281	87.372887	138.540649	-173.028351	3.932219	0.000000	-3.088310	0.000000	0.000000	0.000000	-0.268057	0.131397	-0.898753	0.000000	0.000000	4.000000	9.000000	0.000000
21912.120461	0.195926	0.578942	0.120281	87.372887	138.540649	-173.028351	3.932219	0.000000	-3.088310	0.000000	0.000000	0.000000	-0.268057	0.131397	-0.898753	0.000000	0.000000	4.000000	9.000000	0.000000
21912.123794	0.195926	0.578942	0.120281	87.372887	138.540649	-173.028351	3.932219	0.000000	-3.088310	0.000000	0.000000	0.000000	-0.268057	0.131397	-0.898753	0.000000	0.000000	4.000000	9.000000	0.000000
21912.127128	0.194689	0.579360	0.117351	87.348045	129.503967	178.116928	3.909070	0.000000	-3.117559	0.000000	0.000000	0.000000	-0.371193	0.125469	-0.878949	0.000000	0.000000	4.000000	9.000000	0.000000
21912.130461	0.194689	0.579360	0.117351	87.348045	129.503967	178.116928	3.909070	0.000000	-3.117559	0.000000	0.000000	0.000000	-0.371193	0.125469	-0.878949	0.000000	0.000000	4.000000	9.000000	0.000000
21912.133794	0.194689	0.579360	0.117351	87.348045	129.503967	178.116928	3.909070	0.000000	-3.117559	0.000000	0.000000	0.000000	-0.371193	0.125469	-0.878949	0.000000	0.000000	4.000000	9.000000	0.000000
21912.137128	0.193104	0.579718	0.114457	87.271790	118.944618	167.787781	3.891237	0.000000	-3.139788	0.000000	0.000000	0.000000	-0.475669	0.107350	-0.868261	0.000000	0.000000	4.000000	9.000000	0.000000
21912.140461	0.193104	0.579718	0.114457	87.271790	118.944618	167.787781	3.891237	0.000000	-3.139788	0.000000	0.000000	0.000000	-0.475669	0.107350	-0.868261	0.000000	0.000000	4.000000	9.000000	0.000000
21912.143794	0.193104	0.579718	0.114457	87.271790	118.944618	167.787781	3.891237	0.000000	-3.139788	0.000000	0.000000	0.000000	-0.475669	0.107350	-0.868261	0.000000	0.000000	4.000000	9.000000	0.000000
21912.147128	0.191094	0.580015	0.111622	87.098625	108.799522	157.927475	3.878790	0.000000	-3.155153	0.000000	0.000000	0.000000	-0.602968	0.089217	-0.850432	0.000000	0.000000	4.000000	9.000000	0.000000
21912.150461	0.191094	0.580015	0.111622	87.098625	108.799522	157.927475	3.878790	0.000000	-3.155153	0.000000	0.000000	0.000000	-0.602968	0.089217	-0.850432	0.000000	0.000000	4.000000	9.000000	0.000000
21912.153794	0.191094	0.580015	0.111622	87.098625	108.799522	157.927475	3.878790	0.000000	-3.155153	0.000000	0.000000	0.000000	-0.602968	0.089217	-0.850432	0.000000	0.000000	4.000000	9.000000	0.000000
21912.157128	0.188796	0.580267	0.108875	86.812668	100.258972	149.740799	3.873757	0.000000	-3.161331	0.000000	0.000000	0.000000	-0.689225	0.075574	-0.824102	0.000000	0.000000	4.000000	9.000000	0.000000
21912.160461	0.188796	0.580267	0.108875	86.812668	100.258972	149.740799	3.873757	0.000000	-3.161331	0.000000	0.000000	0.000000	-0.689225	0.075574	-0.824102	0.000000	0.000000	4.000000	9.000000	0.000000
21912.163794	0.188796	0.580267	0.108875	86.812668	100.258972	149.740799	3.873757	0.000000	-3.161331	0.000000	0.000000	0.000000	-0.689225	0.075574	-0.824102	0.000000	0.000000	4.000000	9.000000	0.000000
21912.167128	0.186183	0.580437	0.106292	86.418045	93.862526	143.783127	3.874726	0.000000	-3.160142	0.000000	0.000000	0.000000	-0.784095	0.050947	-0.774976	0.000000	0.000000	4.000000	9.000000	0.000000
21912.170461	0.186183	0.580437	0.106292	86.418045	93.862526	143.783127	3.874726	0.000000	-3.160142	0.000000	0.000000	0.000000	-0.784095	0.050947	-0.774976	0.000000	0.000000	4.000000	9.000000	0.000000
21912.173794	0.186183	0.580437	0.106292	86.418045	93.862526	143.783127	3.874726	0.000000	-3.160142	0.000000	0.000000	0.000000	-0.784095	0.050947	-0.774976	0.000000	0.000000	4.000000	9.000000	0.000000
21912.177128	0.183273	0.580554	0.103918	85.959984	89.484581	139.920364	3.883780	0.000000	-3.149009	0.000000	0.000000	0.000000	-0.872759	0.035104	-0.712244	0.000000	0.000000	4.000000	9.000000	0.000000
21912.180461	0.183273	0.580554	0.103918	85.959984	89.484581	139.920364	3.883780	0.000000	-3.149009	0.000000	0.000000	0.000000	-0.872759	0.035104	-0.712244	0.000000	0.000000	4.000000	9.000000	0.000000
21912.183794	0.183273	0.580554	0.103918	85.959984	89.484581	139.920364	3.883780	0.000000	-3.149009	0.000000	0.000000	0.000000	-0.872759	0.035104	-0.712244	0.000000	0.000000	4.000000	9.000000	0.000000
21912.187128	0.180181	0.580623	0.101814	85.474419	86.555611	137.529068	3.901794	0.000000	-3.126660	0.000000	0.000000	0.000000	-0.927616	0.020749	-0.631006	0.000000	0.000000	4.000000	9.000000	0.000000
21912.190461	0.180181	0.580623	0.101814	85.474419	86.555611	137.529068	3.901794	0.000000	-3.126660	0.000000	0.000000	0.000000	-0.927616	0.020749	-0.631006	0.000000	0.000000	4.000000	9.000000	0.000000
21912.193794	0.180181	0.580623	0.101814	85.474419	86.555611	137.529068	3.901794	0.000000	-3.126660	0.000000	0.000000	0.000000	-0.927616	0.020749	-0.631006	0.000000	0.000000	4.000000	9.000000	0.000000
21912.197128	0.176903	0.580627	0.099966	84.982567	84.558105	135.534683	3.928135	0.000000	-3.093502	0.000000	0.000000	0.000000	-0.983424	0.001142	-0.554536	0.000000	0.000000	4.000000	9.000000	0.000000
21912.200461	0.176903	0.580627	0.099966	84.982567	84.558105	135.534683	3.928135	0.000000	-3.093502	0.000000	0.000000	0.000000	-0.983424	0.001142	-0.554536	0.000000	0.000000	4.000000	9.000000	0.000000
21912.203794	0.176903	0.580627	0.099966	84.982567	84.558105	135.534683	3.928135	0.000000	-3.093502	0.000000	0.000000	0.000000	-0.983424	0.001142	-0.554536	0.000000	0.000000	4.000000	9.000000	0.000000
21912.207128	0.173599	0.580603	0.098415	84.510666	83.203697	133.474426	3.962998	0.000000	-3.048712	0.000000	0.000000	0.000000	-0.991425	-0.007107	-0.465424	0.000000	0.000000	4.000000	9.000000	0.000000
21912.210461	0.173599	0.580603	0.098415	84.510666	83.203697	133.474426	3.962998	0.000000	-3.048712	0.000000	0.000000	0.000000	-0.991425	-0.007107	-0.465424	0.000000	0.000000	4.000000	9.000000	0.000000
21912.213794	0.173599	0.580603	0.098415	84.510666	83.203697	133.474426	3.962998	0.000000	-3.048712	0.000000	0.000000	0.000000	-0.991425	-0.007107	-0.465424	0.000000	0.000000	4.000000	9.000000	0.000000
21912.217128	0.170151	0.580515	0.097165	84.083809	82.118942	131.885269	4.004145	0.000000	-2.994466	0.000000	0.000000	0.000000	-1.034244	-0.026577	-0.374976	0.000000	0.000000	4.000000	9.000000	0.000000
21912.220461	0.170151	0.580515	0.097165	84.083809	82.118942	131.885269	4.004145	0.000000	-2.994466	0.000000	0.000000	0.000000	-1.034244	-0.026577	-0.374976	0.000000	0.000000	4.000000	9.000000	0.000000
21912.223794	0.170151	0.580515	0.097165	84.083809	82.118942	131.885269	4.004145	0.000000	-2.994466	0.000000	0.000000	0.000000	-1.034244	-0.026577	-0.374976	0.000000	0.000000	4.000000	9.000000	0.000000
21912.227128	0.166583	0.580348	0.096293	83.713158	81.270981	130.768478	4.053860	0.000000	-2.926810	0.000000	0.000000	0.000000	-1.070492	-0.050103	-0.261590	0.000000	0.000000	4.000000	9.000000	0.000000
21912.230461	0.166583	0.580348	0.096293	83.713158	81.270981	130.768478	4.053860	0.000000	-2.926810	0.000000	0.000000	0.000000	-1.070492	-0.050103	-0.261590	0.000000	0.000000	4.000000	9.000000	0.000000
21912.233794	0.166583	0.580348	0.096293	83.713158	81.270981	130.768478	4.053860	0.000000	-2.926810	0.000000	0.000000	0.000000	-1.070492	-0.050103	-0.261590	0.000000	0.000000	4.000000	9.000000	0.000000
21912.237128	0.162996	0.580187	0.095769	83.388138	80.534492	129.560364	4.112588	0.000000	-2.843698	0.000000	0.000000	0.000000	-1.076129	-0.048174	-0.157217	0.000000	0.000000	4.000000	9.000000	0.000000
21912.240461	0.162996	0.580187	0.095769	83.388138	80.534492	129.560364	4.112588	0.000000	-2.843698	0.000000	0.000000	0.000000	-1.076129	-0.048174	-0.157217	0.000000	0.000000	4.000000	9.000000	0.000000
21912.243794	0.162996	0.580187	0.095769	83.388138	80.534492	129.560364	4.112588	0.000000	-2.843698	0.000000	0.000000	0.000000	-1.076129	-0.048174	-0.157217	0.000000	0.000000	4.000000	9.000000	0.000000
21912.247128	0.159472	0.579991	0.095598	83.087944	79.951759	128.277008	4.177286	0.000000	-2.747777	0.000000	0.000000	0.000000	-1.057159	-0.058815	-0.051084	0.000000	0.000000	4.000000	9.000000	0.000000
21912.250461	0.159472	0.579991	0.095598	83.087944	79.951759	128.277008	4.177286	0.000000	-2.747777	0.000000	0.000000	0.000000	-1.057159	-0.058815	-0.051084	0.000000	0.000000	4.000000	9.000000	0.000000
21912.253794	0.159472	0.579991	0.095598	83.087944	79.951759	128.277008	4.177286	0.000000	-2.747777	0.000000	0.000000	0.000000	-1.057159	-0.058815	-0.051084	0.000000	0.000000	4.000000	9.000000	0.000000
21912.257128	0.155970	0.579839	0.095858	82.804512	79.519295	127.368889	4.245515	0.000000	-2.641137	0.000000	0.000000	0.000000	-1.050648	-0.045523	0.077906	0.000000	0.000000	4.000000	9.000000	0.000000
21912.260461	0.155970	0.579839	0.095858	82.804512	79.519295	127.368889	4.245515	0.000000	-2.641137	0.000000	0.000000	0.000000	-1.050648	-0.045523	0.077906	0.000000	0.000000	4.000000	9.000000	0.000000
21912.263794	0.155970	0.579839	0.095858	82.804512	79.519295	127.368889	4.245515	0.000000	-2.641137	0.000000	0.000000	0.000000	-1.050648	-0.045523	0.077906	0.000000	0.000000	4.000000	9.000000	0.000000
21912.267128	0.152597	0.579740	0.096556	82.540756	79.189087	126.819923	4.317866	0.000000	-2.521117	0.000000	0.000000	0.000000	-1.011804	-0.029697	0.209414	0.000000	0.000000	4.000000	9.000000	0.000000
21912.270461	0.152597	0.579740	0.096556	82.540756	79.189087	126.819923	4.317866	0.000000	-2.521117	0.000000	0.000000	0.000000	-1.011804	-0.029697	0.209414	0.000000	0.000000	4.000000	9.000000	0.000000
21912.273794	0.152597	0.579740	0.096556	82.540756	79.189087	126.819923	4.317866	0.000000	-2.521117	0.000000	0.000000	0.000000	-1.011804	-0.029697	0.209414	0.000000	0.000000	4.000000	9.000000	0.000000
21912.277128	0.149487	0.579702	0.097696	82.298645	78.850235	125.970749	4.390816	0.000000	-2.391806	0.000000	0.000000	0.000000	-0.932930	-0.011477	0.341941	0.000000	0.000000	4.000000	9.000000	0.000000
21912.280461	0.149487	0.579702	0.097696	82.298645	78.850235	125.970749	4.390816	0.000000	-2.391806	0.000000	0.000000	0.000000	-0.932930	-0.011477	0.341941	0.000000	0.000000	4.000000	9.000000	0.000000
21912.283794	0.149487	0.579702	0.097696	82.298645	78.850235	125.970749	4.390816	0.000000	-2.391806	0.000000	0.000000	0.000000	-0.932930	-0.011477	0.341941	0.000000	0.000000	4.000000	9.000000	0.000000
21912.287128	0.146694	0.579677	0.099195	82.094711	78.532860	124.941002	4.460401	0.000000	-2.259385	0.000000	0.000000	0.000000	-0.837826	-0.007596	0.449656	0.000000	0.000000	4.000000	9.000000	0.000000
21912.290461	0.146694	0.579677	0.099195	82.094711	78.532860	124.941002	4.460401	0.000000	-2.259385	0.000000	0.000000	0.000000	-0.837826	-0.007596	0.449656	0.000000	0.000000	4.000000	9.000000	0.000000
21912.293794	0.146694	0.579677	0.099195	82.094711	78.532860	124.941002	4.460401	0.000000	-2.259385	0.000000	0.000000	0.000000	-0.837826	-0.007596	0.449656	0.000000	0.000000	4.000000	9.000000	0.000000
21912.297128	0.144145	0.579667	0.101013	81.937759	78.193626	124.122459	4.523838	0.000000	-2.129528	0.000000	0.000000	0.000000	-0.764702	-0.002834	0.545421	0.000000	0.000000	4.000000	9.000000	0.000000
21912.300461	0.144145	0.579667	0.101013	81.937759	78.193626	124.122459	4.523838	0.000000	-2.129528	0.000000	0.000000	0.000000	-0.764702	-0.002834	0.545421	0.000000	0.000000	4.000000	9.000000	0.000000
21912.303794	0.144145	0.579667	0.101013	81.937759	78.193626	124.122459	4.523838	0.000000	-2.129528	0.000000	0.000000	0.000000	-0.764702	-0.002834	0.545421	0.000000	0.000000	4.000000	9.000000	0.000000
21912.307128	0.141851	0.579614	0.103101	81.852760	77.820587	123.498634	4.581581	0.000000	-2.002278	0.000000	0.000000	0.000000	-0.688311	-0.016177	0.626479	0.000000	0.000000	4.000000	9.000000	0.000000
21912.310461	0.141851	0.579614	0.103101	81.852760	77.820587	123.498634	4.581581	0.000000	-2.002278	0.000000	0.000000	0.000000	-0.688311	-0.016177	0.626479	0.000000	0.000000	4.000000	9.000000	0.000000
21912.313794	0.141851	0.579614	0.103101	81.852760	77.820587	123.498634	4.581581	0.000000	-2.002278	0.000000	0.000000	0.000000	-0.688311	-0.016177	0.626479	0.000000	0.000000	4.000000	9.000000	0.000000
21912.317128	0.139922	0.579529	0.105350	81.860283	78.046997	123.252953	4.632862	0.000000	-1.880582	0.000000	0.000000	0.000000	-0.578611	-0.025263	0.674517	0.000000	0.000000	4.000000	9.000000	0.000000
21912.320461	0.139922	0.579529	0.105350	81.860283	78.046997	123.252953	4.632862	0.000000	-1.880582	0.000000	0.000000	0.000000	-0.578611	-0.025263	0.674517	0.000000	0.000000	4.000000	9.000000	0.000000
21912.323794	0.139922	0.579529	0.105350	81.860283	78.046997	123.252953	4.632862	0.000000	-1.880582	0.000000	0.000000	0.000000	-0.578611	-0.025263	0.674517	0.000000	0.000000	4.000000	9.000000	0.000000
21912.327128	0.138378	0.579406	0.107718	81.936684	79.746002	124.371979	4.675544	0.000000	-1.771804	0.000000	0.000000	0.000000	-0.463400	-0.037130	0.710548	0.000000	0.000000	4.000000	9.000000	0.000000
21912.330461	0.138378	0.579406	0.107718	81.936684	79.746002	124.371979	4.675544	0.000000	-1.771804	0.000000	0.000000	0.000000	-0.463400	-0.037130	0.710548	0.000000	0.000000	4.000000	9.000000	0.000000
21912.333794	0.138378	0.579406	0.107718	81.936684	79.746002	124.371979	4.675544	0.000000	-1.771804	0.000000	0.000000	0.000000	-0.463400	-0.037130	0.710548	0.000000	0.000000	4.000000	9.000000	0.000000
21912.337128	0.137201	0.579248	0.110251	82.037651	82.472176	126.786743	4.709996	0.000000	-1.678073	0.000000	0.000000	0.000000	-0.353104	-0.047195	0.759942	0.000000	0.000000	4.000000	9.000000	0.000000
21912.340461	0.137201	0.579248	0.110251	82.037651	82.472176	126.786743	4.709996	0.000000	-1.678073	0.000000	0.000000	0.000000	-0.353104	-0.047195	0.759942	0.000000	0.000000	4.000000	9.000000	0.000000
21912.343794	0.137201	0.579248	0.110251	82.037651	82.472176	126.786743	4.709996	0.000000	-1.678073	0.000000	0.000000	0.000000	-0.353104	-0.047195	0.759942	0.000000	0.000000	4.000000	9.000000	0.000000
21912.347128	0.136481	0.579095	0.112960	82.123863	85.380188	129.513031	4.737580	0.000000	-1.598542	0.000000	0.000000	0.000000	-0.215831	-0.045929	0.812570	0.000000	0.000000	4.000000	9.000000	0.000000
21912.350461	0.136481	0.579095	0.112960	82.123863	85.380188	129.513031	4.737580	0.000000	-1.598542	0.000000	0.000000	0.000000	-0.215831	-0.045929	0.812570	0.000000	0.000000	4.000000	9.000000	0.000000
21912.353794	0.136481	0.579095	0.112960	82.123863	85.380188	129.513031	4.737580	0.000000	-1.598542	0.000000	0.000000	0.000000	-0.215831	-0.045929	0.812570	0.000000	0.000000	4.000000	9.000000	0.000000
21912.357128	0.136136	0.578957	0.115842	82.183502	88.168282	131.835037	4.758018	0.000000	-1.536639	0.000000	0.000000	0.000000	-0.103535	-0.041556	0.864557	0.000000	0.000000	4.000000	9.000000	0.000000
21912.360461	0.136136	0.578957	0.115842	82.183502	88.168282	131.835037	4.758018	0.000000	-1.536639	0.000000	0.000000	0.000000	-0.103535	-0.041556	0.864557	0.000000	0.000000	4.000000	9.000000	0.000000
21912.363794	0.136136	0.578957	0.115842	82.183502	88.168282	131.835037	4.758018	0.000000	-1.536639	0.000000	0.000000	0.000000	-0.103535	-0.041556	0.864557	0.000000	0.000000	4.000000	9.000000	0.000000
21912.367128	0.136153	0.578783	0.118830	82.219864	90.867844	134.067490	4.773154	0.000000	-1.488958	0.000000	0.000000	0.000000	0.005066	-0.052002	0.896583	0.000000	0.000000	4.000000	9.000000	0.000000
21912.370461	0.136153	0.578783	0.118830	82.219864	90.867844	134.067490	4.773154	0.000000	-1.488958	0.000000	0.000000	0.000000	0.005066	-0.052002	0.896583	0.000000	0.000000	4.000000	9.000000	0.000000
21912.373794	0.136153	0.578783	0.118830	82.219864	90.867844	134.067490	4.773154	0.000000	-1.488958	0.000000	0.000000	0.000000	0.005066	-0.052002	0.896583	0.000000	0.000000	4.000000	9.000000	0.000000
21912.377128	0.136511	0.578551	0.121817	82.240807	93.669800	136.742630	4.783512	0.000000	-1.455339	0.000000	0.000000	0.000000	0.107323	-0.069784	0.896007	0.000000	0.000000	4.000000	9.000000	0.000000
21912.380461	0.136511	0.578551	0.121817	82.240807	93.669800	136.742630	4.783512	0.000000	-1.455339	0.000000	0.000000	0.000000	0.107323	-0.069784	0.896007	0.000000	0.000000	4.000000	9.000000	0.000000
21912.383794	0.136511	0.578551	0.121817	82.240807	93.669800	136.742630	4.783512	0.000000	-1.455339	0.000000	0.000000	0.000000	0.107323	-0.069784	0.896007	0.000000	0.000000	4.000000	9.000000	0.000000
21912.387128	0.137139	0.578308	0.124729	82.241592	96.593239	139.624252	4.789503	0.000000	-1.435501	0.000000	0.000000	0.000000	0.188502	-0.072778	0.873735	0.000000	0.000000	4.000000	9.000000	0.000000
21912.390461	0.137139	0.578308	0.124729	82.241592	96.593239	139.624252	4.789503	0.000000	-1.435501	0.000000	0.000000	0.000000	0.188502	-0.072778	0.873735	0.000000	0.000000	4.000000	9.000000	0.000000
21912.393794	0.137139	0.578308	0.124729	82.241592	96.593239	139.624252	4.789503	0.000000	-1.435501	0.000000	0.000000	0.000000	0.188502	-0.072778	0.873735	0.000000	0.000000	4.000000	9.000000	0.000000
21912.397128	0.138039	0.578035	0.127552	82.221710	99.439888	142.404419	4.792079	0.000000	-1.426877	0.000000	0.000000	0.000000	0.269889	-0.081830	0.846830	0.000000	0.000000	4.000000	9.000000	0.000000
21912.400461	0.138039	0.578035	0.127552	82.221710	99.439888	142.404419	4.792079	0.000000	-1.426877	0.000000	0.000000	0.000000	0.269889	-0.081830	0.846830	0.000000	0.000000	4.000000	9.000000	0.000000
21912.403794	0.138039	0.578035	0.127552	82.221710	99.439888	142.404419	4.792079	0.000000	-1.426877	0.000000	0.000000	0.000000	0.269889	-0.081830	0.846830	0.000000	0.000000	4.000000	9.000000	0.000000
21912.407128	0.139243	0.577744	0.130159	82.183723	102.193092	145.064713	4.791471	0.000000	-1.428917	0.000000	0.000000	0.000000	0.361245	-0.087511	0.781962	0.000000	0.000000	4.000000	9.000000	0.000000
21912.410461	0.139243	0.577744	0.130159	82.183723	102.193092	145.064713	4.791471	0.000000	-1.428917	0.000000	0.000000	0.000000	0.361245	-0.087511	0.781962	0.000000	0.000000	4.000000	9.000000	0.000000
21912.413794	0.139243	0.577744	0.130159	82.183723	102.193092	145.064713	4.791471	0.000000	-1.428917	0.000000	0.000000	0.000000	0.361245	-0.087511	0.781962	0.000000	0.000000	4.000000	9.000000	0.000000
21912.417128	0.140614	0.577467	0.132575	82.135132	104.709190	147.467178	4.787150	0.000000	-1.443327	0.000000	0.000000	0.000000	0.411452	-0.082928	0.724955	0.000000	0.000000	4.000000	9.000000	0.000000
21912.420461	0.140614	0.577467	0.132575	82.135132	104.709190	147.467178	4.787150	0.000000	-1.443327	0.000000	0.000000	0.000000	0.411452	-0.082928	0.724955	0.000000	0.000000	4.000000	9.000000	0.000000
21912.423794	0.140614	0.577467	0.132575	82.135132	104.709190	147.467178	4.787150	0.000000	-1.443327	0.000000	0.000000	0.000000	0.411452	-0.082928	0.724955	0.000000	0.000000	4.000000	9.000000	0.000000
21912.427128	0.142263	0.577221	0.134754	82.077690	107.062531	149.680054	4.780695	0.000000	-1.464565	0.000000	0.000000	0.000000	0.494532	-0.073969	0.653630	0.000000	0.000000	4.000000	9.000000	0.000000
21912.430461	0.142263	0.577221	0.134754	82.077690	107.062531	149.680054	4.780695	0.000000	-1.464565	0.000000	0.000000	0.000000	0.494532	-0.073969	0.653630	0.000000	0.000000	4.000000	9.000000	0.000000
21912.433794	0.142263	0.577221	0.134754	82.077690	107.062531	149.680054	4.780695	0.000000	-1.464565	0.000000	0.000000	0.000000	0.494532	-0.073969	0.653630	0.000000	0.000000	4.000000	9.000000	0.000000
21912.437128	0.144144	0.577025	0.136625	82.016426	109.138580	151.588745	4.770864	0.000000	-1.496283	0.000000	0.000000	0.000000	0.564469	-0.058770	0.561198	0.000000	0.000000	4.000000	9.000000	0.000000
21912.440461	0.144144	0.577025	0.136625	82.016426	109.138580	151.588745	4.770864	0.000000	-1.496283	0.000000	0.000000	0.000000	0.564469	-0.058770	0.561198	0.000000	0.000000	4.000000	9.000000	0.000000
21912.443794	0.144144	0.577025	0.136625	82.016426	109.138580	151.588745	4.770864	0.000000	-1.496283	0.000000	0.000000	0.000000	0.564469	-0.058770	0.561198	0.000000	0.000000	4.000000	9.000000	0.000000
21912.447128	0.146241	0.576889	0.138228	81.956993	110.894341	153.159164	4.757811	0.000000	-1.537282	0.000000	0.000000	0.000000	0.628933	-0.040808	0.481132	0.000000	0.000000	4.000000	9.000000	0.000000
21912.450461	0.146241	0.576889	0.138228	81.956993	110.894341	153.159164	4.757811	0.000000	-1.537282	0.000000	0.000000	0.000000	0.628933	-0.040808	0.481132	0.000000	0.000000	4.000000	9.000000	0.000000
21912.453794	0.146241	0.576889	0.138228	81.956993	110.894341	153.159164	4.757811	0.000000	-1.537282	0.000000	0.000000	0.000000	0.628933	-0.040808	0.481132	0.000000	0.000000	4.000000	9.000000	0.000000
21912.457128	0.148635	0.576881	0.139530	81.907501	112.390312	154.439453	4.741719	0.000000	-1.586222	0.000000	0.000000	0.000000	0.718171	-0.002164	0.390635	0.000000	0.000000	4.000000	9.000000	0.000000
21912.460461	0.148635	0.576881	0.139530	81.907501	112.390312	154.439453	4.741719	0.000000	-1.586222	0.000000	0.000000	0.000000	0.718171	-0.002164	0.390635	0.000000	0.000000	4.000000	9.000000	0.000000
21912.463794	0.148635	0.576881	0.139530	81.907501	112.390312	154.439453	4.741719	0.000000	-1.586222	0.000000	0.000000	0.000000	0.718171	-0.002164	0.390635	0.000000	0.000000	4.000000	9.000000	0.000000
21912.467128	0.151220	0.576958	0.140584	81.908249	113.678246	155.456985	4.721408	0.000000	-1.645693	0.000000	0.000000	0.000000	0.775530	0.022998	0.316074	0.000000	0.000000	4.000000	9.000000	0.000000
21912.470461	0.151220	0.576958	0.140584	81.908249	113.678246	155.456985	4.721408	0.000000	-1.645693	0.000000	0.000000	0.000000	0.775530	0.022998	0.316074	0.000000	0.000000	4.000000	9.000000	0.000000
21912.473794	0.151220	0.576958	0.140584	81.908249	113.678246	155.456985	4.721408	0.000000	-1.645693	0.000000	0.000000	0.000000	0.775530	0.022998	0.316074	0.000000	0.000000	4.000000	9.000000	0.000000
21912.477128	0.153928	0.577147	0.141361	82.013870	114.912292	156.341629	4.697911	0.000000	-1.711617	0.000000	0.000000	0.000000	0.812518	0.056600	0.233201	0.000000	0.000000	4.000000	9.000000	0.000000
21912.480461	0.153928	0.577147	0.141361	82.013870	114.912292	156.341629	4.697911	0.000000	-1.711617	0.000000	0.000000	0.000000	0.812518	0.056600	0.233201	0.000000	0.000000	4.000000	9.000000	0.000000
21912.483794	0.153928	0.577147	0.141361	82.013870	114.912292	156.341629	4.697911	0.000000	-1.711617	0.000000	0.000000	0.000000	0.812518	0.056600	0.233201	0.000000	0.000000	4.000000	9.000000	0.000000
21912.487128	0.156760	0.577415	0.141868	82.219131	116.190414	157.196640	4.671600	0.000000	-1.782176	0.000000	0.000000	0.000000	0.849477	0.080499	0.152043	0.000000	0.000000	4.000000	9.000000	0.000000
21912.490461	0.156760	0.577415	0.141868	82.219131	116.190414	157.196640	4.671600	0.000000	-1.782176	0.000000	0.000000	0.000000	0.849477	0.080499	0.152043	0.000000	0.000000	4.000000	9.000000	0.000000
21912.493794	0.156760	0.577415	0.141868	82.219131	116.190414	157.196640	4.671600	0.000000	-1.782176	0.000000	0.000000	0.000000	0.849477	0.080499	0.152043	0.000000	0.000000	4.000000	9.000000	0.000000
21912.497128	0.159700	0.577825	0.142057	82.493080	117.481239	158.410660	4.642242	0.000000	-1.857306	0.000000	0.000000	0.000000	0.882050	0.122897	0.056508	0.000000	0.000000	4.000000	9.000000	0.000000
21912.500461	0.159700	0.577825	0.142057	82.493080	117.481239	158.410660	4.642242	0.000000	-1.857306	0.000000	0.000000	0.000000	0.882050	0.122897	0.056508	0.000000	0.000000	4.000000	9.000000	0.000000
21912.503794	0.159700	0.577825	0.142057	82.493080	117.481239	158.410660	4.642242	0.000000	-1.857306	0.000000	0.000000	0.000000	0.882050	0.122897	0.056508	0.000000	0.000000	4.000000	9.000000	0.000000
21912.507128	0.162626	0.578302	0.141935	82.814354	118.681152	159.878708	4.609491	0.000000	-1.937161	0.000000	0.000000	0.000000	0.877777	0.143095	-0.036481	0.000000	0.000000	4.000000	9.000000	0.000000
21912.510461	0.162626	0.578302	0.141935	82.814354	118.681152	159.878708	4.609491	0.000000	-1.937161	0.000000	0.000000	0.000000	0.877777	0.143095	-0.036481	0.000000	0.000000	4.000000	9.000000	0.000000
21912.513794	0.162626	0.578302	0.141935	82.814354	118.681152	159.878708	4.609491	0.000000	-1.937161	0.000000	0.000000	0.000000	0.877777	0.143095	-0.036481	0.000000	0.000000	4.000000	9.000000	0.000000
21912.517128	0.165530	0.578826	0.141490	83.187355	119.971779	161.690994	4.574500	0.000000	-2.018404	0.000000	0.000000	0.000000	0.871208	0.157223	-0.133368	0.000000	0.000000	4.000000	9.000000	0.000000
21912.520461	0.165530	0.578826	0.141490	83.187355	119.971779	161.690994	4.574500	0.000000	-2.018404	0.000000	0.000000	0.000000	0.871208	0.157223	-0.133368	0.000000	0.000000	4.000000	9.000000	0.000000
21912.523794	0.165530	0.578826	0.141490	83.187355	119.971779	161.690994	4.574500	0.000000	-2.018404	0.000000	0.000000	0.000000	0.871208	0.157223	-0.133368	0.000000	0.000000	4.000000	9.000000	0.000000
21912.527128	0.168377	0.579342	0.140724	83.582588	121.282402	163.512573	4.537028	0.000000	-2.101280	0.000000	0.000000	0.000000	0.854242	0.154899	-0.229879	0.000000	0.000000	4.000000	9.000000	0.000000
21912.530461	0.168377	0.579342	0.140724	83.582588	121.282402	163.512573	4.537028	0.000000	-2.101280	0.000000	0.000000	0.000000	0.854242	0.154899	-0.229879	0.000000	0.000000	4.000000	9.000000	0.000000
21912.533794	0.168377	0.579342	0.140724	83.582588	121.282402	163.512573	4.537028	0.000000	-2.101280	0.000000	0.000000	0.000000	0.854242	0.154899	-0.229879	0.000000	0.000000	4.000000	9.000000	0.000000
21912.537128	0.171206	0.579878	0.139677	83.935509	122.530388	165.095810	4.497219	0.000000	-2.185183	0.000000	0.000000	0.000000	0.848560	0.160631	-0.314200	0.000000	0.000000	4.000000	9.000000	0.000000
21912.540461	0.171206	0.579878	0.139677	83.935509	122.530388	165.095810	4.497219	0.000000	-2.185183	0.000000	0.000000	0.000000	0.848560	0.160631	-0.314200	0.000000	0.000000	4.000000	9.000000	0.000000
21912.543794	0.171206	0.579878	0.139677	83.935509	122.530388	165.095810	4.497219	0.000000	-2.185183	0.000000	0.000000	0.000000	0.848560	0.160631	-0.314200	0.000000	0.000000	4.000000	9.000000	0.000000
21912.547128	0.173888	0.580424	0.138348	84.201469	123.553741	166.327576	4.454555	0.000000	-2.270890	0.000000	0.000000	0.000000	0.804765	0.164010	-0.398769	0.000000	0.000000	4.000000	9.000000	0.000000
21912.550461	0.173888	0.580424	0.138348	84.201469	123.553741	166.327576	4.454555	0.000000	-2.270890	0.000000	0.000000	0.000000	0.804765	0.164010	-0.398769	0.000000	0.000000	4.000000	9.000000	0.000000
21912.553794	0.173888	0.580424	0.138348	84.201469	123.553741	166.327576	4.454555	0.000000	-2.270890	0.000000	0.000000	0.000000	0.804765	0.164010	-0.398769	0.000000	0.000000	4.000000	9.000000	0.000000
21912.557128	0.176377	0.580954	0.136795	84.373360	124.422127	167.830811	4.410399	0.000000	-2.355499	0.000000	0.000000	0.000000	0.746484	0.159029	-0.465743	0.000000	0.000000	4.000000	9.000000	0.000000
21912.560461	0.176377	0.580954	0.136795	84.373360	124.422127	167.830811	4.410399	0.000000	-2.355499	0.000000	0.000000	0.000000	0.746484	0.159029	-0.465743	0.000000	0.000000	4.000000	9.000000	0.000000
21912.563794	0.176377	0.580954	0.136795	84.373360	124.422127	167.830811	4.410399	0.000000	-2.355499	0.000000	0.000000	0.000000	0.746484	0.159029	-0.465743	0.000000	0.000000	4.000000	9.000000	0.000000
21912.567128	0.178612	0.581467	0.135038	84.515343	125.394814	169.233093	4.365635	0.000000	-2.437463	0.000000	0.000000	0.000000	0.670531	0.153709	-0.527069	0.000000	0.000000	4.000000	9.000000	0.000000
21912.570461	0.178612	0.581467	0.135038	84.515343	125.394814	169.233093	4.365635	0.000000	-2.437463	0.000000	0.000000	0.000000	0.670531	0.153709	-0.527069	0.000000	0.000000	4.000000	9.000000	0.000000
21912.573794	0.178612	0.581467	0.135038	84.515343	125.394814	169.233093	4.365635	0.000000	-2.437463	0.000000	0.000000	0.000000	0.670531	0.153709	-0.527069	0.000000	0.000000	4.000000	9.000000	0.000000
21912.577128	0.180559	0.581941	0.133171	84.641342	126.527306	170.356339	4.321127	0.000000	-2.515523	0.000000	0.000000	0.000000	0.584016	0.142237	-0.560313	0.000000	0.000000	4.000000	9.000000	0.000000
21912.580461	0.180559	0.581941	0.133171	84.641342	126.527306	170.356339	4.321127	0.000000	-2.515523	0.000000	0.000000	0.000000	0.584016	0.142237	-0.560313	0.000000	0.000000	4.000000	9.000000	0.000000
21912.583794	0.180559	0.581941	0.133171	84.641342	126.527306	170.356339	4.321127	0.000000	-2.515523	0.000000	0.000000	0.000000	0.584016	0.142237	-0.560313	0.000000	0.000000	4.000000	9.000000	0.000000
21912.587128	0.182099	0.582389	0.131209	84.720032	127.573402	171.515915	4.278136	0.000000	-2.587964	0.000000	0.000000	0.000000	0.462067	0.134499	-0.588592	0.000000	0.000000	4.000000	9.000000	0.000000
21912.590461	0.182099	0.582389	0.131209	84.720032	127.573402	171.515915	4.278136	0.000000	-2.587964	0.000000	0.000000	0.000000	0.462067	0.134499	-0.588592	0.000000	0.000000	4.000000	9.000000	0.000000
21912.593794	0.182099	0.582389	0.131209	84.720032	127.573402	171.515915	4.278136	0.000000	-2.587964	0.000000	0.000000	0.000000	0.462067	0.134499	-0.588592	0.000000	0.000000	4.000000	9.000000	0.000000
21912.597128	0.183300	0.582818	0.129171	84.720177	128.444229	173.037491	4.238634	0.000000	-2.652166	0.000000	0.000000	0.000000	0.360345	0.128609	-0.611192	0.000000	0.000000	4.000000	9.000000	0.000000
21912.600461	0.183300	0.582818	0.129171	84.720177	128.444229	173.037491	4.238634	0.000000	-2.652166	0.000000	0.000000	0.000000	0.360345	0.128609	-0.611192	0.000000	0.000000	4.000000	9.000000	0.000000
21912.603794	0.183300	0.582818	0.129171	84.720177	128.444229	173.037491	4.238634	0.000000	-2.652166	0.000000	0.000000	0.000000	0.360345	0.128609	-0.611192	0.000000	0.000000	4.000000	9.000000	0.000000
21912.607128	0.184144	0.583180	0.127095	84.695000	129.223724	174.589935	4.202022	0.000000	-2.709800	0.000000	0.000000	0.000000	0.253230	0.108514	-0.622718	0.000000	0.000000	4.000000	9.000000	0.000000
21912.610461	0.184144	0.583180	0.127095	84.695000	129.223724	174.589935	4.202022	0.000000	-2.709800	0.000000	0.000000	0.000000	0.253230	0.108514	-0.622718	0.000000	0.000000	4.000000	9.000000	0.000000
21912.613794	0.184144	0.583180	0.127095	84.695000	129.223724	174.589935	4.202022	0.000000	-2.709800	0.000000	0.000000	0.000000	0.253230	0.108514	-0.622718	0.000000	0.000000	4.000000	9.000000	0.000000
21912.617128	0.184614	0.583515	0.125019	84.676155	129.875488	176.108582	4.169106	0.000000	-2.760173	0.000000	0.000000	0.000000	0.141058	0.100498	-0.623090	0.000000	0.000000	4.000000	9.000000	0.000000
21912.620461	0.184614	0.583515	0.125019	84.676155	129.875488	176.108582	4.169106	0.000000	-2.760173	0.000000	0.000000	0.000000	0.141058	0.100498	-0.623090	0.000000	0.000000	4.000000	9.000000	0.000000
21912.623794	0.184614	0.583515	0.125019	84.676155	129.875488	176.108582	4.169106	0.000000	-2.760173	0.000000	0.000000	0.000000	0.141058	0.100498	-0.623090	0.000000	0.000000	4.000000	9.000000	0.000000
21912.627128	0.184658	0.583822	0.122958	84.673874	130.078979	176.906937	4.140758	0.000000	-2.802521	0.000000	0.000000	0.000000	0.013211	0.092363	-0.618102	0.000000	0.000000	4.000000	9.000000	0.000000
21912.630461	0.184658	0.583822	0.122958	84.673874	130.078979	176.906937	4.140758	0.000000	-2.802521	0.000000	0.000000	0.000000	0.013211	0.092363	-0.618102	0.000000	0.000000	4.000000	9.000000	0.000000
21912.633794	0.184658	0.583822	0.122958	84.673874	130.078979	176.906937	4.140758	0.000000	-2.802521	0.000000	0.000000	0.000000	0.013211	0.092363	-0.618102	0.000000	0.000000	4.000000	9.000000	0.000000
21912.637128	0.184375	0.584164	0.120929	84.703682	129.475677	176.342743	4.118261	0.000000	-2.835475	0.000000	0.000000	0.000000	-0.084914	0.102344	-0.608698	0.000000	0.000000	4.000000	9.000000	0.000000
21912.640461	0.184375	0.584164	0.120929	84.703682	129.475677	176.342743	4.118261	0.000000	-2.835475	0.000000	0.000000	0.000000	-0.084914	0.102344	-0.608698	0.000000	0.000000	4.000000	9.000000	0.000000
21912.643794	0.184375	0.584164	0.120929	84.703682	129.475677	176.342743	4.118261	0.000000	-2.835475	0.000000	0.000000	0.000000	-0.084914	0.102344	-0.608698	0.000000	0.000000	4.000000	9.000000	0.000000
21912.647128	0.183790	0.584466	0.118999	84.757866	127.964401	174.852432	4.100539	0.000000	-2.861045	0.000000	0.000000	0.000000	-0.175652	0.090737	-0.579123	0.000000	0.000000	4.000000	9.000000	0.000000
21912.650461	0.183790	0.584466	0.118999	84.757866	127.964401	174.852432	4.100539	0.000000	-2.861045	0.000000	0.000000	0.000000	-0.175652	0.090737	-0.579123	0.000000	0.000000	4.000000	9.000000	0.000000
21912.653794	0.183790	0.584466	0.118999	84.757866	127.964401	174.852432	4.100539	0.000000	-2.861045	0.000000	0.000000	0.000000	-0.175652	0.090737	-0.579123	0.000000	0.000000	4.000000	9.000000	0.000000
21912.657128	0.182907	0.584783	0.117173	84.798805	125.627960	172.590332	4.088226	0.000000	-2.878612	0.000000	0.000000	0.000000	-0.264779	0.095167	-0.547630	0.000000	0.000000	4.000000	9.000000	0.000000
21912.660461	0.182907	0.584783	0.117173	84.798805	125.627960	172.590332	4.088226	0.000000	-2.878612	0.000000	0.000000	0.000000	-0.264779	0.095167	-0.547630	0.000000	0.000000	4.000000	9.000000	0.000000
21912.663794	0.182907	0.584783	0.117173	84.798805	125.627960	172.590332	4.088226	0.000000	-2.878612	0.000000	0.000000	0.000000	-0.264779	0.095167	-0.547630	0.000000	0.000000	4.000000	9.000000	0.000000
21912.667128	0.181795	0.585037	0.115468	84.811028	122.922768	170.005356	4.081612	0.000000	-2.887983	0.000000	0.000000	0.000000	-0.333508	0.076101	-0.511522	0.000000	0.000000	4.000000	9.000000	0.000000
21912.670461	0.181795	0.585037	0.115468	84.811028	122.922768	170.005356	4.081612	0.000000	-2.887983	0.000000	0.000000	0.000000	-0.333508	0.076101	-0.511522	0.000000	0.000000	4.000000	9.000000	0.000000
21912.673794	0.181795	0.585037	0.115468	84.811028	122.922768	170.005356	4.081612	0.000000	-2.887983	0.000000	0.000000	0.000000	-0.333508	0.076101	-0.511522	0.000000	0.000000	4.000000	9.000000	0.000000
21912.677128	0.180396	0.585240	0.113879	84.844101	120.204994	167.414383	4.080033	0.000000	-2.890214	0.000000	0.000000	0.000000	-0.419799	0.061045	-0.476777	0.000000	0.000000	4.000000	9.000000	0.000000
21912.680461	0.180396	0.585240	0.113879	84.844101	120.204994	167.414383	4.080033	0.000000	-2.890214	0.000000	0.000000	0.000000	-0.419799	0.061045	-0.476777	0.000000	0.000000	4.000000	9.000000	0.000000
21912.683794	0.180396	0.585240	0.113879	84.844101	120.204994	167.414383	4.080033	0.000000	-2.890214	0.000000	0.000000	0.000000	-0.419799	0.061045	-0.476777	0.000000	0.000000	4.000000	9.000000	0.000000
21912.687128	0.178747	0.585349	0.112422	84.902191	117.792992	165.132324	4.084655	0.000000	-2.883677	0.000000	0.000000	0.000000	-0.494671	0.032627	-0.436957	0.000000	0.000000	4.000000	9.000000	0.000000
21912.690461	0.178747	0.585349	0.112422	84.902191	117.792992	165.132324	4.084655	0.000000	-2.883677	0.000000	0.000000	0.000000	-0.494671	0.032627	-0.436957	0.000000	0.000000	4.000000	9.000000	0.000000
21912.693794	0.178747	0.585349	0.112422	84.902191	117.792992	165.132324	4.084655	0.000000	-2.883677	0.000000	0.000000	0.000000	-0.494671	0.032627	-0.436957	0.000000	0.000000	4.000000	9.000000	0.000000
21912.697128	0.176830	0.585352	0.111126	84.943634	115.575150	163.071106	4.095279	0.000000	-2.868569	0.000000	0.000000	0.000000	-0.575125	0.000854	-0.388979	0.000000	0.000000	4.000000	9.000000	0.000000
21912.700461	0.176830	0.585352	0.111126	84.943634	115.575150	163.071106	4.095279	0.000000	-2.868569	0.000000	0.000000	0.000000	-0.575125	0.000854	-0.388979	0.000000	0.000000	4.000000	9.000000	0.000000
21912.703794	0.176830	0.585352	0.111126	84.943634	115.575150	163.071106	4.095279	0.000000	-2.868569	0.000000	0.000000	0.000000	-0.575125	0.000854	-0.388979	0.000000	0.000000	4.000000	9.000000	0.000000
21912.707128	0.174695	0.585266	0.110048	84.923676	113.514465	161.235382	4.112748	0.000000	-2.843467	0.000000	0.000000	0.000000	-0.640573	-0.025840	-0.323287	0.000000	0.000000	4.000000	9.000000	0.000000
21912.710461	0.174695	0.585266	0.110048	84.923676	113.514465	161.235382	4.112748	0.000000	-2.843467	0.000000	0.000000	0.000000	-0.640573	-0.025840	-0.323287	0.000000	0.000000	4.000000	9.000000	0.000000
21912.713794	0.174695	0.585266	0.110048	84.923676	113.514465	161.235382	4.112748	0.000000	-2.843467	0.000000	0.000000	0.000000	-0.640573	-0.025840	-0.323287	0.000000	0.000000	4.000000	9.000000	0.000000
21912.717128	0.172363	0.585104	0.109159	84.794479	111.557709	159.598068	4.137042	0.000000	-2.808002	0.000000	0.000000	0.000000	-0.699686	-0.048488	-0.266872	0.000000	0.000000	4.000000	9.000000	0.000000
21912.720461	0.172363	0.585104	0.109159	84.794479	111.557709	159.598068	4.137042	0.000000	-2.808002	0.000000	0.000000	0.000000	-0.699686	-0.048488	-0.266872	0.000000	0.000000	4.000000	9.000000	0.000000
21912.723794	0.172363	0.585104	0.109159	84.794479	111.557709	159.598068	4.137042	0.000000	-2.808002	0.000000	0.000000	0.000000	-0.699686	-0.048488	-0.266872	0.000000	0.000000	4.000000	9.000000	0.000000
21912.727128	0.169948	0.584860	0.108543	84.566818	109.827324	158.213989	4.167460	0.000000	-2.762658	0.000000	0.000000	0.000000	-0.724508	-0.073364	-0.184738	0.000000	0.000000	4.000000	9.000000	0.000000
21912.730461	0.169948	0.584860	0.108543	84.566818	109.827324	158.213989	4.167460	0.000000	-2.762658	0.000000	0.000000	0.000000	-0.724508	-0.073364	-0.184738	0.000000	0.000000	4.000000	9.000000	0.000000
21912.733794	0.169948	0.584860	0.108543	84.566818	109.827324	158.213989	4.167460	0.000000	-2.762658	0.000000	0.000000	0.000000	-0.724508	-0.073364	-0.184738	0.000000	0.000000	4.000000	9.000000	0.000000
21912.737128	0.167471	0.584598	0.108179	84.275734	108.436172	156.684616	4.202896	0.000000	-2.708443	0.000000	0.000000	0.000000	-0.742976	-0.078604	-0.109095	0.000000	0.000000	4.000000	9.000000	0.000000
21912.740461	0.167471	0.584598	0.108179	84.275734	108.436172	156.684616	4.202896	0.000000	-2.708443	0.000000	0.000000	0.000000	-0.742976	-0.078604	-0.109095	0.000000	0.000000	4.000000	9.000000	0.000000
21912.743794	0.167471	0.584598	0.108179	84.275734	108.436172	156.684616	4.202896	0.000000	-2.708443	0.000000	0.000000	0.000000	-0.742976	-0.078604	-0.109095	0.000000	0.000000	4.000000	9.000000	0.000000
21912.747128	0.165003	0.584282	0.108115	83.952888	107.316872	154.960007	4.242476	0.000000	-2.646015	0.000000	0.000000	0.000000	-0.740442	-0.094590	-0.019330	0.000000	0.000000	4.000000	9.000000	0.000000
21912.750461	0.165003	0.584282	0.108115	83.952888	107.316872	154.960007	4.242476	0.000000	-2.646015	0.000000	0.000000	0.000000	-0.740442	-0.094590	-0.019330	0.000000	0.000000	4.000000	9.000000	0.000000
21912.753794	0.165003	0.584282	0.108115	83.952888	107.316872	154.960007	4.242476	0.000000	-2.646015	0.000000	0.000000	0.000000	-0.740442	-0.094590	-0.019330	0.000000	0.000000	4.000000	9.000000	0.000000
21912.757128	0.162602	0.583954	0.108364	83.629478	106.378403	153.804413	4.285121	0.000000	-2.576381	0.000000	0.000000	0.000000	-0.720273	-0.098434	0.074611	0.000000	0.000000	4.000000	9.000000	0.000000
21912.760461	0.162602	0.583954	0.108364	83.629478	106.378403	153.804413	4.285121	0.000000	-2.576381	0.000000	0.000000	0.000000	-0.720273	-0.098434	0.074611	0.000000	0.000000	4.000000	9.000000	0.000000
21912.763794	0.162602	0.583954	0.108364	83.629478	106.378403	153.804413	4.285121	0.000000	-2.576381	0.000000	0.000000	0.000000	-0.720273	-0.098434	0.074611	0.000000	0.000000	4.000000	9.000000	0.000000
21912.767128	0.160280	0.583637	0.108877	83.352646	105.770172	153.319702	4.329466	0.000000	-2.501145	0.000000	0.000000	0.000000	-0.696718	-0.095029	0.154042	0.000000	0.000000	4.000000	9.000000	0.000000
21912.770461	0.160280	0.583637	0.108877	83.352646	105.770172	153.319702	4.329466	0.000000	-2.501145	0.000000	0.000000	0.000000	-0.696718	-0.095029	0.154042	0.000000	0.000000	4.000000	9.000000	0.000000
21912.773794	0.160280	0.583637	0.108877	83.352646	105.770172	153.319702	4.329466	0.000000	-2.501145	0.000000	0.000000	0.000000	-0.696718	-0.095029	0.154042	0.000000	0.000000	4.000000	9.000000	0.000000
21912.777128	0.158133	0.583348	0.109705	83.169243	105.557655	153.006149	4.374324	0.000000	-2.421836	0.000000	0.000000	0.000000	-0.643982	-0.086964	0.248322	0.000000	0.000000	4.000000	9.000000	0.000000
21912.780461	0.158133	0.583348	0.109705	83.169243	105.557655	153.006149	4.374324	0.000000	-2.421836	0.000000	0.000000	0.000000	-0.643982	-0.086964	0.248322	0.000000	0.000000	4.000000	9.000000	0.000000
21912.783794	0.158133	0.583348	0.109705	83.169243	105.557655	153.006149	4.374324	0.000000	-2.421836	0.000000	0.000000	0.000000	-0.643982	-0.086964	0.248322	0.000000	0.000000	4.000000	9.000000	0.000000
21912.787128	0.156241	0.583080	0.110727	83.091293	105.293648	152.424683	4.418041	0.000000	-2.341136	0.000000	0.000000	0.000000	-0.567583	-0.080207	0.306695	0.000000	0.000000	4.000000	9.000000	0.000000
21912.790461	0.156241	0.583080	0.110727	83.091293	105.293648	152.424683	4.418041	0.000000	-2.341136	0.000000	0.000000	0.000000	-0.567583	-0.080207	0.306695	0.000000	0.000000	4.000000	9.000000	0.000000
21912.793794	0.156241	0.583080	0.110727	83.091293	105.293648	152.424683	4.418041	0.000000	-2.341136	0.000000	0.000000	0.000000	-0.567583	-0.080207	0.306695	0.000000	0.000000	4.000000	9.000000	0.000000
21912.797128	0.154666	0.582843	0.111967	83.087555	104.953781	151.686295	4.457916	0.000000	-2.264285	0.000000	0.000000	0.000000	-0.472619	-0.071219	0.371984	0.000000	0.000000	4.000000	9.000000	0.000000
21912.800461	0.154666	0.582843	0.111967	83.087555	104.953781	151.686295	4.457916	0.000000	-2.264285	0.000000	0.000000	0.000000	-0.472619	-0.071219	0.371984	0.000000	0.000000	4.000000	9.000000	0.000000
21912.803794	0.154666	0.582843	0.111967	83.087555	104.953781	151.686295	4.457916	0.000000	-2.264285	0.000000	0.000000	0.000000	-0.472619	-0.071219	0.371984	0.000000	0.000000	4.000000	9.000000	0.000000
21912.807128	0.153495	0.582619	0.113327	83.089142	104.498322	150.951218	4.493090	0.000000	-2.193659	0.000000	0.000000	0.000000	-0.351256	-0.067234	0.407883	0.000000	0.000000	4.000000	9.000000	0.000000
21912.810461	0.153495	0.582619	0.113327	83.089142	104.498322	150.951218	4.493090	0.000000	-2.193659	0.000000	0.000000	0.000000	-0.351256	-0.067234	0.407883	0.000000	0.000000	4.000000	9.000000	0.000000
21912.813794	0.153495	0.582619	0.113327	83.089142	104.498322	150.951218	4.493090	0.000000	-2.193659	0.000000	0.000000	0.000000	-0.351256	-0.067234	0.407883	0.000000	0.000000	4.000000	9.000000	0.000000
21912.817128	0.152692	0.582399	0.114780	83.094055	104.000122	150.352844	4.521561	0.000000	-2.134359	0.000000	0.000000	0.000000	-0.240672	-0.065771	0.435902	0.000000	0.000000	4.000000	9.000000	0.000000
21912.820461	0.152692	0.582399	0.114780	83.094055	104.000122	150.352844	4.521561	0.000000	-2.134359	0.000000	0.000000	0.000000	-0.240672	-0.065771	0.435902	0.000000	0.000000	4.000000	9.000000	0.000000
21912.823794	0.152692	0.582399	0.114780	83.094055	104.000122	150.352844	4.521561	0.000000	-2.134359	0.000000	0.000000	0.000000	-0.240672	-0.065771	0.435902	0.000000	0.000000	4.000000	9.000000	0.000000
21912.827128	0.152290	0.582181	0.116221	83.133850	103.478233	149.812180	4.544046	0.000000	-2.086060	0.000000	0.000000	0.000000	-0.120701	-0.065501	0.432352	0.000000	0.000000	4.000000	9.000000	0.000000
21912.830461	0.152290	0.582181	0.116221	83.133850	103.478233	149.812180	4.544046	0.000000	-2.086060	0.000000	0.000000	0.000000	-0.120701	-0.065501	0.432352	0.000000	0.000000	4.000000	9.000000	0.000000
21912.833794	0.152290	0.582181	0.116221	83.133850	103.478233	149.812180	4.544046	0.000000	-2.086060	0.000000	0.000000	0.000000	-0.120701	-0.065501	0.432352	0.000000	0.000000	4.000000	9.000000	0.000000
21912.837128	0.152259	0.581943	0.117643	83.269791	103.008301	149.253265	4.559742	0.000000	-2.051523	0.000000	0.000000	0.000000	-0.009317	-0.071339	0.426805	0.000000	0.000000	4.000000	9.000000	0.000000
21912.840461	0.152259	0.581943	0.117643	83.269791	103.008301	149.253265	4.559742	0.000000	-2.051523	0.000000	0.000000	0.000000	-0.009317	-0.071339	0.426805	0.000000	0.000000	4.000000	9.000000	0.000000
21912.843794	0.152259	0.581943	0.117643	83.269791	103.008301	149.253265	4.559742	0.000000	-2.051523	0.000000	0.000000	0.000000	-0.009317	-0.071339	0.426805	0.000000	0.000000	4.000000	9.000000	0.000000
21912.847128	0.152536	0.581711	0.119020	83.515114	102.561409	148.624695	4.569445	0.000000	-2.029820	0.000000	0.000000	0.000000	0.083038	-0.069847	0.412972	0.000000	0.000000	4.000000	9.000000	0.000000
21912.850461	0.152536	0.581711	0.119020	83.515114	102.561409	148.624695	4.569445	0.000000	-2.029820	0.000000	0.000000	0.000000	0.083038	-0.069847	0.412972	0.000000	0.000000	4.000000	9.000000	0.000000
21912.853794	0.152536	0.581711	0.119020	83.515114	102.561409	148.624695	4.569445	0.000000	-2.029820	0.000000	0.000000	0.000000	0.083038	-0.069847	0.412972	0.000000	0.000000	4.000000	9.000000	0.000000
21912.857128	0.153110	0.581455	0.120300	83.812294	102.149956	147.968781	4.574204	0.000000	-2.019071	0.000000	0.000000	0.000000	0.172088	-0.076723	0.384097	0.000000	0.000000	4.000000	9.000000	0.000000
21912.860461	0.153110	0.581455	0.120300	83.812294	102.149956	147.968781	4.574204	0.000000	-2.019071	0.000000	0.000000	0.000000	0.172088	-0.076723	0.384097	0.000000	0.000000	4.000000	9.000000	0.000000
21912.863794	0.153110	0.581455	0.120300	83.812294	102.149956	147.968781	4.574204	0.000000	-2.019071	0.000000	0.000000	0.000000	0.172088	-0.076723	0.384097	0.000000	0.000000	4.000000	9.000000	0.000000
21912.867128	0.154004	0.581189	0.121455	84.103752	101.745010	147.291412	4.574086	0.000000	-2.019341	0.000000	0.000000	0.000000	0.268316	-0.079792	0.346528	0.000000	0.000000	4.000000	9.000000	0.000000
21912.870461	0.154004	0.581189	0.121455	84.103752	101.745010	147.291412	4.574086	0.000000	-2.019341	0.000000	0.000000	0.000000	0.268316	-0.079792	0.346528	0.000000	0.000000	4.000000	9.000000	0.000000
21912.873794	0.154004	0.581189	0.121455	84.103752	101.745010	147.291412	4.574086	0.000000	-2.019341	0.000000	0.000000	0.000000	0.268316	-0.079792	0.346528	0.000000	0.000000	4.000000	9.000000	0.000000
21912.877128	0.155145	0.580930	0.122422	84.326256	101.388405	146.686646	4.568727	0.000000	-2.031437	0.000000	0.000000	0.000000	0.342440	-0.077532	0.289961	0.000000	0.000000	4.000000	9.000000	0.000000
21912.880461	0.155145	0.580930	0.122422	84.326256	101.388405	146.686646	4.568727	0.000000	-2.031437	0.000000	0.000000	0.000000	0.342440	-0.077532	0.289961	0.000000	0.000000	4.000000	9.000000	0.000000
21912.883794	0.155145	0.580930	0.122422	84.326256	101.388405	146.686646	4.568727	0.000000	-2.031437	0.000000	0.000000	0.000000	0.342440	-0.077532	0.289961	0.000000	0.000000	4.000000	9.000000	0.000000
21912.887128	0.156575	0.580685	0.123128	84.492912	101.135117	146.194138	4.558834	0.000000	-2.053541	0.000000	0.000000	0.000000	0.428886	-0.073478	0.211883	0.000000	0.000000	4.000000	9.000000	0.000000
21912.890461	0.156575	0.580685	0.123128	84.492912	101.135117	146.194138	4.558834	0.000000	-2.053541	0.000000	0.000000	0.000000	0.428886	-0.073478	0.211883	0.000000	0.000000	4.000000	9.000000	0.000000
21912.893794	0.156575	0.580685	0.123128	84.492912	101.135117	146.194138	4.558834	0.000000	-2.053541	0.000000	0.000000	0.000000	0.428886	-0.073478	0.211883	0.000000	0.000000	4.000000	9.000000	0.000000
21912.897128	0.158175	0.580500	0.123576	84.663841	101.153610	145.946060	4.543348	0.000000	-2.087578	0.000000	0.000000	0.000000	0.480126	-0.055539	0.134175	0.000000	0.000000	4.000000	9.000000	0.000000
21912.900461	0.158175	0.580500	0.123576	84.663841	101.153610	145.946060	4.543348	0.000000	-2.087578	0.000000	0.000000	0.000000	0.480126	-0.055539	0.134175	0.000000	0.000000	4.000000	9.000000	0.000000
21912.903794	0.158175	0.580500	0.123576	84.663841	101.153610	145.946060	4.543348	0.000000	-2.087578	0.000000	0.000000	0.000000	0.480126	-0.055539	0.134175	0.000000	0.000000	4.000000	9.000000	0.000000
21912.907128	0.159863	0.580290	0.123784	84.893623	101.383751	145.856567	4.523780	0.000000	-2.129651	0.000000	0.000000	0.000000	0.506224	-0.063116	0.062666	0.000000	0.000000	4.000000	9.000000	0.000000
21912.910461	0.159863	0.580290	0.123784	84.893623	101.383751	145.856567	4.523780	0.000000	-2.129651	0.000000	0.000000	0.000000	0.506224	-0.063116	0.062666	0.000000	0.000000	4.000000	9.000000	0.000000
21912.913794	0.159863	0.580290	0.123784	84.893623	101.383751	145.856567	4.523780	0.000000	-2.129651	0.000000	0.000000	0.000000	0.506224	-0.063116	0.062666	0.000000	0.000000	4.000000	9.000000	0.000000
21912.917128	0.161526	0.580141	0.123786	85.191193	101.449036	145.549011	4.501265	0.000000	-2.176836	0.000000	0.000000	0.000000	0.498946	-0.044783	0.000623	0.000000	0.000000	4.000000	9.000000	0.000000
21912.920461	0.161526	0.580141	0.123786	85.191193	101.449036	145.549011	4.501265	0.000000	-2.176836	0.000000	0.000000	0.000000	0.498946	-0.044783	0.000623	0.000000	0.000000	4.000000	9.000000	0.000000
21912.923794	0.161526	0.580141	0.123786	85.191193	101.449036	145.549011	4.501265	0.000000	-2.176836	0.000000	0.000000	0.000000	0.498946	-0.044783	0.000623	0.000000	0.000000	4.000000	9.000000	0.000000
21912.927128	0.163138	0.580020	0.123596	85.485596	101.519135	145.249817	4.477437	0.000000	-2.225434	0.000000	0.000000	0.000000	0.483505	-0.036153	-0.057008	0.000000	0.000000	4.000000	9.000000	0.000000
21912.930461	0.163138	0.580020	0.123596	85.485596	101.519135	145.249817	4.477437	0.000000	-2.225434	0.000000	0.000000	0.000000	0.483505	-0.036153	-0.057008	0.000000	0.000000	4.000000	9.000000	0.000000
21912.933794	0.163138	0.580020	0.123596	85.485596	101.519135	145.249817	4.477437	0.000000	-2.225434	0.000000	0.000000	0.000000	0.483505	-0.036153	-0.057008	0.000000	0.000000	4.000000	9.000000	0.000000
21912.937128	0.164730	0.579916	0.123228	85.677910	101.677658	145.197128	4.452668	0.000000	-2.274588	0.000000	0.000000	0.000000	0.477637	-0.031289	-0.110619	0.000000	0.000000	4.000000	9.000000	0.000000
21912.940461	0.164730	0.579916	0.123228	85.677910	101.677658	145.197128	4.452668	0.000000	-2.274588	0.000000	0.000000	0.000000	0.477637	-0.031289	-0.110619	0.000000	0.000000	4.000000	9.000000	0.000000
21912.943794	0.164730	0.579916	0.123228	85.677910	101.677658	145.197128	4.452668	0.000000	-2.274588	0.000000	0.000000	0.000000	0.477637	-0.031289	-0.110619	0.000000	0.000000	4.000000	9.000000	0.000000
21912.947128	0.166276	0.579881	0.122696	85.734604	101.942375	145.364410	4.426469	0.000000	-2.325161	0.000000	0.000000	0.000000	0.463763	-0.010452	-0.159480	0.000000	0.000000	4.000000	9.000000	0.000000
21912.950461	0.166276	0.579881	0.122696	85.734604	101.942375	145.364410	4.426469	0.000000	-2.325161	0.000000	0.000000	0.000000	0.463763	-0.010452	-0.159480	0.000000	0.000000	4.000000	9.000000	0.000000
21912.953794	0.166276	0.579881	0.122696	85.734604	101.942375	145.364410	4.426469	0.000000	-2.325161	0.000000	0.000000	0.000000	0.463763	-0.010452	-0.159480	0.000000	0.000000	4.000000	9.000000	0.000000
21912.957128	0.167697	0.579903	0.122046	85.733681	102.301567	145.615921	4.399231	0.000000	-2.376292	0.000000	0.000000	0.000000	0.426540	0.006509	-0.194896	0.000000	0.000000	4.000000	9.000000	0.000000
21912.960461	0.167697	0.579903	0.122046	85.733681	102.301567	145.615921	4.399231	0.000000	-2.376292	0.000000	0.000000	0.000000	0.426540	0.006509	-0.194896	0.000000	0.000000	4.000000	9.000000	0.000000
21912.963794	0.167697	0.579903	0.122046	85.733681	102.301567	145.615921	4.399231	0.000000	-2.376292	0.000000	0.000000	0.000000	0.426540	0.006509	-0.194896	0.000000	0.000000	4.000000	9.000000	0.000000
21912.967128	0.168947	0.579935	0.121323	85.736801	102.688637	145.882263	4.372400	0.000000	-2.425308	0.000000	0.000000	0.000000	0.374960	0.009741	-0.217140	0.000000	0.000000	4.000000	9.000000	0.000000
21912.970461	0.168947	0.579935	0.121323	85.736801	102.688637	145.882263	4.372400	0.000000	-2.425308	0.000000	0.000000	0.000000	0.374960	0.009741	-0.217140	0.000000	0.000000	4.000000	9.000000	0.000000
21912.973794	0.168947	0.579935	0.121323	85.736801	102.688637	145.882263	4.372400	0.000000	-2.425308	0.000000	0.000000	0.000000	0.374960	0.009741	-0.217140	0.000000	0.000000	4.000000	9.000000	0.000000
21912.977128	0.169978	0.580019	0.120570	85.739700	103.015137	146.098984	4.347068	0.000000	-2.470425	0.000000	0.000000	0.000000	0.309339	0.025008	-0.225748	0.000000	0.000000	4.000000	9.000000	0.000000
21912.980461	0.169978	0.580019	0.120570	85.739700	103.015137	146.098984	4.347068	0.000000	-2.470425	0.000000	0.000000	0.000000	0.309339	0.025008	-0.225748	0.000000	0.000000	4.000000	9.000000	0.000000
21912.983794	0.169978	0.580019	0.120570	85.739700	103.015137	146.098984	4.347068	0.000000	-2.470425	0.000000	0.000000	0.000000	0.309339	0.025008	-0.225748	0.000000	0.000000	4.000000	9.000000	0.000000
21912.987128	0.169978	0.580019	0.120570	85.740486	103.309166	146.309265	4.324413	0.000000	-2.509871	0.000000	0.000000	0.000000	0.309339	0.025008	-0.225748	0.000000	0.000000	4.000000	9.000000	0.000000
21912.990461	0.170669	0.580180	0.119879	85.740486	103.309166	146.309265	4.324413	0.000000	-2.509871	0.000000	0.000000	0.000000	0.207037	0.048460	-0.207204	0.000000	0.000000	4.000000	9.000000	0.000000
21912.993794	0.170669	0.580180	0.119879	85.740486	103.309166	146.309265	4.324413	0.000000	-2.509871	0.000000	0.000000	0.000000	0.207037	0.048460	-0.207204	0.000000	0.000000	4.000000	9.000000	0.000000
21912.997128	0.171054	0.580374	0.119271	85.735291	103.444763	146.397537	4.324413	0.000000	-2.509871	0.000000	0.000000	0.000000	0.115651	0.058211	-0.182636	0.000000	0.000000	4.000000	9.000000	0.000000
21913.000461	0.171054	0.580374	0.119271	85.735291	103.444763	146.397537	4.324413	0.000000	-2.509871	0.000000	0.000000	0.000000	0.115651	0.058211	-0.182636	0.000000	0.000000	4.000000	9.000000	0.000000
21913.003794	0.171054	0.580374	0.119271	85.735291	103.444763	146.397537	4.324413	0.000000	-2.509871	0.000000	0.000000	0.000000	0.115651	0.058211	-0.182636	0.000000	0.000000	4.000000	9.000000	0.000000
21913.007128	0.171054	0.580374	0.119271	85.724190	103.510864	146.455521	4.295521	0.000000	-2.559004	0.000000	0.000000	0.000000	0.115651	0.058211	-0.182636	0.000000	0.000000	4.000000	9.000000	0.000000
21913.010461	0.171149	0.580661	0.118787	85.724190	103.510864	146.455521	4.295521	0.000000	-2.559004	0.000000	0.000000	0.000000	0.028339	0.086030	-0.145147	0.000000	0.000000	4.000000	9.000000	0.000000
21913.013794	0.171149	0.580661	0.118787	85.724190	103.510864	146.455521	4.295521	0.000000	-2.559004	0.000000	0.000000	0.000000	0.028339	0.086030	-0.145147	0.000000	0.000000	4.000000	9.000000	0.000000
21913.017128	0.170990	0.580962	0.118454	85.628654	103.382301	146.399384	4.295521	0.000000	-2.559004	0.000000	0.000000	0.000000	-0.047551	0.090383	-0.099986	0.000000	0.000000	4.000000	9.000000	0.000000
21913.020461	0.170990	0.580962	0.118454	85.628654	103.382301	146.399384	4.295521	0.000000	-2.559004	0.000000	0.000000	0.000000	-0.047551	0.090383	-0.099986	0.000000	0.000000	4.000000	9.000000	0.000000
21913.023794	0.170990	0.580962	0.118454	85.628654	103.382301	146.399384	4.295521	0.000000	-2.559004	0.000000	0.000000	0.000000	-0.047551	0.090383	-0.099986	0.000000	0.000000	4.000000	9.000000	0.000000
21913.027128	0.170990	0.580962	0.118454	85.411186	103.128876	146.326141	4.288776	0.000000	-2.570292	0.000000	0.000000	0.000000	-0.047551	0.090383	-0.099986	0.000000	0.000000	4.000000	9.000000	0.000000
21913.030461	0.170737	0.581291	0.118201	85.411186	103.128876	146.326141	4.288776	0.000000	-2.570292	0.000000	0.000000	0.000000	-0.075970	0.098540	-0.075653	0.000000	0.000000	4.000000	9.000000	0.000000
21913.033794	0.170737	0.581291	0.118201	85.411186	103.128876	146.326141	4.288776	0.000000	-2.570292	0.000000	0.000000	0.000000	-0.075970	0.098540	-0.075653	0.000000	0.000000	4.000000	9.000000	0.000000
21913.037128	0.170737	0.581291	0.118201	85.113480	102.877510	146.319534	4.288776	0.000000	-2.570292	0.000000	0.000000	0.000000	-0.075970	0.098540	-0.075653	0.000000	0.000000	4.000000	9.000000	0.000000
21913.040461	0.170737	0.581291	0.118201	85.113480	102.877510	146.319534	4.288776	0.000000	-2.570292	0.000000	0.000000	0.000000	-0.075970	0.098540	-0.075653	0.000000	0.000000	4.000000	9.000000	0.000000
21913.043794	0.170395	0.581634	0.118051	85.113480	102.877510	146.319534	4.288776	0.000000	-2.570292	0.000000	0.000000	0.000000	-0.102522	0.102938	-0.045157	0.000000	0.000000	4.000000	9.000000	0.000000
21913.047128	0.169956	0.581951	0.117974	84.791283	102.594521	146.309906	4.290410	0.000000	-2.567564	0.000000	0.000000	0.000000	-0.131579	0.095319	-0.023190	0.000000	0.000000	4.000000	9.000000	0.000000
21913.050461	0.169956	0.581951	0.117974	84.791283	102.594521	146.309906	4.290410	0.000000	-2.567564	0.000000	0.000000	0.000000	-0.131579	0.095319	-0.023190	0.000000	0.000000	4.000000	9.000000	0.000000
21913.053794	0.169956	0.581951	0.117974	84.791283	102.594521	146.309906	4.290410	0.000000	-2.567564	0.000000	0.000000	0.000000	-0.131579	0.095319	-0.023190	0.000000	0.000000	4.000000	9.000000	0.000000
21913.057128	0.169467	0.582203	0.117925	84.508591	102.388321	146.351166	4.300719	0.000000	-2.550257	0.000000	0.000000	0.000000	-0.146762	0.075579	-0.014585	0.000000	0.000000	4.000000	9.000000	0.000000
21913.060461	0.169467	0.582203	0.117925	84.508591	102.388321	146.351166	4.300719	0.000000	-2.550257	0.000000	0.000000	0.000000	-0.146762	0.075579	-0.014585	0.000000	0.000000	4.000000	9.000000	0.000000
21913.063794	0.169467	0.582203	0.117925	84.508591	102.388321	146.351166	4.300719	0.000000	-2.550257	0.000000	0.000000	0.000000	-0.146762	0.075579	-0.014585	0.000000	0.000000	4.000000	9.000000	0.000000
21913.067128	0.168978	0.582370	0.117875	84.304604	102.248329	146.403946	4.308080	0.000000	-2.537804	0.000000	0.000000	0.000000	-0.146814	0.049854	-0.015049	0.000000	0.000000	4.000000	9.000000	0.000000
21913.070461	0.168978	0.582370	0.117875	84.304604	102.248329	146.403946	4.308080	0.000000	-2.537804	0.000000	0.000000	0.000000	-0.146814	0.049854	-0.015049	0.000000	0.000000	4.000000	9.000000	0.000000
21913.073794	0.168978	0.582370	0.117875	84.304604	102.248329	146.403946	4.308080	0.000000	-2.537804	0.000000	0.000000	0.000000	-0.146814	0.049854	-0.015049	0.000000	0.000000	4.000000	9.000000	0.000000
21913.077128	0.168978	0.582370	0.117875	84.203667	102.167175	146.445740	4.315424	0.000000	-2.525295	0.000000	0.000000	0.000000	-0.146814	0.049854	-0.015049	0.000000	0.000000	4.000000	9.000000	0.000000
21913.080461	0.168469	0.582490	0.117859	84.203667	102.167175	146.445740	4.315424	0.000000	-2.525295	0.000000	0.000000	0.000000	-0.152553	0.036238	-0.004609	0.000000	0.000000	4.000000	9.000000	0.000000
21913.083794	0.168469	0.582490	0.117859	84.203667	102.167175	146.445740	4.315424	0.000000	-2.525295	0.000000	0.000000	0.000000	-0.152553	0.036238	-0.004609	0.000000	0.000000	4.000000	9.000000	0.000000
21913.087128	0.168469	0.582490	0.117859	84.192688	102.156815	146.484619	4.315424	0.000000	-2.525295	0.000000	0.000000	0.000000	-0.152553	0.036238	-0.004609	0.000000	0.000000	4.000000	9.000000	0.000000
21913.090461	0.168469	0.582490	0.117859	84.192688	102.156815	146.484619	4.315424	0.000000	-2.525295	0.000000	0.000000	0.000000	-0.152553	0.036238	-0.004609	0.000000	0.000000	4.000000	9.000000	0.000000
21913.093794	0.168025	0.582533	0.117862	84.192688	102.156815	146.484619	4.315424	0.000000	-2.525295	0.000000	0.000000	0.000000	-0.133171	0.012791	0.000622	0.000000	0.000000	4.000000	9.000000	0.000000
21913.097128	0.167673	0.582498	0.117873	84.193390	102.216347	146.577240	4.323390	0.000000	-2.511633	0.000000	0.000000	0.000000	-0.105619	-0.010596	0.003514	0.000000	0.000000	4.000000	9.000000	0.000000
21913.100461	0.167673	0.582498	0.117873	84.193390	102.216347	146.577240	4.323390	0.000000	-2.511633	0.000000	0.000000	0.000000	-0.105619	-0.010596	0.003514	0.000000	0.000000	4.000000	9.000000	0.000000
21913.103794	0.167673	0.582498	0.117873	84.193390	102.216347	146.577240	4.323390	0.000000	-2.511633	0.000000	0.000000	0.000000	-0.105619	-0.010596	0.003514	0.000000	0.000000	4.000000	9.000000	0.000000
21913.107128	0.167673	0.582498	0.117873	84.194000	102.289383	146.669800	4.336180	0.000000	-2.489487	0.000000	0.000000	0.000000	-0.105619	-0.010596	0.003514	0.000000	0.000000	4.000000	9.000000	0.000000
21913.110461	0.167470	0.582437	0.117886	84.194000	102.289383	146.669800	4.336180	0.000000	-2.489487	0.000000	0.000000	0.000000	-0.061041	-0.018138	0.003965	0.000000	0.000000	4.000000	9.000000	0.000000
21913.113794	0.167470	0.582437	0.117886	84.194000	102.289383	146.669800	4.336180	0.000000	-2.489487	0.000000	0.000000	0.000000	-0.061041	-0.018138	0.003965	0.000000	0.000000	4.000000	9.000000	0.000000
21913.117128	0.167470	0.582437	0.117886	84.194847	102.406860	146.793335	4.336180	0.000000	-2.489487	0.000000	0.000000	0.000000	-0.061041	-0.018138	0.003965	0.000000	0.000000	4.000000	9.000000	0.000000
21913.120461	0.167470	0.582437	0.117886	84.194847	102.406860	146.793335	4.336180	0.000000	-2.489487	0.000000	0.000000	0.000000	-0.061041	-0.018138	0.003965	0.000000	0.000000	4.000000	9.000000	0.000000
21913.123794	0.167440	0.582299	0.117886	84.194847	102.406860	146.793335	4.336180	0.000000	-2.489487	0.000000	0.000000	0.000000	-0.008938	-0.041553	-0.000204	0.000000	0.000000	4.000000	9.000000	0.000000
21913.127128	0.167440	0.582299	0.117886	84.199608	102.568962	146.945343	4.339531	0.000000	-2.483641	0.000000	0.000000	0.000000	-0.008938	-0.041553	-0.000204	0.000000	0.000000	4.000000	9.000000	0.000000
21913.130461	0.167440	0.582299	0.117886	84.199608	102.568962	146.945343	4.339531	0.000000	-2.483641	0.000000	0.000000	0.000000	-0.008938	-0.041553	-0.000204	0.000000	0.000000	4.000000	9.000000	0.000000
21913.133794	0.167440	0.582299	0.117886	84.199608	102.568962	146.945343	4.339531	0.000000	-2.483641	0.000000	0.000000	0.000000	-0.008938	-0.041553	-0.000204	0.000000	0.000000	4.000000	9.000000	0.000000
21913.137128	0.167764	0.581992	0.117878	84.206207	102.742584	147.096588	4.339997	0.000000	-2.482825	0.000000	0.000000	0.000000	0.097053	-0.092135	-0.002345	0.000000	0.000000	4.000000	9.000000	0.000000
21913.140461	0.167764	0.581992	0.117878	84.206207	102.742584	147.096588	4.339997	0.000000	-2.482825	0.000000	0.000000	0.000000	0.097053	-0.092135	-0.002345	0.000000	0.000000	4.000000	9.000000	0.000000
21913.143794	0.167764	0.581992	0.117878	84.206207	102.742584	147.096588	4.339997	0.000000	-2.482825	0.000000	0.000000	0.000000	0.097053	-0.092135	-0.002345	0.000000	0.000000	4.000000	9.000000	0.000000
21913.147128	0.167764	0.581992	0.117878	84.234924	102.899757	147.203857	4.334789	0.000000	-2.491907	0.000000	0.000000	0.000000	0.097053	-0.092135	-0.002345	0.000000	0.000000	4.000000	9.000000	0.000000
21913.150461	0.168086	0.581803	0.117864	84.234924	102.899757	147.203857	4.334789	0.000000	-2.491907	0.000000	0.000000	0.000000	0.096580	-0.056627	-0.004069	0.000000	0.000000	4.000000	9.000000	0.000000
21913.153794	0.168086	0.581803	0.117864	84.234924	102.899757	147.203857	4.334789	0.000000	-2.491907	0.000000	0.000000	0.000000	0.096580	-0.056627	-0.004069	0.000000	0.000000	4.000000	9.000000	0.000000
21913.157128	0.168320	0.581627	0.117854	84.325562	103.123123	147.340378	4.334789	0.000000	-2.491907	0.000000	0.000000	0.000000	0.070197	-0.052877	-0.003158	0.000000	0.000000	4.000000	9.000000	0.000000
21913.160461	0.168320	0.581627	0.117854	84.325562	103.123123	147.340378	4.334789	0.000000	-2.491907	0.000000	0.000000	0.000000	0.070197	-0.052877	-0.003158	0.000000	0.000000	4.000000	9.000000	0.000000
21913.163794	0.168320	0.581627	0.117854	84.325562	103.123123	147.340378	4.334789	0.000000	-2.491907	0.000000	0.000000	0.000000	0.070197	-0.052877	-0.003158	0.000000	0.000000	4.000000	9.000000	0.000000
21913.167128	0.168320	0.581627	0.117854	84.468201	103.354218	147.454285	4.325725	0.000000	-2.507609	0.000000	0.000000	0.000000	0.070197	-0.052877	-0.003158	0.000000	0.000000	4.000000	9.000000	0.000000
21913.170461	0.168461	0.581443	0.117832	84.468201	103.354218	147.454285	4.325725	0.000000	-2.507609	0.000000	0.000000	0.000000	0.042562	-0.055135	-0.006465	0.000000	0.000000	4.000000	9.000000	0.000000
21913.173794	0.168461	0.581443	0.117832	84.468201	103.354218	147.454285	4.325725	0.000000	-2.507609	0.000000	0.000000	0.000000	0.042562	-0.055135	-0.006465	0.000000	0.000000	4.000000	9.000000	0.000000
21913.177128	0.168461	0.581443	0.117832	84.563934	103.515129	147.534790	4.325725	0.000000	-2.507609	0.000000	0.000000	0.000000	0.042562	-0.055135	-0.006465	0.000000	0.000000	4.000000	9.000000	0.000000
21913.180461	0.168461	0.581443	0.117832	84.563934	103.515129	147.534790	4.325725	0.000000	-2.507609	0.000000	0.000000	0.000000	0.042562	-0.055135	-0.006465	0.000000	0.000000	4.000000	9.000000	0.000000
21913.183794	0.168557	0.581299	0.117855	84.563934	103.515129	147.534790	4.325725	0.000000	-2.507609	0.000000	0.000000	0.000000	0.028674	-0.043073	0.006824	0.000000	0.000000	4.000000	9.000000	0.000000
21913.187128	0.168557	0.581299	0.117855	84.554825	103.551376	147.580597	4.323266	0.000000	-2.511847	0.000000	0.000000	0.000000	0.028674	-0.043073	0.006824	0.000000	0.000000	4.000000	9.000000	0.000000
21913.190461	0.168557	0.581299	0.117855	84.554825	103.551376	147.580597	4.323266	0.000000	-2.511847	0.000000	0.000000	0.000000	0.028674	-0.043073	0.006824	0.000000	0.000000	4.000000	9.000000	0.000000
21913.193794	0.168557	0.581299	0.117855	84.554825	103.551376	147.580597	4.323266	0.000000	-2.511847	0.000000	0.000000	0.000000	0.028674	-0.043073	0.006824	0.000000	0.000000	4.000000	9.000000	0.000000
21913.197128	0.168690	0.581251	0.118004	84.552521	103.455391	147.482803	4.321953	0.000000	-2.514105	0.000000	0.000000	0.000000	0.039808	-0.014407	0.044755	0.000000	0.000000	4.000000	9.000000	0.000000
21913.200461	0.168690	0.581251	0.118004	84.552521	103.455391	147.482803	4.321953	0.000000	-2.514105	0.000000	0.000000	0.000000	0.039808	-0.014407	0.044755	0.000000	0.000000	4.000000	9.000000	0.000000
21913.203794	0.168690	0.581251	0.118004	84.552521	103.455391	147.482803	4.321953	0.000000	-2.514105	0.000000	0.000000	0.000000	0.039808	-0.014407	0.044755	0.000000	0.000000	4.000000	9.000000	0.000000
21913.207128	0.168690	0.581251	0.118004	84.551292	103.253029	147.276566	4.321222	0.000000	-2.515361	0.000000	0.000000	0.000000	0.039808	-0.014407	0.044755	0.000000	0.000000	4.000000	9.000000	0.000000
21913.210461	0.168768	0.581375	0.118172	84.551292	103.253029	147.276566	4.321222	0.000000	-2.515361	0.000000	0.000000	0.000000	0.023634	0.036992	0.050247	0.000000	0.000000	4.000000	9.000000	0.000000
21913.213794	0.168768	0.581375	0.118172	84.551292	103.253029	147.276566	4.321222	0.000000	-2.515361	0.000000	0.000000	0.000000	0.023634	0.036992	0.050247	0.000000	0.000000	4.000000	9.000000	0.000000
21913.217128	0.168768	0.581375	0.118172	84.548958	103.212341	147.230118	4.321222	0.000000	-2.515361	0.000000	0.000000	0.000000	0.023634	0.036992	0.050247	0.000000	0.000000	4.000000	9.000000	0.000000
21913.220461	0.168768	0.581375	0.118172	84.548958	103.212341	147.230118	4.321222	0.000000	-2.515361	0.000000	0.000000	0.000000	0.023634	0.036992	0.050247	0.000000	0.000000	4.000000	9.000000	0.000000
21913.223794	0.168858	0.581591	0.118375	84.548958	103.212341	147.230118	4.321222	0.000000	-2.515361	0.000000	0.000000	0.000000	0.026797	0.064943	0.061016	0.000000	0.000000	4.000000	9.000000	0.000000
21913.227128	0.168858	0.581591	0.118375	84.546127	104.160133	148.168671	4.321519	0.000000	-2.514850	0.000000	0.000000	0.000000	0.026797	0.064943	0.061016	0.000000	0.000000	4.000000	9.000000	0.000000
21913.230461	0.168858	0.581591	0.118375	84.546127	104.160133	148.168671	4.321519	0.000000	-2.514850	0.000000	0.000000	0.000000	0.026797	0.064943	0.061016	0.000000	0.000000	4.000000	9.000000	0.000000
21913.233794	0.168858	0.581591	0.118375	84.546127	104.160133	148.168671	4.321519	0.000000	-2.514850	0.000000	0.000000	0.000000	0.026797	0.064943	0.061016	0.000000	0.000000	4.000000	9.000000	0.000000
21913.237128	0.168912	0.582027	0.118660	84.529404	106.915894	150.911682	4.321980	0.000000	-2.514058	0.000000	0.000000	0.000000	0.016138	0.130790	0.085354	0.000000	0.000000	4.000000	9.000000	0.000000
21913.240461	0.168912	0.582027	0.118660	84.529404	106.915894	150.911682	4.321980	0.000000	-2.514058	0.000000	0.000000	0.000000	0.016138	0.130790	0.085354	0.000000	0.000000	4.000000	9.000000	0.000000
21913.243794	0.168912	0.582027	0.118660	84.529404	106.915894	150.911682	4.321980	0.000000	-2.514058	0.000000	0.000000	0.000000	0.016138	0.130790	0.085354	0.000000	0.000000	4.000000	9.000000	0.000000
21913.247128	0.168912	0.582027	0.118660	84.487076	110.648094	154.648270	4.323748	0.000000	-2.511016	0.000000	0.000000	0.000000	0.016138	0.130790	0.085354	0.000000	0.000000	4.000000	9.000000	0.000000
21913.250461	0.168767	0.582246	0.118773	84.487076	110.648094	154.648270	4.323748	0.000000	-2.511016	0.000000	0.000000	0.000000	-0.043479	0.065814	0.033977	0.000000	0.000000	4.000000	9.000000	0.000000
21913.253794	0.168767	0.582246	0.118773	84.487076	110.648094	154.648270	4.323748	0.000000	-2.511016	0.000000	0.000000	0.000000	-0.043479	0.065814	0.033977	0.000000	0.000000	4.000000	9.000000	0.000000
21913.257128	0.168472	0.582405	0.118884	84.412857	114.562119	158.571594	4.323748	0.000000	-2.511016	0.000000	0.000000	0.000000	-0.088243	0.047655	0.033227	0.000000	0.000000	4.000000	9.000000	0.000000
21913.260461	0.168472	0.582405	0.118884	84.412857	114.562119	158.571594	4.323748	0.000000	-2.511016	0.000000	0.000000	0.000000	-0.088243	0.047655	0.033227	0.000000	0.000000	4.000000	9.000000	0.000000
21913.263794	0.168472	0.582405	0.118884	84.412857	114.562119	158.571594	4.323748	0.000000	-2.511016	0.000000	0.000000	0.000000	-0.088243	0.047655	0.033227	0.000000	0.000000	4.000000	9.000000	0.000000
21913.267128	0.168472	0.582405	0.118884	84.286224	118.265259	162.310272	4.332729	0.000000	-2.495488	0.000000	0.000000	0.000000	-0.088243	0.047655	0.033227	0.000000	0.000000	4.000000	9.000000	0.000000
21913.270461	0.168125	0.582531	0.119017	84.286224	118.265259	162.310272	4.332729	0.000000	-2.495488	0.000000	0.000000	0.000000	-0.104099	0.037849	0.039930	0.000000	0.000000	4.000000	9.000000	0.000000
21913.273794	0.168125	0.582531	0.119017	84.286224	118.265259	162.310272	4.332729	0.000000	-2.495488	0.000000	0.000000	0.000000	-0.104099	0.037849	0.039930	0.000000	0.000000	4.000000	9.000000	0.000000
21913.277128	0.167850	0.582650	0.119091	84.069511	121.296715	165.440353	4.332729	0.000000	-2.495488	0.000000	0.000000	0.000000	-0.082555	0.035553	0.022241	0.000000	0.000000	4.000000	9.000000	0.000000
21913.280461	0.167850	0.582650	0.119091	84.069511	121.296715	165.440353	4.332729	0.000000	-2.495488	0.000000	0.000000	0.000000	-0.082555	0.035553	0.022241	0.000000	0.000000	4.000000	9.000000	0.000000
21913.283794	0.167850	0.582650	0.119091	84.069511	121.296715	165.440353	4.332729	0.000000	-2.495488	0.000000	0.000000	0.000000	-0.082555	0.035553	0.022241	0.000000	0.000000	4.000000	9.000000	0.000000
21913.287128	0.167653	0.582748	0.119127	83.773354	123.499779	167.792130	4.344380	0.000000	-2.475148	0.000000	0.000000	0.000000	-0.059176	0.029521	0.010798	0.000000	0.000000	4.000000	9.000000	0.000000
21913.290461	0.167653	0.582748	0.119127	83.773354	123.499779	167.792130	4.344380	0.000000	-2.475148	0.000000	0.000000	0.000000	-0.059176	0.029521	0.010798	0.000000	0.000000	4.000000	9.000000	0.000000
21913.293794	0.167653	0.582748	0.119127	83.773354	123.499779	167.792130	4.344380	0.000000	-2.475148	0.000000	0.000000	0.000000	-0.059176	0.029521	0.010798	0.000000	0.000000	4.000000	9.000000	0.000000
21913.297128	0.167653	0.582748	0.119127	83.466400	125.097321	169.757172	4.347795	0.000000	-2.469146	0.000000	0.000000	0.000000	-0.059176	0.029521	0.010798	0.000000	0.000000	4.000000	9.000000	0.000000
21913.300461	0.167554	0.582842	0.119194	83.466400	125.097321	169.757172	4.347795	0.000000	-2.469146	0.000000	0.000000	0.000000	-0.029707	0.028014	0.020278	0.000000	0.000000	4.000000	9.000000	0.000000
21913.303794	0.167554	0.582842	0.119194	83.466400	125.097321	169.757172	4.347795	0.000000	-2.469146	0.000000	0.000000	0.000000	-0.029707	0.028014	0.020278	0.000000	0.000000	4.000000	9.000000	0.000000
21913.307128	0.167594	0.582902	0.119229	83.193604	126.337204	172.627945	4.347795	0.000000	-2.469146	0.000000	0.000000	0.000000	0.011901	0.018158	0.010319	0.000000	0.000000	4.000000	9.000000	0.000000
21913.310461	0.167594	0.582902	0.119229	83.193604	126.337204	172.627945	4.347795	0.000000	-2.469146	0.000000	0.000000	0.000000	0.011901	0.018158	0.010319	0.000000	0.000000	4.000000	9.000000	0.000000
21913.313794	0.167594	0.582902	0.119229	83.193604	126.337204	172.627945	4.347795	0.000000	-2.469146	0.000000	0.000000	0.000000	0.011901	0.018158	0.010319	0.000000	0.000000	4.000000	9.000000	0.000000
21913.317128	0.167772	0.582930	0.119230	83.055023	127.623810	175.525803	4.349630	0.000000	-2.465909	0.000000	0.000000	0.000000	0.053522	0.008358	0.000352	0.000000	0.000000	4.000000	9.000000	0.000000
21913.320461	0.167772	0.582930	0.119230	83.055023	127.623810	175.525803	4.349630	0.000000	-2.465909	0.000000	0.000000	0.000000	0.053522	0.008358	0.000352	0.000000	0.000000	4.000000	9.000000	0.000000
21913.323794	0.167772	0.582930	0.119230	83.055023	127.623810	175.525803	4.349630	0.000000	-2.465909	0.000000	0.000000	0.000000	0.053522	0.008358	0.000352	0.000000	0.000000	4.000000	9.000000	0.000000
21913.327128	0.167772	0.582930	0.119230	83.034019	129.072845	177.658936	4.346848	0.000000	-2.470812	0.000000	0.000000	0.000000	0.053522	0.008358	0.000352	0.000000	0.000000	4.000000	9.000000	0.000000
21913.330461	0.168115	0.582958	0.119183	83.034019	129.072845	177.658936	4.346848	0.000000	-2.470812	0.000000	0.000000	0.000000	0.102780	0.008339	-0.014023	0.000000	0.000000	4.000000	9.000000	0.000000
21913.333794	0.168115	0.582958	0.119183	83.034019	129.072845	177.658936	4.346848	0.000000	-2.470812	0.000000	0.000000	0.000000	0.102780	0.008339	-0.014023	0.000000	0.000000	4.000000	9.000000	0.000000
21913.337128	0.168115	0.582958	0.119183	83.076149	130.541687	179.092316	4.346848	0.000000	-2.470812	0.000000	0.000000	0.000000	0.102780	0.008339	-0.014023	0.000000	0.000000	4.000000	9.000000	0.000000
21913.340461	0.168115	0.582958	0.119183	83.076149	130.541687	179.092316	4.346848	0.000000	-2.470812	0.000000	0.000000	0.000000	0.102780	0.008339	-0.014023	0.000000	0.000000	4.000000	9.000000	0.000000
21913.343794	0.168467	0.583023	0.119066	83.076149	130.541687	179.092316	4.346848	0.000000	-2.470812	0.000000	0.000000	0.000000	0.105536	0.019690	-0.035114	0.000000	0.000000	4.000000	9.000000	0.000000
21913.347128	0.168848	0.583056	0.118948	83.210197	132.103348	-179.529083	4.341059	0.000000	-2.480969	0.000000	0.000000	0.000000	0.114299	0.009835	-0.035605	0.000000	0.000000	4.000000	9.000000	0.000000
21913.350461	0.168848	0.583056	0.118948	83.210197	132.103348	-179.529083	4.341059	0.000000	-2.480969	0.000000	0.000000	0.000000	0.114299	0.009835	-0.035605	0.000000	0.000000	4.000000	9.000000	0.000000
21913.353794	0.168848	0.583056	0.118948	83.210197	132.103348	-179.529083	4.341059	0.000000	-2.480969	0.000000	0.000000	0.000000	0.114299	0.009835	-0.035605	0.000000	0.000000	4.000000	9.000000	0.000000
21913.357128	0.168848	0.583056	0.118948	83.406731	133.649857	-178.204300	4.327398	0.000000	-2.504722	0.000000	0.000000	0.000000	0.114299	0.009835	-0.035605	0.000000	0.000000	4.000000	9.000000	0.000000
21913.360461	0.169307	0.583155	0.118791	83.406731	133.649857	-178.204300	4.327398	0.000000	-2.504722	0.000000	0.000000	0.000000	0.137723	0.029517	-0.046873	0.000000	0.000000	4.000000	9.000000	0.000000
21913.363794	0.169307	0.583155	0.118791	83.406731	133.649857	-178.204300	4.327398	0.000000	-2.504722	0.000000	0.000000	0.000000	0.137723	0.029517	-0.046873	0.000000	0.000000	4.000000	9.000000	0.000000
21913.367128	0.169307	0.583155	0.118791	83.595070	134.882050	-177.125854	4.327398	0.000000	-2.504722	0.000000	0.000000	0.000000	0.137723	0.029517	-0.046873	0.000000	0.000000	4.000000	9.000000	0.000000
21913.370461	0.169307	0.583155	0.118791	83.595070	134.882050	-177.125854	4.327398	0.000000	-2.504722	0.000000	0.000000	0.000000	0.137723	0.029517	-0.046873	0.000000	0.000000	4.000000	9.000000	0.000000
21913.373794	0.169727	0.583248	0.118706	83.595070	134.882050	-177.125854	4.327398	0.000000	-2.504722	0.000000	0.000000	0.000000	0.126179	0.028028	-0.025511	0.000000	0.000000	4.000000	9.000000	0.000000
21913.377128	0.170181	0.583329	0.118634	83.727959	135.581726	-176.250870	4.318710	0.000000	-2.519671	0.000000	0.000000	0.000000	0.136197	0.024251	-0.021829	0.000000	0.000000	4.000000	9.000000	0.000000
21913.380461	0.170181	0.583329	0.118634	83.727959	135.581726	-176.250870	4.318710	0.000000	-2.519671	0.000000	0.000000	0.000000	0.136197	0.024251	-0.021829	0.000000	0.000000	4.000000	9.000000	0.000000
21913.383794	0.170181	0.583329	0.118634	83.727959	135.581726	-176.250870	4.318710	0.000000	-2.519671	0.000000	0.000000	0.000000	0.136197	0.024251	-0.021829	0.000000	0.000000	4.000000	9.000000	0.000000
21913.387128	0.170181	0.583329	0.118634	83.817406	136.020859	-175.600861	4.303369	0.000000	-2.545785	0.000000	0.000000	0.000000	0.136197	0.024251	-0.021829	0.000000	0.000000	4.000000	9.000000	0.000000
21913.390461	0.170580	0.583410	0.118577	83.817406	136.020859	-175.600861	4.303369	0.000000	-2.545785	0.000000	0.000000	0.000000	0.119796	0.024266	-0.017082	0.000000	0.000000	4.000000	9.000000	0.000000
21913.393794	0.170580	0.583410	0.118577	83.817406	136.020859	-175.600861	4.303369	0.000000	-2.545785	0.000000	0.000000	0.000000	0.119796	0.024266	-0.017082	0.000000	0.000000	4.000000	9.000000	0.000000
21913.397128	0.170580	0.583410	0.118577	83.884323	136.420395	-175.175079	4.303369	0.000000	-2.545785	0.000000	0.000000	0.000000	0.119796	0.024266	-0.017082	0.000000	0.000000	4.000000	9.000000	0.000000
21913.400461	0.170580	0.583410	0.118577	83.884323	136.420395	-175.175079	4.303369	0.000000	-2.545785	0.000000	0.000000	0.000000	0.119796	0.024266	-0.017082	0.000000	0.000000	4.000000	9.000000	0.000000
21913.403794	0.170923	0.583438	0.118528	83.884323	136.420395	-175.175079	4.303369	0.000000	-2.545785	0.000000	0.000000	0.000000	0.102736	0.008350	-0.014535	0.000000	0.000000	4.000000	9.000000	0.000000
21913.407128	0.170923	0.583438	0.118528	83.951164	136.852402	-174.739090	4.296477	0.000000	-2.557397	0.000000	0.000000	0.000000	0.102736	0.008350	-0.014535	0.000000	0.000000	4.000000	9.000000	0.000000
21913.410461	0.170923	0.583438	0.118528	83.951164	136.852402	-174.739090	4.296477	0.000000	-2.557397	0.000000	0.000000	0.000000	0.102736	0.008350	-0.014535	0.000000	0.000000	4.000000	9.000000	0.000000
21913.413794	0.170923	0.583438	0.118528	83.951164	136.852402	-174.739090	4.296477	0.000000	-2.557397	0.000000	0.000000	0.000000	0.102736	0.008350	-0.014535	0.000000	0.000000	4.000000	9.000000	0.000000
21913.417128	0.171291	0.583498	0.118465	84.030243	137.303711	-174.299408	4.290558	0.000000	-2.567315	0.000000	0.000000	0.000000	0.110337	0.018182	-0.019019	0.000000	0.000000	4.000000	9.000000	0.000000
21913.420461	0.171291	0.583498	0.118465	84.030243	137.303711	-174.299408	4.290558	0.000000	-2.567315	0.000000	0.000000	0.000000	0.110337	0.018182	-0.019019	0.000000	0.000000	4.000000	9.000000	0.000000
21913.423794	0.171291	0.583498	0.118465	84.030243	137.303711	-174.299408	4.290558	0.000000	-2.567315	0.000000	0.000000	0.000000	0.110337	0.018182	-0.019019	0.000000	0.000000	4.000000	9.000000	0.000000
21913.427128	0.171291	0.583498	0.118465	84.106117	137.692184	-173.918854	4.284081	0.000000	-2.578111	0.000000	0.000000	0.000000	0.110337	0.018182	-0.019019	0.000000	0.000000	4.000000	9.000000	0.000000
21913.430461	0.171335	0.583579	0.118513	84.106117	137.692184	-173.918854	4.284081	0.000000	-2.578111	0.000000	0.000000	0.000000	0.013220	0.024258	0.014428	0.000000	0.000000	4.000000	9.000000	0.000000
21913.433794	0.171335	0.583579	0.118513	84.106117	137.692184	-173.918854	4.284081	0.000000	-2.578111	0.000000	0.000000	0.000000	0.013220	0.024258	0.014428	0.000000	0.000000	4.000000	9.000000	0.000000
21913.437128	0.171335	0.583579	0.118513	84.141510	137.700287	-173.796738	4.284081	0.000000	-2.578111	0.000000	0.000000	0.000000	0.013220	0.024258	0.014428	0.000000	0.000000	4.000000	9.000000	0.000000
21913.440461	0.171335	0.583579	0.118513	84.141510	137.700287	-173.796738	4.284081	0.000000	-2.578111	0.000000	0.000000	0.000000	0.013220	0.024258	0.014428	0.000000	0.000000	4.000000	9.000000	0.000000
21913.443794	0.171288	0.583708	0.118656	84.141510	137.700287	-173.796738	4.284081	0.000000	-2.578111	0.000000	0.000000	0.000000	-0.013974	0.038683	0.043030	0.000000	0.000000	4.000000	9.000000	0.000000
21913.447128	0.171288	0.583708	0.118656	84.151825	137.440903	-173.993576	4.283839	0.000000	-2.578512	0.000000	0.000000	0.000000	-0.013974	0.038683	0.043030	0.000000	0.000000	4.000000	9.000000	0.000000
21913.450461	0.171288	0.583708	0.118656	84.151825	137.440903	-173.993576	4.283839	0.000000	-2.578512	0.000000	0.000000	0.000000	-0.013974	0.038683	0.043030	0.000000	0.000000	4.000000	9.000000	0.000000
21913.453794	0.171288	0.583708	0.118656	84.151825	137.440903	-173.993576	4.283839	0.000000	-2.578512	0.000000	0.000000	0.000000	-0.013974	0.038683	0.043030	0.000000	0.000000	4.000000	9.000000	0.000000
21913.457128	0.171105	0.584073	0.119242	84.155113	137.302994	-174.089920	4.285959	0.000000	-2.574987	0.000000	0.000000	0.000000	-0.054936	0.109375	0.175729	0.000000	0.000000	4.000000	9.000000	0.000000
21913.460461	0.171105	0.584073	0.119242	84.155113	137.302994	-174.089920	4.285959	0.000000	-2.574987	0.000000	0.000000	0.000000	-0.054936	0.109375	0.175729	0.000000	0.000000	4.000000	9.000000	0.000000
21913.463794	0.171105	0.584073	0.119242	84.155113	137.302994	-174.089920	4.285959	0.000000	-2.574987	0.000000	0.000000	0.000000	-0.054936	0.109375	0.175729	0.000000	0.000000	4.000000	9.000000	0.000000
21913.467128	0.170939	0.584252	0.119587	84.109909	137.689072	-173.656082	4.294442	0.000000	-2.560814	0.000000	0.000000	0.000000	-0.049736	0.053974	0.103404	0.000000	0.000000	4.000000	9.000000	0.000000
21913.470461	0.170939	0.584252	0.119587	84.109909	137.689072	-173.656082	4.294442	0.000000	-2.560814	0.000000	0.000000	0.000000	-0.049736	0.053974	0.103404	0.000000	0.000000	4.000000	9.000000	0.000000
21913.473794	0.170939	0.584252	0.119587	84.109909	137.689072	-173.656082	4.294442	0.000000	-2.560814	0.000000	0.000000	0.000000	-0.049736	0.053974	0.103404	0.000000	0.000000	4.000000	9.000000	0.000000
21913.477128	0.170939	0.584252	0.119587	84.004883	138.621994	-172.687149	4.300304	0.000000	-2.550957	0.000000	0.000000	0.000000	-0.049736	0.053974	0.103404	0.000000	0.000000	4.000000	9.000000	0.000000
21913.480461	0.170839	0.584437	0.119852	84.004883	138.621994	-172.687149	4.300304	0.000000	-2.550957	0.000000	0.000000	0.000000	-0.030087	0.055507	0.079439	0.000000	0.000000	4.000000	9.000000	0.000000
21913.483794	0.170839	0.584437	0.119852	84.004883	138.621994	-172.687149	4.300304	0.000000	-2.550957	0.000000	0.000000	0.000000	-0.030087	0.055507	0.079439	0.000000	0.000000	4.000000	9.000000	0.000000
21913.487128	0.170839	0.584437	0.119852	83.860359	139.699493	-171.578430	4.300304	0.000000	-2.550957	0.000000	0.000000	0.000000	-0.030087	0.055507	0.079439	0.000000	0.000000	4.000000	9.000000	0.000000
21913.490461	0.170839	0.584437	0.119852	83.860359	139.699493	-171.578430	4.300304	0.000000	-2.550957	0.000000	0.000000	0.000000	-0.030087	0.055507	0.079439	0.000000	0.000000	4.000000	9.000000	0.000000
21913.493794	0.170791	0.584655	0.120093	83.860359	139.699493	-171.578430	4.300304	0.000000	-2.550957	0.000000	0.000000	0.000000	-0.014293	0.065390	0.072531	0.000000	0.000000	4.000000	9.000000	0.000000
21913.497128	0.170791	0.584655	0.120093	83.723892	140.759186	-170.499268	4.304355	0.000000	-2.544117	0.000000	0.000000	0.000000	-0.014293	0.065390	0.072531	0.000000	0.000000	4.000000	9.000000	0.000000
21913.500461	0.170791	0.584655	0.120093	83.723892	140.759186	-170.499268	4.304355	0.000000	-2.544117	0.000000	0.000000	0.000000	-0.014293	0.065390	0.072531	0.000000	0.000000	4.000000	9.000000	0.000000
21913.503794	0.170791	0.584655	0.120093	83.723892	140.759186	-170.499268	4.304355	0.000000	-2.544117	0.000000	0.000000	0.000000	-0.014293	0.065390	0.072531	0.000000	0.000000	4.000000	9.000000	0.000000
21913.507128	0.170819	0.585147	0.120390	83.640694	141.661224	-169.604843	4.307345	0.000000	-2.539051	0.000000	0.000000	0.000000	0.008421	0.147508	0.088932	0.000000	0.000000	4.000000	9.000000	0.000000
21913.510461	0.170819	0.585147	0.120390	83.640694	141.661224	-169.604843	4.307345	0.000000	-2.539051	0.000000	0.000000	0.000000	0.008421	0.147508	0.088932	0.000000	0.000000	4.000000	9.000000	0.000000
21913.513794	0.170819	0.585147	0.120390	83.640694	141.661224	-169.604843	4.307345	0.000000	-2.539051	0.000000	0.000000	0.000000	0.008421	0.147508	0.088932	0.000000	0.000000	4.000000	9.000000	0.000000
21913.517128	0.170819	0.585147	0.120390	83.579292	142.323242	-168.955505	4.309640	0.000000	-2.535153	0.000000	0.000000	0.000000	0.008421	0.147508	0.088932	0.000000	0.000000	4.000000	9.000000	0.000000
21913.520461	0.170939	0.585416	0.120492	83.579292	142.323242	-168.955505	4.309640	0.000000	-2.535153	0.000000	0.000000	0.000000	0.035874	0.080644	0.030563	0.000000	0.000000	4.000000	9.000000	0.000000
21913.523794	0.170939	0.585416	0.120492	83.579292	142.323242	-168.955505	4.309640	0.000000	-2.535153	0.000000	0.000000	0.000000	0.035874	0.080644	0.030563	0.000000	0.000000	4.000000	9.000000	0.000000
21913.527128	0.170939	0.585416	0.120492	83.533646	142.792801	-168.497726	4.309640	0.000000	-2.535153	0.000000	0.000000	0.000000	0.035874	0.080644	0.030563	0.000000	0.000000	4.000000	9.000000	0.000000
21913.530461	0.170939	0.585416	0.120492	83.533646	142.792801	-168.497726	4.309640	0.000000	-2.535153	0.000000	0.000000	0.000000	0.035874	0.080644	0.030563	0.000000	0.000000	4.000000	9.000000	0.000000
21913.533794	0.171012	0.585639	0.120637	83.533646	142.792801	-168.497726	4.309640	0.000000	-2.535153	0.000000	0.000000	0.000000	0.021853	0.066997	0.043599	0.000000	0.000000	4.000000	9.000000	0.000000
21913.537128	0.171012	0.585639	0.120637	83.503632	143.084702	-168.186874	4.308707	0.000000	-2.536738	0.000000	0.000000	0.000000	0.021853	0.066997	0.043599	0.000000	0.000000	4.000000	9.000000	0.000000
21913.540461	0.171012	0.585639	0.120637	83.503632	143.084702	-168.186874	4.308707	0.000000	-2.536738	0.000000	0.000000	0.000000	0.021853	0.066997	0.043599	0.000000	0.000000	4.000000	9.000000	0.000000
21913.543794	0.171012	0.585639	0.120637	83.503632	143.084702	-168.186874	4.308707	0.000000	-2.536738	0.000000	0.000000	0.000000	0.021853	0.066997	0.043599	0.000000	0.000000	4.000000	9.000000	0.000000
21913.547128	0.171174	0.586081	0.120982	83.474899	143.229889	-167.885544	4.308907	0.000000	-2.536401	0.000000	0.000000	0.000000	0.048589	0.132619	0.103656	0.000000	0.000000	4.000000	9.000000	0.000000
21913.550461	0.171174	0.586081	0.120982	83.474899	143.229889	-167.885544	4.308907	0.000000	-2.536401	0.000000	0.000000	0.000000	0.048589	0.132619	0.103656	0.000000	0.000000	4.000000	9.000000	0.000000
21913.553794	0.171174	0.586081	0.120982	83.474899	143.229889	-167.885544	4.308907	0.000000	-2.536401	0.000000	0.000000	0.000000	0.048589	0.132619	0.103656	0.000000	0.000000	4.000000	9.000000	0.000000
21913.557128	0.171174	0.586081	0.120982	83.412956	143.179092	-167.624466	4.309551	0.000000	-2.535304	0.000000	0.000000	0.000000	0.048589	0.132619	0.103656	0.000000	0.000000	4.000000	9.000000	0.000000
21913.560461	0.171259	0.586280	0.121169	83.412956	143.179092	-167.624466	4.309551	0.000000	-2.535304	0.000000	0.000000	0.000000	0.025503	0.059502	0.055877	0.000000	0.000000	4.000000	9.000000	0.000000
21913.563794	0.171259	0.586280	0.121169	83.412956	143.179092	-167.624466	4.309551	0.000000	-2.535304	0.000000	0.000000	0.000000	0.025503	0.059502	0.055877	0.000000	0.000000	4.000000	9.000000	0.000000
21913.567128	0.171259	0.586280	0.121169	83.298553	143.033005	-167.554535	4.309551	0.000000	-2.535304	0.000000	0.000000	0.000000	0.025503	0.059502	0.055877	0.000000	0.000000	4.000000	9.000000	0.000000
21913.570461	0.171259	0.586280	0.121169	83.298553	143.033005	-167.554535	4.309551	0.000000	-2.535304	0.000000	0.000000	0.000000	0.025503	0.059502	0.055877	0.000000	0.000000	4.000000	9.000000	0.000000
21913.573794	0.171414	0.586504	0.121289	83.298553	143.033005	-167.554535	4.309551	0.000000	-2.535304	0.000000	0.000000	0.000000	0.046536	0.067119	0.036115	0.000000	0.000000	4.000000	9.000000	0.000000
21913.577128	0.171414	0.586504	0.121289	83.149231	143.071167	-167.463593	4.309933	0.000000	-2.534655	0.000000	0.000000	0.000000	0.046536	0.067119	0.036115	0.000000	0.000000	4.000000	9.000000	0.000000
21913.580461	0.171414	0.586504	0.121289	83.149231	143.071167	-167.463593	4.309933	0.000000	-2.534655	0.000000	0.000000	0.000000	0.046536	0.067119	0.036115	0.000000	0.000000	4.000000	9.000000	0.000000
21913.583794	0.171414	0.586504	0.121289	83.149231	143.071167	-167.463593	4.309933	0.000000	-2.534655	0.000000	0.000000	0.000000	0.046536	0.067119	0.036115	0.000000	0.000000	4.000000	9.000000	0.000000
21913.587128	0.171860	0.587068	0.121384	83.011246	143.518906	-167.000046	4.308624	0.000000	-2.536881	0.000000	0.000000	0.000000	0.133955	0.169236	0.028517	0.000000	0.000000	4.000000	9.000000	0.000000
21913.590461	0.171860	0.587068	0.121384	83.011246	143.518906	-167.000046	4.308624	0.000000	-2.536881	0.000000	0.000000	0.000000	0.133955	0.169236	0.028517	0.000000	0.000000	4.000000	9.000000	0.000000
21913.593794	0.171860	0.587068	0.121384	83.011246	143.518906	-167.000046	4.308624	0.000000	-2.536881	0.000000	0.000000	0.000000	0.133955	0.169236	0.028517	0.000000	0.000000	4.000000	9.000000	0.000000
21913.597128	0.171860	0.587068	0.121384	82.927681	144.373825	-166.164413	4.302559	0.000000	-2.547153	0.000000	0.000000	0.000000	0.133955	0.169236	0.028517	0.000000	0.000000	4.000000	9.000000	0.000000
21913.600461	0.172099	0.587375	0.121382	82.927681	144.373825	-166.164413	4.302559	0.000000	-2.547153	0.000000	0.000000	0.000000	0.071536	0.092237	-0.000699	0.000000	0.000000	4.000000	9.000000	0.000000
21913.603794	0.172099	0.587375	0.121382	82.927681	144.373825	-166.164413	4.302559	0.000000	-2.547153	0.000000	0.000000	0.000000	0.071536	0.092237	-0.000699	0.000000	0.000000	4.000000	9.000000	0.000000
21913.607128	0.172099	0.587375	0.121382	82.841820	145.144012	-165.369873	4.302559	0.000000	-2.547153	0.000000	0.000000	0.000000	0.071536	0.092237	-0.000699	0.000000	0.000000	4.000000	9.000000	0.000000
21913.610461	0.172099	0.587375	0.121382	82.841820	145.144012	-165.369873	4.302559	0.000000	-2.547153	0.000000	0.000000	0.000000	0.071536	0.092237	-0.000699	0.000000	0.000000	4.000000	9.000000	0.000000
21913.613794	0.172308	0.587716	0.121381	82.841820	145.144012	-165.369873	4.302559	0.000000	-2.547153	0.000000	0.000000	0.000000	0.062673	0.102159	-0.000380	0.000000	0.000000	4.000000	9.000000	0.000000
21913.617128	0.172460	0.588003	0.121388	82.763397	145.818665	-164.597702	4.298831	0.000000	-2.553439	0.000000	0.000000	0.000000	0.045556	0.086172	0.002360	0.000000	0.000000	4.000000	9.000000	0.000000
21913.620461	0.172460	0.588003	0.121388	82.763397	145.818665	-164.597702	4.298831	0.000000	-2.553439	0.000000	0.000000	0.000000	0.045556	0.086172	0.002360	0.000000	0.000000	4.000000	9.000000	0.000000
21913.623794	0.172460	0.588003	0.121388	82.763397	145.818665	-164.597702	4.298831	0.000000	-2.553439	0.000000	0.000000	0.000000	0.045556	0.086172	0.002360	0.000000	0.000000	4.000000	9.000000	0.000000
21913.627128	0.172572	0.588229	0.121363	82.697548	146.365646	-163.842575	4.293279	0.000000	-2.562763	0.000000	0.000000	0.000000	0.033598	0.067843	-0.007670	0.000000	0.000000	4.000000	9.000000	0.000000
21913.630461	0.172572	0.588229	0.121363	82.697548	146.365646	-163.842575	4.293279	0.000000	-2.562763	0.000000	0.000000	0.000000	0.033598	0.067843	-0.007670	0.000000	0.000000	4.000000	9.000000	0.000000
21913.633794	0.172572	0.588229	0.121363	82.697548	146.365646	-163.842575	4.293279	0.000000	-2.562763	0.000000	0.000000	0.000000	0.033598	0.067843	-0.007670	0.000000	0.000000	4.000000	9.000000	0.000000
21913.637128	0.172572	0.588229	0.121363	82.645874	146.786057	-163.225418	4.291297	0.000000	-2.566080	0.000000	0.000000	0.000000	0.033598	0.067843	-0.007670	0.000000	0.000000	4.000000	9.000000	0.000000
21913.640461	0.172603	0.588422	0.121369	82.645874	146.786057	-163.225418	4.291297	0.000000	-2.566080	0.000000	0.000000	0.000000	0.009489	0.057935	0.001736	0.000000	0.000000	4.000000	9.000000	0.000000
21913.643794	0.172603	0.588422	0.121369	82.645874	146.786057	-163.225418	4.291297	0.000000	-2.566080	0.000000	0.000000	0.000000	0.009489	0.057935	0.001736	0.000000	0.000000	4.000000	9.000000	0.000000
21913.647128	0.172603	0.588422	0.121369	82.607422	147.092484	-162.837708	4.291297	0.000000	-2.566080	0.000000	0.000000	0.000000	0.009489	0.057935	0.001736	0.000000	0.000000	4.000000	9.000000	0.000000
21913.650461	0.172603	0.588422	0.121369	82.607422	147.092484	-162.837708	4.291297	0.000000	-2.566080	0.000000	0.000000	0.000000	0.009489	0.057935	0.001736	0.000000	0.000000	4.000000	9.000000	0.000000
21913.653794	0.172629	0.588541	0.121354	82.607422	147.092484	-162.837708	4.291297	0.000000	-2.566080	0.000000	0.000000	0.000000	0.007629	0.035815	-0.004505	0.000000	0.000000	4.000000	9.000000	0.000000
21913.657128	0.172629	0.588541	0.121354	82.587357	147.252289	-162.682526	4.290859	0.000000	-2.566814	0.000000	0.000000	0.000000	0.007629	0.035815	-0.004505	0.000000	0.000000	4.000000	9.000000	0.000000
21913.660461	0.172629	0.588541	0.121354	82.587357	147.252289	-162.682526	4.290859	0.000000	-2.566814	0.000000	0.000000	0.000000	0.007629	0.035815	-0.004505	0.000000	0.000000	4.000000	9.000000	0.000000
21913.663794	0.172629	0.588541	0.121354	82.587357	147.252289	-162.682526	4.290859	0.000000	-2.566814	0.000000	0.000000	0.000000	0.007629	0.035815	-0.004505	0.000000	0.000000	4.000000	9.000000	0.000000
21913.667128	0.172588	0.588680	0.121118	82.585297	147.270538	-162.664108	4.290322	0.000000	-2.567710	0.000000	0.000000	0.000000	-0.012133	0.041490	-0.070705	0.000000	0.000000	4.000000	9.000000	0.000000
21913.670461	0.172588	0.588680	0.121118	82.585297	147.270538	-162.664108	4.290322	0.000000	-2.567710	0.000000	0.000000	0.000000	-0.012133	0.041490	-0.070705	0.000000	0.000000	4.000000	9.000000	0.000000
21913.673794	0.172588	0.588680	0.121118	82.585297	147.270538	-162.664108	4.290322	0.000000	-2.567710	0.000000	0.000000	0.000000	-0.012133	0.041490	-0.070705	0.000000	0.000000	4.000000	9.000000	0.000000
21913.677128	0.172588	0.588680	0.121118	82.581215	147.307007	-162.627335	4.288752	0.000000	-2.570333	0.000000	0.000000	0.000000	-0.012133	0.041490	-0.070705	0.000000	0.000000	4.000000	9.000000	0.000000
21913.680461	0.172531	0.588739	0.120925	82.581215	147.307007	-162.627335	4.288752	0.000000	-2.570333	0.000000	0.000000	0.000000	-0.017290	0.017895	-0.057935	0.000000	0.000000	4.000000	9.000000	0.000000
21913.683794	0.172531	0.588739	0.120925	82.581215	147.307007	-162.627335	4.288752	0.000000	-2.570333	0.000000	0.000000	0.000000	-0.017290	0.017895	-0.057935	0.000000	0.000000	4.000000	9.000000	0.000000
21913.687128	0.172531	0.588739	0.120925	82.577148	147.340759	-162.590576	4.288752	0.000000	-2.570333	0.000000	0.000000	0.000000	-0.017290	0.017895	-0.057935	0.000000	0.000000	4.000000	9.000000	0.000000
21913.690461	0.172531	0.588739	0.120925	82.577148	147.340759	-162.590576	4.288752	0.000000	-2.570333	0.000000	0.000000	0.000000	-0.017290	0.017895	-0.057935	0.000000	0.000000	4.000000	9.000000	0.000000
21913.693794	0.172448	0.588766	0.120747	82.577148	147.340759	-162.590576	4.288752	0.000000	-2.570333	0.000000	0.000000	0.000000	-0.024905	0.007997	-0.053427	0.000000	0.000000	4.000000	9.000000	0.000000
21913.697128	0.172337	0.588793	0.120577	82.568954	147.408035	-162.517227	4.287843	0.000000	-2.571848	0.000000	0.000000	0.000000	-0.033134	0.007988	-0.050983	0.000000	0.000000	4.000000	9.000000	0.000000
21913.700461	0.172337	0.588793	0.120577	82.568954	147.408035	-162.517227	4.287843	0.000000	-2.571848	0.000000	0.000000	0.000000	-0.033134	0.007988	-0.050983	0.000000	0.000000	4.000000	9.000000	0.000000
21913.703794	0.172337	0.588793	0.120577	82.568954	147.408035	-162.517227	4.287843	0.000000	-2.571848	0.000000	0.000000	0.000000	-0.033134	0.007988	-0.050983	0.000000	0.000000	4.000000	9.000000	0.000000
21913.707128	0.172337	0.588793	0.120577	82.562805	147.457047	-162.462311	4.287603	0.000000	-2.572248	0.000000	0.000000	0.000000	-0.033134	0.007988	-0.050983	0.000000	0.000000	4.000000	9.000000	0.000000
21913.710461	0.172235	0.588774	0.120434	82.562805	147.457047	-162.462311	4.287603	0.000000	-2.572248	0.000000	0.000000	0.000000	-0.030656	-0.005682	-0.042724	0.000000	0.000000	4.000000	9.000000	0.000000
21913.713794	0.172235	0.588774	0.120434	82.562805	147.457047	-162.462311	4.287603	0.000000	-2.572248	0.000000	0.000000	0.000000	-0.030656	-0.005682	-0.042724	0.000000	0.000000	4.000000	9.000000	0.000000
21913.717128	0.172235	0.588774	0.120434	82.554657	147.524155	-162.389206	4.287603	0.000000	-2.572248	0.000000	0.000000	0.000000	-0.030656	-0.005682	-0.042724	0.000000	0.000000	4.000000	9.000000	0.000000
21913.720461	0.172235	0.588774	0.120434	82.554657	147.524155	-162.389206	4.287603	0.000000	-2.572248	0.000000	0.000000	0.000000	-0.030656	-0.005682	-0.042724	0.000000	0.000000	4.000000	9.000000	0.000000
21913.723794	0.172122	0.588750	0.120355	82.554657	147.524155	-162.389206	4.287603	0.000000	-2.572248	0.000000	0.000000	0.000000	-0.033937	-0.007082	-0.023717	0.000000	0.000000	4.000000	9.000000	0.000000
21913.727128	0.172122	0.588750	0.120355	82.550545	147.554855	-162.352737	4.287867	0.000000	-2.571809	0.000000	0.000000	0.000000	-0.033937	-0.007082	-0.023717	0.000000	0.000000	4.000000	9.000000	0.000000
21913.730461	0.172122	0.588750	0.120355	82.550545	147.554855	-162.352737	4.287867	0.000000	-2.571809	0.000000	0.000000	0.000000	-0.033937	-0.007082	-0.023717	0.000000	0.000000	4.000000	9.000000	0.000000
21913.733794	0.172122	0.588750	0.120355	82.550545	147.554855	-162.352737	4.287867	0.000000	-2.571809	0.000000	0.000000	0.000000	-0.033937	-0.007082	-0.023717	0.000000	0.000000	4.000000	9.000000	0.000000
21913.737128	0.172066	0.588694	0.120267	82.547859	147.601791	-162.306747	4.288899	0.000000	-2.570087	0.000000	0.000000	0.000000	-0.016872	-0.016938	-0.026562	0.000000	0.000000	4.000000	9.000000	0.000000
21913.740461	0.172066	0.588694	0.120267	82.547859	147.601791	-162.306747	4.288899	0.000000	-2.570087	0.000000	0.000000	0.000000	-0.016872	-0.016938	-0.026562	0.000000	0.000000	4.000000	9.000000	0.000000
21913.743794	0.172066	0.588694	0.120267	82.547859	147.601791	-162.306747	4.288899	0.000000	-2.570087	0.000000	0.000000	0.000000	-0.016872	-0.016938	-0.026562	0.000000	0.000000	4.000000	9.000000	0.000000
21913.747128	0.172066	0.588694	0.120267	82.556236	147.598145	-162.314484	4.288949	0.000000	-2.570004	0.000000	0.000000	0.000000	-0.016872	-0.016938	-0.026562	0.000000	0.000000	4.000000	9.000000	0.000000
21913.750461	0.172068	0.588747	0.120274	82.556236	147.598145	-162.314484	4.288949	0.000000	-2.570004	0.000000	0.000000	0.000000	0.000622	0.015981	0.002082	0.000000	0.000000	4.000000	9.000000	0.000000
21913.753794	0.172068	0.588747	0.120274	82.556236	147.598145	-162.314484	4.288949	0.000000	-2.570004	0.000000	0.000000	0.000000	0.000622	0.015981	0.002082	0.000000	0.000000	4.000000	9.000000	0.000000
21913.757128	0.172068	0.588747	0.120274	82.575241	147.641541	-162.282837	4.288949	0.000000	-2.570004	0.000000	0.000000	0.000000	0.000622	0.015981	0.002082	0.000000	0.000000	4.000000	9.000000	0.000000
21913.760461	0.172068	0.588747	0.120274	82.575241	147.641541	-162.282837	4.288949	0.000000	-2.570004	0.000000	0.000000	0.000000	0.000622	0.015981	0.002082	0.000000	0.000000	4.000000	9.000000	0.000000
21913.763794	0.172080	0.588808	0.120315	82.575241	147.641541	-162.282837	4.288949	0.000000	-2.570004	0.000000	0.000000	0.000000	0.003709	0.018342	0.012438	0.000000	0.000000	4.000000	9.000000	0.000000
21913.767128	0.172080	0.588808	0.120315	82.601982	147.707840	-162.230743	4.288981	0.000000	-2.569949	0.000000	0.000000	0.000000	0.003709	0.018342	0.012438	0.000000	0.000000	4.000000	9.000000	0.000000
21913.770461	0.172080	0.588808	0.120315	82.601982	147.707840	-162.230743	4.288981	0.000000	-2.569949	0.000000	0.000000	0.000000	0.003709	0.018342	0.012438	0.000000	0.000000	4.000000	9.000000	0.000000
21913.773794	0.172080	0.588808	0.120315	82.601982	147.707840	-162.230743	4.288981	0.000000	-2.569949	0.000000	0.000000	0.000000	0.003709	0.018342	0.012438	0.000000	0.000000	4.000000	9.000000	0.000000
21913.777128	0.172024	0.588987	0.120527	82.630020	147.713562	-162.234314	4.289178	0.000000	-2.569621	0.000000	0.000000	0.000000	-0.016861	0.053682	0.063670	0.000000	0.000000	4.000000	9.000000	0.000000
21913.780461	0.172024	0.588987	0.120527	82.630020	147.713562	-162.234314	4.289178	0.000000	-2.569621	0.000000	0.000000	0.000000	-0.016861	0.053682	0.063670	0.000000	0.000000	4.000000	9.000000	0.000000
21913.783794	0.172024	0.588987	0.120527	82.630020	147.713562	-162.234314	4.289178	0.000000	-2.569621	0.000000	0.000000	0.000000	-0.016861	0.053682	0.063670	0.000000	0.000000	4.000000	9.000000	0.000000
21913.787128	0.172024	0.588987	0.120527	82.640327	147.614136	-162.318390	4.292054	0.000000	-2.564815	0.000000	0.000000	0.000000	-0.016861	0.053682	0.063670	0.000000	0.000000	4.000000	9.000000	0.000000
21913.790461	0.172002	0.589064	0.120654	82.640327	147.614136	-162.318390	4.292054	0.000000	-2.564815	0.000000	0.000000	0.000000	-0.006591	0.023092	0.038034	0.000000	0.000000	4.000000	9.000000	0.000000
21913.793794	0.172002	0.589064	0.120654	82.640327	147.614136	-162.318390	4.292054	0.000000	-2.564815	0.000000	0.000000	0.000000	-0.006591	0.023092	0.038034	0.000000	0.000000	4.000000	9.000000	0.000000
21913.797128	0.172002	0.589064	0.120654	82.647049	147.527252	-162.369980	4.292054	0.000000	-2.564815	0.000000	0.000000	0.000000	-0.006591	0.023092	0.038034	0.000000	0.000000	4.000000	9.000000	0.000000
21913.800461	0.172002	0.589064	0.120654	82.647049	147.527252	-162.369980	4.292054	0.000000	-2.564815	0.000000	0.000000	0.000000	-0.006591	0.023092	0.038034	0.000000	0.000000	4.000000	9.000000	0.000000
21913.803794	0.172003	0.589121	0.120759	82.647049	147.527252	-162.369980	4.292054	0.000000	-2.564815	0.000000	0.000000	0.000000	0.000397	0.016981	0.031437	0.000000	0.000000	4.000000	9.000000	0.000000
21913.807128	0.172003	0.589121	0.120759	82.653297	147.472275	-162.401505	4.293584	0.000000	-2.562252	0.000000	0.000000	0.000000	0.000397	0.016981	0.031437	0.000000	0.000000	4.000000	9.000000	0.000000
21913.810461	0.172003	0.589121	0.120759	82.653297	147.472275	-162.401505	4.293584	0.000000	-2.562252	0.000000	0.000000	0.000000	0.000397	0.016981	0.031437	0.000000	0.000000	4.000000	9.000000	0.000000
21913.813794	0.172003	0.589121	0.120759	82.653297	147.472275	-162.401505	4.293584	0.000000	-2.562252	0.000000	0.000000	0.000000	0.000397	0.016981	0.031437	0.000000	0.000000	4.000000	9.000000	0.000000
21913.817128	0.172154	0.589152	0.120864	82.655296	147.462067	-162.420013	4.294542	0.000000	-2.560647	0.000000	0.000000	0.000000	0.045249	0.009442	0.031604	0.000000	0.000000	4.000000	9.000000	0.000000
21913.820461	0.172154	0.589152	0.120864	82.655296	147.462067	-162.420013	4.294542	0.000000	-2.560647	0.000000	0.000000	0.000000	0.045249	0.009442	0.031604	0.000000	0.000000	4.000000	9.000000	0.000000
21913.823794	0.172154	0.589152	0.120864	82.655296	147.462067	-162.420013	4.294542	0.000000	-2.560647	0.000000	0.000000	0.000000	0.045249	0.009442	0.031604	0.000000	0.000000	4.000000	9.000000	0.000000
21913.827128	0.172154	0.589152	0.120864	82.656746	147.486618	-162.410309	4.293166	0.000000	-2.562953	0.000000	0.000000	0.000000	0.045249	0.009442	0.031604	0.000000	0.000000	4.000000	9.000000	0.000000
21913.830461	0.172258	0.589165	0.120811	82.656746	147.486618	-162.410309	4.293166	0.000000	-2.562953	0.000000	0.000000	0.000000	0.031078	0.003754	-0.016021	0.000000	0.000000	4.000000	9.000000	0.000000
21913.833794	0.172258	0.589165	0.120811	82.656746	147.486618	-162.410309	4.293166	0.000000	-2.562953	0.000000	0.000000	0.000000	0.031078	0.003754	-0.016021	0.000000	0.000000	4.000000	9.000000	0.000000
21913.837128	0.172258	0.589165	0.120811	82.658157	147.508453	-162.400604	4.293166	0.000000	-2.562953	0.000000	0.000000	0.000000	0.031078	0.003754	-0.016021	0.000000	0.000000	4.000000	9.000000	0.000000
21913.840461	0.172258	0.589165	0.120811	82.658157	147.508453	-162.400604	4.293166	0.000000	-2.562953	0.000000	0.000000	0.000000	0.031078	0.003754	-0.016021	0.000000	0.000000	4.000000	9.000000	0.000000
21913.843794	0.172349	0.589202	0.120716	82.658157	147.508453	-162.400604	4.293166	0.000000	-2.562953	0.000000	0.000000	0.000000	0.027369	0.011297	-0.028447	0.000000	0.000000	4.000000	9.000000	0.000000
21913.847128	0.172349	0.589202	0.120716	82.659569	147.527527	-162.390900	4.291047	0.000000	-2.566499	0.000000	0.000000	0.000000	0.027369	0.011297	-0.028447	0.000000	0.000000	4.000000	9.000000	0.000000
21913.850461	0.172349	0.589202	0.120716	82.659569	147.527527	-162.390900	4.291047	0.000000	-2.566499	0.000000	0.000000	0.000000	0.027369	0.011297	-0.028447	0.000000	0.000000	4.000000	9.000000	0.000000
21913.853794	0.172349	0.589202	0.120716	82.659569	147.527527	-162.390900	4.291047	0.000000	-2.566499	0.000000	0.000000	0.000000	0.027369	0.011297	-0.028447	0.000000	0.000000	4.000000	9.000000	0.000000
21913.857128	0.172415	0.589290	0.120538	82.659599	147.530304	-162.343048	4.288730	0.000000	-2.570369	0.000000	0.000000	0.000000	0.019942	0.026308	-0.053302	0.000000	0.000000	4.000000	9.000000	0.000000
21913.860461	0.172415	0.589290	0.120538	82.659599	147.530304	-162.343048	4.288730	0.000000	-2.570369	0.000000	0.000000	0.000000	0.019942	0.026308	-0.053302	0.000000	0.000000	4.000000	9.000000	0.000000
21913.863794	0.172415	0.589290	0.120538	82.659599	147.530304	-162.343048	4.288730	0.000000	-2.570369	0.000000	0.000000	0.000000	0.019942	0.026308	-0.053302	0.000000	0.000000	4.000000	9.000000	0.000000
21913.867128	0.172415	0.589290	0.120538	82.659599	147.527557	-162.255295	4.286016	0.000000	-2.574893	0.000000	0.000000	0.000000	0.019942	0.026308	-0.053302	0.000000	0.000000	4.000000	9.000000	0.000000
21913.870461	0.172382	0.589302	0.120526	82.659599	147.527557	-162.255295	4.286016	0.000000	-2.574893	0.000000	0.000000	0.000000	-0.010080	0.003758	-0.003758	0.000000	0.000000	4.000000	9.000000	0.000000
21913.873794	0.172382	0.589302	0.120526	82.659599	147.527557	-162.255295	4.286016	0.000000	-2.574893	0.000000	0.000000	0.000000	-0.010080	0.003758	-0.003758	0.000000	0.000000	4.000000	9.000000	0.000000
21913.877128	0.172382	0.589302	0.120526	82.664330	147.458740	-162.304626	4.286016	0.000000	-2.574893	0.000000	0.000000	0.000000	-0.010080	0.003758	-0.003758	0.000000	0.000000	4.000000	9.000000	0.000000
21913.880461	0.172382	0.589302	0.120526	82.664330	147.458740	-162.304626	4.286016	0.000000	-2.574893	0.000000	0.000000	0.000000	-0.010080	0.003758	-0.003758	0.000000	0.000000	4.000000	9.000000	0.000000
21913.883794	0.172367	0.589364	0.120575	82.664330	147.458740	-162.304626	4.286016	0.000000	-2.574893	0.000000	0.000000	0.000000	-0.004522	0.018368	0.014867	0.000000	0.000000	4.000000	9.000000	0.000000
21913.887128	0.172367	0.589364	0.120575	82.672470	147.379654	-162.378876	4.286425	0.000000	-2.574211	0.000000	0.000000	0.000000	-0.004522	0.018368	0.014867	0.000000	0.000000	4.000000	9.000000	0.000000
21913.890461	0.172367	0.589364	0.120575	82.672470	147.379654	-162.378876	4.286425	0.000000	-2.574211	0.000000	0.000000	0.000000	-0.004522	0.018368	0.014867	0.000000	0.000000	4.000000	9.000000	0.000000
21913.893794	0.172367	0.589364	0.120575	82.672470	147.379654	-162.378876	4.286425	0.000000	-2.574211	0.000000	0.000000	0.000000	-0.004522	0.018368	0.014867	0.000000	0.000000	4.000000	9.000000	0.000000
21913.897128	0.172390	0.589493	0.120854	82.682648	147.287354	-162.471939	4.287128	0.000000	-2.573040	0.000000	0.000000	0.000000	0.006992	0.038713	0.083536	0.000000	0.000000	4.000000	9.000000	0.000000
21913.900461	0.172390	0.589493	0.120854	82.682648	147.287354	-162.471939	4.287128	0.000000	-2.573040	0.000000	0.000000	0.000000	0.006992	0.038713	0.083536	0.000000	0.000000	4.000000	9.000000	0.000000
21913.903794	0.172390	0.589493	0.120854	82.682648	147.287354	-162.471939	4.287128	0.000000	-2.573040	0.000000	0.000000	0.000000	0.006992	0.038713	0.083536	0.000000	0.000000	4.000000	9.000000	0.000000
21913.907128	0.172390	0.589493	0.120854	82.694908	147.181686	-162.575958	4.289379	0.000000	-2.569285	0.000000	0.000000	0.000000	0.006992	0.038713	0.083536	0.000000	0.000000	4.000000	9.000000	0.000000
21913.910461	0.172478	0.589570	0.120948	82.694908	147.181686	-162.575958	4.289379	0.000000	-2.569285	0.000000	0.000000	0.000000	0.026335	0.023126	0.028174	0.000000	0.000000	4.000000	9.000000	0.000000
21913.913794	0.172478	0.589570	0.120948	82.694908	147.181686	-162.575958	4.289379	0.000000	-2.569285	0.000000	0.000000	0.000000	0.026335	0.023126	0.028174	0.000000	0.000000	4.000000	9.000000	0.000000
21913.917128	0.172478	0.589570	0.120948	82.701035	147.128738	-162.632126	4.289379	0.000000	-2.569285	0.000000	0.000000	0.000000	0.026335	0.023126	0.028174	0.000000	0.000000	4.000000	9.000000	0.000000
21913.920461	0.172478	0.589570	0.120948	82.701035	147.128738	-162.632126	4.289379	0.000000	-2.569285	0.000000	0.000000	0.000000	0.026335	0.023126	0.028174	0.000000	0.000000	4.000000	9.000000	0.000000
21913.923794	0.172524	0.589619	0.121002	82.701035	147.128738	-162.632126	4.289379	0.000000	-2.569285	0.000000	0.000000	0.000000	0.013784	0.014617	0.016150	0.000000	0.000000	4.000000	9.000000	0.000000
21913.927128	0.172524	0.589619	0.121002	82.703056	147.110123	-162.650864	4.288886	0.000000	-2.570108	0.000000	0.000000	0.000000	0.013784	0.014617	0.016150	0.000000	0.000000	4.000000	9.000000	0.000000
21913.930461	0.172524	0.589619	0.121002	82.703056	147.110123	-162.650864	4.288886	0.000000	-2.570108	0.000000	0.000000	0.000000	0.013784	0.014617	0.016150	0.000000	0.000000	4.000000	9.000000	0.000000
21913.933794	0.172524	0.589619	0.121002	82.703056	147.110123	-162.650864	4.288886	0.000000	-2.570108	0.000000	0.000000	0.000000	0.013784	0.014617	0.016150	0.000000	0.000000	4.000000	9.000000	0.000000
21913.937128	0.172474	0.589722	0.120934	82.705101	147.088821	-162.669586	4.288672	0.000000	-2.570465	0.000000	0.000000	0.000000	-0.015031	0.031081	-0.020338	0.000000	0.000000	4.000000	9.000000	0.000000
21913.940461	0.172474	0.589722	0.120934	82.705101	147.088821	-162.669586	4.288672	0.000000	-2.570465	0.000000	0.000000	0.000000	-0.015031	0.031081	-0.020338	0.000000	0.000000	4.000000	9.000000	0.000000
21913.943794	0.172474	0.589722	0.120934	82.705101	147.088821	-162.669586	4.288672	0.000000	-2.570465	0.000000	0.000000	0.000000	-0.015031	0.031081	-0.020338	0.000000	0.000000	4.000000	9.000000	0.000000
21913.947128	0.172474	0.589722	0.120934	82.707115	147.067474	-162.688385	4.288820	0.000000	-2.570218	0.000000	0.000000	0.000000	-0.015031	0.031081	-0.020338	0.000000	0.000000	4.000000	9.000000	0.000000
21913.950461	0.172426	0.589793	0.120873	82.707115	147.067474	-162.688385	4.288820	0.000000	-2.570218	0.000000	0.000000	0.000000	-0.014417	0.021152	-0.018262	0.000000	0.000000	4.000000	9.000000	0.000000
21913.953794	0.172426	0.589793	0.120873	82.707115	147.067474	-162.688385	4.288820	0.000000	-2.570218	0.000000	0.000000	0.000000	-0.014417	0.021152	-0.018262	0.000000	0.000000	4.000000	9.000000	0.000000
21913.957128	0.172426	0.589793	0.120873	82.709137	147.048859	-162.707123	4.288820	0.000000	-2.570218	0.000000	0.000000	0.000000	-0.014417	0.021152	-0.018262	0.000000	0.000000	4.000000	9.000000	0.000000
21913.960461	0.172426	0.589793	0.120873	82.709137	147.048859	-162.707123	4.288820	0.000000	-2.570218	0.000000	0.000000	0.000000	-0.014417	0.021152	-0.018262	0.000000	0.000000	4.000000	9.000000	0.000000
21913.963794	0.172405	0.589863	0.120804	82.709137	147.048859	-162.707123	4.288820	0.000000	-2.570218	0.000000	0.000000	0.000000	-0.006180	0.021165	-0.020724	0.000000	0.000000	4.000000	9.000000	0.000000
21913.967128	0.172405	0.589863	0.120804	82.709137	147.048859	-162.707123	4.289001	0.000000	-2.569916	0.000000	0.000000	0.000000	-0.006180	0.021165	-0.020724	0.000000	0.000000	4.000000	9.000000	0.000000
21913.970461	0.172405	0.589863	0.120804	82.709137	147.048859	-162.707123	4.289001	0.000000	-2.569916	0.000000	0.000000	0.000000	-0.006180	0.021165	-0.020724	0.000000	0.000000	4.000000	9.000000	0.000000
21913.973794	0.172405	0.589863	0.120804	82.709137	147.048859	-162.707123	4.289001	0.000000	-2.569916	0.000000	0.000000	0.000000	-0.006180	0.021165	-0.020724	0.000000	0.000000	4.000000	9.000000	0.000000
21913.977128	0.172414	0.589901	0.120734	82.709167	147.051605	-162.707123	4.288676	0.000000	-2.570459	0.000000	0.000000	0.000000	0.002667	0.011254	-0.021096	0.000000	0.000000	4.000000	9.000000	0.000000
21913.980461	0.172414	0.589901	0.120734	82.709167	147.051605	-162.707123	4.288676	0.000000	-2.570459	0.000000	0.000000	0.000000	0.002667	0.011254	-0.021096	0.000000	0.000000	4.000000	9.000000	0.000000
21913.983794	0.172414	0.589901	0.120734	82.709167	147.051605	-162.707123	4.288676	0.000000	-2.570459	0.000000	0.000000	0.000000	0.002667	0.011254	-0.021096	0.000000	0.000000	4.000000	9.000000	0.000000
21913.987128	0.172414	0.589901	0.120734	82.710617	147.065262	-162.697464	4.287876	0.000000	-2.571793	0.000000	0.000000	0.000000	0.002667	0.011254	-0.021096	0.000000	0.000000	4.000000	9.000000	0.000000
21913.990461	0.172441	0.589901	0.120725	82.710617	147.065262	-162.697464	4.287876	0.000000	-2.571793	0.000000	0.000000	0.000000	0.008229	0.000007	-0.002456	0.000000	0.000000	4.000000	9.000000	0.000000
21913.993794	0.172441	0.589901	0.120725	82.710617	147.065262	-162.697464	4.287876	0.000000	-2.571793	0.000000	0.000000	0.000000	0.008229	0.000007	-0.002456	0.000000	0.000000	4.000000	9.000000	0.000000
21913.997128	0.172441	0.589901	0.120725	82.708626	147.086594	-162.678711	4.287876	0.000000	-2.571793	0.000000	0.000000	0.000000	0.008229	0.000007	-0.002456	0.000000	0.000000	4.000000	9.000000	0.000000
21914.000461	0.172441	0.589901	0.120725	82.708626	147.086594	-162.678711	4.287876	0.000000	-2.571793	0.000000	0.000000	0.000000	0.008229	0.000007	-0.002456	0.000000	0.000000	4.000000	9.000000	0.000000
21914.003794	0.172465	0.589880	0.120703	82.708626	147.086594	-162.678711	4.287876	0.000000	-2.571793	0.000000	0.000000	0.000000	0.006998	-0.006127	-0.006587	0.000000	0.000000	4.000000	9.000000	0.000000
21914.007128	0.172465	0.589880	0.120703	82.709999	147.102982	-162.668976	4.287369	0.000000	-2.572638	0.000000	0.000000	0.000000	0.006998	-0.006127	-0.006587	0.000000	0.000000	4.000000	9.000000	0.000000
21914.010461	0.172465	0.589880	0.120703	82.709999	147.102982	-162.668976	4.287369	0.000000	-2.572638	0.000000	0.000000	0.000000	0.006998	-0.006127	-0.006587	0.000000	0.000000	4.000000	9.000000	0.000000
21914.013794	0.172465	0.589880	0.120703	82.709999	147.102982	-162.668976	4.287369	0.000000	-2.572638	0.000000	0.000000	0.000000	0.006998	-0.006127	-0.006587	0.000000	0.000000	4.000000	9.000000	0.000000
21914.017128	0.172541	0.589893	0.120658	82.712875	147.127579	-162.649582	4.286798	0.000000	-2.573591	0.000000	0.000000	0.000000	0.022835	0.003760	-0.013581	0.000000	0.000000	4.000000	9.000000	0.000000
21914.020461	0.172541	0.589893	0.120658	82.712875	147.127579	-162.649582	4.286798	0.000000	-2.573591	0.000000	0.000000	0.000000	0.022835	0.003760	-0.013581	0.000000	0.000000	4.000000	9.000000	0.000000
21914.023794	0.172541	0.589893	0.120658	82.712875	147.127579	-162.649582	4.286798	0.000000	-2.573591	0.000000	0.000000	0.000000	0.022835	0.003760	-0.013581	0.000000	0.000000	4.000000	9.000000	0.000000
21914.027128	0.172541	0.589893	0.120658	82.717834	147.133636	-162.648956	4.285178	0.000000	-2.576287	0.000000	0.000000	0.000000	0.022835	0.003760	-0.013581	0.000000	0.000000	4.000000	9.000000	0.000000
21914.030461	0.172572	0.589913	0.120664	82.717834	147.133636	-162.648956	4.285178	0.000000	-2.576287	0.000000	0.000000	0.000000	0.009463	0.006139	0.001670	0.000000	0.000000	4.000000	9.000000	0.000000
21914.033794	0.172572	0.589913	0.120664	82.717834	147.133636	-162.648956	4.285178	0.000000	-2.576287	0.000000	0.000000	0.000000	0.009463	0.006139	0.001670	0.000000	0.000000	4.000000	9.000000	0.000000
21914.037128	0.172572	0.589913	0.120664	82.723549	147.180237	-162.610092	4.285178	0.000000	-2.576287	0.000000	0.000000	0.000000	0.009463	0.006139	0.001670	0.000000	0.000000	4.000000	9.000000	0.000000
21914.040461	0.172572	0.589913	0.120664	82.723549	147.180237	-162.610092	4.285178	0.000000	-2.576287	0.000000	0.000000	0.000000	0.009463	0.006139	0.001670	0.000000	0.000000	4.000000	9.000000	0.000000
21914.043794	0.172600	0.589913	0.120656	82.723549	147.180237	-162.610092	4.285178	0.000000	-2.576287	0.000000	0.000000	0.000000	0.008229	0.000006	-0.002457	0.000000	0.000000	4.000000	9.000000	0.000000
21914.047128	0.172600	0.589913	0.120656	82.736259	147.208923	-162.589218	4.284736	0.000000	-2.577022	0.000000	0.000000	0.000000	0.008229	0.000006	-0.002457	0.000000	0.000000	4.000000	9.000000	0.000000
21914.050461	0.172600	0.589913	0.120656	82.736259	147.208923	-162.589218	4.284736	0.000000	-2.577022	0.000000	0.000000	0.000000	0.008229	0.000006	-0.002457	0.000000	0.000000	4.000000	9.000000	0.000000
21914.053794	0.172600	0.589913	0.120656	82.736259	147.208923	-162.589218	4.284736	0.000000	-2.577022	0.000000	0.000000	0.000000	0.008229	0.000006	-0.002457	0.000000	0.000000	4.000000	9.000000	0.000000
21914.057128	0.172614	0.589942	0.120704	82.744934	147.274979	-162.530685	4.284228	0.000000	-2.577866	0.000000	0.000000	0.000000	0.004321	0.008502	0.014471	0.000000	0.000000	4.000000	9.000000	0.000000
21914.060461	0.172614	0.589942	0.120704	82.744934	147.274979	-162.530685	4.284228	0.000000	-2.577866	0.000000	0.000000	0.000000	0.004321	0.008502	0.014471	0.000000	0.000000	4.000000	9.000000	0.000000
21914.063794	0.172614	0.589942	0.120704	82.744934	147.274979	-162.530685	4.284228	0.000000	-2.577866	0.000000	0.000000	0.000000	0.004321	0.008502	0.014471	0.000000	0.000000	4.000000	9.000000	0.000000
21914.067128	0.172614	0.589942	0.120704	82.754135	147.311508	-162.500549	4.284457	0.000000	-2.577485	0.000000	0.000000	0.000000	0.004321	0.008502	0.014471	0.000000	0.000000	4.000000	9.000000	0.000000
21914.070461	0.172618	0.589962	0.120718	82.754135	147.311508	-162.500549	4.284457	0.000000	-2.577485	0.000000	0.000000	0.000000	0.001234	0.006142	0.004130	0.000000	0.000000	4.000000	9.000000	0.000000
21914.073794	0.172618	0.589962	0.120718	82.754135	147.311508	-162.500549	4.284457	0.000000	-2.577485	0.000000	0.000000	0.000000	0.001234	0.006142	0.004130	0.000000	0.000000	4.000000	9.000000	0.000000
21914.077128	0.172618	0.589962	0.120718	82.767059	147.411118	-162.412277	4.284457	0.000000	-2.577485	0.000000	0.000000	0.000000	0.001234	0.006142	0.004130	0.000000	0.000000	4.000000	9.000000	0.000000
21914.080461	0.172618	0.589962	0.120718	82.767059	147.411118	-162.412277	4.284457	0.000000	-2.577485	0.000000	0.000000	0.000000	0.001234	0.006142	0.004130	0.000000	0.000000	4.000000	9.000000	0.000000
21914.083794	0.172612	0.589974	0.120697	82.767059	147.411118	-162.412277	4.284457	0.000000	-2.577485	0.000000	0.000000	0.000000	-0.001858	0.003762	-0.006215	0.000000	0.000000	4.000000	9.000000	0.000000
21914.087128	0.172612	0.589974	0.120697	82.789337	147.621567	-162.225677	4.284522	0.000000	-2.577376	0.000000	0.000000	0.000000	-0.001858	0.003762	-0.006215	0.000000	0.000000	4.000000	9.000000	0.000000
21914.090461	0.172612	0.589974	0.120697	82.789337	147.621567	-162.225677	4.284522	0.000000	-2.577376	0.000000	0.000000	0.000000	-0.001858	0.003762	-0.006215	0.000000	0.000000	4.000000	9.000000	0.000000
21914.093794	0.172612	0.589974	0.120697	82.789337	147.621567	-162.225677	4.284522	0.000000	-2.577376	0.000000	0.000000	0.000000	-0.001858	0.003762	-0.006215	0.000000	0.000000	4.000000	9.000000	0.000000
21914.097128	0.172659	0.589934	0.120653	82.828682	147.968246	-161.917938	4.284424	0.000000	-2.577540	0.000000	0.000000	0.000000	0.013995	-0.012242	-0.013173	0.000000	0.000000	4.000000	9.000000	0.000000
21914.100461	0.172659	0.589934	0.120653	82.828682	147.968246	-161.917938	4.284424	0.000000	-2.577540	0.000000	0.000000	0.000000	0.013995	-0.012242	-0.013173	0.000000	0.000000	4.000000	9.000000	0.000000
21914.103794	0.172659	0.589934	0.120653	82.828682	147.968246	-161.917938	4.284424	0.000000	-2.577540	0.000000	0.000000	0.000000	0.013995	-0.012242	-0.013173	0.000000	0.000000	4.000000	9.000000	0.000000
21914.107128	0.172659	0.589934	0.120653	82.881920	148.430038	-161.504913	4.283278	0.000000	-2.579444	0.000000	0.000000	0.000000	0.013995	-0.012242	-0.013173	0.000000	0.000000	4.000000	9.000000	0.000000
21914.110461	0.172653	0.589946	0.120632	82.881920	148.430038	-161.504913	4.283278	0.000000	-2.579444	0.000000	0.000000	0.000000	-0.001860	0.003760	-0.006211	0.000000	0.000000	4.000000	9.000000	0.000000
21914.113794	0.172653	0.589946	0.120632	82.881920	148.430038	-161.504913	4.283278	0.000000	-2.579444	0.000000	0.000000	0.000000	-0.001860	0.003760	-0.006211	0.000000	0.000000	4.000000	9.000000	0.000000
21914.117128	0.172653	0.589946	0.120632	82.944504	148.907394	-161.081573	4.283278	0.000000	-2.579444	0.000000	0.000000	0.000000	-0.001860	0.003760	-0.006211	0.000000	0.000000	4.000000	9.000000	0.000000
21914.120461	0.172653	0.589946	0.120632	82.944504	148.907394	-161.081573	4.283278	0.000000	-2.579444	0.000000	0.000000	0.000000	-0.001860	0.003760	-0.006211	0.000000	0.000000	4.000000	9.000000	0.000000
21914.123794	0.172646	0.589959	0.120612	82.944504	148.907394	-161.081573	4.283278	0.000000	-2.579444	0.000000	0.000000	0.000000	-0.001854	0.003759	-0.006214	0.000000	0.000000	4.000000	9.000000	0.000000
21914.127128	0.172646	0.589959	0.120612	82.991341	149.263107	-160.766113	4.283180	0.000000	-2.579607	0.000000	0.000000	0.000000	-0.001854	0.003759	-0.006214	0.000000	0.000000	4.000000	9.000000	0.000000
21914.130461	0.172646	0.589959	0.120612	82.991341	149.263107	-160.766113	4.283180	0.000000	-2.579607	0.000000	0.000000	0.000000	-0.001854	0.003759	-0.006214	0.000000	0.000000	4.000000	9.000000	0.000000
21914.133794	0.172646	0.589959	0.120612	82.991341	149.263107	-160.766113	4.283180	0.000000	-2.579607	0.000000	0.000000	0.000000	-0.001854	0.003759	-0.006214	0.000000	0.000000	4.000000	9.000000	0.000000
21914.137128	0.172655	0.589999	0.120639	83.003250	149.326859	-160.711273	4.283081	0.000000	-2.579771	0.000000	0.000000	0.000000	0.002468	0.012253	0.008258	0.000000	0.000000	4.000000	9.000000	0.000000
21914.140461	0.172655	0.589999	0.120639	83.003250	149.326859	-160.711273	4.283081	0.000000	-2.579771	0.000000	0.000000	0.000000	0.002468	0.012253	0.008258	0.000000	0.000000	4.000000	9.000000	0.000000
21914.143794	0.172655	0.589999	0.120639	83.003250	149.326859	-160.711273	4.283081	0.000000	-2.579771	0.000000	0.000000	0.000000	0.002468	0.012253	0.008258	0.000000	0.000000	4.000000	9.000000	0.000000
21914.147128	0.172655	0.589999	0.120639	83.005379	149.308121	-160.730179	4.283212	0.000000	-2.579553	0.000000	0.000000	0.000000	0.002468	0.012253	0.008258	0.000000	0.000000	4.000000	9.000000	0.000000
21914.150461	0.172659	0.590020	0.120653	83.005379	149.308121	-160.730179	4.283212	0.000000	-2.579553	0.000000	0.000000	0.000000	0.001232	0.006138	0.004126	0.000000	0.000000	4.000000	9.000000	0.000000
21914.153794	0.172659	0.590020	0.120653	83.005379	149.308121	-160.730179	4.283212	0.000000	-2.579553	0.000000	0.000000	0.000000	0.001232	0.006138	0.004126	0.000000	0.000000	4.000000	9.000000	0.000000
21914.157128	0.172659	0.590020	0.120653	83.005379	149.308121	-160.730179	4.283212	0.000000	-2.579553	0.000000	0.000000	0.000000	0.001232	0.006138	0.004126	0.000000	0.000000	4.000000	9.000000	0.000000
21914.160461	0.172659	0.590020	0.120653	83.005379	149.308121	-160.730179	4.283212	0.000000	-2.579553	0.000000	0.000000	0.000000	0.001232	0.006138	0.004126	0.000000	0.000000	4.000000	9.000000	0.000000
21914.163794	0.172659	0.590020	0.120653	83.005379	149.308121	-160.730179	4.283212	0.000000	-2.579553	0.000000	0.000000	0.000000	-0.000002	0.000005	-0.000000	0.000000	0.000000	4.000000	9.000000	0.000000
21914.167128	0.172659	0.590020	0.120653	83.006752	149.322617	-160.719620	4.283277	0.000000	-2.579445	0.000000	0.000000	0.000000	-0.000002	0.000005	-0.000000	0.000000	0.000000	4.000000	9.000000	0.000000
21914.170461	0.172659	0.590020	0.120653	83.006752	149.322617	-160.719620	4.283277	0.000000	-2.579445	0.000000	0.000000	0.000000	-0.000002	0.000005	-0.000000	0.000000	0.000000	4.000000	9.000000	0.000000
21914.173794	0.172659	0.590020	0.120653	83.006752	149.322617	-160.719620	4.283277	0.000000	-2.579445	0.000000	0.000000	0.000000	-0.000002	0.000005	-0.000000	0.000000	0.000000	4.000000	9.000000	0.000000
21914.177128	0.172720	0.590004	0.120559	83.009476	149.424637	-160.629044	4.283277	0.000000	-2.579445	0.000000	0.000000	0.000000	0.018501	-0.004756	-0.028061	0.000000	0.000000	4.000000	9.000000	0.000000
21914.180461	0.172720	0.590004	0.120559	83.009476	149.424637	-160.629044	4.283277	0.000000	-2.579445	0.000000	0.000000	0.000000	0.018501	-0.004756	-0.028061	0.000000	0.000000	4.000000	9.000000	0.000000
21914.183794	0.172720	0.590004	0.120559	83.009476	149.424637	-160.629044	4.283277	0.000000	-2.579445	0.000000	0.000000	0.000000	0.018501	-0.004756	-0.028061	0.000000	0.000000	4.000000	9.000000	0.000000
21914.187128	0.172720	0.590004	0.120559	83.019104	149.583328	-160.485336	4.281425	0.000000	-2.582520	0.000000	0.000000	0.000000	0.018501	-0.004756	-0.028061	0.000000	0.000000	4.000000	9.000000	0.000000
21914.190461	0.172727	0.589988	0.120482	83.019104	149.583328	-160.485336	4.281425	0.000000	-2.582520	0.000000	0.000000	0.000000	0.002040	-0.004742	-0.023148	0.000000	0.000000	4.000000	9.000000	0.000000
21914.193794	0.172727	0.589988	0.120482	83.019104	149.583328	-160.485336	4.281425	0.000000	-2.582520	0.000000	0.000000	0.000000	0.002040	-0.004742	-0.023148	0.000000	0.000000	4.000000	9.000000	0.000000
21914.197128	0.172727	0.589988	0.120482	83.039703	149.835205	-160.255707	4.281425	0.000000	-2.582520	0.000000	0.000000	0.000000	0.002040	-0.004742	-0.023148	0.000000	0.000000	4.000000	9.000000	0.000000
21914.200461	0.172727	0.589988	0.120482	83.039703	149.835205	-160.255707	4.281425	0.000000	-2.582520	0.000000	0.000000	0.000000	0.002040	-0.004742	-0.023148	0.000000	0.000000	4.000000	9.000000	0.000000
21914.203794	0.172700	0.589985	0.120392	83.039703	149.835205	-160.255707	4.281425	0.000000	-2.582520	0.000000	0.000000	0.000000	-0.008042	-0.001010	-0.026903	0.000000	0.000000	4.000000	9.000000	0.000000
21914.207128	0.172700	0.589985	0.120392	83.066528	150.103180	-160.011215	4.280586	0.000000	-2.583909	0.000000	0.000000	0.000000	-0.008042	-0.001010	-0.026903	0.000000	0.000000	4.000000	9.000000	0.000000
21914.210461	0.172700	0.589985	0.120392	83.066528	150.103180	-160.011215	4.280586	0.000000	-2.583909	0.000000	0.000000	0.000000	-0.008042	-0.001010	-0.026903	0.000000	0.000000	4.000000	9.000000	0.000000
21914.213794	0.172700	0.589985	0.120392	83.066528	150.103180	-160.011215	4.280586	0.000000	-2.583909	0.000000	0.000000	0.000000	-0.008042	-0.001010	-0.026903	0.000000	0.000000	4.000000	9.000000	0.000000
21914.217128	0.172628	0.590019	0.120249	83.072670	150.194260	-159.927551	4.280156	0.000000	-2.584621	0.000000	0.000000	0.000000	-0.021844	0.010227	-0.043094	0.000000	0.000000	4.000000	9.000000	0.000000
21914.220461	0.172628	0.590019	0.120249	83.072670	150.194260	-159.927551	4.280156	0.000000	-2.584621	0.000000	0.000000	0.000000	-0.021844	0.010227	-0.043094	0.000000	0.000000	4.000000	9.000000	0.000000
21914.223794	0.172628	0.590019	0.120249	83.072670	150.194260	-159.927551	4.280156	0.000000	-2.584621	0.000000	0.000000	0.000000	-0.021844	0.010227	-0.043094	0.000000	0.000000	4.000000	9.000000	0.000000
21914.227128	0.172628	0.590019	0.120249	83.072670	150.194260	-159.927551	4.279936	0.000000	-2.584984	0.000000	0.000000	0.000000	-0.021844	0.010227	-0.043094	0.000000	0.000000	4.000000	9.000000	0.000000
21914.230461	0.172615	0.590044	0.120207	83.072670	150.194260	-159.927551	4.279936	0.000000	-2.584984	0.000000	0.000000	0.000000	-0.003719	0.007506	-0.012433	0.000000	0.000000	4.000000	9.000000	0.000000
21914.233794	0.172615	0.590044	0.120207	83.072670	150.194260	-159.927551	4.279936	0.000000	-2.584984	0.000000	0.000000	0.000000	-0.003719	0.007506	-0.012433	0.000000	0.000000	4.000000	9.000000	0.000000
[truncated: 41 more rows]
