# Supplementary material for: Haptic Guidance Needs to Be Intuitive Not Just Informative to Improve Human Motor Accuracy
Source: PLoS One. 2016 Mar 16;11(3):e0150912. doi: 10.1371/journal.pone.0150912 (PMC4794196; doi:10.1371/journal.pone.0150912)
Supplement: S2 Data — (ZIP) [file pone.0150912.s002.zip › Subject2/exp2_0034.txt]

Time	PosX	PosY	PosZ	RotX	RotY	RotZ	ForceX	ForceY	ForceZ	MomentX	MomentY	MomentZ	VelocityX	VelocityY	VelocityZ	CalibratedWeight	ButtonDown	Condition	Trial	Visual
21916.043794	0.001399	0.538097	0.252214	86.187874	153.349854	-171.814987	0.000000	0.000000	0.000000	0.000000	0.000000	0.000000	-0.040367	-0.009504	0.020015	0.000000	1.000000	4.000000	10.000000	0.000000
21916.047128	0.002072	0.538101	0.252071	86.179512	153.478394	-171.751556	4.639118	0.000000	-1.865097	0.000000	0.000000	0.000000	0.201929	0.001034	-0.043028	0.000000	1.000000	4.000000	10.000000	0.000000
21916.050461	0.002072	0.538101	0.252071	86.179512	153.478394	-171.751556	4.639118	0.000000	-1.865097	0.000000	0.000000	0.000000	0.201929	0.001034	-0.043028	0.000000	1.000000	4.000000	10.000000	0.000000
21916.053794	0.002072	0.538101	0.252071	86.179512	153.478394	-171.751556	4.639118	0.000000	-1.865097	0.000000	0.000000	0.000000	0.201929	0.001034	-0.043028	0.000000	1.000000	4.000000	10.000000	0.000000
21916.057128	0.003654	0.537896	0.251820	86.147766	153.786911	-171.563354	4.634453	0.000000	-1.876657	0.000000	0.000000	0.000000	0.474350	-0.061307	-0.075070	0.000000	1.000000	4.000000	10.000000	0.000000
21916.060461	0.003654	0.537896	0.251820	86.147766	153.786911	-171.563354	4.634453	0.000000	-1.876657	0.000000	0.000000	0.000000	0.474350	-0.061307	-0.075070	0.000000	1.000000	4.000000	10.000000	0.000000
21916.063794	0.003654	0.537896	0.251820	86.147766	153.786911	-171.563354	4.634453	0.000000	-1.876657	0.000000	0.000000	0.000000	0.474350	-0.061307	-0.075070	0.000000	1.000000	4.000000	10.000000	0.000000
21916.067128	0.004864	0.537974	0.251631	86.152794	154.597885	-170.916077	4.623631	0.000000	-1.903167	0.000000	0.000000	0.000000	0.363118	0.023226	-0.056712	0.000000	1.000000	4.000000	10.000000	0.000000
21916.070461	0.004864	0.537974	0.251631	86.152794	154.597885	-170.916077	4.623631	0.000000	-1.903167	0.000000	0.000000	0.000000	0.363118	0.023226	-0.056712	0.000000	1.000000	4.000000	10.000000	0.000000
21916.073794	0.004864	0.537974	0.251631	86.152794	154.597885	-170.916077	4.623631	0.000000	-1.903167	0.000000	0.000000	0.000000	0.363118	0.023226	-0.056712	0.000000	1.000000	4.000000	10.000000	0.000000
21916.077128	0.006474	0.538033	0.251108	86.273903	160.633652	-165.245407	4.615270	0.000000	-1.923352	0.000000	0.000000	0.000000	0.483125	0.017833	-0.156945	0.000000	1.000000	4.000000	10.000000	0.000000
21916.080461	0.006474	0.538033	0.251108	86.273903	160.633652	-165.245407	4.615270	0.000000	-1.923352	0.000000	0.000000	0.000000	0.483125	0.017833	-0.156945	0.000000	1.000000	4.000000	10.000000	0.000000
21916.083794	0.006474	0.538033	0.251108	86.273903	160.633652	-165.245407	4.615270	0.000000	-1.923352	0.000000	0.000000	0.000000	0.483125	0.017833	-0.156945	0.000000	1.000000	4.000000	10.000000	0.000000
21916.087128	0.008717	0.538078	0.250275	86.474518	174.126526	-152.431458	4.603280	0.000000	-1.951874	0.000000	0.000000	0.000000	0.672823	0.013427	-0.249834	0.000000	1.000000	4.000000	10.000000	0.000000
21916.090461	0.008717	0.538078	0.250275	86.474518	174.126526	-152.431458	4.603280	0.000000	-1.951874	0.000000	0.000000	0.000000	0.672823	0.013427	-0.249834	0.000000	1.000000	4.000000	10.000000	0.000000
21916.093794	0.008717	0.538078	0.250275	86.474518	174.126526	-152.431458	4.603280	0.000000	-1.951874	0.000000	0.000000	0.000000	0.672823	0.013427	-0.249834	0.000000	1.000000	4.000000	10.000000	0.000000
21916.097128	0.010248	0.538027	0.249298	86.552811	-166.879532	-134.225647	4.586009	0.000000	-1.992117	0.000000	0.000000	0.000000	0.459281	-0.015218	-0.293334	0.000000	1.000000	4.000000	10.000000	0.000000
21916.100461	0.010248	0.538027	0.249298	86.552811	-166.879532	-134.225647	4.586009	0.000000	-1.992117	0.000000	0.000000	0.000000	0.459281	-0.015218	-0.293334	0.000000	1.000000	4.000000	10.000000	0.000000
21916.103794	0.010248	0.538027	0.249298	86.552811	-166.879532	-134.225647	4.586009	0.000000	-1.992117	0.000000	0.000000	0.000000	0.459281	-0.015218	-0.293334	0.000000	1.000000	4.000000	10.000000	0.000000
21916.107128	0.012310	0.538130	0.248288	86.320869	-145.716507	-113.991554	4.572800	0.000000	-2.022252	0.000000	0.000000	0.000000	0.618663	0.030907	-0.302947	0.000000	1.000000	4.000000	10.000000	0.000000
21916.110461	0.012310	0.538130	0.248288	86.320869	-145.716507	-113.991554	4.572800	0.000000	-2.022252	0.000000	0.000000	0.000000	0.618663	0.030907	-0.302947	0.000000	1.000000	4.000000	10.000000	0.000000
21916.113794	0.012310	0.538130	0.248288	86.320869	-145.716507	-113.991554	4.572800	0.000000	-2.022252	0.000000	0.000000	0.000000	0.618663	0.030907	-0.302947	0.000000	1.000000	4.000000	10.000000	0.000000
21916.117128	0.014730	0.538169	0.247048	85.828758	-128.060684	-97.275627	4.555611	0.000000	-2.060682	0.000000	0.000000	0.000000	0.725900	0.011580	-0.372075	0.000000	1.000000	4.000000	10.000000	0.000000
21916.120461	0.014730	0.538169	0.247048	85.828758	-128.060684	-97.275627	4.555611	0.000000	-2.060682	0.000000	0.000000	0.000000	0.725900	0.011580	-0.372075	0.000000	1.000000	4.000000	10.000000	0.000000
21916.123794	0.014730	0.538169	0.247048	85.828758	-128.060684	-97.275627	4.555611	0.000000	-2.060682	0.000000	0.000000	0.000000	0.725900	0.011580	-0.372075	0.000000	1.000000	4.000000	10.000000	0.000000
21916.127128	0.017240	0.538280	0.245753	85.377975	-115.323425	-85.311897	4.534839	0.000000	-2.105999	0.000000	0.000000	0.000000	0.753082	0.033245	-0.388251	0.000000	1.000000	4.000000	10.000000	0.000000
21916.130461	0.017240	0.538280	0.245753	85.377975	-115.323425	-85.311897	4.534839	0.000000	-2.105999	0.000000	0.000000	0.000000	0.753082	0.033245	-0.388251	0.000000	1.000000	4.000000	10.000000	0.000000
21916.133794	0.017240	0.538280	0.245753	85.377975	-115.323425	-85.311897	4.534839	0.000000	-2.105999	0.000000	0.000000	0.000000	0.753082	0.033245	-0.388251	0.000000	1.000000	4.000000	10.000000	0.000000
21916.137128	0.020141	0.538449	0.244445	85.091202	-105.333092	-75.718605	4.512770	0.000000	-2.152883	0.000000	0.000000	0.000000	0.870294	0.050687	-0.392539	0.000000	1.000000	4.000000	10.000000	0.000000
21916.140461	0.020141	0.538449	0.244445	85.091202	-105.333092	-75.718605	4.512770	0.000000	-2.152883	0.000000	0.000000	0.000000	0.870294	0.050687	-0.392539	0.000000	1.000000	4.000000	10.000000	0.000000
21916.143794	0.020141	0.538449	0.244445	85.091202	-105.333092	-75.718605	4.512770	0.000000	-2.152883	0.000000	0.000000	0.000000	0.870294	0.050687	-0.392539	0.000000	1.000000	4.000000	10.000000	0.000000
21916.147128	0.023094	0.538640	0.242989	84.883583	-96.355034	-66.551453	4.487314	0.000000	-2.205452	0.000000	0.000000	0.000000	0.885728	0.057342	-0.436901	0.000000	1.000000	4.000000	10.000000	0.000000
21916.150461	0.023094	0.538640	0.242989	84.883583	-96.355034	-66.551453	4.487314	0.000000	-2.205452	0.000000	0.000000	0.000000	0.885728	0.057342	-0.436901	0.000000	1.000000	4.000000	10.000000	0.000000
21916.153794	0.023094	0.538640	0.242989	84.883583	-96.355034	-66.551453	4.487314	0.000000	-2.205452	0.000000	0.000000	0.000000	0.885728	0.057342	-0.436901	0.000000	1.000000	4.000000	10.000000	0.000000
21916.157128	0.025964	0.538818	0.241424	84.572952	-88.085999	-57.890224	4.460331	0.000000	-2.259524	0.000000	0.000000	0.000000	0.861105	0.053482	-0.469473	0.000000	0.000000	4.000000	10.000000	0.000000
21916.160461	0.025964	0.538818	0.241424	84.572952	-88.085999	-57.890224	4.460331	0.000000	-2.259524	0.000000	0.000000	0.000000	0.861105	0.053482	-0.469473	0.000000	0.000000	4.000000	10.000000	0.000000
21916.163794	0.025964	0.538818	0.241424	84.572952	-88.085999	-57.890224	4.460331	0.000000	-2.259524	0.000000	0.000000	0.000000	0.861105	0.053482	-0.469473	0.000000	0.000000	4.000000	10.000000	0.000000
21916.167128	0.028853	0.539029	0.239805	84.036552	-81.009010	-50.565506	4.432896	0.000000	-2.312885	0.000000	0.000000	0.000000	0.866728	0.063225	-0.485533	0.000000	0.000000	4.000000	10.000000	0.000000
21916.170461	0.028853	0.539029	0.239805	84.036552	-81.009010	-50.565506	4.432896	0.000000	-2.312885	0.000000	0.000000	0.000000	0.866728	0.063225	-0.485533	0.000000	0.000000	4.000000	10.000000	0.000000
21916.173794	0.028853	0.539029	0.239805	84.036552	-81.009010	-50.565506	4.432896	0.000000	-2.312885	0.000000	0.000000	0.000000	0.866728	0.063225	-0.485533	0.000000	0.000000	4.000000	10.000000	0.000000
21916.177128	0.031462	0.539154	0.238128	83.344566	-75.479767	-44.997913	4.404445	0.000000	-2.366614	0.000000	0.000000	0.000000	0.782740	0.037514	-0.503252	0.000000	0.000000	4.000000	10.000000	0.000000
21916.180461	0.031462	0.539154	0.238128	83.344566	-75.479767	-44.997913	4.404445	0.000000	-2.366614	0.000000	0.000000	0.000000	0.782740	0.037514	-0.503252	0.000000	0.000000	4.000000	10.000000	0.000000
21916.183794	0.031462	0.539154	0.238128	83.344566	-75.479767	-44.997913	4.404445	0.000000	-2.366614	0.000000	0.000000	0.000000	0.782740	0.037514	-0.503252	0.000000	0.000000	4.000000	10.000000	0.000000
21916.187128	0.034086	0.539207	0.236329	82.585793	-71.434822	-41.417206	4.377255	0.000000	-2.416534	0.000000	0.000000	0.000000	0.787257	0.015911	-0.539596	0.000000	0.000000	4.000000	10.000000	0.000000
21916.190461	0.034086	0.539207	0.236329	82.585793	-71.434822	-41.417206	4.377255	0.000000	-2.416534	0.000000	0.000000	0.000000	0.787257	0.015911	-0.539596	0.000000	0.000000	4.000000	10.000000	0.000000
21916.193794	0.034086	0.539207	0.236329	82.585793	-71.434822	-41.417206	4.377255	0.000000	-2.416534	0.000000	0.000000	0.000000	0.787257	0.015911	-0.539596	0.000000	0.000000	4.000000	10.000000	0.000000
21916.197128	0.036759	0.539192	0.234438	81.882286	-68.288406	-38.722462	4.348795	0.000000	-2.467383	0.000000	0.000000	0.000000	0.801645	-0.004526	-0.567245	0.000000	0.000000	4.000000	10.000000	0.000000
21916.200461	0.036759	0.539192	0.234438	81.882286	-68.288406	-38.722462	4.348795	0.000000	-2.467383	0.000000	0.000000	0.000000	0.801645	-0.004526	-0.567245	0.000000	0.000000	4.000000	10.000000	0.000000
21916.203794	0.036759	0.539192	0.234438	81.882286	-68.288406	-38.722462	4.348795	0.000000	-2.467383	0.000000	0.000000	0.000000	0.801645	-0.004526	-0.567245	0.000000	0.000000	4.000000	10.000000	0.000000
21916.207128	0.039286	0.539158	0.232557	81.375610	-65.566330	-35.930241	4.318871	0.000000	-2.519395	0.000000	0.000000	0.000000	0.758205	-0.010110	-0.564374	0.000000	0.000000	4.000000	10.000000	0.000000
21916.210461	0.039286	0.539158	0.232557	81.375610	-65.566330	-35.930241	4.318871	0.000000	-2.519395	0.000000	0.000000	0.000000	0.758205	-0.010110	-0.564374	0.000000	0.000000	4.000000	10.000000	0.000000
21916.213794	0.039286	0.539158	0.232557	81.375610	-65.566330	-35.930241	4.318871	0.000000	-2.519395	0.000000	0.000000	0.000000	0.758205	-0.010110	-0.564374	0.000000	0.000000	4.000000	10.000000	0.000000
21916.217128	0.041832	0.539123	0.230659	81.138000	-62.857460	-32.595924	4.289484	0.000000	-2.569111	0.000000	0.000000	0.000000	0.763767	-0.010572	-0.569483	0.000000	0.000000	4.000000	10.000000	0.000000
21916.220461	0.041832	0.539123	0.230659	81.138000	-62.857460	-32.595924	4.289484	0.000000	-2.569111	0.000000	0.000000	0.000000	0.763767	-0.010572	-0.569483	0.000000	0.000000	4.000000	10.000000	0.000000
21916.223794	0.041832	0.539123	0.230659	81.138000	-62.857460	-32.595924	4.289484	0.000000	-2.569111	0.000000	0.000000	0.000000	0.763767	-0.010572	-0.569483	0.000000	0.000000	4.000000	10.000000	0.000000
21916.227128	0.044228	0.539058	0.228675	81.094925	-60.205925	-28.452242	4.259214	0.000000	-2.618986	0.000000	0.000000	0.000000	0.718855	-0.019578	-0.595093	0.000000	0.000000	4.000000	10.000000	0.000000
21916.230461	0.044228	0.539058	0.228675	81.094925	-60.205925	-28.452242	4.259214	0.000000	-2.618986	0.000000	0.000000	0.000000	0.718855	-0.019578	-0.595093	0.000000	0.000000	4.000000	10.000000	0.000000
21916.233794	0.044228	0.539058	0.228675	81.094925	-60.205925	-28.452242	4.259214	0.000000	-2.618986	0.000000	0.000000	0.000000	0.718855	-0.019578	-0.595093	0.000000	0.000000	4.000000	10.000000	0.000000
21916.237128	0.046444	0.539004	0.226637	81.075951	-57.884281	-24.331253	4.229100	0.000000	-2.667341	0.000000	0.000000	0.000000	0.664810	-0.016166	-0.611454	0.000000	0.000000	4.000000	10.000000	0.000000
21916.240461	0.046444	0.539004	0.226637	81.075951	-57.884281	-24.331253	4.229100	0.000000	-2.667341	0.000000	0.000000	0.000000	0.664810	-0.016166	-0.611454	0.000000	0.000000	4.000000	10.000000	0.000000
21916.243794	0.046444	0.539004	0.226637	81.075951	-57.884281	-24.331253	4.229100	0.000000	-2.667341	0.000000	0.000000	0.000000	0.664810	-0.016166	-0.611454	0.000000	0.000000	4.000000	10.000000	0.000000
21916.247128	0.048601	0.538945	0.224406	81.072014	-56.010719	-21.212250	4.199569	0.000000	-2.713599	0.000000	0.000000	0.000000	0.647054	-0.017524	-0.669310	0.000000	0.000000	4.000000	10.000000	0.000000
21916.250461	0.048601	0.538945	0.224406	81.072014	-56.010719	-21.212250	4.199569	0.000000	-2.713599	0.000000	0.000000	0.000000	0.647054	-0.017524	-0.669310	0.000000	0.000000	4.000000	10.000000	0.000000
21916.253794	0.048601	0.538945	0.224406	81.072014	-56.010719	-21.212250	4.199569	0.000000	-2.713599	0.000000	0.000000	0.000000	0.647054	-0.017524	-0.669310	0.000000	0.000000	4.000000	10.000000	0.000000
21916.257128	0.050630	0.538915	0.221948	81.147697	-54.575726	-19.087183	4.168832	0.000000	-2.760587	0.000000	0.000000	0.000000	0.608595	-0.009083	-0.737338	0.000000	0.000000	4.000000	10.000000	0.000000
21916.260461	0.050630	0.538915	0.221948	81.147697	-54.575726	-19.087183	4.168832	0.000000	-2.760587	0.000000	0.000000	0.000000	0.608595	-0.009083	-0.737338	0.000000	0.000000	4.000000	10.000000	0.000000
21916.263794	0.050630	0.538915	0.221948	81.147697	-54.575726	-19.087183	4.168832	0.000000	-2.760587	0.000000	0.000000	0.000000	0.608595	-0.009083	-0.737338	0.000000	0.000000	4.000000	10.000000	0.000000
21916.267128	0.052521	0.538900	0.219163	81.440025	-53.394978	-17.413260	4.137189	0.000000	-2.807786	0.000000	0.000000	0.000000	0.567426	-0.004558	-0.835409	0.000000	0.000000	4.000000	10.000000	0.000000
21916.270461	0.052521	0.538900	0.219163	81.440025	-53.394978	-17.413260	4.137189	0.000000	-2.807786	0.000000	0.000000	0.000000	0.567426	-0.004558	-0.835409	0.000000	0.000000	4.000000	10.000000	0.000000
21916.273794	0.052521	0.538900	0.219163	81.440025	-53.394978	-17.413260	4.137189	0.000000	-2.807786	0.000000	0.000000	0.000000	0.567426	-0.004558	-0.835409	0.000000	0.000000	4.000000	10.000000	0.000000
21916.277128	0.054426	0.538907	0.215951	81.996758	-52.299164	-15.534579	4.104004	0.000000	-2.856073	0.000000	0.000000	0.000000	0.571473	0.002034	-0.963793	0.000000	0.000000	4.000000	10.000000	0.000000
21916.280461	0.054426	0.538907	0.215951	81.996758	-52.299164	-15.534579	4.104004	0.000000	-2.856073	0.000000	0.000000	0.000000	0.571473	0.002034	-0.963793	0.000000	0.000000	4.000000	10.000000	0.000000
21916.283794	0.054426	0.538907	0.215951	81.996758	-52.299164	-15.534579	4.104004	0.000000	-2.856073	0.000000	0.000000	0.000000	0.571473	0.002034	-0.963793	0.000000	0.000000	4.000000	10.000000	0.000000
21916.287128	0.056180	0.538896	0.212321	82.770073	-51.140163	-13.237365	4.067105	0.000000	-2.908377	0.000000	0.000000	0.000000	0.526321	-0.003154	-1.088804	0.000000	0.000000	4.000000	10.000000	0.000000
21916.290461	0.056180	0.538896	0.212321	82.770073	-51.140163	-13.237365	4.067105	0.000000	-2.908377	0.000000	0.000000	0.000000	0.526321	-0.003154	-1.088804	0.000000	0.000000	4.000000	10.000000	0.000000
21916.293794	0.056180	0.538896	0.212321	82.770073	-51.140163	-13.237365	4.067105	0.000000	-2.908377	0.000000	0.000000	0.000000	0.526321	-0.003154	-1.088804	0.000000	0.000000	4.000000	10.000000	0.000000
21916.297128	0.057774	0.538874	0.208183	83.615181	-49.978016	-10.949024	4.027698	0.000000	-2.962711	0.000000	0.000000	0.000000	0.478058	-0.006580	-1.241392	0.000000	0.000000	4.000000	10.000000	0.000000
21916.300461	0.057774	0.538874	0.208183	83.615181	-49.978016	-10.949024	4.027698	0.000000	-2.962711	0.000000	0.000000	0.000000	0.478058	-0.006580	-1.241392	0.000000	0.000000	4.000000	10.000000	0.000000
21916.303794	0.057774	0.538874	0.208183	83.615181	-49.978016	-10.949024	4.027698	0.000000	-2.962711	0.000000	0.000000	0.000000	0.478058	-0.006580	-1.241392	0.000000	0.000000	4.000000	10.000000	0.000000
21916.307128	0.059239	0.538862	0.203574	84.461937	-48.821571	-8.845146	3.984917	0.000000	-3.020007	0.000000	0.000000	0.000000	0.439435	-0.003717	-1.382926	0.000000	0.000000	4.000000	10.000000	0.000000
21916.310461	0.059239	0.538862	0.203574	84.461937	-48.821571	-8.845146	3.984917	0.000000	-3.020007	0.000000	0.000000	0.000000	0.439435	-0.003717	-1.382926	0.000000	0.000000	4.000000	10.000000	0.000000
21916.313794	0.059239	0.538862	0.203574	84.461937	-48.821571	-8.845146	3.984917	0.000000	-3.020007	0.000000	0.000000	0.000000	0.439435	-0.003717	-1.382926	0.000000	0.000000	4.000000	10.000000	0.000000
21916.317128	0.060576	0.538844	0.198536	85.258606	-48.057999	-7.336508	3.938276	0.000000	-3.080582	0.000000	0.000000	0.000000	0.401213	-0.005436	-1.511166	0.000000	0.000000	4.000000	10.000000	0.000000
21916.320461	0.060576	0.538844	0.198536	85.258606	-48.057999	-7.336508	3.938276	0.000000	-3.080582	0.000000	0.000000	0.000000	0.401213	-0.005436	-1.511166	0.000000	0.000000	4.000000	10.000000	0.000000
21916.323794	0.060576	0.538844	0.198536	85.258606	-48.057999	-7.336508	3.938276	0.000000	-3.080582	0.000000	0.000000	0.000000	0.401213	-0.005436	-1.511166	0.000000	0.000000	4.000000	10.000000	0.000000
21916.327128	0.061787	0.538876	0.193108	85.988777	-47.987453	-6.704090	3.887603	0.000000	-3.144287	0.000000	0.000000	0.000000	0.363385	0.009760	-1.628499	0.000000	0.000000	4.000000	10.000000	0.000000
21916.330461	0.061787	0.538876	0.193108	85.988777	-47.987453	-6.704090	3.887603	0.000000	-3.144287	0.000000	0.000000	0.000000	0.363385	0.009760	-1.628499	0.000000	0.000000	4.000000	10.000000	0.000000
21916.333794	0.061787	0.538876	0.193108	85.988777	-47.987453	-6.704090	3.887603	0.000000	-3.144287	0.000000	0.000000	0.000000	0.363385	0.009760	-1.628499	0.000000	0.000000	4.000000	10.000000	0.000000
21916.337128	0.062874	0.538924	0.187320	86.653969	-48.708988	-6.793321	3.832662	0.000000	-3.211029	0.000000	0.000000	0.000000	0.325988	0.014187	-1.736426	0.000000	0.000000	4.000000	10.000000	0.000000
21916.340461	0.062874	0.538924	0.187320	86.653969	-48.708988	-6.793321	3.832662	0.000000	-3.211029	0.000000	0.000000	0.000000	0.325988	0.014187	-1.736426	0.000000	0.000000	4.000000	10.000000	0.000000
21916.343794	0.062874	0.538924	0.187320	86.653969	-48.708988	-6.793321	3.832662	0.000000	-3.211029	0.000000	0.000000	0.000000	0.325988	0.014187	-1.736426	0.000000	0.000000	4.000000	10.000000	0.000000
21916.347128	0.063841	0.538991	0.181235	87.170631	-47.761276	-4.971293	3.773159	0.000000	-3.280743	0.000000	0.000000	0.000000	0.290122	0.020094	-1.825571	0.000000	0.000000	4.000000	10.000000	0.000000
21916.350461	0.063841	0.538991	0.181235	87.170631	-47.761276	-4.971293	3.773159	0.000000	-3.280743	0.000000	0.000000	0.000000	0.290122	0.020094	-1.825571	0.000000	0.000000	4.000000	10.000000	0.000000
21916.353794	0.063841	0.538991	0.181235	87.170631	-47.761276	-4.971293	3.773159	0.000000	-3.280743	0.000000	0.000000	0.000000	0.290122	0.020094	-1.825571	0.000000	0.000000	4.000000	10.000000	0.000000
21916.357128	0.064752	0.539132	0.174887	87.501579	-42.707504	0.936041	3.709037	0.000000	-3.353065	0.000000	0.000000	0.000000	0.273347	0.042476	-1.904394	0.000000	0.000000	4.000000	10.000000	0.000000
21916.360461	0.064752	0.539132	0.174887	87.501579	-42.707504	0.936041	3.709037	0.000000	-3.353065	0.000000	0.000000	0.000000	0.273347	0.042476	-1.904394	0.000000	0.000000	4.000000	10.000000	0.000000
21916.363794	0.064752	0.539132	0.174887	87.501579	-42.707504	0.936041	3.709037	0.000000	-3.353065	0.000000	0.000000	0.000000	0.273347	0.042476	-1.904394	0.000000	0.000000	4.000000	10.000000	0.000000
21916.367128	0.065572	0.539339	0.168239	87.666107	-33.085030	10.893093	3.639413	0.000000	-3.428508	0.000000	0.000000	0.000000	0.245827	0.061897	-1.994269	0.000000	0.000000	4.000000	10.000000	0.000000
21916.370461	0.065572	0.539339	0.168239	87.666107	-33.085030	10.893093	3.639413	0.000000	-3.428508	0.000000	0.000000	0.000000	0.245827	0.061897	-1.994269	0.000000	0.000000	4.000000	10.000000	0.000000
21916.373794	0.065572	0.539339	0.168239	87.666107	-33.085030	10.893093	3.639413	0.000000	-3.428508	0.000000	0.000000	0.000000	0.245827	0.061897	-1.994269	0.000000	0.000000	4.000000	10.000000	0.000000
21916.377128	0.066321	0.539613	0.161228	87.653313	-19.922607	24.281914	3.563676	0.000000	-3.507166	0.000000	0.000000	0.000000	0.224765	0.082462	-2.103504	0.000000	0.000000	4.000000	10.000000	0.000000
21916.380461	0.066321	0.539613	0.161228	87.653313	-19.922607	24.281914	3.563676	0.000000	-3.507166	0.000000	0.000000	0.000000	0.224765	0.082462	-2.103504	0.000000	0.000000	4.000000	10.000000	0.000000
21916.383794	0.066321	0.539613	0.161228	87.653313	-19.922607	24.281914	3.563676	0.000000	-3.507166	0.000000	0.000000	0.000000	0.224765	0.082462	-2.103504	0.000000	0.000000	4.000000	10.000000	0.000000
21916.387128	0.066913	0.539988	0.153886	87.428009	-6.099869	38.451584	3.480138	0.000000	-3.590075	0.000000	0.000000	0.000000	0.177617	0.112328	-2.202516	0.000000	0.000000	4.000000	10.000000	0.000000
21916.390461	0.066913	0.539988	0.153886	87.428009	-6.099869	38.451584	3.480138	0.000000	-3.590075	0.000000	0.000000	0.000000	0.177617	0.112328	-2.202516	0.000000	0.000000	4.000000	10.000000	0.000000
21916.393794	0.066913	0.539988	0.153886	87.428009	-6.099869	38.451584	3.480138	0.000000	-3.590075	0.000000	0.000000	0.000000	0.177617	0.112328	-2.202516	0.000000	0.000000	4.000000	10.000000	0.000000
21916.397128	0.067292	0.540472	0.146231	86.952393	5.506993	50.546986	3.389171	0.000000	-3.676074	0.000000	0.000000	0.000000	0.113854	0.145273	-2.296621	0.000000	0.000000	4.000000	10.000000	0.000000
21916.400461	0.067292	0.540472	0.146231	86.952393	5.506993	50.546986	3.389171	0.000000	-3.676074	0.000000	0.000000	0.000000	0.113854	0.145273	-2.296621	0.000000	0.000000	4.000000	10.000000	0.000000
21916.403794	0.067292	0.540472	0.146231	86.952393	5.506993	50.546986	3.389171	0.000000	-3.676074	0.000000	0.000000	0.000000	0.113854	0.145273	-2.296621	0.000000	0.000000	4.000000	10.000000	0.000000
21916.407128	0.067442	0.541067	0.138333	86.249443	13.351630	59.059219	3.290608	0.000000	-3.764558	0.000000	0.000000	0.000000	0.044948	0.178350	-2.369345	0.000000	0.000000	4.000000	10.000000	0.000000
21916.410461	0.067442	0.541067	0.138333	86.249443	13.351630	59.059219	3.290608	0.000000	-3.764558	0.000000	0.000000	0.000000	0.044948	0.178350	-2.369345	0.000000	0.000000	4.000000	10.000000	0.000000
21916.413794	0.067442	0.541067	0.138333	86.249443	13.351630	59.059219	3.290608	0.000000	-3.764558	0.000000	0.000000	0.000000	0.044948	0.178350	-2.369345	0.000000	0.000000	4.000000	10.000000	0.000000
21916.417128	0.067356	0.541783	0.130341	85.364006	17.828764	64.345337	3.184557	0.000000	-3.854685	0.000000	0.000000	0.000000	-0.025727	0.214967	-2.397604	0.000000	0.000000	4.000000	10.000000	0.000000
21916.420461	0.067356	0.541783	0.130341	85.364006	17.828764	64.345337	3.184557	0.000000	-3.854685	0.000000	0.000000	0.000000	-0.025727	0.214967	-2.397604	0.000000	0.000000	4.000000	10.000000	0.000000
21916.423794	0.067356	0.541783	0.130341	85.364006	17.828764	64.345337	3.184557	0.000000	-3.854685	0.000000	0.000000	0.000000	-0.025727	0.214967	-2.397604	0.000000	0.000000	4.000000	10.000000	0.000000
21916.427128	0.066989	0.542632	0.122277	84.380051	20.177036	67.653069	3.072267	0.000000	-3.944766	0.000000	0.000000	0.000000	-0.110081	0.254788	-2.418969	0.000000	0.000000	4.000000	10.000000	0.000000
21916.430461	0.066989	0.542632	0.122277	84.380051	20.177036	67.653069	3.072267	0.000000	-3.944766	0.000000	0.000000	0.000000	-0.110081	0.254788	-2.418969	0.000000	0.000000	4.000000	10.000000	0.000000
21916.433794	0.066989	0.542632	0.122277	84.380051	20.177036	67.653069	3.072267	0.000000	-3.944766	0.000000	0.000000	0.000000	-0.110081	0.254788	-2.418969	0.000000	0.000000	4.000000	10.000000	0.000000
21916.437128	0.066415	0.543586	0.114217	83.354179	21.615946	70.031120	2.953967	0.000000	-4.034114	0.000000	0.000000	0.000000	-0.172331	0.286080	-2.418076	0.000000	0.000000	4.000000	10.000000	0.000000
21916.440461	0.066415	0.543586	0.114217	83.354179	21.615946	70.031120	2.953967	0.000000	-4.034114	0.000000	0.000000	0.000000	-0.172331	0.286080	-2.418076	0.000000	0.000000	4.000000	10.000000	0.000000
21916.443794	0.066415	0.543586	0.114217	83.354179	21.615946	70.031120	2.953967	0.000000	-4.034114	0.000000	0.000000	0.000000	-0.172331	0.286080	-2.418076	0.000000	0.000000	4.000000	10.000000	0.000000
21916.447128	0.065669	0.544607	0.106164	82.322945	22.784628	71.981186	2.829395	0.000000	-4.122442	0.000000	0.000000	0.000000	-0.223898	0.306239	-2.416081	0.000000	0.000000	4.000000	10.000000	0.000000
21916.450461	0.065669	0.544607	0.106164	82.322945	22.784628	71.981186	2.829395	0.000000	-4.122442	0.000000	0.000000	0.000000	-0.223898	0.306239	-2.416081	0.000000	0.000000	4.000000	10.000000	0.000000
21916.453794	0.065669	0.544607	0.106164	82.322945	22.784628	71.981186	2.829395	0.000000	-4.122442	0.000000	0.000000	0.000000	-0.223898	0.306239	-2.416081	0.000000	0.000000	4.000000	10.000000	0.000000
21916.457128	0.064705	0.545660	0.098130	81.302063	23.953886	73.875381	2.697713	0.000000	-4.209791	0.000000	0.000000	0.000000	-0.288959	0.315823	-2.410188	0.000000	0.000000	4.000000	10.000000	0.000000
21916.460461	0.064705	0.545660	0.098130	81.302063	23.953886	73.875381	2.697713	0.000000	-4.209791	0.000000	0.000000	0.000000	-0.288959	0.315823	-2.410188	0.000000	0.000000	4.000000	10.000000	0.000000
21916.463794	0.064705	0.545660	0.098130	81.302063	23.953886	73.875381	2.697713	0.000000	-4.209791	0.000000	0.000000	0.000000	-0.288959	0.315823	-2.410188	0.000000	0.000000	4.000000	10.000000	0.000000
21916.467128	0.063494	0.546742	0.090222	80.303017	25.088123	75.760727	2.559165	0.000000	-4.295425	0.000000	0.000000	0.000000	-0.363311	0.324648	-2.372161	0.000000	0.000000	4.000000	10.000000	0.000000
21916.470461	0.063494	0.546742	0.090222	80.303017	25.088123	75.760727	2.559165	0.000000	-4.295425	0.000000	0.000000	0.000000	-0.363311	0.324648	-2.372161	0.000000	0.000000	4.000000	10.000000	0.000000
21916.473794	0.063494	0.546742	0.090222	80.303017	25.088123	75.760727	2.559165	0.000000	-4.295425	0.000000	0.000000	0.000000	-0.363311	0.324648	-2.372161	0.000000	0.000000	4.000000	10.000000	0.000000
21916.477128	0.062022	0.547930	0.082455	79.312065	25.939857	77.415100	2.415769	0.000000	-4.377678	0.000000	0.000000	0.000000	-0.441590	0.356371	-2.330101	0.000000	0.000000	4.000000	10.000000	0.000000
21916.480461	0.062022	0.547930	0.082455	79.312065	25.939857	77.415100	2.415769	0.000000	-4.377678	0.000000	0.000000	0.000000	-0.441590	0.356371	-2.330101	0.000000	0.000000	4.000000	10.000000	0.000000
21916.483794	0.062022	0.547930	0.082455	79.312065	25.939857	77.415100	2.415769	0.000000	-4.377678	0.000000	0.000000	0.000000	-0.441590	0.356371	-2.330101	0.000000	0.000000	4.000000	10.000000	0.000000
21916.487128	0.060269	0.549141	0.074992	78.346581	26.570890	78.909317	2.267787	0.000000	-4.456135	0.000000	0.000000	0.000000	-0.526046	0.363441	-2.239045	0.000000	0.000000	4.000000	10.000000	0.000000
21916.490461	0.060269	0.549141	0.074992	78.346581	26.570890	78.909317	2.267787	0.000000	-4.456135	0.000000	0.000000	0.000000	-0.526046	0.363441	-2.239045	0.000000	0.000000	4.000000	10.000000	0.000000
21916.493794	0.060269	0.549141	0.074992	78.346581	26.570890	78.909317	2.267787	0.000000	-4.456135	0.000000	0.000000	0.000000	-0.526046	0.363441	-2.239045	0.000000	0.000000	4.000000	10.000000	0.000000
21916.497128	0.058315	0.550412	0.067761	77.422195	26.894846	80.104263	2.119061	0.000000	-4.528750	0.000000	0.000000	0.000000	-0.586301	0.381319	-2.169186	0.000000	0.000000	4.000000	10.000000	0.000000
21916.500461	0.058315	0.550412	0.067761	77.422195	26.894846	80.104263	2.119061	0.000000	-4.528750	0.000000	0.000000	0.000000	-0.586301	0.381319	-2.169186	0.000000	0.000000	4.000000	10.000000	0.000000
21916.503794	0.058315	0.550412	0.067761	77.422195	26.894846	80.104263	2.119061	0.000000	-4.528750	0.000000	0.000000	0.000000	-0.586301	0.381319	-2.169186	0.000000	0.000000	4.000000	10.000000	0.000000
21916.507128	0.056141	0.551679	0.060740	76.647766	27.112093	81.161011	1.967442	0.000000	-4.596648	0.000000	0.000000	0.000000	-0.652016	0.380143	-2.106437	0.000000	0.000000	4.000000	10.000000	0.000000
21916.510461	0.056141	0.551679	0.060740	76.647766	27.112093	81.161011	1.967442	0.000000	-4.596648	0.000000	0.000000	0.000000	-0.652016	0.380143	-2.106437	0.000000	0.000000	4.000000	10.000000	0.000000
21916.513794	0.056141	0.551679	0.060740	76.647766	27.112093	81.161011	1.967442	0.000000	-4.596648	0.000000	0.000000	0.000000	-0.652016	0.380143	-2.106437	0.000000	0.000000	4.000000	10.000000	0.000000
21916.517128	0.053750	0.552856	0.053842	76.258888	27.789490	82.613663	1.812705	0.000000	-4.659839	0.000000	0.000000	0.000000	-0.717456	0.353085	-2.069239	0.000000	0.000000	4.000000	10.000000	0.000000
21916.520461	0.053750	0.552856	0.053842	76.258888	27.789490	82.613663	1.812705	0.000000	-4.659839	0.000000	0.000000	0.000000	-0.717456	0.353085	-2.069239	0.000000	0.000000	4.000000	10.000000	0.000000
21916.523794	0.053750	0.552856	0.053842	76.258888	27.789490	82.613663	1.812705	0.000000	-4.659839	0.000000	0.000000	0.000000	-0.717456	0.353085	-2.069239	0.000000	0.000000	4.000000	10.000000	0.000000
21916.527128	0.051116	0.553941	0.046968	76.284584	29.303045	84.896576	1.652572	0.000000	-4.719005	0.000000	0.000000	0.000000	-0.790155	0.325487	-2.062250	0.000000	0.000000	4.000000	10.000000	0.000000
21916.530461	0.051116	0.553941	0.046968	76.284584	29.303045	84.896576	1.652572	0.000000	-4.719005	0.000000	0.000000	0.000000	-0.790155	0.325487	-2.062250	0.000000	0.000000	4.000000	10.000000	0.000000
21916.533794	0.051116	0.553941	0.046968	76.284584	29.303045	84.896576	1.652572	0.000000	-4.719005	0.000000	0.000000	0.000000	-0.790155	0.325487	-2.062250	0.000000	0.000000	4.000000	10.000000	0.000000
21916.537128	0.048308	0.554897	0.040202	76.346718	31.139885	87.583992	1.484019	0.000000	-4.774693	0.000000	0.000000	0.000000	-0.842432	0.286699	-2.029819	0.000000	0.000000	4.000000	10.000000	0.000000
21916.540461	0.048308	0.554897	0.040202	76.346718	31.139885	87.583992	1.484019	0.000000	-4.774693	0.000000	0.000000	0.000000	-0.842432	0.286699	-2.029819	0.000000	0.000000	4.000000	10.000000	0.000000
21916.543794	0.048308	0.554897	0.040202	76.346718	31.139885	87.583992	1.484019	0.000000	-4.774693	0.000000	0.000000	0.000000	-0.842432	0.286699	-2.029819	0.000000	0.000000	4.000000	10.000000	0.000000
21916.547128	0.045354	0.555720	0.033501	76.320526	33.153736	90.585518	1.308153	0.000000	-4.825840	0.000000	0.000000	0.000000	-0.886216	0.247016	-2.010304	0.000000	0.000000	4.000000	10.000000	0.000000
21916.550461	0.045354	0.555720	0.033501	76.320526	33.153736	90.585518	1.308153	0.000000	-4.825840	0.000000	0.000000	0.000000	-0.886216	0.247016	-2.010304	0.000000	0.000000	4.000000	10.000000	0.000000
21916.553794	0.045354	0.555720	0.033501	76.320526	33.153736	90.585518	1.308153	0.000000	-4.825840	0.000000	0.000000	0.000000	-0.886216	0.247016	-2.010304	0.000000	0.000000	4.000000	10.000000	0.000000
21916.557128	0.042241	0.556504	0.026891	76.179077	35.285522	93.857666	1.122961	0.000000	-4.872264	0.000000	0.000000	0.000000	-0.933828	0.235018	-1.982969	0.000000	0.000000	4.000000	10.000000	0.000000
21916.560461	0.042241	0.556504	0.026891	76.179077	35.285522	93.857666	1.122961	0.000000	-4.872264	0.000000	0.000000	0.000000	-0.933828	0.235018	-1.982969	0.000000	0.000000	4.000000	10.000000	0.000000
21916.563794	0.042241	0.556504	0.026891	76.179077	35.285522	93.857666	1.122961	0.000000	-4.872264	0.000000	0.000000	0.000000	-0.933828	0.235018	-1.982969	0.000000	0.000000	4.000000	10.000000	0.000000
21916.567128	0.038943	0.557275	0.020499	75.946106	37.417568	97.251945	0.928818	0.000000	-4.912972	0.000000	0.000000	0.000000	-0.989499	0.231338	-1.917810	0.000000	0.000000	4.000000	10.000000	0.000000
21916.570461	0.038943	0.557275	0.020499	75.946106	37.417568	97.251945	0.928818	0.000000	-4.912972	0.000000	0.000000	0.000000	-0.989499	0.231338	-1.917810	0.000000	0.000000	4.000000	10.000000	0.000000
21916.573794	0.038943	0.557275	0.020499	75.946106	37.417568	97.251945	0.928818	0.000000	-4.912972	0.000000	0.000000	0.000000	-0.989499	0.231338	-1.917810	0.000000	0.000000	4.000000	10.000000	0.000000
21916.577128	0.035397	0.558071	0.014299	75.676735	39.311558	100.378464	0.729764	0.000000	-4.946458	0.000000	0.000000	0.000000	-1.063652	0.238996	-1.859987	0.000000	0.000000	4.000000	10.000000	0.000000
21916.580461	0.035397	0.558071	0.014299	75.676735	39.311558	100.378464	0.729764	0.000000	-4.946458	0.000000	0.000000	0.000000	-1.063652	0.238996	-1.859987	0.000000	0.000000	4.000000	10.000000	0.000000
21916.583794	0.035397	0.558071	0.014299	75.676735	39.311558	100.378464	0.729764	0.000000	-4.946458	0.000000	0.000000	0.000000	-1.063652	0.238996	-1.859987	0.000000	0.000000	4.000000	10.000000	0.000000
21916.587128	0.031674	0.558890	0.008504	75.433464	40.708782	101.949844	0.525105	0.000000	-4.972350	0.000000	0.000000	0.000000	-1.117073	0.245538	-1.738383	0.000000	0.000000	4.000000	10.000000	0.000000
21916.590461	0.031674	0.558890	0.008504	75.433464	40.708782	101.949844	0.525105	0.000000	-4.972350	0.000000	0.000000	0.000000	-1.117073	0.245538	-1.738383	0.000000	0.000000	4.000000	10.000000	0.000000
21916.593794	0.031674	0.558890	0.008504	75.433464	40.708782	101.949844	0.525105	0.000000	-4.972350	0.000000	0.000000	0.000000	-1.117073	0.245538	-1.738383	0.000000	0.000000	4.000000	10.000000	0.000000
21916.597128	0.027618	0.559711	0.003064	75.222267	41.716995	102.559273	0.322248	0.000000	-4.989604	0.000000	0.000000	0.000000	-1.216671	0.246285	-1.631902	0.000000	0.000000	4.000000	10.000000	0.000000
21916.600461	0.027618	0.559711	0.003064	75.222267	41.716995	102.559273	0.322248	0.000000	-4.989604	0.000000	0.000000	0.000000	-1.216671	0.246285	-1.631902	0.000000	0.000000	4.000000	10.000000	0.000000
21916.603794	0.027618	0.559711	0.003064	75.222267	41.716995	102.559273	0.322248	0.000000	-4.989604	0.000000	0.000000	0.000000	-1.216671	0.246285	-1.631902	0.000000	0.000000	4.000000	10.000000	0.000000
21916.607128	0.023243	0.560510	-0.001931	74.980827	42.518745	103.525887	0.120024	0.000000	-4.998559	0.000000	0.000000	0.000000	-1.312572	0.239745	-1.498610	0.000000	0.000000	4.000000	10.000000	0.000000
21916.610461	0.023243	0.560510	-0.001931	74.980827	42.518745	103.525887	0.120024	0.000000	-4.998559	0.000000	0.000000	0.000000	-1.312572	0.239745	-1.498610	0.000000	0.000000	4.000000	10.000000	0.000000
21916.613794	0.023243	0.560510	-0.001931	74.980827	42.518745	103.525887	0.120024	0.000000	-4.998559	0.000000	0.000000	0.000000	-1.312572	0.239745	-1.498610	0.000000	0.000000	4.000000	10.000000	0.000000
21916.617128	0.018656	0.561262	-0.006529	74.683990	43.269680	104.608109	-0.078333	0.000000	-4.999387	0.000000	0.000000	0.000000	-1.376050	0.225669	-1.379246	0.000000	0.000000	4.000000	10.000000	0.000000
21916.620461	0.018656	0.561262	-0.006529	74.683990	43.269680	104.608109	-0.078333	0.000000	-4.999387	0.000000	0.000000	0.000000	-1.376050	0.225669	-1.379246	0.000000	0.000000	4.000000	10.000000	0.000000
21916.623794	0.018656	0.561262	-0.006529	74.683990	43.269680	104.608109	-0.078333	0.000000	-4.999387	0.000000	0.000000	0.000000	-1.376050	0.225669	-1.379246	0.000000	0.000000	4.000000	10.000000	0.000000
21916.627128	0.013940	0.561984	-0.010759	74.273857	44.073948	105.523781	-0.274688	0.000000	-4.992449	0.000000	0.000000	0.000000	-1.414885	0.216473	-1.269004	0.000000	0.000000	4.000000	10.000000	0.000000
21916.630461	0.013940	0.561984	-0.010759	74.273857	44.073948	105.523781	-0.274688	0.000000	-4.992449	0.000000	0.000000	0.000000	-1.414885	0.216473	-1.269004	0.000000	0.000000	4.000000	10.000000	0.000000
21916.633794	0.013940	0.561984	-0.010759	74.273857	44.073948	105.523781	-0.274688	0.000000	-4.992449	0.000000	0.000000	0.000000	-1.414885	0.216473	-1.269004	0.000000	0.000000	4.000000	10.000000	0.000000
21916.637128	0.009045	0.562703	-0.014694	73.759552	44.877201	106.295341	-0.470025	0.000000	-4.977859	0.000000	0.000000	0.000000	-1.468310	0.215900	-1.180738	0.000000	0.000000	4.000000	10.000000	0.000000
21916.640461	0.009045	0.562703	-0.014694	73.759552	44.877201	106.295341	-0.470025	0.000000	-4.977859	0.000000	0.000000	0.000000	-1.468310	0.215900	-1.180738	0.000000	0.000000	4.000000	10.000000	0.000000
21916.643794	0.009045	0.562703	-0.014694	73.759552	44.877201	106.295341	-0.470025	0.000000	-4.977859	0.000000	0.000000	0.000000	-1.468310	0.215900	-1.180738	0.000000	0.000000	4.000000	10.000000	0.000000
21916.647128	0.003969	0.563424	-0.018407	73.177010	45.560829	107.000549	-0.667737	0.000000	-4.955212	0.000000	0.000000	0.000000	-1.522817	0.216010	-1.113829	0.000000	0.000000	4.000000	10.000000	0.000000
21916.650461	0.003969	0.563424	-0.018407	73.177010	45.560829	107.000549	-0.667737	0.000000	-4.955212	0.000000	0.000000	0.000000	-1.522817	0.216010	-1.113829	0.000000	0.000000	4.000000	10.000000	0.000000
21916.653794	0.003969	0.563424	-0.018407	73.177010	45.560829	107.000549	-0.667737	0.000000	-4.955212	0.000000	0.000000	0.000000	-1.522817	0.216010	-1.113829	0.000000	0.000000	4.000000	10.000000	0.000000
21916.657128	-0.001353	0.564199	-0.021848	72.606964	45.968422	107.298759	-0.871663	0.000000	-4.923434	0.000000	0.000000	0.000000	-1.596514	0.232766	-1.032382	0.000000	0.000000	4.000000	10.000000	0.000000
21916.660461	-0.001353	0.564199	-0.021848	72.606964	45.968422	107.298759	-0.871663	0.000000	-4.923434	0.000000	0.000000	0.000000	-1.596514	0.232766	-1.032382	0.000000	0.000000	4.000000	10.000000	0.000000
21916.663794	-0.001353	0.564199	-0.021848	72.606964	45.968422	107.298759	-0.871663	0.000000	-4.923434	0.000000	0.000000	0.000000	-1.596514	0.232766	-1.032382	0.000000	0.000000	4.000000	10.000000	0.000000
21916.667128	-0.007047	0.565039	-0.024963	72.154442	46.145901	107.471275	-1.081196	0.000000	-4.881702	0.000000	0.000000	0.000000	-1.708491	0.251957	-0.934293	0.000000	0.000000	4.000000	10.000000	0.000000
21916.670461	-0.007047	0.565039	-0.024963	72.154442	46.145901	107.471275	-1.081196	0.000000	-4.881702	0.000000	0.000000	0.000000	-1.708491	0.251957	-0.934293	0.000000	0.000000	4.000000	10.000000	0.000000
21916.673794	-0.007047	0.565039	-0.024963	72.154442	46.145901	107.471275	-1.081196	0.000000	-4.881702	0.000000	0.000000	0.000000	-1.708491	0.251957	-0.934293	0.000000	0.000000	4.000000	10.000000	0.000000
21916.677128	-0.013044	0.565950	-0.027605	71.826775	46.323227	107.740616	-1.248134	0.000000	-4.647626	0.000000	0.000000	0.000000	-1.798955	0.273312	-0.792793	0.000000	0.000000	4.000000	10.000000	0.000000
21916.680461	-0.013044	0.565950	-0.027605	71.826775	46.323227	107.740616	-1.248134	0.000000	-4.647626	0.000000	0.000000	0.000000	-1.798955	0.273312	-0.792793	0.000000	0.000000	4.000000	10.000000	0.000000
21916.683794	-0.013044	0.565950	-0.027605	71.826775	46.323227	107.740616	-1.248134	0.000000	-4.647626	0.000000	0.000000	0.000000	-1.798955	0.273312	-0.792793	0.000000	0.000000	4.000000	10.000000	0.000000
21916.687128	-0.019179	0.566961	-0.029696	71.627655	47.024353	108.348709	-1.380266	0.000000	-4.347801	0.000000	0.000000	0.000000	-1.840456	0.303272	-0.627293	0.000000	0.000000	4.000000	10.000000	0.000000
21916.690461	-0.019179	0.566961	-0.029696	71.627655	47.024353	108.348709	-1.380266	0.000000	-4.347801	0.000000	0.000000	0.000000	-1.840456	0.303272	-0.627293	0.000000	0.000000	4.000000	10.000000	0.000000
21916.693794	-0.019179	0.566961	-0.029696	71.627655	47.024353	108.348709	-1.380266	0.000000	-4.347801	0.000000	0.000000	0.000000	-1.840456	0.303272	-0.627293	0.000000	0.000000	4.000000	10.000000	0.000000
21916.697128	-0.025373	0.568022	-0.031267	71.548248	48.741386	109.666977	-1.484815	0.000000	-4.041058	0.000000	0.000000	0.000000	-1.858294	0.318168	-0.471097	0.000000	0.000000	4.000000	10.000000	0.000000
21916.700461	-0.025373	0.568022	-0.031267	71.548248	48.741386	109.666977	-1.484815	0.000000	-4.041058	0.000000	0.000000	0.000000	-1.858294	0.318168	-0.471097	0.000000	0.000000	4.000000	10.000000	0.000000
21916.703794	-0.025373	0.568022	-0.031267	71.548248	48.741386	109.666977	-1.484815	0.000000	-4.041058	0.000000	0.000000	0.000000	-1.858294	0.318168	-0.471097	0.000000	0.000000	4.000000	10.000000	0.000000
21916.707128	-0.031574	0.569086	-0.032278	71.522568	51.413296	111.790634	-1.563331	0.000000	-3.731342	0.000000	0.000000	0.000000	-1.860183	0.319212	-0.303266	0.000000	0.000000	4.000000	10.000000	0.000000
21916.710461	-0.031574	0.569086	-0.032278	71.522568	51.413296	111.790634	-1.563331	0.000000	-3.731342	0.000000	0.000000	0.000000	-1.860183	0.319212	-0.303266	0.000000	0.000000	4.000000	10.000000	0.000000
21916.713794	-0.031574	0.569086	-0.032278	71.522568	51.413296	111.790634	-1.563331	0.000000	-3.731342	0.000000	0.000000	0.000000	-1.860183	0.319212	-0.303266	0.000000	0.000000	4.000000	10.000000	0.000000
21916.717128	-0.037905	0.570124	-0.032775	71.510132	54.592266	114.580170	-1.613876	0.000000	-3.421312	0.000000	0.000000	0.000000	-1.899512	0.311584	-0.149289	0.000000	0.000000	4.000000	10.000000	0.000000
21916.720461	-0.037905	0.570124	-0.032775	71.510132	54.592266	114.580170	-1.613876	0.000000	-3.421312	0.000000	0.000000	0.000000	-1.899512	0.311584	-0.149289	0.000000	0.000000	4.000000	10.000000	0.000000
21916.723794	-0.037905	0.570124	-0.032775	71.510132	54.592266	114.580170	-1.613876	0.000000	-3.421312	0.000000	0.000000	0.000000	-1.899512	0.311584	-0.149289	0.000000	0.000000	4.000000	10.000000	0.000000
21916.727128	-0.044463	0.571125	-0.032883	71.533531	57.948288	117.550812	-1.638757	0.000000	-3.104726	0.000000	0.000000	0.000000	-1.967304	0.300147	-0.032316	0.000000	0.000000	4.000000	10.000000	0.000000
21916.730461	-0.044463	0.571125	-0.032883	71.533531	57.948288	117.550812	-1.638757	0.000000	-3.104726	0.000000	0.000000	0.000000	-1.967304	0.300147	-0.032316	0.000000	0.000000	4.000000	10.000000	0.000000
21916.733794	-0.044463	0.571125	-0.032883	71.533531	57.948288	117.550812	-1.638757	0.000000	-3.104726	0.000000	0.000000	0.000000	-1.967304	0.300147	-0.032316	0.000000	0.000000	4.000000	10.000000	0.000000
21916.737128	-0.051141	0.572037	-0.032651	71.570053	61.437225	120.523346	-1.644143	0.000000	-2.776842	0.000000	0.000000	0.000000	-2.003309	0.273641	0.069625	0.000000	0.000000	4.000000	10.000000	0.000000
21916.740461	-0.051141	0.572037	-0.032651	71.570053	61.437225	120.523346	-1.644143	0.000000	-2.776842	0.000000	0.000000	0.000000	-2.003309	0.273641	0.069625	0.000000	0.000000	4.000000	10.000000	0.000000
21916.743794	-0.051141	0.572037	-0.032651	71.570053	61.437225	120.523346	-1.644143	0.000000	-2.776842	0.000000	0.000000	0.000000	-2.003309	0.273641	0.069625	0.000000	0.000000	4.000000	10.000000	0.000000
21916.747128	-0.058004	0.572872	-0.032049	71.497139	64.951416	123.670097	-1.632539	0.000000	-2.442958	0.000000	0.000000	0.000000	-2.058912	0.250545	0.180676	0.000000	0.000000	4.000000	10.000000	0.000000
21916.750461	-0.058004	0.572872	-0.032049	71.497139	64.951416	123.670097	-1.632539	0.000000	-2.442958	0.000000	0.000000	0.000000	-2.058912	0.250545	0.180676	0.000000	0.000000	4.000000	10.000000	0.000000
21916.753794	-0.058004	0.572872	-0.032049	71.497139	64.951416	123.670097	-1.632539	0.000000	-2.442958	0.000000	0.000000	0.000000	-2.058912	0.250545	0.180676	0.000000	0.000000	4.000000	10.000000	0.000000
21916.757128	-0.065010	0.573635	-0.031100	71.326538	68.355461	126.900970	-1.602426	0.000000	-2.099806	0.000000	0.000000	0.000000	-2.101697	0.228927	0.284496	0.000000	0.000000	4.000000	10.000000	0.000000
21916.760461	-0.065010	0.573635	-0.031100	71.326538	68.355461	126.900970	-1.602426	0.000000	-2.099806	0.000000	0.000000	0.000000	-2.101697	0.228927	0.284496	0.000000	0.000000	4.000000	10.000000	0.000000
21916.763794	-0.065010	0.573635	-0.031100	71.326538	68.355461	126.900970	-1.602426	0.000000	-2.099806	0.000000	0.000000	0.000000	-2.101697	0.228927	0.284496	0.000000	0.000000	4.000000	10.000000	0.000000
21916.767128	-0.072123	0.574301	-0.029889	71.065353	71.597237	129.542236	-1.555010	0.000000	-1.749523	0.000000	0.000000	0.000000	-2.134177	0.199778	0.363301	0.000000	0.000000	4.000000	10.000000	0.000000
21916.770461	-0.072123	0.574301	-0.029889	71.065353	71.597237	129.542236	-1.555010	0.000000	-1.749523	0.000000	0.000000	0.000000	-2.134177	0.199778	0.363301	0.000000	0.000000	4.000000	10.000000	0.000000
21916.773794	-0.072123	0.574301	-0.029889	71.065353	71.597237	129.542236	-1.555010	0.000000	-1.749523	0.000000	0.000000	0.000000	-2.134177	0.199778	0.363301	0.000000	0.000000	4.000000	10.000000	0.000000
21916.777128	-0.079327	0.574902	-0.028378	70.722595	74.633926	131.583023	-1.494460	0.000000	-1.393827	0.000000	0.000000	0.000000	-2.161134	0.180165	0.453277	0.000000	0.000000	4.000000	10.000000	0.000000
21916.780461	-0.079327	0.574902	-0.028378	70.722595	74.633926	131.583023	-1.494460	0.000000	-1.393827	0.000000	0.000000	0.000000	-2.161134	0.180165	0.453277	0.000000	0.000000	4.000000	10.000000	0.000000
21916.783794	-0.079327	0.574902	-0.028378	70.722595	74.633926	131.583023	-1.494460	0.000000	-1.393827	0.000000	0.000000	0.000000	-2.161134	0.180165	0.453277	0.000000	0.000000	4.000000	10.000000	0.000000
21916.787128	-0.086466	0.575421	-0.026580	70.320999	77.405869	133.680984	-1.418914	0.000000	-1.033638	0.000000	0.000000	0.000000	-2.141562	0.155906	0.539434	0.000000	0.000000	4.000000	10.000000	0.000000
21916.790461	-0.086466	0.575421	-0.026580	70.320999	77.405869	133.680984	-1.418914	0.000000	-1.033638	0.000000	0.000000	0.000000	-2.141562	0.155906	0.539434	0.000000	0.000000	4.000000	10.000000	0.000000
21916.793794	-0.086466	0.575421	-0.026580	70.320999	77.405869	133.680984	-1.418914	0.000000	-1.033638	0.000000	0.000000	0.000000	-2.141562	0.155906	0.539434	0.000000	0.000000	4.000000	10.000000	0.000000
21916.797128	-0.093584	0.575910	-0.024536	69.903473	79.959061	135.820786	-1.329008	0.000000	-0.676710	0.000000	0.000000	0.000000	-2.135566	0.146666	0.613122	0.000000	0.000000	4.000000	10.000000	0.000000
21916.800461	-0.093584	0.575910	-0.024536	69.903473	79.959061	135.820786	-1.329008	0.000000	-0.676710	0.000000	0.000000	0.000000	-2.135566	0.146666	0.613122	0.000000	0.000000	4.000000	10.000000	0.000000
21916.803794	-0.093584	0.575910	-0.024536	69.903473	79.959061	135.820786	-1.329008	0.000000	-0.676710	0.000000	0.000000	0.000000	-2.135566	0.146666	0.613122	0.000000	0.000000	4.000000	10.000000	0.000000
21916.807128	-0.100673	0.576338	-0.022142	69.553215	82.386757	137.431305	-1.226821	0.000000	-0.320783	0.000000	0.000000	0.000000	-2.126710	0.128249	0.718221	0.000000	0.000000	4.000000	10.000000	0.000000
21916.810461	-0.100673	0.576338	-0.022142	69.553215	82.386757	137.431305	-1.226821	0.000000	-0.320783	0.000000	0.000000	0.000000	-2.126710	0.128249	0.718221	0.000000	0.000000	4.000000	10.000000	0.000000
21916.813794	-0.100673	0.576338	-0.022142	69.553215	82.386757	137.431305	-1.226821	0.000000	-0.320783	0.000000	0.000000	0.000000	-2.126710	0.128249	0.718221	0.000000	0.000000	4.000000	10.000000	0.000000
21916.817128	-0.107739	0.576704	-0.019420	69.311691	84.769913	138.651108	-1.107118	0.000000	0.033669	0.000000	0.000000	0.000000	-2.119812	0.109886	0.816742	0.000000	0.000000	4.000000	10.000000	0.000000
21916.820461	-0.107739	0.576704	-0.019420	69.311691	84.769913	138.651108	-1.107118	0.000000	0.033669	0.000000	0.000000	0.000000	-2.119812	0.109886	0.816742	0.000000	0.000000	4.000000	10.000000	0.000000
21916.823794	-0.107739	0.576704	-0.019420	69.311691	84.769913	138.651108	-1.107118	0.000000	0.033669	0.000000	0.000000	0.000000	-2.119812	0.109886	0.816742	0.000000	0.000000	4.000000	10.000000	0.000000
21916.827128	-0.114784	0.576988	-0.016316	69.189056	87.151581	139.876266	-0.970994	0.000000	0.386971	0.000000	0.000000	0.000000	-2.113280	0.085258	0.931184	0.000000	0.000000	4.000000	10.000000	0.000000
21916.830461	-0.114784	0.576988	-0.016316	69.189056	87.151581	139.876266	-0.970994	0.000000	0.386971	0.000000	0.000000	0.000000	-2.113280	0.085258	0.931184	0.000000	0.000000	4.000000	10.000000	0.000000
21916.833794	-0.114784	0.576988	-0.016316	69.189056	87.151581	139.876266	-0.970994	0.000000	0.386971	0.000000	0.000000	0.000000	-2.113280	0.085258	0.931184	0.000000	0.000000	4.000000	10.000000	0.000000
21916.837128	-0.121656	0.577196	-0.012835	69.143158	89.554985	141.259964	-0.815797	0.000000	0.739184	0.000000	0.000000	0.000000	-2.061649	0.062238	1.044186	0.000000	0.000000	4.000000	10.000000	0.000000
21916.840461	-0.121656	0.577196	-0.012835	69.143158	89.554985	141.259964	-0.815797	0.000000	0.739184	0.000000	0.000000	0.000000	-2.061649	0.062238	1.044186	0.000000	0.000000	4.000000	10.000000	0.000000
21916.843794	-0.121656	0.577196	-0.012835	69.143158	89.554985	141.259964	-0.815797	0.000000	0.739184	0.000000	0.000000	0.000000	-2.061649	0.062238	1.044186	0.000000	0.000000	4.000000	10.000000	0.000000
21916.847128	-0.128358	0.577364	-0.008891	69.149261	91.944283	142.631760	-0.641766	0.000000	1.082792	0.000000	0.000000	0.000000	-2.010780	0.050603	1.183254	0.000000	0.000000	4.000000	10.000000	0.000000
21916.850461	-0.128358	0.577364	-0.008891	69.149261	91.944283	142.631760	-0.641766	0.000000	1.082792	0.000000	0.000000	0.000000	-2.010780	0.050603	1.183254	0.000000	0.000000	4.000000	10.000000	0.000000
21916.853794	-0.128358	0.577364	-0.008891	69.149261	91.944283	142.631760	-0.641766	0.000000	1.082792	0.000000	0.000000	0.000000	-2.010780	0.050603	1.183254	0.000000	0.000000	4.000000	10.000000	0.000000
21916.857128	-0.134823	0.577492	-0.004480	69.182854	94.225029	143.526749	-0.444557	0.000000	1.417922	0.000000	0.000000	0.000000	-1.939230	0.038414	1.323266	0.000000	0.000000	4.000000	10.000000	0.000000
21916.860461	-0.134823	0.577492	-0.004480	69.182854	94.225029	143.526749	-0.444557	0.000000	1.417922	0.000000	0.000000	0.000000	-1.939230	0.038414	1.323266	0.000000	0.000000	4.000000	10.000000	0.000000
21916.863794	-0.134823	0.577492	-0.004480	69.182854	94.225029	143.526749	-0.444557	0.000000	1.417922	0.000000	0.000000	0.000000	-1.939230	0.038414	1.323266	0.000000	0.000000	4.000000	10.000000	0.000000
21916.867128	-0.141033	0.577607	0.000446	69.214912	96.350479	144.164734	-0.224012	0.000000	1.741127	0.000000	0.000000	0.000000	-1.863224	0.034264	1.477838	0.000000	0.000000	4.000000	10.000000	0.000000
21916.870461	-0.141033	0.577607	0.000446	69.214912	96.350479	144.164734	-0.224012	0.000000	1.741127	0.000000	0.000000	0.000000	-1.863224	0.034264	1.477838	0.000000	0.000000	4.000000	10.000000	0.000000
21916.873794	-0.141033	0.577607	0.000446	69.214912	96.350479	144.164734	-0.224012	0.000000	1.741127	0.000000	0.000000	0.000000	-1.863224	0.034264	1.477838	0.000000	0.000000	4.000000	10.000000	0.000000
21916.877128	-0.147059	0.577761	0.005901	69.267868	98.333557	144.786194	0.022294	0.000000	2.051665	0.000000	0.000000	0.000000	-1.807604	0.046164	1.636465	0.000000	0.000000	4.000000	10.000000	0.000000
21916.880461	-0.147059	0.577761	0.005901	69.267868	98.333557	144.786194	0.022294	0.000000	2.051665	0.000000	0.000000	0.000000	-1.807604	0.046164	1.636465	0.000000	0.000000	4.000000	10.000000	0.000000
21916.883794	-0.147059	0.577761	0.005901	69.267868	98.333557	144.786194	0.022294	0.000000	2.051665	0.000000	0.000000	0.000000	-1.807604	0.046164	1.636465	0.000000	0.000000	4.000000	10.000000	0.000000
21916.887128	-0.152891	0.577873	0.011885	69.356529	100.230484	145.503647	0.295038	0.000000	2.352932	0.000000	0.000000	0.000000	-1.749565	0.033814	1.795259	0.000000	0.000000	4.000000	10.000000	0.000000
21916.890461	-0.152891	0.577873	0.011885	69.356529	100.230484	145.503647	0.295038	0.000000	2.352932	0.000000	0.000000	0.000000	-1.749565	0.033814	1.795259	0.000000	0.000000	4.000000	10.000000	0.000000
21916.893794	-0.152891	0.577873	0.011885	69.356529	100.230484	145.503647	0.295038	0.000000	2.352932	0.000000	0.000000	0.000000	-1.749565	0.033814	1.795259	0.000000	0.000000	4.000000	10.000000	0.000000
21916.897128	-0.158517	0.577960	0.018396	69.505066	102.105156	146.244980	0.594248	0.000000	2.644526	0.000000	0.000000	0.000000	-1.687857	0.026129	1.953265	0.000000	0.000000	4.000000	10.000000	0.000000
21916.900461	-0.158517	0.577960	0.018396	69.505066	102.105156	146.244980	0.594248	0.000000	2.644526	0.000000	0.000000	0.000000	-1.687857	0.026129	1.953265	0.000000	0.000000	4.000000	10.000000	0.000000
21916.903794	-0.158517	0.577960	0.018396	69.505066	102.105156	146.244980	0.594248	0.000000	2.644526	0.000000	0.000000	0.000000	-1.687857	0.026129	1.953265	0.000000	0.000000	4.000000	10.000000	0.000000
21916.907128	-0.163817	0.578002	0.025497	69.759636	104.074265	146.757721	0.919792	0.000000	2.925835	0.000000	0.000000	0.000000	-1.589997	0.012401	2.130370	0.000000	0.000000	4.000000	10.000000	0.000000
21916.910461	-0.163817	0.578002	0.025497	69.759636	104.074265	146.757721	0.919792	0.000000	2.925835	0.000000	0.000000	0.000000	-1.589997	0.012401	2.130370	0.000000	0.000000	4.000000	10.000000	0.000000
21916.913794	-0.163817	0.578002	0.025497	69.759636	104.074265	146.757721	0.919792	0.000000	2.925835	0.000000	0.000000	0.000000	-1.589997	0.012401	2.130370	0.000000	0.000000	4.000000	10.000000	0.000000
21916.917128	-0.168769	0.577984	0.033194	70.092468	106.108818	147.089661	1.274854	0.000000	3.190835	0.000000	0.000000	0.000000	-1.485550	-0.005155	2.308953	0.000000	0.000000	4.000000	10.000000	0.000000
21916.920461	-0.168769	0.577984	0.033194	70.092468	106.108818	147.089661	1.274854	0.000000	3.190835	0.000000	0.000000	0.000000	-1.485550	-0.005155	2.308953	0.000000	0.000000	4.000000	10.000000	0.000000
21916.923794	-0.168769	0.577984	0.033194	70.092468	106.108818	147.089661	1.274854	0.000000	3.190835	0.000000	0.000000	0.000000	-1.485550	-0.005155	2.308953	0.000000	0.000000	4.000000	10.000000	0.000000
21916.927128	-0.173317	0.577877	0.041482	70.457199	108.141365	147.664490	1.659679	0.000000	3.438426	0.000000	0.000000	0.000000	-1.364557	-0.032378	2.486395	0.000000	0.000000	4.000000	10.000000	0.000000
21916.930461	-0.173317	0.577877	0.041482	70.457199	108.141365	147.664490	1.659679	0.000000	3.438426	0.000000	0.000000	0.000000	-1.364557	-0.032378	2.486395	0.000000	0.000000	4.000000	10.000000	0.000000
21916.933794	-0.173317	0.577877	0.041482	70.457199	108.141365	147.664490	1.659679	0.000000	3.438426	0.000000	0.000000	0.000000	-1.364557	-0.032378	2.486395	0.000000	0.000000	4.000000	10.000000	0.000000
21916.937128	-0.177392	0.577684	0.050329	70.837250	110.161285	148.591629	2.074078	0.000000	3.665852	0.000000	0.000000	0.000000	-1.222413	-0.057636	2.654293	0.000000	0.000000	4.000000	10.000000	0.000000
21916.940461	-0.177392	0.577684	0.050329	70.837250	110.161285	148.591629	2.074078	0.000000	3.665852	0.000000	0.000000	0.000000	-1.222413	-0.057636	2.654293	0.000000	0.000000	4.000000	10.000000	0.000000
21916.943794	-0.177392	0.577684	0.050329	70.837250	110.161285	148.591629	2.074078	0.000000	3.665852	0.000000	0.000000	0.000000	-1.222413	-0.057636	2.654293	0.000000	0.000000	4.000000	10.000000	0.000000
21916.947128	-0.181057	0.577445	0.059713	71.069748	112.590019	150.083191	2.516460	0.000000	3.869588	0.000000	0.000000	0.000000	-1.099645	-0.071873	2.815209	0.000000	0.000000	4.000000	10.000000	0.000000
21916.950461	-0.181057	0.577445	0.059713	71.069748	112.590019	150.083191	2.516460	0.000000	3.869588	0.000000	0.000000	0.000000	-1.099645	-0.071873	2.815209	0.000000	0.000000	4.000000	10.000000	0.000000
21916.953794	-0.181057	0.577445	0.059713	71.069748	112.590019	150.083191	2.516460	0.000000	3.869588	0.000000	0.000000	0.000000	-1.099645	-0.071873	2.815209	0.000000	0.000000	4.000000	10.000000	0.000000
21916.957128	-0.184170	0.577029	0.069400	70.776276	116.255547	152.332458	2.965572	0.000000	4.025591	0.000000	0.000000	0.000000	-0.933716	-0.124795	2.906054	0.000000	0.000000	4.000000	10.000000	0.000000
21916.960461	-0.184170	0.577029	0.069400	70.776276	116.255547	152.332458	2.965572	0.000000	4.025591	0.000000	0.000000	0.000000	-0.933716	-0.124795	2.906054	0.000000	0.000000	4.000000	10.000000	0.000000
21916.963794	-0.184170	0.577029	0.069400	70.776276	116.255547	152.332458	2.965572	0.000000	4.025591	0.000000	0.000000	0.000000	-0.933716	-0.124795	2.906054	0.000000	0.000000	4.000000	10.000000	0.000000
21916.967128	-0.186711	0.576440	0.079363	70.060295	120.623833	154.966202	3.180828	0.000000	3.857763	0.000000	0.000000	0.000000	-0.762468	-0.176752	2.988887	0.000000	0.000000	4.000000	10.000000	0.000000
21916.970461	-0.186711	0.576440	0.079363	70.060295	120.623833	154.966202	3.180828	0.000000	3.857763	0.000000	0.000000	0.000000	-0.762468	-0.176752	2.988887	0.000000	0.000000	4.000000	10.000000	0.000000
21916.973794	-0.186711	0.576440	0.079363	70.060295	120.623833	154.966202	3.180828	0.000000	3.857763	0.000000	0.000000	0.000000	-0.762468	-0.176752	2.988887	0.000000	0.000000	4.000000	10.000000	0.000000
21916.977128	-0.188828	0.575752	0.089708	69.254639	124.847061	157.915436	3.375798	0.000000	3.688359	0.000000	0.000000	0.000000	-0.635011	-0.206336	3.103492	0.000000	0.000000	4.000000	10.000000	0.000000
21916.980461	-0.188828	0.575752	0.089708	69.254639	124.847061	157.915436	3.375798	0.000000	3.688359	0.000000	0.000000	0.000000	-0.635011	-0.206336	3.103492	0.000000	0.000000	4.000000	10.000000	0.000000
21916.983794	-0.188828	0.575752	0.089708	69.254639	124.847061	157.915436	3.375798	0.000000	3.688359	0.000000	0.000000	0.000000	-0.635011	-0.206336	3.103492	0.000000	0.000000	4.000000	10.000000	0.000000
21916.987128	-0.190524	0.574948	0.100275	68.423920	128.770447	160.946762	3.552920	0.000000	3.518062	0.000000	0.000000	0.000000	-0.508743	-0.241317	3.170162	0.000000	0.000000	4.000000	10.000000	0.000000
21916.990461	-0.190524	0.574948	0.100275	68.423920	128.770447	160.946762	3.552920	0.000000	3.518062	0.000000	0.000000	0.000000	-0.508743	-0.241317	3.170162	0.000000	0.000000	4.000000	10.000000	0.000000
21916.993794	-0.190524	0.574948	0.100275	68.423920	128.770447	160.946762	3.552920	0.000000	3.518062	0.000000	0.000000	0.000000	-0.508743	-0.241317	3.170162	0.000000	0.000000	4.000000	10.000000	0.000000
21916.997128	-0.191602	0.574001	0.111001	67.566177	132.314667	163.313797	3.711387	0.000000	3.350463	0.000000	0.000000	0.000000	-0.323583	-0.284096	3.217638	0.000000	0.000000	4.000000	10.000000	0.000000
21917.000461	-0.191602	0.574001	0.111001	67.566177	132.314667	163.313797	3.711387	0.000000	3.350463	0.000000	0.000000	0.000000	-0.323583	-0.284096	3.217638	0.000000	0.000000	4.000000	10.000000	0.000000
21917.003794	-0.191602	0.574001	0.111001	67.566177	132.314667	163.313797	3.711387	0.000000	3.350463	0.000000	0.000000	0.000000	-0.323583	-0.284096	3.217638	0.000000	0.000000	4.000000	10.000000	0.000000
21917.007128	-0.191920	0.572909	0.121820	66.672646	135.434540	164.740067	3.856411	0.000000	3.182467	0.000000	0.000000	0.000000	-0.095249	-0.327535	3.245750	0.000000	0.000000	4.000000	10.000000	0.000000
21917.010461	-0.191920	0.572909	0.121820	66.672646	135.434540	164.740067	3.856411	0.000000	3.182467	0.000000	0.000000	0.000000	-0.095249	-0.327535	3.245750	0.000000	0.000000	4.000000	10.000000	0.000000
21917.013794	-0.191920	0.572909	0.121820	66.672646	135.434540	164.740067	3.856411	0.000000	3.182467	0.000000	0.000000	0.000000	-0.095249	-0.327535	3.245750	0.000000	0.000000	4.000000	10.000000	0.000000
21917.017128	-0.191476	0.571748	0.132646	65.766159	138.132629	165.989014	3.991256	0.000000	3.011623	0.000000	0.000000	0.000000	0.132991	-0.348250	3.247822	0.000000	0.000000	4.000000	10.000000	0.000000
21917.020461	-0.191476	0.571748	0.132646	65.766159	138.132629	165.989014	3.991256	0.000000	3.011623	0.000000	0.000000	0.000000	0.132991	-0.348250	3.247822	0.000000	0.000000	4.000000	10.000000	0.000000
21917.023794	-0.191476	0.571748	0.132646	65.766159	138.132629	165.989014	3.991256	0.000000	3.011623	0.000000	0.000000	0.000000	0.132991	-0.348250	3.247822	0.000000	0.000000	4.000000	10.000000	0.000000
21917.027128	-0.190338	0.570565	0.143476	64.860077	140.567459	167.590012	4.116114	0.000000	2.838592	0.000000	0.000000	0.000000	0.341586	-0.354814	3.248927	0.000000	0.000000	4.000000	10.000000	0.000000
21917.030461	-0.190338	0.570565	0.143476	64.860077	140.567459	167.590012	4.116114	0.000000	2.838592	0.000000	0.000000	0.000000	0.341586	-0.354814	3.248927	0.000000	0.000000	4.000000	10.000000	0.000000
21917.033794	-0.190338	0.570565	0.143476	64.860077	140.567459	167.590012	4.116114	0.000000	2.838592	0.000000	0.000000	0.000000	0.341586	-0.354814	3.248927	0.000000	0.000000	4.000000	10.000000	0.000000
21917.037128	-0.188380	0.569343	0.154188	63.990074	142.938904	169.113403	4.231147	0.000000	2.664094	0.000000	0.000000	0.000000	0.587226	-0.366534	3.213733	0.000000	0.000000	4.000000	10.000000	0.000000
21917.040461	-0.188380	0.569343	0.154188	63.990074	142.938904	169.113403	4.231147	0.000000	2.664094	0.000000	0.000000	0.000000	0.587226	-0.366534	3.213733	0.000000	0.000000	4.000000	10.000000	0.000000
21917.043794	-0.188380	0.569343	0.154188	63.990074	142.938904	169.113403	4.231147	0.000000	2.664094	0.000000	0.000000	0.000000	0.587226	-0.366534	3.213733	0.000000	0.000000	4.000000	10.000000	0.000000
21917.047128	-0.185704	0.568113	0.164756	63.253208	145.425705	170.609360	4.337904	0.000000	2.486481	0.000000	0.000000	0.000000	0.802813	-0.369142	3.170485	0.000000	0.000000	4.000000	10.000000	0.000000
21917.050461	-0.185704	0.568113	0.164756	63.253208	145.425705	170.609360	4.337904	0.000000	2.486481	0.000000	0.000000	0.000000	0.802813	-0.369142	3.170485	0.000000	0.000000	4.000000	10.000000	0.000000
21917.053794	-0.185704	0.568113	0.164756	63.253208	145.425705	170.609360	4.337904	0.000000	2.486481	0.000000	0.000000	0.000000	0.802813	-0.369142	3.170485	0.000000	0.000000	4.000000	10.000000	0.000000
21917.057128	-0.182332	0.566852	0.175079	62.818638	148.078613	172.109955	4.435741	0.000000	2.307422	0.000000	0.000000	0.000000	1.011759	-0.378386	3.096750	0.000000	0.000000	4.000000	10.000000	0.000000
21917.060461	-0.182332	0.566852	0.175079	62.818638	148.078613	172.109955	4.435741	0.000000	2.307422	0.000000	0.000000	0.000000	1.011759	-0.378386	3.096750	0.000000	0.000000	4.000000	10.000000	0.000000
21917.063794	-0.182332	0.566852	0.175079	62.818638	148.078613	172.109955	4.435741	0.000000	2.307422	0.000000	0.000000	0.000000	1.011759	-0.378386	3.096750	0.000000	0.000000	4.000000	10.000000	0.000000
21917.067128	-0.178280	0.565585	0.185124	62.832272	150.820984	173.819031	4.524673	0.000000	2.127754	0.000000	0.000000	0.000000	1.215604	-0.379905	3.013501	0.000000	0.000000	4.000000	10.000000	0.000000
21917.070461	-0.178280	0.565585	0.185124	62.832272	150.820984	173.819031	4.524673	0.000000	2.127754	0.000000	0.000000	0.000000	1.215604	-0.379905	3.013501	0.000000	0.000000	4.000000	10.000000	0.000000
21917.073794	-0.178280	0.565585	0.185124	62.832272	150.820984	173.819031	4.524673	0.000000	2.127754	0.000000	0.000000	0.000000	1.215604	-0.379905	3.013501	0.000000	0.000000	4.000000	10.000000	0.000000
21917.077128	-0.173513	0.564325	0.194773	63.146854	153.556152	175.551971	4.605209	0.000000	1.947318	0.000000	0.000000	0.000000	1.430031	-0.378128	2.894718	0.000000	0.000000	4.000000	10.000000	0.000000
21917.080461	-0.173513	0.564325	0.194773	63.146854	153.556152	175.551971	4.605209	0.000000	1.947318	0.000000	0.000000	0.000000	1.430031	-0.378128	2.894718	0.000000	0.000000	4.000000	10.000000	0.000000
21917.083794	-0.173513	0.564325	0.194773	63.146854	153.556152	175.551971	4.605209	0.000000	1.947318	0.000000	0.000000	0.000000	1.430031	-0.378128	2.894718	0.000000	0.000000	4.000000	10.000000	0.000000
21917.087128	-0.168108	0.563052	0.203924	63.560757	156.106796	177.123840	4.677898	0.000000	1.765578	0.000000	0.000000	0.000000	1.621662	-0.381893	2.745311	0.000000	0.000000	4.000000	10.000000	0.000000
21917.090461	-0.168108	0.563052	0.203924	63.560757	156.106796	177.123840	4.677898	0.000000	1.765578	0.000000	0.000000	0.000000	1.621662	-0.381893	2.745311	0.000000	0.000000	4.000000	10.000000	0.000000
21917.093794	-0.168108	0.563052	0.203924	63.560757	156.106796	177.123840	4.677898	0.000000	1.765578	0.000000	0.000000	0.000000	1.621662	-0.381893	2.745311	0.000000	0.000000	4.000000	10.000000	0.000000
21917.097128	-0.162133	0.561854	0.212551	64.001144	158.409973	178.486725	4.742488	0.000000	1.583920	0.000000	0.000000	0.000000	1.792235	-0.359234	2.588140	0.000000	0.000000	4.000000	10.000000	0.000000
21917.100461	-0.162133	0.561854	0.212551	64.001144	158.409973	178.486725	4.742488	0.000000	1.583920	0.000000	0.000000	0.000000	1.792235	-0.359234	2.588140	0.000000	0.000000	4.000000	10.000000	0.000000
21917.103794	-0.162133	0.561854	0.212551	64.001144	158.409973	178.486725	4.742488	0.000000	1.583920	0.000000	0.000000	0.000000	1.792235	-0.359234	2.588140	0.000000	0.000000	4.000000	10.000000	0.000000
21917.107128	-0.155613	0.560673	0.220549	64.449753	160.453979	179.630203	4.799153	0.000000	1.402900	0.000000	0.000000	0.000000	1.956139	-0.354526	2.399350	0.000000	0.000000	4.000000	10.000000	0.000000
21917.110461	-0.155613	0.560673	0.220549	64.449753	160.453979	179.630203	4.799153	0.000000	1.402900	0.000000	0.000000	0.000000	1.956139	-0.354526	2.399350	0.000000	0.000000	4.000000	10.000000	0.000000
21917.113794	-0.155613	0.560673	0.220549	64.449753	160.453979	179.630203	4.799153	0.000000	1.402900	0.000000	0.000000	0.000000	1.956139	-0.354526	2.399350	0.000000	0.000000	4.000000	10.000000	0.000000
21917.117128	-0.148638	0.559583	0.227945	64.884178	162.320007	-179.380936	4.848242	0.000000	1.222518	0.000000	0.000000	0.000000	2.092419	-0.326743	2.218792	0.000000	0.000000	4.000000	10.000000	0.000000
21917.120461	-0.148638	0.559583	0.227945	64.884178	162.320007	-179.380936	4.848242	0.000000	1.222518	0.000000	0.000000	0.000000	2.092419	-0.326743	2.218792	0.000000	0.000000	4.000000	10.000000	0.000000
21917.123794	-0.148638	0.559583	0.227945	64.884178	162.320007	-179.380936	4.848242	0.000000	1.222518	0.000000	0.000000	0.000000	2.092419	-0.326743	2.218792	0.000000	0.000000	4.000000	10.000000	0.000000
21917.127128	-0.141217	0.558551	0.234688	65.264854	164.073593	-178.485855	4.889920	0.000000	1.043398	0.000000	0.000000	0.000000	2.226238	-0.309628	2.022814	0.000000	0.000000	4.000000	10.000000	0.000000
21917.130461	-0.141217	0.558551	0.234688	65.264854	164.073593	-178.485855	4.889920	0.000000	1.043398	0.000000	0.000000	0.000000	2.226238	-0.309628	2.022814	0.000000	0.000000	4.000000	10.000000	0.000000
21917.133794	-0.141217	0.558551	0.234688	65.264854	164.073593	-178.485855	4.889920	0.000000	1.043398	0.000000	0.000000	0.000000	2.226238	-0.309628	2.022814	0.000000	0.000000	4.000000	10.000000	0.000000
21917.137128	-0.133495	0.557639	0.240702	65.604736	165.825211	-177.591476	4.924627	0.000000	0.864897	0.000000	0.000000	0.000000	2.316797	-0.273810	1.804435	0.000000	0.000000	4.000000	10.000000	0.000000
21917.140461	-0.133495	0.557639	0.240702	65.604736	165.825211	-177.591476	4.924627	0.000000	0.864897	0.000000	0.000000	0.000000	2.316797	-0.273810	1.804435	0.000000	0.000000	4.000000	10.000000	0.000000
21917.143794	-0.133495	0.557639	0.240702	65.604736	165.825211	-177.591476	4.924627	0.000000	0.864897	0.000000	0.000000	0.000000	2.316797	-0.273810	1.804435	0.000000	0.000000	4.000000	10.000000	0.000000
21917.147128	-0.125432	0.556817	0.246015	65.916595	167.636719	-176.645187	4.952282	0.000000	0.689132	0.000000	0.000000	0.000000	2.418946	-0.246507	1.593650	0.000000	0.000000	4.000000	10.000000	0.000000
21917.150461	-0.125432	0.556817	0.246015	65.916595	167.636719	-176.645187	4.952282	0.000000	0.689132	0.000000	0.000000	0.000000	2.418946	-0.246507	1.593650	0.000000	0.000000	4.000000	10.000000	0.000000
21917.153794	-0.125432	0.556817	0.246015	65.916595	167.636719	-176.645187	4.952282	0.000000	0.689132	0.000000	0.000000	0.000000	2.418946	-0.246507	1.593650	0.000000	0.000000	4.000000	10.000000	0.000000
21917.157128	-0.117056	0.556077	0.250646	66.271896	169.458023	-175.691818	4.973497	0.000000	0.514133	0.000000	0.000000	0.000000	2.512779	-0.221936	1.389384	0.000000	0.000000	4.000000	10.000000	0.000000
21917.160461	-0.117056	0.556077	0.250646	66.271896	169.458023	-175.691818	4.973497	0.000000	0.514133	0.000000	0.000000	0.000000	2.512779	-0.221936	1.389384	0.000000	0.000000	4.000000	10.000000	0.000000
21917.163794	-0.117056	0.556077	0.250646	66.271896	169.458023	-175.691818	4.973497	0.000000	0.514133	0.000000	0.000000	0.000000	2.512779	-0.221936	1.389384	0.000000	0.000000	4.000000	10.000000	0.000000
21917.167128	-0.108349	0.555479	0.254551	66.748062	171.236588	-174.427246	4.988464	0.000000	0.339450	0.000000	0.000000	0.000000	2.611999	-0.179472	1.171627	0.000000	0.000000	4.000000	10.000000	0.000000
21917.170461	-0.108349	0.555479	0.254551	66.748062	171.236588	-174.427246	4.988464	0.000000	0.339450	0.000000	0.000000	0.000000	2.611999	-0.179472	1.171627	0.000000	0.000000	4.000000	10.000000	0.000000
21917.173794	-0.108349	0.555479	0.254551	66.748062	171.236588	-174.427246	4.988464	0.000000	0.339450	0.000000	0.000000	0.000000	2.611999	-0.179472	1.171627	0.000000	0.000000	4.000000	10.000000	0.000000
21917.177128	-0.099344	0.554975	0.257783	67.379761	172.913757	-172.182205	4.997313	0.000000	0.163908	0.000000	0.000000	0.000000	2.701436	-0.151095	0.969537	0.000000	0.000000	4.000000	10.000000	0.000000
21917.180461	-0.099344	0.554975	0.257783	67.379761	172.913757	-172.182205	4.997313	0.000000	0.163908	0.000000	0.000000	0.000000	2.701436	-0.151095	0.969537	0.000000	0.000000	4.000000	10.000000	0.000000
21917.183794	-0.099344	0.554975	0.257783	67.379761	172.913757	-172.182205	4.997313	0.000000	0.163908	0.000000	0.000000	0.000000	2.701436	-0.151095	0.969537	0.000000	0.000000	4.000000	10.000000	0.000000
21917.187128	-0.090129	0.554667	0.260302	68.131203	174.450867	-169.566498	4.999984	0.000000	-0.012718	0.000000	0.000000	0.000000	2.764501	-0.092429	0.755758	0.000000	0.000000	4.000000	10.000000	0.000000
21917.190461	-0.090129	0.554667	0.260302	68.131203	174.450867	-169.566498	4.999984	0.000000	-0.012718	0.000000	0.000000	0.000000	2.764501	-0.092429	0.755758	0.000000	0.000000	4.000000	10.000000	0.000000
21917.193794	-0.090129	0.554667	0.260302	68.131203	174.450867	-169.566498	4.999984	0.000000	-0.012718	0.000000	0.000000	0.000000	2.764501	-0.092429	0.755758	0.000000	0.000000	4.000000	10.000000	0.000000
21917.197128	-0.080597	0.554584	0.262165	68.973923	175.902512	-167.425446	4.996409	0.000000	-0.189465	0.000000	0.000000	0.000000	2.859562	-0.025067	0.558665	0.000000	0.000000	4.000000	10.000000	0.000000
21917.200461	-0.080597	0.554584	0.262165	68.973923	175.902512	-167.425446	4.996409	0.000000	-0.189465	0.000000	0.000000	0.000000	2.859562	-0.025067	0.558665	0.000000	0.000000	4.000000	10.000000	0.000000
21917.203794	-0.080597	0.554584	0.262165	68.973923	175.902512	-167.425446	4.996409	0.000000	-0.189465	0.000000	0.000000	0.000000	2.859562	-0.025067	0.558665	0.000000	0.000000	4.000000	10.000000	0.000000
21917.207128	-0.070739	0.554708	0.263382	69.909012	177.345047	-165.138077	4.986362	0.000000	-0.369037	0.000000	0.000000	0.000000	2.957516	0.037484	0.365200	0.000000	0.000000	4.000000	10.000000	0.000000
21917.210461	-0.070739	0.554708	0.263382	69.909012	177.345047	-165.138077	4.986362	0.000000	-0.369037	0.000000	0.000000	0.000000	2.957516	0.037484	0.365200	0.000000	0.000000	4.000000	10.000000	0.000000
21917.213794	-0.070739	0.554708	0.263382	69.909012	177.345047	-165.138077	4.986362	0.000000	-0.369037	0.000000	0.000000	0.000000	2.957516	0.037484	0.365200	0.000000	0.000000	4.000000	10.000000	0.000000
21917.217128	-0.060751	0.555006	0.263963	70.912125	178.987823	-162.176239	4.969426	0.000000	-0.552089	0.000000	0.000000	0.000000	2.996350	0.089397	0.174380	0.000000	0.000000	4.000000	10.000000	0.000000
21917.220461	-0.060751	0.555006	0.263963	70.912125	178.987823	-162.176239	4.969426	0.000000	-0.552089	0.000000	0.000000	0.000000	2.996350	0.089397	0.174380	0.000000	0.000000	4.000000	10.000000	0.000000
21917.223794	-0.060751	0.555006	0.263963	70.912125	178.987823	-162.176239	4.969426	0.000000	-0.552089	0.000000	0.000000	0.000000	2.996350	0.089397	0.174380	0.000000	0.000000	4.000000	10.000000	0.000000
21917.227128	-0.050488	0.555502	0.263956	71.964882	-178.970749	-158.866211	4.945628	0.000000	-0.735368	0.000000	0.000000	0.000000	3.078848	0.148726	-0.002032	0.000000	0.000000	4.000000	10.000000	0.000000
21917.230461	-0.050488	0.555502	0.263956	71.964882	-178.970749	-158.866211	4.945628	0.000000	-0.735368	0.000000	0.000000	0.000000	3.078848	0.148726	-0.002032	0.000000	0.000000	4.000000	10.000000	0.000000
21917.233794	-0.050488	0.555502	0.263956	71.964882	-178.970749	-158.866211	4.945628	0.000000	-0.735368	0.000000	0.000000	0.000000	3.078848	0.148726	-0.002032	0.000000	0.000000	4.000000	10.000000	0.000000
21917.237128	-0.040077	0.556158	0.263377	73.003616	-176.370316	-155.354279	4.914294	0.000000	-0.921799	0.000000	0.000000	0.000000	3.123456	0.196790	-0.173797	0.000000	0.000000	4.000000	10.000000	0.000000
21917.240461	-0.040077	0.556158	0.263377	73.003616	-176.370316	-155.354279	4.914294	0.000000	-0.921799	0.000000	0.000000	0.000000	3.123456	0.196790	-0.173797	0.000000	0.000000	4.000000	10.000000	0.000000
21917.243794	-0.040077	0.556158	0.263377	73.003616	-176.370316	-155.354279	4.914294	0.000000	-0.921799	0.000000	0.000000	0.000000	3.123456	0.196790	-0.173797	0.000000	0.000000	4.000000	10.000000	0.000000
21917.247128	-0.029675	0.556915	0.262233	73.966560	-173.273788	-151.288956	4.875405	0.000000	-1.109245	0.000000	0.000000	0.000000	3.120495	0.226909	-0.343340	0.000000	0.000000	4.000000	10.000000	0.000000
21917.250461	-0.029675	0.556915	0.262233	73.966560	-173.273788	-151.288956	4.875405	0.000000	-1.109245	0.000000	0.000000	0.000000	3.120495	0.226909	-0.343340	0.000000	0.000000	4.000000	10.000000	0.000000
21917.253794	-0.029675	0.556915	0.262233	73.966560	-173.273788	-151.288956	4.875405	0.000000	-1.109245	0.000000	0.000000	0.000000	3.120495	0.226909	-0.343340	0.000000	0.000000	4.000000	10.000000	0.000000
21917.257128	-0.019166	0.557724	0.260498	74.820457	-169.947113	-146.516418	4.829354	0.000000	-1.295123	0.000000	0.000000	0.000000	3.152643	0.242994	-0.520504	0.000000	0.000000	4.000000	10.000000	0.000000
21917.260461	-0.019166	0.557724	0.260498	74.820457	-169.947113	-146.516418	4.829354	0.000000	-1.295123	0.000000	0.000000	0.000000	3.152643	0.242994	-0.520504	0.000000	0.000000	4.000000	10.000000	0.000000
21917.263794	-0.019166	0.557724	0.260498	74.820457	-169.947113	-146.516418	4.829354	0.000000	-1.295123	0.000000	0.000000	0.000000	3.152643	0.242994	-0.520504	0.000000	0.000000	4.000000	10.000000	0.000000
21917.267128	-0.008743	0.558649	0.258196	75.578911	-166.610016	-141.375656	4.775375	0.000000	-1.481822	0.000000	0.000000	0.000000	3.126963	0.277481	-0.690549	0.000000	0.000000	4.000000	10.000000	0.000000
21917.270461	-0.008743	0.558649	0.258196	75.578911	-166.610016	-141.375656	4.775375	0.000000	-1.481822	0.000000	0.000000	0.000000	3.126963	0.277481	-0.690549	0.000000	0.000000	4.000000	10.000000	0.000000
21917.273794	-0.008743	0.558649	0.258196	75.578911	-166.610016	-141.375656	4.775375	0.000000	-1.481822	0.000000	0.000000	0.000000	3.126963	0.277481	-0.690549	0.000000	0.000000	4.000000	10.000000	0.000000
21917.277128	0.001642	0.559620	0.255286	76.251854	-163.633102	-136.626648	4.714212	0.000000	-1.666194	0.000000	0.000000	0.000000	3.115597	0.291062	-0.872966	0.000000	0.000000	4.000000	10.000000	0.000000
21917.280461	0.001642	0.559620	0.255286	76.251854	-163.633102	-136.626648	4.714212	0.000000	-1.666194	0.000000	0.000000	0.000000	3.115597	0.291062	-0.872966	0.000000	0.000000	4.000000	10.000000	0.000000
21917.283794	0.001642	0.559620	0.255286	76.251854	-163.633102	-136.626648	4.714212	0.000000	-1.666194	0.000000	0.000000	0.000000	3.115597	0.291062	-0.872966	0.000000	0.000000	4.000000	10.000000	0.000000
21917.287128	0.011933	0.560690	0.251767	76.874634	-161.205093	-132.589859	4.645340	0.000000	-1.849544	0.000000	0.000000	0.000000	3.087369	0.321192	-1.055526	0.000000	0.000000	4.000000	10.000000	0.000000
21917.290461	0.011933	0.560690	0.251767	76.874634	-161.205093	-132.589859	4.645340	0.000000	-1.849544	0.000000	0.000000	0.000000	3.087369	0.321192	-1.055526	0.000000	0.000000	4.000000	10.000000	0.000000
21917.293794	0.011933	0.560690	0.251767	76.874634	-161.205093	-132.589859	4.645340	0.000000	-1.849544	0.000000	0.000000	0.000000	3.087369	0.321192	-1.055526	0.000000	0.000000	4.000000	10.000000	0.000000
21917.297128	0.022105	0.561841	0.247541	77.414330	-159.128632	-128.973572	4.568810	0.000000	-2.031250	0.000000	0.000000	0.000000	3.051542	0.345197	-1.267974	0.000000	0.000000	4.000000	10.000000	0.000000
21917.300461	0.022105	0.561841	0.247541	77.414330	-159.128632	-128.973572	4.568810	0.000000	-2.031250	0.000000	0.000000	0.000000	3.051542	0.345197	-1.267974	0.000000	0.000000	4.000000	10.000000	0.000000
21917.303794	0.022105	0.561841	0.247541	77.414330	-159.128632	-128.973572	4.568810	0.000000	-2.031250	0.000000	0.000000	0.000000	3.051542	0.345197	-1.267974	0.000000	0.000000	4.000000	10.000000	0.000000
21917.307128	0.032032	0.563106	0.242627	77.844688	-156.785309	-125.060669	4.484137	0.000000	-2.211904	0.000000	0.000000	0.000000	2.978034	0.379501	-1.474278	0.000000	0.000000	4.000000	10.000000	0.000000
21917.310461	0.032032	0.563106	0.242627	77.844688	-156.785309	-125.060669	4.484137	0.000000	-2.211904	0.000000	0.000000	0.000000	2.978034	0.379501	-1.474278	0.000000	0.000000	4.000000	10.000000	0.000000
21917.313794	0.032032	0.563106	0.242627	77.844688	-156.785309	-125.060669	4.484137	0.000000	-2.211904	0.000000	0.000000	0.000000	2.978034	0.379501	-1.474278	0.000000	0.000000	4.000000	10.000000	0.000000
21917.317128	0.041524	0.564356	0.237015	78.100601	-153.475418	-120.632332	4.391833	0.000000	-2.389938	0.000000	0.000000	0.000000	2.847554	0.375059	-1.683428	0.000000	0.000000	4.000000	10.000000	0.000000
21917.320461	0.041524	0.564356	0.237015	78.100601	-153.475418	-120.632332	4.391833	0.000000	-2.389938	0.000000	0.000000	0.000000	2.847554	0.375059	-1.683428	0.000000	0.000000	4.000000	10.000000	0.000000
21917.323794	0.041524	0.564356	0.237015	78.100601	-153.475418	-120.632332	4.391833	0.000000	-2.389938	0.000000	0.000000	0.000000	2.847554	0.375059	-1.683428	0.000000	0.000000	4.000000	10.000000	0.000000
21917.327128	0.050372	0.565560	0.230822	78.156830	-149.169525	-115.171638	4.292931	0.000000	-2.563347	0.000000	0.000000	0.000000	2.654339	0.361063	-1.857849	0.000000	0.000000	4.000000	10.000000	0.000000
21917.330461	0.050372	0.565560	0.230822	78.156830	-149.169525	-115.171638	4.292931	0.000000	-2.563347	0.000000	0.000000	0.000000	2.654339	0.361063	-1.857849	0.000000	0.000000	4.000000	10.000000	0.000000
21917.333794	0.050372	0.565560	0.230822	78.156830	-149.169525	-115.171638	4.292931	0.000000	-2.563347	0.000000	0.000000	0.000000	2.654339	0.361063	-1.857849	0.000000	0.000000	4.000000	10.000000	0.000000
21917.337128	0.058606	0.566666	0.224144	78.091515	-144.386902	-108.284698	4.189420	0.000000	-2.729242	0.000000	0.000000	0.000000	2.470204	0.331771	-2.003636	0.000000	0.000000	4.000000	10.000000	0.000000
21917.340461	0.058606	0.566666	0.224144	78.091515	-144.386902	-108.284698	4.189420	0.000000	-2.729242	0.000000	0.000000	0.000000	2.470204	0.331771	-2.003636	0.000000	0.000000	4.000000	10.000000	0.000000
21917.343794	0.058606	0.566666	0.224144	78.091515	-144.386902	-108.284698	4.189420	0.000000	-2.729242	0.000000	0.000000	0.000000	2.470204	0.331771	-2.003636	0.000000	0.000000	4.000000	10.000000	0.000000
21917.347128	0.066356	0.567700	0.217053	77.990845	-139.813507	-101.596207	4.081519	0.000000	-2.888113	0.000000	0.000000	0.000000	2.325111	0.310381	-2.127144	0.000000	0.000000	4.000000	10.000000	0.000000
21917.350461	0.066356	0.567700	0.217053	77.990845	-139.813507	-101.596207	4.081519	0.000000	-2.888113	0.000000	0.000000	0.000000	2.325111	0.310381	-2.127144	0.000000	0.000000	4.000000	10.000000	0.000000
21917.353794	0.066356	0.567700	0.217053	77.990845	-139.813507	-101.596207	4.081519	0.000000	-2.888113	0.000000	0.000000	0.000000	2.325111	0.310381	-2.127144	0.000000	0.000000	4.000000	10.000000	0.000000
21917.357128	0.073661	0.568696	0.209665	78.049957	-136.374420	-96.275711	3.968485	0.000000	-3.041567	0.000000	0.000000	0.000000	2.191564	0.298751	-2.216524	0.000000	0.000000	4.000000	10.000000	0.000000
21917.360461	0.073661	0.568696	0.209665	78.049957	-136.374420	-96.275711	3.968485	0.000000	-3.041567	0.000000	0.000000	0.000000	2.191564	0.298751	-2.216524	0.000000	0.000000	4.000000	10.000000	0.000000
21917.363794	0.073661	0.568696	0.209665	78.049957	-136.374420	-96.275711	3.968485	0.000000	-3.041567	0.000000	0.000000	0.000000	2.191564	0.298751	-2.216524	0.000000	0.000000	4.000000	10.000000	0.000000
21917.367128	0.080370	0.569639	0.202057	78.436920	-135.044479	-93.628189	3.850657	0.000000	-3.189426	0.000000	0.000000	0.000000	2.012538	0.282978	-2.282149	0.000000	0.000000	4.000000	10.000000	0.000000
21917.370461	0.080370	0.569639	0.202057	78.436920	-135.044479	-93.628189	3.850657	0.000000	-3.189426	0.000000	0.000000	0.000000	2.012538	0.282978	-2.282149	0.000000	0.000000	4.000000	10.000000	0.000000
21917.373794	0.080370	0.569639	0.202057	78.436920	-135.044479	-93.628189	3.850657	0.000000	-3.189426	0.000000	0.000000	0.000000	2.012538	0.282978	-2.282149	0.000000	0.000000	4.000000	10.000000	0.000000
21917.377128	0.086452	0.570465	0.194208	78.975006	-134.892792	-92.479324	3.730044	0.000000	-3.329681	0.000000	0.000000	0.000000	1.824569	0.247600	-2.354920	0.000000	0.000000	4.000000	10.000000	0.000000
21917.380461	0.086452	0.570465	0.194208	78.975006	-134.892792	-92.479324	3.730044	0.000000	-3.329681	0.000000	0.000000	0.000000	1.824569	0.247600	-2.354920	0.000000	0.000000	4.000000	10.000000	0.000000
21917.383794	0.086452	0.570465	0.194208	78.975006	-134.892792	-92.479324	3.730044	0.000000	-3.329681	0.000000	0.000000	0.000000	1.824569	0.247600	-2.354920	0.000000	0.000000	4.000000	10.000000	0.000000
21917.387128	0.091745	0.571223	0.186035	79.565498	-135.569992	-91.280586	3.606824	0.000000	-3.462777	0.000000	0.000000	0.000000	1.588051	0.227560	-2.451859	0.000000	0.000000	4.000000	10.000000	0.000000
21917.390461	0.091745	0.571223	0.186035	79.565498	-135.569992	-91.280586	3.606824	0.000000	-3.462777	0.000000	0.000000	0.000000	1.588051	0.227560	-2.451859	0.000000	0.000000	4.000000	10.000000	0.000000
21917.393794	0.091745	0.571223	0.186035	79.565498	-135.569992	-91.280586	3.606824	0.000000	-3.462777	0.000000	0.000000	0.000000	1.588051	0.227560	-2.451859	0.000000	0.000000	4.000000	10.000000	0.000000
21917.397128	0.096255	0.571903	0.177515	80.161263	-137.175766	-91.041534	3.481696	0.000000	-3.588564	0.000000	0.000000	0.000000	1.353063	0.203889	-2.556081	0.000000	0.000000	4.000000	10.000000	0.000000
21917.400461	0.096255	0.571903	0.177515	80.161263	-137.175766	-91.041534	3.481696	0.000000	-3.588564	0.000000	0.000000	0.000000	1.353063	0.203889	-2.556081	0.000000	0.000000	4.000000	10.000000	0.000000
21917.403794	0.096255	0.571903	0.177515	80.161263	-137.175766	-91.041534	3.481696	0.000000	-3.588564	0.000000	0.000000	0.000000	1.353063	0.203889	-2.556081	0.000000	0.000000	4.000000	10.000000	0.000000
21917.407128	0.100190	0.572574	0.168553	80.712723	-139.461868	-92.005974	3.354050	0.000000	-3.708147	0.000000	0.000000	0.000000	1.180517	0.201293	-2.688564	0.000000	0.000000	4.000000	10.000000	0.000000
21917.410461	0.100190	0.572574	0.168553	80.712723	-139.461868	-92.005974	3.354050	0.000000	-3.708147	0.000000	0.000000	0.000000	1.180517	0.201293	-2.688564	0.000000	0.000000	4.000000	10.000000	0.000000
21917.413794	0.100190	0.572574	0.168553	80.712723	-139.461868	-92.005974	3.354050	0.000000	-3.708147	0.000000	0.000000	0.000000	1.180517	0.201293	-2.688564	0.000000	0.000000	4.000000	10.000000	0.000000
21917.417128	0.103263	0.573211	0.159218	81.225845	-142.357620	-93.294189	3.220359	0.000000	-3.824826	0.000000	0.000000	0.000000	0.921713	0.191128	-2.800550	0.000000	0.000000	4.000000	10.000000	0.000000
21917.420461	0.103263	0.573211	0.159218	81.225845	-142.357620	-93.294189	3.220359	0.000000	-3.824826	0.000000	0.000000	0.000000	0.921713	0.191128	-2.800550	0.000000	0.000000	4.000000	10.000000	0.000000
21917.423794	0.103263	0.573211	0.159218	81.225845	-142.357620	-93.294189	3.220359	0.000000	-3.824826	0.000000	0.000000	0.000000	0.921713	0.191128	-2.800550	0.000000	0.000000	4.000000	10.000000	0.000000
21917.427128	0.105539	0.573843	0.149626	81.778557	-145.363373	-94.400833	3.083251	0.000000	-3.936186	0.000000	0.000000	0.000000	0.683023	0.189746	-2.877495	0.000000	0.000000	4.000000	10.000000	0.000000
21917.430461	0.105539	0.573843	0.149626	81.778557	-145.363373	-94.400833	3.083251	0.000000	-3.936186	0.000000	0.000000	0.000000	0.683023	0.189746	-2.877495	0.000000	0.000000	4.000000	10.000000	0.000000
21917.433794	0.105539	0.573843	0.149626	81.778557	-145.363373	-94.400833	3.083251	0.000000	-3.936186	0.000000	0.000000	0.000000	0.683023	0.189746	-2.877495	0.000000	0.000000	4.000000	10.000000	0.000000
21917.437128	0.107125	0.574542	0.139921	82.552025	-147.921082	-95.406853	2.942693	0.000000	-4.042346	0.000000	0.000000	0.000000	0.475746	0.209680	-2.911522	0.000000	0.000000	4.000000	10.000000	0.000000
21917.440461	0.107125	0.574542	0.139921	82.552025	-147.921082	-95.406853	2.942693	0.000000	-4.042346	0.000000	0.000000	0.000000	0.475746	0.209680	-2.911522	0.000000	0.000000	4.000000	10.000000	0.000000
21917.443794	0.107125	0.574542	0.139921	82.552025	-147.921082	-95.406853	2.942693	0.000000	-4.042346	0.000000	0.000000	0.000000	0.475746	0.209680	-2.911522	0.000000	0.000000	4.000000	10.000000	0.000000
21917.447128	0.108006	0.575267	0.130217	83.653381	-150.174057	-96.609718	2.798893	0.000000	-4.143210	0.000000	0.000000	0.000000	0.264079	0.217331	-2.911201	0.000000	0.000000	4.000000	10.000000	0.000000
21917.450461	0.108006	0.575267	0.130217	83.653381	-150.174057	-96.609718	2.798893	0.000000	-4.143210	0.000000	0.000000	0.000000	0.264079	0.217331	-2.911201	0.000000	0.000000	4.000000	10.000000	0.000000
21917.453794	0.108006	0.575267	0.130217	83.653381	-150.174057	-96.609718	2.798893	0.000000	-4.143210	0.000000	0.000000	0.000000	0.264079	0.217331	-2.911201	0.000000	0.000000	4.000000	10.000000	0.000000
21917.457128	0.108284	0.576003	0.120468	84.924797	-152.989334	-98.909065	2.653120	0.000000	-4.238037	0.000000	0.000000	0.000000	0.083494	0.220954	-2.924634	0.000000	0.000000	4.000000	10.000000	0.000000
21917.460461	0.108284	0.576003	0.120468	84.924797	-152.989334	-98.909065	2.653120	0.000000	-4.238037	0.000000	0.000000	0.000000	0.083494	0.220954	-2.924634	0.000000	0.000000	4.000000	10.000000	0.000000
21917.463794	0.108284	0.576003	0.120468	84.924797	-152.989334	-98.909065	2.653120	0.000000	-4.238037	0.000000	0.000000	0.000000	0.083494	0.220954	-2.924634	0.000000	0.000000	4.000000	10.000000	0.000000
21917.467128	0.108028	0.576718	0.110615	86.207390	-157.226196	-102.668320	2.503355	0.000000	-4.328188	0.000000	0.000000	0.000000	-0.076731	0.214337	-2.955893	0.000000	0.000000	4.000000	10.000000	0.000000
21917.470461	0.108028	0.576718	0.110615	86.207390	-157.226196	-102.668320	2.503355	0.000000	-4.328188	0.000000	0.000000	0.000000	-0.076731	0.214337	-2.955893	0.000000	0.000000	4.000000	10.000000	0.000000
21917.473794	0.108028	0.576718	0.110615	86.207390	-157.226196	-102.668320	2.503355	0.000000	-4.328188	0.000000	0.000000	0.000000	-0.076731	0.214337	-2.955893	0.000000	0.000000	4.000000	10.000000	0.000000
21917.477128	0.107148	0.577445	0.100650	87.421844	-164.064758	-108.684349	2.347433	0.000000	-4.414698	0.000000	0.000000	0.000000	-0.264098	0.218254	-2.989586	0.000000	0.000000	4.000000	10.000000	0.000000
21917.480461	0.107148	0.577445	0.100650	87.421844	-164.064758	-108.684349	2.347433	0.000000	-4.414698	0.000000	0.000000	0.000000	-0.264098	0.218254	-2.989586	0.000000	0.000000	4.000000	10.000000	0.000000
21917.483794	0.107148	0.577445	0.100650	87.421844	-164.064758	-108.684349	2.347433	0.000000	-4.414698	0.000000	0.000000	0.000000	-0.264098	0.218254	-2.989586	0.000000	0.000000	4.000000	10.000000	0.000000
21917.487128	0.105537	0.578250	0.090721	88.530067	-176.516678	-120.328468	2.185137	0.000000	-4.497241	0.000000	0.000000	0.000000	-0.483129	0.241492	-2.978737	0.000000	0.000000	4.000000	10.000000	0.000000
21917.490461	0.105537	0.578250	0.090721	88.530067	-176.516678	-120.328468	2.185137	0.000000	-4.497241	0.000000	0.000000	0.000000	-0.483129	0.241492	-2.978737	0.000000	0.000000	4.000000	10.000000	0.000000
21917.493794	0.105537	0.578250	0.090721	88.530067	-176.516678	-120.328468	2.185137	0.000000	-4.497241	0.000000	0.000000	0.000000	-0.483129	0.241492	-2.978737	0.000000	0.000000	4.000000	10.000000	0.000000
21917.497128	0.103291	0.579161	0.080846	89.487183	144.811493	-158.538239	2.018991	0.000000	-4.574241	0.000000	0.000000	0.000000	-0.673872	0.273215	-2.962295	0.000000	0.000000	4.000000	10.000000	0.000000
21917.500461	0.103291	0.579161	0.080846	89.487183	144.811493	-158.538239	2.018991	0.000000	-4.574241	0.000000	0.000000	0.000000	-0.673872	0.273215	-2.962295	0.000000	0.000000	4.000000	10.000000	0.000000
21917.503794	0.103291	0.579161	0.080846	89.487183	144.811493	-158.538239	2.018991	0.000000	-4.574241	0.000000	0.000000	0.000000	-0.673872	0.273215	-2.962295	0.000000	0.000000	4.000000	10.000000	0.000000
21917.507128	0.100328	0.580055	0.071237	89.160934	44.532124	101.368790	1.847688	0.000000	-4.646079	0.000000	0.000000	0.000000	-0.888790	0.268237	-2.882692	0.000000	0.000000	4.000000	10.000000	0.000000
21917.510461	0.100328	0.580055	0.071237	89.160934	44.532124	101.368790	1.847688	0.000000	-4.646079	0.000000	0.000000	0.000000	-0.888790	0.268237	-2.882692	0.000000	0.000000	4.000000	10.000000	0.000000
21917.513794	0.100328	0.580055	0.071237	89.160934	44.532124	101.368790	1.847688	0.000000	-4.646079	0.000000	0.000000	0.000000	-0.888790	0.268237	-2.882692	0.000000	0.000000	4.000000	10.000000	0.000000
21917.517128	0.096651	0.580867	0.061808	88.198975	26.999081	84.083900	1.675246	0.000000	-4.711003	0.000000	0.000000	0.000000	-1.103343	0.243675	-2.828736	0.000000	0.000000	4.000000	10.000000	0.000000
21917.520461	0.096651	0.580867	0.061808	88.198975	26.999081	84.083900	1.675246	0.000000	-4.711003	0.000000	0.000000	0.000000	-1.103343	0.243675	-2.828736	0.000000	0.000000	4.000000	10.000000	0.000000
21917.523794	0.096651	0.580867	0.061808	88.198975	26.999081	84.083900	1.675246	0.000000	-4.711003	0.000000	0.000000	0.000000	-1.103343	0.243675	-2.828736	0.000000	0.000000	4.000000	10.000000	0.000000
21917.527128	0.092465	0.581656	0.052633	87.200676	23.082014	80.550797	1.499216	0.000000	-4.769942	0.000000	0.000000	0.000000	-1.255667	0.236577	-2.752636	0.000000	0.000000	4.000000	10.000000	0.000000
21917.530461	0.092465	0.581656	0.052633	87.200676	23.082014	80.550797	1.499216	0.000000	-4.769942	0.000000	0.000000	0.000000	-1.255667	0.236577	-2.752636	0.000000	0.000000	4.000000	10.000000	0.000000
21917.533794	0.092465	0.581656	0.052633	87.200676	23.082014	80.550797	1.499216	0.000000	-4.769942	0.000000	0.000000	0.000000	-1.255667	0.236577	-2.752636	0.000000	0.000000	4.000000	10.000000	0.000000
21917.537128	0.087871	0.582432	0.043670	86.188850	22.308104	80.311142	1.318906	0.000000	-4.822913	0.000000	0.000000	0.000000	-1.378193	0.232953	-2.688818	0.000000	0.000000	4.000000	10.000000	0.000000
21917.540461	0.087871	0.582432	0.043670	86.188850	22.308104	80.311142	1.318906	0.000000	-4.822913	0.000000	0.000000	0.000000	-1.378193	0.232953	-2.688818	0.000000	0.000000	4.000000	10.000000	0.000000
21917.543794	0.087871	0.582432	0.043670	86.188850	22.308104	80.311142	1.318906	0.000000	-4.822913	0.000000	0.000000	0.000000	-1.378193	0.232953	-2.688818	0.000000	0.000000	4.000000	10.000000	0.000000
21917.547128	0.082835	0.583227	0.034982	85.216682	21.903683	80.535545	1.132054	0.000000	-4.870160	0.000000	0.000000	0.000000	-1.510818	0.238416	-2.606386	0.000000	0.000000	4.000000	10.000000	0.000000
21917.550461	0.082835	0.583227	0.034982	85.216682	21.903683	80.535545	1.132054	0.000000	-4.870160	0.000000	0.000000	0.000000	-1.510818	0.238416	-2.606386	0.000000	0.000000	4.000000	10.000000	0.000000
21917.553794	0.082835	0.583227	0.034982	85.216682	21.903683	80.535545	1.132054	0.000000	-4.870160	0.000000	0.000000	0.000000	-1.510818	0.238416	-2.606386	0.000000	0.000000	4.000000	10.000000	0.000000
21917.557128	0.077265	0.584005	0.026547	84.360069	21.178362	80.477631	0.939614	0.000000	-4.910919	0.000000	0.000000	0.000000	-1.670992	0.233481	-2.530659	0.000000	0.000000	4.000000	10.000000	0.000000
21917.560461	0.077265	0.584005	0.026547	84.360069	21.178362	80.477631	0.939614	0.000000	-4.910919	0.000000	0.000000	0.000000	-1.670992	0.233481	-2.530659	0.000000	0.000000	4.000000	10.000000	0.000000
21917.563794	0.077265	0.584005	0.026547	84.360069	21.178362	80.477631	0.939614	0.000000	-4.910919	0.000000	0.000000	0.000000	-1.670992	0.233481	-2.530659	0.000000	0.000000	4.000000	10.000000	0.000000
21917.567128	0.070992	0.584744	0.018387	83.752197	20.329504	80.341026	0.740524	0.000000	-4.944858	0.000000	0.000000	0.000000	-1.881912	0.221616	-2.448008	0.000000	0.000000	4.000000	10.000000	0.000000
21917.570461	0.070992	0.584744	0.018387	83.752197	20.329504	80.341026	0.740524	0.000000	-4.944858	0.000000	0.000000	0.000000	-1.881912	0.221616	-2.448008	0.000000	0.000000	4.000000	10.000000	0.000000
21917.573794	0.070992	0.584744	0.018387	83.752197	20.329504	80.341026	0.740524	0.000000	-4.944858	0.000000	0.000000	0.000000	-1.881912	0.221616	-2.448008	0.000000	0.000000	4.000000	10.000000	0.000000
21917.577128	0.064075	0.585429	0.010612	83.346153	19.661533	80.473793	0.534562	0.000000	-4.971343	0.000000	0.000000	0.000000	-2.074979	0.205640	-2.332226	0.000000	0.000000	4.000000	10.000000	0.000000
21917.580461	0.064075	0.585429	0.010612	83.346153	19.661533	80.473793	0.534562	0.000000	-4.971343	0.000000	0.000000	0.000000	-2.074979	0.205640	-2.332226	0.000000	0.000000	4.000000	10.000000	0.000000
21917.583794	0.064075	0.585429	0.010612	83.346153	19.661533	80.473793	0.534562	0.000000	-4.971343	0.000000	0.000000	0.000000	-2.074979	0.205640	-2.332226	0.000000	0.000000	4.000000	10.000000	0.000000
21917.587128	0.056593	0.586047	0.003201	83.015823	20.319731	81.966957	0.322728	0.000000	-4.989574	0.000000	0.000000	0.000000	-2.244722	0.185252	-2.223398	0.000000	0.000000	4.000000	10.000000	0.000000
21917.590461	0.056593	0.586047	0.003201	83.015823	20.319731	81.966957	0.322728	0.000000	-4.989574	0.000000	0.000000	0.000000	-2.244722	0.185252	-2.223398	0.000000	0.000000	4.000000	10.000000	0.000000
21917.593794	0.056593	0.586047	0.003201	83.015823	20.319731	81.966957	0.322728	0.000000	-4.989574	0.000000	0.000000	0.000000	-2.244722	0.185252	-2.223398	0.000000	0.000000	4.000000	10.000000	0.000000
21917.597128	0.048789	0.586626	-0.003879	82.643684	22.480591	83.567322	0.102191	0.000000	-4.998956	0.000000	0.000000	0.000000	-2.341311	0.173804	-2.124042	0.000000	0.000000	4.000000	10.000000	0.000000
21917.600461	0.048789	0.586626	-0.003879	82.643684	22.480591	83.567322	0.102191	0.000000	-4.998956	0.000000	0.000000	0.000000	-2.341311	0.173804	-2.124042	0.000000	0.000000	4.000000	10.000000	0.000000
21917.603794	0.048789	0.586626	-0.003879	82.643684	22.480591	83.567322	0.102191	0.000000	-4.998956	0.000000	0.000000	0.000000	-2.341311	0.173804	-2.124042	0.000000	0.000000	4.000000	10.000000	0.000000
21917.607128	0.040842	0.587142	-0.010693	82.207161	25.607878	85.845131	-0.130308	0.000000	-4.998302	0.000000	0.000000	0.000000	-2.384152	0.154794	-2.044270	0.000000	0.000000	4.000000	10.000000	0.000000
21917.610461	0.040842	0.587142	-0.010693	82.207161	25.607878	85.845131	-0.130308	0.000000	-4.998302	0.000000	0.000000	0.000000	-2.384152	0.154794	-2.044270	0.000000	0.000000	4.000000	10.000000	0.000000
21917.613794	0.040842	0.587142	-0.010693	82.207161	25.607878	85.845131	-0.130308	0.000000	-4.998302	0.000000	0.000000	0.000000	-2.384152	0.154794	-2.044270	0.000000	0.000000	4.000000	10.000000	0.000000
21917.617128	0.032461	0.587636	-0.017259	81.708954	28.743483	88.885338	-0.378530	0.000000	-4.985651	0.000000	0.000000	0.000000	-2.514162	0.148146	-1.969866	0.000000	0.000000	4.000000	10.000000	0.000000
21917.620461	0.032461	0.587636	-0.017259	81.708954	28.743483	88.885338	-0.378530	0.000000	-4.985651	0.000000	0.000000	0.000000	-2.514162	0.148146	-1.969866	0.000000	0.000000	4.000000	10.000000	0.000000
21917.623794	0.032461	0.587636	-0.017259	81.708954	28.743483	88.885338	-0.378530	0.000000	-4.985651	0.000000	0.000000	0.000000	-2.514162	0.148146	-1.969866	0.000000	0.000000	4.000000	10.000000	0.000000
21917.627128	0.023609	0.588154	-0.023476	81.228798	30.923409	90.907768	-0.646031	0.000000	-4.958089	0.000000	0.000000	0.000000	-2.655693	0.155382	-1.865059	0.000000	0.000000	4.000000	10.000000	0.000000
21917.630461	0.023609	0.588154	-0.023476	81.228798	30.923409	90.907768	-0.646031	0.000000	-4.958089	0.000000	0.000000	0.000000	-2.655693	0.155382	-1.865059	0.000000	0.000000	4.000000	10.000000	0.000000
21917.633794	0.023609	0.588154	-0.023476	81.228798	30.923409	90.907768	-0.646031	0.000000	-4.958089	0.000000	0.000000	0.000000	-2.655693	0.155382	-1.865059	0.000000	0.000000	4.000000	10.000000	0.000000
21917.637128	0.014504	0.588659	-0.029162	80.842445	31.609850	90.997482	-0.932945	0.000000	-4.912190	0.000000	0.000000	0.000000	-2.731380	0.151622	-1.705690	0.000000	0.000000	4.000000	10.000000	0.000000
21917.640461	0.014504	0.588659	-0.029162	80.842445	31.609850	90.997482	-0.932945	0.000000	-4.912190	0.000000	0.000000	0.000000	-2.731380	0.151622	-1.705690	0.000000	0.000000	4.000000	10.000000	0.000000
21917.643794	0.014504	0.588659	-0.029162	80.842445	31.609850	90.997482	-0.932945	0.000000	-4.912190	0.000000	0.000000	0.000000	-2.731380	0.151622	-1.705690	0.000000	0.000000	4.000000	10.000000	0.000000
21917.647128	0.004952	0.589241	-0.034148	80.485229	31.430155	90.018288	-1.234010	0.000000	-4.845329	0.000000	0.000000	0.000000	-2.865759	0.174359	-1.495858	0.000000	0.000000	4.000000	10.000000	0.000000
21917.650461	0.004952	0.589241	-0.034148	80.485229	31.430155	90.018288	-1.234010	0.000000	-4.845329	0.000000	0.000000	0.000000	-2.865759	0.174359	-1.495858	0.000000	0.000000	4.000000	10.000000	0.000000
21917.653794	0.004952	0.589241	-0.034148	80.485229	31.430155	90.018288	-1.234010	0.000000	-4.845329	0.000000	0.000000	0.000000	-2.865759	0.174359	-1.495858	0.000000	0.000000	4.000000	10.000000	0.000000
21917.657128	-0.004960	0.589893	-0.038344	80.041061	31.182959	88.922440	-1.547024	0.000000	-4.754653	0.000000	0.000000	0.000000	-2.973442	0.195646	-1.258688	0.000000	0.000000	4.000000	10.000000	0.000000
21917.660461	-0.004960	0.589893	-0.038344	80.041061	31.182959	88.922440	-1.547024	0.000000	-4.754653	0.000000	0.000000	0.000000	-2.973442	0.195646	-1.258688	0.000000	0.000000	4.000000	10.000000	0.000000
21917.663794	-0.004960	0.589893	-0.038344	80.041061	31.182959	88.922440	-1.547024	0.000000	-4.754653	0.000000	0.000000	0.000000	-2.973442	0.195646	-1.258688	0.000000	0.000000	4.000000	10.000000	0.000000
21917.667128	-0.014982	0.590600	-0.041802	79.448517	31.370049	88.351860	-1.870729	0.000000	-4.636849	0.000000	0.000000	0.000000	-3.006561	0.212133	-1.037378	0.000000	0.000000	4.000000	10.000000	0.000000
21917.670461	-0.014982	0.590600	-0.041802	79.448517	31.370049	88.351860	-1.870729	0.000000	-4.636849	0.000000	0.000000	0.000000	-3.006561	0.212133	-1.037378	0.000000	0.000000	4.000000	10.000000	0.000000
21917.673794	-0.014982	0.590600	-0.041802	79.448517	31.370049	88.351860	-1.870729	0.000000	-4.636849	0.000000	0.000000	0.000000	-3.006561	0.212133	-1.037378	0.000000	0.000000	4.000000	10.000000	0.000000
21917.677128	-0.024961	0.591388	-0.044455	78.685654	32.211960	88.174835	-2.090084	0.000000	-4.250910	0.000000	0.000000	0.000000	-2.993791	0.236359	-0.796069	0.000000	0.000000	4.000000	10.000000	0.000000
21917.680461	-0.024961	0.591388	-0.044455	78.685654	32.211960	88.174835	-2.090084	0.000000	-4.250910	0.000000	0.000000	0.000000	-2.993791	0.236359	-0.796069	0.000000	0.000000	4.000000	10.000000	0.000000
21917.683794	-0.024961	0.591388	-0.044455	78.685654	32.211960	88.174835	-2.090084	0.000000	-4.250910	0.000000	0.000000	0.000000	-2.993791	0.236359	-0.796069	0.000000	0.000000	4.000000	10.000000	0.000000
21917.687128	-0.034933	0.592175	-0.046481	77.807426	33.272182	87.962227	-2.222762	0.000000	-3.751945	0.000000	0.000000	0.000000	-2.991568	0.236190	-0.607763	0.000000	0.000000	4.000000	10.000000	0.000000
21917.690461	-0.034933	0.592175	-0.046481	77.807426	33.272182	87.962227	-2.222762	0.000000	-3.751945	0.000000	0.000000	0.000000	-2.991568	0.236190	-0.607763	0.000000	0.000000	4.000000	10.000000	0.000000
21917.693794	-0.034933	0.592175	-0.046481	77.807426	33.272182	87.962227	-2.222762	0.000000	-3.751945	0.000000	0.000000	0.000000	-2.991568	0.236190	-0.607763	0.000000	0.000000	4.000000	10.000000	0.000000
21917.697128	-0.045087	0.592998	-0.047930	76.857483	34.239269	88.220741	-2.324056	0.000000	-3.253350	0.000000	0.000000	0.000000	-3.046342	0.246857	-0.434620	0.000000	0.000000	4.000000	10.000000	0.000000
21917.700461	-0.045087	0.592998	-0.047930	76.857483	34.239269	88.220741	-2.324056	0.000000	-3.253350	0.000000	0.000000	0.000000	-3.046342	0.246857	-0.434620	0.000000	0.000000	4.000000	10.000000	0.000000
21917.703794	-0.045087	0.592998	-0.047930	76.857483	34.239269	88.220741	-2.324056	0.000000	-3.253350	0.000000	0.000000	0.000000	-3.046342	0.246857	-0.434620	0.000000	0.000000	4.000000	10.000000	0.000000
21917.707128	-0.055483	0.593835	-0.048787	75.923347	34.806755	88.133560	-2.396493	0.000000	-2.745626	0.000000	0.000000	0.000000	-3.118725	0.251171	-0.257267	0.000000	0.000000	4.000000	10.000000	0.000000
21917.710461	-0.055483	0.593835	-0.048787	75.923347	34.806755	88.133560	-2.396493	0.000000	-2.745626	0.000000	0.000000	0.000000	-3.118725	0.251171	-0.257267	0.000000	0.000000	4.000000	10.000000	0.000000
21917.713794	-0.055483	0.593835	-0.048787	75.923347	34.806755	88.133560	-2.396493	0.000000	-2.745626	0.000000	0.000000	0.000000	-3.118725	0.251171	-0.257267	0.000000	0.000000	4.000000	10.000000	0.000000
21917.717128	-0.066111	0.594635	-0.049000	75.104546	34.864021	87.124893	-2.439371	0.000000	-2.225839	0.000000	0.000000	0.000000	-3.188294	0.240078	-0.063784	0.000000	0.000000	4.000000	10.000000	0.000000
21917.720461	-0.066111	0.594635	-0.049000	75.104546	34.864021	87.124893	-2.439371	0.000000	-2.225839	0.000000	0.000000	0.000000	-3.188294	0.240078	-0.063784	0.000000	0.000000	4.000000	10.000000	0.000000
21917.723794	-0.066111	0.594635	-0.049000	75.104546	34.864021	87.124893	-2.439371	0.000000	-2.225839	0.000000	0.000000	0.000000	-3.188294	0.240078	-0.063784	0.000000	0.000000	4.000000	10.000000	0.000000
21917.727128	-0.076924	0.595433	-0.048533	74.363564	34.781101	86.466423	-2.450002	0.000000	-1.694456	0.000000	0.000000	0.000000	-3.243850	0.239340	0.139981	0.000000	0.000000	4.000000	10.000000	0.000000
21917.730461	-0.076924	0.595433	-0.048533	74.363564	34.781101	86.466423	-2.450002	0.000000	-1.694456	0.000000	0.000000	0.000000	-3.243850	0.239340	0.139981	0.000000	0.000000	4.000000	10.000000	0.000000
21917.733794	-0.076924	0.595433	-0.048533	74.363564	34.781101	86.466423	-2.450002	0.000000	-1.694456	0.000000	0.000000	0.000000	-3.243850	0.239340	0.139981	0.000000	0.000000	4.000000	10.000000	0.000000
21917.737128	-0.087749	0.596273	-0.047277	73.799629	35.992306	87.464127	-2.426672	0.000000	-1.153815	0.000000	0.000000	0.000000	-3.247721	0.251822	0.376980	0.000000	0.000000	4.000000	10.000000	0.000000
21917.740461	-0.087749	0.596273	-0.047277	73.799629	35.992306	87.464127	-2.426672	0.000000	-1.153815	0.000000	0.000000	0.000000	-3.247721	0.251822	0.376980	0.000000	0.000000	4.000000	10.000000	0.000000
21917.743794	-0.087749	0.596273	-0.047277	73.799629	35.992306	87.464127	-2.426672	0.000000	-1.153815	0.000000	0.000000	0.000000	-3.247721	0.251822	0.376980	0.000000	0.000000	4.000000	10.000000	0.000000
21917.747128	-0.098155	0.597010	-0.045329	73.504837	39.796379	90.207191	-2.363842	0.000000	-0.612528	0.000000	0.000000	0.000000	-3.121634	0.221227	0.584415	0.000000	0.000000	4.000000	10.000000	0.000000
21917.750461	-0.098155	0.597010	-0.045329	73.504837	39.796379	90.207191	-2.363842	0.000000	-0.612528	0.000000	0.000000	0.000000	-3.121634	0.221227	0.584415	0.000000	0.000000	4.000000	10.000000	0.000000
21917.753794	-0.098155	0.597010	-0.045329	73.504837	39.796379	90.207191	-2.363842	0.000000	-0.612528	0.000000	0.000000	0.000000	-3.121634	0.221227	0.584415	0.000000	0.000000	4.000000	10.000000	0.000000
21917.757128	-0.108030	0.597694	-0.042497	73.209076	45.315804	94.433746	-2.266439	0.000000	-0.092255	0.000000	0.000000	0.000000	-2.962659	0.205314	0.849407	0.000000	0.000000	4.000000	10.000000	0.000000
21917.760461	-0.108030	0.597694	-0.042497	73.209076	45.315804	94.433746	-2.266439	0.000000	-0.092255	0.000000	0.000000	0.000000	-2.962659	0.205314	0.849407	0.000000	0.000000	4.000000	10.000000	0.000000
21917.763794	-0.108030	0.597694	-0.042497	73.209076	45.315804	94.433746	-2.266439	0.000000	-0.092255	0.000000	0.000000	0.000000	-2.962659	0.205314	0.849407	0.000000	0.000000	4.000000	10.000000	0.000000
21917.767128	-0.117715	0.598393	-0.038718	72.825699	50.716805	99.004990	-2.124871	0.000000	0.401521	0.000000	0.000000	0.000000	-2.905360	0.209729	1.133858	0.000000	0.000000	4.000000	10.000000	0.000000
21917.770461	-0.117715	0.598393	-0.038718	72.825699	50.716805	99.004990	-2.124871	0.000000	0.401521	0.000000	0.000000	0.000000	-2.905360	0.209729	1.133858	0.000000	0.000000	4.000000	10.000000	0.000000
21917.773794	-0.117715	0.598393	-0.038718	72.825699	50.716805	99.004990	-2.124871	0.000000	0.401521	0.000000	0.000000	0.000000	-2.905360	0.209729	1.133858	0.000000	0.000000	4.000000	10.000000	0.000000
21917.777128	-0.127334	0.598981	-0.034253	72.661156	55.666916	102.963898	-1.935895	0.000000	0.885748	0.000000	0.000000	0.000000	-2.885793	0.176109	1.339427	0.000000	0.000000	4.000000	10.000000	0.000000
21917.780461	-0.127334	0.598981	-0.034253	72.661156	55.666916	102.963898	-1.935895	0.000000	0.885748	0.000000	0.000000	0.000000	-2.885793	0.176109	1.339427	0.000000	0.000000	4.000000	10.000000	0.000000
21917.783794	-0.127334	0.598981	-0.034253	72.661156	55.666916	102.963898	-1.935895	0.000000	0.885748	0.000000	0.000000	0.000000	-2.885793	0.176109	1.339427	0.000000	0.000000	4.000000	10.000000	0.000000
21917.787128	-0.136812	0.599442	-0.029116	72.686775	60.494919	106.485809	-1.712657	0.000000	1.366713	0.000000	0.000000	0.000000	-2.843268	0.138441	1.541039	0.000000	0.000000	4.000000	10.000000	0.000000
21917.790461	-0.136812	0.599442	-0.029116	72.686775	60.494919	106.485809	-1.712657	0.000000	1.366713	0.000000	0.000000	0.000000	-2.843268	0.138441	1.541039	0.000000	0.000000	4.000000	10.000000	0.000000
21917.793794	-0.136812	0.599442	-0.029116	72.686775	60.494919	106.485809	-1.712657	0.000000	1.366713	0.000000	0.000000	0.000000	-2.843268	0.138441	1.541039	0.000000	0.000000	4.000000	10.000000	0.000000
21917.797128	-0.145937	0.599733	-0.023333	72.641594	65.239006	109.572884	-1.455817	0.000000	1.840591	0.000000	0.000000	0.000000	-2.737552	0.087180	1.735097	0.000000	0.000000	4.000000	10.000000	0.000000
21917.800461	-0.145937	0.599733	-0.023333	72.641594	65.239006	109.572884	-1.455817	0.000000	1.840591	0.000000	0.000000	0.000000	-2.737552	0.087180	1.735097	0.000000	0.000000	4.000000	10.000000	0.000000
21917.803794	-0.145937	0.599733	-0.023333	72.641594	65.239006	109.572884	-1.455817	0.000000	1.840591	0.000000	0.000000	0.000000	-2.737552	0.087180	1.735097	0.000000	0.000000	4.000000	10.000000	0.000000
21917.807128	-0.154700	0.599890	-0.016944	72.447548	69.787544	112.513115	-1.166634	0.000000	2.296850	0.000000	0.000000	0.000000	-2.628795	0.047341	1.916572	0.000000	0.000000	4.000000	10.000000	0.000000
21917.810461	-0.154700	0.599890	-0.016944	72.447548	69.787544	112.513115	-1.166634	0.000000	2.296850	0.000000	0.000000	0.000000	-2.628795	0.047341	1.916572	0.000000	0.000000	4.000000	10.000000	0.000000
21917.813794	-0.154700	0.599890	-0.016944	72.447548	69.787544	112.513115	-1.166634	0.000000	2.296850	0.000000	0.000000	0.000000	-2.628795	0.047341	1.916572	0.000000	0.000000	4.000000	10.000000	0.000000
21917.817128	-0.163115	0.599936	-0.009836	72.098869	73.992661	115.513283	-0.847206	0.000000	2.734983	0.000000	0.000000	0.000000	-2.524606	0.013632	2.132463	0.000000	0.000000	4.000000	10.000000	0.000000
21917.820461	-0.163115	0.599936	-0.009836	72.098869	73.992661	115.513283	-0.847206	0.000000	2.734983	0.000000	0.000000	0.000000	-2.524606	0.013632	2.132463	0.000000	0.000000	4.000000	10.000000	0.000000
21917.823794	-0.163115	0.599936	-0.009836	72.098869	73.992661	115.513283	-0.847206	0.000000	2.734983	0.000000	0.000000	0.000000	-2.524606	0.013632	2.132463	0.000000	0.000000	4.000000	10.000000	0.000000
21917.827128	-0.171092	0.599861	-0.002107	71.622536	77.844002	118.025764	-0.491795	0.000000	3.155751	0.000000	0.000000	0.000000	-2.393023	-0.022406	2.318678	0.000000	0.000000	4.000000	10.000000	0.000000
21917.830461	-0.171092	0.599861	-0.002107	71.622536	77.844002	118.025764	-0.491795	0.000000	3.155751	0.000000	0.000000	0.000000	-2.393023	-0.022406	2.318678	0.000000	0.000000	4.000000	10.000000	0.000000
21917.833794	-0.171092	0.599861	-0.002107	71.622536	77.844002	118.025764	-0.491795	0.000000	3.155751	0.000000	0.000000	0.000000	-2.393023	-0.022406	2.318678	0.000000	0.000000	4.000000	10.000000	0.000000
21917.837128	-0.178529	0.599676	0.006351	71.062614	81.386559	120.022217	-0.105349	0.000000	3.554588	0.000000	0.000000	0.000000	-2.231104	-0.055481	2.537361	0.000000	0.000000	4.000000	10.000000	0.000000
21917.840461	-0.178529	0.599676	0.006351	71.062614	81.386559	120.022217	-0.105349	0.000000	3.554588	0.000000	0.000000	0.000000	-2.231104	-0.055481	2.537361	0.000000	0.000000	4.000000	10.000000	0.000000
21917.843794	-0.178529	0.599676	0.006351	71.062614	81.386559	120.022217	-0.105349	0.000000	3.554588	0.000000	0.000000	0.000000	-2.231104	-0.055481	2.537361	0.000000	0.000000	4.000000	10.000000	0.000000
21917.847128	-0.185299	0.599342	0.015416	70.502846	84.733925	122.104225	0.317545	0.000000	3.926438	0.000000	0.000000	0.000000	-2.031177	-0.100099	2.719385	0.000000	0.000000	4.000000	10.000000	0.000000
21917.850461	-0.185299	0.599342	0.015416	70.502846	84.733925	122.104225	0.317545	0.000000	3.926438	0.000000	0.000000	0.000000	-2.031177	-0.100099	2.719385	0.000000	0.000000	4.000000	10.000000	0.000000
21917.853794	-0.185299	0.599342	0.015416	70.502846	84.733925	122.104225	0.317545	0.000000	3.926438	0.000000	0.000000	0.000000	-2.031177	-0.100099	2.719385	0.000000	0.000000	4.000000	10.000000	0.000000
21917.857128	-0.191447	0.598861	0.025023	70.011673	88.215233	124.494362	0.770776	0.000000	4.264967	0.000000	0.000000	0.000000	-1.844292	-0.144469	2.882207	0.000000	0.000000	4.000000	10.000000	0.000000
21917.860461	-0.191447	0.598861	0.025023	70.011673	88.215233	124.494362	0.770776	0.000000	4.264967	0.000000	0.000000	0.000000	-1.844292	-0.144469	2.882207	0.000000	0.000000	4.000000	10.000000	0.000000
21917.863794	-0.191447	0.598861	0.025023	70.011673	88.215233	124.494362	0.770776	0.000000	4.264967	0.000000	0.000000	0.000000	-1.844292	-0.144469	2.882207	0.000000	0.000000	4.000000	10.000000	0.000000
21917.867128	-0.196905	0.598285	0.035155	69.649612	92.027740	126.857422	1.251144	0.000000	4.572350	0.000000	0.000000	0.000000	-1.637416	-0.172875	3.039730	0.000000	0.000000	4.000000	10.000000	0.000000
21917.870461	-0.196905	0.598285	0.035155	69.649612	92.027740	126.857422	1.251144	0.000000	4.572350	0.000000	0.000000	0.000000	-1.637416	-0.172875	3.039730	0.000000	0.000000	4.000000	10.000000	0.000000
21917.873794	-0.196905	0.598285	0.035155	69.649612	92.027740	126.857422	1.251144	0.000000	4.572350	0.000000	0.000000	0.000000	-1.637416	-0.172875	3.039730	0.000000	0.000000	4.000000	10.000000	0.000000
21917.877128	-0.201710	0.597555	0.045716	69.414398	96.232155	129.337631	1.705164	0.000000	4.700257	0.000000	0.000000	0.000000	-1.441625	-0.218754	3.168352	0.000000	0.000000	4.000000	10.000000	0.000000
21917.880461	-0.201710	0.597555	0.045716	69.414398	96.232155	129.337631	1.705164	0.000000	4.700257	0.000000	0.000000	0.000000	-1.441625	-0.218754	3.168352	0.000000	0.000000	4.000000	10.000000	0.000000
21917.883794	-0.201710	0.597555	0.045716	69.414398	96.232155	129.337631	1.705164	0.000000	4.700257	0.000000	0.000000	0.000000	-1.441625	-0.218754	3.168352	0.000000	0.000000	4.000000	10.000000	0.000000
21917.887128	-0.205858	0.596664	0.056763	69.263985	100.804558	131.839691	2.049838	0.000000	4.560500	0.000000	0.000000	0.000000	-1.244257	-0.267401	3.314049	0.000000	0.000000	4.000000	10.000000	0.000000
21917.890461	-0.205858	0.596664	0.056763	69.263985	100.804558	131.839691	2.049838	0.000000	4.560500	0.000000	0.000000	0.000000	-1.244257	-0.267401	3.314049	0.000000	0.000000	4.000000	10.000000	0.000000
21917.893794	-0.205858	0.596664	0.056763	69.263985	100.804558	131.839691	2.049838	0.000000	4.560500	0.000000	0.000000	0.000000	-1.244257	-0.267401	3.314049	0.000000	0.000000	4.000000	10.000000	0.000000
21917.897128	-0.205858	0.596664	0.056763	69.168343	104.036812	133.687012	2.362843	0.000000	4.406469	0.000000	0.000000	0.000000	-1.244257	-0.267401	3.314049	0.000000	0.000000	4.000000	10.000000	0.000000
21917.900461	-0.210746	0.595308	0.070781	69.168343	104.036812	133.687012	2.362843	0.000000	4.406469	0.000000	0.000000	0.000000	-1.466284	-0.406954	4.205199	0.000000	0.000000	4.000000	10.000000	0.000000
21917.903794	-0.210746	0.595308	0.070781	69.168343	104.036812	133.687012	2.362843	0.000000	4.406469	0.000000	0.000000	0.000000	-1.466284	-0.406954	4.205199	0.000000	0.000000	4.000000	10.000000	0.000000
21917.907128	-0.213652	0.594494	0.078948	68.832329	109.559799	137.350433	2.692662	0.000000	4.213024	0.000000	0.000000	0.000000	-0.871853	-0.244126	2.450307	0.000000	0.000000	4.000000	10.000000	0.000000
21917.910461	-0.213652	0.594494	0.078948	68.832329	109.559799	137.350433	2.692662	0.000000	4.213024	0.000000	0.000000	0.000000	-0.871853	-0.244126	2.450307	0.000000	0.000000	4.000000	10.000000	0.000000
21917.913794	-0.213652	0.594494	0.078948	68.832329	109.559799	137.350433	2.692662	0.000000	4.213024	0.000000	0.000000	0.000000	-0.871853	-0.244126	2.450307	0.000000	0.000000	4.000000	10.000000	0.000000
21917.917128	-0.216772	0.592960	0.089947	68.339722	113.083527	139.752380	2.852552	0.000000	4.106452	0.000000	0.000000	0.000000	-0.936004	-0.460172	3.299737	0.000000	0.000000	4.000000	10.000000	0.000000
21917.920461	-0.216772	0.592960	0.089947	68.339722	113.083527	139.752380	2.852552	0.000000	4.106452	0.000000	0.000000	0.000000	-0.936004	-0.460172	3.299737	0.000000	0.000000	4.000000	10.000000	0.000000
21917.923794	-0.216772	0.592960	0.089947	68.339722	113.083527	139.752380	2.852552	0.000000	4.106452	0.000000	0.000000	0.000000	-0.936004	-0.460172	3.299737	0.000000	0.000000	4.000000	10.000000	0.000000
21917.927128	-0.218355	0.591344	0.101051	67.480743	115.202454	140.529800	3.051174	0.000000	3.961103	0.000000	0.000000	0.000000	-0.474996	-0.484656	3.331122	0.000000	0.000000	4.000000	10.000000	0.000000
21917.930461	-0.218355	0.591344	0.101051	67.480743	115.202454	140.529800	3.051174	0.000000	3.961103	0.000000	0.000000	0.000000	-0.474996	-0.484656	3.331122	0.000000	0.000000	4.000000	10.000000	0.000000
21917.933794	-0.218355	0.591344	0.101051	67.480743	115.202454	140.529800	3.051174	0.000000	3.961103	0.000000	0.000000	0.000000	-0.474996	-0.484656	3.331122	0.000000	0.000000	4.000000	10.000000	0.000000
21917.937128	-0.219272	0.589469	0.112059	66.530373	116.671570	141.003296	3.246615	0.000000	3.802563	0.000000	0.000000	0.000000	-0.274946	-0.562517	3.302446	0.000000	0.000000	4.000000	10.000000	0.000000
21917.940461	-0.219272	0.589469	0.112059	66.530373	116.671570	141.003296	3.246615	0.000000	3.802563	0.000000	0.000000	0.000000	-0.274946	-0.562517	3.302446	0.000000	0.000000	4.000000	10.000000	0.000000
21917.943794	-0.219272	0.589469	0.112059	66.530373	116.671570	141.003296	3.246615	0.000000	3.802563	0.000000	0.000000	0.000000	-0.274946	-0.562517	3.302446	0.000000	0.000000	4.000000	10.000000	0.000000
21917.947128	-0.219357	0.587742	0.123095	65.795959	118.440781	142.061264	3.423642	0.000000	3.643991	0.000000	0.000000	0.000000	-0.025573	-0.518083	3.310726	0.000000	0.000000	4.000000	10.000000	0.000000
21917.950461	-0.219357	0.587742	0.123095	65.795959	118.440781	142.061264	3.423642	0.000000	3.643991	0.000000	0.000000	0.000000	-0.025573	-0.518083	3.310726	0.000000	0.000000	4.000000	10.000000	0.000000
21917.953794	-0.219357	0.587742	0.123095	65.795959	118.440781	142.061264	3.423642	0.000000	3.643991	0.000000	0.000000	0.000000	-0.025573	-0.518083	3.310726	0.000000	0.000000	4.000000	10.000000	0.000000
21917.957128	-0.218649	0.585712	0.133828	65.281364	120.890007	143.234726	3.589620	0.000000	3.480607	0.000000	0.000000	0.000000	0.212368	-0.609014	3.219824	0.000000	0.000000	4.000000	10.000000	0.000000
21917.960461	-0.218649	0.585712	0.133828	65.281364	120.890007	143.234726	3.589620	0.000000	3.480607	0.000000	0.000000	0.000000	0.212368	-0.609014	3.219824	0.000000	0.000000	4.000000	10.000000	0.000000
21917.963794	-0.218649	0.585712	0.133828	65.281364	120.890007	143.234726	3.589620	0.000000	3.480607	0.000000	0.000000	0.000000	0.212368	-0.609014	3.219824	0.000000	0.000000	4.000000	10.000000	0.000000
21917.967128	-0.217257	0.583466	0.144240	64.922585	124.070114	144.909271	3.741335	0.000000	3.316988	0.000000	0.000000	0.000000	0.417457	-0.673893	3.123496	0.000000	0.000000	4.000000	10.000000	0.000000
21917.970461	-0.217257	0.583466	0.144240	64.922585	124.070114	144.909271	3.741335	0.000000	3.316988	0.000000	0.000000	0.000000	0.417457	-0.673893	3.123496	0.000000	0.000000	4.000000	10.000000	0.000000
21917.973794	-0.217257	0.583466	0.144240	64.922585	124.070114	144.909271	3.741335	0.000000	3.316988	0.000000	0.000000	0.000000	0.417457	-0.673893	3.123496	0.000000	0.000000	4.000000	10.000000	0.000000
21917.977128	-0.215325	0.581252	0.154475	64.640388	127.740410	147.291977	3.879743	0.000000	3.153981	0.000000	0.000000	0.000000	0.579642	-0.664084	3.070524	0.000000	0.000000	4.000000	10.000000	0.000000
21917.980461	-0.215325	0.581252	0.154475	64.640388	127.740410	147.291977	3.879743	0.000000	3.153981	0.000000	0.000000	0.000000	0.579642	-0.664084	3.070524	0.000000	0.000000	4.000000	10.000000	0.000000
21917.983794	-0.215325	0.581252	0.154475	64.640388	127.740410	147.291977	3.879743	0.000000	3.153981	0.000000	0.000000	0.000000	0.579642	-0.664084	3.070524	0.000000	0.000000	4.000000	10.000000	0.000000
21917.987128	-0.212625	0.578913	0.164365	64.334473	131.249374	149.649551	4.006597	0.000000	2.991184	0.000000	0.000000	0.000000	0.810089	-0.701866	2.967217	0.000000	0.000000	4.000000	10.000000	0.000000
21917.990461	-0.212625	0.578913	0.164365	64.334473	131.249374	149.649551	4.006597	0.000000	2.991184	0.000000	0.000000	0.000000	0.810089	-0.701866	2.967217	0.000000	0.000000	4.000000	10.000000	0.000000
21917.993794	-0.212625	0.578913	0.164365	64.334473	131.249374	149.649551	4.006597	0.000000	2.991184	0.000000	0.000000	0.000000	0.810089	-0.701866	2.967217	0.000000	0.000000	4.000000	10.000000	0.000000
21917.997128	-0.209101	0.576410	0.173957	63.990532	134.096817	151.349487	4.124612	0.000000	2.826231	0.000000	0.000000	0.000000	1.057159	-0.750754	2.877389	0.000000	0.000000	4.000000	10.000000	0.000000
21918.000461	-0.209101	0.576410	0.173957	63.990532	134.096817	151.349487	4.124612	0.000000	2.826231	0.000000	0.000000	0.000000	1.057159	-0.750754	2.877389	0.000000	0.000000	4.000000	10.000000	0.000000
21918.003794	-0.209101	0.576410	0.173957	63.990532	134.096817	151.349487	4.124612	0.000000	2.826231	0.000000	0.000000	0.000000	1.057159	-0.750754	2.877389	0.000000	0.000000	4.000000	10.000000	0.000000
21918.007128	-0.204968	0.573799	0.183201	63.744953	135.998322	152.357605	4.235847	0.000000	2.656615	0.000000	0.000000	0.000000	1.239846	-0.783458	2.773407	0.000000	0.000000	4.000000	10.000000	0.000000
21918.010461	-0.204968	0.573799	0.183201	63.744953	135.998322	152.357605	4.235847	0.000000	2.656615	0.000000	0.000000	0.000000	1.239846	-0.783458	2.773407	0.000000	0.000000	4.000000	10.000000	0.000000
21918.013794	-0.204968	0.573799	0.183201	63.744953	135.998322	152.357605	4.235847	0.000000	2.656615	0.000000	0.000000	0.000000	1.239846	-0.783458	2.773407	0.000000	0.000000	4.000000	10.000000	0.000000
21918.017128	-0.200398	0.571062	0.191876	63.708630	137.252609	152.863403	4.338338	0.000000	2.485724	0.000000	0.000000	0.000000	1.371193	-0.820919	2.602330	0.000000	0.000000	4.000000	10.000000	0.000000
21918.020461	-0.200398	0.571062	0.191876	63.708630	137.252609	152.863403	4.338338	0.000000	2.485724	0.000000	0.000000	0.000000	1.371193	-0.820919	2.602330	0.000000	0.000000	4.000000	10.000000	0.000000
21918.023794	-0.200398	0.571062	0.191876	63.708630	137.252609	152.863403	4.338338	0.000000	2.485724	0.000000	0.000000	0.000000	1.371193	-0.820919	2.602330	0.000000	0.000000	4.000000	10.000000	0.000000
21918.027128	-0.195424	0.568227	0.199927	63.882362	138.333084	153.218658	4.430189	0.000000	2.318066	0.000000	0.000000	0.000000	1.491951	-0.850765	2.415319	0.000000	0.000000	4.000000	10.000000	0.000000
21918.030461	-0.195424	0.568227	0.199927	63.882362	138.333084	153.218658	4.430189	0.000000	2.318066	0.000000	0.000000	0.000000	1.491951	-0.850765	2.415319	0.000000	0.000000	4.000000	10.000000	0.000000
21918.033794	-0.195424	0.568227	0.199927	63.882362	138.333084	153.218658	4.430189	0.000000	2.318066	0.000000	0.000000	0.000000	1.491951	-0.850765	2.415319	0.000000	0.000000	4.000000	10.000000	0.000000
21918.037128	-0.190312	0.565339	0.207252	64.173073	139.499634	153.666748	4.512362	0.000000	2.153737	0.000000	0.000000	0.000000	1.533659	-0.866221	2.197671	0.000000	0.000000	4.000000	10.000000	0.000000
21918.040461	-0.190312	0.565339	0.207252	64.173073	139.499634	153.666748	4.512362	0.000000	2.153737	0.000000	0.000000	0.000000	1.533659	-0.866221	2.197671	0.000000	0.000000	4.000000	10.000000	0.000000
21918.043794	-0.190312	0.565339	0.207252	64.173073	139.499634	153.666748	4.512362	0.000000	2.153737	0.000000	0.000000	0.000000	1.533659	-0.866221	2.197671	0.000000	0.000000	4.000000	10.000000	0.000000
21918.047128	-0.185137	0.562501	0.213906	64.456657	140.781906	154.237091	4.583711	0.000000	1.997397	0.000000	0.000000	0.000000	1.552669	-0.851323	1.996110	0.000000	0.000000	4.000000	10.000000	0.000000
21918.050461	-0.185137	0.562501	0.213906	64.456657	140.781906	154.237091	4.583711	0.000000	1.997397	0.000000	0.000000	0.000000	1.552669	-0.851323	1.996110	0.000000	0.000000	4.000000	10.000000	0.000000
21918.053794	-0.185137	0.562501	0.213906	64.456657	140.781906	154.237091	4.583711	0.000000	1.997397	0.000000	0.000000	0.000000	1.552669	-0.851323	1.996110	0.000000	0.000000	4.000000	10.000000	0.000000
21918.057128	-0.179655	0.559642	0.219919	64.713249	142.049683	154.807343	4.645565	0.000000	1.848980	0.000000	0.000000	0.000000	1.644558	-0.857802	1.803979	0.000000	0.000000	4.000000	10.000000	0.000000
21918.060461	-0.179655	0.559642	0.219919	64.713249	142.049683	154.807343	4.645565	0.000000	1.848980	0.000000	0.000000	0.000000	1.644558	-0.857802	1.803979	0.000000	0.000000	4.000000	10.000000	0.000000
21918.063794	-0.179655	0.559642	0.219919	64.713249	142.049683	154.807343	4.645565	0.000000	1.848980	0.000000	0.000000	0.000000	1.644558	-0.857802	1.803979	0.000000	0.000000	4.000000	10.000000	0.000000
21918.067128	-0.173926	0.556719	0.225313	64.968498	143.026489	155.139236	4.701132	0.000000	1.702751	0.000000	0.000000	0.000000	1.718744	-0.876980	1.618058	0.000000	0.000000	4.000000	10.000000	0.000000
21918.070461	-0.173926	0.556719	0.225313	64.968498	143.026489	155.139236	4.701132	0.000000	1.702751	0.000000	0.000000	0.000000	1.718744	-0.876980	1.618058	0.000000	0.000000	4.000000	10.000000	0.000000
21918.073794	-0.173926	0.556719	0.225313	64.968498	143.026489	155.139236	4.701132	0.000000	1.702751	0.000000	0.000000	0.000000	1.718744	-0.876980	1.618058	0.000000	0.000000	4.000000	10.000000	0.000000
21918.077128	-0.167950	0.553790	0.230154	65.258522	143.526825	155.067383	4.750819	0.000000	1.558755	0.000000	0.000000	0.000000	1.792715	-0.878783	1.452468	0.000000	0.000000	4.000000	10.000000	0.000000
21918.080461	-0.167950	0.553790	0.230154	65.258522	143.526825	155.067383	4.750819	0.000000	1.558755	0.000000	0.000000	0.000000	1.792715	-0.878783	1.452468	0.000000	0.000000	4.000000	10.000000	0.000000
21918.083794	-0.167950	0.553790	0.230154	65.258522	143.526825	155.067383	4.750819	0.000000	1.558755	0.000000	0.000000	0.000000	1.792715	-0.878783	1.452468	0.000000	0.000000	4.000000	10.000000	0.000000
21918.087128	-0.161769	0.550899	0.234404	65.651878	143.737808	154.749695	4.795372	0.000000	1.415769	0.000000	0.000000	0.000000	1.854229	-0.867281	1.274929	0.000000	0.000000	4.000000	10.000000	0.000000
21918.090461	-0.161769	0.550899	0.234404	65.651878	143.737808	154.749695	4.795372	0.000000	1.415769	0.000000	0.000000	0.000000	1.854229	-0.867281	1.274929	0.000000	0.000000	4.000000	10.000000	0.000000
21918.093794	-0.161769	0.550899	0.234404	65.651878	143.737808	154.749695	4.795372	0.000000	1.415769	0.000000	0.000000	0.000000	1.854229	-0.867281	1.274929	0.000000	0.000000	4.000000	10.000000	0.000000
21918.097128	-0.155374	0.547999	0.238095	66.158081	143.858688	154.352753	4.834947	0.000000	1.274085	0.000000	0.000000	0.000000	1.918675	-0.869803	1.107266	0.000000	0.000000	4.000000	10.000000	0.000000
21918.100461	-0.155374	0.547999	0.238095	66.158081	143.858688	154.352753	4.834947	0.000000	1.274085	0.000000	0.000000	0.000000	1.918675	-0.869803	1.107266	0.000000	0.000000	4.000000	10.000000	0.000000
21918.103794	-0.155374	0.547999	0.238095	66.158081	143.858688	154.352753	4.834947	0.000000	1.274085	0.000000	0.000000	0.000000	1.918675	-0.869803	1.107266	0.000000	0.000000	4.000000	10.000000	0.000000
21918.107128	-0.148807	0.545195	0.241194	66.730568	143.905899	153.891205	4.870028	0.000000	1.132620	0.000000	0.000000	0.000000	1.969965	-0.841203	0.929623	0.000000	0.000000	4.000000	10.000000	0.000000
21918.110461	-0.148807	0.545195	0.241194	66.730568	143.905899	153.891205	4.870028	0.000000	1.132620	0.000000	0.000000	0.000000	1.969965	-0.841203	0.929623	0.000000	0.000000	4.000000	10.000000	0.000000
21918.113794	-0.148807	0.545195	0.241194	66.730568	143.905899	153.891205	4.870028	0.000000	1.132620	0.000000	0.000000	0.000000	1.969965	-0.841203	0.929623	0.000000	0.000000	4.000000	10.000000	0.000000
21918.117128	-0.142122	0.542555	0.243703	67.353477	143.870575	153.415710	4.900670	0.000000	0.991681	0.000000	0.000000	0.000000	2.005507	-0.792032	0.752797	0.000000	0.000000	4.000000	10.000000	0.000000
21918.120461	-0.142122	0.542555	0.243703	67.353477	143.870575	153.415710	4.900670	0.000000	0.991681	0.000000	0.000000	0.000000	2.005507	-0.792032	0.752797	0.000000	0.000000	4.000000	10.000000	0.000000
21918.123794	-0.142122	0.542555	0.243703	67.353477	143.870575	153.415710	4.900670	0.000000	0.991681	0.000000	0.000000	0.000000	2.005507	-0.792032	0.752797	0.000000	0.000000	4.000000	10.000000	0.000000
21918.127128	-0.135442	0.540050	0.245640	68.022041	143.754700	152.883148	4.926947	0.000000	0.851582	0.000000	0.000000	0.000000	2.003885	-0.751422	0.581007	0.000000	0.000000	4.000000	10.000000	0.000000
21918.130461	-0.135442	0.540050	0.245640	68.022041	143.754700	152.883148	4.926947	0.000000	0.851582	0.000000	0.000000	0.000000	2.003885	-0.751422	0.581007	0.000000	0.000000	4.000000	10.000000	0.000000
21918.133794	-0.135442	0.540050	0.245640	68.022041	143.754700	152.883148	4.926947	0.000000	0.851582	0.000000	0.000000	0.000000	2.003885	-0.751422	0.581007	0.000000	0.000000	4.000000	10.000000	0.000000
21918.137128	-0.128784	0.537686	0.247007	68.750977	143.514359	152.494553	4.948752	0.000000	0.714037	0.000000	0.000000	0.000000	1.997413	-0.709160	0.410156	0.000000	0.000000	4.000000	10.000000	0.000000
21918.140461	-0.128784	0.537686	0.247007	68.750977	143.514359	152.494553	4.948752	0.000000	0.714037	0.000000	0.000000	0.000000	1.997413	-0.709160	0.410156	0.000000	0.000000	4.000000	10.000000	0.000000
21918.143794	-0.128784	0.537686	0.247007	68.750977	143.514359	152.494553	4.948752	0.000000	0.714037	0.000000	0.000000	0.000000	1.997413	-0.709160	0.410156	0.000000	0.000000	4.000000	10.000000	0.000000
21918.147128	-0.122176	0.535496	0.247880	69.554756	143.113312	152.808197	4.966392	0.000000	0.578747	0.000000	0.000000	0.000000	1.982545	-0.657130	0.261911	0.000000	0.000000	4.000000	10.000000	0.000000
21918.150461	-0.122176	0.535496	0.247880	69.554756	143.113312	152.808197	4.966392	0.000000	0.578747	0.000000	0.000000	0.000000	1.982545	-0.657130	0.261911	0.000000	0.000000	4.000000	10.000000	0.000000
21918.153794	-0.122176	0.535496	0.247880	69.554756	143.113312	152.808197	4.966392	0.000000	0.578747	0.000000	0.000000	0.000000	1.982545	-0.657130	0.261911	0.000000	0.000000	4.000000	10.000000	0.000000
21918.157128	-0.115567	0.533485	0.248302	70.382896	142.603867	153.587692	4.980111	0.000000	0.445532	0.000000	0.000000	0.000000	1.982549	-0.603230	0.126606	0.000000	0.000000	4.000000	10.000000	0.000000
21918.160461	-0.115567	0.533485	0.248302	70.382896	142.603867	153.587692	4.980111	0.000000	0.445532	0.000000	0.000000	0.000000	1.982549	-0.603230	0.126606	0.000000	0.000000	4.000000	10.000000	0.000000
21918.163794	-0.115567	0.533485	0.248302	70.382896	142.603867	153.587692	4.980111	0.000000	0.445532	0.000000	0.000000	0.000000	1.982549	-0.603230	0.126606	0.000000	0.000000	4.000000	10.000000	0.000000
21918.167128	-0.108809	0.531681	0.248342	71.213722	142.007996	153.962952	4.990202	0.000000	0.312863	0.000000	0.000000	0.000000	2.027452	-0.541425	0.012036	0.000000	0.000000	4.000000	10.000000	0.000000
21918.170461	-0.108809	0.531681	0.248342	71.213722	142.007996	153.962952	4.990202	0.000000	0.312863	0.000000	0.000000	0.000000	2.027452	-0.541425	0.012036	0.000000	0.000000	4.000000	10.000000	0.000000
21918.173794	-0.108809	0.531681	0.248342	71.213722	142.007996	153.962952	4.990202	0.000000	0.312863	0.000000	0.000000	0.000000	2.027452	-0.541425	0.012036	0.000000	0.000000	4.000000	10.000000	0.000000
21918.177128	-0.101794	0.530134	0.248133	72.030930	141.343872	153.734436	4.996857	0.000000	0.177250	0.000000	0.000000	0.000000	2.104437	-0.463837	-0.062771	0.000000	0.000000	4.000000	10.000000	0.000000
21918.180461	-0.101794	0.530134	0.248133	72.030930	141.343872	153.734436	4.996857	0.000000	0.177250	0.000000	0.000000	0.000000	2.104437	-0.463837	-0.062771	0.000000	0.000000	4.000000	10.000000	0.000000
21918.183794	-0.101794	0.530134	0.248133	72.030930	141.343872	153.734436	4.996857	0.000000	0.177250	0.000000	0.000000	0.000000	2.104437	-0.463837	-0.062771	0.000000	0.000000	4.000000	10.000000	0.000000
21918.187128	-0.094558	0.528783	0.247622	72.830231	140.626907	153.414474	4.999869	0.000000	0.036158	0.000000	0.000000	0.000000	2.170835	-0.405335	-0.153326	0.000000	0.000000	4.000000	10.000000	0.000000
21918.190461	-0.094558	0.528783	0.247622	72.830231	140.626907	153.414474	4.999869	0.000000	0.036158	0.000000	0.000000	0.000000	2.170835	-0.405335	-0.153326	0.000000	0.000000	4.000000	10.000000	0.000000
21918.193794	-0.094558	0.528783	0.247622	72.830231	140.626907	153.414474	4.999869	0.000000	0.036158	0.000000	0.000000	0.000000	2.170835	-0.405335	-0.153326	0.000000	0.000000	4.000000	10.000000	0.000000
21918.197128	-0.087153	0.527752	0.246878	73.637772	140.003738	153.640182	4.998793	0.000000	-0.109852	0.000000	0.000000	0.000000	2.221560	-0.309246	-0.223245	0.000000	0.000000	4.000000	10.000000	0.000000
21918.200461	-0.087153	0.527752	0.246878	73.637772	140.003738	153.640182	4.998793	0.000000	-0.109852	0.000000	0.000000	0.000000	2.221560	-0.309246	-0.223245	0.000000	0.000000	4.000000	10.000000	0.000000
21918.203794	-0.087153	0.527752	0.246878	73.637772	140.003738	153.640182	4.998793	0.000000	-0.109852	0.000000	0.000000	0.000000	2.221560	-0.309246	-0.223245	0.000000	0.000000	4.000000	10.000000	0.000000
21918.207128	-0.079850	0.526959	0.245841	74.533958	139.851807	154.419647	4.993244	0.000000	-0.259835	0.000000	0.000000	0.000000	2.190932	-0.237914	-0.311023	0.000000	0.000000	4.000000	10.000000	0.000000
21918.210461	-0.079850	0.526959	0.245841	74.533958	139.851807	154.419647	4.993244	0.000000	-0.259835	0.000000	0.000000	0.000000	2.190932	-0.237914	-0.311023	0.000000	0.000000	4.000000	10.000000	0.000000
21918.213794	-0.079850	0.526959	0.245841	74.533958	139.851807	154.419647	4.993244	0.000000	-0.259835	0.000000	0.000000	0.000000	2.190932	-0.237914	-0.311023	0.000000	0.000000	4.000000	10.000000	0.000000
21918.217128	-0.072793	0.526465	0.244541	75.579475	140.368271	155.405121	4.983289	0.000000	-0.408448	0.000000	0.000000	0.000000	2.117151	-0.148354	-0.390114	0.000000	0.000000	4.000000	10.000000	0.000000
21918.220461	-0.072793	0.526465	0.244541	75.579475	140.368271	155.405121	4.983289	0.000000	-0.408448	0.000000	0.000000	0.000000	2.117151	-0.148354	-0.390114	0.000000	0.000000	4.000000	10.000000	0.000000
21918.223794	-0.072793	0.526465	0.244541	75.579475	140.368271	155.405121	4.983289	0.000000	-0.408448	0.000000	0.000000	0.000000	2.117151	-0.148354	-0.390114	0.000000	0.000000	4.000000	10.000000	0.000000
21918.227128	-0.065894	0.526255	0.243072	76.814735	141.503342	156.976151	4.969338	0.000000	-0.552879	0.000000	0.000000	0.000000	2.069786	-0.063017	-0.440478	0.000000	0.000000	4.000000	10.000000	0.000000
21918.230461	-0.065894	0.526255	0.243072	76.814735	141.503342	156.976151	4.969338	0.000000	-0.552879	0.000000	0.000000	0.000000	2.069786	-0.063017	-0.440478	0.000000	0.000000	4.000000	10.000000	0.000000
21918.233794	-0.065894	0.526255	0.243072	76.814735	141.503342	156.976151	4.969338	0.000000	-0.552879	0.000000	0.000000	0.000000	2.069786	-0.063017	-0.440478	0.000000	0.000000	4.000000	10.000000	0.000000
21918.237128	-0.059265	0.526339	0.241558	78.178917	143.168350	159.243866	4.951495	0.000000	-0.694764	0.000000	0.000000	0.000000	1.988685	0.025210	-0.454318	0.000000	0.000000	4.000000	10.000000	0.000000
21918.240461	-0.059265	0.526339	0.241558	78.178917	143.168350	159.243866	4.951495	0.000000	-0.694764	0.000000	0.000000	0.000000	1.988685	0.025210	-0.454318	0.000000	0.000000	4.000000	10.000000	0.000000
21918.243794	-0.059265	0.526339	0.241558	78.178917	143.168350	159.243866	4.951495	0.000000	-0.694764	0.000000	0.000000	0.000000	1.988685	0.025210	-0.454318	0.000000	0.000000	4.000000	10.000000	0.000000
21918.247128	-0.052773	0.526659	0.240037	79.554657	144.890869	161.627762	4.930386	0.000000	-0.831441	0.000000	0.000000	0.000000	1.947408	0.096018	-0.456250	0.000000	0.000000	4.000000	10.000000	0.000000
21918.250461	-0.052773	0.526659	0.240037	79.554657	144.890869	161.627762	4.930386	0.000000	-0.831441	0.000000	0.000000	0.000000	1.947408	0.096018	-0.456250	0.000000	0.000000	4.000000	10.000000	0.000000
21918.253794	-0.052773	0.526659	0.240037	79.554657	144.890869	161.627762	4.930386	0.000000	-0.831441	0.000000	0.000000	0.000000	1.947408	0.096018	-0.456250	0.000000	0.000000	4.000000	10.000000	0.000000
21918.257128	-0.046385	0.527272	0.238526	80.844292	145.993530	163.725861	4.905948	0.000000	-0.965234	0.000000	0.000000	0.000000	1.916363	0.183961	-0.453183	0.000000	0.000000	4.000000	10.000000	0.000000
21918.260461	-0.046385	0.527272	0.238526	80.844292	145.993530	163.725861	4.905948	0.000000	-0.965234	0.000000	0.000000	0.000000	1.916363	0.183961	-0.453183	0.000000	0.000000	4.000000	10.000000	0.000000
21918.263794	-0.046385	0.527272	0.238526	80.844292	145.993530	163.725861	4.905948	0.000000	-0.965234	0.000000	0.000000	0.000000	1.916363	0.183961	-0.453183	0.000000	0.000000	4.000000	10.000000	0.000000
21918.267128	-0.040165	0.528139	0.237029	82.005219	145.892410	164.894211	4.878284	0.000000	-1.096513	0.000000	0.000000	0.000000	1.866039	0.259916	-0.449228	0.000000	0.000000	4.000000	10.000000	0.000000
21918.270461	-0.040165	0.528139	0.237029	82.005219	145.892410	164.894211	4.878284	0.000000	-1.096513	0.000000	0.000000	0.000000	1.866039	0.259916	-0.449228	0.000000	0.000000	4.000000	10.000000	0.000000
21918.273794	-0.040165	0.528139	0.237029	82.005219	145.892410	164.894211	4.878284	0.000000	-1.096513	0.000000	0.000000	0.000000	1.866039	0.259916	-0.449228	0.000000	0.000000	4.000000	10.000000	0.000000
21918.277128	-0.034075	0.529233	0.235505	83.067146	144.789780	164.995621	4.847921	0.000000	-1.223791	0.000000	0.000000	0.000000	1.826988	0.328263	-0.457336	0.000000	0.000000	4.000000	10.000000	0.000000
21918.280461	-0.034075	0.529233	0.235505	83.067146	144.789780	164.995621	4.847921	0.000000	-1.223791	0.000000	0.000000	0.000000	1.826988	0.328263	-0.457336	0.000000	0.000000	4.000000	10.000000	0.000000
21918.283794	-0.034075	0.529233	0.235505	83.067146	144.789780	164.995621	4.847921	0.000000	-1.223791	0.000000	0.000000	0.000000	1.826988	0.328263	-0.457336	0.000000	0.000000	4.000000	10.000000	0.000000
21918.287128	-0.028176	0.530543	0.233856	83.957458	144.057022	165.350952	4.814908	0.000000	-1.347835	0.000000	0.000000	0.000000	1.769755	0.393124	-0.494455	0.000000	0.000000	4.000000	10.000000	0.000000
21918.290461	-0.028176	0.530543	0.233856	83.957458	144.057022	165.350952	4.814908	0.000000	-1.347835	0.000000	0.000000	0.000000	1.769755	0.393124	-0.494455	0.000000	0.000000	4.000000	10.000000	0.000000
21918.293794	-0.028176	0.530543	0.233856	83.957458	144.057022	165.350952	4.814908	0.000000	-1.347835	0.000000	0.000000	0.000000	1.769755	0.393124	-0.494455	0.000000	0.000000	4.000000	10.000000	0.000000
21918.297128	-0.022592	0.531968	0.231865	84.250656	147.876236	169.884247	4.779653	0.000000	-1.467966	0.000000	0.000000	0.000000	1.675159	0.427333	-0.597449	0.000000	0.000000	4.000000	10.000000	0.000000
21918.300461	-0.022592	0.531968	0.231865	84.250656	147.876236	169.884247	4.779653	0.000000	-1.467966	0.000000	0.000000	0.000000	1.675159	0.427333	-0.597449	0.000000	0.000000	4.000000	10.000000	0.000000
21918.303794	-0.022592	0.531968	0.231865	84.250656	147.876236	169.884247	4.779653	0.000000	-1.467966	0.000000	0.000000	0.000000	1.675159	0.427333	-0.597449	0.000000	0.000000	4.000000	10.000000	0.000000
21918.307128	-0.017429	0.533534	0.229643	84.276459	154.557510	176.997406	4.742683	0.000000	-1.583338	0.000000	0.000000	0.000000	1.549024	0.469889	-0.666623	0.000000	0.000000	4.000000	10.000000	0.000000
21918.310461	-0.017429	0.533534	0.229643	84.276459	154.557510	176.997406	4.742683	0.000000	-1.583338	0.000000	0.000000	0.000000	1.549024	0.469889	-0.666623	0.000000	0.000000	4.000000	10.000000	0.000000
21918.313794	-0.017429	0.533534	0.229643	84.276459	154.557510	176.997406	4.742683	0.000000	-1.583338	0.000000	0.000000	0.000000	1.549024	0.469889	-0.666623	0.000000	0.000000	4.000000	10.000000	0.000000
21918.317128	-0.012622	0.535263	0.227244	84.290413	161.912292	-175.282806	4.705091	0.000000	-1.691779	0.000000	0.000000	0.000000	1.442018	0.518739	-0.719518	0.000000	0.000000	4.000000	10.000000	0.000000
21918.320461	-0.012622	0.535263	0.227244	84.290413	161.912292	-175.282806	4.705091	0.000000	-1.691779	0.000000	0.000000	0.000000	1.442018	0.518739	-0.719518	0.000000	0.000000	4.000000	10.000000	0.000000
21918.323794	-0.012622	0.535263	0.227244	84.290413	161.912292	-175.282806	4.705091	0.000000	-1.691779	0.000000	0.000000	0.000000	1.442018	0.518739	-0.719518	0.000000	0.000000	4.000000	10.000000	0.000000
21918.327128	-0.008205	0.537143	0.224758	84.277649	168.930634	-167.674667	4.666892	0.000000	-1.794469	0.000000	0.000000	0.000000	1.325138	0.563965	-0.745905	0.000000	0.000000	4.000000	10.000000	0.000000
21918.330461	-0.008205	0.537143	0.224758	84.277649	168.930634	-167.674667	4.666892	0.000000	-1.794469	0.000000	0.000000	0.000000	1.325138	0.563965	-0.745905	0.000000	0.000000	4.000000	10.000000	0.000000
21918.333794	-0.008205	0.537143	0.224758	84.277649	168.930634	-167.674667	4.666892	0.000000	-1.794469	0.000000	0.000000	0.000000	1.325138	0.563965	-0.745905	0.000000	0.000000	4.000000	10.000000	0.000000
21918.337128	-0.004078	0.539163	0.222124	84.236183	174.764542	-161.086304	4.628828	0.000000	-1.890491	0.000000	0.000000	0.000000	1.238227	0.606156	-0.790132	0.000000	0.000000	4.000000	10.000000	0.000000
21918.340461	-0.004078	0.539163	0.222124	84.236183	174.764542	-161.086304	4.628828	0.000000	-1.890491	0.000000	0.000000	0.000000	1.238227	0.606156	-0.790132	0.000000	0.000000	4.000000	10.000000	0.000000
21918.343794	-0.004078	0.539163	0.222124	84.236183	174.764542	-161.086304	4.628828	0.000000	-1.890491	0.000000	0.000000	0.000000	1.238227	0.606156	-0.790132	0.000000	0.000000	4.000000	10.000000	0.000000
21918.347128	-0.000143	0.541276	0.219435	84.200630	179.083725	-156.063248	4.590273	0.000000	-1.982269	0.000000	0.000000	0.000000	1.180431	0.633869	-0.806715	0.000000	0.000000	4.000000	10.000000	0.000000
21918.350461	-0.000143	0.541276	0.219435	84.200630	179.083725	-156.063248	4.590273	0.000000	-1.982269	0.000000	0.000000	0.000000	1.180431	0.633869	-0.806715	0.000000	0.000000	4.000000	10.000000	0.000000
21918.353794	-0.000143	0.541276	0.219435	84.200630	179.083725	-156.063248	4.590273	0.000000	-1.982269	0.000000	0.000000	0.000000	1.180431	0.633869	-0.806715	0.000000	0.000000	4.000000	10.000000	0.000000
21918.357128	0.003728	0.543533	0.216669	84.178833	-178.104370	-152.375778	4.550942	0.000000	-2.070972	0.000000	0.000000	0.000000	1.161358	0.677061	-0.829963	0.000000	0.000000	4.000000	10.000000	0.000000
21918.360461	0.003728	0.543533	0.216669	84.178833	-178.104370	-152.375778	4.550942	0.000000	-2.070972	0.000000	0.000000	0.000000	1.161358	0.677061	-0.829963	0.000000	0.000000	4.000000	10.000000	0.000000
21918.363794	0.003728	0.543533	0.216669	84.178833	-178.104370	-152.375778	4.550942	0.000000	-2.070972	0.000000	0.000000	0.000000	1.161358	0.677061	-0.829963	0.000000	0.000000	4.000000	10.000000	0.000000
21918.367128	0.007503	0.545817	0.213805	84.159164	-176.050766	-149.348099	4.509827	0.000000	-2.159043	0.000000	0.000000	0.000000	1.132456	0.685254	-0.858987	0.000000	0.000000	4.000000	10.000000	0.000000
21918.370461	0.007503	0.545817	0.213805	84.159164	-176.050766	-149.348099	4.509827	0.000000	-2.159043	0.000000	0.000000	0.000000	1.132456	0.685254	-0.858987	0.000000	0.000000	4.000000	10.000000	0.000000
21918.373794	0.007503	0.545817	0.213805	84.159164	-176.050766	-149.348099	4.509827	0.000000	-2.159043	0.000000	0.000000	0.000000	1.132456	0.685254	-0.858987	0.000000	0.000000	4.000000	10.000000	0.000000
21918.377128	0.011308	0.548180	0.210819	84.137497	-173.625992	-146.078949	4.467106	0.000000	-2.246100	0.000000	0.000000	0.000000	1.141306	0.708712	-0.895789	0.000000	0.000000	4.000000	10.000000	0.000000
21918.380461	0.011308	0.548180	0.210819	84.137497	-173.625992	-146.078949	4.467106	0.000000	-2.246100	0.000000	0.000000	0.000000	1.141306	0.708712	-0.895789	0.000000	0.000000	4.000000	10.000000	0.000000
21918.383794	0.011308	0.548180	0.210819	84.137497	-173.625992	-146.078949	4.467106	0.000000	-2.246100	0.000000	0.000000	0.000000	1.141306	0.708712	-0.895789	0.000000	0.000000	4.000000	10.000000	0.000000
21918.387128	0.014979	0.550474	0.207612	84.065453	-169.730515	-141.312271	4.421562	0.000000	-2.334478	0.000000	0.000000	0.000000	1.101314	0.688313	-0.962181	0.000000	0.000000	4.000000	10.000000	0.000000
21918.390461	0.014979	0.550474	0.207612	84.065453	-169.730515	-141.312271	4.421562	0.000000	-2.334478	0.000000	0.000000	0.000000	1.101314	0.688313	-0.962181	0.000000	0.000000	4.000000	10.000000	0.000000
21918.393794	0.014979	0.550474	0.207612	84.065453	-169.730515	-141.312271	4.421562	0.000000	-2.334478	0.000000	0.000000	0.000000	1.101314	0.688313	-0.962181	0.000000	0.000000	4.000000	10.000000	0.000000
21918.397128	0.018419	0.552709	0.204133	83.893242	-163.463562	-134.307480	4.374015	0.000000	-2.422393	0.000000	0.000000	0.000000	1.031964	0.670409	-1.043753	0.000000	0.000000	4.000000	10.000000	0.000000
21918.400461	0.018419	0.552709	0.204133	83.893242	-163.463562	-134.307480	4.374015	0.000000	-2.422393	0.000000	0.000000	0.000000	1.031964	0.670409	-1.043753	0.000000	0.000000	4.000000	10.000000	0.000000
21918.403794	0.018419	0.552709	0.204133	83.893242	-163.463562	-134.307480	4.374015	0.000000	-2.422393	0.000000	0.000000	0.000000	1.031964	0.670409	-1.043753	0.000000	0.000000	4.000000	10.000000	0.000000
21918.407128	0.021623	0.554865	0.200281	83.529068	-155.145309	-125.674210	4.324959	0.000000	-2.508929	0.000000	0.000000	0.000000	0.961215	0.646874	-1.155750	0.000000	0.000000	4.000000	10.000000	0.000000
21918.410461	0.021623	0.554865	0.200281	83.529068	-155.145309	-125.674210	4.324959	0.000000	-2.508929	0.000000	0.000000	0.000000	0.961215	0.646874	-1.155750	0.000000	0.000000	4.000000	10.000000	0.000000
21918.413794	0.021623	0.554865	0.200281	83.529068	-155.145309	-125.674210	4.324959	0.000000	-2.508929	0.000000	0.000000	0.000000	0.961215	0.646874	-1.155750	0.000000	0.000000	4.000000	10.000000	0.000000
21918.417128	0.024712	0.556953	0.196028	82.931282	-146.355362	-116.773575	4.273713	0.000000	-2.595260	0.000000	0.000000	0.000000	0.926723	0.626383	-1.275618	0.000000	0.000000	4.000000	10.000000	0.000000
21918.420461	0.024712	0.556953	0.196028	82.931282	-146.355362	-116.773575	4.273713	0.000000	-2.595260	0.000000	0.000000	0.000000	0.926723	0.626383	-1.275618	0.000000	0.000000	4.000000	10.000000	0.000000
21918.423794	0.024712	0.556953	0.196028	82.931282	-146.355362	-116.773575	4.273713	0.000000	-2.595260	0.000000	0.000000	0.000000	0.926723	0.626383	-1.275618	0.000000	0.000000	4.000000	10.000000	0.000000
21918.427128	0.027682	0.558952	0.191392	82.133705	-138.522812	-108.696503	4.218636	0.000000	-2.683861	0.000000	0.000000	0.000000	0.891034	0.599576	-1.390864	0.000000	0.000000	4.000000	10.000000	0.000000
21918.430461	0.027682	0.558952	0.191392	82.133705	-138.522812	-108.696503	4.218636	0.000000	-2.683861	0.000000	0.000000	0.000000	0.891034	0.599576	-1.390864	0.000000	0.000000	4.000000	10.000000	0.000000
21918.433794	0.027682	0.558952	0.191392	82.133705	-138.522812	-108.696503	4.218636	0.000000	-2.683861	0.000000	0.000000	0.000000	0.891034	0.599576	-1.390864	0.000000	0.000000	4.000000	10.000000	0.000000
21918.437128	0.030656	0.560892	0.186479	81.208130	-132.004623	-102.040215	4.159379	0.000000	-2.774809	0.000000	0.000000	0.000000	0.892362	0.582216	-1.473834	0.000000	0.000000	4.000000	10.000000	0.000000
21918.440461	0.030656	0.560892	0.186479	81.208130	-132.004623	-102.040215	4.159379	0.000000	-2.774809	0.000000	0.000000	0.000000	0.892362	0.582216	-1.473834	0.000000	0.000000	4.000000	10.000000	0.000000
21918.443794	0.030656	0.560892	0.186479	81.208130	-132.004623	-102.040215	4.159379	0.000000	-2.774809	0.000000	0.000000	0.000000	0.892362	0.582216	-1.473834	0.000000	0.000000	4.000000	10.000000	0.000000
21918.447128	0.033600	0.562646	0.181290	80.279167	-126.254982	-96.066574	4.094914	0.000000	-2.869090	0.000000	0.000000	0.000000	0.882983	0.526060	-1.556786	0.000000	0.000000	4.000000	10.000000	0.000000
21918.450461	0.033600	0.562646	0.181290	80.279167	-126.254982	-96.066574	4.094914	0.000000	-2.869090	0.000000	0.000000	0.000000	0.882983	0.526060	-1.556786	0.000000	0.000000	4.000000	10.000000	0.000000
21918.453794	0.033600	0.562646	0.181290	80.279167	-126.254982	-96.066574	4.094914	0.000000	-2.869090	0.000000	0.000000	0.000000	0.882983	0.526060	-1.556786	0.000000	0.000000	4.000000	10.000000	0.000000
21918.457128	0.036454	0.564214	0.175950	79.484520	-120.033325	-89.514359	4.025095	0.000000	-2.966245	0.000000	0.000000	0.000000	0.856266	0.470423	-1.602114	0.000000	0.000000	4.000000	10.000000	0.000000
21918.460461	0.036454	0.564214	0.175950	79.484520	-120.033325	-89.514359	4.025095	0.000000	-2.966245	0.000000	0.000000	0.000000	0.856266	0.470423	-1.602114	0.000000	0.000000	4.000000	10.000000	0.000000
21918.463794	0.036454	0.564214	0.175950	79.484520	-120.033325	-89.514359	4.025095	0.000000	-2.966245	0.000000	0.000000	0.000000	0.856266	0.470423	-1.602114	0.000000	0.000000	4.000000	10.000000	0.000000
21918.467128	0.039095	0.565571	0.170416	78.808418	-113.116394	-81.389153	3.951067	0.000000	-3.064159	0.000000	0.000000	0.000000	0.792432	0.407134	-1.660212	0.000000	0.000000	4.000000	10.000000	0.000000
21918.470461	0.039095	0.565571	0.170416	78.808418	-113.116394	-81.389153	3.951067	0.000000	-3.064159	0.000000	0.000000	0.000000	0.792432	0.407134	-1.660212	0.000000	0.000000	4.000000	10.000000	0.000000
21918.473794	0.039095	0.565571	0.170416	78.808418	-113.116394	-81.389153	3.951067	0.000000	-3.064159	0.000000	0.000000	0.000000	0.792432	0.407134	-1.660212	0.000000	0.000000	4.000000	10.000000	0.000000
21918.477128	0.041312	0.566665	0.164602	78.084618	-106.523872	-73.429192	3.873525	0.000000	-3.161614	0.000000	0.000000	0.000000	0.664923	0.328228	-1.744250	0.000000	0.000000	4.000000	10.000000	0.000000
21918.480461	0.041312	0.566665	0.164602	78.084618	-106.523872	-73.429192	3.873525	0.000000	-3.161614	0.000000	0.000000	0.000000	0.664923	0.328228	-1.744250	0.000000	0.000000	4.000000	10.000000	0.000000
21918.483794	0.041312	0.566665	0.164602	78.084618	-106.523872	-73.429192	3.873525	0.000000	-3.161614	0.000000	0.000000	0.000000	0.664923	0.328228	-1.744250	0.000000	0.000000	4.000000	10.000000	0.000000
21918.487128	0.043138	0.567497	0.158505	77.298485	-100.803513	-67.017242	3.793725	0.000000	-3.256940	0.000000	0.000000	0.000000	0.547967	0.249405	-1.829018	0.000000	0.000000	4.000000	10.000000	0.000000
21918.490461	0.043138	0.567497	0.158505	77.298485	-100.803513	-67.017242	3.793725	0.000000	-3.256940	0.000000	0.000000	0.000000	0.547967	0.249405	-1.829018	0.000000	0.000000	4.000000	10.000000	0.000000
21918.493794	0.043138	0.567497	0.158505	77.298485	-100.803513	-67.017242	3.793725	0.000000	-3.256940	0.000000	0.000000	0.000000	0.547967	0.249405	-1.829018	0.000000	0.000000	4.000000	10.000000	0.000000
21918.497128	0.044587	0.568253	0.152201	76.523514	-95.979408	-61.959999	3.710833	0.000000	-3.351077	0.000000	0.000000	0.000000	0.434496	0.226826	-1.891060	0.000000	0.000000	4.000000	10.000000	0.000000
21918.500461	0.044587	0.568253	0.152201	76.523514	-95.979408	-61.959999	3.710833	0.000000	-3.351077	0.000000	0.000000	0.000000	0.434496	0.226826	-1.891060	0.000000	0.000000	4.000000	10.000000	0.000000
21918.503794	0.044587	0.568253	0.152201	76.523514	-95.979408	-61.959999	3.710833	0.000000	-3.351077	0.000000	0.000000	0.000000	0.434496	0.226826	-1.891060	0.000000	0.000000	4.000000	10.000000	0.000000
21918.507128	0.045592	0.568964	0.145878	75.897591	-91.974930	-57.867973	3.625054	0.000000	-3.443688	0.000000	0.000000	0.000000	0.301634	0.213484	-1.897027	0.000000	0.000000	4.000000	10.000000	0.000000
21918.510461	0.045592	0.568964	0.145878	75.897591	-91.974930	-57.867973	3.625054	0.000000	-3.443688	0.000000	0.000000	0.000000	0.301634	0.213484	-1.897027	0.000000	0.000000	4.000000	10.000000	0.000000
21918.513794	0.045592	0.568964	0.145878	75.897591	-91.974930	-57.867973	3.625054	0.000000	-3.443688	0.000000	0.000000	0.000000	0.301634	0.213484	-1.897027	0.000000	0.000000	4.000000	10.000000	0.000000
21918.517128	0.046492	0.569580	0.139693	75.531906	-88.646088	-54.059971	3.539001	0.000000	-3.532064	0.000000	0.000000	0.000000	0.270140	0.184806	-1.855526	0.000000	0.000000	4.000000	10.000000	0.000000
21918.520461	0.046492	0.569580	0.139693	75.531906	-88.646088	-54.059971	3.539001	0.000000	-3.532064	0.000000	0.000000	0.000000	0.270140	0.184806	-1.855526	0.000000	0.000000	4.000000	10.000000	0.000000
21918.523794	0.046492	0.569580	0.139693	75.531906	-88.646088	-54.059971	3.539001	0.000000	-3.532064	0.000000	0.000000	0.000000	0.270140	0.184806	-1.855526	0.000000	0.000000	4.000000	10.000000	0.000000
21918.527128	0.047265	0.570157	0.133662	75.407219	-85.751472	-50.549618	3.450558	0.000000	-3.618515	0.000000	0.000000	0.000000	0.231624	0.173036	-1.809142	0.000000	0.000000	4.000000	10.000000	0.000000
21918.530461	0.047265	0.570157	0.133662	75.407219	-85.751472	-50.549618	3.450558	0.000000	-3.618515	0.000000	0.000000	0.000000	0.231624	0.173036	-1.809142	0.000000	0.000000	4.000000	10.000000	0.000000
21918.533794	0.047265	0.570157	0.133662	75.407219	-85.751472	-50.549618	3.450558	0.000000	-3.618515	0.000000	0.000000	0.000000	0.231624	0.173036	-1.809142	0.000000	0.000000	4.000000	10.000000	0.000000
21918.537128	0.047671	0.570616	0.127904	75.431458	-83.184906	-47.662933	3.360410	0.000000	-3.702383	0.000000	0.000000	0.000000	0.121808	0.137620	-1.727398	0.000000	0.000000	4.000000	10.000000	0.000000
21918.540461	0.047671	0.570616	0.127904	75.431458	-83.184906	-47.662933	3.360410	0.000000	-3.702383	0.000000	0.000000	0.000000	0.121808	0.137620	-1.727398	0.000000	0.000000	4.000000	10.000000	0.000000
21918.543794	0.047671	0.570616	0.127904	75.431458	-83.184906	-47.662933	3.360410	0.000000	-3.702383	0.000000	0.000000	0.000000	0.121808	0.137620	-1.727398	0.000000	0.000000	4.000000	10.000000	0.000000
21918.547128	0.047602	0.570953	0.122301	75.531303	-80.875984	-44.934597	3.273530	0.000000	-3.779418	0.000000	0.000000	0.000000	-0.020646	0.101262	-1.680987	0.000000	0.000000	4.000000	10.000000	0.000000
21918.550461	0.047602	0.570953	0.122301	75.531303	-80.875984	-44.934597	3.273530	0.000000	-3.779418	0.000000	0.000000	0.000000	-0.020646	0.101262	-1.680987	0.000000	0.000000	4.000000	10.000000	0.000000
21918.553794	0.047602	0.570953	0.122301	75.531303	-80.875984	-44.934597	3.273530	0.000000	-3.779418	0.000000	0.000000	0.000000	-0.020646	0.101262	-1.680987	0.000000	0.000000	4.000000	10.000000	0.000000
21918.557128	0.047012	0.571242	0.116788	75.653954	-78.803947	-41.984367	3.190128	0.000000	-3.850076	0.000000	0.000000	0.000000	-0.176998	0.086481	-1.653864	0.000000	0.000000	4.000000	10.000000	0.000000
21918.560461	0.047012	0.571242	0.116788	75.653954	-78.803947	-41.984367	3.190128	0.000000	-3.850076	0.000000	0.000000	0.000000	-0.176998	0.086481	-1.653864	0.000000	0.000000	4.000000	10.000000	0.000000
21918.563794	0.047012	0.571242	0.116788	75.653954	-78.803947	-41.984367	3.190128	0.000000	-3.850076	0.000000	0.000000	0.000000	-0.176998	0.086481	-1.653864	0.000000	0.000000	4.000000	10.000000	0.000000
21918.567128	0.045904	0.571421	0.111222	75.765388	-77.034676	-39.562462	3.110122	0.000000	-3.914989	0.000000	0.000000	0.000000	-0.332340	0.053748	-1.670002	0.000000	0.000000	4.000000	10.000000	0.000000
21918.570461	0.045904	0.571421	0.111222	75.765388	-77.034676	-39.562462	3.110122	0.000000	-3.914989	0.000000	0.000000	0.000000	-0.332340	0.053748	-1.670002	0.000000	0.000000	4.000000	10.000000	0.000000
21918.573794	0.045904	0.571421	0.111222	75.765388	-77.034676	-39.562462	3.110122	0.000000	-3.914989	0.000000	0.000000	0.000000	-0.332340	0.053748	-1.670002	0.000000	0.000000	4.000000	10.000000	0.000000
21918.577128	0.044397	0.571546	0.105538	75.973473	-75.583099	-37.704136	3.031192	0.000000	-3.976414	0.000000	0.000000	0.000000	-0.452218	0.037478	-1.704930	0.000000	0.000000	4.000000	10.000000	0.000000
21918.580461	0.044397	0.571546	0.105538	75.973473	-75.583099	-37.704136	3.031192	0.000000	-3.976414	0.000000	0.000000	0.000000	-0.452218	0.037478	-1.704930	0.000000	0.000000	4.000000	10.000000	0.000000
21918.583794	0.044397	0.571546	0.105538	75.973473	-75.583099	-37.704136	3.031192	0.000000	-3.976414	0.000000	0.000000	0.000000	-0.452218	0.037478	-1.704930	0.000000	0.000000	4.000000	10.000000	0.000000
21918.587128	0.042662	0.571634	0.099738	76.376991	-74.469772	-36.094124	2.950408	0.000000	-4.036717	0.000000	0.000000	0.000000	-0.520289	0.026549	-1.740152	0.000000	0.000000	4.000000	10.000000	0.000000
21918.590461	0.042662	0.571634	0.099738	76.376991	-74.469772	-36.094124	2.950408	0.000000	-4.036717	0.000000	0.000000	0.000000	-0.520289	0.026549	-1.740152	0.000000	0.000000	4.000000	10.000000	0.000000
21918.593794	0.042662	0.571634	0.099738	76.376991	-74.469772	-36.094124	2.950408	0.000000	-4.036717	0.000000	0.000000	0.000000	-0.520289	0.026549	-1.740152	0.000000	0.000000	4.000000	10.000000	0.000000
21918.597128	0.040844	0.571712	0.093861	76.900604	-73.489418	-34.655216	2.864889	0.000000	-4.097855	0.000000	0.000000	0.000000	-0.545438	0.023231	-1.762971	0.000000	0.000000	4.000000	10.000000	0.000000
21918.600461	0.040844	0.571712	0.093861	76.900604	-73.489418	-34.655216	2.864889	0.000000	-4.097855	0.000000	0.000000	0.000000	-0.545438	0.023231	-1.762971	0.000000	0.000000	4.000000	10.000000	0.000000
21918.603794	0.040844	0.571712	0.093861	76.900604	-73.489418	-34.655216	2.864889	0.000000	-4.097855	0.000000	0.000000	0.000000	-0.545438	0.023231	-1.762971	0.000000	0.000000	4.000000	10.000000	0.000000
21918.607128	0.038880	0.571749	0.088080	77.435272	-72.626762	-33.294998	2.772791	0.000000	-4.160725	0.000000	0.000000	0.000000	-0.589122	0.011301	-1.734384	0.000000	0.000000	4.000000	10.000000	0.000000
21918.610461	0.038880	0.571749	0.088080	77.435272	-72.626762	-33.294998	2.772791	0.000000	-4.160725	0.000000	0.000000	0.000000	-0.589122	0.011301	-1.734384	0.000000	0.000000	4.000000	10.000000	0.000000
21918.613794	0.038880	0.571749	0.088080	77.435272	-72.626762	-33.294998	2.772791	0.000000	-4.160725	0.000000	0.000000	0.000000	-0.589122	0.011301	-1.734384	0.000000	0.000000	4.000000	10.000000	0.000000
21918.617128	0.036629	0.571785	0.082499	77.895546	-71.839432	-31.998371	2.677918	0.000000	-4.222411	0.000000	0.000000	0.000000	-0.675436	0.010565	-1.674252	0.000000	0.000000	4.000000	10.000000	0.000000
21918.620461	0.036629	0.571785	0.082499	77.895546	-71.839432	-31.998371	2.677918	0.000000	-4.222411	0.000000	0.000000	0.000000	-0.675436	0.010565	-1.674252	0.000000	0.000000	4.000000	10.000000	0.000000
21918.623794	0.036629	0.571785	0.082499	77.895546	-71.839432	-31.998371	2.677918	0.000000	-4.222411	0.000000	0.000000	0.000000	-0.675436	0.010565	-1.674252	0.000000	0.000000	4.000000	10.000000	0.000000
21918.627128	0.034073	0.571820	0.077121	78.261841	-71.197525	-30.891222	2.584490	0.000000	-4.280235	0.000000	0.000000	0.000000	-0.766739	0.010599	-1.613608	0.000000	0.000000	4.000000	10.000000	0.000000
21918.630461	0.034073	0.571820	0.077121	78.261841	-71.197525	-30.891222	2.584490	0.000000	-4.280235	0.000000	0.000000	0.000000	-0.766739	0.010599	-1.613608	0.000000	0.000000	4.000000	10.000000	0.000000
21918.633794	0.034073	0.571820	0.077121	78.261841	-71.197525	-30.891222	2.584490	0.000000	-4.280235	0.000000	0.000000	0.000000	-0.766739	0.010599	-1.613608	0.000000	0.000000	4.000000	10.000000	0.000000
21918.637128	0.031149	0.571837	0.071993	78.574165	-70.753326	-29.986792	2.493047	0.000000	-4.334134	0.000000	0.000000	0.000000	-0.877238	0.005232	-1.538273	0.000000	0.000000	4.000000	10.000000	0.000000
21918.640461	0.031149	0.571837	0.071993	78.574165	-70.753326	-29.986792	2.493047	0.000000	-4.334134	0.000000	0.000000	0.000000	-0.877238	0.005232	-1.538273	0.000000	0.000000	4.000000	10.000000	0.000000
21918.643794	0.031149	0.571837	0.071993	78.574165	-70.753326	-29.986792	2.493047	0.000000	-4.334134	0.000000	0.000000	0.000000	-0.877238	0.005232	-1.538273	0.000000	0.000000	4.000000	10.000000	0.000000
21918.647128	0.027878	0.571818	0.066870	78.944099	-70.516151	-29.179104	2.406026	0.000000	-4.383039	0.000000	0.000000	0.000000	-0.981377	-0.005940	-1.536939	0.000000	0.000000	4.000000	10.000000	0.000000
21918.650461	0.027878	0.571818	0.066870	78.944099	-70.516151	-29.179104	2.406026	0.000000	-4.383039	0.000000	0.000000	0.000000	-0.981377	-0.005940	-1.536939	0.000000	0.000000	4.000000	10.000000	0.000000
21918.653794	0.027878	0.571818	0.066870	78.944099	-70.516151	-29.179104	2.406026	0.000000	-4.383039	0.000000	0.000000	0.000000	-0.981377	-0.005940	-1.536939	0.000000	0.000000	4.000000	10.000000	0.000000
21918.657128	0.024417	0.571781	0.061692	79.478935	-70.429840	-28.325943	2.316942	0.000000	-4.430777	0.000000	0.000000	0.000000	-1.038267	-0.011063	-1.553346	0.000000	0.000000	4.000000	10.000000	0.000000
21918.660461	0.024417	0.571781	0.061692	79.478935	-70.429840	-28.325943	2.316942	0.000000	-4.430777	0.000000	0.000000	0.000000	-1.038267	-0.011063	-1.553346	0.000000	0.000000	4.000000	10.000000	0.000000
21918.663794	0.024417	0.571781	0.061692	79.478935	-70.429840	-28.325943	2.316942	0.000000	-4.430777	0.000000	0.000000	0.000000	-1.038267	-0.011063	-1.553346	0.000000	0.000000	4.000000	10.000000	0.000000
21918.667128	0.020893	0.571736	0.056364	80.142357	-70.385986	-27.369989	2.221181	0.000000	-4.479548	0.000000	0.000000	0.000000	-1.057119	-0.013324	-1.598300	0.000000	0.000000	4.000000	10.000000	0.000000
21918.670461	0.020893	0.571736	0.056364	80.142357	-70.385986	-27.369989	2.221181	0.000000	-4.479548	0.000000	0.000000	0.000000	-1.057119	-0.013324	-1.598300	0.000000	0.000000	4.000000	10.000000	0.000000
21918.673794	0.020893	0.571736	0.056364	80.142357	-70.385986	-27.369989	2.221181	0.000000	-4.479548	0.000000	0.000000	0.000000	-1.057119	-0.013324	-1.598300	0.000000	0.000000	4.000000	10.000000	0.000000
21918.677128	0.017294	0.571700	0.051028	80.825745	-69.522575	-25.536489	2.112813	0.000000	-4.531669	0.000000	0.000000	0.000000	-1.079811	-0.011007	-1.600928	0.000000	0.000000	4.000000	10.000000	0.000000
21918.680461	0.017294	0.571700	0.051028	80.825745	-69.522575	-25.536489	2.112813	0.000000	-4.531669	0.000000	0.000000	0.000000	-1.079811	-0.011007	-1.600928	0.000000	0.000000	4.000000	10.000000	0.000000
21918.683794	0.017294	0.571700	0.051028	80.825745	-69.522575	-25.536489	2.112813	0.000000	-4.531669	0.000000	0.000000	0.000000	-1.079811	-0.011007	-1.600928	0.000000	0.000000	4.000000	10.000000	0.000000
21918.687128	0.013560	0.571780	0.045975	81.309906	-65.363655	-20.473135	1.994637	0.000000	-4.584913	0.000000	0.000000	0.000000	-1.120255	0.024123	-1.515777	0.000000	0.000000	4.000000	10.000000	0.000000
21918.690461	0.013560	0.571780	0.045975	81.309906	-65.363655	-20.473135	1.994637	0.000000	-4.584913	0.000000	0.000000	0.000000	-1.120255	0.024123	-1.515777	0.000000	0.000000	4.000000	10.000000	0.000000
21918.693794	0.013560	0.571780	0.045975	81.309906	-65.363655	-20.473135	1.994637	0.000000	-4.584913	0.000000	0.000000	0.000000	-1.120255	0.024123	-1.515777	0.000000	0.000000	4.000000	10.000000	0.000000
21918.697128	0.009598	0.571979	0.041273	81.380119	-57.818195	-12.158890	1.876340	0.000000	-4.634582	0.000000	0.000000	0.000000	-1.188622	0.059656	-1.410794	0.000000	0.000000	4.000000	10.000000	0.000000
21918.700461	0.009598	0.571979	0.041273	81.380119	-57.818195	-12.158890	1.876340	0.000000	-4.634582	0.000000	0.000000	0.000000	-1.188622	0.059656	-1.410794	0.000000	0.000000	4.000000	10.000000	0.000000
21918.703794	0.009598	0.571979	0.041273	81.380119	-57.818195	-12.158890	1.876340	0.000000	-4.634582	0.000000	0.000000	0.000000	-1.188622	0.059656	-1.410794	0.000000	0.000000	4.000000	10.000000	0.000000
21918.707128	0.005289	0.572162	0.036759	81.077820	-49.910797	-3.560742	1.762114	0.000000	-4.679204	0.000000	0.000000	0.000000	-1.292553	0.054917	-1.353995	0.000000	0.000000	4.000000	10.000000	0.000000
21918.710461	0.005289	0.572162	0.036759	81.077820	-49.910797	-3.560742	1.762114	0.000000	-4.679204	0.000000	0.000000	0.000000	-1.292553	0.054917	-1.353995	0.000000	0.000000	4.000000	10.000000	0.000000
21918.713794	0.005289	0.572162	0.036759	81.077820	-49.910797	-3.560742	1.762114	0.000000	-4.679204	0.000000	0.000000	0.000000	-1.292553	0.054917	-1.353995	0.000000	0.000000	4.000000	10.000000	0.000000
21918.717128	0.000594	0.572332	0.032428	80.584053	-42.877613	4.219061	1.648086	0.000000	-4.720574	0.000000	0.000000	0.000000	-1.408516	0.051145	-1.299408	0.000000	0.000000	4.000000	10.000000	0.000000
21918.720461	0.000594	0.572332	0.032428	80.584053	-42.877613	4.219061	1.648086	0.000000	-4.720574	0.000000	0.000000	0.000000	-1.408516	0.051145	-1.299408	0.000000	0.000000	4.000000	10.000000	0.000000
21918.723794	0.000594	0.572332	0.032428	80.584053	-42.877613	4.219061	1.648086	0.000000	-4.720574	0.000000	0.000000	0.000000	-1.408516	0.051145	-1.299408	0.000000	0.000000	4.000000	10.000000	0.000000
21918.727128	-0.004273	0.572484	0.028230	80.030602	-36.584736	11.278315	1.534086	0.000000	-4.758842	0.000000	0.000000	0.000000	-1.460189	0.045378	-1.259422	0.000000	0.000000	4.000000	10.000000	0.000000
21918.730461	-0.004273	0.572484	0.028230	80.030602	-36.584736	11.278315	1.534086	0.000000	-4.758842	0.000000	0.000000	0.000000	-1.460189	0.045378	-1.259422	0.000000	0.000000	4.000000	10.000000	0.000000
21918.733794	-0.004273	0.572484	0.028230	80.030602	-36.584736	11.278315	1.534086	0.000000	-4.758842	0.000000	0.000000	0.000000	-1.460189	0.045378	-1.259422	0.000000	0.000000	4.000000	10.000000	0.000000
21918.737128	-0.009129	0.572654	0.024199	79.452042	-30.773125	16.784483	1.411497	0.000000	-4.786332	0.000000	0.000000	0.000000	-1.456730	0.051246	-1.209395	0.000000	0.000000	4.000000	10.000000	0.000000
21918.740461	-0.009129	0.572654	0.024199	79.452042	-30.773125	16.784483	1.411497	0.000000	-4.786332	0.000000	0.000000	0.000000	-1.456730	0.051246	-1.209395	0.000000	0.000000	4.000000	10.000000	0.000000
21918.743794	-0.009129	0.572654	0.024199	79.452042	-30.773125	16.784483	1.411497	0.000000	-4.786332	0.000000	0.000000	0.000000	-1.456730	0.051246	-1.209395	0.000000	0.000000	4.000000	10.000000	0.000000
21918.747128	-0.014002	0.572857	0.020375	78.825356	-25.439119	21.501249	1.209931	0.000000	-4.543544	0.000000	0.000000	0.000000	-1.461761	0.060771	-1.146970	0.000000	0.000000	4.000000	10.000000	0.000000
21918.750461	-0.014002	0.572857	0.020375	78.825356	-25.439119	21.501249	1.209931	0.000000	-4.543544	0.000000	0.000000	0.000000	-1.461761	0.060771	-1.146970	0.000000	0.000000	4.000000	10.000000	0.000000
21918.753794	-0.014002	0.572857	0.020375	78.825356	-25.439119	21.501249	1.209931	0.000000	-4.543544	0.000000	0.000000	0.000000	-1.461761	0.060771	-1.146970	0.000000	0.000000	4.000000	10.000000	0.000000
21918.757128	-0.019215	0.573132	0.016847	78.138420	-20.827501	26.072668	1.018769	0.000000	-4.299917	0.000000	0.000000	0.000000	-1.564124	0.082444	-1.058449	0.000000	0.000000	4.000000	10.000000	0.000000
21918.760461	-0.019215	0.573132	0.016847	78.138420	-20.827501	26.072668	1.018769	0.000000	-4.299917	0.000000	0.000000	0.000000	-1.564124	0.082444	-1.058449	0.000000	0.000000	4.000000	10.000000	0.000000
21918.763794	-0.019215	0.573132	0.016847	78.138420	-20.827501	26.072668	1.018769	0.000000	-4.299917	0.000000	0.000000	0.000000	-1.564124	0.082444	-1.058449	0.000000	0.000000	4.000000	10.000000	0.000000
21918.767128	-0.024780	0.573461	0.013740	77.464851	-17.057133	29.820278	0.842361	0.000000	-4.039229	0.000000	0.000000	0.000000	-1.669400	0.098723	-0.932213	0.000000	0.000000	4.000000	10.000000	0.000000
21918.770461	-0.024780	0.573461	0.013740	77.464851	-17.057133	29.820278	0.842361	0.000000	-4.039229	0.000000	0.000000	0.000000	-1.669400	0.098723	-0.932213	0.000000	0.000000	4.000000	10.000000	0.000000
21918.773794	-0.024780	0.573461	0.013740	77.464851	-17.057133	29.820278	0.842361	0.000000	-4.039229	0.000000	0.000000	0.000000	-1.669400	0.098723	-0.932213	0.000000	0.000000	4.000000	10.000000	0.000000
21918.777128	-0.030553	0.573834	0.011100	77.096115	-14.110168	32.527435	0.686992	0.000000	-3.760996	0.000000	0.000000	0.000000	-1.731763	0.111804	-0.792050	0.000000	0.000000	4.000000	10.000000	0.000000
21918.780461	-0.030553	0.573834	0.011100	77.096115	-14.110168	32.527435	0.686992	0.000000	-3.760996	0.000000	0.000000	0.000000	-1.731763	0.111804	-0.792050	0.000000	0.000000	4.000000	10.000000	0.000000
21918.783794	-0.030553	0.573834	0.011100	77.096115	-14.110168	32.527435	0.686992	0.000000	-3.760996	0.000000	0.000000	0.000000	-1.731763	0.111804	-0.792050	0.000000	0.000000	4.000000	10.000000	0.000000
21918.787128	-0.036544	0.574157	0.008857	77.324196	-11.396782	34.750618	0.554984	0.000000	-3.472369	0.000000	0.000000	0.000000	-1.797402	0.097148	-0.672853	0.000000	0.000000	4.000000	10.000000	0.000000
21918.790461	-0.036544	0.574157	0.008857	77.324196	-11.396782	34.750618	0.554984	0.000000	-3.472369	0.000000	0.000000	0.000000	-1.797402	0.097148	-0.672853	0.000000	0.000000	4.000000	10.000000	0.000000
21918.793794	-0.036544	0.574157	0.008857	77.324196	-11.396782	34.750618	0.554984	0.000000	-3.472369	0.000000	0.000000	0.000000	-1.797402	0.097148	-0.672853	0.000000	0.000000	4.000000	10.000000	0.000000
21918.797128	-0.042647	0.574493	0.007132	77.700615	-7.826708	37.734940	0.442842	0.000000	-3.172802	0.000000	0.000000	0.000000	-1.831027	0.100761	-0.517427	0.000000	0.000000	4.000000	10.000000	0.000000
21918.800461	-0.042647	0.574493	0.007132	77.700615	-7.826708	37.734940	0.442842	0.000000	-3.172802	0.000000	0.000000	0.000000	-1.831027	0.100761	-0.517427	0.000000	0.000000	4.000000	10.000000	0.000000
21918.803794	-0.042647	0.574493	0.007132	77.700615	-7.826708	37.734940	0.442842	0.000000	-3.172802	0.000000	0.000000	0.000000	-1.831027	0.100761	-0.517427	0.000000	0.000000	4.000000	10.000000	0.000000
21918.807128	-0.048826	0.574821	0.005779	78.029114	-3.215906	42.343250	0.356604	0.000000	-2.867631	0.000000	0.000000	0.000000	-1.853437	0.098327	-0.405946	0.000000	0.000000	4.000000	10.000000	0.000000
21918.810461	-0.048826	0.574821	0.005779	78.029114	-3.215906	42.343250	0.356604	0.000000	-2.867631	0.000000	0.000000	0.000000	-1.853437	0.098327	-0.405946	0.000000	0.000000	4.000000	10.000000	0.000000
21918.813794	-0.048826	0.574821	0.005779	78.029114	-3.215906	42.343250	0.356604	0.000000	-2.867631	0.000000	0.000000	0.000000	-1.853437	0.098327	-0.405946	0.000000	0.000000	4.000000	10.000000	0.000000
21918.817128	-0.055199	0.575158	0.004734	78.204185	2.084702	47.586765	0.288946	0.000000	-2.558724	0.000000	0.000000	0.000000	-1.912129	0.101017	-0.313608	0.000000	0.000000	4.000000	10.000000	0.000000
21918.820461	-0.055199	0.575158	0.004734	78.204185	2.084702	47.586765	0.288946	0.000000	-2.558724	0.000000	0.000000	0.000000	-1.912129	0.101017	-0.313608	0.000000	0.000000	4.000000	10.000000	0.000000
21918.823794	-0.055199	0.575158	0.004734	78.204185	2.084702	47.586765	0.288946	0.000000	-2.558724	0.000000	0.000000	0.000000	-1.912129	0.101017	-0.313608	0.000000	0.000000	4.000000	10.000000	0.000000
21918.827128	-0.061801	0.575469	0.003950	78.196602	7.478134	52.421288	0.236678	0.000000	-2.240036	0.000000	0.000000	0.000000	-1.980415	0.093297	-0.235093	0.000000	0.000000	4.000000	10.000000	0.000000
21918.830461	-0.061801	0.575469	0.003950	78.196602	7.478134	52.421288	0.236678	0.000000	-2.240036	0.000000	0.000000	0.000000	-1.980415	0.093297	-0.235093	0.000000	0.000000	4.000000	10.000000	0.000000
21918.833794	-0.061801	0.575469	0.003950	78.196602	7.478134	52.421288	0.236678	0.000000	-2.240036	0.000000	0.000000	0.000000	-1.980415	0.093297	-0.235093	0.000000	0.000000	4.000000	10.000000	0.000000
21918.837128	-0.068602	0.575773	0.003441	78.007957	12.500789	56.946640	0.197496	0.000000	-1.909967	0.000000	0.000000	0.000000	-2.040476	0.091123	-0.152595	0.000000	0.000000	4.000000	10.000000	0.000000
21918.840461	-0.068602	0.575773	0.003441	78.007957	12.500789	56.946640	0.197496	0.000000	-1.909967	0.000000	0.000000	0.000000	-2.040476	0.091123	-0.152595	0.000000	0.000000	4.000000	10.000000	0.000000
21918.843794	-0.068602	0.575773	0.003441	78.007957	12.500789	56.946640	0.197496	0.000000	-1.909967	0.000000	0.000000	0.000000	-2.040476	0.091123	-0.152595	0.000000	0.000000	4.000000	10.000000	0.000000
21918.847128	-0.075700	0.576039	0.003281	77.674751	17.075104	61.603786	0.172063	0.000000	-1.569888	0.000000	0.000000	0.000000	-2.129395	0.079962	-0.048018	0.000000	0.000000	4.000000	10.000000	0.000000
21918.850461	-0.075700	0.576039	0.003281	77.674751	17.075104	61.603786	0.172063	0.000000	-1.569888	0.000000	0.000000	0.000000	-2.129395	0.079962	-0.048018	0.000000	0.000000	4.000000	10.000000	0.000000
21918.853794	-0.075700	0.576039	0.003281	77.674751	17.075104	61.603786	0.172063	0.000000	-1.569888	0.000000	0.000000	0.000000	-2.129395	0.079962	-0.048018	0.000000	0.000000	4.000000	10.000000	0.000000
21918.857128	-0.082902	0.576303	0.003528	77.213982	21.205214	65.568565	0.164060	0.000000	-1.214989	0.000000	0.000000	0.000000	-2.160524	0.079281	0.074172	0.000000	0.000000	4.000000	10.000000	0.000000
21918.860461	-0.082902	0.576303	0.003528	77.213982	21.205214	65.568565	0.164060	0.000000	-1.214989	0.000000	0.000000	0.000000	-2.160524	0.079281	0.074172	0.000000	0.000000	4.000000	10.000000	0.000000
21918.863794	-0.082902	0.576303	0.003528	77.213982	21.205214	65.568565	0.164060	0.000000	-1.214989	0.000000	0.000000	0.000000	-2.160524	0.079281	0.074172	0.000000	0.000000	4.000000	10.000000	0.000000
21918.867128	-0.089980	0.576541	0.004298	76.677872	25.119352	68.941444	0.176422	0.000000	-0.854902	0.000000	0.000000	0.000000	-2.123319	0.071131	0.230911	0.000000	0.000000	4.000000	10.000000	0.000000
21918.870461	-0.089980	0.576541	0.004298	76.677872	25.119352	68.941444	0.176422	0.000000	-0.854902	0.000000	0.000000	0.000000	-2.123319	0.071131	0.230911	0.000000	0.000000	4.000000	10.000000	0.000000
21918.873794	-0.089980	0.576541	0.004298	76.677872	25.119352	68.941444	0.176422	0.000000	-0.854902	0.000000	0.000000	0.000000	-2.123319	0.071131	0.230911	0.000000	0.000000	4.000000	10.000000	0.000000
21918.877128	-0.096805	0.576669	0.005423	76.200150	29.629597	73.031288	0.214907	0.000000	-0.501015	0.000000	0.000000	0.000000	-2.047588	0.038561	0.337540	0.000000	0.000000	4.000000	10.000000	0.000000
21918.880461	-0.096805	0.576669	0.005423	76.200150	29.629597	73.031288	0.214907	0.000000	-0.501015	0.000000	0.000000	0.000000	-2.047588	0.038561	0.337540	0.000000	0.000000	4.000000	10.000000	0.000000
21918.883794	-0.096805	0.576669	0.005423	76.200150	29.629597	73.031288	0.214907	0.000000	-0.501015	0.000000	0.000000	0.000000	-2.047588	0.038561	0.337540	0.000000	0.000000	4.000000	10.000000	0.000000
21918.887128	-0.103353	0.576721	0.006958	75.817215	34.796921	77.854240	0.271164	0.000000	-0.159750	0.000000	0.000000	0.000000	-1.964287	0.015464	0.460350	0.000000	0.000000	4.000000	10.000000	0.000000
21918.890461	-0.103353	0.576721	0.006958	75.817215	34.796921	77.854240	0.271164	0.000000	-0.159750	0.000000	0.000000	0.000000	-1.964287	0.015464	0.460350	0.000000	0.000000	4.000000	10.000000	0.000000
21918.893794	-0.103353	0.576721	0.006958	75.817215	34.796921	77.854240	0.271164	0.000000	-0.159750	0.000000	0.000000	0.000000	-1.964287	0.015464	0.460350	0.000000	0.000000	4.000000	10.000000	0.000000
21918.897128	-0.109742	0.576755	0.008981	75.539017	39.578468	81.776352	0.347889	0.000000	0.167631	0.000000	0.000000	0.000000	-1.916902	0.010213	0.607095	0.000000	0.000000	4.000000	10.000000	0.000000
21918.900461	-0.109742	0.576755	0.008981	75.539017	39.578468	81.776352	0.347889	0.000000	0.167631	0.000000	0.000000	0.000000	-1.916902	0.010213	0.607095	0.000000	0.000000	4.000000	10.000000	0.000000
21918.903794	-0.109742	0.576755	0.008981	75.539017	39.578468	81.776352	0.347889	0.000000	0.167631	0.000000	0.000000	0.000000	-1.916902	0.010213	0.607095	0.000000	0.000000	4.000000	10.000000	0.000000
21918.907128	-0.115983	0.576721	0.011489	75.407799	43.864964	85.085754	0.449072	0.000000	0.487114	0.000000	0.000000	0.000000	-1.872353	-0.010251	0.752208	0.000000	0.000000	4.000000	10.000000	0.000000
21918.910461	-0.115983	0.576721	0.011489	75.407799	43.864964	85.085754	0.449072	0.000000	0.487114	0.000000	0.000000	0.000000	-1.872353	-0.010251	0.752208	0.000000	0.000000	4.000000	10.000000	0.000000
21918.913794	-0.115983	0.576721	0.011489	75.407799	43.864964	85.085754	0.449072	0.000000	0.487114	0.000000	0.000000	0.000000	-1.872353	-0.010251	0.752208	0.000000	0.000000	4.000000	10.000000	0.000000
21918.917128	-0.122061	0.576637	0.014484	75.475616	47.613018	88.002769	0.574440	0.000000	0.799173	0.000000	0.000000	0.000000	-1.823388	-0.025145	0.898415	0.000000	0.000000	4.000000	10.000000	0.000000
21918.920461	-0.122061	0.576637	0.014484	75.475616	47.613018	88.002769	0.574440	0.000000	0.799173	0.000000	0.000000	0.000000	-1.823388	-0.025145	0.898415	0.000000	0.000000	4.000000	10.000000	0.000000
21918.923794	-0.122061	0.576637	0.014484	75.475616	47.613018	88.002769	0.574440	0.000000	0.799173	0.000000	0.000000	0.000000	-1.823388	-0.025145	0.898415	0.000000	0.000000	4.000000	10.000000	0.000000
21918.927128	-0.127924	0.576532	0.018021	75.638504	51.026379	90.481453	0.724175	0.000000	1.103071	0.000000	0.000000	0.000000	-1.758648	-0.031535	1.061192	0.000000	0.000000	4.000000	10.000000	0.000000
21918.930461	-0.127924	0.576532	0.018021	75.638504	51.026379	90.481453	0.724175	0.000000	1.103071	0.000000	0.000000	0.000000	-1.758648	-0.031535	1.061192	0.000000	0.000000	4.000000	10.000000	0.000000
21918.933794	-0.127924	0.576532	0.018021	75.638504	51.026379	90.481453	0.724175	0.000000	1.103071	0.000000	0.000000	0.000000	-1.758648	-0.031535	1.061192	0.000000	0.000000	4.000000	10.000000	0.000000
21918.937128	-0.133501	0.576451	0.022112	75.711754	54.273594	92.836517	0.901041	0.000000	1.396179	0.000000	0.000000	0.000000	-1.673233	-0.024253	1.227485	0.000000	0.000000	4.000000	10.000000	0.000000
21918.940461	-0.133501	0.576451	0.022112	75.711754	54.273594	92.836517	0.901041	0.000000	1.396179	0.000000	0.000000	0.000000	-1.673233	-0.024253	1.227485	0.000000	0.000000	4.000000	10.000000	0.000000
21918.943794	-0.133501	0.576451	0.022112	75.711754	54.273594	92.836517	0.901041	0.000000	1.396179	0.000000	0.000000	0.000000	-1.673233	-0.024253	1.227485	0.000000	0.000000	4.000000	10.000000	0.000000
21918.947128	-0.138770	0.576359	0.026778	75.722122	57.317596	95.171875	1.105622	0.000000	1.675051	0.000000	0.000000	0.000000	-1.580690	-0.027582	1.399640	0.000000	0.000000	4.000000	10.000000	0.000000
21918.950461	-0.138770	0.576359	0.026778	75.722122	57.317596	95.171875	1.105622	0.000000	1.675051	0.000000	0.000000	0.000000	-1.580690	-0.027582	1.399640	0.000000	0.000000	4.000000	10.000000	0.000000
21918.953794	-0.138770	0.576359	0.026778	75.722122	57.317596	95.171875	1.105622	0.000000	1.675051	0.000000	0.000000	0.000000	-1.580690	-0.027582	1.399640	0.000000	0.000000	4.000000	10.000000	0.000000
21918.957128	-0.143778	0.576293	0.031952	75.681648	60.095795	97.276306	1.338895	0.000000	1.938499	0.000000	0.000000	0.000000	-1.502519	-0.019821	1.552282	0.000000	0.000000	4.000000	10.000000	0.000000
21918.960461	-0.143778	0.576293	0.031952	75.681648	60.095795	97.276306	1.338895	0.000000	1.938499	0.000000	0.000000	0.000000	-1.502519	-0.019821	1.552282	0.000000	0.000000	4.000000	10.000000	0.000000
21918.963794	-0.143778	0.576293	0.031952	75.681648	60.095795	97.276306	1.338895	0.000000	1.938499	0.000000	0.000000	0.000000	-1.502519	-0.019821	1.552282	0.000000	0.000000	4.000000	10.000000	0.000000
21918.967128	-0.148515	0.576180	0.037546	75.608421	62.960690	99.465515	1.597609	0.000000	2.188919	0.000000	0.000000	0.000000	-1.421049	-0.033773	1.678256	0.000000	0.000000	4.000000	10.000000	0.000000
21918.970461	-0.148515	0.576180	0.037546	75.608421	62.960690	99.465515	1.597609	0.000000	2.188919	0.000000	0.000000	0.000000	-1.421049	-0.033773	1.678256	0.000000	0.000000	4.000000	10.000000	0.000000
21918.973794	-0.148515	0.576180	0.037546	75.608421	62.960690	99.465515	1.597609	0.000000	2.188919	0.000000	0.000000	0.000000	-1.421049	-0.033773	1.678256	0.000000	0.000000	4.000000	10.000000	0.000000
21918.977128	-0.152910	0.575986	0.043459	75.537285	66.723175	102.222885	1.877318	0.000000	2.425761	0.000000	0.000000	0.000000	-1.318580	-0.058131	1.773714	0.000000	0.000000	4.000000	10.000000	0.000000
21918.980461	-0.152910	0.575986	0.043459	75.537285	66.723175	102.222885	1.877318	0.000000	2.425761	0.000000	0.000000	0.000000	-1.318580	-0.058131	1.773714	0.000000	0.000000	4.000000	10.000000	0.000000
21918.983794	-0.152910	0.575986	0.043459	75.537285	66.723175	102.222885	1.877318	0.000000	2.425761	0.000000	0.000000	0.000000	-1.318580	-0.058131	1.773714	0.000000	0.000000	4.000000	10.000000	0.000000
21918.987128	-0.156952	0.575641	0.049537	75.472443	71.502953	105.824158	2.172937	0.000000	2.645524	0.000000	0.000000	0.000000	-1.212558	-0.103691	1.823521	0.000000	0.000000	4.000000	10.000000	0.000000
21918.990461	-0.156952	0.575641	0.049537	75.472443	71.502953	105.824158	2.172937	0.000000	2.645524	0.000000	0.000000	0.000000	-1.212558	-0.103691	1.823521	0.000000	0.000000	4.000000	10.000000	0.000000
21918.993794	-0.156952	0.575641	0.049537	75.472443	71.502953	105.824158	2.172937	0.000000	2.645524	0.000000	0.000000	0.000000	-1.212558	-0.103691	1.823521	0.000000	0.000000	4.000000	10.000000	0.000000
21918.997128	-0.160647	0.575172	0.055945	75.424568	76.565781	109.730934	2.476857	0.000000	2.847617	0.000000	0.000000	0.000000	-1.108482	-0.140585	1.922462	0.000000	0.000000	4.000000	10.000000	0.000000
21919.000461	-0.160647	0.575172	0.055945	75.424568	76.565781	109.730934	2.476857	0.000000	2.847617	0.000000	0.000000	0.000000	-1.108482	-0.140585	1.922462	0.000000	0.000000	4.000000	10.000000	0.000000
21919.003794	-0.160647	0.575172	0.055945	75.424568	76.565781	109.730934	2.476857	0.000000	2.847617	0.000000	0.000000	0.000000	-1.108482	-0.140585	1.922462	0.000000	0.000000	4.000000	10.000000	0.000000
21919.007128	-0.164042	0.574547	0.062545	75.392014	81.573677	113.576523	2.797268	0.000000	3.032364	0.000000	0.000000	0.000000	-1.018375	-0.187447	1.979966	0.000000	0.000000	4.000000	10.000000	0.000000
21919.010461	-0.164042	0.574547	0.062545	75.392014	81.573677	113.576523	2.797268	0.000000	3.032364	0.000000	0.000000	0.000000	-1.018375	-0.187447	1.979966	0.000000	0.000000	4.000000	10.000000	0.000000
21919.013794	-0.164042	0.574547	0.062545	75.392014	81.573677	113.576523	2.797268	0.000000	3.032364	0.000000	0.000000	0.000000	-1.018375	-0.187447	1.979966	0.000000	0.000000	4.000000	10.000000	0.000000
21919.017128	-0.167218	0.573807	0.069384	75.319176	86.462044	117.199959	3.127262	0.000000	3.202093	0.000000	0.000000	0.000000	-0.952764	-0.222250	2.051496	0.000000	0.000000	4.000000	10.000000	0.000000
21919.020461	-0.167218	0.573807	0.069384	75.319176	86.462044	117.199959	3.127262	0.000000	3.202093	0.000000	0.000000	0.000000	-0.952764	-0.222250	2.051496	0.000000	0.000000	4.000000	10.000000	0.000000
21919.023794	-0.167218	0.573807	0.069384	75.319176	86.462044	117.199959	3.127262	0.000000	3.202093	0.000000	0.000000	0.000000	-0.952764	-0.222250	2.051496	0.000000	0.000000	4.000000	10.000000	0.000000
21919.027128	-0.170200	0.572966	0.076402	75.124138	90.982323	120.451317	3.469178	0.000000	3.360887	0.000000	0.000000	0.000000	-0.894529	-0.252193	2.105417	0.000000	0.000000	4.000000	10.000000	0.000000
21919.030461	-0.170200	0.572966	0.076402	75.124138	90.982323	120.451317	3.469178	0.000000	3.360887	0.000000	0.000000	0.000000	-0.894529	-0.252193	2.105417	0.000000	0.000000	4.000000	10.000000	0.000000
21919.033794	-0.170200	0.572966	0.076402	75.124138	90.982323	120.451317	3.469178	0.000000	3.360887	0.000000	0.000000	0.000000	-0.894529	-0.252193	2.105417	0.000000	0.000000	4.000000	10.000000	0.000000
21919.037128	-0.172829	0.572009	0.083669	74.780640	94.934044	123.328590	3.681815	0.000000	3.382934	0.000000	0.000000	0.000000	-0.788785	-0.287012	2.180261	0.000000	0.000000	4.000000	10.000000	0.000000
21919.040461	-0.172829	0.572009	0.083669	74.780640	94.934044	123.328590	3.681815	0.000000	3.382934	0.000000	0.000000	0.000000	-0.788785	-0.287012	2.180261	0.000000	0.000000	4.000000	10.000000	0.000000
21919.043794	-0.172829	0.572009	0.083669	74.780640	94.934044	123.328590	3.681815	0.000000	3.382934	0.000000	0.000000	0.000000	-0.788785	-0.287012	2.180261	0.000000	0.000000	4.000000	10.000000	0.000000
21919.047128	-0.175072	0.570986	0.091139	74.294975	98.294029	125.438377	3.771398	0.000000	3.282767	0.000000	0.000000	0.000000	-0.673060	-0.306937	2.240988	0.000000	0.000000	4.000000	10.000000	0.000000
21919.050461	-0.175072	0.570986	0.091139	74.294975	98.294029	125.438377	3.771398	0.000000	3.282767	0.000000	0.000000	0.000000	-0.673060	-0.306937	2.240988	0.000000	0.000000	4.000000	10.000000	0.000000
21919.053794	-0.175072	0.570986	0.091139	74.294975	98.294029	125.438377	3.771398	0.000000	3.282767	0.000000	0.000000	0.000000	-0.673060	-0.306937	2.240988	0.000000	0.000000	4.000000	10.000000	0.000000
21919.057128	-0.176949	0.569951	0.098748	73.763283	101.261810	127.289207	3.859307	0.000000	3.178955	0.000000	0.000000	0.000000	-0.563104	-0.310623	2.282712	0.000000	0.000000	4.000000	10.000000	0.000000
21919.060461	-0.176949	0.569951	0.098748	73.763283	101.261810	127.289207	3.859307	0.000000	3.178955	0.000000	0.000000	0.000000	-0.563104	-0.310623	2.282712	0.000000	0.000000	4.000000	10.000000	0.000000
21919.063794	-0.176949	0.569951	0.098748	73.763283	101.261810	127.289207	3.859307	0.000000	3.178955	0.000000	0.000000	0.000000	-0.563104	-0.310623	2.282712	0.000000	0.000000	4.000000	10.000000	0.000000
21919.067128	-0.178390	0.568904	0.106514	73.293137	104.080933	129.212814	3.943949	0.000000	3.073316	0.000000	0.000000	0.000000	-0.432217	-0.314013	2.329646	0.000000	0.000000	4.000000	10.000000	0.000000
21919.070461	-0.178390	0.568904	0.106514	73.293137	104.080933	129.212814	3.943949	0.000000	3.073316	0.000000	0.000000	0.000000	-0.432217	-0.314013	2.329646	0.000000	0.000000	4.000000	10.000000	0.000000
21919.073794	-0.178390	0.568904	0.106514	73.293137	104.080933	129.212814	3.943949	0.000000	3.073316	0.000000	0.000000	0.000000	-0.432217	-0.314013	2.329646	0.000000	0.000000	4.000000	10.000000	0.000000
21919.077128	-0.179354	0.567833	0.114366	72.925934	106.953781	131.260406	4.026970	0.000000	2.963699	0.000000	0.000000	0.000000	-0.289093	-0.321183	2.355562	0.000000	0.000000	4.000000	10.000000	0.000000
21919.080461	-0.179354	0.567833	0.114366	72.925934	106.953781	131.260406	4.026970	0.000000	2.963699	0.000000	0.000000	0.000000	-0.289093	-0.321183	2.355562	0.000000	0.000000	4.000000	10.000000	0.000000
21919.083794	-0.179354	0.567833	0.114366	72.925934	106.953781	131.260406	4.026970	0.000000	2.963699	0.000000	0.000000	0.000000	-0.289093	-0.321183	2.355562	0.000000	0.000000	4.000000	10.000000	0.000000
21919.087128	-0.179761	0.566754	0.122301	72.675575	110.025307	133.381287	4.107974	0.000000	2.850360	0.000000	0.000000	0.000000	-0.122172	-0.323691	2.380655	0.000000	0.000000	4.000000	10.000000	0.000000
21919.090461	-0.179761	0.566754	0.122301	72.675575	110.025307	133.381287	4.107974	0.000000	2.850360	0.000000	0.000000	0.000000	-0.122172	-0.323691	2.380655	0.000000	0.000000	4.000000	10.000000	0.000000
21919.093794	-0.179761	0.566754	0.122301	72.675575	110.025307	133.381287	4.107974	0.000000	2.850360	0.000000	0.000000	0.000000	-0.122172	-0.323691	2.380655	0.000000	0.000000	4.000000	10.000000	0.000000
21919.097128	-0.179590	0.565704	0.130314	72.540749	113.321518	135.569595	4.188062	0.000000	2.731324	0.000000	0.000000	0.000000	0.051235	-0.315200	2.403916	0.000000	0.000000	4.000000	10.000000	0.000000
21919.100461	-0.179590	0.565704	0.130314	72.540749	113.321518	135.569595	4.188062	0.000000	2.731324	0.000000	0.000000	0.000000	0.051235	-0.315200	2.403916	0.000000	0.000000	4.000000	10.000000	0.000000
21919.103794	-0.179590	0.565704	0.130314	72.540749	113.321518	135.569595	4.188062	0.000000	2.731324	0.000000	0.000000	0.000000	0.051235	-0.315200	2.403916	0.000000	0.000000	4.000000	10.000000	0.000000
21919.107128	-0.178801	0.564674	0.138335	72.482704	116.736076	137.890457	4.267083	0.000000	2.606148	0.000000	0.000000	0.000000	0.236724	-0.309050	2.406140	0.000000	0.000000	4.000000	10.000000	0.000000
21919.110461	-0.178801	0.564674	0.138335	72.482704	116.736076	137.890457	4.267083	0.000000	2.606148	0.000000	0.000000	0.000000	0.236724	-0.309050	2.406140	0.000000	0.000000	4.000000	10.000000	0.000000
21919.113794	-0.178801	0.564674	0.138335	72.482704	116.736076	137.890457	4.267083	0.000000	2.606148	0.000000	0.000000	0.000000	0.236724	-0.309050	2.406140	0.000000	0.000000	4.000000	10.000000	0.000000
21919.117128	-0.177426	0.563718	0.146318	72.442772	120.102814	140.116180	4.344556	0.000000	2.474839	0.000000	0.000000	0.000000	0.412657	-0.286731	2.395104	0.000000	0.000000	4.000000	10.000000	0.000000
21919.120461	-0.177426	0.563718	0.146318	72.442772	120.102814	140.116180	4.344556	0.000000	2.474839	0.000000	0.000000	0.000000	0.412657	-0.286731	2.395104	0.000000	0.000000	4.000000	10.000000	0.000000
21919.123794	-0.177426	0.563718	0.146318	72.442772	120.102814	140.116180	4.344556	0.000000	2.474839	0.000000	0.000000	0.000000	0.412657	-0.286731	2.395104	0.000000	0.000000	4.000000	10.000000	0.000000
21919.127128	-0.175373	0.562797	0.154217	72.383499	123.349724	142.254288	4.419402	0.000000	2.338565	0.000000	0.000000	0.000000	0.615686	-0.276089	2.369754	0.000000	0.000000	4.000000	10.000000	0.000000
21919.130461	-0.175373	0.562797	0.154217	72.383499	123.349724	142.254288	4.419402	0.000000	2.338565	0.000000	0.000000	0.000000	0.615686	-0.276089	2.369754	0.000000	0.000000	4.000000	10.000000	0.000000
21919.133794	-0.175373	0.562797	0.154217	72.383499	123.349724	142.254288	4.419402	0.000000	2.338565	0.000000	0.000000	0.000000	0.615686	-0.276089	2.369754	0.000000	0.000000	4.000000	10.000000	0.000000
21919.137128	-0.172688	0.561920	0.162012	72.319489	126.494682	144.387634	4.492174	0.000000	2.195536	0.000000	0.000000	0.000000	0.805438	-0.263379	2.338403	0.000000	0.000000	4.000000	10.000000	0.000000
21919.140461	-0.172688	0.561920	0.162012	72.319489	126.494682	144.387634	4.492174	0.000000	2.195536	0.000000	0.000000	0.000000	0.805438	-0.263379	2.338403	0.000000	0.000000	4.000000	10.000000	0.000000
21919.143794	-0.172688	0.561920	0.162012	72.319489	126.494682	144.387634	4.492174	0.000000	2.195536	0.000000	0.000000	0.000000	0.805438	-0.263379	2.338403	0.000000	0.000000	4.000000	10.000000	0.000000
21919.147128	-0.169374	0.561135	0.169632	72.282562	129.611298	146.468353	4.561891	0.000000	2.046742	0.000000	0.000000	0.000000	0.994425	-0.235240	2.285856	0.000000	0.000000	4.000000	10.000000	0.000000
21919.150461	-0.169374	0.561135	0.169632	72.282562	129.611298	146.468353	4.561891	0.000000	2.046742	0.000000	0.000000	0.000000	0.994425	-0.235240	2.285856	0.000000	0.000000	4.000000	10.000000	0.000000
21919.153794	-0.169374	0.561135	0.169632	72.282562	129.611298	146.468353	4.561891	0.000000	2.046742	0.000000	0.000000	0.000000	0.994425	-0.235240	2.285856	0.000000	0.000000	4.000000	10.000000	0.000000
21919.157128	-0.165506	0.560377	0.177026	72.297646	132.850311	148.714859	4.627936	0.000000	1.892673	0.000000	0.000000	0.000000	1.160377	-0.227629	2.218242	0.000000	0.000000	4.000000	10.000000	0.000000
21919.160461	-0.165506	0.560377	0.177026	72.297646	132.850311	148.714859	4.627936	0.000000	1.892673	0.000000	0.000000	0.000000	1.160377	-0.227629	2.218242	0.000000	0.000000	4.000000	10.000000	0.000000
21919.163794	-0.165506	0.560377	0.177026	72.297646	132.850311	148.714859	4.627936	0.000000	1.892673	0.000000	0.000000	0.000000	1.160377	-0.227629	2.218242	0.000000	0.000000	4.000000	10.000000	0.000000
21919.167128	-0.161077	0.559665	0.184172	72.370232	136.268417	151.125717	4.689255	0.000000	1.735191	0.000000	0.000000	0.000000	1.328691	-0.213500	2.143732	0.000000	0.000000	4.000000	10.000000	0.000000
21919.170461	-0.161077	0.559665	0.184172	72.370232	136.268417	151.125717	4.689255	0.000000	1.735191	0.000000	0.000000	0.000000	1.328691	-0.213500	2.143732	0.000000	0.000000	4.000000	10.000000	0.000000
21919.173794	-0.161077	0.559665	0.184172	72.370232	136.268417	151.125717	4.689255	0.000000	1.735191	0.000000	0.000000	0.000000	1.328691	-0.213500	2.143732	0.000000	0.000000	4.000000	10.000000	0.000000
21919.177128	-0.156073	0.559018	0.191013	72.506485	139.808365	153.623566	4.745836	0.000000	1.573862	0.000000	0.000000	0.000000	1.501209	-0.194179	2.052401	0.000000	0.000000	4.000000	10.000000	0.000000
21919.180461	-0.156073	0.559018	0.191013	72.506485	139.808365	153.623566	4.745836	0.000000	1.573862	0.000000	0.000000	0.000000	1.501209	-0.194179	2.052401	0.000000	0.000000	4.000000	10.000000	0.000000
21919.183794	-0.156073	0.559018	0.191013	72.506485	139.808365	153.623566	4.745836	0.000000	1.573862	0.000000	0.000000	0.000000	1.501209	-0.194179	2.052401	0.000000	0.000000	4.000000	10.000000	0.000000
21919.187128	-0.150477	0.558411	0.197467	72.744995	143.427933	156.171082	4.797558	0.000000	1.408348	0.000000	0.000000	0.000000	1.678787	-0.181994	1.936177	0.000000	0.000000	4.000000	10.000000	0.000000
21919.190461	-0.150477	0.558411	0.197467	72.744995	143.427933	156.171082	4.797558	0.000000	1.408348	0.000000	0.000000	0.000000	1.678787	-0.181994	1.936177	0.000000	0.000000	4.000000	10.000000	0.000000
21919.193794	-0.150477	0.558411	0.197467	72.744995	143.427933	156.171082	4.797558	0.000000	1.408348	0.000000	0.000000	0.000000	1.678787	-0.181994	1.936177	0.000000	0.000000	4.000000	10.000000	0.000000
21919.197128	-0.144297	0.557873	0.203541	73.124992	146.996246	158.656723	4.844237	0.000000	1.238293	0.000000	0.000000	0.000000	1.854032	-0.161478	1.822418	0.000000	0.000000	4.000000	10.000000	0.000000
21919.200461	-0.144297	0.557873	0.203541	73.124992	146.996246	158.656723	4.844237	0.000000	1.238293	0.000000	0.000000	0.000000	1.854032	-0.161478	1.822418	0.000000	0.000000	4.000000	10.000000	0.000000
21919.203794	-0.144297	0.557873	0.203541	73.124992	146.996246	158.656723	4.844237	0.000000	1.238293	0.000000	0.000000	0.000000	1.854032	-0.161478	1.822418	0.000000	0.000000	4.000000	10.000000	0.000000
21919.207128	-0.137647	0.557416	0.209122	73.660660	150.549591	161.117477	4.885640	0.000000	1.063262	0.000000	0.000000	0.000000	1.994778	-0.137045	1.674010	0.000000	0.000000	4.000000	10.000000	0.000000
21919.210461	-0.137647	0.557416	0.209122	73.660660	150.549591	161.117477	4.885640	0.000000	1.063262	0.000000	0.000000	0.000000	1.994778	-0.137045	1.674010	0.000000	0.000000	4.000000	10.000000	0.000000
21919.213794	-0.137647	0.557416	0.209122	73.660660	150.549591	161.117477	4.885640	0.000000	1.063262	0.000000	0.000000	0.000000	1.994778	-0.137045	1.674010	0.000000	0.000000	4.000000	10.000000	0.000000
21919.217128	-0.130573	0.557085	0.214192	74.259209	154.300400	163.759872	4.920894	0.000000	0.885893	0.000000	0.000000	0.000000	2.122477	-0.099446	1.521134	0.000000	0.000000	4.000000	10.000000	0.000000
21919.220461	-0.130573	0.557085	0.214192	74.259209	154.300400	163.759872	4.920894	0.000000	0.885893	0.000000	0.000000	0.000000	2.122477	-0.099446	1.521134	0.000000	0.000000	4.000000	10.000000	0.000000
21919.223794	-0.130573	0.557085	0.214192	74.259209	154.300400	163.759872	4.920894	0.000000	0.885893	0.000000	0.000000	0.000000	2.122477	-0.099446	1.521134	0.000000	0.000000	4.000000	10.000000	0.000000
21919.227128	-0.123175	0.556821	0.218692	74.908394	158.413315	166.887329	4.949832	0.000000	0.706511	0.000000	0.000000	0.000000	2.219186	-0.078945	1.350100	0.000000	0.000000	4.000000	10.000000	0.000000
21919.230461	-0.123175	0.556821	0.218692	74.908394	158.413315	166.887329	4.949832	0.000000	0.706511	0.000000	0.000000	0.000000	2.219186	-0.078945	1.350100	0.000000	0.000000	4.000000	10.000000	0.000000
21919.233794	-0.123175	0.556821	0.218692	74.908394	158.413315	166.887329	4.949832	0.000000	0.706511	0.000000	0.000000	0.000000	2.219186	-0.078945	1.350100	0.000000	0.000000	4.000000	10.000000	0.000000
21919.237128	-0.115477	0.556615	0.222640	75.592247	162.969070	171.281586	4.972159	0.000000	0.526910	0.000000	0.000000	0.000000	2.309530	-0.061998	1.184327	0.000000	0.000000	4.000000	10.000000	0.000000
21919.240461	-0.115477	0.556615	0.222640	75.592247	162.969070	171.281586	4.972159	0.000000	0.526910	0.000000	0.000000	0.000000	2.309530	-0.061998	1.184327	0.000000	0.000000	4.000000	10.000000	0.000000
21919.243794	-0.115477	0.556615	0.222640	75.592247	162.969070	171.281586	4.972159	0.000000	0.526910	0.000000	0.000000	0.000000	2.309530	-0.061998	1.184327	0.000000	0.000000	4.000000	10.000000	0.000000
21919.247128	-0.107589	0.556485	0.225999	76.316467	167.833282	176.590988	4.987963	0.000000	0.346739	0.000000	0.000000	0.000000	2.366296	-0.038986	1.007783	0.000000	0.000000	4.000000	10.000000	0.000000
21919.250461	-0.107589	0.556485	0.225999	76.316467	167.833282	176.590988	4.987963	0.000000	0.346739	0.000000	0.000000	0.000000	2.366296	-0.038986	1.007783	0.000000	0.000000	4.000000	10.000000	0.000000
21919.253794	-0.107589	0.556485	0.225999	76.316467	167.833282	176.590988	4.987963	0.000000	0.346739	0.000000	0.000000	0.000000	2.366296	-0.038986	1.007783	0.000000	0.000000	4.000000	10.000000	0.000000
21919.257128	-0.099426	0.556388	0.228727	77.054565	172.789612	-178.372726	4.997183	0.000000	0.167808	0.000000	0.000000	0.000000	2.448973	-0.029155	0.818354	0.000000	0.000000	4.000000	10.000000	0.000000
21919.260461	-0.099426	0.556388	0.228727	77.054565	172.789612	-178.372726	4.997183	0.000000	0.167808	0.000000	0.000000	0.000000	2.448973	-0.029155	0.818354	0.000000	0.000000	4.000000	10.000000	0.000000
21919.263794	-0.099426	0.556388	0.228727	77.054565	172.789612	-178.372726	4.997183	0.000000	0.167808	0.000000	0.000000	0.000000	2.448973	-0.029155	0.818354	0.000000	0.000000	4.000000	10.000000	0.000000
21919.267128	-0.091074	0.556287	0.230816	77.751183	177.471085	-173.892868	4.999985	0.000000	-0.012549	0.000000	0.000000	0.000000	2.505625	-0.030056	0.626751	0.000000	0.000000	4.000000	10.000000	0.000000
21919.270461	-0.091074	0.556287	0.230816	77.751183	177.471085	-173.892868	4.999985	0.000000	-0.012549	0.000000	0.000000	0.000000	2.505625	-0.030056	0.626751	0.000000	0.000000	4.000000	10.000000	0.000000
21919.273794	-0.091074	0.556287	0.230816	77.751183	177.471085	-173.892868	4.999985	0.000000	-0.012549	0.000000	0.000000	0.000000	2.505625	-0.030056	0.626751	0.000000	0.000000	4.000000	10.000000	0.000000
21919.277128	-0.082519	0.556202	0.232249	78.387688	-178.477554	-169.238525	4.996265	0.000000	-0.193216	0.000000	0.000000	0.000000	2.566364	-0.025559	0.429921	0.000000	0.000000	4.000000	10.000000	0.000000
21919.280461	-0.082519	0.556202	0.232249	78.387688	-178.477554	-169.238525	4.996265	0.000000	-0.193216	0.000000	0.000000	0.000000	2.566364	-0.025559	0.429921	0.000000	0.000000	4.000000	10.000000	0.000000
21919.283794	-0.082519	0.556202	0.232249	78.387688	-178.477554	-169.238525	4.996265	0.000000	-0.193216	0.000000	0.000000	0.000000	2.566364	-0.025559	0.429921	0.000000	0.000000	4.000000	10.000000	0.000000
21919.287128	-0.073752	0.556192	0.233032	78.983345	-174.894897	-164.582794	4.985897	0.000000	-0.375273	0.000000	0.000000	0.000000	2.630074	-0.003138	0.234800	0.000000	0.000000	4.000000	10.000000	0.000000
21919.290461	-0.073752	0.556192	0.233032	78.983345	-174.894897	-164.582794	4.985897	0.000000	-0.375273	0.000000	0.000000	0.000000	2.630074	-0.003138	0.234800	0.000000	0.000000	4.000000	10.000000	0.000000
21919.293794	-0.073752	0.556192	0.233032	78.983345	-174.894897	-164.582794	4.985897	0.000000	-0.375273	0.000000	0.000000	0.000000	2.630074	-0.003138	0.234800	0.000000	0.000000	4.000000	10.000000	0.000000
21919.297128	-0.064827	0.556197	0.233145	79.517746	-171.481949	-160.324600	4.968582	0.000000	-0.559637	0.000000	0.000000	0.000000	2.677547	0.001475	0.033997	0.000000	0.000000	4.000000	10.000000	0.000000
21919.300461	-0.064827	0.556197	0.233145	79.517746	-171.481949	-160.324600	4.968582	0.000000	-0.559637	0.000000	0.000000	0.000000	2.677547	0.001475	0.033997	0.000000	0.000000	4.000000	10.000000	0.000000
21919.303794	-0.064827	0.556197	0.233145	79.517746	-171.481949	-160.324600	4.968582	0.000000	-0.559637	0.000000	0.000000	0.000000	2.677547	0.001475	0.033997	0.000000	0.000000	4.000000	10.000000	0.000000
21919.307128	-0.055805	0.556284	0.232650	79.986473	-168.005478	-155.803391	4.944055	0.000000	-0.745869	0.000000	0.000000	0.000000	2.706551	0.026229	-0.148704	0.000000	0.000000	4.000000	10.000000	0.000000
21919.310461	-0.055805	0.556284	0.232650	79.986473	-168.005478	-155.803391	4.944055	0.000000	-0.745869	0.000000	0.000000	0.000000	2.706551	0.026229	-0.148704	0.000000	0.000000	4.000000	10.000000	0.000000
21919.313794	-0.055805	0.556284	0.232650	79.986473	-168.005478	-155.803391	4.944055	0.000000	-0.745869	0.000000	0.000000	0.000000	2.706551	0.026229	-0.148704	0.000000	0.000000	4.000000	10.000000	0.000000
21919.317128	-0.046642	0.556393	0.231534	80.363487	-164.016907	-150.260086	4.912157	0.000000	-0.933123	0.000000	0.000000	0.000000	2.749105	0.032755	-0.334619	0.000000	0.000000	4.000000	10.000000	0.000000
21919.320461	-0.046642	0.556393	0.231534	80.363487	-164.016907	-150.260086	4.912157	0.000000	-0.933123	0.000000	0.000000	0.000000	2.749105	0.032755	-0.334619	0.000000	0.000000	4.000000	10.000000	0.000000
21919.323794	-0.046642	0.556393	0.231534	80.363487	-164.016907	-150.260086	4.912157	0.000000	-0.933123	0.000000	0.000000	0.000000	2.749105	0.032755	-0.334619	0.000000	0.000000	4.000000	10.000000	0.000000
21919.327128	-0.037457	0.556506	0.229802	80.646828	-159.331055	-143.956024	4.872291	0.000000	-1.122844	0.000000	0.000000	0.000000	2.755390	0.033651	-0.519827	0.000000	0.000000	4.000000	10.000000	0.000000
21919.330461	-0.037457	0.556506	0.229802	80.646828	-159.331055	-143.956024	4.872291	0.000000	-1.122844	0.000000	0.000000	0.000000	2.755390	0.033651	-0.519827	0.000000	0.000000	4.000000	10.000000	0.000000
21919.333794	-0.037457	0.556506	0.229802	80.646828	-159.331055	-143.956024	4.872291	0.000000	-1.122844	0.000000	0.000000	0.000000	2.755390	0.033651	-0.519827	0.000000	0.000000	4.000000	10.000000	0.000000
21919.337128	-0.028209	0.556660	0.227473	80.843864	-154.004517	-137.257843	4.824512	0.000000	-1.313041	0.000000	0.000000	0.000000	2.774468	0.046415	-0.698494	0.000000	0.000000	4.000000	10.000000	0.000000
21919.340461	-0.028209	0.556660	0.227473	80.843864	-154.004517	-137.257843	4.824512	0.000000	-1.313041	0.000000	0.000000	0.000000	2.774468	0.046415	-0.698494	0.000000	0.000000	4.000000	10.000000	0.000000
21919.343794	-0.028209	0.556660	0.227473	80.843864	-154.004517	-137.257843	4.824512	0.000000	-1.313041	0.000000	0.000000	0.000000	2.774468	0.046415	-0.698494	0.000000	0.000000	4.000000	10.000000	0.000000
21919.347128	-0.018855	0.556859	0.224573	80.992935	-148.342087	-130.509537	4.768169	0.000000	-1.504846	0.000000	0.000000	0.000000	2.806239	0.059541	-0.870037	0.000000	0.000000	4.000000	10.000000	0.000000
21919.350461	-0.018855	0.556859	0.224573	80.992935	-148.342087	-130.509537	4.768169	0.000000	-1.504846	0.000000	0.000000	0.000000	2.806239	0.059541	-0.870037	0.000000	0.000000	4.000000	10.000000	0.000000
21919.353794	-0.018855	0.556859	0.224573	80.992935	-148.342087	-130.509537	4.768169	0.000000	-1.504846	0.000000	0.000000	0.000000	2.806239	0.059541	-0.870037	0.000000	0.000000	4.000000	10.000000	0.000000
21919.357128	-0.009450	0.557086	0.221140	81.147385	-142.670135	-123.676353	4.702439	0.000000	-1.699137	0.000000	0.000000	0.000000	2.821515	0.068093	-1.030092	0.000000	0.000000	4.000000	10.000000	0.000000
21919.360461	-0.009450	0.557086	0.221140	81.147385	-142.670135	-123.676353	4.702439	0.000000	-1.699137	0.000000	0.000000	0.000000	2.821515	0.068093	-1.030092	0.000000	0.000000	4.000000	10.000000	0.000000
21919.363794	-0.009450	0.557086	0.221140	81.147385	-142.670135	-123.676353	4.702439	0.000000	-1.699137	0.000000	0.000000	0.000000	2.821515	0.068093	-1.030092	0.000000	0.000000	4.000000	10.000000	0.000000
21919.367128	-0.000046	0.557332	0.217128	81.333603	-137.025513	-116.369865	4.627117	0.000000	-1.894672	0.000000	0.000000	0.000000	2.821022	0.074012	-1.203344	0.000000	0.000000	4.000000	10.000000	0.000000
21919.370461	-0.000046	0.557332	0.217128	81.333603	-137.025513	-116.369865	4.627117	0.000000	-1.894672	0.000000	0.000000	0.000000	2.821022	0.074012	-1.203344	0.000000	0.000000	4.000000	10.000000	0.000000
21919.373794	-0.000046	0.557332	0.217128	81.333603	-137.025513	-116.369865	4.627117	0.000000	-1.894672	0.000000	0.000000	0.000000	2.821022	0.074012	-1.203344	0.000000	0.000000	4.000000	10.000000	0.000000
21919.377128	0.009270	0.557620	0.212577	81.538910	-131.137848	-108.471802	4.541859	0.000000	-2.090817	0.000000	0.000000	0.000000	2.794960	0.086298	-1.365397	0.000000	0.000000	4.000000	10.000000	0.000000
21919.380461	0.009270	0.557620	0.212577	81.538910	-131.137848	-108.471802	4.541859	0.000000	-2.090817	0.000000	0.000000	0.000000	2.794960	0.086298	-1.365397	0.000000	0.000000	4.000000	10.000000	0.000000
21919.383794	0.009270	0.557620	0.212577	81.538910	-131.137848	-108.471802	4.541859	0.000000	-2.090817	0.000000	0.000000	0.000000	2.794960	0.086298	-1.365397	0.000000	0.000000	4.000000	10.000000	0.000000
21919.387128	0.018417	0.557907	0.207486	81.707199	-124.818359	-100.374763	4.446908	0.000000	-2.285829	0.000000	0.000000	0.000000	2.744077	0.086117	-1.527352	0.000000	0.000000	4.000000	10.000000	0.000000
21919.390461	0.018417	0.557907	0.207486	81.707199	-124.818359	-100.374763	4.446908	0.000000	-2.285829	0.000000	0.000000	0.000000	2.744077	0.086117	-1.527352	0.000000	0.000000	4.000000	10.000000	0.000000
21919.393794	0.018417	0.557907	0.207486	81.707199	-124.818359	-100.374763	4.446908	0.000000	-2.285829	0.000000	0.000000	0.000000	2.744077	0.086117	-1.527352	0.000000	0.000000	4.000000	10.000000	0.000000
21919.397128	0.027376	0.558189	0.201850	81.775269	-117.877998	-91.984406	4.342533	0.000000	-2.478388	0.000000	0.000000	0.000000	2.687634	0.084504	-1.690613	0.000000	0.000000	4.000000	10.000000	0.000000
21919.400461	0.027376	0.558189	0.201850	81.775269	-117.877998	-91.984406	4.342533	0.000000	-2.478388	0.000000	0.000000	0.000000	2.687634	0.084504	-1.690613	0.000000	0.000000	4.000000	10.000000	0.000000
21919.403794	0.027376	0.558189	0.201850	81.775269	-117.877998	-91.984406	4.342533	0.000000	-2.478388	0.000000	0.000000	0.000000	2.687634	0.084504	-1.690613	0.000000	0.000000	4.000000	10.000000	0.000000
21919.407128	0.036006	0.558429	0.195713	81.704025	-110.447609	-83.268066	4.228471	0.000000	-2.668339	0.000000	0.000000	0.000000	2.589009	0.072176	-1.841266	0.000000	0.000000	4.000000	10.000000	0.000000
21919.410461	0.036006	0.558429	0.195713	81.704025	-110.447609	-83.268066	4.228471	0.000000	-2.668339	0.000000	0.000000	0.000000	2.589009	0.072176	-1.841266	0.000000	0.000000	4.000000	10.000000	0.000000
21919.413794	0.036006	0.558429	0.195713	81.704025	-110.447609	-83.268066	4.228471	0.000000	-2.668339	0.000000	0.000000	0.000000	2.589009	0.072176	-1.841266	0.000000	0.000000	4.000000	10.000000	0.000000
21919.417128	0.044301	0.558641	0.189177	81.498390	-102.920990	-74.403862	4.105924	0.000000	-2.853312	0.000000	0.000000	0.000000	2.488400	0.063416	-1.960648	0.000000	0.000000	4.000000	10.000000	0.000000
21919.420461	0.044301	0.558641	0.189177	81.498390	-102.920990	-74.403862	4.105924	0.000000	-2.853312	0.000000	0.000000	0.000000	2.488400	0.063416	-1.960648	0.000000	0.000000	4.000000	10.000000	0.000000
21919.423794	0.044301	0.558641	0.189177	81.498390	-102.920990	-74.403862	4.105924	0.000000	-2.853312	0.000000	0.000000	0.000000	2.488400	0.063416	-1.960648	0.000000	0.000000	4.000000	10.000000	0.000000
21919.427128	0.052197	0.558886	0.182331	81.246376	-95.785767	-65.738594	3.975482	0.000000	-3.032415	0.000000	0.000000	0.000000	2.368772	0.073508	-2.053943	0.000000	0.000000	4.000000	10.000000	0.000000
21919.430461	0.052197	0.558886	0.182331	81.246376	-95.785767	-65.738594	3.975482	0.000000	-3.032415	0.000000	0.000000	0.000000	2.368772	0.073508	-2.053943	0.000000	0.000000	4.000000	10.000000	0.000000
21919.433794	0.052197	0.558886	0.182331	81.246376	-95.785767	-65.738594	3.975482	0.000000	-3.032415	0.000000	0.000000	0.000000	2.368772	0.073508	-2.053943	0.000000	0.000000	4.000000	10.000000	0.000000
21919.437128	0.059490	0.559142	0.175311	81.082359	-89.314178	-56.807201	3.838475	0.000000	-3.204078	0.000000	0.000000	0.000000	2.188175	0.076920	-2.105846	0.000000	0.000000	4.000000	10.000000	0.000000
21919.440461	0.059490	0.559142	0.175311	81.082359	-89.314178	-56.807201	3.838475	0.000000	-3.204078	0.000000	0.000000	0.000000	2.188175	0.076920	-2.105846	0.000000	0.000000	4.000000	10.000000	0.000000
21919.443794	0.059490	0.559142	0.175311	81.082359	-89.314178	-56.807201	3.838475	0.000000	-3.204078	0.000000	0.000000	0.000000	2.188175	0.076920	-2.105846	0.000000	0.000000	4.000000	10.000000	0.000000
21919.447128	0.066279	0.559476	0.168116	81.102737	-83.500961	-48.468201	3.698478	0.000000	-3.364708	0.000000	0.000000	0.000000	2.036516	0.100263	-2.158776	0.000000	0.000000	4.000000	10.000000	0.000000
21919.450461	0.066279	0.559476	0.168116	81.102737	-83.500961	-48.468201	3.698478	0.000000	-3.364708	0.000000	0.000000	0.000000	2.036516	0.100263	-2.158776	0.000000	0.000000	4.000000	10.000000	0.000000
21919.453794	0.066279	0.559476	0.168116	81.102737	-83.500961	-48.468201	3.698478	0.000000	-3.364708	0.000000	0.000000	0.000000	2.036516	0.100263	-2.158776	0.000000	0.000000	4.000000	10.000000	0.000000
21919.457128	0.072620	0.559858	0.160699	81.267883	-78.159142	-40.932095	3.554899	0.000000	-3.516061	0.000000	0.000000	0.000000	1.902423	0.114461	-2.224993	0.000000	0.000000	4.000000	10.000000	0.000000
21919.460461	0.072620	0.559858	0.160699	81.267883	-78.159142	-40.932095	3.554899	0.000000	-3.516061	0.000000	0.000000	0.000000	1.902423	0.114461	-2.224993	0.000000	0.000000	4.000000	10.000000	0.000000
21919.463794	0.072620	0.559858	0.160699	81.267883	-78.159142	-40.932095	3.554899	0.000000	-3.516061	0.000000	0.000000	0.000000	1.902423	0.114461	-2.224993	0.000000	0.000000	4.000000	10.000000	0.000000
21919.467128	0.078339	0.560242	0.153063	81.425308	-73.112328	-34.667839	3.406905	0.000000	-3.659644	0.000000	0.000000	0.000000	1.715743	0.115341	-2.290789	0.000000	0.000000	4.000000	10.000000	0.000000
21919.470461	0.078339	0.560242	0.153063	81.425308	-73.112328	-34.667839	3.406905	0.000000	-3.659644	0.000000	0.000000	0.000000	1.715743	0.115341	-2.290789	0.000000	0.000000	4.000000	10.000000	0.000000
21919.473794	0.078339	0.560242	0.153063	81.425308	-73.112328	-34.667839	3.406905	0.000000	-3.659644	0.000000	0.000000	0.000000	1.715743	0.115341	-2.290789	0.000000	0.000000	4.000000	10.000000	0.000000
21919.477128	0.083435	0.560613	0.145148	81.528191	-68.418617	-30.132343	3.256416	0.000000	-3.794173	0.000000	0.000000	0.000000	1.528648	0.111206	-2.374483	0.000000	0.000000	4.000000	10.000000	0.000000
21919.480461	0.083435	0.560613	0.145148	81.528191	-68.418617	-30.132343	3.256416	0.000000	-3.794173	0.000000	0.000000	0.000000	1.528648	0.111206	-2.374483	0.000000	0.000000	4.000000	10.000000	0.000000
21919.483794	0.083435	0.560613	0.145148	81.528191	-68.418617	-30.132343	3.256416	0.000000	-3.794173	0.000000	0.000000	0.000000	1.528648	0.111206	-2.374483	0.000000	0.000000	4.000000	10.000000	0.000000
21919.487128	0.087990	0.560971	0.136893	81.636253	-64.074692	-25.227415	3.102578	0.000000	-3.920971	0.000000	0.000000	0.000000	1.366554	0.107502	-2.476382	0.000000	0.000000	4.000000	10.000000	0.000000
21919.490461	0.087990	0.560971	0.136893	81.636253	-64.074692	-25.227415	3.102578	0.000000	-3.920971	0.000000	0.000000	0.000000	1.366554	0.107502	-2.476382	0.000000	0.000000	4.000000	10.000000	0.000000
21919.493794	0.087990	0.560971	0.136893	81.636253	-64.074692	-25.227415	3.102578	0.000000	-3.920971	0.000000	0.000000	0.000000	1.366554	0.107502	-2.476382	0.000000	0.000000	4.000000	10.000000	0.000000
21919.497128	0.091560	0.561207	0.128354	81.814407	-60.148518	-19.096445	2.943295	0.000000	-4.041907	0.000000	0.000000	0.000000	1.071013	0.070623	-2.561903	0.000000	0.000000	4.000000	10.000000	0.000000
21919.500461	0.091560	0.561207	0.128354	81.814407	-60.148518	-19.096445	2.943295	0.000000	-4.041907	0.000000	0.000000	0.000000	1.071013	0.070623	-2.561903	0.000000	0.000000	4.000000	10.000000	0.000000
21919.503794	0.091560	0.561207	0.128354	81.814407	-60.148518	-19.096445	2.943295	0.000000	-4.041907	0.000000	0.000000	0.000000	1.071013	0.070623	-2.561903	0.000000	0.000000	4.000000	10.000000	0.000000
21919.507128	0.094291	0.561412	0.119599	82.051025	-56.414013	-13.705308	2.783206	0.000000	-4.153766	0.000000	0.000000	0.000000	0.819251	0.061497	-2.626440	0.000000	0.000000	4.000000	10.000000	0.000000
21919.510461	0.094291	0.561412	0.119599	82.051025	-56.414013	-13.705308	2.783206	0.000000	-4.153766	0.000000	0.000000	0.000000	0.819251	0.061497	-2.626440	0.000000	0.000000	4.000000	10.000000	0.000000
21919.513794	0.094291	0.561412	0.119599	82.051025	-56.414013	-13.705308	2.783206	0.000000	-4.153766	0.000000	0.000000	0.000000	0.819251	0.061497	-2.626440	0.000000	0.000000	4.000000	10.000000	0.000000
21919.517128	0.096478	0.561568	0.110611	82.415268	-52.445053	-8.950516	2.621048	0.000000	-4.257947	0.000000	0.000000	0.000000	0.656254	0.046859	-2.696313	0.000000	0.000000	4.000000	10.000000	0.000000
21919.520461	0.096478	0.561568	0.110611	82.415268	-52.445053	-8.950516	2.621048	0.000000	-4.257947	0.000000	0.000000	0.000000	0.656254	0.046859	-2.696313	0.000000	0.000000	4.000000	10.000000	0.000000
21919.523794	0.096478	0.561568	0.110611	82.415268	-52.445053	-8.950516	2.621048	0.000000	-4.257947	0.000000	0.000000	0.000000	0.656254	0.046859	-2.696313	0.000000	0.000000	4.000000	10.000000	0.000000
21919.527128	0.098006	0.561767	0.101597	82.893669	-46.965473	-2.689621	2.452857	0.000000	-4.357005	0.000000	0.000000	0.000000	0.458341	0.059703	-2.704297	0.000000	0.000000	4.000000	10.000000	0.000000
21919.530461	0.098006	0.561767	0.101597	82.893669	-46.965473	-2.689621	2.452857	0.000000	-4.357005	0.000000	0.000000	0.000000	0.458341	0.059703	-2.704297	0.000000	0.000000	4.000000	10.000000	0.000000
21919.533794	0.098006	0.561767	0.101597	82.893669	-46.965473	-2.689621	2.452857	0.000000	-4.357005	0.000000	0.000000	0.000000	0.458341	0.059703	-2.704297	0.000000	0.000000	4.000000	10.000000	0.000000
21919.537128	0.098881	0.562119	0.092766	83.155014	-38.311462	7.085007	2.282566	0.000000	-4.448584	0.000000	0.000000	0.000000	0.262445	0.105631	-2.649346	0.000000	0.000000	4.000000	10.000000	0.000000
21919.540461	0.098881	0.562119	0.092766	83.155014	-38.311462	7.085007	2.282566	0.000000	-4.448584	0.000000	0.000000	0.000000	0.262445	0.105631	-2.649346	0.000000	0.000000	4.000000	10.000000	0.000000
21919.543794	0.098881	0.562119	0.092766	83.155014	-38.311462	7.085007	2.282566	0.000000	-4.448584	0.000000	0.000000	0.000000	0.262445	0.105631	-2.649346	0.000000	0.000000	4.000000	10.000000	0.000000
21919.547128	0.099178	0.562671	0.084231	82.895767	-27.382643	18.993158	2.113577	0.000000	-4.531312	0.000000	0.000000	0.000000	0.089191	0.165496	-2.560435	0.000000	0.000000	4.000000	10.000000	0.000000
21919.550461	0.099178	0.562671	0.084231	82.895767	-27.382643	18.993158	2.113577	0.000000	-4.531312	0.000000	0.000000	0.000000	0.089191	0.165496	-2.560435	0.000000	0.000000	4.000000	10.000000	0.000000
21919.553794	0.099178	0.562671	0.084231	82.895767	-27.382643	18.993158	2.113577	0.000000	-4.531312	0.000000	0.000000	0.000000	0.089191	0.165496	-2.560435	0.000000	0.000000	4.000000	10.000000	0.000000
21919.557128	0.098750	0.563297	0.075893	82.148903	-17.600838	29.353552	1.947478	0.000000	-4.605142	0.000000	0.000000	0.000000	-0.128514	0.187961	-2.501311	0.000000	0.000000	4.000000	10.000000	0.000000
21919.560461	0.098750	0.563297	0.075893	82.148903	-17.600838	29.353552	1.947478	0.000000	-4.605142	0.000000	0.000000	0.000000	-0.128514	0.187961	-2.501311	0.000000	0.000000	4.000000	10.000000	0.000000
21919.563794	0.098750	0.563297	0.075893	82.148903	-17.600838	29.353552	1.947478	0.000000	-4.605142	0.000000	0.000000	0.000000	-0.128514	0.187961	-2.501311	0.000000	0.000000	4.000000	10.000000	0.000000
21919.567128	0.097446	0.563940	0.067739	81.169098	-10.252669	37.092075	1.783649	0.000000	-4.671038	0.000000	0.000000	0.000000	-0.391311	0.192729	-2.446402	0.000000	0.000000	4.000000	10.000000	0.000000
21919.570461	0.097446	0.563940	0.067739	81.169098	-10.252669	37.092075	1.783649	0.000000	-4.671038	0.000000	0.000000	0.000000	-0.391311	0.192729	-2.446402	0.000000	0.000000	4.000000	10.000000	0.000000
21919.573794	0.097446	0.563940	0.067739	81.169098	-10.252669	37.092075	1.783649	0.000000	-4.671038	0.000000	0.000000	0.000000	-0.391311	0.192729	-2.446402	0.000000	0.000000	4.000000	10.000000	0.000000
21919.577128	0.095445	0.564512	0.059693	80.130020	-4.443173	43.461689	1.622542	0.000000	-4.729414	0.000000	0.000000	0.000000	-0.600335	0.171665	-2.413738	0.000000	0.000000	4.000000	10.000000	0.000000
21919.580461	0.095445	0.564512	0.059693	80.130020	-4.443173	43.461689	1.622542	0.000000	-4.729414	0.000000	0.000000	0.000000	-0.600335	0.171665	-2.413738	0.000000	0.000000	4.000000	10.000000	0.000000
21919.583794	0.095445	0.564512	0.059693	80.130020	-4.443173	43.461689	1.622542	0.000000	-4.729414	0.000000	0.000000	0.000000	-0.600335	0.171665	-2.413738	0.000000	0.000000	4.000000	10.000000	0.000000
21919.587128	0.092877	0.564986	0.051738	79.095573	1.076722	49.909245	1.460503	0.000000	-4.781938	0.000000	0.000000	0.000000	-0.770282	0.142148	-2.386328	0.000000	0.000000	4.000000	10.000000	0.000000
21919.590461	0.092877	0.564986	0.051738	79.095573	1.076722	49.909245	1.460503	0.000000	-4.781938	0.000000	0.000000	0.000000	-0.770282	0.142148	-2.386328	0.000000	0.000000	4.000000	10.000000	0.000000
21919.593794	0.092877	0.564986	0.051738	79.095573	1.076722	49.909245	1.460503	0.000000	-4.781938	0.000000	0.000000	0.000000	-0.770282	0.142148	-2.386328	0.000000	0.000000	4.000000	10.000000	0.000000
21919.597128	0.089975	0.565410	0.043779	78.075409	6.519591	56.702976	1.295430	0.000000	-4.829271	0.000000	0.000000	0.000000	-0.870461	0.127212	-2.387697	0.000000	0.000000	4.000000	10.000000	0.000000
21919.600461	0.089975	0.565410	0.043779	78.075409	6.519591	56.702976	1.295430	0.000000	-4.829271	0.000000	0.000000	0.000000	-0.870461	0.127212	-2.387697	0.000000	0.000000	4.000000	10.000000	0.000000
21919.603794	0.089975	0.565410	0.043779	78.075409	6.519591	56.702976	1.295430	0.000000	-4.829271	0.000000	0.000000	0.000000	-0.870461	0.127212	-2.387697	0.000000	0.000000	4.000000	10.000000	0.000000
21919.607128	0.086743	0.565836	0.035866	77.111801	11.216043	62.993782	1.122810	0.000000	-4.872299	0.000000	0.000000	0.000000	-0.969626	0.127976	-2.373949	0.000000	0.000000	4.000000	10.000000	0.000000
21919.610461	0.086743	0.565836	0.035866	77.111801	11.216043	62.993782	1.122810	0.000000	-4.872299	0.000000	0.000000	0.000000	-0.969626	0.127976	-2.373949	0.000000	0.000000	4.000000	10.000000	0.000000
21919.613794	0.086743	0.565836	0.035866	77.111801	11.216043	62.993782	1.122810	0.000000	-4.872299	0.000000	0.000000	0.000000	-0.969626	0.127976	-2.373949	0.000000	0.000000	4.000000	10.000000	0.000000
21919.617128	0.082945	0.566335	0.028173	76.346985	14.780798	68.176758	0.943072	0.000000	-4.910256	0.000000	0.000000	0.000000	-1.139383	0.149450	-2.307928	0.000000	0.000000	4.000000	10.000000	0.000000
21919.620461	0.082945	0.566335	0.028173	76.346985	14.780798	68.176758	0.943072	0.000000	-4.910256	0.000000	0.000000	0.000000	-1.139383	0.149450	-2.307928	0.000000	0.000000	4.000000	10.000000	0.000000
21919.623794	0.082945	0.566335	0.028173	76.346985	14.780798	68.176758	0.943072	0.000000	-4.910256	0.000000	0.000000	0.000000	-1.139383	0.149450	-2.307928	0.000000	0.000000	4.000000	10.000000	0.000000
21919.627128	0.078575	0.566904	0.020892	75.849686	16.893133	71.069984	0.761017	0.000000	-4.941746	0.000000	0.000000	0.000000	-1.311233	0.170853	-2.184246	0.000000	0.000000	4.000000	10.000000	0.000000
21919.630461	0.078575	0.566904	0.020892	75.849686	16.893133	71.069984	0.761017	0.000000	-4.941746	0.000000	0.000000	0.000000	-1.311233	0.170853	-2.184246	0.000000	0.000000	4.000000	10.000000	0.000000
21919.633794	0.078575	0.566904	0.020892	75.849686	16.893133	71.069984	0.761017	0.000000	-4.941746	0.000000	0.000000	0.000000	-1.311233	0.170853	-2.184246	0.000000	0.000000	4.000000	10.000000	0.000000
21919.637128	0.073608	0.567559	0.014129	75.540169	17.717625	71.314201	0.581011	0.000000	-4.966127	0.000000	0.000000	0.000000	-1.490077	0.196468	-2.029047	0.000000	0.000000	4.000000	10.000000	0.000000
21919.640461	0.073608	0.567559	0.014129	75.540169	17.717625	71.314201	0.581011	0.000000	-4.966127	0.000000	0.000000	0.000000	-1.490077	0.196468	-2.029047	0.000000	0.000000	4.000000	10.000000	0.000000
21919.643794	0.073608	0.567559	0.014129	75.540169	17.717625	71.314201	0.581011	0.000000	-4.966127	0.000000	0.000000	0.000000	-1.490077	0.196468	-2.029047	0.000000	0.000000	4.000000	10.000000	0.000000
21919.647128	0.068112	0.568236	0.007858	75.277260	18.212669	71.378731	0.405577	0.000000	-4.983523	0.000000	0.000000	0.000000	-1.648703	0.203198	-1.881294	0.000000	0.000000	4.000000	10.000000	0.000000
21919.650461	0.068112	0.568236	0.007858	75.277260	18.212669	71.378731	0.405577	0.000000	-4.983523	0.000000	0.000000	0.000000	-1.648703	0.203198	-1.881294	0.000000	0.000000	4.000000	10.000000	0.000000
21919.653794	0.068112	0.568236	0.007858	75.277260	18.212669	71.378731	0.405577	0.000000	-4.983523	0.000000	0.000000	0.000000	-1.648703	0.203198	-1.881294	0.000000	0.000000	4.000000	10.000000	0.000000
21919.657128	0.062223	0.568814	0.001948	75.045349	19.047731	72.409782	0.233454	0.000000	-4.994547	0.000000	0.000000	0.000000	-1.766769	0.173120	-1.772806	0.000000	0.000000	4.000000	10.000000	0.000000
21919.660461	0.062223	0.568814	0.001948	75.045349	19.047731	72.409782	0.233454	0.000000	-4.994547	0.000000	0.000000	0.000000	-1.766769	0.173120	-1.772806	0.000000	0.000000	4.000000	10.000000	0.000000
21919.663794	0.062223	0.568814	0.001948	75.045349	19.047731	72.409782	0.233454	0.000000	-4.994547	0.000000	0.000000	0.000000	-1.766769	0.173120	-1.772806	0.000000	0.000000	4.000000	10.000000	0.000000
21919.667128	0.056221	0.569398	-0.003736	74.837257	20.602606	73.975510	0.060052	0.000000	-4.999640	0.000000	0.000000	0.000000	-1.800485	0.175352	-1.705257	0.000000	0.000000	4.000000	10.000000	0.000000
21919.670461	0.056221	0.569398	-0.003736	74.837257	20.602606	73.975510	0.060052	0.000000	-4.999640	0.000000	0.000000	0.000000	-1.800485	0.175352	-1.705257	0.000000	0.000000	4.000000	10.000000	0.000000
21919.673794	0.056221	0.569398	-0.003736	74.837257	20.602606	73.975510	0.060052	0.000000	-4.999640	0.000000	0.000000	0.000000	-1.800485	0.175352	-1.705257	0.000000	0.000000	4.000000	10.000000	0.000000
21919.677128	0.050161	0.569939	-0.009324	74.677559	22.787575	75.716743	-0.119530	0.000000	-4.998570	0.000000	0.000000	0.000000	-1.818129	0.162165	-1.676436	0.000000	0.000000	4.000000	10.000000	0.000000
21919.680461	0.050161	0.569939	-0.009324	74.677559	22.787575	75.716743	-0.119530	0.000000	-4.998570	0.000000	0.000000	0.000000	-1.818129	0.162165	-1.676436	0.000000	0.000000	4.000000	10.000000	0.000000
21919.683794	0.050161	0.569939	-0.009324	74.677559	22.787575	75.716743	-0.119530	0.000000	-4.998570	0.000000	0.000000	0.000000	-1.818129	0.162165	-1.676436	0.000000	0.000000	4.000000	10.000000	0.000000
21919.687128	0.043700	0.570519	-0.014671	74.468300	25.111492	77.823448	-0.309865	0.000000	-4.990389	0.000000	0.000000	0.000000	-1.938337	0.174224	-1.604071	0.000000	0.000000	4.000000	10.000000	0.000000
21919.690461	0.043700	0.570519	-0.014671	74.468300	25.111492	77.823448	-0.309865	0.000000	-4.990389	0.000000	0.000000	0.000000	-1.938337	0.174224	-1.604071	0.000000	0.000000	4.000000	10.000000	0.000000
21919.693794	0.043700	0.570519	-0.014671	74.468300	25.111492	77.823448	-0.309865	0.000000	-4.990389	0.000000	0.000000	0.000000	-1.938337	0.174224	-1.604071	0.000000	0.000000	4.000000	10.000000	0.000000
21919.697128	0.036618	0.571198	-0.019564	74.201752	26.930887	79.452171	-0.507825	0.000000	-4.974144	0.000000	0.000000	0.000000	-2.124502	0.203710	-1.467922	0.000000	0.000000	4.000000	10.000000	0.000000
21919.700461	0.036618	0.571198	-0.019564	74.201752	26.930887	79.452171	-0.507825	0.000000	-4.974144	0.000000	0.000000	0.000000	-2.124502	0.203710	-1.467922	0.000000	0.000000	4.000000	10.000000	0.000000
21919.703794	0.036618	0.571198	-0.019564	74.201752	26.930887	79.452171	-0.507825	0.000000	-4.974144	0.000000	0.000000	0.000000	-2.124502	0.203710	-1.467922	0.000000	0.000000	4.000000	10.000000	0.000000
21919.707128	0.029159	0.571904	-0.023915	73.948006	28.000965	79.815422	-0.708774	0.000000	-4.949510	0.000000	0.000000	0.000000	-2.237746	0.211657	-1.305223	0.000000	0.000000	4.000000	10.000000	0.000000
21919.710461	0.029159	0.571904	-0.023915	73.948006	28.000965	79.815422	-0.708774	0.000000	-4.949510	0.000000	0.000000	0.000000	-2.237746	0.211657	-1.305223	0.000000	0.000000	4.000000	10.000000	0.000000
21919.713794	0.029159	0.571904	-0.023915	73.948006	28.000965	79.815422	-0.708774	0.000000	-4.949510	0.000000	0.000000	0.000000	-2.237746	0.211657	-1.305223	0.000000	0.000000	4.000000	10.000000	0.000000
21919.717128	0.021279	0.572716	-0.027578	73.672508	28.614038	79.302528	-0.910308	0.000000	-4.916435	0.000000	0.000000	0.000000	-2.363886	0.243800	-1.099003	0.000000	0.000000	4.000000	10.000000	0.000000
21919.720461	0.021279	0.572716	-0.027578	73.672508	28.614038	79.302528	-0.910308	0.000000	-4.916435	0.000000	0.000000	0.000000	-2.363886	0.243800	-1.099003	0.000000	0.000000	4.000000	10.000000	0.000000
21919.723794	0.021279	0.572716	-0.027578	73.672508	28.614038	79.302528	-0.910308	0.000000	-4.916435	0.000000	0.000000	0.000000	-2.363886	0.243800	-1.099003	0.000000	0.000000	4.000000	10.000000	0.000000
21919.727128	0.013079	0.573638	-0.030532	73.294052	29.156641	79.067169	-1.108658	0.000000	-4.875539	0.000000	0.000000	0.000000	-2.460063	0.276330	-0.886327	0.000000	0.000000	4.000000	10.000000	0.000000
21919.730461	0.013079	0.573638	-0.030532	73.294052	29.156641	79.067169	-1.108658	0.000000	-4.875539	0.000000	0.000000	0.000000	-2.460063	0.276330	-0.886327	0.000000	0.000000	4.000000	10.000000	0.000000
21919.733794	0.013079	0.573638	-0.030532	73.294052	29.156641	79.067169	-1.108658	0.000000	-4.875539	0.000000	0.000000	0.000000	-2.460063	0.276330	-0.886327	0.000000	0.000000	4.000000	10.000000	0.000000
21919.737128	0.004766	0.574651	-0.032769	72.782997	29.778255	79.512634	-1.303369	0.000000	-4.827134	0.000000	0.000000	0.000000	-2.493832	0.304000	-0.671134	0.000000	0.000000	4.000000	10.000000	0.000000
21919.740461	0.004766	0.574651	-0.032769	72.782997	29.778255	79.512634	-1.303369	0.000000	-4.827134	0.000000	0.000000	0.000000	-2.493832	0.304000	-0.671134	0.000000	0.000000	4.000000	10.000000	0.000000
21919.743794	0.004766	0.574651	-0.032769	72.782997	29.778255	79.512634	-1.303369	0.000000	-4.827134	0.000000	0.000000	0.000000	-2.493832	0.304000	-0.671134	0.000000	0.000000	4.000000	10.000000	0.000000
21919.747128	-0.003641	0.575670	-0.034429	72.214684	30.540836	80.022186	-1.492620	0.000000	-4.772011	0.000000	0.000000	0.000000	-2.522295	0.305602	-0.497785	0.000000	0.000000	4.000000	10.000000	0.000000
21919.750461	-0.003641	0.575670	-0.034429	72.214684	30.540836	80.022186	-1.492620	0.000000	-4.772011	0.000000	0.000000	0.000000	-2.522295	0.305602	-0.497785	0.000000	0.000000	4.000000	10.000000	0.000000
21919.753794	-0.003641	0.575670	-0.034429	72.214684	30.540836	80.022186	-1.492620	0.000000	-4.772011	0.000000	0.000000	0.000000	-2.522295	0.305602	-0.497785	0.000000	0.000000	4.000000	10.000000	0.000000
21919.757128	-0.012196	0.576580	-0.035734	71.907829	32.227837	81.152336	-1.682330	0.000000	-4.708478	0.000000	0.000000	0.000000	-2.566492	0.273037	-0.391520	0.000000	0.000000	4.000000	10.000000	0.000000
21919.760461	-0.012196	0.576580	-0.035734	71.907829	32.227837	81.152336	-1.682330	0.000000	-4.708478	0.000000	0.000000	0.000000	-2.566492	0.273037	-0.391520	0.000000	0.000000	4.000000	10.000000	0.000000
21919.763794	-0.012196	0.576580	-0.035734	71.907829	32.227837	81.152336	-1.682330	0.000000	-4.708478	0.000000	0.000000	0.000000	-2.566492	0.273037	-0.391520	0.000000	0.000000	4.000000	10.000000	0.000000
21919.767128	-0.021048	0.577376	-0.036652	71.873848	34.801834	83.377922	-1.786689	0.000000	-4.390178	0.000000	0.000000	0.000000	-2.655371	0.238904	-0.275463	0.000000	0.000000	4.000000	10.000000	0.000000
21919.770461	-0.021048	0.577376	-0.036652	71.873848	34.801834	83.377922	-1.786689	0.000000	-4.390178	0.000000	0.000000	0.000000	-2.655371	0.238904	-0.275463	0.000000	0.000000	4.000000	10.000000	0.000000
21919.773794	-0.021048	0.577376	-0.036652	71.873848	34.801834	83.377922	-1.786689	0.000000	-4.390178	0.000000	0.000000	0.000000	-2.655371	0.238904	-0.275463	0.000000	0.000000	4.000000	10.000000	0.000000
21919.777128	-0.030179	0.578129	-0.037013	71.884911	37.296265	85.188095	-1.832599	0.000000	-3.947616	0.000000	0.000000	0.000000	-2.739444	0.225851	-0.108306	0.000000	0.000000	4.000000	10.000000	0.000000
21919.780461	-0.030179	0.578129	-0.037013	71.884911	37.296265	85.188095	-1.832599	0.000000	-3.947616	0.000000	0.000000	0.000000	-2.739444	0.225851	-0.108306	0.000000	0.000000	4.000000	10.000000	0.000000
21919.783794	-0.030179	0.578129	-0.037013	71.884911	37.296265	85.188095	-1.832599	0.000000	-3.947616	0.000000	0.000000	0.000000	-2.739444	0.225851	-0.108306	0.000000	0.000000	4.000000	10.000000	0.000000
21919.787128	-0.039412	0.578889	-0.036647	71.871246	39.405006	86.149605	-1.850650	0.000000	-3.491042	0.000000	0.000000	0.000000	-2.769763	0.228195	0.109852	0.000000	0.000000	4.000000	10.000000	0.000000
21919.790461	-0.039412	0.578889	-0.036647	71.871246	39.405006	86.149605	-1.850650	0.000000	-3.491042	0.000000	0.000000	0.000000	-2.769763	0.228195	0.109852	0.000000	0.000000	4.000000	10.000000	0.000000
21919.793794	-0.039412	0.578889	-0.036647	71.871246	39.405006	86.149605	-1.850650	0.000000	-3.491042	0.000000	0.000000	0.000000	-2.769763	0.228195	0.109852	0.000000	0.000000	4.000000	10.000000	0.000000
21919.797128	-0.048732	0.579659	-0.035463	71.807465	41.228260	86.980316	-1.832342	0.000000	-3.029415	0.000000	0.000000	0.000000	-2.795973	0.230760	0.355056	0.000000	0.000000	4.000000	10.000000	0.000000
21919.800461	-0.048732	0.579659	-0.035463	71.807465	41.228260	86.980316	-1.832342	0.000000	-3.029415	0.000000	0.000000	0.000000	-2.795973	0.230760	0.355056	0.000000	0.000000	4.000000	10.000000	0.000000
21919.803794	-0.048732	0.579659	-0.035463	71.807465	41.228260	86.980316	-1.832342	0.000000	-3.029415	0.000000	0.000000	0.000000	-2.795973	0.230760	0.355056	0.000000	0.000000	4.000000	10.000000	0.000000
21919.807128	-0.058095	0.580438	-0.033481	71.616875	42.895836	88.048965	-1.773166	0.000000	-2.563419	0.000000	0.000000	0.000000	-2.809092	0.233753	0.594565	0.000000	0.000000	4.000000	10.000000	0.000000
21919.810461	-0.058095	0.580438	-0.033481	71.616875	42.895836	88.048965	-1.773166	0.000000	-2.563419	0.000000	0.000000	0.000000	-2.809092	0.233753	0.594565	0.000000	0.000000	4.000000	10.000000	0.000000
21919.813794	-0.058095	0.580438	-0.033481	71.616875	42.895836	88.048965	-1.773166	0.000000	-2.563419	0.000000	0.000000	0.000000	-2.809092	0.233753	0.594565	0.000000	0.000000	4.000000	10.000000	0.000000
21919.817128	-0.067410	0.581272	-0.030722	71.368309	44.787605	89.232605	-1.674071	0.000000	-2.095237	0.000000	0.000000	0.000000	-2.794463	0.250148	0.827927	0.000000	0.000000	4.000000	10.000000	0.000000
21919.820461	-0.067410	0.581272	-0.030722	71.368309	44.787605	89.232605	-1.674071	0.000000	-2.095237	0.000000	0.000000	0.000000	-2.794463	0.250148	0.827927	0.000000	0.000000	4.000000	10.000000	0.000000
21919.823794	-0.067410	0.581272	-0.030722	71.368309	44.787605	89.232605	-1.674071	0.000000	-2.095237	0.000000	0.000000	0.000000	-2.794463	0.250148	0.827927	0.000000	0.000000	4.000000	10.000000	0.000000
21919.827128	-0.076518	0.581971	-0.027507	71.218231	48.260593	91.595200	-1.536083	0.000000	-1.629493	0.000000	0.000000	0.000000	-2.732238	0.209899	0.964353	0.000000	0.000000	4.000000	10.000000	0.000000
21919.830461	-0.076518	0.581971	-0.027507	71.218231	48.260593	91.595200	-1.536083	0.000000	-1.629493	0.000000	0.000000	0.000000	-2.732238	0.209899	0.964353	0.000000	0.000000	4.000000	10.000000	0.000000
21919.833794	-0.076518	0.581971	-0.027507	71.218231	48.260593	91.595200	-1.536083	0.000000	-1.629493	0.000000	0.000000	0.000000	-2.732238	0.209899	0.964353	0.000000	0.000000	4.000000	10.000000	0.000000
21919.837128	-0.085438	0.582608	-0.023710	71.144012	53.030197	95.143204	-1.375358	0.000000	-1.174120	0.000000	0.000000	0.000000	-2.676017	0.191005	1.139064	0.000000	0.000000	4.000000	10.000000	0.000000
21919.840461	-0.085438	0.582608	-0.023710	71.144012	53.030197	95.143204	-1.375358	0.000000	-1.174120	0.000000	0.000000	0.000000	-2.676017	0.191005	1.139064	0.000000	0.000000	4.000000	10.000000	0.000000
21919.843794	-0.085438	0.582608	-0.023710	71.144012	53.030197	95.143204	-1.375358	0.000000	-1.174120	0.000000	0.000000	0.000000	-2.676017	0.191005	1.139064	0.000000	0.000000	4.000000	10.000000	0.000000
21919.847128	-0.094182	0.583197	-0.019258	71.117439	57.870888	98.862152	-1.185514	0.000000	-0.728117	0.000000	0.000000	0.000000	-2.623379	0.176784	1.335806	0.000000	0.000000	4.000000	10.000000	0.000000
21919.850461	-0.094182	0.583197	-0.019258	71.117439	57.870888	98.862152	-1.185514	0.000000	-0.728117	0.000000	0.000000	0.000000	-2.623379	0.176784	1.335806	0.000000	0.000000	4.000000	10.000000	0.000000
21919.853794	-0.094182	0.583197	-0.019258	71.117439	57.870888	98.862152	-1.185514	0.000000	-0.728117	0.000000	0.000000	0.000000	-2.623379	0.176784	1.335806	0.000000	0.000000	4.000000	10.000000	0.000000
21919.857128	-0.102773	0.583741	-0.014123	71.032738	62.515739	102.658936	-0.962880	0.000000	-0.290887	0.000000	0.000000	0.000000	-2.577200	0.163009	1.540464	0.000000	0.000000	4.000000	10.000000	0.000000
21919.860461	-0.102773	0.583741	-0.014123	71.032738	62.515739	102.658936	-0.962880	0.000000	-0.290887	0.000000	0.000000	0.000000	-2.577200	0.163009	1.540464	0.000000	0.000000	4.000000	10.000000	0.000000
21919.863794	-0.102773	0.583741	-0.014123	71.032738	62.515739	102.658936	-0.962880	0.000000	-0.290887	0.000000	0.000000	0.000000	-2.577200	0.163009	1.540464	0.000000	0.000000	4.000000	10.000000	0.000000
21919.867128	-0.111127	0.584142	-0.008412	70.874847	66.971146	106.057632	-0.706136	0.000000	0.138646	0.000000	0.000000	0.000000	-2.506120	0.120412	1.713325	0.000000	0.000000	4.000000	10.000000	0.000000
21919.870461	-0.111127	0.584142	-0.008412	70.874847	66.971146	106.057632	-0.706136	0.000000	0.138646	0.000000	0.000000	0.000000	-2.506120	0.120412	1.713325	0.000000	0.000000	4.000000	10.000000	0.000000
21919.873794	-0.111127	0.584142	-0.008412	70.874847	66.971146	106.057632	-0.706136	0.000000	0.138646	0.000000	0.000000	0.000000	-2.506120	0.120412	1.713325	0.000000	0.000000	4.000000	10.000000	0.000000
21919.877128	-0.119242	0.584406	-0.002118	70.652115	71.209030	108.892143	-0.420581	0.000000	0.556333	0.000000	0.000000	0.000000	-2.434482	0.079320	1.888060	0.000000	0.000000	4.000000	10.000000	0.000000
21919.880461	-0.119242	0.584406	-0.002118	70.652115	71.209030	108.892143	-0.420581	0.000000	0.556333	0.000000	0.000000	0.000000	-2.434482	0.079320	1.888060	0.000000	0.000000	4.000000	10.000000	0.000000
21919.883794	-0.119242	0.584406	-0.002118	70.652115	71.209030	108.892143	-0.420581	0.000000	0.556333	0.000000	0.000000	0.000000	-2.434482	0.079320	1.888060	0.000000	0.000000	4.000000	10.000000	0.000000
21919.887128	-0.127015	0.584572	0.004757	70.339119	75.253593	111.490616	-0.105905	0.000000	0.962080	0.000000	0.000000	0.000000	-2.331893	0.049858	2.062600	0.000000	0.000000	4.000000	10.000000	0.000000
21919.890461	-0.127015	0.584572	0.004757	70.339119	75.253593	111.490616	-0.105905	0.000000	0.962080	0.000000	0.000000	0.000000	-2.331893	0.049858	2.062600	0.000000	0.000000	4.000000	10.000000	0.000000
21919.893794	-0.127015	0.584572	0.004757	70.339119	75.253593	111.490616	-0.105905	0.000000	0.962080	0.000000	0.000000	0.000000	-2.331893	0.049858	2.062600	0.000000	0.000000	4.000000	10.000000	0.000000
21919.897128	-0.134334	0.584630	0.012232	69.946152	79.043892	114.147606	0.237862	0.000000	1.350729	0.000000	0.000000	0.000000	-2.195863	0.017143	2.242511	0.000000	0.000000	4.000000	10.000000	0.000000
21919.900461	-0.134334	0.584630	0.012232	69.946152	79.043892	114.147606	0.237862	0.000000	1.350729	0.000000	0.000000	0.000000	-2.195863	0.017143	2.242511	0.000000	0.000000	4.000000	10.000000	0.000000
21919.903794	-0.134334	0.584630	0.012232	69.946152	79.043892	114.147606	0.237862	0.000000	1.350729	0.000000	0.000000	0.000000	-2.195863	0.017143	2.242511	0.000000	0.000000	4.000000	10.000000	0.000000
21919.907128	-0.141061	0.584612	0.020277	69.546623	82.653160	116.735008	0.611614	0.000000	1.716706	0.000000	0.000000	0.000000	-2.018116	-0.005425	2.413556	0.000000	0.000000	4.000000	10.000000	0.000000
21919.910461	-0.141061	0.584612	0.020277	69.546623	82.653160	116.735008	0.611614	0.000000	1.716706	0.000000	0.000000	0.000000	-2.018116	-0.005425	2.413556	0.000000	0.000000	4.000000	10.000000	0.000000
21919.913794	-0.141061	0.584612	0.020277	69.546623	82.653160	116.735008	0.611614	0.000000	1.716706	0.000000	0.000000	0.000000	-2.018116	-0.005425	2.413556	0.000000	0.000000	4.000000	10.000000	0.000000
21919.917128	-0.147119	0.584549	0.028869	69.219521	86.213799	119.183075	1.013873	0.000000	2.053059	0.000000	0.000000	0.000000	-1.817249	-0.018683	2.577568	0.000000	0.000000	4.000000	10.000000	0.000000
21919.920461	-0.147119	0.584549	0.028869	69.219521	86.213799	119.183075	1.013873	0.000000	2.053059	0.000000	0.000000	0.000000	-1.817249	-0.018683	2.577568	0.000000	0.000000	4.000000	10.000000	0.000000
21919.923794	-0.147119	0.584549	0.028869	69.219521	86.213799	119.183075	1.013873	0.000000	2.053059	0.000000	0.000000	0.000000	-1.817249	-0.018683	2.577568	0.000000	0.000000	4.000000	10.000000	0.000000
21919.927128	-0.152562	0.584404	0.037938	69.039619	89.869270	121.384483	1.443468	0.000000	2.355934	0.000000	0.000000	0.000000	-1.632887	-0.043723	2.720661	0.000000	0.000000	4.000000	10.000000	0.000000
21919.930461	-0.152562	0.584404	0.037938	69.039619	89.869270	121.384483	1.443468	0.000000	2.355934	0.000000	0.000000	0.000000	-1.632887	-0.043723	2.720661	0.000000	0.000000	4.000000	10.000000	0.000000
21919.933794	-0.152562	0.584404	0.037938	69.039619	89.869270	121.384483	1.443468	0.000000	2.355934	0.000000	0.000000	0.000000	-1.632887	-0.043723	2.720661	0.000000	0.000000	4.000000	10.000000	0.000000
21919.937128	-0.157368	0.584174	0.047402	68.997131	93.749016	123.622383	1.896912	0.000000	2.628082	0.000000	0.000000	0.000000	-1.441895	-0.068814	2.839130	0.000000	0.000000	4.000000	10.000000	0.000000
21919.940461	-0.157368	0.584174	0.047402	68.997131	93.749016	123.622383	1.896912	0.000000	2.628082	0.000000	0.000000	0.000000	-1.441895	-0.068814	2.839130	0.000000	0.000000	4.000000	10.000000	0.000000
21919.943794	-0.157368	0.584174	0.047402	68.997131	93.749016	123.622383	1.896912	0.000000	2.628082	0.000000	0.000000	0.000000	-1.441895	-0.068814	2.839130	0.000000	0.000000	4.000000	10.000000	0.000000
21919.947128	-0.161488	0.583817	0.057176	69.086334	97.878716	126.190918	2.370100	0.000000	2.868397	0.000000	0.000000	0.000000	-1.236138	-0.107215	2.932160	0.000000	0.000000	4.000000	10.000000	0.000000
21919.950461	-0.161488	0.583817	0.057176	69.086334	97.878716	126.190918	2.370100	0.000000	2.868397	0.000000	0.000000	0.000000	-1.236138	-0.107215	2.932160	0.000000	0.000000	4.000000	10.000000	0.000000
21919.953794	-0.161488	0.583817	0.057176	69.086334	97.878716	126.190918	2.370100	0.000000	2.868397	0.000000	0.000000	0.000000	-1.236138	-0.107215	2.932160	0.000000	0.000000	4.000000	10.000000	0.000000
21919.957128	-0.164892	0.583287	0.067233	69.227776	102.173729	128.902039	2.858793	0.000000	3.074420	0.000000	0.000000	0.000000	-1.021066	-0.158933	3.017091	0.000000	0.000000	4.000000	10.000000	0.000000
21919.960461	-0.164892	0.583287	0.067233	69.227776	102.173729	128.902039	2.858793	0.000000	3.074420	0.000000	0.000000	0.000000	-1.021066	-0.158933	3.017091	0.000000	0.000000	4.000000	10.000000	0.000000
21919.963794	-0.164892	0.583287	0.067233	69.227776	102.173729	128.902039	2.858793	0.000000	3.074420	0.000000	0.000000	0.000000	-1.021066	-0.158933	3.017091	0.000000	0.000000	4.000000	10.000000	0.000000
21919.967128	-0.167535	0.582642	0.077502	69.306419	106.484512	131.640472	3.361642	0.000000	3.244598	0.000000	0.000000	0.000000	-0.793010	-0.193436	3.080826	0.000000	0.000000	4.000000	10.000000	0.000000
21919.970461	-0.167535	0.582642	0.077502	69.306419	106.484512	131.640472	3.361642	0.000000	3.244598	0.000000	0.000000	0.000000	-0.793010	-0.193436	3.080826	0.000000	0.000000	4.000000	10.000000	0.000000
21919.973794	-0.167535	0.582642	0.077502	69.306419	106.484512	131.640472	3.361642	0.000000	3.244598	0.000000	0.000000	0.000000	-0.793010	-0.193436	3.080826	0.000000	0.000000	4.000000	10.000000	0.000000
21919.977128	-0.169479	0.581933	0.087966	69.246239	110.465302	134.083099	3.769604	0.000000	3.284826	0.000000	0.000000	0.000000	-0.583137	-0.212837	3.139130	0.000000	0.000000	4.000000	10.000000	0.000000
21919.980461	-0.169479	0.581933	0.087966	69.246239	110.465302	134.083099	3.769604	0.000000	3.284826	0.000000	0.000000	0.000000	-0.583137	-0.212837	3.139130	0.000000	0.000000	4.000000	10.000000	0.000000
21919.983794	-0.169479	0.581933	0.087966	69.246239	110.465302	134.083099	3.769604	0.000000	3.284826	0.000000	0.000000	0.000000	-0.583137	-0.212837	3.139130	0.000000	0.000000	4.000000	10.000000	0.000000
21919.987128	-0.170718	0.581129	0.098459	69.027206	113.930199	136.419800	3.923714	0.000000	3.099108	0.000000	0.000000	0.000000	-0.371785	-0.241218	3.147906	0.000000	0.000000	4.000000	10.000000	0.000000
21919.990461	-0.170718	0.581129	0.098459	69.027206	113.930199	136.419800	3.923714	0.000000	3.099108	0.000000	0.000000	0.000000	-0.371785	-0.241218	3.147906	0.000000	0.000000	4.000000	10.000000	0.000000
21919.993794	-0.170718	0.581129	0.098459	69.027206	113.930199	136.419800	3.923714	0.000000	3.099108	0.000000	0.000000	0.000000	-0.371785	-0.241218	3.147906	0.000000	0.000000	4.000000	10.000000	0.000000
21919.997128	-0.171255	0.580187	0.108903	68.734482	117.112938	138.698441	4.061035	0.000000	2.916847	0.000000	0.000000	0.000000	-0.160844	-0.282365	3.133286	0.000000	0.000000	4.000000	10.000000	0.000000
21920.000461	-0.171255	0.580187	0.108903	68.734482	117.112938	138.698441	4.061035	0.000000	2.916847	0.000000	0.000000	0.000000	-0.160844	-0.282365	3.133286	0.000000	0.000000	4.000000	10.000000	0.000000
21920.003794	-0.171255	0.580187	0.108903	68.734482	117.112938	138.698441	4.061035	0.000000	2.916847	0.000000	0.000000	0.000000	-0.160844	-0.282365	3.133286	0.000000	0.000000	4.000000	10.000000	0.000000
21920.007128	-0.171092	0.579132	0.119208	68.448250	120.255852	140.790817	4.183994	0.000000	2.737553	0.000000	0.000000	0.000000	0.048820	-0.316553	3.091436	0.000000	0.000000	4.000000	10.000000	0.000000
21920.010461	-0.171092	0.579132	0.119208	68.448250	120.255852	140.790817	4.183994	0.000000	2.737553	0.000000	0.000000	0.000000	0.048820	-0.316553	3.091436	0.000000	0.000000	4.000000	10.000000	0.000000
21920.013794	-0.171092	0.579132	0.119208	68.448250	120.255852	140.790817	4.183994	0.000000	2.737553	0.000000	0.000000	0.000000	0.048820	-0.316553	3.091436	0.000000	0.000000	4.000000	10.000000	0.000000
21920.017128	-0.170300	0.577957	0.129274	68.204208	123.512604	142.974609	4.294332	0.000000	2.560999	0.000000	0.000000	0.000000	0.237684	-0.352550	3.019627	0.000000	0.000000	4.000000	10.000000	0.000000
21920.020461	-0.170300	0.577957	0.129274	68.204208	123.512604	142.974609	4.294332	0.000000	2.560999	0.000000	0.000000	0.000000	0.237684	-0.352550	3.019627	0.000000	0.000000	4.000000	10.000000	0.000000
21920.023794	-0.170300	0.577957	0.129274	68.204208	123.512604	142.974609	4.294332	0.000000	2.560999	0.000000	0.000000	0.000000	0.237684	-0.352550	3.019627	0.000000	0.000000	4.000000	10.000000	0.000000
21920.027128	-0.168872	0.576692	0.139019	67.978706	126.840210	145.286896	4.392521	0.000000	2.388673	0.000000	0.000000	0.000000	0.428320	-0.379651	2.923639	0.000000	0.000000	4.000000	10.000000	0.000000
21920.030461	-0.168872	0.576692	0.139019	67.978706	126.840210	145.286896	4.392521	0.000000	2.388673	0.000000	0.000000	0.000000	0.428320	-0.379651	2.923639	0.000000	0.000000	4.000000	10.000000	0.000000
21920.033794	-0.168872	0.576692	0.139019	67.978706	126.840210	145.286896	4.392521	0.000000	2.388673	0.000000	0.000000	0.000000	0.428320	-0.379651	2.923639	0.000000	0.000000	4.000000	10.000000	0.000000
21920.037128	-0.166741	0.575382	0.148457	67.714005	130.085144	147.523636	4.480327	0.000000	2.219611	0.000000	0.000000	0.000000	0.639206	-0.392846	2.831373	0.000000	0.000000	4.000000	10.000000	0.000000
21920.040461	-0.166741	0.575382	0.148457	67.714005	130.085144	147.523636	4.480327	0.000000	2.219611	0.000000	0.000000	0.000000	0.639206	-0.392846	2.831373	0.000000	0.000000	4.000000	10.000000	0.000000
21920.043794	-0.166741	0.575382	0.148457	67.714005	130.085144	147.523636	4.480327	0.000000	2.219611	0.000000	0.000000	0.000000	0.639206	-0.392846	2.831373	0.000000	0.000000	4.000000	10.000000	0.000000
21920.047128	-0.163853	0.574084	0.157536	67.396706	133.044327	149.516449	4.560349	0.000000	2.050175	0.000000	0.000000	0.000000	0.866414	-0.389439	2.723737	0.000000	0.000000	4.000000	10.000000	0.000000
21920.050461	-0.163853	0.574084	0.157536	67.396706	133.044327	149.516449	4.560349	0.000000	2.050175	0.000000	0.000000	0.000000	0.866414	-0.389439	2.723737	0.000000	0.000000	4.000000	10.000000	0.000000
21920.053794	-0.163853	0.574084	0.157536	67.396706	133.044327	149.516449	4.560349	0.000000	2.050175	0.000000	0.000000	0.000000	0.866414	-0.389439	2.723737	0.000000	0.000000	4.000000	10.000000	0.000000
21920.057128	-0.160151	0.572783	0.166311	67.048561	135.695801	151.248978	4.633829	0.000000	1.878200	0.000000	0.000000	0.000000	1.110472	-0.390289	2.632369	0.000000	0.000000	4.000000	10.000000	0.000000
21920.060461	-0.160151	0.572783	0.166311	67.048561	135.695801	151.248978	4.633829	0.000000	1.878200	0.000000	0.000000	0.000000	1.110472	-0.390289	2.632369	0.000000	0.000000	4.000000	10.000000	0.000000
21920.063794	-0.160151	0.572783	0.166311	67.048561	135.695801	151.248978	4.633829	0.000000	1.878200	0.000000	0.000000	0.000000	1.110472	-0.390289	2.632369	0.000000	0.000000	4.000000	10.000000	0.000000
21920.067128	-0.155636	0.571494	0.174683	66.734283	138.185562	152.812119	4.701912	0.000000	1.700595	0.000000	0.000000	0.000000	1.354626	-0.386656	2.511621	0.000000	0.000000	4.000000	10.000000	0.000000
21920.070461	-0.155636	0.571494	0.174683	66.734283	138.185562	152.812119	4.701912	0.000000	1.700595	0.000000	0.000000	0.000000	1.354626	-0.386656	2.511621	0.000000	0.000000	4.000000	10.000000	0.000000
21920.073794	-0.155636	0.571494	0.174683	66.734283	138.185562	152.812119	4.701912	0.000000	1.700595	0.000000	0.000000	0.000000	1.354626	-0.386656	2.511621	0.000000	0.000000	4.000000	10.000000	0.000000
21920.077128	-0.150483	0.570117	0.182590	66.794563	140.528290	154.203262	4.764194	0.000000	1.517386	0.000000	0.000000	0.000000	1.546036	-0.413111	2.372059	0.000000	0.000000	4.000000	10.000000	0.000000
21920.080461	-0.150483	0.570117	0.182590	66.794563	140.528290	154.203262	4.764194	0.000000	1.517386	0.000000	0.000000	0.000000	1.546036	-0.413111	2.372059	0.000000	0.000000	4.000000	10.000000	0.000000
21920.083794	-0.150483	0.570117	0.182590	66.794563	140.528290	154.203262	4.764194	0.000000	1.517386	0.000000	0.000000	0.000000	1.546036	-0.413111	2.372059	0.000000	0.000000	4.000000	10.000000	0.000000
21920.087128	-0.144795	0.568703	0.190035	67.444374	142.713135	155.412140	4.819197	0.000000	1.332419	0.000000	0.000000	0.000000	1.706256	-0.424106	2.233500	0.000000	0.000000	4.000000	10.000000	0.000000
21920.090461	-0.144795	0.568703	0.190035	67.444374	142.713135	155.412140	4.819197	0.000000	1.332419	0.000000	0.000000	0.000000	1.706256	-0.424106	2.233500	0.000000	0.000000	4.000000	10.000000	0.000000
21920.093794	-0.144795	0.568703	0.190035	67.444374	142.713135	155.412140	4.819197	0.000000	1.332419	0.000000	0.000000	0.000000	1.706256	-0.424106	2.233500	0.000000	0.000000	4.000000	10.000000	0.000000
21920.097128	-0.138621	0.567225	0.196892	68.235695	145.205963	156.875732	4.866622	0.000000	1.147164	0.000000	0.000000	0.000000	1.852139	-0.443440	2.057252	0.000000	0.000000	4.000000	10.000000	0.000000
21920.100461	-0.138621	0.567225	0.196892	68.235695	145.205963	156.875732	4.866622	0.000000	1.147164	0.000000	0.000000	0.000000	1.852139	-0.443440	2.057252	0.000000	0.000000	4.000000	10.000000	0.000000
21920.103794	-0.138621	0.567225	0.196892	68.235695	145.205963	156.875732	4.866622	0.000000	1.147164	0.000000	0.000000	0.000000	1.852139	-0.443440	2.057252	0.000000	0.000000	4.000000	10.000000	0.000000
21920.107128	-0.132034	0.565782	0.203119	69.014656	147.868484	158.499603	4.906498	0.000000	0.962433	0.000000	0.000000	0.000000	1.976264	-0.432915	1.868172	0.000000	0.000000	4.000000	10.000000	0.000000
21920.110461	-0.132034	0.565782	0.203119	69.014656	147.868484	158.499603	4.906498	0.000000	0.962433	0.000000	0.000000	0.000000	1.976264	-0.432915	1.868172	0.000000	0.000000	4.000000	10.000000	0.000000
21920.113794	-0.132034	0.565782	0.203119	69.014656	147.868484	158.499603	4.906498	0.000000	0.962433	0.000000	0.000000	0.000000	1.976264	-0.432915	1.868172	0.000000	0.000000	4.000000	10.000000	0.000000
21920.117128	-0.125011	0.564396	0.208673	69.711769	150.446411	160.061722	4.938956	0.000000	0.778918	0.000000	0.000000	0.000000	2.106925	-0.415821	1.666118	0.000000	0.000000	4.000000	10.000000	0.000000
21920.120461	-0.125011	0.564396	0.208673	69.711769	150.446411	160.061722	4.938956	0.000000	0.778918	0.000000	0.000000	0.000000	2.106925	-0.415821	1.666118	0.000000	0.000000	4.000000	10.000000	0.000000
21920.123794	-0.125011	0.564396	0.208673	69.711769	150.446411	160.061722	4.938956	0.000000	0.778918	0.000000	0.000000	0.000000	2.106925	-0.415821	1.666118	0.000000	0.000000	4.000000	10.000000	0.000000
21920.127128	-0.117610	0.563083	0.213580	70.322769	152.689514	161.453079	4.964469	0.000000	0.595020	0.000000	0.000000	0.000000	2.220093	-0.393958	1.472027	0.000000	0.000000	4.000000	10.000000	0.000000
21920.130461	-0.117610	0.563083	0.213580	70.322769	152.689514	161.453079	4.964469	0.000000	0.595020	0.000000	0.000000	0.000000	2.220093	-0.393958	1.472027	0.000000	0.000000	4.000000	10.000000	0.000000
21920.133794	-0.117610	0.563083	0.213580	70.322769	152.689514	161.453079	4.964469	0.000000	0.595020	0.000000	0.000000	0.000000	2.220093	-0.393958	1.472027	0.000000	0.000000	4.000000	10.000000	0.000000
21920.137128	-0.109913	0.561810	0.217802	70.910606	154.542770	163.072205	4.983089	0.000000	0.410872	0.000000	0.000000	0.000000	2.309101	-0.382027	1.266751	0.000000	0.000000	4.000000	10.000000	0.000000
21920.140461	-0.109913	0.561810	0.217802	70.910606	154.542770	163.072205	4.983089	0.000000	0.410872	0.000000	0.000000	0.000000	2.309101	-0.382027	1.266751	0.000000	0.000000	4.000000	10.000000	0.000000
21920.143794	-0.109913	0.561810	0.217802	70.910606	154.542770	163.072205	4.983089	0.000000	0.410872	0.000000	0.000000	0.000000	2.309101	-0.382027	1.266751	0.000000	0.000000	4.000000	10.000000	0.000000
21920.147128	-0.101949	0.560609	0.221386	71.616013	156.046341	165.353622	4.994829	0.000000	0.227342	0.000000	0.000000	0.000000	2.389186	-0.360049	1.075050	0.000000	0.000000	4.000000	10.000000	0.000000
21920.150461	-0.101949	0.560609	0.221386	71.616013	156.046341	165.353622	4.994829	0.000000	0.227342	0.000000	0.000000	0.000000	2.389186	-0.360049	1.075050	0.000000	0.000000	4.000000	10.000000	0.000000
21920.153794	-0.101949	0.560609	0.221386	71.616013	156.046341	165.353622	4.994829	0.000000	0.227342	0.000000	0.000000	0.000000	2.389186	-0.360049	1.075050	0.000000	0.000000	4.000000	10.000000	0.000000
21920.157128	-0.093682	0.559477	0.224388	72.563515	157.343643	167.386902	4.999806	0.000000	0.044026	0.000000	0.000000	0.000000	2.480205	-0.339631	0.900800	0.000000	0.000000	4.000000	10.000000	0.000000
21920.160461	-0.093682	0.559477	0.224388	72.563515	157.343643	167.386902	4.999806	0.000000	0.044026	0.000000	0.000000	0.000000	2.480205	-0.339631	0.900800	0.000000	0.000000	4.000000	10.000000	0.000000
21920.163794	-0.093682	0.559477	0.224388	72.563515	157.343643	167.386902	4.999806	0.000000	0.044026	0.000000	0.000000	0.000000	2.480205	-0.339631	0.900800	0.000000	0.000000	4.000000	10.000000	0.000000
21920.167128	-0.085092	0.558392	0.226765	73.670074	158.681519	168.816269	4.998019	0.000000	-0.140726	0.000000	0.000000	0.000000	2.577001	-0.325572	0.712836	0.000000	0.000000	4.000000	10.000000	0.000000
21920.170461	-0.085092	0.558392	0.226765	73.670074	158.681519	168.816269	4.998019	0.000000	-0.140726	0.000000	0.000000	0.000000	2.577001	-0.325572	0.712836	0.000000	0.000000	4.000000	10.000000	0.000000
21920.173794	-0.085092	0.558392	0.226765	73.670074	158.681519	168.816269	4.998019	0.000000	-0.140726	0.000000	0.000000	0.000000	2.577001	-0.325572	0.712836	0.000000	0.000000	4.000000	10.000000	0.000000
21920.177128	-0.076331	0.557454	0.228495	74.848778	160.159409	170.544098	4.989230	0.000000	-0.328002	0.000000	0.000000	0.000000	2.628407	-0.281310	0.518993	0.000000	0.000000	4.000000	10.000000	0.000000
21920.180461	-0.076331	0.557454	0.228495	74.848778	160.159409	170.544098	4.989230	0.000000	-0.328002	0.000000	0.000000	0.000000	2.628407	-0.281310	0.518993	0.000000	0.000000	4.000000	10.000000	0.000000
21920.183794	-0.076331	0.557454	0.228495	74.848778	160.159409	170.544098	4.989230	0.000000	-0.328002	0.000000	0.000000	0.000000	2.628407	-0.281310	0.518993	0.000000	0.000000	4.000000	10.000000	0.000000
21920.187128	-0.067355	0.556667	0.229582	76.035461	161.838898	173.175110	4.973387	0.000000	-0.515184	0.000000	0.000000	0.000000	2.692702	-0.236096	0.326110	0.000000	0.000000	4.000000	10.000000	0.000000
21920.190461	-0.067355	0.556667	0.229582	76.035461	161.838898	173.175110	4.973387	0.000000	-0.515184	0.000000	0.000000	0.000000	2.692702	-0.236096	0.326110	0.000000	0.000000	4.000000	10.000000	0.000000
21920.193794	-0.067355	0.556667	0.229582	76.035461	161.838898	173.175110	4.973387	0.000000	-0.515184	0.000000	0.000000	0.000000	2.692702	-0.236096	0.326110	0.000000	0.000000	4.000000	10.000000	0.000000
21920.197128	-0.058318	0.556033	0.230008	77.181404	163.718140	175.836227	4.950206	0.000000	-0.703887	0.000000	0.000000	0.000000	2.711151	-0.190310	0.127810	0.000000	0.000000	4.000000	10.000000	0.000000
21920.200461	-0.058318	0.556033	0.230008	77.181404	163.718140	175.836227	4.950206	0.000000	-0.703887	0.000000	0.000000	0.000000	2.711151	-0.190310	0.127810	0.000000	0.000000	4.000000	10.000000	0.000000
21920.203794	-0.058318	0.556033	0.230008	77.181404	163.718140	175.836227	4.950206	0.000000	-0.703887	0.000000	0.000000	0.000000	2.711151	-0.190310	0.127810	0.000000	0.000000	4.000000	10.000000	0.000000
21920.207128	-0.049309	0.555498	0.229789	78.294418	165.898056	178.640030	4.919867	0.000000	-0.891582	0.000000	0.000000	0.000000	2.702667	-0.160563	-0.065553	0.000000	0.000000	4.000000	10.000000	0.000000
21920.210461	-0.049309	0.555498	0.229789	78.294418	165.898056	178.640030	4.919867	0.000000	-0.891582	0.000000	0.000000	0.000000	2.702667	-0.160563	-0.065553	0.000000	0.000000	4.000000	10.000000	0.000000
21920.213794	-0.049309	0.555498	0.229789	78.294418	165.898056	178.640030	4.919867	0.000000	-0.891582	0.000000	0.000000	0.000000	2.702667	-0.160563	-0.065553	0.000000	0.000000	4.000000	10.000000	0.000000
21920.217128	-0.040319	0.555104	0.228953	79.364403	168.145477	-178.211441	4.882608	0.000000	-1.077094	0.000000	0.000000	0.000000	2.696988	-0.118256	-0.250703	0.000000	0.000000	4.000000	10.000000	0.000000
21920.220461	-0.040319	0.555104	0.228953	79.364403	168.145477	-178.211441	4.882608	0.000000	-1.077094	0.000000	0.000000	0.000000	2.696988	-0.118256	-0.250703	0.000000	0.000000	4.000000	10.000000	0.000000
21920.223794	-0.040319	0.555104	0.228953	79.364403	168.145477	-178.211441	4.882608	0.000000	-1.077094	0.000000	0.000000	0.000000	2.696988	-0.118256	-0.250703	0.000000	0.000000	4.000000	10.000000	0.000000
21920.227128	-0.031502	0.554783	0.227567	80.420204	170.411331	-174.586349	4.838323	0.000000	-1.261200	0.000000	0.000000	0.000000	2.645093	-0.096082	-0.416004	0.000000	0.000000	4.000000	10.000000	0.000000
21920.230461	-0.031502	0.554783	0.227567	80.420204	170.411331	-174.586349	4.838323	0.000000	-1.261200	0.000000	0.000000	0.000000	2.645093	-0.096082	-0.416004	0.000000	0.000000	4.000000	10.000000	0.000000
21920.233794	-0.031502	0.554783	0.227567	80.420204	170.411331	-174.586349	4.838323	0.000000	-1.261200	0.000000	0.000000	0.000000	2.645093	-0.096082	-0.416004	0.000000	0.000000	4.000000	10.000000	0.000000
21920.237128	-0.022811	0.554577	0.225660	81.460197	172.388504	-171.090897	4.787809	0.000000	-1.441139	0.000000	0.000000	0.000000	2.607401	-0.061803	-0.571918	0.000000	0.000000	4.000000	10.000000	0.000000
21920.240461	-0.022811	0.554577	0.225660	81.460197	172.388504	-171.090897	4.787809	0.000000	-1.441139	0.000000	0.000000	0.000000	2.607401	-0.061803	-0.571918	0.000000	0.000000	4.000000	10.000000	0.000000
21920.243794	-0.022811	0.554577	0.225660	81.460197	172.388504	-171.090897	4.787809	0.000000	-1.441139	0.000000	0.000000	0.000000	2.607401	-0.061803	-0.571918	0.000000	0.000000	4.000000	10.000000	0.000000
21920.247128	-0.014294	0.554488	0.223266	82.457977	173.698380	-168.314377	4.730886	0.000000	-1.618245	0.000000	0.000000	0.000000	2.555098	-0.026903	-0.718410	0.000000	0.000000	4.000000	10.000000	0.000000
21920.250461	-0.014294	0.554488	0.223266	82.457977	173.698380	-168.314377	4.730886	0.000000	-1.618245	0.000000	0.000000	0.000000	2.555098	-0.026903	-0.718410	0.000000	0.000000	4.000000	10.000000	0.000000
21920.253794	-0.014294	0.554488	0.223266	82.457977	173.698380	-168.314377	4.730886	0.000000	-1.618245	0.000000	0.000000	0.000000	2.555098	-0.026903	-0.718410	0.000000	0.000000	4.000000	10.000000	0.000000
21920.257128	-0.005997	0.554586	0.220372	83.399010	173.923935	-166.728149	4.667884	0.000000	-1.791888	0.000000	0.000000	0.000000	2.489008	0.029324	-0.867968	0.000000	0.000000	4.000000	10.000000	0.000000
21920.260461	-0.005997	0.554586	0.220372	83.399010	173.923935	-166.728149	4.667884	0.000000	-1.791888	0.000000	0.000000	0.000000	2.489008	0.029324	-0.867968	0.000000	0.000000	4.000000	10.000000	0.000000
21920.263794	-0.005997	0.554586	0.220372	83.399010	173.923935	-166.728149	4.667884	0.000000	-1.791888	0.000000	0.000000	0.000000	2.489008	0.029324	-0.867968	0.000000	0.000000	4.000000	10.000000	0.000000
21920.267128	0.002066	0.554834	0.217020	84.259460	173.821930	-165.619034	4.599061	0.000000	-1.961795	0.000000	0.000000	0.000000	2.418917	0.074412	-1.005620	0.000000	0.000000	4.000000	10.000000	0.000000
21920.270461	0.002066	0.554834	0.217020	84.259460	173.821930	-165.619034	4.599061	0.000000	-1.961795	0.000000	0.000000	0.000000	2.418917	0.074412	-1.005620	0.000000	0.000000	4.000000	10.000000	0.000000
21920.273794	0.002066	0.554834	0.217020	84.259460	173.821930	-165.619034	4.599061	0.000000	-1.961795	0.000000	0.000000	0.000000	2.418917	0.074412	-1.005620	0.000000	0.000000	4.000000	10.000000	0.000000
21920.277128	0.009884	0.555243	0.213192	85.067474	173.559860	-164.600571	4.524585	0.000000	-2.127941	0.000000	0.000000	0.000000	2.345240	0.122853	-1.148614	0.000000	0.000000	4.000000	10.000000	0.000000
21920.280461	0.009884	0.555243	0.213192	85.067474	173.559860	-164.600571	4.524585	0.000000	-2.127941	0.000000	0.000000	0.000000	2.345240	0.122853	-1.148614	0.000000	0.000000	4.000000	10.000000	0.000000
21920.283794	0.009884	0.555243	0.213192	85.067474	173.559860	-164.600571	4.524585	0.000000	-2.127941	0.000000	0.000000	0.000000	2.345240	0.122853	-1.148614	0.000000	0.000000	4.000000	10.000000	0.000000
21920.287128	0.017349	0.555756	0.208914	85.808105	173.067200	-163.662064	4.444385	0.000000	-2.290730	0.000000	0.000000	0.000000	2.239718	0.153798	-1.283251	0.000000	0.000000	4.000000	10.000000	0.000000
21920.290461	0.017349	0.555756	0.208914	85.808105	173.067200	-163.662064	4.444385	0.000000	-2.290730	0.000000	0.000000	0.000000	2.239718	0.153798	-1.283251	0.000000	0.000000	4.000000	10.000000	0.000000
21920.293794	0.017349	0.555756	0.208914	85.808105	173.067200	-163.662064	4.444385	0.000000	-2.290730	0.000000	0.000000	0.000000	2.239718	0.153798	-1.283251	0.000000	0.000000	4.000000	10.000000	0.000000
21920.297128	0.024360	0.556381	0.204175	86.465759	172.253311	-162.963486	4.359348	0.000000	-2.448691	0.000000	0.000000	0.000000	2.103116	0.187665	-1.421610	0.000000	0.000000	4.000000	10.000000	0.000000
21920.300461	0.024360	0.556381	0.204175	86.465759	172.253311	-162.963486	4.359348	0.000000	-2.448691	0.000000	0.000000	0.000000	2.103116	0.187665	-1.421610	0.000000	0.000000	4.000000	10.000000	0.000000
21920.303794	0.024360	0.556381	0.204175	86.465759	172.253311	-162.963486	4.359348	0.000000	-2.448691	0.000000	0.000000	0.000000	2.103116	0.187665	-1.421610	0.000000	0.000000	4.000000	10.000000	0.000000
21920.307128	0.030941	0.557062	0.199005	87.056892	171.051971	-162.770355	4.270259	0.000000	-2.600939	0.000000	0.000000	0.000000	1.974303	0.204108	-1.551250	0.000000	0.000000	4.000000	10.000000	0.000000
21920.310461	0.030941	0.557062	0.199005	87.056892	171.051971	-162.770355	4.270259	0.000000	-2.600939	0.000000	0.000000	0.000000	1.974303	0.204108	-1.551250	0.000000	0.000000	4.000000	10.000000	0.000000
21920.313794	0.030941	0.557062	0.199005	87.056892	171.051971	-162.770355	4.270259	0.000000	-2.600939	0.000000	0.000000	0.000000	1.974303	0.204108	-1.551250	0.000000	0.000000	4.000000	10.000000	0.000000
21920.317128	0.037026	0.557811	0.193423	87.568848	169.163452	-163.221420	4.176926	0.000000	-2.748325	0.000000	0.000000	0.000000	1.825622	0.224808	-1.674348	0.000000	0.000000	4.000000	10.000000	0.000000
21920.320461	0.037026	0.557811	0.193423	87.568848	169.163452	-163.221420	4.176926	0.000000	-2.748325	0.000000	0.000000	0.000000	1.825622	0.224808	-1.674348	0.000000	0.000000	4.000000	10.000000	0.000000
21920.323794	0.037026	0.557811	0.193423	87.568848	169.163452	-163.221420	4.176926	0.000000	-2.748325	0.000000	0.000000	0.000000	1.825622	0.224808	-1.674348	0.000000	0.000000	4.000000	10.000000	0.000000
21920.327128	0.042770	0.558648	0.187476	88.025230	166.473389	-164.400620	4.079946	0.000000	-2.890336	0.000000	0.000000	0.000000	1.723156	0.251169	-1.784332	0.000000	0.000000	4.000000	10.000000	0.000000
21920.330461	0.042770	0.558648	0.187476	88.025230	166.473389	-164.400620	4.079946	0.000000	-2.890336	0.000000	0.000000	0.000000	1.723156	0.251169	-1.784332	0.000000	0.000000	4.000000	10.000000	0.000000
21920.333794	0.042770	0.558648	0.187476	88.025230	166.473389	-164.400620	4.079946	0.000000	-2.890336	0.000000	0.000000	0.000000	1.723156	0.251169	-1.784332	0.000000	0.000000	4.000000	10.000000	0.000000
21920.337128	0.047956	0.559531	0.181184	88.399406	161.114319	-168.250900	3.977861	0.000000	-3.029294	0.000000	0.000000	0.000000	1.555927	0.264778	-1.887452	0.000000	0.000000	4.000000	10.000000	0.000000
21920.340461	0.047956	0.559531	0.181184	88.399406	161.114319	-168.250900	3.977861	0.000000	-3.029294	0.000000	0.000000	0.000000	1.555927	0.264778	-1.887452	0.000000	0.000000	4.000000	10.000000	0.000000
21920.343794	0.047956	0.559531	0.181184	88.399406	161.114319	-168.250900	3.977861	0.000000	-3.029294	0.000000	0.000000	0.000000	1.555927	0.264778	-1.887452	0.000000	0.000000	4.000000	10.000000	0.000000
21920.347128	0.052624	0.560498	0.174617	88.613930	148.206131	-179.707474	3.872773	0.000000	-3.162535	0.000000	0.000000	0.000000	1.400239	0.290102	-1.970292	0.000000	0.000000	4.000000	10.000000	0.000000
21920.350461	0.052624	0.560498	0.174617	88.613930	148.206131	-179.707474	3.872773	0.000000	-3.162535	0.000000	0.000000	0.000000	1.400239	0.290102	-1.970292	0.000000	0.000000	4.000000	10.000000	0.000000
21920.353794	0.052624	0.560498	0.174617	88.613930	148.206131	-179.707474	3.872773	0.000000	-3.162535	0.000000	0.000000	0.000000	1.400239	0.290102	-1.970292	0.000000	0.000000	4.000000	10.000000	0.000000
21920.357128	0.056866	0.561542	0.167770	88.581696	128.926758	162.134109	3.764653	0.000000	-3.290499	0.000000	0.000000	0.000000	1.272734	0.313160	-2.053916	0.000000	0.000000	4.000000	10.000000	0.000000
21920.360461	0.056866	0.561542	0.167770	88.581696	128.926758	162.134109	3.764653	0.000000	-3.290499	0.000000	0.000000	0.000000	1.272734	0.313160	-2.053916	0.000000	0.000000	4.000000	10.000000	0.000000
21920.363794	0.056866	0.561542	0.167770	88.581696	128.926758	162.134109	3.764653	0.000000	-3.290499	0.000000	0.000000	0.000000	1.272734	0.313160	-2.053916	0.000000	0.000000	4.000000	10.000000	0.000000
21920.367128	0.060569	0.562654	0.160659	88.320190	109.948532	143.965607	3.652226	0.000000	-3.414856	0.000000	0.000000	0.000000	1.110881	0.333859	-2.133267	0.000000	0.000000	4.000000	10.000000	0.000000
21920.370461	0.060569	0.562654	0.160659	88.320190	109.948532	143.965607	3.652226	0.000000	-3.414856	0.000000	0.000000	0.000000	1.110881	0.333859	-2.133267	0.000000	0.000000	4.000000	10.000000	0.000000
21920.373794	0.060569	0.562654	0.160659	88.320190	109.948532	143.965607	3.652226	0.000000	-3.414856	0.000000	0.000000	0.000000	1.110881	0.333859	-2.133267	0.000000	0.000000	4.000000	10.000000	0.000000
21920.377128	0.063629	0.563767	0.153347	87.898575	93.141357	128.255966	3.536526	0.000000	-3.534542	0.000000	0.000000	0.000000	0.918052	0.333742	-2.193584	0.000000	0.000000	4.000000	10.000000	0.000000
21920.380461	0.063629	0.563767	0.153347	87.898575	93.141357	128.255966	3.536526	0.000000	-3.534542	0.000000	0.000000	0.000000	0.918052	0.333742	-2.193584	0.000000	0.000000	4.000000	10.000000	0.000000
21920.383794	0.063629	0.563767	0.153347	87.898575	93.141357	128.255966	3.536526	0.000000	-3.534542	0.000000	0.000000	0.000000	0.918052	0.333742	-2.193584	0.000000	0.000000	4.000000	10.000000	0.000000
21920.387128	0.066121	0.564913	0.145864	87.364037	78.226334	115.368073	3.419051	0.000000	-3.648300	0.000000	0.000000	0.000000	0.747584	0.343729	-2.245063	0.000000	0.000000	4.000000	10.000000	0.000000
21920.390461	0.066121	0.564913	0.145864	87.364037	78.226334	115.368073	3.419051	0.000000	-3.648300	0.000000	0.000000	0.000000	0.747584	0.343729	-2.245063	0.000000	0.000000	4.000000	10.000000	0.000000
21920.393794	0.066121	0.564913	0.145864	87.364037	78.226334	115.368073	3.419051	0.000000	-3.648300	0.000000	0.000000	0.000000	0.747584	0.343729	-2.245063	0.000000	0.000000	4.000000	10.000000	0.000000
21920.397128	0.068070	0.566053	0.138312	86.755020	66.207825	105.500389	3.299021	0.000000	-3.757188	0.000000	0.000000	0.000000	0.584545	0.341944	-2.265432	0.000000	0.000000	4.000000	10.000000	0.000000
21920.400461	0.068070	0.566053	0.138312	86.755020	66.207825	105.500389	3.299021	0.000000	-3.757188	0.000000	0.000000	0.000000	0.584545	0.341944	-2.265432	0.000000	0.000000	4.000000	10.000000	0.000000
21920.403794	0.068070	0.566053	0.138312	86.755020	66.207825	105.500389	3.299021	0.000000	-3.757188	0.000000	0.000000	0.000000	0.584545	0.341944	-2.265432	0.000000	0.000000	4.000000	10.000000	0.000000
21920.407128	0.069511	0.567221	0.130631	86.100319	57.162804	97.889908	3.177193	0.000000	-3.860757	0.000000	0.000000	0.000000	0.432305	0.350536	-2.304490	0.000000	0.000000	4.000000	10.000000	0.000000
21920.410461	0.069511	0.567221	0.130631	86.100319	57.162804	97.889908	3.177193	0.000000	-3.860757	0.000000	0.000000	0.000000	0.432305	0.350536	-2.304490	0.000000	0.000000	4.000000	10.000000	0.000000
21920.413794	0.069511	0.567221	0.130631	86.100319	57.162804	97.889908	3.177193	0.000000	-3.860757	0.000000	0.000000	0.000000	0.432305	0.350536	-2.304490	0.000000	0.000000	4.000000	10.000000	0.000000
21920.417128	0.070332	0.568330	0.122930	85.422470	51.031395	92.744614	3.052043	0.000000	-3.960434	0.000000	0.000000	0.000000	0.246364	0.332709	-2.310336	0.000000	0.000000	4.000000	10.000000	0.000000
21920.420461	0.070332	0.568330	0.122930	85.422470	51.031395	92.744614	3.052043	0.000000	-3.960434	0.000000	0.000000	0.000000	0.246364	0.332709	-2.310336	0.000000	0.000000	4.000000	10.000000	0.000000
21920.423794	0.070332	0.568330	0.122930	85.422470	51.031395	92.744614	3.052043	0.000000	-3.960434	0.000000	0.000000	0.000000	0.246364	0.332709	-2.310336	0.000000	0.000000	4.000000	10.000000	0.000000
21920.427128	0.070488	0.569376	0.115123	84.722183	46.877182	89.549469	2.926076	0.000000	-4.054390	0.000000	0.000000	0.000000	0.046944	0.313650	-2.342043	0.000000	0.000000	4.000000	10.000000	0.000000
21920.430461	0.070488	0.569376	0.115123	84.722183	46.877182	89.549469	2.926076	0.000000	-4.054390	0.000000	0.000000	0.000000	0.046944	0.313650	-2.342043	0.000000	0.000000	4.000000	10.000000	0.000000
21920.433794	0.070488	0.569376	0.115123	84.722183	46.877182	89.549469	2.926076	0.000000	-4.054390	0.000000	0.000000	0.000000	0.046944	0.313650	-2.342043	0.000000	0.000000	4.000000	10.000000	0.000000
21920.437128	0.069976	0.570466	0.107210	84.033722	43.992741	87.485786	2.798083	0.000000	-4.143758	0.000000	0.000000	0.000000	-0.153636	0.327147	-2.373807	0.000000	0.000000	4.000000	10.000000	0.000000
21920.440461	0.069976	0.570466	0.107210	84.033722	43.992741	87.485786	2.798083	0.000000	-4.143758	0.000000	0.000000	0.000000	-0.153636	0.327147	-2.373807	0.000000	0.000000	4.000000	10.000000	0.000000
21920.443794	0.069976	0.570466	0.107210	84.033722	43.992741	87.485786	2.798083	0.000000	-4.143758	0.000000	0.000000	0.000000	-0.153636	0.327147	-2.373807	0.000000	0.000000	4.000000	10.000000	0.000000
21920.447128	0.068879	0.571571	0.099226	83.367500	41.827114	85.740059	2.667414	0.000000	-4.229055	0.000000	0.000000	0.000000	-0.329151	0.331354	-2.395256	0.000000	0.000000	4.000000	10.000000	0.000000
21920.450461	0.068879	0.571571	0.099226	83.367500	41.827114	85.740059	2.667414	0.000000	-4.229055	0.000000	0.000000	0.000000	-0.329151	0.331354	-2.395256	0.000000	0.000000	4.000000	10.000000	0.000000
21920.453794	0.068879	0.571571	0.099226	83.367500	41.827114	85.740059	2.667414	0.000000	-4.229055	0.000000	0.000000	0.000000	-0.329151	0.331354	-2.395256	0.000000	0.000000	4.000000	10.000000	0.000000
21920.457128	0.067265	0.572745	0.091310	82.737450	40.050816	84.306572	2.532923	0.000000	-4.310952	0.000000	0.000000	0.000000	-0.484293	0.352307	-2.374831	0.000000	0.000000	4.000000	10.000000	0.000000
21920.460461	0.067265	0.572745	0.091310	82.737450	40.050816	84.306572	2.532923	0.000000	-4.310952	0.000000	0.000000	0.000000	-0.484293	0.352307	-2.374831	0.000000	0.000000	4.000000	10.000000	0.000000
21920.463794	0.067265	0.572745	0.091310	82.737450	40.050816	84.306572	2.532923	0.000000	-4.310952	0.000000	0.000000	0.000000	-0.484293	0.352307	-2.374831	0.000000	0.000000	4.000000	10.000000	0.000000
21920.467128	0.065030	0.574003	0.083492	82.139977	38.320148	82.953239	2.395765	0.000000	-4.388657	0.000000	0.000000	0.000000	-0.670489	0.377571	-2.345458	0.000000	0.000000	4.000000	10.000000	0.000000
21920.470461	0.065030	0.574003	0.083492	82.139977	38.320148	82.953239	2.395765	0.000000	-4.388657	0.000000	0.000000	0.000000	-0.670489	0.377571	-2.345458	0.000000	0.000000	4.000000	10.000000	0.000000
21920.473794	0.065030	0.574003	0.083492	82.139977	38.320148	82.953239	2.395765	0.000000	-4.388657	0.000000	0.000000	0.000000	-0.670489	0.377571	-2.345458	0.000000	0.000000	4.000000	10.000000	0.000000
21920.477128	0.062078	0.575286	0.076020	81.544014	36.532124	81.602242	2.257165	0.000000	-4.461525	0.000000	0.000000	0.000000	-0.885584	0.384747	-2.241568	0.000000	0.000000	4.000000	10.000000	0.000000
21920.480461	0.062078	0.575286	0.076020	81.544014	36.532124	81.602242	2.257165	0.000000	-4.461525	0.000000	0.000000	0.000000	-0.885584	0.384747	-2.241568	0.000000	0.000000	4.000000	10.000000	0.000000
21920.483794	0.062078	0.575286	0.076020	81.544014	36.532124	81.602242	2.257165	0.000000	-4.461525	0.000000	0.000000	0.000000	-0.885584	0.384747	-2.241568	0.000000	0.000000	4.000000	10.000000	0.000000
21920.487128	0.058521	0.576547	0.068933	80.905602	35.055786	80.698990	2.123214	0.000000	-4.526805	0.000000	0.000000	0.000000	-1.067196	0.378454	-2.126007	0.000000	0.000000	4.000000	10.000000	0.000000
21920.490461	0.058521	0.576547	0.068933	80.905602	35.055786	80.698990	2.123214	0.000000	-4.526805	0.000000	0.000000	0.000000	-1.067196	0.378454	-2.126007	0.000000	0.000000	4.000000	10.000000	0.000000
21920.493794	0.058521	0.576547	0.068933	80.905602	35.055786	80.698990	2.123214	0.000000	-4.526805	0.000000	0.000000	0.000000	-1.067196	0.378454	-2.126007	0.000000	0.000000	4.000000	10.000000	0.000000
21920.497128	0.054406	0.577824	0.062217	80.198570	34.358490	80.800835	1.993898	0.000000	-4.585234	0.000000	0.000000	0.000000	-1.234324	0.383051	-2.014689	0.000000	0.000000	4.000000	10.000000	0.000000
21920.500461	0.054406	0.577824	0.062217	80.198570	34.358490	80.800835	1.993898	0.000000	-4.585234	0.000000	0.000000	0.000000	-1.234324	0.383051	-2.014689	0.000000	0.000000	4.000000	10.000000	0.000000
21920.503794	0.054406	0.577824	0.062217	80.198570	34.358490	80.800835	1.993898	0.000000	-4.585234	0.000000	0.000000	0.000000	-1.234324	0.383051	-2.014689	0.000000	0.000000	4.000000	10.000000	0.000000
21920.507128	0.049876	0.579076	0.055844	79.390839	34.538570	82.078476	1.868725	0.000000	-4.637657	0.000000	0.000000	0.000000	-1.359044	0.375490	-1.911994	0.000000	0.000000	4.000000	10.000000	0.000000
21920.510461	0.049876	0.579076	0.055844	79.390839	34.538570	82.078476	1.868725	0.000000	-4.637657	0.000000	0.000000	0.000000	-1.359044	0.375490	-1.911994	0.000000	0.000000	4.000000	10.000000	0.000000
21920.513794	0.049876	0.579076	0.055844	79.390839	34.538570	82.078476	1.868725	0.000000	-4.637657	0.000000	0.000000	0.000000	-1.359044	0.375490	-1.911994	0.000000	0.000000	4.000000	10.000000	0.000000
21920.517128	0.044872	0.580384	0.049817	78.517273	35.120445	83.982193	1.745761	0.000000	-4.685330	0.000000	0.000000	0.000000	-1.501229	0.392577	-1.808213	0.000000	0.000000	4.000000	10.000000	0.000000
21920.520461	0.044872	0.580384	0.049817	78.517273	35.120445	83.982193	1.745761	0.000000	-4.685330	0.000000	0.000000	0.000000	-1.501229	0.392577	-1.808213	0.000000	0.000000	4.000000	10.000000	0.000000
21920.523794	0.044872	0.580384	0.049817	78.517273	35.120445	83.982193	1.745761	0.000000	-4.685330	0.000000	0.000000	0.000000	-1.501229	0.392577	-1.808213	0.000000	0.000000	4.000000	10.000000	0.000000
21920.527128	0.039336	0.581709	0.044121	77.639168	35.598637	85.379654	1.625893	0.000000	-4.728263	0.000000	0.000000	0.000000	-1.660921	0.397457	-1.708672	0.000000	0.000000	4.000000	10.000000	0.000000
21920.530461	0.039336	0.581709	0.044121	77.639168	35.598637	85.379654	1.625893	0.000000	-4.728263	0.000000	0.000000	0.000000	-1.660921	0.397457	-1.708672	0.000000	0.000000	4.000000	10.000000	0.000000
21920.533794	0.039336	0.581709	0.044121	77.639168	35.598637	85.379654	1.625893	0.000000	-4.728263	0.000000	0.000000	0.000000	-1.660921	0.397457	-1.708672	0.000000	0.000000	4.000000	10.000000	0.000000
21920.537128	0.033334	0.583023	0.038834	76.826263	35.513939	85.062286	1.509401	0.000000	-4.766729	0.000000	0.000000	0.000000	-1.800414	0.394142	-1.586271	0.000000	0.000000	4.000000	10.000000	0.000000
21920.540461	0.033334	0.583023	0.038834	76.826263	35.513939	85.062286	1.509401	0.000000	-4.766729	0.000000	0.000000	0.000000	-1.800414	0.394142	-1.586271	0.000000	0.000000	4.000000	10.000000	0.000000
21920.543794	0.033334	0.583023	0.038834	76.826263	35.513939	85.062286	1.509401	0.000000	-4.766729	0.000000	0.000000	0.000000	-1.800414	0.394142	-1.586271	0.000000	0.000000	4.000000	10.000000	0.000000
21920.547128	0.026993	0.584247	0.033979	76.130508	35.056671	83.489548	1.398154	0.000000	-4.800538	0.000000	0.000000	0.000000	-1.902270	0.367164	-1.456501	0.000000	0.000000	4.000000	10.000000	0.000000
21920.550461	0.026993	0.584247	0.033979	76.130508	35.056671	83.489548	1.398154	0.000000	-4.800538	0.000000	0.000000	0.000000	-1.902270	0.367164	-1.456501	0.000000	0.000000	4.000000	10.000000	0.000000
21920.553794	0.026993	0.584247	0.033979	76.130508	35.056671	83.489548	1.398154	0.000000	-4.800538	0.000000	0.000000	0.000000	-1.902270	0.367164	-1.456501	0.000000	0.000000	4.000000	10.000000	0.000000
21920.557128	0.020194	0.585338	0.029501	75.645638	35.166618	83.150658	1.292348	0.000000	-4.830097	0.000000	0.000000	0.000000	-2.039891	0.327251	-1.343207	0.000000	0.000000	4.000000	10.000000	0.000000
21920.560461	0.020194	0.585338	0.029501	75.645638	35.166618	83.150658	1.292348	0.000000	-4.830097	0.000000	0.000000	0.000000	-2.039891	0.327251	-1.343207	0.000000	0.000000	4.000000	10.000000	0.000000
21920.563794	0.020194	0.585338	0.029501	75.645638	35.166618	83.150658	1.292348	0.000000	-4.830097	0.000000	0.000000	0.000000	-2.039891	0.327251	-1.343207	0.000000	0.000000	4.000000	10.000000	0.000000
21920.567128	0.012981	0.586263	0.025374	75.417290	36.379803	84.750893	1.191858	0.000000	-4.855870	0.000000	0.000000	0.000000	-2.163662	0.277445	-1.238242	0.000000	0.000000	4.000000	10.000000	0.000000
21920.570461	0.012981	0.586263	0.025374	75.417290	36.379803	84.750893	1.191858	0.000000	-4.855870	0.000000	0.000000	0.000000	-2.163662	0.277445	-1.238242	0.000000	0.000000	4.000000	10.000000	0.000000
21920.573794	0.012981	0.586263	0.025374	75.417290	36.379803	84.750893	1.191858	0.000000	-4.855870	0.000000	0.000000	0.000000	-2.163662	0.277445	-1.238242	0.000000	0.000000	4.000000	10.000000	0.000000
21920.577128	0.005605	0.587152	0.021653	75.208626	37.963486	86.264458	1.095624	0.000000	-4.878484	0.000000	0.000000	0.000000	-2.213049	0.266837	-1.116294	0.000000	0.000000	4.000000	10.000000	0.000000
21920.580461	0.005605	0.587152	0.021653	75.208626	37.963486	86.264458	1.095624	0.000000	-4.878484	0.000000	0.000000	0.000000	-2.213049	0.266837	-1.116294	0.000000	0.000000	4.000000	10.000000	0.000000
21920.583794	0.005605	0.587152	0.021653	75.208626	37.963486	86.264458	1.095624	0.000000	-4.878484	0.000000	0.000000	0.000000	-2.213049	0.266837	-1.116294	0.000000	0.000000	4.000000	10.000000	0.000000
21920.587128	-0.001839	0.588005	0.018444	74.944939	39.571133	86.790962	1.004286	0.000000	-4.898102	0.000000	0.000000	0.000000	-2.233077	0.255791	-0.962603	0.000000	0.000000	4.000000	10.000000	0.000000
21920.590461	-0.001839	0.588005	0.018444	74.944939	39.571133	86.790962	1.004286	0.000000	-4.898102	0.000000	0.000000	0.000000	-2.233077	0.255791	-0.962603	0.000000	0.000000	4.000000	10.000000	0.000000
21920.593794	-0.001839	0.588005	0.018444	74.944939	39.571133	86.790962	1.004286	0.000000	-4.898102	0.000000	0.000000	0.000000	-2.233077	0.255791	-0.962603	0.000000	0.000000	4.000000	10.000000	0.000000
21920.597128	-0.009441	0.588887	0.015794	74.663933	40.866615	86.989021	0.922202	0.000000	-4.908053	0.000000	0.000000	0.000000	-2.280747	0.264659	-0.794977	0.000000	0.000000	4.000000	10.000000	0.000000
21920.600461	-0.009441	0.588887	0.015794	74.663933	40.866615	86.989021	0.922202	0.000000	-4.908053	0.000000	0.000000	0.000000	-2.280747	0.264659	-0.794977	0.000000	0.000000	4.000000	10.000000	0.000000
21920.603794	-0.009441	0.588887	0.015794	74.663933	40.866615	86.989021	0.922202	0.000000	-4.908053	0.000000	0.000000	0.000000	-2.280747	0.264659	-0.794977	0.000000	0.000000	4.000000	10.000000	0.000000
21920.607128	-0.017301	0.589746	0.013820	74.466148	41.538448	87.140831	0.789706	0.000000	-4.527928	0.000000	0.000000	0.000000	-2.357959	0.257754	-0.592316	0.000000	0.000000	4.000000	10.000000	0.000000
21920.610461	-0.017301	0.589746	0.013820	74.466148	41.538448	87.140831	0.789706	0.000000	-4.527928	0.000000	0.000000	0.000000	-2.357959	0.257754	-0.592316	0.000000	0.000000	4.000000	10.000000	0.000000
21920.613794	-0.017301	0.589746	0.013820	74.466148	41.538448	87.140831	0.789706	0.000000	-4.527928	0.000000	0.000000	0.000000	-2.357959	0.257754	-0.592316	0.000000	0.000000	4.000000	10.000000	0.000000
21920.617128	-0.025346	0.590570	0.012586	74.392494	41.551601	86.956085	0.690987	0.000000	-4.134935	0.000000	0.000000	0.000000	-2.413270	0.247259	-0.370234	0.000000	0.000000	4.000000	10.000000	0.000000
21920.620461	-0.025346	0.590570	0.012586	74.392494	41.551601	86.956085	0.690987	0.000000	-4.134935	0.000000	0.000000	0.000000	-2.413270	0.247259	-0.370234	0.000000	0.000000	4.000000	10.000000	0.000000
21920.623794	-0.025346	0.590570	0.012586	74.392494	41.551601	86.956085	0.690987	0.000000	-4.134935	0.000000	0.000000	0.000000	-2.413270	0.247259	-0.370234	0.000000	0.000000	4.000000	10.000000	0.000000
21920.627128	-0.033431	0.591443	0.012315	74.352028	41.132034	85.669304	0.629281	0.000000	-3.732723	0.000000	0.000000	0.000000	-2.425586	0.261744	-0.081276	0.000000	0.000000	4.000000	10.000000	0.000000
21920.630461	-0.033431	0.591443	0.012315	74.352028	41.132034	85.669304	0.629281	0.000000	-3.732723	0.000000	0.000000	0.000000	-2.425586	0.261744	-0.081276	0.000000	0.000000	4.000000	10.000000	0.000000
21920.633794	-0.033431	0.591443	0.012315	74.352028	41.132034	85.669304	0.629281	0.000000	-3.732723	0.000000	0.000000	0.000000	-2.425586	0.261744	-0.081276	0.000000	0.000000	4.000000	10.000000	0.000000
21920.637128	-0.041386	0.592375	0.012998	74.283623	40.769180	84.247383	0.615735	0.000000	-3.328459	0.000000	0.000000	0.000000	-2.386585	0.279653	0.204986	0.000000	0.000000	4.000000	10.000000	0.000000
21920.640461	-0.041386	0.592375	0.012998	74.283623	40.769180	84.247383	0.615735	0.000000	-3.328459	0.000000	0.000000	0.000000	-2.386585	0.279653	0.204986	0.000000	0.000000	4.000000	10.000000	0.000000
21920.643794	-0.041386	0.592375	0.012998	74.283623	40.769180	84.247383	0.615735	0.000000	-3.328459	0.000000	0.000000	0.000000	-2.386585	0.279653	0.204986	0.000000	0.000000	4.000000	10.000000	0.000000
21920.647128	-0.049270	0.593288	0.014506	74.326599	41.662212	84.632759	0.649899	0.000000	-2.930695	0.000000	0.000000	0.000000	-2.365316	0.273804	0.452494	0.000000	0.000000	4.000000	10.000000	0.000000
21920.650461	-0.049270	0.593288	0.014506	74.326599	41.662212	84.632759	0.649899	0.000000	-2.930695	0.000000	0.000000	0.000000	-2.365316	0.273804	0.452494	0.000000	0.000000	4.000000	10.000000	0.000000
21920.653794	-0.049270	0.593288	0.014506	74.326599	41.662212	84.632759	0.649899	0.000000	-2.930695	0.000000	0.000000	0.000000	-2.365316	0.273804	0.452494	0.000000	0.000000	4.000000	10.000000	0.000000
21920.657128	-0.057014	0.594112	0.016674	74.611313	44.935921	87.143311	0.725315	0.000000	-2.536476	0.000000	0.000000	0.000000	-2.323061	0.247196	0.650345	0.000000	0.000000	4.000000	10.000000	0.000000
21920.660461	-0.057014	0.594112	0.016674	74.611313	44.935921	87.143311	0.725315	0.000000	-2.536476	0.000000	0.000000	0.000000	-2.323061	0.247196	0.650345	0.000000	0.000000	4.000000	10.000000	0.000000
21920.663794	-0.057014	0.594112	0.016674	74.611313	44.935921	87.143311	0.725315	0.000000	-2.536476	0.000000	0.000000	0.000000	-2.323061	0.247196	0.650345	0.000000	0.000000	4.000000	10.000000	0.000000
21920.667128	-0.064428	0.594935	0.019771	74.914574	49.459625	90.280823	0.833706	0.000000	-2.149299	0.000000	0.000000	0.000000	-2.224209	0.247013	0.929105	0.000000	0.000000	4.000000	10.000000	0.000000
21920.670461	-0.064428	0.594935	0.019771	74.914574	49.459625	90.280823	0.833706	0.000000	-2.149299	0.000000	0.000000	0.000000	-2.224209	0.247013	0.929105	0.000000	0.000000	4.000000	10.000000	0.000000
21920.673794	-0.064428	0.594935	0.019771	74.914574	49.459625	90.280823	0.833706	0.000000	-2.149299	0.000000	0.000000	0.000000	-2.224209	0.247013	0.929105	0.000000	0.000000	4.000000	10.000000	0.000000
21920.677128	-0.071587	0.595675	0.023799	75.132492	54.123596	93.774323	0.988557	0.000000	-1.778597	0.000000	0.000000	0.000000	-2.147814	0.221905	1.208426	0.000000	0.000000	4.000000	10.000000	0.000000
21920.680461	-0.071587	0.595675	0.023799	75.132492	54.123596	93.774323	0.988557	0.000000	-1.778597	0.000000	0.000000	0.000000	-2.147814	0.221905	1.208426	0.000000	0.000000	4.000000	10.000000	0.000000
21920.683794	-0.071587	0.595675	0.023799	75.132492	54.123596	93.774323	0.988557	0.000000	-1.778597	0.000000	0.000000	0.000000	-2.147814	0.221905	1.208426	0.000000	0.000000	4.000000	10.000000	0.000000
21920.687128	-0.078455	0.596345	0.028677	75.348854	58.795628	97.360313	1.189961	0.000000	-1.420628	0.000000	0.000000	0.000000	-2.060139	0.201029	1.463385	0.000000	0.000000	4.000000	10.000000	0.000000
21920.690461	-0.078455	0.596345	0.028677	75.348854	58.795628	97.360313	1.189961	0.000000	-1.420628	0.000000	0.000000	0.000000	-2.060139	0.201029	1.463385	0.000000	0.000000	4.000000	10.000000	0.000000
21920.693794	-0.078455	0.596345	0.028677	75.348854	58.795628	97.360313	1.189961	0.000000	-1.420628	0.000000	0.000000	0.000000	-2.060139	0.201029	1.463385	0.000000	0.000000	4.000000	10.000000	0.000000
21920.697128	-0.084968	0.596809	0.034262	75.486771	63.579494	100.988846	1.433859	0.000000	-1.077272	0.000000	0.000000	0.000000	-1.954030	0.139258	1.675335	0.000000	0.000000	4.000000	10.000000	0.000000
21920.700461	-0.084968	0.596809	0.034262	75.486771	63.579494	100.988846	1.433859	0.000000	-1.077272	0.000000	0.000000	0.000000	-1.954030	0.139258	1.675335	0.000000	0.000000	4.000000	10.000000	0.000000
21920.703794	-0.084968	0.596809	0.034262	75.486771	63.579494	100.988846	1.433859	0.000000	-1.077272	0.000000	0.000000	0.000000	-1.954030	0.139258	1.675335	0.000000	0.000000	4.000000	10.000000	0.000000
21920.707128	-0.091053	0.597049	0.040423	75.521126	68.419106	104.872040	1.713081	0.000000	-0.751600	0.000000	0.000000	0.000000	-1.825626	0.071885	1.848386	0.000000	0.000000	4.000000	10.000000	0.000000
21920.710461	-0.091053	0.597049	0.040423	75.521126	68.419106	104.872040	1.713081	0.000000	-0.751600	0.000000	0.000000	0.000000	-1.825626	0.071885	1.848386	0.000000	0.000000	4.000000	10.000000	0.000000
21920.713794	-0.091053	0.597049	0.040423	75.521126	68.419106	104.872040	1.713081	0.000000	-0.751600	0.000000	0.000000	0.000000	-1.825626	0.071885	1.848386	0.000000	0.000000	4.000000	10.000000	0.000000
21920.717128	-0.096758	0.597069	0.047089	75.459251	73.423782	108.900291	2.021145	0.000000	-0.447329	0.000000	0.000000	0.000000	-1.711460	0.006154	1.999915	0.000000	0.000000	4.000000	10.000000	0.000000
21920.720461	-0.096758	0.597069	0.047089	75.459251	73.423782	108.900291	2.021145	0.000000	-0.447329	0.000000	0.000000	0.000000	-1.711460	0.006154	1.999915	0.000000	0.000000	4.000000	10.000000	0.000000
21920.723794	-0.096758	0.597069	0.047089	75.459251	73.423782	108.900291	2.021145	0.000000	-0.447329	0.000000	0.000000	0.000000	-1.711460	0.006154	1.999915	0.000000	0.000000	4.000000	10.000000	0.000000
21920.727128	-0.102029	0.596907	0.054197	75.318214	78.511406	112.704369	2.354465	0.000000	-0.162086	0.000000	0.000000	0.000000	-1.581210	-0.048777	2.132448	0.000000	0.000000	4.000000	10.000000	0.000000
21920.730461	-0.102029	0.596907	0.054197	75.318214	78.511406	112.704369	2.354465	0.000000	-0.162086	0.000000	0.000000	0.000000	-1.581210	-0.048777	2.132448	0.000000	0.000000	4.000000	10.000000	0.000000
21920.733794	-0.102029	0.596907	0.054197	75.318214	78.511406	112.704369	2.354465	0.000000	-0.162086	0.000000	0.000000	0.000000	-1.581210	-0.048777	2.132448	0.000000	0.000000	4.000000	10.000000	0.000000
21920.737128	-0.106671	0.596496	0.061783	75.104118	83.619850	116.578217	2.709872	0.000000	0.101449	0.000000	0.000000	0.000000	-1.392692	-0.123135	2.275739	0.000000	0.000000	4.000000	10.000000	0.000000
21920.740461	-0.106671	0.596496	0.061783	75.104118	83.619850	116.578217	2.709872	0.000000	0.101449	0.000000	0.000000	0.000000	-1.392692	-0.123135	2.275739	0.000000	0.000000	4.000000	10.000000	0.000000
21920.743794	-0.106671	0.596496	0.061783	75.104118	83.619850	116.578217	2.709872	0.000000	0.101449	0.000000	0.000000	0.000000	-1.392692	-0.123135	2.275739	0.000000	0.000000	4.000000	10.000000	0.000000
21920.747128	-0.110665	0.595927	0.069785	74.859062	88.639778	120.500771	3.089162	0.000000	0.333564	0.000000	0.000000	0.000000	-1.197965	-0.170841	2.400445	0.000000	0.000000	4.000000	10.000000	0.000000
21920.750461	-0.110665	0.595927	0.069785	74.859062	88.639778	120.500771	3.089162	0.000000	0.333564	0.000000	0.000000	0.000000	-1.197965	-0.170841	2.400445	0.000000	0.000000	4.000000	10.000000	0.000000
21920.753794	-0.110665	0.595927	0.069785	74.859062	88.639778	120.500771	3.089162	0.000000	0.333564	0.000000	0.000000	0.000000	-1.197965	-0.170841	2.400445	0.000000	0.000000	4.000000	10.000000	0.000000
21920.757128	-0.113898	0.595185	0.078226	74.621529	93.530121	124.333939	3.489237	0.000000	0.533225	0.000000	0.000000	0.000000	-0.969911	-0.222457	2.532453	0.000000	0.000000	4.000000	10.000000	0.000000
21920.760461	-0.113898	0.595185	0.078226	74.621529	93.530121	124.333939	3.489237	0.000000	0.533225	0.000000	0.000000	0.000000	-0.969911	-0.222457	2.532453	0.000000	0.000000	4.000000	10.000000	0.000000
21920.763794	-0.113898	0.595185	0.078226	74.621529	93.530121	124.333939	3.489237	0.000000	0.533225	0.000000	0.000000	0.000000	-0.969911	-0.222457	2.532453	0.000000	0.000000	4.000000	10.000000	0.000000
21920.767128	-0.116259	0.594270	0.087043	74.422592	98.460587	127.985168	3.911312	0.000000	0.694877	0.000000	0.000000	0.000000	-0.708530	-0.274561	2.645145	0.000000	0.000000	4.000000	10.000000	0.000000
21920.770461	-0.116259	0.594270	0.087043	74.422592	98.460587	127.985168	3.911312	0.000000	0.694877	0.000000	0.000000	0.000000	-0.708530	-0.274561	2.645145	0.000000	0.000000	4.000000	10.000000	0.000000
21920.773794	-0.116259	0.594270	0.087043	74.422592	98.460587	127.985168	3.911312	0.000000	0.694877	0.000000	0.000000	0.000000	-0.708530	-0.274561	2.645145	0.000000	0.000000	4.000000	10.000000	0.000000
21920.777128	-0.117730	0.593175	0.096112	74.332970	103.553093	131.838959	4.352170	0.000000	0.812965	0.000000	0.000000	0.000000	-0.441101	-0.328612	2.720505	0.000000	0.000000	4.000000	10.000000	0.000000
21920.780461	-0.117730	0.593175	0.096112	74.332970	103.553093	131.838959	4.352170	0.000000	0.812965	0.000000	0.000000	0.000000	-0.441101	-0.328612	2.720505	0.000000	0.000000	4.000000	10.000000	0.000000
21920.783794	-0.117730	0.593175	0.096112	74.332970	103.553093	131.838959	4.352170	0.000000	0.812965	0.000000	0.000000	0.000000	-0.441101	-0.328612	2.720505	0.000000	0.000000	4.000000	10.000000	0.000000
21920.787128	-0.118547	0.591915	0.105328	74.353317	108.989021	136.069931	4.805587	0.000000	0.886482	0.000000	0.000000	0.000000	-0.245088	-0.377734	2.764731	0.000000	0.000000	4.000000	10.000000	0.000000
21920.790461	-0.118547	0.591915	0.105328	74.353317	108.989021	136.069931	4.805587	0.000000	0.886482	0.000000	0.000000	0.000000	-0.245088	-0.377734	2.764731	0.000000	0.000000	4.000000	10.000000	0.000000
21920.793794	-0.118547	0.591915	0.105328	74.353317	108.989021	136.069931	4.805587	0.000000	0.886482	0.000000	0.000000	0.000000	-0.245088	-0.377734	2.764731	0.000000	0.000000	4.000000	10.000000	0.000000
21920.797128	-0.118624	0.590475	0.114565	74.447914	114.911705	140.655457	4.924242	0.000000	0.867085	0.000000	0.000000	0.000000	-0.023086	-0.432026	2.771106	0.000000	0.000000	4.000000	10.000000	0.000000
21920.800461	-0.118624	0.590475	0.114565	74.447914	114.911705	140.655457	4.924242	0.000000	0.867085	0.000000	0.000000	0.000000	-0.023086	-0.432026	2.771106	0.000000	0.000000	4.000000	10.000000	0.000000
21920.803794	-0.118624	0.590475	0.114565	74.447914	114.911705	140.655457	4.924242	0.000000	0.867085	0.000000	0.000000	0.000000	-0.023086	-0.432026	2.771106	0.000000	0.000000	4.000000	10.000000	0.000000
21920.807128	-0.118084	0.588996	0.123738	74.517563	121.082520	145.144943	4.935217	0.000000	0.802266	0.000000	0.000000	0.000000	0.161899	-0.443695	2.752070	0.000000	0.000000	4.000000	10.000000	0.000000
21920.810461	-0.118084	0.588996	0.123738	74.517563	121.082520	145.144943	4.935217	0.000000	0.802266	0.000000	0.000000	0.000000	0.161899	-0.443695	2.752070	0.000000	0.000000	4.000000	10.000000	0.000000
21920.813794	-0.118084	0.588996	0.123738	74.517563	121.082520	145.144943	4.935217	0.000000	0.802266	0.000000	0.000000	0.000000	0.161899	-0.443695	2.752070	0.000000	0.000000	4.000000	10.000000	0.000000
21920.817128	-0.116859	0.587483	0.132760	74.458275	127.011314	149.356461	4.947443	0.000000	0.723051	0.000000	0.000000	0.000000	0.367546	-0.454124	2.706524	0.000000	0.000000	4.000000	10.000000	0.000000
21920.820461	-0.116859	0.587483	0.132760	74.458275	127.011314	149.356461	4.947443	0.000000	0.723051	0.000000	0.000000	0.000000	0.367546	-0.454124	2.706524	0.000000	0.000000	4.000000	10.000000	0.000000
21920.823794	-0.116859	0.587483	0.132760	74.458275	127.011314	149.356461	4.947443	0.000000	0.723051	0.000000	0.000000	0.000000	0.367546	-0.454124	2.706524	0.000000	0.000000	4.000000	10.000000	0.000000
21920.827128	-0.114968	0.585908	0.141533	74.208893	132.219589	153.406250	4.960167	0.000000	0.629875	0.000000	0.000000	0.000000	0.567332	-0.472310	2.631895	0.000000	0.000000	4.000000	10.000000	0.000000
21920.830461	-0.114968	0.585908	0.141533	74.208893	132.219589	153.406250	4.960167	0.000000	0.629875	0.000000	0.000000	0.000000	0.567332	-0.472310	2.631895	0.000000	0.000000	4.000000	10.000000	0.000000
21920.833794	-0.114968	0.585908	0.141533	74.208893	132.219589	153.406250	4.960167	0.000000	0.629875	0.000000	0.000000	0.000000	0.567332	-0.472310	2.631895	0.000000	0.000000	4.000000	10.000000	0.000000
21920.837128	-0.112553	0.584337	0.149941	73.787369	136.509766	156.761429	4.972273	0.000000	0.525837	0.000000	0.000000	0.000000	0.724464	-0.471359	2.522360	0.000000	0.000000	4.000000	10.000000	0.000000
21920.840461	-0.112553	0.584337	0.149941	73.787369	136.509766	156.761429	4.972273	0.000000	0.525837	0.000000	0.000000	0.000000	0.724464	-0.471359	2.522360	0.000000	0.000000	4.000000	10.000000	0.000000
21920.843794	-0.112553	0.584337	0.149941	73.787369	136.509766	156.761429	4.972273	0.000000	0.525837	0.000000	0.000000	0.000000	0.724464	-0.471359	2.522360	0.000000	0.000000	4.000000	10.000000	0.000000
21920.847128	-0.109447	0.582783	0.157921	73.267387	139.908417	159.274933	4.982570	0.000000	0.417131	0.000000	0.000000	0.000000	0.931596	-0.466357	2.394211	0.000000	0.000000	4.000000	10.000000	0.000000
21920.850461	-0.109447	0.582783	0.157921	73.267387	139.908417	159.274933	4.982570	0.000000	0.417131	0.000000	0.000000	0.000000	0.931596	-0.466357	2.394211	0.000000	0.000000	4.000000	10.000000	0.000000
21920.853794	-0.109447	0.582783	0.157921	73.267387	139.908417	159.274933	4.982570	0.000000	0.417131	0.000000	0.000000	0.000000	0.931596	-0.466357	2.394211	0.000000	0.000000	4.000000	10.000000	0.000000
21920.857128	-0.105780	0.581281	0.165375	72.711418	142.844604	161.432922	4.991077	0.000000	0.298584	0.000000	0.000000	0.000000	1.100164	-0.450395	2.235987	0.000000	0.000000	4.000000	10.000000	0.000000
21920.860461	-0.105780	0.581281	0.165375	72.711418	142.844604	161.432922	4.991077	0.000000	0.298584	0.000000	0.000000	0.000000	1.100164	-0.450395	2.235987	0.000000	0.000000	4.000000	10.000000	0.000000
21920.863794	-0.105780	0.581281	0.165375	72.711418	142.844604	161.432922	4.991077	0.000000	0.298584	0.000000	0.000000	0.000000	1.100164	-0.450395	2.235987	0.000000	0.000000	4.000000	10.000000	0.000000
21920.867128	-0.101577	0.579878	0.172258	72.233345	145.663177	163.477478	4.996948	0.000000	0.174654	0.000000	0.000000	0.000000	1.260906	-0.421049	2.064903	0.000000	0.000000	4.000000	10.000000	0.000000
21920.870461	-0.101577	0.579878	0.172258	72.233345	145.663177	163.477478	4.996948	0.000000	0.174654	0.000000	0.000000	0.000000	1.260906	-0.421049	2.064903	0.000000	0.000000	4.000000	10.000000	0.000000
21920.873794	-0.101577	0.579878	0.172258	72.233345	145.663177	163.477478	4.996948	0.000000	0.174654	0.000000	0.000000	0.000000	1.260906	-0.421049	2.064903	0.000000	0.000000	4.000000	10.000000	0.000000
21920.877128	-0.096934	0.578624	0.178553	72.089493	148.431458	165.419296	4.999791	0.000000	0.045778	0.000000	0.000000	0.000000	1.392878	-0.376205	1.888485	0.000000	0.000000	4.000000	10.000000	0.000000
21920.880461	-0.096934	0.578624	0.178553	72.089493	148.431458	165.419296	4.999791	0.000000	0.045778	0.000000	0.000000	0.000000	1.392878	-0.376205	1.888485	0.000000	0.000000	4.000000	10.000000	0.000000
21920.883794	-0.096934	0.578624	0.178553	72.089493	148.431458	165.419296	4.999791	0.000000	0.045778	0.000000	0.000000	0.000000	1.392878	-0.376205	1.888485	0.000000	0.000000	4.000000	10.000000	0.000000
21920.887128	-0.091892	0.577535	0.184258	72.537132	150.966171	167.090942	4.999263	0.000000	-0.085837	0.000000	0.000000	0.000000	1.512598	-0.326658	1.711739	0.000000	0.000000	4.000000	10.000000	0.000000
21920.890461	-0.091892	0.577535	0.184258	72.537132	150.966171	167.090942	4.999263	0.000000	-0.085837	0.000000	0.000000	0.000000	1.512598	-0.326658	1.711739	0.000000	0.000000	4.000000	10.000000	0.000000
21920.893794	-0.091892	0.577535	0.184258	72.537132	150.966171	167.090942	4.999263	0.000000	-0.085837	0.000000	0.000000	0.000000	1.512598	-0.326658	1.711739	0.000000	0.000000	4.000000	10.000000	0.000000
21920.897128	-0.086417	0.576585	0.189268	73.204102	153.467911	168.716202	4.995167	0.000000	-0.219797	0.000000	0.000000	0.000000	1.642518	-0.284895	1.502776	0.000000	0.000000	4.000000	10.000000	0.000000
21920.900461	-0.086417	0.576585	0.189268	73.204102	153.467911	168.716202	4.995167	0.000000	-0.219797	0.000000	0.000000	0.000000	1.642518	-0.284895	1.502776	0.000000	0.000000	4.000000	10.000000	0.000000
21920.903794	-0.086417	0.576585	0.189268	73.204102	153.467911	168.716202	4.995167	0.000000	-0.219797	0.000000	0.000000	0.000000	1.642518	-0.284895	1.502776	0.000000	0.000000	4.000000	10.000000	0.000000
21920.907128	-0.080576	0.575790	0.193488	73.890701	155.843002	170.234283	4.987174	0.000000	-0.357904	0.000000	0.000000	0.000000	1.752441	-0.238522	1.266093	0.000000	0.000000	4.000000	10.000000	0.000000
21920.910461	-0.080576	0.575790	0.193488	73.890701	155.843002	170.234283	4.987174	0.000000	-0.357904	0.000000	0.000000	0.000000	1.752441	-0.238522	1.266093	0.000000	0.000000	4.000000	10.000000	0.000000
21920.913794	-0.080576	0.575790	0.193488	73.890701	155.843002	170.234283	4.987174	0.000000	-0.357904	0.000000	0.000000	0.000000	1.752441	-0.238522	1.266093	0.000000	0.000000	4.000000	10.000000	0.000000
21920.917128	-0.074424	0.575131	0.196958	74.533875	157.956345	171.528931	4.974994	0.000000	-0.499440	0.000000	0.000000	0.000000	1.845576	-0.197756	1.041015	0.000000	0.000000	4.000000	10.000000	0.000000
21920.920461	-0.074424	0.575131	0.196958	74.533875	157.956345	171.528931	4.974994	0.000000	-0.499440	0.000000	0.000000	0.000000	1.845576	-0.197756	1.041015	0.000000	0.000000	4.000000	10.000000	0.000000
21920.923794	-0.074424	0.575131	0.196958	74.533875	157.956345	171.528931	4.974994	0.000000	-0.499440	0.000000	0.000000	0.000000	1.845576	-0.197756	1.041015	0.000000	0.000000	4.000000	10.000000	0.000000
21920.927128	-0.067945	0.574625	0.199629	75.160690	159.807617	172.592255	4.958369	0.000000	-0.643874	0.000000	0.000000	0.000000	1.943644	-0.151745	0.801270	0.000000	0.000000	4.000000	10.000000	0.000000
21920.930461	-0.067945	0.574625	0.199629	75.160690	159.807617	172.592255	4.958369	0.000000	-0.643874	0.000000	0.000000	0.000000	1.943644	-0.151745	0.801270	0.000000	0.000000	4.000000	10.000000	0.000000
21920.933794	-0.067945	0.574625	0.199629	75.160690	159.807617	172.592255	4.958369	0.000000	-0.643874	0.000000	0.000000	0.000000	1.943644	-0.151745	0.801270	0.000000	0.000000	4.000000	10.000000	0.000000
21920.937128	-0.061193	0.574279	0.201496	75.805573	161.421295	173.635757	4.936761	0.000000	-0.792710	0.000000	0.000000	0.000000	2.025656	-0.103824	0.560075	0.000000	0.000000	4.000000	10.000000	0.000000
21920.940461	-0.061193	0.574279	0.201496	75.805573	161.421295	173.635757	4.936761	0.000000	-0.792710	0.000000	0.000000	0.000000	2.025656	-0.103824	0.560075	0.000000	0.000000	4.000000	10.000000	0.000000
21920.943794	-0.061193	0.574279	0.201496	75.805573	161.421295	173.635757	4.936761	0.000000	-0.792710	0.000000	0.000000	0.000000	2.025656	-0.103824	0.560075	0.000000	0.000000	4.000000	10.000000	0.000000
21920.947128	-0.054221	0.574076	0.202539	76.492775	162.866348	175.546371	4.909770	0.000000	-0.945599	0.000000	0.000000	0.000000	2.091599	-0.061015	0.313063	0.000000	0.000000	4.000000	10.000000	0.000000
21920.950461	-0.054221	0.574076	0.202539	76.492775	162.866348	175.546371	4.909770	0.000000	-0.945599	0.000000	0.000000	0.000000	2.091599	-0.061015	0.313063	0.000000	0.000000	4.000000	10.000000	0.000000
21920.953794	-0.054221	0.574076	0.202539	76.492775	162.866348	175.546371	4.909770	0.000000	-0.945599	0.000000	0.000000	0.000000	2.091599	-0.061015	0.313063	0.000000	0.000000	4.000000	10.000000	0.000000
21920.957128	-0.047184	0.574122	0.202813	77.273315	164.336044	178.192078	4.876975	0.000000	-1.102323	0.000000	0.000000	0.000000	2.111108	0.013857	0.082127	0.000000	0.000000	4.000000	10.000000	0.000000
21920.960461	-0.047184	0.574122	0.202813	77.273315	164.336044	178.192078	4.876975	0.000000	-1.102323	0.000000	0.000000	0.000000	2.111108	0.013857	0.082127	0.000000	0.000000	4.000000	10.000000	0.000000
21920.963794	-0.047184	0.574122	0.202813	77.273315	164.336044	178.192078	4.876975	0.000000	-1.102323	0.000000	0.000000	0.000000	2.111108	0.013857	0.082127	0.000000	0.000000	4.000000	10.000000	0.000000
21920.967128	-0.040078	0.574299	0.202389	78.213844	165.980652	-179.436523	4.838620	0.000000	-1.260064	0.000000	0.000000	0.000000	2.131808	0.053228	-0.127283	0.000000	0.000000	4.000000	10.000000	0.000000
21920.970461	-0.040078	0.574299	0.202389	78.213844	165.980652	-179.436523	4.838620	0.000000	-1.260064	0.000000	0.000000	0.000000	2.131808	0.053228	-0.127283	0.000000	0.000000	4.000000	10.000000	0.000000
21920.973794	-0.040078	0.574299	0.202389	78.213844	165.980652	-179.436523	4.838620	0.000000	-1.260064	0.000000	0.000000	0.000000	2.131808	0.053228	-0.127283	0.000000	0.000000	4.000000	10.000000	0.000000
21920.977128	-0.032860	0.574678	0.201252	79.294220	167.755997	-176.828262	4.794280	0.000000	-1.419465	0.000000	0.000000	0.000000	2.165224	0.113520	-0.341015	0.000000	0.000000	4.000000	10.000000	0.000000
21920.980461	-0.032860	0.574678	0.201252	79.294220	167.755997	-176.828262	4.794280	0.000000	-1.419465	0.000000	0.000000	0.000000	2.165224	0.113520	-0.341015	0.000000	0.000000	4.000000	10.000000	0.000000
21920.983794	-0.032860	0.574678	0.201252	79.294220	167.755997	-176.828262	4.794280	0.000000	-1.419465	0.000000	0.000000	0.000000	2.165224	0.113520	-0.341015	0.000000	0.000000	4.000000	10.000000	0.000000
21920.987128	-0.026440	0.575112	0.199714	80.306046	169.310623	-174.025101	4.743023	0.000000	-1.582318	0.000000	0.000000	0.000000	1.925965	0.130362	-0.461333	0.000000	0.000000	4.000000	10.000000	0.000000
21920.990461	-0.026440	0.575112	0.199714	80.306046	169.310623	-174.025101	4.743023	0.000000	-1.582318	0.000000	0.000000	0.000000	1.925965	0.130362	-0.461333	0.000000	0.000000	4.000000	10.000000	0.000000
21920.993794	-0.026440	0.575112	0.199714	80.306046	169.310623	-174.025101	4.743023	0.000000	-1.582318	0.000000	0.000000	0.000000	1.925965	0.130362	-0.461333	0.000000	0.000000	4.000000	10.000000	0.000000
21920.997128	-0.019286	0.575677	0.197446	81.407692	170.888016	-171.032104	4.691864	0.000000	-1.728124	0.000000	0.000000	0.000000	2.146233	0.169416	-0.680408	0.000000	0.000000	4.000000	10.000000	0.000000
21921.000461	-0.019286	0.575677	0.197446	81.407692	170.888016	-171.032104	4.691864	0.000000	-1.728124	0.000000	0.000000	0.000000	2.146233	0.169416	-0.680408	0.000000	0.000000	4.000000	10.000000	0.000000
21921.003794	-0.019286	0.575677	0.197446	81.407692	170.888016	-171.032104	4.691864	0.000000	-1.728124	0.000000	0.000000	0.000000	2.146233	0.169416	-0.680408	0.000000	0.000000	4.000000	10.000000	0.000000
21921.007128	-0.011990	0.576358	0.194670	82.453270	172.151260	-168.648880	4.628226	0.000000	-1.891962	0.000000	0.000000	0.000000	2.188781	0.204170	-0.833023	0.000000	0.000000	4.000000	10.000000	0.000000
21921.010461	-0.011990	0.576358	0.194670	82.453270	172.151260	-168.648880	4.628226	0.000000	-1.891962	0.000000	0.000000	0.000000	2.188781	0.204170	-0.833023	0.000000	0.000000	4.000000	10.000000	0.000000
21921.013794	-0.011990	0.576358	0.194670	82.453270	172.151260	-168.648880	4.628226	0.000000	-1.891962	0.000000	0.000000	0.000000	2.188781	0.204170	-0.833023	0.000000	0.000000	4.000000	10.000000	0.000000
21921.017128	-0.004755	0.577169	0.191385	83.430779	173.387421	-166.491241	4.556026	0.000000	-2.059765	0.000000	0.000000	0.000000	2.170582	0.243421	-0.985259	0.000000	0.000000	4.000000	10.000000	0.000000
21921.020461	-0.004755	0.577169	0.191385	83.430779	173.387421	-166.491241	4.556026	0.000000	-2.059765	0.000000	0.000000	0.000000	2.170582	0.243421	-0.985259	0.000000	0.000000	4.000000	10.000000	0.000000
21921.023794	-0.004755	0.577169	0.191385	83.430779	173.387421	-166.491241	4.556026	0.000000	-2.059765	0.000000	0.000000	0.000000	2.170582	0.243421	-0.985259	0.000000	0.000000	4.000000	10.000000	0.000000
21921.027128	0.002435	0.578089	0.187698	84.340714	175.384521	-163.412323	4.476318	0.000000	-2.227684	0.000000	0.000000	0.000000	2.157169	0.275868	-1.106276	0.000000	0.000000	4.000000	10.000000	0.000000
21921.030461	0.002435	0.578089	0.187698	84.340714	175.384521	-163.412323	4.476318	0.000000	-2.227684	0.000000	0.000000	0.000000	2.157169	0.275868	-1.106276	0.000000	0.000000	4.000000	10.000000	0.000000
21921.033794	0.002435	0.578089	0.187698	84.340714	175.384521	-163.412323	4.476318	0.000000	-2.227684	0.000000	0.000000	0.000000	2.157169	0.275868	-1.106276	0.000000	0.000000	4.000000	10.000000	0.000000
21921.037128	0.009447	0.579124	0.183584	85.179718	178.937073	-158.577408	4.388939	0.000000	-2.395247	0.000000	0.000000	0.000000	2.103484	0.310742	-1.234263	0.000000	0.000000	4.000000	10.000000	0.000000
21921.040461	0.009447	0.579124	0.183584	85.179718	178.937073	-158.577408	4.388939	0.000000	-2.395247	0.000000	0.000000	0.000000	2.103484	0.310742	-1.234263	0.000000	0.000000	4.000000	10.000000	0.000000
21921.043794	0.009447	0.579124	0.183584	85.179718	178.937073	-158.577408	4.388939	0.000000	-2.395247	0.000000	0.000000	0.000000	2.103484	0.310742	-1.234263	0.000000	0.000000	4.000000	10.000000	0.000000
21921.047128	0.016091	0.580241	0.179178	85.944160	-175.041687	-151.190475	4.294704	0.000000	-2.560373	0.000000	0.000000	0.000000	1.993223	0.334845	-1.321824	0.000000	0.000000	4.000000	10.000000	0.000000
21921.050461	0.016091	0.580241	0.179178	85.944160	-175.041687	-151.190475	4.294704	0.000000	-2.560373	0.000000	0.000000	0.000000	1.993223	0.334845	-1.321824	0.000000	0.000000	4.000000	10.000000	0.000000
21921.053794	0.016091	0.580241	0.179178	85.944160	-175.041687	-151.190475	4.294704	0.000000	-2.560373	0.000000	0.000000	0.000000	1.993223	0.334845	-1.321824	0.000000	0.000000	4.000000	10.000000	0.000000
21921.057128	0.022366	0.581384	0.174514	86.576920	-166.256012	-140.946960	4.196219	0.000000	-2.718776	0.000000	0.000000	0.000000	1.882580	0.342936	-1.399114	0.000000	0.000000	4.000000	10.000000	0.000000
21921.060461	0.022366	0.581384	0.174514	86.576920	-166.256012	-140.946960	4.196219	0.000000	-2.718776	0.000000	0.000000	0.000000	1.882580	0.342936	-1.399114	0.000000	0.000000	4.000000	10.000000	0.000000
21921.063794	0.022366	0.581384	0.174514	86.576920	-166.256012	-140.946960	4.196219	0.000000	-2.718776	0.000000	0.000000	0.000000	1.882580	0.342936	-1.399114	0.000000	0.000000	4.000000	10.000000	0.000000
21921.067128	0.028180	0.582501	0.169540	87.067421	-155.265549	-128.639725	4.093881	0.000000	-2.870565	0.000000	0.000000	0.000000	1.744068	0.335291	-1.492097	0.000000	0.000000	4.000000	10.000000	0.000000
21921.070461	0.028180	0.582501	0.169540	87.067421	-155.265549	-128.639725	4.093881	0.000000	-2.870565	0.000000	0.000000	0.000000	1.744068	0.335291	-1.492097	0.000000	0.000000	4.000000	10.000000	0.000000
21921.073794	0.028180	0.582501	0.169540	87.067421	-155.265549	-128.639725	4.093881	0.000000	-2.870565	0.000000	0.000000	0.000000	1.744068	0.335291	-1.492097	0.000000	0.000000	4.000000	10.000000	0.000000
21921.077128	0.033446	0.583583	0.164325	87.439980	-143.803345	-115.900513	3.988399	0.000000	-3.015407	0.000000	0.000000	0.000000	1.579974	0.324441	-1.564528	0.000000	0.000000	4.000000	10.000000	0.000000
21921.080461	0.033446	0.583583	0.164325	87.439980	-143.803345	-115.900513	3.988399	0.000000	-3.015407	0.000000	0.000000	0.000000	1.579974	0.324441	-1.564528	0.000000	0.000000	4.000000	10.000000	0.000000
21921.083794	0.033446	0.583583	0.164325	87.439980	-143.803345	-115.900513	3.988399	0.000000	-3.015407	0.000000	0.000000	0.000000	1.579974	0.324441	-1.564528	0.000000	0.000000	4.000000	10.000000	0.000000
21921.087128	0.038198	0.584617	0.158841	87.802872	-134.498047	-105.376648	3.881351	0.000000	-3.152001	0.000000	0.000000	0.000000	1.425481	0.310365	-1.645212	0.000000	0.000000	4.000000	10.000000	0.000000
21921.090461	0.038198	0.584617	0.158841	87.802872	-134.498047	-105.376648	3.881351	0.000000	-3.152001	0.000000	0.000000	0.000000	1.425481	0.310365	-1.645212	0.000000	0.000000	4.000000	10.000000	0.000000
21921.093794	0.038198	0.584617	0.158841	87.802872	-134.498047	-105.376648	3.881351	0.000000	-3.152001	0.000000	0.000000	0.000000	1.425481	0.310365	-1.645212	0.000000	0.000000	4.000000	10.000000	0.000000
21921.097128	0.042299	0.585562	0.153169	88.188789	-127.574066	-97.207947	3.772140	0.000000	-3.281914	0.000000	0.000000	0.000000	1.230132	0.283372	-1.701570	0.000000	0.000000	4.000000	10.000000	0.000000
21921.100461	0.042299	0.585562	0.153169	88.188789	-127.574066	-97.207947	3.772140	0.000000	-3.281914	0.000000	0.000000	0.000000	1.230132	0.283372	-1.701570	0.000000	0.000000	4.000000	10.000000	0.000000
21921.103794	0.042299	0.585562	0.153169	88.188789	-127.574066	-97.207947	3.772140	0.000000	-3.281914	0.000000	0.000000	0.000000	1.230132	0.283372	-1.701570	0.000000	0.000000	4.000000	10.000000	0.000000
21921.107128	0.045674	0.586402	0.147347	88.596672	-122.448631	-91.152428	3.663132	0.000000	-3.403155	0.000000	0.000000	0.000000	1.012690	0.251959	-1.746642	0.000000	0.000000	4.000000	10.000000	0.000000
21921.110461	0.045674	0.586402	0.147347	88.596672	-122.448631	-91.152428	3.663132	0.000000	-3.403155	0.000000	0.000000	0.000000	1.012690	0.251959	-1.746642	0.000000	0.000000	4.000000	10.000000	0.000000
21921.113794	0.045674	0.586402	0.147347	88.596672	-122.448631	-91.152428	3.663132	0.000000	-3.403155	0.000000	0.000000	0.000000	1.012690	0.251959	-1.746642	0.000000	0.000000	4.000000	10.000000	0.000000
21921.117128	0.048369	0.587156	0.141396	89.046738	-121.197227	-89.046448	3.555660	0.000000	-3.515292	0.000000	0.000000	0.000000	0.808550	0.226164	-1.785266	0.000000	0.000000	4.000000	10.000000	0.000000
21921.120461	0.048369	0.587156	0.141396	89.046738	-121.197227	-89.046448	3.555660	0.000000	-3.515292	0.000000	0.000000	0.000000	0.808550	0.226164	-1.785266	0.000000	0.000000	4.000000	10.000000	0.000000
21921.123794	0.048369	0.587156	0.141396	89.046738	-121.197227	-89.046448	3.555660	0.000000	-3.515292	0.000000	0.000000	0.000000	0.808550	0.226164	-1.785266	0.000000	0.000000	4.000000	10.000000	0.000000
21921.127128	0.050373	0.587810	0.135347	89.564789	-119.300552	-86.541267	3.449453	0.000000	-3.619569	0.000000	0.000000	0.000000	0.601054	0.196271	-1.814608	0.000000	0.000000	4.000000	10.000000	0.000000
21921.130461	0.050373	0.587810	0.135347	89.564789	-119.300552	-86.541267	3.449453	0.000000	-3.619569	0.000000	0.000000	0.000000	0.601054	0.196271	-1.814608	0.000000	0.000000	4.000000	10.000000	0.000000
21921.133794	0.050373	0.587810	0.135347	89.564789	-119.300552	-86.541267	3.449453	0.000000	-3.619569	0.000000	0.000000	0.000000	0.601054	0.196271	-1.814608	0.000000	0.000000	4.000000	10.000000	0.000000
21921.137128	0.051674	0.588364	0.129209	89.777069	101.934219	135.264023	3.344985	0.000000	-3.716325	0.000000	0.000000	0.000000	0.390321	0.166118	-1.841624	0.000000	0.000000	4.000000	10.000000	0.000000
21921.140461	0.051674	0.588364	0.129209	89.777069	101.934219	135.264023	3.344985	0.000000	-3.716325	0.000000	0.000000	0.000000	0.390321	0.166118	-1.841624	0.000000	0.000000	4.000000	10.000000	0.000000
21921.143794	0.051674	0.588364	0.129209	89.777069	101.934219	135.264023	3.344985	0.000000	-3.716325	0.000000	0.000000	0.000000	0.390321	0.166118	-1.841624	0.000000	0.000000	4.000000	10.000000	0.000000
21921.147128	0.052219	0.588841	0.123101	88.946312	93.975555	127.833862	3.242404	0.000000	-3.806155	0.000000	0.000000	0.000000	0.163380	0.143188	-1.832427	0.000000	0.000000	4.000000	10.000000	0.000000
21921.150461	0.052219	0.588841	0.123101	88.946312	93.975555	127.833862	3.242404	0.000000	-3.806155	0.000000	0.000000	0.000000	0.163380	0.143188	-1.832427	0.000000	0.000000	4.000000	10.000000	0.000000
21921.153794	0.052219	0.588841	0.123101	88.946312	93.975555	127.833862	3.242404	0.000000	-3.806155	0.000000	0.000000	0.000000	0.163380	0.143188	-1.832427	0.000000	0.000000	4.000000	10.000000	0.000000
21921.157128	0.051925	0.589271	0.117088	88.164848	84.654945	119.076813	3.144079	0.000000	-3.887772	0.000000	0.000000	0.000000	-0.088118	0.129047	-1.803854	0.000000	0.000000	4.000000	10.000000	0.000000
21921.160461	0.051925	0.589271	0.117088	88.164848	84.654945	119.076813	3.144079	0.000000	-3.887772	0.000000	0.000000	0.000000	-0.088118	0.129047	-1.803854	0.000000	0.000000	4.000000	10.000000	0.000000
21921.163794	0.051925	0.589271	0.117088	88.164848	84.654945	119.076813	3.144079	0.000000	-3.887772	0.000000	0.000000	0.000000	-0.088118	0.129047	-1.803854	0.000000	0.000000	4.000000	10.000000	0.000000
21921.167128	0.050794	0.589613	0.111202	87.278038	77.769066	112.882233	3.052197	0.000000	-3.960315	0.000000	0.000000	0.000000	-0.339155	0.102481	-1.765585	0.000000	0.000000	4.000000	10.000000	0.000000
21921.170461	0.050794	0.589613	0.111202	87.278038	77.769066	112.882233	3.052197	0.000000	-3.960315	0.000000	0.000000	0.000000	-0.339155	0.102481	-1.765585	0.000000	0.000000	4.000000	10.000000	0.000000
21921.173794	0.050794	0.589613	0.111202	87.278038	77.769066	112.882233	3.052197	0.000000	-3.960315	0.000000	0.000000	0.000000	-0.339155	0.102481	-1.765585	0.000000	0.000000	4.000000	10.000000	0.000000
21921.177128	0.048937	0.589846	0.105480	86.275108	73.389252	109.365524	2.967566	0.000000	-4.024120	0.000000	0.000000	0.000000	-0.557191	0.070132	-1.716864	0.000000	0.000000	4.000000	10.000000	0.000000
21921.180461	0.048937	0.589846	0.105480	86.275108	73.389252	109.365524	2.967566	0.000000	-4.024120	0.000000	0.000000	0.000000	-0.557191	0.070132	-1.716864	0.000000	0.000000	4.000000	10.000000	0.000000
21921.183794	0.048937	0.589846	0.105480	86.275108	73.389252	109.365524	2.967566	0.000000	-4.024120	0.000000	0.000000	0.000000	-0.557191	0.070132	-1.716864	0.000000	0.000000	4.000000	10.000000	0.000000
21921.187128	0.046373	0.590018	0.099885	85.170708	70.950432	107.970924	2.889769	0.000000	-4.080348	0.000000	0.000000	0.000000	-0.769258	0.051380	-1.678411	0.000000	0.000000	4.000000	10.000000	0.000000
21921.190461	0.046373	0.590018	0.099885	85.170708	70.950432	107.970924	2.889769	0.000000	-4.080348	0.000000	0.000000	0.000000	-0.769258	0.051380	-1.678411	0.000000	0.000000	4.000000	10.000000	0.000000
21921.193794	0.046373	0.590018	0.099885	85.170708	70.950432	107.970924	2.889769	0.000000	-4.080348	0.000000	0.000000	0.000000	-0.769258	0.051380	-1.678411	0.000000	0.000000	4.000000	10.000000	0.000000
21921.197128	0.043282	0.590118	0.094421	83.997887	69.653503	107.880005	2.818326	0.000000	-4.130017	0.000000	0.000000	0.000000	-0.927140	0.030238	-1.639193	0.000000	0.000000	4.000000	10.000000	0.000000
21921.200461	0.043282	0.590118	0.094421	83.997887	69.653503	107.880005	2.818326	0.000000	-4.130017	0.000000	0.000000	0.000000	-0.927140	0.030238	-1.639193	0.000000	0.000000	4.000000	10.000000	0.000000
21921.203794	0.043282	0.590118	0.094421	83.997887	69.653503	107.880005	2.818326	0.000000	-4.130017	0.000000	0.000000	0.000000	-0.927140	0.030238	-1.639193	0.000000	0.000000	4.000000	10.000000	0.000000
21921.207128	0.039739	0.590250	0.089154	82.825340	68.756348	108.284966	2.751258	0.000000	-4.174994	0.000000	0.000000	0.000000	-1.062976	0.039368	-1.579975	0.000000	0.000000	4.000000	10.000000	0.000000
21921.210461	0.039739	0.590250	0.089154	82.825340	68.756348	108.284966	2.751258	0.000000	-4.174994	0.000000	0.000000	0.000000	-1.062976	0.039368	-1.579975	0.000000	0.000000	4.000000	10.000000	0.000000
21921.213794	0.039739	0.590250	0.089154	82.825340	68.756348	108.284966	2.751258	0.000000	-4.174994	0.000000	0.000000	0.000000	-1.062976	0.039368	-1.579975	0.000000	0.000000	4.000000	10.000000	0.000000
21921.217128	0.035757	0.590374	0.084110	81.729179	67.944199	108.801895	2.689302	0.000000	-4.215169	0.000000	0.000000	0.000000	-1.194498	0.037164	-1.513423	0.000000	0.000000	4.000000	10.000000	0.000000
21921.220461	0.035757	0.590374	0.084110	81.729179	67.944199	108.801895	2.689302	0.000000	-4.215169	0.000000	0.000000	0.000000	-1.194498	0.037164	-1.513423	0.000000	0.000000	4.000000	10.000000	0.000000
21921.223794	0.035757	0.590374	0.084110	81.729179	67.944199	108.801895	2.689302	0.000000	-4.215169	0.000000	0.000000	0.000000	-1.194498	0.037164	-1.513423	0.000000	0.000000	4.000000	10.000000	0.000000
21921.227128	0.031275	0.590571	0.079347	80.818207	66.742569	108.835022	2.633341	0.000000	-4.250355	0.000000	0.000000	0.000000	-1.344663	0.059351	-1.428752	0.000000	0.000000	4.000000	10.000000	0.000000
21921.230461	0.031275	0.590571	0.079347	80.818207	66.742569	108.835022	2.633341	0.000000	-4.250355	0.000000	0.000000	0.000000	-1.344663	0.059351	-1.428752	0.000000	0.000000	4.000000	10.000000	0.000000
21921.233794	0.031275	0.590571	0.079347	80.818207	66.742569	108.835022	2.633341	0.000000	-4.250355	0.000000	0.000000	0.000000	-1.344663	0.059351	-1.428752	0.000000	0.000000	4.000000	10.000000	0.000000
21921.237128	0.026309	0.590817	0.074989	80.150826	65.225861	107.692184	2.586413	0.000000	-4.279073	0.000000	0.000000	0.000000	-1.489976	0.073537	-1.307565	0.000000	0.000000	4.000000	10.000000	0.000000
21921.240461	0.026309	0.590817	0.074989	80.150826	65.225861	107.692184	2.586413	0.000000	-4.279073	0.000000	0.000000	0.000000	-1.489976	0.073537	-1.307565	0.000000	0.000000	4.000000	10.000000	0.000000
21921.243794	0.026309	0.590817	0.074989	80.150826	65.225861	107.692184	2.586413	0.000000	-4.279073	0.000000	0.000000	0.000000	-1.489976	0.073537	-1.307565	0.000000	0.000000	4.000000	10.000000	0.000000
21921.247128	0.020988	0.591057	0.071034	79.597939	63.629040	105.342628	2.552512	0.000000	-4.299381	0.000000	0.000000	0.000000	-1.596295	0.071988	-1.186257	0.000000	0.000000	4.000000	10.000000	0.000000
21921.250461	0.020988	0.591057	0.071034	79.597939	63.629040	105.342628	2.552512	0.000000	-4.299381	0.000000	0.000000	0.000000	-1.596295	0.071988	-1.186257	0.000000	0.000000	4.000000	10.000000	0.000000
21921.253794	0.020988	0.591057	0.071034	79.597939	63.629040	105.342628	2.552512	0.000000	-4.299381	0.000000	0.000000	0.000000	-1.596295	0.071988	-1.186257	0.000000	0.000000	4.000000	10.000000	0.000000
21921.257128	0.015385	0.591221	0.067474	79.021118	62.381245	103.732727	2.531529	0.000000	-4.311770	0.000000	0.000000	0.000000	-1.680726	0.049345	-1.068098	0.000000	0.000000	4.000000	10.000000	0.000000
21921.260461	0.015385	0.591221	0.067474	79.021118	62.381245	103.732727	2.531529	0.000000	-4.311770	0.000000	0.000000	0.000000	-1.680726	0.049345	-1.068098	0.000000	0.000000	4.000000	10.000000	0.000000
21921.263794	0.015385	0.591221	0.067474	79.021118	62.381245	103.732727	2.531529	0.000000	-4.311770	0.000000	0.000000	0.000000	-1.680726	0.049345	-1.068098	0.000000	0.000000	4.000000	10.000000	0.000000
21921.267128	0.009422	0.591345	0.064295	78.382210	61.905228	103.531609	2.523985	0.000000	-4.316190	0.000000	0.000000	0.000000	-1.789057	0.037272	-0.953591	0.000000	0.000000	4.000000	10.000000	0.000000
21921.270461	0.009422	0.591345	0.064295	78.382210	61.905228	103.531609	2.523985	0.000000	-4.316190	0.000000	0.000000	0.000000	-1.789057	0.037272	-0.953591	0.000000	0.000000	4.000000	10.000000	0.000000
21921.273794	0.009422	0.591345	0.064295	78.382210	61.905228	103.531609	2.523985	0.000000	-4.316190	0.000000	0.000000	0.000000	-1.789057	0.037272	-0.953591	0.000000	0.000000	4.000000	10.000000	0.000000
21921.277128	0.003263	0.591357	0.061361	77.792191	62.963531	104.649452	2.533042	0.000000	-4.310881	0.000000	0.000000	0.000000	-1.847614	0.003505	-0.880310	0.000000	0.000000	4.000000	10.000000	0.000000
21921.280461	0.003263	0.591357	0.061361	77.792191	62.963531	104.649452	2.533042	0.000000	-4.310881	0.000000	0.000000	0.000000	-1.847614	0.003505	-0.880310	0.000000	0.000000	4.000000	10.000000	0.000000
21921.283794	0.003263	0.591357	0.061361	77.792191	62.963531	104.649452	2.533042	0.000000	-4.310881	0.000000	0.000000	0.000000	-1.847614	0.003505	-0.880310	0.000000	0.000000	4.000000	10.000000	0.000000
21921.287128	-0.003072	0.591326	0.058627	77.282089	65.110405	106.765465	2.554190	0.000000	-4.298385	0.000000	0.000000	0.000000	-1.900403	-0.009265	-0.820213	0.000000	0.000000	4.000000	10.000000	0.000000
21921.290461	-0.003072	0.591326	0.058627	77.282089	65.110405	106.765465	2.554190	0.000000	-4.298385	0.000000	0.000000	0.000000	-1.900403	-0.009265	-0.820213	0.000000	0.000000	4.000000	10.000000	0.000000
21921.293794	-0.003072	0.591326	0.058627	77.282089	65.110405	106.765465	2.554190	0.000000	-4.298385	0.000000	0.000000	0.000000	-1.900403	-0.009265	-0.820213	0.000000	0.000000	4.000000	10.000000	0.000000
21921.297128	-0.009639	0.591269	0.056251	76.940125	67.198006	108.826775	2.587716	0.000000	-4.278286	0.000000	0.000000	0.000000	-1.970317	-0.017214	-0.712779	0.000000	0.000000	4.000000	10.000000	0.000000
21921.300461	-0.009639	0.591269	0.056251	76.940125	67.198006	108.826775	2.587716	0.000000	-4.278286	0.000000	0.000000	0.000000	-1.970317	-0.017214	-0.712779	0.000000	0.000000	4.000000	10.000000	0.000000
21921.303794	-0.009639	0.591269	0.056251	76.940125	67.198006	108.826775	2.587716	0.000000	-4.278286	0.000000	0.000000	0.000000	-1.970317	-0.017214	-0.712779	0.000000	0.000000	4.000000	10.000000	0.000000
21921.307128	-0.016357	0.591218	0.054284	76.896004	68.750572	109.454025	2.642412	0.000000	-4.244720	0.000000	0.000000	0.000000	-2.015194	-0.015229	-0.590166	0.000000	0.000000	4.000000	10.000000	0.000000
21921.310461	-0.016357	0.591218	0.054284	76.896004	68.750572	109.454025	2.642412	0.000000	-4.244720	0.000000	0.000000	0.000000	-2.015194	-0.015229	-0.590166	0.000000	0.000000	4.000000	10.000000	0.000000
21921.313794	-0.016357	0.591218	0.054284	76.896004	68.750572	109.454025	2.642412	0.000000	-4.244720	0.000000	0.000000	0.000000	-2.015194	-0.015229	-0.590166	0.000000	0.000000	4.000000	10.000000	0.000000
21921.317128	-0.023247	0.591171	0.052869	76.963753	69.879936	109.799522	2.714190	0.000000	-4.182163	0.000000	0.000000	0.000000	-2.067034	-0.014056	-0.424414	0.000000	0.000000	4.000000	10.000000	0.000000
21921.320461	-0.023247	0.591171	0.052869	76.963753	69.879936	109.799522	2.714190	0.000000	-4.182163	0.000000	0.000000	0.000000	-2.067034	-0.014056	-0.424414	0.000000	0.000000	4.000000	10.000000	0.000000
21921.323794	-0.023247	0.591171	0.052869	76.963753	69.879936	109.799522	2.714190	0.000000	-4.182163	0.000000	0.000000	0.000000	-2.067034	-0.014056	-0.424414	0.000000	0.000000	4.000000	10.000000	0.000000
21921.327128	-0.030240	0.591132	0.052069	76.982674	70.651230	110.168915	2.643455	0.000000	-3.837657	0.000000	0.000000	0.000000	-2.098085	-0.011720	-0.240068	0.000000	0.000000	4.000000	10.000000	0.000000
21921.330461	-0.030240	0.591132	0.052069	76.982674	70.651230	110.168915	2.643455	0.000000	-3.837657	0.000000	0.000000	0.000000	-2.098085	-0.011720	-0.240068	0.000000	0.000000	4.000000	10.000000	0.000000
21921.333794	-0.030240	0.591132	0.052069	76.982674	70.651230	110.168915	2.643455	0.000000	-3.837657	0.000000	0.000000	0.000000	-2.098085	-0.011720	-0.240068	0.000000	0.000000	4.000000	10.000000	0.000000
21921.337128	-0.037244	0.591102	0.051887	76.903824	71.122383	110.034401	2.603443	0.000000	-3.487976	0.000000	0.000000	0.000000	-2.101205	-0.009090	-0.054417	0.000000	0.000000	4.000000	10.000000	0.000000
21921.340461	-0.037244	0.591102	0.051887	76.903824	71.122383	110.034401	2.603443	0.000000	-3.487976	0.000000	0.000000	0.000000	-2.101205	-0.009090	-0.054417	0.000000	0.000000	4.000000	10.000000	0.000000
21921.343794	-0.037244	0.591102	0.051887	76.903824	71.122383	110.034401	2.603443	0.000000	-3.487976	0.000000	0.000000	0.000000	-2.101205	-0.009090	-0.054417	0.000000	0.000000	4.000000	10.000000	0.000000
21921.347128	-0.044190	0.591107	0.052325	76.726723	71.410156	109.694016	2.594374	0.000000	-3.137776	0.000000	0.000000	0.000000	-2.083515	0.001696	0.131131	0.000000	0.000000	4.000000	10.000000	0.000000
21921.350461	-0.044190	0.591107	0.052325	76.726723	71.410156	109.694016	2.594374	0.000000	-3.137776	0.000000	0.000000	0.000000	-2.083515	0.001696	0.131131	0.000000	0.000000	4.000000	10.000000	0.000000
21921.353794	-0.044190	0.591107	0.052325	76.726723	71.410156	109.694016	2.594374	0.000000	-3.137776	0.000000	0.000000	0.000000	-2.083515	0.001696	0.131131	0.000000	0.000000	4.000000	10.000000	0.000000
21921.357128	-0.050903	0.591117	0.053345	76.516174	71.862244	109.766327	2.616229	0.000000	-2.790523	0.000000	0.000000	0.000000	-2.014028	0.002982	0.306149	0.000000	0.000000	4.000000	10.000000	0.000000
21921.360461	-0.050903	0.591117	0.053345	76.516174	71.862244	109.766327	2.616229	0.000000	-2.790523	0.000000	0.000000	0.000000	-2.014028	0.002982	0.306149	0.000000	0.000000	4.000000	10.000000	0.000000
21921.363794	-0.050903	0.591117	0.053345	76.516174	71.862244	109.766327	2.616229	0.000000	-2.790523	0.000000	0.000000	0.000000	-2.014028	0.002982	0.306149	0.000000	0.000000	4.000000	10.000000	0.000000
21921.367128	-0.057376	0.591174	0.054905	76.353233	73.593002	111.120003	2.667254	0.000000	-2.454852	0.000000	0.000000	0.000000	-1.941943	0.017007	0.468005	0.000000	0.000000	4.000000	10.000000	0.000000
21921.370461	-0.057376	0.591174	0.054905	76.353233	73.593002	111.120003	2.667254	0.000000	-2.454852	0.000000	0.000000	0.000000	-1.941943	0.017007	0.468005	0.000000	0.000000	4.000000	10.000000	0.000000
21921.373794	-0.057376	0.591174	0.054905	76.353233	73.593002	111.120003	2.667254	0.000000	-2.454852	0.000000	0.000000	0.000000	-1.941943	0.017007	0.468005	0.000000	0.000000	4.000000	10.000000	0.000000
21921.377128	-0.063492	0.591234	0.056933	76.304710	76.518822	113.107262	2.745255	0.000000	-2.131195	0.000000	0.000000	0.000000	-1.834897	0.018037	0.608273	0.000000	0.000000	4.000000	10.000000	0.000000
21921.380461	-0.063492	0.591234	0.056933	76.304710	76.518822	113.107262	2.745255	0.000000	-2.131195	0.000000	0.000000	0.000000	-1.834897	0.018037	0.608273	0.000000	0.000000	4.000000	10.000000	0.000000
21921.383794	-0.063492	0.591234	0.056933	76.304710	76.518822	113.107262	2.745255	0.000000	-2.131195	0.000000	0.000000	0.000000	-1.834897	0.018037	0.608273	0.000000	0.000000	4.000000	10.000000	0.000000
21921.387128	-0.069286	0.591324	0.059616	76.257118	79.693108	115.000031	2.846633	0.000000	-1.825378	0.000000	0.000000	0.000000	-1.737987	0.027040	0.805095	0.000000	0.000000	4.000000	10.000000	0.000000
21921.390461	-0.069286	0.591324	0.059616	76.257118	79.693108	115.000031	2.846633	0.000000	-1.825378	0.000000	0.000000	0.000000	-1.737987	0.027040	0.805095	0.000000	0.000000	4.000000	10.000000	0.000000
21921.393794	-0.069286	0.591324	0.059616	76.257118	79.693108	115.000031	2.846633	0.000000	-1.825378	0.000000	0.000000	0.000000	-1.737987	0.027040	0.805095	0.000000	0.000000	4.000000	10.000000	0.000000
21921.397128	-0.074858	0.591360	0.062886	76.203514	82.742867	117.056755	2.980816	0.000000	-1.535714	0.000000	0.000000	0.000000	-1.671607	0.010825	0.980792	0.000000	0.000000	4.000000	10.000000	0.000000
21921.400461	-0.074858	0.591360	0.062886	76.203514	82.742867	117.056755	2.980816	0.000000	-1.535714	0.000000	0.000000	0.000000	-1.671607	0.010825	0.980792	0.000000	0.000000	4.000000	10.000000	0.000000
21921.403794	-0.074858	0.591360	0.062886	76.203514	82.742867	117.056755	2.980816	0.000000	-1.535714	0.000000	0.000000	0.000000	-1.671607	0.010825	0.980792	0.000000	0.000000	4.000000	10.000000	0.000000
21921.407128	-0.080224	0.591314	0.066789	76.202545	85.614899	119.276672	3.144281	0.000000	-1.257113	0.000000	0.000000	0.000000	-1.609982	-0.013855	1.170953	0.000000	0.000000	4.000000	10.000000	0.000000
21921.410461	-0.080224	0.591314	0.066789	76.202545	85.614899	119.276672	3.144281	0.000000	-1.257113	0.000000	0.000000	0.000000	-1.609982	-0.013855	1.170953	0.000000	0.000000	4.000000	10.000000	0.000000
21921.413794	-0.080224	0.591314	0.066789	76.202545	85.614899	119.276672	3.144281	0.000000	-1.257113	0.000000	0.000000	0.000000	-1.609982	-0.013855	1.170953	0.000000	0.000000	4.000000	10.000000	0.000000
21921.417128	-0.085301	0.591165	0.071239	76.268135	88.311775	121.096893	3.339440	0.000000	-0.988783	0.000000	0.000000	0.000000	-1.523103	-0.044858	1.335204	0.000000	0.000000	4.000000	10.000000	0.000000
21921.420461	-0.085301	0.591165	0.071239	76.268135	88.311775	121.096893	3.339440	0.000000	-0.988783	0.000000	0.000000	0.000000	-1.523103	-0.044858	1.335204	0.000000	0.000000	4.000000	10.000000	0.000000
21921.423794	-0.085301	0.591165	0.071239	76.268135	88.311775	121.096893	3.339440	0.000000	-0.988783	0.000000	0.000000	0.000000	-1.523103	-0.044858	1.335204	0.000000	0.000000	4.000000	10.000000	0.000000
21921.427128	-0.089914	0.590920	0.076286	76.371414	90.874557	122.318718	3.561974	0.000000	-0.734932	0.000000	0.000000	0.000000	-1.383769	-0.073510	1.513870	0.000000	0.000000	4.000000	10.000000	0.000000
21921.430461	-0.089914	0.590920	0.076286	76.371414	90.874557	122.318718	3.561974	0.000000	-0.734932	0.000000	0.000000	0.000000	-1.383769	-0.073510	1.513870	0.000000	0.000000	4.000000	10.000000	0.000000
21921.433794	-0.089914	0.590920	0.076286	76.371414	90.874557	122.318718	3.561974	0.000000	-0.734932	0.000000	0.000000	0.000000	-1.383769	-0.073510	1.513870	0.000000	0.000000	4.000000	10.000000	0.000000
21921.437128	-0.094105	0.590566	0.081924	76.445175	93.211784	123.555351	3.814286	0.000000	-0.504304	0.000000	0.000000	0.000000	-1.257211	-0.105999	1.691437	0.000000	0.000000	4.000000	10.000000	0.000000
21921.440461	-0.094105	0.590566	0.081924	76.445175	93.211784	123.555351	3.814286	0.000000	-0.504304	0.000000	0.000000	0.000000	-1.257211	-0.105999	1.691437	0.000000	0.000000	4.000000	10.000000	0.000000
21921.443794	-0.094105	0.590566	0.081924	76.445175	93.211784	123.555351	3.814286	0.000000	-0.504304	0.000000	0.000000	0.000000	-1.257211	-0.105999	1.691437	0.000000	0.000000	4.000000	10.000000	0.000000
21921.447128	-0.097690	0.590096	0.087940	76.486244	95.467102	125.034904	4.096192	0.000000	-0.294768	0.000000	0.000000	0.000000	-1.075631	-0.140935	1.804917	0.000000	0.000000	4.000000	10.000000	0.000000
21921.450461	-0.097690	0.590096	0.087940	76.486244	95.467102	125.034904	4.096192	0.000000	-0.294768	0.000000	0.000000	0.000000	-1.075631	-0.140935	1.804917	0.000000	0.000000	4.000000	10.000000	0.000000
21921.453794	-0.097690	0.590096	0.087940	76.486244	95.467102	125.034904	4.096192	0.000000	-0.294768	0.000000	0.000000	0.000000	-1.075631	-0.140935	1.804917	0.000000	0.000000	4.000000	10.000000	0.000000
21921.457128	-0.100731	0.589490	0.094350	76.538094	97.964035	126.593231	4.397011	0.000000	-0.115497	0.000000	0.000000	0.000000	-0.912390	-0.181781	1.922834	0.000000	0.000000	4.000000	10.000000	0.000000
21921.460461	-0.100731	0.589490	0.094350	76.538094	97.964035	126.593231	4.397011	0.000000	-0.115497	0.000000	0.000000	0.000000	-0.912390	-0.181781	1.922834	0.000000	0.000000	4.000000	10.000000	0.000000
21921.463794	-0.100731	0.589490	0.094350	76.538094	97.964035	126.593231	4.397011	0.000000	-0.115497	0.000000	0.000000	0.000000	-0.912390	-0.181781	1.922834	0.000000	0.000000	4.000000	10.000000	0.000000
21921.467128	-0.103202	0.588714	0.100981	76.615738	101.080261	128.712814	4.717484	0.000000	0.036568	0.000000	0.000000	0.000000	-0.741315	-0.232835	1.989309	0.000000	0.000000	4.000000	10.000000	0.000000
21921.470461	-0.103202	0.588714	0.100981	76.615738	101.080261	128.712814	4.717484	0.000000	0.036568	0.000000	0.000000	0.000000	-0.741315	-0.232835	1.989309	0.000000	0.000000	4.000000	10.000000	0.000000
21921.473794	-0.103202	0.588714	0.100981	76.615738	101.080261	128.712814	4.717484	0.000000	0.036568	0.000000	0.000000	0.000000	-0.741315	-0.232835	1.989309	0.000000	0.000000	4.000000	10.000000	0.000000
21921.477128	-0.105116	0.587821	0.107877	76.703453	104.918251	131.330322	4.997488	0.000000	0.158486	0.000000	0.000000	0.000000	-0.573953	-0.268013	2.068805	0.000000	0.000000	4.000000	10.000000	0.000000
21921.480461	-0.105116	0.587821	0.107877	76.703453	104.918251	131.330322	4.997488	0.000000	0.158486	0.000000	0.000000	0.000000	-0.573953	-0.268013	2.068805	0.000000	0.000000	4.000000	10.000000	0.000000
21921.483794	-0.105116	0.587821	0.107877	76.703453	104.918251	131.330322	4.997488	0.000000	0.158486	0.000000	0.000000	0.000000	-0.573953	-0.268013	2.068805	0.000000	0.000000	4.000000	10.000000	0.000000
21921.487128	-0.106479	0.586843	0.114905	76.770576	109.169739	134.295929	4.994388	0.000000	0.236837	0.000000	0.000000	0.000000	-0.409101	-0.293488	2.108599	0.000000	0.000000	4.000000	10.000000	0.000000
21921.490461	-0.106479	0.586843	0.114905	76.770576	109.169739	134.295929	4.994388	0.000000	0.236837	0.000000	0.000000	0.000000	-0.409101	-0.293488	2.108599	0.000000	0.000000	4.000000	10.000000	0.000000
21921.493794	-0.106479	0.586843	0.114905	76.770576	109.169739	134.295929	4.994388	0.000000	0.236837	0.000000	0.000000	0.000000	-0.409101	-0.293488	2.108599	0.000000	0.000000	4.000000	10.000000	0.000000
21921.497128	-0.107310	0.585774	0.122120	76.813072	113.442947	137.269592	4.992070	0.000000	0.281492	0.000000	0.000000	0.000000	-0.249229	-0.320765	2.164485	0.000000	0.000000	4.000000	10.000000	0.000000
21921.500461	-0.107310	0.585774	0.122120	76.813072	113.442947	137.269592	4.992070	0.000000	0.281492	0.000000	0.000000	0.000000	-0.249229	-0.320765	2.164485	0.000000	0.000000	4.000000	10.000000	0.000000
21921.503794	-0.107310	0.585774	0.122120	76.813072	113.442947	137.269592	4.992070	0.000000	0.281492	0.000000	0.000000	0.000000	-0.249229	-0.320765	2.164485	0.000000	0.000000	4.000000	10.000000	0.000000
21921.507128	-0.107628	0.584627	0.129431	76.791595	117.528625	140.021729	4.991066	0.000000	0.298761	0.000000	0.000000	0.000000	-0.095284	-0.344046	2.193179	0.000000	0.000000	4.000000	10.000000	0.000000
21921.510461	-0.107628	0.584627	0.129431	76.791595	117.528625	140.021729	4.991066	0.000000	0.298761	0.000000	0.000000	0.000000	-0.095284	-0.344046	2.193179	0.000000	0.000000	4.000000	10.000000	0.000000
21921.513794	-0.107628	0.584627	0.129431	76.791595	117.528625	140.021729	4.991066	0.000000	0.298761	0.000000	0.000000	0.000000	-0.095284	-0.344046	2.193179	0.000000	0.000000	4.000000	10.000000	0.000000
21921.517128	-0.107390	0.583391	0.136708	76.664146	121.269875	142.734573	4.991340	0.000000	0.294150	0.000000	0.000000	0.000000	0.071360	-0.370576	2.183003	0.000000	0.000000	4.000000	10.000000	0.000000
21921.520461	-0.107390	0.583391	0.136708	76.664146	121.269875	142.734573	4.991340	0.000000	0.294150	0.000000	0.000000	0.000000	0.071360	-0.370576	2.183003	0.000000	0.000000	4.000000	10.000000	0.000000
21921.523794	-0.107390	0.583391	0.136708	76.664146	121.269875	142.734573	4.991340	0.000000	0.294150	0.000000	0.000000	0.000000	0.071360	-0.370576	2.183003	0.000000	0.000000	4.000000	10.000000	0.000000
21921.527128	-0.106630	0.582062	0.143905	76.413666	124.590477	145.355087	4.992711	0.000000	0.269883	0.000000	0.000000	0.000000	0.228037	-0.398715	2.159081	0.000000	0.000000	4.000000	10.000000	0.000000
21921.530461	-0.106630	0.582062	0.143905	76.413666	124.590477	145.355087	4.992711	0.000000	0.269883	0.000000	0.000000	0.000000	0.228037	-0.398715	2.159081	0.000000	0.000000	4.000000	10.000000	0.000000
21921.533794	-0.106630	0.582062	0.143905	76.413666	124.590477	145.355087	4.992711	0.000000	0.269883	0.000000	0.000000	0.000000	0.228037	-0.398715	2.159081	0.000000	0.000000	4.000000	10.000000	0.000000
21921.537128	-0.105296	0.580702	0.150978	76.059982	127.423752	147.526794	4.994702	0.000000	0.230105	0.000000	0.000000	0.000000	0.400241	-0.408009	2.121933	0.000000	0.000000	4.000000	10.000000	0.000000
21921.540461	-0.105296	0.580702	0.150978	76.059982	127.423752	147.526794	4.994702	0.000000	0.230105	0.000000	0.000000	0.000000	0.400241	-0.408009	2.121933	0.000000	0.000000	4.000000	10.000000	0.000000
21921.543794	-0.105296	0.580702	0.150978	76.059982	127.423752	147.526794	4.994702	0.000000	0.230105	0.000000	0.000000	0.000000	0.400241	-0.408009	2.121933	0.000000	0.000000	4.000000	10.000000	0.000000
21921.547128	-0.103407	0.579323	0.157770	75.656082	129.905228	149.213516	4.996927	0.000000	0.175266	0.000000	0.000000	0.000000	0.566489	-0.413700	2.037782	0.000000	0.000000	4.000000	10.000000	0.000000
21921.550461	-0.103407	0.579323	0.157770	75.656082	129.905228	149.213516	4.996927	0.000000	0.175266	0.000000	0.000000	0.000000	0.566489	-0.413700	2.037782	0.000000	0.000000	4.000000	10.000000	0.000000
21921.553794	-0.103407	0.579323	0.157770	75.656082	129.905228	149.213516	4.996927	0.000000	0.175266	0.000000	0.000000	0.000000	0.566489	-0.413700	2.037782	0.000000	0.000000	4.000000	10.000000	0.000000
21921.557128	-0.100990	0.577975	0.164307	75.260338	132.233368	150.785507	4.998835	0.000000	0.107955	0.000000	0.000000	0.000000	0.725029	-0.404513	1.960904	0.000000	0.000000	4.000000	10.000000	0.000000
21921.560461	-0.100990	0.577975	0.164307	75.260338	132.233368	150.785507	4.998835	0.000000	0.107955	0.000000	0.000000	0.000000	0.725029	-0.404513	1.960904	0.000000	0.000000	4.000000	10.000000	0.000000
21921.563794	-0.100990	0.577975	0.164307	75.260338	132.233368	150.785507	4.998835	0.000000	0.107955	0.000000	0.000000	0.000000	0.725029	-0.404513	1.960904	0.000000	0.000000	4.000000	10.000000	0.000000
21921.567128	-0.098114	0.576667	0.170483	74.918961	134.612930	152.505814	4.999909	0.000000	0.030140	0.000000	0.000000	0.000000	0.862970	-0.392468	1.852972	0.000000	0.000000	4.000000	10.000000	0.000000
21921.570461	-0.098114	0.576667	0.170483	74.918961	134.612930	152.505814	4.999909	0.000000	0.030140	0.000000	0.000000	0.000000	0.862970	-0.392468	1.852972	0.000000	0.000000	4.000000	10.000000	0.000000
21921.573794	-0.098114	0.576667	0.170483	74.918961	134.612930	152.505814	4.999909	0.000000	0.030140	0.000000	0.000000	0.000000	0.862970	-0.392468	1.852972	0.000000	0.000000	4.000000	10.000000	0.000000
21921.577128	-0.094819	0.575459	0.176177	74.648689	137.144073	154.379715	4.999694	0.000000	-0.055314	0.000000	0.000000	0.000000	0.988407	-0.362245	1.708204	0.000000	0.000000	4.000000	10.000000	0.000000
21921.580461	-0.094819	0.575459	0.176177	74.648689	137.144073	154.379715	4.999694	0.000000	-0.055314	0.000000	0.000000	0.000000	0.988407	-0.362245	1.708204	0.000000	0.000000	4.000000	10.000000	0.000000
21921.583794	-0.094819	0.575459	0.176177	74.648689	137.144073	154.379715	4.999694	0.000000	-0.055314	0.000000	0.000000	0.000000	0.988407	-0.362245	1.708204	0.000000	0.000000	4.000000	10.000000	0.000000
21921.587128	-0.091094	0.574292	0.181497	74.434624	139.816299	156.375610	4.997839	0.000000	-0.146971	0.000000	0.000000	0.000000	1.117414	-0.350229	1.595919	0.000000	0.000000	4.000000	10.000000	0.000000
21921.590461	-0.091094	0.574292	0.181497	74.434624	139.816299	156.375610	4.997839	0.000000	-0.146971	0.000000	0.000000	0.000000	1.117414	-0.350229	1.595919	0.000000	0.000000	4.000000	10.000000	0.000000
21921.593794	-0.091094	0.574292	0.181497	74.434624	139.816299	156.375610	4.997839	0.000000	-0.146971	0.000000	0.000000	0.000000	1.117414	-0.350229	1.595919	0.000000	0.000000	4.000000	10.000000	0.000000
21921.597128	-0.086958	0.573281	0.186332	74.235229	142.387299	158.259232	4.993992	0.000000	-0.245041	0.000000	0.000000	0.000000	1.241022	-0.303172	1.450428	0.000000	0.000000	4.000000	10.000000	0.000000
21921.600461	-0.086958	0.573281	0.186332	74.235229	142.387299	158.259232	4.993992	0.000000	-0.245041	0.000000	0.000000	0.000000	1.241022	-0.303172	1.450428	0.000000	0.000000	4.000000	10.000000	0.000000
21921.603794	-0.086958	0.573281	0.186332	74.235229	142.387299	158.259232	4.993992	0.000000	-0.245041	0.000000	0.000000	0.000000	1.241022	-0.303172	1.450428	0.000000	0.000000	4.000000	10.000000	0.000000
21921.607128	-0.082382	0.572360	0.190665	74.023468	144.657196	159.858200	4.987796	0.000000	-0.349120	0.000000	0.000000	0.000000	1.372826	-0.276244	1.300087	0.000000	0.000000	4.000000	10.000000	0.000000
21921.610461	-0.082382	0.572360	0.190665	74.023468	144.657196	159.858200	4.987796	0.000000	-0.349120	0.000000	0.000000	0.000000	1.372826	-0.276244	1.300087	0.000000	0.000000	4.000000	10.000000	0.000000
21921.613794	-0.082382	0.572360	0.190665	74.023468	144.657196	159.858200	4.987796	0.000000	-0.349120	0.000000	0.000000	0.000000	1.372826	-0.276244	1.300087	0.000000	0.000000	4.000000	10.000000	0.000000
21921.617128	-0.077372	0.571609	0.194485	73.810181	146.516556	161.076248	4.978789	0.000000	-0.460063	0.000000	0.000000	0.000000	1.502957	-0.225379	1.145767	0.000000	0.000000	4.000000	10.000000	0.000000
21921.620461	-0.077372	0.571609	0.194485	73.810181	146.516556	161.076248	4.978789	0.000000	-0.460063	0.000000	0.000000	0.000000	1.502957	-0.225379	1.145767	0.000000	0.000000	4.000000	10.000000	0.000000
21921.623794	-0.077372	0.571609	0.194485	73.810181	146.516556	161.076248	4.978789	0.000000	-0.460063	0.000000	0.000000	0.000000	1.502957	-0.225379	1.145767	0.000000	0.000000	4.000000	10.000000	0.000000
21921.627128	-0.072081	0.571018	0.197670	73.675018	148.056107	161.992371	4.966496	0.000000	-0.577850	0.000000	0.000000	0.000000	1.587184	-0.177376	0.955621	0.000000	0.000000	4.000000	10.000000	0.000000
21921.630461	-0.072081	0.571018	0.197670	73.675018	148.056107	161.992371	4.966496	0.000000	-0.577850	0.000000	0.000000	0.000000	1.587184	-0.177376	0.955621	0.000000	0.000000	4.000000	10.000000	0.000000
21921.633794	-0.072081	0.571018	0.197670	73.675018	148.056107	161.992371	4.966496	0.000000	-0.577850	0.000000	0.000000	0.000000	1.587184	-0.177376	0.955621	0.000000	0.000000	4.000000	10.000000	0.000000
21921.637128	-0.066496	0.570599	0.200259	73.771011	149.377350	162.680862	4.950862	0.000000	-0.699258	0.000000	0.000000	0.000000	1.675418	-0.125548	0.776687	0.000000	0.000000	4.000000	10.000000	0.000000
21921.640461	-0.066496	0.570599	0.200259	73.771011	149.377350	162.680862	4.950862	0.000000	-0.699258	0.000000	0.000000	0.000000	1.675418	-0.125548	0.776687	0.000000	0.000000	4.000000	10.000000	0.000000
21921.643794	-0.066496	0.570599	0.200259	73.771011	149.377350	162.680862	4.950862	0.000000	-0.699258	0.000000	0.000000	0.000000	1.675418	-0.125548	0.776687	0.000000	0.000000	4.000000	10.000000	0.000000
21921.647128	-0.060752	0.570368	0.202185	74.089745	150.617233	163.272339	4.931461	0.000000	-0.825039	0.000000	0.000000	0.000000	1.723404	-0.069382	0.577917	0.000000	0.000000	4.000000	10.000000	0.000000
21921.650461	-0.060752	0.570368	0.202185	74.089745	150.617233	163.272339	4.931461	0.000000	-0.825039	0.000000	0.000000	0.000000	1.723404	-0.069382	0.577917	0.000000	0.000000	4.000000	10.000000	0.000000
21921.653794	-0.060752	0.570368	0.202185	74.089745	150.617233	163.272339	4.931461	0.000000	-0.825039	0.000000	0.000000	0.000000	1.723404	-0.069382	0.577917	0.000000	0.000000	4.000000	10.000000	0.000000
21921.657128	-0.054894	0.570343	0.203427	74.557930	151.873657	163.909958	4.908375	0.000000	-0.952814	0.000000	0.000000	0.000000	1.757426	-0.007509	0.372555	0.000000	0.000000	4.000000	10.000000	0.000000
21921.660461	-0.054894	0.570343	0.203427	74.557930	151.873657	163.909958	4.908375	0.000000	-0.952814	0.000000	0.000000	0.000000	1.757426	-0.007509	0.372555	0.000000	0.000000	4.000000	10.000000	0.000000
21921.663794	-0.054894	0.570343	0.203427	74.557930	151.873657	163.909958	4.908375	0.000000	-0.952814	0.000000	0.000000	0.000000	1.757426	-0.007509	0.372555	0.000000	0.000000	4.000000	10.000000	0.000000
21921.667128	-0.048910	0.570475	0.204012	75.157684	153.074875	165.256775	4.881442	0.000000	-1.082372	0.000000	0.000000	0.000000	1.795015	0.039442	0.175540	0.000000	0.000000	4.000000	10.000000	0.000000
21921.670461	-0.048910	0.570475	0.204012	75.157684	153.074875	165.256775	4.881442	0.000000	-1.082372	0.000000	0.000000	0.000000	1.795015	0.039442	0.175540	0.000000	0.000000	4.000000	10.000000	0.000000
21921.673794	-0.048910	0.570475	0.204012	75.157684	153.074875	165.256775	4.881442	0.000000	-1.082372	0.000000	0.000000	0.000000	1.795015	0.039442	0.175540	0.000000	0.000000	4.000000	10.000000	0.000000
21921.677128	-0.042852	0.570768	0.203969	75.876183	154.008850	167.123154	4.850228	0.000000	-1.214617	0.000000	0.000000	0.000000	1.817471	0.088069	-0.012934	0.000000	0.000000	4.000000	10.000000	0.000000
21921.680461	-0.042852	0.570768	0.203969	75.876183	154.008850	167.123154	4.850228	0.000000	-1.214617	0.000000	0.000000	0.000000	1.817471	0.088069	-0.012934	0.000000	0.000000	4.000000	10.000000	0.000000
21921.683794	-0.042852	0.570768	0.203969	75.876183	154.008850	167.123154	4.850228	0.000000	-1.214617	0.000000	0.000000	0.000000	1.817471	0.088069	-0.012934	0.000000	0.000000	4.000000	10.000000	0.000000
21921.687128	-0.036707	0.571213	0.203350	76.686111	154.618225	168.289230	4.814596	0.000000	-1.348950	0.000000	0.000000	0.000000	1.843587	0.133396	-0.185885	0.000000	0.000000	4.000000	10.000000	0.000000
21921.690461	-0.036707	0.571213	0.203350	76.686111	154.618225	168.289230	4.814596	0.000000	-1.348950	0.000000	0.000000	0.000000	1.843587	0.133396	-0.185885	0.000000	0.000000	4.000000	10.000000	0.000000
21921.693794	-0.036707	0.571213	0.203350	76.686111	154.618225	168.289230	4.814596	0.000000	-1.348950	0.000000	0.000000	0.000000	1.843587	0.133396	-0.185885	0.000000	0.000000	4.000000	10.000000	0.000000
21921.697128	-0.030431	0.571838	0.202232	77.570267	154.975861	169.311554	4.774091	0.000000	-1.485952	0.000000	0.000000	0.000000	1.882846	0.187665	-0.335284	0.000000	0.000000	4.000000	10.000000	0.000000
21921.700461	-0.030431	0.571838	0.202232	77.570267	154.975861	169.311554	4.774091	0.000000	-1.485952	0.000000	0.000000	0.000000	1.882846	0.187665	-0.335284	0.000000	0.000000	4.000000	10.000000	0.000000
21921.703794	-0.030431	0.571838	0.202232	77.570267	154.975861	169.311554	4.774091	0.000000	-1.485952	0.000000	0.000000	0.000000	1.882846	0.187665	-0.335284	0.000000	0.000000	4.000000	10.000000	0.000000
21921.707128	-0.024287	0.572620	0.200586	78.492798	155.238937	170.871399	4.728058	0.000000	-1.626489	0.000000	0.000000	0.000000	1.843209	0.234576	-0.493642	0.000000	0.000000	4.000000	10.000000	0.000000
21921.710461	-0.024287	0.572620	0.200586	78.492798	155.238937	170.871399	4.728058	0.000000	-1.626489	0.000000	0.000000	0.000000	1.843209	0.234576	-0.493642	0.000000	0.000000	4.000000	10.000000	0.000000
21921.713794	-0.024287	0.572620	0.200586	78.492798	155.238937	170.871399	4.728058	0.000000	-1.626489	0.000000	0.000000	0.000000	1.843209	0.234576	-0.493642	0.000000	0.000000	4.000000	10.000000	0.000000
21921.717128	-0.018133	0.573566	0.198484	79.431038	155.814621	172.735916	4.677852	0.000000	-1.765703	0.000000	0.000000	0.000000	1.846009	0.283620	-0.630715	0.000000	0.000000	4.000000	10.000000	0.000000
21921.720461	-0.018133	0.573566	0.198484	79.431038	155.814621	172.735916	4.677852	0.000000	-1.765703	0.000000	0.000000	0.000000	1.846009	0.283620	-0.630715	0.000000	0.000000	4.000000	10.000000	0.000000
21921.723794	-0.018133	0.573566	0.198484	79.431038	155.814621	172.735916	4.677852	0.000000	-1.765703	0.000000	0.000000	0.000000	1.846009	0.283620	-0.630715	0.000000	0.000000	4.000000	10.000000	0.000000
21921.727128	-0.012107	0.574654	0.195938	80.372391	157.046066	174.887512	4.622258	0.000000	-1.906497	0.000000	0.000000	0.000000	1.807929	0.326645	-0.763960	0.000000	0.000000	4.000000	10.000000	0.000000
21921.730461	-0.012107	0.574654	0.195938	80.372391	157.046066	174.887512	4.622258	0.000000	-1.906497	0.000000	0.000000	0.000000	1.807929	0.326645	-0.763960	0.000000	0.000000	4.000000	10.000000	0.000000
21921.733794	-0.012107	0.574654	0.195938	80.372391	157.046066	174.887512	4.622258	0.000000	-1.906497	0.000000	0.000000	0.000000	1.807929	0.326645	-0.763960	0.000000	0.000000	4.000000	10.000000	0.000000
21921.737128	-0.006279	0.575860	0.192931	81.306992	159.203857	177.742889	4.562033	0.000000	-2.046426	0.000000	0.000000	0.000000	1.748398	0.361658	-0.902028	0.000000	0.000000	4.000000	10.000000	0.000000
21921.740461	-0.006279	0.575860	0.192931	81.306992	159.203857	177.742889	4.562033	0.000000	-2.046426	0.000000	0.000000	0.000000	1.748398	0.361658	-0.902028	0.000000	0.000000	4.000000	10.000000	0.000000
21921.743794	-0.006279	0.575860	0.192931	81.306992	159.203857	177.742889	4.562033	0.000000	-2.046426	0.000000	0.000000	0.000000	1.748398	0.361658	-0.902028	0.000000	0.000000	4.000000	10.000000	0.000000
21921.747128	-0.000751	0.577145	0.189592	82.205147	162.329132	-178.467377	4.497431	0.000000	-2.184745	0.000000	0.000000	0.000000	1.658476	0.385462	-1.001574	0.000000	0.000000	4.000000	10.000000	0.000000
21921.750461	-0.000751	0.577145	0.189592	82.205147	162.329132	-178.467377	4.497431	0.000000	-2.184745	0.000000	0.000000	0.000000	1.658476	0.385462	-1.001574	0.000000	0.000000	4.000000	10.000000	0.000000
21921.753794	-0.000751	0.577145	0.189592	82.205147	162.329132	-178.467377	4.497431	0.000000	-2.184745	0.000000	0.000000	0.000000	1.658476	0.385462	-1.001574	0.000000	0.000000	4.000000	10.000000	0.000000
21921.757128	0.004444	0.578469	0.185932	83.026161	165.840485	-174.130051	4.429741	0.000000	-2.318921	0.000000	0.000000	0.000000	1.558281	0.397203	-1.098153	0.000000	0.000000	4.000000	10.000000	0.000000
21921.760461	0.004444	0.578469	0.185932	83.026161	165.840485	-174.130051	4.429741	0.000000	-2.318921	0.000000	0.000000	0.000000	1.558281	0.397203	-1.098153	0.000000	0.000000	4.000000	10.000000	0.000000
21921.763794	0.004444	0.578469	0.185932	83.026161	165.840485	-174.130051	4.429741	0.000000	-2.318921	0.000000	0.000000	0.000000	1.558281	0.397203	-1.098153	0.000000	0.000000	4.000000	10.000000	0.000000
21921.767128	0.009271	0.579848	0.181967	83.736809	168.706757	-170.376709	4.359308	0.000000	-2.448761	0.000000	0.000000	0.000000	1.448320	0.413731	-1.189383	0.000000	0.000000	4.000000	10.000000	0.000000
21921.770461	0.009271	0.579848	0.181967	83.736809	168.706757	-170.376709	4.359308	0.000000	-2.448761	0.000000	0.000000	0.000000	1.448320	0.413731	-1.189383	0.000000	0.000000	4.000000	10.000000	0.000000
21921.773794	0.009271	0.579848	0.181967	83.736809	168.706757	-170.376709	4.359308	0.000000	-2.448761	0.000000	0.000000	0.000000	1.448320	0.413731	-1.189383	0.000000	0.000000	4.000000	10.000000	0.000000
21921.777128	0.013674	0.581242	0.177800	84.341888	169.882370	-168.002304	4.286516	0.000000	-2.574059	0.000000	0.000000	0.000000	1.320661	0.418149	-1.250109	0.000000	0.000000	4.000000	10.000000	0.000000
21921.780461	0.013674	0.581242	0.177800	84.341888	169.882370	-168.002304	4.286516	0.000000	-2.574059	0.000000	0.000000	0.000000	1.320661	0.418149	-1.250109	0.000000	0.000000	4.000000	10.000000	0.000000
21921.783794	0.013674	0.581242	0.177800	84.341888	169.882370	-168.002304	4.286516	0.000000	-2.574059	0.000000	0.000000	0.000000	1.320661	0.418149	-1.250109	0.000000	0.000000	4.000000	10.000000	0.000000
21921.787128	0.017622	0.582633	0.173368	84.855705	169.213348	-167.399323	4.212629	0.000000	-2.693279	0.000000	0.000000	0.000000	1.184388	0.417381	-1.329706	0.000000	0.000000	4.000000	10.000000	0.000000
21921.790461	0.017622	0.582633	0.173368	84.855705	169.213348	-167.399323	4.212629	0.000000	-2.693279	0.000000	0.000000	0.000000	1.184388	0.417381	-1.329706	0.000000	0.000000	4.000000	10.000000	0.000000
21921.793794	0.017622	0.582633	0.173368	84.855705	169.213348	-167.399323	4.212629	0.000000	-2.693279	0.000000	0.000000	0.000000	1.184388	0.417381	-1.329706	0.000000	0.000000	4.000000	10.000000	0.000000
21921.797128	0.020915	0.583991	0.168814	85.306396	168.439331	-166.932587	4.137609	0.000000	-2.807168	0.000000	0.000000	0.000000	0.988015	0.407293	-1.366009	0.000000	0.000000	4.000000	10.000000	0.000000
21921.800461	0.020915	0.583991	0.168814	85.306396	168.439331	-166.932587	4.137609	0.000000	-2.807168	0.000000	0.000000	0.000000	0.988015	0.407293	-1.366009	0.000000	0.000000	4.000000	10.000000	0.000000
21921.803794	0.020915	0.583991	0.168814	85.306396	168.439331	-166.932587	4.137609	0.000000	-2.807168	0.000000	0.000000	0.000000	0.988015	0.407293	-1.366009	0.000000	0.000000	4.000000	10.000000	0.000000
21921.807128	0.023477	0.585266	0.164180	85.691109	167.532104	-166.702072	4.064867	0.000000	-2.911503	0.000000	0.000000	0.000000	0.768690	0.382516	-1.390283	0.000000	0.000000	4.000000	10.000000	0.000000
21921.810461	0.023477	0.585266	0.164180	85.691109	167.532104	-166.702072	4.064867	0.000000	-2.911503	0.000000	0.000000	0.000000	0.768690	0.382516	-1.390283	0.000000	0.000000	4.000000	10.000000	0.000000
21921.813794	0.023477	0.585266	0.164180	85.691109	167.532104	-166.702072	4.064867	0.000000	-2.911503	0.000000	0.000000	0.000000	0.768690	0.382516	-1.390283	0.000000	0.000000	4.000000	10.000000	0.000000
21921.817128	0.025325	0.586506	0.159537	86.019257	166.250626	-167.127472	3.995998	0.000000	-3.005329	0.000000	0.000000	0.000000	0.554328	0.372104	-1.393012	0.000000	0.000000	4.000000	10.000000	0.000000
21921.820461	0.025325	0.586506	0.159537	86.019257	166.250626	-167.127472	3.995998	0.000000	-3.005329	0.000000	0.000000	0.000000	0.554328	0.372104	-1.393012	0.000000	0.000000	4.000000	10.000000	0.000000
21921.823794	0.025325	0.586506	0.159537	86.019257	166.250626	-167.127472	3.995998	0.000000	-3.005329	0.000000	0.000000	0.000000	0.554328	0.372104	-1.393012	0.000000	0.000000	4.000000	10.000000	0.000000
21921.827128	0.026533	0.587632	0.154924	86.262459	163.511276	-169.028778	3.931893	0.000000	-3.088724	0.000000	0.000000	0.000000	0.362344	0.337694	-1.383850	0.000000	0.000000	4.000000	10.000000	0.000000
21921.830461	0.026533	0.587632	0.154924	86.262459	163.511276	-169.028778	3.931893	0.000000	-3.088724	0.000000	0.000000	0.000000	0.362344	0.337694	-1.383850	0.000000	0.000000	4.000000	10.000000	0.000000
21921.833794	0.026533	0.587632	0.154924	86.262459	163.511276	-169.028778	3.931893	0.000000	-3.088724	0.000000	0.000000	0.000000	0.362344	0.337694	-1.383850	0.000000	0.000000	4.000000	10.000000	0.000000
21921.837128	0.027172	0.588678	0.150337	86.388275	158.172028	-173.706024	3.872517	0.000000	-3.162849	0.000000	0.000000	0.000000	0.191738	0.313828	-1.376175	0.000000	0.000000	4.000000	10.000000	0.000000
21921.840461	0.027172	0.588678	0.150337	86.388275	158.172028	-173.706024	3.872517	0.000000	-3.162849	0.000000	0.000000	0.000000	0.191738	0.313828	-1.376175	0.000000	0.000000	4.000000	10.000000	0.000000
21921.843794	0.027172	0.588678	0.150337	86.388275	158.172028	-173.706024	3.872517	0.000000	-3.162849	0.000000	0.000000	0.000000	0.191738	0.313828	-1.376175	0.000000	0.000000	4.000000	10.000000	0.000000
21921.847128	0.027259	0.589649	0.145871	86.372314	151.044144	179.840012	3.817381	0.000000	-3.229180	0.000000	0.000000	0.000000	0.026139	0.291258	-1.339678	0.000000	0.000000	4.000000	10.000000	0.000000
21921.850461	0.027259	0.589649	0.145871	86.372314	151.044144	179.840012	3.817381	0.000000	-3.229180	0.000000	0.000000	0.000000	0.026139	0.291258	-1.339678	0.000000	0.000000	4.000000	10.000000	0.000000
21921.853794	0.027259	0.589649	0.145871	86.372314	151.044144	179.840012	3.817381	0.000000	-3.229180	0.000000	0.000000	0.000000	0.026139	0.291258	-1.339678	0.000000	0.000000	4.000000	10.000000	0.000000
21921.857128	0.026689	0.590564	0.141455	86.230904	143.735977	173.236679	3.767718	0.000000	-3.286990	0.000000	0.000000	0.000000	-0.170932	0.274517	-1.324749	0.000000	0.000000	4.000000	10.000000	0.000000
21921.860461	0.026689	0.590564	0.141455	86.230904	143.735977	173.236679	3.767718	0.000000	-3.286990	0.000000	0.000000	0.000000	-0.170932	0.274517	-1.324749	0.000000	0.000000	4.000000	10.000000	0.000000
21921.863794	0.026689	0.590564	0.141455	86.230904	143.735977	173.236679	3.767718	0.000000	-3.286990	0.000000	0.000000	0.000000	-0.170932	0.274517	-1.324749	0.000000	0.000000	4.000000	10.000000	0.000000
21921.867128	0.025393	0.591306	0.137099	85.992195	137.459564	167.571396	3.724581	0.000000	-3.335790	0.000000	0.000000	0.000000	-0.388957	0.222713	-1.306752	0.000000	0.000000	4.000000	10.000000	0.000000
21921.870461	0.025393	0.591306	0.137099	85.992195	137.459564	167.571396	3.724581	0.000000	-3.335790	0.000000	0.000000	0.000000	-0.388957	0.222713	-1.306752	0.000000	0.000000	4.000000	10.000000	0.000000
21921.873794	0.025393	0.591306	0.137099	85.992195	137.459564	167.571396	3.724581	0.000000	-3.335790	0.000000	0.000000	0.000000	-0.388957	0.222713	-1.306752	0.000000	0.000000	4.000000	10.000000	0.000000
21921.877128	0.023388	0.591928	0.132865	85.678444	132.279160	162.902832	3.689543	0.000000	-3.374504	0.000000	0.000000	0.000000	-0.601395	0.186604	-1.270173	0.000000	0.000000	4.000000	10.000000	0.000000
21921.880461	0.023388	0.591928	0.132865	85.678444	132.279160	162.902832	3.689543	0.000000	-3.374504	0.000000	0.000000	0.000000	-0.601395	0.186604	-1.270173	0.000000	0.000000	4.000000	10.000000	0.000000
21921.883794	0.023388	0.591928	0.132865	85.678444	132.279160	162.902832	3.689543	0.000000	-3.374504	0.000000	0.000000	0.000000	-0.601395	0.186604	-1.270173	0.000000	0.000000	4.000000	10.000000	0.000000
21921.887128	0.020742	0.592376	0.128644	85.254143	127.765656	159.008224	3.663787	0.000000	-3.402450	0.000000	0.000000	0.000000	-0.793766	0.134246	-1.266540	0.000000	0.000000	4.000000	10.000000	0.000000
21921.890461	0.020742	0.592376	0.128644	85.254143	127.765656	159.008224	3.663787	0.000000	-3.402450	0.000000	0.000000	0.000000	-0.793766	0.134246	-1.266540	0.000000	0.000000	4.000000	10.000000	0.000000
21921.893794	0.020742	0.592376	0.128644	85.254143	127.765656	159.008224	3.663787	0.000000	-3.402450	0.000000	0.000000	0.000000	-0.793766	0.134246	-1.266540	0.000000	0.000000	4.000000	10.000000	0.000000
21921.897128	0.017555	0.592689	0.124511	84.717354	123.787239	155.765335	3.645721	0.000000	-3.421800	0.000000	0.000000	0.000000	-0.956121	0.093999	-1.239714	0.000000	0.000000	4.000000	10.000000	0.000000
21921.900461	0.017555	0.592689	0.124511	84.717354	123.787239	155.765335	3.645721	0.000000	-3.421800	0.000000	0.000000	0.000000	-0.956121	0.093999	-1.239714	0.000000	0.000000	4.000000	10.000000	0.000000
21921.903794	0.017555	0.592689	0.124511	84.717354	123.787239	155.765335	3.645721	0.000000	-3.421800	0.000000	0.000000	0.000000	-0.956121	0.093999	-1.239714	0.000000	0.000000	4.000000	10.000000	0.000000
21921.907128	0.013948	0.592892	0.120473	84.049118	120.338219	153.171555	3.635630	0.000000	-3.432520	0.000000	0.000000	0.000000	-1.082108	0.060788	-1.211544	0.000000	0.000000	4.000000	10.000000	0.000000
21921.910461	0.013948	0.592892	0.120473	84.049118	120.338219	153.171555	3.635630	0.000000	-3.432520	0.000000	0.000000	0.000000	-1.082108	0.060788	-1.211544	0.000000	0.000000	4.000000	10.000000	0.000000
21921.913794	0.013948	0.592892	0.120473	84.049118	120.338219	153.171555	3.635630	0.000000	-3.432520	0.000000	0.000000	0.000000	-1.082108	0.060788	-1.211544	0.000000	0.000000	4.000000	10.000000	0.000000
21921.917128	0.010013	0.593033	0.116646	83.310768	117.496956	151.261093	3.632530	0.000000	-3.435800	0.000000	0.000000	0.000000	-1.180479	0.042471	-1.147915	0.000000	0.000000	4.000000	10.000000	0.000000
21921.920461	0.010013	0.593033	0.116646	83.310768	117.496956	151.261093	3.632530	0.000000	-3.435800	0.000000	0.000000	0.000000	-1.180479	0.042471	-1.147915	0.000000	0.000000	4.000000	10.000000	0.000000
21921.923794	0.010013	0.593033	0.116646	83.310768	117.496956	151.261093	3.632530	0.000000	-3.435800	0.000000	0.000000	0.000000	-1.180479	0.042471	-1.147915	0.000000	0.000000	4.000000	10.000000	0.000000
21921.927128	0.005700	0.593115	0.113088	82.628448	115.177574	149.874344	3.637443	0.000000	-3.430599	0.000000	0.000000	0.000000	-1.293930	0.024612	-1.067496	0.000000	0.000000	4.000000	10.000000	0.000000
21921.930461	0.005700	0.593115	0.113088	82.628448	115.177574	149.874344	3.637443	0.000000	-3.430599	0.000000	0.000000	0.000000	-1.293930	0.024612	-1.067496	0.000000	0.000000	4.000000	10.000000	0.000000
21921.933794	0.005700	0.593115	0.113088	82.628448	115.177574	149.874344	3.637443	0.000000	-3.430599	0.000000	0.000000	0.000000	-1.293930	0.024612	-1.067496	0.000000	0.000000	4.000000	10.000000	0.000000
21921.937128	0.001011	0.593100	0.109822	82.169228	113.376152	148.888214	3.652837	0.000000	-3.414203	0.000000	0.000000	0.000000	-1.406802	-0.004625	-0.979845	0.000000	0.000000	4.000000	10.000000	0.000000
21921.940461	0.001011	0.593100	0.109822	82.169228	113.376152	148.888214	3.652837	0.000000	-3.414203	0.000000	0.000000	0.000000	-1.406802	-0.004625	-0.979845	0.000000	0.000000	4.000000	10.000000	0.000000
21921.943794	0.001011	0.593100	0.109822	82.169228	113.376152	148.888214	3.652837	0.000000	-3.414203	0.000000	0.000000	0.000000	-1.406802	-0.004625	-0.979845	0.000000	0.000000	4.000000	10.000000	0.000000
21921.947128	-0.004082	0.592928	0.106916	81.955185	111.994362	147.754105	3.680078	0.000000	-3.384823	0.000000	0.000000	0.000000	-1.527938	-0.051483	-0.871832	0.000000	0.000000	4.000000	10.000000	0.000000
21921.950461	-0.004082	0.592928	0.106916	81.955185	111.994362	147.754105	3.680078	0.000000	-3.384823	0.000000	0.000000	0.000000	-1.527938	-0.051483	-0.871832	0.000000	0.000000	4.000000	10.000000	0.000000
21921.953794	-0.004082	0.592928	0.106916	81.955185	111.994362	147.754105	3.680078	0.000000	-3.384823	0.000000	0.000000	0.000000	-1.527938	-0.051483	-0.871832	0.000000	0.000000	4.000000	10.000000	0.000000
21921.957128	-0.009476	0.592667	0.104348	81.813431	110.768219	145.889969	3.721771	0.000000	-3.338924	0.000000	0.000000	0.000000	-1.618049	-0.078354	-0.770254	0.000000	0.000000	4.000000	10.000000	0.000000
21921.960461	-0.009476	0.592667	0.104348	81.813431	110.768219	145.889969	3.721771	0.000000	-3.338924	0.000000	0.000000	0.000000	-1.618049	-0.078354	-0.770254	0.000000	0.000000	4.000000	10.000000	0.000000
21921.963794	-0.009476	0.592667	0.104348	81.813431	110.768219	145.889969	3.721771	0.000000	-3.338924	0.000000	0.000000	0.000000	-1.618049	-0.078354	-0.770254	0.000000	0.000000	4.000000	10.000000	0.000000
21921.967128	-0.014963	0.592199	0.102088	81.574074	109.354019	143.961456	3.776850	0.000000	-3.276492	0.000000	0.000000	0.000000	-1.646021	-0.140329	-0.678195	0.000000	0.000000	4.000000	10.000000	0.000000
21921.970461	-0.014963	0.592199	0.102088	81.574074	109.354019	143.961456	3.776850	0.000000	-3.276492	0.000000	0.000000	0.000000	-1.646021	-0.140329	-0.678195	0.000000	0.000000	4.000000	10.000000	0.000000
21921.973794	-0.014963	0.592199	0.102088	81.574074	109.354019	143.961456	3.776850	0.000000	-3.276492	0.000000	0.000000	0.000000	-1.646021	-0.140329	-0.678195	0.000000	0.000000	4.000000	10.000000	0.000000
21921.977128	-0.020631	0.591660	0.100137	81.157753	107.691467	142.291672	3.841764	0.000000	-3.200133	0.000000	0.000000	0.000000	-1.700488	-0.161880	-0.585059	0.000000	0.000000	4.000000	10.000000	0.000000
21921.980461	-0.020631	0.591660	0.100137	81.157753	107.691467	142.291672	3.841764	0.000000	-3.200133	0.000000	0.000000	0.000000	-1.700488	-0.161880	-0.585059	0.000000	0.000000	4.000000	10.000000	0.000000
21921.983794	-0.020631	0.591660	0.100137	81.157753	107.691467	142.291672	3.841764	0.000000	-3.200133	0.000000	0.000000	0.000000	-1.700488	-0.161880	-0.585059	0.000000	0.000000	4.000000	10.000000	0.000000
21921.987128	-0.026410	0.591131	0.098498	80.669861	106.141327	140.547409	3.918444	0.000000	-3.105768	0.000000	0.000000	0.000000	-1.733837	-0.158715	-0.491945	0.000000	0.000000	4.000000	10.000000	0.000000
21921.990461	-0.026410	0.591131	0.098498	80.669861	106.141327	140.547409	3.918444	0.000000	-3.105768	0.000000	0.000000	0.000000	-1.733837	-0.158715	-0.491945	0.000000	0.000000	4.000000	10.000000	0.000000
21921.993794	-0.026410	0.591131	0.098498	80.669861	106.141327	140.547409	3.918444	0.000000	-3.105768	0.000000	0.000000	0.000000	-1.733837	-0.158715	-0.491945	0.000000	0.000000	4.000000	10.000000	0.000000
21921.997128	-0.032236	0.590550	0.097245	80.197693	104.917854	138.912964	4.005527	0.000000	-2.992617	0.000000	0.000000	0.000000	-1.747832	-0.174042	-0.375692	0.000000	0.000000	4.000000	10.000000	0.000000
21922.000461	-0.032236	0.590550	0.097245	80.197693	104.917854	138.912964	4.005527	0.000000	-2.992617	0.000000	0.000000	0.000000	-1.747832	-0.174042	-0.375692	0.000000	0.000000	4.000000	10.000000	0.000000
21922.003794	-0.032236	0.590550	0.097245	80.197693	104.917854	138.912964	4.005527	0.000000	-2.992617	0.000000	0.000000	0.000000	-1.747832	-0.174042	-0.375692	0.000000	0.000000	4.000000	10.000000	0.000000
21922.007128	-0.038129	0.590007	0.096479	79.822853	103.852112	137.331665	4.102256	0.000000	-2.858582	0.000000	0.000000	0.000000	-1.767892	-0.162875	-0.229957	0.000000	0.000000	4.000000	10.000000	0.000000
21922.010461	-0.038129	0.590007	0.096479	79.822853	103.852112	137.331665	4.102256	0.000000	-2.858582	0.000000	0.000000	0.000000	-1.767892	-0.162875	-0.229957	0.000000	0.000000	4.000000	10.000000	0.000000
21922.013794	-0.038129	0.590007	0.096479	79.822853	103.852112	137.331665	4.102256	0.000000	-2.858582	0.000000	0.000000	0.000000	-1.767892	-0.162875	-0.229957	0.000000	0.000000	4.000000	10.000000	0.000000
21922.017128	-0.044055	0.589490	0.096223	79.575188	102.928947	135.888794	4.208895	0.000000	-2.699111	0.000000	0.000000	0.000000	-1.777778	-0.155120	-0.076717	0.000000	0.000000	4.000000	10.000000	0.000000
21922.020461	-0.044055	0.589490	0.096223	79.575188	102.928947	135.888794	4.208895	0.000000	-2.699111	0.000000	0.000000	0.000000	-1.777778	-0.155120	-0.076717	0.000000	0.000000	4.000000	10.000000	0.000000
21922.023794	-0.044055	0.589490	0.096223	79.575188	102.928947	135.888794	4.208895	0.000000	-2.699111	0.000000	0.000000	0.000000	-1.777778	-0.155120	-0.076717	0.000000	0.000000	4.000000	10.000000	0.000000
21922.027128	-0.049779	0.589024	0.096614	79.425049	102.037910	134.507935	4.322515	0.000000	-2.513138	0.000000	0.000000	0.000000	-1.717180	-0.139800	0.117221	0.000000	0.000000	4.000000	10.000000	0.000000
21922.030461	-0.049779	0.589024	0.096614	79.425049	102.037910	134.507935	4.322515	0.000000	-2.513138	0.000000	0.000000	0.000000	-1.717180	-0.139800	0.117221	0.000000	0.000000	4.000000	10.000000	0.000000
21922.033794	-0.049779	0.589024	0.096614	79.425049	102.037910	134.507935	4.322515	0.000000	-2.513138	0.000000	0.000000	0.000000	-1.717180	-0.139800	0.117221	0.000000	0.000000	4.000000	10.000000	0.000000
21922.037128	-0.055340	0.588588	0.097578	79.342384	101.109459	133.022812	4.436430	0.000000	-2.306098	0.000000	0.000000	0.000000	-1.668140	-0.130795	0.289180	0.000000	0.000000	4.000000	10.000000	0.000000
21922.040461	-0.055340	0.588588	0.097578	79.342384	101.109459	133.022812	4.436430	0.000000	-2.306098	0.000000	0.000000	0.000000	-1.668140	-0.130795	0.289180	0.000000	0.000000	4.000000	10.000000	0.000000
21922.043794	-0.055340	0.588588	0.097578	79.342384	101.109459	133.022812	4.436430	0.000000	-2.306098	0.000000	0.000000	0.000000	-1.668140	-0.130795	0.289180	0.000000	0.000000	4.000000	10.000000	0.000000
21922.047128	-0.060569	0.588198	0.099153	79.325188	100.151581	131.242935	4.546432	0.000000	-2.080854	0.000000	0.000000	0.000000	-1.568887	-0.117016	0.472575	0.000000	0.000000	4.000000	10.000000	0.000000
21922.050461	-0.060569	0.588198	0.099153	79.325188	100.151581	131.242935	4.546432	0.000000	-2.080854	0.000000	0.000000	0.000000	-1.568887	-0.117016	0.472575	0.000000	0.000000	4.000000	10.000000	0.000000
21922.053794	-0.060569	0.588198	0.099153	79.325188	100.151581	131.242935	4.546432	0.000000	-2.080854	0.000000	0.000000	0.000000	-1.568887	-0.117016	0.472575	0.000000	0.000000	4.000000	10.000000	0.000000
21922.057128	-0.065343	0.587871	0.101317	79.353691	99.154633	129.377014	4.646099	0.000000	-1.847638	0.000000	0.000000	0.000000	-1.431998	-0.098089	0.649084	0.000000	0.000000	4.000000	10.000000	0.000000
21922.060461	-0.065343	0.587871	0.101317	79.353691	99.154633	129.377014	4.646099	0.000000	-1.847638	0.000000	0.000000	0.000000	-1.431998	-0.098089	0.649084	0.000000	0.000000	4.000000	10.000000	0.000000
21922.063794	-0.065343	0.587871	0.101317	79.353691	99.154633	129.377014	4.646099	0.000000	-1.847638	0.000000	0.000000	0.000000	-1.431998	-0.098089	0.649084	0.000000	0.000000	4.000000	10.000000	0.000000
21922.067128	-0.069709	0.587616	0.103988	79.374100	98.276466	127.784676	4.730871	0.000000	-1.618289	0.000000	0.000000	0.000000	-1.309971	-0.076475	0.801433	0.000000	0.000000	4.000000	10.000000	0.000000
21922.070461	-0.069709	0.587616	0.103988	79.374100	98.276466	127.784676	4.730871	0.000000	-1.618289	0.000000	0.000000	0.000000	-1.309971	-0.076475	0.801433	0.000000	0.000000	4.000000	10.000000	0.000000
21922.073794	-0.069709	0.587616	0.103988	79.374100	98.276466	127.784676	4.730871	0.000000	-1.618289	0.000000	0.000000	0.000000	-1.309971	-0.076475	0.801433	0.000000	0.000000	4.000000	10.000000	0.000000
21922.077128	-0.073687	0.587443	0.107088	79.347839	98.348236	127.284103	4.800484	0.000000	-1.398338	0.000000	0.000000	0.000000	-1.193480	-0.051944	0.929949	0.000000	0.000000	4.000000	10.000000	0.000000
21922.080461	-0.073687	0.587443	0.107088	79.347839	98.348236	127.284103	4.800484	0.000000	-1.398338	0.000000	0.000000	0.000000	-1.193480	-0.051944	0.929949	0.000000	0.000000	4.000000	10.000000	0.000000
21922.083794	-0.073687	0.587443	0.107088	79.347839	98.348236	127.284103	4.800484	0.000000	-1.398338	0.000000	0.000000	0.000000	-1.193480	-0.051944	0.929949	0.000000	0.000000	4.000000	10.000000	0.000000
21922.087128	-0.077216	0.587289	0.110583	79.289978	99.810989	128.002777	4.855575	0.000000	-1.193061	0.000000	0.000000	0.000000	-1.058603	-0.046269	1.048465	0.000000	0.000000	4.000000	10.000000	0.000000
21922.090461	-0.077216	0.587289	0.110583	79.289978	99.810989	128.002777	4.855575	0.000000	-1.193061	0.000000	0.000000	0.000000	-1.058603	-0.046269	1.048465	0.000000	0.000000	4.000000	10.000000	0.000000
21922.093794	-0.077216	0.587289	0.110583	79.289978	99.810989	128.002777	4.855575	0.000000	-1.193061	0.000000	0.000000	0.000000	-1.058603	-0.046269	1.048465	0.000000	0.000000	4.000000	10.000000	0.000000
21922.097128	-0.080347	0.587138	0.114491	79.276978	102.470200	129.486679	4.897138	0.000000	-1.008979	0.000000	0.000000	0.000000	-0.939391	-0.045219	1.172596	0.000000	0.000000	4.000000	10.000000	0.000000
21922.100461	-0.080347	0.587138	0.114491	79.276978	102.470200	129.486679	4.897138	0.000000	-1.008979	0.000000	0.000000	0.000000	-0.939391	-0.045219	1.172596	0.000000	0.000000	4.000000	10.000000	0.000000
21922.103794	-0.080347	0.587138	0.114491	79.276978	102.470200	129.486679	4.897138	0.000000	-1.008979	0.000000	0.000000	0.000000	-0.939391	-0.045219	1.172596	0.000000	0.000000	4.000000	10.000000	0.000000
21922.107128	-0.082970	0.586943	0.118860	79.299553	105.966652	131.975098	4.927929	0.000000	-0.845883	0.000000	0.000000	0.000000	-0.786816	-0.058664	1.310627	0.000000	0.000000	4.000000	10.000000	0.000000
21922.110461	-0.082970	0.586943	0.118860	79.299553	105.966652	131.975098	4.927929	0.000000	-0.845883	0.000000	0.000000	0.000000	-0.786816	-0.058664	1.310627	0.000000	0.000000	4.000000	10.000000	0.000000
21922.113794	-0.082970	0.586943	0.118860	79.299553	105.966652	131.975098	4.927929	0.000000	-0.845883	0.000000	0.000000	0.000000	-0.786816	-0.058664	1.310627	0.000000	0.000000	4.000000	10.000000	0.000000
21922.117128	-0.085067	0.586636	0.123646	79.306213	109.917938	135.324097	4.949456	0.000000	-0.709139	0.000000	0.000000	0.000000	-0.629111	-0.092079	1.435798	0.000000	0.000000	4.000000	10.000000	0.000000
21922.120461	-0.085067	0.586636	0.123646	79.306213	109.917938	135.324097	4.949456	0.000000	-0.709139	0.000000	0.000000	0.000000	-0.629111	-0.092079	1.435798	0.000000	0.000000	4.000000	10.000000	0.000000
21922.123794	-0.085067	0.586636	0.123646	79.306213	109.917938	135.324097	4.949456	0.000000	-0.709139	0.000000	0.000000	0.000000	-0.629111	-0.092079	1.435798	0.000000	0.000000	4.000000	10.000000	0.000000
21922.127128	-0.086579	0.586250	0.128731	79.280945	114.175728	138.852448	4.963931	0.000000	-0.599496	0.000000	0.000000	0.000000	-0.453583	-0.115602	1.525498	0.000000	0.000000	4.000000	10.000000	0.000000
21922.130461	-0.086579	0.586250	0.128731	79.280945	114.175728	138.852448	4.963931	0.000000	-0.599496	0.000000	0.000000	0.000000	-0.453583	-0.115602	1.525498	0.000000	0.000000	4.000000	10.000000	0.000000
21922.133794	-0.086579	0.586250	0.128731	79.280945	114.175728	138.852448	4.963931	0.000000	-0.599496	0.000000	0.000000	0.000000	-0.453583	-0.115602	1.525498	0.000000	0.000000	4.000000	10.000000	0.000000
21922.137128	-0.087563	0.585766	0.134031	79.198387	118.500175	142.389359	4.973047	0.000000	-0.518464	0.000000	0.000000	0.000000	-0.295172	-0.145238	1.589999	0.000000	0.000000	4.000000	10.000000	0.000000
21922.140461	-0.087563	0.585766	0.134031	79.198387	118.500175	142.389359	4.973047	0.000000	-0.518464	0.000000	0.000000	0.000000	-0.295172	-0.145238	1.589999	0.000000	0.000000	4.000000	10.000000	0.000000
21922.143794	-0.087563	0.585766	0.134031	79.198387	118.500175	142.389359	4.973047	0.000000	-0.518464	0.000000	0.000000	0.000000	-0.295172	-0.145238	1.589999	0.000000	0.000000	4.000000	10.000000	0.000000
21922.147128	-0.088013	0.585255	0.139414	79.052147	122.699402	145.975891	4.978612	0.000000	-0.461972	0.000000	0.000000	0.000000	-0.134961	-0.153411	1.614724	0.000000	0.000000	4.000000	10.000000	0.000000
21922.150461	-0.088013	0.585255	0.139414	79.052147	122.699402	145.975891	4.978612	0.000000	-0.461972	0.000000	0.000000	0.000000	-0.134961	-0.153411	1.614724	0.000000	0.000000	4.000000	10.000000	0.000000
21922.153794	-0.088013	0.585255	0.139414	79.052147	122.699402	145.975891	4.978612	0.000000	-0.461972	0.000000	0.000000	0.000000	-0.134961	-0.153411	1.614724	0.000000	0.000000	4.000000	10.000000	0.000000
21922.157128	-0.087995	0.584709	0.144830	78.838104	126.695953	149.369995	4.981620	0.000000	-0.428330	0.000000	0.000000	0.000000	0.005501	-0.163941	1.625068	0.000000	0.000000	4.000000	10.000000	0.000000
21922.160461	-0.087995	0.584709	0.144830	78.838104	126.695953	149.369995	4.981620	0.000000	-0.428330	0.000000	0.000000	0.000000	0.005501	-0.163941	1.625068	0.000000	0.000000	4.000000	10.000000	0.000000
21922.163794	-0.087995	0.584709	0.144830	78.838104	126.695953	149.369995	4.981620	0.000000	-0.428330	0.000000	0.000000	0.000000	0.005501	-0.163941	1.625068	0.000000	0.000000	4.000000	10.000000	0.000000
21922.167128	-0.087477	0.584118	0.150154	78.579025	130.487488	152.487289	4.982910	0.000000	-0.413047	0.000000	0.000000	0.000000	0.155129	-0.177067	1.597186	0.000000	0.000000	4.000000	10.000000	0.000000
21922.170461	-0.087477	0.584118	0.150154	78.579025	130.487488	152.487289	4.982910	0.000000	-0.413047	0.000000	0.000000	0.000000	0.155129	-0.177067	1.597186	0.000000	0.000000	4.000000	10.000000	0.000000
21922.173794	-0.087477	0.584118	0.150154	78.579025	130.487488	152.487289	4.982910	0.000000	-0.413047	0.000000	0.000000	0.000000	0.155129	-0.177067	1.597186	0.000000	0.000000	4.000000	10.000000	0.000000
21922.177128	-0.086514	0.583494	0.155413	78.299660	134.035065	155.334290	4.982702	0.000000	-0.415545	0.000000	0.000000	0.000000	0.289077	-0.187414	1.577552	0.000000	0.000000	4.000000	10.000000	0.000000
21922.180461	-0.086514	0.583494	0.155413	78.299660	134.035065	155.334290	4.982702	0.000000	-0.415545	0.000000	0.000000	0.000000	0.289077	-0.187414	1.577552	0.000000	0.000000	4.000000	10.000000	0.000000
21922.183794	-0.086514	0.583494	0.155413	78.299660	134.035065	155.334290	4.982702	0.000000	-0.415545	0.000000	0.000000	0.000000	0.289077	-0.187414	1.577552	0.000000	0.000000	4.000000	10.000000	0.000000
21922.187128	-0.085153	0.582836	0.160597	78.000450	137.263992	157.943100	4.981280	0.000000	-0.432255	0.000000	0.000000	0.000000	0.408215	-0.197241	1.555226	0.000000	0.000000	4.000000	10.000000	0.000000
21922.190461	-0.085153	0.582836	0.160597	78.000450	137.263992	157.943100	4.981280	0.000000	-0.432255	0.000000	0.000000	0.000000	0.408215	-0.197241	1.555226	0.000000	0.000000	4.000000	10.000000	0.000000
21922.193794	-0.085153	0.582836	0.160597	78.000450	137.263992	157.943100	4.981280	0.000000	-0.432255	0.000000	0.000000	0.000000	0.408215	-0.197241	1.555226	0.000000	0.000000	4.000000	10.000000	0.000000
21922.197128	-0.083315	0.582127	0.165609	77.684578	140.080185	160.251984	4.978769	0.000000	-0.460275	0.000000	0.000000	0.000000	0.551505	-0.212851	1.503700	0.000000	0.000000	4.000000	10.000000	0.000000
21922.200461	-0.083315	0.582127	0.165609	77.684578	140.080185	160.251984	4.978769	0.000000	-0.460275	0.000000	0.000000	0.000000	0.551505	-0.212851	1.503700	0.000000	0.000000	4.000000	10.000000	0.000000
21922.203794	-0.083315	0.582127	0.165609	77.684578	140.080185	160.251984	4.978769	0.000000	-0.460275	0.000000	0.000000	0.000000	0.551505	-0.212851	1.503700	0.000000	0.000000	4.000000	10.000000	0.000000
21922.207128	-0.080991	0.581403	0.170442	77.350372	142.490768	162.198883	4.974815	0.000000	-0.501213	0.000000	0.000000	0.000000	0.697115	-0.217226	1.449856	0.000000	0.000000	4.000000	10.000000	0.000000
21922.210461	-0.080991	0.581403	0.170442	77.350372	142.490768	162.198883	4.974815	0.000000	-0.501213	0.000000	0.000000	0.000000	0.697115	-0.217226	1.449856	0.000000	0.000000	4.000000	10.000000	0.000000
21922.213794	-0.080991	0.581403	0.170442	77.350372	142.490768	162.198883	4.974815	0.000000	-0.501213	0.000000	0.000000	0.000000	0.697115	-0.217226	1.449856	0.000000	0.000000	4.000000	10.000000	0.000000
21922.217128	-0.078198	0.580654	0.175021	77.017662	144.628632	163.874969	4.969192	0.000000	-0.554198	0.000000	0.000000	0.000000	0.838067	-0.224582	1.373714	0.000000	0.000000	4.000000	10.000000	0.000000
21922.220461	-0.078198	0.580654	0.175021	77.017662	144.628632	163.874969	4.969192	0.000000	-0.554198	0.000000	0.000000	0.000000	0.838067	-0.224582	1.373714	0.000000	0.000000	4.000000	10.000000	0.000000
21922.223794	-0.078198	0.580654	0.175021	77.017662	144.628632	163.874969	4.969192	0.000000	-0.554198	0.000000	0.000000	0.000000	0.838067	-0.224582	1.373714	0.000000	0.000000	4.000000	10.000000	0.000000
21922.227128	-0.075010	0.579921	0.179239	76.713959	146.683426	165.440704	4.961652	0.000000	-0.618074	0.000000	0.000000	0.000000	0.956181	-0.219956	1.265234	0.000000	0.000000	4.000000	10.000000	0.000000
21922.230461	-0.075010	0.579921	0.179239	76.713959	146.683426	165.440704	4.961652	0.000000	-0.618074	0.000000	0.000000	0.000000	0.956181	-0.219956	1.265234	0.000000	0.000000	4.000000	10.000000	0.000000
21922.233794	-0.075010	0.579921	0.179239	76.713959	146.683426	165.440704	4.961652	0.000000	-0.618074	0.000000	0.000000	0.000000	0.956181	-0.219956	1.265234	0.000000	0.000000	4.000000	10.000000	0.000000
21922.237128	-0.071400	0.579208	0.183098	76.460297	148.839279	167.059067	4.952101	0.000000	-0.690429	0.000000	0.000000	0.000000	1.083012	-0.213700	1.157717	0.000000	0.000000	4.000000	10.000000	0.000000
21922.240461	-0.071400	0.579208	0.183098	76.460297	148.839279	167.059067	4.952101	0.000000	-0.690429	0.000000	0.000000	0.000000	1.083012	-0.213700	1.157717	0.000000	0.000000	4.000000	10.000000	0.000000
21922.243794	-0.071400	0.579208	0.183098	76.460297	148.839279	167.059067	4.952101	0.000000	-0.690429	0.000000	0.000000	0.000000	1.083012	-0.213700	1.157717	0.000000	0.000000	4.000000	10.000000	0.000000
21922.247128	-0.067394	0.578530	0.186539	76.259026	151.142288	168.775375	4.940098	0.000000	-0.771640	0.000000	0.000000	0.000000	1.201854	-0.203539	1.032476	0.000000	0.000000	4.000000	10.000000	0.000000
21922.250461	-0.067394	0.578530	0.186539	76.259026	151.142288	168.775375	4.940098	0.000000	-0.771640	0.000000	0.000000	0.000000	1.201854	-0.203539	1.032476	0.000000	0.000000	4.000000	10.000000	0.000000
21922.253794	-0.067394	0.578530	0.186539	76.259026	151.142288	168.775375	4.940098	0.000000	-0.771640	0.000000	0.000000	0.000000	1.201854	-0.203539	1.032476	0.000000	0.000000	4.000000	10.000000	0.000000
21922.257128	-0.063028	0.577911	0.189572	76.124069	153.505692	170.514832	4.925324	0.000000	-0.860916	0.000000	0.000000	0.000000	1.309755	-0.185628	0.909874	0.000000	0.000000	4.000000	10.000000	0.000000
21922.260461	-0.063028	0.577911	0.189572	76.124069	153.505692	170.514832	4.925324	0.000000	-0.860916	0.000000	0.000000	0.000000	1.309755	-0.185628	0.909874	0.000000	0.000000	4.000000	10.000000	0.000000
21922.263794	-0.063028	0.577911	0.189572	76.124069	153.505692	170.514832	4.925324	0.000000	-0.860916	0.000000	0.000000	0.000000	1.309755	-0.185628	0.909874	0.000000	0.000000	4.000000	10.000000	0.000000
21922.267128	-0.058393	0.577415	0.192105	76.094482	155.918671	172.271194	4.907540	0.000000	-0.957105	0.000000	0.000000	0.000000	1.390424	-0.148774	0.759889	0.000000	0.000000	4.000000	10.000000	0.000000
21922.270461	-0.058393	0.577415	0.192105	76.094482	155.918671	172.271194	4.907540	0.000000	-0.957105	0.000000	0.000000	0.000000	1.390424	-0.148774	0.759889	0.000000	0.000000	4.000000	10.000000	0.000000
21922.273794	-0.058393	0.577415	0.192105	76.094482	155.918671	172.271194	4.907540	0.000000	-0.957105	0.000000	0.000000	0.000000	1.390424	-0.148774	0.759889	0.000000	0.000000	4.000000	10.000000	0.000000
21922.277128	-0.053407	0.576976	0.194158	76.229843	158.366821	174.035019	4.886701	0.000000	-1.058371	0.000000	0.000000	0.000000	1.495799	-0.131947	0.615840	0.000000	0.000000	4.000000	10.000000	0.000000
21922.280461	-0.053407	0.576976	0.194158	76.229843	158.366821	174.035019	4.886701	0.000000	-1.058371	0.000000	0.000000	0.000000	1.495799	-0.131947	0.615840	0.000000	0.000000	4.000000	10.000000	0.000000
21922.283794	-0.053407	0.576976	0.194158	76.229843	158.366821	174.035019	4.886701	0.000000	-1.058371	0.000000	0.000000	0.000000	1.495799	-0.131947	0.615840	0.000000	0.000000	4.000000	10.000000	0.000000
21922.287128	-0.048203	0.576631	0.195711	76.503403	160.867538	176.003616	4.861967	0.000000	-1.166737	0.000000	0.000000	0.000000	1.561426	-0.103454	0.465784	0.000000	0.000000	4.000000	10.000000	0.000000
21922.290461	-0.048203	0.576631	0.195711	76.503403	160.867538	176.003616	4.861967	0.000000	-1.166737	0.000000	0.000000	0.000000	1.561426	-0.103454	0.465784	0.000000	0.000000	4.000000	10.000000	0.000000
21922.293794	-0.048203	0.576631	0.195711	76.503403	160.867538	176.003616	4.861967	0.000000	-1.166737	0.000000	0.000000	0.000000	1.561426	-0.103454	0.465784	0.000000	0.000000	4.000000	10.000000	0.000000
21922.297128	-0.042854	0.576389	0.196790	76.863220	163.376480	178.881195	4.833578	0.000000	-1.279267	0.000000	0.000000	0.000000	1.604491	-0.072374	0.323873	0.000000	0.000000	4.000000	10.000000	0.000000
21922.300461	-0.042854	0.576389	0.196790	76.863220	163.376480	178.881195	4.833578	0.000000	-1.279267	0.000000	0.000000	0.000000	1.604491	-0.072374	0.323873	0.000000	0.000000	4.000000	10.000000	0.000000
21922.303794	-0.042854	0.576389	0.196790	76.863220	163.376480	178.881195	4.833578	0.000000	-1.279267	0.000000	0.000000	0.000000	1.604491	-0.072374	0.323873	0.000000	0.000000	4.000000	10.000000	0.000000
21922.307128	-0.037401	0.576241	0.197326	77.297020	165.836319	-177.359467	4.801646	0.000000	-1.394342	0.000000	0.000000	0.000000	1.636146	-0.044558	0.160722	0.000000	0.000000	4.000000	10.000000	0.000000
21922.310461	-0.037401	0.576241	0.197326	77.297020	165.836319	-177.359467	4.801646	0.000000	-1.394342	0.000000	0.000000	0.000000	1.636146	-0.044558	0.160722	0.000000	0.000000	4.000000	10.000000	0.000000
21922.313794	-0.037401	0.576241	0.197326	77.297020	165.836319	-177.359467	4.801646	0.000000	-1.394342	0.000000	0.000000	0.000000	1.636146	-0.044558	0.160722	0.000000	0.000000	4.000000	10.000000	0.000000
21922.317128	-0.031854	0.576186	0.197316	77.811600	168.299545	-173.912827	4.765926	0.000000	-1.511935	0.000000	0.000000	0.000000	1.663937	-0.016495	-0.003004	0.000000	0.000000	4.000000	10.000000	0.000000
21922.320461	-0.031854	0.576186	0.197316	77.811600	168.299545	-173.912827	4.765926	0.000000	-1.511935	0.000000	0.000000	0.000000	1.663937	-0.016495	-0.003004	0.000000	0.000000	4.000000	10.000000	0.000000
21922.323794	-0.031854	0.576186	0.197316	77.811600	168.299545	-173.912827	4.765926	0.000000	-1.511935	0.000000	0.000000	0.000000	1.663937	-0.016495	-0.003004	0.000000	0.000000	4.000000	10.000000	0.000000
21922.327128	-0.026292	0.576138	0.196788	78.383545	170.723694	-170.935852	4.726083	0.000000	-1.632220	0.000000	0.000000	0.000000	1.668768	-0.014492	-0.158432	0.000000	0.000000	4.000000	10.000000	0.000000
21922.330461	-0.026292	0.576138	0.196788	78.383545	170.723694	-170.935852	4.726083	0.000000	-1.632220	0.000000	0.000000	0.000000	1.668768	-0.014492	-0.158432	0.000000	0.000000	4.000000	10.000000	0.000000
21922.333794	-0.026292	0.576138	0.196788	78.383545	170.723694	-170.935852	4.726083	0.000000	-1.632220	0.000000	0.000000	0.000000	1.668768	-0.014492	-0.158432	0.000000	0.000000	4.000000	10.000000	0.000000
21922.337128	-0.020756	0.576152	0.195746	78.981987	173.145782	-168.215500	4.682327	0.000000	-1.753802	0.000000	0.000000	0.000000	1.660544	0.004258	-0.312628	0.000000	0.000000	4.000000	10.000000	0.000000
21922.340461	-0.020756	0.576152	0.195746	78.981987	173.145782	-168.215500	4.682327	0.000000	-1.753802	0.000000	0.000000	0.000000	1.660544	0.004258	-0.312628	0.000000	0.000000	4.000000	10.000000	0.000000
21922.343794	-0.020756	0.576152	0.195746	78.981987	173.145782	-168.215500	4.682327	0.000000	-1.753802	0.000000	0.000000	0.000000	1.660544	0.004258	-0.312628	0.000000	0.000000	4.000000	10.000000	0.000000
21922.347128	-0.015293	0.576218	0.194241	79.602608	175.595398	-164.990128	4.634626	0.000000	-1.876231	0.000000	0.000000	0.000000	1.639087	0.019942	-0.451440	0.000000	0.000000	4.000000	10.000000	0.000000
21922.350461	-0.015293	0.576218	0.194241	79.602608	175.595398	-164.990128	4.634626	0.000000	-1.876231	0.000000	0.000000	0.000000	1.639087	0.019942	-0.451440	0.000000	0.000000	4.000000	10.000000	0.000000
21922.353794	-0.015293	0.576218	0.194241	79.602608	175.595398	-164.990128	4.634626	0.000000	-1.876231	0.000000	0.000000	0.000000	1.639087	0.019942	-0.451440	0.000000	0.000000	4.000000	10.000000	0.000000
21922.357128	-0.010065	0.576335	0.192270	80.232010	178.234756	-161.347473	4.583151	0.000000	-1.998682	0.000000	0.000000	0.000000	1.568312	0.034941	-0.591405	0.000000	0.000000	4.000000	10.000000	0.000000
21922.360461	-0.010065	0.576335	0.192270	80.232010	178.234756	-161.347473	4.583151	0.000000	-1.998682	0.000000	0.000000	0.000000	1.568312	0.034941	-0.591405	0.000000	0.000000	4.000000	10.000000	0.000000
21922.363794	-0.010065	0.576335	0.192270	80.232010	178.234756	-161.347473	4.583151	0.000000	-1.998682	0.000000	0.000000	0.000000	1.568312	0.034941	-0.591405	0.000000	0.000000	4.000000	10.000000	0.000000
21922.367128	-0.005083	0.576538	0.189949	80.845345	-178.907425	-157.941605	4.529027	0.000000	-2.118471	0.000000	0.000000	0.000000	1.494764	0.061048	-0.696039	0.000000	0.000000	4.000000	10.000000	0.000000
21922.370461	-0.005083	0.576538	0.189949	80.845345	-178.907425	-157.941605	4.529027	0.000000	-2.118471	0.000000	0.000000	0.000000	1.494764	0.061048	-0.696039	0.000000	0.000000	4.000000	10.000000	0.000000
21922.373794	-0.005083	0.576538	0.189949	80.845345	-178.907425	-157.941605	4.529027	0.000000	-2.118471	0.000000	0.000000	0.000000	1.494764	0.061048	-0.696039	0.000000	0.000000	4.000000	10.000000	0.000000
21922.377128	-0.000320	0.576778	0.187221	81.425659	-176.006866	-154.391525	4.472675	0.000000	-2.234989	0.000000	0.000000	0.000000	1.428910	0.071888	-0.818584	0.000000	0.000000	4.000000	10.000000	0.000000
21922.380461	-0.000320	0.576778	0.187221	81.425659	-176.006866	-154.391525	4.472675	0.000000	-2.234989	0.000000	0.000000	0.000000	1.428910	0.071888	-0.818584	0.000000	0.000000	4.000000	10.000000	0.000000
21922.383794	-0.000320	0.576778	0.187221	81.425659	-176.006866	-154.391525	4.472675	0.000000	-2.234989	0.000000	0.000000	0.000000	1.428910	0.071888	-0.818584	0.000000	0.000000	4.000000	10.000000	0.000000
21922.387128	0.004157	0.577007	0.184146	81.958878	-173.328705	-150.602524	4.413434	0.000000	-2.349809	0.000000	0.000000	0.000000	1.343070	0.068835	-0.922513	0.000000	0.000000	4.000000	10.000000	0.000000
21922.390461	0.004157	0.577007	0.184146	81.958878	-173.328705	-150.602524	4.413434	0.000000	-2.349809	0.000000	0.000000	0.000000	1.343070	0.068835	-0.922513	0.000000	0.000000	4.000000	10.000000	0.000000
21922.393794	0.004157	0.577007	0.184146	81.958878	-173.328705	-150.602524	4.413434	0.000000	-2.349809	0.000000	0.000000	0.000000	1.343070	0.068835	-0.922513	0.000000	0.000000	4.000000	10.000000	0.000000
21922.397128	0.008345	0.577251	0.180774	82.439682	-170.923401	-146.942139	4.352055	0.000000	-2.461629	0.000000	0.000000	0.000000	1.256425	0.073160	-1.011382	0.000000	0.000000	4.000000	10.000000	0.000000
21922.400461	0.008345	0.577251	0.180774	82.439682	-170.923401	-146.942139	4.352055	0.000000	-2.461629	0.000000	0.000000	0.000000	1.256425	0.073160	-1.011382	0.000000	0.000000	4.000000	10.000000	0.000000
21922.403794	0.008345	0.577251	0.180774	82.439682	-170.923401	-146.942139	4.352055	0.000000	-2.461629	0.000000	0.000000	0.000000	1.256425	0.073160	-1.011382	0.000000	0.000000	4.000000	10.000000	0.000000
21922.407128	0.012243	0.577486	0.177095	82.854652	-169.107391	-143.754837	4.288712	0.000000	-2.570398	0.000000	0.000000	0.000000	1.169181	0.070466	-1.103949	0.000000	0.000000	4.000000	10.000000	0.000000
21922.410461	0.012243	0.577486	0.177095	82.854652	-169.107391	-143.754837	4.288712	0.000000	-2.570398	0.000000	0.000000	0.000000	1.169181	0.070466	-1.103949	0.000000	0.000000	4.000000	10.000000	0.000000
21922.413794	0.012243	0.577486	0.177095	82.854652	-169.107391	-143.754837	4.288712	0.000000	-2.570398	0.000000	0.000000	0.000000	1.169181	0.070466	-1.103949	0.000000	0.000000	4.000000	10.000000	0.000000
21922.417128	0.015877	0.577757	0.173079	83.231575	-168.171310	-141.451523	4.223203	0.000000	-2.676669	0.000000	0.000000	0.000000	1.090290	0.081423	-1.204638	0.000000	0.000000	4.000000	10.000000	0.000000
21922.420461	0.015877	0.577757	0.173079	83.231575	-168.171310	-141.451523	4.223203	0.000000	-2.676669	0.000000	0.000000	0.000000	1.090290	0.081423	-1.204638	0.000000	0.000000	4.000000	10.000000	0.000000
21922.423794	0.015877	0.577757	0.173079	83.231575	-168.171310	-141.451523	4.223203	0.000000	-2.676669	0.000000	0.000000	0.000000	1.090290	0.081423	-1.204638	0.000000	0.000000	4.000000	10.000000	0.000000
21922.427128	0.019160	0.578006	0.168814	83.545853	-167.407471	-139.405533	4.154805	0.000000	-2.781654	0.000000	0.000000	0.000000	0.984865	0.074661	-1.279605	0.000000	0.000000	4.000000	10.000000	0.000000
21922.430461	0.019160	0.578006	0.168814	83.545853	-167.407471	-139.405533	4.154805	0.000000	-2.781654	0.000000	0.000000	0.000000	0.984865	0.074661	-1.279605	0.000000	0.000000	4.000000	10.000000	0.000000
21922.433794	0.019160	0.578006	0.168814	83.545853	-167.407471	-139.405533	4.154805	0.000000	-2.781654	0.000000	0.000000	0.000000	0.984865	0.074661	-1.279605	0.000000	0.000000	4.000000	10.000000	0.000000
21922.437128	0.022210	0.578278	0.164269	83.806915	-166.691391	-137.676300	4.084871	0.000000	-2.883370	0.000000	0.000000	0.000000	0.915145	0.081378	-1.363590	0.000000	0.000000	4.000000	10.000000	0.000000
21922.440461	0.022210	0.578278	0.164269	83.806915	-166.691391	-137.676300	4.084871	0.000000	-2.883370	0.000000	0.000000	0.000000	0.915145	0.081378	-1.363590	0.000000	0.000000	4.000000	10.000000	0.000000
21922.443794	0.022210	0.578278	0.164269	83.806915	-166.691391	-137.676300	4.084871	0.000000	-2.883370	0.000000	0.000000	0.000000	0.915145	0.081378	-1.363590	0.000000	0.000000	4.000000	10.000000	0.000000
21922.447128	0.024882	0.578567	0.159448	84.005669	-166.100143	-136.444656	4.011587	0.000000	-2.984488	0.000000	0.000000	0.000000	0.801368	0.086902	-1.446080	0.000000	0.000000	4.000000	10.000000	0.000000
21922.450461	0.024882	0.578567	0.159448	84.005669	-166.100143	-136.444656	4.011587	0.000000	-2.984488	0.000000	0.000000	0.000000	0.801368	0.086902	-1.446080	0.000000	0.000000	4.000000	10.000000	0.000000
21922.453794	0.024882	0.578567	0.159448	84.005669	-166.100143	-136.444656	4.011587	0.000000	-2.984488	0.000000	0.000000	0.000000	0.801368	0.086902	-1.446080	0.000000	0.000000	4.000000	10.000000	0.000000
21922.457128	0.027151	0.578865	0.154412	84.136597	-165.615417	-135.294220	3.936374	0.000000	-3.083011	0.000000	0.000000	0.000000	0.680703	0.089354	-1.510925	0.000000	0.000000	4.000000	10.000000	0.000000
21922.460461	0.027151	0.578865	0.154412	84.136597	-165.615417	-135.294220	3.936374	0.000000	-3.083011	0.000000	0.000000	0.000000	0.680703	0.089354	-1.510925	0.000000	0.000000	4.000000	10.000000	0.000000
21922.463794	0.027151	0.578865	0.154412	84.136597	-165.615417	-135.294220	3.936374	0.000000	-3.083011	0.000000	0.000000	0.000000	0.680703	0.089354	-1.510925	0.000000	0.000000	4.000000	10.000000	0.000000
21922.467128	0.028936	0.579094	0.149142	84.212463	-165.209335	-133.717300	3.859799	0.000000	-3.178356	0.000000	0.000000	0.000000	0.535535	0.068647	-1.581025	0.000000	0.000000	4.000000	10.000000	0.000000
21922.470461	0.028936	0.579094	0.149142	84.212463	-165.209335	-133.717300	3.859799	0.000000	-3.178356	0.000000	0.000000	0.000000	0.535535	0.068647	-1.581025	0.000000	0.000000	4.000000	10.000000	0.000000
21922.473794	0.028936	0.579094	0.149142	84.212463	-165.209335	-133.717300	3.859799	0.000000	-3.178356	0.000000	0.000000	0.000000	0.535535	0.068647	-1.581025	0.000000	0.000000	4.000000	10.000000	0.000000
21922.477128	0.030252	0.579261	0.143768	84.284950	-164.728409	-132.141724	3.782465	0.000000	-3.270009	0.000000	0.000000	0.000000	0.394910	0.050079	-1.612002	0.000000	0.000000	4.000000	10.000000	0.000000
21922.480461	0.030252	0.579261	0.143768	84.284950	-164.728409	-132.141724	3.782465	0.000000	-3.270009	0.000000	0.000000	0.000000	0.394910	0.050079	-1.612002	0.000000	0.000000	4.000000	10.000000	0.000000
21922.483794	0.030252	0.579261	0.143768	84.284950	-164.728409	-132.141724	3.782465	0.000000	-3.270009	0.000000	0.000000	0.000000	0.394910	0.050079	-1.612002	0.000000	0.000000	4.000000	10.000000	0.000000
21922.487128	0.031001	0.579295	0.138371	84.454933	-164.204163	-130.842514	3.705423	0.000000	-3.357059	0.000000	0.000000	0.000000	0.224616	0.010229	-1.619324	0.000000	0.000000	4.000000	10.000000	0.000000
21922.490461	0.031001	0.579295	0.138371	84.454933	-164.204163	-130.842514	3.705423	0.000000	-3.357059	0.000000	0.000000	0.000000	0.224616	0.010229	-1.619324	0.000000	0.000000	4.000000	10.000000	0.000000
21922.493794	0.031001	0.579295	0.138371	84.454933	-164.204163	-130.842514	3.705423	0.000000	-3.357059	0.000000	0.000000	0.000000	0.224616	0.010229	-1.619324	0.000000	0.000000	4.000000	10.000000	0.000000
21922.497128	0.031257	0.579234	0.133036	84.774796	-163.515503	-129.738754	3.630906	0.000000	-3.437517	0.000000	0.000000	0.000000	0.076836	-0.018438	-1.600469	0.000000	0.000000	4.000000	10.000000	0.000000
21922.500461	0.031257	0.579234	0.133036	84.774796	-163.515503	-129.738754	3.630906	0.000000	-3.437517	0.000000	0.000000	0.000000	0.076836	-0.018438	-1.600469	0.000000	0.000000	4.000000	10.000000	0.000000
21922.503794	0.031257	0.579234	0.133036	84.774796	-163.515503	-129.738754	3.630906	0.000000	-3.437517	0.000000	0.000000	0.000000	0.076836	-0.018438	-1.600469	0.000000	0.000000	4.000000	10.000000	0.000000
21922.507128	0.030949	0.579091	0.127748	85.217384	-162.424057	-128.587143	3.559249	0.000000	-3.511658	0.000000	0.000000	0.000000	-0.092355	-0.042684	-1.586217	0.000000	0.000000	4.000000	10.000000	0.000000
21922.510461	0.030949	0.579091	0.127748	85.217384	-162.424057	-128.587143	3.559249	0.000000	-3.511658	0.000000	0.000000	0.000000	-0.092355	-0.042684	-1.586217	0.000000	0.000000	4.000000	10.000000	0.000000
21922.513794	0.030949	0.579091	0.127748	85.217384	-162.424057	-128.587143	3.559249	0.000000	-3.511658	0.000000	0.000000	0.000000	-0.092355	-0.042684	-1.586217	0.000000	0.000000	4.000000	10.000000	0.000000
21922.517128	0.030209	0.578945	0.122623	85.808388	-160.713165	-126.717697	3.491524	0.000000	-3.579003	0.000000	0.000000	0.000000	-0.222113	-0.043873	-1.537608	0.000000	0.000000	4.000000	10.000000	0.000000
21922.520461	0.030209	0.578945	0.122623	85.808388	-160.713165	-126.717697	3.491524	0.000000	-3.579003	0.000000	0.000000	0.000000	-0.222113	-0.043873	-1.537608	0.000000	0.000000	4.000000	10.000000	0.000000
21922.523794	0.030209	0.578945	0.122623	85.808388	-160.713165	-126.717697	3.491524	0.000000	-3.579003	0.000000	0.000000	0.000000	-0.222113	-0.043873	-1.537608	0.000000	0.000000	4.000000	10.000000	0.000000
21922.527128	0.029022	0.578856	0.117709	86.529266	-157.913147	-123.600372	3.427915	0.000000	-3.639972	0.000000	0.000000	0.000000	-0.355906	-0.026817	-1.474267	0.000000	0.000000	4.000000	10.000000	0.000000
21922.530461	0.029022	0.578856	0.117709	86.529266	-157.913147	-123.600372	3.427915	0.000000	-3.639972	0.000000	0.000000	0.000000	-0.355906	-0.026817	-1.474267	0.000000	0.000000	4.000000	10.000000	0.000000
21922.533794	0.029022	0.578856	0.117709	86.529266	-157.913147	-123.600372	3.427915	0.000000	-3.639972	0.000000	0.000000	0.000000	-0.355906	-0.026817	-1.474267	0.000000	0.000000	4.000000	10.000000	0.000000
21922.537128	0.027323	0.578820	0.113071	87.304993	-152.837265	-118.340294	3.369875	0.000000	-3.693770	0.000000	0.000000	0.000000	-0.509846	-0.010542	-1.391469	0.000000	0.000000	4.000000	10.000000	0.000000
21922.540461	0.027323	0.578820	0.113071	87.304993	-152.837265	-118.340294	3.369875	0.000000	-3.693770	0.000000	0.000000	0.000000	-0.509846	-0.010542	-1.391469	0.000000	0.000000	4.000000	10.000000	0.000000
21922.543794	0.027323	0.578820	0.113071	87.304993	-152.837265	-118.340294	3.369875	0.000000	-3.693770	0.000000	0.000000	0.000000	-0.509846	-0.010542	-1.391469	0.000000	0.000000	4.000000	10.000000	0.000000
21922.547128	0.025127	0.578804	0.108835	88.062248	-143.600723	-108.895927	3.320092	0.000000	-3.738582	0.000000	0.000000	0.000000	-0.658655	-0.004972	-1.270728	0.000000	0.000000	4.000000	10.000000	0.000000
21922.550461	0.025127	0.578804	0.108835	88.062248	-143.600723	-108.895927	3.320092	0.000000	-3.738582	0.000000	0.000000	0.000000	-0.658655	-0.004972	-1.270728	0.000000	0.000000	4.000000	10.000000	0.000000
21922.553794	0.025127	0.578804	0.108835	88.062248	-143.600723	-108.895927	3.320092	0.000000	-3.738582	0.000000	0.000000	0.000000	-0.658655	-0.004972	-1.270728	0.000000	0.000000	4.000000	10.000000	0.000000
21922.557128	0.022336	0.578771	0.104974	88.745705	-126.605614	-91.585403	3.281381	0.000000	-3.772603	0.000000	0.000000	0.000000	-0.837374	-0.009852	-1.158163	0.000000	0.000000	4.000000	10.000000	0.000000
21922.560461	0.022336	0.578771	0.104974	88.745705	-126.605614	-91.585403	3.281381	0.000000	-3.772603	0.000000	0.000000	0.000000	-0.837374	-0.009852	-1.158163	0.000000	0.000000	4.000000	10.000000	0.000000
21922.563794	0.022336	0.578771	0.104974	88.745705	-126.605614	-91.585403	3.281381	0.000000	-3.772603	0.000000	0.000000	0.000000	-0.837374	-0.009852	-1.158163	0.000000	0.000000	4.000000	10.000000	0.000000
21922.567128	0.018985	0.578684	0.101513	89.224686	-86.885735	-51.400696	3.256008	0.000000	-3.794524	0.000000	0.000000	0.000000	-1.005312	-0.026019	-1.038500	0.000000	0.000000	4.000000	10.000000	0.000000
21922.570461	0.018985	0.578684	0.101513	89.224686	-86.885735	-51.400696	3.256008	0.000000	-3.794524	0.000000	0.000000	0.000000	-1.005312	-0.026019	-1.038500	0.000000	0.000000	4.000000	10.000000	0.000000
21922.573794	0.018985	0.578684	0.101513	89.224686	-86.885735	-51.400696	3.256008	0.000000	-3.794524	0.000000	0.000000	0.000000	-1.005312	-0.026019	-1.038500	0.000000	0.000000	4.000000	10.000000	0.000000
21922.577128	0.015184	0.578540	0.098403	89.090004	-30.790571	5.292246	3.245202	0.000000	-3.803770	0.000000	0.000000	0.000000	-1.140463	-0.043269	-0.932979	0.000000	0.000000	4.000000	10.000000	0.000000
[truncated: 862 more rows]
