# Supplementary material for: Haptic Guidance Needs to Be Intuitive Not Just Informative to Improve Human Motor Accuracy
Source: PLoS One. 2016 Mar 16;11(3):e0150912. doi: 10.1371/journal.pone.0150912 (PMC4794196; doi:10.1371/journal.pone.0150912)
Supplement: S2 Data — (ZIP) [file pone.0150912.s002.zip › Subject2/exp2_0035.txt]

Time	PosX	PosY	PosZ	RotX	RotY	RotZ	ForceX	ForceY	ForceZ	MomentX	MomentY	MomentZ	VelocityX	VelocityY	VelocityZ	CalibratedWeight	ButtonDown	Condition	Trial	Visual
21927.333794	0.000691	0.545683	0.251419	86.810516	-88.974602	-60.097908	0.000000	0.000000	0.000000	0.000000	0.000000	0.000000	0.020183	0.000005	-0.000019	0.000000	1.000000	4.000000	11.000000	0.000000
21927.337128	0.001532	0.545884	0.251455	86.808311	-88.625412	-59.817471	4.649945	0.000000	1.837937	0.000000	0.000000	0.000000	0.252307	0.060412	0.010917	0.000000	1.000000	4.000000	11.000000	0.000000
21927.340461	0.001532	0.545884	0.251455	86.808311	-88.625412	-59.817471	4.649945	0.000000	1.837937	0.000000	0.000000	0.000000	0.252307	0.060412	0.010917	0.000000	1.000000	4.000000	11.000000	0.000000
21927.343794	0.001532	0.545884	0.251455	86.808311	-88.625412	-59.817471	4.649945	0.000000	1.837937	0.000000	0.000000	0.000000	0.252307	0.060412	0.010917	0.000000	1.000000	4.000000	11.000000	0.000000
21927.347128	0.003113	0.545700	0.251395	86.808556	-88.682327	-59.986172	4.655761	0.000000	1.823153	0.000000	0.000000	0.000000	0.474242	-0.055162	-0.018237	0.000000	1.000000	4.000000	11.000000	0.000000
21927.350461	0.003113	0.545700	0.251395	86.808556	-88.682327	-59.986172	4.655761	0.000000	1.823153	0.000000	0.000000	0.000000	0.474242	-0.055162	-0.018237	0.000000	1.000000	4.000000	11.000000	0.000000
21927.353794	0.003113	0.545700	0.251395	86.808556	-88.682327	-59.986172	4.655761	0.000000	1.823153	0.000000	0.000000	0.000000	0.474242	-0.055162	-0.018237	0.000000	1.000000	4.000000	11.000000	0.000000
21927.357128	0.004494	0.545954	0.251685	86.775841	-87.834366	-59.273399	4.665504	0.000000	1.798073	0.000000	0.000000	0.000000	0.414296	0.076083	0.087279	0.000000	1.000000	4.000000	11.000000	0.000000
21927.360461	0.004494	0.545954	0.251685	86.775841	-87.834366	-59.273399	4.665504	0.000000	1.798073	0.000000	0.000000	0.000000	0.414296	0.076083	0.087279	0.000000	1.000000	4.000000	11.000000	0.000000
21927.363794	0.004494	0.545954	0.251685	86.775841	-87.834366	-59.273399	4.665504	0.000000	1.798073	0.000000	0.000000	0.000000	0.414296	0.076083	0.087279	0.000000	1.000000	4.000000	11.000000	0.000000
21927.367128	0.006044	0.545964	0.251908	86.439545	-87.387909	-59.152016	4.674748	0.000000	1.773903	0.000000	0.000000	0.000000	0.464971	0.002891	0.066866	0.000000	1.000000	4.000000	11.000000	0.000000
21927.370461	0.006044	0.545964	0.251908	86.439545	-87.387909	-59.152016	4.674748	0.000000	1.773903	0.000000	0.000000	0.000000	0.464971	0.002891	0.066866	0.000000	1.000000	4.000000	11.000000	0.000000
21927.373794	0.006044	0.545964	0.251908	86.439545	-87.387909	-59.152016	4.674748	0.000000	1.773903	0.000000	0.000000	0.000000	0.464971	0.002891	0.066866	0.000000	1.000000	4.000000	11.000000	0.000000
21927.377128	0.008166	0.546332	0.251998	85.669350	-86.506271	-58.911182	4.684755	0.000000	1.747303	0.000000	0.000000	0.000000	0.636567	0.110425	0.026873	0.000000	1.000000	4.000000	11.000000	0.000000
21927.380461	0.008166	0.546332	0.251998	85.669350	-86.506271	-58.911182	4.684755	0.000000	1.747303	0.000000	0.000000	0.000000	0.636567	0.110425	0.026873	0.000000	1.000000	4.000000	11.000000	0.000000
21927.383794	0.008166	0.546332	0.251998	85.669350	-86.506271	-58.911182	4.684755	0.000000	1.747303	0.000000	0.000000	0.000000	0.636567	0.110425	0.026873	0.000000	1.000000	4.000000	11.000000	0.000000
21927.387128	0.009546	0.546522	0.251925	84.689758	-86.275154	-59.392033	4.697778	0.000000	1.711981	0.000000	0.000000	0.000000	0.413854	0.056953	-0.021755	0.000000	1.000000	4.000000	11.000000	0.000000
21927.390461	0.009546	0.546522	0.251925	84.689758	-86.275154	-59.392033	4.697778	0.000000	1.711981	0.000000	0.000000	0.000000	0.413854	0.056953	-0.021755	0.000000	1.000000	4.000000	11.000000	0.000000
21927.393794	0.009546	0.546522	0.251925	84.689758	-86.275154	-59.392033	4.697778	0.000000	1.711981	0.000000	0.000000	0.000000	0.413854	0.056953	-0.021755	0.000000	1.000000	4.000000	11.000000	0.000000
21927.397128	0.011462	0.546816	0.251734	83.604843	-85.848320	-59.712997	4.705856	0.000000	1.689650	0.000000	0.000000	0.000000	0.574816	0.088294	-0.057351	0.000000	1.000000	4.000000	11.000000	0.000000
21927.400461	0.011462	0.546816	0.251734	83.604843	-85.848320	-59.712997	4.705856	0.000000	1.689650	0.000000	0.000000	0.000000	0.574816	0.088294	-0.057351	0.000000	1.000000	4.000000	11.000000	0.000000
21927.403794	0.011462	0.546816	0.251734	83.604843	-85.848320	-59.712997	4.705856	0.000000	1.689650	0.000000	0.000000	0.000000	0.574816	0.088294	-0.057351	0.000000	1.000000	4.000000	11.000000	0.000000
21927.407128	0.013744	0.547133	0.251402	82.562782	-85.550240	-59.831085	4.716766	0.000000	1.658952	0.000000	0.000000	0.000000	0.684800	0.095174	-0.099647	0.000000	1.000000	4.000000	11.000000	0.000000
21927.410461	0.013744	0.547133	0.251402	82.562782	-85.550240	-59.831085	4.716766	0.000000	1.658952	0.000000	0.000000	0.000000	0.684800	0.095174	-0.099647	0.000000	1.000000	4.000000	11.000000	0.000000
21927.413794	0.013744	0.547133	0.251402	82.562782	-85.550240	-59.831085	4.716766	0.000000	1.658952	0.000000	0.000000	0.000000	0.684800	0.095174	-0.099647	0.000000	1.000000	4.000000	11.000000	0.000000
21927.417128	0.015889	0.547421	0.250990	81.690430	-85.221542	-59.479385	4.729379	0.000000	1.622644	0.000000	0.000000	0.000000	0.643342	0.086307	-0.123499	0.000000	1.000000	4.000000	11.000000	0.000000
21927.420461	0.015889	0.547421	0.250990	81.690430	-85.221542	-59.479385	4.729379	0.000000	1.622644	0.000000	0.000000	0.000000	0.643342	0.086307	-0.123499	0.000000	1.000000	4.000000	11.000000	0.000000
21927.423794	0.015889	0.547421	0.250990	81.690430	-85.221542	-59.479385	4.729379	0.000000	1.622644	0.000000	0.000000	0.000000	0.643342	0.086307	-0.123499	0.000000	1.000000	4.000000	11.000000	0.000000
21927.427128	0.018467	0.547863	0.250541	80.997589	-84.856430	-59.029480	4.740873	0.000000	1.588749	0.000000	0.000000	0.000000	0.773502	0.132617	-0.134862	0.000000	1.000000	4.000000	11.000000	0.000000
21927.430461	0.018467	0.547863	0.250541	80.997589	-84.856430	-59.029480	4.740873	0.000000	1.588749	0.000000	0.000000	0.000000	0.773502	0.132617	-0.134862	0.000000	1.000000	4.000000	11.000000	0.000000
21927.433794	0.018467	0.547863	0.250541	80.997589	-84.856430	-59.029480	4.740873	0.000000	1.588749	0.000000	0.000000	0.000000	0.773502	0.132617	-0.134862	0.000000	1.000000	4.000000	11.000000	0.000000
21927.437128	0.021141	0.548275	0.250004	80.445107	-84.521484	-58.654503	4.754572	0.000000	1.547270	0.000000	0.000000	0.000000	0.802119	0.123696	-0.161221	0.000000	1.000000	4.000000	11.000000	0.000000
21927.440461	0.021141	0.548275	0.250004	80.445107	-84.521484	-58.654503	4.754572	0.000000	1.547270	0.000000	0.000000	0.000000	0.802119	0.123696	-0.161221	0.000000	1.000000	4.000000	11.000000	0.000000
21927.443794	0.021141	0.548275	0.250004	80.445107	-84.521484	-58.654503	4.754572	0.000000	1.547270	0.000000	0.000000	0.000000	0.802119	0.123696	-0.161221	0.000000	1.000000	4.000000	11.000000	0.000000
21927.447128	0.023777	0.548687	0.249457	79.948402	-84.231140	-58.296101	4.768402	0.000000	1.504108	0.000000	0.000000	0.000000	0.790906	0.123479	-0.164088	0.000000	1.000000	4.000000	11.000000	0.000000
21927.450461	0.023777	0.548687	0.249457	79.948402	-84.231140	-58.296101	4.768402	0.000000	1.504108	0.000000	0.000000	0.000000	0.790906	0.123479	-0.164088	0.000000	1.000000	4.000000	11.000000	0.000000
21927.453794	0.023777	0.548687	0.249457	79.948402	-84.231140	-58.296101	4.768402	0.000000	1.504108	0.000000	0.000000	0.000000	0.790906	0.123479	-0.164088	0.000000	1.000000	4.000000	11.000000	0.000000
21927.457128	0.026576	0.549073	0.248849	79.433983	-83.918053	-57.873264	4.781757	0.000000	1.461093	0.000000	0.000000	0.000000	0.839537	0.115713	-0.182303	0.000000	1.000000	4.000000	11.000000	0.000000
21927.460461	0.026576	0.549073	0.248849	79.433983	-83.918053	-57.873264	4.781757	0.000000	1.461093	0.000000	0.000000	0.000000	0.839537	0.115713	-0.182303	0.000000	1.000000	4.000000	11.000000	0.000000
21927.463794	0.026576	0.549073	0.248849	79.433983	-83.918053	-57.873264	4.781757	0.000000	1.461093	0.000000	0.000000	0.000000	0.839537	0.115713	-0.182303	0.000000	1.000000	4.000000	11.000000	0.000000
21927.467128	0.029236	0.549440	0.248253	78.866898	-83.621956	-57.591610	4.795608	0.000000	1.414974	0.000000	0.000000	0.000000	0.798230	0.110342	-0.178736	0.000000	0.000000	4.000000	11.000000	0.000000
21927.470461	0.029236	0.549440	0.248253	78.866898	-83.621956	-57.591610	4.795608	0.000000	1.414974	0.000000	0.000000	0.000000	0.798230	0.110342	-0.178736	0.000000	0.000000	4.000000	11.000000	0.000000
21927.473794	0.029236	0.549440	0.248253	78.866898	-83.621956	-57.591610	4.795608	0.000000	1.414974	0.000000	0.000000	0.000000	0.798230	0.110342	-0.178736	0.000000	0.000000	4.000000	11.000000	0.000000
21927.477128	0.031759	0.549807	0.247653	78.285919	-83.310684	-57.393574	4.808467	0.000000	1.370636	0.000000	0.000000	0.000000	0.756828	0.110133	-0.180110	0.000000	0.000000	4.000000	11.000000	0.000000
21927.480461	0.031759	0.549807	0.247653	78.285919	-83.310684	-57.393574	4.808467	0.000000	1.370636	0.000000	0.000000	0.000000	0.756828	0.110133	-0.180110	0.000000	0.000000	4.000000	11.000000	0.000000
21927.483794	0.031759	0.549807	0.247653	78.285919	-83.310684	-57.393574	4.808467	0.000000	1.370636	0.000000	0.000000	0.000000	0.756828	0.110133	-0.180110	0.000000	0.000000	4.000000	11.000000	0.000000
21927.487128	0.034245	0.550157	0.247062	77.764229	-83.010742	-57.096127	4.820347	0.000000	1.328250	0.000000	0.000000	0.000000	0.745869	0.104811	-0.177081	0.000000	0.000000	4.000000	11.000000	0.000000
21927.490461	0.034245	0.550157	0.247062	77.764229	-83.010742	-57.096127	4.820347	0.000000	1.328250	0.000000	0.000000	0.000000	0.745869	0.104811	-0.177081	0.000000	0.000000	4.000000	11.000000	0.000000
21927.493794	0.034245	0.550157	0.247062	77.764229	-83.010742	-57.096127	4.820347	0.000000	1.328250	0.000000	0.000000	0.000000	0.745869	0.104811	-0.177081	0.000000	0.000000	4.000000	11.000000	0.000000
21927.497128	0.036597	0.550493	0.246519	77.425690	-82.750298	-56.700222	4.831801	0.000000	1.285964	0.000000	0.000000	0.000000	0.705405	0.100735	-0.163030	0.000000	0.000000	4.000000	11.000000	0.000000
21927.500461	0.036597	0.550493	0.246519	77.425690	-82.750298	-56.700222	4.831801	0.000000	1.285964	0.000000	0.000000	0.000000	0.705405	0.100735	-0.163030	0.000000	0.000000	4.000000	11.000000	0.000000
21927.503794	0.036597	0.550493	0.246519	77.425690	-82.750298	-56.700222	4.831801	0.000000	1.285964	0.000000	0.000000	0.000000	0.705405	0.100735	-0.163030	0.000000	0.000000	4.000000	11.000000	0.000000
21927.507128	0.038946	0.550811	0.245985	77.376915	-82.571426	-56.211243	4.842404	0.000000	1.245439	0.000000	0.000000	0.000000	0.704716	0.095407	-0.160080	0.000000	0.000000	4.000000	11.000000	0.000000
21927.510461	0.038946	0.550811	0.245985	77.376915	-82.571426	-56.211243	4.842404	0.000000	1.245439	0.000000	0.000000	0.000000	0.704716	0.095407	-0.160080	0.000000	0.000000	4.000000	11.000000	0.000000
21927.513794	0.038946	0.550811	0.245985	77.376915	-82.571426	-56.211243	4.842404	0.000000	1.245439	0.000000	0.000000	0.000000	0.704716	0.095407	-0.160080	0.000000	0.000000	4.000000	11.000000	0.000000
21927.517128	0.041293	0.551111	0.245462	77.523201	-82.449905	-56.102421	4.852758	0.000000	1.204468	0.000000	0.000000	0.000000	0.704073	0.090135	-0.157115	0.000000	0.000000	4.000000	11.000000	0.000000
21927.520461	0.041293	0.551111	0.245462	77.523201	-82.449905	-56.102421	4.852758	0.000000	1.204468	0.000000	0.000000	0.000000	0.704073	0.090135	-0.157115	0.000000	0.000000	4.000000	11.000000	0.000000
21927.523794	0.041293	0.551111	0.245462	77.523201	-82.449905	-56.102421	4.852758	0.000000	1.204468	0.000000	0.000000	0.000000	0.704073	0.090135	-0.157115	0.000000	0.000000	4.000000	11.000000	0.000000
21927.527128	0.043638	0.551394	0.244948	77.783783	-82.355759	-56.027229	4.862850	0.000000	1.163053	0.000000	0.000000	0.000000	0.703480	0.084901	-0.154139	0.000000	0.000000	4.000000	11.000000	0.000000
21927.530461	0.043638	0.551394	0.244948	77.783783	-82.355759	-56.027229	4.862850	0.000000	1.163053	0.000000	0.000000	0.000000	0.703480	0.084901	-0.154139	0.000000	0.000000	4.000000	11.000000	0.000000
21927.533794	0.043638	0.551394	0.244948	77.783783	-82.355759	-56.027229	4.862850	0.000000	1.163053	0.000000	0.000000	0.000000	0.703480	0.084901	-0.154139	0.000000	0.000000	4.000000	11.000000	0.000000
21927.537128	0.046082	0.551643	0.244456	78.127136	-82.283188	-55.885113	4.872670	0.000000	1.121199	0.000000	0.000000	0.000000	0.733264	0.074506	-0.147653	0.000000	0.000000	4.000000	11.000000	0.000000
21927.540461	0.046082	0.551643	0.244456	78.127136	-82.283188	-55.885113	4.872670	0.000000	1.121199	0.000000	0.000000	0.000000	0.733264	0.074506	-0.147653	0.000000	0.000000	4.000000	11.000000	0.000000
21927.543794	0.046082	0.551643	0.244456	78.127136	-82.283188	-55.885113	4.872670	0.000000	1.121199	0.000000	0.000000	0.000000	0.733264	0.074506	-0.147653	0.000000	0.000000	4.000000	11.000000	0.000000
21927.547128	0.048625	0.551856	0.243984	78.533394	-82.203377	-55.667408	4.882644	0.000000	1.076936	0.000000	0.000000	0.000000	0.763094	0.064172	-0.141464	0.000000	0.000000	4.000000	11.000000	0.000000
21927.550461	0.048625	0.551856	0.243984	78.533394	-82.203377	-55.667408	4.882644	0.000000	1.076936	0.000000	0.000000	0.000000	0.763094	0.064172	-0.141464	0.000000	0.000000	4.000000	11.000000	0.000000
21927.553794	0.048625	0.551856	0.243984	78.533394	-82.203377	-55.667408	4.882644	0.000000	1.076936	0.000000	0.000000	0.000000	0.763094	0.064172	-0.141464	0.000000	0.000000	4.000000	11.000000	0.000000
21927.557128	0.051307	0.552044	0.243592	78.992905	-82.130531	-55.192665	4.892711	0.000000	1.030234	0.000000	0.000000	0.000000	0.804323	0.056393	-0.117600	0.000000	0.000000	4.000000	11.000000	0.000000
21927.560461	0.051307	0.552044	0.243592	78.992905	-82.130531	-55.192665	4.892711	0.000000	1.030234	0.000000	0.000000	0.000000	0.804323	0.056393	-0.117600	0.000000	0.000000	4.000000	11.000000	0.000000
21927.563794	0.051307	0.552044	0.243592	78.992905	-82.130531	-55.192665	4.892711	0.000000	1.030234	0.000000	0.000000	0.000000	0.804323	0.056393	-0.117600	0.000000	0.000000	4.000000	11.000000	0.000000
21927.567128	0.054189	0.552143	0.243234	79.482101	-82.049789	-54.213608	4.903000	0.000000	0.980097	0.000000	0.000000	0.000000	0.864861	0.029475	-0.107412	0.000000	0.000000	4.000000	11.000000	0.000000
21927.570461	0.054189	0.552143	0.243234	79.482101	-82.049789	-54.213608	4.903000	0.000000	0.980097	0.000000	0.000000	0.000000	0.864861	0.029475	-0.107412	0.000000	0.000000	4.000000	11.000000	0.000000
21927.573794	0.054189	0.552143	0.243234	79.482101	-82.049789	-54.213608	4.903000	0.000000	0.980097	0.000000	0.000000	0.000000	0.864861	0.029475	-0.107412	0.000000	0.000000	4.000000	11.000000	0.000000
21927.577128	0.057276	0.552232	0.242928	79.994591	-81.921242	-52.863712	4.913612	0.000000	0.925427	0.000000	0.000000	0.000000	0.926028	0.026886	-0.091721	0.000000	0.000000	4.000000	11.000000	0.000000
21927.580461	0.057276	0.552232	0.242928	79.994591	-81.921242	-52.863712	4.913612	0.000000	0.925427	0.000000	0.000000	0.000000	0.926028	0.026886	-0.091721	0.000000	0.000000	4.000000	11.000000	0.000000
21927.583794	0.057276	0.552232	0.242928	79.994591	-81.921242	-52.863712	4.913612	0.000000	0.925427	0.000000	0.000000	0.000000	0.926028	0.026886	-0.091721	0.000000	0.000000	4.000000	11.000000	0.000000
21927.587128	0.060667	0.552215	0.242661	80.487625	-81.780426	-50.841957	4.924423	0.000000	0.866059	0.000000	0.000000	0.000000	1.017251	-0.005116	-0.080208	0.000000	0.000000	4.000000	11.000000	0.000000
21927.590461	0.060667	0.552215	0.242661	80.487625	-81.780426	-50.841957	4.924423	0.000000	0.866059	0.000000	0.000000	0.000000	1.017251	-0.005116	-0.080208	0.000000	0.000000	4.000000	11.000000	0.000000
21927.593794	0.060667	0.552215	0.242661	80.487625	-81.780426	-50.841957	4.924423	0.000000	0.866059	0.000000	0.000000	0.000000	1.017251	-0.005116	-0.080208	0.000000	0.000000	4.000000	11.000000	0.000000
21927.597128	0.064362	0.552130	0.242422	80.933365	-81.600449	-48.460011	4.935584	0.000000	0.800010	0.000000	0.000000	0.000000	1.108541	-0.025619	-0.071586	0.000000	0.000000	4.000000	11.000000	0.000000
21927.600461	0.064362	0.552130	0.242422	80.933365	-81.600449	-48.460011	4.935584	0.000000	0.800010	0.000000	0.000000	0.000000	1.108541	-0.025619	-0.071586	0.000000	0.000000	4.000000	11.000000	0.000000
21927.603794	0.064362	0.552130	0.242422	80.933365	-81.600449	-48.460011	4.935584	0.000000	0.800010	0.000000	0.000000	0.000000	1.108541	-0.025619	-0.071586	0.000000	0.000000	4.000000	11.000000	0.000000
21927.607128	0.068486	0.551963	0.242101	81.328262	-81.410751	-46.359375	4.946832	0.000000	0.727220	0.000000	0.000000	0.000000	1.237147	-0.049927	-0.096329	0.000000	0.000000	4.000000	11.000000	0.000000
21927.610461	0.068486	0.551963	0.242101	81.328262	-81.410751	-46.359375	4.946832	0.000000	0.727220	0.000000	0.000000	0.000000	1.237147	-0.049927	-0.096329	0.000000	0.000000	4.000000	11.000000	0.000000
21927.613794	0.068486	0.551963	0.242101	81.328262	-81.410751	-46.359375	4.946832	0.000000	0.727220	0.000000	0.000000	0.000000	1.237147	-0.049927	-0.096329	0.000000	0.000000	4.000000	11.000000	0.000000
21927.617128	0.073004	0.551716	0.241694	81.664543	-81.260185	-44.727024	4.958171	0.000000	0.645399	0.000000	0.000000	0.000000	1.355473	-0.074215	-0.122317	0.000000	0.000000	4.000000	11.000000	0.000000
21927.620461	0.073004	0.551716	0.241694	81.664543	-81.260185	-44.727024	4.958171	0.000000	0.645399	0.000000	0.000000	0.000000	1.355473	-0.074215	-0.122317	0.000000	0.000000	4.000000	11.000000	0.000000
21927.623794	0.073004	0.551716	0.241694	81.664543	-81.260185	-44.727024	4.958171	0.000000	0.645399	0.000000	0.000000	0.000000	1.355473	-0.074215	-0.122317	0.000000	0.000000	4.000000	11.000000	0.000000
21927.627128	0.077978	0.551383	0.241153	81.936249	-81.153122	-43.533634	4.969100	0.000000	0.555020	0.000000	0.000000	0.000000	1.492255	-0.099800	-0.162180	0.000000	0.000000	4.000000	11.000000	0.000000
21927.630461	0.077978	0.551383	0.241153	81.936249	-81.153122	-43.533634	4.969100	0.000000	0.555020	0.000000	0.000000	0.000000	1.492255	-0.099800	-0.162180	0.000000	0.000000	4.000000	11.000000	0.000000
21927.633794	0.077978	0.551383	0.241153	81.936249	-81.153122	-43.533634	4.969100	0.000000	0.555020	0.000000	0.000000	0.000000	1.492255	-0.099800	-0.162180	0.000000	0.000000	4.000000	11.000000	0.000000
21927.637128	0.083396	0.551013	0.240384	82.131187	-81.102112	-42.780396	4.979282	0.000000	0.454698	0.000000	0.000000	0.000000	1.625239	-0.111167	-0.230594	0.000000	0.000000	4.000000	11.000000	0.000000
21927.640461	0.083396	0.551013	0.240384	82.131187	-81.102112	-42.780396	4.979282	0.000000	0.454698	0.000000	0.000000	0.000000	1.625239	-0.111167	-0.230594	0.000000	0.000000	4.000000	11.000000	0.000000
21927.643794	0.083396	0.551013	0.240384	82.131187	-81.102112	-42.780396	4.979282	0.000000	0.454698	0.000000	0.000000	0.000000	1.625239	-0.111167	-0.230594	0.000000	0.000000	4.000000	11.000000	0.000000
21927.647128	0.089155	0.550587	0.239408	82.249466	-81.148819	-42.224655	4.988115	0.000000	0.344546	0.000000	0.000000	0.000000	1.727627	-0.127641	-0.292965	0.000000	0.000000	4.000000	11.000000	0.000000
21927.650461	0.089155	0.550587	0.239408	82.249466	-81.148819	-42.224655	4.988115	0.000000	0.344546	0.000000	0.000000	0.000000	1.727627	-0.127641	-0.292965	0.000000	0.000000	4.000000	11.000000	0.000000
21927.653794	0.089155	0.550587	0.239408	82.249466	-81.148819	-42.224655	4.988115	0.000000	0.344546	0.000000	0.000000	0.000000	1.727627	-0.127641	-0.292965	0.000000	0.000000	4.000000	11.000000	0.000000
21927.657128	0.095278	0.550103	0.238179	82.274933	-81.226578	-41.756580	4.994878	0.000000	0.226272	0.000000	0.000000	0.000000	1.837159	-0.145280	-0.368665	0.000000	0.000000	4.000000	11.000000	0.000000
21927.660461	0.095278	0.550103	0.238179	82.274933	-81.226578	-41.756580	4.994878	0.000000	0.226272	0.000000	0.000000	0.000000	1.837159	-0.145280	-0.368665	0.000000	0.000000	4.000000	11.000000	0.000000
21927.663794	0.095278	0.550103	0.238179	82.274933	-81.226578	-41.756580	4.994878	0.000000	0.226272	0.000000	0.000000	0.000000	1.837159	-0.145280	-0.368665	0.000000	0.000000	4.000000	11.000000	0.000000
21927.667128	0.101829	0.549543	0.236696	82.274117	-81.399567	-41.114372	4.999018	0.000000	0.099098	0.000000	0.000000	0.000000	1.965244	-0.167938	-0.444973	0.000000	0.000000	4.000000	11.000000	0.000000
21927.670461	0.101829	0.549543	0.236696	82.274117	-81.399567	-41.114372	4.999018	0.000000	0.099098	0.000000	0.000000	0.000000	1.965244	-0.167938	-0.444973	0.000000	0.000000	4.000000	11.000000	0.000000
21927.673794	0.101829	0.549543	0.236696	82.274117	-81.399567	-41.114372	4.999018	0.000000	0.099098	0.000000	0.000000	0.000000	1.965244	-0.167938	-0.444973	0.000000	0.000000	4.000000	11.000000	0.000000
21927.677128	0.108670	0.548929	0.234979	82.273865	-81.684746	-40.140919	4.999851	0.000000	-0.038641	0.000000	0.000000	0.000000	2.052276	-0.184182	-0.515061	0.000000	0.000000	4.000000	11.000000	0.000000
21927.680461	0.108670	0.548929	0.234979	82.273865	-81.684746	-40.140919	4.999851	0.000000	-0.038641	0.000000	0.000000	0.000000	2.052276	-0.184182	-0.515061	0.000000	0.000000	4.000000	11.000000	0.000000
21927.683794	0.108670	0.548929	0.234979	82.273865	-81.684746	-40.140919	4.999851	0.000000	-0.038641	0.000000	0.000000	0.000000	2.052276	-0.184182	-0.515061	0.000000	0.000000	4.000000	11.000000	0.000000
21927.687128	0.115831	0.548206	0.233036	82.271477	-82.049667	-39.052250	4.996600	0.000000	-0.184364	0.000000	0.000000	0.000000	2.148232	-0.216892	-0.582817	0.000000	0.000000	4.000000	11.000000	0.000000
21927.690461	0.115831	0.548206	0.233036	82.271477	-82.049667	-39.052250	4.996600	0.000000	-0.184364	0.000000	0.000000	0.000000	2.148232	-0.216892	-0.582817	0.000000	0.000000	4.000000	11.000000	0.000000
21927.693794	0.115831	0.548206	0.233036	82.271477	-82.049667	-39.052250	4.996600	0.000000	-0.184364	0.000000	0.000000	0.000000	2.148232	-0.216892	-0.582817	0.000000	0.000000	4.000000	11.000000	0.000000
21927.697128	0.123300	0.547430	0.230833	82.266220	-82.501717	-38.070972	4.988503	0.000000	-0.338887	0.000000	0.000000	0.000000	2.240837	-0.232882	-0.660782	0.000000	0.000000	4.000000	11.000000	0.000000
21927.700461	0.123300	0.547430	0.230833	82.266220	-82.501717	-38.070972	4.988503	0.000000	-0.338887	0.000000	0.000000	0.000000	2.240837	-0.232882	-0.660782	0.000000	0.000000	4.000000	11.000000	0.000000
21927.703794	0.123300	0.547430	0.230833	82.266220	-82.501717	-38.070972	4.988503	0.000000	-0.338887	0.000000	0.000000	0.000000	2.240837	-0.232882	-0.660782	0.000000	0.000000	4.000000	11.000000	0.000000
21927.707128	0.131067	0.546618	0.228342	82.254982	-83.057533	-36.811069	4.974720	0.000000	-0.502151	0.000000	0.000000	0.000000	2.329854	-0.243598	-0.747571	0.000000	0.000000	4.000000	11.000000	0.000000
21927.710461	0.131067	0.546618	0.228342	82.254982	-83.057533	-36.811069	4.974720	0.000000	-0.502151	0.000000	0.000000	0.000000	2.329854	-0.243598	-0.747571	0.000000	0.000000	4.000000	11.000000	0.000000
21927.713794	0.131067	0.546618	0.228342	82.254982	-83.057533	-36.811069	4.974720	0.000000	-0.502151	0.000000	0.000000	0.000000	2.329854	-0.243598	-0.747571	0.000000	0.000000	4.000000	11.000000	0.000000
21927.717128	0.139056	0.545830	0.225570	82.227768	-83.638374	-35.058212	4.954357	0.000000	-0.674056	0.000000	0.000000	0.000000	2.396933	-0.236536	-0.831380	0.000000	0.000000	4.000000	11.000000	0.000000
21927.720461	0.139056	0.545830	0.225570	82.227768	-83.638374	-35.058212	4.954357	0.000000	-0.674056	0.000000	0.000000	0.000000	2.396933	-0.236536	-0.831380	0.000000	0.000000	4.000000	11.000000	0.000000
21927.723794	0.139056	0.545830	0.225570	82.227768	-83.638374	-35.058212	4.954357	0.000000	-0.674056	0.000000	0.000000	0.000000	2.396933	-0.236536	-0.831380	0.000000	0.000000	4.000000	11.000000	0.000000
21927.727128	0.147221	0.545061	0.222486	82.115913	-84.160240	-33.513996	4.926696	0.000000	-0.853033	0.000000	0.000000	0.000000	2.449438	-0.230603	-0.925253	0.000000	0.000000	4.000000	11.000000	0.000000
21927.730461	0.147221	0.545061	0.222486	82.115913	-84.160240	-33.513996	4.926696	0.000000	-0.853033	0.000000	0.000000	0.000000	2.449438	-0.230603	-0.925253	0.000000	0.000000	4.000000	11.000000	0.000000
21927.733794	0.147221	0.545061	0.222486	82.115913	-84.160240	-33.513996	4.926696	0.000000	-0.853033	0.000000	0.000000	0.000000	2.449438	-0.230603	-0.925253	0.000000	0.000000	4.000000	11.000000	0.000000
21927.737128	0.155492	0.544354	0.219122	81.841705	-84.428276	-32.621845	4.891049	0.000000	-1.038093	0.000000	0.000000	0.000000	2.481175	-0.212151	-1.009280	0.000000	0.000000	4.000000	11.000000	0.000000
21927.740461	0.155492	0.544354	0.219122	81.841705	-84.428276	-32.621845	4.891049	0.000000	-1.038093	0.000000	0.000000	0.000000	2.481175	-0.212151	-1.009280	0.000000	0.000000	4.000000	11.000000	0.000000
21927.743794	0.155492	0.544354	0.219122	81.841705	-84.428276	-32.621845	4.891049	0.000000	-1.038093	0.000000	0.000000	0.000000	2.481175	-0.212151	-1.009280	0.000000	0.000000	4.000000	11.000000	0.000000
21927.747128	0.163776	0.543657	0.215549	81.422745	-84.406143	-31.671370	4.846987	0.000000	-1.227481	0.000000	0.000000	0.000000	2.485205	-0.208966	-1.071996	0.000000	0.000000	4.000000	11.000000	0.000000
21927.750461	0.163776	0.543657	0.215549	81.422745	-84.406143	-31.671370	4.846987	0.000000	-1.227481	0.000000	0.000000	0.000000	2.485205	-0.208966	-1.071996	0.000000	0.000000	4.000000	11.000000	0.000000
21927.753794	0.163776	0.543657	0.215549	81.422745	-84.406143	-31.671370	4.846987	0.000000	-1.227481	0.000000	0.000000	0.000000	2.485205	-0.208966	-1.071996	0.000000	0.000000	4.000000	11.000000	0.000000
21927.757128	0.172039	0.542992	0.211785	80.885353	-84.150009	-29.764801	4.794538	0.000000	-1.418592	0.000000	0.000000	0.000000	2.478859	-0.199571	-1.128985	0.000000	0.000000	4.000000	11.000000	0.000000
21927.760461	0.172039	0.542992	0.211785	80.885353	-84.150009	-29.764801	4.794538	0.000000	-1.418592	0.000000	0.000000	0.000000	2.478859	-0.199571	-1.128985	0.000000	0.000000	4.000000	11.000000	0.000000
21927.763794	0.172039	0.542992	0.211785	80.885353	-84.150009	-29.764801	4.794538	0.000000	-1.418592	0.000000	0.000000	0.000000	2.478859	-0.199571	-1.128985	0.000000	0.000000	4.000000	11.000000	0.000000
21927.767128	0.180127	0.542324	0.207909	80.263748	-83.713486	-27.216667	4.733648	0.000000	-1.610148	0.000000	0.000000	0.000000	2.426474	-0.200314	-1.162750	0.000000	0.000000	4.000000	11.000000	0.000000
21927.770461	0.180127	0.542324	0.207909	80.263748	-83.713486	-27.216667	4.733648	0.000000	-1.610148	0.000000	0.000000	0.000000	2.426474	-0.200314	-1.162750	0.000000	0.000000	4.000000	11.000000	0.000000
21927.773794	0.180127	0.542324	0.207909	80.263748	-83.713486	-27.216667	4.733648	0.000000	-1.610148	0.000000	0.000000	0.000000	2.426474	-0.200314	-1.162750	0.000000	0.000000	4.000000	11.000000	0.000000
21927.777128	0.188047	0.541701	0.203832	79.624947	-83.226486	-24.661680	4.665511	0.000000	-1.798056	0.000000	0.000000	0.000000	2.375973	-0.187140	-1.223153	0.000000	0.000000	4.000000	11.000000	0.000000
21927.780461	0.188047	0.541701	0.203832	79.624947	-83.226486	-24.661680	4.665511	0.000000	-1.798056	0.000000	0.000000	0.000000	2.375973	-0.187140	-1.223153	0.000000	0.000000	4.000000	11.000000	0.000000
21927.783794	0.188047	0.541701	0.203832	79.624947	-83.226486	-24.661680	4.665511	0.000000	-1.798056	0.000000	0.000000	0.000000	2.375973	-0.187140	-1.223153	0.000000	0.000000	4.000000	11.000000	0.000000
21927.787128	0.195853	0.541062	0.199530	79.031219	-82.805946	-22.598431	4.590079	0.000000	-1.982718	0.000000	0.000000	0.000000	2.341901	-0.191522	-1.290713	0.000000	0.000000	4.000000	11.000000	0.000000
21927.790461	0.195853	0.541062	0.199530	79.031219	-82.805946	-22.598431	4.590079	0.000000	-1.982718	0.000000	0.000000	0.000000	2.341901	-0.191522	-1.290713	0.000000	0.000000	4.000000	11.000000	0.000000
21927.793794	0.195853	0.541062	0.199530	79.031219	-82.805946	-22.598431	4.590079	0.000000	-1.982718	0.000000	0.000000	0.000000	2.341901	-0.191522	-1.290713	0.000000	0.000000	4.000000	11.000000	0.000000
21927.797128	0.203497	0.540443	0.194978	78.556488	-82.601952	-21.607883	4.506921	0.000000	-2.165102	0.000000	0.000000	0.000000	2.293260	-0.185901	-1.365640	0.000000	0.000000	4.000000	11.000000	0.000000
21927.800461	0.203497	0.540443	0.194978	78.556488	-82.601952	-21.607883	4.506921	0.000000	-2.165102	0.000000	0.000000	0.000000	2.293260	-0.185901	-1.365640	0.000000	0.000000	4.000000	11.000000	0.000000
21927.803794	0.203497	0.540443	0.194978	78.556488	-82.601952	-21.607883	4.506921	0.000000	-2.165102	0.000000	0.000000	0.000000	2.293260	-0.185901	-1.365640	0.000000	0.000000	4.000000	11.000000	0.000000
21927.807128	0.210911	0.539841	0.190198	78.305428	-82.749275	-20.939024	4.416372	0.000000	-2.344282	0.000000	0.000000	0.000000	2.223965	-0.180384	-1.433782	0.000000	0.000000	4.000000	11.000000	0.000000
21927.810461	0.210911	0.539841	0.190198	78.305428	-82.749275	-20.939024	4.416372	0.000000	-2.344282	0.000000	0.000000	0.000000	2.223965	-0.180384	-1.433782	0.000000	0.000000	4.000000	11.000000	0.000000
21927.813794	0.210911	0.539841	0.190198	78.305428	-82.749275	-20.939024	4.416372	0.000000	-2.344282	0.000000	0.000000	0.000000	2.223965	-0.180384	-1.433782	0.000000	0.000000	4.000000	11.000000	0.000000
21927.817128	0.218055	0.539246	0.185103	78.253738	-83.205284	-19.768429	4.319275	0.000000	-2.518702	0.000000	0.000000	0.000000	2.143362	-0.178542	-1.528623	0.000000	0.000000	4.000000	11.000000	0.000000
21927.820461	0.218055	0.539246	0.185103	78.253738	-83.205284	-19.768429	4.319275	0.000000	-2.518702	0.000000	0.000000	0.000000	2.143362	-0.178542	-1.528623	0.000000	0.000000	4.000000	11.000000	0.000000
21927.823794	0.218055	0.539246	0.185103	78.253738	-83.205284	-19.768429	4.319275	0.000000	-2.518702	0.000000	0.000000	0.000000	2.143362	-0.178542	-1.528623	0.000000	0.000000	4.000000	11.000000	0.000000
21927.827128	0.224781	0.538660	0.179780	78.232048	-83.298729	-17.744072	4.215600	0.000000	-2.688627	0.000000	0.000000	0.000000	2.017813	-0.175686	-1.596795	0.000000	0.000000	4.000000	11.000000	0.000000
21927.830461	0.224781	0.538660	0.179780	78.232048	-83.298729	-17.744072	4.215600	0.000000	-2.688627	0.000000	0.000000	0.000000	2.017813	-0.175686	-1.596795	0.000000	0.000000	4.000000	11.000000	0.000000
21927.833794	0.224781	0.538660	0.179780	78.232048	-83.298729	-17.744072	4.215600	0.000000	-2.688627	0.000000	0.000000	0.000000	2.017813	-0.175686	-1.596795	0.000000	0.000000	4.000000	11.000000	0.000000
21927.837128	0.231128	0.538182	0.174265	78.273796	-82.596375	-14.768225	4.107560	0.000000	-2.850956	0.000000	0.000000	0.000000	1.903968	-0.143666	-1.654641	0.000000	0.000000	4.000000	11.000000	0.000000
21927.840461	0.231128	0.538182	0.174265	78.273796	-82.596375	-14.768225	4.107560	0.000000	-2.850956	0.000000	0.000000	0.000000	1.903968	-0.143666	-1.654641	0.000000	0.000000	4.000000	11.000000	0.000000
21927.843794	0.231128	0.538182	0.174265	78.273796	-82.596375	-14.768225	4.107560	0.000000	-2.850956	0.000000	0.000000	0.000000	1.903968	-0.143666	-1.654641	0.000000	0.000000	4.000000	11.000000	0.000000
21927.847128	0.237127	0.537828	0.168567	78.394608	-80.820526	-11.103046	3.995274	0.000000	-3.006291	0.000000	0.000000	0.000000	1.799659	-0.106153	-1.709441	0.000000	0.000000	4.000000	11.000000	0.000000
21927.850461	0.237127	0.537828	0.168567	78.394608	-80.820526	-11.103046	3.995274	0.000000	-3.006291	0.000000	0.000000	0.000000	1.799659	-0.106153	-1.709441	0.000000	0.000000	4.000000	11.000000	0.000000
21927.853794	0.237127	0.537828	0.168567	78.394608	-80.820526	-11.103046	3.995274	0.000000	-3.006291	0.000000	0.000000	0.000000	1.799659	-0.106153	-1.709441	0.000000	0.000000	4.000000	11.000000	0.000000
21927.857128	0.242745	0.537597	0.162704	78.578407	-77.953514	-7.012959	3.878700	0.000000	-3.155264	0.000000	0.000000	0.000000	1.685618	-0.069370	-1.758785	0.000000	0.000000	4.000000	11.000000	0.000000
21927.860461	0.242745	0.537597	0.162704	78.578407	-77.953514	-7.012959	3.878700	0.000000	-3.155264	0.000000	0.000000	0.000000	1.685618	-0.069370	-1.758785	0.000000	0.000000	4.000000	11.000000	0.000000
21927.863794	0.242745	0.537597	0.162704	78.578407	-77.953514	-7.012959	3.878700	0.000000	-3.155264	0.000000	0.000000	0.000000	1.685618	-0.069370	-1.758785	0.000000	0.000000	4.000000	11.000000	0.000000
21927.867128	0.247894	0.537420	0.156635	78.776123	-74.522652	-3.454063	3.758540	0.000000	-3.297481	0.000000	0.000000	0.000000	1.544739	-0.052816	-1.820753	0.000000	0.000000	4.000000	11.000000	0.000000
21927.870461	0.247894	0.537420	0.156635	78.776123	-74.522652	-3.454063	3.758540	0.000000	-3.297481	0.000000	0.000000	0.000000	1.544739	-0.052816	-1.820753	0.000000	0.000000	4.000000	11.000000	0.000000
21927.873794	0.247894	0.537420	0.156635	78.776123	-74.522652	-3.454063	3.758540	0.000000	-3.297481	0.000000	0.000000	0.000000	1.544739	-0.052816	-1.820753	0.000000	0.000000	4.000000	11.000000	0.000000
21927.877128	0.252727	0.537337	0.150334	78.951294	-70.971855	-0.362445	3.635514	0.000000	-3.432643	0.000000	0.000000	0.000000	1.449734	-0.024951	-1.890319	0.000000	0.000000	4.000000	11.000000	0.000000
21927.880461	0.252727	0.537337	0.150334	78.951294	-70.971855	-0.362445	3.635514	0.000000	-3.432643	0.000000	0.000000	0.000000	1.449734	-0.024951	-1.890319	0.000000	0.000000	4.000000	11.000000	0.000000
21927.883794	0.252727	0.537337	0.150334	78.951294	-70.971855	-0.362445	3.635514	0.000000	-3.432643	0.000000	0.000000	0.000000	1.449734	-0.024951	-1.890319	0.000000	0.000000	4.000000	11.000000	0.000000
21927.887128	0.256982	0.537335	0.143839	79.099594	-67.470795	3.561341	3.507509	0.000000	-3.563339	0.000000	0.000000	0.000000	1.276405	-0.000574	-1.948522	0.000000	0.000000	4.000000	11.000000	0.000000
21927.890461	0.256982	0.537335	0.143839	79.099594	-67.470795	3.561341	3.507509	0.000000	-3.563339	0.000000	0.000000	0.000000	1.276405	-0.000574	-1.948522	0.000000	0.000000	4.000000	11.000000	0.000000
21927.893794	0.256982	0.537335	0.143839	79.099594	-67.470795	3.561341	3.507509	0.000000	-3.563339	0.000000	0.000000	0.000000	1.276405	-0.000574	-1.948522	0.000000	0.000000	4.000000	11.000000	0.000000
21927.897128	0.260223	0.537351	0.137778	79.207581	-64.578033	7.884328	3.377846	0.000000	-3.686483	0.000000	0.000000	0.000000	0.972560	0.004777	-1.818393	0.000000	0.000000	4.000000	11.000000	0.000000
21927.900461	0.260223	0.537351	0.137778	79.207581	-64.578033	7.884328	3.377846	0.000000	-3.686483	0.000000	0.000000	0.000000	0.972560	0.004777	-1.818393	0.000000	0.000000	4.000000	11.000000	0.000000
21927.903794	0.260223	0.537351	0.137778	79.207581	-64.578033	7.884328	3.377846	0.000000	-3.686483	0.000000	0.000000	0.000000	0.972560	0.004777	-1.818393	0.000000	0.000000	4.000000	11.000000	0.000000
21927.907128	0.263590	0.537453	0.130072	79.328163	-61.423542	12.711637	3.259998	0.000000	-3.791097	0.000000	0.000000	0.000000	1.009973	0.030654	-2.311792	0.000000	0.000000	4.000000	11.000000	0.000000
21927.910461	0.263590	0.537453	0.130072	79.328163	-61.423542	12.711637	3.259998	0.000000	-3.791097	0.000000	0.000000	0.000000	1.009973	0.030654	-2.311792	0.000000	0.000000	4.000000	11.000000	0.000000
21927.913794	0.263590	0.537453	0.130072	79.328163	-61.423542	12.711637	3.259998	0.000000	-3.791097	0.000000	0.000000	0.000000	1.009973	0.030654	-2.311792	0.000000	0.000000	4.000000	11.000000	0.000000
21927.917128	0.266133	0.537564	0.122719	79.514496	-58.896694	16.150072	3.111785	0.000000	-3.913667	0.000000	0.000000	0.000000	0.762869	0.033184	-2.205810	0.000000	0.000000	4.000000	11.000000	0.000000
21927.920461	0.266133	0.537564	0.122719	79.514496	-58.896694	16.150072	3.111785	0.000000	-3.913667	0.000000	0.000000	0.000000	0.762869	0.033184	-2.205810	0.000000	0.000000	4.000000	11.000000	0.000000
21927.923794	0.266133	0.537564	0.122719	79.514496	-58.896694	16.150072	3.111785	0.000000	-3.913667	0.000000	0.000000	0.000000	0.762869	0.033184	-2.205810	0.000000	0.000000	4.000000	11.000000	0.000000
21927.927128	0.268276	0.537761	0.115158	79.810150	-56.279709	19.534508	2.970781	0.000000	-4.021749	0.000000	0.000000	0.000000	0.642805	0.059103	-2.268264	0.000000	0.000000	4.000000	11.000000	0.000000
21927.930461	0.268276	0.537761	0.115158	79.810150	-56.279709	19.534508	2.970781	0.000000	-4.021749	0.000000	0.000000	0.000000	0.642805	0.059103	-2.268264	0.000000	0.000000	4.000000	11.000000	0.000000
21927.933794	0.268276	0.537761	0.115158	79.810150	-56.279709	19.534508	2.970781	0.000000	-4.021749	0.000000	0.000000	0.000000	0.642805	0.059103	-2.268264	0.000000	0.000000	4.000000	11.000000	0.000000
21927.937128	0.270008	0.538052	0.107512	80.124031	-52.465649	24.348469	2.823789	0.000000	-4.126284	0.000000	0.000000	0.000000	0.519713	0.087401	-2.293687	0.000000	0.000000	4.000000	11.000000	0.000000
21927.940461	0.270008	0.538052	0.107512	80.124031	-52.465649	24.348469	2.823789	0.000000	-4.126284	0.000000	0.000000	0.000000	0.519713	0.087401	-2.293687	0.000000	0.000000	4.000000	11.000000	0.000000
21927.943794	0.270008	0.538052	0.107512	80.124031	-52.465649	24.348469	2.823789	0.000000	-4.126284	0.000000	0.000000	0.000000	0.519713	0.087401	-2.293687	0.000000	0.000000	4.000000	11.000000	0.000000
21927.947128	0.271303	0.538457	0.099857	80.333031	-46.755196	30.998363	2.672434	0.000000	-4.225884	0.000000	0.000000	0.000000	0.388503	0.121249	-2.296684	0.000000	0.000000	4.000000	11.000000	0.000000
21927.950461	0.271303	0.538457	0.099857	80.333031	-46.755196	30.998363	2.672434	0.000000	-4.225884	0.000000	0.000000	0.000000	0.388503	0.121249	-2.296684	0.000000	0.000000	4.000000	11.000000	0.000000
21927.953794	0.271303	0.538457	0.099857	80.333031	-46.755196	30.998363	2.672434	0.000000	-4.225884	0.000000	0.000000	0.000000	0.388503	0.121249	-2.296684	0.000000	0.000000	4.000000	11.000000	0.000000
21927.957128	0.272138	0.538872	0.092264	80.330528	-40.312771	38.061214	2.518039	0.000000	-4.319662	0.000000	0.000000	0.000000	0.250418	0.124672	-2.277747	0.000000	0.000000	4.000000	11.000000	0.000000
21927.960461	0.272138	0.538872	0.092264	80.330528	-40.312771	38.061214	2.518039	0.000000	-4.319662	0.000000	0.000000	0.000000	0.250418	0.124672	-2.277747	0.000000	0.000000	4.000000	11.000000	0.000000
21927.963794	0.272138	0.538872	0.092264	80.330528	-40.312771	38.061214	2.518039	0.000000	-4.319662	0.000000	0.000000	0.000000	0.250418	0.124672	-2.277747	0.000000	0.000000	4.000000	11.000000	0.000000
21927.967128	0.272363	0.539281	0.084548	80.122231	-34.051876	44.655426	2.362055	0.000000	-4.406892	0.000000	0.000000	0.000000	0.067591	0.122684	-2.314956	0.000000	0.000000	4.000000	11.000000	0.000000
21927.970461	0.272363	0.539281	0.084548	80.122231	-34.051876	44.655426	2.362055	0.000000	-4.406892	0.000000	0.000000	0.000000	0.067591	0.122684	-2.314956	0.000000	0.000000	4.000000	11.000000	0.000000
21927.973794	0.272363	0.539281	0.084548	80.122231	-34.051876	44.655426	2.362055	0.000000	-4.406892	0.000000	0.000000	0.000000	0.067591	0.122684	-2.314956	0.000000	0.000000	4.000000	11.000000	0.000000
21927.977128	0.271879	0.539626	0.076746	79.804893	-28.426886	50.386185	2.201964	0.000000	-4.489026	0.000000	0.000000	0.000000	-0.145230	0.103546	-2.340497	0.000000	0.000000	4.000000	11.000000	0.000000
21927.980461	0.271879	0.539626	0.076746	79.804893	-28.426886	50.386185	2.201964	0.000000	-4.489026	0.000000	0.000000	0.000000	-0.145230	0.103546	-2.340497	0.000000	0.000000	4.000000	11.000000	0.000000
21927.983794	0.271879	0.539626	0.076746	79.804893	-28.426886	50.386185	2.201964	0.000000	-4.489026	0.000000	0.000000	0.000000	-0.145230	0.103546	-2.340497	0.000000	0.000000	4.000000	11.000000	0.000000
21927.987128	0.270870	0.539936	0.068761	79.499908	-23.152197	55.822117	2.038574	0.000000	-4.565547	0.000000	0.000000	0.000000	-0.302772	0.092884	-2.395669	0.000000	0.000000	4.000000	11.000000	0.000000
21927.990461	0.270870	0.539936	0.068761	79.499908	-23.152197	55.822117	2.038574	0.000000	-4.565547	0.000000	0.000000	0.000000	-0.302772	0.092884	-2.395669	0.000000	0.000000	4.000000	11.000000	0.000000
21927.993794	0.270870	0.539936	0.068761	79.499908	-23.152197	55.822117	2.038574	0.000000	-4.565547	0.000000	0.000000	0.000000	-0.302772	0.092884	-2.395669	0.000000	0.000000	4.000000	11.000000	0.000000
21927.997128	0.269636	0.540211	0.061516	79.264099	-18.303825	60.899284	1.866607	0.000000	-4.638511	0.000000	0.000000	0.000000	-0.370051	0.082497	-2.173215	0.000000	0.000000	4.000000	11.000000	0.000000
21928.000461	0.269636	0.540211	0.061516	79.264099	-18.303825	60.899284	1.866607	0.000000	-4.638511	0.000000	0.000000	0.000000	-0.370051	0.082497	-2.173215	0.000000	0.000000	4.000000	11.000000	0.000000
21928.003794	0.269636	0.540211	0.061516	79.264099	-18.303825	60.899284	1.866607	0.000000	-4.638511	0.000000	0.000000	0.000000	-0.370051	0.082497	-2.173215	0.000000	0.000000	4.000000	11.000000	0.000000
21928.007128	0.267709	0.540534	0.052594	78.942673	-12.285276	67.336815	1.704569	0.000000	-4.700473	0.000000	0.000000	0.000000	-0.578069	0.097056	-2.676615	0.000000	0.000000	4.000000	11.000000	0.000000
21928.010461	0.267709	0.540534	0.052594	78.942673	-12.285276	67.336815	1.704569	0.000000	-4.700473	0.000000	0.000000	0.000000	-0.578069	0.097056	-2.676615	0.000000	0.000000	4.000000	11.000000	0.000000
21928.013794	0.267709	0.540534	0.052594	78.942673	-12.285276	67.336815	1.704569	0.000000	-4.700473	0.000000	0.000000	0.000000	-0.578069	0.097056	-2.676615	0.000000	0.000000	4.000000	11.000000	0.000000
21928.017128	0.265438	0.540857	0.044560	78.528152	-6.997403	72.859367	1.496177	0.000000	-4.770897	0.000000	0.000000	0.000000	-0.681334	0.096786	-2.410239	0.000000	0.000000	4.000000	11.000000	0.000000
21928.020461	0.265438	0.540857	0.044560	78.528152	-6.997403	72.859367	1.496177	0.000000	-4.770897	0.000000	0.000000	0.000000	-0.681334	0.096786	-2.410239	0.000000	0.000000	4.000000	11.000000	0.000000
21928.023794	0.265438	0.540857	0.044560	78.528152	-6.997403	72.859367	1.496177	0.000000	-4.770897	0.000000	0.000000	0.000000	-0.681334	0.096786	-2.410239	0.000000	0.000000	4.000000	11.000000	0.000000
21928.027128	0.262676	0.541169	0.036784	77.971428	-2.259043	77.689438	1.300392	0.000000	-4.827938	0.000000	0.000000	0.000000	-0.828525	0.093597	-2.332903	0.000000	0.000000	4.000000	11.000000	0.000000
21928.030461	0.262676	0.541169	0.036784	77.971428	-2.259043	77.689438	1.300392	0.000000	-4.827938	0.000000	0.000000	0.000000	-0.828525	0.093597	-2.332903	0.000000	0.000000	4.000000	11.000000	0.000000
21928.033794	0.262676	0.541169	0.036784	77.971428	-2.259043	77.689438	1.300392	0.000000	-4.827938	0.000000	0.000000	0.000000	-0.828525	0.093597	-2.332903	0.000000	0.000000	4.000000	11.000000	0.000000
21928.037128	0.259268	0.541404	0.028982	77.297302	1.766758	81.809113	1.102747	0.000000	-4.876879	0.000000	0.000000	0.000000	-1.022488	0.070447	-2.340697	0.000000	0.000000	4.000000	11.000000	0.000000
21928.040461	0.259268	0.541404	0.028982	77.297302	1.766758	81.809113	1.102747	0.000000	-4.876879	0.000000	0.000000	0.000000	-1.022488	0.070447	-2.340697	0.000000	0.000000	4.000000	11.000000	0.000000
21928.043794	0.259268	0.541404	0.028982	77.297302	1.766758	81.809113	1.102747	0.000000	-4.876879	0.000000	0.000000	0.000000	-1.022488	0.070447	-2.340697	0.000000	0.000000	4.000000	11.000000	0.000000
21928.047128	0.255757	0.541533	0.022124	76.638756	4.794234	84.928795	0.895139	0.000000	-4.919220	0.000000	0.000000	0.000000	-1.053331	0.038776	-2.057416	0.000000	0.000000	4.000000	11.000000	0.000000
21928.050461	0.255757	0.541533	0.022124	76.638756	4.794234	84.928795	0.895139	0.000000	-4.919220	0.000000	0.000000	0.000000	-1.053331	0.038776	-2.057416	0.000000	0.000000	4.000000	11.000000	0.000000
21928.053794	0.255757	0.541533	0.022124	76.638756	4.794234	84.928795	0.895139	0.000000	-4.919220	0.000000	0.000000	0.000000	-1.053331	0.038776	-2.057416	0.000000	0.000000	4.000000	11.000000	0.000000
21928.057128	0.250960	0.541526	0.013617	75.801956	7.980661	88.276047	0.703138	0.000000	-4.950313	0.000000	0.000000	0.000000	-1.439223	-0.002243	-2.552042	0.000000	0.000000	4.000000	11.000000	0.000000
21928.060461	0.250960	0.541526	0.013617	75.801956	7.980661	88.276047	0.703138	0.000000	-4.950313	0.000000	0.000000	0.000000	-1.439223	-0.002243	-2.552042	0.000000	0.000000	4.000000	11.000000	0.000000
21928.063794	0.250960	0.541526	0.013617	75.801956	7.980661	88.276047	0.703138	0.000000	-4.950313	0.000000	0.000000	0.000000	-1.439223	-0.002243	-2.552042	0.000000	0.000000	4.000000	11.000000	0.000000
21928.067128	0.246288	0.541478	0.005965	74.976189	10.659430	91.189812	0.449184	0.000000	-4.979782	0.000000	0.000000	0.000000	-1.401378	-0.014419	-2.295561	0.000000	0.000000	4.000000	11.000000	0.000000
21928.070461	0.246288	0.541478	0.005965	74.976189	10.659430	91.189812	0.449184	0.000000	-4.979782	0.000000	0.000000	0.000000	-1.401378	-0.014419	-2.295561	0.000000	0.000000	4.000000	11.000000	0.000000
21928.073794	0.246288	0.541478	0.005965	74.976189	10.659430	91.189812	0.449184	0.000000	-4.979782	0.000000	0.000000	0.000000	-1.401378	-0.014419	-2.295561	0.000000	0.000000	4.000000	11.000000	0.000000
21928.077128	0.241319	0.541431	-0.001503	74.023994	13.147622	93.981720	0.203706	0.000000	-4.995849	0.000000	0.000000	0.000000	-1.490776	-0.013922	-2.240458	0.000000	0.000000	4.000000	11.000000	0.000000
21928.080461	0.241319	0.541431	-0.001503	74.023994	13.147622	93.981720	0.203706	0.000000	-4.995849	0.000000	0.000000	0.000000	-1.490776	-0.013922	-2.240458	0.000000	0.000000	4.000000	11.000000	0.000000
21928.083794	0.241319	0.541431	-0.001503	74.023994	13.147622	93.981720	0.203706	0.000000	-4.995849	0.000000	0.000000	0.000000	-1.490776	-0.013922	-2.240458	0.000000	0.000000	4.000000	11.000000	0.000000
21928.087128	0.236071	0.541444	-0.008688	72.941956	15.231484	96.362450	-0.053185	0.000000	-4.999717	0.000000	0.000000	0.000000	-1.574354	0.003724	-2.155523	0.000000	0.000000	4.000000	11.000000	0.000000
21928.090461	0.236071	0.541444	-0.008688	72.941956	15.231484	96.362450	-0.053185	0.000000	-4.999717	0.000000	0.000000	0.000000	-1.574354	0.003724	-2.155523	0.000000	0.000000	4.000000	11.000000	0.000000
21928.093794	0.236071	0.541444	-0.008688	72.941956	15.231484	96.362450	-0.053185	0.000000	-4.999717	0.000000	0.000000	0.000000	-1.574354	0.003724	-2.155523	0.000000	0.000000	4.000000	11.000000	0.000000
21928.097128	0.230483	0.541465	-0.015498	71.792366	16.753548	98.128990	-0.318609	0.000000	-4.989838	0.000000	0.000000	0.000000	-1.676583	0.006450	-2.042854	0.000000	0.000000	4.000000	11.000000	0.000000
21928.100461	0.230483	0.541465	-0.015498	71.792366	16.753548	98.128990	-0.318609	0.000000	-4.989838	0.000000	0.000000	0.000000	-1.676583	0.006450	-2.042854	0.000000	0.000000	4.000000	11.000000	0.000000
21928.103794	0.230483	0.541465	-0.015498	71.792366	16.753548	98.128990	-0.318609	0.000000	-4.989838	0.000000	0.000000	0.000000	-1.676583	0.006450	-2.042854	0.000000	0.000000	4.000000	11.000000	0.000000
21928.107128	0.224444	0.541480	-0.021895	70.635872	17.784796	99.333389	-0.589722	0.000000	-4.965101	0.000000	0.000000	0.000000	-1.811679	0.004463	-1.919056	0.000000	0.000000	4.000000	11.000000	0.000000
21928.110461	0.224444	0.541480	-0.021895	70.635872	17.784796	99.333389	-0.589722	0.000000	-4.965101	0.000000	0.000000	0.000000	-1.811679	0.004463	-1.919056	0.000000	0.000000	4.000000	11.000000	0.000000
21928.113794	0.224444	0.541480	-0.021895	70.635872	17.784796	99.333389	-0.589722	0.000000	-4.965101	0.000000	0.000000	0.000000	-1.811679	0.004463	-1.919056	0.000000	0.000000	4.000000	11.000000	0.000000
21928.117128	0.218036	0.541447	-0.027940	69.515472	18.534418	100.109787	-0.866397	0.000000	-4.924364	0.000000	0.000000	0.000000	-1.922423	-0.009895	-1.813469	0.000000	0.000000	4.000000	11.000000	0.000000
21928.120461	0.218036	0.541447	-0.027940	69.515472	18.534418	100.109787	-0.866397	0.000000	-4.924364	0.000000	0.000000	0.000000	-1.922423	-0.009895	-1.813469	0.000000	0.000000	4.000000	11.000000	0.000000
21928.123794	0.218036	0.541447	-0.027940	69.515472	18.534418	100.109787	-0.866397	0.000000	-4.924364	0.000000	0.000000	0.000000	-1.922423	-0.009895	-1.813469	0.000000	0.000000	4.000000	11.000000	0.000000
21928.127128	0.211279	0.541388	-0.033700	68.428329	19.119352	99.786568	-1.151700	0.000000	-4.865551	0.000000	0.000000	0.000000	-2.026839	-0.017695	-1.728200	0.000000	0.000000	4.000000	11.000000	0.000000
21928.130461	0.211279	0.541388	-0.033700	68.428329	19.119352	99.786568	-1.151700	0.000000	-4.865551	0.000000	0.000000	0.000000	-2.026839	-0.017695	-1.728200	0.000000	0.000000	4.000000	11.000000	0.000000
21928.133794	0.211279	0.541388	-0.033700	68.428329	19.119352	99.786568	-1.151700	0.000000	-4.865551	0.000000	0.000000	0.000000	-2.026839	-0.017695	-1.728200	0.000000	0.000000	4.000000	11.000000	0.000000
21928.137128	0.204274	0.541295	-0.039134	67.400032	19.640985	99.129204	-1.449219	0.000000	-4.785370	0.000000	0.000000	0.000000	-2.101658	-0.027989	-1.629975	0.000000	0.000000	4.000000	11.000000	0.000000
21928.140461	0.204274	0.541295	-0.039134	67.400032	19.640985	99.129204	-1.449219	0.000000	-4.785370	0.000000	0.000000	0.000000	-2.101658	-0.027989	-1.629975	0.000000	0.000000	4.000000	11.000000	0.000000
21928.143794	0.204274	0.541295	-0.039134	67.400032	19.640985	99.129204	-1.449219	0.000000	-4.785370	0.000000	0.000000	0.000000	-2.101658	-0.027989	-1.629975	0.000000	0.000000	4.000000	11.000000	0.000000
21928.147128	0.197097	0.541211	-0.044121	66.403526	20.098518	98.716705	-1.756830	0.000000	-4.681191	0.000000	0.000000	0.000000	-2.152972	-0.025218	-1.496341	0.000000	0.000000	4.000000	11.000000	0.000000
21928.150461	0.197097	0.541211	-0.044121	66.403526	20.098518	98.716705	-1.756830	0.000000	-4.681191	0.000000	0.000000	0.000000	-2.152972	-0.025218	-1.496341	0.000000	0.000000	4.000000	11.000000	0.000000
21928.153794	0.197097	0.541211	-0.044121	66.403526	20.098518	98.716705	-1.756830	0.000000	-4.681191	0.000000	0.000000	0.000000	-2.152972	-0.025218	-1.496341	0.000000	0.000000	4.000000	11.000000	0.000000
21928.157128	0.189794	0.541198	-0.048652	65.426666	20.458921	98.348457	-2.068478	0.000000	-4.552076	0.000000	0.000000	0.000000	-2.191020	-0.003814	-1.359334	0.000000	0.000000	4.000000	11.000000	0.000000
21928.160461	0.189794	0.541198	-0.048652	65.426666	20.458921	98.348457	-2.068478	0.000000	-4.552076	0.000000	0.000000	0.000000	-2.191020	-0.003814	-1.359334	0.000000	0.000000	4.000000	11.000000	0.000000
21928.163794	0.189794	0.541198	-0.048652	65.426666	20.458921	98.348457	-2.068478	0.000000	-4.552076	0.000000	0.000000	0.000000	-2.191020	-0.003814	-1.359334	0.000000	0.000000	4.000000	11.000000	0.000000
21928.167128	0.182290	0.541276	-0.052605	64.586273	20.630575	97.669212	-2.381948	0.000000	-4.396171	0.000000	0.000000	0.000000	-2.251107	0.023359	-1.185866	0.000000	0.000000	4.000000	11.000000	0.000000
21928.170461	0.182290	0.541276	-0.052605	64.586273	20.630575	97.669212	-2.381948	0.000000	-4.396171	0.000000	0.000000	0.000000	-2.251107	0.023359	-1.185866	0.000000	0.000000	4.000000	11.000000	0.000000
21928.173794	0.182290	0.541276	-0.052605	64.586273	20.630575	97.669212	-2.381948	0.000000	-4.396171	0.000000	0.000000	0.000000	-2.251107	0.023359	-1.185866	0.000000	0.000000	4.000000	11.000000	0.000000
21928.177128	0.174415	0.541400	-0.055979	64.212288	20.478674	96.665596	-2.630267	0.000000	-4.114513	0.000000	0.000000	0.000000	-2.362478	0.037378	-1.012128	0.000000	0.000000	4.000000	11.000000	0.000000
21928.180461	0.174415	0.541400	-0.055979	64.212288	20.478674	96.665596	-2.630267	0.000000	-4.114513	0.000000	0.000000	0.000000	-2.362478	0.037378	-1.012128	0.000000	0.000000	4.000000	11.000000	0.000000
21928.183794	0.174415	0.541400	-0.055979	64.212288	20.478674	96.665596	-2.630267	0.000000	-4.114513	0.000000	0.000000	0.000000	-2.362478	0.037378	-1.012128	0.000000	0.000000	4.000000	11.000000	0.000000
21928.187128	0.166260	0.541626	-0.058699	64.242477	20.126953	95.367989	-2.798955	0.000000	-3.720767	0.000000	0.000000	0.000000	-2.446575	0.067535	-0.815920	0.000000	0.000000	4.000000	11.000000	0.000000
21928.190461	0.166260	0.541626	-0.058699	64.242477	20.126953	95.367989	-2.798955	0.000000	-3.720767	0.000000	0.000000	0.000000	-2.446575	0.067535	-0.815920	0.000000	0.000000	4.000000	11.000000	0.000000
21928.193794	0.166260	0.541626	-0.058699	64.242477	20.126953	95.367989	-2.798955	0.000000	-3.720767	0.000000	0.000000	0.000000	-2.446575	0.067535	-0.815920	0.000000	0.000000	4.000000	11.000000	0.000000
21928.197128	0.158812	0.541919	-0.060594	64.356209	19.827328	94.212540	-2.934942	0.000000	-3.313005	0.000000	0.000000	0.000000	-2.234562	0.088181	-0.568476	0.000000	0.000000	4.000000	11.000000	0.000000
21928.200461	0.158812	0.541919	-0.060594	64.356209	19.827328	94.212540	-2.934942	0.000000	-3.313005	0.000000	0.000000	0.000000	-2.234562	0.088181	-0.568476	0.000000	0.000000	4.000000	11.000000	0.000000
21928.203794	0.158812	0.541919	-0.060594	64.356209	19.827328	94.212540	-2.934942	0.000000	-3.313005	0.000000	0.000000	0.000000	-2.234562	0.088181	-0.568476	0.000000	0.000000	4.000000	11.000000	0.000000
21928.207128	0.149626	0.542443	-0.062231	64.513992	19.586042	92.719711	-3.029688	0.000000	-2.940578	0.000000	0.000000	0.000000	-2.755774	0.157203	-0.491217	0.000000	0.000000	4.000000	11.000000	0.000000
21928.210461	0.149626	0.542443	-0.062231	64.513992	19.586042	92.719711	-3.029688	0.000000	-2.940578	0.000000	0.000000	0.000000	-2.755774	0.157203	-0.491217	0.000000	0.000000	4.000000	11.000000	0.000000
21928.213794	0.149626	0.542443	-0.062231	64.513992	19.586042	92.719711	-3.029688	0.000000	-2.940578	0.000000	0.000000	0.000000	-2.755774	0.157203	-0.491217	0.000000	0.000000	4.000000	11.000000	0.000000
21928.217128	0.141372	0.543027	-0.063152	64.610329	19.567368	91.416588	-3.111558	0.000000	-2.481283	0.000000	0.000000	0.000000	-2.476127	0.174911	-0.276269	0.000000	0.000000	4.000000	11.000000	0.000000
21928.220461	0.141372	0.543027	-0.063152	64.610329	19.567368	91.416588	-3.111558	0.000000	-2.481283	0.000000	0.000000	0.000000	-2.476127	0.174911	-0.276269	0.000000	0.000000	4.000000	11.000000	0.000000
21928.223794	0.141372	0.543027	-0.063152	64.610329	19.567368	91.416588	-3.111558	0.000000	-2.481283	0.000000	0.000000	0.000000	-2.476127	0.174911	-0.276269	0.000000	0.000000	4.000000	11.000000	0.000000
21928.227128	0.133223	0.543737	-0.063550	64.638504	19.738585	90.607506	-3.157603	0.000000	-2.068595	0.000000	0.000000	0.000000	-2.444592	0.213166	-0.119472	0.000000	0.000000	4.000000	11.000000	0.000000
21928.230461	0.133223	0.543737	-0.063550	64.638504	19.738585	90.607506	-3.157603	0.000000	-2.068595	0.000000	0.000000	0.000000	-2.444592	0.213166	-0.119472	0.000000	0.000000	4.000000	11.000000	0.000000
21928.233794	0.133223	0.543737	-0.063550	64.638504	19.738585	90.607506	-3.157603	0.000000	-2.068595	0.000000	0.000000	0.000000	-2.444592	0.213166	-0.119472	0.000000	0.000000	4.000000	11.000000	0.000000
21928.237128	0.125851	0.544463	-0.063357	64.638123	20.019384	90.140305	-3.177515	0.000000	-1.661163	0.000000	0.000000	0.000000	-2.211806	0.217751	0.058119	0.000000	0.000000	4.000000	11.000000	0.000000
21928.240461	0.125851	0.544463	-0.063357	64.638123	20.019384	90.140305	-3.177515	0.000000	-1.661163	0.000000	0.000000	0.000000	-2.211806	0.217751	0.058119	0.000000	0.000000	4.000000	11.000000	0.000000
21928.243794	0.125851	0.544463	-0.063357	64.638123	20.019384	90.140305	-3.177515	0.000000	-1.661163	0.000000	0.000000	0.000000	-2.211806	0.217751	0.058119	0.000000	0.000000	4.000000	11.000000	0.000000
21928.247128	0.116541	0.545356	-0.062590	64.889267	20.572058	89.284569	-3.167828	0.000000	-1.292529	0.000000	0.000000	0.000000	-2.792824	0.267911	0.230020	0.000000	0.000000	4.000000	11.000000	0.000000
21928.250461	0.116541	0.545356	-0.062590	64.889267	20.572058	89.284569	-3.167828	0.000000	-1.292529	0.000000	0.000000	0.000000	-2.792824	0.267911	0.230020	0.000000	0.000000	4.000000	11.000000	0.000000
21928.253794	0.116541	0.545356	-0.062590	64.889267	20.572058	89.284569	-3.167828	0.000000	-1.292529	0.000000	0.000000	0.000000	-2.792824	0.267911	0.230020	0.000000	0.000000	4.000000	11.000000	0.000000
21928.257128	0.107890	0.546163	-0.061282	65.363571	21.453711	88.738670	-3.129492	0.000000	-0.827058	0.000000	0.000000	0.000000	-2.595433	0.242188	0.392427	0.000000	0.000000	4.000000	11.000000	0.000000
21928.260461	0.107890	0.546163	-0.061282	65.363571	21.453711	88.738670	-3.129492	0.000000	-0.827058	0.000000	0.000000	0.000000	-2.595433	0.242188	0.392427	0.000000	0.000000	4.000000	11.000000	0.000000
21928.263794	0.107890	0.546163	-0.061282	65.363571	21.453711	88.738670	-3.129492	0.000000	-0.827058	0.000000	0.000000	0.000000	-2.595433	0.242188	0.392427	0.000000	0.000000	4.000000	11.000000	0.000000
21928.267128	0.099120	0.547012	-0.059257	65.873474	22.854156	89.220367	-3.064087	0.000000	-0.394486	0.000000	0.000000	0.000000	-2.630775	0.254611	0.607552	0.000000	0.000000	4.000000	11.000000	0.000000
21928.270461	0.099120	0.547012	-0.059257	65.873474	22.854156	89.220367	-3.064087	0.000000	-0.394486	0.000000	0.000000	0.000000	-2.630775	0.254611	0.607552	0.000000	0.000000	4.000000	11.000000	0.000000
21928.273794	0.099120	0.547012	-0.059257	65.873474	22.854156	89.220367	-3.064087	0.000000	-0.394486	0.000000	0.000000	0.000000	-2.630775	0.254611	0.607552	0.000000	0.000000	4.000000	11.000000	0.000000
21928.277128	0.090491	0.547939	-0.056554	66.280533	24.824314	90.485909	-2.962828	0.000000	0.043977	0.000000	0.000000	0.000000	-2.588750	0.278244	0.810898	0.000000	0.000000	4.000000	11.000000	0.000000
21928.280461	0.090491	0.547939	-0.056554	66.280533	24.824314	90.485909	-2.962828	0.000000	0.043977	0.000000	0.000000	0.000000	-2.588750	0.278244	0.810898	0.000000	0.000000	4.000000	11.000000	0.000000
21928.283794	0.090491	0.547939	-0.056554	66.280533	24.824314	90.485909	-2.962828	0.000000	0.043977	0.000000	0.000000	0.000000	-2.588750	0.278244	0.810898	0.000000	0.000000	4.000000	11.000000	0.000000
21928.287128	0.081853	0.548869	-0.053242	66.635681	27.487417	92.052536	-2.827679	0.000000	0.475435	0.000000	0.000000	0.000000	-2.591560	0.278935	0.993439	0.000000	0.000000	4.000000	11.000000	0.000000
21928.290461	0.081853	0.548869	-0.053242	66.635681	27.487417	92.052536	-2.827679	0.000000	0.475435	0.000000	0.000000	0.000000	-2.591560	0.278935	0.993439	0.000000	0.000000	4.000000	11.000000	0.000000
21928.293794	0.081853	0.548869	-0.053242	66.635681	27.487417	92.052536	-2.827679	0.000000	0.475435	0.000000	0.000000	0.000000	-2.591560	0.278935	0.993439	0.000000	0.000000	4.000000	11.000000	0.000000
21928.297128	0.073069	0.549696	-0.049467	66.983650	31.038063	94.521080	-2.662105	0.000000	0.907361	0.000000	0.000000	0.000000	-2.635237	0.248001	1.132579	0.000000	0.000000	4.000000	11.000000	0.000000
21928.300461	0.073069	0.549696	-0.049467	66.983650	31.038063	94.521080	-2.662105	0.000000	0.907361	0.000000	0.000000	0.000000	-2.635237	0.248001	1.132579	0.000000	0.000000	4.000000	11.000000	0.000000
21928.303794	0.073069	0.549696	-0.049467	66.983650	31.038063	94.521080	-2.662105	0.000000	0.907361	0.000000	0.000000	0.000000	-2.635237	0.248001	1.132579	0.000000	0.000000	4.000000	11.000000	0.000000
21928.307128	0.064924	0.550346	-0.045578	67.189636	34.917408	97.716850	-2.473342	0.000000	1.346568	0.000000	0.000000	0.000000	-2.443416	0.194957	1.166717	0.000000	0.000000	4.000000	11.000000	0.000000
21928.310461	0.064924	0.550346	-0.045578	67.189636	34.917408	97.716850	-2.473342	0.000000	1.346568	0.000000	0.000000	0.000000	-2.443416	0.194957	1.166717	0.000000	0.000000	4.000000	11.000000	0.000000
21928.313794	0.064924	0.550346	-0.045578	67.189636	34.917408	97.716850	-2.473342	0.000000	1.346568	0.000000	0.000000	0.000000	-2.443416	0.194957	1.166717	0.000000	0.000000	4.000000	11.000000	0.000000
21928.317128	0.054710	0.551039	-0.040263	67.168510	39.836147	101.183830	-2.278889	0.000000	1.753804	0.000000	0.000000	0.000000	-3.064289	0.207839	1.594584	0.000000	0.000000	4.000000	11.000000	0.000000
21928.320461	0.054710	0.551039	-0.040263	67.168510	39.836147	101.183830	-2.278889	0.000000	1.753804	0.000000	0.000000	0.000000	-3.064289	0.207839	1.594584	0.000000	0.000000	4.000000	11.000000	0.000000
21928.323794	0.054710	0.551039	-0.040263	67.168510	39.836147	101.183830	-2.278889	0.000000	1.753804	0.000000	0.000000	0.000000	-3.064289	0.207839	1.594584	0.000000	0.000000	4.000000	11.000000	0.000000
21928.327128	0.045426	0.551516	-0.034745	66.971252	44.282269	103.789284	-2.013125	0.000000	2.264518	0.000000	0.000000	0.000000	-2.785042	0.143302	1.655227	0.000000	0.000000	4.000000	11.000000	0.000000
21928.330461	0.045426	0.551516	-0.034745	66.971252	44.282269	103.789284	-2.013125	0.000000	2.264518	0.000000	0.000000	0.000000	-2.785042	0.143302	1.655227	0.000000	0.000000	4.000000	11.000000	0.000000
21928.333794	0.045426	0.551516	-0.034745	66.971252	44.282269	103.789284	-2.013125	0.000000	2.264518	0.000000	0.000000	0.000000	-2.785042	0.143302	1.655227	0.000000	0.000000	4.000000	11.000000	0.000000
21928.337128	0.036227	0.551893	-0.028644	66.672531	48.651642	106.596359	-1.737254	0.000000	2.728692	0.000000	0.000000	0.000000	-2.759764	0.113013	1.830351	0.000000	0.000000	4.000000	11.000000	0.000000
21928.340461	0.036227	0.551893	-0.028644	66.672531	48.651642	106.596359	-1.737254	0.000000	2.728692	0.000000	0.000000	0.000000	-2.759764	0.113013	1.830351	0.000000	0.000000	4.000000	11.000000	0.000000
21928.343794	0.036227	0.551893	-0.028644	66.672531	48.651642	106.596359	-1.737254	0.000000	2.728692	0.000000	0.000000	0.000000	-2.759764	0.113013	1.830351	0.000000	0.000000	4.000000	11.000000	0.000000
21928.347128	0.028179	0.552196	-0.022458	66.380737	52.464760	109.114769	-1.432196	0.000000	3.188653	0.000000	0.000000	0.000000	-2.414383	0.091042	1.855826	0.000000	0.000000	4.000000	11.000000	0.000000
21928.350461	0.028179	0.552196	-0.022458	66.380737	52.464760	109.114769	-1.432196	0.000000	3.188653	0.000000	0.000000	0.000000	-2.414383	0.091042	1.855826	0.000000	0.000000	4.000000	11.000000	0.000000
21928.353794	0.028179	0.552196	-0.022458	66.380737	52.464760	109.114769	-1.432196	0.000000	3.188653	0.000000	0.000000	0.000000	-2.414383	0.091042	1.855826	0.000000	0.000000	4.000000	11.000000	0.000000
21928.357128	0.018845	0.552495	-0.014178	66.060669	57.320499	112.231659	-1.122892	0.000000	3.591050	0.000000	0.000000	0.000000	-2.800243	0.089712	2.483842	0.000000	0.000000	4.000000	11.000000	0.000000
21928.360461	0.018845	0.552495	-0.014178	66.060669	57.320499	112.231659	-1.122892	0.000000	3.591050	0.000000	0.000000	0.000000	-2.800243	0.089712	2.483842	0.000000	0.000000	4.000000	11.000000	0.000000
21928.363794	0.018845	0.552495	-0.014178	66.060669	57.320499	112.231659	-1.122892	0.000000	3.591050	0.000000	0.000000	0.000000	-2.800243	0.089712	2.483842	0.000000	0.000000	4.000000	11.000000	0.000000
21928.367128	0.011365	0.552717	-0.006051	65.821045	62.219200	115.516190	-0.708918	0.000000	4.057757	0.000000	0.000000	0.000000	-2.244066	0.066596	2.438096	0.000000	0.000000	4.000000	11.000000	0.000000
21928.370461	0.011365	0.552717	-0.006051	65.821045	62.219200	115.516190	-0.708918	0.000000	4.057757	0.000000	0.000000	0.000000	-2.244066	0.066596	2.438096	0.000000	0.000000	4.000000	11.000000	0.000000
21928.373794	0.011365	0.552717	-0.006051	65.821045	62.219200	115.516190	-0.708918	0.000000	4.057757	0.000000	0.000000	0.000000	-2.244066	0.066596	2.438096	0.000000	0.000000	4.000000	11.000000	0.000000
21928.377128	0.005329	0.552915	0.001864	65.621986	66.945740	119.133926	-0.302568	0.000000	4.431768	0.000000	0.000000	0.000000	-1.810557	0.059424	2.374576	0.000000	0.000000	4.000000	11.000000	0.000000
21928.380461	0.005329	0.552915	0.001864	65.621986	66.945740	119.133926	-0.302568	0.000000	4.431768	0.000000	0.000000	0.000000	-1.810557	0.059424	2.374576	0.000000	0.000000	4.000000	11.000000	0.000000
21928.383794	0.005329	0.552915	0.001864	65.621986	66.945740	119.133926	-0.302568	0.000000	4.431768	0.000000	0.000000	0.000000	-1.810557	0.059424	2.374576	0.000000	0.000000	4.000000	11.000000	0.000000
21928.387128	-0.001235	0.553230	0.012123	65.359230	72.787727	124.313942	0.093194	0.000000	4.733528	0.000000	0.000000	0.000000	-1.969409	0.094450	3.077599	0.000000	0.000000	4.000000	11.000000	0.000000
21928.390461	-0.001235	0.553230	0.012123	65.359230	72.787727	124.313942	0.093194	0.000000	4.733528	0.000000	0.000000	0.000000	-1.969409	0.094450	3.077599	0.000000	0.000000	4.000000	11.000000	0.000000
21928.393794	-0.001235	0.553230	0.012123	65.359230	72.787727	124.313942	0.093194	0.000000	4.733528	0.000000	0.000000	0.000000	-1.969409	0.094450	3.077599	0.000000	0.000000	4.000000	11.000000	0.000000
21928.397128	-0.006493	0.553527	0.021989	65.222191	78.012703	128.751724	0.594485	0.000000	4.964533	0.000000	0.000000	0.000000	-1.577440	0.088953	2.959844	0.000000	0.000000	4.000000	11.000000	0.000000
21928.400461	-0.006493	0.553527	0.021989	65.222191	78.012703	128.751724	0.594485	0.000000	4.964533	0.000000	0.000000	0.000000	-1.577440	0.088953	2.959844	0.000000	0.000000	4.000000	11.000000	0.000000
21928.403794	-0.006493	0.553527	0.021989	65.222191	78.012703	128.751724	0.594485	0.000000	4.964533	0.000000	0.000000	0.000000	-1.577440	0.088953	2.959844	0.000000	0.000000	4.000000	11.000000	0.000000
21928.407128	-0.011049	0.553758	0.032257	65.286850	83.370064	132.898209	1.011069	0.000000	4.896707	0.000000	0.000000	0.000000	-1.366536	0.069280	3.080437	0.000000	0.000000	4.000000	11.000000	0.000000
21928.410461	-0.011049	0.553758	0.032257	65.286850	83.370064	132.898209	1.011069	0.000000	4.896707	0.000000	0.000000	0.000000	-1.366536	0.069280	3.080437	0.000000	0.000000	4.000000	11.000000	0.000000
21928.413794	-0.011049	0.553758	0.032257	65.286850	83.370064	132.898209	1.011069	0.000000	4.896707	0.000000	0.000000	0.000000	-1.366536	0.069280	3.080437	0.000000	0.000000	4.000000	11.000000	0.000000
21928.417128	-0.014876	0.553920	0.042913	65.612274	88.936127	136.853043	1.394726	0.000000	4.801535	0.000000	0.000000	0.000000	-1.148326	0.048805	3.196743	0.000000	0.000000	4.000000	11.000000	0.000000
21928.420461	-0.014876	0.553920	0.042913	65.612274	88.936127	136.853043	1.394726	0.000000	4.801535	0.000000	0.000000	0.000000	-1.148326	0.048805	3.196743	0.000000	0.000000	4.000000	11.000000	0.000000
21928.423794	-0.014876	0.553920	0.042913	65.612274	88.936127	136.853043	1.394726	0.000000	4.801535	0.000000	0.000000	0.000000	-1.148326	0.048805	3.196743	0.000000	0.000000	4.000000	11.000000	0.000000
21928.427128	-0.017925	0.554087	0.053945	66.061371	94.667587	140.784271	1.749683	0.000000	4.683867	0.000000	0.000000	0.000000	-0.914572	0.049976	3.309742	0.000000	0.000000	4.000000	11.000000	0.000000
21928.430461	-0.017925	0.554087	0.053945	66.061371	94.667587	140.784271	1.749683	0.000000	4.683867	0.000000	0.000000	0.000000	-0.914572	0.049976	3.309742	0.000000	0.000000	4.000000	11.000000	0.000000
21928.433794	-0.017925	0.554087	0.053945	66.061371	94.667587	140.784271	1.749683	0.000000	4.683867	0.000000	0.000000	0.000000	-0.914572	0.049976	3.309742	0.000000	0.000000	4.000000	11.000000	0.000000
21928.437128	-0.019887	0.554190	0.065272	66.468979	100.275620	144.605988	2.079966	0.000000	4.546839	0.000000	0.000000	0.000000	-0.588536	0.030851	3.398019	0.000000	0.000000	4.000000	11.000000	0.000000
21928.440461	-0.019887	0.554190	0.065272	66.468979	100.275620	144.605988	2.079966	0.000000	4.546839	0.000000	0.000000	0.000000	-0.588536	0.030851	3.398019	0.000000	0.000000	4.000000	11.000000	0.000000
21928.443794	-0.019887	0.554190	0.065272	66.468979	100.275620	144.605988	2.079966	0.000000	4.546839	0.000000	0.000000	0.000000	-0.588536	0.030851	3.398019	0.000000	0.000000	4.000000	11.000000	0.000000
21928.447128	-0.020705	0.554277	0.076779	66.722107	105.270973	147.999619	2.390848	0.000000	4.391338	0.000000	0.000000	0.000000	-0.245632	0.026043	3.452205	0.000000	0.000000	4.000000	11.000000	0.000000
21928.450461	-0.020705	0.554277	0.076779	66.722107	105.270973	147.999619	2.390848	0.000000	4.391338	0.000000	0.000000	0.000000	-0.245632	0.026043	3.452205	0.000000	0.000000	4.000000	11.000000	0.000000
21928.453794	-0.020705	0.554277	0.076779	66.722107	105.270973	147.999619	2.390848	0.000000	4.391338	0.000000	0.000000	0.000000	-0.245632	0.026043	3.452205	0.000000	0.000000	4.000000	11.000000	0.000000
21928.457128	-0.020773	0.554387	0.087204	66.821136	108.956924	150.459045	2.683547	0.000000	4.218835	0.000000	0.000000	0.000000	-0.020335	0.033205	3.127458	0.000000	0.000000	4.000000	11.000000	0.000000
21928.460461	-0.020773	0.554387	0.087204	66.821136	108.956924	150.459045	2.683547	0.000000	4.218835	0.000000	0.000000	0.000000	-0.020335	0.033205	3.127458	0.000000	0.000000	4.000000	11.000000	0.000000
21928.463794	-0.020773	0.554387	0.087204	66.821136	108.956924	150.459045	2.683547	0.000000	4.218835	0.000000	0.000000	0.000000	-0.020335	0.033205	3.127458	0.000000	0.000000	4.000000	11.000000	0.000000
21928.467128	-0.020091	0.554533	0.099849	66.945274	112.857567	152.974640	2.926989	0.000000	4.053731	0.000000	0.000000	0.000000	0.204777	0.043743	3.793467	0.000000	0.000000	4.000000	11.000000	0.000000
21928.470461	-0.020091	0.554533	0.099849	66.945274	112.857567	152.974640	2.926989	0.000000	4.053731	0.000000	0.000000	0.000000	0.204777	0.043743	3.793467	0.000000	0.000000	4.000000	11.000000	0.000000
21928.473794	-0.020091	0.554533	0.099849	66.945274	112.857567	152.974640	2.926989	0.000000	4.053731	0.000000	0.000000	0.000000	0.204777	0.043743	3.793467	0.000000	0.000000	4.000000	11.000000	0.000000
21928.477128	-0.018893	0.554590	0.110006	67.238907	115.847389	154.785690	3.196639	0.000000	3.844671	0.000000	0.000000	0.000000	0.359163	0.017034	3.047048	0.000000	0.000000	4.000000	11.000000	0.000000
21928.480461	-0.018893	0.554590	0.110006	67.238907	115.847389	154.785690	3.196639	0.000000	3.844671	0.000000	0.000000	0.000000	0.359163	0.017034	3.047048	0.000000	0.000000	4.000000	11.000000	0.000000
21928.483794	-0.018893	0.554590	0.110006	67.238907	115.847389	154.785690	3.196639	0.000000	3.844671	0.000000	0.000000	0.000000	0.359163	0.017034	3.047048	0.000000	0.000000	4.000000	11.000000	0.000000
21928.487128	-0.017062	0.554482	0.121001	67.837685	119.141571	156.693909	3.395699	0.000000	3.670045	0.000000	0.000000	0.000000	0.549504	-0.032215	3.298487	0.000000	0.000000	4.000000	11.000000	0.000000
21928.490461	-0.017062	0.554482	0.121001	67.837685	119.141571	156.693909	3.395699	0.000000	3.670045	0.000000	0.000000	0.000000	0.549504	-0.032215	3.298487	0.000000	0.000000	4.000000	11.000000	0.000000
21928.493794	-0.017062	0.554482	0.121001	67.837685	119.141571	156.693909	3.395699	0.000000	3.670045	0.000000	0.000000	0.000000	0.549504	-0.032215	3.298487	0.000000	0.000000	4.000000	11.000000	0.000000
21928.497128	-0.014694	0.554301	0.131792	68.639252	122.484406	158.606003	3.593541	0.000000	3.476559	0.000000	0.000000	0.000000	0.710290	-0.054412	3.237454	0.000000	0.000000	4.000000	11.000000	0.000000
21928.500461	-0.014694	0.554301	0.131792	68.639252	122.484406	158.606003	3.593541	0.000000	3.476559	0.000000	0.000000	0.000000	0.710290	-0.054412	3.237454	0.000000	0.000000	4.000000	11.000000	0.000000
21928.503794	-0.014694	0.554301	0.131792	68.639252	122.484406	158.606003	3.593541	0.000000	3.476559	0.000000	0.000000	0.000000	0.710290	-0.054412	3.237454	0.000000	0.000000	4.000000	11.000000	0.000000
21928.507128	-0.011245	0.553957	0.143269	69.522903	126.113815	160.707382	3.771722	0.000000	3.282395	0.000000	0.000000	0.000000	1.034849	-0.103344	3.442910	0.000000	0.000000	4.000000	11.000000	0.000000
21928.510461	-0.011245	0.553957	0.143269	69.522903	126.113815	160.707382	3.771722	0.000000	3.282395	0.000000	0.000000	0.000000	1.034849	-0.103344	3.442910	0.000000	0.000000	4.000000	11.000000	0.000000
21928.513794	-0.011245	0.553957	0.143269	69.522903	126.113815	160.707382	3.771722	0.000000	3.282395	0.000000	0.000000	0.000000	1.034849	-0.103344	3.442910	0.000000	0.000000	4.000000	11.000000	0.000000
21928.517128	-0.007259	0.553571	0.153355	70.154022	128.951172	162.321060	3.949252	0.000000	3.066498	0.000000	0.000000	0.000000	1.195689	-0.115840	3.025800	0.000000	0.000000	4.000000	11.000000	0.000000
21928.520461	-0.007259	0.553571	0.153355	70.154022	128.951172	162.321060	3.949252	0.000000	3.066498	0.000000	0.000000	0.000000	1.195689	-0.115840	3.025800	0.000000	0.000000	4.000000	11.000000	0.000000
21928.523794	-0.007259	0.553571	0.153355	70.154022	128.951172	162.321060	3.949252	0.000000	3.066498	0.000000	0.000000	0.000000	1.195689	-0.115840	3.025800	0.000000	0.000000	4.000000	11.000000	0.000000
21928.527128	-0.002545	0.553170	0.163060	70.619896	131.262894	163.763840	4.097280	0.000000	2.865711	0.000000	0.000000	0.000000	1.414099	-0.120231	2.911720	0.000000	0.000000	4.000000	11.000000	0.000000
21928.530461	-0.002545	0.553170	0.163060	70.619896	131.262894	163.763840	4.097280	0.000000	2.865711	0.000000	0.000000	0.000000	1.414099	-0.120231	2.911720	0.000000	0.000000	4.000000	11.000000	0.000000
21928.533794	-0.002545	0.553170	0.163060	70.619896	131.262894	163.763840	4.097280	0.000000	2.865711	0.000000	0.000000	0.000000	1.414099	-0.120231	2.911720	0.000000	0.000000	4.000000	11.000000	0.000000
21928.537128	0.002886	0.552763	0.172377	71.033897	133.375824	166.086884	4.232595	0.000000	2.661792	0.000000	0.000000	0.000000	1.629265	-0.121945	2.794953	0.000000	0.000000	4.000000	11.000000	0.000000
21928.540461	0.002886	0.552763	0.172377	71.033897	133.375824	166.086884	4.232595	0.000000	2.661792	0.000000	0.000000	0.000000	1.629265	-0.121945	2.794953	0.000000	0.000000	4.000000	11.000000	0.000000
21928.543794	0.002886	0.552763	0.172377	71.033897	133.375824	166.086884	4.232595	0.000000	2.661792	0.000000	0.000000	0.000000	1.629265	-0.121945	2.794953	0.000000	0.000000	4.000000	11.000000	0.000000
21928.547128	0.008309	0.552442	0.180307	71.462555	135.489639	169.076889	4.356231	0.000000	2.454232	0.000000	0.000000	0.000000	1.627036	-0.096234	2.379008	0.000000	0.000000	4.000000	11.000000	0.000000
21928.550461	0.008309	0.552442	0.180307	71.462555	135.489639	169.076889	4.356231	0.000000	2.454232	0.000000	0.000000	0.000000	1.627036	-0.096234	2.379008	0.000000	0.000000	4.000000	11.000000	0.000000
21928.553794	0.008309	0.552442	0.180307	71.462555	135.489639	169.076889	4.356231	0.000000	2.454232	0.000000	0.000000	0.000000	1.627036	-0.096234	2.379008	0.000000	0.000000	4.000000	11.000000	0.000000
21928.557128	0.014858	0.552062	0.188627	72.077583	138.514435	172.541092	4.456831	0.000000	2.266419	0.000000	0.000000	0.000000	1.964571	-0.114181	2.496044	0.000000	0.000000	4.000000	11.000000	0.000000
21928.560461	0.014858	0.552062	0.188627	72.077583	138.514435	172.541092	4.456831	0.000000	2.266419	0.000000	0.000000	0.000000	1.964571	-0.114181	2.496044	0.000000	0.000000	4.000000	11.000000	0.000000
21928.563794	0.014858	0.552062	0.188627	72.077583	138.514435	172.541092	4.456831	0.000000	2.266419	0.000000	0.000000	0.000000	1.964571	-0.114181	2.496044	0.000000	0.000000	4.000000	11.000000	0.000000
21928.567128	0.022608	0.551627	0.197140	72.943352	142.923752	176.902863	4.557251	0.000000	2.057050	0.000000	0.000000	0.000000	2.325011	-0.130343	2.553830	0.000000	0.000000	4.000000	11.000000	0.000000
21928.570461	0.022608	0.551627	0.197140	72.943352	142.923752	176.902863	4.557251	0.000000	2.057050	0.000000	0.000000	0.000000	2.325011	-0.130343	2.553830	0.000000	0.000000	4.000000	11.000000	0.000000
21928.573794	0.022608	0.551627	0.197140	72.943352	142.923752	176.902863	4.557251	0.000000	2.057050	0.000000	0.000000	0.000000	2.325011	-0.130343	2.553830	0.000000	0.000000	4.000000	11.000000	0.000000
21928.577128	0.029429	0.551308	0.203608	73.732620	147.324661	-178.700256	4.654203	0.000000	1.827128	0.000000	0.000000	0.000000	2.046348	-0.095916	1.940493	0.000000	0.000000	4.000000	11.000000	0.000000
21928.580461	0.029429	0.551308	0.203608	73.732620	147.324661	-178.700256	4.654203	0.000000	1.827128	0.000000	0.000000	0.000000	2.046348	-0.095916	1.940493	0.000000	0.000000	4.000000	11.000000	0.000000
21928.583794	0.029429	0.551308	0.203608	73.732620	147.324661	-178.700256	4.654203	0.000000	1.827128	0.000000	0.000000	0.000000	2.046348	-0.095916	1.940493	0.000000	0.000000	4.000000	11.000000	0.000000
21928.587128	0.037441	0.550926	0.210218	74.603951	152.965454	-173.113358	4.724274	0.000000	1.637448	0.000000	0.000000	0.000000	2.403802	-0.114496	1.983022	0.000000	0.000000	4.000000	11.000000	0.000000
21928.590461	0.037441	0.550926	0.210218	74.603951	152.965454	-173.113358	4.724274	0.000000	1.637448	0.000000	0.000000	0.000000	2.403802	-0.114496	1.983022	0.000000	0.000000	4.000000	11.000000	0.000000
21928.593794	0.037441	0.550926	0.210218	74.603951	152.965454	-173.113358	4.724274	0.000000	1.637448	0.000000	0.000000	0.000000	2.403802	-0.114496	1.983022	0.000000	0.000000	4.000000	11.000000	0.000000
21928.597128	0.045866	0.550582	0.216234	75.387962	158.942795	-167.020920	4.792300	0.000000	1.426133	0.000000	0.000000	0.000000	2.527334	-0.103291	1.804644	0.000000	0.000000	4.000000	11.000000	0.000000
21928.600461	0.045866	0.550582	0.216234	75.387962	158.942795	-167.020920	4.792300	0.000000	1.426133	0.000000	0.000000	0.000000	2.527334	-0.103291	1.804644	0.000000	0.000000	4.000000	11.000000	0.000000
21928.603794	0.045866	0.550582	0.216234	75.387962	158.942795	-167.020920	4.792300	0.000000	1.426133	0.000000	0.000000	0.000000	2.527334	-0.103291	1.804644	0.000000	0.000000	4.000000	11.000000	0.000000
21928.607128	0.054595	0.550262	0.221648	76.052139	164.963257	-160.770508	4.850313	0.000000	1.214275	0.000000	0.000000	0.000000	2.618605	-0.095937	1.624434	0.000000	0.000000	4.000000	11.000000	0.000000
21928.610461	0.054595	0.550262	0.221648	76.052139	164.963257	-160.770508	4.850313	0.000000	1.214275	0.000000	0.000000	0.000000	2.618605	-0.095937	1.624434	0.000000	0.000000	4.000000	11.000000	0.000000
21928.613794	0.054595	0.550262	0.221648	76.052139	164.963257	-160.770508	4.850313	0.000000	1.214275	0.000000	0.000000	0.000000	2.618605	-0.095937	1.624434	0.000000	0.000000	4.000000	11.000000	0.000000
21928.617128	0.063614	0.550011	0.226461	76.575867	170.343567	-155.049850	4.898279	0.000000	1.003428	0.000000	0.000000	0.000000	2.705757	-0.075223	1.443749	0.000000	0.000000	4.000000	11.000000	0.000000
21928.620461	0.063614	0.550011	0.226461	76.575867	170.343567	-155.049850	4.898279	0.000000	1.003428	0.000000	0.000000	0.000000	2.705757	-0.075223	1.443749	0.000000	0.000000	4.000000	11.000000	0.000000
21928.623794	0.063614	0.550011	0.226461	76.575867	170.343567	-155.049850	4.898279	0.000000	1.003428	0.000000	0.000000	0.000000	2.705757	-0.075223	1.443749	0.000000	0.000000	4.000000	11.000000	0.000000
21928.627128	0.072875	0.549854	0.230659	76.983978	174.694199	-149.998016	4.936684	0.000000	0.793192	0.000000	0.000000	0.000000	2.778355	-0.047311	1.259474	0.000000	0.000000	4.000000	11.000000	0.000000
21928.630461	0.072875	0.549854	0.230659	76.983978	174.694199	-149.998016	4.936684	0.000000	0.793192	0.000000	0.000000	0.000000	2.778355	-0.047311	1.259474	0.000000	0.000000	4.000000	11.000000	0.000000
21928.633794	0.072875	0.549854	0.230659	76.983978	174.694199	-149.998016	4.936684	0.000000	0.793192	0.000000	0.000000	0.000000	2.778355	-0.047311	1.259474	0.000000	0.000000	4.000000	11.000000	0.000000
21928.637128	0.082356	0.549711	0.234195	77.321602	178.124130	-144.540878	4.965781	0.000000	0.583965	0.000000	0.000000	0.000000	2.844378	-0.042715	1.060604	0.000000	0.000000	4.000000	11.000000	0.000000
21928.640461	0.082356	0.549711	0.234195	77.321602	178.124130	-144.540878	4.965781	0.000000	0.583965	0.000000	0.000000	0.000000	2.844378	-0.042715	1.060604	0.000000	0.000000	4.000000	11.000000	0.000000
21928.643794	0.082356	0.549711	0.234195	77.321602	178.124130	-144.540878	4.965781	0.000000	0.583965	0.000000	0.000000	0.000000	2.844378	-0.042715	1.060604	0.000000	0.000000	4.000000	11.000000	0.000000
21928.647128	0.093012	0.549677	0.237318	77.666771	-178.510223	-138.600281	4.985871	0.000000	0.375625	0.000000	0.000000	0.000000	3.196679	-0.010122	0.937157	0.000000	0.000000	4.000000	11.000000	0.000000
21928.650461	0.093012	0.549677	0.237318	77.666771	-178.510223	-138.600281	4.985871	0.000000	0.375625	0.000000	0.000000	0.000000	3.196679	-0.010122	0.937157	0.000000	0.000000	4.000000	11.000000	0.000000
21928.653794	0.093012	0.549677	0.237318	77.666771	-178.510223	-138.600281	4.985871	0.000000	0.375625	0.000000	0.000000	0.000000	3.196679	-0.010122	0.937157	0.000000	0.000000	4.000000	11.000000	0.000000
21928.657128	0.101894	0.549677	0.239211	77.939156	-175.432693	-133.810318	4.997834	0.000000	0.147167	0.000000	0.000000	0.000000	2.664787	-0.000221	0.567767	0.000000	0.000000	4.000000	11.000000	0.000000
21928.660461	0.101894	0.549677	0.239211	77.939156	-175.432693	-133.810318	4.997834	0.000000	0.147167	0.000000	0.000000	0.000000	2.664787	-0.000221	0.567767	0.000000	0.000000	4.000000	11.000000	0.000000
21928.663794	0.101894	0.549677	0.239211	77.939156	-175.432693	-133.810318	4.997834	0.000000	0.147167	0.000000	0.000000	0.000000	2.664787	-0.000221	0.567767	0.000000	0.000000	4.000000	11.000000	0.000000
21928.667128	0.111829	0.549761	0.240608	78.213440	-171.347275	-128.590866	4.999843	0.000000	-0.039597	0.000000	0.000000	0.000000	2.980386	0.025390	0.419001	0.000000	0.000000	4.000000	11.000000	0.000000
21928.670461	0.111829	0.549761	0.240608	78.213440	-171.347275	-128.590866	4.999843	0.000000	-0.039597	0.000000	0.000000	0.000000	2.980386	0.025390	0.419001	0.000000	0.000000	4.000000	11.000000	0.000000
21928.673794	0.111829	0.549761	0.240608	78.213440	-171.347275	-128.590866	4.999843	0.000000	-0.039597	0.000000	0.000000	0.000000	2.980386	0.025390	0.419001	0.000000	0.000000	4.000000	11.000000	0.000000
21928.677128	0.122688	0.549935	0.241346	78.431374	-166.034805	-122.706100	4.993968	0.000000	-0.245521	0.000000	0.000000	0.000000	3.257526	0.051982	0.221549	0.000000	0.000000	4.000000	11.000000	0.000000
21928.680461	0.122688	0.549935	0.241346	78.431374	-166.034805	-122.706100	4.993968	0.000000	-0.245521	0.000000	0.000000	0.000000	3.257526	0.051982	0.221549	0.000000	0.000000	4.000000	11.000000	0.000000
21928.683794	0.122688	0.549935	0.241346	78.431374	-166.034805	-122.706100	4.993968	0.000000	-0.245521	0.000000	0.000000	0.000000	3.257526	0.051982	0.221549	0.000000	0.000000	4.000000	11.000000	0.000000
21928.687128	0.131552	0.550097	0.241304	78.515320	-161.365662	-116.765266	4.978053	0.000000	-0.467957	0.000000	0.000000	0.000000	2.659457	0.048762	-0.012751	0.000000	0.000000	4.000000	11.000000	0.000000
21928.690461	0.131552	0.550097	0.241304	78.515320	-161.365662	-116.765266	4.978053	0.000000	-0.467957	0.000000	0.000000	0.000000	2.659457	0.048762	-0.012751	0.000000	0.000000	4.000000	11.000000	0.000000
21928.693794	0.131552	0.550097	0.241304	78.515320	-161.365662	-116.765266	4.978053	0.000000	-0.467957	0.000000	0.000000	0.000000	2.659457	0.048762	-0.012751	0.000000	0.000000	4.000000	11.000000	0.000000
21928.697128	0.141363	0.550374	0.240622	78.510307	-156.248535	-109.845459	4.957796	0.000000	-0.648272	0.000000	0.000000	0.000000	2.943219	0.083185	-0.204420	0.000000	0.000000	4.000000	11.000000	0.000000
21928.700461	0.141363	0.550374	0.240622	78.510307	-156.248535	-109.845459	4.957796	0.000000	-0.648272	0.000000	0.000000	0.000000	2.943219	0.083185	-0.204420	0.000000	0.000000	4.000000	11.000000	0.000000
21928.703794	0.141363	0.550374	0.240622	78.510307	-156.248535	-109.845459	4.957796	0.000000	-0.648272	0.000000	0.000000	0.000000	2.943219	0.083185	-0.204420	0.000000	0.000000	4.000000	11.000000	0.000000
21928.707128	0.152153	0.550718	0.239021	78.406197	-151.005264	-102.701691	4.927724	0.000000	-0.847079	0.000000	0.000000	0.000000	3.236861	0.102979	-0.480304	0.000000	0.000000	4.000000	11.000000	0.000000
21928.710461	0.152153	0.550718	0.239021	78.406197	-151.005264	-102.701691	4.927724	0.000000	-0.847079	0.000000	0.000000	0.000000	3.236861	0.102979	-0.480304	0.000000	0.000000	4.000000	11.000000	0.000000
21928.713794	0.152153	0.550718	0.239021	78.406197	-151.005264	-102.701691	4.927724	0.000000	-0.847079	0.000000	0.000000	0.000000	3.236861	0.102979	-0.480304	0.000000	0.000000	4.000000	11.000000	0.000000
21928.717128	0.160885	0.551006	0.237144	78.273315	-147.157089	-97.125443	4.885068	0.000000	-1.065885	0.000000	0.000000	0.000000	2.619715	0.086590	-0.563096	0.000000	0.000000	4.000000	11.000000	0.000000
21928.720461	0.160885	0.551006	0.237144	78.273315	-147.157089	-97.125443	4.885068	0.000000	-1.065885	0.000000	0.000000	0.000000	2.619715	0.086590	-0.563096	0.000000	0.000000	4.000000	11.000000	0.000000
21928.723794	0.160885	0.551006	0.237144	78.273315	-147.157089	-97.125443	4.885068	0.000000	-1.065885	0.000000	0.000000	0.000000	2.619715	0.086590	-0.563096	0.000000	0.000000	4.000000	11.000000	0.000000
21928.727128	0.170544	0.551338	0.234485	78.176712	-143.141678	-91.427498	4.842932	0.000000	-1.243387	0.000000	0.000000	0.000000	2.897609	0.099453	-0.797646	0.000000	0.000000	4.000000	11.000000	0.000000
21928.730461	0.170544	0.551338	0.234485	78.176712	-143.141678	-91.427498	4.842932	0.000000	-1.243387	0.000000	0.000000	0.000000	2.897609	0.099453	-0.797646	0.000000	0.000000	4.000000	11.000000	0.000000
21928.733794	0.170544	0.551338	0.234485	78.176712	-143.141678	-91.427498	4.842932	0.000000	-1.243387	0.000000	0.000000	0.000000	2.897609	0.099453	-0.797646	0.000000	0.000000	4.000000	11.000000	0.000000
21928.737128	0.179931	0.551638	0.231353	78.214775	-138.835739	-85.956612	4.788017	0.000000	-1.440450	0.000000	0.000000	0.000000	2.816199	0.089920	-0.939749	0.000000	0.000000	4.000000	11.000000	0.000000
21928.740461	0.179931	0.551638	0.231353	78.214775	-138.835739	-85.956612	4.788017	0.000000	-1.440450	0.000000	0.000000	0.000000	2.816199	0.089920	-0.939749	0.000000	0.000000	4.000000	11.000000	0.000000
21928.743794	0.179931	0.551638	0.231353	78.214775	-138.835739	-85.956612	4.788017	0.000000	-1.440450	0.000000	0.000000	0.000000	2.816199	0.089920	-0.939749	0.000000	0.000000	4.000000	11.000000	0.000000
21928.747128	0.188933	0.551905	0.227782	78.336830	-134.154037	-80.101776	4.725893	0.000000	-1.632768	0.000000	0.000000	0.000000	2.700733	0.080103	-1.071214	0.000000	0.000000	4.000000	11.000000	0.000000
21928.750461	0.188933	0.551905	0.227782	78.336830	-134.154037	-80.101776	4.725893	0.000000	-1.632768	0.000000	0.000000	0.000000	2.700733	0.080103	-1.071214	0.000000	0.000000	4.000000	11.000000	0.000000
21928.753794	0.188933	0.551905	0.227782	78.336830	-134.154037	-80.101776	4.725893	0.000000	-1.632768	0.000000	0.000000	0.000000	2.700733	0.080103	-1.071214	0.000000	0.000000	4.000000	11.000000	0.000000
21928.757128	0.198262	0.552212	0.223384	78.513992	-129.002151	-73.242920	4.657591	0.000000	-1.818473	0.000000	0.000000	0.000000	2.798473	0.092188	-1.319461	0.000000	0.000000	4.000000	11.000000	0.000000
21928.760461	0.198262	0.552212	0.223384	78.513992	-129.002151	-73.242920	4.657591	0.000000	-1.818473	0.000000	0.000000	0.000000	2.798473	0.092188	-1.319461	0.000000	0.000000	4.000000	11.000000	0.000000
21928.763794	0.198262	0.552212	0.223384	78.513992	-129.002151	-73.242920	4.657591	0.000000	-1.818473	0.000000	0.000000	0.000000	2.798473	0.092188	-1.319461	0.000000	0.000000	4.000000	11.000000	0.000000
21928.767128	0.206307	0.552444	0.218966	78.736992	-125.098824	-67.691109	4.576781	0.000000	-2.013226	0.000000	0.000000	0.000000	2.413517	0.069627	-1.325507	0.000000	0.000000	4.000000	11.000000	0.000000
21928.770461	0.206307	0.552444	0.218966	78.736992	-125.098824	-67.691109	4.576781	0.000000	-2.013226	0.000000	0.000000	0.000000	2.413517	0.069627	-1.325507	0.000000	0.000000	4.000000	11.000000	0.000000
21928.773794	0.206307	0.552444	0.218966	78.736992	-125.098824	-67.691109	4.576781	0.000000	-2.013226	0.000000	0.000000	0.000000	2.413517	0.069627	-1.325507	0.000000	0.000000	4.000000	11.000000	0.000000
21928.777128	0.213305	0.552596	0.214614	79.063011	-122.819107	-63.969620	4.497928	0.000000	-2.183723	0.000000	0.000000	0.000000	2.099362	0.045535	-1.305486	0.000000	0.000000	4.000000	11.000000	0.000000
21928.780461	0.213305	0.552596	0.214614	79.063011	-122.819107	-63.969620	4.497928	0.000000	-2.183723	0.000000	0.000000	0.000000	2.099362	0.045535	-1.305486	0.000000	0.000000	4.000000	11.000000	0.000000
21928.783794	0.213305	0.552596	0.214614	79.063011	-122.819107	-63.969620	4.497928	0.000000	-2.183723	0.000000	0.000000	0.000000	2.099362	0.045535	-1.305486	0.000000	0.000000	4.000000	11.000000	0.000000
21928.787128	0.221650	0.552731	0.208857	79.485077	-120.883957	-60.454403	4.421616	0.000000	-2.334376	0.000000	0.000000	0.000000	2.503698	0.040658	-1.727007	0.000000	0.000000	4.000000	11.000000	0.000000
21928.790461	0.221650	0.552731	0.208857	79.485077	-120.883957	-60.454403	4.421616	0.000000	-2.334376	0.000000	0.000000	0.000000	2.503698	0.040658	-1.727007	0.000000	0.000000	4.000000	11.000000	0.000000
21928.793794	0.221650	0.552731	0.208857	79.485077	-120.883957	-60.454403	4.421616	0.000000	-2.334376	0.000000	0.000000	0.000000	2.503698	0.040658	-1.727007	0.000000	0.000000	4.000000	11.000000	0.000000
21928.797128	0.228223	0.552814	0.203799	79.752007	-119.323540	-57.796978	4.320542	0.000000	-2.516528	0.000000	0.000000	0.000000	1.971853	0.024825	-1.517555	0.000000	0.000000	4.000000	11.000000	0.000000
21928.800461	0.228223	0.552814	0.203799	79.752007	-119.323540	-57.796978	4.320542	0.000000	-2.516528	0.000000	0.000000	0.000000	1.971853	0.024825	-1.517555	0.000000	0.000000	4.000000	11.000000	0.000000
21928.803794	0.228223	0.552814	0.203799	79.752007	-119.323540	-57.796978	4.320542	0.000000	-2.516528	0.000000	0.000000	0.000000	1.971853	0.024825	-1.517555	0.000000	0.000000	4.000000	11.000000	0.000000
21928.807128	0.235004	0.552817	0.197831	79.969559	-117.751305	-55.003086	4.232050	0.000000	-2.662660	0.000000	0.000000	0.000000	2.034302	0.000866	-1.790466	0.000000	0.000000	4.000000	11.000000	0.000000
21928.810461	0.235004	0.552817	0.197831	79.969559	-117.751305	-55.003086	4.232050	0.000000	-2.662660	0.000000	0.000000	0.000000	2.034302	0.000866	-1.790466	0.000000	0.000000	4.000000	11.000000	0.000000
21928.813794	0.235004	0.552817	0.197831	79.969559	-117.751305	-55.003086	4.232050	0.000000	-2.662660	0.000000	0.000000	0.000000	2.034302	0.000866	-1.790466	0.000000	0.000000	4.000000	11.000000	0.000000
21928.817128	0.241312	0.552822	0.191384	80.132187	-116.551323	-52.544174	4.129973	0.000000	-2.818390	0.000000	0.000000	0.000000	1.892233	0.001473	-1.933838	0.000000	0.000000	4.000000	11.000000	0.000000
21928.820461	0.241312	0.552822	0.191384	80.132187	-116.551323	-52.544174	4.129973	0.000000	-2.818390	0.000000	0.000000	0.000000	1.892233	0.001473	-1.933838	0.000000	0.000000	4.000000	11.000000	0.000000
21928.823794	0.241312	0.552822	0.191384	80.132187	-116.551323	-52.544174	4.129973	0.000000	-2.818390	0.000000	0.000000	0.000000	1.892233	0.001473	-1.933838	0.000000	0.000000	4.000000	11.000000	0.000000
21928.827128	0.247221	0.552825	0.184429	80.294220	-115.714294	-50.683189	4.022351	0.000000	-2.969964	0.000000	0.000000	0.000000	1.772838	0.000867	-2.086767	0.000000	0.000000	4.000000	11.000000	0.000000
21928.830461	0.247221	0.552825	0.184429	80.294220	-115.714294	-50.683189	4.022351	0.000000	-2.969964	0.000000	0.000000	0.000000	1.772838	0.000867	-2.086767	0.000000	0.000000	4.000000	11.000000	0.000000
21928.833794	0.247221	0.552825	0.184429	80.294220	-115.714294	-50.683189	4.022351	0.000000	-2.969964	0.000000	0.000000	0.000000	1.772838	0.000867	-2.086767	0.000000	0.000000	4.000000	11.000000	0.000000
21928.837128	0.252640	0.552847	0.177042	80.580574	-114.451355	-48.311077	3.907668	0.000000	-3.119316	0.000000	0.000000	0.000000	1.625808	0.006582	-2.216111	0.000000	0.000000	4.000000	11.000000	0.000000
21928.840461	0.252640	0.552847	0.177042	80.580574	-114.451355	-48.311077	3.907668	0.000000	-3.119316	0.000000	0.000000	0.000000	1.625808	0.006582	-2.216111	0.000000	0.000000	4.000000	11.000000	0.000000
21928.843794	0.252640	0.552847	0.177042	80.580574	-114.451355	-48.311077	3.907668	0.000000	-3.119316	0.000000	0.000000	0.000000	1.625808	0.006582	-2.216111	0.000000	0.000000	4.000000	11.000000	0.000000
21928.847128	0.257748	0.552977	0.169439	81.156517	-111.096840	-43.615250	3.786855	0.000000	-3.264925	0.000000	0.000000	0.000000	1.532332	0.039187	-2.280674	0.000000	0.000000	4.000000	11.000000	0.000000
21928.850461	0.257748	0.552977	0.169439	81.156517	-111.096840	-43.615250	3.786855	0.000000	-3.264925	0.000000	0.000000	0.000000	1.532332	0.039187	-2.280674	0.000000	0.000000	4.000000	11.000000	0.000000
21928.853794	0.257748	0.552977	0.169439	81.156517	-111.096840	-43.615250	3.786855	0.000000	-3.264925	0.000000	0.000000	0.000000	1.532332	0.039187	-2.280674	0.000000	0.000000	4.000000	11.000000	0.000000
21928.857128	0.262707	0.553137	0.161694	81.939980	-105.160233	-36.354546	3.659530	0.000000	-3.407028	0.000000	0.000000	0.000000	1.487525	0.047836	-2.323590	0.000000	0.000000	4.000000	11.000000	0.000000
21928.860461	0.262707	0.553137	0.161694	81.939980	-105.160233	-36.354546	3.659530	0.000000	-3.407028	0.000000	0.000000	0.000000	1.487525	0.047836	-2.323590	0.000000	0.000000	4.000000	11.000000	0.000000
21928.863794	0.262707	0.553137	0.161694	81.939980	-105.160233	-36.354546	3.659530	0.000000	-3.407028	0.000000	0.000000	0.000000	1.487525	0.047836	-2.323590	0.000000	0.000000	4.000000	11.000000	0.000000
21928.867128	0.267482	0.553323	0.153820	82.706047	-97.364952	-27.384573	3.524480	0.000000	-3.546553	0.000000	0.000000	0.000000	1.432561	0.055905	-2.362131	0.000000	0.000000	4.000000	11.000000	0.000000
21928.870461	0.267482	0.553323	0.153820	82.706047	-97.364952	-27.384573	3.524480	0.000000	-3.546553	0.000000	0.000000	0.000000	1.432561	0.055905	-2.362131	0.000000	0.000000	4.000000	11.000000	0.000000
21928.873794	0.267482	0.553323	0.153820	82.706047	-97.364952	-27.384573	3.524480	0.000000	-3.546553	0.000000	0.000000	0.000000	1.432561	0.055905	-2.362131	0.000000	0.000000	4.000000	11.000000	0.000000
21928.877128	0.271912	0.553539	0.145929	83.277191	-87.845154	-16.808947	3.382149	0.000000	-3.682536	0.000000	0.000000	0.000000	1.329110	0.064882	-2.367374	0.000000	0.000000	4.000000	11.000000	0.000000
21928.880461	0.271912	0.553539	0.145929	83.277191	-87.845154	-16.808947	3.382149	0.000000	-3.682536	0.000000	0.000000	0.000000	1.329110	0.064882	-2.367374	0.000000	0.000000	4.000000	11.000000	0.000000
21928.883794	0.271912	0.553539	0.145929	83.277191	-87.845154	-16.808947	3.382149	0.000000	-3.682536	0.000000	0.000000	0.000000	1.329110	0.064882	-2.367374	0.000000	0.000000	4.000000	11.000000	0.000000
21928.887128	0.275681	0.553697	0.138075	83.559166	-77.455544	-5.602043	3.235713	0.000000	-3.811845	0.000000	0.000000	0.000000	1.130708	0.047396	-2.356218	0.000000	0.000000	4.000000	11.000000	0.000000
21928.890461	0.275681	0.553697	0.138075	83.559166	-77.455544	-5.602043	3.235713	0.000000	-3.811845	0.000000	0.000000	0.000000	1.130708	0.047396	-2.356218	0.000000	0.000000	4.000000	11.000000	0.000000
21928.893794	0.275681	0.553697	0.138075	83.559166	-77.455544	-5.602043	3.235713	0.000000	-3.811845	0.000000	0.000000	0.000000	1.130708	0.047396	-2.356218	0.000000	0.000000	4.000000	11.000000	0.000000
21928.897128	0.278840	0.553908	0.130134	83.575073	-67.151970	5.048344	3.089657	0.000000	-3.931161	0.000000	0.000000	0.000000	0.947640	0.063127	-2.382234	0.000000	0.000000	4.000000	11.000000	0.000000
21928.900461	0.278840	0.553908	0.130134	83.575073	-67.151970	5.048344	3.089657	0.000000	-3.931161	0.000000	0.000000	0.000000	0.947640	0.063127	-2.382234	0.000000	0.000000	4.000000	11.000000	0.000000
21928.903794	0.278840	0.553908	0.130134	83.575073	-67.151970	5.048344	3.089657	0.000000	-3.931161	0.000000	0.000000	0.000000	0.947640	0.063127	-2.382234	0.000000	0.000000	4.000000	11.000000	0.000000
21928.907128	0.281509	0.554220	0.121929	83.387550	-58.392342	14.172369	2.941874	0.000000	-4.042942	0.000000	0.000000	0.000000	0.800699	0.093829	-2.461392	0.000000	0.000000	4.000000	11.000000	0.000000
21928.910461	0.281509	0.554220	0.121929	83.387550	-58.392342	14.172369	2.941874	0.000000	-4.042942	0.000000	0.000000	0.000000	0.800699	0.093829	-2.461392	0.000000	0.000000	4.000000	11.000000	0.000000
21928.913794	0.281509	0.554220	0.121929	83.387550	-58.392342	14.172369	2.941874	0.000000	-4.042942	0.000000	0.000000	0.000000	0.800699	0.093829	-2.461392	0.000000	0.000000	4.000000	11.000000	0.000000
21928.917128	0.283591	0.554596	0.113413	83.114388	-52.638493	20.506561	2.788103	0.000000	-4.150480	0.000000	0.000000	0.000000	0.624643	0.112725	-2.554857	0.000000	0.000000	4.000000	11.000000	0.000000
21928.920461	0.283591	0.554596	0.113413	83.114388	-52.638493	20.506561	2.788103	0.000000	-4.150480	0.000000	0.000000	0.000000	0.624643	0.112725	-2.554857	0.000000	0.000000	4.000000	11.000000	0.000000
21928.923794	0.283591	0.554596	0.113413	83.114388	-52.638493	20.506561	2.788103	0.000000	-4.150480	0.000000	0.000000	0.000000	0.624643	0.112725	-2.554857	0.000000	0.000000	4.000000	11.000000	0.000000
21928.927128	0.285103	0.555121	0.104761	82.827171	-49.325161	24.223120	2.627779	0.000000	-4.253796	0.000000	0.000000	0.000000	0.453526	0.157618	-2.595814	0.000000	0.000000	4.000000	11.000000	0.000000
21928.930461	0.285103	0.555121	0.104761	82.827171	-49.325161	24.223120	2.627779	0.000000	-4.253796	0.000000	0.000000	0.000000	0.453526	0.157618	-2.595814	0.000000	0.000000	4.000000	11.000000	0.000000
21928.933794	0.285103	0.555121	0.104761	82.827171	-49.325161	24.223120	2.627779	0.000000	-4.253796	0.000000	0.000000	0.000000	0.453526	0.157618	-2.595814	0.000000	0.000000	4.000000	11.000000	0.000000
21928.937128	0.286020	0.555752	0.096241	82.516586	-47.095184	26.820807	2.462730	0.000000	-4.351432	0.000000	0.000000	0.000000	0.275117	0.189013	-2.555875	0.000000	0.000000	4.000000	11.000000	0.000000
21928.940461	0.286020	0.555752	0.096241	82.516586	-47.095184	26.820807	2.462730	0.000000	-4.351432	0.000000	0.000000	0.000000	0.275117	0.189013	-2.555875	0.000000	0.000000	4.000000	11.000000	0.000000
21928.943794	0.286020	0.555752	0.096241	82.516586	-47.095184	26.820807	2.462730	0.000000	-4.351432	0.000000	0.000000	0.000000	0.275117	0.189013	-2.555875	0.000000	0.000000	4.000000	11.000000	0.000000
21928.947128	0.286186	0.556492	0.088032	82.218735	-45.330055	29.034561	2.297562	0.000000	-4.440856	0.000000	0.000000	0.000000	0.049908	0.222169	-2.462828	0.000000	0.000000	4.000000	11.000000	0.000000
21928.950461	0.286186	0.556492	0.088032	82.218735	-45.330055	29.034561	2.297562	0.000000	-4.440856	0.000000	0.000000	0.000000	0.049908	0.222169	-2.462828	0.000000	0.000000	4.000000	11.000000	0.000000
21928.953794	0.286186	0.556492	0.088032	82.218735	-45.330055	29.034561	2.297562	0.000000	-4.440856	0.000000	0.000000	0.000000	0.049908	0.222169	-2.462828	0.000000	0.000000	4.000000	11.000000	0.000000
21928.957128	0.285573	0.557199	0.080150	82.060066	-43.773346	31.125002	2.137219	0.000000	-4.520209	0.000000	0.000000	0.000000	-0.184066	0.212084	-2.364424	0.000000	0.000000	4.000000	11.000000	0.000000
21928.960461	0.285573	0.557199	0.080150	82.060066	-43.773346	31.125002	2.137219	0.000000	-4.520209	0.000000	0.000000	0.000000	-0.184066	0.212084	-2.364424	0.000000	0.000000	4.000000	11.000000	0.000000
21928.963794	0.285573	0.557199	0.080150	82.060066	-43.773346	31.125002	2.137219	0.000000	-4.520209	0.000000	0.000000	0.000000	-0.184066	0.212084	-2.364424	0.000000	0.000000	4.000000	11.000000	0.000000
21928.967128	0.284057	0.557973	0.071651	82.169044	-42.090714	33.458862	1.982523	0.000000	-4.590164	0.000000	0.000000	0.000000	-0.454673	0.232170	-2.549683	0.000000	0.000000	4.000000	11.000000	0.000000
21928.970461	0.284057	0.557973	0.071651	82.169044	-42.090714	33.458862	1.982523	0.000000	-4.590164	0.000000	0.000000	0.000000	-0.454673	0.232170	-2.549683	0.000000	0.000000	4.000000	11.000000	0.000000
21928.973794	0.284057	0.557973	0.071651	82.169044	-42.090714	33.458862	1.982523	0.000000	-4.590164	0.000000	0.000000	0.000000	-0.454673	0.232170	-2.549683	0.000000	0.000000	4.000000	11.000000	0.000000
21928.977128	0.282304	0.558673	0.064696	82.443161	-40.637428	35.125000	1.813845	0.000000	-4.659396	0.000000	0.000000	0.000000	-0.525992	0.210020	-2.086445	0.000000	0.000000	4.000000	11.000000	0.000000
21928.980461	0.282304	0.558673	0.064696	82.443161	-40.637428	35.125000	1.813845	0.000000	-4.659396	0.000000	0.000000	0.000000	-0.525992	0.210020	-2.086445	0.000000	0.000000	4.000000	11.000000	0.000000
21928.983794	0.282304	0.558673	0.064696	82.443161	-40.637428	35.125000	1.813845	0.000000	-4.659396	0.000000	0.000000	0.000000	-0.525992	0.210020	-2.086445	0.000000	0.000000	4.000000	11.000000	0.000000
21928.987128	0.279934	0.559459	0.056752	82.925591	-39.030106	36.915070	1.672230	0.000000	-4.712074	0.000000	0.000000	0.000000	-0.711110	0.235770	-2.383193	0.000000	0.000000	4.000000	11.000000	0.000000
21928.990461	0.279934	0.559459	0.056752	82.925591	-39.030106	36.915070	1.672230	0.000000	-4.712074	0.000000	0.000000	0.000000	-0.711110	0.235770	-2.383193	0.000000	0.000000	4.000000	11.000000	0.000000
21928.993794	0.279934	0.559459	0.056752	82.925591	-39.030106	36.915070	1.672230	0.000000	-4.712074	0.000000	0.000000	0.000000	-0.711110	0.235770	-2.383193	0.000000	0.000000	4.000000	11.000000	0.000000
21928.997128	0.276962	0.560253	0.048721	83.457458	-37.191494	39.038616	1.504001	0.000000	-4.768436	0.000000	0.000000	0.000000	-0.891406	0.238242	-2.409322	0.000000	0.000000	4.000000	11.000000	0.000000
21929.000461	0.276962	0.560253	0.048721	83.457458	-37.191494	39.038616	1.504001	0.000000	-4.768436	0.000000	0.000000	0.000000	-0.891406	0.238242	-2.409322	0.000000	0.000000	4.000000	11.000000	0.000000
21929.003794	0.276962	0.560253	0.048721	83.457458	-37.191494	39.038616	1.504001	0.000000	-4.768436	0.000000	0.000000	0.000000	-0.891406	0.238242	-2.409322	0.000000	0.000000	4.000000	11.000000	0.000000
21929.007128	0.273264	0.561073	0.040843	83.836617	-33.436787	43.088459	1.327219	0.000000	-4.820632	0.000000	0.000000	0.000000	-1.109482	0.245901	-2.363627	0.000000	0.000000	4.000000	11.000000	0.000000
21929.010461	0.273264	0.561073	0.040843	83.836617	-33.436787	43.088459	1.327219	0.000000	-4.820632	0.000000	0.000000	0.000000	-1.109482	0.245901	-2.363627	0.000000	0.000000	4.000000	11.000000	0.000000
21929.013794	0.273264	0.561073	0.040843	83.836617	-33.436787	43.088459	1.327219	0.000000	-4.820632	0.000000	0.000000	0.000000	-1.109482	0.245901	-2.363627	0.000000	0.000000	4.000000	11.000000	0.000000
21929.017128	0.269039	0.561936	0.033363	83.799194	-25.047562	51.721859	1.147182	0.000000	-4.866618	0.000000	0.000000	0.000000	-1.267442	0.259090	-2.243724	0.000000	0.000000	4.000000	11.000000	0.000000
21929.020461	0.269039	0.561936	0.033363	83.799194	-25.047562	51.721859	1.147182	0.000000	-4.866618	0.000000	0.000000	0.000000	-1.267442	0.259090	-2.243724	0.000000	0.000000	4.000000	11.000000	0.000000
21929.023794	0.269039	0.561936	0.033363	83.799194	-25.047562	51.721859	1.147182	0.000000	-4.866618	0.000000	0.000000	0.000000	-1.267442	0.259090	-2.243724	0.000000	0.000000	4.000000	11.000000	0.000000
21929.027128	0.264340	0.562809	0.026155	83.317955	-14.494348	62.533817	0.968179	0.000000	-4.905367	0.000000	0.000000	0.000000	-1.409683	0.261774	-2.162526	0.000000	0.000000	4.000000	11.000000	0.000000
21929.030461	0.264340	0.562809	0.026155	83.317955	-14.494348	62.533817	0.968179	0.000000	-4.905367	0.000000	0.000000	0.000000	-1.409683	0.261774	-2.162526	0.000000	0.000000	4.000000	11.000000	0.000000
21929.033794	0.264340	0.562809	0.026155	83.317955	-14.494348	62.533817	0.968179	0.000000	-4.905367	0.000000	0.000000	0.000000	-1.409683	0.261774	-2.162526	0.000000	0.000000	4.000000	11.000000	0.000000
21929.037128	0.259101	0.563568	0.019097	82.598328	-4.848773	72.581146	0.785869	0.000000	-4.937854	0.000000	0.000000	0.000000	-1.571634	0.227846	-2.117422	0.000000	0.000000	4.000000	11.000000	0.000000
21929.040461	0.259101	0.563568	0.019097	82.598328	-4.848773	72.581146	0.785869	0.000000	-4.937854	0.000000	0.000000	0.000000	-1.571634	0.227846	-2.117422	0.000000	0.000000	4.000000	11.000000	0.000000
21929.043794	0.259101	0.563568	0.019097	82.598328	-4.848773	72.581146	0.785869	0.000000	-4.937854	0.000000	0.000000	0.000000	-1.571634	0.227846	-2.117422	0.000000	0.000000	4.000000	11.000000	0.000000
21929.047128	0.253532	0.564232	0.012091	81.782166	3.319473	81.337929	0.595875	0.000000	-4.964366	0.000000	0.000000	0.000000	-1.670767	0.199147	-2.101666	0.000000	0.000000	4.000000	11.000000	0.000000
21929.050461	0.253532	0.564232	0.012091	81.782166	3.319473	81.337929	0.595875	0.000000	-4.964366	0.000000	0.000000	0.000000	-1.670767	0.199147	-2.101666	0.000000	0.000000	4.000000	11.000000	0.000000
21929.053794	0.253532	0.564232	0.012091	81.782166	3.319473	81.337929	0.595875	0.000000	-4.964366	0.000000	0.000000	0.000000	-1.670767	0.199147	-2.101666	0.000000	0.000000	4.000000	11.000000	0.000000
21929.057128	0.247642	0.564836	0.005169	80.877853	10.105675	88.795410	0.392560	0.000000	-4.984566	0.000000	0.000000	0.000000	-1.767116	0.181093	-2.076624	0.000000	0.000000	4.000000	11.000000	0.000000
21929.060461	0.247642	0.564836	0.005169	80.877853	10.105675	88.795410	0.392560	0.000000	-4.984566	0.000000	0.000000	0.000000	-1.767116	0.181093	-2.076624	0.000000	0.000000	4.000000	11.000000	0.000000
21929.063794	0.247642	0.564836	0.005169	80.877853	10.105675	88.795410	0.392560	0.000000	-4.984566	0.000000	0.000000	0.000000	-1.767116	0.181093	-2.076624	0.000000	0.000000	4.000000	11.000000	0.000000
21929.067128	0.241244	0.565359	-0.001592	79.907166	14.983854	93.400551	0.174957	0.000000	-4.996938	0.000000	0.000000	0.000000	-1.919284	0.156912	-2.028505	0.000000	0.000000	4.000000	11.000000	0.000000
21929.070461	0.241244	0.565359	-0.001592	79.907166	14.983854	93.400551	0.174957	0.000000	-4.996938	0.000000	0.000000	0.000000	-1.919284	0.156912	-2.028505	0.000000	0.000000	4.000000	11.000000	0.000000
21929.073794	0.241244	0.565359	-0.001592	79.907166	14.983854	93.400551	0.174957	0.000000	-4.996938	0.000000	0.000000	0.000000	-1.919284	0.156912	-2.028505	0.000000	0.000000	4.000000	11.000000	0.000000
21929.077128	0.234410	0.565898	-0.008024	78.848907	17.850866	95.104950	-0.056364	0.000000	-4.999682	0.000000	0.000000	0.000000	-2.050404	0.161776	-1.929564	0.000000	0.000000	4.000000	11.000000	0.000000
21929.080461	0.234410	0.565898	-0.008024	78.848907	17.850866	95.104950	-0.056364	0.000000	-4.999682	0.000000	0.000000	0.000000	-2.050404	0.161776	-1.929564	0.000000	0.000000	4.000000	11.000000	0.000000
21929.083794	0.234410	0.565898	-0.008024	78.848907	17.850866	95.104950	-0.056364	0.000000	-4.999682	0.000000	0.000000	0.000000	-2.050404	0.161776	-1.929564	0.000000	0.000000	4.000000	11.000000	0.000000
21929.087128	0.226985	0.566344	-0.014027	77.778641	19.155981	95.466263	-0.297967	0.000000	-4.991114	0.000000	0.000000	0.000000	-2.227495	0.133707	-1.800809	0.000000	0.000000	4.000000	11.000000	0.000000
21929.090461	0.226985	0.566344	-0.014027	77.778641	19.155981	95.466263	-0.297967	0.000000	-4.991114	0.000000	0.000000	0.000000	-2.227495	0.133707	-1.800809	0.000000	0.000000	4.000000	11.000000	0.000000
21929.093794	0.226985	0.566344	-0.014027	77.778641	19.155981	95.466263	-0.297967	0.000000	-4.991114	0.000000	0.000000	0.000000	-2.227495	0.133707	-1.800809	0.000000	0.000000	4.000000	11.000000	0.000000
21929.097128	0.218966	0.566827	-0.019334	76.705910	19.779072	95.314743	-0.548968	0.000000	-4.969772	0.000000	0.000000	0.000000	-2.405480	0.144990	-1.592000	0.000000	0.000000	4.000000	11.000000	0.000000
21929.100461	0.218966	0.566827	-0.019334	76.705910	19.779072	95.314743	-0.548968	0.000000	-4.969772	0.000000	0.000000	0.000000	-2.405480	0.144990	-1.592000	0.000000	0.000000	4.000000	11.000000	0.000000
21929.103794	0.218966	0.566827	-0.019334	76.705910	19.779072	95.314743	-0.548968	0.000000	-4.969772	0.000000	0.000000	0.000000	-2.405480	0.144990	-1.592000	0.000000	0.000000	4.000000	11.000000	0.000000
21929.107128	0.210642	0.567285	-0.023965	75.656288	20.413696	94.824921	-0.802042	0.000000	-4.935254	0.000000	0.000000	0.000000	-2.497347	0.137539	-1.389581	0.000000	0.000000	4.000000	11.000000	0.000000
21929.110461	0.210642	0.567285	-0.023965	75.656288	20.413696	94.824921	-0.802042	0.000000	-4.935254	0.000000	0.000000	0.000000	-2.497347	0.137539	-1.389581	0.000000	0.000000	4.000000	11.000000	0.000000
21929.113794	0.210642	0.567285	-0.023965	75.656288	20.413696	94.824921	-0.802042	0.000000	-4.935254	0.000000	0.000000	0.000000	-2.497347	0.137539	-1.389581	0.000000	0.000000	4.000000	11.000000	0.000000
21929.117128	0.202226	0.567794	-0.027933	74.635529	21.620262	94.769150	-1.058476	0.000000	-4.886679	0.000000	0.000000	0.000000	-2.524769	0.152668	-1.190263	0.000000	0.000000	4.000000	11.000000	0.000000
21929.120461	0.202226	0.567794	-0.027933	74.635529	21.620262	94.769150	-1.058476	0.000000	-4.886679	0.000000	0.000000	0.000000	-2.524769	0.152668	-1.190263	0.000000	0.000000	4.000000	11.000000	0.000000
21929.123794	0.202226	0.567794	-0.027933	74.635529	21.620262	94.769150	-1.058476	0.000000	-4.886679	0.000000	0.000000	0.000000	-2.524769	0.152668	-1.190263	0.000000	0.000000	4.000000	11.000000	0.000000
21929.127128	0.193816	0.568375	-0.031242	73.653793	23.240273	95.149826	-1.317925	0.000000	-4.823180	0.000000	0.000000	0.000000	-2.522988	0.174332	-0.992739	0.000000	0.000000	4.000000	11.000000	0.000000
21929.130461	0.193816	0.568375	-0.031242	73.653793	23.240273	95.149826	-1.317925	0.000000	-4.823180	0.000000	0.000000	0.000000	-2.522988	0.174332	-0.992739	0.000000	0.000000	4.000000	11.000000	0.000000
21929.133794	0.193816	0.568375	-0.031242	73.653793	23.240273	95.149826	-1.317925	0.000000	-4.823180	0.000000	0.000000	0.000000	-2.522988	0.174332	-0.992739	0.000000	0.000000	4.000000	11.000000	0.000000
21929.137128	0.185303	0.568948	-0.033850	72.994522	24.986914	95.843689	-1.562108	0.000000	-4.690797	0.000000	0.000000	0.000000	-2.553886	0.171686	-0.782278	0.000000	0.000000	4.000000	11.000000	0.000000
21929.140461	0.185303	0.568948	-0.033850	72.994522	24.986914	95.843689	-1.562108	0.000000	-4.690797	0.000000	0.000000	0.000000	-2.553886	0.171686	-0.782278	0.000000	0.000000	4.000000	11.000000	0.000000
21929.143794	0.185303	0.568948	-0.033850	72.994522	24.986914	95.843689	-1.562108	0.000000	-4.690797	0.000000	0.000000	0.000000	-2.553886	0.171686	-0.782278	0.000000	0.000000	4.000000	11.000000	0.000000
21929.147128	0.176295	0.569435	-0.035772	73.082130	26.927885	96.944916	-1.692488	0.000000	-4.265150	0.000000	0.000000	0.000000	-2.702264	0.146125	-0.576668	0.000000	0.000000	4.000000	11.000000	0.000000
21929.150461	0.176295	0.569435	-0.035772	73.082130	26.927885	96.944916	-1.692488	0.000000	-4.265150	0.000000	0.000000	0.000000	-2.702264	0.146125	-0.576668	0.000000	0.000000	4.000000	11.000000	0.000000
21929.153794	0.176295	0.569435	-0.035772	73.082130	26.927885	96.944916	-1.692488	0.000000	-4.265150	0.000000	0.000000	0.000000	-2.702264	0.146125	-0.576668	0.000000	0.000000	4.000000	11.000000	0.000000
21929.157128	0.166891	0.569986	-0.036835	73.276382	29.118170	98.198296	-1.788599	0.000000	-3.814772	0.000000	0.000000	0.000000	-2.821254	0.165324	-0.318951	0.000000	0.000000	4.000000	11.000000	0.000000
21929.160461	0.166891	0.569986	-0.036835	73.276382	29.118170	98.198296	-1.788599	0.000000	-3.814772	0.000000	0.000000	0.000000	-2.821254	0.165324	-0.318951	0.000000	0.000000	4.000000	11.000000	0.000000
21929.163794	0.166891	0.569986	-0.036835	73.276382	29.118170	98.198296	-1.788599	0.000000	-3.814772	0.000000	0.000000	0.000000	-2.821254	0.165324	-0.318951	0.000000	0.000000	4.000000	11.000000	0.000000
21929.167128	0.157179	0.570561	-0.037002	73.291817	31.519613	99.257065	-1.841758	0.000000	-3.344563	0.000000	0.000000	0.000000	-2.913642	0.172514	-0.050080	0.000000	0.000000	4.000000	11.000000	0.000000
21929.170461	0.157179	0.570561	-0.037002	73.291817	31.519613	99.257065	-1.841758	0.000000	-3.344563	0.000000	0.000000	0.000000	-2.913642	0.172514	-0.050080	0.000000	0.000000	4.000000	11.000000	0.000000
21929.173794	0.157179	0.570561	-0.037002	73.291817	31.519613	99.257065	-1.841758	0.000000	-3.344563	0.000000	0.000000	0.000000	-2.913642	0.172514	-0.050080	0.000000	0.000000	4.000000	11.000000	0.000000
21929.177128	0.147294	0.571254	-0.036238	73.060524	34.257137	100.553238	-1.850105	0.000000	-2.858956	0.000000	0.000000	0.000000	-2.965483	0.207966	0.229230	0.000000	0.000000	4.000000	11.000000	0.000000
21929.180461	0.147294	0.571254	-0.036238	73.060524	34.257137	100.553238	-1.850105	0.000000	-2.858956	0.000000	0.000000	0.000000	-2.965483	0.207966	0.229230	0.000000	0.000000	4.000000	11.000000	0.000000
21929.183794	0.147294	0.571254	-0.036238	73.060524	34.257137	100.553238	-1.850105	0.000000	-2.858956	0.000000	0.000000	0.000000	-2.965483	0.207966	0.229230	0.000000	0.000000	4.000000	11.000000	0.000000
21929.187128	0.137431	0.572018	-0.034669	72.549171	37.372585	102.617371	-1.811900	0.000000	-2.364709	0.000000	0.000000	0.000000	-2.958949	0.229180	0.470688	0.000000	0.000000	4.000000	11.000000	0.000000
21929.190461	0.137431	0.572018	-0.034669	72.549171	37.372585	102.617371	-1.811900	0.000000	-2.364709	0.000000	0.000000	0.000000	-2.958949	0.229180	0.470688	0.000000	0.000000	4.000000	11.000000	0.000000
21929.193794	0.137431	0.572018	-0.034669	72.549171	37.372585	102.617371	-1.811900	0.000000	-2.364709	0.000000	0.000000	0.000000	-2.958949	0.229180	0.470688	0.000000	0.000000	4.000000	11.000000	0.000000
21929.197128	0.127692	0.572772	-0.032342	71.911911	40.811096	105.563255	-1.733452	0.000000	-1.871551	0.000000	0.000000	0.000000	-2.921641	0.226130	0.698227	0.000000	0.000000	4.000000	11.000000	0.000000
21929.200461	0.127692	0.572772	-0.032342	71.911911	40.811096	105.563255	-1.733452	0.000000	-1.871551	0.000000	0.000000	0.000000	-2.921641	0.226130	0.698227	0.000000	0.000000	4.000000	11.000000	0.000000
21929.203794	0.127692	0.572772	-0.032342	71.911911	40.811096	105.563255	-1.733452	0.000000	-1.871551	0.000000	0.000000	0.000000	-2.921641	0.226130	0.698227	0.000000	0.000000	4.000000	11.000000	0.000000
21929.207128	0.117920	0.573355	-0.029522	71.507202	45.225601	109.385880	-1.617081	0.000000	-1.384610	0.000000	0.000000	0.000000	-2.931812	0.175069	0.845872	0.000000	0.000000	4.000000	11.000000	0.000000
21929.210461	0.117920	0.573355	-0.029522	71.507202	45.225601	109.385880	-1.617081	0.000000	-1.384610	0.000000	0.000000	0.000000	-2.931812	0.175069	0.845872	0.000000	0.000000	4.000000	11.000000	0.000000
21929.213794	0.117920	0.573355	-0.029522	71.507202	45.225601	109.385880	-1.617081	0.000000	-1.384610	0.000000	0.000000	0.000000	-2.931812	0.175069	0.845872	0.000000	0.000000	4.000000	11.000000	0.000000
21929.217128	0.108164	0.573846	-0.026094	71.285347	50.425758	113.250557	-1.476102	0.000000	-0.895975	0.000000	0.000000	0.000000	-2.926790	0.147062	1.028550	0.000000	0.000000	4.000000	11.000000	0.000000
21929.220461	0.108164	0.573846	-0.026094	71.285347	50.425758	113.250557	-1.476102	0.000000	-0.895975	0.000000	0.000000	0.000000	-2.926790	0.147062	1.028550	0.000000	0.000000	4.000000	11.000000	0.000000
21929.223794	0.108164	0.573846	-0.026094	71.285347	50.425758	113.250557	-1.476102	0.000000	-0.895975	0.000000	0.000000	0.000000	-2.926790	0.147062	1.028550	0.000000	0.000000	4.000000	11.000000	0.000000
21929.227128	0.098357	0.574248	-0.021823	71.075745	55.402653	116.576508	-1.304677	0.000000	-0.408177	0.000000	0.000000	0.000000	-2.941878	0.120654	1.281028	0.000000	0.000000	4.000000	11.000000	0.000000
21929.230461	0.098357	0.574248	-0.021823	71.075745	55.402653	116.576508	-1.304677	0.000000	-0.408177	0.000000	0.000000	0.000000	-2.941878	0.120654	1.281028	0.000000	0.000000	4.000000	11.000000	0.000000
21929.233794	0.098357	0.574248	-0.021823	71.075745	55.402653	116.576508	-1.304677	0.000000	-0.408177	0.000000	0.000000	0.000000	-2.941878	0.120654	1.281028	0.000000	0.000000	4.000000	11.000000	0.000000
21929.237128	0.088526	0.574602	-0.016656	70.900871	59.782127	119.698372	-1.091172	0.000000	0.082136	0.000000	0.000000	0.000000	-2.949343	0.106356	1.550242	0.000000	0.000000	4.000000	11.000000	0.000000
21929.240461	0.088526	0.574602	-0.016656	70.900871	59.782127	119.698372	-1.091172	0.000000	0.082136	0.000000	0.000000	0.000000	-2.949343	0.106356	1.550242	0.000000	0.000000	4.000000	11.000000	0.000000
21929.243794	0.088526	0.574602	-0.016656	70.900871	59.782127	119.698372	-1.091172	0.000000	0.082136	0.000000	0.000000	0.000000	-2.949343	0.106356	1.550242	0.000000	0.000000	4.000000	11.000000	0.000000
21929.247128	0.078955	0.574916	-0.010639	70.814499	63.615414	122.292923	-0.832799	0.000000	0.573694	0.000000	0.000000	0.000000	-2.871284	0.094040	1.804970	0.000000	0.000000	4.000000	11.000000	0.000000
21929.250461	0.078955	0.574916	-0.010639	70.814499	63.615414	122.292923	-0.832799	0.000000	0.573694	0.000000	0.000000	0.000000	-2.871284	0.094040	1.804970	0.000000	0.000000	4.000000	11.000000	0.000000
21929.253794	0.078955	0.574916	-0.010639	70.814499	63.615414	122.292923	-0.832799	0.000000	0.573694	0.000000	0.000000	0.000000	-2.871284	0.094040	1.804970	0.000000	0.000000	4.000000	11.000000	0.000000
21929.257128	0.069928	0.575115	-0.003931	70.854584	67.055618	123.895020	-0.531971	0.000000	1.052241	0.000000	0.000000	0.000000	-2.708181	0.059859	2.012558	0.000000	0.000000	4.000000	11.000000	0.000000
21929.260461	0.069928	0.575115	-0.003931	70.854584	67.055618	123.895020	-0.531971	0.000000	1.052241	0.000000	0.000000	0.000000	-2.708181	0.059859	2.012558	0.000000	0.000000	4.000000	11.000000	0.000000
21929.263794	0.069928	0.575115	-0.003931	70.854584	67.055618	123.895020	-0.531971	0.000000	1.052241	0.000000	0.000000	0.000000	-2.708181	0.059859	2.012558	0.000000	0.000000	4.000000	11.000000	0.000000
21929.267128	0.061551	0.575364	0.003567	70.944160	70.299553	124.970863	-0.196544	0.000000	1.503604	0.000000	0.000000	0.000000	-2.512945	0.074589	2.249502	0.000000	0.000000	4.000000	11.000000	0.000000
21929.270461	0.061551	0.575364	0.003567	70.944160	70.299553	124.970863	-0.196544	0.000000	1.503604	0.000000	0.000000	0.000000	-2.512945	0.074589	2.249502	0.000000	0.000000	4.000000	11.000000	0.000000
21929.273794	0.061551	0.575364	0.003567	70.944160	70.299553	124.970863	-0.196544	0.000000	1.503604	0.000000	0.000000	0.000000	-2.512945	0.074589	2.249502	0.000000	0.000000	4.000000	11.000000	0.000000
21929.277128	0.053913	0.575627	0.011701	70.985939	73.706650	126.714134	0.178373	0.000000	1.922428	0.000000	0.000000	0.000000	-2.291464	0.078760	2.440017	0.000000	0.000000	4.000000	11.000000	0.000000
21929.280461	0.053913	0.575627	0.011701	70.985939	73.706650	126.714134	0.178373	0.000000	1.922428	0.000000	0.000000	0.000000	-2.291464	0.078760	2.440017	0.000000	0.000000	4.000000	11.000000	0.000000
21929.283794	0.053913	0.575627	0.011701	70.985939	73.706650	126.714134	0.178373	0.000000	1.922428	0.000000	0.000000	0.000000	-2.291464	0.078760	2.440017	0.000000	0.000000	4.000000	11.000000	0.000000
21929.287128	0.047025	0.575845	0.020399	70.969086	77.426872	129.491119	0.585042	0.000000	2.304339	0.000000	0.000000	0.000000	-2.066362	0.065581	2.609379	0.000000	0.000000	4.000000	11.000000	0.000000
21929.290461	0.047025	0.575845	0.020399	70.969086	77.426872	129.491119	0.585042	0.000000	2.304339	0.000000	0.000000	0.000000	-2.066362	0.065581	2.609379	0.000000	0.000000	4.000000	11.000000	0.000000
21929.293794	0.047025	0.575845	0.020399	70.969086	77.426872	129.491119	0.585042	0.000000	2.304339	0.000000	0.000000	0.000000	-2.066362	0.065581	2.609379	0.000000	0.000000	4.000000	11.000000	0.000000
21929.297128	0.040822	0.575970	0.029571	71.012108	81.662926	132.733917	1.019939	0.000000	2.648733	0.000000	0.000000	0.000000	-1.860942	0.037345	2.751649	0.000000	0.000000	4.000000	11.000000	0.000000
21929.300461	0.040822	0.575970	0.029571	71.012108	81.662926	132.733917	1.019939	0.000000	2.648733	0.000000	0.000000	0.000000	-1.860942	0.037345	2.751649	0.000000	0.000000	4.000000	11.000000	0.000000
21929.303794	0.040822	0.575970	0.029571	71.012108	81.662926	132.733917	1.019939	0.000000	2.648733	0.000000	0.000000	0.000000	-1.860942	0.037345	2.751649	0.000000	0.000000	4.000000	11.000000	0.000000
21929.307128	0.035257	0.576025	0.039251	71.199738	86.254860	135.675674	1.478547	0.000000	2.958889	0.000000	0.000000	0.000000	-1.669688	0.016726	2.903999	0.000000	0.000000	4.000000	11.000000	0.000000
21929.310461	0.035257	0.576025	0.039251	71.199738	86.254860	135.675674	1.478547	0.000000	2.958889	0.000000	0.000000	0.000000	-1.669688	0.016726	2.903999	0.000000	0.000000	4.000000	11.000000	0.000000
21929.313794	0.035257	0.576025	0.039251	71.199738	86.254860	135.675674	1.478547	0.000000	2.958889	0.000000	0.000000	0.000000	-1.669688	0.016726	2.903999	0.000000	0.000000	4.000000	11.000000	0.000000
21929.317128	0.030518	0.576066	0.049380	71.491257	91.021881	138.638123	1.962547	0.000000	3.237171	0.000000	0.000000	0.000000	-1.421635	0.012257	3.038613	0.000000	0.000000	4.000000	11.000000	0.000000
21929.320461	0.030518	0.576066	0.049380	71.491257	91.021881	138.638123	1.962547	0.000000	3.237171	0.000000	0.000000	0.000000	-1.421635	0.012257	3.038613	0.000000	0.000000	4.000000	11.000000	0.000000
21929.323794	0.030518	0.576066	0.049380	71.491257	91.021881	138.638123	1.962547	0.000000	3.237171	0.000000	0.000000	0.000000	-1.421635	0.012257	3.038613	0.000000	0.000000	4.000000	11.000000	0.000000
21929.327128	0.026696	0.576039	0.059932	71.798332	95.976616	142.094421	2.468983	0.000000	3.474110	0.000000	0.000000	0.000000	-1.146426	-0.008012	3.165632	0.000000	0.000000	4.000000	11.000000	0.000000
21929.330461	0.026696	0.576039	0.059932	71.798332	95.976616	142.094421	2.468983	0.000000	3.474110	0.000000	0.000000	0.000000	-1.146426	-0.008012	3.165632	0.000000	0.000000	4.000000	11.000000	0.000000
21929.333794	0.026696	0.576039	0.059932	71.798332	95.976616	142.094421	2.468983	0.000000	3.474110	0.000000	0.000000	0.000000	-1.146426	-0.008012	3.165632	0.000000	0.000000	4.000000	11.000000	0.000000
21929.337128	0.023868	0.575987	0.070837	72.064049	100.964043	145.737320	2.996588	0.000000	3.665181	0.000000	0.000000	0.000000	-0.848653	-0.015620	3.271500	0.000000	0.000000	4.000000	11.000000	0.000000
21929.340461	0.023868	0.575987	0.070837	72.064049	100.964043	145.737320	2.996588	0.000000	3.665181	0.000000	0.000000	0.000000	-0.848653	-0.015620	3.271500	0.000000	0.000000	4.000000	11.000000	0.000000
21929.343794	0.023868	0.575987	0.070837	72.064049	100.964043	145.737320	2.996588	0.000000	3.665181	0.000000	0.000000	0.000000	-0.848653	-0.015620	3.271500	0.000000	0.000000	4.000000	11.000000	0.000000
21929.347128	0.022062	0.575942	0.081944	72.270973	106.004456	149.432343	3.405928	0.000000	3.660553	0.000000	0.000000	0.000000	-0.541676	-0.013486	3.332142	0.000000	0.000000	4.000000	11.000000	0.000000
21929.350461	0.022062	0.575942	0.081944	72.270973	106.004456	149.432343	3.405928	0.000000	3.660553	0.000000	0.000000	0.000000	-0.541676	-0.013486	3.332142	0.000000	0.000000	4.000000	11.000000	0.000000
21929.353794	0.022062	0.575942	0.081944	72.270973	106.004456	149.432343	3.405928	0.000000	3.660553	0.000000	0.000000	0.000000	-0.541676	-0.013486	3.332142	0.000000	0.000000	4.000000	11.000000	0.000000
21929.357128	0.021135	0.575835	0.093172	72.434830	111.062187	153.335632	3.622980	0.000000	3.445870	0.000000	0.000000	0.000000	-0.278222	-0.032377	3.368315	0.000000	0.000000	4.000000	11.000000	0.000000
21929.360461	0.021135	0.575835	0.093172	72.434830	111.062187	153.335632	3.622980	0.000000	3.445870	0.000000	0.000000	0.000000	-0.278222	-0.032377	3.368315	0.000000	0.000000	4.000000	11.000000	0.000000
21929.363794	0.021135	0.575835	0.093172	72.434830	111.062187	153.335632	3.622980	0.000000	3.445870	0.000000	0.000000	0.000000	-0.278222	-0.032377	3.368315	0.000000	0.000000	4.000000	11.000000	0.000000
21929.367128	0.021058	0.575777	0.104391	72.588867	116.195381	157.429337	3.816367	0.000000	3.230378	0.000000	0.000000	0.000000	-0.022918	-0.017151	3.365937	0.000000	0.000000	4.000000	11.000000	0.000000
21929.370461	0.021058	0.575777	0.104391	72.588867	116.195381	157.429337	3.816367	0.000000	3.230378	0.000000	0.000000	0.000000	-0.022918	-0.017151	3.365937	0.000000	0.000000	4.000000	11.000000	0.000000
21929.373794	0.021058	0.575777	0.104391	72.588867	116.195381	157.429337	3.816367	0.000000	3.230378	0.000000	0.000000	0.000000	-0.022918	-0.017151	3.365937	0.000000	0.000000	4.000000	11.000000	0.000000
21929.377128	0.021772	0.575644	0.115430	72.736374	121.481895	161.623566	3.988080	0.000000	3.015827	0.000000	0.000000	0.000000	0.214007	-0.040066	3.311618	0.000000	0.000000	4.000000	11.000000	0.000000
21929.380461	0.021772	0.575644	0.115430	72.736374	121.481895	161.623566	3.988080	0.000000	3.015827	0.000000	0.000000	0.000000	0.214007	-0.040066	3.311618	0.000000	0.000000	4.000000	11.000000	0.000000
21929.383794	0.021772	0.575644	0.115430	72.736374	121.481895	161.623566	3.988080	0.000000	3.015827	0.000000	0.000000	0.000000	0.214007	-0.040066	3.311618	0.000000	0.000000	4.000000	11.000000	0.000000
21929.387128	0.023153	0.575475	0.126223	72.865501	126.816681	165.835480	4.139029	0.000000	2.805073	0.000000	0.000000	0.000000	0.414342	-0.050751	3.237959	0.000000	0.000000	4.000000	11.000000	0.000000
21929.390461	0.023153	0.575475	0.126223	72.865501	126.816681	165.835480	4.139029	0.000000	2.805073	0.000000	0.000000	0.000000	0.414342	-0.050751	3.237959	0.000000	0.000000	4.000000	11.000000	0.000000
21929.393794	0.023153	0.575475	0.126223	72.865501	126.816681	165.835480	4.139029	0.000000	2.805073	0.000000	0.000000	0.000000	0.414342	-0.050751	3.237959	0.000000	0.000000	4.000000	11.000000	0.000000
21929.397128	0.025149	0.575276	0.136675	72.930595	132.174728	170.072128	4.270756	0.000000	2.600124	0.000000	0.000000	0.000000	0.598828	-0.059714	3.135352	0.000000	0.000000	4.000000	11.000000	0.000000
21929.400461	0.025149	0.575276	0.136675	72.930595	132.174728	170.072128	4.270756	0.000000	2.600124	0.000000	0.000000	0.000000	0.598828	-0.059714	3.135352	0.000000	0.000000	4.000000	11.000000	0.000000
21929.403794	0.025149	0.575276	0.136675	72.930595	132.174728	170.072128	4.270756	0.000000	2.600124	0.000000	0.000000	0.000000	0.598828	-0.059714	3.135352	0.000000	0.000000	4.000000	11.000000	0.000000
21929.407128	0.027787	0.575017	0.146751	72.880440	137.344452	174.158646	4.385405	0.000000	2.401714	0.000000	0.000000	0.000000	0.791566	-0.077608	3.022954	0.000000	0.000000	4.000000	11.000000	0.000000
21929.410461	0.027787	0.575017	0.146751	72.880440	137.344452	174.158646	4.385405	0.000000	2.401714	0.000000	0.000000	0.000000	0.791566	-0.077608	3.022954	0.000000	0.000000	4.000000	11.000000	0.000000
21929.413794	0.027787	0.575017	0.146751	72.880440	137.344452	174.158646	4.385405	0.000000	2.401714	0.000000	0.000000	0.000000	0.791566	-0.077608	3.022954	0.000000	0.000000	4.000000	11.000000	0.000000
21929.417128	0.031064	0.574701	0.156415	72.693161	141.913498	177.737350	4.486265	0.000000	2.207585	0.000000	0.000000	0.000000	0.982998	-0.094906	2.899280	0.000000	0.000000	4.000000	11.000000	0.000000
21929.420461	0.031064	0.574701	0.156415	72.693161	141.913498	177.737350	4.486265	0.000000	2.207585	0.000000	0.000000	0.000000	0.982998	-0.094906	2.899280	0.000000	0.000000	4.000000	11.000000	0.000000
21929.423794	0.031064	0.574701	0.156415	72.693161	141.913498	177.737350	4.486265	0.000000	2.207585	0.000000	0.000000	0.000000	0.982998	-0.094906	2.899280	0.000000	0.000000	4.000000	11.000000	0.000000
21929.427128	0.034975	0.574363	0.165715	72.443222	145.448273	-179.585815	4.575352	0.000000	2.016470	0.000000	0.000000	0.000000	1.173196	-0.101377	2.790024	0.000000	0.000000	4.000000	11.000000	0.000000
21929.430461	0.034975	0.574363	0.165715	72.443222	145.448273	-179.585815	4.575352	0.000000	2.016470	0.000000	0.000000	0.000000	1.173196	-0.101377	2.790024	0.000000	0.000000	4.000000	11.000000	0.000000
21929.433794	0.034975	0.574363	0.165715	72.443222	145.448273	-179.585815	4.575352	0.000000	2.016470	0.000000	0.000000	0.000000	1.173196	-0.101377	2.790024	0.000000	0.000000	4.000000	11.000000	0.000000
21929.437128	0.039598	0.574060	0.174614	72.387291	147.639999	-178.136429	4.654494	0.000000	1.826387	0.000000	0.000000	0.000000	1.386910	-0.090645	2.669576	0.000000	0.000000	4.000000	11.000000	0.000000
21929.440461	0.039598	0.574060	0.174614	72.387291	147.639999	-178.136429	4.654494	0.000000	1.826387	0.000000	0.000000	0.000000	1.386910	-0.090645	2.669576	0.000000	0.000000	4.000000	11.000000	0.000000
21929.443794	0.039598	0.574060	0.174614	72.387291	147.639999	-178.136429	4.654494	0.000000	1.826387	0.000000	0.000000	0.000000	1.386910	-0.090645	2.669576	0.000000	0.000000	4.000000	11.000000	0.000000
21929.447128	0.044826	0.573772	0.183028	72.640785	148.824875	-177.636581	4.725273	0.000000	1.634564	0.000000	0.000000	0.000000	1.568458	-0.086650	2.524155	0.000000	0.000000	4.000000	11.000000	0.000000
21929.450461	0.044826	0.573772	0.183028	72.640785	148.824875	-177.636581	4.725273	0.000000	1.634564	0.000000	0.000000	0.000000	1.568458	-0.086650	2.524155	0.000000	0.000000	4.000000	11.000000	0.000000
21929.453794	0.044826	0.573772	0.183028	72.640785	148.824875	-177.636581	4.725273	0.000000	1.634564	0.000000	0.000000	0.000000	1.568458	-0.086650	2.524155	0.000000	0.000000	4.000000	11.000000	0.000000
21929.457128	0.050574	0.573551	0.190899	73.079933	149.763641	-177.403992	4.787213	0.000000	1.443117	0.000000	0.000000	0.000000	1.724393	-0.066152	2.361433	0.000000	0.000000	4.000000	11.000000	0.000000
21929.460461	0.050574	0.573551	0.190899	73.079933	149.763641	-177.403992	4.787213	0.000000	1.443117	0.000000	0.000000	0.000000	1.724393	-0.066152	2.361433	0.000000	0.000000	4.000000	11.000000	0.000000
21929.463794	0.050574	0.573551	0.190899	73.079933	149.763641	-177.403992	4.787213	0.000000	1.443117	0.000000	0.000000	0.000000	1.724393	-0.066152	2.361433	0.000000	0.000000	4.000000	11.000000	0.000000
21929.467128	0.056777	0.573379	0.198152	73.658318	151.098190	-176.630569	4.840392	0.000000	1.253238	0.000000	0.000000	0.000000	1.861081	-0.051664	2.175795	0.000000	0.000000	4.000000	11.000000	0.000000
21929.470461	0.056777	0.573379	0.198152	73.658318	151.098190	-176.630569	4.840392	0.000000	1.253238	0.000000	0.000000	0.000000	1.861081	-0.051664	2.175795	0.000000	0.000000	4.000000	11.000000	0.000000
21929.473794	0.056777	0.573379	0.198152	73.658318	151.098190	-176.630569	4.840392	0.000000	1.253238	0.000000	0.000000	0.000000	1.861081	-0.051664	2.175795	0.000000	0.000000	4.000000	11.000000	0.000000
21929.477128	0.063399	0.573219	0.204732	74.362732	153.144196	-174.331161	4.885133	0.000000	1.065587	0.000000	0.000000	0.000000	1.986457	-0.047850	1.973923	0.000000	0.000000	4.000000	11.000000	0.000000
21929.480461	0.063399	0.573219	0.204732	74.362732	153.144196	-174.331161	4.885133	0.000000	1.065587	0.000000	0.000000	0.000000	1.986457	-0.047850	1.973923	0.000000	0.000000	4.000000	11.000000	0.000000
21929.483794	0.063399	0.573219	0.204732	74.362732	153.144196	-174.331161	4.885133	0.000000	1.065587	0.000000	0.000000	0.000000	1.986457	-0.047850	1.973923	0.000000	0.000000	4.000000	11.000000	0.000000
21929.487128	0.070272	0.573078	0.210627	75.162270	155.995422	-170.704605	4.921964	0.000000	0.879928	0.000000	0.000000	0.000000	2.061900	-0.042425	1.768753	0.000000	0.000000	4.000000	11.000000	0.000000
21929.490461	0.070272	0.573078	0.210627	75.162270	155.995422	-170.704605	4.921964	0.000000	0.879928	0.000000	0.000000	0.000000	2.061900	-0.042425	1.768753	0.000000	0.000000	4.000000	11.000000	0.000000
21929.493794	0.070272	0.573078	0.210627	75.162270	155.995422	-170.704605	4.921964	0.000000	0.879928	0.000000	0.000000	0.000000	2.061900	-0.042425	1.768753	0.000000	0.000000	4.000000	11.000000	0.000000
21929.497128	0.077543	0.572981	0.215812	76.009659	159.585571	-167.187775	4.950931	0.000000	0.698777	0.000000	0.000000	0.000000	2.181417	-0.029197	1.555304	0.000000	0.000000	4.000000	11.000000	0.000000
21929.500461	0.077543	0.572981	0.215812	76.009659	159.585571	-167.187775	4.950931	0.000000	0.698777	0.000000	0.000000	0.000000	2.181417	-0.029197	1.555304	0.000000	0.000000	4.000000	11.000000	0.000000
21929.503794	0.077543	0.572981	0.215812	76.009659	159.585571	-167.187775	4.950931	0.000000	0.698777	0.000000	0.000000	0.000000	2.181417	-0.029197	1.555304	0.000000	0.000000	4.000000	11.000000	0.000000
21929.507128	0.085174	0.572959	0.220306	76.773430	163.186401	-163.790909	4.973148	0.000000	0.517490	0.000000	0.000000	0.000000	2.289201	-0.006571	1.348213	0.000000	0.000000	4.000000	11.000000	0.000000
21929.510461	0.085174	0.572959	0.220306	76.773430	163.186401	-163.790909	4.973148	0.000000	0.517490	0.000000	0.000000	0.000000	2.289201	-0.006571	1.348213	0.000000	0.000000	4.000000	11.000000	0.000000
21929.513794	0.085174	0.572959	0.220306	76.773430	163.186401	-163.790909	4.973148	0.000000	0.517490	0.000000	0.000000	0.000000	2.289201	-0.006571	1.348213	0.000000	0.000000	4.000000	11.000000	0.000000
21929.517128	0.093147	0.572994	0.224069	77.346878	165.611603	-160.839584	4.988716	0.000000	0.335728	0.000000	0.000000	0.000000	2.392051	0.010685	1.128896	0.000000	0.000000	4.000000	11.000000	0.000000
21929.520461	0.093147	0.572994	0.224069	77.346878	165.611603	-160.839584	4.988716	0.000000	0.335728	0.000000	0.000000	0.000000	2.392051	0.010685	1.128896	0.000000	0.000000	4.000000	11.000000	0.000000
21929.523794	0.093147	0.572994	0.224069	77.346878	165.611603	-160.839584	4.988716	0.000000	0.335728	0.000000	0.000000	0.000000	2.392051	0.010685	1.128896	0.000000	0.000000	4.000000	11.000000	0.000000
21929.527128	0.101515	0.573133	0.227088	77.738152	166.384766	-158.038147	4.997663	0.000000	0.152839	0.000000	0.000000	0.000000	2.510160	0.041612	0.905868	0.000000	0.000000	4.000000	11.000000	0.000000
21929.530461	0.101515	0.573133	0.227088	77.738152	166.384766	-158.038147	4.997663	0.000000	0.152839	0.000000	0.000000	0.000000	2.510160	0.041612	0.905868	0.000000	0.000000	4.000000	11.000000	0.000000
21929.533794	0.101515	0.573133	0.227088	77.738152	166.384766	-158.038147	4.997663	0.000000	0.152839	0.000000	0.000000	0.000000	2.510160	0.041612	0.905868	0.000000	0.000000	4.000000	11.000000	0.000000
21929.537128	0.110124	0.573355	0.229342	78.039589	166.526733	-155.489410	4.999888	0.000000	-0.033350	0.000000	0.000000	0.000000	2.582770	0.066707	0.675976	0.000000	0.000000	4.000000	11.000000	0.000000
21929.540461	0.110124	0.573355	0.229342	78.039589	166.526733	-155.489410	4.999888	0.000000	-0.033350	0.000000	0.000000	0.000000	2.582770	0.066707	0.675976	0.000000	0.000000	4.000000	11.000000	0.000000
21929.543794	0.110124	0.573355	0.229342	78.039589	166.526733	-155.489410	4.999888	0.000000	-0.033350	0.000000	0.000000	0.000000	2.582770	0.066707	0.675976	0.000000	0.000000	4.000000	11.000000	0.000000
21929.547128	0.118993	0.573711	0.230851	78.350365	167.324005	-152.930542	4.995136	0.000000	-0.220503	0.000000	0.000000	0.000000	2.660831	0.106541	0.452926	0.000000	0.000000	4.000000	11.000000	0.000000
21929.550461	0.118993	0.573711	0.230851	78.350365	167.324005	-152.930542	4.995136	0.000000	-0.220503	0.000000	0.000000	0.000000	2.660831	0.106541	0.452926	0.000000	0.000000	4.000000	11.000000	0.000000
21929.553794	0.118993	0.573711	0.230851	78.350365	167.324005	-152.930542	4.995136	0.000000	-0.220503	0.000000	0.000000	0.000000	2.660831	0.106541	0.452926	0.000000	0.000000	4.000000	11.000000	0.000000
21929.557128	0.128102	0.574083	0.231606	78.721184	169.660629	-149.503220	4.983162	0.000000	-0.409991	0.000000	0.000000	0.000000	2.732476	0.111826	0.226492	0.000000	0.000000	4.000000	11.000000	0.000000
21929.560461	0.128102	0.574083	0.231606	78.721184	169.660629	-149.503220	4.983162	0.000000	-0.409991	0.000000	0.000000	0.000000	2.732476	0.111826	0.226492	0.000000	0.000000	4.000000	11.000000	0.000000
21929.563794	0.128102	0.574083	0.231606	78.721184	169.660629	-149.503220	4.983162	0.000000	-0.409991	0.000000	0.000000	0.000000	2.732476	0.111826	0.226492	0.000000	0.000000	4.000000	11.000000	0.000000
21929.567128	0.137223	0.574450	0.231603	79.131630	173.991669	-144.736847	4.963597	0.000000	-0.602251	0.000000	0.000000	0.000000	2.736380	0.109841	-0.001024	0.000000	0.000000	4.000000	11.000000	0.000000
21929.570461	0.137223	0.574450	0.231603	79.131630	173.991669	-144.736847	4.963597	0.000000	-0.602251	0.000000	0.000000	0.000000	2.736380	0.109841	-0.001024	0.000000	0.000000	4.000000	11.000000	0.000000
21929.573794	0.137223	0.574450	0.231603	79.131630	173.991669	-144.736847	4.963597	0.000000	-0.602251	0.000000	0.000000	0.000000	2.736380	0.109841	-0.001024	0.000000	0.000000	4.000000	11.000000	0.000000
21929.577128	0.146438	0.574816	0.230857	79.519829	-179.664459	-137.651459	4.936648	0.000000	-0.793411	0.000000	0.000000	0.000000	2.764425	0.109859	-0.223750	0.000000	0.000000	4.000000	11.000000	0.000000
21929.580461	0.146438	0.574816	0.230857	79.519829	-179.664459	-137.651459	4.936648	0.000000	-0.793411	0.000000	0.000000	0.000000	2.764425	0.109859	-0.223750	0.000000	0.000000	4.000000	11.000000	0.000000
21929.583794	0.146438	0.574816	0.230857	79.519829	-179.664459	-137.651459	4.936648	0.000000	-0.793411	0.000000	0.000000	0.000000	2.764425	0.109859	-0.223750	0.000000	0.000000	4.000000	11.000000	0.000000
21929.587128	0.155623	0.575123	0.229386	79.790245	-171.936447	-128.518845	4.901814	0.000000	-0.986015	0.000000	0.000000	0.000000	2.755538	0.092043	-0.441271	0.000000	0.000000	4.000000	11.000000	0.000000
21929.590461	0.155623	0.575123	0.229386	79.790245	-171.936447	-128.518845	4.901814	0.000000	-0.986015	0.000000	0.000000	0.000000	2.755538	0.092043	-0.441271	0.000000	0.000000	4.000000	11.000000	0.000000
21929.593794	0.155623	0.575123	0.229386	79.790245	-171.936447	-128.518845	4.901814	0.000000	-0.986015	0.000000	0.000000	0.000000	2.755538	0.092043	-0.441271	0.000000	0.000000	4.000000	11.000000	0.000000
21929.597128	0.164791	0.575456	0.227349	80.010620	-163.669205	-119.130455	4.859183	0.000000	-1.178280	0.000000	0.000000	0.000000	2.750448	0.100074	-0.611209	0.000000	0.000000	4.000000	11.000000	0.000000
21929.600461	0.164791	0.575456	0.227349	80.010620	-163.669205	-119.130455	4.859183	0.000000	-1.178280	0.000000	0.000000	0.000000	2.750448	0.100074	-0.611209	0.000000	0.000000	4.000000	11.000000	0.000000
21929.603794	0.164791	0.575456	0.227349	80.010620	-163.669205	-119.130455	4.859183	0.000000	-1.178280	0.000000	0.000000	0.000000	2.750448	0.100074	-0.611209	0.000000	0.000000	4.000000	11.000000	0.000000
21929.607128	0.173946	0.575831	0.224835	80.385071	-155.692871	-109.901588	4.808546	0.000000	-1.370361	0.000000	0.000000	0.000000	2.746420	0.112584	-0.754093	0.000000	0.000000	4.000000	11.000000	0.000000
21929.610461	0.173946	0.575831	0.224835	80.385071	-155.692871	-109.901588	4.808546	0.000000	-1.370361	0.000000	0.000000	0.000000	2.746420	0.112584	-0.754093	0.000000	0.000000	4.000000	11.000000	0.000000
21929.613794	0.173946	0.575831	0.224835	80.385071	-155.692871	-109.901588	4.808546	0.000000	-1.370361	0.000000	0.000000	0.000000	2.746420	0.112584	-0.754093	0.000000	0.000000	4.000000	11.000000	0.000000
21929.617128	0.183061	0.576203	0.221937	80.949158	-147.962601	-100.182457	4.749712	0.000000	-1.562124	0.000000	0.000000	0.000000	2.734661	0.111568	-0.869361	0.000000	0.000000	4.000000	11.000000	0.000000
21929.620461	0.183061	0.576203	0.221937	80.949158	-147.962601	-100.182457	4.749712	0.000000	-1.562124	0.000000	0.000000	0.000000	2.734661	0.111568	-0.869361	0.000000	0.000000	4.000000	11.000000	0.000000
21929.623794	0.183061	0.576203	0.221937	80.949158	-147.962601	-100.182457	4.749712	0.000000	-1.562124	0.000000	0.000000	0.000000	2.734661	0.111568	-0.869361	0.000000	0.000000	4.000000	11.000000	0.000000
21929.627128	0.191848	0.576539	0.218657	81.555779	-140.344788	-90.565170	4.682792	0.000000	-1.752559	0.000000	0.000000	0.000000	2.636057	0.100623	-0.984053	0.000000	0.000000	4.000000	11.000000	0.000000
21929.630461	0.191848	0.576539	0.218657	81.555779	-140.344788	-90.565170	4.682792	0.000000	-1.752559	0.000000	0.000000	0.000000	2.636057	0.100623	-0.984053	0.000000	0.000000	4.000000	11.000000	0.000000
21929.633794	0.191848	0.576539	0.218657	81.555779	-140.344788	-90.565170	4.682792	0.000000	-1.752559	0.000000	0.000000	0.000000	2.636057	0.100623	-0.984053	0.000000	0.000000	4.000000	11.000000	0.000000
21929.637128	0.200291	0.576815	0.214993	82.115120	-133.274307	-82.235466	4.609820	0.000000	-1.936378	0.000000	0.000000	0.000000	2.532897	0.082841	-1.099132	0.000000	0.000000	4.000000	11.000000	0.000000
21929.640461	0.200291	0.576815	0.214993	82.115120	-133.274307	-82.235466	4.609820	0.000000	-1.936378	0.000000	0.000000	0.000000	2.532897	0.082841	-1.099132	0.000000	0.000000	4.000000	11.000000	0.000000
21929.643794	0.200291	0.576815	0.214993	82.115120	-133.274307	-82.235466	4.609820	0.000000	-1.936378	0.000000	0.000000	0.000000	2.532897	0.082841	-1.099132	0.000000	0.000000	4.000000	11.000000	0.000000
21929.647128	0.208211	0.577025	0.210976	82.608620	-127.176331	-75.132698	4.531232	0.000000	-2.113749	0.000000	0.000000	0.000000	2.375897	0.063168	-1.205340	0.000000	0.000000	4.000000	11.000000	0.000000
21929.650461	0.208211	0.577025	0.210976	82.608620	-127.176331	-75.132698	4.531232	0.000000	-2.113749	0.000000	0.000000	0.000000	2.375897	0.063168	-1.205340	0.000000	0.000000	4.000000	11.000000	0.000000
21929.653794	0.208211	0.577025	0.210976	82.608620	-127.176331	-75.132698	4.531232	0.000000	-2.113749	0.000000	0.000000	0.000000	2.375897	0.063168	-1.205340	0.000000	0.000000	4.000000	11.000000	0.000000
21929.657128	0.215503	0.577169	0.206649	83.088432	-122.344139	-68.553490	4.448933	0.000000	-2.281885	0.000000	0.000000	0.000000	2.187745	0.043060	-1.298040	0.000000	0.000000	4.000000	11.000000	0.000000
21929.660461	0.215503	0.577169	0.206649	83.088432	-122.344139	-68.553490	4.448933	0.000000	-2.281885	0.000000	0.000000	0.000000	2.187745	0.043060	-1.298040	0.000000	0.000000	4.000000	11.000000	0.000000
21929.663794	0.215503	0.577169	0.206649	83.088432	-122.344139	-68.553490	4.448933	0.000000	-2.281885	0.000000	0.000000	0.000000	2.187745	0.043060	-1.298040	0.000000	0.000000	4.000000	11.000000	0.000000
21929.667128	0.222215	0.577239	0.201978	83.565559	-118.595734	-62.831909	4.364511	0.000000	-2.439476	0.000000	0.000000	0.000000	2.013465	0.020912	-1.401267	0.000000	0.000000	4.000000	11.000000	0.000000
21929.670461	0.222215	0.577239	0.201978	83.565559	-118.595734	-62.831909	4.364511	0.000000	-2.439476	0.000000	0.000000	0.000000	2.013465	0.020912	-1.401267	0.000000	0.000000	4.000000	11.000000	0.000000
21929.673794	0.222215	0.577239	0.201978	83.565559	-118.595734	-62.831909	4.364511	0.000000	-2.439476	0.000000	0.000000	0.000000	2.013465	0.020912	-1.401267	0.000000	0.000000	4.000000	11.000000	0.000000
21929.677128	0.228486	0.577346	0.196902	83.958107	-115.203789	-57.786064	4.277829	0.000000	-2.588470	0.000000	0.000000	0.000000	1.881457	0.032272	-1.522834	0.000000	0.000000	4.000000	11.000000	0.000000
21929.680461	0.228486	0.577346	0.196902	83.958107	-115.203789	-57.786064	4.277829	0.000000	-2.588470	0.000000	0.000000	0.000000	1.881457	0.032272	-1.522834	0.000000	0.000000	4.000000	11.000000	0.000000
21929.683794	0.228486	0.577346	0.196902	83.958107	-115.203789	-57.786064	4.277829	0.000000	-2.588470	0.000000	0.000000	0.000000	1.881457	0.032272	-1.522834	0.000000	0.000000	4.000000	11.000000	0.000000
21929.687128	0.234229	0.577418	0.191502	84.321838	-112.576118	-53.693237	4.187352	0.000000	-2.732414	0.000000	0.000000	0.000000	1.722907	0.021602	-1.619995	0.000000	0.000000	4.000000	11.000000	0.000000
21929.690461	0.234229	0.577418	0.191502	84.321838	-112.576118	-53.693237	4.187352	0.000000	-2.732414	0.000000	0.000000	0.000000	1.722907	0.021602	-1.619995	0.000000	0.000000	4.000000	11.000000	0.000000
21929.693794	0.234229	0.577418	0.191502	84.321838	-112.576118	-53.693237	4.187352	0.000000	-2.732414	0.000000	0.000000	0.000000	1.722907	0.021602	-1.619995	0.000000	0.000000	4.000000	11.000000	0.000000
21929.697128	0.239500	0.577511	0.185768	84.676308	-111.000488	-50.762962	4.094371	0.000000	-2.869866	0.000000	0.000000	0.000000	1.581220	0.027797	-1.720123	0.000000	0.000000	4.000000	11.000000	0.000000
21929.700461	0.239500	0.577511	0.185768	84.676308	-111.000488	-50.762962	4.094371	0.000000	-2.869866	0.000000	0.000000	0.000000	1.581220	0.027797	-1.720123	0.000000	0.000000	4.000000	11.000000	0.000000
21929.703794	0.239500	0.577511	0.185768	84.676308	-111.000488	-50.762962	4.094371	0.000000	-2.869866	0.000000	0.000000	0.000000	1.581220	0.027797	-1.720123	0.000000	0.000000	4.000000	11.000000	0.000000
21929.707128	0.244244	0.577593	0.179675	84.991867	-110.280960	-48.965946	3.998202	0.000000	-3.002396	0.000000	0.000000	0.000000	1.423297	0.024674	-1.827997	0.000000	0.000000	4.000000	11.000000	0.000000
21929.710461	0.244244	0.577593	0.179675	84.991867	-110.280960	-48.965946	3.998202	0.000000	-3.002396	0.000000	0.000000	0.000000	1.423297	0.024674	-1.827997	0.000000	0.000000	4.000000	11.000000	0.000000
21929.713794	0.244244	0.577593	0.179675	84.991867	-110.280960	-48.965946	3.998202	0.000000	-3.002396	0.000000	0.000000	0.000000	1.423297	0.024674	-1.827997	0.000000	0.000000	4.000000	11.000000	0.000000
21929.717128	0.248365	0.577565	0.173261	85.246758	-110.453423	-48.189091	3.898998	0.000000	-3.130147	0.000000	0.000000	0.000000	1.236063	-0.008425	-1.924160	0.000000	0.000000	4.000000	11.000000	0.000000
21929.720461	0.248365	0.577565	0.173261	85.246758	-110.453423	-48.189091	3.898998	0.000000	-3.130147	0.000000	0.000000	0.000000	1.236063	-0.008425	-1.924160	0.000000	0.000000	4.000000	11.000000	0.000000
21929.723794	0.248365	0.577565	0.173261	85.246758	-110.453423	-48.189091	3.898998	0.000000	-3.130147	0.000000	0.000000	0.000000	1.236063	-0.008425	-1.924160	0.000000	0.000000	4.000000	11.000000	0.000000
21929.727128	0.251918	0.577449	0.166427	85.437088	-111.461037	-48.270153	3.797851	0.000000	-3.252127	0.000000	0.000000	0.000000	1.065942	-0.034940	-2.050196	0.000000	0.000000	4.000000	11.000000	0.000000
21929.730461	0.251918	0.577449	0.166427	85.437088	-111.461037	-48.270153	3.797851	0.000000	-3.252127	0.000000	0.000000	0.000000	1.065942	-0.034940	-2.050196	0.000000	0.000000	4.000000	11.000000	0.000000
21929.733794	0.251918	0.577449	0.166427	85.437088	-111.461037	-48.270153	3.797851	0.000000	-3.252127	0.000000	0.000000	0.000000	1.065942	-0.034940	-2.050196	0.000000	0.000000	4.000000	11.000000	0.000000
21929.737128	0.254990	0.577224	0.159153	85.556580	-112.817055	-48.953392	3.692840	0.000000	-3.370896	0.000000	0.000000	0.000000	0.921580	-0.067437	-2.182050	0.000000	0.000000	4.000000	11.000000	0.000000
21929.740461	0.254990	0.577224	0.159153	85.556580	-112.817055	-48.953392	3.692840	0.000000	-3.370896	0.000000	0.000000	0.000000	0.921580	-0.067437	-2.182050	0.000000	0.000000	4.000000	11.000000	0.000000
21929.743794	0.254990	0.577224	0.159153	85.556580	-112.817055	-48.953392	3.692840	0.000000	-3.370896	0.000000	0.000000	0.000000	0.921580	-0.067437	-2.182050	0.000000	0.000000	4.000000	11.000000	0.000000
21929.747128	0.257579	0.576904	0.151541	85.707642	-112.768669	-48.383846	3.582081	0.000000	-3.488366	0.000000	0.000000	0.000000	0.776733	-0.095844	-2.283798	0.000000	0.000000	4.000000	11.000000	0.000000
21929.750461	0.257579	0.576904	0.151541	85.707642	-112.768669	-48.383846	3.582081	0.000000	-3.488366	0.000000	0.000000	0.000000	0.776733	-0.095844	-2.283798	0.000000	0.000000	4.000000	11.000000	0.000000
21929.753794	0.257579	0.576904	0.151541	85.707642	-112.768669	-48.383846	3.582081	0.000000	-3.488366	0.000000	0.000000	0.000000	0.776733	-0.095844	-2.283798	0.000000	0.000000	4.000000	11.000000	0.000000
21929.757128	0.259828	0.576645	0.143698	86.128746	-106.757690	-41.868977	3.465813	0.000000	-3.603905	0.000000	0.000000	0.000000	0.674809	-0.077655	-2.352727	0.000000	0.000000	4.000000	11.000000	0.000000
21929.760461	0.259828	0.576645	0.143698	86.128746	-106.757690	-41.868977	3.465813	0.000000	-3.603905	0.000000	0.000000	0.000000	0.674809	-0.077655	-2.352727	0.000000	0.000000	4.000000	11.000000	0.000000
21929.763794	0.259828	0.576645	0.143698	86.128746	-106.757690	-41.868977	3.465813	0.000000	-3.603905	0.000000	0.000000	0.000000	0.674809	-0.077655	-2.352727	0.000000	0.000000	4.000000	11.000000	0.000000
21929.767128	0.261581	0.576412	0.135738	86.718964	-92.288483	-26.159664	3.342934	0.000000	-3.718170	0.000000	0.000000	0.000000	0.525834	-0.069997	-2.388236	0.000000	0.000000	4.000000	11.000000	0.000000
21929.770461	0.261581	0.576412	0.135738	86.718964	-92.288483	-26.159664	3.342934	0.000000	-3.718170	0.000000	0.000000	0.000000	0.525834	-0.069997	-2.388236	0.000000	0.000000	4.000000	11.000000	0.000000
21929.773794	0.261581	0.576412	0.135738	86.718964	-92.288483	-26.159664	3.342934	0.000000	-3.718170	0.000000	0.000000	0.000000	0.525834	-0.069997	-2.388236	0.000000	0.000000	4.000000	11.000000	0.000000
21929.777128	0.262705	0.576243	0.127654	86.983704	-70.088715	-2.806214	3.216094	0.000000	-3.828413	0.000000	0.000000	0.000000	0.337194	-0.050876	-2.425174	0.000000	0.000000	4.000000	11.000000	0.000000
21929.780461	0.262705	0.576243	0.127654	86.983704	-70.088715	-2.806214	3.216094	0.000000	-3.828413	0.000000	0.000000	0.000000	0.337194	-0.050876	-2.425174	0.000000	0.000000	4.000000	11.000000	0.000000
21929.783794	0.262705	0.576243	0.127654	86.983704	-70.088715	-2.806214	3.216094	0.000000	-3.828413	0.000000	0.000000	0.000000	0.337194	-0.050876	-2.425174	0.000000	0.000000	4.000000	11.000000	0.000000
21929.787128	0.263161	0.576115	0.119490	86.680817	-47.461788	20.479223	3.086327	0.000000	-3.933774	0.000000	0.000000	0.000000	0.136940	-0.038218	-2.449039	0.000000	0.000000	4.000000	11.000000	0.000000
21929.790461	0.263161	0.576115	0.119490	86.680817	-47.461788	20.479223	3.086327	0.000000	-3.933774	0.000000	0.000000	0.000000	0.136940	-0.038218	-2.449039	0.000000	0.000000	4.000000	11.000000	0.000000
21929.793794	0.263161	0.576115	0.119490	86.680817	-47.461788	20.479223	3.086327	0.000000	-3.933774	0.000000	0.000000	0.000000	0.136940	-0.038218	-2.449039	0.000000	0.000000	4.000000	11.000000	0.000000
21929.797128	0.262835	0.576009	0.111327	85.987900	-31.275194	36.819180	2.954221	0.000000	-4.033928	0.000000	0.000000	0.000000	-0.097874	-0.031811	-2.448956	0.000000	0.000000	4.000000	11.000000	0.000000
21929.800461	0.262835	0.576009	0.111327	85.987900	-31.275194	36.819180	2.954221	0.000000	-4.033928	0.000000	0.000000	0.000000	-0.097874	-0.031811	-2.448956	0.000000	0.000000	4.000000	11.000000	0.000000
21929.803794	0.262835	0.576009	0.111327	85.987900	-31.275194	36.819180	2.954221	0.000000	-4.033928	0.000000	0.000000	0.000000	-0.097874	-0.031811	-2.448956	0.000000	0.000000	4.000000	11.000000	0.000000
21929.807128	0.261871	0.575857	0.103155	85.160866	-20.705175	47.254955	2.821926	0.000000	-4.127559	0.000000	0.000000	0.000000	-0.289188	-0.045611	-2.451688	0.000000	0.000000	4.000000	11.000000	0.000000
21929.810461	0.261871	0.575857	0.103155	85.160866	-20.705175	47.254955	2.821926	0.000000	-4.127559	0.000000	0.000000	0.000000	-0.289188	-0.045611	-2.451688	0.000000	0.000000	4.000000	11.000000	0.000000
21929.813794	0.261871	0.575857	0.103155	85.160866	-20.705175	47.254955	2.821926	0.000000	-4.127559	0.000000	0.000000	0.000000	-0.289188	-0.045611	-2.451688	0.000000	0.000000	4.000000	11.000000	0.000000
21929.817128	0.260270	0.575609	0.095006	84.337082	-13.025096	54.823185	2.687080	0.000000	-4.216587	0.000000	0.000000	0.000000	-0.480305	-0.074520	-2.444596	0.000000	0.000000	4.000000	11.000000	0.000000
21929.820461	0.260270	0.575609	0.095006	84.337082	-13.025096	54.823185	2.687080	0.000000	-4.216587	0.000000	0.000000	0.000000	-0.480305	-0.074520	-2.444596	0.000000	0.000000	4.000000	11.000000	0.000000
21929.823794	0.260270	0.575609	0.095006	84.337082	-13.025096	54.823185	2.687080	0.000000	-4.216587	0.000000	0.000000	0.000000	-0.480305	-0.074520	-2.444596	0.000000	0.000000	4.000000	11.000000	0.000000
21929.827128	0.258026	0.575229	0.086893	83.582588	-6.945588	60.970619	2.549630	0.000000	-4.301091	0.000000	0.000000	0.000000	-0.673208	-0.113826	-2.433998	0.000000	0.000000	4.000000	11.000000	0.000000
21929.830461	0.258026	0.575229	0.086893	83.582588	-6.945588	60.970619	2.549630	0.000000	-4.301091	0.000000	0.000000	0.000000	-0.673208	-0.113826	-2.433998	0.000000	0.000000	4.000000	11.000000	0.000000
21929.833794	0.258026	0.575229	0.086893	83.582588	-6.945588	60.970619	2.549630	0.000000	-4.301091	0.000000	0.000000	0.000000	-0.673208	-0.113826	-2.433998	0.000000	0.000000	4.000000	11.000000	0.000000
21929.837128	0.255184	0.574798	0.078861	82.832733	-2.392082	65.505470	2.409133	0.000000	-4.381333	0.000000	0.000000	0.000000	-0.852635	-0.129357	-2.409616	0.000000	0.000000	4.000000	11.000000	0.000000
21929.840461	0.255184	0.574798	0.078861	82.832733	-2.392082	65.505470	2.409133	0.000000	-4.381333	0.000000	0.000000	0.000000	-0.852635	-0.129357	-2.409616	0.000000	0.000000	4.000000	11.000000	0.000000
21929.843794	0.255184	0.574798	0.078861	82.832733	-2.392082	65.505470	2.409133	0.000000	-4.381333	0.000000	0.000000	0.000000	-0.852635	-0.129357	-2.409616	0.000000	0.000000	4.000000	11.000000	0.000000
21929.847128	0.251725	0.574380	0.071012	82.096489	1.060054	68.869614	2.265173	0.000000	-4.457465	0.000000	0.000000	0.000000	-1.037774	-0.125577	-2.354518	0.000000	0.000000	4.000000	11.000000	0.000000
21929.850461	0.251725	0.574380	0.071012	82.096489	1.060054	68.869614	2.265173	0.000000	-4.457465	0.000000	0.000000	0.000000	-1.037774	-0.125577	-2.354518	0.000000	0.000000	4.000000	11.000000	0.000000
21929.853794	0.251725	0.574380	0.071012	82.096489	1.060054	68.869614	2.265173	0.000000	-4.457465	0.000000	0.000000	0.000000	-1.037774	-0.125577	-2.354518	0.000000	0.000000	4.000000	11.000000	0.000000
21929.857128	0.247617	0.574060	0.063410	81.370811	3.752806	71.540146	2.119509	0.000000	-4.528541	0.000000	0.000000	0.000000	-1.232411	-0.095705	-2.280719	0.000000	0.000000	4.000000	11.000000	0.000000
21929.860461	0.247617	0.574060	0.063410	81.370811	3.752806	71.540146	2.119509	0.000000	-4.528541	0.000000	0.000000	0.000000	-1.232411	-0.095705	-2.280719	0.000000	0.000000	4.000000	11.000000	0.000000
21929.863794	0.247617	0.574060	0.063410	81.370811	3.752806	71.540146	2.119509	0.000000	-4.528541	0.000000	0.000000	0.000000	-1.232411	-0.095705	-2.280719	0.000000	0.000000	4.000000	11.000000	0.000000
21929.867128	0.242821	0.573796	0.056214	80.662514	5.877203	73.724953	1.973423	0.000000	-4.594083	0.000000	0.000000	0.000000	-1.438795	-0.079234	-2.158857	0.000000	0.000000	4.000000	11.000000	0.000000
21929.870461	0.242821	0.573796	0.056214	80.662514	5.877203	73.724953	1.973423	0.000000	-4.594083	0.000000	0.000000	0.000000	-1.438795	-0.079234	-2.158857	0.000000	0.000000	4.000000	11.000000	0.000000
21929.873794	0.242821	0.573796	0.056214	80.662514	5.877203	73.724953	1.973423	0.000000	-4.594083	0.000000	0.000000	0.000000	-1.438795	-0.079234	-2.158857	0.000000	0.000000	4.000000	11.000000	0.000000
21929.877128	0.237349	0.573555	0.049426	79.971519	7.785620	75.826950	1.831240	0.000000	-4.652586	0.000000	0.000000	0.000000	-1.641660	-0.072401	-2.036198	0.000000	0.000000	4.000000	11.000000	0.000000
21929.880461	0.237349	0.573555	0.049426	79.971519	7.785620	75.826950	1.831240	0.000000	-4.652586	0.000000	0.000000	0.000000	-1.641660	-0.072401	-2.036198	0.000000	0.000000	4.000000	11.000000	0.000000
21929.883794	0.237349	0.573555	0.049426	79.971519	7.785620	75.826950	1.831240	0.000000	-4.652586	0.000000	0.000000	0.000000	-1.641660	-0.072401	-2.036198	0.000000	0.000000	4.000000	11.000000	0.000000
21929.887128	0.231302	0.573257	0.042994	79.335243	9.814644	78.246490	1.693018	0.000000	-4.704646	0.000000	0.000000	0.000000	-1.814026	-0.089373	-1.929721	0.000000	0.000000	4.000000	11.000000	0.000000
21929.890461	0.231302	0.573257	0.042994	79.335243	9.814644	78.246490	1.693018	0.000000	-4.704646	0.000000	0.000000	0.000000	-1.814026	-0.089373	-1.929721	0.000000	0.000000	4.000000	11.000000	0.000000
21929.893794	0.231302	0.573257	0.042994	79.335243	9.814644	78.246490	1.693018	0.000000	-4.704646	0.000000	0.000000	0.000000	-1.814026	-0.089373	-1.929721	0.000000	0.000000	4.000000	11.000000	0.000000
21929.897128	0.224838	0.572944	0.036874	78.755280	12.178618	81.249802	1.555929	0.000000	-4.751745	0.000000	0.000000	0.000000	-1.939081	-0.094063	-1.835840	0.000000	0.000000	4.000000	11.000000	0.000000
21929.900461	0.224838	0.572944	0.036874	78.755280	12.178618	81.249802	1.555929	0.000000	-4.751745	0.000000	0.000000	0.000000	-1.939081	-0.094063	-1.835840	0.000000	0.000000	4.000000	11.000000	0.000000
21929.903794	0.224838	0.572944	0.036874	78.755280	12.178618	81.249802	1.555929	0.000000	-4.751745	0.000000	0.000000	0.000000	-1.939081	-0.094063	-1.835840	0.000000	0.000000	4.000000	11.000000	0.000000
21929.907128	0.217911	0.572615	0.031152	78.218796	14.704683	84.167793	1.416394	0.000000	-4.795188	0.000000	0.000000	0.000000	-2.078120	-0.098665	-1.716779	0.000000	0.000000	4.000000	11.000000	0.000000
21929.910461	0.217911	0.572615	0.031152	78.218796	14.704683	84.167793	1.416394	0.000000	-4.795188	0.000000	0.000000	0.000000	-2.078120	-0.098665	-1.716779	0.000000	0.000000	4.000000	11.000000	0.000000
21929.913794	0.217911	0.572615	0.031152	78.218796	14.704683	84.167793	1.416394	0.000000	-4.795188	0.000000	0.000000	0.000000	-2.078120	-0.098665	-1.716779	0.000000	0.000000	4.000000	11.000000	0.000000
21929.917128	0.210555	0.572312	0.025839	77.680351	17.003302	85.675133	1.277168	0.000000	-4.834133	0.000000	0.000000	0.000000	-2.206698	-0.090925	-1.593815	0.000000	0.000000	4.000000	11.000000	0.000000
21929.920461	0.210555	0.572312	0.025839	77.680351	17.003302	85.675133	1.277168	0.000000	-4.834133	0.000000	0.000000	0.000000	-2.206698	-0.090925	-1.593815	0.000000	0.000000	4.000000	11.000000	0.000000
21929.923794	0.210555	0.572312	0.025839	77.680351	17.003302	85.675133	1.277168	0.000000	-4.834133	0.000000	0.000000	0.000000	-2.206698	-0.090925	-1.593815	0.000000	0.000000	4.000000	11.000000	0.000000
21929.927128	0.202823	0.572054	0.021059	77.134697	18.880816	86.376488	1.137940	0.000000	-4.868788	0.000000	0.000000	0.000000	-2.319799	-0.077397	-1.433995	0.000000	0.000000	4.000000	11.000000	0.000000
21929.930461	0.202823	0.572054	0.021059	77.134697	18.880816	86.376488	1.137940	0.000000	-4.868788	0.000000	0.000000	0.000000	-2.319799	-0.077397	-1.433995	0.000000	0.000000	4.000000	11.000000	0.000000
21929.933794	0.202823	0.572054	0.021059	77.134697	18.880816	86.376488	1.137940	0.000000	-4.868788	0.000000	0.000000	0.000000	-2.319799	-0.077397	-1.433995	0.000000	0.000000	4.000000	11.000000	0.000000
21929.937128	0.194629	0.571855	0.016879	76.576225	20.431421	87.289200	1.003227	0.000000	-4.898320	0.000000	0.000000	0.000000	-2.458050	-0.059680	-1.253933	0.000000	0.000000	4.000000	11.000000	0.000000
21929.940461	0.194629	0.571855	0.016879	76.576225	20.431421	87.289200	1.003227	0.000000	-4.898320	0.000000	0.000000	0.000000	-2.458050	-0.059680	-1.253933	0.000000	0.000000	4.000000	11.000000	0.000000
21929.943794	0.194629	0.571855	0.016879	76.576225	20.431421	87.289200	1.003227	0.000000	-4.898320	0.000000	0.000000	0.000000	-2.458050	-0.059680	-1.253933	0.000000	0.000000	4.000000	11.000000	0.000000
21929.947128	0.185990	0.571692	0.013419	76.017334	21.848099	88.361198	0.843970	0.000000	-4.731464	0.000000	0.000000	0.000000	-2.591733	-0.048680	-1.038029	0.000000	0.000000	4.000000	11.000000	0.000000
21929.950461	0.185990	0.571692	0.013419	76.017334	21.848099	88.361198	0.843970	0.000000	-4.731464	0.000000	0.000000	0.000000	-2.591733	-0.048680	-1.038029	0.000000	0.000000	4.000000	11.000000	0.000000
21929.953794	0.185990	0.571692	0.013419	76.017334	21.848099	88.361198	0.843970	0.000000	-4.731464	0.000000	0.000000	0.000000	-2.591733	-0.048680	-1.038029	0.000000	0.000000	4.000000	11.000000	0.000000
21929.957128	0.177176	0.571648	0.010628	75.437119	23.359331	88.972481	0.670966	0.000000	-4.299509	0.000000	0.000000	0.000000	-2.644271	-0.013209	-0.837475	0.000000	0.000000	4.000000	11.000000	0.000000
21929.960461	0.177176	0.571648	0.010628	75.437119	23.359331	88.972481	0.670966	0.000000	-4.299509	0.000000	0.000000	0.000000	-2.644271	-0.013209	-0.837475	0.000000	0.000000	4.000000	11.000000	0.000000
21929.963794	0.177176	0.571648	0.010628	75.437119	23.359331	88.972481	0.670966	0.000000	-4.299509	0.000000	0.000000	0.000000	-2.644271	-0.013209	-0.837475	0.000000	0.000000	4.000000	11.000000	0.000000
21929.967128	0.168308	0.571731	0.008585	74.813118	25.085310	89.199074	0.531386	0.000000	-3.858797	0.000000	0.000000	0.000000	-2.660474	0.024780	-0.612884	0.000000	0.000000	4.000000	11.000000	0.000000
21929.970461	0.168308	0.571731	0.008585	74.813118	25.085310	89.199074	0.531386	0.000000	-3.858797	0.000000	0.000000	0.000000	-2.660474	0.024780	-0.612884	0.000000	0.000000	4.000000	11.000000	0.000000
21929.973794	0.168308	0.571731	0.008585	74.813118	25.085310	89.199074	0.531386	0.000000	-3.858797	0.000000	0.000000	0.000000	-2.660474	0.024780	-0.612884	0.000000	0.000000	4.000000	11.000000	0.000000
21929.977128	0.159307	0.571986	0.007413	74.212784	27.050850	89.894997	0.429239	0.000000	-3.415385	0.000000	0.000000	0.000000	-2.700233	0.076516	-0.351650	0.000000	0.000000	4.000000	11.000000	0.000000
21929.980461	0.159307	0.571986	0.007413	74.212784	27.050850	89.894997	0.429239	0.000000	-3.415385	0.000000	0.000000	0.000000	-2.700233	0.076516	-0.351650	0.000000	0.000000	4.000000	11.000000	0.000000
21929.983794	0.159307	0.571986	0.007413	74.212784	27.050850	89.894997	0.429239	0.000000	-3.415385	0.000000	0.000000	0.000000	-2.700233	0.076516	-0.351650	0.000000	0.000000	4.000000	11.000000	0.000000
21929.987128	0.150140	0.572377	0.007027	73.925690	29.315319	91.234932	0.370631	0.000000	-2.965346	0.000000	0.000000	0.000000	-2.749942	0.117152	-0.115759	0.000000	0.000000	4.000000	11.000000	0.000000
21929.990461	0.150140	0.572377	0.007027	73.925690	29.315319	91.234932	0.370631	0.000000	-2.965346	0.000000	0.000000	0.000000	-2.749942	0.117152	-0.115759	0.000000	0.000000	4.000000	11.000000	0.000000
21929.993794	0.150140	0.572377	0.007027	73.925690	29.315319	91.234932	0.370631	0.000000	-2.965346	0.000000	0.000000	0.000000	-2.749942	0.117152	-0.115759	0.000000	0.000000	4.000000	11.000000	0.000000
21929.997128	0.140804	0.572876	0.007440	73.941360	31.935638	92.874336	0.351337	0.000000	-2.507022	0.000000	0.000000	0.000000	-2.800980	0.149682	0.124016	0.000000	0.000000	4.000000	11.000000	0.000000
21930.000461	0.140804	0.572876	0.007440	73.941360	31.935638	92.874336	0.351337	0.000000	-2.507022	0.000000	0.000000	0.000000	-2.800980	0.149682	0.124016	0.000000	0.000000	4.000000	11.000000	0.000000
21930.003794	0.140804	0.572876	0.007440	73.941360	31.935638	92.874336	0.351337	0.000000	-2.507022	0.000000	0.000000	0.000000	-2.800980	0.149682	0.124016	0.000000	0.000000	4.000000	11.000000	0.000000
21930.007128	0.131433	0.573484	0.008684	74.033920	34.956959	94.733849	0.372007	0.000000	-2.040191	0.000000	0.000000	0.000000	-2.811203	0.182443	0.373155	0.000000	0.000000	4.000000	11.000000	0.000000
21930.010461	0.131433	0.573484	0.008684	74.033920	34.956959	94.733849	0.372007	0.000000	-2.040191	0.000000	0.000000	0.000000	-2.811203	0.182443	0.373155	0.000000	0.000000	4.000000	11.000000	0.000000
21930.013794	0.131433	0.573484	0.008684	74.033920	34.956959	94.733849	0.372007	0.000000	-2.040191	0.000000	0.000000	0.000000	-2.811203	0.182443	0.373155	0.000000	0.000000	4.000000	11.000000	0.000000
21930.017128	0.122094	0.574200	0.010750	74.116661	38.501896	97.031258	0.434199	0.000000	-1.571657	0.000000	0.000000	0.000000	-2.801784	0.214782	0.619896	0.000000	0.000000	4.000000	11.000000	0.000000
21930.020461	0.122094	0.574200	0.010750	74.116661	38.501896	97.031258	0.434199	0.000000	-1.571657	0.000000	0.000000	0.000000	-2.801784	0.214782	0.619896	0.000000	0.000000	4.000000	11.000000	0.000000
21930.023794	0.122094	0.574200	0.010750	74.116661	38.501896	97.031258	0.434199	0.000000	-1.571657	0.000000	0.000000	0.000000	-2.801784	0.214782	0.619896	0.000000	0.000000	4.000000	11.000000	0.000000
21930.027128	0.112970	0.575004	0.013656	74.132332	42.755898	100.203674	0.537515	0.000000	-1.104693	0.000000	0.000000	0.000000	-2.737015	0.241214	0.871663	0.000000	0.000000	4.000000	11.000000	0.000000
21930.030461	0.112970	0.575004	0.013656	74.132332	42.755898	100.203674	0.537515	0.000000	-1.104693	0.000000	0.000000	0.000000	-2.737015	0.241214	0.871663	0.000000	0.000000	4.000000	11.000000	0.000000
21930.033794	0.112970	0.575004	0.013656	74.132332	42.755898	100.203674	0.537515	0.000000	-1.104693	0.000000	0.000000	0.000000	-2.737015	0.241214	0.871663	0.000000	0.000000	4.000000	11.000000	0.000000
21930.037128	0.104139	0.575925	0.017376	74.051880	47.729595	104.405167	0.682792	0.000000	-0.648524	0.000000	0.000000	0.000000	-2.649405	0.276446	1.116080	0.000000	0.000000	4.000000	11.000000	0.000000
21930.040461	0.104139	0.575925	0.017376	74.051880	47.729595	104.405167	0.682792	0.000000	-0.648524	0.000000	0.000000	0.000000	-2.649405	0.276446	1.116080	0.000000	0.000000	4.000000	11.000000	0.000000
21930.043794	0.104139	0.575925	0.017376	74.051880	47.729595	104.405167	0.682792	0.000000	-0.648524	0.000000	0.000000	0.000000	-2.649405	0.276446	1.116080	0.000000	0.000000	4.000000	11.000000	0.000000
21930.047128	0.095711	0.576873	0.021805	73.922661	53.373005	109.445007	0.868806	0.000000	-0.206956	0.000000	0.000000	0.000000	-2.528475	0.284381	1.328799	0.000000	0.000000	4.000000	11.000000	0.000000
21930.050461	0.095711	0.576873	0.021805	73.922661	53.373005	109.445007	0.868806	0.000000	-0.206956	0.000000	0.000000	0.000000	-2.528475	0.284381	1.328799	0.000000	0.000000	4.000000	11.000000	0.000000
21930.053794	0.095711	0.576873	0.021805	73.922661	53.373005	109.445007	0.868806	0.000000	-0.206956	0.000000	0.000000	0.000000	-2.528475	0.284381	1.328799	0.000000	0.000000	4.000000	11.000000	0.000000
21930.057128	0.087729	0.577808	0.026913	73.818588	59.180927	114.336685	1.090272	0.000000	0.214456	0.000000	0.000000	0.000000	-2.394495	0.280348	1.532208	0.000000	0.000000	4.000000	11.000000	0.000000
21930.060461	0.087729	0.577808	0.026913	73.818588	59.180927	114.336685	1.090272	0.000000	0.214456	0.000000	0.000000	0.000000	-2.394495	0.280348	1.532208	0.000000	0.000000	4.000000	11.000000	0.000000
21930.063794	0.087729	0.577808	0.026913	73.818588	59.180927	114.336685	1.090272	0.000000	0.214456	0.000000	0.000000	0.000000	-2.394495	0.280348	1.532208	0.000000	0.000000	4.000000	11.000000	0.000000
21930.067128	0.080238	0.578778	0.032755	73.905319	64.779907	118.622192	1.345640	0.000000	0.613539	0.000000	0.000000	0.000000	-2.247463	0.290976	1.752757	0.000000	0.000000	4.000000	11.000000	0.000000
21930.070461	0.080238	0.578778	0.032755	73.905319	64.779907	118.622192	1.345640	0.000000	0.613539	0.000000	0.000000	0.000000	-2.247463	0.290976	1.752757	0.000000	0.000000	4.000000	11.000000	0.000000
21930.073794	0.080238	0.578778	0.032755	73.905319	64.779907	118.622192	1.345640	0.000000	0.613539	0.000000	0.000000	0.000000	-2.247463	0.290976	1.752757	0.000000	0.000000	4.000000	11.000000	0.000000
21930.077128	0.073384	0.579727	0.039249	74.272842	70.180130	122.510567	1.637766	0.000000	0.988116	0.000000	0.000000	0.000000	-2.056204	0.284905	1.948119	0.000000	0.000000	4.000000	11.000000	0.000000
21930.080461	0.073384	0.579727	0.039249	74.272842	70.180130	122.510567	1.637766	0.000000	0.988116	0.000000	0.000000	0.000000	-2.056204	0.284905	1.948119	0.000000	0.000000	4.000000	11.000000	0.000000
21930.083794	0.073384	0.579727	0.039249	74.272842	70.180130	122.510567	1.637766	0.000000	0.988116	0.000000	0.000000	0.000000	-2.056204	0.284905	1.948119	0.000000	0.000000	4.000000	11.000000	0.000000
21930.087128	0.067391	0.580701	0.046368	74.685379	75.566696	126.492363	1.962453	0.000000	1.330817	0.000000	0.000000	0.000000	-1.797912	0.291980	2.135777	0.000000	0.000000	4.000000	11.000000	0.000000
21930.090461	0.067391	0.580701	0.046368	74.685379	75.566696	126.492363	1.962453	0.000000	1.330817	0.000000	0.000000	0.000000	-1.797912	0.291980	2.135777	0.000000	0.000000	4.000000	11.000000	0.000000
21930.093794	0.067391	0.580701	0.046368	74.685379	75.566696	126.492363	1.962453	0.000000	1.330817	0.000000	0.000000	0.000000	-1.797912	0.291980	2.135777	0.000000	0.000000	4.000000	11.000000	0.000000
21930.097128	0.062395	0.581600	0.054012	75.068443	81.103592	130.771835	2.318416	0.000000	1.630469	0.000000	0.000000	0.000000	-1.498550	0.269893	2.293182	0.000000	0.000000	4.000000	11.000000	0.000000
21930.100461	0.062395	0.581600	0.054012	75.068443	81.103592	130.771835	2.318416	0.000000	1.630469	0.000000	0.000000	0.000000	-1.498550	0.269893	2.293182	0.000000	0.000000	4.000000	11.000000	0.000000
21930.103794	0.062395	0.581600	0.054012	75.068443	81.103592	130.771835	2.318416	0.000000	1.630469	0.000000	0.000000	0.000000	-1.498550	0.269893	2.293182	0.000000	0.000000	4.000000	11.000000	0.000000
21930.107128	0.058338	0.582468	0.062133	75.458443	86.674393	135.231155	2.700613	0.000000	1.880227	0.000000	0.000000	0.000000	-1.217110	0.260330	2.436297	0.000000	0.000000	4.000000	11.000000	0.000000
21930.110461	0.058338	0.582468	0.062133	75.458443	86.674393	135.231155	2.700613	0.000000	1.880227	0.000000	0.000000	0.000000	-1.217110	0.260330	2.436297	0.000000	0.000000	4.000000	11.000000	0.000000
21930.113794	0.058338	0.582468	0.062133	75.458443	86.674393	135.231155	2.700613	0.000000	1.880227	0.000000	0.000000	0.000000	-1.217110	0.260330	2.436297	0.000000	0.000000	4.000000	11.000000	0.000000
21930.117128	0.055226	0.583254	0.070525	75.948753	92.501717	140.028824	3.106663	0.000000	2.083079	0.000000	0.000000	0.000000	-0.933790	0.235725	2.517585	0.000000	0.000000	4.000000	11.000000	0.000000
21930.120461	0.055226	0.583254	0.070525	75.948753	92.501717	140.028824	3.106663	0.000000	2.083079	0.000000	0.000000	0.000000	-0.933790	0.235725	2.517585	0.000000	0.000000	4.000000	11.000000	0.000000
21930.123794	0.055226	0.583254	0.070525	75.948753	92.501717	140.028824	3.106663	0.000000	2.083079	0.000000	0.000000	0.000000	-0.933790	0.235725	2.517585	0.000000	0.000000	4.000000	11.000000	0.000000
21930.127128	0.053121	0.583927	0.079178	76.562943	98.801628	145.342072	3.526260	0.000000	2.238710	0.000000	0.000000	0.000000	-0.631324	0.201886	2.595815	0.000000	0.000000	4.000000	11.000000	0.000000
21930.130461	0.053121	0.583927	0.079178	76.562943	98.801628	145.342072	3.526260	0.000000	2.238710	0.000000	0.000000	0.000000	-0.631324	0.201886	2.595815	0.000000	0.000000	4.000000	11.000000	0.000000
21930.133794	0.053121	0.583927	0.079178	76.562943	98.801628	145.342072	3.526260	0.000000	2.238710	0.000000	0.000000	0.000000	-0.631324	0.201886	2.595815	0.000000	0.000000	4.000000	11.000000	0.000000
21930.137128	0.052081	0.584468	0.087931	77.249519	105.806679	151.294312	3.958896	0.000000	2.343931	0.000000	0.000000	0.000000	-0.311995	0.162548	2.626069	0.000000	0.000000	4.000000	11.000000	0.000000
21930.140461	0.052081	0.584468	0.087931	77.249519	105.806679	151.294312	3.958896	0.000000	2.343931	0.000000	0.000000	0.000000	-0.311995	0.162548	2.626069	0.000000	0.000000	4.000000	11.000000	0.000000
21930.143794	0.052081	0.584468	0.087931	77.249519	105.806679	151.294312	3.958896	0.000000	2.343931	0.000000	0.000000	0.000000	-0.311995	0.162548	2.626069	0.000000	0.000000	4.000000	11.000000	0.000000
21930.147128	0.052099	0.584902	0.096723	77.937569	113.667862	157.996811	4.390401	0.000000	2.392566	0.000000	0.000000	0.000000	0.005233	0.130066	2.637345	0.000000	0.000000	4.000000	11.000000	0.000000
21930.150461	0.052099	0.584902	0.096723	77.937569	113.667862	157.996811	4.390401	0.000000	2.392566	0.000000	0.000000	0.000000	0.005233	0.130066	2.637345	0.000000	0.000000	4.000000	11.000000	0.000000
21930.153794	0.052099	0.584902	0.096723	77.937569	113.667862	157.996811	4.390401	0.000000	2.392566	0.000000	0.000000	0.000000	0.005233	0.130066	2.637345	0.000000	0.000000	4.000000	11.000000	0.000000
21930.157128	0.053109	0.585215	0.105458	78.510689	122.229256	165.338074	4.480630	0.000000	2.218998	0.000000	0.000000	0.000000	0.303056	0.093765	2.620500	0.000000	0.000000	4.000000	11.000000	0.000000
21930.160461	0.053109	0.585215	0.105458	78.510689	122.229256	165.338074	4.480630	0.000000	2.218998	0.000000	0.000000	0.000000	0.303056	0.093765	2.620500	0.000000	0.000000	4.000000	11.000000	0.000000
21930.163794	0.053109	0.585215	0.105458	78.510689	122.229256	165.338074	4.480630	0.000000	2.218998	0.000000	0.000000	0.000000	0.303056	0.093765	2.620500	0.000000	0.000000	4.000000	11.000000	0.000000
21930.167128	0.054963	0.585436	0.114079	78.876785	131.303650	173.189438	4.568722	0.000000	2.031449	0.000000	0.000000	0.000000	0.556087	0.066444	2.586406	0.000000	0.000000	4.000000	11.000000	0.000000
21930.170461	0.054963	0.585436	0.114079	78.876785	131.303650	173.189438	4.568722	0.000000	2.031449	0.000000	0.000000	0.000000	0.556087	0.066444	2.586406	0.000000	0.000000	4.000000	11.000000	0.000000
21930.173794	0.054963	0.585436	0.114079	78.876785	131.303650	173.189438	4.568722	0.000000	2.031449	0.000000	0.000000	0.000000	0.556087	0.066444	2.586406	0.000000	0.000000	4.000000	11.000000	0.000000
21930.177128	0.057581	0.585600	0.122521	79.013466	140.517639	-178.794510	4.650690	0.000000	1.836050	0.000000	0.000000	0.000000	0.785414	0.049307	2.532622	0.000000	0.000000	4.000000	11.000000	0.000000
21930.180461	0.057581	0.585600	0.122521	79.013466	140.517639	-178.794510	4.650690	0.000000	1.836050	0.000000	0.000000	0.000000	0.785414	0.049307	2.532622	0.000000	0.000000	4.000000	11.000000	0.000000
21930.183794	0.057581	0.585600	0.122521	79.013466	140.517639	-178.794510	4.650690	0.000000	1.836050	0.000000	0.000000	0.000000	0.785414	0.049307	2.532622	0.000000	0.000000	4.000000	11.000000	0.000000
21930.187128	0.060988	0.585629	0.130714	78.903656	149.278000	-171.179962	4.724833	0.000000	1.635834	0.000000	0.000000	0.000000	1.022321	0.008467	2.457783	0.000000	0.000000	4.000000	11.000000	0.000000
21930.190461	0.060988	0.585629	0.130714	78.903656	149.278000	-171.179962	4.724833	0.000000	1.635834	0.000000	0.000000	0.000000	1.022321	0.008467	2.457783	0.000000	0.000000	4.000000	11.000000	0.000000
21930.193794	0.060988	0.585629	0.130714	78.903656	149.278000	-171.179962	4.724833	0.000000	1.635834	0.000000	0.000000	0.000000	1.022321	0.008467	2.457783	0.000000	0.000000	4.000000	11.000000	0.000000
21930.197128	0.065212	0.585566	0.138616	78.549911	156.970215	-164.554672	4.791170	0.000000	1.429927	0.000000	0.000000	0.000000	1.267114	-0.018905	2.370734	0.000000	0.000000	4.000000	11.000000	0.000000
21930.200461	0.065212	0.585566	0.138616	78.549911	156.970215	-164.554672	4.791170	0.000000	1.429927	0.000000	0.000000	0.000000	1.267114	-0.018905	2.370734	0.000000	0.000000	4.000000	11.000000	0.000000
21930.203794	0.065212	0.585566	0.138616	78.549911	156.970215	-164.554672	4.791170	0.000000	1.429927	0.000000	0.000000	0.000000	1.267114	-0.018905	2.370734	0.000000	0.000000	4.000000	11.000000	0.000000
21930.207128	0.070110	0.585401	0.146255	78.042259	163.311966	-159.190079	4.849609	0.000000	1.217084	0.000000	0.000000	0.000000	1.469249	-0.049424	2.291598	0.000000	0.000000	4.000000	11.000000	0.000000
21930.210461	0.070110	0.585401	0.146255	78.042259	163.311966	-159.190079	4.849609	0.000000	1.217084	0.000000	0.000000	0.000000	1.469249	-0.049424	2.291598	0.000000	0.000000	4.000000	11.000000	0.000000
21930.213794	0.070110	0.585401	0.146255	78.042259	163.311966	-159.190079	4.849609	0.000000	1.217084	0.000000	0.000000	0.000000	1.469249	-0.049424	2.291598	0.000000	0.000000	4.000000	11.000000	0.000000
21930.217128	0.075580	0.585128	0.153595	77.539528	168.516281	-154.693375	4.898741	0.000000	1.001164	0.000000	0.000000	0.000000	1.641105	-0.081757	2.201962	0.000000	0.000000	4.000000	11.000000	0.000000
21930.220461	0.075580	0.585128	0.153595	77.539528	168.516281	-154.693375	4.898741	0.000000	1.001164	0.000000	0.000000	0.000000	1.641105	-0.081757	2.201962	0.000000	0.000000	4.000000	11.000000	0.000000
21930.223794	0.075580	0.585128	0.153595	77.539528	168.516281	-154.693375	4.898741	0.000000	1.001164	0.000000	0.000000	0.000000	1.641105	-0.081757	2.201962	0.000000	0.000000	4.000000	11.000000	0.000000
21930.227128	0.081519	0.584750	0.160640	77.220627	172.955475	-150.281555	4.937979	0.000000	0.785089	0.000000	0.000000	0.000000	1.781736	-0.113583	2.113506	0.000000	0.000000	4.000000	11.000000	0.000000
21930.230461	0.081519	0.584750	0.160640	77.220627	172.955475	-150.281555	4.937979	0.000000	0.785089	0.000000	0.000000	0.000000	1.781736	-0.113583	2.113506	0.000000	0.000000	4.000000	11.000000	0.000000
21930.233794	0.081519	0.584750	0.160640	77.220627	172.955475	-150.281555	4.937979	0.000000	0.785089	0.000000	0.000000	0.000000	1.781736	-0.113583	2.113506	0.000000	0.000000	4.000000	11.000000	0.000000
21930.237128	0.087869	0.584329	0.167341	77.141968	176.929321	-145.330139	4.967236	0.000000	0.571458	0.000000	0.000000	0.000000	1.904972	-0.126252	2.010266	0.000000	0.000000	4.000000	11.000000	0.000000
21930.240461	0.087869	0.584329	0.167341	77.141968	176.929321	-145.330139	4.967236	0.000000	0.571458	0.000000	0.000000	0.000000	1.904972	-0.126252	2.010266	0.000000	0.000000	4.000000	11.000000	0.000000
21930.243794	0.087869	0.584329	0.167341	77.141968	176.929321	-145.330139	4.967236	0.000000	0.571458	0.000000	0.000000	0.000000	1.904972	-0.126252	2.010266	0.000000	0.000000	4.000000	11.000000	0.000000
21930.247128	0.094621	0.583871	0.173602	77.189468	-179.433365	-140.636520	4.986914	0.000000	0.361515	0.000000	0.000000	0.000000	2.025485	-0.137412	1.878346	0.000000	0.000000	4.000000	11.000000	0.000000
21930.250461	0.094621	0.583871	0.173602	77.189468	-179.433365	-140.636520	4.986914	0.000000	0.361515	0.000000	0.000000	0.000000	2.025485	-0.137412	1.878346	0.000000	0.000000	4.000000	11.000000	0.000000
21930.253794	0.094621	0.583871	0.173602	77.189468	-179.433365	-140.636520	4.986914	0.000000	0.361515	0.000000	0.000000	0.000000	2.025485	-0.137412	1.878346	0.000000	0.000000	4.000000	11.000000	0.000000
21930.257128	0.101888	0.583355	0.179352	77.274605	-176.241226	-136.680878	4.997601	0.000000	0.154859	0.000000	0.000000	0.000000	2.180346	-0.154882	1.725123	0.000000	0.000000	4.000000	11.000000	0.000000
21930.260461	0.101888	0.583355	0.179352	77.274605	-176.241226	-136.680878	4.997601	0.000000	0.154859	0.000000	0.000000	0.000000	2.180346	-0.154882	1.725123	0.000000	0.000000	4.000000	11.000000	0.000000
21930.263794	0.101888	0.583355	0.179352	77.274605	-176.241226	-136.680878	4.997601	0.000000	0.154859	0.000000	0.000000	0.000000	2.180346	-0.154882	1.725123	0.000000	0.000000	4.000000	11.000000	0.000000
21930.267128	0.109481	0.582830	0.184555	77.355377	-173.755035	-133.722641	4.999723	0.000000	-0.052644	0.000000	0.000000	0.000000	2.277863	-0.157428	1.560857	0.000000	0.000000	4.000000	11.000000	0.000000
21930.270461	0.109481	0.582830	0.184555	77.355377	-173.755035	-133.722641	4.999723	0.000000	-0.052644	0.000000	0.000000	0.000000	2.277863	-0.157428	1.560857	0.000000	0.000000	4.000000	11.000000	0.000000
21930.273794	0.109481	0.582830	0.184555	77.355377	-173.755035	-133.722641	4.999723	0.000000	-0.052644	0.000000	0.000000	0.000000	2.277863	-0.157428	1.560857	0.000000	0.000000	4.000000	11.000000	0.000000
21930.277128	0.117471	0.582271	0.189114	77.444626	-172.025650	-131.268661	4.993415	0.000000	-0.256532	0.000000	0.000000	0.000000	2.397017	-0.167670	1.367779	0.000000	0.000000	4.000000	11.000000	0.000000
21930.280461	0.117471	0.582271	0.189114	77.444626	-172.025650	-131.268661	4.993415	0.000000	-0.256532	0.000000	0.000000	0.000000	2.397017	-0.167670	1.367779	0.000000	0.000000	4.000000	11.000000	0.000000
21930.283794	0.117471	0.582271	0.189114	77.444626	-172.025650	-131.268661	4.993415	0.000000	-0.256532	0.000000	0.000000	0.000000	2.397017	-0.167670	1.367779	0.000000	0.000000	4.000000	11.000000	0.000000
21930.287128	0.125778	0.581731	0.192981	77.538841	-170.811432	-129.087524	4.978798	0.000000	-0.459968	0.000000	0.000000	0.000000	2.492100	-0.161989	1.160060	0.000000	0.000000	4.000000	11.000000	0.000000
21930.290461	0.125778	0.581731	0.192981	77.538841	-170.811432	-129.087524	4.978798	0.000000	-0.459968	0.000000	0.000000	0.000000	2.492100	-0.161989	1.160060	0.000000	0.000000	4.000000	11.000000	0.000000
21930.293794	0.125778	0.581731	0.192981	77.538841	-170.811432	-129.087524	4.978798	0.000000	-0.459968	0.000000	0.000000	0.000000	2.492100	-0.161989	1.160060	0.000000	0.000000	4.000000	11.000000	0.000000
21930.297128	0.134325	0.581234	0.196150	77.641281	-169.823868	-126.958069	4.955979	0.000000	-0.662019	0.000000	0.000000	0.000000	2.563908	-0.148958	0.950725	0.000000	0.000000	4.000000	11.000000	0.000000
21930.300461	0.134325	0.581234	0.196150	77.641281	-169.823868	-126.958069	4.955979	0.000000	-0.662019	0.000000	0.000000	0.000000	2.563908	-0.148958	0.950725	0.000000	0.000000	4.000000	11.000000	0.000000
21930.303794	0.134325	0.581234	0.196150	77.641281	-169.823868	-126.958069	4.955979	0.000000	-0.662019	0.000000	0.000000	0.000000	2.563908	-0.148958	0.950725	0.000000	0.000000	4.000000	11.000000	0.000000
21930.307128	0.143079	0.580851	0.198548	77.762344	-168.755264	-124.616638	4.925159	0.000000	-0.861865	0.000000	0.000000	0.000000	2.626353	-0.114923	0.719278	0.000000	0.000000	4.000000	11.000000	0.000000
21930.310461	0.143079	0.580851	0.198548	77.762344	-168.755264	-124.616638	4.925159	0.000000	-0.861865	0.000000	0.000000	0.000000	2.626353	-0.114923	0.719278	0.000000	0.000000	4.000000	11.000000	0.000000
21930.313794	0.143079	0.580851	0.198548	77.762344	-168.755264	-124.616638	4.925159	0.000000	-0.861865	0.000000	0.000000	0.000000	2.626353	-0.114923	0.719278	0.000000	0.000000	4.000000	11.000000	0.000000
21930.317128	0.151999	0.580552	0.200071	77.894501	-167.359634	-121.992355	4.886307	0.000000	-1.060191	0.000000	0.000000	0.000000	2.675914	-0.089794	0.456897	0.000000	0.000000	4.000000	11.000000	0.000000
21930.320461	0.151999	0.580552	0.200071	77.894501	-167.359634	-121.992355	4.886307	0.000000	-1.060191	0.000000	0.000000	0.000000	2.675914	-0.089794	0.456897	0.000000	0.000000	4.000000	11.000000	0.000000
21930.323794	0.151999	0.580552	0.200071	77.894501	-167.359634	-121.992355	4.886307	0.000000	-1.060191	0.000000	0.000000	0.000000	2.675914	-0.089794	0.456897	0.000000	0.000000	4.000000	11.000000	0.000000
21930.327128	0.160906	0.580308	0.200770	78.014702	-165.660568	-118.696030	4.839227	0.000000	-1.257729	0.000000	0.000000	0.000000	2.672121	-0.073291	0.209711	0.000000	0.000000	4.000000	11.000000	0.000000
21930.330461	0.160906	0.580308	0.200770	78.014702	-165.660568	-118.696030	4.839227	0.000000	-1.257729	0.000000	0.000000	0.000000	2.672121	-0.073291	0.209711	0.000000	0.000000	4.000000	11.000000	0.000000
21930.333794	0.160906	0.580308	0.200770	78.014702	-165.660568	-118.696030	4.839227	0.000000	-1.257729	0.000000	0.000000	0.000000	2.672121	-0.073291	0.209711	0.000000	0.000000	4.000000	11.000000	0.000000
21930.337128	0.169909	0.580166	0.200527	78.108253	-163.872589	-114.887184	4.784680	0.000000	-1.451493	0.000000	0.000000	0.000000	2.700986	-0.042622	-0.072745	0.000000	0.000000	4.000000	11.000000	0.000000
21930.340461	0.169909	0.580166	0.200527	78.108253	-163.872589	-114.887184	4.784680	0.000000	-1.451493	0.000000	0.000000	0.000000	2.700986	-0.042622	-0.072745	0.000000	0.000000	4.000000	11.000000	0.000000
21930.343794	0.169909	0.580166	0.200527	78.108253	-163.872589	-114.887184	4.784680	0.000000	-1.451493	0.000000	0.000000	0.000000	2.700986	-0.042622	-0.072745	0.000000	0.000000	4.000000	11.000000	0.000000
21930.347128	0.179056	0.580025	0.199381	78.179268	-162.259964	-111.500481	4.721309	0.000000	-1.645978	0.000000	0.000000	0.000000	2.743860	-0.042126	-0.343931	0.000000	0.000000	4.000000	11.000000	0.000000
21930.350461	0.179056	0.580025	0.199381	78.179268	-162.259964	-111.500481	4.721309	0.000000	-1.645978	0.000000	0.000000	0.000000	2.743860	-0.042126	-0.343931	0.000000	0.000000	4.000000	11.000000	0.000000
21930.353794	0.179056	0.580025	0.199381	78.179268	-162.259964	-111.500481	4.721309	0.000000	-1.645978	0.000000	0.000000	0.000000	2.743860	-0.042126	-0.343931	0.000000	0.000000	4.000000	11.000000	0.000000
21930.357128	0.188119	0.579883	0.197352	78.210602	-160.892563	-108.851990	4.647964	0.000000	-1.842941	0.000000	0.000000	0.000000	2.719089	-0.042606	-0.608702	0.000000	0.000000	4.000000	11.000000	0.000000
21930.360461	0.188119	0.579883	0.197352	78.210602	-160.892563	-108.851990	4.647964	0.000000	-1.842941	0.000000	0.000000	0.000000	2.719089	-0.042606	-0.608702	0.000000	0.000000	4.000000	11.000000	0.000000
21930.363794	0.188119	0.579883	0.197352	78.210602	-160.892563	-108.851990	4.647964	0.000000	-1.842941	0.000000	0.000000	0.000000	2.719089	-0.042606	-0.608702	0.000000	0.000000	4.000000	11.000000	0.000000
21930.367128	0.197090	0.579754	0.194627	78.222839	-159.488098	-106.066277	4.565555	0.000000	-2.038556	0.000000	0.000000	0.000000	2.691137	-0.038684	-0.817403	0.000000	0.000000	4.000000	11.000000	0.000000
21930.370461	0.197090	0.579754	0.194627	78.222839	-159.488098	-106.066277	4.565555	0.000000	-2.038556	0.000000	0.000000	0.000000	2.691137	-0.038684	-0.817403	0.000000	0.000000	4.000000	11.000000	0.000000
21930.373794	0.197090	0.579754	0.194627	78.222839	-159.488098	-106.066277	4.565555	0.000000	-2.038556	0.000000	0.000000	0.000000	2.691137	-0.038684	-0.817403	0.000000	0.000000	4.000000	11.000000	0.000000
21930.377128	0.205738	0.579511	0.191316	78.417923	-157.656738	-102.562012	4.474194	0.000000	-2.231948	0.000000	0.000000	0.000000	2.594514	-0.072883	-0.993374	0.000000	0.000000	4.000000	11.000000	0.000000
21930.380461	0.205738	0.579511	0.191316	78.417923	-157.656738	-102.562012	4.474194	0.000000	-2.231948	0.000000	0.000000	0.000000	2.594514	-0.072883	-0.993374	0.000000	0.000000	4.000000	11.000000	0.000000
21930.383794	0.205738	0.579511	0.191316	78.417923	-157.656738	-102.562012	4.474194	0.000000	-2.231948	0.000000	0.000000	0.000000	2.594514	-0.072883	-0.993374	0.000000	0.000000	4.000000	11.000000	0.000000
21930.387128	0.213994	0.579236	0.187587	78.947571	-154.996567	-98.223793	4.376103	0.000000	-2.418619	0.000000	0.000000	0.000000	2.476872	-0.082579	-1.118674	0.000000	0.000000	4.000000	11.000000	0.000000
21930.390461	0.213994	0.579236	0.187587	78.947571	-154.996567	-98.223793	4.376103	0.000000	-2.418619	0.000000	0.000000	0.000000	2.476872	-0.082579	-1.118674	0.000000	0.000000	4.000000	11.000000	0.000000
21930.393794	0.213994	0.579236	0.187587	78.947571	-154.996567	-98.223793	4.376103	0.000000	-2.418619	0.000000	0.000000	0.000000	2.476872	-0.082579	-1.118674	0.000000	0.000000	4.000000	11.000000	0.000000
21930.397128	0.221958	0.578885	0.183386	79.668236	-151.495544	-93.194359	4.272905	0.000000	-2.596590	0.000000	0.000000	0.000000	2.389219	-0.105215	-1.260324	0.000000	0.000000	4.000000	11.000000	0.000000
21930.400461	0.221958	0.578885	0.183386	79.668236	-151.495544	-93.194359	4.272905	0.000000	-2.596590	0.000000	0.000000	0.000000	2.389219	-0.105215	-1.260324	0.000000	0.000000	4.000000	11.000000	0.000000
21930.403794	0.221958	0.578885	0.183386	79.668236	-151.495544	-93.194359	4.272905	0.000000	-2.596590	0.000000	0.000000	0.000000	2.389219	-0.105215	-1.260324	0.000000	0.000000	4.000000	11.000000	0.000000
21930.407128	0.229503	0.578505	0.178697	80.422791	-147.288361	-87.646797	4.163382	0.000000	-2.768800	0.000000	0.000000	0.000000	2.263528	-0.114021	-1.406734	0.000000	0.000000	4.000000	11.000000	0.000000
21930.410461	0.229503	0.578505	0.178697	80.422791	-147.288361	-87.646797	4.163382	0.000000	-2.768800	0.000000	0.000000	0.000000	2.263528	-0.114021	-1.406734	0.000000	0.000000	4.000000	11.000000	0.000000
21930.413794	0.229503	0.578505	0.178697	80.422791	-147.288361	-87.646797	4.163382	0.000000	-2.768800	0.000000	0.000000	0.000000	2.263528	-0.114021	-1.406734	0.000000	0.000000	4.000000	11.000000	0.000000
21930.417128	0.236473	0.578141	0.173519	81.108238	-142.828186	-82.038773	4.048610	0.000000	-2.934068	0.000000	0.000000	0.000000	2.090797	-0.109250	-1.553426	0.000000	0.000000	4.000000	11.000000	0.000000
21930.420461	0.236473	0.578141	0.173519	81.108238	-142.828186	-82.038773	4.048610	0.000000	-2.934068	0.000000	0.000000	0.000000	2.090797	-0.109250	-1.553426	0.000000	0.000000	4.000000	11.000000	0.000000
21930.423794	0.236473	0.578141	0.173519	81.108238	-142.828186	-82.038773	4.048610	0.000000	-2.934068	0.000000	0.000000	0.000000	2.090797	-0.109250	-1.553426	0.000000	0.000000	4.000000	11.000000	0.000000
21930.427128	0.242806	0.577759	0.167923	81.694633	-138.348572	-76.684494	3.930089	0.000000	-3.091019	0.000000	0.000000	0.000000	1.900037	-0.114564	-1.678608	0.000000	0.000000	4.000000	11.000000	0.000000
21930.430461	0.242806	0.577759	0.167923	81.694633	-138.348572	-76.684494	3.930089	0.000000	-3.091019	0.000000	0.000000	0.000000	1.900037	-0.114564	-1.678608	0.000000	0.000000	4.000000	11.000000	0.000000
21930.433794	0.242806	0.577759	0.167923	81.694633	-138.348572	-76.684494	3.930089	0.000000	-3.091019	0.000000	0.000000	0.000000	1.900037	-0.114564	-1.678608	0.000000	0.000000	4.000000	11.000000	0.000000
21930.437128	0.248375	0.577418	0.161884	82.199059	-133.997116	-71.555183	3.808899	0.000000	-3.239181	0.000000	0.000000	0.000000	1.670691	-0.102354	-1.811752	0.000000	0.000000	4.000000	11.000000	0.000000
21930.440461	0.248375	0.577418	0.161884	82.199059	-133.997116	-71.555183	3.808899	0.000000	-3.239181	0.000000	0.000000	0.000000	1.670691	-0.102354	-1.811752	0.000000	0.000000	4.000000	11.000000	0.000000
21930.443794	0.248375	0.577418	0.161884	82.199059	-133.997116	-71.555183	3.808899	0.000000	-3.239181	0.000000	0.000000	0.000000	1.670691	-0.102354	-1.811752	0.000000	0.000000	4.000000	11.000000	0.000000
21930.447128	0.253154	0.577058	0.155541	82.637871	-129.828812	-66.571136	3.685983	0.000000	-3.378391	0.000000	0.000000	0.000000	1.433800	-0.108015	-1.903043	0.000000	0.000000	4.000000	11.000000	0.000000
21930.450461	0.253154	0.577058	0.155541	82.637871	-129.828812	-66.571136	3.685983	0.000000	-3.378391	0.000000	0.000000	0.000000	1.433800	-0.108015	-1.903043	0.000000	0.000000	4.000000	11.000000	0.000000
21930.453794	0.253154	0.577058	0.155541	82.637871	-129.828812	-66.571136	3.685983	0.000000	-3.378391	0.000000	0.000000	0.000000	1.433800	-0.108015	-1.903043	0.000000	0.000000	4.000000	11.000000	0.000000
21930.457128	0.257139	0.576711	0.148897	83.067688	-125.571320	-61.648476	3.562758	0.000000	-3.508099	0.000000	0.000000	0.000000	1.195292	-0.104034	-1.993156	0.000000	0.000000	4.000000	11.000000	0.000000
21930.460461	0.257139	0.576711	0.148897	83.067688	-125.571320	-61.648476	3.562758	0.000000	-3.508099	0.000000	0.000000	0.000000	1.195292	-0.104034	-1.993156	0.000000	0.000000	4.000000	11.000000	0.000000
21930.463794	0.257139	0.576711	0.148897	83.067688	-125.571320	-61.648476	3.562758	0.000000	-3.508099	0.000000	0.000000	0.000000	1.195292	-0.104034	-1.993156	0.000000	0.000000	4.000000	11.000000	0.000000
21930.467128	0.260354	0.576361	0.142102	83.566727	-120.589371	-56.100464	3.439071	0.000000	-3.629434	0.000000	0.000000	0.000000	0.964674	-0.104992	-2.038501	0.000000	0.000000	4.000000	11.000000	0.000000
21930.470461	0.260354	0.576361	0.142102	83.566727	-120.589371	-56.100464	3.439071	0.000000	-3.629434	0.000000	0.000000	0.000000	0.964674	-0.104992	-2.038501	0.000000	0.000000	4.000000	11.000000	0.000000
21930.473794	0.260354	0.576361	0.142102	83.566727	-120.589371	-56.100464	3.439071	0.000000	-3.629434	0.000000	0.000000	0.000000	0.964674	-0.104992	-2.038501	0.000000	0.000000	4.000000	11.000000	0.000000
21930.477128	0.262693	0.576016	0.135286	84.182838	-113.988617	-48.424736	3.316140	0.000000	-3.742086	0.000000	0.000000	0.000000	0.701687	-0.103393	-2.044620	0.000000	0.000000	4.000000	11.000000	0.000000
21930.480461	0.262693	0.576016	0.135286	84.182838	-113.988617	-48.424736	3.316140	0.000000	-3.742086	0.000000	0.000000	0.000000	0.701687	-0.103393	-2.044620	0.000000	0.000000	4.000000	11.000000	0.000000
21930.483794	0.262693	0.576016	0.135286	84.182838	-113.988617	-48.424736	3.316140	0.000000	-3.742086	0.000000	0.000000	0.000000	0.701687	-0.103393	-2.044620	0.000000	0.000000	4.000000	11.000000	0.000000
21930.487128	0.264230	0.575694	0.128444	84.870804	-104.853424	-38.316982	3.196858	0.000000	-3.844489	0.000000	0.000000	0.000000	0.461036	-0.096737	-2.052758	0.000000	0.000000	4.000000	11.000000	0.000000
21930.490461	0.264230	0.575694	0.128444	84.870804	-104.853424	-38.316982	3.196858	0.000000	-3.844489	0.000000	0.000000	0.000000	0.461036	-0.096737	-2.052758	0.000000	0.000000	4.000000	11.000000	0.000000
21930.493794	0.264230	0.575694	0.128444	84.870804	-104.853424	-38.316982	3.196858	0.000000	-3.844489	0.000000	0.000000	0.000000	0.461036	-0.096737	-2.052758	0.000000	0.000000	4.000000	11.000000	0.000000
21930.497128	0.264913	0.575403	0.121583	85.500717	-92.614464	-25.545317	3.080293	0.000000	-3.938501	0.000000	0.000000	0.000000	0.205023	-0.087175	-2.058291	0.000000	0.000000	4.000000	11.000000	0.000000
21930.500461	0.264913	0.575403	0.121583	85.500717	-92.614464	-25.545317	3.080293	0.000000	-3.938501	0.000000	0.000000	0.000000	0.205023	-0.087175	-2.058291	0.000000	0.000000	4.000000	11.000000	0.000000
21930.503794	0.264913	0.575403	0.121583	85.500717	-92.614464	-25.545317	3.080293	0.000000	-3.938501	0.000000	0.000000	0.000000	0.205023	-0.087175	-2.058291	0.000000	0.000000	4.000000	11.000000	0.000000
21930.507128	0.264680	0.575057	0.114676	85.924126	-77.483986	-10.358537	2.967068	0.000000	-4.024488	0.000000	0.000000	0.000000	-0.070080	-0.103879	-2.072182	0.000000	0.000000	4.000000	11.000000	0.000000
21930.510461	0.264680	0.575057	0.114676	85.924126	-77.483986	-10.358537	2.967068	0.000000	-4.024488	0.000000	0.000000	0.000000	-0.070080	-0.103879	-2.072182	0.000000	0.000000	4.000000	11.000000	0.000000
21930.513794	0.264680	0.575057	0.114676	85.924126	-77.483986	-10.358537	2.967068	0.000000	-4.024488	0.000000	0.000000	0.000000	-0.070080	-0.103879	-2.072182	0.000000	0.000000	4.000000	11.000000	0.000000
21930.517128	0.263569	0.574685	0.107697	86.052559	-60.758755	6.122931	2.857267	0.000000	-4.103173	0.000000	0.000000	0.000000	-0.333145	-0.111645	-2.093555	0.000000	0.000000	4.000000	11.000000	0.000000
21930.520461	0.263569	0.574685	0.107697	86.052559	-60.758755	6.122931	2.857267	0.000000	-4.103173	0.000000	0.000000	0.000000	-0.333145	-0.111645	-2.093555	0.000000	0.000000	4.000000	11.000000	0.000000
21930.523794	0.263569	0.574685	0.107697	86.052559	-60.758755	6.122931	2.857267	0.000000	-4.103173	0.000000	0.000000	0.000000	-0.333145	-0.111645	-2.093555	0.000000	0.000000	4.000000	11.000000	0.000000
21930.527128	0.261615	0.574207	0.100604	85.893105	-44.985737	21.730452	2.749610	0.000000	-4.176080	0.000000	0.000000	0.000000	-0.586236	-0.143384	-2.128010	0.000000	0.000000	4.000000	11.000000	0.000000
21930.530461	0.261615	0.574207	0.100604	85.893105	-44.985737	21.730452	2.749610	0.000000	-4.176080	0.000000	0.000000	0.000000	-0.586236	-0.143384	-2.128010	0.000000	0.000000	4.000000	11.000000	0.000000
21930.533794	0.261615	0.574207	0.100604	85.893105	-44.985737	21.730452	2.749610	0.000000	-4.176080	0.000000	0.000000	0.000000	-0.586236	-0.143384	-2.128010	0.000000	0.000000	4.000000	11.000000	0.000000
21930.537128	0.258762	0.573600	0.093501	85.487465	-31.655584	34.960159	2.642328	0.000000	-4.244774	0.000000	0.000000	0.000000	-0.855866	-0.182183	-2.130912	0.000000	0.000000	4.000000	11.000000	0.000000
21930.540461	0.258762	0.573600	0.093501	85.487465	-31.655584	34.960159	2.642328	0.000000	-4.244774	0.000000	0.000000	0.000000	-0.855866	-0.182183	-2.130912	0.000000	0.000000	4.000000	11.000000	0.000000
21930.543794	0.258762	0.573600	0.093501	85.487465	-31.655584	34.960159	2.642328	0.000000	-4.244774	0.000000	0.000000	0.000000	-0.855866	-0.182183	-2.130912	0.000000	0.000000	4.000000	11.000000	0.000000
21930.547128	0.255196	0.572922	0.086447	84.872101	-20.786814	45.767544	2.537341	0.000000	-4.308352	0.000000	0.000000	0.000000	-1.069894	-0.203383	-2.116083	0.000000	0.000000	4.000000	11.000000	0.000000
21930.550461	0.255196	0.572922	0.086447	84.872101	-20.786814	45.767544	2.537341	0.000000	-4.308352	0.000000	0.000000	0.000000	-1.069894	-0.203383	-2.116083	0.000000	0.000000	4.000000	11.000000	0.000000
21930.553794	0.255196	0.572922	0.086447	84.872101	-20.786814	45.767544	2.537341	0.000000	-4.308352	0.000000	0.000000	0.000000	-1.069894	-0.203383	-2.116083	0.000000	0.000000	4.000000	11.000000	0.000000
21930.557128	0.250945	0.572148	0.079576	84.048065	-11.945816	54.616539	2.433099	0.000000	-4.368070	0.000000	0.000000	0.000000	-1.275198	-0.232196	-2.061259	0.000000	0.000000	4.000000	11.000000	0.000000
21930.560461	0.250945	0.572148	0.079576	84.048065	-11.945816	54.616539	2.433099	0.000000	-4.368070	0.000000	0.000000	0.000000	-1.275198	-0.232196	-2.061259	0.000000	0.000000	4.000000	11.000000	0.000000
21930.563794	0.250945	0.572148	0.079576	84.048065	-11.945816	54.616539	2.433099	0.000000	-4.368070	0.000000	0.000000	0.000000	-1.275198	-0.232196	-2.061259	0.000000	0.000000	4.000000	11.000000	0.000000
21930.567128	0.245975	0.571281	0.073006	83.033897	-4.896145	61.757149	2.331746	0.000000	-4.423004	0.000000	0.000000	0.000000	-1.491138	-0.259979	-1.971040	0.000000	0.000000	4.000000	11.000000	0.000000
21930.570461	0.245975	0.571281	0.073006	83.033897	-4.896145	61.757149	2.331746	0.000000	-4.423004	0.000000	0.000000	0.000000	-1.491138	-0.259979	-1.971040	0.000000	0.000000	4.000000	11.000000	0.000000
21930.573794	0.245975	0.571281	0.073006	83.033897	-4.896145	61.757149	2.331746	0.000000	-4.423004	0.000000	0.000000	0.000000	-1.491138	-0.259979	-1.971040	0.000000	0.000000	4.000000	11.000000	0.000000
21930.577128	0.240440	0.570289	0.066732	81.905632	0.747938	67.609306	2.236527	0.000000	-4.471907	0.000000	0.000000	0.000000	-1.660533	-0.297694	-1.882215	0.000000	0.000000	4.000000	11.000000	0.000000
21930.580461	0.240440	0.570289	0.066732	81.905632	0.747938	67.609306	2.236527	0.000000	-4.471907	0.000000	0.000000	0.000000	-1.660533	-0.297694	-1.882215	0.000000	0.000000	4.000000	11.000000	0.000000
21930.583794	0.240440	0.570289	0.066732	81.905632	0.747938	67.609306	2.236527	0.000000	-4.471907	0.000000	0.000000	0.000000	-1.660533	-0.297694	-1.882215	0.000000	0.000000	4.000000	11.000000	0.000000
21930.587128	0.234410	0.569207	0.060710	80.754929	5.467577	72.719574	2.145893	0.000000	-4.516098	0.000000	0.000000	0.000000	-1.808894	-0.324504	-1.806583	0.000000	0.000000	4.000000	11.000000	0.000000
21930.590461	0.234410	0.569207	0.060710	80.754929	5.467577	72.719574	2.145893	0.000000	-4.516098	0.000000	0.000000	0.000000	-1.808894	-0.324504	-1.806583	0.000000	0.000000	4.000000	11.000000	0.000000
21930.593794	0.234410	0.569207	0.060710	80.754929	5.467577	72.719574	2.145893	0.000000	-4.516098	0.000000	0.000000	0.000000	-1.808894	-0.324504	-1.806583	0.000000	0.000000	4.000000	11.000000	0.000000
21930.597128	0.227828	0.568017	0.055008	79.587845	9.242537	76.958458	2.058182	0.000000	-4.556741	0.000000	0.000000	0.000000	-1.974750	-0.356993	-1.710619	0.000000	0.000000	4.000000	11.000000	0.000000
21930.600461	0.227828	0.568017	0.055008	79.587845	9.242537	76.958458	2.058182	0.000000	-4.556741	0.000000	0.000000	0.000000	-1.974750	-0.356993	-1.710619	0.000000	0.000000	4.000000	11.000000	0.000000
21930.603794	0.227828	0.568017	0.055008	79.587845	9.242537	76.958458	2.058182	0.000000	-4.556741	0.000000	0.000000	0.000000	-1.974750	-0.356993	-1.710619	0.000000	0.000000	4.000000	11.000000	0.000000
21930.607128	0.220684	0.566706	0.049601	78.441483	12.000968	79.241371	1.976419	0.000000	-4.592795	0.000000	0.000000	0.000000	-2.143007	-0.393522	-1.622049	0.000000	0.000000	4.000000	11.000000	0.000000
21930.610461	0.220684	0.566706	0.049601	78.441483	12.000968	79.241371	1.976419	0.000000	-4.592795	0.000000	0.000000	0.000000	-2.143007	-0.393522	-1.622049	0.000000	0.000000	4.000000	11.000000	0.000000
21930.613794	0.220684	0.566706	0.049601	78.441483	12.000968	79.241371	1.976419	0.000000	-4.592795	0.000000	0.000000	0.000000	-2.143007	-0.393522	-1.622049	0.000000	0.000000	4.000000	11.000000	0.000000
21930.617128	0.213136	0.565387	0.044583	77.300636	14.043829	79.702782	1.900727	0.000000	-4.624634	0.000000	0.000000	0.000000	-2.264395	-0.395495	-1.505422	0.000000	0.000000	4.000000	11.000000	0.000000
21930.620461	0.213136	0.565387	0.044583	77.300636	14.043829	79.702782	1.900727	0.000000	-4.624634	0.000000	0.000000	0.000000	-2.264395	-0.395495	-1.505422	0.000000	0.000000	4.000000	11.000000	0.000000
21930.623794	0.213136	0.565387	0.044583	77.300636	14.043829	79.702782	1.900727	0.000000	-4.624634	0.000000	0.000000	0.000000	-2.264395	-0.395495	-1.505422	0.000000	0.000000	4.000000	11.000000	0.000000
21930.627128	0.205097	0.564068	0.040157	76.179779	15.983337	80.573326	1.833134	0.000000	-4.651840	0.000000	0.000000	0.000000	-2.411918	-0.395814	-1.327951	0.000000	0.000000	4.000000	11.000000	0.000000
21930.630461	0.205097	0.564068	0.040157	76.179779	15.983337	80.573326	1.833134	0.000000	-4.651840	0.000000	0.000000	0.000000	-2.411918	-0.395814	-1.327951	0.000000	0.000000	4.000000	11.000000	0.000000
21930.633794	0.205097	0.564068	0.040157	76.179779	15.983337	80.573326	1.833134	0.000000	-4.651840	0.000000	0.000000	0.000000	-2.411918	-0.395814	-1.327951	0.000000	0.000000	4.000000	11.000000	0.000000
21930.637128	0.196565	0.562813	0.036471	75.080460	18.139681	82.464378	1.784630	0.000000	-4.670663	0.000000	0.000000	0.000000	-2.559517	-0.376419	-1.105712	0.000000	0.000000	4.000000	11.000000	0.000000
21930.640461	0.196565	0.562813	0.036471	75.080460	18.139681	82.464378	1.784630	0.000000	-4.670663	0.000000	0.000000	0.000000	-2.559517	-0.376419	-1.105712	0.000000	0.000000	4.000000	11.000000	0.000000
21930.643794	0.196565	0.562813	0.036471	75.080460	18.139681	82.464378	1.784630	0.000000	-4.670663	0.000000	0.000000	0.000000	-2.559517	-0.376419	-1.105712	0.000000	0.000000	4.000000	11.000000	0.000000
21930.647128	0.188000	0.561659	0.033502	73.936821	20.349230	83.888680	1.766619	0.000000	-4.677505	0.000000	0.000000	0.000000	-2.569589	-0.346232	-0.890583	0.000000	0.000000	4.000000	11.000000	0.000000
21930.650461	0.188000	0.561659	0.033502	73.936821	20.349230	83.888680	1.766619	0.000000	-4.677505	0.000000	0.000000	0.000000	-2.569589	-0.346232	-0.890583	0.000000	0.000000	4.000000	11.000000	0.000000
21930.653794	0.188000	0.561659	0.033502	73.936821	20.349230	83.888680	1.766619	0.000000	-4.677505	0.000000	0.000000	0.000000	-2.569589	-0.346232	-0.890583	0.000000	0.000000	4.000000	11.000000	0.000000
21930.657128	0.179463	0.560698	0.031385	72.738235	22.602224	84.597069	1.675120	0.000000	-4.399979	0.000000	0.000000	0.000000	-2.561070	-0.288185	-0.635080	0.000000	0.000000	4.000000	11.000000	0.000000
21930.660461	0.179463	0.560698	0.031385	72.738235	22.602224	84.597069	1.675120	0.000000	-4.399979	0.000000	0.000000	0.000000	-2.561070	-0.288185	-0.635080	0.000000	0.000000	4.000000	11.000000	0.000000
21930.663794	0.179463	0.560698	0.031385	72.738235	22.602224	84.597069	1.675120	0.000000	-4.399979	0.000000	0.000000	0.000000	-2.561070	-0.288185	-0.635080	0.000000	0.000000	4.000000	11.000000	0.000000
21930.667128	0.170770	0.559861	0.030112	71.467552	24.751604	85.489700	1.569274	0.000000	-3.973134	0.000000	0.000000	0.000000	-2.607928	-0.251064	-0.382108	0.000000	0.000000	4.000000	11.000000	0.000000
21930.670461	0.170770	0.559861	0.030112	71.467552	24.751604	85.489700	1.569274	0.000000	-3.973134	0.000000	0.000000	0.000000	-2.607928	-0.251064	-0.382108	0.000000	0.000000	4.000000	11.000000	0.000000
21930.673794	0.170770	0.559861	0.030112	71.467552	24.751604	85.489700	1.569274	0.000000	-3.973134	0.000000	0.000000	0.000000	-2.607928	-0.251064	-0.382108	0.000000	0.000000	4.000000	11.000000	0.000000
21930.677128	0.161886	0.559233	0.029729	70.352776	26.669117	86.679497	1.505589	0.000000	-3.538479	0.000000	0.000000	0.000000	-2.665053	-0.188444	-0.114810	0.000000	0.000000	4.000000	11.000000	0.000000
21930.680461	0.161886	0.559233	0.029729	70.352776	26.669117	86.679497	1.505589	0.000000	-3.538479	0.000000	0.000000	0.000000	-2.665053	-0.188444	-0.114810	0.000000	0.000000	4.000000	11.000000	0.000000
21930.683794	0.161886	0.559233	0.029729	70.352776	26.669117	86.679497	1.505589	0.000000	-3.538479	0.000000	0.000000	0.000000	-2.665053	-0.188444	-0.114810	0.000000	0.000000	4.000000	11.000000	0.000000
21930.687128	0.152811	0.558646	0.030014	70.219955	29.082132	88.234642	1.486454	0.000000	-3.094303	0.000000	0.000000	0.000000	-2.722404	-0.176286	0.085612	0.000000	0.000000	4.000000	11.000000	0.000000
21930.690461	0.152811	0.558646	0.030014	70.219955	29.082132	88.234642	1.486454	0.000000	-3.094303	0.000000	0.000000	0.000000	-2.722404	-0.176286	0.085612	0.000000	0.000000	4.000000	11.000000	0.000000
21930.693794	0.152811	0.558646	0.030014	70.219955	29.082132	88.234642	1.486454	0.000000	-3.094303	0.000000	0.000000	0.000000	-2.722404	-0.176286	0.085612	0.000000	0.000000	4.000000	11.000000	0.000000
21930.697128	0.143783	0.558304	0.031188	70.439827	32.164925	90.020821	1.500723	0.000000	-2.640570	0.000000	0.000000	0.000000	-2.708471	-0.102605	0.352008	0.000000	0.000000	4.000000	11.000000	0.000000
21930.700461	0.143783	0.558304	0.031188	70.439827	32.164925	90.020821	1.500723	0.000000	-2.640570	0.000000	0.000000	0.000000	-2.708471	-0.102605	0.352008	0.000000	0.000000	4.000000	11.000000	0.000000
21930.703794	0.143783	0.558304	0.031188	70.439827	32.164925	90.020821	1.500723	0.000000	-2.640570	0.000000	0.000000	0.000000	-2.708471	-0.102605	0.352008	0.000000	0.000000	4.000000	11.000000	0.000000
21930.707128	0.134930	0.558222	0.033355	70.436150	35.568878	92.211296	1.559391	0.000000	-2.189157	0.000000	0.000000	0.000000	-2.655888	-0.024611	0.650041	0.000000	0.000000	4.000000	11.000000	0.000000
21930.710461	0.134930	0.558222	0.033355	70.436150	35.568878	92.211296	1.559391	0.000000	-2.189157	0.000000	0.000000	0.000000	-2.655888	-0.024611	0.650041	0.000000	0.000000	4.000000	11.000000	0.000000
21930.713794	0.134930	0.558222	0.033355	70.436150	35.568878	92.211296	1.559391	0.000000	-2.189157	0.000000	0.000000	0.000000	-2.655888	-0.024611	0.650041	0.000000	0.000000	4.000000	11.000000	0.000000
21930.717128	0.126234	0.558437	0.036485	70.220360	39.250278	95.231987	1.667731	0.000000	-1.746510	0.000000	0.000000	0.000000	-2.608972	0.064758	0.939255	0.000000	0.000000	4.000000	11.000000	0.000000
21930.720461	0.126234	0.558437	0.036485	70.220360	39.250278	95.231987	1.667731	0.000000	-1.746510	0.000000	0.000000	0.000000	-2.608972	0.064758	0.939255	0.000000	0.000000	4.000000	11.000000	0.000000
21930.723794	0.126234	0.558437	0.036485	70.220360	39.250278	95.231987	1.667731	0.000000	-1.746510	0.000000	0.000000	0.000000	-2.608972	0.064758	0.939255	0.000000	0.000000	4.000000	11.000000	0.000000
21930.727128	0.117654	0.558684	0.040250	70.024422	43.347477	98.930130	1.824273	0.000000	-1.311681	0.000000	0.000000	0.000000	-2.573818	0.073911	1.129329	0.000000	0.000000	4.000000	11.000000	0.000000
21930.730461	0.117654	0.558684	0.040250	70.024422	43.347477	98.930130	1.824273	0.000000	-1.311681	0.000000	0.000000	0.000000	-2.573818	0.073911	1.129329	0.000000	0.000000	4.000000	11.000000	0.000000
21930.733794	0.117654	0.558684	0.040250	70.024422	43.347477	98.930130	1.824273	0.000000	-1.311681	0.000000	0.000000	0.000000	-2.573818	0.073911	1.129329	0.000000	0.000000	4.000000	11.000000	0.000000
21930.737128	0.109286	0.558951	0.044583	70.007439	47.926483	102.463081	2.012495	0.000000	-0.882711	0.000000	0.000000	0.000000	-2.510586	0.080025	1.299807	0.000000	0.000000	4.000000	11.000000	0.000000
21930.740461	0.109286	0.558951	0.044583	70.007439	47.926483	102.463081	2.012495	0.000000	-0.882711	0.000000	0.000000	0.000000	-2.510586	0.080025	1.299807	0.000000	0.000000	4.000000	11.000000	0.000000
21930.743794	0.109286	0.558951	0.044583	70.007439	47.926483	102.463081	2.012495	0.000000	-0.882711	0.000000	0.000000	0.000000	-2.510586	0.080025	1.299807	0.000000	0.000000	4.000000	11.000000	0.000000
21930.747128	0.101246	0.559340	0.049632	70.054962	52.570858	105.539116	2.229129	0.000000	-0.464280	0.000000	0.000000	0.000000	-2.411934	0.116900	1.514677	0.000000	0.000000	4.000000	11.000000	0.000000
21930.750461	0.101246	0.559340	0.049632	70.054962	52.570858	105.539116	2.229129	0.000000	-0.464280	0.000000	0.000000	0.000000	-2.411934	0.116900	1.514677	0.000000	0.000000	4.000000	11.000000	0.000000
21930.753794	0.101246	0.559340	0.049632	70.054962	52.570858	105.539116	2.229129	0.000000	-0.464280	0.000000	0.000000	0.000000	-2.411934	0.116900	1.514677	0.000000	0.000000	4.000000	11.000000	0.000000
21930.757128	0.093760	0.559859	0.055336	70.097328	57.061623	108.489723	2.481575	0.000000	-0.062291	0.000000	0.000000	0.000000	-2.245810	0.155631	1.711428	0.000000	0.000000	4.000000	11.000000	0.000000
21930.760461	0.093760	0.559859	0.055336	70.097328	57.061623	108.489723	2.481575	0.000000	-0.062291	0.000000	0.000000	0.000000	-2.245810	0.155631	1.711428	0.000000	0.000000	4.000000	11.000000	0.000000
21930.763794	0.093760	0.559859	0.055336	70.097328	57.061623	108.489723	2.481575	0.000000	-0.062291	0.000000	0.000000	0.000000	-2.245810	0.155631	1.711428	0.000000	0.000000	4.000000	11.000000	0.000000
21930.767128	0.086976	0.560473	0.061691	70.202400	61.310776	111.485397	2.766813	0.000000	0.312010	0.000000	0.000000	0.000000	-2.035236	0.184324	1.906471	0.000000	0.000000	4.000000	11.000000	0.000000
21930.770461	0.086976	0.560473	0.061691	70.202400	61.310776	111.485397	2.766813	0.000000	0.312010	0.000000	0.000000	0.000000	-2.035236	0.184324	1.906471	0.000000	0.000000	4.000000	11.000000	0.000000
21930.773794	0.086976	0.560473	0.061691	70.202400	61.310776	111.485397	2.766813	0.000000	0.312010	0.000000	0.000000	0.000000	-2.035236	0.184324	1.906471	0.000000	0.000000	4.000000	11.000000	0.000000
21930.777128	0.080931	0.561146	0.068547	70.501411	65.354866	114.652473	3.084558	0.000000	0.651216	0.000000	0.000000	0.000000	-1.813527	0.201785	2.056787	0.000000	0.000000	4.000000	11.000000	0.000000
21930.780461	0.080931	0.561146	0.068547	70.501411	65.354866	114.652473	3.084558	0.000000	0.651216	0.000000	0.000000	0.000000	-1.813527	0.201785	2.056787	0.000000	0.000000	4.000000	11.000000	0.000000
21930.783794	0.080931	0.561146	0.068547	70.501411	65.354866	114.652473	3.084558	0.000000	0.651216	0.000000	0.000000	0.000000	-1.813527	0.201785	2.056787	0.000000	0.000000	4.000000	11.000000	0.000000
21930.787128	0.075643	0.561873	0.075856	70.890671	69.510323	118.211983	3.427356	0.000000	0.953470	0.000000	0.000000	0.000000	-1.586294	0.218218	2.192671	0.000000	0.000000	4.000000	11.000000	0.000000
21930.790461	0.075643	0.561873	0.075856	70.890671	69.510323	118.211983	3.427356	0.000000	0.953470	0.000000	0.000000	0.000000	-1.586294	0.218218	2.192671	0.000000	0.000000	4.000000	11.000000	0.000000
21930.793794	0.075643	0.561873	0.075856	70.890671	69.510323	118.211983	3.427356	0.000000	0.953470	0.000000	0.000000	0.000000	-1.586294	0.218218	2.192671	0.000000	0.000000	4.000000	11.000000	0.000000
21930.797128	0.071294	0.562682	0.083540	71.347939	73.723473	121.418541	3.792801	0.000000	1.217853	0.000000	0.000000	0.000000	-1.304619	0.242682	2.305239	0.000000	0.000000	4.000000	11.000000	0.000000
21930.800461	0.071294	0.562682	0.083540	71.347939	73.723473	121.418541	3.792801	0.000000	1.217853	0.000000	0.000000	0.000000	-1.304619	0.242682	2.305239	0.000000	0.000000	4.000000	11.000000	0.000000
21930.803794	0.071294	0.562682	0.083540	71.347939	73.723473	121.418541	3.792801	0.000000	1.217853	0.000000	0.000000	0.000000	-1.304619	0.242682	2.305239	0.000000	0.000000	4.000000	11.000000	0.000000
21930.807128	0.067868	0.563527	0.091483	71.913750	78.026772	124.276840	4.177008	0.000000	1.435290	0.000000	0.000000	0.000000	-1.027919	0.253358	2.382792	0.000000	0.000000	4.000000	11.000000	0.000000
21930.810461	0.067868	0.563527	0.091483	71.913750	78.026772	124.276840	4.177008	0.000000	1.435290	0.000000	0.000000	0.000000	-1.027919	0.253358	2.382792	0.000000	0.000000	4.000000	11.000000	0.000000
21930.813794	0.067868	0.563527	0.091483	71.913750	78.026772	124.276840	4.177008	0.000000	1.435290	0.000000	0.000000	0.000000	-1.027919	0.253358	2.382792	0.000000	0.000000	4.000000	11.000000	0.000000
21930.817128	0.065332	0.564399	0.099599	72.597969	82.469994	127.502350	4.574140	0.000000	1.606609	0.000000	0.000000	0.000000	-0.760685	0.261655	2.434978	0.000000	0.000000	4.000000	11.000000	0.000000
21930.820461	0.065332	0.564399	0.099599	72.597969	82.469994	127.502350	4.574140	0.000000	1.606609	0.000000	0.000000	0.000000	-0.760685	0.261655	2.434978	0.000000	0.000000	4.000000	11.000000	0.000000
21930.823794	0.065332	0.564399	0.099599	72.597969	82.469994	127.502350	4.574140	0.000000	1.606609	0.000000	0.000000	0.000000	-0.760685	0.261655	2.434978	0.000000	0.000000	4.000000	11.000000	0.000000
21930.827128	0.063741	0.565312	0.107809	73.382545	87.080215	131.095581	4.722123	0.000000	1.643641	0.000000	0.000000	0.000000	-0.477388	0.273904	2.462775	0.000000	0.000000	4.000000	11.000000	0.000000
21930.830461	0.063741	0.565312	0.107809	73.382545	87.080215	131.095581	4.722123	0.000000	1.643641	0.000000	0.000000	0.000000	-0.477388	0.273904	2.462775	0.000000	0.000000	4.000000	11.000000	0.000000
21930.833794	0.063741	0.565312	0.107809	73.382545	87.080215	131.095581	4.722123	0.000000	1.643641	0.000000	0.000000	0.000000	-0.477388	0.273904	2.462775	0.000000	0.000000	4.000000	11.000000	0.000000
21930.837128	0.063091	0.566204	0.115970	74.266800	92.004585	134.840668	4.739141	0.000000	1.593907	0.000000	0.000000	0.000000	-0.194838	0.267623	2.448261	0.000000	0.000000	4.000000	11.000000	0.000000
21930.840461	0.063091	0.566204	0.115970	74.266800	92.004585	134.840668	4.739141	0.000000	1.593907	0.000000	0.000000	0.000000	-0.194838	0.267623	2.448261	0.000000	0.000000	4.000000	11.000000	0.000000
21930.843794	0.063091	0.566204	0.115970	74.266800	92.004585	134.840668	4.739141	0.000000	1.593907	0.000000	0.000000	0.000000	-0.194838	0.267623	2.448261	0.000000	0.000000	4.000000	11.000000	0.000000
21930.847128	0.063305	0.567072	0.123997	75.188484	97.330513	138.884445	4.764520	0.000000	1.516360	0.000000	0.000000	0.000000	0.064063	0.260369	2.408237	0.000000	0.000000	4.000000	11.000000	0.000000
21930.850461	0.063305	0.567072	0.123997	75.188484	97.330513	138.884445	4.764520	0.000000	1.516360	0.000000	0.000000	0.000000	0.064063	0.260369	2.408237	0.000000	0.000000	4.000000	11.000000	0.000000
21930.853794	0.063305	0.567072	0.123997	75.188484	97.330513	138.884445	4.764520	0.000000	1.516360	0.000000	0.000000	0.000000	0.064063	0.260369	2.408237	0.000000	0.000000	4.000000	11.000000	0.000000
21930.857128	0.064443	0.567909	0.131848	76.040230	103.125648	143.384277	4.794463	0.000000	1.418848	0.000000	0.000000	0.000000	0.341430	0.250962	2.355308	0.000000	0.000000	4.000000	11.000000	0.000000
21930.860461	0.064443	0.567909	0.131848	76.040230	103.125648	143.384277	4.794463	0.000000	1.418848	0.000000	0.000000	0.000000	0.341430	0.250962	2.355308	0.000000	0.000000	4.000000	11.000000	0.000000
21930.863794	0.064443	0.567909	0.131848	76.040230	103.125648	143.384277	4.794463	0.000000	1.418848	0.000000	0.000000	0.000000	0.341430	0.250962	2.355308	0.000000	0.000000	4.000000	11.000000	0.000000
21930.867128	0.066391	0.568746	0.139432	76.759911	109.294868	148.288773	4.827533	0.000000	1.301894	0.000000	0.000000	0.000000	0.584306	0.251217	2.275149	0.000000	0.000000	4.000000	11.000000	0.000000
21930.870461	0.066391	0.568746	0.139432	76.759911	109.294868	148.288773	4.827533	0.000000	1.301894	0.000000	0.000000	0.000000	0.584306	0.251217	2.275149	0.000000	0.000000	4.000000	11.000000	0.000000
21930.873794	0.066391	0.568746	0.139432	76.759911	109.294868	148.288773	4.827533	0.000000	1.301894	0.000000	0.000000	0.000000	0.584306	0.251217	2.275149	0.000000	0.000000	4.000000	11.000000	0.000000
21930.877128	0.069026	0.569521	0.146678	77.321228	115.742012	153.526108	4.860782	0.000000	1.171663	0.000000	0.000000	0.000000	0.790556	0.232362	2.173706	0.000000	0.000000	4.000000	11.000000	0.000000
21930.880461	0.069026	0.569521	0.146678	77.321228	115.742012	153.526108	4.860782	0.000000	1.171663	0.000000	0.000000	0.000000	0.790556	0.232362	2.173706	0.000000	0.000000	4.000000	11.000000	0.000000
21930.883794	0.069026	0.569521	0.146678	77.321228	115.742012	153.526108	4.860782	0.000000	1.171663	0.000000	0.000000	0.000000	0.790556	0.232362	2.173706	0.000000	0.000000	4.000000	11.000000	0.000000
21930.887128	0.072431	0.570288	0.153582	77.692535	122.298019	158.931152	4.892112	0.000000	1.033072	0.000000	0.000000	0.000000	1.021396	0.230066	2.071412	0.000000	0.000000	4.000000	11.000000	0.000000
21930.890461	0.072431	0.570288	0.153582	77.692535	122.298019	158.931152	4.892112	0.000000	1.033072	0.000000	0.000000	0.000000	1.021396	0.230066	2.071412	0.000000	0.000000	4.000000	11.000000	0.000000
21930.893794	0.072431	0.570288	0.153582	77.692535	122.298019	158.931152	4.892112	0.000000	1.033072	0.000000	0.000000	0.000000	1.021396	0.230066	2.071412	0.000000	0.000000	4.000000	11.000000	0.000000
21930.897128	0.076445	0.570969	0.160101	77.916603	128.464127	164.032425	4.921338	0.000000	0.883424	0.000000	0.000000	0.000000	1.204186	0.204459	1.955539	0.000000	0.000000	4.000000	11.000000	0.000000
21930.900461	0.076445	0.570969	0.160101	77.916603	128.464127	164.032425	4.921338	0.000000	0.883424	0.000000	0.000000	0.000000	1.204186	0.204459	1.955539	0.000000	0.000000	4.000000	11.000000	0.000000
21930.903794	0.076445	0.570969	0.160101	77.916603	128.464127	164.032425	4.921338	0.000000	0.883424	0.000000	0.000000	0.000000	1.204186	0.204459	1.955539	0.000000	0.000000	4.000000	11.000000	0.000000
21930.907128	0.081058	0.571628	0.166274	78.172066	133.176163	168.046158	4.946746	0.000000	0.727809	0.000000	0.000000	0.000000	1.384156	0.197574	1.852087	0.000000	0.000000	4.000000	11.000000	0.000000
21930.910461	0.081058	0.571628	0.166274	78.172066	133.176163	168.046158	4.946746	0.000000	0.727809	0.000000	0.000000	0.000000	1.384156	0.197574	1.852087	0.000000	0.000000	4.000000	11.000000	0.000000
21930.913794	0.081058	0.571628	0.166274	78.172066	133.176163	168.046158	4.946746	0.000000	0.727809	0.000000	0.000000	0.000000	1.384156	0.197574	1.852087	0.000000	0.000000	4.000000	11.000000	0.000000
21930.917128	0.086159	0.572204	0.172069	78.585686	136.065765	171.353989	4.967869	0.000000	0.565928	0.000000	0.000000	0.000000	1.530299	0.173019	1.738325	0.000000	0.000000	4.000000	11.000000	0.000000
21930.920461	0.086159	0.572204	0.172069	78.585686	136.065765	171.353989	4.967869	0.000000	0.565928	0.000000	0.000000	0.000000	1.530299	0.173019	1.738325	0.000000	0.000000	4.000000	11.000000	0.000000
21930.923794	0.086159	0.572204	0.172069	78.585686	136.065765	171.353989	4.967869	0.000000	0.565928	0.000000	0.000000	0.000000	1.530299	0.173019	1.738325	0.000000	0.000000	4.000000	11.000000	0.000000
21930.927128	0.091772	0.572703	0.177386	79.098076	137.805222	173.831863	4.983903	0.000000	0.400887	0.000000	0.000000	0.000000	1.683779	0.149468	1.595163	0.000000	0.000000	4.000000	11.000000	0.000000
21930.930461	0.091772	0.572703	0.177386	79.098076	137.805222	173.831863	4.983903	0.000000	0.400887	0.000000	0.000000	0.000000	1.683779	0.149468	1.595163	0.000000	0.000000	4.000000	11.000000	0.000000
21930.933794	0.091772	0.572703	0.177386	79.098076	137.805222	173.831863	4.983903	0.000000	0.400887	0.000000	0.000000	0.000000	1.683779	0.149468	1.595163	0.000000	0.000000	4.000000	11.000000	0.000000
21930.937128	0.097855	0.573106	0.182125	79.573074	139.015305	176.156021	4.994630	0.000000	0.231674	0.000000	0.000000	0.000000	1.824879	0.121140	1.421613	0.000000	0.000000	4.000000	11.000000	0.000000
21930.940461	0.097855	0.573106	0.182125	79.573074	139.015305	176.156021	4.994630	0.000000	0.231674	0.000000	0.000000	0.000000	1.824879	0.121140	1.421613	0.000000	0.000000	4.000000	11.000000	0.000000
21930.943794	0.097855	0.573106	0.182125	79.573074	139.015305	176.156021	4.994630	0.000000	0.231674	0.000000	0.000000	0.000000	1.824879	0.121140	1.421613	0.000000	0.000000	4.000000	11.000000	0.000000
21930.947128	0.104405	0.573434	0.186263	80.000977	139.952545	178.378326	4.999653	0.000000	0.058886	0.000000	0.000000	0.000000	1.964967	0.098193	1.241452	0.000000	0.000000	4.000000	11.000000	0.000000
21930.950461	0.104405	0.573434	0.186263	80.000977	139.952545	178.378326	4.999653	0.000000	0.058886	0.000000	0.000000	0.000000	1.964967	0.098193	1.241452	0.000000	0.000000	4.000000	11.000000	0.000000
21930.953794	0.104405	0.573434	0.186263	80.000977	139.952545	178.378326	4.999653	0.000000	0.058886	0.000000	0.000000	0.000000	1.964967	0.098193	1.241452	0.000000	0.000000	4.000000	11.000000	0.000000
21930.957128	0.111387	0.573724	0.189796	80.432251	140.828537	-179.639954	4.998602	0.000000	-0.118209	0.000000	0.000000	0.000000	2.094702	0.087073	1.060044	0.000000	0.000000	4.000000	11.000000	0.000000
21930.960461	0.111387	0.573724	0.189796	80.432251	140.828537	-179.639954	4.998602	0.000000	-0.118209	0.000000	0.000000	0.000000	2.094702	0.087073	1.060044	0.000000	0.000000	4.000000	11.000000	0.000000
21930.963794	0.111387	0.573724	0.189796	80.432251	140.828537	-179.639954	4.998602	0.000000	-0.118209	0.000000	0.000000	0.000000	2.094702	0.087073	1.060044	0.000000	0.000000	4.000000	11.000000	0.000000
21930.967128	0.118758	0.573918	0.192687	80.893921	141.923416	-177.260330	4.991025	0.000000	-0.299446	0.000000	0.000000	0.000000	2.211334	0.058217	0.867255	0.000000	0.000000	4.000000	11.000000	0.000000
21930.970461	0.118758	0.573918	0.192687	80.893921	141.923416	-177.260330	4.991025	0.000000	-0.299446	0.000000	0.000000	0.000000	2.211334	0.058217	0.867255	0.000000	0.000000	4.000000	11.000000	0.000000
21930.973794	0.118758	0.573918	0.192687	80.893921	141.923416	-177.260330	4.991025	0.000000	-0.299446	0.000000	0.000000	0.000000	2.211334	0.058217	0.867255	0.000000	0.000000	4.000000	11.000000	0.000000
21930.977128	0.126447	0.574112	0.194945	81.409729	143.459976	-174.341003	4.976474	0.000000	-0.484465	0.000000	0.000000	0.000000	2.306745	0.058333	0.677434	0.000000	0.000000	4.000000	11.000000	0.000000
21930.980461	0.126447	0.574112	0.194945	81.409729	143.459976	-174.341003	4.976474	0.000000	-0.484465	0.000000	0.000000	0.000000	2.306745	0.058333	0.677434	0.000000	0.000000	4.000000	11.000000	0.000000
21930.983794	0.126447	0.574112	0.194945	81.409729	143.459976	-174.341003	4.976474	0.000000	-0.484465	0.000000	0.000000	0.000000	2.306745	0.058333	0.677434	0.000000	0.000000	4.000000	11.000000	0.000000
21930.987128	0.134409	0.574290	0.196562	81.967056	145.574646	-171.231720	4.954612	0.000000	-0.672172	0.000000	0.000000	0.000000	2.388586	0.053269	0.484980	0.000000	0.000000	4.000000	11.000000	0.000000
21930.990461	0.134409	0.574290	0.196562	81.967056	145.574646	-171.231720	4.954612	0.000000	-0.672172	0.000000	0.000000	0.000000	2.388586	0.053269	0.484980	0.000000	0.000000	4.000000	11.000000	0.000000
21930.993794	0.134409	0.574290	0.196562	81.967056	145.574646	-171.231720	4.954612	0.000000	-0.672172	0.000000	0.000000	0.000000	2.388586	0.053269	0.484980	0.000000	0.000000	4.000000	11.000000	0.000000
21930.997128	0.142544	0.574460	0.197588	82.521019	148.283020	-167.722351	4.925105	0.000000	-0.862171	0.000000	0.000000	0.000000	2.440438	0.050904	0.307732	0.000000	0.000000	4.000000	11.000000	0.000000
21931.000461	0.142544	0.574460	0.197588	82.521019	148.283020	-167.722351	4.925105	0.000000	-0.862171	0.000000	0.000000	0.000000	2.440438	0.050904	0.307732	0.000000	0.000000	4.000000	11.000000	0.000000
21931.003794	0.142544	0.574460	0.197588	82.521019	148.283020	-167.722351	4.925105	0.000000	-0.862171	0.000000	0.000000	0.000000	2.440438	0.050904	0.307732	0.000000	0.000000	4.000000	11.000000	0.000000
21931.007128	0.150763	0.574539	0.197986	83.007736	151.284149	-163.351105	4.887976	0.000000	-1.052470	0.000000	0.000000	0.000000	2.465761	0.023818	0.119442	0.000000	0.000000	4.000000	11.000000	0.000000
21931.010461	0.150763	0.574539	0.197986	83.007736	151.284149	-163.351105	4.887976	0.000000	-1.052470	0.000000	0.000000	0.000000	2.465761	0.023818	0.119442	0.000000	0.000000	4.000000	11.000000	0.000000
21931.013794	0.150763	0.574539	0.197986	83.007736	151.284149	-163.351105	4.887976	0.000000	-1.052470	0.000000	0.000000	0.000000	2.465761	0.023818	0.119442	0.000000	0.000000	4.000000	11.000000	0.000000
21931.017128	0.158996	0.574631	0.197806	83.423477	154.461105	-158.645187	4.843332	0.000000	-1.241826	0.000000	0.000000	0.000000	2.469646	0.027429	-0.053834	0.000000	0.000000	4.000000	11.000000	0.000000
21931.020461	0.158996	0.574631	0.197806	83.423477	154.461105	-158.645187	4.843332	0.000000	-1.241826	0.000000	0.000000	0.000000	2.469646	0.027429	-0.053834	0.000000	0.000000	4.000000	11.000000	0.000000
21931.023794	0.158996	0.574631	0.197806	83.423477	154.461105	-158.645187	4.843332	0.000000	-1.241826	0.000000	0.000000	0.000000	2.469646	0.027429	-0.053834	0.000000	0.000000	4.000000	11.000000	0.000000
21931.027128	0.167284	0.574678	0.197031	83.769737	157.854660	-153.603546	4.791434	0.000000	-1.429040	0.000000	0.000000	0.000000	2.486684	0.014116	-0.232656	0.000000	0.000000	4.000000	11.000000	0.000000
21931.030461	0.167284	0.574678	0.197031	83.769737	157.854660	-153.603546	4.791434	0.000000	-1.429040	0.000000	0.000000	0.000000	2.486684	0.014116	-0.232656	0.000000	0.000000	4.000000	11.000000	0.000000
21931.033794	0.167284	0.574678	0.197031	83.769737	157.854660	-153.603546	4.791434	0.000000	-1.429040	0.000000	0.000000	0.000000	2.486684	0.014116	-0.232656	0.000000	0.000000	4.000000	11.000000	0.000000
21931.037128	0.175389	0.574639	0.195693	84.054459	161.514435	-147.772247	4.731708	0.000000	-1.615841	0.000000	0.000000	0.000000	2.431305	-0.011619	-0.401259	0.000000	0.000000	4.000000	11.000000	0.000000
21931.040461	0.175389	0.574639	0.195693	84.054459	161.514435	-147.772247	4.731708	0.000000	-1.615841	0.000000	0.000000	0.000000	2.431305	-0.011619	-0.401259	0.000000	0.000000	4.000000	11.000000	0.000000
21931.043794	0.175389	0.574639	0.195693	84.054459	161.514435	-147.772247	4.731708	0.000000	-1.615841	0.000000	0.000000	0.000000	2.431305	-0.011619	-0.401259	0.000000	0.000000	4.000000	11.000000	0.000000
21931.047128	0.183274	0.574600	0.193861	84.299232	165.019348	-142.220673	4.665751	0.000000	-1.797433	0.000000	0.000000	0.000000	2.365630	-0.011605	-0.549564	0.000000	0.000000	4.000000	11.000000	0.000000
21931.050461	0.183274	0.574600	0.193861	84.299232	165.019348	-142.220673	4.665751	0.000000	-1.797433	0.000000	0.000000	0.000000	2.365630	-0.011605	-0.549564	0.000000	0.000000	4.000000	11.000000	0.000000
21931.053794	0.183274	0.574600	0.193861	84.299232	165.019348	-142.220673	4.665751	0.000000	-1.797433	0.000000	0.000000	0.000000	2.365630	-0.011605	-0.549564	0.000000	0.000000	4.000000	11.000000	0.000000
21931.057128	0.190937	0.574531	0.191581	84.621231	167.339340	-138.596298	4.594087	0.000000	-1.973416	0.000000	0.000000	0.000000	2.298676	-0.020874	-0.684143	0.000000	0.000000	4.000000	11.000000	0.000000
21931.060461	0.190937	0.574531	0.191581	84.621231	167.339340	-138.596298	4.594087	0.000000	-1.973416	0.000000	0.000000	0.000000	2.298676	-0.020874	-0.684143	0.000000	0.000000	4.000000	11.000000	0.000000
21931.063794	0.190937	0.574531	0.191581	84.621231	167.339340	-138.596298	4.594087	0.000000	-1.973416	0.000000	0.000000	0.000000	2.298676	-0.020874	-0.684143	0.000000	0.000000	4.000000	11.000000	0.000000
21931.067128	0.198318	0.574479	0.188934	85.142838	167.401840	-137.426620	4.516976	0.000000	-2.144045	0.000000	0.000000	0.000000	2.214391	-0.015626	-0.794043	0.000000	0.000000	4.000000	11.000000	0.000000
21931.070461	0.198318	0.574479	0.188934	85.142838	167.401840	-137.426620	4.516976	0.000000	-2.144045	0.000000	0.000000	0.000000	2.214391	-0.015626	-0.794043	0.000000	0.000000	4.000000	11.000000	0.000000
21931.073794	0.198318	0.574479	0.188934	85.142838	167.401840	-137.426620	4.516976	0.000000	-2.144045	0.000000	0.000000	0.000000	2.214391	-0.015626	-0.794043	0.000000	0.000000	4.000000	11.000000	0.000000
21931.077128	0.205235	0.574432	0.185916	85.819847	165.488266	-137.706268	4.435391	0.000000	-2.308096	0.000000	0.000000	0.000000	2.075198	-0.013877	-0.905440	0.000000	0.000000	4.000000	11.000000	0.000000
21931.080461	0.205235	0.574432	0.185916	85.819847	165.488266	-137.706268	4.435391	0.000000	-2.308096	0.000000	0.000000	0.000000	2.075198	-0.013877	-0.905440	0.000000	0.000000	4.000000	11.000000	0.000000
21931.083794	0.205235	0.574432	0.185916	85.819847	165.488266	-137.706268	4.435391	0.000000	-2.308096	0.000000	0.000000	0.000000	2.075198	-0.013877	-0.905440	0.000000	0.000000	4.000000	11.000000	0.000000
21931.087128	0.211733	0.574407	0.182501	86.552017	162.403152	-139.129257	4.351287	0.000000	-2.462986	0.000000	0.000000	0.000000	1.949414	-0.007673	-1.024591	0.000000	0.000000	4.000000	11.000000	0.000000
21931.090461	0.211733	0.574407	0.182501	86.552017	162.403152	-139.129257	4.351287	0.000000	-2.462986	0.000000	0.000000	0.000000	1.949414	-0.007673	-1.024591	0.000000	0.000000	4.000000	11.000000	0.000000
21931.093794	0.211733	0.574407	0.182501	86.552017	162.403152	-139.129257	4.351287	0.000000	-2.462986	0.000000	0.000000	0.000000	1.949414	-0.007673	-1.024591	0.000000	0.000000	4.000000	11.000000	0.000000
21931.097128	0.217715	0.574422	0.178741	87.298904	158.444031	-141.708801	4.264277	0.000000	-2.610737	0.000000	0.000000	0.000000	1.794541	0.004484	-1.127780	0.000000	0.000000	4.000000	11.000000	0.000000
21931.100461	0.217715	0.574422	0.178741	87.298904	158.444031	-141.708801	4.264277	0.000000	-2.610737	0.000000	0.000000	0.000000	1.794541	0.004484	-1.127780	0.000000	0.000000	4.000000	11.000000	0.000000
21931.103794	0.217715	0.574422	0.178741	87.298904	158.444031	-141.708801	4.264277	0.000000	-2.610737	0.000000	0.000000	0.000000	1.794541	0.004484	-1.127780	0.000000	0.000000	4.000000	11.000000	0.000000
21931.107128	0.223079	0.574548	0.174669	88.035370	153.177551	-145.765167	4.175776	0.000000	-2.750071	0.000000	0.000000	0.000000	1.609049	0.038027	-1.221794	0.000000	0.000000	4.000000	11.000000	0.000000
21931.110461	0.223079	0.574548	0.174669	88.035370	153.177551	-145.765167	4.175776	0.000000	-2.750071	0.000000	0.000000	0.000000	1.609049	0.038027	-1.221794	0.000000	0.000000	4.000000	11.000000	0.000000
21931.113794	0.223079	0.574548	0.174669	88.035370	153.177551	-145.765167	4.175776	0.000000	-2.750071	0.000000	0.000000	0.000000	1.609049	0.038027	-1.221794	0.000000	0.000000	4.000000	11.000000	0.000000
21931.117128	0.227807	0.574774	0.170355	88.731125	144.182663	-153.722473	4.087232	0.000000	-2.880024	0.000000	0.000000	0.000000	1.418409	0.067706	-1.294271	0.000000	0.000000	4.000000	11.000000	0.000000
21931.120461	0.227807	0.574774	0.170355	88.731125	144.182663	-153.722473	4.087232	0.000000	-2.880024	0.000000	0.000000	0.000000	1.418409	0.067706	-1.294271	0.000000	0.000000	4.000000	11.000000	0.000000
21931.123794	0.227807	0.574774	0.170355	88.731125	144.182663	-153.722473	4.087232	0.000000	-2.880024	0.000000	0.000000	0.000000	1.418409	0.067706	-1.294271	0.000000	0.000000	4.000000	11.000000	0.000000
21931.127128	0.231899	0.575153	0.165815	89.285088	121.068451	-176.096603	3.999542	0.000000	-3.000611	0.000000	0.000000	0.000000	1.227849	0.113569	-1.361794	0.000000	0.000000	4.000000	11.000000	0.000000
21931.130461	0.231899	0.575153	0.165815	89.285088	121.068451	-176.096603	3.999542	0.000000	-3.000611	0.000000	0.000000	0.000000	1.227849	0.113569	-1.361794	0.000000	0.000000	4.000000	11.000000	0.000000
21931.133794	0.231899	0.575153	0.165815	89.285088	121.068451	-176.096603	3.999542	0.000000	-3.000611	0.000000	0.000000	0.000000	1.227849	0.113569	-1.361794	0.000000	0.000000	4.000000	11.000000	0.000000
21931.137128	0.235253	0.575649	0.161141	89.413162	68.571404	131.762833	3.912995	0.000000	-3.112630	0.000000	0.000000	0.000000	1.006056	0.148832	-1.402351	0.000000	0.000000	4.000000	11.000000	0.000000
21931.140461	0.235253	0.575649	0.161141	89.413162	68.571404	131.762833	3.912995	0.000000	-3.112630	0.000000	0.000000	0.000000	1.006056	0.148832	-1.402351	0.000000	0.000000	4.000000	11.000000	0.000000
21931.143794	0.235253	0.575649	0.161141	89.413162	68.571404	131.762833	3.912995	0.000000	-3.112630	0.000000	0.000000	0.000000	1.006056	0.148832	-1.402351	0.000000	0.000000	4.000000	11.000000	0.000000
21931.147128	0.237910	0.576266	0.156266	89.098640	37.372433	100.885338	3.829757	0.000000	-3.214493	0.000000	0.000000	0.000000	0.797071	0.185308	-1.462342	0.000000	0.000000	4.000000	11.000000	0.000000
21931.150461	0.237910	0.576266	0.156266	89.098640	37.372433	100.885338	3.829757	0.000000	-3.214493	0.000000	0.000000	0.000000	0.797071	0.185308	-1.462342	0.000000	0.000000	4.000000	11.000000	0.000000
21931.153794	0.237910	0.576266	0.156266	89.098640	37.372433	100.885338	3.829757	0.000000	-3.214493	0.000000	0.000000	0.000000	0.797071	0.185308	-1.462342	0.000000	0.000000	4.000000	11.000000	0.000000
21931.157128	0.239778	0.576922	0.151211	88.717926	29.070997	92.963623	3.748858	0.000000	-3.308483	0.000000	0.000000	0.000000	0.560489	0.196549	-1.516710	0.000000	0.000000	4.000000	11.000000	0.000000
21931.160461	0.239778	0.576922	0.151211	88.717926	29.070997	92.963623	3.748858	0.000000	-3.308483	0.000000	0.000000	0.000000	0.560489	0.196549	-1.516710	0.000000	0.000000	4.000000	11.000000	0.000000
21931.163794	0.239778	0.576922	0.151211	88.717926	29.070997	92.963623	3.748858	0.000000	-3.308483	0.000000	0.000000	0.000000	0.560489	0.196549	-1.516710	0.000000	0.000000	4.000000	11.000000	0.000000
21931.167128	0.240825	0.577589	0.145880	88.382866	27.915287	92.107796	3.671607	0.000000	-3.394010	0.000000	0.000000	0.000000	0.314119	0.200277	-1.599030	0.000000	0.000000	4.000000	11.000000	0.000000
21931.170461	0.240825	0.577589	0.145880	88.382866	27.915287	92.107796	3.671607	0.000000	-3.394010	0.000000	0.000000	0.000000	0.314119	0.200277	-1.599030	0.000000	0.000000	4.000000	11.000000	0.000000
21931.173794	0.240825	0.577589	0.145880	88.382866	27.915287	92.107796	3.671607	0.000000	-3.394010	0.000000	0.000000	0.000000	0.314119	0.200277	-1.599030	0.000000	0.000000	4.000000	11.000000	0.000000
21931.177128	0.241060	0.578260	0.140366	88.077049	27.214720	91.481026	3.597315	0.000000	-3.472654	0.000000	0.000000	0.000000	0.070597	0.201128	-1.654238	0.000000	0.000000	4.000000	11.000000	0.000000
21931.180461	0.241060	0.578260	0.140366	88.077049	27.214720	91.481026	3.597315	0.000000	-3.472654	0.000000	0.000000	0.000000	0.070597	0.201128	-1.654238	0.000000	0.000000	4.000000	11.000000	0.000000
21931.183794	0.241060	0.578260	0.140366	88.077049	27.214720	91.481026	3.597315	0.000000	-3.472654	0.000000	0.000000	0.000000	0.070597	0.201128	-1.654238	0.000000	0.000000	4.000000	11.000000	0.000000
21931.187128	0.240487	0.578905	0.134650	87.681671	27.632748	91.921219	3.526803	0.000000	-3.544243	0.000000	0.000000	0.000000	-0.171912	0.193504	-1.715020	0.000000	0.000000	4.000000	11.000000	0.000000
21931.190461	0.240487	0.578905	0.134650	87.681671	27.632748	91.921219	3.526803	0.000000	-3.544243	0.000000	0.000000	0.000000	-0.171912	0.193504	-1.715020	0.000000	0.000000	4.000000	11.000000	0.000000
21931.193794	0.240487	0.578905	0.134650	87.681671	27.632748	91.921219	3.526803	0.000000	-3.544243	0.000000	0.000000	0.000000	-0.171912	0.193504	-1.715020	0.000000	0.000000	4.000000	11.000000	0.000000
21931.197128	0.239227	0.579599	0.128834	87.033836	29.840061	94.176155	3.459739	0.000000	-3.609738	0.000000	0.000000	0.000000	-0.378136	0.208183	-1.744764	0.000000	0.000000	4.000000	11.000000	0.000000
21931.200461	0.239227	0.579599	0.128834	87.033836	29.840061	94.176155	3.459739	0.000000	-3.609738	0.000000	0.000000	0.000000	-0.378136	0.208183	-1.744764	0.000000	0.000000	4.000000	11.000000	0.000000
21931.203794	0.239227	0.579599	0.128834	87.033836	29.840061	94.176155	3.459739	0.000000	-3.609738	0.000000	0.000000	0.000000	-0.378136	0.208183	-1.744764	0.000000	0.000000	4.000000	11.000000	0.000000
21931.207128	0.237353	0.580334	0.122983	86.064484	32.817318	97.366386	3.395903	0.000000	-3.669857	0.000000	0.000000	0.000000	-0.562255	0.220558	-1.755270	0.000000	0.000000	4.000000	11.000000	0.000000
21931.210461	0.237353	0.580334	0.122983	86.064484	32.817318	97.366386	3.395903	0.000000	-3.669857	0.000000	0.000000	0.000000	-0.562255	0.220558	-1.755270	0.000000	0.000000	4.000000	11.000000	0.000000
21931.213794	0.237353	0.580334	0.122983	86.064484	32.817318	97.366386	3.395903	0.000000	-3.669857	0.000000	0.000000	0.000000	-0.562255	0.220558	-1.755270	0.000000	0.000000	4.000000	11.000000	0.000000
21931.217128	0.234864	0.581111	0.117132	84.939995	35.171165	100.069191	3.335303	0.000000	-3.725018	0.000000	0.000000	0.000000	-0.746710	0.233030	-1.755234	0.000000	0.000000	4.000000	11.000000	0.000000
21931.220461	0.234864	0.581111	0.117132	84.939995	35.171165	100.069191	3.335303	0.000000	-3.725018	0.000000	0.000000	0.000000	-0.746710	0.233030	-1.755234	0.000000	0.000000	4.000000	11.000000	0.000000
21931.223794	0.234864	0.581111	0.117132	84.939995	35.171165	100.069191	3.335303	0.000000	-3.725018	0.000000	0.000000	0.000000	-0.746710	0.233030	-1.755234	0.000000	0.000000	4.000000	11.000000	0.000000
21931.227128	0.231812	0.581876	0.111286	83.771500	36.582706	101.913094	3.278649	0.000000	-3.774978	0.000000	0.000000	0.000000	-0.915519	0.229650	-1.753735	0.000000	0.000000	4.000000	11.000000	0.000000
21931.230461	0.231812	0.581876	0.111286	83.771500	36.582706	101.913094	3.278649	0.000000	-3.774978	0.000000	0.000000	0.000000	-0.915519	0.229650	-1.753735	0.000000	0.000000	4.000000	11.000000	0.000000
21931.233794	0.231812	0.581876	0.111286	83.771500	36.582706	101.913094	3.278649	0.000000	-3.774978	0.000000	0.000000	0.000000	-0.915519	0.229650	-1.753735	0.000000	0.000000	4.000000	11.000000	0.000000
21931.237128	0.228097	0.582566	0.105535	82.632629	37.467373	103.315765	3.225537	0.000000	-3.820460	0.000000	0.000000	0.000000	-1.114463	0.207128	-1.725413	0.000000	0.000000	4.000000	11.000000	0.000000
21931.240461	0.228097	0.582566	0.105535	82.632629	37.467373	103.315765	3.225537	0.000000	-3.820460	0.000000	0.000000	0.000000	-1.114463	0.207128	-1.725413	0.000000	0.000000	4.000000	11.000000	0.000000
21931.243794	0.228097	0.582566	0.105535	82.632629	37.467373	103.315765	3.225537	0.000000	-3.820460	0.000000	0.000000	0.000000	-1.114463	0.207128	-1.725413	0.000000	0.000000	4.000000	11.000000	0.000000
21931.247128	0.223749	0.583134	0.099890	81.536514	38.128036	104.587914	3.179310	0.000000	-3.859014	0.000000	0.000000	0.000000	-1.304476	0.170388	-1.693405	0.000000	0.000000	4.000000	11.000000	0.000000
21931.250461	0.223749	0.583134	0.099890	81.536514	38.128036	104.587914	3.179310	0.000000	-3.859014	0.000000	0.000000	0.000000	-1.304476	0.170388	-1.693405	0.000000	0.000000	4.000000	11.000000	0.000000
21931.253794	0.223749	0.583134	0.099890	81.536514	38.128036	104.587914	3.179310	0.000000	-3.859014	0.000000	0.000000	0.000000	-1.304476	0.170388	-1.693405	0.000000	0.000000	4.000000	11.000000	0.000000
21931.257128	0.218892	0.583511	0.094372	80.478081	38.989761	106.209549	3.140528	0.000000	-3.890641	0.000000	0.000000	0.000000	-1.457146	0.112826	-1.655325	0.000000	0.000000	4.000000	11.000000	0.000000
21931.260461	0.218892	0.583511	0.094372	80.478081	38.989761	106.209549	3.140528	0.000000	-3.890641	0.000000	0.000000	0.000000	-1.457146	0.112826	-1.655325	0.000000	0.000000	4.000000	11.000000	0.000000
21931.263794	0.218892	0.583511	0.094372	80.478081	38.989761	106.209549	3.140528	0.000000	-3.890641	0.000000	0.000000	0.000000	-1.457146	0.112826	-1.655325	0.000000	0.000000	4.000000	11.000000	0.000000
21931.267128	0.213551	0.583770	0.088990	79.436516	40.301838	108.382988	3.108570	0.000000	-3.916221	0.000000	0.000000	0.000000	-1.602278	0.077960	-1.614880	0.000000	0.000000	4.000000	11.000000	0.000000
21931.270461	0.213551	0.583770	0.088990	79.436516	40.301838	108.382988	3.108570	0.000000	-3.916221	0.000000	0.000000	0.000000	-1.602278	0.077960	-1.614880	0.000000	0.000000	4.000000	11.000000	0.000000
21931.273794	0.213551	0.583770	0.088990	79.436516	40.301838	108.382988	3.108570	0.000000	-3.916221	0.000000	0.000000	0.000000	-1.602278	0.077960	-1.614880	0.000000	0.000000	4.000000	11.000000	0.000000
21931.277128	0.207919	0.583929	0.083803	78.392197	41.722988	109.439095	3.084198	0.000000	-3.935444	0.000000	0.000000	0.000000	-1.689572	0.047458	-1.556069	0.000000	0.000000	4.000000	11.000000	0.000000
21931.280461	0.207919	0.583929	0.083803	78.392197	41.722988	109.439095	3.084198	0.000000	-3.935444	0.000000	0.000000	0.000000	-1.689572	0.047458	-1.556069	0.000000	0.000000	4.000000	11.000000	0.000000
21931.283794	0.207919	0.583929	0.083803	78.392197	41.722988	109.439095	3.084198	0.000000	-3.935444	0.000000	0.000000	0.000000	-1.689572	0.047458	-1.556069	0.000000	0.000000	4.000000	11.000000	0.000000
21931.287128	0.202116	0.584042	0.078940	77.347816	43.099510	109.601463	3.066640	0.000000	-3.949142	0.000000	0.000000	0.000000	-1.740769	0.034114	-1.458883	0.000000	0.000000	4.000000	11.000000	0.000000
21931.290461	0.202116	0.584042	0.078940	77.347816	43.099510	109.601463	3.066640	0.000000	-3.949142	0.000000	0.000000	0.000000	-1.740769	0.034114	-1.458883	0.000000	0.000000	4.000000	11.000000	0.000000
21931.293794	0.202116	0.584042	0.078940	77.347816	43.099510	109.601463	3.066640	0.000000	-3.949142	0.000000	0.000000	0.000000	-1.740769	0.034114	-1.458883	0.000000	0.000000	4.000000	11.000000	0.000000
21931.297128	0.195952	0.584103	0.074560	76.314667	44.207386	109.984337	3.058003	0.000000	-3.955833	0.000000	0.000000	0.000000	-1.849404	0.018270	-1.313858	0.000000	0.000000	4.000000	11.000000	0.000000
21931.300461	0.195952	0.584103	0.074560	76.314667	44.207386	109.984337	3.058003	0.000000	-3.955833	0.000000	0.000000	0.000000	-1.849404	0.018270	-1.313858	0.000000	0.000000	4.000000	11.000000	0.000000
21931.303794	0.195952	0.584103	0.074560	76.314667	44.207386	109.984337	3.058003	0.000000	-3.955833	0.000000	0.000000	0.000000	-1.849404	0.018270	-1.313858	0.000000	0.000000	4.000000	11.000000	0.000000
21931.307128	0.189488	0.584105	0.070725	75.308044	44.968990	110.447815	3.067935	0.000000	-3.948135	0.000000	0.000000	0.000000	-1.939241	0.000618	-1.150582	0.000000	0.000000	4.000000	11.000000	0.000000
21931.310461	0.189488	0.584105	0.070725	75.308044	44.968990	110.447815	3.067935	0.000000	-3.948135	0.000000	0.000000	0.000000	-1.939241	0.000618	-1.150582	0.000000	0.000000	4.000000	11.000000	0.000000
21931.313794	0.189488	0.584105	0.070725	75.308044	44.968990	110.447815	3.067935	0.000000	-3.948135	0.000000	0.000000	0.000000	-1.939241	0.000618	-1.150582	0.000000	0.000000	4.000000	11.000000	0.000000
21931.317128	0.182801	0.584025	0.067474	74.344124	45.416630	110.290337	3.100295	0.000000	-3.922776	0.000000	0.000000	0.000000	-2.006112	-0.024215	-0.975251	0.000000	0.000000	4.000000	11.000000	0.000000
21931.320461	0.182801	0.584025	0.067474	74.344124	45.416630	110.290337	3.100295	0.000000	-3.922776	0.000000	0.000000	0.000000	-2.006112	-0.024215	-0.975251	0.000000	0.000000	4.000000	11.000000	0.000000
21931.323794	0.182801	0.584025	0.067474	74.344124	45.416630	110.290337	3.100295	0.000000	-3.922776	0.000000	0.000000	0.000000	-2.006112	-0.024215	-0.975251	0.000000	0.000000	4.000000	11.000000	0.000000
21931.327128	0.175932	0.583882	0.064766	73.482262	45.917385	109.995644	3.158561	0.000000	-3.876015	0.000000	0.000000	0.000000	-2.060663	-0.042905	-0.812535	0.000000	0.000000	4.000000	11.000000	0.000000
21931.330461	0.175932	0.583882	0.064766	73.482262	45.917385	109.995644	3.158561	0.000000	-3.876015	0.000000	0.000000	0.000000	-2.060663	-0.042905	-0.812535	0.000000	0.000000	4.000000	11.000000	0.000000
21931.333794	0.175932	0.583882	0.064766	73.482262	45.917385	109.995644	3.158561	0.000000	-3.876015	0.000000	0.000000	0.000000	-2.060663	-0.042905	-0.812535	0.000000	0.000000	4.000000	11.000000	0.000000
21931.337128	0.168987	0.583693	0.062601	72.918846	47.332012	110.761902	3.238280	0.000000	-3.796582	0.000000	0.000000	0.000000	-2.083468	-0.056550	-0.649518	0.000000	0.000000	4.000000	11.000000	0.000000
21931.340461	0.168987	0.583693	0.062601	72.918846	47.332012	110.761902	3.238280	0.000000	-3.796582	0.000000	0.000000	0.000000	-2.083468	-0.056550	-0.649518	0.000000	0.000000	4.000000	11.000000	0.000000
21931.343794	0.168987	0.583693	0.062601	72.918846	47.332012	110.761902	3.238280	0.000000	-3.796582	0.000000	0.000000	0.000000	-2.083468	-0.056550	-0.649518	0.000000	0.000000	4.000000	11.000000	0.000000
21931.347128	0.162127	0.583563	0.061009	72.561325	49.656944	112.395424	3.130027	0.000000	-3.449338	0.000000	0.000000	0.000000	-2.057825	-0.038993	-0.477552	0.000000	0.000000	4.000000	11.000000	0.000000
21931.350461	0.162127	0.583563	0.061009	72.561325	49.656944	112.395424	3.130027	0.000000	-3.449338	0.000000	0.000000	0.000000	-2.057825	-0.038993	-0.477552	0.000000	0.000000	4.000000	11.000000	0.000000
21931.353794	0.162127	0.583563	0.061009	72.561325	49.656944	112.395424	3.130027	0.000000	-3.449338	0.000000	0.000000	0.000000	-2.057825	-0.038993	-0.477552	0.000000	0.000000	4.000000	11.000000	0.000000
21931.357128	0.155353	0.583514	0.060137	72.149551	51.954227	113.758682	3.050435	0.000000	-3.106367	0.000000	0.000000	0.000000	-2.032254	-0.014752	-0.261366	0.000000	0.000000	4.000000	11.000000	0.000000
21931.360461	0.155353	0.583514	0.060137	72.149551	51.954227	113.758682	3.050435	0.000000	-3.106367	0.000000	0.000000	0.000000	-2.032254	-0.014752	-0.261366	0.000000	0.000000	4.000000	11.000000	0.000000
21931.363794	0.155353	0.583514	0.060137	72.149551	51.954227	113.758682	3.050435	0.000000	-3.106367	0.000000	0.000000	0.000000	-2.032254	-0.014752	-0.261366	0.000000	0.000000	4.000000	11.000000	0.000000
21931.367128	0.148682	0.583579	0.060039	71.733231	53.933544	114.672050	3.006874	0.000000	-2.767657	0.000000	0.000000	0.000000	-2.001369	0.019629	-0.029451	0.000000	0.000000	4.000000	11.000000	0.000000
21931.370461	0.148682	0.583579	0.060039	71.733231	53.933544	114.672050	3.006874	0.000000	-2.767657	0.000000	0.000000	0.000000	-2.001369	0.019629	-0.029451	0.000000	0.000000	4.000000	11.000000	0.000000
21931.373794	0.148682	0.583579	0.060039	71.733231	53.933544	114.672050	3.006874	0.000000	-2.767657	0.000000	0.000000	0.000000	-2.001369	0.019629	-0.029451	0.000000	0.000000	4.000000	11.000000	0.000000
21931.377128	0.142134	0.583715	0.060699	71.461494	55.662781	115.557732	3.001966	0.000000	-2.434095	0.000000	0.000000	0.000000	-1.964354	0.040700	0.197803	0.000000	0.000000	4.000000	11.000000	0.000000
21931.380461	0.142134	0.583715	0.060699	71.461494	55.662781	115.557732	3.001966	0.000000	-2.434095	0.000000	0.000000	0.000000	-1.964354	0.040700	0.197803	0.000000	0.000000	4.000000	11.000000	0.000000
21931.383794	0.142134	0.583715	0.060699	71.461494	55.662781	115.557732	3.001966	0.000000	-2.434095	0.000000	0.000000	0.000000	-1.964354	0.040700	0.197803	0.000000	0.000000	4.000000	11.000000	0.000000
21931.387128	0.135807	0.583895	0.062096	71.450081	57.269653	116.216698	3.034933	0.000000	-2.106704	0.000000	0.000000	0.000000	-1.898243	0.053944	0.419229	0.000000	0.000000	4.000000	11.000000	0.000000
21931.390461	0.135807	0.583895	0.062096	71.450081	57.269653	116.216698	3.034933	0.000000	-2.106704	0.000000	0.000000	0.000000	-1.898243	0.053944	0.419229	0.000000	0.000000	4.000000	11.000000	0.000000
21931.393794	0.135807	0.583895	0.062096	71.450081	57.269653	116.216698	3.034933	0.000000	-2.106704	0.000000	0.000000	0.000000	-1.898243	0.053944	0.419229	0.000000	0.000000	4.000000	11.000000	0.000000
21931.397128	0.129764	0.584130	0.064193	71.692421	59.079948	117.081284	3.104805	0.000000	-1.790329	0.000000	0.000000	0.000000	-1.812656	0.070620	0.629108	0.000000	0.000000	4.000000	11.000000	0.000000
21931.400461	0.129764	0.584130	0.064193	71.692421	59.079948	117.081284	3.104805	0.000000	-1.790329	0.000000	0.000000	0.000000	-1.812656	0.070620	0.629108	0.000000	0.000000	4.000000	11.000000	0.000000
21931.403794	0.129764	0.584130	0.064193	71.692421	59.079948	117.081284	3.104805	0.000000	-1.790329	0.000000	0.000000	0.000000	-1.812656	0.070620	0.629108	0.000000	0.000000	4.000000	11.000000	0.000000
21931.407128	0.124210	0.584489	0.066970	72.081024	61.356354	118.460876	3.209656	0.000000	-1.488220	0.000000	0.000000	0.000000	-1.666213	0.107654	0.833004	0.000000	0.000000	4.000000	11.000000	0.000000
21931.410461	0.124210	0.584489	0.066970	72.081024	61.356354	118.460876	3.209656	0.000000	-1.488220	0.000000	0.000000	0.000000	-1.666213	0.107654	0.833004	0.000000	0.000000	4.000000	11.000000	0.000000
21931.413794	0.124210	0.584489	0.066970	72.081024	61.356354	118.460876	3.209656	0.000000	-1.488220	0.000000	0.000000	0.000000	-1.666213	0.107654	0.833004	0.000000	0.000000	4.000000	11.000000	0.000000
21931.417128	0.119210	0.584941	0.070363	72.513077	63.966797	119.952110	3.348490	0.000000	-1.210518	0.000000	0.000000	0.000000	-1.500174	0.135708	1.018036	0.000000	0.000000	4.000000	11.000000	0.000000
21931.420461	0.119210	0.584941	0.070363	72.513077	63.966797	119.952110	3.348490	0.000000	-1.210518	0.000000	0.000000	0.000000	-1.500174	0.135708	1.018036	0.000000	0.000000	4.000000	11.000000	0.000000
21931.423794	0.119210	0.584941	0.070363	72.513077	63.966797	119.952110	3.348490	0.000000	-1.210518	0.000000	0.000000	0.000000	-1.500174	0.135708	1.018036	0.000000	0.000000	4.000000	11.000000	0.000000
21931.427128	0.114736	0.585427	0.074339	72.914803	66.939362	121.826477	3.518163	0.000000	-0.960489	0.000000	0.000000	0.000000	-1.342098	0.145556	1.192776	0.000000	0.000000	4.000000	11.000000	0.000000
21931.430461	0.114736	0.585427	0.074339	72.914803	66.939362	121.826477	3.518163	0.000000	-0.960489	0.000000	0.000000	0.000000	-1.342098	0.145556	1.192776	0.000000	0.000000	4.000000	11.000000	0.000000
21931.433794	0.114736	0.585427	0.074339	72.914803	66.939362	121.826477	3.518163	0.000000	-0.960489	0.000000	0.000000	0.000000	-1.342098	0.145556	1.192776	0.000000	0.000000	4.000000	11.000000	0.000000
21931.437128	0.110689	0.585865	0.078736	73.373344	70.181427	124.131996	3.716959	0.000000	-0.736807	0.000000	0.000000	0.000000	-1.214157	0.131563	1.318940	0.000000	0.000000	4.000000	11.000000	0.000000
21931.440461	0.110689	0.585865	0.078736	73.373344	70.181427	124.131996	3.716959	0.000000	-0.736807	0.000000	0.000000	0.000000	-1.214157	0.131563	1.318940	0.000000	0.000000	4.000000	11.000000	0.000000
21931.443794	0.110689	0.585865	0.078736	73.373344	70.181427	124.131996	3.716959	0.000000	-0.736807	0.000000	0.000000	0.000000	-1.214157	0.131563	1.318940	0.000000	0.000000	4.000000	11.000000	0.000000
21931.447128	0.107072	0.586184	0.083470	73.946144	73.659920	126.687401	3.936782	0.000000	-0.534447	0.000000	0.000000	0.000000	-1.085190	0.095628	1.420280	0.000000	0.000000	4.000000	11.000000	0.000000
21931.450461	0.107072	0.586184	0.083470	73.946144	73.659920	126.687401	3.936782	0.000000	-0.534447	0.000000	0.000000	0.000000	-1.085190	0.095628	1.420280	0.000000	0.000000	4.000000	11.000000	0.000000
21931.453794	0.107072	0.586184	0.083470	73.946144	73.659920	126.687401	3.936782	0.000000	-0.534447	0.000000	0.000000	0.000000	-1.085190	0.095628	1.420280	0.000000	0.000000	4.000000	11.000000	0.000000
21931.457128	0.104020	0.586465	0.088561	74.617744	77.197914	129.014069	4.173496	0.000000	-0.353582	0.000000	0.000000	0.000000	-0.915444	0.084336	1.527296	0.000000	0.000000	4.000000	11.000000	0.000000
21931.460461	0.104020	0.586465	0.088561	74.617744	77.197914	129.014069	4.173496	0.000000	-0.353582	0.000000	0.000000	0.000000	-0.915444	0.084336	1.527296	0.000000	0.000000	4.000000	11.000000	0.000000
21931.463794	0.104020	0.586465	0.088561	74.617744	77.197914	129.014069	4.173496	0.000000	-0.353582	0.000000	0.000000	0.000000	-0.915444	0.084336	1.527296	0.000000	0.000000	4.000000	11.000000	0.000000
21931.467128	0.101603	0.586685	0.093924	75.336487	80.737061	131.209427	4.428045	0.000000	-0.201008	0.000000	0.000000	0.000000	-0.725145	0.065852	1.608876	0.000000	0.000000	4.000000	11.000000	0.000000
21931.470461	0.101603	0.586685	0.093924	75.336487	80.737061	131.209427	4.428045	0.000000	-0.201008	0.000000	0.000000	0.000000	-0.725145	0.065852	1.608876	0.000000	0.000000	4.000000	11.000000	0.000000
21931.473794	0.101603	0.586685	0.093924	75.336487	80.737061	131.209427	4.428045	0.000000	-0.201008	0.000000	0.000000	0.000000	-0.725145	0.065852	1.608876	0.000000	0.000000	4.000000	11.000000	0.000000
21931.477128	0.099769	0.586858	0.099527	76.049026	84.362259	133.802414	4.696191	0.000000	-0.080150	0.000000	0.000000	0.000000	-0.550071	0.051924	1.681015	0.000000	0.000000	4.000000	11.000000	0.000000
21931.480461	0.099769	0.586858	0.099527	76.049026	84.362259	133.802414	4.696191	0.000000	-0.080150	0.000000	0.000000	0.000000	-0.550071	0.051924	1.681015	0.000000	0.000000	4.000000	11.000000	0.000000
21931.483794	0.099769	0.586858	0.099527	76.049026	84.362259	133.802414	4.696191	0.000000	-0.080150	0.000000	0.000000	0.000000	-0.550071	0.051924	1.681015	0.000000	0.000000	4.000000	11.000000	0.000000
21931.487128	0.098554	0.586990	0.105345	76.727760	88.073029	136.672913	4.976360	0.000000	0.011529	0.000000	0.000000	0.000000	-0.364772	0.039620	1.745273	0.000000	0.000000	4.000000	11.000000	0.000000
21931.490461	0.098554	0.586990	0.105345	76.727760	88.073029	136.672913	4.976360	0.000000	0.011529	0.000000	0.000000	0.000000	-0.364772	0.039620	1.745273	0.000000	0.000000	4.000000	11.000000	0.000000
21931.493794	0.098554	0.586990	0.105345	76.727760	88.073029	136.672913	4.976360	0.000000	0.011529	0.000000	0.000000	0.000000	-0.364772	0.039620	1.745273	0.000000	0.000000	4.000000	11.000000	0.000000
21931.497128	0.098018	0.587118	0.111337	77.375397	91.880775	139.558777	4.999529	0.000000	0.068648	0.000000	0.000000	0.000000	-0.160523	0.038392	1.797535	0.000000	0.000000	4.000000	11.000000	0.000000
21931.500461	0.098018	0.587118	0.111337	77.375397	91.880775	139.558777	4.999529	0.000000	0.068648	0.000000	0.000000	0.000000	-0.160523	0.038392	1.797535	0.000000	0.000000	4.000000	11.000000	0.000000
21931.503794	0.098018	0.587118	0.111337	77.375397	91.880775	139.558777	4.999529	0.000000	0.068648	0.000000	0.000000	0.000000	-0.160523	0.038392	1.797535	0.000000	0.000000	4.000000	11.000000	0.000000
21931.507128	0.098037	0.587209	0.117470	78.004967	95.793816	142.627121	4.999208	0.000000	0.088975	0.000000	0.000000	0.000000	0.005549	0.027339	1.840177	0.000000	0.000000	4.000000	11.000000	0.000000
21931.510461	0.098037	0.587209	0.117470	78.004967	95.793816	142.627121	4.999208	0.000000	0.088975	0.000000	0.000000	0.000000	0.005549	0.027339	1.840177	0.000000	0.000000	4.000000	11.000000	0.000000
21931.513794	0.098037	0.587209	0.117470	78.004967	95.793816	142.627121	4.999208	0.000000	0.088975	0.000000	0.000000	0.000000	0.005549	0.027339	1.840177	0.000000	0.000000	4.000000	11.000000	0.000000
21931.517128	0.098589	0.587282	0.123702	78.635315	99.901398	146.057556	4.999302	0.000000	0.083544	0.000000	0.000000	0.000000	0.165728	0.022062	1.869587	0.000000	0.000000	4.000000	11.000000	0.000000
21931.520461	0.098589	0.587282	0.123702	78.635315	99.901398	146.057556	4.999302	0.000000	0.083544	0.000000	0.000000	0.000000	0.165728	0.022062	1.869587	0.000000	0.000000	4.000000	11.000000	0.000000
21931.523794	0.098589	0.587282	0.123702	78.635315	99.901398	146.057556	4.999302	0.000000	0.083544	0.000000	0.000000	0.000000	0.165728	0.022062	1.869587	0.000000	0.000000	4.000000	11.000000	0.000000
21931.527128	0.099700	0.587344	0.129906	79.254845	104.216316	149.650055	4.999675	0.000000	0.057013	0.000000	0.000000	0.000000	0.333079	0.018399	1.861171	0.000000	0.000000	4.000000	11.000000	0.000000
21931.530461	0.099700	0.587344	0.129906	79.254845	104.216316	149.650055	4.999675	0.000000	0.057013	0.000000	0.000000	0.000000	0.333079	0.018399	1.861171	0.000000	0.000000	4.000000	11.000000	0.000000
21931.533794	0.099700	0.587344	0.129906	79.254845	104.216316	149.650055	4.999675	0.000000	0.057013	0.000000	0.000000	0.000000	0.333079	0.018399	1.861171	0.000000	0.000000	4.000000	11.000000	0.000000
21931.537128	0.101296	0.587351	0.136062	79.823166	108.654594	153.365494	4.999986	0.000000	0.011561	0.000000	0.000000	0.000000	0.478763	0.002196	1.846642	0.000000	0.000000	4.000000	11.000000	0.000000
21931.540461	0.101296	0.587351	0.136062	79.823166	108.654594	153.365494	4.999986	0.000000	0.011561	0.000000	0.000000	0.000000	0.478763	0.002196	1.846642	0.000000	0.000000	4.000000	11.000000	0.000000
21931.543794	0.101296	0.587351	0.136062	79.823166	108.654594	153.365494	4.999986	0.000000	0.011561	0.000000	0.000000	0.000000	0.478763	0.002196	1.846642	0.000000	0.000000	4.000000	11.000000	0.000000
21931.547128	0.103347	0.587300	0.142076	80.297829	113.146996	157.166946	4.999773	0.000000	-0.047605	0.000000	0.000000	0.000000	0.615548	-0.015293	1.804206	0.000000	0.000000	4.000000	11.000000	0.000000
21931.550461	0.103347	0.587300	0.142076	80.297829	113.146996	157.166946	4.999773	0.000000	-0.047605	0.000000	0.000000	0.000000	0.615548	-0.015293	1.804206	0.000000	0.000000	4.000000	11.000000	0.000000
21931.553794	0.103347	0.587300	0.142076	80.297829	113.146996	157.166946	4.999773	0.000000	-0.047605	0.000000	0.000000	0.000000	0.615548	-0.015293	1.804206	0.000000	0.000000	4.000000	11.000000	0.000000
21931.557128	0.105887	0.587196	0.147882	80.648521	117.583511	160.957199	4.998613	0.000000	-0.117768	0.000000	0.000000	0.000000	0.762013	-0.031114	1.741983	0.000000	0.000000	4.000000	11.000000	0.000000
21931.560461	0.105887	0.587196	0.147882	80.648521	117.583511	160.957199	4.998613	0.000000	-0.117768	0.000000	0.000000	0.000000	0.762013	-0.031114	1.741983	0.000000	0.000000	4.000000	11.000000	0.000000
21931.563794	0.105887	0.587196	0.147882	80.648521	117.583511	160.957199	4.998613	0.000000	-0.117768	0.000000	0.000000	0.000000	0.762013	-0.031114	1.741983	0.000000	0.000000	4.000000	11.000000	0.000000
21931.567128	0.108828	0.587060	0.153416	80.835716	121.658440	164.463989	4.996042	0.000000	-0.198899	0.000000	0.000000	0.000000	0.882307	-0.040924	1.659988	0.000000	0.000000	4.000000	11.000000	0.000000
21931.570461	0.108828	0.587060	0.153416	80.835716	121.658440	164.463989	4.996042	0.000000	-0.198899	0.000000	0.000000	0.000000	0.882307	-0.040924	1.659988	0.000000	0.000000	4.000000	11.000000	0.000000
21931.573794	0.108828	0.587060	0.153416	80.835716	121.658440	164.463989	4.996042	0.000000	-0.198899	0.000000	0.000000	0.000000	0.882307	-0.040924	1.659988	0.000000	0.000000	4.000000	11.000000	0.000000
21931.577128	0.112175	0.586941	0.158645	80.886391	125.230453	167.534378	4.991742	0.000000	-0.287253	0.000000	0.000000	0.000000	1.003994	-0.035534	1.568798	0.000000	0.000000	4.000000	11.000000	0.000000
21931.580461	0.112175	0.586941	0.158645	80.886391	125.230453	167.534378	4.991742	0.000000	-0.287253	0.000000	0.000000	0.000000	1.003994	-0.035534	1.568798	0.000000	0.000000	4.000000	11.000000	0.000000
21931.583794	0.112175	0.586941	0.158645	80.886391	125.230453	167.534378	4.991742	0.000000	-0.287253	0.000000	0.000000	0.000000	1.003994	-0.035534	1.568798	0.000000	0.000000	4.000000	11.000000	0.000000
21931.587128	0.115901	0.586893	0.163545	80.847946	128.339478	170.174255	4.985341	0.000000	-0.382595	0.000000	0.000000	0.000000	1.117843	-0.014414	1.470022	0.000000	0.000000	4.000000	11.000000	0.000000
21931.590461	0.115901	0.586893	0.163545	80.847946	128.339478	170.174255	4.985341	0.000000	-0.382595	0.000000	0.000000	0.000000	1.117843	-0.014414	1.470022	0.000000	0.000000	4.000000	11.000000	0.000000
21931.593794	0.115901	0.586893	0.163545	80.847946	128.339478	170.174255	4.985341	0.000000	-0.382595	0.000000	0.000000	0.000000	1.117843	-0.014414	1.470022	0.000000	0.000000	4.000000	11.000000	0.000000
21931.597128	0.119922	0.586900	0.168117	80.805504	131.199661	172.575958	4.976532	0.000000	-0.483859	0.000000	0.000000	0.000000	1.206131	0.002085	1.371434	0.000000	0.000000	4.000000	11.000000	0.000000
21931.600461	0.119922	0.586900	0.168117	80.805504	131.199661	172.575958	4.976532	0.000000	-0.483859	0.000000	0.000000	0.000000	1.206131	0.002085	1.371434	0.000000	0.000000	4.000000	11.000000	0.000000
21931.603794	0.119922	0.586900	0.168117	80.805504	131.199661	172.575958	4.976532	0.000000	-0.483859	0.000000	0.000000	0.000000	1.206131	0.002085	1.371434	0.000000	0.000000	4.000000	11.000000	0.000000
21931.607128	0.124232	0.586996	0.172317	80.824699	134.214661	175.508667	4.965261	0.000000	-0.588378	0.000000	0.000000	0.000000	1.293063	0.028539	1.260235	0.000000	0.000000	4.000000	11.000000	0.000000
21931.610461	0.124232	0.586996	0.172317	80.824699	134.214661	175.508667	4.965261	0.000000	-0.588378	0.000000	0.000000	0.000000	1.293063	0.028539	1.260235	0.000000	0.000000	4.000000	11.000000	0.000000
21931.613794	0.124232	0.586996	0.172317	80.824699	134.214661	175.508667	4.965261	0.000000	-0.588378	0.000000	0.000000	0.000000	1.293063	0.028539	1.260235	0.000000	0.000000	4.000000	11.000000	0.000000
21931.617128	0.128796	0.587121	0.176113	80.923180	137.580124	179.515808	4.951284	0.000000	-0.696266	0.000000	0.000000	0.000000	1.369195	0.037757	1.138700	0.000000	0.000000	4.000000	11.000000	0.000000
21931.620461	0.128796	0.587121	0.176113	80.923180	137.580124	179.515808	4.951284	0.000000	-0.696266	0.000000	0.000000	0.000000	1.369195	0.037757	1.138700	0.000000	0.000000	4.000000	11.000000	0.000000
21931.623794	0.128796	0.587121	0.176113	80.923180	137.580124	179.515808	4.951284	0.000000	-0.696266	0.000000	0.000000	0.000000	1.369195	0.037757	1.138700	0.000000	0.000000	4.000000	11.000000	0.000000
21931.627128	0.133615	0.587247	0.179511	81.108131	141.372711	-176.029633	4.934474	0.000000	-0.806824	0.000000	0.000000	0.000000	1.445821	0.037656	1.019315	0.000000	0.000000	4.000000	11.000000	0.000000
21931.630461	0.133615	0.587247	0.179511	81.108131	141.372711	-176.029633	4.934474	0.000000	-0.806824	0.000000	0.000000	0.000000	1.445821	0.037656	1.019315	0.000000	0.000000	4.000000	11.000000	0.000000
21931.633794	0.133615	0.587247	0.179511	81.108131	141.372711	-176.029633	4.934474	0.000000	-0.806824	0.000000	0.000000	0.000000	1.445821	0.037656	1.019315	0.000000	0.000000	4.000000	11.000000	0.000000
21931.637128	0.138684	0.587426	0.182483	81.321579	145.379929	-171.842667	4.914574	0.000000	-0.920305	0.000000	0.000000	0.000000	1.520538	0.053721	0.891811	0.000000	0.000000	4.000000	11.000000	0.000000
21931.640461	0.138684	0.587426	0.182483	81.321579	145.379929	-171.842667	4.914574	0.000000	-0.920305	0.000000	0.000000	0.000000	1.520538	0.053721	0.891811	0.000000	0.000000	4.000000	11.000000	0.000000
21931.643794	0.138684	0.587426	0.182483	81.321579	145.379929	-171.842667	4.914574	0.000000	-0.920305	0.000000	0.000000	0.000000	1.520538	0.053721	0.891811	0.000000	0.000000	4.000000	11.000000	0.000000
21931.647128	0.144008	0.587643	0.184926	81.451462	148.953781	-167.881927	4.891306	0.000000	-1.036882	0.000000	0.000000	0.000000	1.597268	0.065081	0.732878	0.000000	0.000000	4.000000	11.000000	0.000000
21931.650461	0.144008	0.587643	0.184926	81.451462	148.953781	-167.881927	4.891306	0.000000	-1.036882	0.000000	0.000000	0.000000	1.597268	0.065081	0.732878	0.000000	0.000000	4.000000	11.000000	0.000000
21931.653794	0.144008	0.587643	0.184926	81.451462	148.953781	-167.881927	4.891306	0.000000	-1.036882	0.000000	0.000000	0.000000	1.597268	0.065081	0.732878	0.000000	0.000000	4.000000	11.000000	0.000000
21931.657128	0.149582	0.587938	0.186833	81.482948	151.558029	-164.110199	4.864162	0.000000	-1.157551	0.000000	0.000000	0.000000	1.672187	0.088579	0.571962	0.000000	0.000000	4.000000	11.000000	0.000000
21931.660461	0.149582	0.587938	0.186833	81.482948	151.558029	-164.110199	4.864162	0.000000	-1.157551	0.000000	0.000000	0.000000	1.672187	0.088579	0.571962	0.000000	0.000000	4.000000	11.000000	0.000000
21931.663794	0.149582	0.587938	0.186833	81.482948	151.558029	-164.110199	4.864162	0.000000	-1.157551	0.000000	0.000000	0.000000	1.672187	0.088579	0.571962	0.000000	0.000000	4.000000	11.000000	0.000000
21931.667128	0.155306	0.588352	0.188218	81.459389	153.501038	-161.199677	4.832718	0.000000	-1.282511	0.000000	0.000000	0.000000	1.717250	0.124141	0.415424	0.000000	0.000000	4.000000	11.000000	0.000000
21931.670461	0.155306	0.588352	0.188218	81.459389	153.501038	-161.199677	4.832718	0.000000	-1.282511	0.000000	0.000000	0.000000	1.717250	0.124141	0.415424	0.000000	0.000000	4.000000	11.000000	0.000000
21931.673794	0.155306	0.588352	0.188218	81.459389	153.501038	-161.199677	4.832718	0.000000	-1.282511	0.000000	0.000000	0.000000	1.717250	0.124141	0.415424	0.000000	0.000000	4.000000	11.000000	0.000000
21931.677128	0.161255	0.588824	0.189021	81.456566	155.419540	-158.505142	4.797187	0.000000	-1.409610	0.000000	0.000000	0.000000	1.784758	0.141567	0.241140	0.000000	0.000000	4.000000	11.000000	0.000000
21931.680461	0.161255	0.588824	0.189021	81.456566	155.419540	-158.505142	4.797187	0.000000	-1.409610	0.000000	0.000000	0.000000	1.784758	0.141567	0.241140	0.000000	0.000000	4.000000	11.000000	0.000000
21931.683794	0.161255	0.588824	0.189021	81.456566	155.419540	-158.505142	4.797187	0.000000	-1.409610	0.000000	0.000000	0.000000	1.784758	0.141567	0.241140	0.000000	0.000000	4.000000	11.000000	0.000000
21931.687128	0.167249	0.589348	0.189342	81.514870	157.755096	-155.213333	4.756476	0.000000	-1.541408	0.000000	0.000000	0.000000	1.798108	0.157086	0.096058	0.000000	0.000000	4.000000	11.000000	0.000000
21931.690461	0.167249	0.589348	0.189342	81.514870	157.755096	-155.213333	4.756476	0.000000	-1.541408	0.000000	0.000000	0.000000	1.798108	0.157086	0.096058	0.000000	0.000000	4.000000	11.000000	0.000000
21931.693794	0.167249	0.589348	0.189342	81.514870	157.755096	-155.213333	4.756476	0.000000	-1.541408	0.000000	0.000000	0.000000	1.798108	0.157086	0.096058	0.000000	0.000000	4.000000	11.000000	0.000000
21931.697128	0.173111	0.589838	0.189173	81.639847	160.719040	-150.678467	4.711643	0.000000	-1.673446	0.000000	0.000000	0.000000	1.758599	0.147270	-0.050694	0.000000	0.000000	4.000000	11.000000	0.000000
21931.700461	0.173111	0.589838	0.189173	81.639847	160.719040	-150.678467	4.711643	0.000000	-1.673446	0.000000	0.000000	0.000000	1.758599	0.147270	-0.050694	0.000000	0.000000	4.000000	11.000000	0.000000
21931.703794	0.173111	0.589838	0.189173	81.639847	160.719040	-150.678467	4.711643	0.000000	-1.673446	0.000000	0.000000	0.000000	1.758599	0.147270	-0.050694	0.000000	0.000000	4.000000	11.000000	0.000000
21931.707128	0.178796	0.590276	0.188518	81.828674	164.310333	-145.229706	4.663812	0.000000	-1.802457	0.000000	0.000000	0.000000	1.705609	0.131157	-0.196495	0.000000	0.000000	4.000000	11.000000	0.000000
21931.710461	0.178796	0.590276	0.188518	81.828674	164.310333	-145.229706	4.663812	0.000000	-1.802457	0.000000	0.000000	0.000000	1.705609	0.131157	-0.196495	0.000000	0.000000	4.000000	11.000000	0.000000
21931.713794	0.178796	0.590276	0.188518	81.828674	164.310333	-145.229706	4.663812	0.000000	-1.802457	0.000000	0.000000	0.000000	1.705609	0.131157	-0.196495	0.000000	0.000000	4.000000	11.000000	0.000000
21931.717128	0.184280	0.590668	0.187333	82.061897	168.167419	-139.900055	4.613234	0.000000	-1.928231	0.000000	0.000000	0.000000	1.644989	0.117642	-0.355354	0.000000	0.000000	4.000000	11.000000	0.000000
21931.720461	0.184280	0.590668	0.187333	82.061897	168.167419	-139.900055	4.613234	0.000000	-1.928231	0.000000	0.000000	0.000000	1.644989	0.117642	-0.355354	0.000000	0.000000	4.000000	11.000000	0.000000
21931.723794	0.184280	0.590668	0.187333	82.061897	168.167419	-139.900055	4.613234	0.000000	-1.928231	0.000000	0.000000	0.000000	1.644989	0.117642	-0.355354	0.000000	0.000000	4.000000	11.000000	0.000000
21931.727128	0.189553	0.590941	0.185640	82.277855	171.400330	-135.919876	4.559793	0.000000	-2.051412	0.000000	0.000000	0.000000	1.581948	0.082050	-0.508115	0.000000	0.000000	4.000000	11.000000	0.000000
21931.730461	0.189553	0.590941	0.185640	82.277855	171.400330	-135.919876	4.559793	0.000000	-2.051412	0.000000	0.000000	0.000000	1.581948	0.082050	-0.508115	0.000000	0.000000	4.000000	11.000000	0.000000
21931.733794	0.189553	0.590941	0.185640	82.277855	171.400330	-135.919876	4.559793	0.000000	-2.051412	0.000000	0.000000	0.000000	1.581948	0.082050	-0.508115	0.000000	0.000000	4.000000	11.000000	0.000000
21931.737128	0.194670	0.591175	0.183440	82.445702	173.081421	-133.919998	4.503388	0.000000	-2.172441	0.000000	0.000000	0.000000	1.535173	0.070122	-0.659785	0.000000	0.000000	4.000000	11.000000	0.000000
21931.740461	0.194670	0.591175	0.183440	82.445702	173.081421	-133.919998	4.503388	0.000000	-2.172441	0.000000	0.000000	0.000000	1.535173	0.070122	-0.659785	0.000000	0.000000	4.000000	11.000000	0.000000
21931.743794	0.194670	0.591175	0.183440	82.445702	173.081421	-133.919998	4.503388	0.000000	-2.172441	0.000000	0.000000	0.000000	1.535173	0.070122	-0.659785	0.000000	0.000000	4.000000	11.000000	0.000000
21931.747128	0.199601	0.591338	0.180785	82.639877	172.888718	-132.728485	4.443191	0.000000	-2.293046	0.000000	0.000000	0.000000	1.479229	0.048898	-0.796470	0.000000	0.000000	4.000000	11.000000	0.000000
21931.750461	0.199601	0.591338	0.180785	82.639877	172.888718	-132.728485	4.443191	0.000000	-2.293046	0.000000	0.000000	0.000000	1.479229	0.048898	-0.796470	0.000000	0.000000	4.000000	11.000000	0.000000
21931.753794	0.199601	0.591338	0.180785	82.639877	172.888718	-132.728485	4.443191	0.000000	-2.293046	0.000000	0.000000	0.000000	1.479229	0.048898	-0.796470	0.000000	0.000000	4.000000	11.000000	0.000000
21931.757128	0.204127	0.591450	0.177757	83.015343	172.105774	-132.100128	4.379352	0.000000	-2.412733	0.000000	0.000000	0.000000	1.357818	0.033684	-0.908575	0.000000	0.000000	4.000000	11.000000	0.000000
21931.760461	0.204127	0.591450	0.177757	83.015343	172.105774	-132.100128	4.379352	0.000000	-2.412733	0.000000	0.000000	0.000000	1.357818	0.033684	-0.908575	0.000000	0.000000	4.000000	11.000000	0.000000
21931.763794	0.204127	0.591450	0.177757	83.015343	172.105774	-132.100128	4.379352	0.000000	-2.412733	0.000000	0.000000	0.000000	1.357818	0.033684	-0.908575	0.000000	0.000000	4.000000	11.000000	0.000000
21931.767128	0.208263	0.591467	0.174326	83.543839	170.468506	-132.681091	4.314288	0.000000	-2.527236	0.000000	0.000000	0.000000	1.240754	0.005067	-1.029262	0.000000	0.000000	4.000000	11.000000	0.000000
21931.770461	0.208263	0.591467	0.174326	83.543839	170.468506	-132.681091	4.314288	0.000000	-2.527236	0.000000	0.000000	0.000000	1.240754	0.005067	-1.029262	0.000000	0.000000	4.000000	11.000000	0.000000
21931.773794	0.208263	0.591467	0.174326	83.543839	170.468506	-132.681091	4.314288	0.000000	-2.527236	0.000000	0.000000	0.000000	1.240754	0.005067	-1.029262	0.000000	0.000000	4.000000	11.000000	0.000000
21931.777128	0.211893	0.591451	0.170573	84.173820	167.872772	-134.171036	4.247541	0.000000	-2.637877	0.000000	0.000000	0.000000	1.089179	-0.004736	-1.125944	0.000000	0.000000	4.000000	11.000000	0.000000
21931.780461	0.211893	0.591451	0.170573	84.173820	167.872772	-134.171036	4.247541	0.000000	-2.637877	0.000000	0.000000	0.000000	1.089179	-0.004736	-1.125944	0.000000	0.000000	4.000000	11.000000	0.000000
21931.783794	0.211893	0.591451	0.170573	84.173820	167.872772	-134.171036	4.247541	0.000000	-2.637877	0.000000	0.000000	0.000000	1.089179	-0.004736	-1.125944	0.000000	0.000000	4.000000	11.000000	0.000000
21931.787128	0.214873	0.591386	0.166572	84.844971	164.046860	-136.780838	4.180747	0.000000	-2.742510	0.000000	0.000000	0.000000	0.893849	-0.019754	-1.200326	0.000000	0.000000	4.000000	11.000000	0.000000
21931.790461	0.214873	0.591386	0.166572	84.844971	164.046860	-136.780838	4.180747	0.000000	-2.742510	0.000000	0.000000	0.000000	0.893849	-0.019754	-1.200326	0.000000	0.000000	4.000000	11.000000	0.000000
21931.793794	0.214873	0.591386	0.166572	84.844971	164.046860	-136.780838	4.180747	0.000000	-2.742510	0.000000	0.000000	0.000000	0.893849	-0.019754	-1.200326	0.000000	0.000000	4.000000	11.000000	0.000000
21931.797128	0.217316	0.591302	0.162371	85.508736	158.701294	-141.157486	4.116113	0.000000	-2.838594	0.000000	0.000000	0.000000	0.732855	-0.025026	-1.260148	0.000000	0.000000	4.000000	11.000000	0.000000
21931.800461	0.217316	0.591302	0.162371	85.508736	158.701294	-141.157486	4.116113	0.000000	-2.838594	0.000000	0.000000	0.000000	0.732855	-0.025026	-1.260148	0.000000	0.000000	4.000000	11.000000	0.000000
21931.803794	0.217316	0.591302	0.162371	85.508736	158.701294	-141.157486	4.116113	0.000000	-2.838594	0.000000	0.000000	0.000000	0.732855	-0.025026	-1.260148	0.000000	0.000000	4.000000	11.000000	0.000000
21931.807128	0.219171	0.591184	0.158013	86.118492	151.369385	-147.788269	4.052833	0.000000	-2.928233	0.000000	0.000000	0.000000	0.556622	-0.035423	-1.307324	0.000000	0.000000	4.000000	11.000000	0.000000
21931.810461	0.219171	0.591184	0.158013	86.118492	151.369385	-147.788269	4.052833	0.000000	-2.928233	0.000000	0.000000	0.000000	0.556622	-0.035423	-1.307324	0.000000	0.000000	4.000000	11.000000	0.000000
21931.813794	0.219171	0.591184	0.158013	86.118492	151.369385	-147.788269	4.052833	0.000000	-2.928233	0.000000	0.000000	0.000000	0.556622	-0.035423	-1.307324	0.000000	0.000000	4.000000	11.000000	0.000000
21931.817128	0.220400	0.591057	0.153565	86.623505	141.777237	-156.922607	3.991971	0.000000	-3.010676	0.000000	0.000000	0.000000	0.368702	-0.038104	-1.334667	0.000000	0.000000	4.000000	11.000000	0.000000
21931.820461	0.220400	0.591057	0.153565	86.623505	141.777237	-156.922607	3.991971	0.000000	-3.010676	0.000000	0.000000	0.000000	0.368702	-0.038104	-1.334667	0.000000	0.000000	4.000000	11.000000	0.000000
21931.823794	0.220400	0.591057	0.153565	86.623505	141.777237	-156.922607	3.991971	0.000000	-3.010676	0.000000	0.000000	0.000000	0.368702	-0.038104	-1.334667	0.000000	0.000000	4.000000	11.000000	0.000000
21931.827128	0.221024	0.590855	0.148977	86.989288	129.813507	-168.537567	3.934799	0.000000	-3.085022	0.000000	0.000000	0.000000	0.187117	-0.060607	-1.376344	0.000000	0.000000	4.000000	11.000000	0.000000
21931.830461	0.221024	0.590855	0.148977	86.989288	129.813507	-168.537567	3.934799	0.000000	-3.085022	0.000000	0.000000	0.000000	0.187117	-0.060607	-1.376344	0.000000	0.000000	4.000000	11.000000	0.000000
21931.833794	0.221024	0.590855	0.148977	86.989288	129.813507	-168.537567	3.934799	0.000000	-3.085022	0.000000	0.000000	0.000000	0.187117	-0.060607	-1.376344	0.000000	0.000000	4.000000	11.000000	0.000000
21931.837128	0.220974	0.590583	0.144311	87.178947	116.320953	178.141434	3.880823	0.000000	-3.152652	0.000000	0.000000	0.000000	-0.015000	-0.081653	-1.399786	0.000000	0.000000	4.000000	11.000000	0.000000
21931.840461	0.220974	0.590583	0.144311	87.178947	116.320953	178.141434	3.880823	0.000000	-3.152652	0.000000	0.000000	0.000000	-0.015000	-0.081653	-1.399786	0.000000	0.000000	4.000000	11.000000	0.000000
21931.843794	0.220974	0.590583	0.144311	87.178947	116.320953	178.141434	3.880823	0.000000	-3.152652	0.000000	0.000000	0.000000	-0.015000	-0.081653	-1.399786	0.000000	0.000000	4.000000	11.000000	0.000000
21931.847128	0.220228	0.590273	0.139566	87.192299	102.500443	164.454910	3.831756	0.000000	-3.212109	0.000000	0.000000	0.000000	-0.223761	-0.092878	-1.423447	0.000000	0.000000	4.000000	11.000000	0.000000
21931.850461	0.220228	0.590273	0.139566	87.192299	102.500443	164.454910	3.831756	0.000000	-3.212109	0.000000	0.000000	0.000000	-0.223761	-0.092878	-1.423447	0.000000	0.000000	4.000000	11.000000	0.000000
21931.853794	0.220228	0.590273	0.139566	87.192299	102.500443	164.454910	3.831756	0.000000	-3.212109	0.000000	0.000000	0.000000	-0.223761	-0.092878	-1.423447	0.000000	0.000000	4.000000	11.000000	0.000000
21931.857128	0.218924	0.589932	0.134821	86.999641	89.419662	151.461258	3.788225	0.000000	-3.263335	0.000000	0.000000	0.000000	-0.391134	-0.102468	-1.423369	0.000000	0.000000	4.000000	11.000000	0.000000
21931.860461	0.218924	0.589932	0.134821	86.999641	89.419662	151.461258	3.788225	0.000000	-3.263335	0.000000	0.000000	0.000000	-0.391134	-0.102468	-1.423369	0.000000	0.000000	4.000000	11.000000	0.000000
21931.863794	0.218924	0.589932	0.134821	86.999641	89.419662	151.461258	3.788225	0.000000	-3.263335	0.000000	0.000000	0.000000	-0.391134	-0.102468	-1.423369	0.000000	0.000000	4.000000	11.000000	0.000000
21931.867128	0.217008	0.589640	0.130154	86.565552	78.049995	140.236588	3.749685	0.000000	-3.307547	0.000000	0.000000	0.000000	-0.574833	-0.087642	-1.400214	0.000000	0.000000	4.000000	11.000000	0.000000
21931.870461	0.217008	0.589640	0.130154	86.565552	78.049995	140.236588	3.749685	0.000000	-3.307547	0.000000	0.000000	0.000000	-0.574833	-0.087642	-1.400214	0.000000	0.000000	4.000000	11.000000	0.000000
21931.873794	0.217008	0.589640	0.130154	86.565552	78.049995	140.236588	3.749685	0.000000	-3.307547	0.000000	0.000000	0.000000	-0.574833	-0.087642	-1.400214	0.000000	0.000000	4.000000	11.000000	0.000000
21931.877128	0.214569	0.589336	0.125679	85.857307	69.370995	131.858322	3.718325	0.000000	-3.342762	0.000000	0.000000	0.000000	-0.731726	-0.091228	-1.342444	0.000000	0.000000	4.000000	11.000000	0.000000
21931.880461	0.214569	0.589336	0.125679	85.857307	69.370995	131.858322	3.718325	0.000000	-3.342762	0.000000	0.000000	0.000000	-0.731726	-0.091228	-1.342444	0.000000	0.000000	4.000000	11.000000	0.000000
21931.883794	0.214569	0.589336	0.125679	85.857307	69.370995	131.858322	3.718325	0.000000	-3.342762	0.000000	0.000000	0.000000	-0.731726	-0.091228	-1.342444	0.000000	0.000000	4.000000	11.000000	0.000000
21931.887128	0.211564	0.589020	0.121411	84.961952	63.637249	126.581886	3.695085	0.000000	-3.368434	0.000000	0.000000	0.000000	-0.901365	-0.094791	-1.280313	0.000000	0.000000	4.000000	11.000000	0.000000
21931.890461	0.211564	0.589020	0.121411	84.961952	63.637249	126.581886	3.695085	0.000000	-3.368434	0.000000	0.000000	0.000000	-0.901365	-0.094791	-1.280313	0.000000	0.000000	4.000000	11.000000	0.000000
21931.893794	0.211564	0.589020	0.121411	84.961952	63.637249	126.581886	3.695085	0.000000	-3.368434	0.000000	0.000000	0.000000	-0.901365	-0.094791	-1.280313	0.000000	0.000000	4.000000	11.000000	0.000000
21931.897128	0.207943	0.588633	0.117420	83.983734	60.031422	123.572891	3.681682	0.000000	-3.383079	0.000000	0.000000	0.000000	-1.086488	-0.115981	-1.197561	0.000000	0.000000	4.000000	11.000000	0.000000
21931.900461	0.207943	0.588633	0.117420	83.983734	60.031422	123.572891	3.681682	0.000000	-3.383079	0.000000	0.000000	0.000000	-1.086488	-0.115981	-1.197561	0.000000	0.000000	4.000000	11.000000	0.000000
21931.903794	0.207943	0.588633	0.117420	83.983734	60.031422	123.572891	3.681682	0.000000	-3.383079	0.000000	0.000000	0.000000	-1.086488	-0.115981	-1.197561	0.000000	0.000000	4.000000	11.000000	0.000000
21931.907128	0.203814	0.588170	0.113621	82.956299	57.980118	122.269485	3.680955	0.000000	-3.383868	0.000000	0.000000	0.000000	-1.238582	-0.138869	-1.139710	0.000000	0.000000	4.000000	11.000000	0.000000
21931.910461	0.203814	0.588170	0.113621	82.956299	57.980118	122.269485	3.680955	0.000000	-3.383868	0.000000	0.000000	0.000000	-1.238582	-0.138869	-1.139710	0.000000	0.000000	4.000000	11.000000	0.000000
21931.913794	0.203814	0.588170	0.113621	82.956299	57.980118	122.269485	3.680955	0.000000	-3.383868	0.000000	0.000000	0.000000	-1.238582	-0.138869	-1.139710	0.000000	0.000000	4.000000	11.000000	0.000000
21931.917128	0.199263	0.587628	0.110039	81.871384	57.292122	122.183929	3.691236	0.000000	-3.372651	0.000000	0.000000	0.000000	-1.365468	-0.162600	-1.074375	0.000000	0.000000	4.000000	11.000000	0.000000
21931.920461	0.199263	0.587628	0.110039	81.871384	57.292122	122.183929	3.691236	0.000000	-3.372651	0.000000	0.000000	0.000000	-1.365468	-0.162600	-1.074375	0.000000	0.000000	4.000000	11.000000	0.000000
21931.923794	0.199263	0.587628	0.110039	81.871384	57.292122	122.183929	3.691236	0.000000	-3.372651	0.000000	0.000000	0.000000	-1.365468	-0.162600	-1.074375	0.000000	0.000000	4.000000	11.000000	0.000000
21931.927128	0.194350	0.587078	0.106733	80.742966	57.287663	121.735542	3.712656	0.000000	-3.349057	0.000000	0.000000	0.000000	-1.473816	-0.164964	-0.991823	0.000000	0.000000	4.000000	11.000000	0.000000
21931.930461	0.194350	0.587078	0.106733	80.742966	57.287663	121.735542	3.712656	0.000000	-3.349057	0.000000	0.000000	0.000000	-1.473816	-0.164964	-0.991823	0.000000	0.000000	4.000000	11.000000	0.000000
21931.933794	0.194350	0.587078	0.106733	80.742966	57.287663	121.735542	3.712656	0.000000	-3.349057	0.000000	0.000000	0.000000	-1.473816	-0.164964	-0.991823	0.000000	0.000000	4.000000	11.000000	0.000000
21931.937128	0.189207	0.586502	0.103799	79.578026	57.509121	121.023209	3.746167	0.000000	-3.311531	0.000000	0.000000	0.000000	-1.542902	-0.172915	-0.880136	0.000000	0.000000	4.000000	11.000000	0.000000
21931.940461	0.189207	0.586502	0.103799	79.578026	57.509121	121.023209	3.746167	0.000000	-3.311531	0.000000	0.000000	0.000000	-1.542902	-0.172915	-0.880136	0.000000	0.000000	4.000000	11.000000	0.000000
21931.943794	0.189207	0.586502	0.103799	79.578026	57.509121	121.023209	3.746167	0.000000	-3.311531	0.000000	0.000000	0.000000	-1.542902	-0.172915	-0.880136	0.000000	0.000000	4.000000	11.000000	0.000000
21931.947128	0.183697	0.585951	0.101351	78.414040	57.673157	120.710220	3.792022	0.000000	-3.258922	0.000000	0.000000	0.000000	-1.652817	-0.165328	-0.734674	0.000000	0.000000	4.000000	11.000000	0.000000
21931.950461	0.183697	0.585951	0.101351	78.414040	57.673157	120.710220	3.792022	0.000000	-3.258922	0.000000	0.000000	0.000000	-1.652817	-0.165328	-0.734674	0.000000	0.000000	4.000000	11.000000	0.000000
21931.953794	0.183697	0.585951	0.101351	78.414040	57.673157	120.710220	3.792022	0.000000	-3.258922	0.000000	0.000000	0.000000	-1.652817	-0.165328	-0.734674	0.000000	0.000000	4.000000	11.000000	0.000000
21931.957128	0.177993	0.585388	0.099456	77.299881	57.560158	120.417877	3.855310	0.000000	-3.183800	0.000000	0.000000	0.000000	-1.711331	-0.168728	-0.568283	0.000000	0.000000	4.000000	11.000000	0.000000
21931.960461	0.177993	0.585388	0.099456	77.299881	57.560158	120.417877	3.855310	0.000000	-3.183800	0.000000	0.000000	0.000000	-1.711331	-0.168728	-0.568283	0.000000	0.000000	4.000000	11.000000	0.000000
21931.963794	0.177993	0.585388	0.099456	77.299881	57.560158	120.417877	3.855310	0.000000	-3.183800	0.000000	0.000000	0.000000	-1.711331	-0.168728	-0.568283	0.000000	0.000000	4.000000	11.000000	0.000000
21931.967128	0.172240	0.584830	0.098045	76.246712	57.182320	119.560631	3.934495	0.000000	-3.085409	0.000000	0.000000	0.000000	-1.725957	-0.167358	-0.423392	0.000000	0.000000	4.000000	11.000000	0.000000
21931.970461	0.172240	0.584830	0.098045	76.246712	57.182320	119.560631	3.934495	0.000000	-3.085409	0.000000	0.000000	0.000000	-1.725957	-0.167358	-0.423392	0.000000	0.000000	4.000000	11.000000	0.000000
21931.973794	0.172240	0.584830	0.098045	76.246712	57.182320	119.560631	3.934495	0.000000	-3.085409	0.000000	0.000000	0.000000	-1.725957	-0.167358	-0.423392	0.000000	0.000000	4.000000	11.000000	0.000000
21931.977128	0.166388	0.584288	0.097170	75.283546	56.795525	118.419510	4.025353	0.000000	-2.965894	0.000000	0.000000	0.000000	-1.755634	-0.162640	-0.262459	0.000000	0.000000	4.000000	11.000000	0.000000
21931.980461	0.166388	0.584288	0.097170	75.283546	56.795525	118.419510	4.025353	0.000000	-2.965894	0.000000	0.000000	0.000000	-1.755634	-0.162640	-0.262459	0.000000	0.000000	4.000000	11.000000	0.000000
21931.983794	0.166388	0.584288	0.097170	75.283546	56.795525	118.419510	4.025353	0.000000	-2.965894	0.000000	0.000000	0.000000	-1.755634	-0.162640	-0.262459	0.000000	0.000000	4.000000	11.000000	0.000000
21931.987128	0.160549	0.583807	0.096766	74.567528	57.241180	118.063606	4.128457	0.000000	-2.820610	0.000000	0.000000	0.000000	-1.751476	-0.144259	-0.121267	0.000000	0.000000	4.000000	11.000000	0.000000
21931.990461	0.160549	0.583807	0.096766	74.567528	57.241180	118.063606	4.128457	0.000000	-2.820610	0.000000	0.000000	0.000000	-1.751476	-0.144259	-0.121267	0.000000	0.000000	4.000000	11.000000	0.000000
21931.993794	0.160549	0.583807	0.096766	74.567528	57.241180	118.063606	4.128457	0.000000	-2.820610	0.000000	0.000000	0.000000	-1.751476	-0.144259	-0.121267	0.000000	0.000000	4.000000	11.000000	0.000000
21931.997128	0.154855	0.583397	0.096835	74.148163	58.881607	118.706970	4.238596	0.000000	-2.652225	0.000000	0.000000	0.000000	-1.708417	-0.123021	0.020618	0.000000	0.000000	4.000000	11.000000	0.000000
21932.000461	0.154855	0.583397	0.096835	74.148163	58.881607	118.706970	4.238596	0.000000	-2.652225	0.000000	0.000000	0.000000	-1.708417	-0.123021	0.020618	0.000000	0.000000	4.000000	11.000000	0.000000
21932.003794	0.154855	0.583397	0.096835	74.148163	58.881607	118.706970	4.238596	0.000000	-2.652225	0.000000	0.000000	0.000000	-1.708417	-0.123021	0.020618	0.000000	0.000000	4.000000	11.000000	0.000000
21932.007128	0.149286	0.583182	0.097579	73.766968	60.577766	119.499733	4.350461	0.000000	-2.464445	0.000000	0.000000	0.000000	-1.670565	-0.064505	0.223291	0.000000	0.000000	4.000000	11.000000	0.000000
21932.010461	0.149286	0.583182	0.097579	73.766968	60.577766	119.499733	4.350461	0.000000	-2.464445	0.000000	0.000000	0.000000	-1.670565	-0.064505	0.223291	0.000000	0.000000	4.000000	11.000000	0.000000
21932.013794	0.149286	0.583182	0.097579	73.766968	60.577766	119.499733	4.350461	0.000000	-2.464445	0.000000	0.000000	0.000000	-1.670565	-0.064505	0.223291	0.000000	0.000000	4.000000	11.000000	0.000000
21932.017128	0.143980	0.583111	0.098955	73.489174	62.183907	120.243599	4.463011	0.000000	-2.254226	0.000000	0.000000	0.000000	-1.591796	-0.021302	0.412881	0.000000	0.000000	4.000000	11.000000	0.000000
21932.020461	0.143980	0.583111	0.098955	73.489174	62.183907	120.243599	4.463011	0.000000	-2.254226	0.000000	0.000000	0.000000	-1.591796	-0.021302	0.412881	0.000000	0.000000	4.000000	11.000000	0.000000
21932.023794	0.143980	0.583111	0.098955	73.489174	62.183907	120.243599	4.463011	0.000000	-2.254226	0.000000	0.000000	0.000000	-1.591796	-0.021302	0.412881	0.000000	0.000000	4.000000	11.000000	0.000000
21932.027128	0.139001	0.583121	0.100965	73.397469	63.935162	121.131851	4.569055	0.000000	-2.030698	0.000000	0.000000	0.000000	-1.493915	0.003016	0.602831	0.000000	0.000000	4.000000	11.000000	0.000000
21932.030461	0.139001	0.583121	0.100965	73.397469	63.935162	121.131851	4.569055	0.000000	-2.030698	0.000000	0.000000	0.000000	-1.493915	0.003016	0.602831	0.000000	0.000000	4.000000	11.000000	0.000000
21932.033794	0.139001	0.583121	0.100965	73.397469	63.935162	121.131851	4.569055	0.000000	-2.030698	0.000000	0.000000	0.000000	-1.493915	0.003016	0.602831	0.000000	0.000000	4.000000	11.000000	0.000000
21932.037128	0.134354	0.583218	0.103486	73.561531	66.084526	122.474503	4.664124	0.000000	-1.801653	0.000000	0.000000	0.000000	-1.393868	0.029035	0.756537	0.000000	0.000000	4.000000	11.000000	0.000000
21932.040461	0.134354	0.583218	0.103486	73.561531	66.084526	122.474503	4.664124	0.000000	-1.801653	0.000000	0.000000	0.000000	-1.393868	0.029035	0.756537	0.000000	0.000000	4.000000	11.000000	0.000000
21932.043794	0.134354	0.583218	0.103486	73.561531	66.084526	122.474503	4.664124	0.000000	-1.801653	0.000000	0.000000	0.000000	-1.393868	0.029035	0.756537	0.000000	0.000000	4.000000	11.000000	0.000000
21932.047128	0.130115	0.583357	0.106536	73.905960	68.579170	124.080513	4.745355	0.000000	-1.575311	0.000000	0.000000	0.000000	-1.271873	0.041615	0.914971	0.000000	0.000000	4.000000	11.000000	0.000000
21932.050461	0.130115	0.583357	0.106536	73.905960	68.579170	124.080513	4.745355	0.000000	-1.575311	0.000000	0.000000	0.000000	-1.271873	0.041615	0.914971	0.000000	0.000000	4.000000	11.000000	0.000000
21932.053794	0.130115	0.583357	0.106536	73.905960	68.579170	124.080513	4.745355	0.000000	-1.575311	0.000000	0.000000	0.000000	-1.271873	0.041615	0.914971	0.000000	0.000000	4.000000	11.000000	0.000000
21932.057128	0.126476	0.583558	0.110029	74.222153	71.529778	126.059586	4.811469	0.000000	-1.360062	0.000000	0.000000	0.000000	-1.091662	0.060412	1.047831	0.000000	0.000000	4.000000	11.000000	0.000000
21932.060461	0.126476	0.583558	0.110029	74.222153	71.529778	126.059586	4.811469	0.000000	-1.360062	0.000000	0.000000	0.000000	-1.091662	0.060412	1.047831	0.000000	0.000000	4.000000	11.000000	0.000000
21932.063794	0.126476	0.583558	0.110029	74.222153	71.529778	126.059586	4.811469	0.000000	-1.360062	0.000000	0.000000	0.000000	-1.091662	0.060412	1.047831	0.000000	0.000000	4.000000	11.000000	0.000000
21932.067128	0.123357	0.583763	0.113882	74.485054	74.803131	128.394272	4.861245	0.000000	-1.169741	0.000000	0.000000	0.000000	-0.935707	0.061495	1.155864	0.000000	0.000000	4.000000	11.000000	0.000000
21932.070461	0.123357	0.583763	0.113882	74.485054	74.803131	128.394272	4.861245	0.000000	-1.169741	0.000000	0.000000	0.000000	-0.935707	0.061495	1.155864	0.000000	0.000000	4.000000	11.000000	0.000000
21932.073794	0.123357	0.583763	0.113882	74.485054	74.803131	128.394272	4.861245	0.000000	-1.169741	0.000000	0.000000	0.000000	-0.935707	0.061495	1.155864	0.000000	0.000000	4.000000	11.000000	0.000000
21932.077128	0.120679	0.583944	0.118002	74.756477	78.233139	131.054932	4.898044	0.000000	-1.004572	0.000000	0.000000	0.000000	-0.803318	0.054274	1.236165	0.000000	0.000000	4.000000	11.000000	0.000000
21932.080461	0.120679	0.583944	0.118002	74.756477	78.233139	131.054932	4.898044	0.000000	-1.004572	0.000000	0.000000	0.000000	-0.803318	0.054274	1.236165	0.000000	0.000000	4.000000	11.000000	0.000000
21932.083794	0.120679	0.583944	0.118002	74.756477	78.233139	131.054932	4.898044	0.000000	-1.004572	0.000000	0.000000	0.000000	-0.803318	0.054274	1.236165	0.000000	0.000000	4.000000	11.000000	0.000000
21932.087128	0.118484	0.584082	0.122310	75.089943	81.796722	133.955093	4.924949	0.000000	-0.863062	0.000000	0.000000	0.000000	-0.658419	0.041239	1.292239	0.000000	0.000000	4.000000	11.000000	0.000000
21932.090461	0.118484	0.584082	0.122310	75.089943	81.796722	133.955093	4.924949	0.000000	-0.863062	0.000000	0.000000	0.000000	-0.658419	0.041239	1.292239	0.000000	0.000000	4.000000	11.000000	0.000000
21932.093794	0.118484	0.584082	0.122310	75.089943	81.796722	133.955093	4.924949	0.000000	-0.863062	0.000000	0.000000	0.000000	-0.658419	0.041239	1.292239	0.000000	0.000000	4.000000	11.000000	0.000000
21932.097128	0.116815	0.584169	0.126702	75.484222	85.491806	136.956680	4.943861	0.000000	-0.747152	0.000000	0.000000	0.000000	-0.500911	0.026134	1.317757	0.000000	0.000000	4.000000	11.000000	0.000000
21932.100461	0.116815	0.584169	0.126702	75.484222	85.491806	136.956680	4.943861	0.000000	-0.747152	0.000000	0.000000	0.000000	-0.500911	0.026134	1.317757	0.000000	0.000000	4.000000	11.000000	0.000000
21932.103794	0.116815	0.584169	0.126702	75.484222	85.491806	136.956680	4.943861	0.000000	-0.747152	0.000000	0.000000	0.000000	-0.500911	0.026134	1.317757	0.000000	0.000000	4.000000	11.000000	0.000000
21932.107128	0.115659	0.584263	0.131231	75.889206	89.165146	140.021667	4.956543	0.000000	-0.657781	0.000000	0.000000	0.000000	-0.346595	0.028318	1.358422	0.000000	0.000000	4.000000	11.000000	0.000000
21932.110461	0.115659	0.584263	0.131231	75.889206	89.165146	140.021667	4.956543	0.000000	-0.657781	0.000000	0.000000	0.000000	-0.346595	0.028318	1.358422	0.000000	0.000000	4.000000	11.000000	0.000000
21932.113794	0.115659	0.584263	0.131231	75.889206	89.165146	140.021667	4.956543	0.000000	-0.657781	0.000000	0.000000	0.000000	-0.346595	0.028318	1.358422	0.000000	0.000000	4.000000	11.000000	0.000000
21932.117128	0.115130	0.584335	0.135822	76.281898	92.831047	143.037735	4.964778	0.000000	-0.592432	0.000000	0.000000	0.000000	-0.158867	0.021417	1.377392	0.000000	0.000000	4.000000	11.000000	0.000000
21932.120461	0.115130	0.584335	0.135822	76.281898	92.831047	143.037735	4.964778	0.000000	-0.592432	0.000000	0.000000	0.000000	-0.158867	0.021417	1.377392	0.000000	0.000000	4.000000	11.000000	0.000000
21932.123794	0.115130	0.584335	0.135822	76.281898	92.831047	143.037735	4.964778	0.000000	-0.592432	0.000000	0.000000	0.000000	-0.158867	0.021417	1.377392	0.000000	0.000000	4.000000	11.000000	0.000000
21932.127128	0.115151	0.584447	0.140478	76.650124	96.463455	145.923569	4.969264	0.000000	-0.553548	0.000000	0.000000	0.000000	0.006262	0.033686	1.396712	0.000000	0.000000	4.000000	11.000000	0.000000
21932.130461	0.115151	0.584447	0.140478	76.650124	96.463455	145.923569	4.969264	0.000000	-0.553548	0.000000	0.000000	0.000000	0.006262	0.033686	1.396712	0.000000	0.000000	4.000000	11.000000	0.000000
21932.133794	0.115151	0.584447	0.140478	76.650124	96.463455	145.923569	4.969264	0.000000	-0.553548	0.000000	0.000000	0.000000	0.006262	0.033686	1.396712	0.000000	0.000000	4.000000	11.000000	0.000000
21932.137128	0.115686	0.584543	0.145101	76.988579	100.007484	148.821106	4.971171	0.000000	-0.536146	0.000000	0.000000	0.000000	0.160516	0.028892	1.387143	0.000000	0.000000	4.000000	11.000000	0.000000
21932.140461	0.115686	0.584543	0.145101	76.988579	100.007484	148.821106	4.971171	0.000000	-0.536146	0.000000	0.000000	0.000000	0.160516	0.028892	1.387143	0.000000	0.000000	4.000000	11.000000	0.000000
21932.143794	0.115686	0.584543	0.145101	76.988579	100.007484	148.821106	4.971171	0.000000	-0.536146	0.000000	0.000000	0.000000	0.160516	0.028892	1.387143	0.000000	0.000000	4.000000	11.000000	0.000000
21932.147128	0.116716	0.584656	0.149689	77.345619	103.514076	151.807007	4.971038	0.000000	-0.537378	0.000000	0.000000	0.000000	0.309143	0.033943	1.376219	0.000000	0.000000	4.000000	11.000000	0.000000
21932.150461	0.116716	0.584656	0.149689	77.345619	103.514076	151.807007	4.971038	0.000000	-0.537378	0.000000	0.000000	0.000000	0.309143	0.033943	1.376219	0.000000	0.000000	4.000000	11.000000	0.000000
21932.153794	0.116716	0.584656	0.149689	77.345619	103.514076	151.807007	4.971038	0.000000	-0.537378	0.000000	0.000000	0.000000	0.309143	0.033943	1.376219	0.000000	0.000000	4.000000	11.000000	0.000000
21932.157128	0.118150	0.584751	0.154169	77.719597	107.065315	154.790604	4.969111	0.000000	-0.554915	0.000000	0.000000	0.000000	0.430074	0.028404	1.344150	0.000000	0.000000	4.000000	11.000000	0.000000
21932.160461	0.118150	0.584751	0.154169	77.719597	107.065315	154.790604	4.969111	0.000000	-0.554915	0.000000	0.000000	0.000000	0.430074	0.028404	1.344150	0.000000	0.000000	4.000000	11.000000	0.000000
21932.163794	0.118150	0.584751	0.154169	77.719597	107.065315	154.790604	4.969111	0.000000	-0.554915	0.000000	0.000000	0.000000	0.430074	0.028404	1.344150	0.000000	0.000000	4.000000	11.000000	0.000000
21932.167128	0.119939	0.584848	0.158565	78.091400	110.670578	157.797684	4.965708	0.000000	-0.584594	0.000000	0.000000	0.000000	0.536911	0.029085	1.318667	0.000000	0.000000	4.000000	11.000000	0.000000
21932.170461	0.119939	0.584848	0.158565	78.091400	110.670578	157.797684	4.965708	0.000000	-0.584594	0.000000	0.000000	0.000000	0.536911	0.029085	1.318667	0.000000	0.000000	4.000000	11.000000	0.000000
21932.173794	0.119939	0.584848	0.158565	78.091400	110.670578	157.797684	4.965708	0.000000	-0.584594	0.000000	0.000000	0.000000	0.536911	0.029085	1.318667	0.000000	0.000000	4.000000	11.000000	0.000000
21932.177128	0.122121	0.584933	0.162703	78.403679	114.250351	160.788116	4.960930	0.000000	-0.623835	0.000000	0.000000	0.000000	0.654341	0.025536	1.241592	0.000000	0.000000	4.000000	11.000000	0.000000
21932.180461	0.122121	0.584933	0.162703	78.403679	114.250351	160.788116	4.960930	0.000000	-0.623835	0.000000	0.000000	0.000000	0.654341	0.025536	1.241592	0.000000	0.000000	4.000000	11.000000	0.000000
21932.183794	0.122121	0.584933	0.162703	78.403679	114.250351	160.788116	4.960930	0.000000	-0.623835	0.000000	0.000000	0.000000	0.654341	0.025536	1.241592	0.000000	0.000000	4.000000	11.000000	0.000000
21932.187128	0.124640	0.585043	0.166588	78.614365	117.614532	163.607010	4.954421	0.000000	-0.673586	0.000000	0.000000	0.000000	0.755874	0.033015	1.165459	0.000000	0.000000	4.000000	11.000000	0.000000
21932.190461	0.124640	0.585043	0.166588	78.614365	117.614532	163.607010	4.954421	0.000000	-0.673586	0.000000	0.000000	0.000000	0.755874	0.033015	1.165459	0.000000	0.000000	4.000000	11.000000	0.000000
21932.193794	0.124640	0.585043	0.166588	78.614365	117.614532	163.607010	4.954421	0.000000	-0.673586	0.000000	0.000000	0.000000	0.755874	0.033015	1.165459	0.000000	0.000000	4.000000	11.000000	0.000000
21932.197128	0.127465	0.585153	0.170177	78.697807	120.596321	166.111588	4.946188	0.000000	-0.731594	0.000000	0.000000	0.000000	0.847305	0.032910	1.076517	0.000000	0.000000	4.000000	11.000000	0.000000
21932.200461	0.127465	0.585153	0.170177	78.697807	120.596321	166.111588	4.946188	0.000000	-0.731594	0.000000	0.000000	0.000000	0.847305	0.032910	1.076517	0.000000	0.000000	4.000000	11.000000	0.000000
21932.203794	0.127465	0.585153	0.170177	78.697807	120.596321	166.111588	4.946188	0.000000	-0.731594	0.000000	0.000000	0.000000	0.847305	0.032910	1.076517	0.000000	0.000000	4.000000	11.000000	0.000000
21932.207128	0.130569	0.585321	0.173480	78.678375	123.159676	168.247940	4.936130	0.000000	-0.796634	0.000000	0.000000	0.000000	0.931377	0.050362	0.991085	0.000000	0.000000	4.000000	11.000000	0.000000
21932.210461	0.130569	0.585321	0.173480	78.678375	123.159676	168.247940	4.936130	0.000000	-0.796634	0.000000	0.000000	0.000000	0.931377	0.050362	0.991085	0.000000	0.000000	4.000000	11.000000	0.000000
21932.213794	0.130569	0.585321	0.173480	78.678375	123.159676	168.247940	4.936130	0.000000	-0.796634	0.000000	0.000000	0.000000	0.931377	0.050362	0.991085	0.000000	0.000000	4.000000	11.000000	0.000000
21932.217128	0.133974	0.585501	0.176432	78.597145	125.444687	170.125565	4.924137	0.000000	-0.867686	0.000000	0.000000	0.000000	1.021575	0.054061	0.885498	0.000000	0.000000	4.000000	11.000000	0.000000
21932.220461	0.133974	0.585501	0.176432	78.597145	125.444687	170.125565	4.924137	0.000000	-0.867686	0.000000	0.000000	0.000000	1.021575	0.054061	0.885498	0.000000	0.000000	4.000000	11.000000	0.000000
21932.223794	0.133974	0.585501	0.176432	78.597145	125.444687	170.125565	4.924137	0.000000	-0.867686	0.000000	0.000000	0.000000	1.021575	0.054061	0.885498	0.000000	0.000000	4.000000	11.000000	0.000000
21932.227128	0.137597	0.585738	0.179076	78.532326	127.563469	171.903503	4.909800	0.000000	-0.945448	0.000000	0.000000	0.000000	1.086861	0.071233	0.793307	0.000000	0.000000	4.000000	11.000000	0.000000
21932.230461	0.137597	0.585738	0.179076	78.532326	127.563469	171.903503	4.909800	0.000000	-0.945448	0.000000	0.000000	0.000000	1.086861	0.071233	0.793307	0.000000	0.000000	4.000000	11.000000	0.000000
21932.233794	0.137597	0.585738	0.179076	78.532326	127.563469	171.903503	4.909800	0.000000	-0.945448	0.000000	0.000000	0.000000	1.086861	0.071233	0.793307	0.000000	0.000000	4.000000	11.000000	0.000000
21932.237128	0.141425	0.585987	0.181354	78.505478	129.660629	174.060577	4.893316	0.000000	-1.027356	0.000000	0.000000	0.000000	1.148336	0.074481	0.683344	0.000000	0.000000	4.000000	11.000000	0.000000
21932.240461	0.141425	0.585987	0.181354	78.505478	129.660629	174.060577	4.893316	0.000000	-1.027356	0.000000	0.000000	0.000000	1.148336	0.074481	0.683344	0.000000	0.000000	4.000000	11.000000	0.000000
21932.243794	0.141425	0.585987	0.181354	78.505478	129.660629	174.060577	4.893316	0.000000	-1.027356	0.000000	0.000000	0.000000	1.148336	0.074481	0.683344	0.000000	0.000000	4.000000	11.000000	0.000000
21932.247128	0.145448	0.586184	0.183227	78.528175	131.752930	176.862549	4.874453	0.000000	-1.113425	0.000000	0.000000	0.000000	1.206877	0.059350	0.561875	0.000000	0.000000	4.000000	11.000000	0.000000
21932.250461	0.145448	0.586184	0.183227	78.528175	131.752930	176.862549	4.874453	0.000000	-1.113425	0.000000	0.000000	0.000000	1.206877	0.059350	0.561875	0.000000	0.000000	4.000000	11.000000	0.000000
21932.253794	0.145448	0.586184	0.183227	78.528175	131.752930	176.862549	4.874453	0.000000	-1.113425	0.000000	0.000000	0.000000	1.206877	0.059350	0.561875	0.000000	0.000000	4.000000	11.000000	0.000000
21932.257128	0.149528	0.586378	0.184665	78.626999	133.898239	-179.738403	4.852940	0.000000	-1.203731	0.000000	0.000000	0.000000	1.224032	0.057954	0.431411	0.000000	0.000000	4.000000	11.000000	0.000000
21932.260461	0.149528	0.586378	0.184665	78.626999	133.898239	-179.738403	4.852940	0.000000	-1.203731	0.000000	0.000000	0.000000	1.224032	0.057954	0.431411	0.000000	0.000000	4.000000	11.000000	0.000000
21932.263794	0.149528	0.586378	0.184665	78.626999	133.898239	-179.738403	4.852940	0.000000	-1.203731	0.000000	0.000000	0.000000	1.224032	0.057954	0.431411	0.000000	0.000000	4.000000	11.000000	0.000000
21932.267128	0.153670	0.586538	0.185710	78.789619	136.008789	-176.804657	4.829320	0.000000	-1.295246	0.000000	0.000000	0.000000	1.242582	0.048267	0.313605	0.000000	0.000000	4.000000	11.000000	0.000000
21932.270461	0.153670	0.586538	0.185710	78.789619	136.008789	-176.804657	4.829320	0.000000	-1.295246	0.000000	0.000000	0.000000	1.242582	0.048267	0.313605	0.000000	0.000000	4.000000	11.000000	0.000000
21932.273794	0.153670	0.586538	0.185710	78.789619	136.008789	-176.804657	4.829320	0.000000	-1.295246	0.000000	0.000000	0.000000	1.242582	0.048267	0.313605	0.000000	0.000000	4.000000	11.000000	0.000000
21932.277128	0.157895	0.586683	0.186338	78.954468	137.589523	-174.634308	4.803431	0.000000	-1.388183	0.000000	0.000000	0.000000	1.267479	0.043456	0.188321	0.000000	0.000000	4.000000	11.000000	0.000000
21932.280461	0.157895	0.586683	0.186338	78.954468	137.589523	-174.634308	4.803431	0.000000	-1.388183	0.000000	0.000000	0.000000	1.267479	0.043456	0.188321	0.000000	0.000000	4.000000	11.000000	0.000000
21932.283794	0.157895	0.586683	0.186338	78.954468	137.589523	-174.634308	4.803431	0.000000	-1.388183	0.000000	0.000000	0.000000	1.267479	0.043456	0.188321	0.000000	0.000000	4.000000	11.000000	0.000000
21932.287128	0.162133	0.586792	0.186552	79.103493	138.205231	-173.346039	4.774843	0.000000	-1.483534	0.000000	0.000000	0.000000	1.271476	0.032597	0.064241	0.000000	0.000000	4.000000	11.000000	0.000000
21932.290461	0.162133	0.586792	0.186552	79.103493	138.205231	-173.346039	4.774843	0.000000	-1.483534	0.000000	0.000000	0.000000	1.271476	0.032597	0.064241	0.000000	0.000000	4.000000	11.000000	0.000000
21932.293794	0.162133	0.586792	0.186552	79.103493	138.205231	-173.346039	4.774843	0.000000	-1.483534	0.000000	0.000000	0.000000	1.271476	0.032597	0.064241	0.000000	0.000000	4.000000	11.000000	0.000000
21932.297128	0.166389	0.586835	0.186394	79.178200	138.233780	-172.367004	4.743805	0.000000	-1.579973	0.000000	0.000000	0.000000	1.276622	0.013037	-0.047615	0.000000	0.000000	4.000000	11.000000	0.000000
21932.300461	0.166389	0.586835	0.186394	79.178200	138.233780	-172.367004	4.743805	0.000000	-1.579973	0.000000	0.000000	0.000000	1.276622	0.013037	-0.047615	0.000000	0.000000	4.000000	11.000000	0.000000
21932.303794	0.166389	0.586835	0.186394	79.178200	138.233780	-172.367004	4.743805	0.000000	-1.579973	0.000000	0.000000	0.000000	1.276622	0.013037	-0.047615	0.000000	0.000000	4.000000	11.000000	0.000000
21932.307128	0.170613	0.586786	0.185827	79.212891	138.393188	-170.838516	4.710153	0.000000	-1.677634	0.000000	0.000000	0.000000	1.267308	-0.014721	-0.169982	0.000000	0.000000	4.000000	11.000000	0.000000
21932.310461	0.170613	0.586786	0.185827	79.212891	138.393188	-170.838516	4.710153	0.000000	-1.677634	0.000000	0.000000	0.000000	1.267308	-0.014721	-0.169982	0.000000	0.000000	4.000000	11.000000	0.000000
21932.313794	0.170613	0.586786	0.185827	79.212891	138.393188	-170.838516	4.710153	0.000000	-1.677634	0.000000	0.000000	0.000000	1.267308	-0.014721	-0.169982	0.000000	0.000000	4.000000	11.000000	0.000000
21932.317128	0.174756	0.586711	0.184817	79.278954	139.019241	-168.420685	4.673929	0.000000	-1.776059	0.000000	0.000000	0.000000	1.243048	-0.022453	-0.303028	0.000000	0.000000	4.000000	11.000000	0.000000
21932.320461	0.174756	0.586711	0.184817	79.278954	139.019241	-168.420685	4.673929	0.000000	-1.776059	0.000000	0.000000	0.000000	1.243048	-0.022453	-0.303028	0.000000	0.000000	4.000000	11.000000	0.000000
21932.323794	0.174756	0.586711	0.184817	79.278954	139.019241	-168.420685	4.673929	0.000000	-1.776059	0.000000	0.000000	0.000000	1.243048	-0.022453	-0.303028	0.000000	0.000000	4.000000	11.000000	0.000000
21932.327128	0.178766	0.586566	0.183440	79.441917	140.233109	-165.768906	4.635174	0.000000	-1.874877	0.000000	0.000000	0.000000	1.202939	-0.043591	-0.413123	0.000000	0.000000	4.000000	11.000000	0.000000
21932.330461	0.178766	0.586566	0.183440	79.441917	140.233109	-165.768906	4.635174	0.000000	-1.874877	0.000000	0.000000	0.000000	1.202939	-0.043591	-0.413123	0.000000	0.000000	4.000000	11.000000	0.000000
21932.333794	0.178766	0.586566	0.183440	79.441917	140.233109	-165.768906	4.635174	0.000000	-1.874877	0.000000	0.000000	0.000000	1.202939	-0.043591	-0.413123	0.000000	0.000000	4.000000	11.000000	0.000000
21932.337128	0.182535	0.586344	0.181692	79.682335	141.790878	-163.393204	4.594372	0.000000	-1.972752	0.000000	0.000000	0.000000	1.130781	-0.066629	-0.524355	0.000000	0.000000	4.000000	11.000000	0.000000
21932.340461	0.182535	0.586344	0.181692	79.682335	141.790878	-163.393204	4.594372	0.000000	-1.972752	0.000000	0.000000	0.000000	1.130781	-0.066629	-0.524355	0.000000	0.000000	4.000000	11.000000	0.000000
21932.343794	0.182535	0.586344	0.181692	79.682335	141.790878	-163.393204	4.594372	0.000000	-1.972752	0.000000	0.000000	0.000000	1.130781	-0.066629	-0.524355	0.000000	0.000000	4.000000	11.000000	0.000000
21932.347128	0.186146	0.586064	0.179654	79.966766	143.241867	-161.771545	4.552321	0.000000	-2.067940	0.000000	0.000000	0.000000	1.083122	-0.083956	-0.611504	0.000000	0.000000	4.000000	11.000000	0.000000
21932.350461	0.186146	0.586064	0.179654	79.966766	143.241867	-161.771545	4.552321	0.000000	-2.067940	0.000000	0.000000	0.000000	1.083122	-0.083956	-0.611504	0.000000	0.000000	4.000000	11.000000	0.000000
21932.353794	0.186146	0.586064	0.179654	79.966766	143.241867	-161.771545	4.552321	0.000000	-2.067940	0.000000	0.000000	0.000000	1.083122	-0.083956	-0.611504	0.000000	0.000000	4.000000	11.000000	0.000000
21932.357128	0.189617	0.585741	0.177298	80.239258	143.940979	-160.352798	4.508475	0.000000	-2.161863	0.000000	0.000000	0.000000	1.041212	-0.096848	-0.706779	0.000000	0.000000	4.000000	11.000000	0.000000
21932.360461	0.189617	0.585741	0.177298	80.239258	143.940979	-160.352798	4.508475	0.000000	-2.161863	0.000000	0.000000	0.000000	1.041212	-0.096848	-0.706779	0.000000	0.000000	4.000000	11.000000	0.000000
21932.363794	0.189617	0.585741	0.177298	80.239258	143.940979	-160.352798	4.508475	0.000000	-2.161863	0.000000	0.000000	0.000000	1.041212	-0.096848	-0.706779	0.000000	0.000000	4.000000	11.000000	0.000000
21932.367128	0.192923	0.585439	0.174671	80.476715	143.864563	-159.222733	4.462351	0.000000	-2.255532	0.000000	0.000000	0.000000	0.991961	-0.090731	-0.787966	0.000000	0.000000	4.000000	11.000000	0.000000
21932.370461	0.192923	0.585439	0.174671	80.476715	143.864563	-159.222733	4.462351	0.000000	-2.255532	0.000000	0.000000	0.000000	0.991961	-0.090731	-0.787966	0.000000	0.000000	4.000000	11.000000	0.000000
21932.373794	0.192923	0.585439	0.174671	80.476715	143.864563	-159.222733	4.462351	0.000000	-2.255532	0.000000	0.000000	0.000000	0.991961	-0.090731	-0.787966	0.000000	0.000000	4.000000	11.000000	0.000000
21932.377128	0.196120	0.585156	0.171756	80.754028	143.596481	-158.869690	4.414227	0.000000	-2.348320	0.000000	0.000000	0.000000	0.959193	-0.084907	-0.874567	0.000000	0.000000	4.000000	11.000000	0.000000
21932.380461	0.196120	0.585156	0.171756	80.754028	143.596481	-158.869690	4.414227	0.000000	-2.348320	0.000000	0.000000	0.000000	0.959193	-0.084907	-0.874567	0.000000	0.000000	4.000000	11.000000	0.000000
21932.383794	0.196120	0.585156	0.171756	80.754028	143.596481	-158.869690	4.414227	0.000000	-2.348320	0.000000	0.000000	0.000000	0.959193	-0.084907	-0.874567	0.000000	0.000000	4.000000	11.000000	0.000000
21932.387128	0.199017	0.584849	0.168583	81.126396	143.465454	-158.725388	4.363211	0.000000	-2.441801	0.000000	0.000000	0.000000	0.868844	-0.092163	-0.951912	0.000000	0.000000	4.000000	11.000000	0.000000
21932.390461	0.199017	0.584849	0.168583	81.126396	143.465454	-158.725388	4.363211	0.000000	-2.441801	0.000000	0.000000	0.000000	0.868844	-0.092163	-0.951912	0.000000	0.000000	4.000000	11.000000	0.000000
21932.393794	0.199017	0.584849	0.168583	81.126396	143.465454	-158.725388	4.363211	0.000000	-2.441801	0.000000	0.000000	0.000000	0.868844	-0.092163	-0.951912	0.000000	0.000000	4.000000	11.000000	0.000000
21932.397128	0.201518	0.584459	0.165176	81.619698	143.697861	-157.797607	4.311344	0.000000	-2.532253	0.000000	0.000000	0.000000	0.750293	-0.116805	-1.022099	0.000000	0.000000	4.000000	11.000000	0.000000
21932.400461	0.201518	0.584459	0.165176	81.619698	143.697861	-157.797607	4.311344	0.000000	-2.532253	0.000000	0.000000	0.000000	0.750293	-0.116805	-1.022099	0.000000	0.000000	4.000000	11.000000	0.000000
21932.403794	0.201518	0.584459	0.165176	81.619698	143.697861	-157.797607	4.311344	0.000000	-2.532253	0.000000	0.000000	0.000000	0.750293	-0.116805	-1.022099	0.000000	0.000000	4.000000	11.000000	0.000000
21932.407128	0.203544	0.583938	0.161498	82.205780	144.409775	-156.544128	4.259778	0.000000	-2.618071	0.000000	0.000000	0.000000	0.607918	-0.156284	-1.103411	0.000000	0.000000	4.000000	11.000000	0.000000
21932.410461	0.203544	0.583938	0.161498	82.205780	144.409775	-156.544128	4.259778	0.000000	-2.618071	0.000000	0.000000	0.000000	0.607918	-0.156284	-1.103411	0.000000	0.000000	4.000000	11.000000	0.000000
21932.413794	0.203544	0.583938	0.161498	82.205780	144.409775	-156.544128	4.259778	0.000000	-2.618071	0.000000	0.000000	0.000000	0.607918	-0.156284	-1.103411	0.000000	0.000000	4.000000	11.000000	0.000000
21932.417128	0.205231	0.583334	0.157567	82.779633	145.171600	-155.320023	4.209162	0.000000	-2.698694	0.000000	0.000000	0.000000	0.505971	-0.181312	-1.179180	0.000000	0.000000	4.000000	11.000000	0.000000
21932.420461	0.205231	0.583334	0.157567	82.779633	145.171600	-155.320023	4.209162	0.000000	-2.698694	0.000000	0.000000	0.000000	0.505971	-0.181312	-1.179180	0.000000	0.000000	4.000000	11.000000	0.000000
21932.423794	0.205231	0.583334	0.157567	82.779633	145.171600	-155.320023	4.209162	0.000000	-2.698694	0.000000	0.000000	0.000000	0.505971	-0.181312	-1.179180	0.000000	0.000000	4.000000	11.000000	0.000000
21932.427128	0.206549	0.582702	0.153399	83.235107	145.043106	-155.067566	4.157988	0.000000	-2.776892	0.000000	0.000000	0.000000	0.395415	-0.189747	-1.250583	0.000000	0.000000	4.000000	11.000000	0.000000
21932.430461	0.206549	0.582702	0.153399	83.235107	145.043106	-155.067566	4.157988	0.000000	-2.776892	0.000000	0.000000	0.000000	0.395415	-0.189747	-1.250583	0.000000	0.000000	4.000000	11.000000	0.000000
21932.433794	0.206549	0.582702	0.153399	83.235107	145.043106	-155.067566	4.157988	0.000000	-2.776892	0.000000	0.000000	0.000000	0.395415	-0.189747	-1.250583	0.000000	0.000000	4.000000	11.000000	0.000000
21932.437128	0.207635	0.582052	0.149110	83.573433	143.338959	-156.208862	4.106577	0.000000	-2.852372	0.000000	0.000000	0.000000	0.325909	-0.194905	-1.286622	0.000000	0.000000	4.000000	11.000000	0.000000
21932.440461	0.207635	0.582052	0.149110	83.573433	143.338959	-156.208862	4.106577	0.000000	-2.852372	0.000000	0.000000	0.000000	0.325909	-0.194905	-1.286622	0.000000	0.000000	4.000000	11.000000	0.000000
21932.443794	0.207635	0.582052	0.149110	83.573433	143.338959	-156.208862	4.106577	0.000000	-2.852372	0.000000	0.000000	0.000000	0.325909	-0.194905	-1.286622	0.000000	0.000000	4.000000	11.000000	0.000000
21932.447128	0.208451	0.581467	0.144772	83.889839	139.927109	-159.173767	4.054112	0.000000	-2.926461	0.000000	0.000000	0.000000	0.244801	-0.175376	-1.301245	0.000000	0.000000	4.000000	11.000000	0.000000
21932.450461	0.208451	0.581467	0.144772	83.889839	139.927109	-159.173767	4.054112	0.000000	-2.926461	0.000000	0.000000	0.000000	0.244801	-0.175376	-1.301245	0.000000	0.000000	4.000000	11.000000	0.000000
21932.453794	0.208451	0.581467	0.144772	83.889839	139.927109	-159.173767	4.054112	0.000000	-2.926461	0.000000	0.000000	0.000000	0.244801	-0.175376	-1.301245	0.000000	0.000000	4.000000	11.000000	0.000000
21932.457128	0.208909	0.580959	0.140492	84.274261	135.350937	-163.386627	4.001702	0.000000	-2.997729	0.000000	0.000000	0.000000	0.137352	-0.152394	-1.284218	0.000000	0.000000	4.000000	11.000000	0.000000
21932.460461	0.208909	0.580959	0.140492	84.274261	135.350937	-163.386627	4.001702	0.000000	-2.997729	0.000000	0.000000	0.000000	0.137352	-0.152394	-1.284218	0.000000	0.000000	4.000000	11.000000	0.000000
21932.463794	0.208909	0.580959	0.140492	84.274261	135.350937	-163.386627	4.001702	0.000000	-2.997729	0.000000	0.000000	0.000000	0.137352	-0.152394	-1.284218	0.000000	0.000000	4.000000	11.000000	0.000000
21932.467128	0.208848	0.580492	0.136335	84.777985	129.886475	-168.357941	3.951698	0.000000	-3.063346	0.000000	0.000000	0.000000	-0.018250	-0.140213	-1.247121	0.000000	0.000000	4.000000	11.000000	0.000000
21932.470461	0.208848	0.580492	0.136335	84.777985	129.886475	-168.357941	3.951698	0.000000	-3.063346	0.000000	0.000000	0.000000	-0.018250	-0.140213	-1.247121	0.000000	0.000000	4.000000	11.000000	0.000000
21932.473794	0.208848	0.580492	0.136335	84.777985	129.886475	-168.357941	3.951698	0.000000	-3.063346	0.000000	0.000000	0.000000	-0.018250	-0.140213	-1.247121	0.000000	0.000000	4.000000	11.000000	0.000000
21932.477128	0.208201	0.580051	0.132351	85.337715	123.666939	-174.332901	3.907414	0.000000	-3.119633	0.000000	0.000000	0.000000	-0.194026	-0.132426	-1.195222	0.000000	0.000000	4.000000	11.000000	0.000000
21932.480461	0.208201	0.580051	0.132351	85.337715	123.666939	-174.332901	3.907414	0.000000	-3.119633	0.000000	0.000000	0.000000	-0.194026	-0.132426	-1.195222	0.000000	0.000000	4.000000	11.000000	0.000000
21932.483794	0.208201	0.580051	0.132351	85.337715	123.666939	-174.332901	3.907414	0.000000	-3.119633	0.000000	0.000000	0.000000	-0.194026	-0.132426	-1.195222	0.000000	0.000000	4.000000	11.000000	0.000000
21932.487128	0.207109	0.579594	0.128462	85.824951	116.047989	177.875824	3.871013	0.000000	-3.164689	0.000000	0.000000	0.000000	-0.327566	-0.137106	-1.166636	0.000000	0.000000	4.000000	11.000000	0.000000
21932.490461	0.207109	0.579594	0.128462	85.824951	116.047989	177.875824	3.871013	0.000000	-3.164689	0.000000	0.000000	0.000000	-0.327566	-0.137106	-1.166636	0.000000	0.000000	4.000000	11.000000	0.000000
21932.493794	0.207109	0.579594	0.128462	85.824951	116.047989	177.875824	3.871013	0.000000	-3.164689	0.000000	0.000000	0.000000	-0.327566	-0.137106	-1.166636	0.000000	0.000000	4.000000	11.000000	0.000000
21932.497128	0.205638	0.579175	0.124653	86.054443	107.273926	169.044540	3.840256	0.000000	-3.201943	0.000000	0.000000	0.000000	-0.441322	-0.125620	-1.142530	0.000000	0.000000	4.000000	11.000000	0.000000
21932.500461	0.205638	0.579175	0.124653	86.054443	107.273926	169.044540	3.840256	0.000000	-3.201943	0.000000	0.000000	0.000000	-0.441322	-0.125620	-1.142530	0.000000	0.000000	4.000000	11.000000	0.000000
21932.503794	0.205638	0.579175	0.124653	86.054443	107.273926	169.044540	3.840256	0.000000	-3.201943	0.000000	0.000000	0.000000	-0.441322	-0.125620	-1.142530	0.000000	0.000000	4.000000	11.000000	0.000000
21932.507128	0.203834	0.578713	0.120945	85.997620	98.760437	160.640060	3.814481	0.000000	-3.232605	0.000000	0.000000	0.000000	-0.541292	-0.138541	-1.112401	0.000000	0.000000	4.000000	11.000000	0.000000
21932.510461	0.203834	0.578713	0.120945	85.997620	98.760437	160.640060	3.814481	0.000000	-3.232605	0.000000	0.000000	0.000000	-0.541292	-0.138541	-1.112401	0.000000	0.000000	4.000000	11.000000	0.000000
21932.513794	0.203834	0.578713	0.120945	85.997620	98.760437	160.640060	3.814481	0.000000	-3.232605	0.000000	0.000000	0.000000	-0.541292	-0.138541	-1.112401	0.000000	0.000000	4.000000	11.000000	0.000000
21932.517128	0.201780	0.578275	0.117294	85.878777	91.366547	153.373825	3.793701	0.000000	-3.256967	0.000000	0.000000	0.000000	-0.616104	-0.131264	-1.095529	0.000000	0.000000	4.000000	11.000000	0.000000
21932.520461	0.201780	0.578275	0.117294	85.878777	91.366547	153.373825	3.793701	0.000000	-3.256967	0.000000	0.000000	0.000000	-0.616104	-0.131264	-1.095529	0.000000	0.000000	4.000000	11.000000	0.000000
21932.523794	0.201780	0.578275	0.117294	85.878777	91.366547	153.373825	3.793701	0.000000	-3.256967	0.000000	0.000000	0.000000	-0.616104	-0.131264	-1.095529	0.000000	0.000000	4.000000	11.000000	0.000000
21932.527128	0.199377	0.577863	0.113831	85.741905	84.808815	146.956314	3.776439	0.000000	-3.276966	0.000000	0.000000	0.000000	-0.720845	-0.123776	-1.038644	0.000000	0.000000	4.000000	11.000000	0.000000
21932.530461	0.199377	0.577863	0.113831	85.741905	84.808815	146.956314	3.776439	0.000000	-3.276966	0.000000	0.000000	0.000000	-0.720845	-0.123776	-1.038644	0.000000	0.000000	4.000000	11.000000	0.000000
21932.533794	0.199377	0.577863	0.113831	85.741905	84.808815	146.956314	3.776439	0.000000	-3.276966	0.000000	0.000000	0.000000	-0.720845	-0.123776	-1.038644	0.000000	0.000000	4.000000	11.000000	0.000000
21932.537128	0.196603	0.577490	0.110643	85.569687	79.109459	141.436996	3.766571	0.000000	-3.288303	0.000000	0.000000	0.000000	-0.832482	-0.111861	-0.956466	0.000000	0.000000	4.000000	11.000000	0.000000
21932.540461	0.196603	0.577490	0.110643	85.569687	79.109459	141.436996	3.766571	0.000000	-3.288303	0.000000	0.000000	0.000000	-0.832482	-0.111861	-0.956466	0.000000	0.000000	4.000000	11.000000	0.000000
21932.543794	0.196603	0.577490	0.110643	85.569687	79.109459	141.436996	3.766571	0.000000	-3.288303	0.000000	0.000000	0.000000	-0.832482	-0.111861	-0.956466	0.000000	0.000000	4.000000	11.000000	0.000000
21932.547128	0.193433	0.577105	0.107727	85.379242	74.231636	136.780426	3.766429	0.000000	-3.288467	0.000000	0.000000	0.000000	-0.950839	-0.115589	-0.874927	0.000000	0.000000	4.000000	11.000000	0.000000
21932.550461	0.193433	0.577105	0.107727	85.379242	74.231636	136.780426	3.766429	0.000000	-3.288467	0.000000	0.000000	0.000000	-0.950839	-0.115589	-0.874927	0.000000	0.000000	4.000000	11.000000	0.000000
21932.553794	0.193433	0.577105	0.107727	85.379242	74.231636	136.780426	3.766429	0.000000	-3.288467	0.000000	0.000000	0.000000	-0.950839	-0.115589	-0.874927	0.000000	0.000000	4.000000	11.000000	0.000000
21932.557128	0.189864	0.576718	0.105220	85.176346	70.143753	132.975510	3.777233	0.000000	-3.276051	0.000000	0.000000	0.000000	-1.070609	-0.116019	-0.752057	0.000000	0.000000	4.000000	11.000000	0.000000
21932.560461	0.189864	0.576718	0.105220	85.176346	70.143753	132.975510	3.777233	0.000000	-3.276051	0.000000	0.000000	0.000000	-1.070609	-0.116019	-0.752057	0.000000	0.000000	4.000000	11.000000	0.000000
21932.563794	0.189864	0.576718	0.105220	85.176346	70.143753	132.975510	3.777233	0.000000	-3.276051	0.000000	0.000000	0.000000	-1.070609	-0.116019	-0.752057	0.000000	0.000000	4.000000	11.000000	0.000000
21932.567128	0.185935	0.576319	0.103130	84.929352	67.051445	130.181091	3.802064	0.000000	-3.247200	0.000000	0.000000	0.000000	-1.178921	-0.119554	-0.627120	0.000000	0.000000	4.000000	11.000000	0.000000
21932.570461	0.185935	0.576319	0.103130	84.929352	67.051445	130.181091	3.802064	0.000000	-3.247200	0.000000	0.000000	0.000000	-1.178921	-0.119554	-0.627120	0.000000	0.000000	4.000000	11.000000	0.000000
21932.573794	0.185935	0.576319	0.103130	84.929352	67.051445	130.181091	3.802064	0.000000	-3.247200	0.000000	0.000000	0.000000	-1.178921	-0.119554	-0.627120	0.000000	0.000000	4.000000	11.000000	0.000000
21932.577128	0.181850	0.575906	0.101446	84.602394	65.287125	128.034363	3.841228	0.000000	-3.200776	0.000000	0.000000	0.000000	-1.225397	-0.123907	-0.505061	0.000000	0.000000	4.000000	11.000000	0.000000
21932.580461	0.181850	0.575906	0.101446	84.602394	65.287125	128.034363	3.841228	0.000000	-3.200776	0.000000	0.000000	0.000000	-1.225397	-0.123907	-0.505061	0.000000	0.000000	4.000000	11.000000	0.000000
21932.583794	0.181850	0.575906	0.101446	84.602394	65.287125	128.034363	3.841228	0.000000	-3.200776	0.000000	0.000000	0.000000	-1.225397	-0.123907	-0.505061	0.000000	0.000000	4.000000	11.000000	0.000000
21932.587128	0.177752	0.575489	0.100162	84.176239	64.725609	126.532837	3.891340	0.000000	-3.139662	0.000000	0.000000	0.000000	-1.229355	-0.125342	-0.385283	0.000000	0.000000	4.000000	11.000000	0.000000
21932.590461	0.177752	0.575489	0.100162	84.176239	64.725609	126.532837	3.891340	0.000000	-3.139662	0.000000	0.000000	0.000000	-1.229355	-0.125342	-0.385283	0.000000	0.000000	4.000000	11.000000	0.000000
21932.593794	0.177752	0.575489	0.100162	84.176239	64.725609	126.532837	3.891340	0.000000	-3.139662	0.000000	0.000000	0.000000	-1.229355	-0.125342	-0.385283	0.000000	0.000000	4.000000	11.000000	0.000000
21932.597128	0.173547	0.575095	0.099362	83.659500	65.024139	126.263123	3.949653	0.000000	-3.065981	0.000000	0.000000	0.000000	-1.261638	-0.118005	-0.239892	0.000000	0.000000	4.000000	11.000000	0.000000
21932.600461	0.173547	0.575095	0.099362	83.659500	65.024139	126.263123	3.949653	0.000000	-3.065981	0.000000	0.000000	0.000000	-1.261638	-0.118005	-0.239892	0.000000	0.000000	4.000000	11.000000	0.000000
21932.603794	0.173547	0.575095	0.099362	83.659500	65.024139	126.263123	3.949653	0.000000	-3.065981	0.000000	0.000000	0.000000	-1.261638	-0.118005	-0.239892	0.000000	0.000000	4.000000	11.000000	0.000000
21932.607128	0.169234	0.574716	0.099068	83.111969	65.419853	126.398460	4.018847	0.000000	-2.974704	0.000000	0.000000	0.000000	-1.293822	-0.113916	-0.088236	0.000000	0.000000	4.000000	11.000000	0.000000
21932.610461	0.169234	0.574716	0.099068	83.111969	65.419853	126.398460	4.018847	0.000000	-2.974704	0.000000	0.000000	0.000000	-1.293822	-0.113916	-0.088236	0.000000	0.000000	4.000000	11.000000	0.000000
21932.613794	0.169234	0.574716	0.099068	83.111969	65.419853	126.398460	4.018847	0.000000	-2.974704	0.000000	0.000000	0.000000	-1.293822	-0.113916	-0.088236	0.000000	0.000000	4.000000	11.000000	0.000000
21932.617128	0.164830	0.574299	0.099262	82.590668	65.604912	126.032562	4.098367	0.000000	-2.864156	0.000000	0.000000	0.000000	-1.321276	-0.124890	0.058298	0.000000	0.000000	4.000000	11.000000	0.000000
21932.620461	0.164830	0.574299	0.099262	82.590668	65.604912	126.032562	4.098367	0.000000	-2.864156	0.000000	0.000000	0.000000	-1.321276	-0.124890	0.058298	0.000000	0.000000	4.000000	11.000000	0.000000
21932.623794	0.164830	0.574299	0.099262	82.590668	65.604912	126.032562	4.098367	0.000000	-2.864156	0.000000	0.000000	0.000000	-1.321276	-0.124890	0.058298	0.000000	0.000000	4.000000	11.000000	0.000000
21932.627128	0.160408	0.573866	0.099936	82.116837	65.555656	125.074081	4.186250	0.000000	-2.734102	0.000000	0.000000	0.000000	-1.326468	-0.129828	0.202169	0.000000	0.000000	4.000000	11.000000	0.000000
21932.630461	0.160408	0.573866	0.099936	82.116837	65.555656	125.074081	4.186250	0.000000	-2.734102	0.000000	0.000000	0.000000	-1.326468	-0.129828	0.202169	0.000000	0.000000	4.000000	11.000000	0.000000
21932.633794	0.160408	0.573866	0.099936	82.116837	65.555656	125.074081	4.186250	0.000000	-2.734102	0.000000	0.000000	0.000000	-1.326468	-0.129828	0.202169	0.000000	0.000000	4.000000	11.000000	0.000000
21932.637128	0.156042	0.573437	0.101083	81.701141	65.490074	124.254539	4.279009	0.000000	-2.586519	0.000000	0.000000	0.000000	-1.309789	-0.128879	0.343968	0.000000	0.000000	4.000000	11.000000	0.000000
21932.640461	0.156042	0.573437	0.101083	81.701141	65.490074	124.254539	4.279009	0.000000	-2.586519	0.000000	0.000000	0.000000	-1.309789	-0.128879	0.343968	0.000000	0.000000	4.000000	11.000000	0.000000
21932.643794	0.156042	0.573437	0.101083	81.701141	65.490074	124.254539	4.279009	0.000000	-2.586519	0.000000	0.000000	0.000000	-1.309789	-0.128879	0.343968	0.000000	0.000000	4.000000	11.000000	0.000000
21932.647128	0.151750	0.572975	0.102602	81.332405	65.855133	123.904289	4.372896	0.000000	-2.424414	0.000000	0.000000	0.000000	-1.287689	-0.138600	0.455790	0.000000	0.000000	4.000000	11.000000	0.000000
21932.650461	0.151750	0.572975	0.102602	81.332405	65.855133	123.904289	4.372896	0.000000	-2.424414	0.000000	0.000000	0.000000	-1.287689	-0.138600	0.455790	0.000000	0.000000	4.000000	11.000000	0.000000
21932.653794	0.151750	0.572975	0.102602	81.332405	65.855133	123.904289	4.372896	0.000000	-2.424414	0.000000	0.000000	0.000000	-1.287689	-0.138600	0.455790	0.000000	0.000000	4.000000	11.000000	0.000000
21932.657128	0.147722	0.572506	0.104498	81.030212	67.174088	124.350716	4.464297	0.000000	-2.251678	0.000000	0.000000	0.000000	-1.208391	-0.140590	0.568669	0.000000	0.000000	4.000000	11.000000	0.000000
21932.660461	0.147722	0.572506	0.104498	81.030212	67.174088	124.350716	4.464297	0.000000	-2.251678	0.000000	0.000000	0.000000	-1.208391	-0.140590	0.568669	0.000000	0.000000	4.000000	11.000000	0.000000
21932.663794	0.147722	0.572506	0.104498	81.030212	67.174088	124.350716	4.464297	0.000000	-2.251678	0.000000	0.000000	0.000000	-1.208391	-0.140590	0.568669	0.000000	0.000000	4.000000	11.000000	0.000000
21932.667128	0.144021	0.572022	0.106718	80.770416	69.040428	125.357521	4.548169	0.000000	-2.077054	0.000000	0.000000	0.000000	-1.110363	-0.145392	0.666037	0.000000	0.000000	4.000000	11.000000	0.000000
21932.670461	0.144021	0.572022	0.106718	80.770416	69.040428	125.357521	4.548169	0.000000	-2.077054	0.000000	0.000000	0.000000	-1.110363	-0.145392	0.666037	0.000000	0.000000	4.000000	11.000000	0.000000
21932.673794	0.144021	0.572022	0.106718	80.770416	69.040428	125.357521	4.548169	0.000000	-2.077054	0.000000	0.000000	0.000000	-1.110363	-0.145392	0.666037	0.000000	0.000000	4.000000	11.000000	0.000000
21932.677128	0.140591	0.571506	0.109302	80.599785	71.346466	126.996452	4.622199	0.000000	-1.906640	0.000000	0.000000	0.000000	-1.028778	-0.154595	0.775314	0.000000	0.000000	4.000000	11.000000	0.000000
21932.680461	0.140591	0.571506	0.109302	80.599785	71.346466	126.996452	4.622199	0.000000	-1.906640	0.000000	0.000000	0.000000	-1.028778	-0.154595	0.775314	0.000000	0.000000	4.000000	11.000000	0.000000
21932.683794	0.140591	0.571506	0.109302	80.599785	71.346466	126.996452	4.622199	0.000000	-1.906640	0.000000	0.000000	0.000000	-1.028778	-0.154595	0.775314	0.000000	0.000000	4.000000	11.000000	0.000000
21932.687128	0.137523	0.570930	0.112177	80.595604	73.860741	128.681519	4.687218	0.000000	-1.740687	0.000000	0.000000	0.000000	-0.920475	-0.172807	0.862323	0.000000	0.000000	4.000000	11.000000	0.000000
21932.690461	0.137523	0.570930	0.112177	80.595604	73.860741	128.681519	4.687218	0.000000	-1.740687	0.000000	0.000000	0.000000	-0.920475	-0.172807	0.862323	0.000000	0.000000	4.000000	11.000000	0.000000
21932.693794	0.137523	0.570930	0.112177	80.595604	73.860741	128.681519	4.687218	0.000000	-1.740687	0.000000	0.000000	0.000000	-0.920475	-0.172807	0.862323	0.000000	0.000000	4.000000	11.000000	0.000000
21932.697128	0.134794	0.570297	0.115387	80.775719	76.485161	130.298340	4.741753	0.000000	-1.586120	0.000000	0.000000	0.000000	-0.818737	-0.189992	0.963180	0.000000	0.000000	4.000000	11.000000	0.000000
21932.700461	0.134794	0.570297	0.115387	80.775719	76.485161	130.298340	4.741753	0.000000	-1.586120	0.000000	0.000000	0.000000	-0.818737	-0.189992	0.963180	0.000000	0.000000	4.000000	11.000000	0.000000
21932.703794	0.134794	0.570297	0.115387	80.775719	76.485161	130.298340	4.741753	0.000000	-1.586120	0.000000	0.000000	0.000000	-0.818737	-0.189992	0.963180	0.000000	0.000000	4.000000	11.000000	0.000000
21932.707128	0.132323	0.569633	0.118849	80.966125	79.409157	132.459351	4.787096	0.000000	-1.443509	0.000000	0.000000	0.000000	-0.741263	-0.199275	1.038649	0.000000	0.000000	4.000000	11.000000	0.000000
21932.710461	0.132323	0.569633	0.118849	80.966125	79.409157	132.459351	4.787096	0.000000	-1.443509	0.000000	0.000000	0.000000	-0.741263	-0.199275	1.038649	0.000000	0.000000	4.000000	11.000000	0.000000
21932.713794	0.132323	0.569633	0.118849	80.966125	79.409157	132.459351	4.787096	0.000000	-1.443509	0.000000	0.000000	0.000000	-0.741263	-0.199275	1.038649	0.000000	0.000000	4.000000	11.000000	0.000000
21932.717128	0.130298	0.568914	0.122505	81.103661	82.644501	135.188614	4.824749	0.000000	-1.312175	0.000000	0.000000	0.000000	-0.607538	-0.215520	1.096849	0.000000	0.000000	4.000000	11.000000	0.000000
21932.720461	0.130298	0.568914	0.122505	81.103661	82.644501	135.188614	4.824749	0.000000	-1.312175	0.000000	0.000000	0.000000	-0.607538	-0.215520	1.096849	0.000000	0.000000	4.000000	11.000000	0.000000
21932.723794	0.130298	0.568914	0.122505	81.103661	82.644501	135.188614	4.824749	0.000000	-1.312175	0.000000	0.000000	0.000000	-0.607538	-0.215520	1.096849	0.000000	0.000000	4.000000	11.000000	0.000000
21932.727128	0.128629	0.568164	0.126334	81.199089	86.081749	138.173782	4.853758	0.000000	-1.200430	0.000000	0.000000	0.000000	-0.500647	-0.225216	1.148536	0.000000	0.000000	4.000000	11.000000	0.000000
21932.730461	0.128629	0.568164	0.126334	81.199089	86.081749	138.173782	4.853758	0.000000	-1.200430	0.000000	0.000000	0.000000	-0.500647	-0.225216	1.148536	0.000000	0.000000	4.000000	11.000000	0.000000
21932.733794	0.128629	0.568164	0.126334	81.199089	86.081749	138.173782	4.853758	0.000000	-1.200430	0.000000	0.000000	0.000000	-0.500647	-0.225216	1.148536	0.000000	0.000000	4.000000	11.000000	0.000000
21932.737128	0.127342	0.567423	0.130302	81.255493	89.552299	141.112595	4.876356	0.000000	-1.105057	0.000000	0.000000	0.000000	-0.386287	-0.222143	1.190465	0.000000	0.000000	4.000000	11.000000	0.000000
21932.740461	0.127342	0.567423	0.130302	81.255493	89.552299	141.112595	4.876356	0.000000	-1.105057	0.000000	0.000000	0.000000	-0.386287	-0.222143	1.190465	0.000000	0.000000	4.000000	11.000000	0.000000
21932.743794	0.127342	0.567423	0.130302	81.255493	89.552299	141.112595	4.876356	0.000000	-1.105057	0.000000	0.000000	0.000000	-0.386287	-0.222143	1.190465	0.000000	0.000000	4.000000	11.000000	0.000000
21932.747128	0.126584	0.566704	0.134261	81.275757	92.957085	143.894485	4.893433	0.000000	-1.026799	0.000000	0.000000	0.000000	-0.227312	-0.215829	1.187721	0.000000	0.000000	4.000000	11.000000	0.000000
21932.750461	0.126584	0.566704	0.134261	81.275757	92.957085	143.894485	4.893433	0.000000	-1.026799	0.000000	0.000000	0.000000	-0.227312	-0.215829	1.187721	0.000000	0.000000	4.000000	11.000000	0.000000
21932.753794	0.126584	0.566704	0.134261	81.275757	92.957085	143.894485	4.893433	0.000000	-1.026799	0.000000	0.000000	0.000000	-0.227312	-0.215829	1.187721	0.000000	0.000000	4.000000	11.000000	0.000000
21932.757128	0.126290	0.566064	0.138274	81.276749	96.217232	146.612137	4.904780	0.000000	-0.971152	0.000000	0.000000	0.000000	-0.088089	-0.191840	1.203834	0.000000	0.000000	4.000000	11.000000	0.000000
21932.760461	0.126290	0.566064	0.138274	81.276749	96.217232	146.612137	4.904780	0.000000	-0.971152	0.000000	0.000000	0.000000	-0.088089	-0.191840	1.203834	0.000000	0.000000	4.000000	11.000000	0.000000
21932.763794	0.126290	0.566064	0.138274	81.276749	96.217232	146.612137	4.904780	0.000000	-0.971152	0.000000	0.000000	0.000000	-0.088089	-0.191840	1.203834	0.000000	0.000000	4.000000	11.000000	0.000000
21932.767128	0.126361	0.565485	0.142251	81.308281	99.268356	149.292786	4.912004	0.000000	-0.933926	0.000000	0.000000	0.000000	0.021164	-0.173721	1.193121	0.000000	0.000000	4.000000	11.000000	0.000000
21932.770461	0.126361	0.565485	0.142251	81.308281	99.268356	149.292786	4.912004	0.000000	-0.933926	0.000000	0.000000	0.000000	0.021164	-0.173721	1.193121	0.000000	0.000000	4.000000	11.000000	0.000000
21932.773794	0.126361	0.565485	0.142251	81.308281	99.268356	149.292786	4.912004	0.000000	-0.933926	0.000000	0.000000	0.000000	0.021164	-0.173721	1.193121	0.000000	0.000000	4.000000	11.000000	0.000000
21932.777128	0.126859	0.565001	0.146173	81.387306	102.229790	152.032578	4.916299	0.000000	-0.911047	0.000000	0.000000	0.000000	0.149340	-0.145224	1.176721	0.000000	0.000000	4.000000	11.000000	0.000000
21932.780461	0.126859	0.565001	0.146173	81.387306	102.229790	152.032578	4.916299	0.000000	-0.911047	0.000000	0.000000	0.000000	0.149340	-0.145224	1.176721	0.000000	0.000000	4.000000	11.000000	0.000000
21932.783794	0.126859	0.565001	0.146173	81.387306	102.229790	152.032578	4.916299	0.000000	-0.911047	0.000000	0.000000	0.000000	0.149340	-0.145224	1.176721	0.000000	0.000000	4.000000	11.000000	0.000000
21932.787128	0.127789	0.564593	0.150025	81.494324	105.099747	154.691727	4.917674	0.000000	-0.903596	0.000000	0.000000	0.000000	0.279027	-0.122324	1.155336	0.000000	0.000000	4.000000	11.000000	0.000000
21932.790461	0.127789	0.564593	0.150025	81.494324	105.099747	154.691727	4.917674	0.000000	-0.903596	0.000000	0.000000	0.000000	0.279027	-0.122324	1.155336	0.000000	0.000000	4.000000	11.000000	0.000000
21932.793794	0.127789	0.564593	0.150025	81.494324	105.099747	154.691727	4.917674	0.000000	-0.903596	0.000000	0.000000	0.000000	0.279027	-0.122324	1.155336	0.000000	0.000000	4.000000	11.000000	0.000000
21932.797128	0.129116	0.564339	0.153741	81.599541	107.835258	157.172333	4.916373	0.000000	-0.910647	0.000000	0.000000	0.000000	0.398223	-0.076206	1.115013	0.000000	0.000000	4.000000	11.000000	0.000000
21932.800461	0.129116	0.564339	0.153741	81.599541	107.835258	157.172333	4.916373	0.000000	-0.910647	0.000000	0.000000	0.000000	0.398223	-0.076206	1.115013	0.000000	0.000000	4.000000	11.000000	0.000000
21932.803794	0.129116	0.564339	0.153741	81.599541	107.835258	157.172333	4.916373	0.000000	-0.910647	0.000000	0.000000	0.000000	0.398223	-0.076206	1.115013	0.000000	0.000000	4.000000	11.000000	0.000000
21932.807128	0.130871	0.564202	0.157286	81.714584	110.445389	159.481018	4.912677	0.000000	-0.930380	0.000000	0.000000	0.000000	0.526515	-0.041231	1.063413	0.000000	0.000000	4.000000	11.000000	0.000000
21932.810461	0.130871	0.564202	0.157286	81.714584	110.445389	159.481018	4.912677	0.000000	-0.930380	0.000000	0.000000	0.000000	0.526515	-0.041231	1.063413	0.000000	0.000000	4.000000	11.000000	0.000000
21932.813794	0.130871	0.564202	0.157286	81.714584	110.445389	159.481018	4.912677	0.000000	-0.930380	0.000000	0.000000	0.000000	0.526515	-0.041231	1.063413	0.000000	0.000000	4.000000	11.000000	0.000000
21932.817128	0.133019	0.564227	0.160602	81.859528	113.130623	161.801514	4.906387	0.000000	-0.962995	0.000000	0.000000	0.000000	0.644323	0.007493	0.994718	0.000000	0.000000	4.000000	11.000000	0.000000
21932.820461	0.133019	0.564227	0.160602	81.859528	113.130623	161.801514	4.906387	0.000000	-0.962995	0.000000	0.000000	0.000000	0.644323	0.007493	0.994718	0.000000	0.000000	4.000000	11.000000	0.000000
21932.823794	0.133019	0.564227	0.160602	81.859528	113.130623	161.801514	4.906387	0.000000	-0.962995	0.000000	0.000000	0.000000	0.644323	0.007493	0.994718	0.000000	0.000000	4.000000	11.000000	0.000000
21932.827128	0.135592	0.564398	0.163665	82.057671	116.069557	164.289566	4.897563	0.000000	-1.006913	0.000000	0.000000	0.000000	0.771815	0.051233	0.918945	0.000000	0.000000	4.000000	11.000000	0.000000
21932.830461	0.135592	0.564398	0.163665	82.057671	116.069557	164.289566	4.897563	0.000000	-1.006913	0.000000	0.000000	0.000000	0.771815	0.051233	0.918945	0.000000	0.000000	4.000000	11.000000	0.000000
21932.833794	0.135592	0.564398	0.163665	82.057671	116.069557	164.289566	4.897563	0.000000	-1.006913	0.000000	0.000000	0.000000	0.771815	0.051233	0.918945	0.000000	0.000000	4.000000	11.000000	0.000000
21932.837128	0.138485	0.564755	0.166398	82.327141	119.567802	167.240601	4.885806	0.000000	-1.062498	0.000000	0.000000	0.000000	0.868094	0.107358	0.819880	0.000000	0.000000	4.000000	11.000000	0.000000
21932.840461	0.138485	0.564755	0.166398	82.327141	119.567802	167.240601	4.885806	0.000000	-1.062498	0.000000	0.000000	0.000000	0.868094	0.107358	0.819880	0.000000	0.000000	4.000000	11.000000	0.000000
21932.843794	0.138485	0.564755	0.166398	82.327141	119.567802	167.240601	4.885806	0.000000	-1.062498	0.000000	0.000000	0.000000	0.868094	0.107358	0.819880	0.000000	0.000000	4.000000	11.000000	0.000000
21932.847128	0.141604	0.565243	0.168777	82.644173	123.821457	170.870010	4.871406	0.000000	-1.126680	0.000000	0.000000	0.000000	0.935552	0.146281	0.713640	0.000000	0.000000	4.000000	11.000000	0.000000
21932.850461	0.141604	0.565243	0.168777	82.644173	123.821457	170.870010	4.871406	0.000000	-1.126680	0.000000	0.000000	0.000000	0.935552	0.146281	0.713640	0.000000	0.000000	4.000000	11.000000	0.000000
21932.853794	0.141604	0.565243	0.168777	82.644173	123.821457	170.870010	4.871406	0.000000	-1.126680	0.000000	0.000000	0.000000	0.935552	0.146281	0.713640	0.000000	0.000000	4.000000	11.000000	0.000000
21932.857128	0.144853	0.565878	0.170802	82.986946	128.576218	174.953583	4.854682	0.000000	-1.196687	0.000000	0.000000	0.000000	0.974924	0.190570	0.607547	0.000000	0.000000	4.000000	11.000000	0.000000
21932.860461	0.144853	0.565878	0.170802	82.986946	128.576218	174.953583	4.854682	0.000000	-1.196687	0.000000	0.000000	0.000000	0.974924	0.190570	0.607547	0.000000	0.000000	4.000000	11.000000	0.000000
21932.863794	0.144853	0.565878	0.170802	82.986946	128.576218	174.953583	4.854682	0.000000	-1.196687	0.000000	0.000000	0.000000	0.974924	0.190570	0.607547	0.000000	0.000000	4.000000	11.000000	0.000000
21932.867128	0.148244	0.566632	0.172386	83.254799	133.445587	179.371628	4.836030	0.000000	-1.269968	0.000000	0.000000	0.000000	1.017123	0.226033	0.475374	0.000000	0.000000	4.000000	11.000000	0.000000
21932.870461	0.148244	0.566632	0.172386	83.254799	133.445587	179.371628	4.836030	0.000000	-1.269968	0.000000	0.000000	0.000000	1.017123	0.226033	0.475374	0.000000	0.000000	4.000000	11.000000	0.000000
21932.873794	0.148244	0.566632	0.172386	83.254799	133.445587	179.371628	4.836030	0.000000	-1.269968	0.000000	0.000000	0.000000	1.017123	0.226033	0.475374	0.000000	0.000000	4.000000	11.000000	0.000000
21932.877128	0.151749	0.567547	0.173566	83.383049	137.754120	-175.841293	4.814996	0.000000	-1.347520	0.000000	0.000000	0.000000	1.051471	0.274469	0.353898	0.000000	0.000000	4.000000	11.000000	0.000000
21932.880461	0.151749	0.567547	0.173566	83.383049	137.754120	-175.841293	4.814996	0.000000	-1.347520	0.000000	0.000000	0.000000	1.051471	0.274469	0.353898	0.000000	0.000000	4.000000	11.000000	0.000000
21932.883794	0.151749	0.567547	0.173566	83.383049	137.754120	-175.841293	4.814996	0.000000	-1.347520	0.000000	0.000000	0.000000	1.051471	0.274469	0.353898	0.000000	0.000000	4.000000	11.000000	0.000000
21932.887128	0.155299	0.568548	0.174335	83.407692	141.334656	-171.488098	4.791564	0.000000	-1.428607	0.000000	0.000000	0.000000	1.065194	0.300319	0.230551	0.000000	0.000000	4.000000	11.000000	0.000000
21932.890461	0.155299	0.568548	0.174335	83.407692	141.334656	-171.488098	4.791564	0.000000	-1.428607	0.000000	0.000000	0.000000	1.065194	0.300319	0.230551	0.000000	0.000000	4.000000	11.000000	0.000000
21932.893794	0.155299	0.568548	0.174335	83.407692	141.334656	-171.488098	4.791564	0.000000	-1.428607	0.000000	0.000000	0.000000	1.065194	0.300319	0.230551	0.000000	0.000000	4.000000	11.000000	0.000000
21932.897128	0.158948	0.569615	0.174665	83.407120	144.516922	-167.814133	4.765975	0.000000	-1.511781	0.000000	0.000000	0.000000	1.094531	0.320051	0.099113	0.000000	0.000000	4.000000	11.000000	0.000000
21932.900461	0.158948	0.569615	0.174665	83.407120	144.516922	-167.814133	4.765975	0.000000	-1.511781	0.000000	0.000000	0.000000	1.094531	0.320051	0.099113	0.000000	0.000000	4.000000	11.000000	0.000000
21932.903794	0.158948	0.569615	0.174665	83.407120	144.516922	-167.814133	4.765975	0.000000	-1.511781	0.000000	0.000000	0.000000	1.094531	0.320051	0.099113	0.000000	0.000000	4.000000	11.000000	0.000000
21932.907128	0.162537	0.570691	0.174589	83.426399	147.727127	-164.171677	4.737474	0.000000	-1.598855	0.000000	0.000000	0.000000	1.076726	0.322789	-0.022915	0.000000	0.000000	4.000000	11.000000	0.000000
21932.910461	0.162537	0.570691	0.174589	83.426399	147.727127	-164.171677	4.737474	0.000000	-1.598855	0.000000	0.000000	0.000000	1.076726	0.322789	-0.022915	0.000000	0.000000	4.000000	11.000000	0.000000
21932.913794	0.162537	0.570691	0.174589	83.426399	147.727127	-164.171677	4.737474	0.000000	-1.598855	0.000000	0.000000	0.000000	1.076726	0.322789	-0.022915	0.000000	0.000000	4.000000	11.000000	0.000000
21932.917128	0.165978	0.571724	0.174157	83.482719	151.303848	-159.750473	4.707137	0.000000	-1.686079	0.000000	0.000000	0.000000	1.032223	0.310083	-0.129392	0.000000	0.000000	4.000000	11.000000	0.000000
21932.920461	0.165978	0.571724	0.174157	83.482719	151.303848	-159.750473	4.707137	0.000000	-1.686079	0.000000	0.000000	0.000000	1.032223	0.310083	-0.129392	0.000000	0.000000	4.000000	11.000000	0.000000
21932.923794	0.165978	0.571724	0.174157	83.482719	151.303848	-159.750473	4.707137	0.000000	-1.686079	0.000000	0.000000	0.000000	1.032223	0.310083	-0.129392	0.000000	0.000000	4.000000	11.000000	0.000000
21932.927128	0.169168	0.572672	0.173372	83.553108	155.235031	-154.448807	4.675717	0.000000	-1.771348	0.000000	0.000000	0.000000	0.957089	0.284474	-0.235544	0.000000	0.000000	4.000000	11.000000	0.000000
21932.930461	0.169168	0.572672	0.173372	83.553108	155.235031	-154.448807	4.675717	0.000000	-1.771348	0.000000	0.000000	0.000000	0.957089	0.284474	-0.235544	0.000000	0.000000	4.000000	11.000000	0.000000
21932.933794	0.169168	0.572672	0.173372	83.553108	155.235031	-154.448807	4.675717	0.000000	-1.771348	0.000000	0.000000	0.000000	0.957089	0.284474	-0.235544	0.000000	0.000000	4.000000	11.000000	0.000000
21932.937128	0.172087	0.573525	0.172298	83.593628	159.278702	-149.255463	4.644052	0.000000	-1.852777	0.000000	0.000000	0.000000	0.875762	0.255798	-0.322244	0.000000	0.000000	4.000000	11.000000	0.000000
21932.940461	0.172087	0.573525	0.172298	83.593628	159.278702	-149.255463	4.644052	0.000000	-1.852777	0.000000	0.000000	0.000000	0.875762	0.255798	-0.322244	0.000000	0.000000	4.000000	11.000000	0.000000
21932.943794	0.172087	0.573525	0.172298	83.593628	159.278702	-149.255463	4.644052	0.000000	-1.852777	0.000000	0.000000	0.000000	0.875762	0.255798	-0.322244	0.000000	0.000000	4.000000	11.000000	0.000000
21932.947128	0.174863	0.574269	0.170832	83.553993	162.487045	-145.333252	4.612563	0.000000	-1.929836	0.000000	0.000000	0.000000	0.832598	0.223027	-0.439800	0.000000	0.000000	4.000000	11.000000	0.000000
21932.950461	0.174863	0.574269	0.170832	83.553993	162.487045	-145.333252	4.612563	0.000000	-1.929836	0.000000	0.000000	0.000000	0.832598	0.223027	-0.439800	0.000000	0.000000	4.000000	11.000000	0.000000
21932.953794	0.174863	0.574269	0.170832	83.553993	162.487045	-145.333252	4.612563	0.000000	-1.929836	0.000000	0.000000	0.000000	0.832598	0.223027	-0.439800	0.000000	0.000000	4.000000	11.000000	0.000000
21932.957128	0.177451	0.574934	0.169071	83.400757	164.104401	-143.575821	4.579570	0.000000	-2.006874	0.000000	0.000000	0.000000	0.776632	0.199705	-0.528345	0.000000	0.000000	4.000000	11.000000	0.000000
21932.960461	0.177451	0.574934	0.169071	83.400757	164.104401	-143.575821	4.579570	0.000000	-2.006874	0.000000	0.000000	0.000000	0.776632	0.199705	-0.528345	0.000000	0.000000	4.000000	11.000000	0.000000
21932.963794	0.177451	0.574934	0.169071	83.400757	164.104401	-143.575821	4.579570	0.000000	-2.006874	0.000000	0.000000	0.000000	0.776632	0.199705	-0.528345	0.000000	0.000000	4.000000	11.000000	0.000000
21932.967128	0.179799	0.575452	0.166952	83.240250	164.986069	-142.844360	4.545726	0.000000	-2.082397	0.000000	0.000000	0.000000	0.704378	0.155371	-0.635654	0.000000	0.000000	4.000000	11.000000	0.000000
21932.970461	0.179799	0.575452	0.166952	83.240250	164.986069	-142.844360	4.545726	0.000000	-2.082397	0.000000	0.000000	0.000000	0.704378	0.155371	-0.635654	0.000000	0.000000	4.000000	11.000000	0.000000
21932.973794	0.179799	0.575452	0.166952	83.240250	164.986069	-142.844360	4.545726	0.000000	-2.082397	0.000000	0.000000	0.000000	0.704378	0.155371	-0.635654	0.000000	0.000000	4.000000	11.000000	0.000000
21932.977128	0.181835	0.575889	0.164575	83.179184	165.529114	-141.671036	4.511169	0.000000	-2.156236	0.000000	0.000000	0.000000	0.610591	0.131213	-0.713211	0.000000	0.000000	4.000000	11.000000	0.000000
21932.980461	0.181835	0.575889	0.164575	83.179184	165.529114	-141.671036	4.511169	0.000000	-2.156236	0.000000	0.000000	0.000000	0.610591	0.131213	-0.713211	0.000000	0.000000	4.000000	11.000000	0.000000
21932.983794	0.181835	0.575889	0.164575	83.179184	165.529114	-141.671036	4.511169	0.000000	-2.156236	0.000000	0.000000	0.000000	0.610591	0.131213	-0.713211	0.000000	0.000000	4.000000	11.000000	0.000000
21932.987128	0.183414	0.576249	0.162110	83.264542	165.378754	-140.991318	4.477052	0.000000	-2.226210	0.000000	0.000000	0.000000	0.473758	0.107922	-0.739442	0.000000	0.000000	4.000000	11.000000	0.000000
21932.990461	0.183414	0.576249	0.162110	83.264542	165.378754	-140.991318	4.477052	0.000000	-2.226210	0.000000	0.000000	0.000000	0.473758	0.107922	-0.739442	0.000000	0.000000	4.000000	11.000000	0.000000
21932.993794	0.183414	0.576249	0.162110	83.264542	165.378754	-140.991318	4.477052	0.000000	-2.226210	0.000000	0.000000	0.000000	0.473758	0.107922	-0.739442	0.000000	0.000000	4.000000	11.000000	0.000000
21932.997128	0.184654	0.576585	0.159626	83.566788	164.076187	-142.153580	4.445959	0.000000	-2.287673	0.000000	0.000000	0.000000	0.372184	0.100752	-0.745269	0.000000	0.000000	4.000000	11.000000	0.000000
21933.000461	0.184654	0.576585	0.159626	83.566788	164.076187	-142.153580	4.445959	0.000000	-2.287673	0.000000	0.000000	0.000000	0.372184	0.100752	-0.745269	0.000000	0.000000	4.000000	11.000000	0.000000
21933.003794	0.184654	0.576585	0.159626	83.566788	164.076187	-142.153580	4.445959	0.000000	-2.287673	0.000000	0.000000	0.000000	0.372184	0.100752	-0.745269	0.000000	0.000000	4.000000	11.000000	0.000000
21933.007128	0.185516	0.576888	0.157193	84.030838	161.588898	-144.717148	4.417259	0.000000	-2.342609	0.000000	0.000000	0.000000	0.258587	0.091012	-0.729670	0.000000	0.000000	4.000000	11.000000	0.000000
21933.010461	0.185516	0.576888	0.157193	84.030838	161.588898	-144.717148	4.417259	0.000000	-2.342609	0.000000	0.000000	0.000000	0.258587	0.091012	-0.729670	0.000000	0.000000	4.000000	11.000000	0.000000
21933.013794	0.185516	0.576888	0.157193	84.030838	161.588898	-144.717148	4.417259	0.000000	-2.342609	0.000000	0.000000	0.000000	0.258587	0.091012	-0.729670	0.000000	0.000000	4.000000	11.000000	0.000000
21933.017128	0.185852	0.577173	0.154839	84.566856	157.904297	-148.293228	4.392124	0.000000	-2.389404	0.000000	0.000000	0.000000	0.100712	0.085506	-0.706368	0.000000	0.000000	4.000000	11.000000	0.000000
21933.020461	0.185852	0.577173	0.154839	84.566856	157.904297	-148.293228	4.392124	0.000000	-2.389404	0.000000	0.000000	0.000000	0.100712	0.085506	-0.706368	0.000000	0.000000	4.000000	11.000000	0.000000
21933.023794	0.185852	0.577173	0.154839	84.566856	157.904297	-148.293228	4.392124	0.000000	-2.389404	0.000000	0.000000	0.000000	0.100712	0.085506	-0.706368	0.000000	0.000000	4.000000	11.000000	0.000000
21933.027128	0.185852	0.577411	0.152549	85.071648	152.988815	-153.089005	4.372817	0.000000	-2.424556	0.000000	0.000000	0.000000	0.000096	0.071426	-0.687001	0.000000	0.000000	4.000000	11.000000	0.000000
21933.030461	0.185852	0.577411	0.152549	85.071648	152.988815	-153.089005	4.372817	0.000000	-2.424556	0.000000	0.000000	0.000000	0.000096	0.071426	-0.687001	0.000000	0.000000	4.000000	11.000000	0.000000
21933.033794	0.185852	0.577411	0.152549	85.071648	152.988815	-153.089005	4.372817	0.000000	-2.424556	0.000000	0.000000	0.000000	0.000096	0.071426	-0.687001	0.000000	0.000000	4.000000	11.000000	0.000000
21933.037128	0.185414	0.577590	0.150283	85.421234	146.397476	-159.573303	4.357345	0.000000	-2.452254	0.000000	0.000000	0.000000	-0.131527	0.053456	-0.679704	0.000000	0.000000	4.000000	11.000000	0.000000
21933.040461	0.185414	0.577590	0.150283	85.421234	146.397476	-159.573303	4.357345	0.000000	-2.452254	0.000000	0.000000	0.000000	-0.131527	0.053456	-0.679704	0.000000	0.000000	4.000000	11.000000	0.000000
21933.043794	0.185414	0.577590	0.150283	85.421234	146.397476	-159.573303	4.357345	0.000000	-2.452254	0.000000	0.000000	0.000000	-0.131527	0.053456	-0.679704	0.000000	0.000000	4.000000	11.000000	0.000000
21933.047128	0.184565	0.577687	0.148018	85.549744	138.398636	-167.347687	4.346962	0.000000	-2.470612	0.000000	0.000000	0.000000	-0.254531	0.029269	-0.679611	0.000000	0.000000	4.000000	11.000000	0.000000
21933.050461	0.184565	0.577687	0.148018	85.549744	138.398636	-167.347687	4.346962	0.000000	-2.470612	0.000000	0.000000	0.000000	-0.254531	0.029269	-0.679611	0.000000	0.000000	4.000000	11.000000	0.000000
21933.053794	0.184565	0.577687	0.148018	85.549744	138.398636	-167.347687	4.346962	0.000000	-2.470612	0.000000	0.000000	0.000000	-0.254531	0.029269	-0.679611	0.000000	0.000000	4.000000	11.000000	0.000000
21933.057128	0.183399	0.577670	0.145730	85.475410	130.234680	-175.189926	4.341419	0.000000	-2.480340	0.000000	0.000000	0.000000	-0.350027	-0.005276	-0.686281	0.000000	0.000000	4.000000	11.000000	0.000000
21933.060461	0.183399	0.577670	0.145730	85.475410	130.234680	-175.189926	4.341419	0.000000	-2.480340	0.000000	0.000000	0.000000	-0.350027	-0.005276	-0.686281	0.000000	0.000000	4.000000	11.000000	0.000000
21933.063794	0.183399	0.577670	0.145730	85.475410	130.234680	-175.189926	4.341419	0.000000	-2.480340	0.000000	0.000000	0.000000	-0.350027	-0.005276	-0.686281	0.000000	0.000000	4.000000	11.000000	0.000000
21933.067128	0.181801	0.577572	0.143445	85.231819	122.883728	177.870422	4.339620	0.000000	-2.483486	0.000000	0.000000	0.000000	-0.479369	-0.029353	-0.685370	0.000000	0.000000	4.000000	11.000000	0.000000
21933.070461	0.181801	0.577572	0.143445	85.231819	122.883728	177.870422	4.339620	0.000000	-2.483486	0.000000	0.000000	0.000000	-0.479369	-0.029353	-0.685370	0.000000	0.000000	4.000000	11.000000	0.000000
21933.073794	0.181801	0.577572	0.143445	85.231819	122.883728	177.870422	4.339620	0.000000	-2.483486	0.000000	0.000000	0.000000	-0.479369	-0.029353	-0.685370	0.000000	0.000000	4.000000	11.000000	0.000000
21933.077128	0.179935	0.577387	0.141170	84.837227	116.746445	172.233002	4.343406	0.000000	-2.476858	0.000000	0.000000	0.000000	-0.559868	-0.055473	-0.682534	0.000000	0.000000	4.000000	11.000000	0.000000
21933.080461	0.179935	0.577387	0.141170	84.837227	116.746445	172.233002	4.343406	0.000000	-2.476858	0.000000	0.000000	0.000000	-0.559868	-0.055473	-0.682534	0.000000	0.000000	4.000000	11.000000	0.000000
21933.083794	0.179935	0.577387	0.141170	84.837227	116.746445	172.233002	4.343406	0.000000	-2.476858	0.000000	0.000000	0.000000	-0.559868	-0.055473	-0.682534	0.000000	0.000000	4.000000	11.000000	0.000000
21933.087128	0.177767	0.577129	0.138986	84.356178	112.102287	168.146027	4.350930	0.000000	-2.463617	0.000000	0.000000	0.000000	-0.650369	-0.077330	-0.655276	0.000000	0.000000	4.000000	11.000000	0.000000
21933.090461	0.177767	0.577129	0.138986	84.356178	112.102287	168.146027	4.350930	0.000000	-2.463617	0.000000	0.000000	0.000000	-0.650369	-0.077330	-0.655276	0.000000	0.000000	4.000000	11.000000	0.000000
21933.093794	0.177767	0.577129	0.138986	84.356178	112.102287	168.146027	4.350930	0.000000	-2.463617	0.000000	0.000000	0.000000	-0.650369	-0.077330	-0.655276	0.000000	0.000000	4.000000	11.000000	0.000000
21933.097128	0.175222	0.576786	0.136934	83.839348	108.724876	165.371017	4.363407	0.000000	-2.441450	0.000000	0.000000	0.000000	-0.763441	-0.102935	-0.615499	0.000000	0.000000	4.000000	11.000000	0.000000
21933.100461	0.175222	0.576786	0.136934	83.839348	108.724876	165.371017	4.363407	0.000000	-2.441450	0.000000	0.000000	0.000000	-0.763441	-0.102935	-0.615499	0.000000	0.000000	4.000000	11.000000	0.000000
21933.103794	0.175222	0.576786	0.136934	83.839348	108.724876	165.371017	4.363407	0.000000	-2.441450	0.000000	0.000000	0.000000	-0.763441	-0.102935	-0.615499	0.000000	0.000000	4.000000	11.000000	0.000000
21933.107128	0.172500	0.576325	0.135056	83.305054	106.308067	163.590271	4.382323	0.000000	-2.407331	0.000000	0.000000	0.000000	-0.816439	-0.138218	-0.563423	0.000000	0.000000	4.000000	11.000000	0.000000
21933.110461	0.172500	0.576325	0.135056	83.305054	106.308067	163.590271	4.382323	0.000000	-2.407331	0.000000	0.000000	0.000000	-0.816439	-0.138218	-0.563423	0.000000	0.000000	4.000000	11.000000	0.000000
21933.113794	0.172500	0.576325	0.135056	83.305054	106.308067	163.590271	4.382323	0.000000	-2.407331	0.000000	0.000000	0.000000	-0.816439	-0.138218	-0.563423	0.000000	0.000000	4.000000	11.000000	0.000000
21933.117128	0.169578	0.575803	0.133366	82.753380	104.412476	162.363327	4.405378	0.000000	-2.364877	0.000000	0.000000	0.000000	-0.876788	-0.156788	-0.507118	0.000000	0.000000	4.000000	11.000000	0.000000
21933.120461	0.169578	0.575803	0.133366	82.753380	104.412476	162.363327	4.405378	0.000000	-2.364877	0.000000	0.000000	0.000000	-0.876788	-0.156788	-0.507118	0.000000	0.000000	4.000000	11.000000	0.000000
21933.123794	0.169578	0.575803	0.133366	82.753380	104.412476	162.363327	4.405378	0.000000	-2.364877	0.000000	0.000000	0.000000	-0.876788	-0.156788	-0.507118	0.000000	0.000000	4.000000	11.000000	0.000000
21933.127128	0.166415	0.575213	0.131932	82.146767	102.833946	161.354630	4.432985	0.000000	-2.312713	0.000000	0.000000	0.000000	-0.948940	-0.176884	-0.430240	0.000000	0.000000	4.000000	11.000000	0.000000
21933.130461	0.166415	0.575213	0.131932	82.146767	102.833946	161.354630	4.432985	0.000000	-2.312713	0.000000	0.000000	0.000000	-0.948940	-0.176884	-0.430240	0.000000	0.000000	4.000000	11.000000	0.000000
21933.133794	0.166415	0.575213	0.131932	82.146767	102.833946	161.354630	4.432985	0.000000	-2.312713	0.000000	0.000000	0.000000	-0.948940	-0.176884	-0.430240	0.000000	0.000000	4.000000	11.000000	0.000000
21933.137128	0.163211	0.574578	0.130711	81.478294	101.326538	159.413864	4.466043	0.000000	-2.248212	0.000000	0.000000	0.000000	-0.961182	-0.190522	-0.366166	0.000000	0.000000	4.000000	11.000000	0.000000
21933.140461	0.163211	0.574578	0.130711	81.478294	101.326538	159.413864	4.466043	0.000000	-2.248212	0.000000	0.000000	0.000000	-0.961182	-0.190522	-0.366166	0.000000	0.000000	4.000000	11.000000	0.000000
21933.143794	0.163211	0.574578	0.130711	81.478294	101.326538	159.413864	4.466043	0.000000	-2.248212	0.000000	0.000000	0.000000	-0.961182	-0.190522	-0.366166	0.000000	0.000000	4.000000	11.000000	0.000000
21933.147128	0.159984	0.573999	0.129777	80.748573	99.657921	156.938416	4.501291	0.000000	-2.176781	0.000000	0.000000	0.000000	-0.968018	-0.173782	-0.280430	0.000000	0.000000	4.000000	11.000000	0.000000
21933.150461	0.159984	0.573999	0.129777	80.748573	99.657921	156.938416	4.501291	0.000000	-2.176781	0.000000	0.000000	0.000000	-0.968018	-0.173782	-0.280430	0.000000	0.000000	4.000000	11.000000	0.000000
21933.153794	0.159984	0.573999	0.129777	80.748573	99.657921	156.938416	4.501291	0.000000	-2.176781	0.000000	0.000000	0.000000	-0.968018	-0.173782	-0.280430	0.000000	0.000000	4.000000	11.000000	0.000000
21933.157128	0.156635	0.573469	0.129214	79.974281	97.858917	154.886856	4.538637	0.000000	-2.097803	0.000000	0.000000	0.000000	-1.004594	-0.158855	-0.168677	0.000000	0.000000	4.000000	11.000000	0.000000
21933.160461	0.156635	0.573469	0.129214	79.974281	97.858917	154.886856	4.538637	0.000000	-2.097803	0.000000	0.000000	0.000000	-1.004594	-0.158855	-0.168677	0.000000	0.000000	4.000000	11.000000	0.000000
21933.163794	0.156635	0.573469	0.129214	79.974281	97.858917	154.886856	4.538637	0.000000	-2.097803	0.000000	0.000000	0.000000	-1.004594	-0.158855	-0.168677	0.000000	0.000000	4.000000	11.000000	0.000000
21933.167128	0.153346	0.573003	0.129051	79.214073	96.125275	153.202698	4.579431	0.000000	-2.007190	0.000000	0.000000	0.000000	-0.986709	-0.139761	-0.049093	0.000000	0.000000	4.000000	11.000000	0.000000
21933.170461	0.153346	0.573003	0.129051	79.214073	96.125275	153.202698	4.579431	0.000000	-2.007190	0.000000	0.000000	0.000000	-0.986709	-0.139761	-0.049093	0.000000	0.000000	4.000000	11.000000	0.000000
21933.173794	0.153346	0.573003	0.129051	79.214073	96.125275	153.202698	4.579431	0.000000	-2.007190	0.000000	0.000000	0.000000	-0.986709	-0.139761	-0.049093	0.000000	0.000000	4.000000	11.000000	0.000000
21933.177128	0.150154	0.572681	0.129339	78.519951	94.530724	151.299835	4.620766	0.000000	-1.910110	0.000000	0.000000	0.000000	-0.957711	-0.096698	0.086536	0.000000	0.000000	4.000000	11.000000	0.000000
21933.180461	0.150154	0.572681	0.129339	78.519951	94.530724	151.299835	4.620766	0.000000	-1.910110	0.000000	0.000000	0.000000	-0.957711	-0.096698	0.086536	0.000000	0.000000	4.000000	11.000000	0.000000
21933.183794	0.150154	0.572681	0.129339	78.519951	94.530724	151.299835	4.620766	0.000000	-1.910110	0.000000	0.000000	0.000000	-0.957711	-0.096698	0.086536	0.000000	0.000000	4.000000	11.000000	0.000000
21933.187128	0.147057	0.572489	0.130103	77.940277	93.103668	149.172699	4.661781	0.000000	-1.807704	0.000000	0.000000	0.000000	-0.929220	-0.057673	0.229178	0.000000	0.000000	4.000000	11.000000	0.000000
21933.190461	0.147057	0.572489	0.130103	77.940277	93.103668	149.172699	4.661781	0.000000	-1.807704	0.000000	0.000000	0.000000	-0.929220	-0.057673	0.229178	0.000000	0.000000	4.000000	11.000000	0.000000
21933.193794	0.147057	0.572489	0.130103	77.940277	93.103668	149.172699	4.661781	0.000000	-1.807704	0.000000	0.000000	0.000000	-0.929220	-0.057673	0.229178	0.000000	0.000000	4.000000	11.000000	0.000000
21933.197128	0.144203	0.572366	0.131259	77.499290	91.795448	147.311707	4.701904	0.000000	-1.700617	0.000000	0.000000	0.000000	-0.855940	-0.036810	0.346922	0.000000	0.000000	4.000000	11.000000	0.000000
21933.200461	0.144203	0.572366	0.131259	77.499290	91.795448	147.311707	4.701904	0.000000	-1.700617	0.000000	0.000000	0.000000	-0.855940	-0.036810	0.346922	0.000000	0.000000	4.000000	11.000000	0.000000
21933.203794	0.144203	0.572366	0.131259	77.499290	91.795448	147.311707	4.701904	0.000000	-1.700617	0.000000	0.000000	0.000000	-0.855940	-0.036810	0.346922	0.000000	0.000000	4.000000	11.000000	0.000000
21933.207128	0.141511	0.572312	0.132734	77.235512	90.655418	145.836914	4.738518	0.000000	-1.595761	0.000000	0.000000	0.000000	-0.807805	-0.016270	0.442288	0.000000	0.000000	4.000000	11.000000	0.000000
21933.210461	0.141511	0.572312	0.132734	77.235512	90.655418	145.836914	4.738518	0.000000	-1.595761	0.000000	0.000000	0.000000	-0.807805	-0.016270	0.442288	0.000000	0.000000	4.000000	11.000000	0.000000
21933.213794	0.141511	0.572312	0.132734	77.235512	90.655418	145.836914	4.738518	0.000000	-1.595761	0.000000	0.000000	0.000000	-0.807805	-0.016270	0.442288	0.000000	0.000000	4.000000	11.000000	0.000000
21933.217128	0.139088	0.572292	0.134507	77.130890	89.806252	144.657028	4.772078	0.000000	-1.492405	0.000000	0.000000	0.000000	-0.726951	-0.005913	0.531949	0.000000	0.000000	4.000000	11.000000	0.000000
21933.220461	0.139088	0.572292	0.134507	77.130890	89.806252	144.657028	4.772078	0.000000	-1.492405	0.000000	0.000000	0.000000	-0.726951	-0.005913	0.531949	0.000000	0.000000	4.000000	11.000000	0.000000
21933.223794	0.139088	0.572292	0.134507	77.130890	89.806252	144.657028	4.772078	0.000000	-1.492405	0.000000	0.000000	0.000000	-0.726951	-0.005913	0.531949	0.000000	0.000000	4.000000	11.000000	0.000000
21933.227128	0.137021	0.572339	0.136458	77.114143	89.449539	143.956390	4.801375	0.000000	-1.395275	0.000000	0.000000	0.000000	-0.620028	0.014069	0.585265	0.000000	0.000000	4.000000	11.000000	0.000000
21933.230461	0.137021	0.572339	0.136458	77.114143	89.449539	143.956390	4.801375	0.000000	-1.395275	0.000000	0.000000	0.000000	-0.620028	0.014069	0.585265	0.000000	0.000000	4.000000	11.000000	0.000000
21933.233794	0.137021	0.572339	0.136458	77.114143	89.449539	143.956390	4.801375	0.000000	-1.395275	0.000000	0.000000	0.000000	-0.620028	0.014069	0.585265	0.000000	0.000000	4.000000	11.000000	0.000000
21933.237128	0.135387	0.572445	0.138534	77.105003	90.026810	144.062439	4.825565	0.000000	-1.309169	0.000000	0.000000	0.000000	-0.490155	0.031856	0.622986	0.000000	0.000000	4.000000	11.000000	0.000000
21933.240461	0.135387	0.572445	0.138534	77.105003	90.026810	144.062439	4.825565	0.000000	-1.309169	0.000000	0.000000	0.000000	-0.490155	0.031856	0.622986	0.000000	0.000000	4.000000	11.000000	0.000000
21933.243794	0.135387	0.572445	0.138534	77.105003	90.026810	144.062439	4.825565	0.000000	-1.309169	0.000000	0.000000	0.000000	-0.490155	0.031856	0.622986	0.000000	0.000000	4.000000	11.000000	0.000000
21933.247128	0.134113	0.572543	0.140673	77.124161	91.915703	145.245651	4.844450	0.000000	-1.237457	0.000000	0.000000	0.000000	-0.382122	0.029398	0.641669	0.000000	0.000000	4.000000	11.000000	0.000000
21933.250461	0.134113	0.572543	0.140673	77.124161	91.915703	145.245651	4.844450	0.000000	-1.237457	0.000000	0.000000	0.000000	-0.382122	0.029398	0.641669	0.000000	0.000000	4.000000	11.000000	0.000000
21933.253794	0.134113	0.572543	0.140673	77.124161	91.915703	145.245651	4.844450	0.000000	-1.237457	0.000000	0.000000	0.000000	-0.382122	0.029398	0.641669	0.000000	0.000000	4.000000	11.000000	0.000000
21933.257128	0.133261	0.572659	0.143009	77.202049	94.420517	147.119812	4.859167	0.000000	-1.178346	0.000000	0.000000	0.000000	-0.255556	0.034828	0.700827	0.000000	0.000000	4.000000	11.000000	0.000000
21933.260461	0.133261	0.572659	0.143009	77.202049	94.420517	147.119812	4.859167	0.000000	-1.178346	0.000000	0.000000	0.000000	-0.255556	0.034828	0.700827	0.000000	0.000000	4.000000	11.000000	0.000000
21933.263794	0.133261	0.572659	0.143009	77.202049	94.420517	147.119812	4.859167	0.000000	-1.178346	0.000000	0.000000	0.000000	-0.255556	0.034828	0.700827	0.000000	0.000000	4.000000	11.000000	0.000000
21933.267128	0.132761	0.572779	0.145485	77.391136	97.155357	149.408875	4.870015	0.000000	-1.132676	0.000000	0.000000	0.000000	-0.150188	0.035847	0.742723	0.000000	0.000000	4.000000	11.000000	0.000000
21933.270461	0.132761	0.572779	0.145485	77.391136	97.155357	149.408875	4.870015	0.000000	-1.132676	0.000000	0.000000	0.000000	-0.150188	0.035847	0.742723	0.000000	0.000000	4.000000	11.000000	0.000000
21933.273794	0.132761	0.572779	0.145485	77.391136	97.155357	149.408875	4.870015	0.000000	-1.132676	0.000000	0.000000	0.000000	-0.150188	0.035847	0.742723	0.000000	0.000000	4.000000	11.000000	0.000000
21933.277128	0.132618	0.572887	0.148120	77.681877	100.029076	151.843597	4.877858	0.000000	-1.098410	0.000000	0.000000	0.000000	-0.042748	0.032515	0.790463	0.000000	0.000000	4.000000	11.000000	0.000000
21933.280461	0.132618	0.572887	0.148120	77.681877	100.029076	151.843597	4.877858	0.000000	-1.098410	0.000000	0.000000	0.000000	-0.042748	0.032515	0.790463	0.000000	0.000000	4.000000	11.000000	0.000000
21933.283794	0.132618	0.572887	0.148120	77.681877	100.029076	151.843597	4.877858	0.000000	-1.098410	0.000000	0.000000	0.000000	-0.042748	0.032515	0.790463	0.000000	0.000000	4.000000	11.000000	0.000000
21933.287128	0.132849	0.573003	0.150830	78.045296	102.929840	154.305038	4.883002	0.000000	-1.075310	0.000000	0.000000	0.000000	0.069257	0.034943	0.813078	0.000000	0.000000	4.000000	11.000000	0.000000
21933.290461	0.132849	0.573003	0.150830	78.045296	102.929840	154.305038	4.883002	0.000000	-1.075310	0.000000	0.000000	0.000000	0.069257	0.034943	0.813078	0.000000	0.000000	4.000000	11.000000	0.000000
21933.293794	0.132849	0.573003	0.150830	78.045296	102.929840	154.305038	4.883002	0.000000	-1.075310	0.000000	0.000000	0.000000	0.069257	0.034943	0.813078	0.000000	0.000000	4.000000	11.000000	0.000000
21933.297128	0.133500	0.573114	0.153532	78.438713	105.880508	156.793427	4.885478	0.000000	-1.064001	0.000000	0.000000	0.000000	0.195326	0.033218	0.810564	0.000000	0.000000	4.000000	11.000000	0.000000
21933.300461	0.133500	0.573114	0.153532	78.438713	105.880508	156.793427	4.885478	0.000000	-1.064001	0.000000	0.000000	0.000000	0.195326	0.033218	0.810564	0.000000	0.000000	4.000000	11.000000	0.000000
21933.303794	0.133500	0.573114	0.153532	78.438713	105.880508	156.793427	4.885478	0.000000	-1.064001	0.000000	0.000000	0.000000	0.195326	0.033218	0.810564	0.000000	0.000000	4.000000	11.000000	0.000000
21933.307128	0.134505	0.573260	0.156175	78.771049	108.785004	159.248169	4.885064	0.000000	-1.065904	0.000000	0.000000	0.000000	0.301477	0.043793	0.792930	0.000000	0.000000	4.000000	11.000000	0.000000
21933.310461	0.134505	0.573260	0.156175	78.771049	108.785004	159.248169	4.885064	0.000000	-1.065904	0.000000	0.000000	0.000000	0.301477	0.043793	0.792930	0.000000	0.000000	4.000000	11.000000	0.000000
21933.313794	0.134505	0.573260	0.156175	78.771049	108.785004	159.248169	4.885064	0.000000	-1.065904	0.000000	0.000000	0.000000	0.301477	0.043793	0.792930	0.000000	0.000000	4.000000	11.000000	0.000000
21933.317128	0.135856	0.573449	0.158703	79.029732	111.626251	161.658951	4.882259	0.000000	-1.078679	0.000000	0.000000	0.000000	0.405365	0.056782	0.758319	0.000000	0.000000	4.000000	11.000000	0.000000
21933.320461	0.135856	0.573449	0.158703	79.029732	111.626251	161.658951	4.882259	0.000000	-1.078679	0.000000	0.000000	0.000000	0.405365	0.056782	0.758319	0.000000	0.000000	4.000000	11.000000	0.000000
21933.323794	0.135856	0.573449	0.158703	79.029732	111.626251	161.658951	4.882259	0.000000	-1.078679	0.000000	0.000000	0.000000	0.405365	0.056782	0.758319	0.000000	0.000000	4.000000	11.000000	0.000000
21933.327128	0.137546	0.573690	0.161059	79.251167	114.468338	164.065079	4.877072	0.000000	-1.101894	0.000000	0.000000	0.000000	0.506893	0.072263	0.706792	0.000000	0.000000	4.000000	11.000000	0.000000
21933.330461	0.137546	0.573690	0.161059	79.251167	114.468338	164.065079	4.877072	0.000000	-1.101894	0.000000	0.000000	0.000000	0.506893	0.072263	0.706792	0.000000	0.000000	4.000000	11.000000	0.000000
21933.333794	0.137546	0.573690	0.161059	79.251167	114.468338	164.065079	4.877072	0.000000	-1.101894	0.000000	0.000000	0.000000	0.506893	0.072263	0.706792	0.000000	0.000000	4.000000	11.000000	0.000000
21933.337128	0.139471	0.573951	0.163179	79.483612	117.361145	166.491623	4.869437	0.000000	-1.135161	0.000000	0.000000	0.000000	0.577515	0.078099	0.636103	0.000000	0.000000	4.000000	11.000000	0.000000
21933.340461	0.139471	0.573951	0.163179	79.483612	117.361145	166.491623	4.869437	0.000000	-1.135161	0.000000	0.000000	0.000000	0.577515	0.078099	0.636103	0.000000	0.000000	4.000000	11.000000	0.000000
21933.343794	0.139471	0.573951	0.163179	79.483612	117.361145	166.491623	4.869437	0.000000	-1.135161	0.000000	0.000000	0.000000	0.577515	0.078099	0.636103	0.000000	0.000000	4.000000	11.000000	0.000000
21933.347128	0.141570	0.574246	0.165057	79.742325	120.392662	169.021851	4.859847	0.000000	-1.175536	0.000000	0.000000	0.000000	0.629626	0.088524	0.563263	0.000000	0.000000	4.000000	11.000000	0.000000
21933.350461	0.141570	0.574246	0.165057	79.742325	120.392662	169.021851	4.859847	0.000000	-1.175536	0.000000	0.000000	0.000000	0.629626	0.088524	0.563263	0.000000	0.000000	4.000000	11.000000	0.000000
21933.353794	0.141570	0.574246	0.165057	79.742325	120.392662	169.021851	4.859847	0.000000	-1.175536	0.000000	0.000000	0.000000	0.629626	0.088524	0.563263	0.000000	0.000000	4.000000	11.000000	0.000000
21933.357128	0.143838	0.574591	0.166672	80.000931	123.488197	171.599716	4.848593	0.000000	-1.221125	0.000000	0.000000	0.000000	0.680589	0.103631	0.484414	0.000000	0.000000	4.000000	11.000000	0.000000
21933.360461	0.143838	0.574591	0.166672	80.000931	123.488197	171.599716	4.848593	0.000000	-1.221125	0.000000	0.000000	0.000000	0.680589	0.103631	0.484414	0.000000	0.000000	4.000000	11.000000	0.000000
21933.363794	0.143838	0.574591	0.166672	80.000931	123.488197	171.599716	4.848593	0.000000	-1.221125	0.000000	0.000000	0.000000	0.680589	0.103631	0.484414	0.000000	0.000000	4.000000	11.000000	0.000000
21933.367128	0.146210	0.574982	0.168004	80.210617	126.478958	174.096191	4.835533	0.000000	-1.271855	0.000000	0.000000	0.000000	0.711448	0.117196	0.399599	0.000000	0.000000	4.000000	11.000000	0.000000
21933.370461	0.146210	0.574982	0.168004	80.210617	126.478958	174.096191	4.835533	0.000000	-1.271855	0.000000	0.000000	0.000000	0.711448	0.117196	0.399599	0.000000	0.000000	4.000000	11.000000	0.000000
21933.373794	0.146210	0.574982	0.168004	80.210617	126.478958	174.096191	4.835533	0.000000	-1.271855	0.000000	0.000000	0.000000	0.711448	0.117196	0.399599	0.000000	0.000000	4.000000	11.000000	0.000000
21933.377128	0.148671	0.575427	0.169000	80.331589	129.116409	176.313522	4.820961	0.000000	-1.326020	0.000000	0.000000	0.000000	0.738232	0.133522	0.299001	0.000000	0.000000	4.000000	11.000000	0.000000
21933.380461	0.148671	0.575427	0.169000	80.331589	129.116409	176.313522	4.820961	0.000000	-1.326020	0.000000	0.000000	0.000000	0.738232	0.133522	0.299001	0.000000	0.000000	4.000000	11.000000	0.000000
21933.383794	0.148671	0.575427	0.169000	80.331589	129.116409	176.313522	4.820961	0.000000	-1.326020	0.000000	0.000000	0.000000	0.738232	0.133522	0.299001	0.000000	0.000000	4.000000	11.000000	0.000000
21933.387128	0.151260	0.575954	0.169702	80.361938	131.243500	178.339462	4.804718	0.000000	-1.383720	0.000000	0.000000	0.000000	0.776783	0.158223	0.210499	0.000000	0.000000	4.000000	11.000000	0.000000
21933.390461	0.151260	0.575954	0.169702	80.361938	131.243500	178.339462	4.804718	0.000000	-1.383720	0.000000	0.000000	0.000000	0.776783	0.158223	0.210499	0.000000	0.000000	4.000000	11.000000	0.000000
21933.393794	0.151260	0.575954	0.169702	80.361938	131.243500	178.339462	4.804718	0.000000	-1.383720	0.000000	0.000000	0.000000	0.776783	0.158223	0.210499	0.000000	0.000000	4.000000	11.000000	0.000000
21933.397128	0.153885	0.576509	0.170123	80.311340	132.900146	-179.327698	4.786411	0.000000	-1.445778	0.000000	0.000000	0.000000	0.787469	0.166360	0.126315	0.000000	0.000000	4.000000	11.000000	0.000000
21933.400461	0.153885	0.576509	0.170123	80.311340	132.900146	-179.327698	4.786411	0.000000	-1.445778	0.000000	0.000000	0.000000	0.787469	0.166360	0.126315	0.000000	0.000000	4.000000	11.000000	0.000000
21933.403794	0.153885	0.576509	0.170123	80.311340	132.900146	-179.327698	4.786411	0.000000	-1.445778	0.000000	0.000000	0.000000	0.787469	0.166360	0.126315	0.000000	0.000000	4.000000	11.000000	0.000000
21933.407128	0.156609	0.577132	0.170276	80.270012	134.379486	-177.238937	4.766610	0.000000	-1.509779	0.000000	0.000000	0.000000	0.817309	0.186997	0.045896	0.000000	0.000000	4.000000	11.000000	0.000000
21933.410461	0.156609	0.577132	0.170276	80.270012	134.379486	-177.238937	4.766610	0.000000	-1.509779	0.000000	0.000000	0.000000	0.817309	0.186997	0.045896	0.000000	0.000000	4.000000	11.000000	0.000000
21933.413794	0.156609	0.577132	0.170276	80.270012	134.379486	-177.238937	4.766610	0.000000	-1.509779	0.000000	0.000000	0.000000	0.817309	0.186997	0.045896	0.000000	0.000000	4.000000	11.000000	0.000000
21933.417128	0.159301	0.577762	0.170150	80.316795	136.047668	-175.294617	4.744664	0.000000	-1.577391	0.000000	0.000000	0.000000	0.807628	0.188921	-0.037634	0.000000	0.000000	4.000000	11.000000	0.000000
21933.420461	0.159301	0.577762	0.170150	80.316795	136.047668	-175.294617	4.744664	0.000000	-1.577391	0.000000	0.000000	0.000000	0.807628	0.188921	-0.037634	0.000000	0.000000	4.000000	11.000000	0.000000
21933.423794	0.159301	0.577762	0.170150	80.316795	136.047668	-175.294617	4.744664	0.000000	-1.577391	0.000000	0.000000	0.000000	0.807628	0.188921	-0.037634	0.000000	0.000000	4.000000	11.000000	0.000000
21933.427128	0.161786	0.578348	0.169820	80.464363	138.063431	-173.189468	4.721462	0.000000	-1.645537	0.000000	0.000000	0.000000	0.745488	0.175804	-0.099149	0.000000	0.000000	4.000000	11.000000	0.000000
21933.430461	0.161786	0.578348	0.169820	80.464363	138.063431	-173.189468	4.721462	0.000000	-1.645537	0.000000	0.000000	0.000000	0.745488	0.175804	-0.099149	0.000000	0.000000	4.000000	11.000000	0.000000
21933.433794	0.161786	0.578348	0.169820	80.464363	138.063431	-173.189468	4.721462	0.000000	-1.645537	0.000000	0.000000	0.000000	0.745488	0.175804	-0.099149	0.000000	0.000000	4.000000	11.000000	0.000000
21933.437128	0.164081	0.578919	0.169240	80.686958	140.338882	-170.735794	4.698668	0.000000	-1.709535	0.000000	0.000000	0.000000	0.688471	0.171198	-0.173924	0.000000	0.000000	4.000000	11.000000	0.000000
21933.440461	0.164081	0.578919	0.169240	80.686958	140.338882	-170.735794	4.698668	0.000000	-1.709535	0.000000	0.000000	0.000000	0.688471	0.171198	-0.173924	0.000000	0.000000	4.000000	11.000000	0.000000
21933.443794	0.164081	0.578919	0.169240	80.686958	140.338882	-170.735794	4.698668	0.000000	-1.709535	0.000000	0.000000	0.000000	0.688471	0.171198	-0.173924	0.000000	0.000000	4.000000	11.000000	0.000000
21933.447128	0.166190	0.579424	0.168440	80.898125	142.443314	-167.946365	4.676025	0.000000	-1.770532	0.000000	0.000000	0.000000	0.632755	0.151484	-0.240167	0.000000	0.000000	4.000000	11.000000	0.000000
21933.450461	0.166190	0.579424	0.168440	80.898125	142.443314	-167.946365	4.676025	0.000000	-1.770532	0.000000	0.000000	0.000000	0.632755	0.151484	-0.240167	0.000000	0.000000	4.000000	11.000000	0.000000
21933.453794	0.166190	0.579424	0.168440	80.898125	142.443314	-167.946365	4.676025	0.000000	-1.770532	0.000000	0.000000	0.000000	0.632755	0.151484	-0.240167	0.000000	0.000000	4.000000	11.000000	0.000000
21933.457128	0.168169	0.579897	0.167398	81.029617	144.022903	-164.878754	4.653592	0.000000	-1.828684	0.000000	0.000000	0.000000	0.593668	0.142138	-0.312581	0.000000	0.000000	4.000000	11.000000	0.000000
21933.460461	0.168169	0.579897	0.167398	81.029617	144.022903	-164.878754	4.653592	0.000000	-1.828684	0.000000	0.000000	0.000000	0.593668	0.142138	-0.312581	0.000000	0.000000	4.000000	11.000000	0.000000
21933.463794	0.168169	0.579897	0.167398	81.029617	144.022903	-164.878754	4.653592	0.000000	-1.828684	0.000000	0.000000	0.000000	0.593668	0.142138	-0.312581	0.000000	0.000000	4.000000	11.000000	0.000000
21933.467128	0.170056	0.580402	0.166147	81.092209	144.788879	-162.706421	4.630750	0.000000	-1.885777	0.000000	0.000000	0.000000	0.565994	0.151409	-0.375275	0.000000	0.000000	4.000000	11.000000	0.000000
21933.470461	0.170056	0.580402	0.166147	81.092209	144.788879	-162.706421	4.630750	0.000000	-1.885777	0.000000	0.000000	0.000000	0.565994	0.151409	-0.375275	0.000000	0.000000	4.000000	11.000000	0.000000
21933.473794	0.170056	0.580402	0.166147	81.092209	144.788879	-162.706421	4.630750	0.000000	-1.885777	0.000000	0.000000	0.000000	0.565994	0.151409	-0.375275	0.000000	0.000000	4.000000	11.000000	0.000000
21933.477128	0.171820	0.580901	0.164702	81.085220	145.071732	-161.399979	4.607191	0.000000	-1.942624	0.000000	0.000000	0.000000	0.529366	0.149787	-0.433501	0.000000	0.000000	4.000000	11.000000	0.000000
21933.480461	0.171820	0.580901	0.164702	81.085220	145.071732	-161.399979	4.607191	0.000000	-1.942624	0.000000	0.000000	0.000000	0.529366	0.149787	-0.433501	0.000000	0.000000	4.000000	11.000000	0.000000
21933.483794	0.171820	0.580901	0.164702	81.085220	145.071732	-161.399979	4.607191	0.000000	-1.942624	0.000000	0.000000	0.000000	0.529366	0.149787	-0.433501	0.000000	0.000000	4.000000	11.000000	0.000000
21933.487128	0.173365	0.581353	0.163061	81.066177	145.430038	-160.551163	4.583201	0.000000	-1.998567	0.000000	0.000000	0.000000	0.463486	0.135383	-0.492135	0.000000	0.000000	4.000000	11.000000	0.000000
21933.490461	0.173365	0.581353	0.163061	81.066177	145.430038	-160.551163	4.583201	0.000000	-1.998567	0.000000	0.000000	0.000000	0.463486	0.135383	-0.492135	0.000000	0.000000	4.000000	11.000000	0.000000
21933.493794	0.173365	0.581353	0.163061	81.066177	145.430038	-160.551163	4.583201	0.000000	-1.998567	0.000000	0.000000	0.000000	0.463486	0.135383	-0.492135	0.000000	0.000000	4.000000	11.000000	0.000000
21933.497128	0.174616	0.581747	0.161304	81.041954	145.910049	-160.164322	4.559736	0.000000	-2.051539	0.000000	0.000000	0.000000	0.375294	0.118381	-0.527287	0.000000	0.000000	4.000000	11.000000	0.000000
21933.500461	0.174616	0.581747	0.161304	81.041954	145.910049	-160.164322	4.559736	0.000000	-2.051539	0.000000	0.000000	0.000000	0.375294	0.118381	-0.527287	0.000000	0.000000	4.000000	11.000000	0.000000
21933.503794	0.174616	0.581747	0.161304	81.041954	145.910049	-160.164322	4.559736	0.000000	-2.051539	0.000000	0.000000	0.000000	0.375294	0.118381	-0.527287	0.000000	0.000000	4.000000	11.000000	0.000000
21933.507128	0.175541	0.582064	0.159425	81.032898	146.253876	-159.948395	4.537992	0.000000	-2.099198	0.000000	0.000000	0.000000	0.277271	0.094946	-0.563650	0.000000	0.000000	4.000000	11.000000	0.000000
21933.510461	0.175541	0.582064	0.159425	81.032898	146.253876	-159.948395	4.537992	0.000000	-2.099198	0.000000	0.000000	0.000000	0.277271	0.094946	-0.563650	0.000000	0.000000	4.000000	11.000000	0.000000
21933.513794	0.175541	0.582064	0.159425	81.032898	146.253876	-159.948395	4.537992	0.000000	-2.099198	0.000000	0.000000	0.000000	0.277271	0.094946	-0.563650	0.000000	0.000000	4.000000	11.000000	0.000000
21933.517128	0.176158	0.582315	0.157491	81.095184	145.939560	-160.234970	4.518431	0.000000	-2.140977	0.000000	0.000000	0.000000	0.185186	0.075344	-0.580057	0.000000	0.000000	4.000000	11.000000	0.000000
21933.520461	0.176158	0.582315	0.157491	81.095184	145.939560	-160.234970	4.518431	0.000000	-2.140977	0.000000	0.000000	0.000000	0.185186	0.075344	-0.580057	0.000000	0.000000	4.000000	11.000000	0.000000
21933.523794	0.176158	0.582315	0.157491	81.095184	145.939560	-160.234970	4.518431	0.000000	-2.140977	0.000000	0.000000	0.000000	0.185186	0.075344	-0.580057	0.000000	0.000000	4.000000	11.000000	0.000000
21933.527128	0.176464	0.582535	0.155591	81.287674	144.716766	-161.170975	4.501330	0.000000	-2.176702	0.000000	0.000000	0.000000	0.091701	0.065983	-0.570051	0.000000	0.000000	4.000000	11.000000	0.000000
21933.530461	0.176464	0.582535	0.155591	81.287674	144.716766	-161.170975	4.501330	0.000000	-2.176702	0.000000	0.000000	0.000000	0.091701	0.065983	-0.570051	0.000000	0.000000	4.000000	11.000000	0.000000
21933.533794	0.176464	0.582535	0.155591	81.287674	144.716766	-161.170975	4.501330	0.000000	-2.176702	0.000000	0.000000	0.000000	0.091701	0.065983	-0.570051	0.000000	0.000000	4.000000	11.000000	0.000000
21933.537128	0.176560	0.582751	0.153746	81.577789	142.380264	-163.246933	4.487397	0.000000	-2.205281	0.000000	0.000000	0.000000	0.029073	0.064856	-0.553584	0.000000	0.000000	4.000000	11.000000	0.000000
21933.540461	0.176560	0.582751	0.153746	81.577789	142.380264	-163.246933	4.487397	0.000000	-2.205281	0.000000	0.000000	0.000000	0.029073	0.064856	-0.553584	0.000000	0.000000	4.000000	11.000000	0.000000
21933.543794	0.176560	0.582751	0.153746	81.577789	142.380264	-163.246933	4.487397	0.000000	-2.205281	0.000000	0.000000	0.000000	0.029073	0.064856	-0.553584	0.000000	0.000000	4.000000	11.000000	0.000000
21933.547128	0.176479	0.582964	0.151947	81.827690	138.878067	-166.605423	4.475770	0.000000	-2.228787	0.000000	0.000000	0.000000	-0.024327	0.063758	-0.539596	0.000000	0.000000	4.000000	11.000000	0.000000
21933.550461	0.176479	0.582964	0.151947	81.827690	138.878067	-166.605423	4.475770	0.000000	-2.228787	0.000000	0.000000	0.000000	-0.024327	0.063758	-0.539596	0.000000	0.000000	4.000000	11.000000	0.000000
21933.553794	0.176479	0.582964	0.151947	81.827690	138.878067	-166.605423	4.475770	0.000000	-2.228787	0.000000	0.000000	0.000000	-0.024327	0.063758	-0.539596	0.000000	0.000000	4.000000	11.000000	0.000000
21933.557128	0.176168	0.583103	0.150225	81.951920	134.317764	-170.964752	4.466174	0.000000	-2.247952	0.000000	0.000000	0.000000	-0.093416	0.041887	-0.516635	0.000000	0.000000	4.000000	11.000000	0.000000
21933.560461	0.176168	0.583103	0.150225	81.951920	134.317764	-170.964752	4.466174	0.000000	-2.247952	0.000000	0.000000	0.000000	-0.093416	0.041887	-0.516635	0.000000	0.000000	4.000000	11.000000	0.000000
21933.563794	0.176168	0.583103	0.150225	81.951920	134.317764	-170.964752	4.466174	0.000000	-2.247952	0.000000	0.000000	0.000000	-0.093416	0.041887	-0.516635	0.000000	0.000000	4.000000	11.000000	0.000000
21933.567128	0.175598	0.583205	0.148581	81.975327	129.553909	-175.475342	4.459533	0.000000	-2.261097	0.000000	0.000000	0.000000	-0.171106	0.030552	-0.493251	0.000000	0.000000	4.000000	11.000000	0.000000
21933.570461	0.175598	0.583205	0.148581	81.975327	129.553909	-175.475342	4.459533	0.000000	-2.261097	0.000000	0.000000	0.000000	-0.171106	0.030552	-0.493251	0.000000	0.000000	4.000000	11.000000	0.000000
21933.573794	0.175598	0.583205	0.148581	81.975327	129.553909	-175.475342	4.459533	0.000000	-2.261097	0.000000	0.000000	0.000000	-0.171106	0.030552	-0.493251	0.000000	0.000000	4.000000	11.000000	0.000000
21933.577128	0.174757	0.583263	0.147076	81.921585	124.904228	-179.830734	4.456344	0.000000	-2.267377	0.000000	0.000000	0.000000	-0.252126	0.017296	-0.451503	0.000000	0.000000	4.000000	11.000000	0.000000
21933.580461	0.174757	0.583263	0.147076	81.921585	124.904228	-179.830734	4.456344	0.000000	-2.267377	0.000000	0.000000	0.000000	-0.252126	0.017296	-0.451503	0.000000	0.000000	4.000000	11.000000	0.000000
21933.583794	0.174757	0.583263	0.147076	81.921585	124.904228	-179.830734	4.456344	0.000000	-2.267377	0.000000	0.000000	0.000000	-0.252126	0.017296	-0.451503	0.000000	0.000000	4.000000	11.000000	0.000000
21933.587128	0.173620	0.583277	0.145718	81.799843	120.672066	176.267227	4.457259	0.000000	-2.265579	0.000000	0.000000	0.000000	-0.341078	0.004198	-0.407513	0.000000	0.000000	4.000000	11.000000	0.000000
21933.590461	0.173620	0.583277	0.145718	81.799843	120.672066	176.267227	4.457259	0.000000	-2.265579	0.000000	0.000000	0.000000	-0.341078	0.004198	-0.407513	0.000000	0.000000	4.000000	11.000000	0.000000
21933.593794	0.173620	0.583277	0.145718	81.799843	120.672066	176.267227	4.457259	0.000000	-2.265579	0.000000	0.000000	0.000000	-0.341078	0.004198	-0.407513	0.000000	0.000000	4.000000	11.000000	0.000000
21933.597128	0.172300	0.583248	0.144567	81.607498	116.786438	172.746933	4.462769	0.000000	-2.254705	0.000000	0.000000	0.000000	-0.396199	-0.008556	-0.345031	0.000000	0.000000	4.000000	11.000000	0.000000
21933.600461	0.172300	0.583248	0.144567	81.607498	116.786438	172.746933	4.462769	0.000000	-2.254705	0.000000	0.000000	0.000000	-0.396199	-0.008556	-0.345031	0.000000	0.000000	4.000000	11.000000	0.000000
21933.603794	0.172300	0.583248	0.144567	81.607498	116.786438	172.746933	4.462769	0.000000	-2.254705	0.000000	0.000000	0.000000	-0.396199	-0.008556	-0.345031	0.000000	0.000000	4.000000	11.000000	0.000000
21933.607128	0.170829	0.583199	0.143631	81.358795	113.222076	169.579987	4.471939	0.000000	-2.236461	0.000000	0.000000	0.000000	-0.441331	-0.014895	-0.281035	0.000000	0.000000	4.000000	11.000000	0.000000
21933.610461	0.170829	0.583199	0.143631	81.358795	113.222076	169.579987	4.471939	0.000000	-2.236461	0.000000	0.000000	0.000000	-0.441331	-0.014895	-0.281035	0.000000	0.000000	4.000000	11.000000	0.000000
21933.613794	0.170829	0.583199	0.143631	81.358795	113.222076	169.579987	4.471939	0.000000	-2.236461	0.000000	0.000000	0.000000	-0.441331	-0.014895	-0.281035	0.000000	0.000000	4.000000	11.000000	0.000000
21933.617128	0.169188	0.583136	0.142949	81.070686	110.058441	166.840454	4.484392	0.000000	-2.211385	0.000000	0.000000	0.000000	-0.492055	-0.018878	-0.204590	0.000000	0.000000	4.000000	11.000000	0.000000
21933.620461	0.169188	0.583136	0.142949	81.070686	110.058441	166.840454	4.484392	0.000000	-2.211385	0.000000	0.000000	0.000000	-0.492055	-0.018878	-0.204590	0.000000	0.000000	4.000000	11.000000	0.000000
21933.623794	0.169188	0.583136	0.142949	81.070686	110.058441	166.840454	4.484392	0.000000	-2.211385	0.000000	0.000000	0.000000	-0.492055	-0.018878	-0.204590	0.000000	0.000000	4.000000	11.000000	0.000000
21933.627128	0.167567	0.583108	0.142534	80.767281	107.262489	164.468216	4.500555	0.000000	-2.178304	0.000000	0.000000	0.000000	-0.486492	-0.008216	-0.124270	0.000000	0.000000	4.000000	11.000000	0.000000
21933.630461	0.167567	0.583108	0.142534	80.767281	107.262489	164.468216	4.500555	0.000000	-2.178304	0.000000	0.000000	0.000000	-0.486492	-0.008216	-0.124270	0.000000	0.000000	4.000000	11.000000	0.000000
21933.633794	0.167567	0.583108	0.142534	80.767281	107.262489	164.468216	4.500555	0.000000	-2.178304	0.000000	0.000000	0.000000	-0.486492	-0.008216	-0.124270	0.000000	0.000000	4.000000	11.000000	0.000000
21933.637128	0.165822	0.583083	0.142435	80.451202	104.822609	162.459869	4.518072	0.000000	-2.141735	0.000000	0.000000	0.000000	-0.523500	-0.007644	-0.029867	0.000000	0.000000	4.000000	11.000000	0.000000
21933.640461	0.165822	0.583083	0.142435	80.451202	104.822609	162.459869	4.518072	0.000000	-2.141735	0.000000	0.000000	0.000000	-0.523500	-0.007644	-0.029867	0.000000	0.000000	4.000000	11.000000	0.000000
21933.643794	0.165822	0.583083	0.142435	80.451202	104.822609	162.459869	4.518072	0.000000	-2.141735	0.000000	0.000000	0.000000	-0.523500	-0.007644	-0.029867	0.000000	0.000000	4.000000	11.000000	0.000000
21933.647128	0.164029	0.583129	0.142709	80.132896	102.796150	160.840439	4.538796	0.000000	-2.097457	0.000000	0.000000	0.000000	-0.537804	0.013723	0.082213	0.000000	0.000000	4.000000	11.000000	0.000000
21933.650461	0.164029	0.583129	0.142709	80.132896	102.796150	160.840439	4.538796	0.000000	-2.097457	0.000000	0.000000	0.000000	-0.537804	0.013723	0.082213	0.000000	0.000000	4.000000	11.000000	0.000000
21933.653794	0.164029	0.583129	0.142709	80.132896	102.796150	160.840439	4.538796	0.000000	-2.097457	0.000000	0.000000	0.000000	-0.537804	0.013723	0.082213	0.000000	0.000000	4.000000	11.000000	0.000000
21933.657128	0.162344	0.583218	0.143263	79.848625	101.421005	159.648315	4.561878	0.000000	-2.046770	0.000000	0.000000	0.000000	-0.505589	0.026815	0.166067	0.000000	0.000000	4.000000	11.000000	0.000000
21933.660461	0.162344	0.583218	0.143263	79.848625	101.421005	159.648315	4.561878	0.000000	-2.046770	0.000000	0.000000	0.000000	-0.505589	0.026815	0.166067	0.000000	0.000000	4.000000	11.000000	0.000000
21933.663794	0.162344	0.583218	0.143263	79.848625	101.421005	159.648315	4.561878	0.000000	-2.046770	0.000000	0.000000	0.000000	-0.505589	0.026815	0.166067	0.000000	0.000000	4.000000	11.000000	0.000000
21933.667128	0.160744	0.583358	0.144138	79.601669	101.200638	158.866379	4.584699	0.000000	-1.995128	0.000000	0.000000	0.000000	-0.479940	0.042071	0.262640	0.000000	0.000000	4.000000	11.000000	0.000000
21933.670461	0.160744	0.583358	0.144138	79.601669	101.200638	158.866379	4.584699	0.000000	-1.995128	0.000000	0.000000	0.000000	-0.479940	0.042071	0.262640	0.000000	0.000000	4.000000	11.000000	0.000000
21933.673794	0.160744	0.583358	0.144138	79.601669	101.200638	158.866379	4.584699	0.000000	-1.995128	0.000000	0.000000	0.000000	-0.479940	0.042071	0.262640	0.000000	0.000000	4.000000	11.000000	0.000000
21933.677128	0.159300	0.583534	0.145149	79.404816	102.373589	159.497925	4.607556	0.000000	-1.941757	0.000000	0.000000	0.000000	-0.433263	0.052767	0.303248	0.000000	0.000000	4.000000	11.000000	0.000000
21933.680461	0.159300	0.583534	0.145149	79.404816	102.373589	159.497925	4.607556	0.000000	-1.941757	0.000000	0.000000	0.000000	-0.433263	0.052767	0.303248	0.000000	0.000000	4.000000	11.000000	0.000000
21933.683794	0.159300	0.583534	0.145149	79.404816	102.373589	159.497925	4.607556	0.000000	-1.941757	0.000000	0.000000	0.000000	-0.433263	0.052767	0.303248	0.000000	0.000000	4.000000	11.000000	0.000000
21933.687128	0.158076	0.583753	0.146315	79.287163	104.691017	161.663498	4.628621	0.000000	-1.890996	0.000000	0.000000	0.000000	-0.366999	0.065624	0.349756	0.000000	0.000000	4.000000	11.000000	0.000000
21933.690461	0.158076	0.583753	0.146315	79.287163	104.691017	161.663498	4.628621	0.000000	-1.890996	0.000000	0.000000	0.000000	-0.366999	0.065624	0.349756	0.000000	0.000000	4.000000	11.000000	0.000000
21933.693794	0.158076	0.583753	0.146315	79.287163	104.691017	161.663498	4.628621	0.000000	-1.890996	0.000000	0.000000	0.000000	-0.366999	0.065624	0.349756	0.000000	0.000000	4.000000	11.000000	0.000000
21933.697128	0.157129	0.584048	0.147615	79.220551	107.399521	164.077667	4.647290	0.000000	-1.844639	0.000000	0.000000	0.000000	-0.284227	0.088640	0.389969	0.000000	0.000000	4.000000	11.000000	0.000000
21933.700461	0.157129	0.584048	0.147615	79.220551	107.399521	164.077667	4.647290	0.000000	-1.844639	0.000000	0.000000	0.000000	-0.284227	0.088640	0.389969	0.000000	0.000000	4.000000	11.000000	0.000000
21933.703794	0.157129	0.584048	0.147615	79.220551	107.399521	164.077667	4.647290	0.000000	-1.844639	0.000000	0.000000	0.000000	-0.284227	0.088640	0.389969	0.000000	0.000000	4.000000	11.000000	0.000000
21933.707128	0.156493	0.584373	0.149068	79.148720	110.242973	166.554932	4.662971	0.000000	-1.804636	0.000000	0.000000	0.000000	-0.190702	0.097378	0.436174	0.000000	0.000000	4.000000	11.000000	0.000000
21933.710461	0.156493	0.584373	0.149068	79.148720	110.242973	166.554932	4.662971	0.000000	-1.804636	0.000000	0.000000	0.000000	-0.190702	0.097378	0.436174	0.000000	0.000000	4.000000	11.000000	0.000000
21933.713794	0.156493	0.584373	0.149068	79.148720	110.242973	166.554932	4.662971	0.000000	-1.804636	0.000000	0.000000	0.000000	-0.190702	0.097378	0.436174	0.000000	0.000000	4.000000	11.000000	0.000000
21933.717128	0.156117	0.584671	0.150589	79.163544	113.274742	169.199677	4.675507	0.000000	-1.771902	0.000000	0.000000	0.000000	-0.112996	0.089351	0.456118	0.000000	0.000000	4.000000	11.000000	0.000000
21933.720461	0.156117	0.584671	0.150589	79.163544	113.274742	169.199677	4.675507	0.000000	-1.771902	0.000000	0.000000	0.000000	-0.112996	0.089351	0.456118	0.000000	0.000000	4.000000	11.000000	0.000000
21933.723794	0.156117	0.584671	0.150589	79.163544	113.274742	169.199677	4.675507	0.000000	-1.771902	0.000000	0.000000	0.000000	-0.112996	0.089351	0.456118	0.000000	0.000000	4.000000	11.000000	0.000000
21933.727128	0.155945	0.584920	0.152082	79.314743	116.697624	172.302933	4.685259	0.000000	-1.745952	0.000000	0.000000	0.000000	-0.051424	0.074778	0.447816	0.000000	0.000000	4.000000	11.000000	0.000000
21933.730461	0.155945	0.584920	0.152082	79.314743	116.697624	172.302933	4.685259	0.000000	-1.745952	0.000000	0.000000	0.000000	-0.051424	0.074778	0.447816	0.000000	0.000000	4.000000	11.000000	0.000000
21933.733794	0.155945	0.584920	0.152082	79.314743	116.697624	172.302933	4.685259	0.000000	-1.745952	0.000000	0.000000	0.000000	-0.051424	0.074778	0.447816	0.000000	0.000000	4.000000	11.000000	0.000000
21933.737128	0.156119	0.585169	0.153483	79.549927	120.533714	175.785263	4.692564	0.000000	-1.726221	0.000000	0.000000	0.000000	0.051996	0.074559	0.420354	0.000000	0.000000	4.000000	11.000000	0.000000
21933.740461	0.156119	0.585169	0.153483	79.549927	120.533714	175.785263	4.692564	0.000000	-1.726221	0.000000	0.000000	0.000000	0.051996	0.074559	0.420354	0.000000	0.000000	4.000000	11.000000	0.000000
21933.743794	0.156119	0.585169	0.153483	79.549927	120.533714	175.785263	4.692564	0.000000	-1.726221	0.000000	0.000000	0.000000	0.051996	0.074559	0.420354	0.000000	0.000000	4.000000	11.000000	0.000000
21933.747128	0.156601	0.585409	0.154766	79.800240	124.539894	179.387268	4.695947	0.000000	-1.716998	0.000000	0.000000	0.000000	0.144833	0.072210	0.384927	0.000000	0.000000	4.000000	11.000000	0.000000
21933.750461	0.156601	0.585409	0.154766	79.800240	124.539894	179.387268	4.695947	0.000000	-1.716998	0.000000	0.000000	0.000000	0.144833	0.072210	0.384927	0.000000	0.000000	4.000000	11.000000	0.000000
21933.753794	0.156601	0.585409	0.154766	79.800240	124.539894	179.387268	4.695947	0.000000	-1.716998	0.000000	0.000000	0.000000	0.144833	0.072210	0.384927	0.000000	0.000000	4.000000	11.000000	0.000000
21933.757128	0.157339	0.585656	0.155830	80.037628	128.603668	-176.976563	4.695814	0.000000	-1.717363	0.000000	0.000000	0.000000	0.221267	0.073943	0.319334	0.000000	0.000000	4.000000	11.000000	0.000000
21933.760461	0.157339	0.585656	0.155830	80.037628	128.603668	-176.976563	4.695814	0.000000	-1.717363	0.000000	0.000000	0.000000	0.221267	0.073943	0.319334	0.000000	0.000000	4.000000	11.000000	0.000000
21933.763794	0.157339	0.585656	0.155830	80.037628	128.603668	-176.976563	4.695814	0.000000	-1.717363	0.000000	0.000000	0.000000	0.221267	0.073943	0.319334	0.000000	0.000000	4.000000	11.000000	0.000000
21933.767128	0.158218	0.585874	0.156713	80.243591	132.692184	-173.318527	4.692421	0.000000	-1.726610	0.000000	0.000000	0.000000	0.263679	0.065372	0.264720	0.000000	0.000000	4.000000	11.000000	0.000000
21933.770461	0.158218	0.585874	0.156713	80.243591	132.692184	-173.318527	4.692421	0.000000	-1.726610	0.000000	0.000000	0.000000	0.263679	0.065372	0.264720	0.000000	0.000000	4.000000	11.000000	0.000000
21933.773794	0.158218	0.585874	0.156713	80.243591	132.692184	-173.318527	4.692421	0.000000	-1.726610	0.000000	0.000000	0.000000	0.263679	0.065372	0.264720	0.000000	0.000000	4.000000	11.000000	0.000000
21933.777128	0.159252	0.586105	0.157345	80.426933	136.807693	-169.639725	4.687027	0.000000	-1.741201	0.000000	0.000000	0.000000	0.310309	0.069285	0.189733	0.000000	0.000000	4.000000	11.000000	0.000000
21933.780461	0.159252	0.586105	0.157345	80.426933	136.807693	-169.639725	4.687027	0.000000	-1.741201	0.000000	0.000000	0.000000	0.310309	0.069285	0.189733	0.000000	0.000000	4.000000	11.000000	0.000000
21933.783794	0.159252	0.586105	0.157345	80.426933	136.807693	-169.639725	4.687027	0.000000	-1.741201	0.000000	0.000000	0.000000	0.310309	0.069285	0.189733	0.000000	0.000000	4.000000	11.000000	0.000000
21933.787128	0.160373	0.586286	0.157703	80.569954	140.851288	-166.024918	4.679219	0.000000	-1.762074	0.000000	0.000000	0.000000	0.336314	0.054542	0.107325	0.000000	0.000000	4.000000	11.000000	0.000000
21933.790461	0.160373	0.586286	0.157703	80.569954	140.851288	-166.024918	4.679219	0.000000	-1.762074	0.000000	0.000000	0.000000	0.336314	0.054542	0.107325	0.000000	0.000000	4.000000	11.000000	0.000000
21933.793794	0.160373	0.586286	0.157703	80.569954	140.851288	-166.024918	4.679219	0.000000	-1.762074	0.000000	0.000000	0.000000	0.336314	0.054542	0.107325	0.000000	0.000000	4.000000	11.000000	0.000000
21933.797128	0.161534	0.586447	0.157848	80.656219	144.705185	-162.570145	4.669518	0.000000	-1.787626	0.000000	0.000000	0.000000	0.348281	0.048178	0.043567	0.000000	0.000000	4.000000	11.000000	0.000000
21933.800461	0.161534	0.586447	0.157848	80.656219	144.705185	-162.570145	4.669518	0.000000	-1.787626	0.000000	0.000000	0.000000	0.348281	0.048178	0.043567	0.000000	0.000000	4.000000	11.000000	0.000000
21933.803794	0.161534	0.586447	0.157848	80.656219	144.705185	-162.570145	4.669518	0.000000	-1.787626	0.000000	0.000000	0.000000	0.348281	0.048178	0.043567	0.000000	0.000000	4.000000	11.000000	0.000000
21933.807128	0.162690	0.586580	0.157850	80.687592	148.133057	-159.498169	4.658539	0.000000	-1.816044	0.000000	0.000000	0.000000	0.346725	0.039795	0.000507	0.000000	0.000000	4.000000	11.000000	0.000000
21933.810461	0.162690	0.586580	0.157850	80.687592	148.133057	-159.498169	4.658539	0.000000	-1.816044	0.000000	0.000000	0.000000	0.346725	0.039795	0.000507	0.000000	0.000000	4.000000	11.000000	0.000000
21933.813794	0.162690	0.586580	0.157850	80.687592	148.133057	-159.498169	4.658539	0.000000	-1.816044	0.000000	0.000000	0.000000	0.346725	0.039795	0.000507	0.000000	0.000000	4.000000	11.000000	0.000000
21933.817128	0.163836	0.586663	0.157695	80.669968	150.925903	-157.003723	4.646938	0.000000	-1.845526	0.000000	0.000000	0.000000	0.343918	0.025112	-0.046448	0.000000	0.000000	4.000000	11.000000	0.000000
21933.820461	0.163836	0.586663	0.157695	80.669968	150.925903	-157.003723	4.646938	0.000000	-1.845526	0.000000	0.000000	0.000000	0.343918	0.025112	-0.046448	0.000000	0.000000	4.000000	11.000000	0.000000
21933.823794	0.163836	0.586663	0.157695	80.669968	150.925903	-157.003723	4.646938	0.000000	-1.845526	0.000000	0.000000	0.000000	0.343918	0.025112	-0.046448	0.000000	0.000000	4.000000	11.000000	0.000000
21933.827128	0.163836	0.586663	0.157695	80.652077	152.751587	-155.395554	4.634659	0.000000	-1.876150	0.000000	0.000000	0.000000	0.343918	0.025112	-0.046448	0.000000	0.000000	4.000000	11.000000	0.000000
21933.830461	0.164815	0.586712	0.157497	80.652077	152.751587	-155.395554	4.634659	0.000000	-1.876150	0.000000	0.000000	0.000000	0.293711	0.014637	-0.059300	0.000000	0.000000	4.000000	11.000000	0.000000
21933.833794	0.164815	0.586712	0.157497	80.652077	152.751587	-155.395554	4.634659	0.000000	-1.876150	0.000000	0.000000	0.000000	0.293711	0.014637	-0.059300	0.000000	0.000000	4.000000	11.000000	0.000000
21933.837128	0.165623	0.586705	0.157244	80.688644	153.386169	-154.882385	4.634659	0.000000	-1.876150	0.000000	0.000000	0.000000	0.242373	-0.002114	-0.075866	0.000000	0.000000	4.000000	11.000000	0.000000
21933.840461	0.165623	0.586705	0.157244	80.688644	153.386169	-154.882385	4.634659	0.000000	-1.876150	0.000000	0.000000	0.000000	0.242373	-0.002114	-0.075866	0.000000	0.000000	4.000000	11.000000	0.000000
21933.843794	0.165623	0.586705	0.157244	80.688644	153.386169	-154.882385	4.634659	0.000000	-1.876150	0.000000	0.000000	0.000000	0.242373	-0.002114	-0.075866	0.000000	0.000000	4.000000	11.000000	0.000000
21933.847128	0.165623	0.586705	0.157244	80.762733	153.031189	-155.272797	4.614293	0.000000	-1.925694	0.000000	0.000000	0.000000	0.242373	-0.002114	-0.075866	0.000000	0.000000	4.000000	11.000000	0.000000
21933.850461	0.166221	0.586712	0.157026	80.762733	153.031189	-155.272797	4.614293	0.000000	-1.925694	0.000000	0.000000	0.000000	0.179401	0.002066	-0.065615	0.000000	0.000000	4.000000	11.000000	0.000000
21933.853794	0.166221	0.586712	0.157026	80.762733	153.031189	-155.272797	4.614293	0.000000	-1.925694	0.000000	0.000000	0.000000	0.179401	0.002066	-0.065615	0.000000	0.000000	4.000000	11.000000	0.000000
21933.857128	0.166642	0.586754	0.156847	80.869011	152.518387	-155.801987	4.614293	0.000000	-1.925694	0.000000	0.000000	0.000000	0.126299	0.012479	-0.053594	0.000000	0.000000	4.000000	11.000000	0.000000
21933.860461	0.166642	0.586754	0.156847	80.869011	152.518387	-155.801987	4.614293	0.000000	-1.925694	0.000000	0.000000	0.000000	0.126299	0.012479	-0.053594	0.000000	0.000000	4.000000	11.000000	0.000000
21933.863794	0.166642	0.586754	0.156847	80.869011	152.518387	-155.801987	4.614293	0.000000	-1.925694	0.000000	0.000000	0.000000	0.126299	0.012479	-0.053594	0.000000	0.000000	4.000000	11.000000	0.000000
21933.867128	0.166642	0.586754	0.156847	80.974480	151.721527	-156.593887	4.601842	0.000000	-1.955261	0.000000	0.000000	0.000000	0.126299	0.012479	-0.053594	0.000000	0.000000	4.000000	11.000000	0.000000
21933.870461	0.166901	0.586837	0.156648	80.974480	151.721527	-156.593887	4.601842	0.000000	-1.955261	0.000000	0.000000	0.000000	0.077630	0.024955	-0.059838	0.000000	0.000000	4.000000	11.000000	0.000000
21933.873794	0.166901	0.586837	0.156648	80.974480	151.721527	-156.593887	4.601842	0.000000	-1.955261	0.000000	0.000000	0.000000	0.077630	0.024955	-0.059838	0.000000	0.000000	4.000000	11.000000	0.000000
21933.877128	0.166901	0.586837	0.156648	81.026131	150.643265	-157.634705	4.601842	0.000000	-1.955261	0.000000	0.000000	0.000000	0.077630	0.024955	-0.059838	0.000000	0.000000	4.000000	11.000000	0.000000
21933.880461	0.166901	0.586837	0.156648	81.026131	150.643265	-157.634705	4.601842	0.000000	-1.955261	0.000000	0.000000	0.000000	0.077630	0.024955	-0.059838	0.000000	0.000000	4.000000	11.000000	0.000000
21933.883794	0.167140	0.586927	0.156489	81.026131	150.643265	-157.634705	4.601842	0.000000	-1.955261	0.000000	0.000000	0.000000	0.071556	0.027037	-0.047514	0.000000	0.000000	4.000000	11.000000	0.000000
21933.887128	0.167140	0.586927	0.156489	81.019043	149.365570	-158.819504	4.598206	0.000000	-1.963800	0.000000	0.000000	0.000000	0.071556	0.027037	-0.047514	0.000000	0.000000	4.000000	11.000000	0.000000
[truncated: 250 more rows]
