# Supplementary material for: Haptic Guidance Needs to Be Intuitive Not Just Informative to Improve Human Motor Accuracy
Source: PLoS One. 2016 Mar 16;11(3):e0150912. doi: 10.1371/journal.pone.0150912 (PMC4794196; doi:10.1371/journal.pone.0150912)
Supplement: S2 Data — (ZIP) [file pone.0150912.s002.zip › Subject2/exp2_0036.txt]

Time	PosX	PosY	PosZ	RotX	RotY	RotZ	ForceX	ForceY	ForceZ	MomentX	MomentY	MomentZ	VelocityX	VelocityY	VelocityZ	CalibratedWeight	ButtonDown	Condition	Trial	Visual
21936.273794	-0.000757	0.546149	0.253102	87.826065	114.671394	150.539200	0.000000	0.000000	0.000000	0.000000	0.000000	0.000000	0.010126	0.040174	-0.009716	0.000000	1.000000	4.000000	12.000000	0.000000
21936.277128	0.000086	0.546437	0.252879	87.835899	114.662392	150.452423	4.655235	0.000000	-1.824496	0.000000	0.000000	0.000000	0.252874	0.086146	-0.067083	0.000000	1.000000	4.000000	12.000000	0.000000
21936.280461	0.000086	0.546437	0.252879	87.835899	114.662392	150.452423	4.655235	0.000000	-1.824496	0.000000	0.000000	0.000000	0.252874	0.086146	-0.067083	0.000000	1.000000	4.000000	12.000000	0.000000
21936.283794	0.000086	0.546437	0.252879	87.835899	114.662392	150.452423	4.655235	0.000000	-1.824496	0.000000	0.000000	0.000000	0.252874	0.086146	-0.067083	0.000000	1.000000	4.000000	12.000000	0.000000
21936.287128	0.001501	0.546448	0.252656	87.836983	114.973328	150.638885	4.649107	0.000000	-1.840056	0.000000	0.000000	0.000000	0.424568	0.003472	-0.066743	0.000000	1.000000	4.000000	12.000000	0.000000
21936.290461	0.001501	0.546448	0.252656	87.836983	114.973328	150.638885	4.649107	0.000000	-1.840056	0.000000	0.000000	0.000000	0.424568	0.003472	-0.066743	0.000000	1.000000	4.000000	12.000000	0.000000
21936.293794	0.001501	0.546448	0.252656	87.836983	114.973328	150.638885	4.649107	0.000000	-1.840056	0.000000	0.000000	0.000000	0.424568	0.003472	-0.066743	0.000000	1.000000	4.000000	12.000000	0.000000
21936.297128	0.002814	0.546770	0.252392	87.886040	116.314888	151.807083	4.639599	0.000000	-1.863898	0.000000	0.000000	0.000000	0.393939	0.096536	-0.079221	0.000000	1.000000	4.000000	12.000000	0.000000
21936.300461	0.002814	0.546770	0.252392	87.886040	116.314888	151.807083	4.639599	0.000000	-1.863898	0.000000	0.000000	0.000000	0.393939	0.096536	-0.079221	0.000000	1.000000	4.000000	12.000000	0.000000
21936.303794	0.002814	0.546770	0.252392	87.886040	116.314888	151.807083	4.639599	0.000000	-1.863898	0.000000	0.000000	0.000000	0.393939	0.096536	-0.079221	0.000000	1.000000	4.000000	12.000000	0.000000
21936.307128	0.004428	0.547056	0.251846	88.329414	124.567436	159.629333	4.630539	0.000000	-1.886296	0.000000	0.000000	0.000000	0.484038	0.085871	-0.164000	0.000000	1.000000	4.000000	12.000000	0.000000
21936.310461	0.004428	0.547056	0.251846	88.329414	124.567436	159.629333	4.630539	0.000000	-1.886296	0.000000	0.000000	0.000000	0.484038	0.085871	-0.164000	0.000000	1.000000	4.000000	12.000000	0.000000
21936.313794	0.004428	0.547056	0.251846	88.329414	124.567436	159.629333	4.630539	0.000000	-1.886296	0.000000	0.000000	0.000000	0.484038	0.085871	-0.164000	0.000000	1.000000	4.000000	12.000000	0.000000
21936.317128	0.006711	0.547351	0.251209	88.975876	160.509323	-165.216293	4.618684	0.000000	-1.915140	0.000000	0.000000	0.000000	0.684856	0.088554	-0.191063	0.000000	1.000000	4.000000	12.000000	0.000000
21936.320461	0.006711	0.547351	0.251209	88.975876	160.509323	-165.216293	4.618684	0.000000	-1.915140	0.000000	0.000000	0.000000	0.684856	0.088554	-0.191063	0.000000	1.000000	4.000000	12.000000	0.000000
21936.323794	0.006711	0.547351	0.251209	88.975876	160.509323	-165.216293	4.618684	0.000000	-1.915140	0.000000	0.000000	0.000000	0.684856	0.088554	-0.191063	0.000000	1.000000	4.000000	12.000000	0.000000
21936.327128	0.008517	0.547523	0.250380	88.655350	-135.012650	-101.662834	4.602003	0.000000	-1.954882	0.000000	0.000000	0.000000	0.541842	0.051623	-0.248502	0.000000	1.000000	4.000000	12.000000	0.000000
21936.330461	0.008517	0.547523	0.250380	88.655350	-135.012650	-101.662834	4.602003	0.000000	-1.954882	0.000000	0.000000	0.000000	0.541842	0.051623	-0.248502	0.000000	1.000000	4.000000	12.000000	0.000000
21936.333794	0.008517	0.547523	0.250380	88.655350	-135.012650	-101.662834	4.602003	0.000000	-1.954882	0.000000	0.000000	0.000000	0.541842	0.051623	-0.248502	0.000000	1.000000	4.000000	12.000000	0.000000
21936.337128	0.010954	0.547855	0.249405	87.467033	-108.694458	-76.408585	4.587653	0.000000	-1.988327	0.000000	0.000000	0.000000	0.731194	0.099334	-0.292451	0.000000	1.000000	4.000000	12.000000	0.000000
21936.340461	0.010954	0.547855	0.249405	87.467033	-108.694458	-76.408585	4.587653	0.000000	-1.988327	0.000000	0.000000	0.000000	0.731194	0.099334	-0.292451	0.000000	1.000000	4.000000	12.000000	0.000000
21936.343794	0.010954	0.547855	0.249405	87.467033	-108.694458	-76.408585	4.587653	0.000000	-1.988327	0.000000	0.000000	0.000000	0.731194	0.099334	-0.292451	0.000000	1.000000	4.000000	12.000000	0.000000
21936.347128	0.013618	0.548155	0.248341	86.106400	-97.648117	-66.474327	4.568327	0.000000	-2.032334	0.000000	0.000000	0.000000	0.799091	0.090146	-0.319446	0.000000	1.000000	4.000000	12.000000	0.000000
21936.350461	0.013618	0.548155	0.248341	86.106400	-97.648117	-66.474327	4.568327	0.000000	-2.032334	0.000000	0.000000	0.000000	0.799091	0.090146	-0.319446	0.000000	1.000000	4.000000	12.000000	0.000000
21936.353794	0.013618	0.548155	0.248341	86.106400	-97.648117	-66.474327	4.568327	0.000000	-2.032334	0.000000	0.000000	0.000000	0.799091	0.090146	-0.319446	0.000000	1.000000	4.000000	12.000000	0.000000
21936.357128	0.016276	0.548526	0.247365	84.852158	-90.883652	-60.701504	4.546744	0.000000	-2.080172	0.000000	0.000000	0.000000	0.797402	0.111261	-0.292611	0.000000	1.000000	4.000000	12.000000	0.000000
21936.360461	0.016276	0.548526	0.247365	84.852158	-90.883652	-60.701504	4.546744	0.000000	-2.080172	0.000000	0.000000	0.000000	0.797402	0.111261	-0.292611	0.000000	1.000000	4.000000	12.000000	0.000000
21936.363794	0.016276	0.548526	0.247365	84.852158	-90.883652	-60.701504	4.546744	0.000000	-2.080172	0.000000	0.000000	0.000000	0.797402	0.111261	-0.292611	0.000000	1.000000	4.000000	12.000000	0.000000
21936.367128	0.019293	0.548951	0.246345	83.864059	-85.838486	-56.079868	4.525018	0.000000	-2.127018	0.000000	0.000000	0.000000	0.905248	0.127536	-0.306070	0.000000	1.000000	4.000000	12.000000	0.000000
21936.370461	0.019293	0.548951	0.246345	83.864059	-85.838486	-56.079868	4.525018	0.000000	-2.127018	0.000000	0.000000	0.000000	0.905248	0.127536	-0.306070	0.000000	1.000000	4.000000	12.000000	0.000000
21936.373794	0.019293	0.548951	0.246345	83.864059	-85.838486	-56.079868	4.525018	0.000000	-2.127018	0.000000	0.000000	0.000000	0.905248	0.127536	-0.306070	0.000000	1.000000	4.000000	12.000000	0.000000
21936.377128	0.022368	0.549409	0.245272	83.183464	-81.812340	-51.880123	4.500122	0.000000	-2.179198	0.000000	0.000000	0.000000	0.922339	0.137353	-0.322036	0.000000	1.000000	4.000000	12.000000	0.000000
21936.380461	0.022368	0.549409	0.245272	83.183464	-81.812340	-51.880123	4.500122	0.000000	-2.179198	0.000000	0.000000	0.000000	0.922339	0.137353	-0.322036	0.000000	1.000000	4.000000	12.000000	0.000000
21936.383794	0.022368	0.549409	0.245272	83.183464	-81.812340	-51.880123	4.500122	0.000000	-2.179198	0.000000	0.000000	0.000000	0.922339	0.137353	-0.322036	0.000000	1.000000	4.000000	12.000000	0.000000
21936.387128	0.025396	0.549831	0.244077	82.635956	-78.538490	-48.317307	4.474090	0.000000	-2.232157	0.000000	0.000000	0.000000	0.908434	0.126715	-0.358448	0.000000	0.000000	4.000000	12.000000	0.000000
21936.390461	0.025396	0.549831	0.244077	82.635956	-78.538490	-48.317307	4.474090	0.000000	-2.232157	0.000000	0.000000	0.000000	0.908434	0.126715	-0.358448	0.000000	0.000000	4.000000	12.000000	0.000000
21936.393794	0.025396	0.549831	0.244077	82.635956	-78.538490	-48.317307	4.474090	0.000000	-2.232157	0.000000	0.000000	0.000000	0.908434	0.126715	-0.358448	0.000000	0.000000	4.000000	12.000000	0.000000
21936.397128	0.028446	0.550269	0.242847	82.088577	-75.803238	-45.660404	4.447397	0.000000	-2.284878	0.000000	0.000000	0.000000	0.915150	0.131239	-0.368964	0.000000	0.000000	4.000000	12.000000	0.000000
21936.400461	0.028446	0.550269	0.242847	82.088577	-75.803238	-45.660404	4.447397	0.000000	-2.284878	0.000000	0.000000	0.000000	0.915150	0.131239	-0.368964	0.000000	0.000000	4.000000	12.000000	0.000000
21936.403794	0.028446	0.550269	0.242847	82.088577	-75.803238	-45.660404	4.447397	0.000000	-2.284878	0.000000	0.000000	0.000000	0.915150	0.131239	-0.368964	0.000000	0.000000	4.000000	12.000000	0.000000
21936.407128	0.031315	0.550611	0.241493	81.489822	-73.718002	-44.194077	4.419839	0.000000	-2.337739	0.000000	0.000000	0.000000	0.860694	0.102638	-0.406141	0.000000	0.000000	4.000000	12.000000	0.000000
21936.410461	0.031315	0.550611	0.241493	81.489822	-73.718002	-44.194077	4.419839	0.000000	-2.337739	0.000000	0.000000	0.000000	0.860694	0.102638	-0.406141	0.000000	0.000000	4.000000	12.000000	0.000000
21936.413794	0.031315	0.550611	0.241493	81.489822	-73.718002	-44.194077	4.419839	0.000000	-2.337739	0.000000	0.000000	0.000000	0.860694	0.102638	-0.406141	0.000000	0.000000	4.000000	12.000000	0.000000
21936.417128	0.034004	0.550921	0.240056	80.846741	-72.032730	-43.082500	4.392594	0.000000	-2.388538	0.000000	0.000000	0.000000	0.806637	0.093126	-0.431018	0.000000	0.000000	4.000000	12.000000	0.000000
21936.420461	0.034004	0.550921	0.240056	80.846741	-72.032730	-43.082500	4.392594	0.000000	-2.388538	0.000000	0.000000	0.000000	0.806637	0.093126	-0.431018	0.000000	0.000000	4.000000	12.000000	0.000000
21936.423794	0.034004	0.550921	0.240056	80.846741	-72.032730	-43.082500	4.392594	0.000000	-2.388538	0.000000	0.000000	0.000000	0.806637	0.093126	-0.431018	0.000000	0.000000	4.000000	12.000000	0.000000
21936.427128	0.036550	0.551191	0.238618	80.219177	-70.685822	-42.139053	4.365839	0.000000	-2.437098	0.000000	0.000000	0.000000	0.763779	0.081024	-0.431488	0.000000	0.000000	4.000000	12.000000	0.000000
21936.430461	0.036550	0.551191	0.238618	80.219177	-70.685822	-42.139053	4.365839	0.000000	-2.437098	0.000000	0.000000	0.000000	0.763779	0.081024	-0.431488	0.000000	0.000000	4.000000	12.000000	0.000000
21936.433794	0.036550	0.551191	0.238618	80.219177	-70.685822	-42.139053	4.365839	0.000000	-2.437098	0.000000	0.000000	0.000000	0.763779	0.081024	-0.431488	0.000000	0.000000	4.000000	12.000000	0.000000
21936.437128	0.038954	0.551383	0.237185	79.737968	-69.492889	-40.828831	4.339672	0.000000	-2.483395	0.000000	0.000000	0.000000	0.721251	0.057627	-0.429960	0.000000	0.000000	4.000000	12.000000	0.000000
21936.440461	0.038954	0.551383	0.237185	79.737968	-69.492889	-40.828831	4.339672	0.000000	-2.483395	0.000000	0.000000	0.000000	0.721251	0.057627	-0.429960	0.000000	0.000000	4.000000	12.000000	0.000000
21936.443794	0.038954	0.551383	0.237185	79.737968	-69.492889	-40.828831	4.339672	0.000000	-2.483395	0.000000	0.000000	0.000000	0.721251	0.057627	-0.429960	0.000000	0.000000	4.000000	12.000000	0.000000
21936.447128	0.041280	0.551548	0.235699	79.550873	-68.361824	-39.415260	4.314165	0.000000	-2.527445	0.000000	0.000000	0.000000	0.697728	0.049470	-0.445754	0.000000	0.000000	4.000000	12.000000	0.000000
21936.450461	0.041280	0.551548	0.235699	79.550873	-68.361824	-39.415260	4.314165	0.000000	-2.527445	0.000000	0.000000	0.000000	0.697728	0.049470	-0.445754	0.000000	0.000000	4.000000	12.000000	0.000000
21936.453794	0.041280	0.551548	0.235699	79.550873	-68.361824	-39.415260	4.314165	0.000000	-2.527445	0.000000	0.000000	0.000000	0.697728	0.049470	-0.445754	0.000000	0.000000	4.000000	12.000000	0.000000
21936.457128	0.043622	0.551639	0.234096	79.649490	-67.238632	-37.360252	4.288583	0.000000	-2.570614	0.000000	0.000000	0.000000	0.702597	0.027312	-0.480865	0.000000	0.000000	4.000000	12.000000	0.000000
21936.460461	0.043622	0.551639	0.234096	79.649490	-67.238632	-37.360252	4.288583	0.000000	-2.570614	0.000000	0.000000	0.000000	0.702597	0.027312	-0.480865	0.000000	0.000000	4.000000	12.000000	0.000000
21936.463794	0.043622	0.551639	0.234096	79.649490	-67.238632	-37.360252	4.288583	0.000000	-2.570614	0.000000	0.000000	0.000000	0.702597	0.027312	-0.480865	0.000000	0.000000	4.000000	12.000000	0.000000
21936.467128	0.045785	0.551661	0.232420	79.843010	-66.333412	-34.824703	4.261839	0.000000	-2.614712	0.000000	0.000000	0.000000	0.648748	0.006544	-0.502797	0.000000	0.000000	4.000000	12.000000	0.000000
21936.470461	0.045785	0.551661	0.232420	79.843010	-66.333412	-34.824703	4.261839	0.000000	-2.614712	0.000000	0.000000	0.000000	0.648748	0.006544	-0.502797	0.000000	0.000000	4.000000	12.000000	0.000000
21936.473794	0.045785	0.551661	0.232420	79.843010	-66.333412	-34.824703	4.261839	0.000000	-2.614712	0.000000	0.000000	0.000000	0.648748	0.006544	-0.502797	0.000000	0.000000	4.000000	12.000000	0.000000
21936.477128	0.047859	0.551638	0.230564	80.066849	-65.748505	-32.422916	4.235711	0.000000	-2.656832	0.000000	0.000000	0.000000	0.622283	-0.006849	-0.556868	0.000000	0.000000	4.000000	12.000000	0.000000
21936.480461	0.047859	0.551638	0.230564	80.066849	-65.748505	-32.422916	4.235711	0.000000	-2.656832	0.000000	0.000000	0.000000	0.622283	-0.006849	-0.556868	0.000000	0.000000	4.000000	12.000000	0.000000
21936.483794	0.047859	0.551638	0.230564	80.066849	-65.748505	-32.422916	4.235711	0.000000	-2.656832	0.000000	0.000000	0.000000	0.622283	-0.006849	-0.556868	0.000000	0.000000	4.000000	12.000000	0.000000
21936.487128	0.049937	0.551562	0.228455	80.333115	-65.552826	-30.776663	4.208886	0.000000	-2.699125	0.000000	0.000000	0.000000	0.623316	-0.022980	-0.632658	0.000000	0.000000	4.000000	12.000000	0.000000
21936.490461	0.049937	0.551562	0.228455	80.333115	-65.552826	-30.776663	4.208886	0.000000	-2.699125	0.000000	0.000000	0.000000	0.623316	-0.022980	-0.632658	0.000000	0.000000	4.000000	12.000000	0.000000
21936.493794	0.049937	0.551562	0.228455	80.333115	-65.552826	-30.776663	4.208886	0.000000	-2.699125	0.000000	0.000000	0.000000	0.623316	-0.022980	-0.632658	0.000000	0.000000	4.000000	12.000000	0.000000
21936.497128	0.051944	0.551438	0.226013	80.721741	-65.647308	-29.875429	4.180131	0.000000	-2.743447	0.000000	0.000000	0.000000	0.602121	-0.036971	-0.732771	0.000000	0.000000	4.000000	12.000000	0.000000
21936.500461	0.051944	0.551438	0.226013	80.721741	-65.647308	-29.875429	4.180131	0.000000	-2.743447	0.000000	0.000000	0.000000	0.602121	-0.036971	-0.732771	0.000000	0.000000	4.000000	12.000000	0.000000
21936.503794	0.051944	0.551438	0.226013	80.721741	-65.647308	-29.875429	4.180131	0.000000	-2.743447	0.000000	0.000000	0.000000	0.602121	-0.036971	-0.732771	0.000000	0.000000	4.000000	12.000000	0.000000
21936.507128	0.054036	0.551321	0.223196	81.273277	-66.004494	-29.477341	4.149471	0.000000	-2.789605	0.000000	0.000000	0.000000	0.627862	-0.035076	-0.844986	0.000000	0.000000	4.000000	12.000000	0.000000
21936.510461	0.054036	0.551321	0.223196	81.273277	-66.004494	-29.477341	4.149471	0.000000	-2.789605	0.000000	0.000000	0.000000	0.627862	-0.035076	-0.844986	0.000000	0.000000	4.000000	12.000000	0.000000
21936.513794	0.054036	0.551321	0.223196	81.273277	-66.004494	-29.477341	4.149471	0.000000	-2.789605	0.000000	0.000000	0.000000	0.627862	-0.035076	-0.844986	0.000000	0.000000	4.000000	12.000000	0.000000
21936.517128	0.056172	0.551237	0.219932	81.956161	-66.480667	-29.235723	4.115130	0.000000	-2.840018	0.000000	0.000000	0.000000	0.640508	-0.025298	-0.979263	0.000000	0.000000	4.000000	12.000000	0.000000
21936.520461	0.056172	0.551237	0.219932	81.956161	-66.480667	-29.235723	4.115130	0.000000	-2.840018	0.000000	0.000000	0.000000	0.640508	-0.025298	-0.979263	0.000000	0.000000	4.000000	12.000000	0.000000
21936.523794	0.056172	0.551237	0.219932	81.956161	-66.480667	-29.235723	4.115130	0.000000	-2.840018	0.000000	0.000000	0.000000	0.640508	-0.025298	-0.979263	0.000000	0.000000	4.000000	12.000000	0.000000
21936.527128	0.058110	0.551132	0.216139	82.694969	-67.274117	-29.392500	4.076740	0.000000	-2.894856	0.000000	0.000000	0.000000	0.581636	-0.031599	-1.137911	0.000000	0.000000	4.000000	12.000000	0.000000
21936.530461	0.058110	0.551132	0.216139	82.694969	-67.274117	-29.392500	4.076740	0.000000	-2.894856	0.000000	0.000000	0.000000	0.581636	-0.031599	-1.137911	0.000000	0.000000	4.000000	12.000000	0.000000
21936.533794	0.058110	0.551132	0.216139	82.694969	-67.274117	-29.392500	4.076740	0.000000	-2.894856	0.000000	0.000000	0.000000	0.581636	-0.031599	-1.137911	0.000000	0.000000	4.000000	12.000000	0.000000
21936.537128	0.059850	0.551023	0.211823	83.433258	-68.641457	-29.807085	4.035507	0.000000	-2.952064	0.000000	0.000000	0.000000	0.521923	-0.032632	-1.294827	0.000000	0.000000	4.000000	12.000000	0.000000
21936.540461	0.059850	0.551023	0.211823	83.433258	-68.641457	-29.807085	4.035507	0.000000	-2.952064	0.000000	0.000000	0.000000	0.521923	-0.032632	-1.294827	0.000000	0.000000	4.000000	12.000000	0.000000
21936.543794	0.059850	0.551023	0.211823	83.433258	-68.641457	-29.807085	4.035507	0.000000	-2.952064	0.000000	0.000000	0.000000	0.521923	-0.032632	-1.294827	0.000000	0.000000	4.000000	12.000000	0.000000
21936.547128	0.061383	0.550881	0.206927	84.134583	-70.854233	-30.786238	3.991091	0.000000	-3.011842	0.000000	0.000000	0.000000	0.459837	-0.042461	-1.468730	0.000000	0.000000	4.000000	12.000000	0.000000
21936.550461	0.061383	0.550881	0.206927	84.134583	-70.854233	-30.786238	3.991091	0.000000	-3.011842	0.000000	0.000000	0.000000	0.459837	-0.042461	-1.468730	0.000000	0.000000	4.000000	12.000000	0.000000
21936.553794	0.061383	0.550881	0.206927	84.134583	-70.854233	-30.786238	3.991091	0.000000	-3.011842	0.000000	0.000000	0.000000	0.459837	-0.042461	-1.468730	0.000000	0.000000	4.000000	12.000000	0.000000
21936.557128	0.062736	0.550739	0.201431	84.817223	-74.120918	-33.034454	3.942697	0.000000	-3.074922	0.000000	0.000000	0.000000	0.405889	-0.042748	-1.648596	0.000000	0.000000	4.000000	12.000000	0.000000
21936.560461	0.062736	0.550739	0.201431	84.817223	-74.120918	-33.034454	3.942697	0.000000	-3.074922	0.000000	0.000000	0.000000	0.405889	-0.042748	-1.648596	0.000000	0.000000	4.000000	12.000000	0.000000
21936.563794	0.062736	0.550739	0.201431	84.817223	-74.120918	-33.034454	3.942697	0.000000	-3.074922	0.000000	0.000000	0.000000	0.405889	-0.042748	-1.648596	0.000000	0.000000	4.000000	12.000000	0.000000
21936.567128	0.063945	0.550512	0.195418	85.471085	-76.977974	-35.142147	3.889318	0.000000	-3.142166	0.000000	0.000000	0.000000	0.362845	-0.068035	-1.804132	0.000000	0.000000	4.000000	12.000000	0.000000
21936.570461	0.063945	0.550512	0.195418	85.471085	-76.977974	-35.142147	3.889318	0.000000	-3.142166	0.000000	0.000000	0.000000	0.362845	-0.068035	-1.804132	0.000000	0.000000	4.000000	12.000000	0.000000
21936.573794	0.063945	0.550512	0.195418	85.471085	-76.977974	-35.142147	3.889318	0.000000	-3.142166	0.000000	0.000000	0.000000	0.362845	-0.068035	-1.804132	0.000000	0.000000	4.000000	12.000000	0.000000
21936.577128	0.065049	0.550268	0.188982	86.102730	-75.150879	-32.677261	3.830509	0.000000	-3.213598	0.000000	0.000000	0.000000	0.331241	-0.073221	-1.930612	0.000000	0.000000	4.000000	12.000000	0.000000
21936.580461	0.065049	0.550268	0.188982	86.102730	-75.150879	-32.677261	3.830509	0.000000	-3.213598	0.000000	0.000000	0.000000	0.331241	-0.073221	-1.930612	0.000000	0.000000	4.000000	12.000000	0.000000
21936.583794	0.065049	0.550268	0.188982	86.102730	-75.150879	-32.677261	3.830509	0.000000	-3.213598	0.000000	0.000000	0.000000	0.331241	-0.073221	-1.930612	0.000000	0.000000	4.000000	12.000000	0.000000
21936.587128	0.066116	0.550018	0.182213	86.683533	-66.149033	-23.207951	3.765944	0.000000	-3.289021	0.000000	0.000000	0.000000	0.320011	-0.075143	-2.030674	0.000000	0.000000	4.000000	12.000000	0.000000
21936.590461	0.066116	0.550018	0.182213	86.683533	-66.149033	-23.207951	3.765944	0.000000	-3.289021	0.000000	0.000000	0.000000	0.320011	-0.075143	-2.030674	0.000000	0.000000	4.000000	12.000000	0.000000
21936.593794	0.066116	0.550018	0.182213	86.683533	-66.149033	-23.207951	3.765944	0.000000	-3.289021	0.000000	0.000000	0.000000	0.320011	-0.075143	-2.030674	0.000000	0.000000	4.000000	12.000000	0.000000
21936.597128	0.067066	0.549736	0.174970	87.123695	-51.148865	-7.570111	3.694978	0.000000	-3.368552	0.000000	0.000000	0.000000	0.285000	-0.084362	-2.172885	0.000000	0.000000	4.000000	12.000000	0.000000
21936.600461	0.067066	0.549736	0.174970	87.123695	-51.148865	-7.570111	3.694978	0.000000	-3.368552	0.000000	0.000000	0.000000	0.285000	-0.084362	-2.172885	0.000000	0.000000	4.000000	12.000000	0.000000
21936.603794	0.067066	0.549736	0.174970	87.123695	-51.148865	-7.570111	3.694978	0.000000	-3.368552	0.000000	0.000000	0.000000	0.285000	-0.084362	-2.172885	0.000000	0.000000	4.000000	12.000000	0.000000
21936.607128	0.067811	0.549390	0.167292	87.322121	-32.135834	12.427599	3.616273	0.000000	-3.452907	0.000000	0.000000	0.000000	0.223409	-0.103837	-2.303459	0.000000	0.000000	4.000000	12.000000	0.000000
21936.610461	0.067811	0.549390	0.167292	87.322121	-32.135834	12.427599	3.616273	0.000000	-3.452907	0.000000	0.000000	0.000000	0.223409	-0.103837	-2.303459	0.000000	0.000000	4.000000	12.000000	0.000000
21936.613794	0.067811	0.549390	0.167292	87.322121	-32.135834	12.427599	3.616273	0.000000	-3.452907	0.000000	0.000000	0.000000	0.223409	-0.103837	-2.303459	0.000000	0.000000	4.000000	12.000000	0.000000
21936.617128	0.068406	0.549024	0.159137	87.223427	-13.519998	32.196854	3.530059	0.000000	-3.541000	0.000000	0.000000	0.000000	0.178478	-0.110027	-2.446646	0.000000	0.000000	4.000000	12.000000	0.000000
21936.620461	0.068406	0.549024	0.159137	87.223427	-13.519998	32.196854	3.530059	0.000000	-3.541000	0.000000	0.000000	0.000000	0.178478	-0.110027	-2.446646	0.000000	0.000000	4.000000	12.000000	0.000000
21936.623794	0.068406	0.549024	0.159137	87.223427	-13.519998	32.196854	3.530059	0.000000	-3.541000	0.000000	0.000000	0.000000	0.178478	-0.110027	-2.446646	0.000000	0.000000	4.000000	12.000000	0.000000
21936.627128	0.068824	0.548602	0.150537	86.900101	1.038754	47.572632	3.434109	0.000000	-3.634130	0.000000	0.000000	0.000000	0.125546	-0.126547	-2.579908	0.000000	0.000000	4.000000	12.000000	0.000000
21936.630461	0.068824	0.548602	0.150537	86.900101	1.038754	47.572632	3.434109	0.000000	-3.634130	0.000000	0.000000	0.000000	0.125546	-0.126547	-2.579908	0.000000	0.000000	4.000000	12.000000	0.000000
21936.633794	0.068824	0.548602	0.150537	86.900101	1.038754	47.572632	3.434109	0.000000	-3.634130	0.000000	0.000000	0.000000	0.125546	-0.126547	-2.579908	0.000000	0.000000	4.000000	12.000000	0.000000
21936.637128	0.069070	0.548126	0.141520	86.412857	11.529490	58.566925	3.327632	0.000000	-3.731871	0.000000	0.000000	0.000000	0.073694	-0.142860	-2.705276	0.000000	0.000000	4.000000	12.000000	0.000000
21936.640461	0.069070	0.548126	0.141520	86.412857	11.529490	58.566925	3.327632	0.000000	-3.731871	0.000000	0.000000	0.000000	0.073694	-0.142860	-2.705276	0.000000	0.000000	4.000000	12.000000	0.000000
21936.643794	0.069070	0.548126	0.141520	86.412857	11.529490	58.566925	3.327632	0.000000	-3.731871	0.000000	0.000000	0.000000	0.073694	-0.142860	-2.705276	0.000000	0.000000	4.000000	12.000000	0.000000
21936.647128	0.069156	0.547607	0.132186	85.735245	18.910913	66.643883	3.209319	0.000000	-3.834094	0.000000	0.000000	0.000000	0.025756	-0.155498	-2.800122	0.000000	0.000000	4.000000	12.000000	0.000000
21936.650461	0.069156	0.547607	0.132186	85.735245	18.910913	66.643883	3.209319	0.000000	-3.834094	0.000000	0.000000	0.000000	0.025756	-0.155498	-2.800122	0.000000	0.000000	4.000000	12.000000	0.000000
21936.653794	0.069156	0.547607	0.132186	85.735245	18.910913	66.643883	3.209319	0.000000	-3.834094	0.000000	0.000000	0.000000	0.025756	-0.155498	-2.800122	0.000000	0.000000	4.000000	12.000000	0.000000
21936.657128	0.069128	0.547098	0.122672	84.831650	23.558792	72.427643	3.078696	0.000000	-3.939750	0.000000	0.000000	0.000000	-0.008331	-0.152785	-2.854158	0.000000	0.000000	4.000000	12.000000	0.000000
21936.660461	0.069128	0.547098	0.122672	84.831650	23.558792	72.427643	3.078696	0.000000	-3.939750	0.000000	0.000000	0.000000	-0.008331	-0.152785	-2.854158	0.000000	0.000000	4.000000	12.000000	0.000000
21936.663794	0.069128	0.547098	0.122672	84.831650	23.558792	72.427643	3.078696	0.000000	-3.939750	0.000000	0.000000	0.000000	-0.008331	-0.152785	-2.854158	0.000000	0.000000	4.000000	12.000000	0.000000
21936.667128	0.069003	0.546661	0.113103	83.702721	25.871197	75.958618	2.935687	0.000000	-4.047436	0.000000	0.000000	0.000000	-0.037398	-0.130963	-2.870754	0.000000	0.000000	4.000000	12.000000	0.000000
21936.670461	0.069003	0.546661	0.113103	83.702721	25.871197	75.958618	2.935687	0.000000	-4.047436	0.000000	0.000000	0.000000	-0.037398	-0.130963	-2.870754	0.000000	0.000000	4.000000	12.000000	0.000000
21936.673794	0.069003	0.546661	0.113103	83.702721	25.871197	75.958618	2.935687	0.000000	-4.047436	0.000000	0.000000	0.000000	-0.037398	-0.130963	-2.870754	0.000000	0.000000	4.000000	12.000000	0.000000
21936.677128	0.068845	0.546286	0.103535	82.441811	26.773249	77.651642	2.780881	0.000000	-4.155322	0.000000	0.000000	0.000000	-0.047427	-0.112555	-2.870170	0.000000	0.000000	4.000000	12.000000	0.000000
21936.680461	0.068845	0.546286	0.103535	82.441811	26.773249	77.651642	2.780881	0.000000	-4.155322	0.000000	0.000000	0.000000	-0.047427	-0.112555	-2.870170	0.000000	0.000000	4.000000	12.000000	0.000000
21936.683794	0.068845	0.546286	0.103535	82.441811	26.773249	77.651642	2.780881	0.000000	-4.155322	0.000000	0.000000	0.000000	-0.047427	-0.112555	-2.870170	0.000000	0.000000	4.000000	12.000000	0.000000
21936.687128	0.068557	0.545993	0.094044	81.164223	27.024673	78.620560	2.613722	0.000000	-4.262447	0.000000	0.000000	0.000000	-0.086572	-0.087919	-2.847319	0.000000	0.000000	4.000000	12.000000	0.000000
21936.690461	0.068557	0.545993	0.094044	81.164223	27.024673	78.620560	2.613722	0.000000	-4.262447	0.000000	0.000000	0.000000	-0.086572	-0.087919	-2.847319	0.000000	0.000000	4.000000	12.000000	0.000000
21936.693794	0.068557	0.545993	0.094044	81.164223	27.024673	78.620560	2.613722	0.000000	-4.262447	0.000000	0.000000	0.000000	-0.086572	-0.087919	-2.847319	0.000000	0.000000	4.000000	12.000000	0.000000
21936.697128	0.068039	0.545790	0.084628	79.944977	26.889582	79.237259	2.436165	0.000000	-4.366360	0.000000	0.000000	0.000000	-0.155428	-0.060933	-2.825047	0.000000	0.000000	4.000000	12.000000	0.000000
21936.700461	0.068039	0.545790	0.084628	79.944977	26.889582	79.237259	2.436165	0.000000	-4.366360	0.000000	0.000000	0.000000	-0.155428	-0.060933	-2.825047	0.000000	0.000000	4.000000	12.000000	0.000000
21936.703794	0.068039	0.545790	0.084628	79.944977	26.889582	79.237259	2.436165	0.000000	-4.366360	0.000000	0.000000	0.000000	-0.155428	-0.060933	-2.825047	0.000000	0.000000	4.000000	12.000000	0.000000
21936.707128	0.067255	0.545631	0.075324	78.768822	26.494667	79.523926	2.248991	0.000000	-4.465651	0.000000	0.000000	0.000000	-0.234925	-0.047546	-2.791073	0.000000	0.000000	4.000000	12.000000	0.000000
21936.710461	0.067255	0.545631	0.075324	78.768822	26.494667	79.523926	2.248991	0.000000	-4.465651	0.000000	0.000000	0.000000	-0.234925	-0.047546	-2.791073	0.000000	0.000000	4.000000	12.000000	0.000000
21936.713794	0.067255	0.545631	0.075324	78.768822	26.494667	79.523926	2.248991	0.000000	-4.465651	0.000000	0.000000	0.000000	-0.234925	-0.047546	-2.791073	0.000000	0.000000	4.000000	12.000000	0.000000
21936.717128	0.066170	0.545498	0.066128	77.653313	25.986794	79.651367	2.053162	0.000000	-4.559005	0.000000	0.000000	0.000000	-0.325712	-0.040118	-2.758818	0.000000	0.000000	4.000000	12.000000	0.000000
21936.720461	0.066170	0.545498	0.066128	77.653313	25.986794	79.651367	2.053162	0.000000	-4.559005	0.000000	0.000000	0.000000	-0.325712	-0.040118	-2.758818	0.000000	0.000000	4.000000	12.000000	0.000000
21936.723794	0.066170	0.545498	0.066128	77.653313	25.986794	79.651367	2.053162	0.000000	-4.559005	0.000000	0.000000	0.000000	-0.325712	-0.040118	-2.758818	0.000000	0.000000	4.000000	12.000000	0.000000
21936.727128	0.064819	0.545398	0.057018	76.582153	25.480160	79.836716	1.848758	0.000000	-4.645653	0.000000	0.000000	0.000000	-0.405079	-0.029912	-2.733011	0.000000	0.000000	4.000000	12.000000	0.000000
21936.730461	0.064819	0.545398	0.057018	76.582153	25.480160	79.836716	1.848758	0.000000	-4.645653	0.000000	0.000000	0.000000	-0.405079	-0.029912	-2.733011	0.000000	0.000000	4.000000	12.000000	0.000000
21936.733794	0.064819	0.545398	0.057018	76.582153	25.480160	79.836716	1.848758	0.000000	-4.645653	0.000000	0.000000	0.000000	-0.405079	-0.029912	-2.733011	0.000000	0.000000	4.000000	12.000000	0.000000
21936.737128	0.063223	0.545292	0.048024	75.574951	25.049219	80.154289	1.634657	0.000000	-4.725241	0.000000	0.000000	0.000000	-0.478967	-0.031875	-2.698107	0.000000	0.000000	4.000000	12.000000	0.000000
21936.740461	0.063223	0.545292	0.048024	75.574951	25.049219	80.154289	1.634657	0.000000	-4.725241	0.000000	0.000000	0.000000	-0.478967	-0.031875	-2.698107	0.000000	0.000000	4.000000	12.000000	0.000000
21936.743794	0.063223	0.545292	0.048024	75.574951	25.049219	80.154289	1.634657	0.000000	-4.725241	0.000000	0.000000	0.000000	-0.478967	-0.031875	-2.698107	0.000000	0.000000	4.000000	12.000000	0.000000
21936.747128	0.061432	0.545255	0.039259	74.703667	24.710533	80.589607	1.411305	0.000000	-4.796688	0.000000	0.000000	0.000000	-0.537260	-0.010942	-2.629521	0.000000	0.000000	4.000000	12.000000	0.000000
21936.750461	0.061432	0.545255	0.039259	74.703667	24.710533	80.589607	1.411305	0.000000	-4.796688	0.000000	0.000000	0.000000	-0.537260	-0.010942	-2.629521	0.000000	0.000000	4.000000	12.000000	0.000000
21936.753794	0.061432	0.545255	0.039259	74.703667	24.710533	80.589607	1.411305	0.000000	-4.796688	0.000000	0.000000	0.000000	-0.537260	-0.010942	-2.629521	0.000000	0.000000	4.000000	12.000000	0.000000
21936.757128	0.059315	0.545307	0.030699	74.062607	24.526075	81.156609	1.181528	0.000000	-4.858394	0.000000	0.000000	0.000000	-0.635129	0.015529	-2.567958	0.000000	0.000000	4.000000	12.000000	0.000000
21936.760461	0.059315	0.545307	0.030699	74.062607	24.526075	81.156609	1.181528	0.000000	-4.858394	0.000000	0.000000	0.000000	-0.635129	0.015529	-2.567958	0.000000	0.000000	4.000000	12.000000	0.000000
21936.763794	0.059315	0.545307	0.030699	74.062607	24.526075	81.156609	1.181528	0.000000	-4.858394	0.000000	0.000000	0.000000	-0.635129	0.015529	-2.567958	0.000000	0.000000	4.000000	12.000000	0.000000
21936.767128	0.056859	0.545493	0.022471	73.653915	24.422937	81.745361	0.946074	0.000000	-4.909678	0.000000	0.000000	0.000000	-0.736664	0.055892	-2.468594	0.000000	0.000000	4.000000	12.000000	0.000000
21936.770461	0.056859	0.545493	0.022471	73.653915	24.422937	81.745361	0.946074	0.000000	-4.909678	0.000000	0.000000	0.000000	-0.736664	0.055892	-2.468594	0.000000	0.000000	4.000000	12.000000	0.000000
21936.773794	0.056859	0.545493	0.022471	73.653915	24.422937	81.745361	0.946074	0.000000	-4.909678	0.000000	0.000000	0.000000	-0.736664	0.055892	-2.468594	0.000000	0.000000	4.000000	12.000000	0.000000
21936.777128	0.054031	0.545861	0.014703	73.368805	24.290560	82.275841	0.709029	0.000000	-4.949472	0.000000	0.000000	0.000000	-0.848406	0.110389	-2.330348	0.000000	0.000000	4.000000	12.000000	0.000000
21936.780461	0.054031	0.545861	0.014703	73.368805	24.290560	82.275841	0.709029	0.000000	-4.949472	0.000000	0.000000	0.000000	-0.848406	0.110389	-2.330348	0.000000	0.000000	4.000000	12.000000	0.000000
21936.783794	0.054031	0.545861	0.014703	73.368805	24.290560	82.275841	0.709029	0.000000	-4.949472	0.000000	0.000000	0.000000	-0.848406	0.110389	-2.330348	0.000000	0.000000	4.000000	12.000000	0.000000
21936.787128	0.050827	0.546368	0.007386	73.122955	24.164488	82.867905	0.475108	0.000000	-4.977376	0.000000	0.000000	0.000000	-0.961406	0.151966	-2.194899	0.000000	0.000000	4.000000	12.000000	0.000000
21936.790461	0.050827	0.546368	0.007386	73.122955	24.164488	82.867905	0.475108	0.000000	-4.977376	0.000000	0.000000	0.000000	-0.961406	0.151966	-2.194899	0.000000	0.000000	4.000000	12.000000	0.000000
21936.793794	0.050827	0.546368	0.007386	73.122955	24.164488	82.867905	0.475108	0.000000	-4.977376	0.000000	0.000000	0.000000	-0.961406	0.151966	-2.194899	0.000000	0.000000	4.000000	12.000000	0.000000
21936.797128	0.047266	0.546955	0.000554	72.864670	24.178026	83.762466	0.244574	0.000000	-4.994015	0.000000	0.000000	0.000000	-1.068086	0.176286	-2.049725	0.000000	0.000000	4.000000	12.000000	0.000000
21936.800461	0.047266	0.546955	0.000554	72.864670	24.178026	83.762466	0.244574	0.000000	-4.994015	0.000000	0.000000	0.000000	-1.068086	0.176286	-2.049725	0.000000	0.000000	4.000000	12.000000	0.000000
21936.803794	0.047266	0.546955	0.000554	72.864670	24.178026	83.762466	0.244574	0.000000	-4.994015	0.000000	0.000000	0.000000	-1.068086	0.176286	-2.049725	0.000000	0.000000	4.000000	12.000000	0.000000
21936.807128	0.043415	0.547587	-0.005947	72.595451	24.418419	85.098022	0.018812	0.000000	-4.999964	0.000000	0.000000	0.000000	-1.155448	0.189599	-1.950405	0.000000	0.000000	4.000000	12.000000	0.000000
21936.810461	0.043415	0.547587	-0.005947	72.595451	24.418419	85.098022	0.018812	0.000000	-4.999964	0.000000	0.000000	0.000000	-1.155448	0.189599	-1.950405	0.000000	0.000000	4.000000	12.000000	0.000000
21936.813794	0.043415	0.547587	-0.005947	72.595451	24.418419	85.098022	0.018812	0.000000	-4.999964	0.000000	0.000000	0.000000	-1.155448	0.189599	-1.950405	0.000000	0.000000	4.000000	12.000000	0.000000
21936.817128	0.039286	0.548259	-0.012098	72.324242	24.907322	86.887550	-0.207167	0.000000	-4.995706	0.000000	0.000000	0.000000	-1.238685	0.201620	-1.845088	0.000000	0.000000	4.000000	12.000000	0.000000
21936.820461	0.039286	0.548259	-0.012098	72.324242	24.907322	86.887550	-0.207167	0.000000	-4.995706	0.000000	0.000000	0.000000	-1.238685	0.201620	-1.845088	0.000000	0.000000	4.000000	12.000000	0.000000
21936.823794	0.039286	0.548259	-0.012098	72.324242	24.907322	86.887550	-0.207167	0.000000	-4.995706	0.000000	0.000000	0.000000	-1.238685	0.201620	-1.845088	0.000000	0.000000	4.000000	12.000000	0.000000
21936.827128	0.034845	0.549008	-0.017927	72.070839	25.457909	87.949776	-0.432642	0.000000	-4.981247	0.000000	0.000000	0.000000	-1.332366	0.224513	-1.748682	0.000000	0.000000	4.000000	12.000000	0.000000
21936.830461	0.034845	0.549008	-0.017927	72.070839	25.457909	87.949776	-0.432642	0.000000	-4.981247	0.000000	0.000000	0.000000	-1.332366	0.224513	-1.748682	0.000000	0.000000	4.000000	12.000000	0.000000
21936.833794	0.034845	0.549008	-0.017927	72.070839	25.457909	87.949776	-0.432642	0.000000	-4.981247	0.000000	0.000000	0.000000	-1.332366	0.224513	-1.748682	0.000000	0.000000	4.000000	12.000000	0.000000
21936.837128	0.030169	0.549854	-0.023360	71.850067	25.956934	87.843330	-0.658912	0.000000	-4.956394	0.000000	0.000000	0.000000	-1.402875	0.253742	-1.630141	0.000000	0.000000	4.000000	12.000000	0.000000
21936.840461	0.030169	0.549854	-0.023360	71.850067	25.956934	87.843330	-0.658912	0.000000	-4.956394	0.000000	0.000000	0.000000	-1.402875	0.253742	-1.630141	0.000000	0.000000	4.000000	12.000000	0.000000
21936.843794	0.030169	0.549854	-0.023360	71.850067	25.956934	87.843330	-0.658912	0.000000	-4.956394	0.000000	0.000000	0.000000	-1.402875	0.253742	-1.630141	0.000000	0.000000	4.000000	12.000000	0.000000
21936.847128	0.024994	0.550785	-0.028408	71.652550	26.409504	87.888115	-0.883200	0.000000	-4.921378	0.000000	0.000000	0.000000	-1.552298	0.279424	-1.514183	0.000000	0.000000	4.000000	12.000000	0.000000
21936.850461	0.024994	0.550785	-0.028408	71.652550	26.409504	87.888115	-0.883200	0.000000	-4.921378	0.000000	0.000000	0.000000	-1.552298	0.279424	-1.514183	0.000000	0.000000	4.000000	12.000000	0.000000
21936.853794	0.024994	0.550785	-0.028408	71.652550	26.409504	87.888115	-0.883200	0.000000	-4.921378	0.000000	0.000000	0.000000	-1.552298	0.279424	-1.514183	0.000000	0.000000	4.000000	12.000000	0.000000
21936.857128	0.019298	0.551829	-0.032931	71.446121	26.773537	88.233025	-1.108098	0.000000	-4.875666	0.000000	0.000000	0.000000	-1.708776	0.313138	-1.356881	0.000000	0.000000	4.000000	12.000000	0.000000
21936.860461	0.019298	0.551829	-0.032931	71.446121	26.773537	88.233025	-1.108098	0.000000	-4.875666	0.000000	0.000000	0.000000	-1.708776	0.313138	-1.356881	0.000000	0.000000	4.000000	12.000000	0.000000
21936.863794	0.019298	0.551829	-0.032931	71.446121	26.773537	88.233025	-1.108098	0.000000	-4.875666	0.000000	0.000000	0.000000	-1.708776	0.313138	-1.356881	0.000000	0.000000	4.000000	12.000000	0.000000
21936.867128	0.013222	0.552970	-0.036948	71.184509	26.999372	88.196434	-1.330420	0.000000	-4.819749	0.000000	0.000000	0.000000	-1.822962	0.342370	-1.205229	0.000000	0.000000	4.000000	12.000000	0.000000
21936.870461	0.013222	0.552970	-0.036948	71.184509	26.999372	88.196434	-1.330420	0.000000	-4.819749	0.000000	0.000000	0.000000	-1.822962	0.342370	-1.205229	0.000000	0.000000	4.000000	12.000000	0.000000
21936.873794	0.013222	0.552970	-0.036948	71.184509	26.999372	88.196434	-1.330420	0.000000	-4.819749	0.000000	0.000000	0.000000	-1.822962	0.342370	-1.205229	0.000000	0.000000	4.000000	12.000000	0.000000
21936.877128	0.006856	0.554156	-0.040486	70.854446	27.187618	87.795570	-1.551158	0.000000	-4.753305	0.000000	0.000000	0.000000	-1.909762	0.355659	-1.061392	0.000000	0.000000	4.000000	12.000000	0.000000
21936.880461	0.006856	0.554156	-0.040486	70.854446	27.187618	87.795570	-1.551158	0.000000	-4.753305	0.000000	0.000000	0.000000	-1.909762	0.355659	-1.061392	0.000000	0.000000	4.000000	12.000000	0.000000
21936.883794	0.006856	0.554156	-0.040486	70.854446	27.187618	87.795570	-1.551158	0.000000	-4.753305	0.000000	0.000000	0.000000	-1.909762	0.355659	-1.061392	0.000000	0.000000	4.000000	12.000000	0.000000
21936.887128	0.000227	0.555346	-0.043614	70.558823	27.713076	87.528351	-1.771526	0.000000	-4.675649	0.000000	0.000000	0.000000	-1.988710	0.357109	-0.938537	0.000000	0.000000	4.000000	12.000000	0.000000
21936.890461	0.000227	0.555346	-0.043614	70.558823	27.713076	87.528351	-1.771526	0.000000	-4.675649	0.000000	0.000000	0.000000	-1.988710	0.357109	-0.938537	0.000000	0.000000	4.000000	12.000000	0.000000
21936.893794	0.000227	0.555346	-0.043614	70.558823	27.713076	87.528351	-1.771526	0.000000	-4.675649	0.000000	0.000000	0.000000	-1.988710	0.357109	-0.938537	0.000000	0.000000	4.000000	12.000000	0.000000
21936.897128	-0.006676	0.556376	-0.046578	70.454506	29.112715	88.531235	-1.995073	0.000000	-4.584723	0.000000	0.000000	0.000000	-2.070716	0.308843	-0.889022	0.000000	0.000000	4.000000	12.000000	0.000000
21936.900461	-0.006676	0.556376	-0.046578	70.454506	29.112715	88.531235	-1.995073	0.000000	-4.584723	0.000000	0.000000	0.000000	-2.070716	0.308843	-0.889022	0.000000	0.000000	4.000000	12.000000	0.000000
21936.903794	-0.006676	0.556376	-0.046578	70.454506	29.112715	88.531235	-1.995073	0.000000	-4.584723	0.000000	0.000000	0.000000	-2.070716	0.308843	-0.889022	0.000000	0.000000	4.000000	12.000000	0.000000
21936.907128	-0.013820	0.557311	-0.049290	70.453217	31.253813	90.557144	-2.232829	0.000000	-4.473754	0.000000	0.000000	0.000000	-2.143318	0.280660	-0.813531	0.000000	0.000000	4.000000	12.000000	0.000000
21936.910461	-0.013820	0.557311	-0.049290	70.453217	31.253813	90.557144	-2.232829	0.000000	-4.473754	0.000000	0.000000	0.000000	-2.143318	0.280660	-0.813531	0.000000	0.000000	4.000000	12.000000	0.000000
21936.913794	-0.013820	0.557311	-0.049290	70.453217	31.253813	90.557144	-2.232829	0.000000	-4.473754	0.000000	0.000000	0.000000	-2.143318	0.280660	-0.813531	0.000000	0.000000	4.000000	12.000000	0.000000
21936.917128	-0.021205	0.558192	-0.051633	70.399597	33.550613	92.538254	-2.464478	0.000000	-4.309003	0.000000	0.000000	0.000000	-2.215553	0.264215	-0.703085	0.000000	0.000000	4.000000	12.000000	0.000000
21936.920461	-0.021205	0.558192	-0.051633	70.399597	33.550613	92.538254	-2.464478	0.000000	-4.309003	0.000000	0.000000	0.000000	-2.215553	0.264215	-0.703085	0.000000	0.000000	4.000000	12.000000	0.000000
21936.923794	-0.021205	0.558192	-0.051633	70.399597	33.550613	92.538254	-2.464478	0.000000	-4.309003	0.000000	0.000000	0.000000	-2.215553	0.264215	-0.703085	0.000000	0.000000	4.000000	12.000000	0.000000
21936.927128	-0.028840	0.559063	-0.053517	70.282425	35.736656	94.154839	-2.581658	0.000000	-3.939744	0.000000	0.000000	0.000000	-2.290379	0.261401	-0.565120	0.000000	0.000000	4.000000	12.000000	0.000000
21936.930461	-0.028840	0.559063	-0.053517	70.282425	35.736656	94.154839	-2.581658	0.000000	-3.939744	0.000000	0.000000	0.000000	-2.290379	0.261401	-0.565120	0.000000	0.000000	4.000000	12.000000	0.000000
21936.933794	-0.028840	0.559063	-0.053517	70.282425	35.736656	94.154839	-2.581658	0.000000	-3.939744	0.000000	0.000000	0.000000	-2.290379	0.261401	-0.565120	0.000000	0.000000	4.000000	12.000000	0.000000
21936.937128	-0.036800	0.559893	-0.055066	70.129570	37.706020	95.796051	-2.675845	0.000000	-3.558014	0.000000	0.000000	0.000000	-2.388061	0.249071	-0.464815	0.000000	0.000000	4.000000	12.000000	0.000000
21936.940461	-0.036800	0.559893	-0.055066	70.129570	37.706020	95.796051	-2.675845	0.000000	-3.558014	0.000000	0.000000	0.000000	-2.388061	0.249071	-0.464815	0.000000	0.000000	4.000000	12.000000	0.000000
21936.943794	-0.036800	0.559893	-0.055066	70.129570	37.706020	95.796051	-2.675845	0.000000	-3.558014	0.000000	0.000000	0.000000	-2.388061	0.249071	-0.464815	0.000000	0.000000	4.000000	12.000000	0.000000
21936.947128	-0.045104	0.560743	-0.056177	69.963524	39.403419	97.535164	-2.753314	0.000000	-3.160004	0.000000	0.000000	0.000000	-2.491212	0.254737	-0.333299	0.000000	0.000000	4.000000	12.000000	0.000000
21936.950461	-0.045104	0.560743	-0.056177	69.963524	39.403419	97.535164	-2.753314	0.000000	-3.160004	0.000000	0.000000	0.000000	-2.491212	0.254737	-0.333299	0.000000	0.000000	4.000000	12.000000	0.000000
21936.953794	-0.045104	0.560743	-0.056177	69.963524	39.403419	97.535164	-2.753314	0.000000	-3.160004	0.000000	0.000000	0.000000	-2.491212	0.254737	-0.333299	0.000000	0.000000	4.000000	12.000000	0.000000
21936.957128	-0.053666	0.561581	-0.056895	69.845482	40.860512	98.423111	-2.808864	0.000000	-2.744802	0.000000	0.000000	0.000000	-2.568581	0.251641	-0.215351	0.000000	0.000000	4.000000	12.000000	0.000000
21936.960461	-0.053666	0.561581	-0.056895	69.845482	40.860512	98.423111	-2.808864	0.000000	-2.744802	0.000000	0.000000	0.000000	-2.568581	0.251641	-0.215351	0.000000	0.000000	4.000000	12.000000	0.000000
21936.963794	-0.053666	0.561581	-0.056895	69.845482	40.860512	98.423111	-2.808864	0.000000	-2.744802	0.000000	0.000000	0.000000	-2.568581	0.251641	-0.215351	0.000000	0.000000	4.000000	12.000000	0.000000
21936.967128	-0.062372	0.562446	-0.057178	69.802536	42.174801	98.834763	-2.844756	0.000000	-2.316705	0.000000	0.000000	0.000000	-2.611929	0.259292	-0.084780	0.000000	0.000000	4.000000	12.000000	0.000000
21936.970461	-0.062372	0.562446	-0.057178	69.802536	42.174801	98.834763	-2.844756	0.000000	-2.316705	0.000000	0.000000	0.000000	-2.611929	0.259292	-0.084780	0.000000	0.000000	4.000000	12.000000	0.000000
21936.973794	-0.062372	0.562446	-0.057178	69.802536	42.174801	98.834763	-2.844756	0.000000	-2.316705	0.000000	0.000000	0.000000	-2.611929	0.259292	-0.084780	0.000000	0.000000	4.000000	12.000000	0.000000
21936.977128	-0.071248	0.563365	-0.056879	69.828033	43.510075	99.355667	-2.858886	0.000000	-1.881383	0.000000	0.000000	0.000000	-2.662699	0.275714	0.089622	0.000000	0.000000	4.000000	12.000000	0.000000
21936.980461	-0.071248	0.563365	-0.056879	69.828033	43.510075	99.355667	-2.858886	0.000000	-1.881383	0.000000	0.000000	0.000000	-2.662699	0.275714	0.089622	0.000000	0.000000	4.000000	12.000000	0.000000
21936.983794	-0.071248	0.563365	-0.056879	69.828033	43.510075	99.355667	-2.858886	0.000000	-1.881383	0.000000	0.000000	0.000000	-2.662699	0.275714	0.089622	0.000000	0.000000	4.000000	12.000000	0.000000
21936.987128	-0.080178	0.564327	-0.056118	69.933205	45.165054	100.309845	-2.843949	0.000000	-1.437600	0.000000	0.000000	0.000000	-2.679114	0.288721	0.228378	0.000000	0.000000	4.000000	12.000000	0.000000
21936.990461	-0.080178	0.564327	-0.056118	69.933205	45.165054	100.309845	-2.843949	0.000000	-1.437600	0.000000	0.000000	0.000000	-2.679114	0.288721	0.228378	0.000000	0.000000	4.000000	12.000000	0.000000
21936.993794	-0.080178	0.564327	-0.056118	69.933205	45.165054	100.309845	-2.843949	0.000000	-1.437600	0.000000	0.000000	0.000000	-2.679114	0.288721	0.228378	0.000000	0.000000	4.000000	12.000000	0.000000
21936.997128	-0.089157	0.565314	-0.054815	70.027817	47.260483	101.630875	-2.805886	0.000000	-0.991081	0.000000	0.000000	0.000000	-2.693558	0.296181	0.390811	0.000000	0.000000	4.000000	12.000000	0.000000
21937.000461	-0.089157	0.565314	-0.054815	70.027817	47.260483	101.630875	-2.805886	0.000000	-0.991081	0.000000	0.000000	0.000000	-2.693558	0.296181	0.390811	0.000000	0.000000	4.000000	12.000000	0.000000
21937.003794	-0.089157	0.565314	-0.054815	70.027817	47.260483	101.630875	-2.805886	0.000000	-0.991081	0.000000	0.000000	0.000000	-2.693558	0.296181	0.390811	0.000000	0.000000	4.000000	12.000000	0.000000
21937.007128	-0.098215	0.566328	-0.052999	70.115837	49.631145	102.761314	-2.740751	0.000000	-0.542155	0.000000	0.000000	0.000000	-2.717364	0.304150	0.544875	0.000000	0.000000	4.000000	12.000000	0.000000
21937.010461	-0.098215	0.566328	-0.052999	70.115837	49.631145	102.761314	-2.740751	0.000000	-0.542155	0.000000	0.000000	0.000000	-2.717364	0.304150	0.544875	0.000000	0.000000	4.000000	12.000000	0.000000
21937.013794	-0.098215	0.566328	-0.052999	70.115837	49.631145	102.761314	-2.740751	0.000000	-0.542155	0.000000	0.000000	0.000000	-2.717364	0.304150	0.544875	0.000000	0.000000	4.000000	12.000000	0.000000
21937.017128	-0.107427	0.567317	-0.050673	70.200867	52.227562	104.073936	-2.649938	0.000000	-0.089261	0.000000	0.000000	0.000000	-2.763647	0.296728	0.697637	0.000000	0.000000	4.000000	12.000000	0.000000
21937.020461	-0.107427	0.567317	-0.050673	70.200867	52.227562	104.073936	-2.649938	0.000000	-0.089261	0.000000	0.000000	0.000000	-2.763647	0.296728	0.697637	0.000000	0.000000	4.000000	12.000000	0.000000
21937.023794	-0.107427	0.567317	-0.050673	70.200867	52.227562	104.073936	-2.649938	0.000000	-0.089261	0.000000	0.000000	0.000000	-2.763647	0.296728	0.697637	0.000000	0.000000	4.000000	12.000000	0.000000
21937.027128	-0.116705	0.568251	-0.047902	70.281151	55.072247	106.061363	-2.533665	0.000000	0.371347	0.000000	0.000000	0.000000	-2.783567	0.280064	0.831255	0.000000	0.000000	4.000000	12.000000	0.000000
21937.030461	-0.116705	0.568251	-0.047902	70.281151	55.072247	106.061363	-2.533665	0.000000	0.371347	0.000000	0.000000	0.000000	-2.783567	0.280064	0.831255	0.000000	0.000000	4.000000	12.000000	0.000000
21937.033794	-0.116705	0.568251	-0.047902	70.281151	55.072247	106.061363	-2.533665	0.000000	0.371347	0.000000	0.000000	0.000000	-2.783567	0.280064	0.831255	0.000000	0.000000	4.000000	12.000000	0.000000
21937.037128	-0.125912	0.569101	-0.044658	70.348480	58.151321	108.250252	-2.395123	0.000000	0.835275	0.000000	0.000000	0.000000	-2.762024	0.255108	0.973232	0.000000	0.000000	4.000000	12.000000	0.000000
21937.040461	-0.125912	0.569101	-0.044658	70.348480	58.151321	108.250252	-2.395123	0.000000	0.835275	0.000000	0.000000	0.000000	-2.762024	0.255108	0.973232	0.000000	0.000000	4.000000	12.000000	0.000000
21937.043794	-0.125912	0.569101	-0.044658	70.348480	58.151321	108.250252	-2.395123	0.000000	0.835275	0.000000	0.000000	0.000000	-2.762024	0.255108	0.973232	0.000000	0.000000	4.000000	12.000000	0.000000
21937.047128	-0.134911	0.569873	-0.040865	70.382645	61.401039	110.368019	-2.232918	0.000000	1.295612	0.000000	0.000000	0.000000	-2.699574	0.231623	1.137918	0.000000	0.000000	4.000000	12.000000	0.000000
21937.050461	-0.134911	0.569873	-0.040865	70.382645	61.401039	110.368019	-2.232918	0.000000	1.295612	0.000000	0.000000	0.000000	-2.699574	0.231623	1.137918	0.000000	0.000000	4.000000	12.000000	0.000000
21937.053794	-0.134911	0.569873	-0.040865	70.382645	61.401039	110.368019	-2.232918	0.000000	1.295612	0.000000	0.000000	0.000000	-2.699574	0.231623	1.137918	0.000000	0.000000	4.000000	12.000000	0.000000
21937.057128	-0.143706	0.570574	-0.036582	70.363197	64.789764	112.669144	-2.043265	0.000000	1.745540	0.000000	0.000000	0.000000	-2.638698	0.210137	1.284920	0.000000	0.000000	4.000000	12.000000	0.000000
21937.060461	-0.143706	0.570574	-0.036582	70.363197	64.789764	112.669144	-2.043265	0.000000	1.745540	0.000000	0.000000	0.000000	-2.638698	0.210137	1.284920	0.000000	0.000000	4.000000	12.000000	0.000000
21937.063794	-0.143706	0.570574	-0.036582	70.363197	64.789764	112.669144	-2.043265	0.000000	1.745540	0.000000	0.000000	0.000000	-2.638698	0.210137	1.284920	0.000000	0.000000	4.000000	12.000000	0.000000
21937.067128	-0.152327	0.571207	-0.031784	70.333000	68.137367	115.098801	-1.829111	0.000000	2.185323	0.000000	0.000000	0.000000	-2.586162	0.189967	1.439437	0.000000	0.000000	4.000000	12.000000	0.000000
21937.070461	-0.152327	0.571207	-0.031784	70.333000	68.137367	115.098801	-1.829111	0.000000	2.185323	0.000000	0.000000	0.000000	-2.586162	0.189967	1.439437	0.000000	0.000000	4.000000	12.000000	0.000000
21937.073794	-0.152327	0.571207	-0.031784	70.333000	68.137367	115.098801	-1.829111	0.000000	2.185323	0.000000	0.000000	0.000000	-2.586162	0.189967	1.439437	0.000000	0.000000	4.000000	12.000000	0.000000
21937.077128	-0.160716	0.571805	-0.026356	70.361801	71.439034	117.340591	-1.589205	0.000000	2.616351	0.000000	0.000000	0.000000	-2.516765	0.179365	1.628569	0.000000	0.000000	4.000000	12.000000	0.000000
21937.080461	-0.160716	0.571805	-0.026356	70.361801	71.439034	117.340591	-1.589205	0.000000	2.616351	0.000000	0.000000	0.000000	-2.516765	0.179365	1.628569	0.000000	0.000000	4.000000	12.000000	0.000000
21937.083794	-0.160716	0.571805	-0.026356	70.361801	71.439034	117.340591	-1.589205	0.000000	2.616351	0.000000	0.000000	0.000000	-2.516765	0.179365	1.628569	0.000000	0.000000	4.000000	12.000000	0.000000
21937.087128	-0.168855	0.572317	-0.020314	70.478821	74.760674	119.216393	-1.317777	0.000000	3.035812	0.000000	0.000000	0.000000	-2.441541	0.153567	1.812328	0.000000	0.000000	4.000000	12.000000	0.000000
21937.090461	-0.168855	0.572317	-0.020314	70.478821	74.760674	119.216393	-1.317777	0.000000	3.035812	0.000000	0.000000	0.000000	-2.441541	0.153567	1.812328	0.000000	0.000000	4.000000	12.000000	0.000000
21937.093794	-0.168855	0.572317	-0.020314	70.478821	74.760674	119.216393	-1.317777	0.000000	3.035812	0.000000	0.000000	0.000000	-2.441541	0.153567	1.812328	0.000000	0.000000	4.000000	12.000000	0.000000
21937.097128	-0.176666	0.572726	-0.013621	70.693977	78.140938	120.791664	-1.015722	0.000000	3.442735	0.000000	0.000000	0.000000	-2.343390	0.122628	2.008116	0.000000	0.000000	4.000000	12.000000	0.000000
21937.100461	-0.176666	0.572726	-0.013621	70.693977	78.140938	120.791664	-1.015722	0.000000	3.442735	0.000000	0.000000	0.000000	-2.343390	0.122628	2.008116	0.000000	0.000000	4.000000	12.000000	0.000000
21937.103794	-0.176666	0.572726	-0.013621	70.693977	78.140938	120.791664	-1.015722	0.000000	3.442735	0.000000	0.000000	0.000000	-2.343390	0.122628	2.008116	0.000000	0.000000	4.000000	12.000000	0.000000
21937.107128	-0.184137	0.573004	-0.006235	70.946213	81.611130	122.706947	-0.681036	0.000000	3.833300	0.000000	0.000000	0.000000	-2.241342	0.083676	2.215580	0.000000	0.000000	4.000000	12.000000	0.000000
21937.110461	-0.184137	0.573004	-0.006235	70.946213	81.611130	122.706947	-0.681036	0.000000	3.833300	0.000000	0.000000	0.000000	-2.241342	0.083676	2.215580	0.000000	0.000000	4.000000	12.000000	0.000000
21937.113794	-0.184137	0.573004	-0.006235	70.946213	81.611130	122.706947	-0.681036	0.000000	3.833300	0.000000	0.000000	0.000000	-2.241342	0.083676	2.215580	0.000000	0.000000	4.000000	12.000000	0.000000
21937.117128	-0.191200	0.573123	0.001760	71.167099	85.140366	125.071594	-0.311773	0.000000	4.206858	0.000000	0.000000	0.000000	-2.118996	0.035532	2.398770	0.000000	0.000000	4.000000	12.000000	0.000000
21937.120461	-0.191200	0.573123	0.001760	71.167099	85.140366	125.071594	-0.311773	0.000000	4.206858	0.000000	0.000000	0.000000	-2.118996	0.035532	2.398770	0.000000	0.000000	4.000000	12.000000	0.000000
21937.123794	-0.191200	0.573123	0.001760	71.167099	85.140366	125.071594	-0.311773	0.000000	4.206858	0.000000	0.000000	0.000000	-2.118996	0.035532	2.398770	0.000000	0.000000	4.000000	12.000000	0.000000
21937.127128	-0.197834	0.573071	0.010353	71.325104	88.754524	127.560982	0.088022	0.000000	4.560023	0.000000	0.000000	0.000000	-1.990202	-0.015507	2.577672	0.000000	0.000000	4.000000	12.000000	0.000000
21937.130461	-0.197834	0.573071	0.010353	71.325104	88.754524	127.560982	0.088022	0.000000	4.560023	0.000000	0.000000	0.000000	-1.990202	-0.015507	2.577672	0.000000	0.000000	4.000000	12.000000	0.000000
21937.133794	-0.197834	0.573071	0.010353	71.325104	88.754524	127.560982	0.088022	0.000000	4.560023	0.000000	0.000000	0.000000	-1.990202	-0.015507	2.577672	0.000000	0.000000	4.000000	12.000000	0.000000
21937.137128	-0.203942	0.572870	0.019481	71.249382	92.987556	130.515701	0.517634	0.000000	4.891724	0.000000	0.000000	0.000000	-1.832125	-0.060447	2.738356	0.000000	0.000000	4.000000	12.000000	0.000000
21937.140461	-0.203942	0.572870	0.019481	71.249382	92.987556	130.515701	0.517634	0.000000	4.891724	0.000000	0.000000	0.000000	-1.832125	-0.060447	2.738356	0.000000	0.000000	4.000000	12.000000	0.000000
21937.143794	-0.203942	0.572870	0.019481	71.249382	92.987556	130.515701	0.517634	0.000000	4.891724	0.000000	0.000000	0.000000	-1.832125	-0.060447	2.738356	0.000000	0.000000	4.000000	12.000000	0.000000
21937.147128	-0.209436	0.572472	0.028938	70.812447	98.053291	134.122528	0.921054	0.000000	4.914433	0.000000	0.000000	0.000000	-1.648404	-0.119338	2.837182	0.000000	0.000000	4.000000	12.000000	0.000000
21937.150461	-0.209436	0.572472	0.028938	70.812447	98.053291	134.122528	0.921054	0.000000	4.914433	0.000000	0.000000	0.000000	-1.648404	-0.119338	2.837182	0.000000	0.000000	4.000000	12.000000	0.000000
21937.153794	-0.209436	0.572472	0.028938	70.812447	98.053291	134.122528	0.921054	0.000000	4.914433	0.000000	0.000000	0.000000	-1.648404	-0.119338	2.837182	0.000000	0.000000	4.000000	12.000000	0.000000
21937.157128	-0.214434	0.571951	0.038853	70.209007	103.039673	137.784332	1.278199	0.000000	4.833860	0.000000	0.000000	0.000000	-1.499385	-0.156205	2.974616	0.000000	0.000000	4.000000	12.000000	0.000000
21937.160461	-0.214434	0.571951	0.038853	70.209007	103.039673	137.784332	1.278199	0.000000	4.833860	0.000000	0.000000	0.000000	-1.499385	-0.156205	2.974616	0.000000	0.000000	4.000000	12.000000	0.000000
21937.163794	-0.214434	0.571951	0.038853	70.209007	103.039673	137.784332	1.278199	0.000000	4.833860	0.000000	0.000000	0.000000	-1.499385	-0.156205	2.974616	0.000000	0.000000	4.000000	12.000000	0.000000
21937.167128	-0.218950	0.571293	0.049101	69.565147	107.820633	140.994431	1.607495	0.000000	4.734550	0.000000	0.000000	0.000000	-1.354632	-0.197417	3.074291	0.000000	0.000000	4.000000	12.000000	0.000000
21937.170461	-0.218950	0.571293	0.049101	69.565147	107.820633	140.994431	1.607495	0.000000	4.734550	0.000000	0.000000	0.000000	-1.354632	-0.197417	3.074291	0.000000	0.000000	4.000000	12.000000	0.000000
21937.173794	-0.218950	0.571293	0.049101	69.565147	107.820633	140.994431	1.607495	0.000000	4.734550	0.000000	0.000000	0.000000	-1.354632	-0.197417	3.074291	0.000000	0.000000	4.000000	12.000000	0.000000
21937.177128	-0.222948	0.570465	0.059626	68.912712	112.428230	143.773712	1.907787	0.000000	4.621726	0.000000	0.000000	0.000000	-1.199501	-0.248591	3.157433	0.000000	0.000000	4.000000	12.000000	0.000000
21937.180461	-0.222948	0.570465	0.059626	68.912712	112.428230	143.773712	1.907787	0.000000	4.621726	0.000000	0.000000	0.000000	-1.199501	-0.248591	3.157433	0.000000	0.000000	4.000000	12.000000	0.000000
21937.183794	-0.222948	0.570465	0.059626	68.912712	112.428230	143.773712	1.907787	0.000000	4.621726	0.000000	0.000000	0.000000	-1.199501	-0.248591	3.157433	0.000000	0.000000	4.000000	12.000000	0.000000
21937.187128	-0.226421	0.569510	0.070430	68.238083	116.767738	146.470474	2.181796	0.000000	4.498863	0.000000	0.000000	0.000000	-1.042016	-0.286289	3.241254	0.000000	0.000000	4.000000	12.000000	0.000000
21937.190461	-0.226421	0.569510	0.070430	68.238083	116.767738	146.470474	2.181796	0.000000	4.498863	0.000000	0.000000	0.000000	-1.042016	-0.286289	3.241254	0.000000	0.000000	4.000000	12.000000	0.000000
21937.193794	-0.226421	0.569510	0.070430	68.238083	116.767738	146.470474	2.181796	0.000000	4.498863	0.000000	0.000000	0.000000	-1.042016	-0.286289	3.241254	0.000000	0.000000	4.000000	12.000000	0.000000
21937.197128	-0.229219	0.568425	0.081459	67.495338	120.746025	149.079910	2.433380	0.000000	4.367913	0.000000	0.000000	0.000000	-0.839273	-0.325496	3.308720	0.000000	0.000000	4.000000	12.000000	0.000000
21937.200461	-0.229219	0.568425	0.081459	67.495338	120.746025	149.079910	2.433380	0.000000	4.367913	0.000000	0.000000	0.000000	-0.839273	-0.325496	3.308720	0.000000	0.000000	4.000000	12.000000	0.000000
21937.203794	-0.229219	0.568425	0.081459	67.495338	120.746025	149.079910	2.433380	0.000000	4.367913	0.000000	0.000000	0.000000	-0.839273	-0.325496	3.308720	0.000000	0.000000	4.000000	12.000000	0.000000
21937.207128	-0.231081	0.567255	0.092778	66.695053	124.208237	151.367676	2.666382	0.000000	4.229706	0.000000	0.000000	0.000000	-0.558720	-0.351106	3.395820	0.000000	0.000000	4.000000	12.000000	0.000000
21937.210461	-0.231081	0.567255	0.092778	66.695053	124.208237	151.367676	2.666382	0.000000	4.229706	0.000000	0.000000	0.000000	-0.558720	-0.351106	3.395820	0.000000	0.000000	4.000000	12.000000	0.000000
21937.213794	-0.231081	0.567255	0.092778	66.695053	124.208237	151.367676	2.666382	0.000000	4.229706	0.000000	0.000000	0.000000	-0.558720	-0.351106	3.395820	0.000000	0.000000	4.000000	12.000000	0.000000
21937.217128	-0.232005	0.566010	0.104206	65.846741	127.219284	153.280350	2.888614	0.000000	4.081165	0.000000	0.000000	0.000000	-0.276981	-0.373595	3.428419	0.000000	0.000000	4.000000	12.000000	0.000000
21937.220461	-0.232005	0.566010	0.104206	65.846741	127.219284	153.280350	2.888614	0.000000	4.081165	0.000000	0.000000	0.000000	-0.276981	-0.373595	3.428419	0.000000	0.000000	4.000000	12.000000	0.000000
21937.223794	-0.232005	0.566010	0.104206	65.846741	127.219284	153.280350	2.888614	0.000000	4.081165	0.000000	0.000000	0.000000	-0.276981	-0.373595	3.428419	0.000000	0.000000	4.000000	12.000000	0.000000
21937.227128	-0.231962	0.564779	0.115703	64.996849	130.014664	155.084900	3.098078	0.000000	3.924527	0.000000	0.000000	0.000000	0.012782	-0.369176	3.449015	0.000000	0.000000	4.000000	12.000000	0.000000
21937.230461	-0.231962	0.564779	0.115703	64.996849	130.014664	155.084900	3.098078	0.000000	3.924527	0.000000	0.000000	0.000000	0.012782	-0.369176	3.449015	0.000000	0.000000	4.000000	12.000000	0.000000
21937.233794	-0.231962	0.564779	0.115703	64.996849	130.014664	155.084900	3.098078	0.000000	3.924527	0.000000	0.000000	0.000000	0.012782	-0.369176	3.449015	0.000000	0.000000	4.000000	12.000000	0.000000
21937.237128	-0.230972	0.563564	0.127167	64.226006	132.875778	156.920258	3.296334	0.000000	3.759546	0.000000	0.000000	0.000000	0.296884	-0.364560	3.439335	0.000000	0.000000	4.000000	12.000000	0.000000
21937.240461	-0.230972	0.563564	0.127167	64.226006	132.875778	156.920258	3.296334	0.000000	3.759546	0.000000	0.000000	0.000000	0.296884	-0.364560	3.439335	0.000000	0.000000	4.000000	12.000000	0.000000
21937.243794	-0.230972	0.563564	0.127167	64.226006	132.875778	156.920258	3.296334	0.000000	3.759546	0.000000	0.000000	0.000000	0.296884	-0.364560	3.439335	0.000000	0.000000	4.000000	12.000000	0.000000
21937.247128	-0.229233	0.562401	0.138427	63.573051	136.045609	158.820923	3.483043	0.000000	3.587257	0.000000	0.000000	0.000000	0.521685	-0.348773	3.377967	0.000000	0.000000	4.000000	12.000000	0.000000
21937.250461	-0.229233	0.562401	0.138427	63.573051	136.045609	158.820923	3.483043	0.000000	3.587257	0.000000	0.000000	0.000000	0.521685	-0.348773	3.377967	0.000000	0.000000	4.000000	12.000000	0.000000
21937.253794	-0.229233	0.562401	0.138427	63.573051	136.045609	158.820923	3.483043	0.000000	3.587257	0.000000	0.000000	0.000000	0.521685	-0.348773	3.377967	0.000000	0.000000	4.000000	12.000000	0.000000
21937.257128	-0.226789	0.561283	0.149539	63.230968	139.490768	160.704147	3.654821	0.000000	3.412079	0.000000	0.000000	0.000000	0.733328	-0.335501	3.333565	0.000000	0.000000	4.000000	12.000000	0.000000
21937.260461	-0.226789	0.561283	0.149539	63.230968	139.490768	160.704147	3.654821	0.000000	3.412079	0.000000	0.000000	0.000000	0.733328	-0.335501	3.333565	0.000000	0.000000	4.000000	12.000000	0.000000
21937.263794	-0.226789	0.561283	0.149539	63.230968	139.490768	160.704147	3.654821	0.000000	3.412079	0.000000	0.000000	0.000000	0.733328	-0.335501	3.333565	0.000000	0.000000	4.000000	12.000000	0.000000
21937.267128	-0.223729	0.560191	0.160503	63.526382	142.896912	162.675385	3.813713	0.000000	3.233511	0.000000	0.000000	0.000000	0.918012	-0.327641	3.289004	0.000000	0.000000	4.000000	12.000000	0.000000
21937.270461	-0.223729	0.560191	0.160503	63.526382	142.896912	162.675385	3.813713	0.000000	3.233511	0.000000	0.000000	0.000000	0.918012	-0.327641	3.289004	0.000000	0.000000	4.000000	12.000000	0.000000
21937.273794	-0.223729	0.560191	0.160503	63.526382	142.896912	162.675385	3.813713	0.000000	3.233511	0.000000	0.000000	0.000000	0.918012	-0.327641	3.289004	0.000000	0.000000	4.000000	12.000000	0.000000
21937.277128	-0.219931	0.559067	0.171271	64.277534	146.150330	164.711502	3.959953	0.000000	3.052666	0.000000	0.000000	0.000000	1.139341	-0.337097	3.230483	0.000000	0.000000	4.000000	12.000000	0.000000
21937.280461	-0.219931	0.559067	0.171271	64.277534	146.150330	164.711502	3.959953	0.000000	3.052666	0.000000	0.000000	0.000000	1.139341	-0.337097	3.230483	0.000000	0.000000	4.000000	12.000000	0.000000
21937.283794	-0.219931	0.559067	0.171271	64.277534	146.150330	164.711502	3.959953	0.000000	3.052666	0.000000	0.000000	0.000000	1.139341	-0.337097	3.230483	0.000000	0.000000	4.000000	12.000000	0.000000
21937.287128	-0.215328	0.557964	0.181761	65.038017	148.988159	166.415985	4.095693	0.000000	2.867979	0.000000	0.000000	0.000000	1.380895	-0.331052	3.147028	0.000000	0.000000	4.000000	12.000000	0.000000
21937.290461	-0.215328	0.557964	0.181761	65.038017	148.988159	166.415985	4.095693	0.000000	2.867979	0.000000	0.000000	0.000000	1.380895	-0.331052	3.147028	0.000000	0.000000	4.000000	12.000000	0.000000
21937.293794	-0.215328	0.557964	0.181761	65.038017	148.988159	166.415985	4.095693	0.000000	2.867979	0.000000	0.000000	0.000000	1.380895	-0.331052	3.147028	0.000000	0.000000	4.000000	12.000000	0.000000
21937.297128	-0.209936	0.556887	0.191925	65.684067	150.999344	167.460495	4.221859	0.000000	2.678789	0.000000	0.000000	0.000000	1.617513	-0.322921	3.049069	0.000000	0.000000	4.000000	12.000000	0.000000
21937.300461	-0.209936	0.556887	0.191925	65.684067	150.999344	167.460495	4.221859	0.000000	2.678789	0.000000	0.000000	0.000000	1.617513	-0.322921	3.049069	0.000000	0.000000	4.000000	12.000000	0.000000
21937.303794	-0.209936	0.556887	0.191925	65.684067	150.999344	167.460495	4.221859	0.000000	2.678789	0.000000	0.000000	0.000000	1.617513	-0.322921	3.049069	0.000000	0.000000	4.000000	12.000000	0.000000
21937.307128	-0.203783	0.555890	0.201620	66.260185	152.472107	168.038925	4.338630	0.000000	2.485215	0.000000	0.000000	0.000000	1.846076	-0.299250	2.908553	0.000000	0.000000	4.000000	12.000000	0.000000
21937.310461	-0.203783	0.555890	0.201620	66.260185	152.472107	168.038925	4.338630	0.000000	2.485215	0.000000	0.000000	0.000000	1.846076	-0.299250	2.908553	0.000000	0.000000	4.000000	12.000000	0.000000
21937.313794	-0.203783	0.555890	0.201620	66.260185	152.472107	168.038925	4.338630	0.000000	2.485215	0.000000	0.000000	0.000000	1.846076	-0.299250	2.908553	0.000000	0.000000	4.000000	12.000000	0.000000
21937.317128	-0.197095	0.554964	0.210764	66.803070	153.962250	168.627045	4.445607	0.000000	2.288358	0.000000	0.000000	0.000000	2.006288	-0.277776	2.743256	0.000000	0.000000	4.000000	12.000000	0.000000
21937.320461	-0.197095	0.554964	0.210764	66.803070	153.962250	168.627045	4.445607	0.000000	2.288358	0.000000	0.000000	0.000000	2.006288	-0.277776	2.743256	0.000000	0.000000	4.000000	12.000000	0.000000
21937.323794	-0.197095	0.554964	0.210764	66.803070	153.962250	168.627045	4.445607	0.000000	2.288358	0.000000	0.000000	0.000000	2.006288	-0.277776	2.743256	0.000000	0.000000	4.000000	12.000000	0.000000
21937.327128	-0.189906	0.554190	0.219279	67.330391	155.919952	169.619400	4.541274	0.000000	2.092087	0.000000	0.000000	0.000000	2.156813	-0.232184	2.554586	0.000000	0.000000	4.000000	12.000000	0.000000
21937.330461	-0.189906	0.554190	0.219279	67.330391	155.919952	169.619400	4.541274	0.000000	2.092087	0.000000	0.000000	0.000000	2.156813	-0.232184	2.554586	0.000000	0.000000	4.000000	12.000000	0.000000
21937.333794	-0.189906	0.554190	0.219279	67.330391	155.919952	169.619400	4.541274	0.000000	2.092087	0.000000	0.000000	0.000000	2.156813	-0.232184	2.554586	0.000000	0.000000	4.000000	12.000000	0.000000
21937.337128	-0.182359	0.553517	0.227097	67.843376	158.518356	171.180832	4.626249	0.000000	1.896792	0.000000	0.000000	0.000000	2.263988	-0.201776	2.345441	0.000000	0.000000	4.000000	12.000000	0.000000
21937.340461	-0.182359	0.553517	0.227097	67.843376	158.518356	171.180832	4.626249	0.000000	1.896792	0.000000	0.000000	0.000000	2.263988	-0.201776	2.345441	0.000000	0.000000	4.000000	12.000000	0.000000
21937.343794	-0.182359	0.553517	0.227097	67.843376	158.518356	171.180832	4.626249	0.000000	1.896792	0.000000	0.000000	0.000000	2.263988	-0.201776	2.345441	0.000000	0.000000	4.000000	12.000000	0.000000
21937.347128	-0.174454	0.552918	0.234240	68.304718	161.681244	173.252304	4.700438	0.000000	1.704664	0.000000	0.000000	0.000000	2.371603	-0.179739	2.142715	0.000000	0.000000	4.000000	12.000000	0.000000
21937.350461	-0.174454	0.552918	0.234240	68.304718	161.681244	173.252304	4.700438	0.000000	1.704664	0.000000	0.000000	0.000000	2.371603	-0.179739	2.142715	0.000000	0.000000	4.000000	12.000000	0.000000
21937.353794	-0.174454	0.552918	0.234240	68.304718	161.681244	173.252304	4.700438	0.000000	1.704664	0.000000	0.000000	0.000000	2.371603	-0.179739	2.142715	0.000000	0.000000	4.000000	12.000000	0.000000
21937.357128	-0.166278	0.552358	0.240672	68.689468	165.007919	175.483810	4.765080	0.000000	1.514598	0.000000	0.000000	0.000000	2.452747	-0.167903	1.929777	0.000000	0.000000	4.000000	12.000000	0.000000
21937.360461	-0.166278	0.552358	0.240672	68.689468	165.007919	175.483810	4.765080	0.000000	1.514598	0.000000	0.000000	0.000000	2.452747	-0.167903	1.929777	0.000000	0.000000	4.000000	12.000000	0.000000
21937.363794	-0.166278	0.552358	0.240672	68.689468	165.007919	175.483810	4.765080	0.000000	1.514598	0.000000	0.000000	0.000000	2.452747	-0.167903	1.929777	0.000000	0.000000	4.000000	12.000000	0.000000
21937.367128	-0.157757	0.551863	0.246408	68.992096	167.922150	177.366837	4.820549	0.000000	1.327518	0.000000	0.000000	0.000000	2.556185	-0.148568	1.720856	0.000000	0.000000	4.000000	12.000000	0.000000
21937.370461	-0.157757	0.551863	0.246408	68.992096	167.922150	177.366837	4.820549	0.000000	1.327518	0.000000	0.000000	0.000000	2.556185	-0.148568	1.720856	0.000000	0.000000	4.000000	12.000000	0.000000
21937.373794	-0.157757	0.551863	0.246408	68.992096	167.922150	177.366837	4.820549	0.000000	1.327518	0.000000	0.000000	0.000000	2.556185	-0.148568	1.720856	0.000000	0.000000	4.000000	12.000000	0.000000
21937.377128	-0.148884	0.551378	0.251452	69.224846	169.911987	178.696899	4.868057	0.000000	1.141060	0.000000	0.000000	0.000000	2.662028	-0.145597	1.513000	0.000000	0.000000	4.000000	12.000000	0.000000
21937.380461	-0.148884	0.551378	0.251452	69.224846	169.911987	178.696899	4.868057	0.000000	1.141060	0.000000	0.000000	0.000000	2.662028	-0.145597	1.513000	0.000000	0.000000	4.000000	12.000000	0.000000
21937.383794	-0.148884	0.551378	0.251452	69.224846	169.911987	178.696899	4.868057	0.000000	1.141060	0.000000	0.000000	0.000000	2.662028	-0.145597	1.513000	0.000000	0.000000	4.000000	12.000000	0.000000
21937.387128	-0.139745	0.550943	0.255756	69.410263	170.917969	-179.812164	4.908111	0.000000	0.954172	0.000000	0.000000	0.000000	2.741705	-0.130378	1.291170	0.000000	0.000000	4.000000	12.000000	0.000000
21937.390461	-0.139745	0.550943	0.255756	69.410263	170.917969	-179.812164	4.908111	0.000000	0.954172	0.000000	0.000000	0.000000	2.741705	-0.130378	1.291170	0.000000	0.000000	4.000000	12.000000	0.000000
21937.393794	-0.139745	0.550943	0.255756	69.410263	170.917969	-179.812164	4.908111	0.000000	0.954172	0.000000	0.000000	0.000000	2.741705	-0.130378	1.291170	0.000000	0.000000	4.000000	12.000000	0.000000
21937.397128	-0.130458	0.550636	0.259235	69.551018	171.701416	-177.962585	4.940697	0.000000	0.767796	0.000000	0.000000	0.000000	2.785968	-0.092144	1.043898	0.000000	0.000000	4.000000	12.000000	0.000000
21937.400461	-0.130458	0.550636	0.259235	69.551018	171.701416	-177.962585	4.940697	0.000000	0.767796	0.000000	0.000000	0.000000	2.785968	-0.092144	1.043898	0.000000	0.000000	4.000000	12.000000	0.000000
21937.403794	-0.130458	0.550636	0.259235	69.551018	171.701416	-177.962585	4.940697	0.000000	0.767796	0.000000	0.000000	0.000000	2.785968	-0.092144	1.043898	0.000000	0.000000	4.000000	12.000000	0.000000
21937.407128	-0.121023	0.550522	0.261908	69.638298	172.503372	-176.613785	4.965842	0.000000	0.583454	0.000000	0.000000	0.000000	2.830571	-0.034242	0.801700	0.000000	0.000000	4.000000	12.000000	0.000000
21937.410461	-0.121023	0.550522	0.261908	69.638298	172.503372	-176.613785	4.965842	0.000000	0.583454	0.000000	0.000000	0.000000	2.830571	-0.034242	0.801700	0.000000	0.000000	4.000000	12.000000	0.000000
21937.413794	-0.121023	0.550522	0.261908	69.638298	172.503372	-176.613785	4.965842	0.000000	0.583454	0.000000	0.000000	0.000000	2.830571	-0.034242	0.801700	0.000000	0.000000	4.000000	12.000000	0.000000
21937.417128	-0.111442	0.550589	0.263825	69.692451	173.450027	-175.531052	4.983969	0.000000	0.400061	0.000000	0.000000	0.000000	2.874291	0.020106	0.575066	0.000000	0.000000	4.000000	12.000000	0.000000
21937.420461	-0.111442	0.550589	0.263825	69.692451	173.450027	-175.531052	4.983969	0.000000	0.400061	0.000000	0.000000	0.000000	2.874291	0.020106	0.575066	0.000000	0.000000	4.000000	12.000000	0.000000
21937.423794	-0.111442	0.550589	0.263825	69.692451	173.450027	-175.531052	4.983969	0.000000	0.400061	0.000000	0.000000	0.000000	2.874291	0.020106	0.575066	0.000000	0.000000	4.000000	12.000000	0.000000
21937.427128	-0.101778	0.550798	0.264983	69.855591	174.763000	-173.529266	4.995304	0.000000	0.216650	0.000000	0.000000	0.000000	2.899340	0.062685	0.347617	0.000000	0.000000	4.000000	12.000000	0.000000
21937.430461	-0.101778	0.550798	0.264983	69.855591	174.763000	-173.529266	4.995304	0.000000	0.216650	0.000000	0.000000	0.000000	2.899340	0.062685	0.347617	0.000000	0.000000	4.000000	12.000000	0.000000
21937.433794	-0.101778	0.550798	0.264983	69.855591	174.763000	-173.529266	4.995304	0.000000	0.216650	0.000000	0.000000	0.000000	2.899340	0.062685	0.347617	0.000000	0.000000	4.000000	12.000000	0.000000
21937.437128	-0.092122	0.551099	0.265620	70.490158	176.632370	-170.786728	4.999887	0.000000	0.033544	0.000000	0.000000	0.000000	2.896730	0.090190	0.191074	0.000000	0.000000	4.000000	12.000000	0.000000
21937.440461	-0.092122	0.551099	0.265620	70.490158	176.632370	-170.786728	4.999887	0.000000	0.033544	0.000000	0.000000	0.000000	2.896730	0.090190	0.191074	0.000000	0.000000	4.000000	12.000000	0.000000
21937.443794	-0.092122	0.551099	0.265620	70.490158	176.632370	-170.786728	4.999887	0.000000	0.033544	0.000000	0.000000	0.000000	2.896730	0.090190	0.191074	0.000000	0.000000	4.000000	12.000000	0.000000
21937.447128	-0.082383	0.551544	0.265694	71.573708	178.931671	-167.750900	4.997802	0.000000	-0.148229	0.000000	0.000000	0.000000	2.921700	0.133517	0.022240	0.000000	0.000000	4.000000	12.000000	0.000000
21937.450461	-0.082383	0.551544	0.265694	71.573708	178.931671	-167.750900	4.997802	0.000000	-0.148229	0.000000	0.000000	0.000000	2.921700	0.133517	0.022240	0.000000	0.000000	4.000000	12.000000	0.000000
21937.453794	-0.082383	0.551544	0.265694	71.573708	178.931671	-167.750900	4.997802	0.000000	-0.148229	0.000000	0.000000	0.000000	2.921700	0.133517	0.022240	0.000000	0.000000	4.000000	12.000000	0.000000
21937.457128	-0.072540	0.552044	0.265154	72.790932	-178.690048	-164.589127	4.989045	0.000000	-0.330801	0.000000	0.000000	0.000000	2.952762	0.150033	-0.162117	0.000000	0.000000	4.000000	12.000000	0.000000
21937.460461	-0.072540	0.552044	0.265154	72.790932	-178.690048	-164.589127	4.989045	0.000000	-0.330801	0.000000	0.000000	0.000000	2.952762	0.150033	-0.162117	0.000000	0.000000	4.000000	12.000000	0.000000
21937.463794	-0.072540	0.552044	0.265154	72.790932	-178.690048	-164.589127	4.989045	0.000000	-0.330801	0.000000	0.000000	0.000000	2.952762	0.150033	-0.162117	0.000000	0.000000	4.000000	12.000000	0.000000
21937.467128	-0.062648	0.552654	0.263964	73.980667	-176.704895	-161.250366	4.973402	0.000000	-0.515049	0.000000	0.000000	0.000000	2.967790	0.182931	-0.357023	0.000000	0.000000	4.000000	12.000000	0.000000
21937.470461	-0.062648	0.552654	0.263964	73.980667	-176.704895	-161.250366	4.973402	0.000000	-0.515049	0.000000	0.000000	0.000000	2.967790	0.182931	-0.357023	0.000000	0.000000	4.000000	12.000000	0.000000
21937.473794	-0.062648	0.552654	0.263964	73.980667	-176.704895	-161.250366	4.973402	0.000000	-0.515049	0.000000	0.000000	0.000000	2.967790	0.182931	-0.357023	0.000000	0.000000	4.000000	12.000000	0.000000
21937.477128	-0.052627	0.553412	0.262147	75.105049	-175.404816	-158.150116	4.950680	0.000000	-0.700545	0.000000	0.000000	0.000000	3.006285	0.227531	-0.545190	0.000000	0.000000	4.000000	12.000000	0.000000
21937.480461	-0.052627	0.553412	0.262147	75.105049	-175.404816	-158.150116	4.950680	0.000000	-0.700545	0.000000	0.000000	0.000000	3.006285	0.227531	-0.545190	0.000000	0.000000	4.000000	12.000000	0.000000
21937.483794	-0.052627	0.553412	0.262147	75.105049	-175.404816	-158.150116	4.950680	0.000000	-0.700545	0.000000	0.000000	0.000000	3.006285	0.227531	-0.545190	0.000000	0.000000	4.000000	12.000000	0.000000
21937.487128	-0.042534	0.554392	0.259675	76.153282	-174.003082	-155.099411	4.920304	0.000000	-0.889159	0.000000	0.000000	0.000000	3.027870	0.293984	-0.741527	0.000000	0.000000	4.000000	12.000000	0.000000
21937.490461	-0.042534	0.554392	0.259675	76.153282	-174.003082	-155.099411	4.920304	0.000000	-0.889159	0.000000	0.000000	0.000000	3.027870	0.293984	-0.741527	0.000000	0.000000	4.000000	12.000000	0.000000
21937.493794	-0.042534	0.554392	0.259675	76.153282	-174.003082	-155.099411	4.920304	0.000000	-0.889159	0.000000	0.000000	0.000000	3.027870	0.293984	-0.741527	0.000000	0.000000	4.000000	12.000000	0.000000
21937.497128	-0.032395	0.555551	0.256570	77.124481	-172.542725	-152.349716	4.881887	0.000000	-1.080361	0.000000	0.000000	0.000000	3.041734	0.347603	-0.931516	0.000000	0.000000	4.000000	12.000000	0.000000
21937.500461	-0.032395	0.555551	0.256570	77.124481	-172.542725	-152.349716	4.881887	0.000000	-1.080361	0.000000	0.000000	0.000000	3.041734	0.347603	-0.931516	0.000000	0.000000	4.000000	12.000000	0.000000
21937.503794	-0.032395	0.555551	0.256570	77.124481	-172.542725	-152.349716	4.881887	0.000000	-1.080361	0.000000	0.000000	0.000000	3.041734	0.347603	-0.931516	0.000000	0.000000	4.000000	12.000000	0.000000
21937.507128	-0.022201	0.556867	0.252867	77.998085	-170.719482	-149.426117	4.834970	0.000000	-1.273995	0.000000	0.000000	0.000000	3.058129	0.394819	-1.110917	0.000000	0.000000	4.000000	12.000000	0.000000
21937.510461	-0.022201	0.556867	0.252867	77.998085	-170.719482	-149.426117	4.834970	0.000000	-1.273995	0.000000	0.000000	0.000000	3.058129	0.394819	-1.110917	0.000000	0.000000	4.000000	12.000000	0.000000
21937.513794	-0.022201	0.556867	0.252867	77.998085	-170.719482	-149.426117	4.834970	0.000000	-1.273995	0.000000	0.000000	0.000000	3.058129	0.394819	-1.110917	0.000000	0.000000	4.000000	12.000000	0.000000
21937.517128	-0.012244	0.558254	0.248557	78.740982	-167.706924	-145.330566	4.778928	0.000000	-1.470321	0.000000	0.000000	0.000000	2.987030	0.416233	-1.292921	0.000000	0.000000	4.000000	12.000000	0.000000
21937.520461	-0.012244	0.558254	0.248557	78.740982	-167.706924	-145.330566	4.778928	0.000000	-1.470321	0.000000	0.000000	0.000000	2.987030	0.416233	-1.292921	0.000000	0.000000	4.000000	12.000000	0.000000
21937.523794	-0.012244	0.558254	0.248557	78.740982	-167.706924	-145.330566	4.778928	0.000000	-1.470321	0.000000	0.000000	0.000000	2.987030	0.416233	-1.292921	0.000000	0.000000	4.000000	12.000000	0.000000
21937.527128	-0.002677	0.559676	0.243705	79.312187	-163.006378	-139.293640	4.714775	0.000000	-1.664600	0.000000	0.000000	0.000000	2.870337	0.426442	-1.455742	0.000000	0.000000	4.000000	12.000000	0.000000
21937.530461	-0.002677	0.559676	0.243705	79.312187	-163.006378	-139.293640	4.714775	0.000000	-1.664600	0.000000	0.000000	0.000000	2.870337	0.426442	-1.455742	0.000000	0.000000	4.000000	12.000000	0.000000
21937.533794	-0.002677	0.559676	0.243705	79.312187	-163.006378	-139.293640	4.714775	0.000000	-1.664600	0.000000	0.000000	0.000000	2.870337	0.426442	-1.455742	0.000000	0.000000	4.000000	12.000000	0.000000
21937.537128	0.006622	0.561116	0.238393	79.687698	-156.780853	-131.513138	4.643423	0.000000	-1.854352	0.000000	0.000000	0.000000	2.789687	0.432245	-1.593406	0.000000	0.000000	4.000000	12.000000	0.000000
21937.540461	0.006622	0.561116	0.238393	79.687698	-156.780853	-131.513138	4.643423	0.000000	-1.854352	0.000000	0.000000	0.000000	2.789687	0.432245	-1.593406	0.000000	0.000000	4.000000	12.000000	0.000000
21937.543794	0.006622	0.561116	0.238393	79.687698	-156.780853	-131.513138	4.643423	0.000000	-1.854352	0.000000	0.000000	0.000000	2.789687	0.432245	-1.593406	0.000000	0.000000	4.000000	12.000000	0.000000
21937.547128	0.015707	0.562537	0.232659	79.898758	-149.888397	-123.218758	4.564285	0.000000	-2.041396	0.000000	0.000000	0.000000	2.725322	0.426323	-1.720189	0.000000	0.000000	4.000000	12.000000	0.000000
21937.550461	0.015707	0.562537	0.232659	79.898758	-149.888397	-123.218758	4.564285	0.000000	-2.041396	0.000000	0.000000	0.000000	2.725322	0.426323	-1.720189	0.000000	0.000000	4.000000	12.000000	0.000000
21937.553794	0.015707	0.562537	0.232659	79.898758	-149.888397	-123.218758	4.564285	0.000000	-2.041396	0.000000	0.000000	0.000000	2.725322	0.426323	-1.720189	0.000000	0.000000	4.000000	12.000000	0.000000
21937.557128	0.024635	0.564054	0.226662	80.016090	-143.294861	-115.294075	4.476920	0.000000	-2.226475	0.000000	0.000000	0.000000	2.678536	0.455122	-1.799280	0.000000	0.000000	4.000000	12.000000	0.000000
21937.560461	0.024635	0.564054	0.226662	80.016090	-143.294861	-115.294075	4.476920	0.000000	-2.226475	0.000000	0.000000	0.000000	2.678536	0.455122	-1.799280	0.000000	0.000000	4.000000	12.000000	0.000000
21937.563794	0.024635	0.564054	0.226662	80.016090	-143.294861	-115.294075	4.476920	0.000000	-2.226475	0.000000	0.000000	0.000000	2.678536	0.455122	-1.799280	0.000000	0.000000	4.000000	12.000000	0.000000
21937.567128	0.033427	0.565530	0.220287	80.132057	-137.726898	-108.372932	4.381313	0.000000	-2.409169	0.000000	0.000000	0.000000	2.637513	0.442790	-1.912235	0.000000	0.000000	4.000000	12.000000	0.000000
21937.570461	0.033427	0.565530	0.220287	80.132057	-137.726898	-108.372932	4.381313	0.000000	-2.409169	0.000000	0.000000	0.000000	2.637513	0.442790	-1.912235	0.000000	0.000000	4.000000	12.000000	0.000000
21937.573794	0.033427	0.565530	0.220287	80.132057	-137.726898	-108.372932	4.381313	0.000000	-2.409169	0.000000	0.000000	0.000000	2.637513	0.442790	-1.912235	0.000000	0.000000	4.000000	12.000000	0.000000
21937.577128	0.042040	0.566987	0.213582	80.320427	-133.396408	-102.701660	4.276683	0.000000	-2.590364	0.000000	0.000000	0.000000	2.583876	0.436974	-2.011614	0.000000	0.000000	4.000000	12.000000	0.000000
21937.580461	0.042040	0.566987	0.213582	80.320427	-133.396408	-102.701660	4.276683	0.000000	-2.590364	0.000000	0.000000	0.000000	2.583876	0.436974	-2.011614	0.000000	0.000000	4.000000	12.000000	0.000000
21937.583794	0.042040	0.566987	0.213582	80.320427	-133.396408	-102.701660	4.276683	0.000000	-2.590364	0.000000	0.000000	0.000000	2.583876	0.436974	-2.011614	0.000000	0.000000	4.000000	12.000000	0.000000
21937.587128	0.050406	0.568431	0.206616	80.545891	-129.812134	-97.728958	4.163382	0.000000	-2.768800	0.000000	0.000000	0.000000	2.509709	0.433179	-2.089734	0.000000	0.000000	4.000000	12.000000	0.000000
21937.590461	0.050406	0.568431	0.206616	80.545891	-129.812134	-97.728958	4.163382	0.000000	-2.768800	0.000000	0.000000	0.000000	2.509709	0.433179	-2.089734	0.000000	0.000000	4.000000	12.000000	0.000000
21937.593794	0.050406	0.568431	0.206616	80.545891	-129.812134	-97.728958	4.163382	0.000000	-2.768800	0.000000	0.000000	0.000000	2.509709	0.433179	-2.089734	0.000000	0.000000	4.000000	12.000000	0.000000
21937.597128	0.058238	0.569766	0.199418	80.737961	-126.394867	-92.016716	4.042385	0.000000	-2.942639	0.000000	0.000000	0.000000	2.349633	0.400454	-2.159498	0.000000	0.000000	4.000000	12.000000	0.000000
21937.600461	0.058238	0.569766	0.199418	80.737961	-126.394867	-92.016716	4.042385	0.000000	-2.942639	0.000000	0.000000	0.000000	2.349633	0.400454	-2.159498	0.000000	0.000000	4.000000	12.000000	0.000000
21937.603794	0.058238	0.569766	0.199418	80.737961	-126.394867	-92.016716	4.042385	0.000000	-2.942639	0.000000	0.000000	0.000000	2.349633	0.400454	-2.159498	0.000000	0.000000	4.000000	12.000000	0.000000
21937.607128	0.065420	0.571088	0.192049	80.825676	-122.718887	-85.888985	3.916737	0.000000	-3.107921	0.000000	0.000000	0.000000	2.154810	0.396772	-2.210745	0.000000	0.000000	4.000000	12.000000	0.000000
21937.610461	0.065420	0.571088	0.192049	80.825676	-122.718887	-85.888985	3.916737	0.000000	-3.107921	0.000000	0.000000	0.000000	2.154810	0.396772	-2.210745	0.000000	0.000000	4.000000	12.000000	0.000000
21937.613794	0.065420	0.571088	0.192049	80.825676	-122.718887	-85.888985	3.916737	0.000000	-3.107921	0.000000	0.000000	0.000000	2.154810	0.396772	-2.210745	0.000000	0.000000	4.000000	12.000000	0.000000
21937.617128	0.072144	0.572319	0.184485	80.793823	-118.886696	-80.013054	3.788405	0.000000	-3.263125	0.000000	0.000000	0.000000	2.017165	0.369179	-2.269250	0.000000	0.000000	4.000000	12.000000	0.000000
21937.620461	0.072144	0.572319	0.184485	80.793823	-118.886696	-80.013054	3.788405	0.000000	-3.263125	0.000000	0.000000	0.000000	2.017165	0.369179	-2.269250	0.000000	0.000000	4.000000	12.000000	0.000000
21937.623794	0.072144	0.572319	0.184485	80.793823	-118.886696	-80.013054	3.788405	0.000000	-3.263125	0.000000	0.000000	0.000000	2.017165	0.369179	-2.269250	0.000000	0.000000	4.000000	12.000000	0.000000
21937.627128	0.078290	0.573470	0.176731	80.695992	-115.342102	-75.212608	3.655686	0.000000	-3.411152	0.000000	0.000000	0.000000	1.843751	0.345410	-2.326203	0.000000	0.000000	4.000000	12.000000	0.000000
21937.630461	0.078290	0.573470	0.176731	80.695992	-115.342102	-75.212608	3.655686	0.000000	-3.411152	0.000000	0.000000	0.000000	1.843751	0.345410	-2.326203	0.000000	0.000000	4.000000	12.000000	0.000000
21937.633794	0.078290	0.573470	0.176731	80.695992	-115.342102	-75.212608	3.655686	0.000000	-3.411152	0.000000	0.000000	0.000000	1.843751	0.345410	-2.326203	0.000000	0.000000	4.000000	12.000000	0.000000
21937.637128	0.084096	0.574548	0.168712	80.582489	-112.372055	-71.843399	3.519970	0.000000	-3.551030	0.000000	0.000000	0.000000	1.741824	0.323194	-2.405473	0.000000	0.000000	4.000000	12.000000	0.000000
21937.640461	0.084096	0.574548	0.168712	80.582489	-112.372055	-71.843399	3.519970	0.000000	-3.551030	0.000000	0.000000	0.000000	1.741824	0.323194	-2.405473	0.000000	0.000000	4.000000	12.000000	0.000000
21937.643794	0.084096	0.574548	0.168712	80.582489	-112.372055	-71.843399	3.519970	0.000000	-3.551030	0.000000	0.000000	0.000000	1.741824	0.323194	-2.405473	0.000000	0.000000	4.000000	12.000000	0.000000
21937.647128	0.089471	0.575493	0.160439	80.506676	-110.208023	-68.302826	3.378162	0.000000	-3.686194	0.000000	0.000000	0.000000	1.612399	0.283527	-2.482060	0.000000	0.000000	4.000000	12.000000	0.000000
21937.650461	0.089471	0.575493	0.160439	80.506676	-110.208023	-68.302826	3.378162	0.000000	-3.686194	0.000000	0.000000	0.000000	1.612399	0.283527	-2.482060	0.000000	0.000000	4.000000	12.000000	0.000000
21937.653794	0.089471	0.575493	0.160439	80.506676	-110.208023	-68.302826	3.378162	0.000000	-3.686194	0.000000	0.000000	0.000000	1.612399	0.283527	-2.482060	0.000000	0.000000	4.000000	12.000000	0.000000
21937.657128	0.094102	0.576344	0.151994	80.514694	-108.896881	-64.580078	3.231089	0.000000	-3.815765	0.000000	0.000000	0.000000	1.389226	0.255248	-2.533490	0.000000	0.000000	4.000000	12.000000	0.000000
21937.660461	0.094102	0.576344	0.151994	80.514694	-108.896881	-64.580078	3.231089	0.000000	-3.815765	0.000000	0.000000	0.000000	1.389226	0.255248	-2.533490	0.000000	0.000000	4.000000	12.000000	0.000000
21937.663794	0.094102	0.576344	0.151994	80.514694	-108.896881	-64.580078	3.231089	0.000000	-3.815765	0.000000	0.000000	0.000000	1.389226	0.255248	-2.533490	0.000000	0.000000	4.000000	12.000000	0.000000
21937.667128	0.098094	0.577084	0.143397	80.574226	-108.299820	-61.857082	3.082652	0.000000	-3.936656	0.000000	0.000000	0.000000	1.197583	0.222190	-2.579010	0.000000	0.000000	4.000000	12.000000	0.000000
21937.670461	0.098094	0.577084	0.143397	80.574226	-108.299820	-61.857082	3.082652	0.000000	-3.936656	0.000000	0.000000	0.000000	1.197583	0.222190	-2.579010	0.000000	0.000000	4.000000	12.000000	0.000000
21937.673794	0.098094	0.577084	0.143397	80.574226	-108.299820	-61.857082	3.082652	0.000000	-3.936656	0.000000	0.000000	0.000000	1.197583	0.222190	-2.579010	0.000000	0.000000	4.000000	12.000000	0.000000
21937.677128	0.101406	0.577765	0.134676	80.603050	-108.024193	-59.960510	2.931881	0.000000	-4.050194	0.000000	0.000000	0.000000	0.993715	0.204323	-2.616338	0.000000	0.000000	4.000000	12.000000	0.000000
21937.680461	0.101406	0.577765	0.134676	80.603050	-108.024193	-59.960510	2.931881	0.000000	-4.050194	0.000000	0.000000	0.000000	0.993715	0.204323	-2.616338	0.000000	0.000000	4.000000	12.000000	0.000000
21937.683794	0.101406	0.577765	0.134676	80.603050	-108.024193	-59.960510	2.931881	0.000000	-4.050194	0.000000	0.000000	0.000000	0.993715	0.204323	-2.616338	0.000000	0.000000	4.000000	12.000000	0.000000
21937.687128	0.103982	0.578411	0.125905	80.608032	-108.031517	-58.793907	2.779292	0.000000	-4.156385	0.000000	0.000000	0.000000	0.772949	0.193553	-2.631250	0.000000	0.000000	4.000000	12.000000	0.000000
21937.690461	0.103982	0.578411	0.125905	80.608032	-108.031517	-58.793907	2.779292	0.000000	-4.156385	0.000000	0.000000	0.000000	0.772949	0.193553	-2.631250	0.000000	0.000000	4.000000	12.000000	0.000000
21937.693794	0.103982	0.578411	0.125905	80.608032	-108.031517	-58.793907	2.779292	0.000000	-4.156385	0.000000	0.000000	0.000000	0.772949	0.193553	-2.631250	0.000000	0.000000	4.000000	12.000000	0.000000
21937.697128	0.106015	0.579056	0.117094	80.592514	-108.285553	-58.456051	2.626198	0.000000	-4.254772	0.000000	0.000000	0.000000	0.609911	0.193621	-2.643492	0.000000	0.000000	4.000000	12.000000	0.000000
21937.700461	0.106015	0.579056	0.117094	80.592514	-108.285553	-58.456051	2.626198	0.000000	-4.254772	0.000000	0.000000	0.000000	0.609911	0.193621	-2.643492	0.000000	0.000000	4.000000	12.000000	0.000000
21937.703794	0.106015	0.579056	0.117094	80.592514	-108.285553	-58.456051	2.626198	0.000000	-4.254772	0.000000	0.000000	0.000000	0.609911	0.193621	-2.643492	0.000000	0.000000	4.000000	12.000000	0.000000
21937.707128	0.107365	0.579768	0.108302	80.563934	-108.705063	-58.482418	2.470675	0.000000	-4.346926	0.000000	0.000000	0.000000	0.405008	0.213575	-2.637541	0.000000	0.000000	4.000000	12.000000	0.000000
21937.710461	0.107365	0.579768	0.108302	80.563934	-108.705063	-58.482418	2.470675	0.000000	-4.346926	0.000000	0.000000	0.000000	0.405008	0.213575	-2.637541	0.000000	0.000000	4.000000	12.000000	0.000000
21937.713794	0.107365	0.579768	0.108302	80.563934	-108.705063	-58.482418	2.470675	0.000000	-4.346926	0.000000	0.000000	0.000000	0.405008	0.213575	-2.637541	0.000000	0.000000	4.000000	12.000000	0.000000
21937.717128	0.107757	0.580431	0.099539	80.547012	-109.277008	-58.130325	2.314697	0.000000	-4.431950	0.000000	0.000000	0.000000	0.117347	0.198797	-2.628992	0.000000	0.000000	4.000000	12.000000	0.000000
21937.720461	0.107757	0.580431	0.099539	80.547012	-109.277008	-58.130325	2.314697	0.000000	-4.431950	0.000000	0.000000	0.000000	0.117347	0.198797	-2.628992	0.000000	0.000000	4.000000	12.000000	0.000000
21937.723794	0.107757	0.580431	0.099539	80.547012	-109.277008	-58.130325	2.314697	0.000000	-4.431950	0.000000	0.000000	0.000000	0.117347	0.198797	-2.628992	0.000000	0.000000	4.000000	12.000000	0.000000
21937.727128	0.107197	0.581051	0.090789	80.607361	-109.960976	-58.003551	2.160397	0.000000	-4.509178	0.000000	0.000000	0.000000	-0.167850	0.186174	-2.624762	0.000000	0.000000	4.000000	12.000000	0.000000
21937.730461	0.107197	0.581051	0.090789	80.607361	-109.960976	-58.003551	2.160397	0.000000	-4.509178	0.000000	0.000000	0.000000	-0.167850	0.186174	-2.624762	0.000000	0.000000	4.000000	12.000000	0.000000
21937.733794	0.107197	0.581051	0.090789	80.607361	-109.960976	-58.003551	2.160397	0.000000	-4.509178	0.000000	0.000000	0.000000	-0.167850	0.186174	-2.624762	0.000000	0.000000	4.000000	12.000000	0.000000
21937.737128	0.105873	0.581616	0.081984	80.935028	-110.804039	-58.434128	2.006701	0.000000	-4.579645	0.000000	0.000000	0.000000	-0.397160	0.169420	-2.641666	0.000000	0.000000	4.000000	12.000000	0.000000
21937.740461	0.105873	0.581616	0.081984	80.935028	-110.804039	-58.434128	2.006701	0.000000	-4.579645	0.000000	0.000000	0.000000	-0.397160	0.169420	-2.641666	0.000000	0.000000	4.000000	12.000000	0.000000
21937.743794	0.105873	0.581616	0.081984	80.935028	-110.804039	-58.434128	2.006701	0.000000	-4.579645	0.000000	0.000000	0.000000	-0.397160	0.169420	-2.641666	0.000000	0.000000	4.000000	12.000000	0.000000
21937.747128	0.103818	0.582119	0.073116	81.697189	-111.537025	-58.747593	1.849841	0.000000	-4.645223	0.000000	0.000000	0.000000	-0.616503	0.150928	-2.660409	0.000000	0.000000	4.000000	12.000000	0.000000
21937.750461	0.103818	0.582119	0.073116	81.697189	-111.537025	-58.747593	1.849841	0.000000	-4.645223	0.000000	0.000000	0.000000	-0.616503	0.150928	-2.660409	0.000000	0.000000	4.000000	12.000000	0.000000
21937.753794	0.103818	0.582119	0.073116	81.697189	-111.537025	-58.747593	1.849841	0.000000	-4.645223	0.000000	0.000000	0.000000	-0.616503	0.150928	-2.660409	0.000000	0.000000	4.000000	12.000000	0.000000
21937.757128	0.101281	0.582621	0.064224	82.841278	-111.003693	-57.601692	1.688305	0.000000	-4.706339	0.000000	0.000000	0.000000	-0.761185	0.150613	-2.667663	0.000000	0.000000	4.000000	12.000000	0.000000
21937.760461	0.101281	0.582621	0.064224	82.841278	-111.003693	-57.601692	1.688305	0.000000	-4.706339	0.000000	0.000000	0.000000	-0.761185	0.150613	-2.667663	0.000000	0.000000	4.000000	12.000000	0.000000
21937.763794	0.101281	0.582621	0.064224	82.841278	-111.003693	-57.601692	1.688305	0.000000	-4.706339	0.000000	0.000000	0.000000	-0.761185	0.150613	-2.667663	0.000000	0.000000	4.000000	12.000000	0.000000
21937.767128	0.098080	0.583115	0.055278	84.110939	-107.909584	-53.824703	1.519877	0.000000	-4.763399	0.000000	0.000000	0.000000	-0.960323	0.148332	-2.683792	0.000000	0.000000	4.000000	12.000000	0.000000
21937.770461	0.098080	0.583115	0.055278	84.110939	-107.909584	-53.824703	1.519877	0.000000	-4.763399	0.000000	0.000000	0.000000	-0.960323	0.148332	-2.683792	0.000000	0.000000	4.000000	12.000000	0.000000
21937.773794	0.098080	0.583115	0.055278	84.110939	-107.909584	-53.824703	1.519877	0.000000	-4.763399	0.000000	0.000000	0.000000	-0.960323	0.148332	-2.683792	0.000000	0.000000	4.000000	12.000000	0.000000
21937.777128	0.094167	0.583669	0.046348	85.224144	-100.197937	-45.477013	1.343982	0.000000	-4.815985	0.000000	0.000000	0.000000	-1.173766	0.166174	-2.678941	0.000000	0.000000	4.000000	12.000000	0.000000
21937.780461	0.094167	0.583669	0.046348	85.224144	-100.197937	-45.477013	1.343982	0.000000	-4.815985	0.000000	0.000000	0.000000	-1.173766	0.166174	-2.678941	0.000000	0.000000	4.000000	12.000000	0.000000
21937.783794	0.094167	0.583669	0.046348	85.224144	-100.197937	-45.477013	1.343982	0.000000	-4.815985	0.000000	0.000000	0.000000	-1.173766	0.166174	-2.678941	0.000000	0.000000	4.000000	12.000000	0.000000
21937.787128	0.089540	0.584294	0.037572	85.838486	-85.457214	-30.303125	1.160885	0.000000	-4.863368	0.000000	0.000000	0.000000	-1.388311	0.187429	-2.632595	0.000000	0.000000	4.000000	12.000000	0.000000
21937.790461	0.089540	0.584294	0.037572	85.838486	-85.457214	-30.303125	1.160885	0.000000	-4.863368	0.000000	0.000000	0.000000	-1.388311	0.187429	-2.632595	0.000000	0.000000	4.000000	12.000000	0.000000
21937.793794	0.089540	0.584294	0.037572	85.838486	-85.457214	-30.303125	1.160885	0.000000	-4.863368	0.000000	0.000000	0.000000	-1.388311	0.187429	-2.632595	0.000000	0.000000	4.000000	12.000000	0.000000
21937.797128	0.084074	0.584969	0.029076	85.872131	-67.257431	-11.728673	0.972231	0.000000	-4.904565	0.000000	0.000000	0.000000	-1.639672	0.202511	-2.548877	0.000000	0.000000	4.000000	12.000000	0.000000
21937.800461	0.084074	0.584969	0.029076	85.872131	-67.257431	-11.728673	0.972231	0.000000	-4.904565	0.000000	0.000000	0.000000	-1.639672	0.202511	-2.548877	0.000000	0.000000	4.000000	12.000000	0.000000
21937.803794	0.084074	0.584969	0.029076	85.872131	-67.257431	-11.728673	0.972231	0.000000	-4.904565	0.000000	0.000000	0.000000	-1.639672	0.202511	-2.548877	0.000000	0.000000	4.000000	12.000000	0.000000
21937.807128	0.077910	0.585550	0.020815	85.551506	-50.557793	5.508774	0.780123	0.000000	-4.938766	0.000000	0.000000	0.000000	-1.849360	0.174320	-2.478333	0.000000	0.000000	4.000000	12.000000	0.000000
21937.810461	0.077910	0.585550	0.020815	85.551506	-50.557793	5.508774	0.780123	0.000000	-4.938766	0.000000	0.000000	0.000000	-1.849360	0.174320	-2.478333	0.000000	0.000000	4.000000	12.000000	0.000000
21937.813794	0.077910	0.585550	0.020815	85.551506	-50.557793	5.508774	0.780123	0.000000	-4.938766	0.000000	0.000000	0.000000	-1.849360	0.174320	-2.478333	0.000000	0.000000	4.000000	12.000000	0.000000
21937.817128	0.071285	0.586005	0.012856	85.154182	-35.292374	21.712923	0.581027	0.000000	-4.966126	0.000000	0.000000	0.000000	-1.987495	0.136536	-2.387818	0.000000	0.000000	4.000000	12.000000	0.000000
21937.820461	0.071285	0.586005	0.012856	85.154182	-35.292374	21.712923	0.581027	0.000000	-4.966126	0.000000	0.000000	0.000000	-1.987495	0.136536	-2.387818	0.000000	0.000000	4.000000	12.000000	0.000000
21937.823794	0.071285	0.586005	0.012856	85.154182	-35.292374	21.712923	0.581027	0.000000	-4.966126	0.000000	0.000000	0.000000	-1.987495	0.136536	-2.387818	0.000000	0.000000	4.000000	12.000000	0.000000
21937.827128	0.064421	0.586353	0.005130	84.665825	-20.615589	37.700565	0.374219	0.000000	-4.985977	0.000000	0.000000	0.000000	-2.059211	0.104273	-2.317570	0.000000	0.000000	4.000000	12.000000	0.000000
21937.830461	0.064421	0.586353	0.005130	84.665825	-20.615589	37.700565	0.374219	0.000000	-4.985977	0.000000	0.000000	0.000000	-2.059211	0.104273	-2.317570	0.000000	0.000000	4.000000	12.000000	0.000000
21937.833794	0.064421	0.586353	0.005130	84.665825	-20.615589	37.700565	0.374219	0.000000	-4.985977	0.000000	0.000000	0.000000	-2.059211	0.104273	-2.317570	0.000000	0.000000	4.000000	12.000000	0.000000
21937.837128	0.057436	0.586591	-0.002424	83.936928	-8.722921	49.941334	0.155939	0.000000	-4.997568	0.000000	0.000000	0.000000	-2.095286	0.071545	-2.266355	0.000000	0.000000	4.000000	12.000000	0.000000
21937.840461	0.057436	0.586591	-0.002424	83.936928	-8.722921	49.941334	0.155939	0.000000	-4.997568	0.000000	0.000000	0.000000	-2.095286	0.071545	-2.266355	0.000000	0.000000	4.000000	12.000000	0.000000
21937.843794	0.057436	0.586591	-0.002424	83.936928	-8.722921	49.941334	0.155939	0.000000	-4.997568	0.000000	0.000000	0.000000	-2.095286	0.071545	-2.266355	0.000000	0.000000	4.000000	12.000000	0.000000
21937.847128	0.050155	0.586833	-0.009755	82.998817	-0.994864	56.802872	-0.076977	0.000000	-4.999407	0.000000	0.000000	0.000000	-2.184230	0.072585	-2.199270	0.000000	0.000000	4.000000	12.000000	0.000000
21937.850461	0.050155	0.586833	-0.009755	82.998817	-0.994864	56.802872	-0.076977	0.000000	-4.999407	0.000000	0.000000	0.000000	-2.184230	0.072585	-2.199270	0.000000	0.000000	4.000000	12.000000	0.000000
21937.853794	0.050155	0.586833	-0.009755	82.998817	-0.994864	56.802872	-0.076977	0.000000	-4.999407	0.000000	0.000000	0.000000	-2.184230	0.072585	-2.199270	0.000000	0.000000	4.000000	12.000000	0.000000
21937.857128	0.042251	0.587145	-0.016726	81.974075	2.470753	59.630474	-0.324146	0.000000	-4.989482	0.000000	0.000000	0.000000	-2.371233	0.093443	-2.091244	0.000000	0.000000	4.000000	12.000000	0.000000
21937.860461	0.042251	0.587145	-0.016726	81.974075	2.470753	59.630474	-0.324146	0.000000	-4.989482	0.000000	0.000000	0.000000	-2.371233	0.093443	-2.091244	0.000000	0.000000	4.000000	12.000000	0.000000
21937.863794	0.042251	0.587145	-0.016726	81.974075	2.470753	59.630474	-0.324146	0.000000	-4.989482	0.000000	0.000000	0.000000	-2.371233	0.093443	-2.091244	0.000000	0.000000	4.000000	12.000000	0.000000
21937.867128	0.033562	0.587565	-0.023115	80.937309	3.034848	59.905178	-0.583874	0.000000	-4.965792	0.000000	0.000000	0.000000	-2.606671	0.126136	-1.916846	0.000000	0.000000	4.000000	12.000000	0.000000
21937.870461	0.033562	0.587565	-0.023115	80.937309	3.034848	59.905178	-0.583874	0.000000	-4.965792	0.000000	0.000000	0.000000	-2.606671	0.126136	-1.916846	0.000000	0.000000	4.000000	12.000000	0.000000
21937.873794	0.033562	0.587565	-0.023115	80.937309	3.034848	59.905178	-0.583874	0.000000	-4.965792	0.000000	0.000000	0.000000	-2.606671	0.126136	-1.916846	0.000000	0.000000	4.000000	12.000000	0.000000
21937.877128	0.024336	0.588099	-0.028844	79.898026	2.682364	58.708107	-0.852661	0.000000	-4.926761	0.000000	0.000000	0.000000	-2.767826	0.160163	-1.718502	0.000000	0.000000	4.000000	12.000000	0.000000
21937.880461	0.024336	0.588099	-0.028844	79.898026	2.682364	58.708107	-0.852661	0.000000	-4.926761	0.000000	0.000000	0.000000	-2.767826	0.160163	-1.718502	0.000000	0.000000	4.000000	12.000000	0.000000
21937.883794	0.024336	0.588099	-0.028844	79.898026	2.682364	58.708107	-0.852661	0.000000	-4.926761	0.000000	0.000000	0.000000	-2.767826	0.160163	-1.718502	0.000000	0.000000	4.000000	12.000000	0.000000
21937.887128	0.014911	0.588792	-0.033784	78.869034	3.022281	57.843399	-1.129899	0.000000	-4.870660	0.000000	0.000000	0.000000	-2.827639	0.207953	-1.482248	0.000000	0.000000	4.000000	12.000000	0.000000
21937.890461	0.014911	0.588792	-0.033784	78.869034	3.022281	57.843399	-1.129899	0.000000	-4.870660	0.000000	0.000000	0.000000	-2.827639	0.207953	-1.482248	0.000000	0.000000	4.000000	12.000000	0.000000
21937.893794	0.014911	0.588792	-0.033784	78.869034	3.022281	57.843399	-1.129899	0.000000	-4.870660	0.000000	0.000000	0.000000	-2.827639	0.207953	-1.482248	0.000000	0.000000	4.000000	12.000000	0.000000
21937.897128	0.005444	0.589606	-0.037983	77.946449	4.565512	58.699028	-1.410337	0.000000	-4.796973	0.000000	0.000000	0.000000	-2.840056	0.244035	-1.259648	0.000000	0.000000	4.000000	12.000000	0.000000
21937.900461	0.005444	0.589606	-0.037983	77.946449	4.565512	58.699028	-1.410337	0.000000	-4.796973	0.000000	0.000000	0.000000	-2.840056	0.244035	-1.259648	0.000000	0.000000	4.000000	12.000000	0.000000
21937.903794	0.005444	0.589606	-0.037983	77.946449	4.565512	58.699028	-1.410337	0.000000	-4.796973	0.000000	0.000000	0.000000	-2.840056	0.244035	-1.259648	0.000000	0.000000	4.000000	12.000000	0.000000
21937.907128	-0.003954	0.590383	-0.041642	77.559746	7.021487	60.563213	-1.694523	0.000000	-4.704104	0.000000	0.000000	0.000000	-2.819463	0.233083	-1.097646	0.000000	0.000000	4.000000	12.000000	0.000000
21937.910461	-0.003954	0.590383	-0.041642	77.559746	7.021487	60.563213	-1.694523	0.000000	-4.704104	0.000000	0.000000	0.000000	-2.819463	0.233083	-1.097646	0.000000	0.000000	4.000000	12.000000	0.000000
21937.913794	-0.003954	0.590383	-0.041642	77.559746	7.021487	60.563213	-1.694523	0.000000	-4.704104	0.000000	0.000000	0.000000	-2.819463	0.233083	-1.097646	0.000000	0.000000	4.000000	12.000000	0.000000
21937.917128	-0.013495	0.591053	-0.044992	77.629097	10.277031	62.967850	-1.988932	0.000000	-4.587390	0.000000	0.000000	0.000000	-2.862369	0.201067	-1.004981	0.000000	0.000000	4.000000	12.000000	0.000000
21937.920461	-0.013495	0.591053	-0.044992	77.629097	10.277031	62.967850	-1.988932	0.000000	-4.587390	0.000000	0.000000	0.000000	-2.862369	0.201067	-1.004981	0.000000	0.000000	4.000000	12.000000	0.000000
21937.923794	-0.013495	0.591053	-0.044992	77.629097	10.277031	62.967850	-1.988932	0.000000	-4.587390	0.000000	0.000000	0.000000	-2.862369	0.201067	-1.004981	0.000000	0.000000	4.000000	12.000000	0.000000
21937.927128	-0.023466	0.591745	-0.047892	77.665520	13.478957	64.981705	-2.249602	0.000000	-4.325230	0.000000	0.000000	0.000000	-2.991323	0.207741	-0.869859	0.000000	0.000000	4.000000	12.000000	0.000000
21937.930461	-0.023466	0.591745	-0.047892	77.665520	13.478957	64.981705	-2.249602	0.000000	-4.325230	0.000000	0.000000	0.000000	-2.991323	0.207741	-0.869859	0.000000	0.000000	4.000000	12.000000	0.000000
21937.933794	-0.023466	0.591745	-0.047892	77.665520	13.478957	64.981705	-2.249602	0.000000	-4.325230	0.000000	0.000000	0.000000	-2.991323	0.207741	-0.869859	0.000000	0.000000	4.000000	12.000000	0.000000
21937.937128	-0.033901	0.592408	-0.050379	77.594658	16.113358	66.400291	-2.394578	0.000000	-3.826676	0.000000	0.000000	0.000000	-3.130453	0.198665	-0.746219	0.000000	0.000000	4.000000	12.000000	0.000000
21937.940461	-0.033901	0.592408	-0.050379	77.594658	16.113358	66.400291	-2.394578	0.000000	-3.826676	0.000000	0.000000	0.000000	-3.130453	0.198665	-0.746219	0.000000	0.000000	4.000000	12.000000	0.000000
21937.943794	-0.033901	0.592408	-0.050379	77.594658	16.113358	66.400291	-2.394578	0.000000	-3.826676	0.000000	0.000000	0.000000	-3.130453	0.198665	-0.746219	0.000000	0.000000	4.000000	12.000000	0.000000
21937.947128	-0.044789	0.593076	-0.052405	77.410744	18.303999	67.730392	-2.518948	0.000000	-3.304934	0.000000	0.000000	0.000000	-3.266292	0.200540	-0.607783	0.000000	0.000000	4.000000	12.000000	0.000000
21937.950461	-0.044789	0.593076	-0.052405	77.410744	18.303999	67.730392	-2.518948	0.000000	-3.304934	0.000000	0.000000	0.000000	-3.266292	0.200540	-0.607783	0.000000	0.000000	4.000000	12.000000	0.000000
21937.953794	-0.044789	0.593076	-0.052405	77.410744	18.303999	67.730392	-2.518948	0.000000	-3.304934	0.000000	0.000000	0.000000	-3.266292	0.200540	-0.607783	0.000000	0.000000	4.000000	12.000000	0.000000
21937.957128	-0.055924	0.593864	-0.053730	77.043625	20.391977	68.674118	-2.620245	0.000000	-2.760551	0.000000	0.000000	0.000000	-3.340519	0.236334	-0.397503	0.000000	0.000000	4.000000	12.000000	0.000000
21937.960461	-0.055924	0.593864	-0.053730	77.043625	20.391977	68.674118	-2.620245	0.000000	-2.760551	0.000000	0.000000	0.000000	-3.340519	0.236334	-0.397503	0.000000	0.000000	4.000000	12.000000	0.000000
21937.963794	-0.055924	0.593864	-0.053730	77.043625	20.391977	68.674118	-2.620245	0.000000	-2.760551	0.000000	0.000000	0.000000	-3.340519	0.236334	-0.397503	0.000000	0.000000	4.000000	12.000000	0.000000
21937.967128	-0.066939	0.594735	-0.054317	76.444923	22.568136	69.903709	-2.686496	0.000000	-2.203798	0.000000	0.000000	0.000000	-3.304426	0.261324	-0.176024	0.000000	0.000000	4.000000	12.000000	0.000000
21937.970461	-0.066939	0.594735	-0.054317	76.444923	22.568136	69.903709	-2.686496	0.000000	-2.203798	0.000000	0.000000	0.000000	-3.304426	0.261324	-0.176024	0.000000	0.000000	4.000000	12.000000	0.000000
21937.973794	-0.066939	0.594735	-0.054317	76.444923	22.568136	69.903709	-2.686496	0.000000	-2.203798	0.000000	0.000000	0.000000	-3.304426	0.261324	-0.176024	0.000000	0.000000	4.000000	12.000000	0.000000
21937.977128	-0.077741	0.595663	-0.054095	75.591606	24.787773	72.012383	-2.715833	0.000000	-1.653061	0.000000	0.000000	0.000000	-3.240603	0.278490	0.066409	0.000000	0.000000	4.000000	12.000000	0.000000
21937.980461	-0.077741	0.595663	-0.054095	75.591606	24.787773	72.012383	-2.715833	0.000000	-1.653061	0.000000	0.000000	0.000000	-3.240603	0.278490	0.066409	0.000000	0.000000	4.000000	12.000000	0.000000
21937.983794	-0.077741	0.595663	-0.054095	75.591606	24.787773	72.012383	-2.715833	0.000000	-1.653061	0.000000	0.000000	0.000000	-3.240603	0.278490	0.066409	0.000000	0.000000	4.000000	12.000000	0.000000
21937.987128	-0.088427	0.596607	-0.053211	74.739105	27.290567	74.416702	-2.704765	0.000000	-1.112960	0.000000	0.000000	0.000000	-3.205731	0.283032	0.265365	0.000000	0.000000	4.000000	12.000000	0.000000
21937.990461	-0.088427	0.596607	-0.053211	74.739105	27.290567	74.416702	-2.704765	0.000000	-1.112960	0.000000	0.000000	0.000000	-3.205731	0.283032	0.265365	0.000000	0.000000	4.000000	12.000000	0.000000
21937.993794	-0.088427	0.596607	-0.053211	74.739105	27.290567	74.416702	-2.704765	0.000000	-1.112960	0.000000	0.000000	0.000000	-3.205731	0.283032	0.265365	0.000000	0.000000	4.000000	12.000000	0.000000
21937.997128	-0.099062	0.597322	-0.052028	74.415710	30.964796	76.922028	-2.660537	0.000000	-0.578672	0.000000	0.000000	0.000000	-3.190606	0.214678	0.354806	0.000000	0.000000	4.000000	12.000000	0.000000
21938.000461	-0.099062	0.597322	-0.052028	74.415710	30.964796	76.922028	-2.660537	0.000000	-0.578672	0.000000	0.000000	0.000000	-3.190606	0.214678	0.354806	0.000000	0.000000	4.000000	12.000000	0.000000
21938.003794	-0.099062	0.597322	-0.052028	74.415710	30.964796	76.922028	-2.660537	0.000000	-0.578672	0.000000	0.000000	0.000000	-3.190606	0.214678	0.354806	0.000000	0.000000	4.000000	12.000000	0.000000
21938.007128	-0.109757	0.597918	-0.050389	74.518875	35.094524	79.131744	-2.601403	0.000000	-0.046904	0.000000	0.000000	0.000000	-3.208513	0.178760	0.491610	0.000000	0.000000	4.000000	12.000000	0.000000
21938.010461	-0.109757	0.597918	-0.050389	74.518875	35.094524	79.131744	-2.601403	0.000000	-0.046904	0.000000	0.000000	0.000000	-3.208513	0.178760	0.491610	0.000000	0.000000	4.000000	12.000000	0.000000
21938.013794	-0.109757	0.597918	-0.050389	74.518875	35.094524	79.131744	-2.601403	0.000000	-0.046904	0.000000	0.000000	0.000000	-3.208513	0.178760	0.491610	0.000000	0.000000	4.000000	12.000000	0.000000
21938.017128	-0.120440	0.598435	-0.048093	74.828156	38.903316	81.038750	-2.519468	0.000000	0.487848	0.000000	0.000000	0.000000	-3.205006	0.154943	0.688924	0.000000	0.000000	4.000000	12.000000	0.000000
21938.020461	-0.120440	0.598435	-0.048093	74.828156	38.903316	81.038750	-2.519468	0.000000	0.487848	0.000000	0.000000	0.000000	-3.205006	0.154943	0.688924	0.000000	0.000000	4.000000	12.000000	0.000000
21938.023794	-0.120440	0.598435	-0.048093	74.828156	38.903316	81.038750	-2.519468	0.000000	0.487848	0.000000	0.000000	0.000000	-3.205006	0.154943	0.688924	0.000000	0.000000	4.000000	12.000000	0.000000
21938.027128	-0.130983	0.598945	-0.044994	75.136810	42.492565	83.163742	-2.404647	0.000000	1.022016	0.000000	0.000000	0.000000	-3.162841	0.153077	0.929732	0.000000	0.000000	4.000000	12.000000	0.000000
21938.030461	-0.130983	0.598945	-0.044994	75.136810	42.492565	83.163742	-2.404647	0.000000	1.022016	0.000000	0.000000	0.000000	-3.162841	0.153077	0.929732	0.000000	0.000000	4.000000	12.000000	0.000000
21938.033794	-0.130983	0.598945	-0.044994	75.136810	42.492565	83.163742	-2.404647	0.000000	1.022016	0.000000	0.000000	0.000000	-3.162841	0.153077	0.929732	0.000000	0.000000	4.000000	12.000000	0.000000
21938.037128	-0.141236	0.599400	-0.041103	75.283562	46.047592	85.766411	-2.249692	0.000000	1.549156	0.000000	0.000000	0.000000	-3.075923	0.136463	1.167320	0.000000	0.000000	4.000000	12.000000	0.000000
21938.040461	-0.141236	0.599400	-0.041103	75.283562	46.047592	85.766411	-2.249692	0.000000	1.549156	0.000000	0.000000	0.000000	-3.075923	0.136463	1.167320	0.000000	0.000000	4.000000	12.000000	0.000000
21938.043794	-0.141236	0.599400	-0.041103	75.283562	46.047592	85.766411	-2.249692	0.000000	1.549156	0.000000	0.000000	0.000000	-3.075923	0.136463	1.167320	0.000000	0.000000	4.000000	12.000000	0.000000
21938.047128	-0.151132	0.599823	-0.036380	75.187347	49.546051	88.349785	-2.055139	0.000000	2.061810	0.000000	0.000000	0.000000	-2.968777	0.127104	1.416712	0.000000	0.000000	4.000000	12.000000	0.000000
21938.050461	-0.151132	0.599823	-0.036380	75.187347	49.546051	88.349785	-2.055139	0.000000	2.061810	0.000000	0.000000	0.000000	-2.968777	0.127104	1.416712	0.000000	0.000000	4.000000	12.000000	0.000000
21938.053794	-0.151132	0.599823	-0.036380	75.187347	49.546051	88.349785	-2.055139	0.000000	2.061810	0.000000	0.000000	0.000000	-2.968777	0.127104	1.416712	0.000000	0.000000	4.000000	12.000000	0.000000
21938.057128	-0.160630	0.600246	-0.030918	74.919060	53.001141	90.667938	-1.819020	0.000000	2.556606	0.000000	0.000000	0.000000	-2.849301	0.126730	1.638628	0.000000	0.000000	4.000000	12.000000	0.000000
21938.060461	-0.160630	0.600246	-0.030918	74.919060	53.001141	90.667938	-1.819020	0.000000	2.556606	0.000000	0.000000	0.000000	-2.849301	0.126730	1.638628	0.000000	0.000000	4.000000	12.000000	0.000000
21938.063794	-0.160630	0.600246	-0.030918	74.919060	53.001141	90.667938	-1.819020	0.000000	2.556606	0.000000	0.000000	0.000000	-2.849301	0.126730	1.638628	0.000000	0.000000	4.000000	12.000000	0.000000
21938.067128	-0.169686	0.600584	-0.024890	74.581184	57.133835	93.776596	-1.545915	0.000000	3.031490	0.000000	0.000000	0.000000	-2.716850	0.101537	1.808380	0.000000	0.000000	4.000000	12.000000	0.000000
21938.070461	-0.169686	0.600584	-0.024890	74.581184	57.133835	93.776596	-1.545915	0.000000	3.031490	0.000000	0.000000	0.000000	-2.716850	0.101537	1.808380	0.000000	0.000000	4.000000	12.000000	0.000000
21938.073794	-0.169686	0.600584	-0.024890	74.581184	57.133835	93.776596	-1.545915	0.000000	3.031490	0.000000	0.000000	0.000000	-2.716850	0.101537	1.808380	0.000000	0.000000	4.000000	12.000000	0.000000
21938.077128	-0.178296	0.600816	-0.018341	74.312660	62.310738	97.839005	-1.244519	0.000000	3.484298	0.000000	0.000000	0.000000	-2.582886	0.069531	1.964827	0.000000	0.000000	4.000000	12.000000	0.000000
21938.080461	-0.178296	0.600816	-0.018341	74.312660	62.310738	97.839005	-1.244519	0.000000	3.484298	0.000000	0.000000	0.000000	-2.582886	0.069531	1.964827	0.000000	0.000000	4.000000	12.000000	0.000000
21938.083794	-0.178296	0.600816	-0.018341	74.312660	62.310738	97.839005	-1.244519	0.000000	3.484298	0.000000	0.000000	0.000000	-2.582886	0.069531	1.964827	0.000000	0.000000	4.000000	12.000000	0.000000
21938.087128	-0.186419	0.601021	-0.011149	74.100365	67.742821	101.618767	-0.917047	0.000000	3.914779	0.000000	0.000000	0.000000	-2.437109	0.061440	2.157699	0.000000	0.000000	4.000000	12.000000	0.000000
21938.090461	-0.186419	0.601021	-0.011149	74.100365	67.742821	101.618767	-0.917047	0.000000	3.914779	0.000000	0.000000	0.000000	-2.437109	0.061440	2.157699	0.000000	0.000000	4.000000	12.000000	0.000000
21938.093794	-0.186419	0.601021	-0.011149	74.100365	67.742821	101.618767	-0.917047	0.000000	3.914779	0.000000	0.000000	0.000000	-2.437109	0.061440	2.157699	0.000000	0.000000	4.000000	12.000000	0.000000
21938.097128	-0.193998	0.601095	-0.003224	73.897057	72.965302	105.071960	-0.557431	0.000000	4.320964	0.000000	0.000000	0.000000	-2.273695	0.022284	2.377359	0.000000	0.000000	4.000000	12.000000	0.000000
21938.100461	-0.193998	0.601095	-0.003224	73.897057	72.965302	105.071960	-0.557431	0.000000	4.320964	0.000000	0.000000	0.000000	-2.273695	0.022284	2.377359	0.000000	0.000000	4.000000	12.000000	0.000000
21938.103794	-0.193998	0.601095	-0.003224	73.897057	72.965302	105.071960	-0.557431	0.000000	4.320964	0.000000	0.000000	0.000000	-2.273695	0.022284	2.377359	0.000000	0.000000	4.000000	12.000000	0.000000
21938.107128	-0.201034	0.601061	0.005380	73.675125	78.037071	108.559586	-0.161204	0.000000	4.699913	0.000000	0.000000	0.000000	-2.110633	-0.010250	2.581151	0.000000	0.000000	4.000000	12.000000	0.000000
21938.110461	-0.201034	0.601061	0.005380	73.675125	78.037071	108.559586	-0.161204	0.000000	4.699913	0.000000	0.000000	0.000000	-2.110633	-0.010250	2.581151	0.000000	0.000000	4.000000	12.000000	0.000000
21938.113794	-0.201034	0.601061	0.005380	73.675125	78.037071	108.559586	-0.161204	0.000000	4.699913	0.000000	0.000000	0.000000	-2.110633	-0.010250	2.581151	0.000000	0.000000	4.000000	12.000000	0.000000
21938.117128	-0.207478	0.600930	0.014744	73.437592	82.871529	111.943726	0.265859	0.000000	4.992927	0.000000	0.000000	0.000000	-1.933386	-0.039134	2.809396	0.000000	0.000000	4.000000	12.000000	0.000000
21938.120461	-0.207478	0.600930	0.014744	73.437592	82.871529	111.943726	0.265859	0.000000	4.992927	0.000000	0.000000	0.000000	-1.933386	-0.039134	2.809396	0.000000	0.000000	4.000000	12.000000	0.000000
21938.123794	-0.207478	0.600930	0.014744	73.437592	82.871529	111.943726	0.265859	0.000000	4.992927	0.000000	0.000000	0.000000	-1.933386	-0.039134	2.809396	0.000000	0.000000	4.000000	12.000000	0.000000
21938.127128	-0.213198	0.600662	0.024770	73.207878	87.621284	115.259430	0.679559	0.000000	4.953605	0.000000	0.000000	0.000000	-1.715836	-0.080521	3.007823	0.000000	0.000000	4.000000	12.000000	0.000000
21938.130461	-0.213198	0.600662	0.024770	73.207878	87.621284	115.259430	0.679559	0.000000	4.953605	0.000000	0.000000	0.000000	-1.715836	-0.080521	3.007823	0.000000	0.000000	4.000000	12.000000	0.000000
21938.133794	-0.213198	0.600662	0.024770	73.207878	87.621284	115.259430	0.679559	0.000000	4.953605	0.000000	0.000000	0.000000	-1.715836	-0.080521	3.007823	0.000000	0.000000	4.000000	12.000000	0.000000
21938.137128	-0.218103	0.600239	0.035354	73.005486	92.350082	118.868164	1.068833	0.000000	4.884424	0.000000	0.000000	0.000000	-1.471578	-0.126784	3.175053	0.000000	0.000000	4.000000	12.000000	0.000000
21938.140461	-0.218103	0.600239	0.035354	73.005486	92.350082	118.868164	1.068833	0.000000	4.884424	0.000000	0.000000	0.000000	-1.471578	-0.126784	3.175053	0.000000	0.000000	4.000000	12.000000	0.000000
21938.143794	-0.218103	0.600239	0.035354	73.005486	92.350082	118.868164	1.068833	0.000000	4.884424	0.000000	0.000000	0.000000	-1.471578	-0.126784	3.175053	0.000000	0.000000	4.000000	12.000000	0.000000
21938.147128	-0.222269	0.599683	0.046375	72.847412	97.062416	122.707848	1.433877	0.000000	4.789989	0.000000	0.000000	0.000000	-1.249678	-0.166850	3.306225	0.000000	0.000000	4.000000	12.000000	0.000000
21938.150461	-0.222269	0.599683	0.046375	72.847412	97.062416	122.707848	1.433877	0.000000	4.789989	0.000000	0.000000	0.000000	-1.249678	-0.166850	3.306225	0.000000	0.000000	4.000000	12.000000	0.000000
21938.153794	-0.222269	0.599683	0.046375	72.847412	97.062416	122.707848	1.433877	0.000000	4.789989	0.000000	0.000000	0.000000	-1.249678	-0.166850	3.306225	0.000000	0.000000	4.000000	12.000000	0.000000
21938.157128	-0.225715	0.598960	0.057686	72.732826	102.025551	126.684288	1.773170	0.000000	4.675026	0.000000	0.000000	0.000000	-1.033902	-0.217034	3.393241	0.000000	0.000000	4.000000	12.000000	0.000000
21938.160461	-0.225715	0.598960	0.057686	72.732826	102.025551	126.684288	1.773170	0.000000	4.675026	0.000000	0.000000	0.000000	-1.033902	-0.217034	3.393241	0.000000	0.000000	4.000000	12.000000	0.000000
21938.163794	-0.225715	0.598960	0.057686	72.732826	102.025551	126.684288	1.773170	0.000000	4.675026	0.000000	0.000000	0.000000	-1.033902	-0.217034	3.393241	0.000000	0.000000	4.000000	12.000000	0.000000
21938.167128	-0.228319	0.598020	0.069188	72.608986	107.347786	130.707932	2.085250	0.000000	4.544418	0.000000	0.000000	0.000000	-0.781173	-0.282026	3.450771	0.000000	0.000000	4.000000	12.000000	0.000000
21938.170461	-0.228319	0.598020	0.069188	72.608986	107.347786	130.707932	2.085250	0.000000	4.544418	0.000000	0.000000	0.000000	-0.781173	-0.282026	3.450771	0.000000	0.000000	4.000000	12.000000	0.000000
21938.173794	-0.228319	0.598020	0.069188	72.608986	107.347786	130.707932	2.085250	0.000000	4.544418	0.000000	0.000000	0.000000	-0.781173	-0.282026	3.450771	0.000000	0.000000	4.000000	12.000000	0.000000
21938.177128	-0.230157	0.596931	0.080755	72.364372	112.903030	134.523682	2.372980	0.000000	4.401019	0.000000	0.000000	0.000000	-0.551470	-0.326679	3.470125	0.000000	0.000000	4.000000	12.000000	0.000000
21938.180461	-0.230157	0.596931	0.080755	72.364372	112.903030	134.523682	2.372980	0.000000	4.401019	0.000000	0.000000	0.000000	-0.551470	-0.326679	3.470125	0.000000	0.000000	4.000000	12.000000	0.000000
21938.183794	-0.230157	0.596931	0.080755	72.364372	112.903030	134.523682	2.372980	0.000000	4.401019	0.000000	0.000000	0.000000	-0.551470	-0.326679	3.470125	0.000000	0.000000	4.000000	12.000000	0.000000
21938.187128	-0.231264	0.595712	0.092337	71.931450	118.279396	138.081558	2.636061	0.000000	4.248669	0.000000	0.000000	0.000000	-0.332125	-0.365538	3.474453	0.000000	0.000000	4.000000	12.000000	0.000000
21938.190461	-0.231264	0.595712	0.092337	71.931450	118.279396	138.081558	2.636061	0.000000	4.248669	0.000000	0.000000	0.000000	-0.332125	-0.365538	3.474453	0.000000	0.000000	4.000000	12.000000	0.000000
21938.193794	-0.231264	0.595712	0.092337	71.931450	118.279396	138.081558	2.636061	0.000000	4.248669	0.000000	0.000000	0.000000	-0.332125	-0.365538	3.474453	0.000000	0.000000	4.000000	12.000000	0.000000
21938.197128	-0.231552	0.594336	0.103865	71.355789	123.038002	141.441391	2.876750	0.000000	4.089536	0.000000	0.000000	0.000000	-0.086280	-0.412836	3.458487	0.000000	0.000000	4.000000	12.000000	0.000000
21938.200461	-0.231552	0.594336	0.103865	71.355789	123.038002	141.441391	2.876750	0.000000	4.089536	0.000000	0.000000	0.000000	-0.086280	-0.412836	3.458487	0.000000	0.000000	4.000000	12.000000	0.000000
21938.203794	-0.231552	0.594336	0.103865	71.355789	123.038002	141.441391	2.876750	0.000000	4.089536	0.000000	0.000000	0.000000	-0.086280	-0.412836	3.458487	0.000000	0.000000	4.000000	12.000000	0.000000
21938.207128	-0.231063	0.592875	0.115357	70.658516	127.070824	144.325150	3.098374	0.000000	3.924293	0.000000	0.000000	0.000000	0.146642	-0.438491	3.447578	0.000000	0.000000	4.000000	12.000000	0.000000
21938.210461	-0.231063	0.592875	0.115357	70.658516	127.070824	144.325150	3.098374	0.000000	3.924293	0.000000	0.000000	0.000000	0.146642	-0.438491	3.447578	0.000000	0.000000	4.000000	12.000000	0.000000
21938.213794	-0.231063	0.592875	0.115357	70.658516	127.070824	144.325150	3.098374	0.000000	3.924293	0.000000	0.000000	0.000000	0.146642	-0.438491	3.447578	0.000000	0.000000	4.000000	12.000000	0.000000
21938.217128	-0.229667	0.591379	0.126783	69.904243	130.497070	146.599442	3.303486	0.000000	3.753262	0.000000	0.000000	0.000000	0.418723	-0.448813	3.427761	0.000000	0.000000	4.000000	12.000000	0.000000
21938.220461	-0.229667	0.591379	0.126783	69.904243	130.497070	146.599442	3.303486	0.000000	3.753262	0.000000	0.000000	0.000000	0.418723	-0.448813	3.427761	0.000000	0.000000	4.000000	12.000000	0.000000
21938.223794	-0.229667	0.591379	0.126783	69.904243	130.497070	146.599442	3.303486	0.000000	3.753262	0.000000	0.000000	0.000000	0.418723	-0.448813	3.427761	0.000000	0.000000	4.000000	12.000000	0.000000
21938.227128	-0.227303	0.589750	0.138042	69.130463	133.613571	148.717957	3.495547	0.000000	3.575074	0.000000	0.000000	0.000000	0.709399	-0.488515	3.377687	0.000000	0.000000	4.000000	12.000000	0.000000
21938.230461	-0.227303	0.589750	0.138042	69.130463	133.613571	148.717957	3.495547	0.000000	3.575074	0.000000	0.000000	0.000000	0.709399	-0.488515	3.377687	0.000000	0.000000	4.000000	12.000000	0.000000
21938.233794	-0.227303	0.589750	0.138042	69.130463	133.613571	148.717957	3.495547	0.000000	3.575074	0.000000	0.000000	0.000000	0.709399	-0.488515	3.377687	0.000000	0.000000	4.000000	12.000000	0.000000
21938.237128	-0.224054	0.588144	0.149058	68.374161	136.724319	150.838394	3.675617	0.000000	3.389667	0.000000	0.000000	0.000000	0.974460	-0.481966	3.304934	0.000000	0.000000	4.000000	12.000000	0.000000
21938.240461	-0.224054	0.588144	0.149058	68.374161	136.724319	150.838394	3.675617	0.000000	3.389667	0.000000	0.000000	0.000000	0.974460	-0.481966	3.304934	0.000000	0.000000	4.000000	12.000000	0.000000
21938.243794	-0.224054	0.588144	0.149058	68.374161	136.724319	150.838394	3.675617	0.000000	3.389667	0.000000	0.000000	0.000000	0.974460	-0.481966	3.304934	0.000000	0.000000	4.000000	12.000000	0.000000
21938.247128	-0.220108	0.586535	0.159727	67.668869	140.105148	153.157181	3.843144	0.000000	3.198475	0.000000	0.000000	0.000000	1.183877	-0.482784	3.200740	0.000000	0.000000	4.000000	12.000000	0.000000
21938.250461	-0.220108	0.586535	0.159727	67.668869	140.105148	153.157181	3.843144	0.000000	3.198475	0.000000	0.000000	0.000000	1.183877	-0.482784	3.200740	0.000000	0.000000	4.000000	12.000000	0.000000
21938.253794	-0.220108	0.586535	0.159727	67.668869	140.105148	153.157181	3.843144	0.000000	3.198475	0.000000	0.000000	0.000000	1.183877	-0.482784	3.200740	0.000000	0.000000	4.000000	12.000000	0.000000
21938.257128	-0.215570	0.585005	0.169960	67.057732	143.821457	155.743500	3.996243	0.000000	3.005003	0.000000	0.000000	0.000000	1.361402	-0.458922	3.069710	0.000000	0.000000	4.000000	12.000000	0.000000
21938.260461	-0.215570	0.585005	0.169960	67.057732	143.821457	155.743500	3.996243	0.000000	3.005003	0.000000	0.000000	0.000000	1.361402	-0.458922	3.069710	0.000000	0.000000	4.000000	12.000000	0.000000
21938.263794	-0.215570	0.585005	0.169960	67.057732	143.821457	155.743500	3.996243	0.000000	3.005003	0.000000	0.000000	0.000000	1.361402	-0.458922	3.069710	0.000000	0.000000	4.000000	12.000000	0.000000
21938.267128	-0.210389	0.583515	0.179769	66.629265	147.611465	158.378952	4.134661	0.000000	2.811509	0.000000	0.000000	0.000000	1.554270	-0.446920	2.942644	0.000000	0.000000	4.000000	12.000000	0.000000
21938.270461	-0.210389	0.583515	0.179769	66.629265	147.611465	158.378952	4.134661	0.000000	2.811509	0.000000	0.000000	0.000000	1.554270	-0.446920	2.942644	0.000000	0.000000	4.000000	12.000000	0.000000
21938.273794	-0.210389	0.583515	0.179769	66.629265	147.611465	158.378952	4.134661	0.000000	2.811509	0.000000	0.000000	0.000000	1.554270	-0.446920	2.942644	0.000000	0.000000	4.000000	12.000000	0.000000
21938.277128	-0.204579	0.582102	0.189163	66.651268	151.022659	160.670868	4.260803	0.000000	2.616402	0.000000	0.000000	0.000000	1.743198	-0.423845	2.818279	0.000000	0.000000	4.000000	12.000000	0.000000
21938.280461	-0.204579	0.582102	0.189163	66.651268	151.022659	160.670868	4.260803	0.000000	2.616402	0.000000	0.000000	0.000000	1.743198	-0.423845	2.818279	0.000000	0.000000	4.000000	12.000000	0.000000
21938.283794	-0.204579	0.582102	0.189163	66.651268	151.022659	160.670868	4.260803	0.000000	2.616402	0.000000	0.000000	0.000000	1.743198	-0.423845	2.818279	0.000000	0.000000	4.000000	12.000000	0.000000
21938.287128	-0.198138	0.580775	0.198108	67.126839	153.916245	162.503418	4.375804	0.000000	2.419161	0.000000	0.000000	0.000000	1.932078	-0.398092	2.683449	0.000000	0.000000	4.000000	12.000000	0.000000
21938.290461	-0.198138	0.580775	0.198108	67.126839	153.916245	162.503418	4.375804	0.000000	2.419161	0.000000	0.000000	0.000000	1.932078	-0.398092	2.683449	0.000000	0.000000	4.000000	12.000000	0.000000
21938.293794	-0.198138	0.580775	0.198108	67.126839	153.916245	162.503418	4.375804	0.000000	2.419161	0.000000	0.000000	0.000000	1.932078	-0.398092	2.683449	0.000000	0.000000	4.000000	12.000000	0.000000
21938.297128	-0.191050	0.579509	0.206495	67.609184	156.356781	163.937714	4.480387	0.000000	2.219489	0.000000	0.000000	0.000000	2.126387	-0.379704	2.516342	0.000000	0.000000	4.000000	12.000000	0.000000
21938.300461	-0.191050	0.579509	0.206495	67.609184	156.356781	163.937714	4.480387	0.000000	2.219489	0.000000	0.000000	0.000000	2.126387	-0.379704	2.516342	0.000000	0.000000	4.000000	12.000000	0.000000
21938.303794	-0.191050	0.579509	0.206495	67.609184	156.356781	163.937714	4.480387	0.000000	2.219489	0.000000	0.000000	0.000000	2.126387	-0.379704	2.516342	0.000000	0.000000	4.000000	12.000000	0.000000
21938.307128	-0.183414	0.578330	0.214248	68.000603	158.465210	165.079102	4.575003	0.000000	2.017263	0.000000	0.000000	0.000000	2.290763	-0.353862	2.325788	0.000000	0.000000	4.000000	12.000000	0.000000
21938.310461	-0.183414	0.578330	0.214248	68.000603	158.465210	165.079102	4.575003	0.000000	2.017263	0.000000	0.000000	0.000000	2.290763	-0.353862	2.325788	0.000000	0.000000	4.000000	12.000000	0.000000
21938.313794	-0.183414	0.578330	0.214248	68.000603	158.465210	165.079102	4.575003	0.000000	2.017263	0.000000	0.000000	0.000000	2.290763	-0.353862	2.325788	0.000000	0.000000	4.000000	12.000000	0.000000
21938.317128	-0.175276	0.577223	0.221315	68.338715	160.513474	166.168243	4.659319	0.000000	1.814041	0.000000	0.000000	0.000000	2.441679	-0.332142	2.119958	0.000000	0.000000	4.000000	12.000000	0.000000
21938.320461	-0.175276	0.577223	0.221315	68.338715	160.513474	166.168243	4.659319	0.000000	1.814041	0.000000	0.000000	0.000000	2.441679	-0.332142	2.119958	0.000000	0.000000	4.000000	12.000000	0.000000
21938.323794	-0.175276	0.577223	0.221315	68.338715	160.513474	166.168243	4.659319	0.000000	1.814041	0.000000	0.000000	0.000000	2.441679	-0.332142	2.119958	0.000000	0.000000	4.000000	12.000000	0.000000
21938.327128	-0.166845	0.576272	0.227605	68.628098	162.809891	167.482300	4.733677	0.000000	1.610062	0.000000	0.000000	0.000000	2.529224	-0.285237	1.887061	0.000000	0.000000	4.000000	12.000000	0.000000
21938.330461	-0.166845	0.576272	0.227605	68.628098	162.809891	167.482300	4.733677	0.000000	1.610062	0.000000	0.000000	0.000000	2.529224	-0.285237	1.887061	0.000000	0.000000	4.000000	12.000000	0.000000
21938.333794	-0.166845	0.576272	0.227605	68.628098	162.809891	167.482300	4.733677	0.000000	1.610062	0.000000	0.000000	0.000000	2.529224	-0.285237	1.887061	0.000000	0.000000	4.000000	12.000000	0.000000
21938.337128	-0.158255	0.575451	0.233109	68.870445	165.487869	169.155777	4.797385	0.000000	1.408934	0.000000	0.000000	0.000000	2.576847	-0.246398	1.651214	0.000000	0.000000	4.000000	12.000000	0.000000
21938.340461	-0.158255	0.575451	0.233109	68.870445	165.487869	169.155777	4.797385	0.000000	1.408934	0.000000	0.000000	0.000000	2.576847	-0.246398	1.651214	0.000000	0.000000	4.000000	12.000000	0.000000
21938.343794	-0.158255	0.575451	0.233109	68.870445	165.487869	169.155777	4.797385	0.000000	1.408934	0.000000	0.000000	0.000000	2.576847	-0.246398	1.651214	0.000000	0.000000	4.000000	12.000000	0.000000
21938.347128	-0.149593	0.574797	0.237756	69.060158	168.447678	171.157150	4.850820	0.000000	1.212249	0.000000	0.000000	0.000000	2.598797	-0.196153	1.394089	0.000000	0.000000	4.000000	12.000000	0.000000
21938.350461	-0.149593	0.574797	0.237756	69.060158	168.447678	171.157150	4.850820	0.000000	1.212249	0.000000	0.000000	0.000000	2.598797	-0.196153	1.394089	0.000000	0.000000	4.000000	12.000000	0.000000
21938.353794	-0.149593	0.574797	0.237756	69.060158	168.447678	171.157150	4.850820	0.000000	1.212249	0.000000	0.000000	0.000000	2.598797	-0.196153	1.394089	0.000000	0.000000	4.000000	12.000000	0.000000
21938.357128	-0.140741	0.574251	0.241661	69.286301	171.394348	173.537415	4.894654	0.000000	1.020959	0.000000	0.000000	0.000000	2.655424	-0.163856	1.171689	0.000000	0.000000	4.000000	12.000000	0.000000
21938.360461	-0.140741	0.574251	0.241661	69.286301	171.394348	173.537415	4.894654	0.000000	1.020959	0.000000	0.000000	0.000000	2.655424	-0.163856	1.171689	0.000000	0.000000	4.000000	12.000000	0.000000
21938.363794	-0.140741	0.574251	0.241661	69.286301	171.394348	173.537415	4.894654	0.000000	1.020959	0.000000	0.000000	0.000000	2.655424	-0.163856	1.171689	0.000000	0.000000	4.000000	12.000000	0.000000
21938.367128	-0.131773	0.573866	0.244875	69.772835	174.195816	176.082932	4.930425	0.000000	0.831211	0.000000	0.000000	0.000000	2.690576	-0.115328	0.964002	0.000000	0.000000	4.000000	12.000000	0.000000
21938.370461	-0.131773	0.573866	0.244875	69.772835	174.195816	176.082932	4.930425	0.000000	0.831211	0.000000	0.000000	0.000000	2.690576	-0.115328	0.964002	0.000000	0.000000	4.000000	12.000000	0.000000
21938.373794	-0.131773	0.573866	0.244875	69.772835	174.195816	176.082932	4.930425	0.000000	0.831211	0.000000	0.000000	0.000000	2.690576	-0.115328	0.964002	0.000000	0.000000	4.000000	12.000000	0.000000
21938.377128	-0.122651	0.573552	0.247440	70.573837	176.766388	179.129776	4.958436	0.000000	0.643360	0.000000	0.000000	0.000000	2.736489	-0.094238	0.769609	0.000000	0.000000	4.000000	12.000000	0.000000
21938.380461	-0.122651	0.573552	0.247440	70.573837	176.766388	179.129776	4.958436	0.000000	0.643360	0.000000	0.000000	0.000000	2.736489	-0.094238	0.769609	0.000000	0.000000	4.000000	12.000000	0.000000
21938.383794	-0.122651	0.573552	0.247440	70.573837	176.766388	179.129776	4.958436	0.000000	0.643360	0.000000	0.000000	0.000000	2.736489	-0.094238	0.769609	0.000000	0.000000	4.000000	12.000000	0.000000
21938.387128	-0.113458	0.573362	0.249291	71.529839	178.962067	-178.012512	4.979182	0.000000	0.455801	0.000000	0.000000	0.000000	2.757963	-0.057150	0.555353	0.000000	0.000000	4.000000	12.000000	0.000000
21938.390461	-0.113458	0.573362	0.249291	71.529839	178.962067	-178.012512	4.979182	0.000000	0.455801	0.000000	0.000000	0.000000	2.757963	-0.057150	0.555353	0.000000	0.000000	4.000000	12.000000	0.000000
21938.393794	-0.113458	0.573362	0.249291	71.529839	178.962067	-178.012512	4.979182	0.000000	0.455801	0.000000	0.000000	0.000000	2.757963	-0.057150	0.555353	0.000000	0.000000	4.000000	12.000000	0.000000
21938.397128	-0.104289	0.573340	0.250441	72.519974	-179.293304	-175.632568	4.992730	0.000000	0.269529	0.000000	0.000000	0.000000	2.750678	-0.006593	0.345013	0.000000	0.000000	4.000000	12.000000	0.000000
21938.400461	-0.104289	0.573340	0.250441	72.519974	-179.293304	-175.632568	4.992730	0.000000	0.269529	0.000000	0.000000	0.000000	2.750678	-0.006593	0.345013	0.000000	0.000000	4.000000	12.000000	0.000000
21938.403794	-0.104289	0.573340	0.250441	72.519974	-179.293304	-175.632568	4.992730	0.000000	0.269529	0.000000	0.000000	0.000000	2.750678	-0.006593	0.345013	0.000000	0.000000	4.000000	12.000000	0.000000
21938.407128	-0.095057	0.573393	0.250828	73.448257	-178.021103	-173.359390	4.999267	0.000000	0.085614	0.000000	0.000000	0.000000	2.769604	0.016027	0.115893	0.000000	0.000000	4.000000	12.000000	0.000000
21938.410461	-0.095057	0.573393	0.250828	73.448257	-178.021103	-173.359390	4.999267	0.000000	0.085614	0.000000	0.000000	0.000000	2.769604	0.016027	0.115893	0.000000	0.000000	4.000000	12.000000	0.000000
21938.413794	-0.095057	0.573393	0.250828	73.448257	-178.021103	-173.359390	4.999267	0.000000	0.085614	0.000000	0.000000	0.000000	2.769604	0.016027	0.115893	0.000000	0.000000	4.000000	12.000000	0.000000
21938.417128	-0.085860	0.573647	0.250478	74.285812	-176.816574	-170.823273	4.999029	0.000000	-0.098518	0.000000	0.000000	0.000000	2.759127	0.076104	-0.105031	0.000000	0.000000	4.000000	12.000000	0.000000
21938.420461	-0.085860	0.573647	0.250478	74.285812	-176.816574	-170.823273	4.999029	0.000000	-0.098518	0.000000	0.000000	0.000000	2.759127	0.076104	-0.105031	0.000000	0.000000	4.000000	12.000000	0.000000
21938.423794	-0.085860	0.573647	0.250478	74.285812	-176.816574	-170.823273	4.999029	0.000000	-0.098518	0.000000	0.000000	0.000000	2.759127	0.076104	-0.105031	0.000000	0.000000	4.000000	12.000000	0.000000
21938.427128	-0.076756	0.574058	0.249389	75.040428	-175.621399	-168.506165	4.992052	0.000000	-0.281817	0.000000	0.000000	0.000000	2.731235	0.123341	-0.326413	0.000000	0.000000	4.000000	12.000000	0.000000
21938.430461	-0.076756	0.574058	0.249389	75.040428	-175.621399	-168.506165	4.992052	0.000000	-0.281817	0.000000	0.000000	0.000000	2.731235	0.123341	-0.326413	0.000000	0.000000	4.000000	12.000000	0.000000
21938.433794	-0.076756	0.574058	0.249389	75.040428	-175.621399	-168.506165	4.992052	0.000000	-0.281817	0.000000	0.000000	0.000000	2.731235	0.123341	-0.326413	0.000000	0.000000	4.000000	12.000000	0.000000
21938.437128	-0.067702	0.574643	0.247578	75.704285	-174.462173	-166.415283	4.978422	0.000000	-0.464014	0.000000	0.000000	0.000000	2.716218	0.175538	-0.543586	0.000000	0.000000	4.000000	12.000000	0.000000
21938.440461	-0.067702	0.574643	0.247578	75.704285	-174.462173	-166.415283	4.978422	0.000000	-0.464014	0.000000	0.000000	0.000000	2.716218	0.175538	-0.543586	0.000000	0.000000	4.000000	12.000000	0.000000
21938.443794	-0.067702	0.574643	0.247578	75.704285	-174.462173	-166.415283	4.978422	0.000000	-0.464014	0.000000	0.000000	0.000000	2.716218	0.175538	-0.543586	0.000000	0.000000	4.000000	12.000000	0.000000
21938.447128	-0.058857	0.575323	0.245066	76.279564	-173.307297	-164.039047	4.957987	0.000000	-0.646808	0.000000	0.000000	0.000000	2.653347	0.204086	-0.753572	0.000000	0.000000	4.000000	12.000000	0.000000
21938.450461	-0.058857	0.575323	0.245066	76.279564	-173.307297	-164.039047	4.957987	0.000000	-0.646808	0.000000	0.000000	0.000000	2.653347	0.204086	-0.753572	0.000000	0.000000	4.000000	12.000000	0.000000
21938.453794	-0.058857	0.575323	0.245066	76.279564	-173.307297	-164.039047	4.957987	0.000000	-0.646808	0.000000	0.000000	0.000000	2.653347	0.204086	-0.753572	0.000000	0.000000	4.000000	12.000000	0.000000
21938.457128	-0.050106	0.576124	0.241822	76.751404	-172.139648	-161.594513	4.930992	0.000000	-0.827841	0.000000	0.000000	0.000000	2.625348	0.240368	-0.973037	0.000000	0.000000	4.000000	12.000000	0.000000
21938.460461	-0.050106	0.576124	0.241822	76.751404	-172.139648	-161.594513	4.930992	0.000000	-0.827841	0.000000	0.000000	0.000000	2.625348	0.240368	-0.973037	0.000000	0.000000	4.000000	12.000000	0.000000
21938.463794	-0.050106	0.576124	0.241822	77.109810	-171.089722	-159.492538	4.896856	0.000000	-1.010346	0.000000	0.000000	0.000000	2.625348	0.240368	-0.973037	0.000000	0.000000	4.000000	12.000000	0.000000
21938.467128	-0.042364	0.576943	0.238378	77.109810	-171.089722	-159.492538	4.896856	0.000000	-1.010346	0.000000	0.000000	0.000000	2.322587	0.245661	-1.033185	0.000000	0.000000	4.000000	12.000000	0.000000
21938.470461	-0.042364	0.576943	0.238378	77.109810	-171.089722	-159.492538	4.896856	0.000000	-1.010346	0.000000	0.000000	0.000000	2.322587	0.245661	-1.033185	0.000000	0.000000	4.000000	12.000000	0.000000
21938.473794	-0.042364	0.576943	0.238378	77.491684	-169.735260	-156.678467	4.859962	0.000000	-1.175061	0.000000	0.000000	0.000000	2.322587	0.245661	-1.033185	0.000000	0.000000	4.000000	12.000000	0.000000
21938.477128	-0.033901	0.577917	0.233968	77.491684	-169.735260	-156.678467	4.859962	0.000000	-1.175061	0.000000	0.000000	0.000000	2.538883	0.292224	-1.323186	0.000000	0.000000	4.000000	12.000000	0.000000
21938.480461	-0.033901	0.577917	0.233968	77.491684	-169.735260	-156.678467	4.859962	0.000000	-1.175061	0.000000	0.000000	0.000000	2.538883	0.292224	-1.323186	0.000000	0.000000	4.000000	12.000000	0.000000
21938.483794	-0.033901	0.577917	0.233968	78.012939	-167.756180	-152.877869	4.811667	0.000000	-1.359360	0.000000	0.000000	0.000000	2.538883	0.292224	-1.323186	0.000000	0.000000	4.000000	12.000000	0.000000
21938.487128	-0.025597	0.579001	0.229006	78.012939	-167.756180	-152.877869	4.811667	0.000000	-1.359360	0.000000	0.000000	0.000000	2.491254	0.325183	-1.488404	0.000000	0.000000	4.000000	12.000000	0.000000
21938.490461	-0.025597	0.579001	0.229006	78.012939	-167.756180	-152.877869	4.811667	0.000000	-1.359360	0.000000	0.000000	0.000000	2.491254	0.325183	-1.488404	0.000000	0.000000	4.000000	12.000000	0.000000
21938.493794	-0.025597	0.579001	0.229006	78.830711	-164.791031	-148.127701	4.755316	0.000000	-1.544982	0.000000	0.000000	0.000000	2.491254	0.325183	-1.488404	0.000000	0.000000	4.000000	12.000000	0.000000
21938.497128	-0.017374	0.580198	0.223670	78.830711	-164.791031	-148.127701	4.755316	0.000000	-1.544982	0.000000	0.000000	0.000000	2.466768	0.359062	-1.601025	0.000000	0.000000	4.000000	12.000000	0.000000
21938.500461	-0.017374	0.580198	0.223670	78.830711	-164.791031	-148.127701	4.755316	0.000000	-1.544982	0.000000	0.000000	0.000000	2.466768	0.359062	-1.601025	0.000000	0.000000	4.000000	12.000000	0.000000
21938.503794	-0.017374	0.580198	0.223670	79.826103	-160.893372	-142.746216	4.690209	0.000000	-1.732609	0.000000	0.000000	0.000000	2.466768	0.359062	-1.601025	0.000000	0.000000	4.000000	12.000000	0.000000
21938.507128	-0.009277	0.581436	0.217913	79.826103	-160.893372	-142.746216	4.690209	0.000000	-1.732609	0.000000	0.000000	0.000000	2.429329	0.371323	-1.726878	0.000000	0.000000	4.000000	12.000000	0.000000
21938.510461	-0.009277	0.581436	0.217913	79.826103	-160.893372	-142.746216	4.690209	0.000000	-1.732609	0.000000	0.000000	0.000000	2.429329	0.371323	-1.726878	0.000000	0.000000	4.000000	12.000000	0.000000
21938.513794	-0.009277	0.581436	0.217913	80.849449	-156.193649	-136.790100	4.615939	0.000000	-1.921746	0.000000	0.000000	0.000000	2.429329	0.371323	-1.726878	0.000000	0.000000	4.000000	12.000000	0.000000
21938.517128	-0.001348	0.582670	0.211739	80.849449	-156.193649	-136.790100	4.615939	0.000000	-1.921746	0.000000	0.000000	0.000000	2.378609	0.370292	-1.852208	0.000000	0.000000	4.000000	12.000000	0.000000
21938.520461	-0.001348	0.582670	0.211739	80.849449	-156.193649	-136.790100	4.615939	0.000000	-1.921746	0.000000	0.000000	0.000000	2.378609	0.370292	-1.852208	0.000000	0.000000	4.000000	12.000000	0.000000
21938.523794	-0.001348	0.582670	0.211739	81.798332	-150.580719	-129.701202	4.532223	0.000000	-2.111624	0.000000	0.000000	0.000000	2.378609	0.370292	-1.852208	0.000000	0.000000	4.000000	12.000000	0.000000
21938.527128	0.006211	0.583909	0.205126	81.798332	-150.580719	-129.701202	4.532223	0.000000	-2.111624	0.000000	0.000000	0.000000	2.267750	0.371599	-1.984080	0.000000	0.000000	4.000000	12.000000	0.000000
21938.530461	0.006211	0.583909	0.205126	81.798332	-150.580719	-129.701202	4.532223	0.000000	-2.111624	0.000000	0.000000	0.000000	2.267750	0.371599	-1.984080	0.000000	0.000000	4.000000	12.000000	0.000000
21938.533794	0.006211	0.583909	0.205126	82.609756	-143.760635	-121.148964	4.440100	0.000000	-2.299025	0.000000	0.000000	0.000000	2.267750	0.371599	-1.984080	0.000000	0.000000	4.000000	12.000000	0.000000
21938.537128	0.013270	0.585129	0.198097	82.609756	-143.760635	-121.148964	4.440100	0.000000	-2.299025	0.000000	0.000000	0.000000	2.117741	0.366015	-2.108461	0.000000	0.000000	4.000000	12.000000	0.000000
21938.540461	0.013270	0.585129	0.198097	82.609756	-143.760635	-121.148964	4.440100	0.000000	-2.299025	0.000000	0.000000	0.000000	2.117741	0.366015	-2.108461	0.000000	0.000000	4.000000	12.000000	0.000000
21938.543794	0.013270	0.585129	0.198097	83.232475	-135.716248	-111.491486	4.340536	0.000000	-2.481883	0.000000	0.000000	0.000000	2.117741	0.366015	-2.108461	0.000000	0.000000	4.000000	12.000000	0.000000
21938.547128	0.019737	0.586329	0.190698	83.232475	-135.716248	-111.491486	4.340536	0.000000	-2.481883	0.000000	0.000000	0.000000	1.940057	0.360059	-2.219928	0.000000	0.000000	4.000000	12.000000	0.000000
21938.550461	0.019737	0.586329	0.190698	83.232475	-135.716248	-111.491486	4.340536	0.000000	-2.481883	0.000000	0.000000	0.000000	1.940057	0.360059	-2.219928	0.000000	0.000000	4.000000	12.000000	0.000000
21938.553794	0.019737	0.586329	0.190698	83.674828	-126.950569	-101.317535	4.234480	0.000000	-2.658792	0.000000	0.000000	0.000000	1.940057	0.360059	-2.219928	0.000000	0.000000	4.000000	12.000000	0.000000
21938.557128	0.025710	0.587495	0.182987	83.674828	-126.950569	-101.317535	4.234480	0.000000	-2.658792	0.000000	0.000000	0.000000	1.791688	0.349658	-2.313311	0.000000	0.000000	4.000000	12.000000	0.000000
21938.560461	0.025710	0.587495	0.182987	83.674828	-126.950569	-101.317535	4.234480	0.000000	-2.658792	0.000000	0.000000	0.000000	1.791688	0.349658	-2.313311	0.000000	0.000000	4.000000	12.000000	0.000000
21938.563794	0.025710	0.587495	0.182987	84.028893	-118.165565	-91.124573	4.121194	0.000000	-2.831211	0.000000	0.000000	0.000000	1.791688	0.349658	-2.313311	0.000000	0.000000	4.000000	12.000000	0.000000
21938.567128	0.031255	0.588633	0.175038	84.028893	-118.165565	-91.124573	4.121194	0.000000	-2.831211	0.000000	0.000000	0.000000	1.663470	0.341625	-2.384665	0.000000	0.000000	4.000000	12.000000	0.000000
21938.570461	0.031255	0.588633	0.175038	84.028893	-118.165565	-91.124573	4.121194	0.000000	-2.831211	0.000000	0.000000	0.000000	1.663470	0.341625	-2.384665	0.000000	0.000000	4.000000	12.000000	0.000000
21938.573794	0.031255	0.588633	0.175038	84.429092	-110.022522	-81.297440	4.000261	0.000000	-2.999652	0.000000	0.000000	0.000000	1.663470	0.341625	-2.384665	0.000000	0.000000	4.000000	12.000000	0.000000
21938.577128	0.036381	0.589776	0.166942	84.429092	-110.022522	-81.297440	4.000261	0.000000	-2.999652	0.000000	0.000000	0.000000	1.537966	0.342701	-2.428782	0.000000	0.000000	4.000000	12.000000	0.000000
21938.580461	0.036381	0.589776	0.166942	84.429092	-110.022522	-81.297440	4.000261	0.000000	-2.999652	0.000000	0.000000	0.000000	1.537966	0.342701	-2.428782	0.000000	0.000000	4.000000	12.000000	0.000000
21938.583794	0.036381	0.589776	0.166942	84.847519	-101.931137	-71.403366	3.872146	0.000000	-3.163302	0.000000	0.000000	0.000000	1.537966	0.342701	-2.428782	0.000000	0.000000	4.000000	12.000000	0.000000
21938.587128	0.041071	0.590878	0.158774	84.847519	-101.931137	-71.403366	3.872146	0.000000	-3.163302	0.000000	0.000000	0.000000	1.407069	0.330729	-2.450433	0.000000	0.000000	4.000000	12.000000	0.000000
21938.590461	0.041071	0.590878	0.158774	84.847519	-101.931137	-71.403366	3.872146	0.000000	-3.163302	0.000000	0.000000	0.000000	1.407069	0.330729	-2.450433	0.000000	0.000000	4.000000	12.000000	0.000000
21938.593794	0.041071	0.590878	0.158774	85.206741	-93.324013	-61.345829	3.737758	0.000000	-3.321019	0.000000	0.000000	0.000000	1.407069	0.330729	-2.450433	0.000000	0.000000	4.000000	12.000000	0.000000
21938.597128	0.045250	0.591960	0.150565	85.206741	-93.324013	-61.345829	3.737758	0.000000	-3.321019	0.000000	0.000000	0.000000	1.253608	0.324513	-2.462661	0.000000	0.000000	4.000000	12.000000	0.000000
21938.600461	0.045250	0.591960	0.150565	85.206741	-93.324013	-61.345829	3.737758	0.000000	-3.321019	0.000000	0.000000	0.000000	1.253608	0.324513	-2.462661	0.000000	0.000000	4.000000	12.000000	0.000000
21938.603794	0.045250	0.591960	0.150565	85.456230	-84.328232	-50.587513	3.598475	0.000000	-3.471451	0.000000	0.000000	0.000000	1.253608	0.324513	-2.462661	0.000000	0.000000	4.000000	12.000000	0.000000
21938.607128	0.048761	0.592986	0.142349	85.456230	-84.328232	-50.587513	3.598475	0.000000	-3.471451	0.000000	0.000000	0.000000	1.053429	0.307948	-2.464884	0.000000	0.000000	4.000000	12.000000	0.000000
21938.610461	0.048761	0.592986	0.142349	85.456230	-84.328232	-50.587513	3.598475	0.000000	-3.471451	0.000000	0.000000	0.000000	1.053429	0.307948	-2.464884	0.000000	0.000000	4.000000	12.000000	0.000000
21938.613794	0.048761	0.592986	0.142349	85.564651	-75.344688	-39.850723	3.456811	0.000000	-3.612542	0.000000	0.000000	0.000000	1.053429	0.307948	-2.464884	0.000000	0.000000	4.000000	12.000000	0.000000
21938.617128	0.051568	0.593981	0.134100	85.564651	-75.344688	-39.850723	3.456811	0.000000	-3.612542	0.000000	0.000000	0.000000	0.841832	0.298512	-2.474611	0.000000	0.000000	4.000000	12.000000	0.000000
21938.620461	0.051568	0.593981	0.134100	85.564651	-75.344688	-39.850723	3.456811	0.000000	-3.612542	0.000000	0.000000	0.000000	0.841832	0.298512	-2.474611	0.000000	0.000000	4.000000	12.000000	0.000000
21938.623794	0.051568	0.593981	0.134100	85.520660	-67.031837	-30.357794	3.313159	0.000000	-3.744727	0.000000	0.000000	0.000000	0.841832	0.298512	-2.474611	0.000000	0.000000	4.000000	12.000000	0.000000
21938.627128	0.053635	0.594922	0.125820	85.520660	-67.031837	-30.357794	3.313159	0.000000	-3.744727	0.000000	0.000000	0.000000	0.620322	0.282275	-2.483820	0.000000	0.000000	4.000000	12.000000	0.000000
21938.630461	0.053635	0.594922	0.125820	85.520660	-67.031837	-30.357794	3.313159	0.000000	-3.744727	0.000000	0.000000	0.000000	0.620322	0.282275	-2.483820	0.000000	0.000000	4.000000	12.000000	0.000000
21938.633794	0.053635	0.594922	0.125820	85.417046	-59.524879	-21.734552	3.167981	0.000000	-3.868320	0.000000	0.000000	0.000000	0.620322	0.282275	-2.483820	0.000000	0.000000	4.000000	12.000000	0.000000
21938.637128	0.055032	0.595759	0.117664	85.417046	-59.524879	-21.734552	3.167981	0.000000	-3.868320	0.000000	0.000000	0.000000	0.419076	0.251074	-2.446873	0.000000	0.000000	4.000000	12.000000	0.000000
21938.640461	0.055032	0.595759	0.117664	85.417046	-59.524879	-21.734552	3.167981	0.000000	-3.868320	0.000000	0.000000	0.000000	0.419076	0.251074	-2.446873	0.000000	0.000000	4.000000	12.000000	0.000000
21938.643794	0.055032	0.595759	0.117664	85.420937	-51.909416	-12.616432	3.022806	0.000000	-3.982794	0.000000	0.000000	0.000000	0.419076	0.251074	-2.446873	0.000000	0.000000	4.000000	12.000000	0.000000
21938.647128	0.055683	0.596525	0.109703	85.420937	-51.909416	-12.616432	3.022806	0.000000	-3.982794	0.000000	0.000000	0.000000	0.195117	0.229817	-2.388328	0.000000	0.000000	4.000000	12.000000	0.000000
21938.650461	0.055683	0.596525	0.109703	85.420937	-51.909416	-12.616432	3.022806	0.000000	-3.982794	0.000000	0.000000	0.000000	0.195117	0.229817	-2.388328	0.000000	0.000000	4.000000	12.000000	0.000000
21938.653794	0.055683	0.596525	0.109703	85.553314	-43.263691	-2.507887	2.880078	0.000000	-4.087194	0.000000	0.000000	0.000000	0.195117	0.229817	-2.388328	0.000000	0.000000	4.000000	12.000000	0.000000
21938.657128	0.055756	0.597305	0.101992	85.553314	-43.263691	-2.507887	2.880078	0.000000	-4.087194	0.000000	0.000000	0.000000	0.022057	0.233886	-2.313372	0.000000	0.000000	4.000000	12.000000	0.000000
21938.660461	0.055756	0.597305	0.101992	85.553314	-43.263691	-2.507887	2.880078	0.000000	-4.087194	0.000000	0.000000	0.000000	0.022057	0.233886	-2.313372	0.000000	0.000000	4.000000	12.000000	0.000000
21938.663794	0.055756	0.597305	0.101992	85.698936	-33.418766	8.274112	2.739093	0.000000	-4.182985	0.000000	0.000000	0.000000	0.022057	0.233886	-2.313372	0.000000	0.000000	4.000000	12.000000	0.000000
21938.667128	0.055278	0.598152	0.094545	85.698936	-33.418766	8.274112	2.739093	0.000000	-4.182985	0.000000	0.000000	0.000000	-0.143397	0.254001	-2.234066	0.000000	0.000000	4.000000	12.000000	0.000000
21938.670461	0.055278	0.598152	0.094545	85.698936	-33.418766	8.274112	2.739093	0.000000	-4.182985	0.000000	0.000000	0.000000	-0.143397	0.254001	-2.234066	0.000000	0.000000	4.000000	12.000000	0.000000
21938.673794	0.055278	0.598152	0.094545	85.779099	-23.066265	19.196693	2.600294	0.000000	-4.270653	0.000000	0.000000	0.000000	-0.143397	0.254001	-2.234066	0.000000	0.000000	4.000000	12.000000	0.000000
21938.677128	0.054171	0.599057	0.087401	85.779099	-23.066265	19.196693	2.600294	0.000000	-4.270653	0.000000	0.000000	0.000000	-0.332221	0.271743	-2.143250	0.000000	0.000000	4.000000	12.000000	0.000000
21938.680461	0.054171	0.599057	0.087401	85.779099	-23.066265	19.196693	2.600294	0.000000	-4.270653	0.000000	0.000000	0.000000	-0.332221	0.271743	-2.143250	0.000000	0.000000	4.000000	12.000000	0.000000
21938.683794	0.054171	0.599057	0.087401	85.752823	-13.774332	29.097111	2.465862	0.000000	-4.349658	0.000000	0.000000	0.000000	-0.332221	0.271743	-2.143250	0.000000	0.000000	4.000000	12.000000	0.000000
21938.687128	0.052382	0.600055	0.080562	85.752823	-13.774332	29.097111	2.465862	0.000000	-4.349658	0.000000	0.000000	0.000000	-0.536574	0.299267	-2.051701	0.000000	0.000000	4.000000	12.000000	0.000000
21938.690461	0.052382	0.600055	0.080562	85.752823	-13.774332	29.097111	2.465862	0.000000	-4.349658	0.000000	0.000000	0.000000	-0.536574	0.299267	-2.051701	0.000000	0.000000	4.000000	12.000000	0.000000
21938.693794	0.052382	0.600055	0.080562	85.650757	-6.181918	37.335007	2.336921	0.000000	-4.420271	0.000000	0.000000	0.000000	-0.536574	0.299267	-2.051701	0.000000	0.000000	4.000000	12.000000	0.000000
21938.697128	0.049762	0.601098	0.074036	85.650757	-6.181918	37.335007	2.336921	0.000000	-4.420271	0.000000	0.000000	0.000000	-0.786170	0.312821	-1.957698	0.000000	0.000000	4.000000	12.000000	0.000000
21938.700461	0.049762	0.601098	0.074036	85.650757	-6.181918	37.335007	2.336921	0.000000	-4.420271	0.000000	0.000000	0.000000	-0.786170	0.312821	-1.957698	0.000000	0.000000	4.000000	12.000000	0.000000
21938.703794	0.049762	0.601098	0.074036	85.516243	0.043313	44.269829	2.215822	0.000000	-4.482202	0.000000	0.000000	0.000000	-0.786170	0.312821	-1.957698	0.000000	0.000000	4.000000	12.000000	0.000000
21938.707128	0.046327	0.602183	0.067965	85.516243	0.043313	44.269829	2.215822	0.000000	-4.482202	0.000000	0.000000	0.000000	-1.030236	0.325657	-1.821259	0.000000	0.000000	4.000000	12.000000	0.000000
21938.710461	0.046327	0.602183	0.067965	85.516243	0.043313	44.269829	2.215822	0.000000	-4.482202	0.000000	0.000000	0.000000	-1.030236	0.325657	-1.821259	0.000000	0.000000	4.000000	12.000000	0.000000
21938.713794	0.046327	0.602183	0.067965	85.434601	6.547325	51.627144	2.106259	0.000000	-4.534719	0.000000	0.000000	0.000000	-1.030236	0.325657	-1.821259	0.000000	0.000000	4.000000	12.000000	0.000000
21938.717128	0.042297	0.603193	0.062255	85.434601	6.547325	51.627144	2.106259	0.000000	-4.534719	0.000000	0.000000	0.000000	-1.209127	0.302839	-1.713141	0.000000	0.000000	4.000000	12.000000	0.000000
21938.720461	0.042297	0.603193	0.062255	85.434601	6.547325	51.627144	2.106259	0.000000	-4.534719	0.000000	0.000000	0.000000	-1.209127	0.302839	-1.713141	0.000000	0.000000	4.000000	12.000000	0.000000
21938.723794	0.042297	0.603193	0.062255	85.451454	15.688785	61.870766	2.004091	0.000000	-4.580788	0.000000	0.000000	0.000000	-1.209127	0.302839	-1.713141	0.000000	0.000000	4.000000	12.000000	0.000000
21938.727128	0.037865	0.604225	0.056983	85.451454	15.688785	61.870766	2.004091	0.000000	-4.580788	0.000000	0.000000	0.000000	-1.329500	0.309741	-1.581401	0.000000	0.000000	4.000000	12.000000	0.000000
21938.730461	0.037865	0.604225	0.056983	85.451454	15.688785	61.870766	2.004091	0.000000	-4.580788	0.000000	0.000000	0.000000	-1.329500	0.309741	-1.581401	0.000000	0.000000	4.000000	12.000000	0.000000
21938.733794	0.037865	0.604225	0.056983	85.399040	27.328102	74.815300	1.909920	0.000000	-4.620844	0.000000	0.000000	0.000000	-1.329500	0.309741	-1.581401	0.000000	0.000000	4.000000	12.000000	0.000000
21938.737128	0.033126	0.605264	0.051999	85.399040	27.328102	74.815300	1.909920	0.000000	-4.620844	0.000000	0.000000	0.000000	-1.421660	0.311718	-1.495347	0.000000	0.000000	4.000000	12.000000	0.000000
21938.740461	0.033126	0.605264	0.051999	85.399040	27.328102	74.815300	1.909920	0.000000	-4.620844	0.000000	0.000000	0.000000	-1.421660	0.311718	-1.495347	0.000000	0.000000	4.000000	12.000000	0.000000
21938.743794	0.033126	0.605264	0.051999	85.218369	38.776043	87.617043	1.819145	0.000000	-4.657329	0.000000	0.000000	0.000000	-1.421660	0.311718	-1.495347	0.000000	0.000000	4.000000	12.000000	0.000000
21938.747128	0.027960	0.606301	0.047200	85.218369	38.776043	87.617043	1.819145	0.000000	-4.657329	0.000000	0.000000	0.000000	-1.549917	0.311015	-1.439625	0.000000	0.000000	4.000000	12.000000	0.000000
21938.750461	0.027960	0.606301	0.047200	85.218369	38.776043	87.617043	1.819145	0.000000	-4.657329	0.000000	0.000000	0.000000	-1.549917	0.311015	-1.439625	0.000000	0.000000	4.000000	12.000000	0.000000
21938.753794	0.027960	0.606301	0.047200	85.055252	47.133499	97.080032	1.730368	0.000000	-4.691037	0.000000	0.000000	0.000000	-1.549917	0.311015	-1.439625	0.000000	0.000000	4.000000	12.000000	0.000000
21938.757128	0.022186	0.607339	0.042584	85.055252	47.133499	97.080032	1.730368	0.000000	-4.691037	0.000000	0.000000	0.000000	-1.732124	0.311558	-1.384929	0.000000	0.000000	4.000000	12.000000	0.000000
21938.760461	0.022186	0.607339	0.042584	85.055252	47.133499	97.080032	1.730368	0.000000	-4.691037	0.000000	0.000000	0.000000	-1.732124	0.311558	-1.384929	0.000000	0.000000	4.000000	12.000000	0.000000
21938.763794	0.022186	0.607339	0.042584	85.115128	51.233330	100.937416	1.645506	0.000000	-4.721474	0.000000	0.000000	0.000000	-1.732124	0.311558	-1.384929	0.000000	0.000000	4.000000	12.000000	0.000000
21938.767128	0.015724	0.608298	0.038094	85.115128	51.233330	100.937416	1.645506	0.000000	-4.721474	0.000000	0.000000	0.000000	-1.938741	0.287541	-1.346921	0.000000	0.000000	4.000000	12.000000	0.000000
21938.770461	0.015724	0.608298	0.038094	85.115128	51.233330	100.937416	1.645506	0.000000	-4.721474	0.000000	0.000000	0.000000	-1.938741	0.287541	-1.346921	0.000000	0.000000	4.000000	12.000000	0.000000
21938.773794	0.015724	0.608298	0.038094	85.228699	54.027206	102.654968	1.563378	0.000000	-4.749300	0.000000	0.000000	0.000000	-1.938741	0.287541	-1.346921	0.000000	0.000000	4.000000	12.000000	0.000000
21938.777128	0.008707	0.609113	0.033767	85.228699	54.027206	102.654968	1.563378	0.000000	-4.749300	0.000000	0.000000	0.000000	-2.105085	0.244546	-1.298224	0.000000	0.000000	4.000000	12.000000	0.000000
21938.780461	0.008707	0.609113	0.033767	85.228699	54.027206	102.654968	1.563378	0.000000	-4.749300	0.000000	0.000000	0.000000	-2.105085	0.244546	-1.298224	0.000000	0.000000	4.000000	12.000000	0.000000
21938.783794	0.008707	0.609113	0.033767	85.082870	57.836765	105.707420	1.483199	0.000000	-4.774948	0.000000	0.000000	0.000000	-2.105085	0.244546	-1.298224	0.000000	0.000000	4.000000	12.000000	0.000000
21938.787128	0.001261	0.609751	0.029634	85.082870	57.836765	105.707420	1.483199	0.000000	-4.774948	0.000000	0.000000	0.000000	-2.233860	0.191473	-1.239799	0.000000	0.000000	4.000000	12.000000	0.000000
21938.790461	0.001261	0.609751	0.029634	85.082870	57.836765	105.707420	1.483199	0.000000	-4.774948	0.000000	0.000000	0.000000	-2.233860	0.191473	-1.239799	0.000000	0.000000	4.000000	12.000000	0.000000
21938.793794	0.001261	0.609751	0.029634	84.537506	62.609722	110.135384	1.404350	0.000000	-4.798729	0.000000	0.000000	0.000000	-2.233860	0.191473	-1.239799	0.000000	0.000000	4.000000	12.000000	0.000000
21938.797128	-0.006292	0.610227	0.025744	84.537506	62.609722	110.135384	1.404350	0.000000	-4.798729	0.000000	0.000000	0.000000	-2.265838	0.142748	-1.166903	0.000000	0.000000	4.000000	12.000000	0.000000
21938.800461	-0.006292	0.610227	0.025744	84.537506	62.609722	110.135384	1.404350	0.000000	-4.798729	0.000000	0.000000	0.000000	-2.265838	0.142748	-1.166903	0.000000	0.000000	4.000000	12.000000	0.000000
21938.803794	-0.006292	0.610227	0.025744	83.644424	66.651413	114.137802	1.287216	0.000000	-4.685397	0.000000	0.000000	0.000000	-2.265838	0.142748	-1.166903	0.000000	0.000000	4.000000	12.000000	0.000000
21938.807128	-0.013825	0.610497	0.022113	83.644424	66.651413	114.137802	1.287216	0.000000	-4.685397	0.000000	0.000000	0.000000	-2.259849	0.081007	-1.089375	0.000000	0.000000	4.000000	12.000000	0.000000
21938.810461	-0.013825	0.610497	0.022113	83.644424	66.651413	114.137802	1.287216	0.000000	-4.685397	0.000000	0.000000	0.000000	-2.259849	0.081007	-1.089375	0.000000	0.000000	4.000000	12.000000	0.000000
21938.813794	-0.013825	0.610497	0.022113	82.610153	69.012520	116.328354	1.105653	0.000000	-4.308756	0.000000	0.000000	0.000000	-2.259849	0.081007	-1.089375	0.000000	0.000000	4.000000	12.000000	0.000000
21938.817128	-0.021581	0.610648	0.018793	82.610153	69.012520	116.328354	1.105653	0.000000	-4.308756	0.000000	0.000000	0.000000	-2.326716	0.045305	-0.995971	0.000000	0.000000	4.000000	12.000000	0.000000
21938.820461	-0.021581	0.610648	0.018793	82.610153	69.012520	116.328354	1.105653	0.000000	-4.308756	0.000000	0.000000	0.000000	-2.326716	0.045305	-0.995971	0.000000	0.000000	4.000000	12.000000	0.000000
21938.823794	-0.021581	0.610648	0.018793	81.776863	69.696808	116.432846	0.939658	0.000000	-3.920970	0.000000	0.000000	0.000000	-2.326716	0.045305	-0.995971	0.000000	0.000000	4.000000	12.000000	0.000000
21938.827128	-0.029574	0.610681	0.015797	81.776863	69.696808	116.432846	0.939658	0.000000	-3.920970	0.000000	0.000000	0.000000	-2.398035	0.009863	-0.898781	0.000000	0.000000	4.000000	12.000000	0.000000
21938.830461	-0.029574	0.610681	0.015797	81.776863	69.696808	116.432846	0.939658	0.000000	-3.920970	0.000000	0.000000	0.000000	-2.398035	0.009863	-0.898781	0.000000	0.000000	4.000000	12.000000	0.000000
21938.833794	-0.029574	0.610681	0.015797	81.389679	68.841988	114.724792	0.789861	0.000000	-3.521297	0.000000	0.000000	0.000000	-2.398035	0.009863	-0.898781	0.000000	0.000000	4.000000	12.000000	0.000000
21938.837128	-0.037813	0.610603	0.013290	81.389679	68.841988	114.724792	0.789861	0.000000	-3.521297	0.000000	0.000000	0.000000	-2.471690	-0.023500	-0.752189	0.000000	0.000000	4.000000	12.000000	0.000000
21938.840461	-0.037813	0.610603	0.013290	81.389679	68.841988	114.724792	0.789861	0.000000	-3.521297	0.000000	0.000000	0.000000	-2.471690	-0.023500	-0.752189	0.000000	0.000000	4.000000	12.000000	0.000000
21938.843794	-0.037813	0.610603	0.013290	81.215660	67.037666	112.080811	0.664496	0.000000	-3.109349	0.000000	0.000000	0.000000	-2.471690	-0.023500	-0.752189	0.000000	0.000000	4.000000	12.000000	0.000000
21938.847128	-0.046231	0.610491	0.011443	81.215660	67.037666	112.080811	0.664496	0.000000	-3.109349	0.000000	0.000000	0.000000	-2.525385	-0.033641	-0.554046	0.000000	0.000000	4.000000	12.000000	0.000000
21938.850461	-0.046231	0.610491	0.011443	81.215660	67.037666	112.080811	0.664496	0.000000	-3.109349	0.000000	0.000000	0.000000	-2.525385	-0.033641	-0.554046	0.000000	0.000000	4.000000	12.000000	0.000000
21938.853794	-0.046231	0.610491	0.011443	80.939003	65.144058	109.640808	0.572155	0.000000	-2.688451	0.000000	0.000000	0.000000	-2.525385	-0.033641	-0.554046	0.000000	0.000000	4.000000	12.000000	0.000000
21938.857128	-0.054698	0.610426	0.010329	80.939003	65.144058	109.640808	0.572155	0.000000	-2.688451	0.000000	0.000000	0.000000	-2.540039	-0.019507	-0.334094	0.000000	0.000000	4.000000	12.000000	0.000000
21938.860461	-0.054698	0.610426	0.010329	80.939003	65.144058	109.640808	0.572155	0.000000	-2.688451	0.000000	0.000000	0.000000	-2.540039	-0.019507	-0.334094	0.000000	0.000000	4.000000	12.000000	0.000000
21938.863794	-0.054698	0.610426	0.010329	80.454002	63.620255	107.932365	0.516473	0.000000	-2.265111	0.000000	0.000000	0.000000	-2.540039	-0.019507	-0.334094	0.000000	0.000000	4.000000	12.000000	0.000000
21938.867128	-0.062974	0.610331	0.010008	80.454002	63.620255	107.932365	0.516473	0.000000	-2.265111	0.000000	0.000000	0.000000	-2.482823	-0.028416	-0.096299	0.000000	0.000000	4.000000	12.000000	0.000000
21938.870461	-0.062974	0.610331	0.010008	80.454002	63.620255	107.932365	0.516473	0.000000	-2.265111	0.000000	0.000000	0.000000	-2.482823	-0.028416	-0.096299	0.000000	0.000000	4.000000	12.000000	0.000000
21938.873794	-0.062974	0.610331	0.010008	79.763191	62.494591	105.929062	0.500423	0.000000	-1.851308	0.000000	0.000000	0.000000	-2.482823	-0.028416	-0.096299	0.000000	0.000000	4.000000	12.000000	0.000000
21938.877128	-0.071095	0.610268	0.010424	79.763191	62.494591	105.929062	0.500423	0.000000	-1.851308	0.000000	0.000000	0.000000	-2.436341	-0.018936	0.124625	0.000000	0.000000	4.000000	12.000000	0.000000
21938.880461	-0.071095	0.610268	0.010424	79.763191	62.494591	105.929062	0.500423	0.000000	-1.851308	0.000000	0.000000	0.000000	-2.436341	-0.018936	0.124625	0.000000	0.000000	4.000000	12.000000	0.000000
21938.883794	-0.071095	0.610268	0.010424	78.941086	61.659992	104.330536	0.521194	0.000000	-1.445251	0.000000	0.000000	0.000000	-2.436341	-0.018936	0.124625	0.000000	0.000000	4.000000	12.000000	0.000000
21938.887128	-0.079095	0.610192	0.011550	78.941086	61.659992	104.330536	0.521194	0.000000	-1.445251	0.000000	0.000000	0.000000	-2.399994	-0.022777	0.337983	0.000000	0.000000	4.000000	12.000000	0.000000
21938.890461	-0.079095	0.610192	0.011550	78.941086	61.659992	104.330536	0.521194	0.000000	-1.445251	0.000000	0.000000	0.000000	-2.399994	-0.022777	0.337983	0.000000	0.000000	4.000000	12.000000	0.000000
21938.893794	-0.079095	0.610192	0.011550	78.189140	60.854610	103.093872	0.577525	0.000000	-1.045252	0.000000	0.000000	0.000000	-2.399994	-0.022777	0.337983	0.000000	0.000000	4.000000	12.000000	0.000000
21938.897128	-0.087048	0.610101	0.013360	78.189140	60.854610	103.093872	0.577525	0.000000	-1.045252	0.000000	0.000000	0.000000	-2.386032	-0.027224	0.542911	0.000000	0.000000	4.000000	12.000000	0.000000
21938.900461	-0.087048	0.610101	0.013360	78.189140	60.854610	103.093872	0.577525	0.000000	-1.045252	0.000000	0.000000	0.000000	-2.386032	-0.027224	0.542911	0.000000	0.000000	4.000000	12.000000	0.000000
21938.903794	-0.087048	0.610101	0.013360	77.772659	60.007359	101.464714	0.668010	0.000000	-0.647580	0.000000	0.000000	0.000000	-2.386032	-0.027224	0.542911	0.000000	0.000000	4.000000	12.000000	0.000000
21938.907128	-0.094951	0.609979	0.015795	77.772659	60.007359	101.464714	0.668010	0.000000	-0.647580	0.000000	0.000000	0.000000	-2.370803	-0.036612	0.730401	0.000000	0.000000	4.000000	12.000000	0.000000
21938.910461	-0.094951	0.609979	0.015795	77.772659	60.007359	101.464714	0.668010	0.000000	-0.647580	0.000000	0.000000	0.000000	-2.370803	-0.036612	0.730401	0.000000	0.000000	4.000000	12.000000	0.000000
21938.913794	-0.094951	0.609979	0.015795	77.785843	60.480377	100.863876	0.789743	0.000000	-0.252446	0.000000	0.000000	0.000000	-2.370803	-0.036612	0.730401	0.000000	0.000000	4.000000	12.000000	0.000000
21938.917128	-0.102674	0.609742	0.018799	77.785843	60.480377	100.863876	0.789743	0.000000	-0.252446	0.000000	0.000000	0.000000	-2.316880	-0.071017	0.901367	0.000000	0.000000	4.000000	12.000000	0.000000
21938.920461	-0.102674	0.609742	0.018799	77.785843	60.480377	100.863876	0.789743	0.000000	-0.252446	0.000000	0.000000	0.000000	-2.316880	-0.071017	0.901367	0.000000	0.000000	4.000000	12.000000	0.000000
21938.923794	-0.102674	0.609742	0.018799	77.857597	63.563217	102.622581	0.939971	0.000000	0.133701	0.000000	0.000000	0.000000	-2.316880	-0.071017	0.901367	0.000000	0.000000	4.000000	12.000000	0.000000
21938.927128	-0.110121	0.609423	0.022414	77.857597	63.563217	102.622581	0.939971	0.000000	0.133701	0.000000	0.000000	0.000000	-2.233982	-0.095811	1.084319	0.000000	0.000000	4.000000	12.000000	0.000000
21938.930461	-0.110121	0.609423	0.022414	77.857597	63.563217	102.622581	0.939971	0.000000	0.133701	0.000000	0.000000	0.000000	-2.233982	-0.095811	1.084319	0.000000	0.000000	4.000000	12.000000	0.000000
21938.933794	-0.110121	0.609423	0.022414	77.829422	68.428139	105.937653	1.120691	0.000000	0.506031	0.000000	0.000000	0.000000	-2.233982	-0.095811	1.084319	0.000000	0.000000	4.000000	12.000000	0.000000
21938.937128	-0.117069	0.608959	0.026697	77.829422	68.428139	105.937653	1.120691	0.000000	0.506031	0.000000	0.000000	0.000000	-2.084488	-0.139291	1.284970	0.000000	0.000000	4.000000	12.000000	0.000000
21938.940461	-0.117069	0.608959	0.026697	77.829422	68.428139	105.937653	1.120691	0.000000	0.506031	0.000000	0.000000	0.000000	-2.084488	-0.139291	1.284970	0.000000	0.000000	4.000000	12.000000	0.000000
21938.943794	-0.117069	0.608959	0.026697	77.666931	73.661476	109.981979	1.334853	0.000000	0.853446	0.000000	0.000000	0.000000	-2.084488	-0.139291	1.284970	0.000000	0.000000	4.000000	12.000000	0.000000
21938.947128	-0.123721	0.608429	0.031695	77.666931	73.661476	109.981979	1.334853	0.000000	0.853446	0.000000	0.000000	0.000000	-1.995701	-0.158875	1.499503	0.000000	0.000000	4.000000	12.000000	0.000000
21938.950461	-0.123721	0.608429	0.031695	77.666931	73.661476	109.981979	1.334853	0.000000	0.853446	0.000000	0.000000	0.000000	-1.995701	-0.158875	1.499503	0.000000	0.000000	4.000000	12.000000	0.000000
21938.953794	-0.123721	0.608429	0.031695	77.354210	78.859909	114.346977	1.584770	0.000000	1.186062	0.000000	0.000000	0.000000	-1.995701	-0.158875	1.499503	0.000000	0.000000	4.000000	12.000000	0.000000
21938.957128	-0.130220	0.607819	0.037289	77.354210	78.859909	114.346977	1.584770	0.000000	1.186062	0.000000	0.000000	0.000000	-1.949525	-0.182903	1.678226	0.000000	0.000000	4.000000	12.000000	0.000000
21938.960461	-0.130220	0.607819	0.037289	77.354210	78.859909	114.346977	1.584770	0.000000	1.186062	0.000000	0.000000	0.000000	-1.949525	-0.182903	1.678226	0.000000	0.000000	4.000000	12.000000	0.000000
21938.963794	-0.130220	0.607819	0.037289	76.932251	83.942345	118.678078	1.864474	0.000000	1.510983	0.000000	0.000000	0.000000	-1.949525	-0.182903	1.678226	0.000000	0.000000	4.000000	12.000000	0.000000
21938.967128	-0.136306	0.607095	0.043381	76.932251	83.942345	118.678078	1.864474	0.000000	1.510983	0.000000	0.000000	0.000000	-1.825913	-0.217414	1.827525	0.000000	0.000000	4.000000	12.000000	0.000000
21938.970461	-0.136306	0.607095	0.043381	76.932251	83.942345	118.678078	1.864474	0.000000	1.510983	0.000000	0.000000	0.000000	-1.825913	-0.217414	1.827525	0.000000	0.000000	4.000000	12.000000	0.000000
21938.973794	-0.136306	0.607095	0.043381	76.409576	88.981079	122.841606	2.169062	0.000000	1.815302	0.000000	0.000000	0.000000	-1.825913	-0.217414	1.827525	0.000000	0.000000	4.000000	12.000000	0.000000
21938.977128	-0.141937	0.606227	0.049885	76.409576	88.981079	122.841606	2.169062	0.000000	1.815302	0.000000	0.000000	0.000000	-1.689294	-0.260297	1.951162	0.000000	0.000000	4.000000	12.000000	0.000000
21938.980461	-0.141937	0.606227	0.049885	76.409576	88.981079	122.841606	2.169062	0.000000	1.815302	0.000000	0.000000	0.000000	-1.689294	-0.260297	1.951162	0.000000	0.000000	4.000000	12.000000	0.000000
21938.983794	-0.141937	0.606227	0.049885	75.771278	93.772484	126.716484	2.494255	0.000000	2.096852	0.000000	0.000000	0.000000	-1.689294	-0.260297	1.951162	0.000000	0.000000	4.000000	12.000000	0.000000
21938.987128	-0.147119	0.605261	0.056724	75.771278	93.772484	126.716484	2.494255	0.000000	2.096852	0.000000	0.000000	0.000000	-1.554532	-0.289890	2.051683	0.000000	0.000000	4.000000	12.000000	0.000000
21938.990461	-0.147119	0.605261	0.056724	75.771278	93.772484	126.716484	2.494255	0.000000	2.096852	0.000000	0.000000	0.000000	-1.554532	-0.289890	2.051683	0.000000	0.000000	4.000000	12.000000	0.000000
21938.993794	-0.147119	0.605261	0.056724	75.101410	98.176537	130.134277	2.836202	0.000000	2.355940	0.000000	0.000000	0.000000	-1.554532	-0.289890	2.051683	0.000000	0.000000	4.000000	12.000000	0.000000
21938.997128	-0.151911	0.604227	0.063915	75.101410	98.176537	130.134277	2.836202	0.000000	2.355940	0.000000	0.000000	0.000000	-1.437716	-0.310049	2.157406	0.000000	0.000000	4.000000	12.000000	0.000000
21939.000461	-0.151911	0.604227	0.063915	75.101410	98.176537	130.134277	2.836202	0.000000	2.355940	0.000000	0.000000	0.000000	-1.437716	-0.310049	2.157406	0.000000	0.000000	4.000000	12.000000	0.000000
21939.003794	-0.151911	0.604227	0.063915	74.496368	102.326500	132.930862	3.195770	0.000000	2.595560	0.000000	0.000000	0.000000	-1.437716	-0.310049	2.157406	0.000000	0.000000	4.000000	12.000000	0.000000
21939.007128	-0.156323	0.603149	0.071385	74.496368	102.326500	132.930862	3.195770	0.000000	2.595560	0.000000	0.000000	0.000000	-1.323677	-0.323588	2.240745	0.000000	0.000000	4.000000	12.000000	0.000000
21939.010461	-0.156323	0.603149	0.071385	74.496368	102.326500	132.930862	3.195770	0.000000	2.595560	0.000000	0.000000	0.000000	-1.323677	-0.323588	2.240745	0.000000	0.000000	4.000000	12.000000	0.000000
21939.013794	-0.156323	0.603149	0.071385	73.966240	106.341377	135.210144	3.569227	0.000000	2.816173	0.000000	0.000000	0.000000	-1.323677	-0.323588	2.240745	0.000000	0.000000	4.000000	12.000000	0.000000
21939.017128	-0.160320	0.601949	0.079181	73.966240	106.341377	135.210144	3.569227	0.000000	2.816173	0.000000	0.000000	0.000000	-1.198863	-0.359991	2.338974	0.000000	0.000000	4.000000	12.000000	0.000000
21939.020461	-0.160320	0.601949	0.079181	73.966240	106.341377	135.210144	3.569227	0.000000	2.816173	0.000000	0.000000	0.000000	-1.198863	-0.359991	2.338974	0.000000	0.000000	4.000000	12.000000	0.000000
21939.023794	-0.160320	0.601949	0.079181	73.494164	110.293839	137.537674	3.959056	0.000000	3.015984	0.000000	0.000000	0.000000	-1.198863	-0.359991	2.338974	0.000000	0.000000	4.000000	12.000000	0.000000
21939.027128	-0.163837	0.600640	0.087273	73.494164	110.293839	137.537674	3.959056	0.000000	3.015984	0.000000	0.000000	0.000000	-1.055187	-0.392508	2.427624	0.000000	0.000000	4.000000	12.000000	0.000000
21939.030461	-0.163837	0.600640	0.087273	73.494164	110.293839	137.537674	3.959056	0.000000	3.015984	0.000000	0.000000	0.000000	-1.055187	-0.392508	2.427624	0.000000	0.000000	4.000000	12.000000	0.000000
21939.033794	-0.163837	0.600640	0.087273	73.059807	114.071457	139.996689	4.035625	0.000000	2.951903	0.000000	0.000000	0.000000	-1.055187	-0.392508	2.427624	0.000000	0.000000	4.000000	12.000000	0.000000
21939.037128	-0.166868	0.599312	0.095634	73.059807	114.071457	139.996689	4.035625	0.000000	2.951903	0.000000	0.000000	0.000000	-0.909340	-0.398504	2.508251	0.000000	0.000000	4.000000	12.000000	0.000000
21939.040461	-0.166868	0.599312	0.095634	73.059807	114.071457	139.996689	4.035625	0.000000	2.951903	0.000000	0.000000	0.000000	-0.909340	-0.398504	2.508251	0.000000	0.000000	4.000000	12.000000	0.000000
21939.043794	-0.166868	0.599312	0.095634	72.607414	117.497299	142.254868	4.097683	0.000000	2.865133	0.000000	0.000000	0.000000	-0.909340	-0.398504	2.508251	0.000000	0.000000	4.000000	12.000000	0.000000
21939.047128	-0.169388	0.597930	0.104273	72.607414	117.497299	142.254868	4.097683	0.000000	2.865133	0.000000	0.000000	0.000000	-0.756106	-0.414679	2.591686	0.000000	0.000000	4.000000	12.000000	0.000000
21939.050461	-0.169388	0.597930	0.104273	72.607414	117.497299	142.254868	4.097683	0.000000	2.865133	0.000000	0.000000	0.000000	-0.756106	-0.414679	2.591686	0.000000	0.000000	4.000000	12.000000	0.000000
21939.053794	-0.169388	0.597930	0.104273	72.125076	120.584984	144.230026	4.162588	0.000000	2.769993	0.000000	0.000000	0.000000	-0.756106	-0.414679	2.591686	0.000000	0.000000	4.000000	12.000000	0.000000
21939.057128	-0.171272	0.596579	0.113158	72.125076	120.584984	144.230026	4.162588	0.000000	2.769993	0.000000	0.000000	0.000000	-0.564972	-0.405057	2.665493	0.000000	0.000000	4.000000	12.000000	0.000000
21939.060461	-0.171272	0.596579	0.113158	72.125076	120.584984	144.230026	4.162588	0.000000	2.769993	0.000000	0.000000	0.000000	-0.564972	-0.405057	2.665493	0.000000	0.000000	4.000000	12.000000	0.000000
21939.063794	-0.171272	0.596579	0.113158	71.658752	123.415794	145.777390	4.230758	0.000000	2.664711	0.000000	0.000000	0.000000	-0.564972	-0.405057	2.665493	0.000000	0.000000	4.000000	12.000000	0.000000
21939.067128	-0.172480	0.595185	0.122172	71.658752	123.415794	145.777390	4.230758	0.000000	2.664711	0.000000	0.000000	0.000000	-0.362609	-0.418221	2.704159	0.000000	0.000000	4.000000	12.000000	0.000000
21939.070461	-0.172480	0.595185	0.122172	71.658752	123.415794	145.777390	4.230758	0.000000	2.664711	0.000000	0.000000	0.000000	-0.362609	-0.418221	2.704159	0.000000	0.000000	4.000000	12.000000	0.000000
21939.073794	-0.172480	0.595185	0.122172	71.233429	126.208237	147.440063	4.300188	0.000000	2.551154	0.000000	0.000000	0.000000	-0.362609	-0.418221	2.704159	0.000000	0.000000	4.000000	12.000000	0.000000
21939.077128	-0.173064	0.593761	0.131173	71.233429	126.208237	147.440063	4.300188	0.000000	2.551154	0.000000	0.000000	0.000000	-0.175159	-0.427434	2.700459	0.000000	0.000000	4.000000	12.000000	0.000000
21939.080461	-0.173064	0.593761	0.131173	71.233429	126.208237	147.440063	4.300188	0.000000	2.551154	0.000000	0.000000	0.000000	-0.175159	-0.427434	2.700459	0.000000	0.000000	4.000000	12.000000	0.000000
21939.083794	-0.173064	0.593761	0.131173	70.823570	129.044861	149.229797	4.368095	0.000000	2.433052	0.000000	0.000000	0.000000	-0.175159	-0.427434	2.700459	0.000000	0.000000	4.000000	12.000000	0.000000
21939.087128	-0.173017	0.592339	0.140115	70.823570	129.044861	149.229797	4.368095	0.000000	2.433052	0.000000	0.000000	0.000000	0.014083	-0.426596	2.682476	0.000000	0.000000	4.000000	12.000000	0.000000
21939.090461	-0.173017	0.592339	0.140115	70.823570	129.044861	149.229797	4.368095	0.000000	2.433052	0.000000	0.000000	0.000000	0.014083	-0.426596	2.682476	0.000000	0.000000	4.000000	12.000000	0.000000
21939.093794	-0.173017	0.592339	0.140115	70.406181	131.929871	150.889114	4.434042	0.000000	2.310687	0.000000	0.000000	0.000000	0.014083	-0.426596	2.682476	0.000000	0.000000	4.000000	12.000000	0.000000
21939.097128	-0.172351	0.590962	0.148887	70.406181	131.929871	150.889114	4.434042	0.000000	2.310687	0.000000	0.000000	0.000000	0.199975	-0.413031	2.631623	0.000000	0.000000	4.000000	12.000000	0.000000
21939.100461	-0.172351	0.590962	0.148887	70.406181	131.929871	150.889114	4.434042	0.000000	2.310687	0.000000	0.000000	0.000000	0.199975	-0.413031	2.631623	0.000000	0.000000	4.000000	12.000000	0.000000
21939.103794	-0.172351	0.590962	0.148887	69.954765	134.823532	152.622269	4.497135	0.000000	2.185354	0.000000	0.000000	0.000000	0.199975	-0.413031	2.631623	0.000000	0.000000	4.000000	12.000000	0.000000
21939.107128	-0.171072	0.589601	0.157457	69.954765	134.823532	152.622269	4.497135	0.000000	2.185354	0.000000	0.000000	0.000000	0.383513	-0.408277	2.571071	0.000000	0.000000	4.000000	12.000000	0.000000
21939.110461	-0.171072	0.589601	0.157457	69.954765	134.823532	152.622269	4.497135	0.000000	2.185354	0.000000	0.000000	0.000000	0.383513	-0.408277	2.571071	0.000000	0.000000	4.000000	12.000000	0.000000
21939.113794	-0.171072	0.589601	0.157457	69.491928	137.616959	154.391113	4.557259	0.000000	2.057035	0.000000	0.000000	0.000000	0.383513	-0.408277	2.571071	0.000000	0.000000	4.000000	12.000000	0.000000
21939.117128	-0.169257	0.588353	0.165676	69.491928	137.616959	154.391113	4.557259	0.000000	2.057035	0.000000	0.000000	0.000000	0.544613	-0.374533	2.465524	0.000000	0.000000	4.000000	12.000000	0.000000
21939.120461	-0.169257	0.588353	0.165676	69.491928	137.616959	154.391113	4.557259	0.000000	2.057035	0.000000	0.000000	0.000000	0.544613	-0.374533	2.465524	0.000000	0.000000	4.000000	12.000000	0.000000
21939.123794	-0.169257	0.588353	0.165676	69.030403	140.246826	156.066360	4.613153	0.000000	1.928424	0.000000	0.000000	0.000000	0.544613	-0.374533	2.465524	0.000000	0.000000	4.000000	12.000000	0.000000
21939.127128	-0.166862	0.587210	0.173634	69.030403	140.246826	156.066360	4.613153	0.000000	1.928424	0.000000	0.000000	0.000000	0.718619	-0.342634	2.387500	0.000000	0.000000	4.000000	12.000000	0.000000
21939.130461	-0.166862	0.587210	0.173634	69.030403	140.246826	156.066360	4.613153	0.000000	1.928424	0.000000	0.000000	0.000000	0.718619	-0.342634	2.387500	0.000000	0.000000	4.000000	12.000000	0.000000
21939.133794	-0.166862	0.587210	0.173634	68.574615	142.708710	157.582611	4.666014	0.000000	1.796751	0.000000	0.000000	0.000000	0.718619	-0.342634	2.387500	0.000000	0.000000	4.000000	12.000000	0.000000
21939.137128	-0.163861	0.586153	0.181255	68.574615	142.708710	157.582611	4.666014	0.000000	1.796751	0.000000	0.000000	0.000000	0.900203	-0.317147	2.286409	0.000000	0.000000	4.000000	12.000000	0.000000
21939.140461	-0.163861	0.586153	0.181255	68.574615	142.708710	157.582611	4.666014	0.000000	1.796751	0.000000	0.000000	0.000000	0.900203	-0.317147	2.286409	0.000000	0.000000	4.000000	12.000000	0.000000
21939.143794	-0.163861	0.586153	0.181255	68.154671	145.075882	159.136200	4.715862	0.000000	1.661519	0.000000	0.000000	0.000000	0.900203	-0.317147	2.286409	0.000000	0.000000	4.000000	12.000000	0.000000
21939.147128	-0.160306	0.585187	0.188493	68.154671	145.075882	159.136200	4.715862	0.000000	1.661519	0.000000	0.000000	0.000000	1.066411	-0.289749	2.171379	0.000000	0.000000	4.000000	12.000000	0.000000
21939.150461	-0.160306	0.585187	0.188493	68.154671	145.075882	159.136200	4.715862	0.000000	1.661519	0.000000	0.000000	0.000000	1.066411	-0.289749	2.171379	0.000000	0.000000	4.000000	12.000000	0.000000
21939.153794	-0.160306	0.585187	0.188493	67.767578	147.481552	160.772415	4.762207	0.000000	1.523612	0.000000	0.000000	0.000000	1.066411	-0.289749	2.171379	0.000000	0.000000	4.000000	12.000000	0.000000
21939.157128	-0.156164	0.584340	0.195337	67.767578	147.481552	160.772415	4.762207	0.000000	1.523612	0.000000	0.000000	0.000000	1.242692	-0.254168	2.053118	0.000000	0.000000	4.000000	12.000000	0.000000
21939.160461	-0.156164	0.584340	0.195337	67.767578	147.481552	160.772415	4.762207	0.000000	1.523612	0.000000	0.000000	0.000000	1.242692	-0.254168	2.053118	0.000000	0.000000	4.000000	12.000000	0.000000
21939.163794	-0.156164	0.584340	0.195337	67.412704	149.956863	162.443344	4.805317	0.000000	1.381639	0.000000	0.000000	0.000000	1.242692	-0.254168	2.053118	0.000000	0.000000	4.000000	12.000000	0.000000
21939.167128	-0.151455	0.583574	0.201722	67.412704	149.956863	162.443344	4.805317	0.000000	1.381639	0.000000	0.000000	0.000000	1.412679	-0.229799	1.915574	0.000000	0.000000	4.000000	12.000000	0.000000
21939.170461	-0.151455	0.583574	0.201722	67.412704	149.956863	162.443344	4.805317	0.000000	1.381639	0.000000	0.000000	0.000000	1.412679	-0.229799	1.915574	0.000000	0.000000	4.000000	12.000000	0.000000
21939.173794	-0.151455	0.583574	0.201722	67.121223	152.402252	164.074799	4.844868	0.000000	1.235820	0.000000	0.000000	0.000000	1.412679	-0.229799	1.915574	0.000000	0.000000	4.000000	12.000000	0.000000
21939.177128	-0.146249	0.582900	0.207635	67.121223	152.402252	164.074799	4.844868	0.000000	1.235820	0.000000	0.000000	0.000000	1.561775	-0.202263	1.773723	0.000000	0.000000	4.000000	12.000000	0.000000
21939.180461	-0.146249	0.582900	0.207635	67.121223	152.402252	164.074799	4.844868	0.000000	1.235820	0.000000	0.000000	0.000000	1.561775	-0.202263	1.773723	0.000000	0.000000	4.000000	12.000000	0.000000
21939.183794	-0.146249	0.582900	0.207635	67.065460	154.702332	165.567261	4.880397	0.000000	1.087072	0.000000	0.000000	0.000000	1.561775	-0.202263	1.773723	0.000000	0.000000	4.000000	12.000000	0.000000
21939.187128	-0.140673	0.582396	0.213002	67.065460	154.702332	165.567261	4.880397	0.000000	1.087072	0.000000	0.000000	0.000000	1.672770	-0.151289	1.610308	0.000000	0.000000	4.000000	12.000000	0.000000
21939.190461	-0.140673	0.582396	0.213002	67.065460	154.702332	165.567261	4.880397	0.000000	1.087072	0.000000	0.000000	0.000000	1.672770	-0.151289	1.610308	0.000000	0.000000	4.000000	12.000000	0.000000
21939.193794	-0.140673	0.582396	0.213002	67.410324	156.758331	166.836655	4.911263	0.000000	0.937814	0.000000	0.000000	0.000000	1.672770	-0.151289	1.610308	0.000000	0.000000	4.000000	12.000000	0.000000
21939.197128	-0.134749	0.582039	0.217865	67.410324	156.758331	166.836655	4.911263	0.000000	0.937814	0.000000	0.000000	0.000000	1.777264	-0.106964	1.458768	0.000000	0.000000	4.000000	12.000000	0.000000
21939.200461	-0.134749	0.582039	0.217865	67.410324	156.758331	166.836655	4.911263	0.000000	0.937814	0.000000	0.000000	0.000000	1.777264	-0.106964	1.458768	0.000000	0.000000	4.000000	12.000000	0.000000
21939.203794	-0.134749	0.582039	0.217865	67.885620	158.715576	168.022293	4.937590	0.000000	0.787534	0.000000	0.000000	0.000000	1.777264	-0.106964	1.458768	0.000000	0.000000	4.000000	12.000000	0.000000
21939.207128	-0.128633	0.581821	0.222099	67.885620	158.715576	168.022293	4.937590	0.000000	0.787534	0.000000	0.000000	0.000000	1.834704	-0.065550	1.270326	0.000000	0.000000	4.000000	12.000000	0.000000
21939.210461	-0.128633	0.581821	0.222099	67.885620	158.715576	168.022293	4.937590	0.000000	0.787534	0.000000	0.000000	0.000000	1.834704	-0.065550	1.270326	0.000000	0.000000	4.000000	12.000000	0.000000
21939.213794	-0.128633	0.581821	0.222099	68.354675	160.542023	169.105286	4.958960	0.000000	0.639314	0.000000	0.000000	0.000000	1.834704	-0.065550	1.270326	0.000000	0.000000	4.000000	12.000000	0.000000
21939.217128	-0.122318	0.581752	0.225747	68.354675	160.542023	169.105286	4.958960	0.000000	0.639314	0.000000	0.000000	0.000000	1.894477	-0.020504	1.094262	0.000000	0.000000	4.000000	12.000000	0.000000
21939.220461	-0.122318	0.581752	0.225747	68.354675	160.542023	169.105286	4.958960	0.000000	0.639314	0.000000	0.000000	0.000000	1.894477	-0.020504	1.094262	0.000000	0.000000	4.000000	12.000000	0.000000
21939.223794	-0.122318	0.581752	0.225747	68.794441	162.165375	170.013687	4.975742	0.000000	0.491924	0.000000	0.000000	0.000000	1.894477	-0.020504	1.094262	0.000000	0.000000	4.000000	12.000000	0.000000
21939.227128	-0.115710	0.581844	0.228746	68.794441	162.165375	170.013687	4.975742	0.000000	0.491924	0.000000	0.000000	0.000000	1.982466	0.027563	0.899745	0.000000	0.000000	4.000000	12.000000	0.000000
21939.230461	-0.115710	0.581844	0.228746	68.794441	162.165375	170.013687	4.975742	0.000000	0.491924	0.000000	0.000000	0.000000	1.982466	0.027563	0.899745	0.000000	0.000000	4.000000	12.000000	0.000000
21939.233794	-0.115710	0.581844	0.228746	69.210251	163.498779	170.968536	4.988250	0.000000	0.342590	0.000000	0.000000	0.000000	1.982466	0.027563	0.899745	0.000000	0.000000	4.000000	12.000000	0.000000
21939.237128	-0.108839	0.582035	0.231170	69.210251	163.498779	170.968536	4.988250	0.000000	0.342590	0.000000	0.000000	0.000000	2.061384	0.057265	0.727242	0.000000	0.000000	4.000000	12.000000	0.000000
21939.240461	-0.108839	0.582035	0.231170	69.210251	163.498779	170.968536	4.988250	0.000000	0.342590	0.000000	0.000000	0.000000	2.061384	0.057265	0.727242	0.000000	0.000000	4.000000	12.000000	0.000000
21939.243794	-0.108839	0.582035	0.231170	69.630661	164.607025	172.721344	4.996349	0.000000	0.191037	0.000000	0.000000	0.000000	2.061384	0.057265	0.727242	0.000000	0.000000	4.000000	12.000000	0.000000
21939.247128	-0.101720	0.582365	0.233009	69.630661	164.607025	172.721344	4.996349	0.000000	0.191037	0.000000	0.000000	0.000000	2.135707	0.098941	0.551730	0.000000	0.000000	4.000000	12.000000	0.000000
21939.250461	-0.101720	0.582365	0.233009	69.630661	164.607025	172.721344	4.996349	0.000000	0.191037	0.000000	0.000000	0.000000	2.135707	0.098941	0.551730	0.000000	0.000000	4.000000	12.000000	0.000000
21939.253794	-0.101720	0.582365	0.233009	70.119202	165.613297	174.612625	4.999864	0.000000	0.036904	0.000000	0.000000	0.000000	2.135707	0.098941	0.551730	0.000000	0.000000	4.000000	12.000000	0.000000
21939.257128	-0.094308	0.582840	0.234298	70.119202	165.613297	174.612625	4.999864	0.000000	0.036904	0.000000	0.000000	0.000000	2.223416	0.142550	0.386700	0.000000	0.000000	4.000000	12.000000	0.000000
21939.260461	-0.094308	0.582840	0.234298	70.119202	165.613297	174.612625	4.999864	0.000000	0.036904	0.000000	0.000000	0.000000	2.223416	0.142550	0.386700	0.000000	0.000000	4.000000	12.000000	0.000000
21939.263794	-0.094308	0.582840	0.234298	70.710487	166.796280	176.079605	4.998526	0.000000	-0.121424	0.000000	0.000000	0.000000	2.223416	0.142550	0.386700	0.000000	0.000000	4.000000	12.000000	0.000000
21939.267128	-0.086720	0.583422	0.235023	70.710487	166.796280	176.079605	4.998526	0.000000	-0.121424	0.000000	0.000000	0.000000	2.276464	0.174573	0.217558	0.000000	0.000000	4.000000	12.000000	0.000000
21939.270461	-0.086720	0.583422	0.235023	70.710487	166.796280	176.079605	4.998526	0.000000	-0.121424	0.000000	0.000000	0.000000	2.276464	0.174573	0.217558	0.000000	0.000000	4.000000	12.000000	0.000000
21939.273794	-0.086720	0.583422	0.235023	71.419807	168.346481	177.946365	4.992037	0.000000	-0.282070	0.000000	0.000000	0.000000	2.276464	0.174573	0.217558	0.000000	0.000000	4.000000	12.000000	0.000000
21939.277128	-0.079041	0.584115	0.235202	71.419807	168.346481	177.946365	4.992037	0.000000	-0.282070	0.000000	0.000000	0.000000	2.303700	0.207840	0.053595	0.000000	0.000000	4.000000	12.000000	0.000000
21939.280461	-0.079041	0.584115	0.235202	71.419807	168.346481	177.946365	4.992037	0.000000	-0.282070	0.000000	0.000000	0.000000	2.303700	0.207840	0.053595	0.000000	0.000000	4.000000	12.000000	0.000000
21939.283794	-0.079041	0.584115	0.235202	72.216599	170.339767	-179.193832	4.980266	0.000000	-0.443790	0.000000	0.000000	0.000000	2.303700	0.207840	0.053595	0.000000	0.000000	4.000000	12.000000	0.000000
21939.287128	-0.071358	0.584944	0.234866	72.216599	170.339767	-179.193832	4.980266	0.000000	-0.443790	0.000000	0.000000	0.000000	2.305080	0.248680	-0.100919	0.000000	0.000000	4.000000	12.000000	0.000000
21939.290461	-0.071358	0.584944	0.234866	72.216599	170.339767	-179.193832	4.980266	0.000000	-0.443790	0.000000	0.000000	0.000000	2.305080	0.248680	-0.100919	0.000000	0.000000	4.000000	12.000000	0.000000
21939.293794	-0.071358	0.584944	0.234866	73.043579	172.611130	-176.212387	4.963229	0.000000	-0.605276	0.000000	0.000000	0.000000	2.305080	0.248680	-0.100919	0.000000	0.000000	4.000000	12.000000	0.000000
21939.297128	-0.063679	0.585856	0.233956	73.043579	172.611130	-176.212387	4.963229	0.000000	-0.605276	0.000000	0.000000	0.000000	2.303604	0.273691	-0.272878	0.000000	0.000000	4.000000	12.000000	0.000000
21939.300461	-0.063679	0.585856	0.233956	73.043579	172.611130	-176.212387	4.963229	0.000000	-0.605276	0.000000	0.000000	0.000000	2.303604	0.273691	-0.272878	0.000000	0.000000	4.000000	12.000000	0.000000
21939.303794	-0.063679	0.585856	0.233956	73.867416	174.927124	-173.286697	4.940814	0.000000	-0.767048	0.000000	0.000000	0.000000	2.303604	0.273691	-0.272878	0.000000	0.000000	4.000000	12.000000	0.000000
21939.307128	-0.055995	0.586881	0.232546	73.867416	174.927124	-173.286697	4.940814	0.000000	-0.767048	0.000000	0.000000	0.000000	2.305251	0.307487	-0.422964	0.000000	0.000000	4.000000	12.000000	0.000000
21939.310461	-0.055995	0.586881	0.232546	73.867416	174.927124	-173.286697	4.940814	0.000000	-0.767048	0.000000	0.000000	0.000000	2.305251	0.307487	-0.422964	0.000000	0.000000	4.000000	12.000000	0.000000
21939.313794	-0.055995	0.586881	0.232546	74.642212	177.019836	-170.362000	4.912813	0.000000	-0.929662	0.000000	0.000000	0.000000	2.305251	0.307487	-0.422964	0.000000	0.000000	4.000000	12.000000	0.000000
21939.317128	-0.048352	0.587954	0.230624	74.642212	177.019836	-170.362000	4.912813	0.000000	-0.929662	0.000000	0.000000	0.000000	2.292961	0.322008	-0.576807	0.000000	0.000000	4.000000	12.000000	0.000000
21939.320461	-0.048352	0.587954	0.230624	74.642212	177.019836	-170.362000	4.912813	0.000000	-0.929662	0.000000	0.000000	0.000000	2.292961	0.322008	-0.576807	0.000000	0.000000	4.000000	12.000000	0.000000
21939.323794	-0.048352	0.587954	0.230624	75.359673	178.785751	-167.377243	4.879142	0.000000	-1.092690	0.000000	0.000000	0.000000	2.292961	0.322008	-0.576807	0.000000	0.000000	4.000000	12.000000	0.000000
21939.327128	-0.040734	0.589121	0.228241	75.359673	178.785751	-167.377243	4.879142	0.000000	-1.092690	0.000000	0.000000	0.000000	2.285191	0.349933	-0.714681	0.000000	0.000000	4.000000	12.000000	0.000000
21939.330461	-0.040734	0.589121	0.228241	75.359673	178.785751	-167.377243	4.879142	0.000000	-1.092690	0.000000	0.000000	0.000000	2.285191	0.349933	-0.714681	0.000000	0.000000	4.000000	12.000000	0.000000
21939.333794	-0.040734	0.589121	0.228241	76.024826	-179.711426	-164.412445	4.839510	0.000000	-1.256639	0.000000	0.000000	0.000000	2.285191	0.349933	-0.714681	0.000000	0.000000	4.000000	12.000000	0.000000
21939.337128	-0.033190	0.590343	0.225432	76.024826	-179.711426	-164.412445	4.839510	0.000000	-1.256639	0.000000	0.000000	0.000000	2.263279	0.366791	-0.842933	0.000000	0.000000	4.000000	12.000000	0.000000
21939.340461	-0.033190	0.590343	0.225432	76.024826	-179.711426	-164.412445	4.839510	0.000000	-1.256639	0.000000	0.000000	0.000000	2.263279	0.366791	-0.842933	0.000000	0.000000	4.000000	12.000000	0.000000
21939.343794	-0.033190	0.590343	0.225432	76.650436	-178.357224	-161.629486	4.793901	0.000000	-1.420744	0.000000	0.000000	0.000000	2.263279	0.366791	-0.842933	0.000000	0.000000	4.000000	12.000000	0.000000
21939.347128	-0.025699	0.591660	0.222216	76.650436	-178.357224	-161.629486	4.793901	0.000000	-1.420744	0.000000	0.000000	0.000000	2.247352	0.395131	-0.964581	0.000000	0.000000	4.000000	12.000000	0.000000
21939.350461	-0.025699	0.591660	0.222216	76.650436	-178.357224	-161.629486	4.793901	0.000000	-1.420744	0.000000	0.000000	0.000000	2.247352	0.395131	-0.964581	0.000000	0.000000	4.000000	12.000000	0.000000
21939.353794	-0.025699	0.591660	0.222216	77.245560	-176.916595	-158.884583	4.741948	0.000000	-1.585537	0.000000	0.000000	0.000000	2.247352	0.395131	-0.964581	0.000000	0.000000	4.000000	12.000000	0.000000
21939.357128	-0.018305	0.593094	0.218634	77.245560	-176.916595	-158.884583	4.741948	0.000000	-1.585537	0.000000	0.000000	0.000000	2.218082	0.430084	-1.074541	0.000000	0.000000	4.000000	12.000000	0.000000
21939.360461	-0.018305	0.593094	0.218634	77.245560	-176.916595	-158.884583	4.741948	0.000000	-1.585537	0.000000	0.000000	0.000000	2.218082	0.430084	-1.074541	0.000000	0.000000	4.000000	12.000000	0.000000
21939.363794	-0.018305	0.593094	0.218634	77.810722	-174.997131	-155.913071	4.683707	0.000000	-1.750110	0.000000	0.000000	0.000000	2.218082	0.430084	-1.074541	0.000000	0.000000	4.000000	12.000000	0.000000
21939.367128	-0.011051	0.594608	0.214723	77.810722	-174.997131	-155.913071	4.683707	0.000000	-1.750110	0.000000	0.000000	0.000000	2.176220	0.454121	-1.173586	0.000000	0.000000	4.000000	12.000000	0.000000
21939.370461	-0.011051	0.594608	0.214723	77.810722	-174.997131	-155.913071	4.683707	0.000000	-1.750110	0.000000	0.000000	0.000000	2.176220	0.454121	-1.173586	0.000000	0.000000	4.000000	12.000000	0.000000
21939.373794	-0.011051	0.594608	0.214723	78.357880	-172.413513	-152.492661	4.619338	0.000000	-1.913561	0.000000	0.000000	0.000000	2.176220	0.454121	-1.173586	0.000000	0.000000	4.000000	12.000000	0.000000
21939.377128	-0.004039	0.596181	0.210499	78.357880	-172.413513	-152.492661	4.619338	0.000000	-1.913561	0.000000	0.000000	0.000000	2.103504	0.471978	-1.267102	0.000000	0.000000	4.000000	12.000000	0.000000
21939.380461	-0.004039	0.596181	0.210499	78.357880	-172.413513	-152.492661	4.619338	0.000000	-1.913561	0.000000	0.000000	0.000000	2.103504	0.471978	-1.267102	0.000000	0.000000	4.000000	12.000000	0.000000
21939.383794	-0.004039	0.596181	0.210499	78.904823	-168.955154	-148.161743	4.549556	0.000000	-2.074015	0.000000	0.000000	0.000000	2.103504	0.471978	-1.267102	0.000000	0.000000	4.000000	12.000000	0.000000
21939.387128	0.002756	0.597736	0.205981	78.904823	-168.955154	-148.161743	4.549556	0.000000	-2.074015	0.000000	0.000000	0.000000	2.038734	0.466496	-1.355365	0.000000	0.000000	4.000000	12.000000	0.000000
21939.390461	0.002756	0.597736	0.205981	78.904823	-168.955154	-148.161743	4.549556	0.000000	-2.074015	0.000000	0.000000	0.000000	2.038734	0.466496	-1.355365	0.000000	0.000000	4.000000	12.000000	0.000000
21939.393794	0.002756	0.597736	0.205981	79.434929	-164.781891	-142.733658	4.474169	0.000000	-2.231998	0.000000	0.000000	0.000000	2.038734	0.466496	-1.355365	0.000000	0.000000	4.000000	12.000000	0.000000
21939.397128	0.009206	0.599290	0.201185	79.434929	-164.781891	-142.733658	4.474169	0.000000	-2.231998	0.000000	0.000000	0.000000	1.935018	0.466229	-1.438815	0.000000	0.000000	4.000000	12.000000	0.000000
21939.400461	0.009206	0.599290	0.201185	79.434929	-164.781891	-142.733658	4.474169	0.000000	-2.231998	0.000000	0.000000	0.000000	1.935018	0.466229	-1.438815	0.000000	0.000000	4.000000	12.000000	0.000000
21939.403794	0.009206	0.599290	0.201185	79.917801	-160.131302	-136.670898	4.394343	0.000000	-2.385319	0.000000	0.000000	0.000000	1.935018	0.466229	-1.438815	0.000000	0.000000	4.000000	12.000000	0.000000
21939.407128	0.015248	0.600846	0.196151	79.917801	-160.131302	-136.670898	4.394343	0.000000	-2.385319	0.000000	0.000000	0.000000	1.812474	0.466798	-1.510243	0.000000	0.000000	4.000000	12.000000	0.000000
21939.410461	0.015248	0.600846	0.196151	79.917801	-160.131302	-136.670898	4.394343	0.000000	-2.385319	0.000000	0.000000	0.000000	1.812474	0.466798	-1.510243	0.000000	0.000000	4.000000	12.000000	0.000000
21939.413794	0.015248	0.600846	0.196151	80.350517	-155.483658	-130.755127	4.310966	0.000000	-2.532898	0.000000	0.000000	0.000000	1.812474	0.466798	-1.510243	0.000000	0.000000	4.000000	12.000000	0.000000
21939.417128	0.020975	0.602421	0.190896	80.350517	-155.483658	-130.755127	4.310966	0.000000	-2.532898	0.000000	0.000000	0.000000	1.718169	0.472545	-1.576563	0.000000	0.000000	4.000000	12.000000	0.000000
21939.420461	0.020975	0.602421	0.190896	80.350517	-155.483658	-130.755127	4.310966	0.000000	-2.532898	0.000000	0.000000	0.000000	1.718169	0.472545	-1.576563	0.000000	0.000000	4.000000	12.000000	0.000000
21939.423794	0.020975	0.602421	0.190896	80.767067	-151.493103	-125.555939	4.223349	0.000000	-2.676439	0.000000	0.000000	0.000000	1.718169	0.472545	-1.576563	0.000000	0.000000	4.000000	12.000000	0.000000
21939.427128	0.026267	0.603997	0.185450	80.767067	-151.493103	-125.555939	4.223349	0.000000	-2.676439	0.000000	0.000000	0.000000	1.587516	0.472845	-1.633769	0.000000	0.000000	4.000000	12.000000	0.000000
21939.430461	0.026267	0.603997	0.185450	80.767067	-151.493103	-125.555939	4.223349	0.000000	-2.676439	0.000000	0.000000	0.000000	1.587516	0.472845	-1.633769	0.000000	0.000000	4.000000	12.000000	0.000000
21939.433794	0.026267	0.603997	0.185450	81.195564	-148.574997	-121.292183	4.132962	0.000000	-2.814005	0.000000	0.000000	0.000000	1.587516	0.472845	-1.633769	0.000000	0.000000	4.000000	12.000000	0.000000
21939.437128	0.031128	0.605557	0.179842	81.195564	-148.574997	-121.292183	4.132962	0.000000	-2.814005	0.000000	0.000000	0.000000	1.458409	0.467952	-1.682396	0.000000	0.000000	4.000000	12.000000	0.000000
21939.440461	0.031128	0.605557	0.179842	81.195564	-148.574997	-121.292183	4.132962	0.000000	-2.814005	0.000000	0.000000	0.000000	1.458409	0.467952	-1.682396	0.000000	0.000000	4.000000	12.000000	0.000000
21939.443794	0.031128	0.605557	0.179842	81.626869	-146.661728	-118.133698	4.040105	0.000000	-2.945769	0.000000	0.000000	0.000000	1.458409	0.467952	-1.682396	0.000000	0.000000	4.000000	12.000000	0.000000
21939.447128	0.035532	0.607068	0.174033	81.626869	-146.661728	-118.133698	4.040105	0.000000	-2.945769	0.000000	0.000000	0.000000	1.321069	0.453255	-1.742471	0.000000	0.000000	4.000000	12.000000	0.000000
21939.450461	0.035532	0.607068	0.174033	81.626869	-146.661728	-118.133698	4.040105	0.000000	-2.945769	0.000000	0.000000	0.000000	1.321069	0.453255	-1.742471	0.000000	0.000000	4.000000	12.000000	0.000000
21939.453794	0.035532	0.607068	0.174033	81.998619	-144.890335	-115.272461	3.944866	0.000000	-3.072139	0.000000	0.000000	0.000000	1.321069	0.453255	-1.742471	0.000000	0.000000	4.000000	12.000000	0.000000
21939.457128	0.039366	0.608423	0.168063	81.998619	-144.890335	-115.272461	3.944866	0.000000	-3.072139	0.000000	0.000000	0.000000	1.150219	0.406583	-1.791015	0.000000	0.000000	4.000000	12.000000	0.000000
21939.460461	0.039366	0.608423	0.168063	81.998619	-144.890335	-115.272461	3.944866	0.000000	-3.072139	0.000000	0.000000	0.000000	1.150219	0.406583	-1.791015	0.000000	0.000000	4.000000	12.000000	0.000000
21939.463794	0.039366	0.608423	0.168063	82.316536	-143.260208	-112.861557	3.848832	0.000000	-3.191628	0.000000	0.000000	0.000000	1.150219	0.406583	-1.791015	0.000000	0.000000	4.000000	12.000000	0.000000
21939.467128	0.042581	0.609690	0.161927	82.316536	-143.260208	-112.861557	3.848832	0.000000	-3.191628	0.000000	0.000000	0.000000	0.964426	0.379995	-1.840943	0.000000	0.000000	4.000000	12.000000	0.000000
21939.470461	0.042581	0.609690	0.161927	82.316536	-143.260208	-112.861557	3.848832	0.000000	-3.191628	0.000000	0.000000	0.000000	0.964426	0.379995	-1.840943	0.000000	0.000000	4.000000	12.000000	0.000000
21939.473794	0.042581	0.609690	0.161927	82.604950	-141.703018	-110.572517	3.752591	0.000000	-3.304249	0.000000	0.000000	0.000000	0.964426	0.379995	-1.840943	0.000000	0.000000	4.000000	12.000000	0.000000
21939.477128	0.045138	0.610836	0.155735	82.604950	-141.703018	-110.572517	3.752591	0.000000	-3.304249	0.000000	0.000000	0.000000	0.767085	0.343906	-1.857628	0.000000	0.000000	4.000000	12.000000	0.000000
21939.480461	0.045138	0.610836	0.155735	82.604950	-141.703018	-110.572517	3.752591	0.000000	-3.304249	0.000000	0.000000	0.000000	0.767085	0.343906	-1.857628	0.000000	0.000000	4.000000	12.000000	0.000000
21939.483794	0.045138	0.610836	0.155735	82.881508	-140.214478	-108.493629	3.657793	0.000000	-3.408893	0.000000	0.000000	0.000000	0.767085	0.343906	-1.857628	0.000000	0.000000	4.000000	12.000000	0.000000
21939.487128	0.046970	0.611838	0.149545	82.881508	-140.214478	-108.493629	3.657793	0.000000	-3.408893	0.000000	0.000000	0.000000	0.549751	0.300616	-1.856929	0.000000	0.000000	4.000000	12.000000	0.000000
21939.490461	0.046970	0.611838	0.149545	82.881508	-140.214478	-108.493629	3.657793	0.000000	-3.408893	0.000000	0.000000	0.000000	0.549751	0.300616	-1.856929	0.000000	0.000000	4.000000	12.000000	0.000000
21939.493794	0.046970	0.611838	0.149545	83.155876	-138.659286	-106.289780	3.566102	0.000000	-3.504699	0.000000	0.000000	0.000000	0.549751	0.300616	-1.856929	0.000000	0.000000	4.000000	12.000000	0.000000
21939.497128	0.048125	0.612710	0.143341	83.155876	-138.659286	-106.289780	3.566102	0.000000	-3.504699	0.000000	0.000000	0.000000	0.346408	0.261395	-1.861354	0.000000	0.000000	4.000000	12.000000	0.000000
21939.500461	0.048125	0.612710	0.143341	83.155876	-138.659286	-106.289780	3.566102	0.000000	-3.504699	0.000000	0.000000	0.000000	0.346408	0.261395	-1.861354	0.000000	0.000000	4.000000	12.000000	0.000000
21939.503794	0.048125	0.612710	0.143341	83.453056	-137.190521	-103.549088	3.477032	0.000000	-3.593084	0.000000	0.000000	0.000000	0.346408	0.261395	-1.861354	0.000000	0.000000	4.000000	12.000000	0.000000
21939.507128	0.048623	0.613493	0.137152	83.453056	-137.190521	-103.549088	3.477032	0.000000	-3.593084	0.000000	0.000000	0.000000	0.149419	0.235076	-1.856419	0.000000	0.000000	4.000000	12.000000	0.000000
21939.510461	0.048623	0.613493	0.137152	83.453056	-137.190521	-103.549088	3.477032	0.000000	-3.593084	0.000000	0.000000	0.000000	0.149419	0.235076	-1.856419	0.000000	0.000000	4.000000	12.000000	0.000000
21939.513794	0.048623	0.613493	0.137152	83.791801	-136.137482	-101.055084	3.390895	0.000000	-3.674483	0.000000	0.000000	0.000000	0.149419	0.235076	-1.856419	0.000000	0.000000	4.000000	12.000000	0.000000
21939.517128	0.048531	0.614161	0.130871	83.791801	-136.137482	-101.055084	3.390895	0.000000	-3.674483	0.000000	0.000000	0.000000	-0.027686	0.200324	-1.884347	0.000000	0.000000	4.000000	12.000000	0.000000
21939.520461	0.048531	0.614161	0.130871	83.791801	-136.137482	-101.055084	3.390895	0.000000	-3.674483	0.000000	0.000000	0.000000	-0.027686	0.200324	-1.884347	0.000000	0.000000	4.000000	12.000000	0.000000
21939.523794	0.048531	0.614161	0.130871	84.186951	-135.731201	-100.054497	3.305479	0.000000	-3.751507	0.000000	0.000000	0.000000	-0.027686	0.200324	-1.884347	0.000000	0.000000	4.000000	12.000000	0.000000
21939.527128	0.047871	0.614763	0.124559	84.186951	-135.731201	-100.054497	3.305479	0.000000	-3.751507	0.000000	0.000000	0.000000	-0.197981	0.180669	-1.893669	0.000000	0.000000	4.000000	12.000000	0.000000
21939.530461	0.047871	0.614763	0.124559	84.186951	-135.731201	-100.054497	3.305479	0.000000	-3.751507	0.000000	0.000000	0.000000	-0.197981	0.180669	-1.893669	0.000000	0.000000	4.000000	12.000000	0.000000
21939.533794	0.047871	0.614763	0.124559	84.734184	-135.924469	-100.009140	3.221231	0.000000	-3.824092	0.000000	0.000000	0.000000	-0.197981	0.180669	-1.893669	0.000000	0.000000	4.000000	12.000000	0.000000
21939.537128	0.046575	0.615268	0.118170	84.734184	-135.924469	-100.009140	3.221231	0.000000	-3.824092	0.000000	0.000000	0.000000	-0.388661	0.151497	-1.916583	0.000000	0.000000	4.000000	12.000000	0.000000
21939.540461	0.046575	0.615268	0.118170	84.734184	-135.924469	-100.009140	3.221231	0.000000	-3.824092	0.000000	0.000000	0.000000	-0.388661	0.151497	-1.916583	0.000000	0.000000	4.000000	12.000000	0.000000
21939.543794	0.046575	0.615268	0.118170	85.536476	-136.025864	-99.706123	3.138195	0.000000	-3.892522	0.000000	0.000000	0.000000	-0.388661	0.151497	-1.916583	0.000000	0.000000	4.000000	12.000000	0.000000
21939.547128	0.044544	0.615674	0.111888	85.536476	-136.025864	-99.706123	3.138195	0.000000	-3.892522	0.000000	0.000000	0.000000	-0.609275	0.121624	-1.884642	0.000000	0.000000	4.000000	12.000000	0.000000
21939.550461	0.044544	0.615674	0.111888	85.536476	-136.025864	-99.706123	3.138195	0.000000	-3.892522	0.000000	0.000000	0.000000	-0.609275	0.121624	-1.884642	0.000000	0.000000	4.000000	12.000000	0.000000
21939.553794	0.044544	0.615674	0.111888	86.608353	-135.032822	-98.151344	3.060578	0.000000	-3.953841	0.000000	0.000000	0.000000	-0.609275	0.121624	-1.884642	0.000000	0.000000	4.000000	12.000000	0.000000
21939.557128	0.041864	0.616014	0.105814	86.608353	-135.032822	-98.151344	3.060578	0.000000	-3.953841	0.000000	0.000000	0.000000	-0.803936	0.102022	-1.822441	0.000000	0.000000	4.000000	12.000000	0.000000
21939.560461	0.041864	0.616014	0.105814	86.608353	-135.032822	-98.151344	3.060578	0.000000	-3.953841	0.000000	0.000000	0.000000	-0.803936	0.102022	-1.822441	0.000000	0.000000	4.000000	12.000000	0.000000
21939.563794	0.041864	0.616014	0.105814	87.826782	-132.070816	-94.500374	2.989416	0.000000	-4.007916	0.000000	0.000000	0.000000	-0.803936	0.102022	-1.822441	0.000000	0.000000	4.000000	12.000000	0.000000
21939.567128	0.038720	0.616294	0.099990	87.826782	-132.070816	-94.500374	2.989416	0.000000	-4.007916	0.000000	0.000000	0.000000	-0.943457	0.084017	-1.747150	0.000000	0.000000	4.000000	12.000000	0.000000
21939.570461	0.038720	0.616294	0.099990	87.826782	-132.070816	-94.500374	2.989416	0.000000	-4.007916	0.000000	0.000000	0.000000	-0.943457	0.084017	-1.747150	0.000000	0.000000	4.000000	12.000000	0.000000
21939.573794	0.038720	0.616294	0.099990	89.072327	-119.022453	-80.661606	2.923673	0.000000	-4.056124	0.000000	0.000000	0.000000	-0.943457	0.084017	-1.747150	0.000000	0.000000	4.000000	12.000000	0.000000
21939.577128	0.035127	0.616551	0.094465	89.072327	-119.022453	-80.661606	2.923673	0.000000	-4.056124	0.000000	0.000000	0.000000	-1.077879	0.077153	-1.657406	0.000000	0.000000	4.000000	12.000000	0.000000
21939.580461	0.035127	0.616551	0.094465	89.072327	-119.022453	-80.661606	2.923673	0.000000	-4.056124	0.000000	0.000000	0.000000	-1.077879	0.077153	-1.657406	0.000000	0.000000	4.000000	12.000000	0.000000
21939.583794	0.035127	0.616551	0.094465	89.431793	-6.351869	32.861343	2.864795	0.000000	-4.097920	0.000000	0.000000	0.000000	-1.077879	0.077153	-1.657406	0.000000	0.000000	4.000000	12.000000	0.000000
21939.587128	0.031226	0.616741	0.089223	89.431793	-6.351869	32.861343	2.864795	0.000000	-4.097920	0.000000	0.000000	0.000000	-1.170104	0.057050	-1.572745	0.000000	0.000000	4.000000	12.000000	0.000000
21939.590461	0.031226	0.616741	0.089223	89.431793	-6.351869	32.861343	2.864795	0.000000	-4.097920	0.000000	0.000000	0.000000	-1.170104	0.057050	-1.572745	0.000000	0.000000	4.000000	12.000000	0.000000
21939.593794	0.031226	0.616741	0.089223	88.344360	22.721519	62.826839	2.811306	0.000000	-4.134799	0.000000	0.000000	0.000000	-1.170104	0.057050	-1.572745	0.000000	0.000000	4.000000	12.000000	0.000000
21939.597128	0.026896	0.616951	0.084263	88.344360	22.721519	62.826839	2.811306	0.000000	-4.134799	0.000000	0.000000	0.000000	-1.299093	0.062924	-1.487815	0.000000	0.000000	4.000000	12.000000	0.000000
21939.600461	0.026896	0.616951	0.084263	88.344360	22.721519	62.826839	2.811306	0.000000	-4.134799	0.000000	0.000000	0.000000	-1.299093	0.062924	-1.487815	0.000000	0.000000	4.000000	12.000000	0.000000
21939.603794	0.026896	0.616951	0.084263	87.220261	26.406887	67.443825	2.765903	0.000000	-4.165307	0.000000	0.000000	0.000000	-1.299093	0.062924	-1.487815	0.000000	0.000000	4.000000	12.000000	0.000000
21939.607128	0.022042	0.617106	0.079587	87.220261	26.406887	67.443825	2.765903	0.000000	-4.165307	0.000000	0.000000	0.000000	-1.456152	0.046508	-1.402723	0.000000	0.000000	4.000000	12.000000	0.000000
21939.610461	0.022042	0.617106	0.079587	87.220261	26.406887	67.443825	2.765903	0.000000	-4.165307	0.000000	0.000000	0.000000	-1.456152	0.046508	-1.402723	0.000000	0.000000	4.000000	12.000000	0.000000
21939.613794	0.022042	0.617106	0.079587	86.145828	26.967199	68.541534	2.731212	0.000000	-4.188136	0.000000	0.000000	0.000000	-1.456152	0.046508	-1.402723	0.000000	0.000000	4.000000	12.000000	0.000000
21939.617128	0.016752	0.617264	0.075249	86.145828	26.967199	68.541534	2.731212	0.000000	-4.188136	0.000000	0.000000	0.000000	-1.587140	0.047533	-1.301536	0.000000	0.000000	4.000000	12.000000	0.000000
21939.620461	0.016752	0.617264	0.075249	86.145828	26.967199	68.541534	2.731212	0.000000	-4.188136	0.000000	0.000000	0.000000	-1.587140	0.047533	-1.301536	0.000000	0.000000	4.000000	12.000000	0.000000
21939.623794	0.016752	0.617264	0.075249	85.099312	27.604631	68.973457	2.708736	0.000000	-4.202708	0.000000	0.000000	0.000000	-1.587140	0.047533	-1.301536	0.000000	0.000000	4.000000	12.000000	0.000000
21939.627128	0.011102	0.617392	0.071207	85.099312	27.604631	68.973457	2.708736	0.000000	-4.202708	0.000000	0.000000	0.000000	-1.694794	0.038291	-1.212562	0.000000	0.000000	4.000000	12.000000	0.000000
21939.630461	0.011102	0.617392	0.071207	85.099312	27.604631	68.973457	2.708736	0.000000	-4.202708	0.000000	0.000000	0.000000	-1.694794	0.038291	-1.212562	0.000000	0.000000	4.000000	12.000000	0.000000
21939.633794	0.011102	0.617392	0.071207	84.063705	29.308735	70.374031	2.697999	0.000000	-4.209608	0.000000	0.000000	0.000000	-1.694794	0.038291	-1.212562	0.000000	0.000000	4.000000	12.000000	0.000000
21939.637128	0.005221	0.617492	0.067598	84.063705	29.308735	70.374031	2.697999	0.000000	-4.209608	0.000000	0.000000	0.000000	-1.764524	0.030128	-1.082652	0.000000	0.000000	4.000000	12.000000	0.000000
21939.640461	0.005221	0.617492	0.067598	84.063705	29.308735	70.374031	2.697999	0.000000	-4.209608	0.000000	0.000000	0.000000	-1.764524	0.030128	-1.082652	0.000000	0.000000	4.000000	12.000000	0.000000
21939.643794	0.005221	0.617492	0.067598	83.160866	32.110645	73.110245	2.702556	0.000000	-4.206684	0.000000	0.000000	0.000000	-1.764524	0.030128	-1.082652	0.000000	0.000000	4.000000	12.000000	0.000000
21939.647128	-0.000729	0.617633	0.064462	83.160866	32.110645	73.110245	2.702556	0.000000	-4.206684	0.000000	0.000000	0.000000	-1.784919	0.042332	-0.940858	0.000000	0.000000	4.000000	12.000000	0.000000
21939.650461	-0.000729	0.617633	0.064462	83.160866	32.110645	73.110245	2.702556	0.000000	-4.206684	0.000000	0.000000	0.000000	-1.784919	0.042332	-0.940858	0.000000	0.000000	4.000000	12.000000	0.000000
21939.653794	-0.000729	0.617633	0.064462	82.511978	35.465755	76.178116	2.723041	0.000000	-4.193453	0.000000	0.000000	0.000000	-1.784919	0.042332	-0.940858	0.000000	0.000000	4.000000	12.000000	0.000000
21939.657128	-0.006737	0.617781	0.061769	82.511978	35.465755	76.178116	2.723041	0.000000	-4.193453	0.000000	0.000000	0.000000	-1.802281	0.044355	-0.807795	0.000000	0.000000	4.000000	12.000000	0.000000
21939.660461	-0.006737	0.617781	0.061769	82.511978	35.465755	76.178116	2.723041	0.000000	-4.193453	0.000000	0.000000	0.000000	-1.802281	0.044355	-0.807795	0.000000	0.000000	4.000000	12.000000	0.000000
21939.663794	-0.006737	0.617781	0.061769	82.133057	38.414543	78.475609	2.760922	0.000000	-4.168610	0.000000	0.000000	0.000000	-1.802281	0.044355	-0.807795	0.000000	0.000000	4.000000	12.000000	0.000000
21939.667128	-0.012869	0.617937	0.059604	82.133057	38.414543	78.475609	2.760922	0.000000	-4.168610	0.000000	0.000000	0.000000	-1.839545	0.046719	-0.649498	0.000000	0.000000	4.000000	12.000000	0.000000
21939.670461	-0.012869	0.617937	0.059604	82.133057	38.414543	78.475609	2.760922	0.000000	-4.168610	0.000000	0.000000	0.000000	-1.839545	0.046719	-0.649498	0.000000	0.000000	4.000000	12.000000	0.000000
21939.673794	-0.012869	0.617937	0.059604	81.938904	39.653332	78.949364	2.823038	0.000000	-4.126798	0.000000	0.000000	0.000000	-1.839545	0.046719	-0.649498	0.000000	0.000000	4.000000	12.000000	0.000000
21939.677128	-0.019194	0.618110	0.058024	81.938904	39.653332	78.949364	2.823038	0.000000	-4.126798	0.000000	0.000000	0.000000	-1.897743	0.051759	-0.474023	0.000000	0.000000	4.000000	12.000000	0.000000
21939.680461	-0.019194	0.618110	0.058024	81.938904	39.653332	78.949364	2.823038	0.000000	-4.126798	0.000000	0.000000	0.000000	-1.897743	0.051759	-0.474023	0.000000	0.000000	4.000000	12.000000	0.000000
21939.683794	-0.019194	0.618110	0.058024	81.801468	39.980278	78.859863	2.901216	0.000000	-4.040280	0.000000	0.000000	0.000000	-1.897743	0.051759	-0.474023	0.000000	0.000000	4.000000	12.000000	0.000000
21939.687128	-0.025759	0.618263	0.056992	81.801468	39.980278	78.859863	2.901216	0.000000	-4.040280	0.000000	0.000000	0.000000	-1.969342	0.046025	-0.309711	0.000000	0.000000	4.000000	12.000000	0.000000
21939.690461	-0.025759	0.618263	0.056992	81.801468	39.980278	78.859863	2.901216	0.000000	-4.040280	0.000000	0.000000	0.000000	-1.969342	0.046025	-0.309711	0.000000	0.000000	4.000000	12.000000	0.000000
21939.693794	-0.025759	0.618263	0.056992	81.586464	40.524986	79.482788	2.849597	0.000000	-3.712056	0.000000	0.000000	0.000000	-1.969342	0.046025	-0.309711	0.000000	0.000000	4.000000	12.000000	0.000000
21939.697128	-0.032365	0.618420	0.056527	81.586464	40.524986	79.482788	2.849597	0.000000	-3.712056	0.000000	0.000000	0.000000	-1.981987	0.047001	-0.139512	0.000000	0.000000	4.000000	12.000000	0.000000
21939.700461	-0.032365	0.618420	0.056527	81.586464	40.524986	79.482788	2.849597	0.000000	-3.712056	0.000000	0.000000	0.000000	-1.981987	0.047001	-0.139512	0.000000	0.000000	4.000000	12.000000	0.000000
21939.703794	-0.032365	0.618420	0.056527	81.214478	41.808472	80.564728	2.826345	0.000000	-3.381725	0.000000	0.000000	0.000000	-1.981987	0.047001	-0.139512	0.000000	0.000000	4.000000	12.000000	0.000000
21939.707128	-0.038985	0.618576	0.056569	81.214478	41.808472	80.564728	2.826345	0.000000	-3.381725	0.000000	0.000000	0.000000	-1.985798	0.046994	0.012556	0.000000	0.000000	4.000000	12.000000	0.000000
21939.710461	-0.038985	0.618576	0.056569	81.214478	41.808472	80.564728	2.826345	0.000000	-3.381725	0.000000	0.000000	0.000000	-1.985798	0.046994	0.012556	0.000000	0.000000	4.000000	12.000000	0.000000
21939.713794	-0.038985	0.618576	0.056569	80.786652	44.368481	82.314903	2.828438	0.000000	-3.050759	0.000000	0.000000	0.000000	-1.985798	0.046994	0.012556	0.000000	0.000000	4.000000	12.000000	0.000000
21939.717128	-0.045538	0.618769	0.057092	80.786652	44.368481	82.314903	2.828438	0.000000	-3.050759	0.000000	0.000000	0.000000	-1.965910	0.057680	0.157076	0.000000	0.000000	4.000000	12.000000	0.000000
21939.720461	-0.045538	0.618769	0.057092	80.786652	44.368481	82.314903	2.828438	0.000000	-3.050759	0.000000	0.000000	0.000000	-1.965910	0.057680	0.157076	0.000000	0.000000	4.000000	12.000000	0.000000
21939.723794	-0.045538	0.618769	0.057092	80.365585	48.186317	85.760490	2.854617	0.000000	-2.723107	0.000000	0.000000	0.000000	-1.965910	0.057680	0.157076	0.000000	0.000000	4.000000	12.000000	0.000000
21939.727128	-0.051964	0.618942	0.058039	80.365585	48.186317	85.760490	2.854617	0.000000	-2.723107	0.000000	0.000000	0.000000	-1.927791	0.052143	0.283883	0.000000	0.000000	4.000000	12.000000	0.000000
21939.730461	-0.051964	0.618942	0.058039	80.365585	48.186317	85.760490	2.854617	0.000000	-2.723107	0.000000	0.000000	0.000000	-1.927791	0.052143	0.283883	0.000000	0.000000	4.000000	12.000000	0.000000
21939.733794	-0.051964	0.618942	0.058039	80.040436	52.168522	89.518478	2.901931	0.000000	-2.401809	0.000000	0.000000	0.000000	-1.927791	0.052143	0.283883	0.000000	0.000000	4.000000	12.000000	0.000000
21939.737128	-0.058292	0.619102	0.059534	80.040436	52.168522	89.518478	2.901931	0.000000	-2.401809	0.000000	0.000000	0.000000	-1.898501	0.048012	0.448616	0.000000	0.000000	4.000000	12.000000	0.000000
21939.740461	-0.058292	0.619102	0.059534	80.040436	52.168522	89.518478	2.901931	0.000000	-2.401809	0.000000	0.000000	0.000000	-1.898501	0.048012	0.448616	0.000000	0.000000	4.000000	12.000000	0.000000
21939.743794	-0.058292	0.619102	0.059534	80.010223	55.581871	92.081886	2.976700	0.000000	-2.085392	0.000000	0.000000	0.000000	-1.898501	0.048012	0.448616	0.000000	0.000000	4.000000	12.000000	0.000000
21939.747128	-0.064413	0.619183	0.061551	80.010223	55.581871	92.081886	2.976700	0.000000	-2.085392	0.000000	0.000000	0.000000	-1.836203	0.024225	0.605181	0.000000	0.000000	4.000000	12.000000	0.000000
21939.750461	-0.064413	0.619183	0.061551	80.010223	55.581871	92.081886	2.976700	0.000000	-2.085392	0.000000	0.000000	0.000000	-1.836203	0.024225	0.605181	0.000000	0.000000	4.000000	12.000000	0.000000
21939.753794	-0.064413	0.619183	0.061551	80.220680	58.758595	94.168076	3.077564	0.000000	-1.779358	0.000000	0.000000	0.000000	-1.836203	0.024225	0.605181	0.000000	0.000000	4.000000	12.000000	0.000000
21939.757128	-0.070414	0.619178	0.064085	80.220680	58.758595	94.168076	3.077564	0.000000	-1.779358	0.000000	0.000000	0.000000	-1.800321	-0.001597	0.760211	0.000000	0.000000	4.000000	12.000000	0.000000
21939.760461	-0.070414	0.619178	0.064085	80.220680	58.758595	94.168076	3.077564	0.000000	-1.779358	0.000000	0.000000	0.000000	-1.800321	-0.001597	0.760211	0.000000	0.000000	4.000000	12.000000	0.000000
21939.763794	-0.070414	0.619178	0.064085	80.374367	62.095737	96.851181	3.204266	0.000000	-1.479305	0.000000	0.000000	0.000000	-1.800321	-0.001597	0.760211	0.000000	0.000000	4.000000	12.000000	0.000000
21939.767128	-0.076255	0.619087	0.067121	80.374367	62.095737	96.851181	3.204266	0.000000	-1.479305	0.000000	0.000000	0.000000	-1.752365	-0.027325	0.910801	0.000000	0.000000	4.000000	12.000000	0.000000
21939.770461	-0.076255	0.619087	0.067121	80.374367	62.095737	96.851181	3.204266	0.000000	-1.479305	0.000000	0.000000	0.000000	-1.752365	-0.027325	0.910801	0.000000	0.000000	4.000000	12.000000	0.000000
21939.773794	-0.076255	0.619087	0.067121	80.475868	65.528336	99.583977	3.356066	0.000000	-1.187244	0.000000	0.000000	0.000000	-1.752365	-0.027325	0.910801	0.000000	0.000000	4.000000	12.000000	0.000000
21939.777128	-0.081865	0.618889	0.070636	80.475868	65.528336	99.583977	3.356066	0.000000	-1.187244	0.000000	0.000000	0.000000	-1.682961	-0.059347	1.054263	0.000000	0.000000	4.000000	12.000000	0.000000
21939.780461	-0.081865	0.618889	0.070636	80.475868	65.528336	99.583977	3.356066	0.000000	-1.187244	0.000000	0.000000	0.000000	-1.682961	-0.059347	1.054263	0.000000	0.000000	4.000000	12.000000	0.000000
21939.783794	-0.081865	0.618889	0.070636	80.531349	69.191444	102.193756	3.531776	0.000000	-0.906751	0.000000	0.000000	0.000000	-1.682961	-0.059347	1.054263	0.000000	0.000000	4.000000	12.000000	0.000000
21939.787128	-0.087363	0.618601	0.074542	80.531349	69.191444	102.193756	3.531776	0.000000	-0.906751	0.000000	0.000000	0.000000	-1.649474	-0.086278	1.171992	0.000000	0.000000	4.000000	12.000000	0.000000
21939.790461	-0.087363	0.618601	0.074542	80.531349	69.191444	102.193756	3.531776	0.000000	-0.906751	0.000000	0.000000	0.000000	-1.649474	-0.086278	1.171992	0.000000	0.000000	4.000000	12.000000	0.000000
21939.793794	-0.087363	0.618601	0.074542	80.512932	73.266251	105.119598	3.727108	0.000000	-0.631838	0.000000	0.000000	0.000000	-1.649474	-0.086278	1.171992	0.000000	0.000000	4.000000	12.000000	0.000000
21939.797128	-0.092684	0.618181	0.078739	80.512932	73.266251	105.119598	3.727108	0.000000	-0.631838	0.000000	0.000000	0.000000	-1.596178	-0.126050	1.259059	0.000000	0.000000	4.000000	12.000000	0.000000
21939.800461	-0.092684	0.618181	0.078739	80.512932	73.266251	105.119598	3.727108	0.000000	-0.631838	0.000000	0.000000	0.000000	-1.596178	-0.126050	1.259059	0.000000	0.000000	4.000000	12.000000	0.000000
21939.803794	-0.092684	0.618181	0.078739	80.365021	77.738731	108.739647	3.936951	0.000000	-0.365809	0.000000	0.000000	0.000000	-1.596178	-0.126050	1.259059	0.000000	0.000000	4.000000	12.000000	0.000000
21939.807128	-0.097735	0.617672	0.083312	80.365021	77.738731	108.739647	3.936951	0.000000	-0.365809	0.000000	0.000000	0.000000	-1.515326	-0.152861	1.372031	0.000000	0.000000	4.000000	12.000000	0.000000
21939.810461	-0.097735	0.617672	0.083312	80.365021	77.738731	108.739647	3.936951	0.000000	-0.365809	0.000000	0.000000	0.000000	-1.515326	-0.152861	1.372031	0.000000	0.000000	4.000000	12.000000	0.000000
21939.813794	-0.097735	0.617672	0.083312	80.131989	82.561447	112.843140	4.165623	0.000000	-0.113254	0.000000	0.000000	0.000000	-1.515326	-0.152861	1.372031	0.000000	0.000000	4.000000	12.000000	0.000000
21939.817128	-0.102445	0.617021	0.088189	80.131989	82.561447	112.843140	4.165623	0.000000	-0.113254	0.000000	0.000000	0.000000	-1.412914	-0.195091	1.462906	0.000000	0.000000	4.000000	12.000000	0.000000
21939.820461	-0.102445	0.617021	0.088189	80.131989	82.561447	112.843140	4.165623	0.000000	-0.113254	0.000000	0.000000	0.000000	-1.412914	-0.195091	1.462906	0.000000	0.000000	4.000000	12.000000	0.000000
21939.823794	-0.102445	0.617021	0.088189	79.860397	87.564232	116.810715	4.409441	0.000000	0.122231	0.000000	0.000000	0.000000	-1.412914	-0.195091	1.462906	0.000000	0.000000	4.000000	12.000000	0.000000
21939.827128	-0.106772	0.616262	0.093348	79.860397	87.564232	116.810715	4.409441	0.000000	0.122231	0.000000	0.000000	0.000000	-1.298339	-0.227752	1.547717	0.000000	0.000000	4.000000	12.000000	0.000000
21939.830461	-0.106772	0.616262	0.093348	79.860397	87.564232	116.810715	4.409441	0.000000	0.122231	0.000000	0.000000	0.000000	-1.298339	-0.227752	1.547717	0.000000	0.000000	4.000000	12.000000	0.000000
21939.833794	-0.106772	0.616262	0.093348	79.536346	92.549599	120.749916	4.667394	0.000000	0.338621	0.000000	0.000000	0.000000	-1.298339	-0.227752	1.547717	0.000000	0.000000	4.000000	12.000000	0.000000
21939.837128	-0.110686	0.615428	0.098828	79.536346	92.549599	120.749916	4.667394	0.000000	0.338621	0.000000	0.000000	0.000000	-1.174168	-0.250320	1.644143	0.000000	0.000000	4.000000	12.000000	0.000000
21939.840461	-0.110686	0.615428	0.098828	79.536346	92.549599	120.749916	4.667394	0.000000	0.338621	0.000000	0.000000	0.000000	-1.174168	-0.250320	1.644143	0.000000	0.000000	4.000000	12.000000	0.000000
21939.843794	-0.110686	0.615428	0.098828	79.137352	97.167656	124.559074	4.941417	0.000000	0.534316	0.000000	0.000000	0.000000	-1.174168	-0.250320	1.644143	0.000000	0.000000	4.000000	12.000000	0.000000
21939.847128	-0.114270	0.614480	0.104564	79.137352	97.167656	124.559074	4.941417	0.000000	0.534316	0.000000	0.000000	0.000000	-1.075015	-0.284306	1.720562	0.000000	0.000000	4.000000	12.000000	0.000000
21939.850461	-0.114270	0.614480	0.104564	79.137352	97.167656	124.559074	4.941417	0.000000	0.534316	0.000000	0.000000	0.000000	-1.075015	-0.284306	1.720562	0.000000	0.000000	4.000000	12.000000	0.000000
21939.853794	-0.114270	0.614480	0.104564	78.690262	101.283417	127.945457	4.954081	0.000000	0.676079	0.000000	0.000000	0.000000	-1.075015	-0.284306	1.720562	0.000000	0.000000	4.000000	12.000000	0.000000
21939.857128	-0.117511	0.613412	0.110556	78.690262	101.283417	127.945457	4.954081	0.000000	0.676079	0.000000	0.000000	0.000000	-0.972332	-0.320445	1.797717	0.000000	0.000000	4.000000	12.000000	0.000000
21939.860461	-0.117511	0.613412	0.110556	78.690262	101.283417	127.945457	4.954081	0.000000	0.676079	0.000000	0.000000	0.000000	-0.972332	-0.320445	1.797717	0.000000	0.000000	4.000000	12.000000	0.000000
21939.863794	-0.117511	0.613412	0.110556	78.225586	104.871307	130.727432	4.938438	0.000000	0.782192	0.000000	0.000000	0.000000	-0.972332	-0.320445	1.797717	0.000000	0.000000	4.000000	12.000000	0.000000
21939.867128	-0.120519	0.612250	0.116713	78.225586	104.871307	130.727432	4.938438	0.000000	0.782192	0.000000	0.000000	0.000000	-0.902527	-0.348644	1.847104	0.000000	0.000000	4.000000	12.000000	0.000000
21939.870461	-0.120519	0.612250	0.116713	78.225586	104.871307	130.727432	4.938438	0.000000	0.782192	0.000000	0.000000	0.000000	-0.902527	-0.348644	1.847104	0.000000	0.000000	4.000000	12.000000	0.000000
21939.873794	-0.120519	0.612250	0.116713	77.747131	108.084824	133.232544	4.924474	0.000000	0.865769	0.000000	0.000000	0.000000	-0.902527	-0.348644	1.847104	0.000000	0.000000	4.000000	12.000000	0.000000
21939.877128	-0.123289	0.610924	0.123051	77.747131	108.084824	133.232544	4.924474	0.000000	0.865769	0.000000	0.000000	0.000000	-0.830898	-0.397661	1.901466	0.000000	0.000000	4.000000	12.000000	0.000000
21939.880461	-0.123289	0.610924	0.123051	77.747131	108.084824	133.232544	4.924474	0.000000	0.865769	0.000000	0.000000	0.000000	-0.830898	-0.397661	1.901466	0.000000	0.000000	4.000000	12.000000	0.000000
21939.883794	-0.123289	0.610924	0.123051	77.238693	110.939514	135.348587	4.912786	0.000000	0.929803	0.000000	0.000000	0.000000	-0.830898	-0.397661	1.901466	0.000000	0.000000	4.000000	12.000000	0.000000
21939.887128	-0.125736	0.609476	0.129496	77.238693	110.939514	135.348587	4.912786	0.000000	0.929803	0.000000	0.000000	0.000000	-0.734006	-0.434561	1.933366	0.000000	0.000000	4.000000	12.000000	0.000000
21939.890461	-0.125736	0.609476	0.129496	77.238693	110.939514	135.348587	4.912786	0.000000	0.929803	0.000000	0.000000	0.000000	-0.734006	-0.434561	1.933366	0.000000	0.000000	4.000000	12.000000	0.000000
21939.893794	-0.125736	0.609476	0.129496	76.699936	113.556763	137.110306	4.904091	0.000000	0.974623	0.000000	0.000000	0.000000	-0.734006	-0.434561	1.933366	0.000000	0.000000	4.000000	12.000000	0.000000
21939.897128	-0.127829	0.607931	0.136102	76.699936	113.556763	137.110306	4.904091	0.000000	0.974623	0.000000	0.000000	0.000000	-0.628035	-0.463465	1.981838	0.000000	0.000000	4.000000	12.000000	0.000000
21939.900461	-0.127829	0.607931	0.136102	76.699936	113.556763	137.110306	4.904091	0.000000	0.974623	0.000000	0.000000	0.000000	-0.628035	-0.463465	1.981838	0.000000	0.000000	4.000000	12.000000	0.000000
21939.903794	-0.127829	0.607931	0.136102	76.106453	116.140976	139.026672	4.898645	0.000000	1.001636	0.000000	0.000000	0.000000	-0.628035	-0.463465	1.981838	0.000000	0.000000	4.000000	12.000000	0.000000
21939.907128	-0.129428	0.606323	0.142830	76.106453	116.140976	139.026672	4.898645	0.000000	1.001636	0.000000	0.000000	0.000000	-0.479625	-0.482224	2.018590	0.000000	0.000000	4.000000	12.000000	0.000000
21939.910461	-0.129428	0.606323	0.142830	76.106453	116.140976	139.026672	4.898645	0.000000	1.001636	0.000000	0.000000	0.000000	-0.479625	-0.482224	2.018590	0.000000	0.000000	4.000000	12.000000	0.000000
21939.913794	-0.129428	0.606323	0.142830	75.425507	118.802048	141.100388	4.897140	0.000000	1.008971	0.000000	0.000000	0.000000	-0.479625	-0.482224	2.018590	0.000000	0.000000	4.000000	12.000000	0.000000
21939.917128	-0.130538	0.604665	0.149656	75.425507	118.802048	141.100388	4.897140	0.000000	1.008971	0.000000	0.000000	0.000000	-0.333148	-0.497423	2.047567	0.000000	0.000000	4.000000	12.000000	0.000000
21939.920461	-0.130538	0.604665	0.149656	75.425507	118.802048	141.100388	4.897140	0.000000	1.008971	0.000000	0.000000	0.000000	-0.333148	-0.497423	2.047567	0.000000	0.000000	4.000000	12.000000	0.000000
21939.923794	-0.130538	0.604665	0.149656	74.643349	121.520966	143.084137	4.899044	0.000000	0.999683	0.000000	0.000000	0.000000	-0.333148	-0.497423	2.047567	0.000000	0.000000	4.000000	12.000000	0.000000
21939.927128	-0.131218	0.602996	0.156497	74.643349	121.520966	143.084137	4.899044	0.000000	0.999683	0.000000	0.000000	0.000000	-0.203791	-0.500774	2.052343	0.000000	0.000000	4.000000	12.000000	0.000000
21939.930461	-0.131218	0.602996	0.156497	74.643349	121.520966	143.084137	4.899044	0.000000	0.999683	0.000000	0.000000	0.000000	-0.203791	-0.500774	2.052343	0.000000	0.000000	4.000000	12.000000	0.000000
21939.933794	-0.131218	0.602996	0.156497	73.790817	124.172142	145.039017	4.903396	0.000000	0.978116	0.000000	0.000000	0.000000	-0.203791	-0.500774	2.052343	0.000000	0.000000	4.000000	12.000000	0.000000
21939.937128	-0.131541	0.601319	0.163336	73.790817	124.172142	145.039017	4.903396	0.000000	0.978116	0.000000	0.000000	0.000000	-0.096892	-0.503234	2.051675	0.000000	0.000000	4.000000	12.000000	0.000000
21939.940461	-0.131541	0.601319	0.163336	73.790817	124.172142	145.039017	4.903396	0.000000	0.978116	0.000000	0.000000	0.000000	-0.096892	-0.503234	2.051675	0.000000	0.000000	4.000000	12.000000	0.000000
21939.943794	-0.131541	0.601319	0.163336	72.938148	126.657585	147.011490	4.909307	0.000000	0.947999	0.000000	0.000000	0.000000	-0.096892	-0.503234	2.051675	0.000000	0.000000	4.000000	12.000000	0.000000
21939.947128	-0.131417	0.599665	0.170237	72.938148	126.657585	147.011490	4.909307	0.000000	0.947999	0.000000	0.000000	0.000000	0.037059	-0.496177	2.070341	0.000000	0.000000	4.000000	12.000000	0.000000
21939.950461	-0.131417	0.599665	0.170237	72.938148	126.657585	147.011490	4.909307	0.000000	0.947999	0.000000	0.000000	0.000000	0.037059	-0.496177	2.070341	0.000000	0.000000	4.000000	12.000000	0.000000
21939.953794	-0.131417	0.599665	0.170237	72.129814	129.063416	148.902161	4.916969	0.000000	0.907420	0.000000	0.000000	0.000000	0.037059	-0.496177	2.070341	0.000000	0.000000	4.000000	12.000000	0.000000
21939.957128	-0.130793	0.598008	0.177159	72.129814	129.063416	148.902161	4.916969	0.000000	0.907420	0.000000	0.000000	0.000000	0.187056	-0.496989	2.076514	0.000000	0.000000	4.000000	12.000000	0.000000
21939.960461	-0.130793	0.598008	0.177159	72.129814	129.063416	148.902161	4.916969	0.000000	0.907420	0.000000	0.000000	0.000000	0.187056	-0.496989	2.076514	0.000000	0.000000	4.000000	12.000000	0.000000
21939.963794	-0.130793	0.598008	0.177159	71.378471	131.479446	150.780106	4.926137	0.000000	0.856254	0.000000	0.000000	0.000000	0.187056	-0.496989	2.076514	0.000000	0.000000	4.000000	12.000000	0.000000
21939.967128	-0.129674	0.596395	0.184032	71.378471	131.479446	150.780106	4.926137	0.000000	0.856254	0.000000	0.000000	0.000000	0.335828	-0.484051	2.062108	0.000000	0.000000	4.000000	12.000000	0.000000
21939.970461	-0.129674	0.596395	0.184032	71.378471	131.479446	150.780106	4.926137	0.000000	0.856254	0.000000	0.000000	0.000000	0.335828	-0.484051	2.062108	0.000000	0.000000	4.000000	12.000000	0.000000
21939.973794	-0.129674	0.596395	0.184032	70.699150	133.908813	152.693726	4.936242	0.000000	0.795938	0.000000	0.000000	0.000000	0.335828	-0.484051	2.062108	0.000000	0.000000	4.000000	12.000000	0.000000
21939.977128	-0.128006	0.594837	0.190810	70.699150	133.908813	152.693726	4.936242	0.000000	0.795938	0.000000	0.000000	0.000000	0.500507	-0.467177	2.033362	0.000000	0.000000	4.000000	12.000000	0.000000
21939.980461	-0.128006	0.594837	0.190810	70.699150	133.908813	152.693726	4.936242	0.000000	0.795938	0.000000	0.000000	0.000000	0.500507	-0.467177	2.033362	0.000000	0.000000	4.000000	12.000000	0.000000
21939.983794	-0.128006	0.594837	0.190810	70.098999	136.500229	154.698166	4.947000	0.000000	0.726084	0.000000	0.000000	0.000000	0.500507	-0.467177	2.033362	0.000000	0.000000	4.000000	12.000000	0.000000
21939.987128	-0.125807	0.593379	0.197477	70.098999	136.500229	154.698166	4.947000	0.000000	0.726084	0.000000	0.000000	0.000000	0.659713	-0.437392	2.000132	0.000000	0.000000	4.000000	12.000000	0.000000
21939.990461	-0.125807	0.593379	0.197477	70.098999	136.500229	154.698166	4.947000	0.000000	0.726084	0.000000	0.000000	0.000000	0.659713	-0.437392	2.000132	0.000000	0.000000	4.000000	12.000000	0.000000
21939.993794	-0.125807	0.593379	0.197477	69.598686	139.323257	156.861877	4.957845	0.000000	0.647899	0.000000	0.000000	0.000000	0.659713	-0.437392	2.000132	0.000000	0.000000	4.000000	12.000000	0.000000
21939.997128	-0.123085	0.592052	0.203954	69.598686	139.323257	156.861877	4.957845	0.000000	0.647899	0.000000	0.000000	0.000000	0.816381	-0.398250	1.943138	0.000000	0.000000	4.000000	12.000000	0.000000
21940.000461	-0.123085	0.592052	0.203954	69.598686	139.323257	156.861877	4.957845	0.000000	0.647899	0.000000	0.000000	0.000000	0.816381	-0.398250	1.943138	0.000000	0.000000	4.000000	12.000000	0.000000
21940.003794	-0.123085	0.592052	0.203954	69.189095	142.324936	159.138992	4.968276	0.000000	0.562354	0.000000	0.000000	0.000000	0.816381	-0.398250	1.943138	0.000000	0.000000	4.000000	12.000000	0.000000
21940.007128	-0.119834	0.590901	0.210233	69.189095	142.324936	159.138992	4.968276	0.000000	0.562354	0.000000	0.000000	0.000000	0.975400	-0.345277	1.883554	0.000000	0.000000	4.000000	12.000000	0.000000
21940.010461	-0.119834	0.590901	0.210233	69.189095	142.324936	159.138992	4.968276	0.000000	0.562354	0.000000	0.000000	0.000000	0.975400	-0.345277	1.883554	0.000000	0.000000	4.000000	12.000000	0.000000
21940.013794	-0.119834	0.590901	0.210233	68.854248	145.499527	161.540344	4.977896	0.000000	0.469631	0.000000	0.000000	0.000000	0.975400	-0.345277	1.883554	0.000000	0.000000	4.000000	12.000000	0.000000
21940.017128	-0.116132	0.589923	0.216231	68.854248	145.499527	161.540344	4.977896	0.000000	0.469631	0.000000	0.000000	0.000000	1.110580	-0.293249	1.799445	0.000000	0.000000	4.000000	12.000000	0.000000
21940.020461	-0.116132	0.589923	0.216231	68.854248	145.499527	161.540344	4.977896	0.000000	0.469631	0.000000	0.000000	0.000000	1.110580	-0.293249	1.799445	0.000000	0.000000	4.000000	12.000000	0.000000
21940.023794	-0.116132	0.589923	0.216231	68.566917	148.848907	164.074738	4.986143	0.000000	0.371996	0.000000	0.000000	0.000000	1.110580	-0.293249	1.799445	0.000000	0.000000	4.000000	12.000000	0.000000
21940.027128	-0.111974	0.589123	0.221917	68.566917	148.848907	164.074738	4.986143	0.000000	0.371996	0.000000	0.000000	0.000000	1.247516	-0.240118	1.705838	0.000000	0.000000	4.000000	12.000000	0.000000
21940.030461	-0.111974	0.589123	0.221917	68.566917	148.848907	164.074738	4.986143	0.000000	0.371996	0.000000	0.000000	0.000000	1.247516	-0.240118	1.705838	0.000000	0.000000	4.000000	12.000000	0.000000
21940.033794	-0.111974	0.589123	0.221917	68.300095	152.382187	166.762634	4.992738	0.000000	0.269387	0.000000	0.000000	0.000000	1.247516	-0.240118	1.705838	0.000000	0.000000	4.000000	12.000000	0.000000
21940.037128	-0.107486	0.588465	0.227246	68.300095	152.382187	166.762634	4.992738	0.000000	0.269387	0.000000	0.000000	0.000000	1.346350	-0.197431	1.598710	0.000000	0.000000	4.000000	12.000000	0.000000
21940.040461	-0.107486	0.588465	0.227246	68.300095	152.382187	166.762634	4.992738	0.000000	0.269387	0.000000	0.000000	0.000000	1.346350	-0.197431	1.598710	0.000000	0.000000	4.000000	12.000000	0.000000
21940.043794	-0.107486	0.588465	0.227246	68.069527	155.862350	169.403549	4.997290	0.000000	0.164620	0.000000	0.000000	0.000000	1.346350	-0.197431	1.598710	0.000000	0.000000	4.000000	12.000000	0.000000
21940.047128	-0.102663	0.587924	0.232147	68.069527	155.862350	169.403549	4.997290	0.000000	0.164620	0.000000	0.000000	0.000000	1.446931	-0.162381	1.470087	0.000000	0.000000	4.000000	12.000000	0.000000
21940.050461	-0.102663	0.587924	0.232147	68.069527	155.862350	169.403549	4.997290	0.000000	0.164620	0.000000	0.000000	0.000000	1.446931	-0.162381	1.470087	0.000000	0.000000	4.000000	12.000000	0.000000
21940.053794	-0.102663	0.587924	0.232147	68.060097	159.057968	171.786179	4.999671	0.000000	0.057348	0.000000	0.000000	0.000000	1.446931	-0.162381	1.470087	0.000000	0.000000	4.000000	12.000000	0.000000
21940.057128	-0.097544	0.587446	0.236611	68.060097	159.057968	171.786179	4.999671	0.000000	0.057348	0.000000	0.000000	0.000000	1.535595	-0.143207	1.339325	0.000000	0.000000	4.000000	12.000000	0.000000
21940.060461	-0.097544	0.587446	0.236611	68.060097	159.057968	171.786179	4.999671	0.000000	0.057348	0.000000	0.000000	0.000000	1.535595	-0.143207	1.339325	0.000000	0.000000	4.000000	12.000000	0.000000
21940.063794	-0.097544	0.587446	0.236611	68.434425	161.832260	173.796829	4.999731	0.000000	-0.051894	0.000000	0.000000	0.000000	1.535595	-0.143207	1.339325	0.000000	0.000000	4.000000	12.000000	0.000000
21940.067128	-0.092202	0.587055	0.240614	68.434425	161.832260	173.796829	4.999731	0.000000	-0.051894	0.000000	0.000000	0.000000	1.602550	-0.117329	1.201006	0.000000	0.000000	4.000000	12.000000	0.000000
21940.070461	-0.092202	0.587055	0.240614	68.434425	161.832260	173.796829	4.999731	0.000000	-0.051894	0.000000	0.000000	0.000000	1.602550	-0.117329	1.201006	0.000000	0.000000	4.000000	12.000000	0.000000
21940.073794	-0.092202	0.587055	0.240614	68.888428	164.401840	175.632797	4.997376	0.000000	-0.161952	0.000000	0.000000	0.000000	1.602550	-0.117329	1.201006	0.000000	0.000000	4.000000	12.000000	0.000000
21940.077128	-0.086742	0.586767	0.244099	68.888428	164.401840	175.632797	4.997376	0.000000	-0.161952	0.000000	0.000000	0.000000	1.638225	-0.086526	1.045315	0.000000	0.000000	4.000000	12.000000	0.000000
21940.080461	-0.086742	0.586767	0.244099	68.888428	164.401840	175.632797	4.997376	0.000000	-0.161952	0.000000	0.000000	0.000000	1.638225	-0.086526	1.045315	0.000000	0.000000	4.000000	12.000000	0.000000
21940.083794	-0.086742	0.586767	0.244099	69.297127	166.759979	177.292496	4.992641	0.000000	-0.271180	0.000000	0.000000	0.000000	1.638225	-0.086526	1.045315	0.000000	0.000000	4.000000	12.000000	0.000000
21940.087128	-0.081102	0.586536	0.247024	69.297127	166.759979	177.292496	4.992641	0.000000	-0.271180	0.000000	0.000000	0.000000	1.691866	-0.069120	0.877602	0.000000	0.000000	4.000000	12.000000	0.000000
21940.090461	-0.081102	0.586536	0.247024	69.297127	166.759979	177.292496	4.992641	0.000000	-0.271180	0.000000	0.000000	0.000000	1.691866	-0.069120	0.877602	0.000000	0.000000	4.000000	12.000000	0.000000
21940.093794	-0.081102	0.586536	0.247024	69.540947	168.851440	178.856506	4.985432	0.000000	-0.381399	0.000000	0.000000	0.000000	1.691866	-0.069120	0.877602	0.000000	0.000000	4.000000	12.000000	0.000000
21940.097128	-0.075557	0.585615	0.248970	69.540947	168.851440	178.856506	4.985432	0.000000	-0.381399	0.000000	0.000000	0.000000	1.663456	-0.276315	0.583901	0.000000	0.000000	4.000000	12.000000	0.000000
21940.100461	-0.075557	0.585615	0.248970	69.540947	168.851440	178.856506	4.985432	0.000000	-0.381399	0.000000	0.000000	0.000000	1.663456	-0.276315	0.583901	0.000000	0.000000	4.000000	12.000000	0.000000
21940.103794	-0.075557	0.585615	0.248970	69.768700	170.510300	-179.232773	4.976077	0.000000	-0.488530	0.000000	0.000000	0.000000	1.663456	-0.276315	0.583901	0.000000	0.000000	4.000000	12.000000	0.000000
21940.107128	-0.070507	0.584981	0.250312	69.768700	170.510300	-179.232773	4.976077	0.000000	-0.488530	0.000000	0.000000	0.000000	1.514971	-0.190405	0.402377	0.000000	0.000000	4.000000	12.000000	0.000000
21940.110461	-0.070507	0.584981	0.250312	69.768700	170.510300	-179.232773	4.976077	0.000000	-0.488530	0.000000	0.000000	0.000000	1.514971	-0.190405	0.402377	0.000000	0.000000	4.000000	12.000000	0.000000
21940.113794	-0.070507	0.584981	0.250312	70.106125	171.364319	-177.588913	4.965651	0.000000	-0.585074	0.000000	0.000000	0.000000	1.514971	-0.190405	0.402377	0.000000	0.000000	4.000000	12.000000	0.000000
21940.117128	-0.065559	0.584325	0.251046	70.106125	171.364319	-177.588913	4.965651	0.000000	-0.585074	0.000000	0.000000	0.000000	1.484574	-0.196678	0.220281	0.000000	0.000000	4.000000	12.000000	0.000000
21940.120461	-0.065559	0.584325	0.251046	70.106125	171.364319	-177.588913	4.965651	0.000000	-0.585074	0.000000	0.000000	0.000000	1.484574	-0.196678	0.220281	0.000000	0.000000	4.000000	12.000000	0.000000
21940.123794	-0.065559	0.584325	0.251046	70.697983	171.522110	-176.657898	4.953600	0.000000	-0.679591	0.000000	0.000000	0.000000	1.484574	-0.196678	0.220281	0.000000	0.000000	4.000000	12.000000	0.000000
21940.127128	-0.060365	0.583533	0.251337	70.697983	171.522110	-176.657898	4.953600	0.000000	-0.679591	0.000000	0.000000	0.000000	1.558089	-0.237579	0.087291	0.000000	0.000000	4.000000	12.000000	0.000000
21940.130461	-0.060365	0.583533	0.251337	70.697983	171.522110	-176.657898	4.953600	0.000000	-0.679591	0.000000	0.000000	0.000000	1.558089	-0.237579	0.087291	0.000000	0.000000	4.000000	12.000000	0.000000
21940.133794	-0.060365	0.583533	0.251337	71.516769	171.816040	-175.496078	4.938966	0.000000	-0.778858	0.000000	0.000000	0.000000	1.558089	-0.237579	0.087291	0.000000	0.000000	4.000000	12.000000	0.000000
21940.137128	-0.054677	0.583010	0.251330	71.516769	171.816040	-175.496078	4.938966	0.000000	-0.778858	0.000000	0.000000	0.000000	1.706497	-0.157075	-0.002194	0.000000	0.000000	4.000000	12.000000	0.000000
21940.140461	-0.054677	0.583010	0.251330	71.516769	171.816040	-175.496078	4.938966	0.000000	-0.778858	0.000000	0.000000	0.000000	1.706497	-0.157075	-0.002194	0.000000	0.000000	4.000000	12.000000	0.000000
21940.143794	-0.054677	0.583010	0.251330	72.380249	172.181549	-174.296600	4.920630	0.000000	-0.887357	0.000000	0.000000	0.000000	1.706497	-0.157075	-0.002194	0.000000	0.000000	4.000000	12.000000	0.000000
21940.147128	-0.048898	0.582356	0.250883	72.380249	172.181549	-174.296600	4.920630	0.000000	-0.887357	0.000000	0.000000	0.000000	1.733742	-0.196001	-0.134018	0.000000	0.000000	4.000000	12.000000	0.000000
21940.150461	-0.048898	0.582356	0.250883	72.380249	172.181549	-174.296600	4.920630	0.000000	-0.887357	0.000000	0.000000	0.000000	1.733742	-0.196001	-0.134018	0.000000	0.000000	4.000000	12.000000	0.000000
21940.153794	-0.048898	0.582356	0.250883	73.257828	172.923767	-172.459412	4.899395	0.000000	-0.997960	0.000000	0.000000	0.000000	1.733742	-0.196001	-0.134018	0.000000	0.000000	4.000000	12.000000	0.000000
21940.157128	-0.043174	0.581900	0.250020	73.257828	172.923767	-172.459412	4.899395	0.000000	-0.997960	0.000000	0.000000	0.000000	1.717042	-0.137039	-0.258858	0.000000	0.000000	4.000000	12.000000	0.000000
21940.160461	-0.043174	0.581900	0.250020	73.257828	172.923767	-172.459412	4.899395	0.000000	-0.997960	0.000000	0.000000	0.000000	1.717042	-0.137039	-0.258858	0.000000	0.000000	4.000000	12.000000	0.000000
21940.163794	-0.043174	0.581900	0.250020	74.106453	174.346680	-169.898499	4.875651	0.000000	-1.108165	0.000000	0.000000	0.000000	1.717042	-0.137039	-0.258858	0.000000	0.000000	4.000000	12.000000	0.000000
21940.167128	-0.037412	0.581550	0.248698	74.106453	174.346680	-169.898499	4.875651	0.000000	-1.108165	0.000000	0.000000	0.000000	1.728631	-0.104934	-0.396623	0.000000	0.000000	4.000000	12.000000	0.000000
21940.170461	-0.037412	0.581550	0.248698	74.106453	174.346680	-169.898499	4.875651	0.000000	-1.108165	0.000000	0.000000	0.000000	1.728631	-0.104934	-0.396623	0.000000	0.000000	4.000000	12.000000	0.000000
21940.173794	-0.037412	0.581550	0.248698	74.908463	176.412521	-166.822388	4.848810	0.000000	-1.220265	0.000000	0.000000	0.000000	1.728631	-0.104934	-0.396623	0.000000	0.000000	4.000000	12.000000	0.000000
21940.177128	-0.031724	0.581371	0.246943	74.908463	176.412521	-166.822388	4.848810	0.000000	-1.220265	0.000000	0.000000	0.000000	1.706548	-0.053619	-0.526566	0.000000	0.000000	4.000000	12.000000	0.000000
21940.180461	-0.031724	0.581371	0.246943	74.908463	176.412521	-166.822388	4.848810	0.000000	-1.220265	0.000000	0.000000	0.000000	1.706548	-0.053619	-0.526566	0.000000	0.000000	4.000000	12.000000	0.000000
21940.183794	-0.031724	0.581371	0.246943	75.646767	178.878357	-163.431747	4.819190	0.000000	-1.332444	0.000000	0.000000	0.000000	1.706548	-0.053619	-0.526566	0.000000	0.000000	4.000000	12.000000	0.000000
21940.187128	-0.026153	0.581371	0.244812	75.646767	178.878357	-163.431747	4.819190	0.000000	-1.332444	0.000000	0.000000	0.000000	1.671133	0.000044	-0.639257	0.000000	0.000000	4.000000	12.000000	0.000000
21940.190461	-0.026153	0.581371	0.244812	75.646767	178.878357	-163.431747	4.819190	0.000000	-1.332444	0.000000	0.000000	0.000000	1.671133	0.000044	-0.639257	0.000000	0.000000	4.000000	12.000000	0.000000
21940.193794	-0.026153	0.581371	0.244812	76.327591	-178.632462	-160.084076	4.786955	0.000000	-1.443974	0.000000	0.000000	0.000000	1.671133	0.000044	-0.639257	0.000000	0.000000	4.000000	12.000000	0.000000
21940.197128	-0.020608	0.581486	0.242301	76.327591	-178.632462	-160.084076	4.786955	0.000000	-1.443974	0.000000	0.000000	0.000000	1.663568	0.034596	-0.753142	0.000000	0.000000	4.000000	12.000000	0.000000
21940.200461	-0.020608	0.581486	0.242301	76.327591	-178.632462	-160.084076	4.786955	0.000000	-1.443974	0.000000	0.000000	0.000000	1.663568	0.034596	-0.753142	0.000000	0.000000	4.000000	12.000000	0.000000
21940.203794	-0.020608	0.581486	0.242301	76.982491	-176.336060	-157.037766	4.751443	0.000000	-1.556852	0.000000	0.000000	0.000000	1.663568	0.034596	-0.753142	0.000000	0.000000	4.000000	12.000000	0.000000
21940.207128	-0.015262	0.581545	0.239449	76.982491	-176.336060	-157.037766	4.751443	0.000000	-1.556852	0.000000	0.000000	0.000000	1.603675	0.017501	-0.855661	0.000000	0.000000	4.000000	12.000000	0.000000
21940.210461	-0.015262	0.581545	0.239449	76.982491	-176.336060	-157.037766	4.751443	0.000000	-1.556852	0.000000	0.000000	0.000000	1.603675	0.017501	-0.855661	0.000000	0.000000	4.000000	12.000000	0.000000
21940.213794	-0.015262	0.581545	0.239449	77.674271	-174.322754	-154.132248	4.713552	0.000000	-1.668061	0.000000	0.000000	0.000000	1.603675	0.017501	-0.855661	0.000000	0.000000	4.000000	12.000000	0.000000
21940.217128	-0.010088	0.581566	0.236267	77.674271	-174.322754	-154.132248	4.713552	0.000000	-1.668061	0.000000	0.000000	0.000000	1.552140	0.006440	-0.954616	0.000000	0.000000	4.000000	12.000000	0.000000
21940.220461	-0.010088	0.581566	0.236267	77.674271	-174.322754	-154.132248	4.713552	0.000000	-1.668061	0.000000	0.000000	0.000000	1.552140	0.006440	-0.954616	0.000000	0.000000	4.000000	12.000000	0.000000
21940.223794	-0.010088	0.581566	0.236267	78.436287	-172.619705	-151.457245	4.673063	0.000000	-1.778336	0.000000	0.000000	0.000000	1.552140	0.006440	-0.954616	0.000000	0.000000	4.000000	12.000000	0.000000
21940.227128	-0.005124	0.581495	0.232779	78.436287	-172.619705	-151.457245	4.673063	0.000000	-1.778336	0.000000	0.000000	0.000000	1.489289	-0.021292	-1.046397	0.000000	0.000000	4.000000	12.000000	0.000000
21940.230461	-0.005124	0.581495	0.232779	78.436287	-172.619705	-151.457245	4.673063	0.000000	-1.778336	0.000000	0.000000	0.000000	1.489289	-0.021292	-1.046397	0.000000	0.000000	4.000000	12.000000	0.000000
21940.233794	-0.005124	0.581495	0.232779	79.243690	-171.319275	-148.989761	4.630184	0.000000	-1.887165	0.000000	0.000000	0.000000	1.489289	-0.021292	-1.046397	0.000000	0.000000	4.000000	12.000000	0.000000
21940.237128	-0.000373	0.581309	0.228972	79.243690	-171.319275	-148.989761	4.630184	0.000000	-1.887165	0.000000	0.000000	0.000000	1.425402	-0.055824	-1.142277	0.000000	0.000000	4.000000	12.000000	0.000000
21940.240461	-0.000373	0.581309	0.228972	79.243690	-171.319275	-148.989761	4.630184	0.000000	-1.887165	0.000000	0.000000	0.000000	1.425402	-0.055824	-1.142277	0.000000	0.000000	4.000000	12.000000	0.000000
21940.243794	-0.000373	0.581309	0.228972	80.047836	-170.326233	-146.914658	4.584805	0.000000	-1.994883	0.000000	0.000000	0.000000	1.425402	-0.055824	-1.142277	0.000000	0.000000	4.000000	12.000000	0.000000
21940.247128	0.004195	0.581019	0.224906	80.047836	-170.326233	-146.914658	4.584805	0.000000	-1.994883	0.000000	0.000000	0.000000	1.370319	-0.087102	-1.219606	0.000000	0.000000	4.000000	12.000000	0.000000
21940.250461	0.004195	0.581019	0.224906	80.047836	-170.326233	-146.914658	4.584805	0.000000	-1.994883	0.000000	0.000000	0.000000	1.370319	-0.087102	-1.219606	0.000000	0.000000	4.000000	12.000000	0.000000
21940.253794	0.004195	0.581019	0.224906	80.828484	-169.242432	-144.726624	4.536783	0.000000	-2.101809	0.000000	0.000000	0.000000	1.370319	-0.087102	-1.219606	0.000000	0.000000	4.000000	12.000000	0.000000
21940.257128	0.008480	0.580602	0.220570	80.828484	-169.242432	-144.726624	4.536783	0.000000	-2.101809	0.000000	0.000000	0.000000	1.285486	-0.124934	-1.300878	0.000000	0.000000	4.000000	12.000000	0.000000
21940.260461	0.008480	0.580602	0.220570	80.828484	-169.242432	-144.726624	4.536783	0.000000	-2.101809	0.000000	0.000000	0.000000	1.285486	-0.124934	-1.300878	0.000000	0.000000	4.000000	12.000000	0.000000
21940.263794	0.008480	0.580602	0.220570	81.548737	-168.118973	-142.546234	4.486727	0.000000	-2.206645	0.000000	0.000000	0.000000	1.285486	-0.124934	-1.300878	0.000000	0.000000	4.000000	12.000000	0.000000
21940.267128	0.012546	0.580161	0.215993	81.548737	-168.118973	-142.546234	4.486727	0.000000	-2.206645	0.000000	0.000000	0.000000	1.219826	-0.132456	-1.373069	0.000000	0.000000	4.000000	12.000000	0.000000
21940.270461	0.012546	0.580161	0.215993	81.548737	-168.118973	-142.546234	4.486727	0.000000	-2.206645	0.000000	0.000000	0.000000	1.219826	-0.132456	-1.373069	0.000000	0.000000	4.000000	12.000000	0.000000
21940.273794	0.012546	0.580161	0.215993	82.216820	-166.981354	-140.446060	4.434154	0.000000	-2.310473	0.000000	0.000000	0.000000	1.219826	-0.132456	-1.373069	0.000000	0.000000	4.000000	12.000000	0.000000
21940.277128	0.016487	0.579708	0.211153	82.216820	-166.981354	-140.446060	4.434154	0.000000	-2.310473	0.000000	0.000000	0.000000	1.182281	-0.135891	-1.452111	0.000000	0.000000	4.000000	12.000000	0.000000
21940.280461	0.016487	0.579708	0.211153	82.216820	-166.981354	-140.446060	4.434154	0.000000	-2.310473	0.000000	0.000000	0.000000	1.182281	-0.135891	-1.452111	0.000000	0.000000	4.000000	12.000000	0.000000
21940.283794	0.016487	0.579708	0.211153	82.814331	-165.856689	-138.204102	4.377985	0.000000	-2.415210	0.000000	0.000000	0.000000	1.182281	-0.135891	-1.452111	0.000000	0.000000	4.000000	12.000000	0.000000
21940.287128	0.020239	0.579260	0.206147	82.814331	-165.856689	-138.204102	4.377985	0.000000	-2.415210	0.000000	0.000000	0.000000	1.125780	-0.134446	-1.501637	0.000000	0.000000	4.000000	12.000000	0.000000
21940.290461	0.020239	0.579260	0.206147	82.814331	-165.856689	-138.204102	4.377985	0.000000	-2.415210	0.000000	0.000000	0.000000	1.125780	-0.134446	-1.501637	0.000000	0.000000	4.000000	12.000000	0.000000
21940.293794	0.020239	0.579260	0.206147	83.346748	-164.685455	-135.876740	4.319013	0.000000	-2.519152	0.000000	0.000000	0.000000	1.125780	-0.134446	-1.501637	0.000000	0.000000	4.000000	12.000000	0.000000
21940.297128	0.023865	0.578773	0.200948	83.346748	-164.685455	-135.876740	4.319013	0.000000	-2.519152	0.000000	0.000000	0.000000	1.087761	-0.146114	-1.559713	0.000000	0.000000	4.000000	12.000000	0.000000
21940.300461	0.023865	0.578773	0.200948	83.346748	-164.685455	-135.876740	4.319013	0.000000	-2.519152	0.000000	0.000000	0.000000	1.087761	-0.146114	-1.559713	0.000000	0.000000	4.000000	12.000000	0.000000
21940.303794	0.023865	0.578773	0.200948	83.820358	-163.448044	-133.629501	4.256352	0.000000	-2.623636	0.000000	0.000000	0.000000	1.087761	-0.146114	-1.559713	0.000000	0.000000	4.000000	12.000000	0.000000
21940.307128	0.027301	0.578246	0.195557	83.820358	-163.448044	-133.629501	4.256352	0.000000	-2.623636	0.000000	0.000000	0.000000	1.030618	-0.158044	-1.617471	0.000000	0.000000	4.000000	12.000000	0.000000
21940.310461	0.027301	0.578246	0.195557	83.820358	-163.448044	-133.629501	4.256352	0.000000	-2.623636	0.000000	0.000000	0.000000	1.030618	-0.158044	-1.617471	0.000000	0.000000	4.000000	12.000000	0.000000
21940.313794	0.027301	0.578246	0.195557	84.242683	-162.216049	-131.251236	4.190366	0.000000	-2.727788	0.000000	0.000000	0.000000	1.030618	-0.158044	-1.617471	0.000000	0.000000	4.000000	12.000000	0.000000
21940.317128	0.030423	0.577587	0.189977	84.242683	-162.216049	-131.251236	4.190366	0.000000	-2.727788	0.000000	0.000000	0.000000	0.936559	-0.197780	-1.673841	0.000000	0.000000	4.000000	12.000000	0.000000
21940.320461	0.030423	0.577587	0.189977	84.242683	-162.216049	-131.251236	4.190366	0.000000	-2.727788	0.000000	0.000000	0.000000	0.936559	-0.197780	-1.673841	0.000000	0.000000	4.000000	12.000000	0.000000
21940.323794	0.030423	0.577587	0.189977	84.634911	-160.947342	-128.790527	4.122099	0.000000	-2.829894	0.000000	0.000000	0.000000	0.936559	-0.197780	-1.673841	0.000000	0.000000	4.000000	12.000000	0.000000
21940.327128	0.033205	0.576838	0.184239	84.634911	-160.947342	-128.790527	4.122099	0.000000	-2.829894	0.000000	0.000000	0.000000	0.834775	-0.224665	-1.721356	0.000000	0.000000	4.000000	12.000000	0.000000
21940.330461	0.033205	0.576838	0.184239	84.634911	-160.947342	-128.790527	4.122099	0.000000	-2.829894	0.000000	0.000000	0.000000	0.834775	-0.224665	-1.721356	0.000000	0.000000	4.000000	12.000000	0.000000
21940.333794	0.033205	0.576838	0.184239	85.010178	-159.620636	-126.764992	4.051897	0.000000	-2.929527	0.000000	0.000000	0.000000	0.834775	-0.224665	-1.721356	0.000000	0.000000	4.000000	12.000000	0.000000
21940.337128	0.035743	0.576014	0.178318	85.010178	-159.620636	-126.764992	4.051897	0.000000	-2.929527	0.000000	0.000000	0.000000	0.761262	-0.247159	-1.776232	0.000000	0.000000	4.000000	12.000000	0.000000
21940.340461	0.035743	0.576014	0.178318	85.010178	-159.620636	-126.764992	4.051897	0.000000	-2.929527	0.000000	0.000000	0.000000	0.761262	-0.247159	-1.776232	0.000000	0.000000	4.000000	12.000000	0.000000
21940.343794	0.035743	0.576014	0.178318	85.452652	-157.869171	-124.735306	3.978438	0.000000	-3.028537	0.000000	0.000000	0.000000	0.761262	-0.247159	-1.776232	0.000000	0.000000	4.000000	12.000000	0.000000
21940.347128	0.038010	0.575177	0.172259	85.452652	-157.869171	-124.735306	3.978438	0.000000	-3.028537	0.000000	0.000000	0.000000	0.680277	-0.251168	-1.817978	0.000000	0.000000	4.000000	12.000000	0.000000
21940.350461	0.038010	0.575177	0.172259	85.452652	-157.869171	-124.735306	3.978438	0.000000	-3.028537	0.000000	0.000000	0.000000	0.680277	-0.251168	-1.817978	0.000000	0.000000	4.000000	12.000000	0.000000
21940.353794	0.038010	0.575177	0.172259	86.082832	-154.781281	-121.619576	3.902094	0.000000	-3.126285	0.000000	0.000000	0.000000	0.680277	-0.251168	-1.817978	0.000000	0.000000	4.000000	12.000000	0.000000
21940.357128	0.040046	0.574373	0.166123	86.082832	-154.781281	-121.619576	3.902094	0.000000	-3.126285	0.000000	0.000000	0.000000	0.610642	-0.241247	-1.840799	0.000000	0.000000	4.000000	12.000000	0.000000
21940.360461	0.040046	0.574373	0.166123	86.082832	-154.781281	-121.619576	3.902094	0.000000	-3.126285	0.000000	0.000000	0.000000	0.610642	-0.241247	-1.840799	0.000000	0.000000	4.000000	12.000000	0.000000
21940.363794	0.040046	0.574373	0.166123	86.892654	-149.090195	-115.200333	3.822819	0.000000	-3.222740	0.000000	0.000000	0.000000	0.610642	-0.241247	-1.840799	0.000000	0.000000	4.000000	12.000000	0.000000
21940.367128	0.041742	0.573546	0.160004	86.892654	-149.090195	-115.200333	3.822819	0.000000	-3.222740	0.000000	0.000000	0.000000	0.508852	-0.248063	-1.835426	0.000000	0.000000	4.000000	12.000000	0.000000
21940.370461	0.041742	0.573546	0.160004	86.892654	-149.090195	-115.200333	3.822819	0.000000	-3.222740	0.000000	0.000000	0.000000	0.508852	-0.248063	-1.835426	0.000000	0.000000	4.000000	12.000000	0.000000
21940.373794	0.041742	0.573546	0.160004	87.795837	-137.712158	-102.483002	3.742665	0.000000	-3.315487	0.000000	0.000000	0.000000	0.508852	-0.248063	-1.835426	0.000000	0.000000	4.000000	12.000000	0.000000
21940.377128	0.042992	0.572751	0.153925	87.795837	-137.712158	-102.483002	3.742665	0.000000	-3.315487	0.000000	0.000000	0.000000	0.375089	-0.238544	-1.823720	0.000000	0.000000	4.000000	12.000000	0.000000
21940.380461	0.042992	0.572751	0.153925	87.795837	-137.712158	-102.483002	3.742665	0.000000	-3.315487	0.000000	0.000000	0.000000	0.375089	-0.238544	-1.823720	0.000000	0.000000	4.000000	12.000000	0.000000
21940.383794	0.042992	0.572751	0.153925	88.573433	-112.828148	-75.858490	3.663237	0.000000	-3.403043	0.000000	0.000000	0.000000	0.375089	-0.238544	-1.823720	0.000000	0.000000	4.000000	12.000000	0.000000
21940.387128	0.043895	0.571900	0.147882	88.573433	-112.828148	-75.858490	3.663237	0.000000	-3.403043	0.000000	0.000000	0.000000	0.270848	-0.255090	-1.813112	0.000000	0.000000	4.000000	12.000000	0.000000
21940.390461	0.043895	0.571900	0.147882	88.573433	-112.828148	-75.858490	3.663237	0.000000	-3.403043	0.000000	0.000000	0.000000	0.270848	-0.255090	-1.813112	0.000000	0.000000	4.000000	12.000000	0.000000
21940.393794	0.043895	0.571900	0.147882	88.772835	-66.708923	-28.636257	3.583505	0.000000	-3.486902	0.000000	0.000000	0.000000	0.270848	-0.255090	-1.813112	0.000000	0.000000	4.000000	12.000000	0.000000
21940.397128	0.044460	0.571029	0.141870	88.772835	-66.708923	-28.636257	3.583505	0.000000	-3.486902	0.000000	0.000000	0.000000	0.169375	-0.261213	-1.803421	0.000000	0.000000	4.000000	12.000000	0.000000
21940.400461	0.044460	0.571029	0.141870	88.772835	-66.708923	-28.636257	3.583505	0.000000	-3.486902	0.000000	0.000000	0.000000	0.169375	-0.261213	-1.803421	0.000000	0.000000	4.000000	12.000000	0.000000
21940.403794	0.044460	0.571029	0.141870	88.226234	-33.157970	5.242550	3.503417	0.000000	-3.567362	0.000000	0.000000	0.000000	0.169375	-0.261213	-1.803421	0.000000	0.000000	4.000000	12.000000	0.000000
21940.407128	0.044756	0.570166	0.135941	88.226234	-33.157970	5.242550	3.503417	0.000000	-3.567362	0.000000	0.000000	0.000000	0.088848	-0.259096	-1.778633	0.000000	0.000000	4.000000	12.000000	0.000000
21940.410461	0.044756	0.570166	0.135941	88.226234	-33.157970	5.242550	3.503417	0.000000	-3.567362	0.000000	0.000000	0.000000	0.088848	-0.259096	-1.778633	0.000000	0.000000	4.000000	12.000000	0.000000
21940.413794	0.044756	0.570166	0.135941	87.403244	-19.449528	18.949848	3.422825	0.000000	-3.644759	0.000000	0.000000	0.000000	0.088848	-0.259096	-1.778633	0.000000	0.000000	4.000000	12.000000	0.000000
21940.417128	0.044791	0.569342	0.130093	87.403244	-19.449528	18.949848	3.422825	0.000000	-3.644759	0.000000	0.000000	0.000000	0.010599	-0.247095	-1.754665	0.000000	0.000000	4.000000	12.000000	0.000000
21940.420461	0.044791	0.569342	0.130093	87.403244	-19.449528	18.949848	3.422825	0.000000	-3.644759	0.000000	0.000000	0.000000	0.010599	-0.247095	-1.754665	0.000000	0.000000	4.000000	12.000000	0.000000
21940.423794	0.044791	0.569342	0.130093	86.535019	-12.888337	25.513212	3.341708	0.000000	-3.719272	0.000000	0.000000	0.000000	0.010599	-0.247095	-1.754665	0.000000	0.000000	4.000000	12.000000	0.000000
21940.427128	0.044491	0.568609	0.124343	86.535019	-12.888337	25.513212	3.341708	0.000000	-3.719272	0.000000	0.000000	0.000000	-0.089913	-0.219810	-1.725025	0.000000	0.000000	4.000000	12.000000	0.000000
21940.430461	0.044491	0.568609	0.124343	86.535019	-12.888337	25.513212	3.341708	0.000000	-3.719272	0.000000	0.000000	0.000000	-0.089913	-0.219810	-1.725025	0.000000	0.000000	4.000000	12.000000	0.000000
21940.433794	0.044491	0.568609	0.124343	85.683983	-9.161625	29.249315	3.261400	0.000000	-3.789890	0.000000	0.000000	0.000000	-0.089913	-0.219810	-1.725025	0.000000	0.000000	4.000000	12.000000	0.000000
21940.437128	0.043815	0.567973	0.118736	85.683983	-9.161625	29.249315	3.261400	0.000000	-3.789890	0.000000	0.000000	0.000000	-0.202930	-0.190827	-1.682012	0.000000	0.000000	4.000000	12.000000	0.000000
21940.440461	0.043815	0.567973	0.118736	85.683983	-9.161625	29.249315	3.261400	0.000000	-3.789890	0.000000	0.000000	0.000000	-0.202930	-0.190827	-1.682012	0.000000	0.000000	4.000000	12.000000	0.000000
21940.443794	0.043815	0.567973	0.118736	84.910538	-6.926566	31.545776	3.183325	0.000000	-3.855703	0.000000	0.000000	0.000000	-0.202930	-0.190827	-1.682012	0.000000	0.000000	4.000000	12.000000	0.000000
21940.447128	0.042587	0.567377	0.113339	84.910538	-6.926566	31.545776	3.183325	0.000000	-3.855703	0.000000	0.000000	0.000000	-0.368300	-0.178799	-1.619015	0.000000	0.000000	4.000000	12.000000	0.000000
21940.450461	0.042587	0.567377	0.113339	84.910538	-6.926566	31.545776	3.183325	0.000000	-3.855703	0.000000	0.000000	0.000000	-0.368300	-0.178799	-1.619015	0.000000	0.000000	4.000000	12.000000	0.000000
21940.453794	0.042587	0.567377	0.113339	84.313492	-5.634375	32.967567	3.111228	0.000000	-3.914111	0.000000	0.000000	0.000000	-0.368300	-0.178799	-1.619015	0.000000	0.000000	4.000000	12.000000	0.000000
21940.457128	0.040795	0.566815	0.108117	84.313492	-5.634375	32.967567	3.111228	0.000000	-3.914111	0.000000	0.000000	0.000000	-0.537824	-0.168753	-1.566586	0.000000	0.000000	4.000000	12.000000	0.000000
21940.460461	0.040795	0.566815	0.108117	84.313492	-5.634375	32.967567	3.111228	0.000000	-3.914111	0.000000	0.000000	0.000000	-0.537824	-0.168753	-1.566586	0.000000	0.000000	4.000000	12.000000	0.000000
21940.463794	0.040795	0.566815	0.108117	83.949097	-4.428813	34.420658	3.045254	0.000000	-3.965656	0.000000	0.000000	0.000000	-0.537824	-0.168753	-1.566586	0.000000	0.000000	4.000000	12.000000	0.000000
21940.467128	0.038535	0.566294	0.103101	83.949097	-4.428813	34.420658	3.045254	0.000000	-3.965656	0.000000	0.000000	0.000000	-0.677935	-0.156287	-1.504946	0.000000	0.000000	4.000000	12.000000	0.000000
21940.470461	0.038535	0.566294	0.103101	83.949097	-4.428813	34.420658	3.045254	0.000000	-3.965656	0.000000	0.000000	0.000000	-0.677935	-0.156287	-1.504946	0.000000	0.000000	4.000000	12.000000	0.000000
21940.473794	0.038535	0.566294	0.103101	83.762405	-2.021512	37.293488	2.985146	0.000000	-4.011097	0.000000	0.000000	0.000000	-0.677935	-0.156287	-1.504946	0.000000	0.000000	4.000000	12.000000	0.000000
21940.477128	0.036034	0.565872	0.098323	83.762405	-2.021512	37.293488	2.985146	0.000000	-4.011097	0.000000	0.000000	0.000000	-0.750187	-0.126547	-1.433360	0.000000	0.000000	4.000000	12.000000	0.000000
21940.480461	0.036034	0.565872	0.098323	83.762405	-2.021512	37.293488	2.985146	0.000000	-4.011097	0.000000	0.000000	0.000000	-0.750187	-0.126547	-1.433360	0.000000	0.000000	4.000000	12.000000	0.000000
21940.483794	0.036034	0.565872	0.098323	83.634468	1.093643	41.007488	2.928938	0.000000	-4.052323	0.000000	0.000000	0.000000	-0.750187	-0.126547	-1.433360	0.000000	0.000000	4.000000	12.000000	0.000000
21940.487128	0.033459	0.565625	0.093841	83.634468	1.093643	41.007488	2.928938	0.000000	-4.052323	0.000000	0.000000	0.000000	-0.772630	-0.074140	-1.344686	0.000000	0.000000	4.000000	12.000000	0.000000
21940.490461	0.033459	0.565625	0.093841	83.634468	1.093643	41.007488	2.928938	0.000000	-4.052323	0.000000	0.000000	0.000000	-0.772630	-0.074140	-1.344686	0.000000	0.000000	4.000000	12.000000	0.000000
21940.493794	0.033459	0.565625	0.093841	83.534492	4.175585	44.730808	2.875931	0.000000	-4.090112	0.000000	0.000000	0.000000	-0.772630	-0.074140	-1.344686	0.000000	0.000000	4.000000	12.000000	0.000000
21940.497128	0.030675	0.565525	0.089610	83.534492	4.175585	44.730808	2.875931	0.000000	-4.090112	0.000000	0.000000	0.000000	-0.834984	-0.029960	-1.269173	0.000000	0.000000	4.000000	12.000000	0.000000
21940.500461	0.030675	0.565525	0.089610	83.534492	4.175585	44.730808	2.875931	0.000000	-4.090112	0.000000	0.000000	0.000000	-0.834984	-0.029960	-1.269173	0.000000	0.000000	4.000000	12.000000	0.000000
21940.503794	0.030675	0.565525	0.089610	83.425171	6.540216	47.718132	2.827725	0.000000	-4.123587	0.000000	0.000000	0.000000	-0.834984	-0.029960	-1.269173	0.000000	0.000000	4.000000	12.000000	0.000000
21940.507128	0.027586	0.565580	0.085676	83.425171	6.540216	47.718132	2.827725	0.000000	-4.123587	0.000000	0.000000	0.000000	-0.926806	0.016379	-1.180242	0.000000	0.000000	4.000000	12.000000	0.000000
21940.510461	0.027586	0.565580	0.085676	83.425171	6.540216	47.718132	2.827725	0.000000	-4.123587	0.000000	0.000000	0.000000	-0.926806	0.016379	-1.180242	0.000000	0.000000	4.000000	12.000000	0.000000
21940.513794	0.027586	0.565580	0.085676	83.340919	7.836387	49.573921	2.787414	0.000000	-4.150943	0.000000	0.000000	0.000000	-0.926806	0.016379	-1.180242	0.000000	0.000000	4.000000	12.000000	0.000000
21940.517128	0.024066	0.565711	0.082038	83.340919	7.836387	49.573921	2.787414	0.000000	-4.150943	0.000000	0.000000	0.000000	-1.056036	0.039422	-1.091478	0.000000	0.000000	4.000000	12.000000	0.000000
21940.520461	0.024066	0.565711	0.082038	83.340919	7.836387	49.573921	2.787414	0.000000	-4.150943	0.000000	0.000000	0.000000	-1.056036	0.039422	-1.091478	0.000000	0.000000	4.000000	12.000000	0.000000
21940.523794	0.024066	0.565711	0.082038	83.289780	8.479411	50.762482	2.757815	0.000000	-4.170666	0.000000	0.000000	0.000000	-1.056036	0.039422	-1.091478	0.000000	0.000000	4.000000	12.000000	0.000000
21940.527128	0.020069	0.565892	0.078698	83.289780	8.479411	50.762482	2.757815	0.000000	-4.170666	0.000000	0.000000	0.000000	-1.199041	0.054138	-1.001981	0.000000	0.000000	4.000000	12.000000	0.000000
21940.530461	0.020069	0.565892	0.078698	83.289780	8.479411	50.762482	2.757815	0.000000	-4.170666	0.000000	0.000000	0.000000	-1.199041	0.054138	-1.001981	0.000000	0.000000	4.000000	12.000000	0.000000
21940.533794	0.020069	0.565892	0.078698	83.262680	9.531850	52.449871	2.740900	0.000000	-4.181802	0.000000	0.000000	0.000000	-1.199041	0.054138	-1.001981	0.000000	0.000000	4.000000	12.000000	0.000000
21940.537128	0.015700	0.566057	0.075617	83.262680	9.531850	52.449871	2.740900	0.000000	-4.181802	0.000000	0.000000	0.000000	-1.310783	0.049560	-0.924032	0.000000	0.000000	4.000000	12.000000	0.000000
21940.540461	0.015700	0.566057	0.075617	83.262680	9.531850	52.449871	2.740900	0.000000	-4.181802	0.000000	0.000000	0.000000	-1.310783	0.049560	-0.924032	0.000000	0.000000	4.000000	12.000000	0.000000
21940.543794	0.015700	0.566057	0.075617	83.220749	12.230159	55.308365	2.735424	0.000000	-4.185386	0.000000	0.000000	0.000000	-1.310783	0.049560	-0.924032	0.000000	0.000000	4.000000	12.000000	0.000000
21940.547128	0.011187	0.566247	0.072819	83.220749	12.230159	55.308365	2.735424	0.000000	-4.185386	0.000000	0.000000	0.000000	-1.354030	0.056994	-0.839628	0.000000	0.000000	4.000000	12.000000	0.000000
21940.550461	0.011187	0.566247	0.072819	83.220749	12.230159	55.308365	2.735424	0.000000	-4.185386	0.000000	0.000000	0.000000	-1.354030	0.056994	-0.839628	0.000000	0.000000	4.000000	12.000000	0.000000
21940.553794	0.011187	0.566247	0.072819	83.119316	16.703056	59.046616	2.739405	0.000000	-4.182782	0.000000	0.000000	0.000000	-1.354030	0.056994	-0.839628	0.000000	0.000000	4.000000	12.000000	0.000000
21940.557128	0.006724	0.566476	0.070212	83.119316	16.703056	59.046616	2.739405	0.000000	-4.182782	0.000000	0.000000	0.000000	-1.338791	0.068853	-0.782046	0.000000	0.000000	4.000000	12.000000	0.000000
21940.560461	0.006724	0.566476	0.070212	83.119316	16.703056	59.046616	2.739405	0.000000	-4.182782	0.000000	0.000000	0.000000	-1.338791	0.068853	-0.782046	0.000000	0.000000	4.000000	12.000000	0.000000
21940.563794	0.006724	0.566476	0.070212	82.952599	21.978676	63.855869	2.748051	0.000000	-4.177106	0.000000	0.000000	0.000000	-1.338791	0.068853	-0.782046	0.000000	0.000000	4.000000	12.000000	0.000000
21940.567128	0.002057	0.566775	0.067794	82.952599	21.978676	63.855869	2.748051	0.000000	-4.177106	0.000000	0.000000	0.000000	-1.399955	0.089677	-0.725252	0.000000	0.000000	4.000000	12.000000	0.000000
21940.570461	0.002057	0.566775	0.067794	82.952599	21.978676	63.855869	2.748051	0.000000	-4.177106	0.000000	0.000000	0.000000	-1.399955	0.089677	-0.725252	0.000000	0.000000	4.000000	12.000000	0.000000
21940.573794	0.002057	0.566775	0.067794	82.709969	26.533012	68.371124	2.766609	0.000000	-4.164838	0.000000	0.000000	0.000000	-1.399955	0.089677	-0.725252	0.000000	0.000000	4.000000	12.000000	0.000000
21940.577128	-0.002964	0.567106	0.065590	82.709969	26.533012	68.371124	2.766609	0.000000	-4.164838	0.000000	0.000000	0.000000	-1.506487	0.099263	-0.661435	0.000000	0.000000	4.000000	12.000000	0.000000
21940.580461	-0.002964	0.567106	0.065590	82.709969	26.533012	68.371124	2.766609	0.000000	-4.164838	0.000000	0.000000	0.000000	-1.506487	0.099263	-0.661435	0.000000	0.000000	4.000000	12.000000	0.000000
21940.583794	-0.002964	0.567106	0.065590	82.500587	29.302683	70.721436	2.800018	0.000000	-4.142451	0.000000	0.000000	0.000000	-1.506487	0.099263	-0.661435	0.000000	0.000000	4.000000	12.000000	0.000000
21940.587128	-0.008197	0.567476	0.063755	82.500587	29.302683	70.721436	2.800018	0.000000	-4.142451	0.000000	0.000000	0.000000	-1.569868	0.110837	-0.550265	0.000000	0.000000	4.000000	12.000000	0.000000
21940.590461	-0.008197	0.567476	0.063755	82.500587	29.302683	70.721436	2.800018	0.000000	-4.142451	0.000000	0.000000	0.000000	-1.569868	0.110837	-0.550265	0.000000	0.000000	4.000000	12.000000	0.000000
21940.593794	-0.008197	0.567476	0.063755	82.339706	30.738819	71.285187	2.852083	0.000000	-4.106778	0.000000	0.000000	0.000000	-1.569868	0.110837	-0.550265	0.000000	0.000000	4.000000	12.000000	0.000000
21940.597128	-0.013652	0.567876	0.062309	82.339706	30.738819	71.285187	2.852083	0.000000	-4.106778	0.000000	0.000000	0.000000	-1.636325	0.120217	-0.433814	0.000000	0.000000	4.000000	12.000000	0.000000
21940.600461	-0.013652	0.567876	0.062309	82.339706	30.738819	71.285187	2.852083	0.000000	-4.106778	0.000000	0.000000	0.000000	-1.636325	0.120217	-0.433814	0.000000	0.000000	4.000000	12.000000	0.000000
21940.603794	-0.013652	0.567876	0.062309	82.160049	31.804247	71.456635	2.925805	0.000000	-4.054585	0.000000	0.000000	0.000000	-1.636325	0.120217	-0.433814	0.000000	0.000000	4.000000	12.000000	0.000000
21940.607128	-0.019319	0.568261	0.061361	82.160049	31.804247	71.456635	2.925805	0.000000	-4.054585	0.000000	0.000000	0.000000	-1.700135	0.115412	-0.284608	0.000000	0.000000	4.000000	12.000000	0.000000
21940.610461	-0.019319	0.568261	0.061361	82.160049	31.804247	71.456635	2.925805	0.000000	-4.054585	0.000000	0.000000	0.000000	-1.700135	0.115412	-0.284608	0.000000	0.000000	4.000000	12.000000	0.000000
21940.613794	-0.019319	0.568261	0.061361	81.881004	33.306057	72.502884	3.026757	0.000000	-3.979792	0.000000	0.000000	0.000000	-1.700135	0.115412	-0.284608	0.000000	0.000000	4.000000	12.000000	0.000000
21940.617128	-0.024941	0.568587	0.060842	81.881004	33.306057	72.502884	3.026757	0.000000	-3.979792	0.000000	0.000000	0.000000	-1.686720	0.097747	-0.155466	0.000000	0.000000	4.000000	12.000000	0.000000
21940.620461	-0.024941	0.568587	0.060842	81.881004	33.306057	72.502884	3.026757	0.000000	-3.979792	0.000000	0.000000	0.000000	-1.686720	0.097747	-0.155466	0.000000	0.000000	4.000000	12.000000	0.000000
21940.623794	-0.024941	0.568587	0.060842	81.432121	35.576859	75.007591	3.042123	0.000000	-3.752945	0.000000	0.000000	0.000000	-1.686720	0.097747	-0.155466	0.000000	0.000000	4.000000	12.000000	0.000000
21940.627128	-0.030460	0.568883	0.060754	81.432121	35.576859	75.007591	3.042123	0.000000	-3.752945	0.000000	0.000000	0.000000	-1.655715	0.088960	-0.026428	0.000000	0.000000	4.000000	12.000000	0.000000
21940.630461	-0.030460	0.568883	0.060754	81.432121	35.576859	75.007591	3.042123	0.000000	-3.752945	0.000000	0.000000	0.000000	-1.655715	0.088960	-0.026428	0.000000	0.000000	4.000000	12.000000	0.000000
21940.633794	-0.030460	0.568883	0.060754	80.835823	38.140968	77.477150	3.037718	0.000000	-3.476993	0.000000	0.000000	0.000000	-1.655715	0.088960	-0.026428	0.000000	0.000000	4.000000	12.000000	0.000000
21940.637128	-0.036005	0.569078	0.060961	80.835823	38.140968	77.477150	3.037718	0.000000	-3.476993	0.000000	0.000000	0.000000	-1.663370	0.058502	0.062009	0.000000	0.000000	4.000000	12.000000	0.000000
21940.640461	-0.036005	0.569078	0.060961	80.835823	38.140968	77.477150	3.037718	0.000000	-3.476993	0.000000	0.000000	0.000000	-1.663370	0.058502	0.062009	0.000000	0.000000	4.000000	12.000000	0.000000
21940.643794	-0.036005	0.569078	0.060961	80.174034	40.346169	78.923897	3.048053	0.000000	-3.199764	0.000000	0.000000	0.000000	-1.663370	0.058502	0.062009	0.000000	0.000000	4.000000	12.000000	0.000000
21940.647128	-0.041535	0.569228	0.061453	80.174034	40.346169	78.923897	3.048053	0.000000	-3.199764	0.000000	0.000000	0.000000	-1.659145	0.044965	0.147593	0.000000	0.000000	4.000000	12.000000	0.000000
21940.650461	-0.041535	0.569228	0.061453	80.174034	40.346169	78.923897	3.048053	0.000000	-3.199764	0.000000	0.000000	0.000000	-1.659145	0.044965	0.147593	0.000000	0.000000	4.000000	12.000000	0.000000
21940.653794	-0.041535	0.569228	0.061453	79.570435	42.074371	80.323921	3.072652	0.000000	-2.923240	0.000000	0.000000	0.000000	-1.659145	0.044965	0.147593	0.000000	0.000000	4.000000	12.000000	0.000000
21940.657128	-0.047110	0.569257	0.062221	79.570435	42.074371	80.323921	3.072652	0.000000	-2.923240	0.000000	0.000000	0.000000	-1.672574	0.008526	0.230426	0.000000	0.000000	4.000000	12.000000	0.000000
21940.660461	-0.047110	0.569257	0.062221	79.570435	42.074371	80.323921	3.072652	0.000000	-2.923240	0.000000	0.000000	0.000000	-1.672574	0.008526	0.230426	0.000000	0.000000	4.000000	12.000000	0.000000
21940.663794	-0.047110	0.569257	0.062221	79.195038	43.652039	81.811241	3.111056	0.000000	-2.644478	0.000000	0.000000	0.000000	-1.672574	0.008526	0.230426	0.000000	0.000000	4.000000	12.000000	0.000000
21940.667128	-0.052765	0.569162	0.063261	79.195038	43.652039	81.811241	3.111056	0.000000	-2.644478	0.000000	0.000000	0.000000	-1.696374	-0.028513	0.311844	0.000000	0.000000	4.000000	12.000000	0.000000
21940.670461	-0.052765	0.569162	0.063261	79.195038	43.652039	81.811241	3.111056	0.000000	-2.644478	0.000000	0.000000	0.000000	-1.696374	-0.028513	0.311844	0.000000	0.000000	4.000000	12.000000	0.000000
21940.673794	-0.052765	0.569162	0.063261	79.076035	45.517807	83.014099	3.163030	0.000000	-2.361749	0.000000	0.000000	0.000000	-1.696374	-0.028513	0.311844	0.000000	0.000000	4.000000	12.000000	0.000000
21940.677128	-0.058268	0.568939	0.064658	79.076035	45.517807	83.014099	3.163030	0.000000	-2.361749	0.000000	0.000000	0.000000	-1.650930	-0.066825	0.419112	0.000000	0.000000	4.000000	12.000000	0.000000
21940.680461	-0.058268	0.568939	0.064658	79.076035	45.517807	83.014099	3.163030	0.000000	-2.361749	0.000000	0.000000	0.000000	-1.650930	-0.066825	0.419112	0.000000	0.000000	4.000000	12.000000	0.000000
21940.683794	-0.058268	0.568939	0.064658	79.073929	47.797657	84.227051	3.232882	0.000000	-2.086594	0.000000	0.000000	0.000000	-1.650930	-0.066825	0.419112	0.000000	0.000000	4.000000	12.000000	0.000000
21940.687128	-0.063464	0.568630	0.066509	79.073929	47.797657	84.227051	3.232882	0.000000	-2.086594	0.000000	0.000000	0.000000	-1.558733	-0.092709	0.555392	0.000000	0.000000	4.000000	12.000000	0.000000
21940.690461	-0.063464	0.568630	0.066509	79.073929	47.797657	84.227051	3.232882	0.000000	-2.086594	0.000000	0.000000	0.000000	-1.558733	-0.092709	0.555392	0.000000	0.000000	4.000000	12.000000	0.000000
21940.693794	-0.063464	0.568630	0.066509	79.095673	50.683693	86.350555	3.325447	0.000000	-1.826805	0.000000	0.000000	0.000000	-1.558733	-0.092709	0.555392	0.000000	0.000000	4.000000	12.000000	0.000000
21940.697128	-0.068387	0.568248	0.068835	79.095673	50.683693	86.350555	3.325447	0.000000	-1.826805	0.000000	0.000000	0.000000	-1.477066	-0.114490	0.697707	0.000000	0.000000	4.000000	12.000000	0.000000
21940.700461	-0.068387	0.568248	0.068835	79.095673	50.683693	86.350555	3.325447	0.000000	-1.826805	0.000000	0.000000	0.000000	-1.477066	-0.114490	0.697707	0.000000	0.000000	4.000000	12.000000	0.000000
21940.703794	-0.068387	0.568248	0.068835	79.109985	53.960491	88.948151	3.441732	0.000000	-1.580628	0.000000	0.000000	0.000000	-1.477066	-0.114490	0.697707	0.000000	0.000000	4.000000	12.000000	0.000000
21940.707128	-0.072969	0.567817	0.071644	79.109985	53.960491	88.948151	3.441732	0.000000	-1.580628	0.000000	0.000000	0.000000	-1.374525	-0.129249	0.842759	0.000000	0.000000	4.000000	12.000000	0.000000
21940.710461	-0.072969	0.567817	0.071644	79.109985	53.960491	88.948151	3.441732	0.000000	-1.580628	0.000000	0.000000	0.000000	-1.374525	-0.129249	0.842759	0.000000	0.000000	4.000000	12.000000	0.000000
21940.713794	-0.072969	0.567817	0.071644	79.160866	57.543259	91.598900	3.582191	0.000000	-1.351540	0.000000	0.000000	0.000000	-1.374525	-0.129249	0.842759	0.000000	0.000000	4.000000	12.000000	0.000000
21940.717128	-0.077175	0.567315	0.074868	79.160866	57.543259	91.598900	3.582191	0.000000	-1.351540	0.000000	0.000000	0.000000	-1.261883	-0.150698	0.967314	0.000000	0.000000	4.000000	12.000000	0.000000
21940.720461	-0.077175	0.567315	0.074868	79.160866	57.543259	91.598900	3.582191	0.000000	-1.351540	0.000000	0.000000	0.000000	-1.261883	-0.150698	0.967314	0.000000	0.000000	4.000000	12.000000	0.000000
21940.723794	-0.077175	0.567315	0.074868	79.279945	61.408340	94.491219	3.743411	0.000000	-1.141226	0.000000	0.000000	0.000000	-1.261883	-0.150698	0.967314	0.000000	0.000000	4.000000	12.000000	0.000000
21940.727128	-0.081078	0.566746	0.078480	79.279945	61.408340	94.491219	3.743411	0.000000	-1.141226	0.000000	0.000000	0.000000	-1.170644	-0.170722	1.083431	0.000000	0.000000	4.000000	12.000000	0.000000
21940.730461	-0.081078	0.566746	0.078480	79.279945	61.408340	94.491219	3.743411	0.000000	-1.141226	0.000000	0.000000	0.000000	-1.170644	-0.170722	1.083431	0.000000	0.000000	4.000000	12.000000	0.000000
21940.733794	-0.081078	0.566746	0.078480	79.371773	65.551872	98.064743	3.923982	0.000000	-0.946119	0.000000	0.000000	0.000000	-1.170644	-0.170722	1.083431	0.000000	0.000000	4.000000	12.000000	0.000000
21940.737128	-0.084732	0.566081	0.082354	79.371773	65.551872	98.064743	3.923982	0.000000	-0.946119	0.000000	0.000000	0.000000	-1.096296	-0.199556	1.162334	0.000000	0.000000	4.000000	12.000000	0.000000
21940.740461	-0.084732	0.566081	0.082354	79.371773	65.551872	98.064743	3.923982	0.000000	-0.946119	0.000000	0.000000	0.000000	-1.096296	-0.199556	1.162334	0.000000	0.000000	4.000000	12.000000	0.000000
21940.743794	-0.084732	0.566081	0.082354	79.398689	69.696373	101.680275	4.117705	0.000000	-0.763403	0.000000	0.000000	0.000000	-1.096296	-0.199556	1.162334	0.000000	0.000000	4.000000	12.000000	0.000000
21940.747128	-0.088093	0.565310	0.086563	79.398689	69.696373	101.680275	4.117705	0.000000	-0.763403	0.000000	0.000000	0.000000	-1.008221	-0.231079	1.262536	0.000000	0.000000	4.000000	12.000000	0.000000
21940.750461	-0.088093	0.565310	0.086563	79.398689	69.696373	101.680275	4.117705	0.000000	-0.763403	0.000000	0.000000	0.000000	-1.008221	-0.231079	1.262536	0.000000	0.000000	4.000000	12.000000	0.000000
21940.753794	-0.088093	0.565310	0.086563	79.362938	73.700539	104.712875	4.328127	0.000000	-0.595366	0.000000	0.000000	0.000000	-1.008221	-0.231079	1.262536	0.000000	0.000000	4.000000	12.000000	0.000000
21940.757128	-0.091195	0.564463	0.091032	79.362938	73.700539	104.712875	4.328127	0.000000	-0.595366	0.000000	0.000000	0.000000	-0.930820	-0.254295	1.340962	0.000000	0.000000	4.000000	12.000000	0.000000
21940.760461	-0.091195	0.564463	0.091032	79.362938	73.700539	104.712875	4.328127	0.000000	-0.595366	0.000000	0.000000	0.000000	-0.930820	-0.254295	1.340962	0.000000	0.000000	4.000000	12.000000	0.000000
21940.763794	-0.091195	0.564463	0.091032	79.275230	77.514694	107.541260	4.551621	0.000000	-0.440229	0.000000	0.000000	0.000000	-0.930820	-0.254295	1.340962	0.000000	0.000000	4.000000	12.000000	0.000000
21940.767128	-0.094055	0.563495	0.095728	79.275230	77.514694	107.541260	4.551621	0.000000	-0.440229	0.000000	0.000000	0.000000	-0.857810	-0.290427	1.408777	0.000000	0.000000	4.000000	12.000000	0.000000
21940.770461	-0.094055	0.563495	0.095728	79.275230	77.514694	107.541260	4.551621	0.000000	-0.440229	0.000000	0.000000	0.000000	-0.857810	-0.290427	1.408777	0.000000	0.000000	4.000000	12.000000	0.000000
21940.773794	-0.094055	0.563495	0.095728	79.144432	81.039658	110.342346	4.786417	0.000000	-0.297261	0.000000	0.000000	0.000000	-0.857810	-0.290427	1.408777	0.000000	0.000000	4.000000	12.000000	0.000000
21940.777128	-0.096604	0.562424	0.100617	79.144432	81.039658	110.342346	4.786417	0.000000	-0.297261	0.000000	0.000000	0.000000	-0.764669	-0.321091	1.466557	0.000000	0.000000	4.000000	12.000000	0.000000
21940.780461	-0.096604	0.562424	0.100617	79.144432	81.039658	110.342346	4.786417	0.000000	-0.297261	0.000000	0.000000	0.000000	-0.764669	-0.321091	1.466557	0.000000	0.000000	4.000000	12.000000	0.000000
21940.783794	-0.096604	0.562424	0.100617	78.980843	84.294586	112.869919	4.997154	0.000000	-0.168679	0.000000	0.000000	0.000000	-0.764669	-0.321091	1.466557	0.000000	0.000000	4.000000	12.000000	0.000000
21940.787128	-0.098782	0.561266	0.105725	78.980843	84.294586	112.869919	4.997154	0.000000	-0.168679	0.000000	0.000000	0.000000	-0.653604	-0.347383	1.532362	0.000000	0.000000	4.000000	12.000000	0.000000
21940.790461	-0.098782	0.561266	0.105725	78.980843	84.294586	112.869919	4.997154	0.000000	-0.168679	0.000000	0.000000	0.000000	-0.653604	-0.347383	1.532362	0.000000	0.000000	4.000000	12.000000	0.000000
21940.793794	-0.098782	0.561266	0.105725	78.797440	87.228821	115.138779	4.999669	0.000000	-0.057582	0.000000	0.000000	0.000000	-0.653604	-0.347383	1.532362	0.000000	0.000000	4.000000	12.000000	0.000000
21940.797128	-0.100575	0.560061	0.111026	78.797440	87.228821	115.138779	4.999669	0.000000	-0.057582	0.000000	0.000000	0.000000	-0.537736	-0.361799	1.590432	0.000000	0.000000	4.000000	12.000000	0.000000
21940.800461	-0.100575	0.560061	0.111026	78.797440	87.228821	115.138779	4.999669	0.000000	-0.057582	0.000000	0.000000	0.000000	-0.537736	-0.361799	1.590432	0.000000	0.000000	4.000000	12.000000	0.000000
21940.803794	-0.100575	0.560061	0.111026	78.610023	89.985176	117.315346	4.999933	0.000000	0.025886	0.000000	0.000000	0.000000	-0.537736	-0.361799	1.590432	0.000000	0.000000	4.000000	12.000000	0.000000
21940.807128	-0.101991	0.558765	0.116486	78.610023	89.985176	117.315346	4.999933	0.000000	0.025886	0.000000	0.000000	0.000000	-0.424720	-0.388591	1.637819	0.000000	0.000000	4.000000	12.000000	0.000000
21940.810461	-0.101991	0.558765	0.116486	78.610023	89.985176	117.315346	4.999933	0.000000	0.025886	0.000000	0.000000	0.000000	-0.424720	-0.388591	1.637819	0.000000	0.000000	4.000000	12.000000	0.000000
21940.813794	-0.101991	0.558765	0.116486	78.442123	92.708153	119.509460	4.999270	0.000000	0.085429	0.000000	0.000000	0.000000	-0.424720	-0.388591	1.637819	0.000000	0.000000	4.000000	12.000000	0.000000
21940.817128	-0.103005	0.557448	0.122034	78.442123	92.708153	119.509460	4.999270	0.000000	0.085429	0.000000	0.000000	0.000000	-0.304453	-0.395079	1.664655	0.000000	0.000000	4.000000	12.000000	0.000000
21940.820461	-0.103005	0.557448	0.122034	78.442123	92.708153	119.509460	4.999270	0.000000	0.085429	0.000000	0.000000	0.000000	-0.304453	-0.395079	1.664655	0.000000	0.000000	4.000000	12.000000	0.000000
21940.823794	-0.103005	0.557448	0.122034	78.308868	95.569176	121.956253	4.998485	0.000000	0.123100	0.000000	0.000000	0.000000	-0.304453	-0.395079	1.664655	0.000000	0.000000	4.000000	12.000000	0.000000
21940.827128	-0.103663	0.556110	0.127664	78.308868	95.569176	121.956253	4.998485	0.000000	0.123100	0.000000	0.000000	0.000000	-0.197211	-0.401576	1.688743	0.000000	0.000000	4.000000	12.000000	0.000000
21940.830461	-0.103663	0.556110	0.127664	78.308868	95.569176	121.956253	4.998485	0.000000	0.123100	0.000000	0.000000	0.000000	-0.197211	-0.401576	1.688743	0.000000	0.000000	4.000000	12.000000	0.000000
21940.833794	-0.103663	0.556110	0.127664	78.211777	98.669220	124.458000	4.997943	0.000000	0.143395	0.000000	0.000000	0.000000	-0.197211	-0.401576	1.688743	0.000000	0.000000	4.000000	12.000000	0.000000
21940.837128	-0.104058	0.554743	0.133317	78.211777	98.669220	124.458000	4.997943	0.000000	0.143395	0.000000	0.000000	0.000000	-0.118476	-0.409878	1.695934	0.000000	0.000000	4.000000	12.000000	0.000000
21940.840461	-0.104058	0.554743	0.133317	78.211777	98.669220	124.458000	4.997943	0.000000	0.143395	0.000000	0.000000	0.000000	-0.118476	-0.409878	1.695934	0.000000	0.000000	4.000000	12.000000	0.000000
21940.843794	-0.104058	0.554743	0.133317	78.087563	102.113747	126.984161	4.997686	0.000000	0.152112	0.000000	0.000000	0.000000	-0.118476	-0.409878	1.695934	0.000000	0.000000	4.000000	12.000000	0.000000
21940.847128	-0.104068	0.553416	0.139003	78.087563	102.113747	126.984161	4.997686	0.000000	0.152112	0.000000	0.000000	0.000000	-0.003042	-0.398200	1.705838	0.000000	0.000000	4.000000	12.000000	0.000000
21940.850461	-0.104068	0.553416	0.139003	78.087563	102.113747	126.984161	4.997686	0.000000	0.152112	0.000000	0.000000	0.000000	-0.003042	-0.398200	1.705838	0.000000	0.000000	4.000000	12.000000	0.000000
21940.853794	-0.104068	0.553416	0.139003	77.900787	105.567390	129.321457	4.997860	0.000000	0.146259	0.000000	0.000000	0.000000	-0.003042	-0.398200	1.705838	0.000000	0.000000	4.000000	12.000000	0.000000
21940.857128	-0.103575	0.552136	0.144777	77.900787	105.567390	129.321457	4.997860	0.000000	0.146259	0.000000	0.000000	0.000000	0.147970	-0.384081	1.732267	0.000000	0.000000	4.000000	12.000000	0.000000
21940.860461	-0.103575	0.552136	0.144777	77.900787	105.567390	129.321457	4.997860	0.000000	0.146259	0.000000	0.000000	0.000000	0.147970	-0.384081	1.732267	0.000000	0.000000	4.000000	12.000000	0.000000
21940.863794	-0.103575	0.552136	0.144777	77.646500	108.827065	131.627686	4.998477	0.000000	0.123414	0.000000	0.000000	0.000000	0.147970	-0.384081	1.732267	0.000000	0.000000	4.000000	12.000000	0.000000
21940.867128	-0.102582	0.550947	0.150571	77.646500	108.827065	131.627686	4.998477	0.000000	0.123414	0.000000	0.000000	0.000000	0.297667	-0.356733	1.738200	0.000000	0.000000	4.000000	12.000000	0.000000
21940.870461	-0.102582	0.550947	0.150571	77.646500	108.827065	131.627686	4.998477	0.000000	0.123414	0.000000	0.000000	0.000000	0.297667	-0.356733	1.738200	0.000000	0.000000	4.000000	12.000000	0.000000
21940.873794	-0.102582	0.550947	0.150571	77.401611	111.912674	134.147110	4.999265	0.000000	0.085740	0.000000	0.000000	0.000000	0.297667	-0.356733	1.738200	0.000000	0.000000	4.000000	12.000000	0.000000
21940.877128	-0.101082	0.549838	0.156403	77.401611	111.912674	134.147110	4.999265	0.000000	0.085740	0.000000	0.000000	0.000000	0.450151	-0.332482	1.749508	0.000000	0.000000	4.000000	12.000000	0.000000
21940.880461	-0.101082	0.549838	0.156403	77.401611	111.912674	134.147110	4.999265	0.000000	0.085740	0.000000	0.000000	0.000000	0.450151	-0.332482	1.749508	0.000000	0.000000	4.000000	12.000000	0.000000
21940.883794	-0.101082	0.549838	0.156403	77.224762	115.087051	136.758896	4.999880	0.000000	0.034585	0.000000	0.000000	0.000000	0.450151	-0.332482	1.749508	0.000000	0.000000	4.000000	12.000000	0.000000
21940.887128	-0.099070	0.548813	0.162138	77.224762	115.087051	136.758896	4.999880	0.000000	0.034585	0.000000	0.000000	0.000000	0.603703	-0.307594	1.720515	0.000000	0.000000	4.000000	12.000000	0.000000
21940.890461	-0.099070	0.548813	0.162138	77.224762	115.087051	136.758896	4.999880	0.000000	0.034585	0.000000	0.000000	0.000000	0.603703	-0.307594	1.720515	0.000000	0.000000	4.000000	12.000000	0.000000
21940.893794	-0.099070	0.548813	0.162138	77.148506	118.464180	139.466324	4.999918	0.000000	-0.028694	0.000000	0.000000	0.000000	0.603703	-0.307594	1.720515	0.000000	0.000000	4.000000	12.000000	0.000000
21940.897128	-0.096613	0.547900	0.167685	77.148506	118.464180	139.466324	4.999918	0.000000	-0.028694	0.000000	0.000000	0.000000	0.736895	-0.273887	1.664166	0.000000	0.000000	4.000000	12.000000	0.000000
21940.900461	-0.096613	0.547900	0.167685	77.148506	118.464180	139.466324	4.999918	0.000000	-0.028694	0.000000	0.000000	0.000000	0.736895	-0.273887	1.664166	0.000000	0.000000	4.000000	12.000000	0.000000
21940.903794	-0.096613	0.547900	0.167685	77.153526	122.112968	142.356201	4.998981	0.000000	-0.100966	0.000000	0.000000	0.000000	0.736895	-0.273887	1.664166	0.000000	0.000000	4.000000	12.000000	0.000000
21940.907128	-0.093754	0.547111	0.172945	77.153526	122.112968	142.356201	4.998981	0.000000	-0.100966	0.000000	0.000000	0.000000	0.857671	-0.236754	1.577965	0.000000	0.000000	4.000000	12.000000	0.000000
21940.910461	-0.093754	0.547111	0.172945	77.153526	122.112968	142.356201	4.998981	0.000000	-0.100966	0.000000	0.000000	0.000000	0.857671	-0.236754	1.577965	0.000000	0.000000	4.000000	12.000000	0.000000
21940.913794	-0.093754	0.547111	0.172945	77.231079	126.116470	145.516006	4.996743	0.000000	-0.180451	0.000000	0.000000	0.000000	0.857671	-0.236754	1.577965	0.000000	0.000000	4.000000	12.000000	0.000000
21940.917128	-0.090482	0.546443	0.177849	77.231079	126.116470	145.516006	4.996743	0.000000	-0.180451	0.000000	0.000000	0.000000	0.981739	-0.200431	1.471082	0.000000	0.000000	4.000000	12.000000	0.000000
21940.920461	-0.090482	0.546443	0.177849	77.231079	126.116470	145.516006	4.996743	0.000000	-0.180451	0.000000	0.000000	0.000000	0.981739	-0.200431	1.471082	0.000000	0.000000	4.000000	12.000000	0.000000
21940.923794	-0.090482	0.546443	0.177849	77.350433	130.397430	148.899216	4.992855	0.000000	-0.267209	0.000000	0.000000	0.000000	0.981739	-0.200431	1.471082	0.000000	0.000000	4.000000	12.000000	0.000000
21940.927128	-0.086943	0.545933	0.182336	77.350433	130.397430	148.899216	4.992855	0.000000	-0.267209	0.000000	0.000000	0.000000	1.061521	-0.152855	1.346340	0.000000	0.000000	4.000000	12.000000	0.000000
21940.930461	-0.086943	0.545933	0.182336	77.350433	130.397430	148.899216	4.992855	0.000000	-0.267209	0.000000	0.000000	0.000000	1.061521	-0.152855	1.346340	0.000000	0.000000	4.000000	12.000000	0.000000
21940.933794	-0.086943	0.545933	0.182336	77.461182	134.812088	152.400055	4.987230	0.000000	-0.357121	0.000000	0.000000	0.000000	1.061521	-0.152855	1.346340	0.000000	0.000000	4.000000	12.000000	0.000000
21940.937128	-0.083082	0.545569	0.186404	77.461182	134.812088	152.400055	4.987230	0.000000	-0.357121	0.000000	0.000000	0.000000	1.158457	-0.109246	1.220317	0.000000	0.000000	4.000000	12.000000	0.000000
21940.940461	-0.083082	0.545569	0.186404	77.461182	134.812088	152.400055	4.987230	0.000000	-0.357121	0.000000	0.000000	0.000000	1.158457	-0.109246	1.220317	0.000000	0.000000	4.000000	12.000000	0.000000
21940.943794	-0.083082	0.545569	0.186404	77.528374	139.068787	155.760880	4.979533	0.000000	-0.451944	0.000000	0.000000	0.000000	1.158457	-0.109246	1.220317	0.000000	0.000000	4.000000	12.000000	0.000000
21940.947128	-0.078831	0.545327	0.189977	77.528374	139.068787	155.760880	4.979533	0.000000	-0.451944	0.000000	0.000000	0.000000	1.275206	-0.072664	1.071877	0.000000	0.000000	4.000000	12.000000	0.000000
21940.950461	-0.078831	0.545327	0.189977	77.528374	139.068787	155.760880	4.979533	0.000000	-0.451944	0.000000	0.000000	0.000000	1.275206	-0.072664	1.071877	0.000000	0.000000	4.000000	12.000000	0.000000
21940.953794	-0.078831	0.545327	0.189977	77.559990	143.022430	158.852203	4.969245	0.000000	-0.553714	0.000000	0.000000	0.000000	1.275206	-0.072664	1.071877	0.000000	0.000000	4.000000	12.000000	0.000000
21940.957128	-0.074299	0.545221	0.193112	77.559990	143.022430	158.852203	4.969245	0.000000	-0.553714	0.000000	0.000000	0.000000	1.359680	-0.031818	0.940475	0.000000	0.000000	4.000000	12.000000	0.000000
21940.960461	-0.074299	0.545221	0.193112	77.559990	143.022430	158.852203	4.969245	0.000000	-0.553714	0.000000	0.000000	0.000000	1.359680	-0.031818	0.940475	0.000000	0.000000	4.000000	12.000000	0.000000
21940.963794	-0.074299	0.545221	0.193112	77.711670	146.509399	161.496140	4.956298	0.000000	-0.659628	0.000000	0.000000	0.000000	1.359680	-0.031818	0.940475	0.000000	0.000000	4.000000	12.000000	0.000000
21940.967128	-0.069429	0.545270	0.195795	77.711670	146.509399	161.496140	4.956298	0.000000	-0.659628	0.000000	0.000000	0.000000	1.461060	0.014843	0.805054	0.000000	0.000000	4.000000	12.000000	0.000000
21940.970461	-0.069429	0.545270	0.195795	77.711670	146.509399	161.496140	4.956298	0.000000	-0.659628	0.000000	0.000000	0.000000	1.461060	0.014843	0.805054	0.000000	0.000000	4.000000	12.000000	0.000000
21940.973794	-0.069429	0.545270	0.195795	78.258484	149.420990	163.555176	4.940144	0.000000	-0.771348	0.000000	0.000000	0.000000	1.461060	0.014843	0.805054	0.000000	0.000000	4.000000	12.000000	0.000000
21940.977128	-0.064334	0.545477	0.198136	78.258484	149.420990	163.555176	4.940144	0.000000	-0.771348	0.000000	0.000000	0.000000	1.528457	0.061872	0.702285	0.000000	0.000000	4.000000	12.000000	0.000000
21940.980461	-0.064334	0.545477	0.198136	78.258484	149.420990	163.555176	4.940144	0.000000	-0.771348	0.000000	0.000000	0.000000	1.528457	0.061872	0.702285	0.000000	0.000000	4.000000	12.000000	0.000000
21940.983794	-0.064334	0.545477	0.198136	79.041061	152.336670	165.645142	4.920910	0.000000	-0.885802	0.000000	0.000000	0.000000	1.528457	0.061872	0.702285	0.000000	0.000000	4.000000	12.000000	0.000000
21940.987128	-0.058986	0.545781	0.200092	79.041061	152.336670	165.645142	4.920910	0.000000	-0.885802	0.000000	0.000000	0.000000	1.604395	0.091208	0.586595	0.000000	0.000000	4.000000	12.000000	0.000000
21940.990461	-0.058986	0.545781	0.200092	79.041061	152.336670	165.645142	4.920910	0.000000	-0.885802	0.000000	0.000000	0.000000	1.604395	0.091208	0.586595	0.000000	0.000000	4.000000	12.000000	0.000000
21940.993794	-0.058986	0.545781	0.200092	79.905869	155.583191	168.656982	4.898160	0.000000	-1.004008	0.000000	0.000000	0.000000	1.604395	0.091208	0.586595	0.000000	0.000000	4.000000	12.000000	0.000000
21940.997128	-0.053508	0.546186	0.201527	79.905869	155.583191	168.656982	4.898160	0.000000	-1.004008	0.000000	0.000000	0.000000	1.643351	0.121503	0.430669	0.000000	0.000000	4.000000	12.000000	0.000000
21941.000461	-0.053508	0.546186	0.201527	79.905869	155.583191	168.656982	4.898160	0.000000	-1.004008	0.000000	0.000000	0.000000	1.643351	0.121503	0.430669	0.000000	0.000000	4.000000	12.000000	0.000000
21941.003794	-0.053508	0.546186	0.201527	80.753265	159.406311	173.206192	4.872032	0.000000	-1.123968	0.000000	0.000000	0.000000	1.643351	0.121503	0.430669	0.000000	0.000000	4.000000	12.000000	0.000000
21941.007128	-0.048006	0.546672	0.202421	80.753265	159.406311	173.206192	4.872032	0.000000	-1.123968	0.000000	0.000000	0.000000	1.650748	0.145861	0.268144	0.000000	0.000000	4.000000	12.000000	0.000000
21941.010461	-0.048006	0.546672	0.202421	80.753265	159.406311	173.206192	4.872032	0.000000	-1.123968	0.000000	0.000000	0.000000	1.650748	0.145861	0.268144	0.000000	0.000000	4.000000	12.000000	0.000000
21941.013794	-0.048006	0.546672	0.202421	81.512451	164.031754	178.275360	4.842792	0.000000	-1.243932	0.000000	0.000000	0.000000	1.650748	0.145861	0.268144	0.000000	0.000000	4.000000	12.000000	0.000000
21941.017128	-0.042427	0.547234	0.202744	81.512451	164.031754	178.275360	4.842792	0.000000	-1.243932	0.000000	0.000000	0.000000	1.673684	0.168698	0.096930	0.000000	0.000000	4.000000	12.000000	0.000000
21941.020461	-0.042427	0.547234	0.202744	81.512451	164.031754	178.275360	4.842792	0.000000	-1.243932	0.000000	0.000000	0.000000	1.673684	0.168698	0.096930	0.000000	0.000000	4.000000	12.000000	0.000000
21941.023794	-0.042427	0.547234	0.202744	82.148796	169.257004	-176.330887	4.809829	0.000000	-1.365849	0.000000	0.000000	0.000000	1.673684	0.168698	0.096930	0.000000	0.000000	4.000000	12.000000	0.000000
21941.027128	-0.036663	0.547860	0.202555	82.148796	169.257004	-176.330887	4.809829	0.000000	-1.365849	0.000000	0.000000	0.000000	1.729206	0.187816	-0.056790	0.000000	0.000000	4.000000	12.000000	0.000000
21941.030461	-0.036663	0.547860	0.202555	82.148796	169.257004	-176.330887	4.809829	0.000000	-1.365849	0.000000	0.000000	0.000000	1.729206	0.187816	-0.056790	0.000000	0.000000	4.000000	12.000000	0.000000
21941.033794	-0.036663	0.547860	0.202555	82.664650	174.845108	-170.082870	4.772138	0.000000	-1.492212	0.000000	0.000000	0.000000	1.729206	0.187816	-0.056790	0.000000	0.000000	4.000000	12.000000	0.000000
21941.037128	-0.030853	0.548589	0.201870	82.664650	174.845108	-170.082870	4.772138	0.000000	-1.492212	0.000000	0.000000	0.000000	1.742921	0.218581	-0.205388	0.000000	0.000000	4.000000	12.000000	0.000000
21941.040461	-0.030853	0.548589	0.201870	82.664650	174.845108	-170.082870	4.772138	0.000000	-1.492212	0.000000	0.000000	0.000000	1.742921	0.218581	-0.205388	0.000000	0.000000	4.000000	12.000000	0.000000
21941.043794	-0.030853	0.548589	0.201870	83.058640	-179.015701	-162.796310	4.730200	0.000000	-1.620248	0.000000	0.000000	0.000000	1.742921	0.218581	-0.205388	0.000000	0.000000	4.000000	12.000000	0.000000
21941.047128	-0.025014	0.549360	0.200799	83.058640	-179.015701	-162.796310	4.730200	0.000000	-1.620248	0.000000	0.000000	0.000000	1.751712	0.231261	-0.321449	0.000000	0.000000	4.000000	12.000000	0.000000
21941.050461	-0.025014	0.549360	0.200799	83.058640	-179.015701	-162.796310	4.730200	0.000000	-1.620248	0.000000	0.000000	0.000000	1.751712	0.231261	-0.321449	0.000000	0.000000	4.000000	12.000000	0.000000
21941.053794	-0.025014	0.549360	0.200799	83.333908	-172.358719	-155.120575	4.684045	0.000000	-1.749207	0.000000	0.000000	0.000000	1.751712	0.231261	-0.321449	0.000000	0.000000	4.000000	12.000000	0.000000
21941.057128	-0.019217	0.550222	0.199311	83.333908	-172.358719	-155.120575	4.684045	0.000000	-1.749207	0.000000	0.000000	0.000000	1.739191	0.258729	-0.446338	0.000000	0.000000	4.000000	12.000000	0.000000
21941.060461	-0.019217	0.550222	0.199311	83.333908	-172.358719	-155.120575	4.684045	0.000000	-1.749207	0.000000	0.000000	0.000000	1.739191	0.258729	-0.446338	0.000000	0.000000	4.000000	12.000000	0.000000
21941.063794	-0.019217	0.550222	0.199311	83.480400	-165.311111	-147.404129	4.633844	0.000000	-1.878161	0.000000	0.000000	0.000000	1.739191	0.258729	-0.446338	0.000000	0.000000	4.000000	12.000000	0.000000
21941.067128	-0.013441	0.551147	0.197479	83.480400	-165.311111	-147.404129	4.633844	0.000000	-1.878161	0.000000	0.000000	0.000000	1.732628	0.277426	-0.549646	0.000000	0.000000	4.000000	12.000000	0.000000
21941.070461	-0.013441	0.551147	0.197479	83.480400	-165.311111	-147.404129	4.633844	0.000000	-1.878161	0.000000	0.000000	0.000000	1.732628	0.277426	-0.549646	0.000000	0.000000	4.000000	12.000000	0.000000
21941.073794	-0.013441	0.551147	0.197479	83.511726	-158.090652	-139.553787	4.579407	0.000000	-2.007245	0.000000	0.000000	0.000000	1.732628	0.277426	-0.549646	0.000000	0.000000	4.000000	12.000000	0.000000
21941.077128	-0.007819	0.552162	0.195259	83.511726	-158.090652	-139.553787	4.579407	0.000000	-2.007245	0.000000	0.000000	0.000000	1.686606	0.304482	-0.665949	0.000000	0.000000	4.000000	12.000000	0.000000
21941.080461	-0.007819	0.552162	0.195259	83.511726	-158.090652	-139.553787	4.579407	0.000000	-2.007245	0.000000	0.000000	0.000000	1.686606	0.304482	-0.665949	0.000000	0.000000	4.000000	12.000000	0.000000
21941.083794	-0.007819	0.552162	0.195259	83.463371	-150.938095	-131.589493	4.521464	0.000000	-2.134564	0.000000	0.000000	0.000000	1.686606	0.304482	-0.665949	0.000000	0.000000	4.000000	12.000000	0.000000
21941.087128	-0.002328	0.553233	0.192691	83.463371	-150.938095	-131.589493	4.521464	0.000000	-2.134564	0.000000	0.000000	0.000000	1.647475	0.321238	-0.770353	0.000000	0.000000	4.000000	12.000000	0.000000
21941.090461	-0.002328	0.553233	0.192691	83.463371	-150.938095	-131.589493	4.521464	0.000000	-2.134564	0.000000	0.000000	0.000000	1.647475	0.321238	-0.770353	0.000000	0.000000	4.000000	12.000000	0.000000
21941.093794	-0.002328	0.553233	0.192691	83.386833	-143.982895	-123.741539	4.459784	0.000000	-2.260604	0.000000	0.000000	0.000000	1.647475	0.321238	-0.770353	0.000000	0.000000	4.000000	12.000000	0.000000
21941.097128	0.002904	0.554346	0.189830	83.386833	-143.982895	-123.741539	4.459784	0.000000	-2.260604	0.000000	0.000000	0.000000	1.569505	0.333947	-0.858445	0.000000	0.000000	4.000000	12.000000	0.000000
21941.100461	0.002904	0.554346	0.189830	83.386833	-143.982895	-123.741539	4.459784	0.000000	-2.260604	0.000000	0.000000	0.000000	1.569505	0.333947	-0.858445	0.000000	0.000000	4.000000	12.000000	0.000000
21941.103794	0.002904	0.554346	0.189830	83.302559	-137.363922	-116.225601	4.395686	0.000000	-2.382844	0.000000	0.000000	0.000000	1.569505	0.333947	-0.858445	0.000000	0.000000	4.000000	12.000000	0.000000
21941.107128	0.007751	0.555509	0.186748	83.302559	-137.363922	-116.225601	4.395686	0.000000	-2.382844	0.000000	0.000000	0.000000	1.454044	0.348846	-0.924462	0.000000	0.000000	4.000000	12.000000	0.000000
21941.110461	0.007751	0.555509	0.186748	83.302559	-137.363922	-116.225601	4.395686	0.000000	-2.382844	0.000000	0.000000	0.000000	1.454044	0.348846	-0.924462	0.000000	0.000000	4.000000	12.000000	0.000000
21941.113794	0.007751	0.555509	0.186748	83.258057	-131.410172	-109.343620	4.330811	0.000000	-2.498816	0.000000	0.000000	0.000000	1.454044	0.348846	-0.924462	0.000000	0.000000	4.000000	12.000000	0.000000
21941.117128	0.012153	0.556724	0.183488	83.258057	-131.410172	-109.343620	4.330811	0.000000	-2.498816	0.000000	0.000000	0.000000	1.320649	0.364561	-0.977942	0.000000	0.000000	4.000000	12.000000	0.000000
21941.120461	0.012153	0.556724	0.183488	83.258057	-131.410172	-109.343620	4.330811	0.000000	-2.498816	0.000000	0.000000	0.000000	1.320649	0.364561	-0.977942	0.000000	0.000000	4.000000	12.000000	0.000000
21941.123794	0.012153	0.556724	0.183488	83.301567	-126.506172	-103.615334	4.266188	0.000000	-2.607613	0.000000	0.000000	0.000000	1.320649	0.364561	-0.977942	0.000000	0.000000	4.000000	12.000000	0.000000
21941.127128	0.016266	0.558000	0.180123	83.301567	-126.506172	-103.615334	4.266188	0.000000	-2.607613	0.000000	0.000000	0.000000	1.233964	0.382759	-1.009588	0.000000	0.000000	4.000000	12.000000	0.000000
21941.130461	0.016266	0.558000	0.180123	83.301567	-126.506172	-103.615334	4.266188	0.000000	-2.607613	0.000000	0.000000	0.000000	1.233964	0.382759	-1.009588	0.000000	0.000000	4.000000	12.000000	0.000000
21941.133794	0.016266	0.558000	0.180123	83.469643	-122.952080	-99.145699	4.200867	0.000000	-2.711589	0.000000	0.000000	0.000000	1.233964	0.382759	-1.009588	0.000000	0.000000	4.000000	12.000000	0.000000
21941.137128	0.020062	0.559314	0.176643	83.469643	-122.952080	-99.145699	4.200867	0.000000	-2.711589	0.000000	0.000000	0.000000	1.138718	0.394362	-1.044132	0.000000	0.000000	4.000000	12.000000	0.000000
21941.140461	0.020062	0.559314	0.176643	83.469643	-122.952080	-99.145699	4.200867	0.000000	-2.711589	0.000000	0.000000	0.000000	1.138718	0.394362	-1.044132	0.000000	0.000000	4.000000	12.000000	0.000000
21941.143794	0.020062	0.559314	0.176643	83.707367	-120.297333	-95.312950	4.135229	0.000000	-2.810672	0.000000	0.000000	0.000000	1.138718	0.394362	-1.044132	0.000000	0.000000	4.000000	12.000000	0.000000
21941.147128	0.023484	0.560671	0.173089	83.707367	-120.297333	-95.312950	4.135229	0.000000	-2.810672	0.000000	0.000000	0.000000	1.026662	0.407067	-1.066206	0.000000	0.000000	4.000000	12.000000	0.000000
21941.150461	0.023484	0.560671	0.173089	83.707367	-120.297333	-95.312950	4.135229	0.000000	-2.810672	0.000000	0.000000	0.000000	1.026662	0.407067	-1.066206	0.000000	0.000000	4.000000	12.000000	0.000000
21941.153794	0.023484	0.560671	0.173089	83.890770	-117.774536	-91.680779	4.070339	0.000000	-2.903849	0.000000	0.000000	0.000000	1.026662	0.407067	-1.066206	0.000000	0.000000	4.000000	12.000000	0.000000
21941.157128	0.026446	0.562043	0.169419	83.890770	-117.774536	-91.680779	4.070339	0.000000	-2.903849	0.000000	0.000000	0.000000	0.888508	0.411509	-1.100708	0.000000	0.000000	4.000000	12.000000	0.000000
21941.160461	0.026446	0.562043	0.169419	83.890770	-117.774536	-91.680779	4.070339	0.000000	-2.903849	0.000000	0.000000	0.000000	0.888508	0.411509	-1.100708	0.000000	0.000000	4.000000	12.000000	0.000000
21941.163794	0.026446	0.562043	0.169419	84.042274	-115.583878	-88.592857	4.007012	0.000000	-2.990628	0.000000	0.000000	0.000000	0.888508	0.411509	-1.100708	0.000000	0.000000	4.000000	12.000000	0.000000
21941.167128	0.028895	0.563399	0.165685	84.042274	-115.583878	-88.592857	4.007012	0.000000	-2.990628	0.000000	0.000000	0.000000	0.734838	0.406901	-1.120496	0.000000	0.000000	4.000000	12.000000	0.000000
21941.170461	0.028895	0.563399	0.165685	84.042274	-115.583878	-88.592857	4.007012	0.000000	-2.990628	0.000000	0.000000	0.000000	0.734838	0.406901	-1.120496	0.000000	0.000000	4.000000	12.000000	0.000000
21941.173794	0.028895	0.563399	0.165685	84.202110	-114.196678	-86.216179	3.946418	0.000000	-3.070144	0.000000	0.000000	0.000000	0.734838	0.406901	-1.120496	0.000000	0.000000	4.000000	12.000000	0.000000
21941.177128	0.030777	0.564707	0.161805	84.202110	-114.196678	-86.216179	3.946418	0.000000	-3.070144	0.000000	0.000000	0.000000	0.564502	0.392277	-1.163731	0.000000	0.000000	4.000000	12.000000	0.000000
21941.180461	0.030777	0.564707	0.161805	84.202110	-114.196678	-86.216179	3.946418	0.000000	-3.070144	0.000000	0.000000	0.000000	0.564502	0.392277	-1.163731	0.000000	0.000000	4.000000	12.000000	0.000000
21941.183794	0.030777	0.564707	0.161805	84.441696	-113.971130	-85.107239	3.888670	0.000000	-3.142967	0.000000	0.000000	0.000000	0.564502	0.392277	-1.163731	0.000000	0.000000	4.000000	12.000000	0.000000
21941.187128	0.032068	0.565958	0.157751	84.441696	-113.971130	-85.107239	3.888670	0.000000	-3.142967	0.000000	0.000000	0.000000	0.387314	0.375215	-1.216256	0.000000	0.000000	4.000000	12.000000	0.000000
21941.190461	0.032068	0.565958	0.157751	84.441696	-113.971130	-85.107239	3.888670	0.000000	-3.142967	0.000000	0.000000	0.000000	0.387314	0.375215	-1.216256	0.000000	0.000000	4.000000	12.000000	0.000000
21941.193794	0.032068	0.565958	0.157751	84.788231	-115.363342	-86.143524	3.833820	0.000000	-3.209646	0.000000	0.000000	0.000000	0.387314	0.375215	-1.216256	0.000000	0.000000	4.000000	12.000000	0.000000
21941.197128	0.032865	0.567116	0.153525	84.788231	-115.363342	-86.143524	3.833820	0.000000	-3.209646	0.000000	0.000000	0.000000	0.239136	0.347416	-1.267986	0.000000	0.000000	4.000000	12.000000	0.000000
21941.200461	0.032865	0.567116	0.153525	84.788231	-115.363342	-86.143524	3.833820	0.000000	-3.209646	0.000000	0.000000	0.000000	0.239136	0.347416	-1.267986	0.000000	0.000000	4.000000	12.000000	0.000000
21941.203794	0.032865	0.567116	0.153525	85.222832	-118.614639	-89.016212	3.780752	0.000000	-3.271989	0.000000	0.000000	0.000000	0.239136	0.347416	-1.267986	0.000000	0.000000	4.000000	12.000000	0.000000
21941.207128	0.033120	0.568232	0.149137	85.222832	-118.614639	-89.016212	3.780752	0.000000	-3.271989	0.000000	0.000000	0.000000	0.076394	0.335063	-1.316142	0.000000	0.000000	4.000000	12.000000	0.000000
21941.210461	0.033120	0.568232	0.149137	85.222832	-118.614639	-89.016212	3.780752	0.000000	-3.271989	0.000000	0.000000	0.000000	0.076394	0.335063	-1.316142	0.000000	0.000000	4.000000	12.000000	0.000000
21941.213794	0.033120	0.568232	0.149137	85.681572	-123.941490	-93.716553	3.730166	0.000000	-3.329543	0.000000	0.000000	0.000000	0.076394	0.335063	-1.316142	0.000000	0.000000	4.000000	12.000000	0.000000
21941.217128	0.032819	0.569306	0.144684	85.681572	-123.941490	-93.716553	3.730166	0.000000	-3.329543	0.000000	0.000000	0.000000	-0.090175	0.322103	-1.336103	0.000000	0.000000	4.000000	12.000000	0.000000
21941.220461	0.032819	0.569306	0.144684	85.681572	-123.941490	-93.716553	3.730166	0.000000	-3.329543	0.000000	0.000000	0.000000	-0.090175	0.322103	-1.336103	0.000000	0.000000	4.000000	12.000000	0.000000
21941.223794	0.032819	0.569306	0.144684	86.102882	-130.990921	-100.044159	3.683328	0.000000	-3.381286	0.000000	0.000000	0.000000	-0.090175	0.322103	-1.336103	0.000000	0.000000	4.000000	12.000000	0.000000
21941.227128	0.031950	0.570277	0.140212	86.102882	-130.990921	-100.044159	3.683328	0.000000	-3.381286	0.000000	0.000000	0.000000	-0.260859	0.291289	-1.341408	0.000000	0.000000	4.000000	12.000000	0.000000
21941.230461	0.031950	0.570277	0.140212	86.102882	-130.990921	-100.044159	3.683328	0.000000	-3.381286	0.000000	0.000000	0.000000	-0.260859	0.291289	-1.341408	0.000000	0.000000	4.000000	12.000000	0.000000
21941.233794	0.031950	0.570277	0.140212	86.554054	-138.920303	-107.248550	3.641192	0.000000	-3.426620	0.000000	0.000000	0.000000	-0.260859	0.291289	-1.341408	0.000000	0.000000	4.000000	12.000000	0.000000
21941.237128	0.030501	0.571180	0.135811	86.554054	-138.920303	-107.248550	3.641192	0.000000	-3.426620	0.000000	0.000000	0.000000	-0.434746	0.270906	-1.320364	0.000000	0.000000	4.000000	12.000000	0.000000
21941.240461	0.030501	0.571180	0.135811	86.554054	-138.920303	-107.248550	3.641192	0.000000	-3.426620	0.000000	0.000000	0.000000	-0.434746	0.270906	-1.320364	0.000000	0.000000	4.000000	12.000000	0.000000
21941.243794	0.030501	0.571180	0.135811	87.081001	-148.139435	-115.779030	3.605319	0.000000	-3.464343	0.000000	0.000000	0.000000	-0.434746	0.270906	-1.320364	0.000000	0.000000	4.000000	12.000000	0.000000
21941.247128	0.028488	0.571927	0.131533	87.081001	-148.139435	-115.779030	3.605319	0.000000	-3.464343	0.000000	0.000000	0.000000	-0.603930	0.224179	-1.283480	0.000000	0.000000	4.000000	12.000000	0.000000
21941.250461	0.028488	0.571927	0.131533	87.081001	-148.139435	-115.779030	3.605319	0.000000	-3.464343	0.000000	0.000000	0.000000	-0.603930	0.224179	-1.283480	0.000000	0.000000	4.000000	12.000000	0.000000
21941.253794	0.028488	0.571927	0.131533	87.659912	-161.621933	-128.476898	3.576697	0.000000	-3.493886	0.000000	0.000000	0.000000	-0.603930	0.224179	-1.283480	0.000000	0.000000	4.000000	12.000000	0.000000
21941.257128	0.025974	0.572521	0.127276	87.659912	-161.621933	-128.476898	3.576697	0.000000	-3.493886	0.000000	0.000000	0.000000	-0.754136	0.177978	-1.277225	0.000000	0.000000	4.000000	12.000000	0.000000
21941.260461	0.025974	0.572521	0.127276	87.659912	-161.621933	-128.476898	3.576697	0.000000	-3.493886	0.000000	0.000000	0.000000	-0.754136	0.177978	-1.277225	0.000000	0.000000	4.000000	12.000000	0.000000
21941.263794	0.025974	0.572521	0.127276	88.078377	174.358276	-151.550934	3.553660	0.000000	-3.517314	0.000000	0.000000	0.000000	-0.754136	0.177978	-1.277225	0.000000	0.000000	4.000000	12.000000	0.000000
21941.267128	0.022998	0.572911	0.123023	88.078377	174.358276	-151.550934	3.553660	0.000000	-3.517314	0.000000	0.000000	0.000000	-0.892723	0.117192	-1.275844	0.000000	0.000000	4.000000	12.000000	0.000000
21941.270461	0.022998	0.572911	0.123023	88.078377	174.358276	-151.550934	3.553660	0.000000	-3.517314	0.000000	0.000000	0.000000	-0.892723	0.117192	-1.275844	0.000000	0.000000	4.000000	12.000000	0.000000
21941.273794	0.022998	0.572911	0.123023	88.008751	142.117737	177.301758	3.535888	0.000000	-3.535180	0.000000	0.000000	0.000000	-0.892723	0.117192	-1.275844	0.000000	0.000000	4.000000	12.000000	0.000000
21941.277128	0.019626	0.573166	0.118753	88.008751	142.117737	177.301758	3.535888	0.000000	-3.535180	0.000000	0.000000	0.000000	-1.011717	0.076426	-1.280917	0.000000	0.000000	4.000000	12.000000	0.000000
21941.280461	0.019626	0.573166	0.118753	88.008751	142.117737	177.301758	3.535888	0.000000	-3.535180	0.000000	0.000000	0.000000	-1.011717	0.076426	-1.280917	0.000000	0.000000	4.000000	12.000000	0.000000
21941.283794	0.019626	0.573166	0.118753	87.416840	117.367119	153.747681	3.522567	0.000000	-3.548453	0.000000	0.000000	0.000000	-1.011717	0.076426	-1.280917	0.000000	0.000000	4.000000	12.000000	0.000000
21941.287128	0.015869	0.573322	0.114550	87.416840	117.367119	153.747681	3.522567	0.000000	-3.548453	0.000000	0.000000	0.000000	-1.126915	0.046748	-1.260845	0.000000	0.000000	4.000000	12.000000	0.000000
21941.290461	0.015869	0.573322	0.114550	87.416840	117.367119	153.747681	3.522567	0.000000	-3.548453	0.000000	0.000000	0.000000	-1.126915	0.046748	-1.260845	0.000000	0.000000	4.000000	12.000000	0.000000
21941.293794	0.015869	0.573322	0.114550	86.602058	102.542564	140.165222	3.515236	0.000000	-3.555715	0.000000	0.000000	0.000000	-1.126915	0.046748	-1.260845	0.000000	0.000000	4.000000	12.000000	0.000000
21941.297128	0.011684	0.573420	0.110440	86.602058	102.542564	140.165222	3.515236	0.000000	-3.555715	0.000000	0.000000	0.000000	-1.255575	0.029522	-1.232985	0.000000	0.000000	4.000000	12.000000	0.000000
21941.300461	0.011684	0.573420	0.110440	86.602058	102.542564	140.165222	3.515236	0.000000	-3.555715	0.000000	0.000000	0.000000	-1.255575	0.029522	-1.232985	0.000000	0.000000	4.000000	12.000000	0.000000
21941.303794	0.011684	0.573420	0.110440	85.750977	92.800339	131.529099	3.515682	0.000000	-3.555275	0.000000	0.000000	0.000000	-1.255575	0.029522	-1.232985	0.000000	0.000000	4.000000	12.000000	0.000000
21941.307128	0.007214	0.573464	0.106572	85.750977	92.800339	131.529099	3.515682	0.000000	-3.555275	0.000000	0.000000	0.000000	-1.340950	0.013092	-1.160600	0.000000	0.000000	4.000000	12.000000	0.000000
21941.310461	0.007214	0.573464	0.106572	85.750977	92.800339	131.529099	3.515682	0.000000	-3.555275	0.000000	0.000000	0.000000	-1.340950	0.013092	-1.160600	0.000000	0.000000	4.000000	12.000000	0.000000
21941.313794	0.007214	0.573464	0.106572	84.923950	85.768677	124.518616	3.524890	0.000000	-3.546145	0.000000	0.000000	0.000000	-1.340950	0.013092	-1.160600	0.000000	0.000000	4.000000	12.000000	0.000000
21941.317128	0.002461	0.573442	0.103023	84.923950	85.768677	124.518616	3.524890	0.000000	-3.546145	0.000000	0.000000	0.000000	-1.425850	-0.006625	-1.064618	0.000000	0.000000	4.000000	12.000000	0.000000
21941.320461	0.002461	0.573442	0.103023	84.923950	85.768677	124.518616	3.524890	0.000000	-3.546145	0.000000	0.000000	0.000000	-1.425850	-0.006625	-1.064618	0.000000	0.000000	4.000000	12.000000	0.000000
21941.323794	0.002461	0.573442	0.103023	84.079765	80.498940	118.768471	3.545182	0.000000	-3.525860	0.000000	0.000000	0.000000	-1.425850	-0.006625	-1.064618	0.000000	0.000000	4.000000	12.000000	0.000000
21941.327128	-0.002391	0.573358	0.099791	84.079765	80.498940	118.768471	3.545182	0.000000	-3.525860	0.000000	0.000000	0.000000	-1.455828	-0.025004	-0.969597	0.000000	0.000000	4.000000	12.000000	0.000000
21941.330461	-0.002391	0.573358	0.099791	84.079765	80.498940	118.768471	3.545182	0.000000	-3.525860	0.000000	0.000000	0.000000	-1.455828	-0.025004	-0.969597	0.000000	0.000000	4.000000	12.000000	0.000000
21941.333794	-0.002391	0.573358	0.099791	83.159607	76.553902	114.907822	3.574401	0.000000	-3.496235	0.000000	0.000000	0.000000	-1.455828	-0.025004	-0.969597	0.000000	0.000000	4.000000	12.000000	0.000000
21941.337128	-0.007483	0.573184	0.096941	83.159607	76.553902	114.907822	3.574401	0.000000	-3.496235	0.000000	0.000000	0.000000	-1.527399	-0.052227	-0.854959	0.000000	0.000000	4.000000	12.000000	0.000000
21941.340461	-0.007483	0.573184	0.096941	83.159607	76.553902	114.907822	3.574401	0.000000	-3.496235	0.000000	0.000000	0.000000	-1.527399	-0.052227	-0.854959	0.000000	0.000000	4.000000	12.000000	0.000000
21941.343794	-0.007483	0.573184	0.096941	82.190758	73.512238	112.332855	3.617100	0.000000	-3.452041	0.000000	0.000000	0.000000	-1.527399	-0.052227	-0.854959	0.000000	0.000000	4.000000	12.000000	0.000000
21941.347128	-0.012716	0.573060	0.094523	82.190758	73.512238	112.332855	3.617100	0.000000	-3.452041	0.000000	0.000000	0.000000	-1.570004	-0.037166	-0.725278	0.000000	0.000000	4.000000	12.000000	0.000000
21941.350461	-0.012716	0.573060	0.094523	82.190758	73.512238	112.332855	3.617100	0.000000	-3.452041	0.000000	0.000000	0.000000	-1.570004	-0.037166	-0.725278	0.000000	0.000000	4.000000	12.000000	0.000000
21941.353794	-0.012716	0.573060	0.094523	81.236305	70.869759	110.037544	3.673406	0.000000	-3.392063	0.000000	0.000000	0.000000	-1.570004	-0.037166	-0.725278	0.000000	0.000000	4.000000	12.000000	0.000000
21941.357128	-0.018027	0.572975	0.092623	81.236305	70.869759	110.037544	3.673406	0.000000	-3.392063	0.000000	0.000000	0.000000	-1.593258	-0.025625	-0.570230	0.000000	0.000000	4.000000	12.000000	0.000000
21941.360461	-0.018027	0.572975	0.092623	81.236305	70.869759	110.037544	3.673406	0.000000	-3.392063	0.000000	0.000000	0.000000	-1.593258	-0.025625	-0.570230	0.000000	0.000000	4.000000	12.000000	0.000000
21941.363794	-0.018027	0.572975	0.092623	80.394379	68.501564	107.251640	3.744227	0.000000	-3.313723	0.000000	0.000000	0.000000	-1.593258	-0.025625	-0.570230	0.000000	0.000000	4.000000	12.000000	0.000000
21941.367128	-0.023330	0.572947	0.091320	80.394379	68.501564	107.251640	3.744227	0.000000	-3.313723	0.000000	0.000000	0.000000	-1.590808	-0.008479	-0.390718	0.000000	0.000000	4.000000	12.000000	0.000000
21941.370461	-0.023330	0.572947	0.091320	80.394379	68.501564	107.251640	3.744227	0.000000	-3.313723	0.000000	0.000000	0.000000	-1.590808	-0.008479	-0.390718	0.000000	0.000000	4.000000	12.000000	0.000000
21941.373794	-0.023330	0.572947	0.091320	79.770836	66.966385	105.128242	3.829322	0.000000	-3.215010	0.000000	0.000000	0.000000	-1.590808	-0.008479	-0.390718	0.000000	0.000000	4.000000	12.000000	0.000000
21941.377128	-0.028645	0.572985	0.090656	79.770836	66.966385	105.128242	3.829322	0.000000	-3.215010	0.000000	0.000000	0.000000	-1.594534	0.011533	-0.199133	0.000000	0.000000	4.000000	12.000000	0.000000
21941.380461	-0.028645	0.572985	0.090656	79.770836	66.966385	105.128242	3.829322	0.000000	-3.215010	0.000000	0.000000	0.000000	-1.594534	0.011533	-0.199133	0.000000	0.000000	4.000000	12.000000	0.000000
21941.383794	-0.028645	0.572985	0.090656	79.455154	67.594269	105.538765	3.928955	0.000000	-3.092461	0.000000	0.000000	0.000000	-1.594534	0.011533	-0.199133	0.000000	0.000000	4.000000	12.000000	0.000000
21941.387128	-0.033984	0.573048	0.090500	79.455154	67.594269	105.538765	3.928955	0.000000	-3.092461	0.000000	0.000000	0.000000	-1.601716	0.018786	-0.047059	0.000000	0.000000	4.000000	12.000000	0.000000
21941.390461	-0.033984	0.573048	0.090500	79.455154	67.594269	105.538765	3.928955	0.000000	-3.092461	0.000000	0.000000	0.000000	-1.601716	0.018786	-0.047059	0.000000	0.000000	4.000000	12.000000	0.000000
21941.393794	-0.033984	0.573048	0.090500	79.359795	70.006096	107.542404	4.039466	0.000000	-2.946645	0.000000	0.000000	0.000000	-1.601716	0.018786	-0.047059	0.000000	0.000000	4.000000	12.000000	0.000000
21941.397128	-0.039238	0.573181	0.090928	79.359795	70.006096	107.542404	4.039466	0.000000	-2.946645	0.000000	0.000000	0.000000	-1.576125	0.039855	0.128636	0.000000	0.000000	4.000000	12.000000	0.000000
21941.400461	-0.039238	0.573181	0.090928	79.359795	70.006096	107.542404	4.039466	0.000000	-2.946645	0.000000	0.000000	0.000000	-1.576125	0.039855	0.128636	0.000000	0.000000	4.000000	12.000000	0.000000
21941.403794	-0.039238	0.573181	0.090928	79.301086	73.574516	110.247803	4.157221	0.000000	-2.778042	0.000000	0.000000	0.000000	-1.576125	0.039855	0.128636	0.000000	0.000000	4.000000	12.000000	0.000000
21941.407128	-0.044168	0.573430	0.092035	79.301086	73.574516	110.247803	4.157221	0.000000	-2.778042	0.000000	0.000000	0.000000	-1.479126	0.074667	0.332037	0.000000	0.000000	4.000000	12.000000	0.000000
21941.410461	-0.044168	0.573430	0.092035	79.301086	73.574516	110.247803	4.157221	0.000000	-2.778042	0.000000	0.000000	0.000000	-1.479126	0.074667	0.332037	0.000000	0.000000	4.000000	12.000000	0.000000
21941.413794	-0.044168	0.573430	0.092035	79.190353	77.250298	113.020439	4.274895	0.000000	-2.593313	0.000000	0.000000	0.000000	-1.479126	0.074667	0.332037	0.000000	0.000000	4.000000	12.000000	0.000000
21941.417128	-0.048713	0.573812	0.093848	79.190353	77.250298	113.020439	4.274895	0.000000	-2.593313	0.000000	0.000000	0.000000	-1.363603	0.114857	0.543974	0.000000	0.000000	4.000000	12.000000	0.000000
21941.420461	-0.048713	0.573812	0.093848	79.190353	77.250298	113.020439	4.274895	0.000000	-2.593313	0.000000	0.000000	0.000000	-1.363603	0.114857	0.543974	0.000000	0.000000	4.000000	12.000000	0.000000
21941.423794	-0.048713	0.573812	0.093848	79.103493	80.957558	115.949196	4.387578	0.000000	-2.397742	0.000000	0.000000	0.000000	-1.363603	0.114857	0.543974	0.000000	0.000000	4.000000	12.000000	0.000000
21941.427128	-0.052988	0.574259	0.096337	79.103493	80.957558	115.949196	4.387578	0.000000	-2.397742	0.000000	0.000000	0.000000	-1.282313	0.133928	0.746712	0.000000	0.000000	4.000000	12.000000	0.000000
21941.430461	-0.052988	0.574259	0.096337	79.103493	80.957558	115.949196	4.387578	0.000000	-2.397742	0.000000	0.000000	0.000000	-1.282313	0.133928	0.746712	0.000000	0.000000	4.000000	12.000000	0.000000
21941.433794	-0.052988	0.574259	0.096337	78.993050	84.628578	118.925072	4.493504	0.000000	-2.192812	0.000000	0.000000	0.000000	-1.282313	0.133928	0.746712	0.000000	0.000000	4.000000	12.000000	0.000000
21941.437128	-0.057019	0.574750	0.099424	78.993050	84.628578	118.925072	4.493504	0.000000	-2.192812	0.000000	0.000000	0.000000	-1.209296	0.147268	0.926043	0.000000	0.000000	4.000000	12.000000	0.000000
21941.440461	-0.057019	0.574750	0.099424	78.993050	84.628578	118.925072	4.493504	0.000000	-2.192812	0.000000	0.000000	0.000000	-1.209296	0.147268	0.926043	0.000000	0.000000	4.000000	12.000000	0.000000
21941.443794	-0.057019	0.574750	0.099424	78.881935	88.315575	121.723221	4.589503	0.000000	-1.984051	0.000000	0.000000	0.000000	-1.209296	0.147268	0.926043	0.000000	0.000000	4.000000	12.000000	0.000000
21941.447128	-0.060643	0.575216	0.103041	78.881935	88.315575	121.723221	4.589503	0.000000	-1.984051	0.000000	0.000000	0.000000	-1.087220	0.139706	1.084892	0.000000	0.000000	4.000000	12.000000	0.000000
21941.450461	-0.060643	0.575216	0.103041	78.881935	88.315575	121.723221	4.589503	0.000000	-1.984051	0.000000	0.000000	0.000000	-1.087220	0.139706	1.084892	0.000000	0.000000	4.000000	12.000000	0.000000
21941.453794	-0.060643	0.575216	0.103041	78.803436	92.198219	124.512001	4.670873	0.000000	-1.784081	0.000000	0.000000	0.000000	-1.087220	0.139706	1.084892	0.000000	0.000000	4.000000	12.000000	0.000000
21941.457128	-0.063939	0.575620	0.107186	78.803436	92.198219	124.512001	4.670873	0.000000	-1.784081	0.000000	0.000000	0.000000	-0.988890	0.121361	1.243608	0.000000	0.000000	4.000000	12.000000	0.000000
21941.460461	-0.063939	0.575620	0.107186	78.803436	92.198219	124.512001	4.670873	0.000000	-1.784081	0.000000	0.000000	0.000000	-0.988890	0.121361	1.243608	0.000000	0.000000	4.000000	12.000000	0.000000
21941.463794	-0.063939	0.575620	0.107186	78.753738	96.475006	127.687386	4.738991	0.000000	-1.594355	0.000000	0.000000	0.000000	-0.988890	0.121361	1.243608	0.000000	0.000000	4.000000	12.000000	0.000000
21941.467128	-0.066846	0.575980	0.111822	78.753738	96.475006	127.687386	4.738991	0.000000	-1.594355	0.000000	0.000000	0.000000	-0.871948	0.108087	1.390853	0.000000	0.000000	4.000000	12.000000	0.000000
21941.470461	-0.066846	0.575980	0.111822	78.753738	96.475006	127.687386	4.738991	0.000000	-1.594355	0.000000	0.000000	0.000000	-0.871948	0.108087	1.390853	0.000000	0.000000	4.000000	12.000000	0.000000
21941.473794	-0.066846	0.575980	0.111822	78.689255	101.274986	131.624680	4.793734	0.000000	-1.421308	0.000000	0.000000	0.000000	-0.871948	0.108087	1.390853	0.000000	0.000000	4.000000	12.000000	0.000000
21941.477128	-0.069281	0.576208	0.116798	78.689255	101.274986	131.624680	4.793734	0.000000	-1.421308	0.000000	0.000000	0.000000	-0.730785	0.068311	1.492628	0.000000	0.000000	4.000000	12.000000	0.000000
21941.480461	-0.069281	0.576208	0.116798	78.689255	101.274986	131.624680	4.793734	0.000000	-1.421308	0.000000	0.000000	0.000000	-0.730785	0.068311	1.492628	0.000000	0.000000	4.000000	12.000000	0.000000
21941.483794	-0.069281	0.576208	0.116798	78.549652	106.605965	136.170761	4.835553	0.000000	-1.271781	0.000000	0.000000	0.000000	-0.730785	0.068311	1.492628	0.000000	0.000000	4.000000	12.000000	0.000000
21941.487128	-0.071173	0.576269	0.122068	78.549652	106.605965	136.170761	4.835553	0.000000	-1.271781	0.000000	0.000000	0.000000	-0.567576	0.018260	1.581224	0.000000	0.000000	4.000000	12.000000	0.000000
21941.490461	-0.071173	0.576269	0.122068	78.549652	106.605965	136.170761	4.835553	0.000000	-1.271781	0.000000	0.000000	0.000000	-0.567576	0.018260	1.581224	0.000000	0.000000	4.000000	12.000000	0.000000
21941.493794	-0.071173	0.576269	0.122068	78.306747	112.357727	140.944290	4.866155	0.000000	-1.149149	0.000000	0.000000	0.000000	-0.567576	0.018260	1.581224	0.000000	0.000000	4.000000	12.000000	0.000000
21941.497128	-0.072575	0.576166	0.127509	78.306747	112.357727	140.944290	4.866155	0.000000	-1.149149	0.000000	0.000000	0.000000	-0.420342	-0.031015	1.632192	0.000000	0.000000	4.000000	12.000000	0.000000
21941.500461	-0.072575	0.576166	0.127509	78.306747	112.357727	140.944290	4.866155	0.000000	-1.149149	0.000000	0.000000	0.000000	-0.420342	-0.031015	1.632192	0.000000	0.000000	4.000000	12.000000	0.000000
21941.503794	-0.072575	0.576166	0.127509	77.944878	118.280571	145.973541	4.888208	0.000000	-1.051387	0.000000	0.000000	0.000000	-0.420342	-0.031015	1.632192	0.000000	0.000000	4.000000	12.000000	0.000000
21941.507128	-0.073457	0.575870	0.133011	77.944878	118.280571	145.973541	4.888208	0.000000	-1.051387	0.000000	0.000000	0.000000	-0.264635	-0.088559	1.650743	0.000000	0.000000	4.000000	12.000000	0.000000
21941.510461	-0.073457	0.575870	0.133011	77.944878	118.280571	145.973541	4.888208	0.000000	-1.051387	0.000000	0.000000	0.000000	-0.264635	-0.088559	1.650743	0.000000	0.000000	4.000000	12.000000	0.000000
21941.513794	-0.073457	0.575870	0.133011	77.512550	123.900780	150.784698	4.903321	0.000000	-0.978491	0.000000	0.000000	0.000000	-0.264635	-0.088559	1.650743	0.000000	0.000000	4.000000	12.000000	0.000000
21941.517128	-0.073825	0.575417	0.138510	77.512550	123.900780	150.784698	4.903321	0.000000	-0.978491	0.000000	0.000000	0.000000	-0.110547	-0.135875	1.649587	0.000000	0.000000	4.000000	12.000000	0.000000
21941.520461	-0.073825	0.575417	0.138510	77.512550	123.900780	150.784698	4.903321	0.000000	-0.978491	0.000000	0.000000	0.000000	-0.110547	-0.135875	1.649587	0.000000	0.000000	4.000000	12.000000	0.000000
21941.523794	-0.073825	0.575417	0.138510	77.032539	129.260040	155.281067	4.913044	0.000000	-0.928439	0.000000	0.000000	0.000000	-0.110547	-0.135875	1.649587	0.000000	0.000000	4.000000	12.000000	0.000000
21941.527128	-0.073747	0.574831	0.143953	77.032539	129.260040	155.281067	4.913044	0.000000	-0.928439	0.000000	0.000000	0.000000	0.023598	-0.176068	1.632978	0.000000	0.000000	4.000000	12.000000	0.000000
21941.530461	-0.073747	0.574831	0.143953	77.032539	129.260040	155.281067	4.913044	0.000000	-0.928439	0.000000	0.000000	0.000000	0.023598	-0.176068	1.632978	0.000000	0.000000	4.000000	12.000000	0.000000
21941.533794	-0.073747	0.574831	0.143953	76.500275	134.296890	159.268860	4.918867	0.000000	-0.897079	0.000000	0.000000	0.000000	0.023598	-0.176068	1.632978	0.000000	0.000000	4.000000	12.000000	0.000000
21941.537128	-0.073187	0.574108	0.149157	76.500275	134.296890	159.268860	4.918867	0.000000	-0.897079	0.000000	0.000000	0.000000	0.167765	-0.216896	1.561139	0.000000	0.000000	4.000000	12.000000	0.000000
21941.540461	-0.073187	0.574108	0.149157	76.500275	134.296890	159.268860	4.918867	0.000000	-0.897079	0.000000	0.000000	0.000000	0.167765	-0.216896	1.561139	0.000000	0.000000	4.000000	12.000000	0.000000
21941.543794	-0.073187	0.574108	0.149157	75.916855	138.792389	162.914444	4.921121	0.000000	-0.884629	0.000000	0.000000	0.000000	0.167765	-0.216896	1.561139	0.000000	0.000000	4.000000	12.000000	0.000000
21941.547128	-0.072109	0.573285	0.154121	75.916855	138.792389	162.914444	4.921121	0.000000	-0.884629	0.000000	0.000000	0.000000	0.323533	-0.246895	1.489306	0.000000	0.000000	4.000000	12.000000	0.000000
21941.550461	-0.072109	0.573285	0.154121	75.916855	138.792389	162.914444	4.921121	0.000000	-0.884629	0.000000	0.000000	0.000000	0.323533	-0.246895	1.489306	0.000000	0.000000	4.000000	12.000000	0.000000
21941.553794	-0.072109	0.573285	0.154121	75.265266	142.667191	166.226624	4.920083	0.000000	-0.890381	0.000000	0.000000	0.000000	0.323533	-0.246895	1.489306	0.000000	0.000000	4.000000	12.000000	0.000000
21941.557128	-0.070585	0.572425	0.158790	75.265266	142.667191	166.226624	4.920083	0.000000	-0.890381	0.000000	0.000000	0.000000	0.457155	-0.257745	1.400537	0.000000	0.000000	4.000000	12.000000	0.000000
21941.560461	-0.070585	0.572425	0.158790	75.265266	142.667191	166.226624	4.920083	0.000000	-0.890381	0.000000	0.000000	0.000000	0.457155	-0.257745	1.400537	0.000000	0.000000	4.000000	12.000000	0.000000
21941.563794	-0.070585	0.572425	0.158790	74.584259	145.943130	168.968719	4.916358	0.000000	-0.910730	0.000000	0.000000	0.000000	0.457155	-0.257745	1.400537	0.000000	0.000000	4.000000	12.000000	0.000000
21941.567128	-0.068578	0.571528	0.163132	74.584259	145.943130	168.968719	4.916358	0.000000	-0.910730	0.000000	0.000000	0.000000	0.602195	-0.269076	1.302662	0.000000	0.000000	4.000000	12.000000	0.000000
21941.570461	-0.068578	0.571528	0.163132	74.584259	145.943130	168.968719	4.916358	0.000000	-0.910730	0.000000	0.000000	0.000000	0.602195	-0.269076	1.302662	0.000000	0.000000	4.000000	12.000000	0.000000
21941.573794	-0.068578	0.571528	0.163132	74.096588	148.564056	171.060547	4.909749	0.000000	-0.945710	0.000000	0.000000	0.000000	0.602195	-0.269076	1.302662	0.000000	0.000000	4.000000	12.000000	0.000000
21941.577128	-0.066083	0.570633	0.167142	74.096588	148.564056	171.060547	4.909749	0.000000	-0.945710	0.000000	0.000000	0.000000	0.748536	-0.268686	1.203070	0.000000	0.000000	4.000000	12.000000	0.000000
21941.580461	-0.066083	0.570633	0.167142	74.096588	148.564056	171.060547	4.909749	0.000000	-0.945710	0.000000	0.000000	0.000000	0.748536	-0.268686	1.203070	0.000000	0.000000	4.000000	12.000000	0.000000
21941.583794	-0.066083	0.570633	0.167142	74.146690	150.416946	172.382645	4.900127	0.000000	-0.994361	0.000000	0.000000	0.000000	0.748536	-0.268686	1.203070	0.000000	0.000000	4.000000	12.000000	0.000000
21941.587128	-0.063158	0.569764	0.170828	74.146690	150.416946	172.382645	4.900127	0.000000	-0.994361	0.000000	0.000000	0.000000	0.877250	-0.260706	1.105734	0.000000	0.000000	4.000000	12.000000	0.000000
21941.590461	-0.063158	0.569764	0.170828	74.146690	150.416946	172.382645	4.900127	0.000000	-0.994361	0.000000	0.000000	0.000000	0.877250	-0.260706	1.105734	0.000000	0.000000	4.000000	12.000000	0.000000
21941.593794	-0.063158	0.569764	0.170828	74.510010	152.073486	173.475266	4.887627	0.000000	-1.054089	0.000000	0.000000	0.000000	0.877250	-0.260706	1.105734	0.000000	0.000000	4.000000	12.000000	0.000000
21941.597128	-0.059891	0.568955	0.174139	74.510010	152.073486	173.475266	4.887627	0.000000	-1.054089	0.000000	0.000000	0.000000	0.980246	-0.242738	0.993138	0.000000	0.000000	4.000000	12.000000	0.000000
21941.600461	-0.059891	0.568955	0.174139	74.510010	152.073486	173.475266	4.887627	0.000000	-1.054089	0.000000	0.000000	0.000000	0.980246	-0.242738	0.993138	0.000000	0.000000	4.000000	12.000000	0.000000
21941.603794	-0.059891	0.568955	0.174139	74.886024	154.057663	174.835098	4.872426	0.000000	-1.122259	0.000000	0.000000	0.000000	0.980246	-0.242738	0.993138	0.000000	0.000000	4.000000	12.000000	0.000000
21941.607128	-0.056181	0.568241	0.176951	74.886024	154.057663	174.835098	4.872426	0.000000	-1.122259	0.000000	0.000000	0.000000	1.112969	-0.214030	0.843628	0.000000	0.000000	4.000000	12.000000	0.000000
21941.610461	-0.056181	0.568241	0.176951	74.886024	154.057663	174.835098	4.872426	0.000000	-1.122259	0.000000	0.000000	0.000000	1.112969	-0.214030	0.843628	0.000000	0.000000	4.000000	12.000000	0.000000
21941.613794	-0.056181	0.568241	0.176951	75.222496	156.357834	176.462357	4.853403	0.000000	-1.201867	0.000000	0.000000	0.000000	1.112969	-0.214030	0.843628	0.000000	0.000000	4.000000	12.000000	0.000000
21941.617128	-0.052097	0.567635	0.179292	75.222496	156.357834	176.462357	4.853403	0.000000	-1.201867	0.000000	0.000000	0.000000	1.225117	-0.181832	0.702298	0.000000	0.000000	4.000000	12.000000	0.000000
21941.620461	-0.052097	0.567635	0.179292	75.222496	156.357834	176.462357	4.853403	0.000000	-1.201867	0.000000	0.000000	0.000000	1.225117	-0.181832	0.702298	0.000000	0.000000	4.000000	12.000000	0.000000
21941.623794	-0.052097	0.567635	0.179292	75.515388	158.981339	178.375412	4.830560	0.000000	-1.290617	0.000000	0.000000	0.000000	1.225117	-0.181832	0.702298	0.000000	0.000000	4.000000	12.000000	0.000000
21941.627128	-0.047794	0.567149	0.181092	75.515388	158.981339	178.375412	4.830560	0.000000	-1.290617	0.000000	0.000000	0.000000	1.291051	-0.145748	0.540222	0.000000	0.000000	4.000000	12.000000	0.000000
21941.630461	-0.047794	0.567149	0.181092	75.515388	158.981339	178.375412	4.830560	0.000000	-1.290617	0.000000	0.000000	0.000000	1.291051	-0.145748	0.540222	0.000000	0.000000	4.000000	12.000000	0.000000
21941.633794	-0.047794	0.567149	0.181092	75.781227	161.925659	-179.397919	4.804343	0.000000	-1.385020	0.000000	0.000000	0.000000	1.291051	-0.145748	0.540222	0.000000	0.000000	4.000000	12.000000	0.000000
21941.637128	-0.043311	0.566787	0.182350	75.781227	161.925659	-179.397919	4.804343	0.000000	-1.385020	0.000000	0.000000	0.000000	1.344861	-0.108596	0.377265	0.000000	0.000000	4.000000	12.000000	0.000000
21941.640461	-0.043311	0.566787	0.182350	75.781227	161.925659	-179.397919	4.804343	0.000000	-1.385020	0.000000	0.000000	0.000000	1.344861	-0.108596	0.377265	0.000000	0.000000	4.000000	12.000000	0.000000
21941.643794	-0.043311	0.566787	0.182350	76.039566	165.021927	-176.386093	4.774596	0.000000	-1.484330	0.000000	0.000000	0.000000	1.344861	-0.108596	0.377265	0.000000	0.000000	4.000000	12.000000	0.000000
21941.647128	-0.038690	0.566607	0.183069	76.039566	165.021927	-176.386093	4.774596	0.000000	-1.484330	0.000000	0.000000	0.000000	1.386167	-0.054055	0.215839	0.000000	0.000000	4.000000	12.000000	0.000000
21941.650461	-0.038690	0.566607	0.183069	76.039566	165.021927	-176.386093	4.774596	0.000000	-1.484330	0.000000	0.000000	0.000000	1.386167	-0.054055	0.215839	0.000000	0.000000	4.000000	12.000000	0.000000
21941.653794	-0.038690	0.566607	0.183069	76.344955	168.012817	-172.555817	4.741186	0.000000	-1.587815	0.000000	0.000000	0.000000	1.386167	-0.054055	0.215839	0.000000	0.000000	4.000000	12.000000	0.000000
21941.657128	-0.034007	0.566546	0.183292	76.344955	168.012817	-172.555817	4.741186	0.000000	-1.587815	0.000000	0.000000	0.000000	1.405148	-0.018420	0.066858	0.000000	0.000000	4.000000	12.000000	0.000000
21941.660461	-0.034007	0.566546	0.183292	76.344955	168.012817	-172.555817	4.741186	0.000000	-1.587815	0.000000	0.000000	0.000000	1.405148	-0.018420	0.066858	0.000000	0.000000	4.000000	12.000000	0.000000
21941.663794	-0.034007	0.566546	0.183292	76.780907	170.723618	-168.997375	4.704370	0.000000	-1.693785	0.000000	0.000000	0.000000	1.405148	-0.018420	0.066858	0.000000	0.000000	4.000000	12.000000	0.000000
21941.667128	-0.029270	0.566659	0.183026	76.780907	170.723618	-168.997375	4.704370	0.000000	-1.693785	0.000000	0.000000	0.000000	1.420895	0.033872	-0.080027	0.000000	0.000000	4.000000	12.000000	0.000000
21941.670461	-0.029270	0.566659	0.183026	76.780907	170.723618	-168.997375	4.704370	0.000000	-1.693785	0.000000	0.000000	0.000000	1.420895	0.033872	-0.080027	0.000000	0.000000	4.000000	12.000000	0.000000
21941.673794	-0.029270	0.566659	0.183026	77.370880	173.233093	-166.168350	4.663859	0.000000	-1.802337	0.000000	0.000000	0.000000	1.420895	0.033872	-0.080027	0.000000	0.000000	4.000000	12.000000	0.000000
21941.677128	-0.024463	0.566916	0.182309	77.370880	173.233093	-166.168350	4.663859	0.000000	-1.802337	0.000000	0.000000	0.000000	1.442178	0.077129	-0.214992	0.000000	0.000000	4.000000	12.000000	0.000000
21941.680461	-0.024463	0.566916	0.182309	77.370880	173.233093	-166.168350	4.663859	0.000000	-1.802337	0.000000	0.000000	0.000000	1.442178	0.077129	-0.214992	0.000000	0.000000	4.000000	12.000000	0.000000
21941.683794	-0.024463	0.566916	0.182309	78.100899	175.721893	-163.213226	4.619199	0.000000	-1.913898	0.000000	0.000000	0.000000	1.442178	0.077129	-0.214992	0.000000	0.000000	4.000000	12.000000	0.000000
21941.687128	-0.019748	0.567342	0.181183	78.100899	175.721893	-163.213226	4.619199	0.000000	-1.913898	0.000000	0.000000	0.000000	1.414629	0.127759	-0.337637	0.000000	0.000000	4.000000	12.000000	0.000000
21941.690461	-0.019748	0.567342	0.181183	78.100899	175.721893	-163.213226	4.619199	0.000000	-1.913898	0.000000	0.000000	0.000000	1.414629	0.127759	-0.337637	0.000000	0.000000	4.000000	12.000000	0.000000
21941.693794	-0.019748	0.567342	0.181183	78.890182	178.299805	-159.740784	4.571615	0.000000	-2.024928	0.000000	0.000000	0.000000	1.414629	0.127759	-0.337637	0.000000	0.000000	4.000000	12.000000	0.000000
21941.697128	-0.015251	0.567887	0.179583	78.890182	178.299805	-159.740784	4.571615	0.000000	-2.024928	0.000000	0.000000	0.000000	1.348908	0.163510	-0.480263	0.000000	0.000000	4.000000	12.000000	0.000000
21941.700461	-0.015251	0.567887	0.179583	78.890182	178.299805	-159.740784	4.571615	0.000000	-2.024928	0.000000	0.000000	0.000000	1.348908	0.163510	-0.480263	0.000000	0.000000	4.000000	12.000000	0.000000
21941.703794	-0.015251	0.567887	0.179583	79.691589	-179.079819	-156.261978	4.521769	0.000000	-2.133919	0.000000	0.000000	0.000000	1.348908	0.163510	-0.480263	0.000000	0.000000	4.000000	12.000000	0.000000
21941.707128	-0.010953	0.568580	0.177592	79.691589	-179.079819	-156.261978	4.521769	0.000000	-2.133919	0.000000	0.000000	0.000000	1.289482	0.207973	-0.597089	0.000000	0.000000	4.000000	12.000000	0.000000
21941.710461	-0.010953	0.568580	0.177592	79.691589	-179.079819	-156.261978	4.521769	0.000000	-2.133919	0.000000	0.000000	0.000000	1.289482	0.207973	-0.597089	0.000000	0.000000	4.000000	12.000000	0.000000
21941.713794	-0.010953	0.568580	0.177592	80.453094	-176.524033	-152.957489	4.469606	0.000000	-2.241120	0.000000	0.000000	0.000000	1.289482	0.207973	-0.597089	0.000000	0.000000	4.000000	12.000000	0.000000
21941.717128	-0.006888	0.569383	0.175219	80.453094	-176.524033	-152.957489	4.469606	0.000000	-2.241120	0.000000	0.000000	0.000000	1.219356	0.240833	-0.711976	0.000000	0.000000	4.000000	12.000000	0.000000
21941.720461	-0.006888	0.569383	0.175219	80.453094	-176.524033	-152.957489	4.469606	0.000000	-2.241120	0.000000	0.000000	0.000000	1.219356	0.240833	-0.711976	0.000000	0.000000	4.000000	12.000000	0.000000
21941.723794	-0.006888	0.569383	0.175219	81.176460	-174.125839	-149.779953	4.415301	0.000000	-2.346298	0.000000	0.000000	0.000000	1.219356	0.240833	-0.711976	0.000000	0.000000	4.000000	12.000000	0.000000
21941.727128	-0.003092	0.570297	0.172498	81.176460	-174.125839	-149.779953	4.415301	0.000000	-2.346298	0.000000	0.000000	0.000000	1.138860	0.274299	-0.816167	0.000000	0.000000	4.000000	12.000000	0.000000
21941.730461	-0.003092	0.570297	0.172498	81.176460	-174.125839	-149.779953	4.415301	0.000000	-2.346298	0.000000	0.000000	0.000000	1.138860	0.274299	-0.816167	0.000000	0.000000	4.000000	12.000000	0.000000
21941.733794	-0.003092	0.570297	0.172498	81.870781	-171.873734	-146.510681	4.359200	0.000000	-2.448953	0.000000	0.000000	0.000000	1.138860	0.274299	-0.816167	0.000000	0.000000	4.000000	12.000000	0.000000
21941.737128	0.000433	0.571310	0.169579	81.870781	-171.873734	-146.510681	4.359200	0.000000	-2.448953	0.000000	0.000000	0.000000	1.057560	0.303752	-0.875873	0.000000	0.000000	4.000000	12.000000	0.000000
21941.740461	0.000433	0.571310	0.169579	81.870781	-171.873734	-146.510681	4.359200	0.000000	-2.448953	0.000000	0.000000	0.000000	1.057560	0.303752	-0.875873	0.000000	0.000000	4.000000	12.000000	0.000000
21941.743794	0.000433	0.571310	0.169579	82.532394	-169.930481	-143.509735	4.302104	0.000000	-2.547920	0.000000	0.000000	0.000000	1.057560	0.303752	-0.875873	0.000000	0.000000	4.000000	12.000000	0.000000
21941.747128	0.003688	0.572369	0.166490	82.532394	-169.930481	-143.509735	4.302104	0.000000	-2.547920	0.000000	0.000000	0.000000	0.976378	0.317890	-0.926763	0.000000	0.000000	4.000000	12.000000	0.000000
21941.750461	0.003688	0.572369	0.166490	82.532394	-169.930481	-143.509735	4.302104	0.000000	-2.547920	0.000000	0.000000	0.000000	0.976378	0.317890	-0.926763	0.000000	0.000000	4.000000	12.000000	0.000000
21941.753794	0.003688	0.572369	0.166490	83.168381	-168.426132	-140.955765	4.244207	0.000000	-2.643238	0.000000	0.000000	0.000000	0.976378	0.317890	-0.926763	0.000000	0.000000	4.000000	12.000000	0.000000
21941.757128	0.006556	0.573487	0.163305	83.168381	-168.426132	-140.955765	4.244207	0.000000	-2.643238	0.000000	0.000000	0.000000	0.860391	0.335243	-0.955295	0.000000	0.000000	4.000000	12.000000	0.000000
21941.760461	0.006556	0.573487	0.163305	83.168381	-168.426132	-140.955765	4.244207	0.000000	-2.643238	0.000000	0.000000	0.000000	0.860391	0.335243	-0.955295	0.000000	0.000000	4.000000	12.000000	0.000000
21941.763794	0.006556	0.573487	0.163305	83.759857	-167.256577	-138.651474	4.187441	0.000000	-2.732276	0.000000	0.000000	0.000000	0.860391	0.335243	-0.955295	0.000000	0.000000	4.000000	12.000000	0.000000
21941.767128	0.009100	0.574545	0.160070	83.759857	-167.256577	-138.651474	4.187441	0.000000	-2.732276	0.000000	0.000000	0.000000	0.763428	0.317635	-0.970738	0.000000	0.000000	4.000000	12.000000	0.000000
21941.770461	0.009100	0.574545	0.160070	83.759857	-167.256577	-138.651474	4.187441	0.000000	-2.732276	0.000000	0.000000	0.000000	0.763428	0.317635	-0.970738	0.000000	0.000000	4.000000	12.000000	0.000000
21941.773794	0.009100	0.574545	0.160070	84.291916	-166.008896	-136.352905	4.131593	0.000000	-2.816015	0.000000	0.000000	0.000000	0.763428	0.317635	-0.970738	0.000000	0.000000	4.000000	12.000000	0.000000
21941.777128	0.011237	0.575585	0.156724	84.291916	-166.008896	-136.352905	4.131593	0.000000	-2.816015	0.000000	0.000000	0.000000	0.641093	0.312038	-1.003598	0.000000	0.000000	4.000000	12.000000	0.000000
21941.780461	0.011237	0.575585	0.156724	84.291916	-166.008896	-136.352905	4.131593	0.000000	-2.816015	0.000000	0.000000	0.000000	0.641093	0.312038	-1.003598	0.000000	0.000000	4.000000	12.000000	0.000000
21941.783794	0.011237	0.575585	0.156724	84.769539	-164.744095	-134.327133	4.077368	0.000000	-2.893972	0.000000	0.000000	0.000000	0.641093	0.312038	-1.003598	0.000000	0.000000	4.000000	12.000000	0.000000
21941.787128	0.013001	0.576613	0.153308	84.769539	-164.744095	-134.327133	4.077368	0.000000	-2.893972	0.000000	0.000000	0.000000	0.529186	0.308156	-1.024924	0.000000	0.000000	4.000000	12.000000	0.000000
21941.790461	0.013001	0.576613	0.153308	84.769539	-164.744095	-134.327133	4.077368	0.000000	-2.893972	0.000000	0.000000	0.000000	0.529186	0.308156	-1.024924	0.000000	0.000000	4.000000	12.000000	0.000000
21941.793794	0.013001	0.576613	0.153308	85.192421	-163.533615	-132.611206	4.024807	0.000000	-2.966635	0.000000	0.000000	0.000000	0.529186	0.308156	-1.024924	0.000000	0.000000	4.000000	12.000000	0.000000
21941.797128	0.014339	0.577599	0.149773	85.192421	-163.533615	-132.611206	4.024807	0.000000	-2.966635	0.000000	0.000000	0.000000	0.401180	0.295813	-1.060312	0.000000	0.000000	4.000000	12.000000	0.000000
21941.800461	0.014339	0.577599	0.149773	85.192421	-163.533615	-132.611206	4.024807	0.000000	-2.966635	0.000000	0.000000	0.000000	0.401180	0.295813	-1.060312	0.000000	0.000000	4.000000	12.000000	0.000000
21941.803794	0.014339	0.577599	0.149773	85.565926	-162.730026	-131.259766	3.974273	0.000000	-3.034000	0.000000	0.000000	0.000000	0.401180	0.295813	-1.060312	0.000000	0.000000	4.000000	12.000000	0.000000
21941.807128	0.015170	0.578529	0.146146	85.565926	-162.730026	-131.259766	3.974273	0.000000	-3.034000	0.000000	0.000000	0.000000	0.249407	0.279218	-1.088131	0.000000	0.000000	4.000000	12.000000	0.000000
21941.810461	0.015170	0.578529	0.146146	85.565926	-162.730026	-131.259766	3.974273	0.000000	-3.034000	0.000000	0.000000	0.000000	0.249407	0.279218	-1.088131	0.000000	0.000000	4.000000	12.000000	0.000000
21941.813794	0.015170	0.578529	0.146146	85.900261	-163.296021	-131.151825	3.927140	0.000000	-3.094764	0.000000	0.000000	0.000000	0.249407	0.279218	-1.088131	0.000000	0.000000	4.000000	12.000000	0.000000
21941.817128	0.015504	0.579444	0.142457	85.900261	-163.296021	-131.151825	3.927140	0.000000	-3.094764	0.000000	0.000000	0.000000	0.100352	0.274457	-1.106688	0.000000	0.000000	4.000000	12.000000	0.000000
21941.820461	0.015504	0.579444	0.142457	85.900261	-163.296021	-131.151825	3.927140	0.000000	-3.094764	0.000000	0.000000	0.000000	0.100352	0.274457	-1.106688	0.000000	0.000000	4.000000	12.000000	0.000000
21941.823794	0.015504	0.579444	0.142457	86.218040	-165.987717	-133.305908	3.883800	0.000000	-3.148984	0.000000	0.000000	0.000000	0.100352	0.274457	-1.106688	0.000000	0.000000	4.000000	12.000000	0.000000
21941.827128	0.015409	0.580325	0.138785	86.218040	-165.987717	-133.305908	3.883800	0.000000	-3.148984	0.000000	0.000000	0.000000	-0.028485	0.264162	-1.101686	0.000000	0.000000	4.000000	12.000000	0.000000
21941.830461	0.015409	0.580325	0.138785	86.218040	-165.987717	-133.305908	3.883800	0.000000	-3.148984	0.000000	0.000000	0.000000	-0.028485	0.264162	-1.101686	0.000000	0.000000	4.000000	12.000000	0.000000
21941.833794	0.015409	0.580325	0.138785	86.540108	-170.936310	-137.966400	3.844439	0.000000	-3.196919	0.000000	0.000000	0.000000	-0.028485	0.264162	-1.101686	0.000000	0.000000	4.000000	12.000000	0.000000
21941.837128	0.014952	0.581090	0.135222	86.540108	-170.936310	-137.966400	3.844439	0.000000	-3.196919	0.000000	0.000000	0.000000	-0.137386	0.229468	-1.068960	0.000000	0.000000	4.000000	12.000000	0.000000
21941.840461	0.014952	0.581090	0.135222	86.540108	-170.936310	-137.966400	3.844439	0.000000	-3.196919	0.000000	0.000000	0.000000	-0.137386	0.229468	-1.068960	0.000000	0.000000	4.000000	12.000000	0.000000
21941.843794	0.014952	0.581090	0.135222	86.944244	-178.240463	-144.865005	3.809517	0.000000	-3.238453	0.000000	0.000000	0.000000	-0.137386	0.229468	-1.068960	0.000000	0.000000	4.000000	12.000000	0.000000
21941.847128	0.014083	0.581809	0.131852	86.944244	-178.240463	-144.865005	3.809517	0.000000	-3.238453	0.000000	0.000000	0.000000	-0.260540	0.215914	-1.011069	0.000000	0.000000	4.000000	12.000000	0.000000
21941.850461	0.014083	0.581809	0.131852	86.944244	-178.240463	-144.865005	3.809517	0.000000	-3.238453	0.000000	0.000000	0.000000	-0.260540	0.215914	-1.011069	0.000000	0.000000	4.000000	12.000000	0.000000
21941.853794	0.014083	0.581809	0.131852	87.452019	171.102463	-155.080551	3.781118	0.000000	-3.271567	0.000000	0.000000	0.000000	-0.260540	0.215914	-1.011069	0.000000	0.000000	4.000000	12.000000	0.000000
21941.857128	0.012840	0.582407	0.128769	87.452019	171.102463	-155.080551	3.781118	0.000000	-3.271567	0.000000	0.000000	0.000000	-0.372773	0.179147	-0.924917	0.000000	0.000000	4.000000	12.000000	0.000000
21941.860461	0.012840	0.582407	0.128769	87.452019	171.102463	-155.080551	3.781118	0.000000	-3.271567	0.000000	0.000000	0.000000	-0.372773	0.179147	-0.924917	0.000000	0.000000	4.000000	12.000000	0.000000
21941.863794	0.012840	0.582407	0.128769	87.958382	155.097900	-170.601166	3.760451	0.000000	-3.295300	0.000000	0.000000	0.000000	-0.372773	0.179147	-0.924917	0.000000	0.000000	4.000000	12.000000	0.000000
21941.867128	0.011144	0.582858	0.125923	87.958382	155.097900	-170.601166	3.760451	0.000000	-3.295300	0.000000	0.000000	0.000000	-0.508859	0.135381	-0.853693	0.000000	0.000000	4.000000	12.000000	0.000000
21941.870461	0.011144	0.582858	0.125923	87.958382	155.097900	-170.601166	3.760451	0.000000	-3.295300	0.000000	0.000000	0.000000	-0.508859	0.135381	-0.853693	0.000000	0.000000	4.000000	12.000000	0.000000
21941.873794	0.011144	0.582858	0.125923	88.289474	130.892258	165.724182	3.748660	0.000000	-3.308707	0.000000	0.000000	0.000000	-0.508859	0.135381	-0.853693	0.000000	0.000000	4.000000	12.000000	0.000000
21941.877128	0.008944	0.583179	0.123292	88.289474	130.892258	165.724182	3.748660	0.000000	-3.308707	0.000000	0.000000	0.000000	-0.660080	0.096443	-0.789310	0.000000	0.000000	4.000000	12.000000	0.000000
21941.880461	0.008944	0.583179	0.123292	88.289474	130.892258	165.724182	3.748660	0.000000	-3.308707	0.000000	0.000000	0.000000	-0.660080	0.096443	-0.789310	0.000000	0.000000	4.000000	12.000000	0.000000
21941.883794	0.008944	0.583179	0.123292	88.226349	103.184944	138.614868	3.746821	0.000000	-3.310790	0.000000	0.000000	0.000000	-0.660080	0.096443	-0.789310	0.000000	0.000000	4.000000	12.000000	0.000000
21941.887128	0.006245	0.583343	0.120878	88.226349	103.184944	138.614868	3.746821	0.000000	-3.310790	0.000000	0.000000	0.000000	-0.809829	0.048989	-0.724038	0.000000	0.000000	4.000000	12.000000	0.000000
21941.890461	0.006245	0.583343	0.120878	88.226349	103.184944	138.614868	3.746821	0.000000	-3.310790	0.000000	0.000000	0.000000	-0.809829	0.048989	-0.724038	0.000000	0.000000	4.000000	12.000000	0.000000
21941.893794	0.006245	0.583343	0.120878	87.720924	83.110031	119.272812	3.755546	0.000000	-3.300890	0.000000	0.000000	0.000000	-0.809829	0.048989	-0.724038	0.000000	0.000000	4.000000	12.000000	0.000000
21941.897128	0.003187	0.583379	0.118729	87.720924	83.110031	119.272812	3.755546	0.000000	-3.300890	0.000000	0.000000	0.000000	-0.917419	0.010962	-0.644868	0.000000	0.000000	4.000000	12.000000	0.000000
21941.900461	0.003187	0.583379	0.118729	87.720924	83.110031	119.272812	3.755546	0.000000	-3.300890	0.000000	0.000000	0.000000	-0.917419	0.010962	-0.644868	0.000000	0.000000	4.000000	12.000000	0.000000
21941.903794	0.003187	0.583379	0.118729	86.901428	72.468353	109.546402	3.773909	0.000000	-3.279880	0.000000	0.000000	0.000000	-0.917419	0.010962	-0.644868	0.000000	0.000000	4.000000	12.000000	0.000000
21941.907128	-0.000203	0.583351	0.116885	86.901428	72.468353	109.546402	3.773909	0.000000	-3.279880	0.000000	0.000000	0.000000	-1.016826	-0.008367	-0.553201	0.000000	0.000000	4.000000	12.000000	0.000000
21941.910461	-0.000203	0.583351	0.116885	86.901428	72.468353	109.546402	3.773909	0.000000	-3.279880	0.000000	0.000000	0.000000	-1.016826	-0.008367	-0.553201	0.000000	0.000000	4.000000	12.000000	0.000000
21941.913794	-0.000203	0.583351	0.116885	85.910744	67.387062	105.511971	3.802545	0.000000	-3.246638	0.000000	0.000000	0.000000	-1.016826	-0.008367	-0.553201	0.000000	0.000000	4.000000	12.000000	0.000000
21941.917128	-0.003845	0.583215	0.115431	85.910744	67.387062	105.511971	3.802545	0.000000	-3.246638	0.000000	0.000000	0.000000	-1.092600	-0.040850	-0.436047	0.000000	0.000000	4.000000	12.000000	0.000000
21941.920461	-0.003845	0.583215	0.115431	85.910744	67.387062	105.511971	3.802545	0.000000	-3.246638	0.000000	0.000000	0.000000	-1.092600	-0.040850	-0.436047	0.000000	0.000000	4.000000	12.000000	0.000000
21941.923794	-0.003845	0.583215	0.115431	84.887993	64.583397	102.942543	3.841724	0.000000	-3.200181	0.000000	0.000000	0.000000	-1.092600	-0.040850	-0.436047	0.000000	0.000000	4.000000	12.000000	0.000000
21941.927128	-0.007745	0.582965	0.114328	84.887993	64.583397	102.942543	3.841724	0.000000	-3.200181	0.000000	0.000000	0.000000	-1.169922	-0.075173	-0.331135	0.000000	0.000000	4.000000	12.000000	0.000000
21941.930461	-0.007745	0.582965	0.114328	84.887993	64.583397	102.942543	3.841724	0.000000	-3.200181	0.000000	0.000000	0.000000	-1.169922	-0.075173	-0.331135	0.000000	0.000000	4.000000	12.000000	0.000000
21941.933794	-0.007745	0.582965	0.114328	83.911789	62.879364	100.405052	3.891140	0.000000	-3.139910	0.000000	0.000000	0.000000	-1.169922	-0.075173	-0.331135	0.000000	0.000000	4.000000	12.000000	0.000000
21941.937128	-0.011801	0.582609	0.113609	83.911789	62.879364	100.405052	3.891140	0.000000	-3.139910	0.000000	0.000000	0.000000	-1.216760	-0.106622	-0.215612	0.000000	0.000000	4.000000	12.000000	0.000000
21941.940461	-0.011801	0.582609	0.113609	83.911789	62.879364	100.405052	3.891140	0.000000	-3.139910	0.000000	0.000000	0.000000	-1.216760	-0.106622	-0.215612	0.000000	0.000000	4.000000	12.000000	0.000000
21941.943794	-0.011801	0.582609	0.113609	83.069099	62.684628	99.880493	3.949506	0.000000	-3.066171	0.000000	0.000000	0.000000	-1.216760	-0.106622	-0.215612	0.000000	0.000000	4.000000	12.000000	0.000000
21941.947128	-0.016100	0.582051	0.113193	83.069099	62.684628	99.880493	3.949506	0.000000	-3.066171	0.000000	0.000000	0.000000	-1.289739	-0.167464	-0.124659	0.000000	0.000000	4.000000	12.000000	0.000000
21941.950461	-0.016100	0.582051	0.113193	83.069099	62.684628	99.880493	3.949506	0.000000	-3.066171	0.000000	0.000000	0.000000	-1.289739	-0.167464	-0.124659	0.000000	0.000000	4.000000	12.000000	0.000000
21941.953794	-0.016100	0.582051	0.113193	82.435944	64.726456	102.223244	4.016880	0.000000	-2.977361	0.000000	0.000000	0.000000	-1.289739	-0.167464	-0.124659	0.000000	0.000000	4.000000	12.000000	0.000000
21941.957128	-0.020624	0.581400	0.113131	82.435944	64.726456	102.223244	4.016880	0.000000	-2.977361	0.000000	0.000000	0.000000	-1.357256	-0.195415	-0.018742	0.000000	0.000000	4.000000	12.000000	0.000000
21941.960461	-0.020624	0.581400	0.113131	82.435944	64.726456	102.223244	4.016880	0.000000	-2.977361	0.000000	0.000000	0.000000	-1.357256	-0.195415	-0.018742	0.000000	0.000000	4.000000	12.000000	0.000000
21941.963794	-0.020624	0.581400	0.113131	81.861969	67.279572	104.715660	4.093020	0.000000	-2.871790	0.000000	0.000000	0.000000	-1.357256	-0.195415	-0.018742	0.000000	0.000000	4.000000	12.000000	0.000000
21941.967128	-0.025162	0.580606	0.113357	81.861969	67.279572	104.715660	4.093020	0.000000	-2.871790	0.000000	0.000000	0.000000	-1.361556	-0.237989	0.067848	0.000000	0.000000	4.000000	12.000000	0.000000
21941.970461	-0.025162	0.580606	0.113357	81.861969	67.279572	104.715660	4.093020	0.000000	-2.871790	0.000000	0.000000	0.000000	-1.361556	-0.237989	0.067848	0.000000	0.000000	4.000000	12.000000	0.000000
21941.973794	-0.025162	0.580606	0.113357	81.268059	69.694138	106.199524	4.172675	0.000000	-2.754775	0.000000	0.000000	0.000000	-1.361556	-0.237989	0.067848	0.000000	0.000000	4.000000	12.000000	0.000000
21941.977128	-0.029619	0.579787	0.113969	81.268059	69.694138	106.199524	4.172675	0.000000	-2.754775	0.000000	0.000000	0.000000	-1.336980	-0.245696	0.183505	0.000000	0.000000	4.000000	12.000000	0.000000
21941.980461	-0.029619	0.579787	0.113969	81.268059	69.694138	106.199524	4.172675	0.000000	-2.754775	0.000000	0.000000	0.000000	-1.336980	-0.245696	0.183505	0.000000	0.000000	4.000000	12.000000	0.000000
21941.983794	-0.029619	0.579787	0.113969	80.642998	72.049896	108.009140	4.254180	0.000000	-2.627156	0.000000	0.000000	0.000000	-1.336980	-0.245696	0.183505	0.000000	0.000000	4.000000	12.000000	0.000000
21941.987128	-0.033978	0.578917	0.115013	80.642998	72.049896	108.009140	4.254180	0.000000	-2.627156	0.000000	0.000000	0.000000	-1.307737	-0.261206	0.313169	0.000000	0.000000	4.000000	12.000000	0.000000
21941.990461	-0.033978	0.578917	0.115013	80.642998	72.049896	108.009140	4.254180	0.000000	-2.627156	0.000000	0.000000	0.000000	-1.307737	-0.261206	0.313169	0.000000	0.000000	4.000000	12.000000	0.000000
21941.993794	-0.033978	0.578917	0.115013	80.006760	74.240883	110.015045	4.336328	0.000000	-2.489228	0.000000	0.000000	0.000000	-1.307737	-0.261206	0.313169	0.000000	0.000000	4.000000	12.000000	0.000000
21941.997128	-0.038194	0.578053	0.116480	80.006760	74.240883	110.015045	4.336328	0.000000	-2.489228	0.000000	0.000000	0.000000	-1.264655	-0.258979	0.440139	0.000000	0.000000	4.000000	12.000000	0.000000
21942.000461	-0.038194	0.578053	0.116480	80.006760	74.240883	110.015045	4.336328	0.000000	-2.489228	0.000000	0.000000	0.000000	-1.264655	-0.258979	0.440139	0.000000	0.000000	4.000000	12.000000	0.000000
21942.003794	-0.038194	0.578053	0.116480	79.465500	76.376747	111.621437	4.416732	0.000000	-2.343603	0.000000	0.000000	0.000000	-1.264655	-0.258979	0.440139	0.000000	0.000000	4.000000	12.000000	0.000000
21942.007128	-0.042192	0.577213	0.118393	79.465500	76.376747	111.621437	4.416732	0.000000	-2.343603	0.000000	0.000000	0.000000	-1.199631	-0.252029	0.573882	0.000000	0.000000	4.000000	12.000000	0.000000
21942.010461	-0.042192	0.577213	0.118393	79.465500	76.376747	111.621437	4.416732	0.000000	-2.343603	0.000000	0.000000	0.000000	-1.199631	-0.252029	0.573882	0.000000	0.000000	4.000000	12.000000	0.000000
21942.013794	-0.042192	0.577213	0.118393	79.112946	78.707840	113.140022	4.493018	0.000000	-2.193807	0.000000	0.000000	0.000000	-1.199631	-0.252029	0.573882	0.000000	0.000000	4.000000	12.000000	0.000000
21942.017128	-0.045926	0.576360	0.120764	79.112946	78.707840	113.140022	4.493018	0.000000	-2.193807	0.000000	0.000000	0.000000	-1.120109	-0.255880	0.711445	0.000000	0.000000	4.000000	12.000000	0.000000
21942.020461	-0.045926	0.576360	0.120764	79.112946	78.707840	113.140022	4.493018	0.000000	-2.193807	0.000000	0.000000	0.000000	-1.120109	-0.255880	0.711445	0.000000	0.000000	4.000000	12.000000	0.000000
21942.023794	-0.045926	0.576360	0.120764	78.941574	81.707840	115.499535	4.563417	0.000000	-2.043337	0.000000	0.000000	0.000000	-1.120109	-0.255880	0.711445	0.000000	0.000000	4.000000	12.000000	0.000000
21942.027128	-0.049369	0.575534	0.123570	78.941574	81.707840	115.499535	4.563417	0.000000	-2.043337	0.000000	0.000000	0.000000	-1.032773	-0.248051	0.841757	0.000000	0.000000	4.000000	12.000000	0.000000
21942.030461	-0.049369	0.575534	0.123570	78.941574	81.707840	115.499535	4.563417	0.000000	-2.043337	0.000000	0.000000	0.000000	-1.032773	-0.248051	0.841757	0.000000	0.000000	4.000000	12.000000	0.000000
21942.033794	-0.049369	0.575534	0.123570	78.824020	85.398636	118.680603	4.626685	0.000000	-1.895729	0.000000	0.000000	0.000000	-1.032773	-0.248051	0.841757	0.000000	0.000000	4.000000	12.000000	0.000000
21942.037128	-0.052353	0.574772	0.126799	78.824020	85.398636	118.680603	4.626685	0.000000	-1.895729	0.000000	0.000000	0.000000	-0.895197	-0.228332	0.968540	0.000000	0.000000	4.000000	12.000000	0.000000
21942.040461	-0.052353	0.574772	0.126799	78.824020	85.398636	118.680603	4.626685	0.000000	-1.895729	0.000000	0.000000	0.000000	-0.895197	-0.228332	0.968540	0.000000	0.000000	4.000000	12.000000	0.000000
21942.043794	-0.052353	0.574772	0.126799	78.634102	89.494003	121.969231	4.680457	0.000000	-1.758786	0.000000	0.000000	0.000000	-0.895197	-0.228332	0.968540	0.000000	0.000000	4.000000	12.000000	0.000000
21942.047128	-0.054927	0.574066	0.130411	78.634102	89.494003	121.969231	4.680457	0.000000	-1.758786	0.000000	0.000000	0.000000	-0.772200	-0.212004	1.083608	0.000000	0.000000	4.000000	12.000000	0.000000
21942.050461	-0.054927	0.574066	0.130411	78.634102	89.494003	121.969231	4.680457	0.000000	-1.758786	0.000000	0.000000	0.000000	-0.772200	-0.212004	1.083608	0.000000	0.000000	4.000000	12.000000	0.000000
21942.053794	-0.054927	0.574066	0.130411	78.360786	93.844894	125.232803	4.725699	0.000000	-1.633328	0.000000	0.000000	0.000000	-0.772200	-0.212004	1.083608	0.000000	0.000000	4.000000	12.000000	0.000000
21942.057128	-0.057083	0.573423	0.134386	78.360786	93.844894	125.232803	4.725699	0.000000	-1.633328	0.000000	0.000000	0.000000	-0.647016	-0.192941	1.192548	0.000000	0.000000	4.000000	12.000000	0.000000
21942.060461	-0.057083	0.573423	0.134386	78.360786	93.844894	125.232803	4.725699	0.000000	-1.633328	0.000000	0.000000	0.000000	-0.647016	-0.192941	1.192548	0.000000	0.000000	4.000000	12.000000	0.000000
21942.063794	-0.057083	0.573423	0.134386	78.012726	98.332855	128.642303	4.763012	0.000000	-1.521089	0.000000	0.000000	0.000000	-0.647016	-0.192941	1.192548	0.000000	0.000000	4.000000	12.000000	0.000000
21942.067128	-0.058803	0.572832	0.138593	78.012726	98.332855	128.642303	4.763012	0.000000	-1.521089	0.000000	0.000000	0.000000	-0.515813	-0.177283	1.262313	0.000000	0.000000	4.000000	12.000000	0.000000
21942.070461	-0.058803	0.572832	0.138593	78.012726	98.332855	128.642303	4.763012	0.000000	-1.521089	0.000000	0.000000	0.000000	-0.515813	-0.177283	1.262313	0.000000	0.000000	4.000000	12.000000	0.000000
21942.073794	-0.058803	0.572832	0.138593	77.627037	102.903488	132.283844	4.792740	0.000000	-1.424655	0.000000	0.000000	0.000000	-0.515813	-0.177283	1.262313	0.000000	0.000000	4.000000	12.000000	0.000000
21942.077128	-0.060154	0.572245	0.142960	77.627037	102.903488	132.283844	4.792740	0.000000	-1.424655	0.000000	0.000000	0.000000	-0.405479	-0.176136	1.309843	0.000000	0.000000	4.000000	12.000000	0.000000
21942.080461	-0.060154	0.572245	0.142960	77.627037	102.903488	132.283844	4.792740	0.000000	-1.424655	0.000000	0.000000	0.000000	-0.405479	-0.176136	1.309843	0.000000	0.000000	4.000000	12.000000	0.000000
21942.083794	-0.060154	0.572245	0.142960	77.264557	107.617729	136.180145	4.816418	0.000000	-1.342432	0.000000	0.000000	0.000000	-0.405479	-0.176136	1.309843	0.000000	0.000000	4.000000	12.000000	0.000000
21942.087128	-0.061065	0.571733	0.147420	77.264557	107.617729	136.180145	4.816418	0.000000	-1.342432	0.000000	0.000000	0.000000	-0.273297	-0.153520	1.338281	0.000000	0.000000	4.000000	12.000000	0.000000
21942.090461	-0.061065	0.571733	0.147420	77.264557	107.617729	136.180145	4.816418	0.000000	-1.342432	0.000000	0.000000	0.000000	-0.273297	-0.153520	1.338281	0.000000	0.000000	4.000000	12.000000	0.000000
21942.093794	-0.061065	0.571733	0.147420	76.951118	112.508583	140.320190	4.834242	0.000000	-1.276754	0.000000	0.000000	0.000000	-0.273297	-0.153520	1.338281	0.000000	0.000000	4.000000	12.000000	0.000000
21942.097128	-0.061488	0.571231	0.151899	76.951118	112.508583	140.320190	4.834242	0.000000	-1.276754	0.000000	0.000000	0.000000	-0.126948	-0.150686	1.343698	0.000000	0.000000	4.000000	12.000000	0.000000
21942.100461	-0.061488	0.571231	0.151899	76.951118	112.508583	140.320190	4.834242	0.000000	-1.276754	0.000000	0.000000	0.000000	-0.126948	-0.150686	1.343698	0.000000	0.000000	4.000000	12.000000	0.000000
21942.103794	-0.061488	0.571231	0.151899	76.710724	117.497849	144.676208	4.846657	0.000000	-1.228787	0.000000	0.000000	0.000000	-0.126948	-0.150686	1.343698	0.000000	0.000000	4.000000	12.000000	0.000000
21942.107128	-0.061434	0.570759	0.156317	76.710724	117.497849	144.676208	4.846657	0.000000	-1.228787	0.000000	0.000000	0.000000	0.016243	-0.141430	1.325291	0.000000	0.000000	4.000000	12.000000	0.000000
21942.110461	-0.061434	0.570759	0.156317	76.710724	117.497849	144.676208	4.846657	0.000000	-1.228787	0.000000	0.000000	0.000000	0.016243	-0.141430	1.325291	0.000000	0.000000	4.000000	12.000000	0.000000
21942.113794	-0.061434	0.570759	0.156317	76.519920	122.560318	149.092880	4.854443	0.000000	-1.197660	0.000000	0.000000	0.000000	0.016243	-0.141430	1.325291	0.000000	0.000000	4.000000	12.000000	0.000000
21942.117128	-0.060976	0.570328	0.160609	76.519920	122.560318	149.092880	4.854443	0.000000	-1.197660	0.000000	0.000000	0.000000	0.137608	-0.129315	1.287715	0.000000	0.000000	4.000000	12.000000	0.000000
21942.120461	-0.060976	0.570328	0.160609	76.519920	122.560318	149.092880	4.854443	0.000000	-1.197660	0.000000	0.000000	0.000000	0.137608	-0.129315	1.287715	0.000000	0.000000	4.000000	12.000000	0.000000
21942.123794	-0.060976	0.570328	0.160609	76.319298	127.577202	153.428513	4.858635	0.000000	-1.180535	0.000000	0.000000	0.000000	0.137608	-0.129315	1.287715	0.000000	0.000000	4.000000	12.000000	0.000000
21942.127128	-0.060007	0.569921	0.164681	76.319298	127.577202	153.428513	4.858635	0.000000	-1.180535	0.000000	0.000000	0.000000	0.290721	-0.122073	1.221327	0.000000	0.000000	4.000000	12.000000	0.000000
21942.130461	-0.060007	0.569921	0.164681	76.319298	127.577202	153.428513	4.858635	0.000000	-1.180535	0.000000	0.000000	0.000000	0.290721	-0.122073	1.221327	0.000000	0.000000	4.000000	12.000000	0.000000
21942.133794	-0.060007	0.569921	0.164681	76.074821	132.413727	157.577148	4.858771	0.000000	-1.179975	0.000000	0.000000	0.000000	0.290721	-0.122073	1.221327	0.000000	0.000000	4.000000	12.000000	0.000000
21942.137128	-0.058511	0.569543	0.168441	76.074821	132.413727	157.577148	4.858771	0.000000	-1.179975	0.000000	0.000000	0.000000	0.448536	-0.113339	1.128072	0.000000	0.000000	4.000000	12.000000	0.000000
21942.140461	-0.058511	0.569543	0.168441	76.074821	132.413727	157.577148	4.858771	0.000000	-1.179975	0.000000	0.000000	0.000000	0.448536	-0.113339	1.128072	0.000000	0.000000	4.000000	12.000000	0.000000
21942.143794	-0.058511	0.569543	0.168441	75.759972	136.913834	161.405975	4.854899	0.000000	-1.195807	0.000000	0.000000	0.000000	0.448536	-0.113339	1.128072	0.000000	0.000000	4.000000	12.000000	0.000000
21942.147128	-0.056566	0.569235	0.171787	75.759972	136.913834	161.405975	4.854899	0.000000	-1.195807	0.000000	0.000000	0.000000	0.583577	-0.092457	1.003736	0.000000	0.000000	4.000000	12.000000	0.000000
21942.150461	-0.056566	0.569235	0.171787	75.759972	136.913834	161.405975	4.854899	0.000000	-1.195807	0.000000	0.000000	0.000000	0.583577	-0.092457	1.003736	0.000000	0.000000	4.000000	12.000000	0.000000
21942.153794	-0.056566	0.569235	0.171787	75.375664	141.080002	164.914124	4.847460	0.000000	-1.225611	0.000000	0.000000	0.000000	0.583577	-0.092457	1.003736	0.000000	0.000000	4.000000	12.000000	0.000000
21942.157128	-0.054224	0.568989	0.174644	75.375664	141.080002	164.914124	4.847460	0.000000	-1.225611	0.000000	0.000000	0.000000	0.702703	-0.073766	0.857336	0.000000	0.000000	4.000000	12.000000	0.000000
21942.160461	-0.054224	0.568989	0.174644	75.375664	141.080002	164.914124	4.847460	0.000000	-1.225611	0.000000	0.000000	0.000000	0.702703	-0.073766	0.857336	0.000000	0.000000	4.000000	12.000000	0.000000
21942.163794	-0.054224	0.568989	0.174644	74.944511	144.952042	168.133408	4.836617	0.000000	-1.267729	0.000000	0.000000	0.000000	0.702703	-0.073766	0.857336	0.000000	0.000000	4.000000	12.000000	0.000000
21942.167128	-0.051513	0.568839	0.176972	74.944511	144.952042	168.133408	4.836617	0.000000	-1.267729	0.000000	0.000000	0.000000	0.813115	-0.045159	0.698263	0.000000	0.000000	4.000000	12.000000	0.000000
21942.170461	-0.051513	0.568839	0.176972	74.944511	144.952042	168.133408	4.836617	0.000000	-1.267729	0.000000	0.000000	0.000000	0.813115	-0.045159	0.698263	0.000000	0.000000	4.000000	12.000000	0.000000
21942.173794	-0.051513	0.568839	0.176972	74.618591	148.423447	170.958298	4.822284	0.000000	-1.321203	0.000000	0.000000	0.000000	0.813115	-0.045159	0.698263	0.000000	0.000000	4.000000	12.000000	0.000000
21942.177128	-0.048584	0.568755	0.178674	74.618591	148.423447	170.958298	4.822284	0.000000	-1.321203	0.000000	0.000000	0.000000	0.878796	-0.025149	0.510671	0.000000	0.000000	4.000000	12.000000	0.000000
21942.180461	-0.048584	0.568755	0.178674	74.618591	148.423447	170.958298	4.822284	0.000000	-1.321203	0.000000	0.000000	0.000000	0.878796	-0.025149	0.510671	0.000000	0.000000	4.000000	12.000000	0.000000
21942.183794	-0.048584	0.568755	0.178674	74.816154	150.975571	172.889542	4.805011	0.000000	-1.382705	0.000000	0.000000	0.000000	0.878796	-0.025149	0.510671	0.000000	0.000000	4.000000	12.000000	0.000000
21942.187128	-0.045391	0.568759	0.179860	74.816154	150.975571	172.889542	4.805011	0.000000	-1.382705	0.000000	0.000000	0.000000	0.957963	0.001183	0.355798	0.000000	0.000000	4.000000	12.000000	0.000000
21942.190461	-0.045391	0.568759	0.179860	74.816154	150.975571	172.889542	4.805011	0.000000	-1.382705	0.000000	0.000000	0.000000	0.957963	0.001183	0.355798	0.000000	0.000000	4.000000	12.000000	0.000000
21942.193794	-0.045391	0.568759	0.179860	75.425545	152.791183	174.112671	4.784339	0.000000	-1.452619	0.000000	0.000000	0.000000	0.957963	0.001183	0.355798	0.000000	0.000000	4.000000	12.000000	0.000000
21942.197128	-0.041911	0.568782	0.180542	75.425545	152.791183	174.112671	4.784339	0.000000	-1.452619	0.000000	0.000000	0.000000	1.043874	0.007016	0.204628	0.000000	0.000000	4.000000	12.000000	0.000000
21942.200461	-0.041911	0.568782	0.180542	75.425545	152.791183	174.112671	4.784339	0.000000	-1.452619	0.000000	0.000000	0.000000	1.043874	0.007016	0.204628	0.000000	0.000000	4.000000	12.000000	0.000000
21942.203794	-0.041911	0.568782	0.180542	76.147919	154.353912	175.208847	4.759703	0.000000	-1.531412	0.000000	0.000000	0.000000	1.043874	0.007016	0.204628	0.000000	0.000000	4.000000	12.000000	0.000000
21942.207128	-0.038242	0.568875	0.180685	76.147919	154.353912	175.208847	4.759703	0.000000	-1.531412	0.000000	0.000000	0.000000	1.100695	0.027802	0.042812	0.000000	0.000000	4.000000	12.000000	0.000000
21942.210461	-0.038242	0.568875	0.180685	76.147919	154.353912	175.208847	4.759703	0.000000	-1.531412	0.000000	0.000000	0.000000	1.100695	0.027802	0.042812	0.000000	0.000000	4.000000	12.000000	0.000000
21942.213794	-0.038242	0.568875	0.180685	76.944130	155.720856	177.100906	4.731266	0.000000	-1.617134	0.000000	0.000000	0.000000	1.100695	0.027802	0.042812	0.000000	0.000000	4.000000	12.000000	0.000000
21942.217128	-0.034483	0.569016	0.180266	76.944130	155.720856	177.100906	4.731266	0.000000	-1.617134	0.000000	0.000000	0.000000	1.127774	0.042312	-0.125766	0.000000	0.000000	4.000000	12.000000	0.000000
21942.220461	-0.034483	0.569016	0.180266	76.944130	155.720856	177.100906	4.731266	0.000000	-1.617134	0.000000	0.000000	0.000000	1.127774	0.042312	-0.125766	0.000000	0.000000	4.000000	12.000000	0.000000
21942.223794	-0.034483	0.569016	0.180266	77.813515	157.114960	179.611115	4.699255	0.000000	-1.707925	0.000000	0.000000	0.000000	1.127774	0.042312	-0.125766	0.000000	0.000000	4.000000	12.000000	0.000000
21942.227128	-0.030676	0.569231	0.179329	77.813515	157.114960	179.611115	4.699255	0.000000	-1.707925	0.000000	0.000000	0.000000	1.142167	0.064439	-0.280982	0.000000	0.000000	4.000000	12.000000	0.000000
21942.230461	-0.030676	0.569231	0.179329	77.813515	157.114960	179.611115	4.699255	0.000000	-1.707925	0.000000	0.000000	0.000000	1.142167	0.064439	-0.280982	0.000000	0.000000	4.000000	12.000000	0.000000
21942.233794	-0.030676	0.569231	0.179329	78.733353	158.645096	-178.409866	4.663660	0.000000	-1.802852	0.000000	0.000000	0.000000	1.142167	0.064439	-0.280982	0.000000	0.000000	4.000000	12.000000	0.000000
21942.237128	-0.026865	0.569556	0.177989	78.733353	158.645096	-178.409866	4.663660	0.000000	-1.802852	0.000000	0.000000	0.000000	1.143326	0.097608	-0.401901	0.000000	0.000000	4.000000	12.000000	0.000000
21942.240461	-0.026865	0.569556	0.177989	78.733353	158.645096	-178.409866	4.663660	0.000000	-1.802852	0.000000	0.000000	0.000000	1.143326	0.097608	-0.401901	0.000000	0.000000	4.000000	12.000000	0.000000
21942.243794	-0.026865	0.569556	0.177989	79.704628	160.317078	-176.515732	4.624804	0.000000	-1.900314	0.000000	0.000000	0.000000	1.143326	0.097608	-0.401901	0.000000	0.000000	4.000000	12.000000	0.000000
21942.247128	-0.023028	0.569941	0.176272	79.704628	160.317078	-176.515732	4.624804	0.000000	-1.900314	0.000000	0.000000	0.000000	1.151187	0.115313	-0.515267	0.000000	0.000000	4.000000	12.000000	0.000000
21942.250461	-0.023028	0.569941	0.176272	79.704628	160.317078	-176.515732	4.624804	0.000000	-1.900314	0.000000	0.000000	0.000000	1.151187	0.115313	-0.515267	0.000000	0.000000	4.000000	12.000000	0.000000
21942.253794	-0.023028	0.569941	0.176272	80.699570	161.906403	-174.129898	4.582184	0.000000	-2.000897	0.000000	0.000000	0.000000	1.151187	0.115313	-0.515267	0.000000	0.000000	4.000000	12.000000	0.000000
21942.257128	-0.019383	0.570380	0.174257	80.699570	161.906403	-174.129898	4.582184	0.000000	-2.000897	0.000000	0.000000	0.000000	1.093280	0.131796	-0.604354	0.000000	0.000000	4.000000	12.000000	0.000000
21942.260461	-0.019383	0.570380	0.174257	80.699570	161.906403	-174.129898	4.582184	0.000000	-2.000897	0.000000	0.000000	0.000000	1.093280	0.131796	-0.604354	0.000000	0.000000	4.000000	12.000000	0.000000
21942.263794	-0.019383	0.570380	0.174257	81.694687	163.205856	-171.888351	4.537910	0.000000	-2.099374	0.000000	0.000000	0.000000	1.093280	0.131796	-0.604354	0.000000	0.000000	4.000000	12.000000	0.000000
21942.267128	-0.015995	0.570823	0.171972	81.694687	163.205856	-171.888351	4.537910	0.000000	-2.099374	0.000000	0.000000	0.000000	1.016383	0.133000	-0.685569	0.000000	0.000000	4.000000	12.000000	0.000000
21942.270461	-0.015995	0.570823	0.171972	81.694687	163.205856	-171.888351	4.537910	0.000000	-2.099374	0.000000	0.000000	0.000000	1.016383	0.133000	-0.685569	0.000000	0.000000	4.000000	12.000000	0.000000
21942.273794	-0.015995	0.570823	0.171972	82.649506	163.872513	-170.472626	4.492650	0.000000	-2.194562	0.000000	0.000000	0.000000	1.016383	0.133000	-0.685569	0.000000	0.000000	4.000000	12.000000	0.000000
21942.277128	-0.012926	0.571316	0.169481	82.649506	163.872513	-170.472626	4.492650	0.000000	-2.194562	0.000000	0.000000	0.000000	0.920850	0.147782	-0.747364	0.000000	0.000000	4.000000	12.000000	0.000000
21942.280461	-0.012926	0.571316	0.169481	82.649506	163.872513	-170.472626	4.492650	0.000000	-2.194562	0.000000	0.000000	0.000000	0.920850	0.147782	-0.747364	0.000000	0.000000	4.000000	12.000000	0.000000
21942.283794	-0.012926	0.571316	0.169481	83.544724	163.200623	-170.402939	4.447372	0.000000	-2.284925	0.000000	0.000000	0.000000	0.920850	0.147782	-0.747364	0.000000	0.000000	4.000000	12.000000	0.000000
21942.287128	-0.010234	0.571800	0.166869	83.544724	163.200623	-170.402939	4.447372	0.000000	-2.284925	0.000000	0.000000	0.000000	0.807402	0.145342	-0.783634	0.000000	0.000000	4.000000	12.000000	0.000000
21942.290461	-0.010234	0.571800	0.166869	83.544724	163.200623	-170.402939	4.447372	0.000000	-2.284925	0.000000	0.000000	0.000000	0.807402	0.145342	-0.783634	0.000000	0.000000	4.000000	12.000000	0.000000
21942.293794	-0.010234	0.571800	0.166869	84.366501	161.067398	-171.640823	4.403313	0.000000	-2.368721	0.000000	0.000000	0.000000	0.807402	0.145342	-0.783634	0.000000	0.000000	4.000000	12.000000	0.000000
21942.297128	-0.007978	0.572323	0.164204	84.366501	161.067398	-171.640823	4.403313	0.000000	-2.368721	0.000000	0.000000	0.000000	0.676953	0.156813	-0.799580	0.000000	0.000000	4.000000	12.000000	0.000000
21942.300461	-0.007978	0.572323	0.164204	84.366501	161.067398	-171.640823	4.403313	0.000000	-2.368721	0.000000	0.000000	0.000000	0.676953	0.156813	-0.799580	0.000000	0.000000	4.000000	12.000000	0.000000
21942.303794	-0.007978	0.572323	0.164204	85.150261	158.377274	-173.650345	4.361760	0.000000	-2.444392	0.000000	0.000000	0.000000	0.676953	0.156813	-0.799580	0.000000	0.000000	4.000000	12.000000	0.000000
21942.307128	-0.006123	0.572876	0.161546	85.150261	158.377274	-173.650345	4.361760	0.000000	-2.444392	0.000000	0.000000	0.000000	0.556616	0.165942	-0.797150	0.000000	0.000000	4.000000	12.000000	0.000000
21942.310461	-0.006123	0.572876	0.161546	85.150261	158.377274	-173.650345	4.361760	0.000000	-2.444392	0.000000	0.000000	0.000000	0.556616	0.165942	-0.797150	0.000000	0.000000	4.000000	12.000000	0.000000
21942.313794	-0.006123	0.572876	0.161546	85.878487	154.768585	-176.672791	4.323058	0.000000	-2.512203	0.000000	0.000000	0.000000	0.556616	0.165942	-0.797150	0.000000	0.000000	4.000000	12.000000	0.000000
21942.317128	-0.004693	0.573453	0.158958	85.878487	154.768585	-176.672791	4.323058	0.000000	-2.512203	0.000000	0.000000	0.000000	0.428898	0.173001	-0.776612	0.000000	0.000000	4.000000	12.000000	0.000000
21942.320461	-0.004693	0.573453	0.158958	85.878487	154.768585	-176.672791	4.323058	0.000000	-2.512203	0.000000	0.000000	0.000000	0.428898	0.173001	-0.776612	0.000000	0.000000	4.000000	12.000000	0.000000
21942.323794	-0.004693	0.573453	0.158958	86.531578	149.128510	178.185394	4.288269	0.000000	-2.571138	0.000000	0.000000	0.000000	0.428898	0.173001	-0.776612	0.000000	0.000000	4.000000	12.000000	0.000000
21942.327128	-0.003713	0.574027	0.156483	86.531578	149.128510	178.185394	4.288269	0.000000	-2.571138	0.000000	0.000000	0.000000	0.294066	0.172136	-0.742333	0.000000	0.000000	4.000000	12.000000	0.000000
21942.330461	-0.003713	0.574027	0.156483	86.531578	149.128510	178.185394	4.288269	0.000000	-2.571138	0.000000	0.000000	0.000000	0.294066	0.172136	-0.742333	0.000000	0.000000	4.000000	12.000000	0.000000
21942.333794	-0.003713	0.574027	0.156483	87.025269	139.600967	168.950684	4.258414	0.000000	-2.620287	0.000000	0.000000	0.000000	0.294066	0.172136	-0.742333	0.000000	0.000000	4.000000	12.000000	0.000000
21942.337128	-0.003263	0.574626	0.154177	87.025269	139.600967	168.950684	4.258414	0.000000	-2.620287	0.000000	0.000000	0.000000	0.134788	0.179728	-0.691974	0.000000	0.000000	4.000000	12.000000	0.000000
21942.340461	-0.003263	0.574626	0.154177	87.025269	139.600967	168.950684	4.258414	0.000000	-2.620287	0.000000	0.000000	0.000000	0.134788	0.179728	-0.691974	0.000000	0.000000	4.000000	12.000000	0.000000
21942.343794	-0.003263	0.574626	0.154177	87.254333	125.507118	155.327484	4.235341	0.000000	-2.657421	0.000000	0.000000	0.000000	0.134788	0.179728	-0.691974	0.000000	0.000000	4.000000	12.000000	0.000000
21942.347128	-0.003339	0.575251	0.152041	87.254333	125.507118	155.327484	4.235341	0.000000	-2.657421	0.000000	0.000000	0.000000	-0.022608	0.187648	-0.640828	0.000000	0.000000	4.000000	12.000000	0.000000
21942.350461	-0.003339	0.575251	0.152041	87.254333	125.507118	155.327484	4.235341	0.000000	-2.657421	0.000000	0.000000	0.000000	-0.022608	0.187648	-0.640828	0.000000	0.000000	4.000000	12.000000	0.000000
21942.353794	-0.003339	0.575251	0.152041	87.146385	110.014053	140.277176	4.219462	0.000000	-2.682562	0.000000	0.000000	0.000000	-0.022608	0.187648	-0.640828	0.000000	0.000000	4.000000	12.000000	0.000000
21942.357128	-0.003876	0.575919	0.150149	87.146385	110.014053	140.277176	4.219462	0.000000	-2.682562	0.000000	0.000000	0.000000	-0.161229	0.200154	-0.567562	0.000000	0.000000	4.000000	12.000000	0.000000
21942.360461	-0.003876	0.575919	0.150149	87.146385	110.014053	140.277176	4.219462	0.000000	-2.682562	0.000000	0.000000	0.000000	-0.161229	0.200154	-0.567562	0.000000	0.000000	4.000000	12.000000	0.000000
21942.363794	-0.003876	0.575919	0.150149	86.755447	98.558044	129.323425	4.210993	0.000000	-2.695837	0.000000	0.000000	0.000000	-0.161229	0.200154	-0.567562	0.000000	0.000000	4.000000	12.000000	0.000000
21942.367128	-0.004872	0.576635	0.148444	86.755447	98.558044	129.323425	4.210993	0.000000	-2.695837	0.000000	0.000000	0.000000	-0.298622	0.214900	-0.511448	0.000000	0.000000	4.000000	12.000000	0.000000
21942.370461	-0.004872	0.576635	0.148444	86.755447	98.558044	129.323425	4.210993	0.000000	-2.695837	0.000000	0.000000	0.000000	-0.298622	0.214900	-0.511448	0.000000	0.000000	4.000000	12.000000	0.000000
21942.373794	-0.004872	0.576635	0.148444	86.216690	93.786346	125.110542	4.209756	0.000000	-2.697768	0.000000	0.000000	0.000000	-0.298622	0.214900	-0.511448	0.000000	0.000000	4.000000	12.000000	0.000000
21942.377128	-0.006265	0.577322	0.146960	86.216690	93.786346	125.110542	4.209756	0.000000	-2.697768	0.000000	0.000000	0.000000	-0.418039	0.206251	-0.445161	0.000000	0.000000	4.000000	12.000000	0.000000
21942.380461	-0.006265	0.577322	0.146960	86.216690	93.786346	125.110542	4.209756	0.000000	-2.697768	0.000000	0.000000	0.000000	-0.418039	0.206251	-0.445161	0.000000	0.000000	4.000000	12.000000	0.000000
21942.383794	-0.006265	0.577322	0.146960	85.672020	93.540527	125.425156	4.215513	0.000000	-2.688764	0.000000	0.000000	0.000000	-0.418039	0.206251	-0.445161	0.000000	0.000000	4.000000	12.000000	0.000000
21942.387128	-0.008055	0.578009	0.145653	85.672020	93.540527	125.425156	4.215513	0.000000	-2.688764	0.000000	0.000000	0.000000	-0.536872	0.205873	-0.392207	0.000000	0.000000	4.000000	12.000000	0.000000
21942.390461	-0.008055	0.578009	0.145653	85.672020	93.540527	125.425156	4.215513	0.000000	-2.688764	0.000000	0.000000	0.000000	-0.536872	0.205873	-0.392207	0.000000	0.000000	4.000000	12.000000	0.000000
21942.393794	-0.008055	0.578009	0.145653	85.166168	93.870544	126.310715	4.228045	0.000000	-2.669014	0.000000	0.000000	0.000000	-0.536872	0.205873	-0.392207	0.000000	0.000000	4.000000	12.000000	0.000000
21942.397128	-0.010154	0.578649	0.144549	85.166168	93.870544	126.310715	4.228045	0.000000	-2.669014	0.000000	0.000000	0.000000	-0.629856	0.192118	-0.331220	0.000000	0.000000	4.000000	12.000000	0.000000
21942.400461	-0.010154	0.578649	0.144549	85.166168	93.870544	126.310715	4.228045	0.000000	-2.669014	0.000000	0.000000	0.000000	-0.629856	0.192118	-0.331220	0.000000	0.000000	4.000000	12.000000	0.000000
21942.403794	-0.010154	0.578649	0.144549	84.688431	94.103271	127.114288	4.246541	0.000000	-2.639486	0.000000	0.000000	0.000000	-0.629856	0.192118	-0.331220	0.000000	0.000000	4.000000	12.000000	0.000000
21942.407128	-0.012649	0.579185	0.143599	84.688431	94.103271	127.114288	4.246541	0.000000	-2.639486	0.000000	0.000000	0.000000	-0.748383	0.160694	-0.284837	0.000000	0.000000	4.000000	12.000000	0.000000
21942.410461	-0.012649	0.579185	0.143599	84.688431	94.103271	127.114288	4.246541	0.000000	-2.639486	0.000000	0.000000	0.000000	-0.748383	0.160694	-0.284837	0.000000	0.000000	4.000000	12.000000	0.000000
21942.413794	-0.012649	0.579185	0.143599	84.224228	93.890335	127.495796	4.271745	0.000000	-2.598498	0.000000	0.000000	0.000000	-0.748383	0.160694	-0.284837	0.000000	0.000000	4.000000	12.000000	0.000000
21942.417128	-0.015482	0.579637	0.142816	84.224228	93.890335	127.495796	4.271745	0.000000	-2.598498	0.000000	0.000000	0.000000	-0.850000	0.135657	-0.234851	0.000000	0.000000	4.000000	12.000000	0.000000
21942.420461	-0.015482	0.579637	0.142816	84.224228	93.890335	127.495796	4.271745	0.000000	-2.598498	0.000000	0.000000	0.000000	-0.850000	0.135657	-0.234851	0.000000	0.000000	4.000000	12.000000	0.000000
21942.423794	-0.015482	0.579637	0.142816	83.713692	93.318222	127.524796	4.302963	0.000000	-2.546469	0.000000	0.000000	0.000000	-0.850000	0.135657	-0.234851	0.000000	0.000000	4.000000	12.000000	0.000000
21942.427128	-0.018513	0.579954	0.142192	83.713692	93.318222	127.524796	4.302963	0.000000	-2.546469	0.000000	0.000000	0.000000	-0.909240	0.095059	-0.187259	0.000000	0.000000	4.000000	12.000000	0.000000
21942.430461	-0.018513	0.579954	0.142192	83.713692	93.318222	127.524796	4.302963	0.000000	-2.546469	0.000000	0.000000	0.000000	-0.909240	0.095059	-0.187259	0.000000	0.000000	4.000000	12.000000	0.000000
21942.433794	-0.018513	0.579954	0.142192	83.125450	92.417221	126.424919	4.338131	0.000000	-2.486085	0.000000	0.000000	0.000000	-0.909240	0.095059	-0.187259	0.000000	0.000000	4.000000	12.000000	0.000000
21942.437128	-0.021715	0.580156	0.141740	83.125450	92.417221	126.424919	4.338131	0.000000	-2.486085	0.000000	0.000000	0.000000	-0.960721	0.060719	-0.135691	0.000000	0.000000	4.000000	12.000000	0.000000
21942.440461	-0.021715	0.580156	0.141740	83.125450	92.417221	126.424919	4.338131	0.000000	-2.486085	0.000000	0.000000	0.000000	-0.960721	0.060719	-0.135691	0.000000	0.000000	4.000000	12.000000	0.000000
21942.443794	-0.021715	0.580156	0.141740	82.474129	91.354713	124.760185	4.376799	0.000000	-2.417361	0.000000	0.000000	0.000000	-0.960721	0.060719	-0.135691	0.000000	0.000000	4.000000	12.000000	0.000000
21942.447128	-0.025066	0.580272	0.141509	82.474129	91.354713	124.760185	4.376799	0.000000	-2.417361	0.000000	0.000000	0.000000	-1.005112	0.034802	-0.069166	0.000000	0.000000	4.000000	12.000000	0.000000
21942.450461	-0.025066	0.580272	0.141509	82.474129	91.354713	124.760185	4.376799	0.000000	-2.417361	0.000000	0.000000	0.000000	-1.005112	0.034802	-0.069166	0.000000	0.000000	4.000000	12.000000	0.000000
21942.453794	-0.025066	0.580272	0.141509	81.772476	90.246666	123.570404	4.418712	0.000000	-2.339869	0.000000	0.000000	0.000000	-1.005112	0.034802	-0.069166	0.000000	0.000000	4.000000	12.000000	0.000000
21942.457128	-0.028425	0.580315	0.141483	81.772476	90.246666	123.570404	4.418712	0.000000	-2.339869	0.000000	0.000000	0.000000	-1.007722	0.012767	-0.007806	0.000000	0.000000	4.000000	12.000000	0.000000
21942.460461	-0.028425	0.580315	0.141483	81.772476	90.246666	123.570404	4.418712	0.000000	-2.339869	0.000000	0.000000	0.000000	-1.007722	0.012767	-0.007806	0.000000	0.000000	4.000000	12.000000	0.000000
21942.463794	-0.028425	0.580315	0.141483	81.098747	89.517700	122.859970	4.461571	0.000000	-2.257073	0.000000	0.000000	0.000000	-1.007722	0.012767	-0.007806	0.000000	0.000000	4.000000	12.000000	0.000000
21942.467128	-0.031770	0.580258	0.141706	81.098747	89.517700	122.859970	4.461571	0.000000	-2.257073	0.000000	0.000000	0.000000	-1.003582	-0.016919	0.066842	0.000000	0.000000	4.000000	12.000000	0.000000
21942.470461	-0.031770	0.580258	0.141706	81.098747	89.517700	122.859970	4.461571	0.000000	-2.257073	0.000000	0.000000	0.000000	-1.003582	-0.016919	0.066842	0.000000	0.000000	4.000000	12.000000	0.000000
21942.473794	-0.031770	0.580258	0.141706	80.524567	89.683235	122.770370	4.504994	0.000000	-2.169107	0.000000	0.000000	0.000000	-1.003582	-0.016919	0.066842	0.000000	0.000000	4.000000	12.000000	0.000000
21942.477128	-0.034989	0.580108	0.142126	80.524567	89.683235	122.770370	4.504994	0.000000	-2.169107	0.000000	0.000000	0.000000	-0.965570	-0.045157	0.126120	0.000000	0.000000	4.000000	12.000000	0.000000
21942.480461	-0.034989	0.580108	0.142126	80.524567	89.683235	122.770370	4.504994	0.000000	-2.169107	0.000000	0.000000	0.000000	-0.965570	-0.045157	0.126120	0.000000	0.000000	4.000000	12.000000	0.000000
21942.483794	-0.034989	0.580108	0.142126	80.044243	91.163063	123.803093	4.546897	0.000000	-2.079839	0.000000	0.000000	0.000000	-0.965570	-0.045157	0.126120	0.000000	0.000000	4.000000	12.000000	0.000000
21942.487128	-0.038138	0.579855	0.142706	80.044243	91.163063	123.803093	4.546897	0.000000	-2.079839	0.000000	0.000000	0.000000	-0.944823	-0.075867	0.173926	0.000000	0.000000	4.000000	12.000000	0.000000
21942.490461	-0.038138	0.579855	0.142706	80.044243	91.163063	123.803093	4.546897	0.000000	-2.079839	0.000000	0.000000	0.000000	-0.944823	-0.075867	0.173926	0.000000	0.000000	4.000000	12.000000	0.000000
21942.493794	-0.038138	0.579855	0.142706	79.603577	93.498512	125.749046	4.587512	0.000000	-1.988650	0.000000	0.000000	0.000000	-0.944823	-0.075867	0.173926	0.000000	0.000000	4.000000	12.000000	0.000000
21942.497128	-0.041108	0.579486	0.143475	79.603577	93.498512	125.749046	4.587512	0.000000	-1.988650	0.000000	0.000000	0.000000	-0.890988	-0.110610	0.230692	0.000000	0.000000	4.000000	12.000000	0.000000
21942.500461	-0.041108	0.579486	0.143475	79.603577	93.498512	125.749046	4.587512	0.000000	-1.988650	0.000000	0.000000	0.000000	-0.890988	-0.110610	0.230692	0.000000	0.000000	4.000000	12.000000	0.000000
21942.503794	-0.041108	0.579486	0.143475	79.164528	95.943504	127.797104	4.625498	0.000000	-1.898621	0.000000	0.000000	0.000000	-0.890988	-0.110610	0.230692	0.000000	0.000000	4.000000	12.000000	0.000000
21942.507128	-0.043816	0.579073	0.144464	79.164528	95.943504	127.797104	4.625498	0.000000	-1.898621	0.000000	0.000000	0.000000	-0.812518	-0.123812	0.296768	0.000000	0.000000	4.000000	12.000000	0.000000
21942.510461	-0.043816	0.579073	0.144464	79.164528	95.943504	127.797104	4.625498	0.000000	-1.898621	0.000000	0.000000	0.000000	-0.812518	-0.123812	0.296768	0.000000	0.000000	4.000000	12.000000	0.000000
21942.513794	-0.043816	0.579073	0.144464	78.717934	98.098045	129.529526	4.659990	0.000000	-1.812316	0.000000	0.000000	0.000000	-0.812518	-0.123812	0.296768	0.000000	0.000000	4.000000	12.000000	0.000000
21942.517128	-0.046295	0.578656	0.145704	78.717934	98.098045	129.529526	4.659990	0.000000	-1.812316	0.000000	0.000000	0.000000	-0.743693	-0.125282	0.371823	0.000000	0.000000	4.000000	12.000000	0.000000
21942.520461	-0.046295	0.578656	0.145704	78.717934	98.098045	129.529526	4.659990	0.000000	-1.812316	0.000000	0.000000	0.000000	-0.743693	-0.125282	0.371823	0.000000	0.000000	4.000000	12.000000	0.000000
21942.523794	-0.046295	0.578656	0.145704	78.273132	99.868484	130.743683	4.691462	0.000000	-1.729216	0.000000	0.000000	0.000000	-0.743693	-0.125282	0.371823	0.000000	0.000000	4.000000	12.000000	0.000000
21942.527128	-0.048400	0.578278	0.147179	78.273132	99.868484	130.743683	4.691462	0.000000	-1.729216	0.000000	0.000000	0.000000	-0.631505	-0.113365	0.442480	0.000000	0.000000	4.000000	12.000000	0.000000
21942.530461	-0.048400	0.578278	0.147179	78.273132	99.868484	130.743683	4.691462	0.000000	-1.729216	0.000000	0.000000	0.000000	-0.631505	-0.113365	0.442480	0.000000	0.000000	4.000000	12.000000	0.000000
21942.533794	-0.048400	0.578278	0.147179	77.868591	101.325783	131.542419	4.718421	0.000000	-1.654239	0.000000	0.000000	0.000000	-0.631505	-0.113365	0.442480	0.000000	0.000000	4.000000	12.000000	0.000000
21942.537128	-0.050040	0.577911	0.148849	77.868591	101.325783	131.542419	4.718421	0.000000	-1.654239	0.000000	0.000000	0.000000	-0.491878	-0.109934	0.500941	0.000000	0.000000	4.000000	12.000000	0.000000
21942.540461	-0.050040	0.577911	0.148849	77.868591	101.325783	131.542419	4.718421	0.000000	-1.654239	0.000000	0.000000	0.000000	-0.491878	-0.109934	0.500941	0.000000	0.000000	4.000000	12.000000	0.000000
21942.543794	-0.050040	0.577911	0.148849	77.618134	102.781120	132.246857	4.740121	0.000000	-1.590991	0.000000	0.000000	0.000000	-0.491878	-0.109934	0.500941	0.000000	0.000000	4.000000	12.000000	0.000000
21942.547128	-0.051246	0.577603	0.150779	77.618134	102.781120	132.246857	4.740121	0.000000	-1.590991	0.000000	0.000000	0.000000	-0.361670	-0.092522	0.579014	0.000000	0.000000	4.000000	12.000000	0.000000
21942.550461	-0.051246	0.577603	0.150779	77.618134	102.781120	132.246857	4.740121	0.000000	-1.590991	0.000000	0.000000	0.000000	-0.361670	-0.092522	0.579014	0.000000	0.000000	4.000000	12.000000	0.000000
21942.553794	-0.051246	0.577603	0.150779	77.500221	104.198120	132.879288	4.757470	0.000000	-1.538335	0.000000	0.000000	0.000000	-0.361670	-0.092522	0.579014	0.000000	0.000000	4.000000	12.000000	0.000000
21942.557128	-0.052003	0.577310	0.152848	77.500221	104.198120	132.879288	4.757470	0.000000	-1.538335	0.000000	0.000000	0.000000	-0.227332	-0.087803	0.620871	0.000000	0.000000	4.000000	12.000000	0.000000
21942.560461	-0.052003	0.577310	0.152848	77.500221	104.198120	132.879288	4.757470	0.000000	-1.538335	0.000000	0.000000	0.000000	-0.227332	-0.087803	0.620871	0.000000	0.000000	4.000000	12.000000	0.000000
21942.563794	-0.052003	0.577310	0.152848	77.472588	105.631020	133.778839	4.770337	0.000000	-1.497960	0.000000	0.000000	0.000000	-0.227332	-0.087803	0.620871	0.000000	0.000000	4.000000	12.000000	0.000000
21942.567128	-0.052249	0.577046	0.155042	77.472588	105.631020	133.778839	4.770337	0.000000	-1.497960	0.000000	0.000000	0.000000	-0.073667	-0.079253	0.658138	0.000000	0.000000	4.000000	12.000000	0.000000
21942.570461	-0.052249	0.577046	0.155042	77.472588	105.631020	133.778839	4.770337	0.000000	-1.497960	0.000000	0.000000	0.000000	-0.073667	-0.079253	0.658138	0.000000	0.000000	4.000000	12.000000	0.000000
21942.573794	-0.052249	0.577046	0.155042	77.593483	107.274643	134.917084	4.778497	0.000000	-1.471723	0.000000	0.000000	0.000000	-0.073667	-0.079253	0.658138	0.000000	0.000000	4.000000	12.000000	0.000000
21942.577128	-0.052116	0.576743	0.157268	77.593483	107.274643	134.917084	4.778497	0.000000	-1.471723	0.000000	0.000000	0.000000	0.039948	-0.091116	0.667959	0.000000	0.000000	4.000000	12.000000	0.000000
21942.580461	-0.052116	0.576743	0.157268	77.593483	107.274643	134.917084	4.778497	0.000000	-1.471723	0.000000	0.000000	0.000000	0.039948	-0.091116	0.667959	0.000000	0.000000	4.000000	12.000000	0.000000
21942.583794	-0.052116	0.576743	0.157268	77.875397	109.283981	136.370728	4.783200	0.000000	-1.456364	0.000000	0.000000	0.000000	0.039948	-0.091116	0.667959	0.000000	0.000000	4.000000	12.000000	0.000000
21942.587128	-0.051656	0.576446	0.159495	77.875397	109.283981	136.370728	4.783200	0.000000	-1.456364	0.000000	0.000000	0.000000	0.137929	-0.088909	0.667982	0.000000	0.000000	4.000000	12.000000	0.000000
21942.590461	-0.051656	0.576446	0.159495	77.875397	109.283981	136.370728	4.783200	0.000000	-1.456364	0.000000	0.000000	0.000000	0.137929	-0.088909	0.667982	0.000000	0.000000	4.000000	12.000000	0.000000
21942.593794	-0.051656	0.576446	0.159495	78.269150	111.682190	138.253296	4.785020	0.000000	-1.450373	0.000000	0.000000	0.000000	0.137929	-0.088909	0.667982	0.000000	0.000000	4.000000	12.000000	0.000000
21942.597128	-0.050796	0.576096	0.161591	78.269150	111.682190	138.253296	4.785020	0.000000	-1.450373	0.000000	0.000000	0.000000	0.257872	-0.104940	0.628826	0.000000	0.000000	4.000000	12.000000	0.000000
21942.600461	-0.050796	0.576096	0.161591	78.269150	111.682190	138.253296	4.785020	0.000000	-1.450373	0.000000	0.000000	0.000000	0.257872	-0.104940	0.628826	0.000000	0.000000	4.000000	12.000000	0.000000
21942.603794	-0.050796	0.576096	0.161591	78.719849	114.364784	140.366653	4.783174	0.000000	-1.456451	0.000000	0.000000	0.000000	0.257872	-0.104940	0.628826	0.000000	0.000000	4.000000	12.000000	0.000000
21942.607128	-0.049532	0.575742	0.163529	78.719849	114.364784	140.366653	4.783174	0.000000	-1.456451	0.000000	0.000000	0.000000	0.379366	-0.106452	0.581314	0.000000	0.000000	4.000000	12.000000	0.000000
21942.610461	-0.049532	0.575742	0.163529	78.719849	114.364784	140.366653	4.783174	0.000000	-1.456451	0.000000	0.000000	0.000000	0.379366	-0.106452	0.581314	0.000000	0.000000	4.000000	12.000000	0.000000
21942.613794	-0.049532	0.575742	0.163529	79.180878	117.194107	142.595001	4.777648	0.000000	-1.474475	0.000000	0.000000	0.000000	0.379366	-0.106452	0.581314	0.000000	0.000000	4.000000	12.000000	0.000000
21942.617128	-0.047913	0.575403	0.165226	79.180878	117.194107	142.595001	4.777648	0.000000	-1.474475	0.000000	0.000000	0.000000	0.485564	-0.101426	0.509027	0.000000	0.000000	4.000000	12.000000	0.000000
21942.620461	-0.047913	0.575403	0.165226	79.180878	117.194107	142.595001	4.777648	0.000000	-1.474475	0.000000	0.000000	0.000000	0.485564	-0.101426	0.509027	0.000000	0.000000	4.000000	12.000000	0.000000
21942.623794	-0.047913	0.575403	0.165226	79.644173	120.140800	144.916733	4.768657	0.000000	-1.503301	0.000000	0.000000	0.000000	0.485564	-0.101426	0.509027	0.000000	0.000000	4.000000	12.000000	0.000000
21942.627128	-0.045939	0.575063	0.166666	79.644173	120.140800	144.916733	4.768657	0.000000	-1.503301	0.000000	0.000000	0.000000	0.592173	-0.102029	0.432076	0.000000	0.000000	4.000000	12.000000	0.000000
21942.630461	-0.045939	0.575063	0.166666	79.644173	120.140800	144.916733	4.768657	0.000000	-1.503301	0.000000	0.000000	0.000000	0.592173	-0.102029	0.432076	0.000000	0.000000	4.000000	12.000000	0.000000
21942.633794	-0.045939	0.575063	0.166666	80.102783	123.309288	147.441498	4.756057	0.000000	-1.542700	0.000000	0.000000	0.000000	0.592173	-0.102029	0.432076	0.000000	0.000000	4.000000	12.000000	0.000000
21942.637128	-0.043666	0.574764	0.167781	80.102783	123.309288	147.441498	4.756057	0.000000	-1.542700	0.000000	0.000000	0.000000	0.682102	-0.089848	0.334601	0.000000	0.000000	4.000000	12.000000	0.000000
21942.640461	-0.043666	0.574764	0.167781	80.102783	123.309288	147.441498	4.756057	0.000000	-1.542700	0.000000	0.000000	0.000000	0.682102	-0.089848	0.334601	0.000000	0.000000	4.000000	12.000000	0.000000
21942.643794	-0.043666	0.574764	0.167781	80.545471	126.673935	150.164688	4.739954	0.000000	-1.591490	0.000000	0.000000	0.000000	0.682102	-0.089848	0.334601	0.000000	0.000000	4.000000	12.000000	0.000000
21942.647128	-0.041333	0.574472	0.168560	80.545471	126.673935	150.164688	4.739954	0.000000	-1.591490	0.000000	0.000000	0.000000	0.699871	-0.087482	0.233753	0.000000	0.000000	4.000000	12.000000	0.000000
21942.650461	-0.041333	0.574472	0.168560	80.545471	126.673935	150.164688	4.739954	0.000000	-1.591490	0.000000	0.000000	0.000000	0.699871	-0.087482	0.233753	0.000000	0.000000	4.000000	12.000000	0.000000
21942.653794	-0.041333	0.574472	0.168560	80.972939	130.149597	153.007462	4.722157	0.000000	-1.643541	0.000000	0.000000	0.000000	0.699871	-0.087482	0.233753	0.000000	0.000000	4.000000	12.000000	0.000000
21942.657128	-0.038913	0.574237	0.168978	80.972939	130.149597	153.007462	4.722157	0.000000	-1.643541	0.000000	0.000000	0.000000	0.725943	-0.070428	0.125361	0.000000	0.000000	4.000000	12.000000	0.000000
21942.660461	-0.038913	0.574237	0.168978	80.972939	130.149597	153.007462	4.722157	0.000000	-1.643541	0.000000	0.000000	0.000000	0.725943	-0.070428	0.125361	0.000000	0.000000	4.000000	12.000000	0.000000
21942.663794	-0.038913	0.574237	0.168978	81.344498	133.402191	155.676285	4.702173	0.000000	-1.699874	0.000000	0.000000	0.000000	0.725943	-0.070428	0.125361	0.000000	0.000000	4.000000	12.000000	0.000000
21942.667128	-0.036442	0.574012	0.169060	81.344498	133.402191	155.676285	4.702173	0.000000	-1.699874	0.000000	0.000000	0.000000	0.741396	-0.067578	0.024412	0.000000	0.000000	4.000000	12.000000	0.000000
21942.670461	-0.036442	0.574012	0.169060	81.344498	133.402191	155.676285	4.702173	0.000000	-1.699874	0.000000	0.000000	0.000000	0.741396	-0.067578	0.024412	0.000000	0.000000	4.000000	12.000000	0.000000
21942.673794	-0.036442	0.574012	0.169060	81.618057	136.295502	158.060028	4.680179	0.000000	-1.759524	0.000000	0.000000	0.000000	0.741396	-0.067578	0.024412	0.000000	0.000000	4.000000	12.000000	0.000000
21942.677128	-0.033982	0.573831	0.168794	81.618057	136.295502	158.060028	4.680179	0.000000	-1.759524	0.000000	0.000000	0.000000	0.737949	-0.054423	-0.079629	0.000000	0.000000	4.000000	12.000000	0.000000
21942.680461	-0.033982	0.573831	0.168794	81.618057	136.295502	158.060028	4.680179	0.000000	-1.759524	0.000000	0.000000	0.000000	0.737949	-0.054423	-0.079629	0.000000	0.000000	4.000000	12.000000	0.000000
21942.683794	-0.033982	0.573831	0.168794	81.846642	138.580917	159.905289	4.656511	0.000000	-1.821238	0.000000	0.000000	0.000000	0.737949	-0.054423	-0.079629	0.000000	0.000000	4.000000	12.000000	0.000000
21942.687128	-0.031541	0.573706	0.168252	81.846642	138.580917	159.905289	4.656511	0.000000	-1.821238	0.000000	0.000000	0.000000	0.732274	-0.037327	-0.162674	0.000000	0.000000	4.000000	12.000000	0.000000
21942.690461	-0.031541	0.573706	0.168252	81.846642	138.580917	159.905289	4.656511	0.000000	-1.821238	0.000000	0.000000	0.000000	0.732274	-0.037327	-0.162674	0.000000	0.000000	4.000000	12.000000	0.000000
21942.693794	-0.031541	0.573706	0.168252	82.119751	139.719147	160.974899	4.631308	0.000000	-1.884407	0.000000	0.000000	0.000000	0.732274	-0.037327	-0.162674	0.000000	0.000000	4.000000	12.000000	0.000000
21942.697128	-0.029240	0.573652	0.167406	82.119751	139.719147	160.974899	4.631308	0.000000	-1.884407	0.000000	0.000000	0.000000	0.690410	-0.016287	-0.253763	0.000000	0.000000	4.000000	12.000000	0.000000
21942.700461	-0.029240	0.573652	0.167406	82.119751	139.719147	160.974899	4.631308	0.000000	-1.884407	0.000000	0.000000	0.000000	0.690410	-0.016287	-0.253763	0.000000	0.000000	4.000000	12.000000	0.000000
21942.703794	-0.029240	0.573652	0.167406	82.489296	139.606827	161.786392	4.605480	0.000000	-1.946679	0.000000	0.000000	0.000000	0.690410	-0.016287	-0.253763	0.000000	0.000000	4.000000	12.000000	0.000000
21942.707128	-0.027114	0.573667	0.166347	82.489296	139.606827	161.786392	4.605480	0.000000	-1.946679	0.000000	0.000000	0.000000	0.637726	0.004343	-0.317660	0.000000	0.000000	4.000000	12.000000	0.000000
21942.710461	-0.027114	0.573667	0.166347	82.489296	139.606827	161.786392	4.605480	0.000000	-1.946679	0.000000	0.000000	0.000000	0.637726	0.004343	-0.317660	0.000000	0.000000	4.000000	12.000000	0.000000
21942.713794	-0.027114	0.573667	0.166347	82.952072	138.474106	161.546082	4.579681	0.000000	-2.006619	0.000000	0.000000	0.000000	0.637726	0.004343	-0.317660	0.000000	0.000000	4.000000	12.000000	0.000000
21942.717128	-0.025281	0.573776	0.165030	82.952072	138.474106	161.546082	4.579681	0.000000	-2.006619	0.000000	0.000000	0.000000	0.549792	0.032902	-0.395244	0.000000	0.000000	4.000000	12.000000	0.000000
21942.720461	-0.025281	0.573776	0.165030	82.952072	138.474106	161.546082	4.579681	0.000000	-2.006619	0.000000	0.000000	0.000000	0.549792	0.032902	-0.395244	0.000000	0.000000	4.000000	12.000000	0.000000
21942.723794	-0.025281	0.573776	0.165030	83.456894	136.384430	159.598801	4.554891	0.000000	-2.062272	0.000000	0.000000	0.000000	0.549792	0.032902	-0.395244	0.000000	0.000000	4.000000	12.000000	0.000000
21942.727128	-0.023656	0.573939	0.163521	83.456894	136.384430	159.598801	4.554891	0.000000	-2.062272	0.000000	0.000000	0.000000	0.487613	0.048761	-0.452598	0.000000	0.000000	4.000000	12.000000	0.000000
21942.730461	-0.023656	0.573939	0.163521	83.456894	136.384430	159.598801	4.554891	0.000000	-2.062272	0.000000	0.000000	0.000000	0.487613	0.048761	-0.452598	0.000000	0.000000	4.000000	12.000000	0.000000
21942.733794	-0.023656	0.573939	0.163521	83.942230	133.083084	156.260254	4.530550	0.000000	-2.115210	0.000000	0.000000	0.000000	0.487613	0.048761	-0.452598	0.000000	0.000000	4.000000	12.000000	0.000000
21942.737128	-0.022297	0.574160	0.161855	83.942230	133.083084	156.260254	4.530550	0.000000	-2.115210	0.000000	0.000000	0.000000	0.407477	0.066246	-0.499757	0.000000	0.000000	4.000000	12.000000	0.000000
21942.740461	-0.022297	0.574160	0.161855	83.942230	133.083084	156.260254	4.530550	0.000000	-2.115210	0.000000	0.000000	0.000000	0.407477	0.066246	-0.499757	0.000000	0.000000	4.000000	12.000000	0.000000
21942.743794	-0.022297	0.574160	0.161855	84.417038	128.691086	152.110443	4.507485	0.000000	-2.163927	0.000000	0.000000	0.000000	0.407477	0.066246	-0.499757	0.000000	0.000000	4.000000	12.000000	0.000000
21942.747128	-0.021295	0.574465	0.160080	84.417038	128.691086	152.110443	4.507485	0.000000	-2.163927	0.000000	0.000000	0.000000	0.300829	0.091512	-0.532511	0.000000	0.000000	4.000000	12.000000	0.000000
21942.750461	-0.021295	0.574465	0.160080	84.417038	128.691086	152.110443	4.507485	0.000000	-2.163927	0.000000	0.000000	0.000000	0.300829	0.091512	-0.532511	0.000000	0.000000	4.000000	12.000000	0.000000
21942.753794	-0.021295	0.574465	0.160080	84.857948	123.355965	146.977036	4.487001	0.000000	-2.206086	0.000000	0.000000	0.000000	0.300829	0.091512	-0.532511	0.000000	0.000000	4.000000	12.000000	0.000000
21942.757128	-0.020646	0.574772	0.158231	84.857948	123.355965	146.977036	4.487001	0.000000	-2.206086	0.000000	0.000000	0.000000	0.194626	0.092170	-0.554762	0.000000	0.000000	4.000000	12.000000	0.000000
21942.760461	-0.020646	0.574772	0.158231	84.857948	123.355965	146.977036	4.487001	0.000000	-2.206086	0.000000	0.000000	0.000000	0.194626	0.092170	-0.554762	0.000000	0.000000	4.000000	12.000000	0.000000
21942.763794	-0.020646	0.574772	0.158231	85.245766	117.036697	140.695160	4.469438	0.000000	-2.241456	0.000000	0.000000	0.000000	0.194626	0.092170	-0.554762	0.000000	0.000000	4.000000	12.000000	0.000000
21942.767128	-0.020350	0.575128	0.156373	85.245766	117.036697	140.695160	4.469438	0.000000	-2.241456	0.000000	0.000000	0.000000	0.088675	0.106925	-0.557259	0.000000	0.000000	4.000000	12.000000	0.000000
21942.770461	-0.020350	0.575128	0.156373	85.245766	117.036697	140.695160	4.469438	0.000000	-2.241456	0.000000	0.000000	0.000000	0.088675	0.106925	-0.557259	0.000000	0.000000	4.000000	12.000000	0.000000
21942.773794	-0.020350	0.575128	0.156373	85.554497	109.806602	133.548767	4.455340	0.000000	-2.269350	0.000000	0.000000	0.000000	0.088675	0.106925	-0.557259	0.000000	0.000000	4.000000	12.000000	0.000000
21942.777128	-0.020437	0.575501	0.154607	85.554497	109.806602	133.548767	4.455340	0.000000	-2.269350	0.000000	0.000000	0.000000	-0.026030	0.111707	-0.530066	0.000000	0.000000	4.000000	12.000000	0.000000
21942.780461	-0.020437	0.575501	0.154607	85.554497	109.806602	133.548767	4.455340	0.000000	-2.269350	0.000000	0.000000	0.000000	-0.026030	0.111707	-0.530066	0.000000	0.000000	4.000000	12.000000	0.000000
21942.783794	-0.020437	0.575501	0.154607	85.767006	101.884422	125.734123	4.445844	0.000000	-2.287897	0.000000	0.000000	0.000000	-0.026030	0.111707	-0.530066	0.000000	0.000000	4.000000	12.000000	0.000000
21942.787128	-0.020818	0.575917	0.152984	85.767006	101.884422	125.734123	4.445844	0.000000	-2.287897	0.000000	0.000000	0.000000	-0.114236	0.124788	-0.486639	0.000000	0.000000	4.000000	12.000000	0.000000
21942.790461	-0.020818	0.575917	0.152984	85.767006	101.884422	125.734123	4.445844	0.000000	-2.287897	0.000000	0.000000	0.000000	-0.114236	0.124788	-0.486639	0.000000	0.000000	4.000000	12.000000	0.000000
21942.793794	-0.020818	0.575917	0.152984	85.825569	93.605949	117.592896	4.440470	0.000000	-2.298309	0.000000	0.000000	0.000000	-0.114236	0.124788	-0.486639	0.000000	0.000000	4.000000	12.000000	0.000000
21942.797128	-0.021381	0.576338	0.151668	85.825569	93.605949	117.592896	4.440470	0.000000	-2.298309	0.000000	0.000000	0.000000	-0.168835	0.126520	-0.394804	0.000000	0.000000	4.000000	12.000000	0.000000
21942.800461	-0.021381	0.576338	0.151668	85.825569	93.605949	117.592896	4.440470	0.000000	-2.298309	0.000000	0.000000	0.000000	-0.168835	0.126520	-0.394804	0.000000	0.000000	4.000000	12.000000	0.000000
[truncated: 399 more rows]
