# Supplementary material for: Haptic Guidance Needs to Be Intuitive Not Just Informative to Improve Human Motor Accuracy
Source: PLoS One. 2016 Mar 16;11(3):e0150912. doi: 10.1371/journal.pone.0150912 (PMC4794196; doi:10.1371/journal.pone.0150912)
Supplement: S2 Data — (ZIP) [file pone.0150912.s002.zip › Subject2/exp2_0037.txt]

Time	PosX	PosY	PosZ	RotX	RotY	RotZ	ForceX	ForceY	ForceZ	MomentX	MomentY	MomentZ	VelocityX	VelocityY	VelocityZ	CalibratedWeight	ButtonDown	Condition	Trial	Visual
21947.433806	-0.002772	0.540549	0.251014	84.319695	-131.076355	-111.451286	4.627191	0.000000	1.894494	0.000000	0.000000	0.000000	0.030257	0.000008	0.000120	0.000000	1.000000	4.000000	13.000000	0.000000
21947.437139	-0.001932	0.540680	0.251127	84.319695	-131.076355	-111.451286	4.627191	0.000000	1.894494	0.000000	0.000000	0.000000	0.252049	0.039229	0.033997	0.000000	1.000000	4.000000	13.000000	0.000000
21947.440473	-0.001932	0.540680	0.251127	84.319695	-131.076355	-111.451286	4.627191	0.000000	1.894494	0.000000	0.000000	0.000000	0.252049	0.039229	0.033997	0.000000	1.000000	4.000000	13.000000	0.000000
21947.443806	-0.001932	0.540680	0.251127	84.339676	-130.722122	-111.218475	4.632904	0.000000	1.880477	0.000000	0.000000	0.000000	0.252049	0.039229	0.033997	0.000000	1.000000	4.000000	13.000000	0.000000
21947.447139	-0.000452	0.540609	0.251201	84.339676	-130.722122	-111.218475	4.632904	0.000000	1.880477	0.000000	0.000000	0.000000	0.443823	-0.021023	0.022106	0.000000	1.000000	4.000000	13.000000	0.000000
21947.450473	-0.000452	0.540609	0.251201	84.339676	-130.722122	-111.218475	4.632904	0.000000	1.880477	0.000000	0.000000	0.000000	0.443823	-0.021023	0.022106	0.000000	1.000000	4.000000	13.000000	0.000000
21947.453806	-0.000452	0.540609	0.251201	84.333443	-130.319199	-110.955597	4.642563	0.000000	1.856504	0.000000	0.000000	0.000000	0.443823	-0.021023	0.022106	0.000000	1.000000	4.000000	13.000000	0.000000
21947.457139	0.001028	0.540857	0.251470	84.333443	-130.319199	-110.955597	4.642563	0.000000	1.856504	0.000000	0.000000	0.000000	0.443999	0.074291	0.080735	0.000000	1.000000	4.000000	13.000000	0.000000
21947.460473	0.001028	0.540857	0.251470	84.333443	-130.319199	-110.955597	4.642563	0.000000	1.856504	0.000000	0.000000	0.000000	0.443999	0.074291	0.080735	0.000000	1.000000	4.000000	13.000000	0.000000
21947.463806	0.001028	0.540857	0.251470	84.115303	-127.730988	-108.668945	4.652621	0.000000	1.831152	0.000000	0.000000	0.000000	0.443999	0.074291	0.080735	0.000000	1.000000	4.000000	13.000000	0.000000
21947.467139	0.002543	0.540886	0.251714	84.115303	-127.730988	-108.668945	4.652621	0.000000	1.831152	0.000000	0.000000	0.000000	0.454408	0.008783	0.073284	0.000000	1.000000	4.000000	13.000000	0.000000
21947.470473	0.002543	0.540886	0.251714	84.115303	-127.730988	-108.668945	4.652621	0.000000	1.831152	0.000000	0.000000	0.000000	0.454408	0.008783	0.073284	0.000000	1.000000	4.000000	13.000000	0.000000
21947.473806	0.002543	0.540886	0.251714	83.549042	-122.766228	-104.283005	4.662718	0.000000	1.805287	0.000000	0.000000	0.000000	0.454408	0.008783	0.073284	0.000000	1.000000	4.000000	13.000000	0.000000
21947.477139	0.004698	0.541250	0.251959	83.549042	-122.766228	-104.283005	4.662718	0.000000	1.805287	0.000000	0.000000	0.000000	0.646618	0.109226	0.073345	0.000000	1.000000	4.000000	13.000000	0.000000
21947.480473	0.004698	0.541250	0.251959	83.549042	-122.766228	-104.283005	4.662718	0.000000	1.805287	0.000000	0.000000	0.000000	0.646618	0.109226	0.073345	0.000000	1.000000	4.000000	13.000000	0.000000
21947.483806	0.004698	0.541250	0.251959	82.793427	-118.136620	-100.206146	4.676639	0.000000	1.768913	0.000000	0.000000	0.000000	0.646618	0.109226	0.073345	0.000000	1.000000	4.000000	13.000000	0.000000
21947.487139	0.006112	0.541444	0.251925	82.793427	-118.136620	-100.206146	4.676639	0.000000	1.768913	0.000000	0.000000	0.000000	0.424096	0.058124	-0.010121	0.000000	1.000000	4.000000	13.000000	0.000000
21947.490473	0.006112	0.541444	0.251925	82.793427	-118.136620	-100.206146	4.676639	0.000000	1.768913	0.000000	0.000000	0.000000	0.424096	0.058124	-0.010121	0.000000	1.000000	4.000000	13.000000	0.000000
21947.493806	0.006112	0.541444	0.251925	81.968132	-114.226883	-96.513573	4.685204	0.000000	1.746100	0.000000	0.000000	0.000000	0.424096	0.058124	-0.010121	0.000000	1.000000	4.000000	13.000000	0.000000
21947.497139	0.007927	0.541774	0.251711	81.968132	-114.226883	-96.513573	4.685204	0.000000	1.746100	0.000000	0.000000	0.000000	0.544655	0.099052	-0.064325	0.000000	1.000000	4.000000	13.000000	0.000000
21947.500473	0.007927	0.541774	0.251711	81.968132	-114.226883	-96.513573	4.685204	0.000000	1.746100	0.000000	0.000000	0.000000	0.544655	0.099052	-0.064325	0.000000	1.000000	4.000000	13.000000	0.000000
21947.503806	0.007927	0.541774	0.251711	81.162796	-111.156807	-92.948601	4.695713	0.000000	1.717638	0.000000	0.000000	0.000000	0.544655	0.099052	-0.064325	0.000000	1.000000	4.000000	13.000000	0.000000
21947.507139	0.010109	0.542103	0.251313	81.162796	-111.156807	-92.948601	4.695713	0.000000	1.717638	0.000000	0.000000	0.000000	0.654613	0.098682	-0.119180	0.000000	1.000000	4.000000	13.000000	0.000000
21947.510473	0.010109	0.542103	0.251313	81.162796	-111.156807	-92.948601	4.695713	0.000000	1.717638	0.000000	0.000000	0.000000	0.654613	0.098682	-0.119180	0.000000	1.000000	4.000000	13.000000	0.000000
21947.513806	0.010109	0.542103	0.251313	80.468590	-108.947792	-90.023247	4.707902	0.000000	1.683943	0.000000	0.000000	0.000000	0.654613	0.098682	-0.119180	0.000000	1.000000	4.000000	13.000000	0.000000
21947.517139	0.012186	0.542399	0.250804	80.468590	-108.947792	-90.023247	4.707902	0.000000	1.683943	0.000000	0.000000	0.000000	0.623097	0.088837	-0.152674	0.000000	1.000000	4.000000	13.000000	0.000000
21947.520473	0.012186	0.542399	0.250804	80.468590	-108.947792	-90.023247	4.707902	0.000000	1.683943	0.000000	0.000000	0.000000	0.623097	0.088837	-0.152674	0.000000	1.000000	4.000000	13.000000	0.000000
21947.523806	0.012186	0.542399	0.250804	79.850258	-107.211716	-87.962746	4.719102	0.000000	1.652293	0.000000	0.000000	0.000000	0.623097	0.088837	-0.152674	0.000000	1.000000	4.000000	13.000000	0.000000
21947.527139	0.014596	0.542772	0.250273	79.850258	-107.211716	-87.962746	4.719102	0.000000	1.652293	0.000000	0.000000	0.000000	0.722915	0.111880	-0.159520	0.000000	1.000000	4.000000	13.000000	0.000000
21947.530473	0.014596	0.542772	0.250273	79.850258	-107.211716	-87.962746	4.719102	0.000000	1.652293	0.000000	0.000000	0.000000	0.722915	0.111880	-0.159520	0.000000	1.000000	4.000000	13.000000	0.000000
21947.533806	0.014596	0.542772	0.250273	79.279854	-105.767136	-86.714470	4.732066	0.000000	1.614791	0.000000	0.000000	0.000000	0.722915	0.111880	-0.159520	0.000000	1.000000	4.000000	13.000000	0.000000
21947.537139	0.017133	0.543130	0.249605	79.279854	-105.767136	-86.714470	4.732066	0.000000	1.614791	0.000000	0.000000	0.000000	0.761228	0.107168	-0.200432	0.000000	1.000000	4.000000	13.000000	0.000000
21947.540473	0.017133	0.543130	0.249605	79.279854	-105.767136	-86.714470	4.732066	0.000000	1.614791	0.000000	0.000000	0.000000	0.761228	0.107168	-0.200432	0.000000	1.000000	4.000000	13.000000	0.000000
21947.543806	0.017133	0.543130	0.249605	78.741158	-104.478409	-85.489243	4.745322	0.000000	1.575408	0.000000	0.000000	0.000000	0.761228	0.107168	-0.200432	0.000000	1.000000	4.000000	13.000000	0.000000
21947.547139	0.019598	0.543461	0.248884	78.741158	-104.478409	-85.489243	4.745322	0.000000	1.575408	0.000000	0.000000	0.000000	0.739351	0.099449	-0.216160	0.000000	1.000000	4.000000	13.000000	0.000000
21947.550473	0.019598	0.543461	0.248884	78.741158	-104.478409	-85.489243	4.745322	0.000000	1.575408	0.000000	0.000000	0.000000	0.739351	0.099449	-0.216160	0.000000	1.000000	4.000000	13.000000	0.000000
21947.553806	0.019598	0.543461	0.248884	78.198540	-103.067764	-83.701180	4.757889	0.000000	1.537040	0.000000	0.000000	0.000000	0.739351	0.099449	-0.216160	0.000000	1.000000	4.000000	13.000000	0.000000
21947.557139	0.022126	0.543778	0.248201	78.198540	-103.067764	-83.701180	4.757889	0.000000	1.537040	0.000000	0.000000	0.000000	0.758438	0.095116	-0.204919	0.000000	1.000000	4.000000	13.000000	0.000000
21947.560473	0.022126	0.543778	0.248201	78.198540	-103.067764	-83.701180	4.757889	0.000000	1.537040	0.000000	0.000000	0.000000	0.758438	0.095116	-0.204919	0.000000	1.000000	4.000000	13.000000	0.000000
21947.563806	0.022126	0.543778	0.248201	77.657181	-101.553070	-81.721710	4.770693	0.000000	1.496825	0.000000	0.000000	0.000000	0.758438	0.095116	-0.204919	0.000000	1.000000	4.000000	13.000000	0.000000
21947.567139	0.024716	0.544095	0.247506	77.657181	-101.553070	-81.721710	4.770693	0.000000	1.496825	0.000000	0.000000	0.000000	0.777100	0.094909	-0.208578	0.000000	1.000000	4.000000	13.000000	0.000000
21947.570473	0.024716	0.544095	0.247506	77.657181	-101.553070	-81.721710	4.770693	0.000000	1.496825	0.000000	0.000000	0.000000	0.777100	0.094909	-0.208578	0.000000	1.000000	4.000000	13.000000	0.000000
21947.573806	0.024716	0.544095	0.247506	77.113403	-100.209236	-79.989197	4.783607	0.000000	1.455028	0.000000	0.000000	0.000000	0.777100	0.094909	-0.208578	0.000000	1.000000	4.000000	13.000000	0.000000
21947.577139	0.027169	0.544393	0.246823	77.113403	-100.209236	-79.989197	4.783607	0.000000	1.455028	0.000000	0.000000	0.000000	0.735743	0.089496	-0.204721	0.000000	0.000000	4.000000	13.000000	0.000000
21947.580473	0.027169	0.544393	0.246823	77.113403	-100.209236	-79.989197	4.783607	0.000000	1.455028	0.000000	0.000000	0.000000	0.735743	0.089496	-0.204721	0.000000	0.000000	4.000000	13.000000	0.000000
21947.583806	0.027169	0.544393	0.246823	76.589363	-99.139626	-78.668518	4.795584	0.000000	1.415054	0.000000	0.000000	0.000000	0.735743	0.089496	-0.204721	0.000000	0.000000	4.000000	13.000000	0.000000
21947.587139	0.029719	0.544716	0.246172	76.589363	-99.139626	-78.668518	4.795584	0.000000	1.415054	0.000000	0.000000	0.000000	0.764998	0.096808	-0.195435	0.000000	0.000000	4.000000	13.000000	0.000000
21947.590473	0.029719	0.544716	0.246172	76.589363	-99.139626	-78.668518	4.795584	0.000000	1.415054	0.000000	0.000000	0.000000	0.764998	0.096808	-0.195435	0.000000	0.000000	4.000000	13.000000	0.000000
21947.593806	0.029719	0.544716	0.246172	76.126793	-98.316658	-77.738792	4.807896	0.000000	1.372638	0.000000	0.000000	0.000000	0.764998	0.096808	-0.195435	0.000000	0.000000	4.000000	13.000000	0.000000
21947.597139	0.032200	0.545024	0.245563	76.126793	-98.316658	-77.738792	4.807896	0.000000	1.372638	0.000000	0.000000	0.000000	0.744332	0.092613	-0.182694	0.000000	0.000000	4.000000	13.000000	0.000000
21947.600473	0.032200	0.545024	0.245563	76.126793	-98.316658	-77.738792	4.807896	0.000000	1.372638	0.000000	0.000000	0.000000	0.744332	0.092613	-0.182694	0.000000	0.000000	4.000000	13.000000	0.000000
21947.603806	0.032200	0.545024	0.245563	75.780556	-97.695702	-77.111710	4.819668	0.000000	1.330715	0.000000	0.000000	0.000000	0.744332	0.092613	-0.182694	0.000000	0.000000	4.000000	13.000000	0.000000
21947.607139	0.034678	0.545315	0.244963	75.780556	-97.695702	-77.111710	4.819668	0.000000	1.330715	0.000000	0.000000	0.000000	0.743403	0.087291	-0.180074	0.000000	0.000000	4.000000	13.000000	0.000000
21947.610473	0.034678	0.545315	0.244963	75.780556	-97.695702	-77.111710	4.819668	0.000000	1.330715	0.000000	0.000000	0.000000	0.743403	0.087291	-0.180074	0.000000	0.000000	4.000000	13.000000	0.000000
21947.613806	0.034678	0.545315	0.244963	75.591026	-97.277817	-76.727310	4.831181	0.000000	1.288291	0.000000	0.000000	0.000000	0.743403	0.087291	-0.180074	0.000000	0.000000	4.000000	13.000000	0.000000
21947.617139	0.037288	0.545592	0.244396	75.591026	-97.277817	-76.727310	4.831181	0.000000	1.288291	0.000000	0.000000	0.000000	0.782985	0.083142	-0.170155	0.000000	0.000000	4.000000	13.000000	0.000000
21947.620473	0.037288	0.545592	0.244396	75.591026	-97.277817	-76.727310	4.831181	0.000000	1.288291	0.000000	0.000000	0.000000	0.782985	0.083142	-0.170155	0.000000	0.000000	4.000000	13.000000	0.000000
21947.623806	0.037288	0.545592	0.244396	75.556549	-97.054794	-76.525093	4.843096	0.000000	1.242745	0.000000	0.000000	0.000000	0.782985	0.083142	-0.170155	0.000000	0.000000	4.000000	13.000000	0.000000
21947.627139	0.039896	0.545873	0.243850	75.556549	-97.054794	-76.525093	4.843096	0.000000	1.242745	0.000000	0.000000	0.000000	0.782384	0.084204	-0.163793	0.000000	0.000000	4.000000	13.000000	0.000000
21947.630473	0.039896	0.545873	0.243850	75.556549	-97.054794	-76.525093	4.843096	0.000000	1.242745	0.000000	0.000000	0.000000	0.782384	0.084204	-0.163793	0.000000	0.000000	4.000000	13.000000	0.000000
21947.633806	0.039896	0.545873	0.243850	75.559265	-96.874443	-76.353127	4.854706	0.000000	1.196593	0.000000	0.000000	0.000000	0.782384	0.084204	-0.163793	0.000000	0.000000	4.000000	13.000000	0.000000
21947.637139	0.042403	0.546140	0.243349	75.559265	-96.874443	-76.353127	4.854706	0.000000	1.196593	0.000000	0.000000	0.000000	0.752275	0.080128	-0.150169	0.000000	0.000000	4.000000	13.000000	0.000000
21947.640473	0.042403	0.546140	0.243349	75.559265	-96.874443	-76.353127	4.854706	0.000000	1.196593	0.000000	0.000000	0.000000	0.752275	0.080128	-0.150169	0.000000	0.000000	4.000000	13.000000	0.000000
21947.643806	0.042403	0.546140	0.243349	75.561188	-96.670364	-75.947701	4.865574	0.000000	1.151601	0.000000	0.000000	0.000000	0.752275	0.080128	-0.150169	0.000000	0.000000	4.000000	13.000000	0.000000
21947.647139	0.044944	0.546394	0.242886	75.561188	-96.670364	-75.947701	4.865574	0.000000	1.151601	0.000000	0.000000	0.000000	0.762264	0.076081	-0.138753	0.000000	0.000000	4.000000	13.000000	0.000000
21947.650473	0.044944	0.546394	0.242886	75.561188	-96.670364	-75.947701	4.865574	0.000000	1.151601	0.000000	0.000000	0.000000	0.762264	0.076081	-0.138753	0.000000	0.000000	4.000000	13.000000	0.000000
21947.653806	0.044944	0.546394	0.242886	75.563133	-96.466248	-75.310875	4.876296	0.000000	1.105325	0.000000	0.000000	0.000000	0.762264	0.076081	-0.138753	0.000000	0.000000	4.000000	13.000000	0.000000
21947.657139	0.047420	0.546655	0.242482	75.563133	-96.466248	-75.310875	4.876296	0.000000	1.105325	0.000000	0.000000	0.000000	0.742764	0.078420	-0.121420	0.000000	0.000000	4.000000	13.000000	0.000000
21947.660473	0.047420	0.546655	0.242482	75.563133	-96.466248	-75.310875	4.876296	0.000000	1.105325	0.000000	0.000000	0.000000	0.742764	0.078420	-0.121420	0.000000	0.000000	4.000000	13.000000	0.000000
21947.663806	0.047420	0.546655	0.242482	75.584930	-96.276184	-74.492363	4.886439	0.000000	1.059579	0.000000	0.000000	0.000000	0.742764	0.078420	-0.121420	0.000000	0.000000	4.000000	13.000000	0.000000
21947.667139	0.049932	0.546886	0.242133	75.584930	-96.276184	-74.492363	4.886439	0.000000	1.059579	0.000000	0.000000	0.000000	0.753473	0.069261	-0.104531	0.000000	0.000000	4.000000	13.000000	0.000000
21947.670473	0.049932	0.546886	0.242133	75.584930	-96.276184	-74.492363	4.886439	0.000000	1.059579	0.000000	0.000000	0.000000	0.753473	0.069261	-0.104531	0.000000	0.000000	4.000000	13.000000	0.000000
21947.673806	0.049932	0.546886	0.242133	75.663818	-96.129616	-73.730225	4.896415	0.000000	1.012481	0.000000	0.000000	0.000000	0.753473	0.069261	-0.104531	0.000000	0.000000	4.000000	13.000000	0.000000
21947.677139	0.052578	0.547066	0.241820	75.663818	-96.129616	-73.730225	4.896415	0.000000	1.012481	0.000000	0.000000	0.000000	0.793943	0.053840	-0.093953	0.000000	0.000000	4.000000	13.000000	0.000000
21947.680473	0.052578	0.547066	0.241820	75.663818	-96.129616	-73.730225	4.896415	0.000000	1.012481	0.000000	0.000000	0.000000	0.793943	0.053840	-0.093953	0.000000	0.000000	4.000000	13.000000	0.000000
21947.683806	0.052578	0.547066	0.241820	75.832863	-96.106606	-73.456833	4.906545	0.000000	0.962193	0.000000	0.000000	0.000000	0.793943	0.053840	-0.093953	0.000000	0.000000	4.000000	13.000000	0.000000
21947.687139	0.055394	0.547215	0.241551	75.832863	-96.106606	-73.456833	4.906545	0.000000	0.962193	0.000000	0.000000	0.000000	0.844802	0.044731	-0.080630	0.000000	0.000000	4.000000	13.000000	0.000000
21947.690473	0.055394	0.547215	0.241551	75.832863	-96.106606	-73.456833	4.906545	0.000000	0.962193	0.000000	0.000000	0.000000	0.844802	0.044731	-0.080630	0.000000	0.000000	4.000000	13.000000	0.000000
21947.693806	0.055394	0.547215	0.241551	76.067932	-96.150932	-73.386055	4.916868	0.000000	0.907969	0.000000	0.000000	0.000000	0.844802	0.044731	-0.080630	0.000000	0.000000	4.000000	13.000000	0.000000
21947.697139	0.058411	0.547291	0.241296	76.067932	-96.150932	-73.386055	4.916868	0.000000	0.907969	0.000000	0.000000	0.000000	0.905120	0.022972	-0.076683	0.000000	0.000000	4.000000	13.000000	0.000000
21947.700473	0.058411	0.547291	0.241296	76.067932	-96.150932	-73.386055	4.916868	0.000000	0.907969	0.000000	0.000000	0.000000	0.905120	0.022972	-0.076683	0.000000	0.000000	4.000000	13.000000	0.000000
21947.703806	0.058411	0.547291	0.241296	76.289368	-96.164024	-73.024284	4.927348	0.000000	0.849259	0.000000	0.000000	0.000000	0.905120	0.022972	-0.076683	0.000000	0.000000	4.000000	13.000000	0.000000
21947.707139	0.061597	0.547355	0.241062	76.289368	-96.164024	-73.024284	4.927348	0.000000	0.849259	0.000000	0.000000	0.000000	0.955792	0.019056	-0.070141	0.000000	0.000000	4.000000	13.000000	0.000000
21947.710473	0.061597	0.547355	0.241062	76.289368	-96.164024	-73.024284	4.927348	0.000000	0.849259	0.000000	0.000000	0.000000	0.955792	0.019056	-0.070141	0.000000	0.000000	4.000000	13.000000	0.000000
21947.713806	0.061597	0.547355	0.241062	76.431763	-96.059174	-72.226372	4.937737	0.000000	0.786616	0.000000	0.000000	0.000000	0.955792	0.019056	-0.070141	0.000000	0.000000	4.000000	13.000000	0.000000
21947.717139	0.064951	0.547384	0.240834	76.431763	-96.059174	-72.226372	4.937737	0.000000	0.786616	0.000000	0.000000	0.000000	1.006226	0.008765	-0.068268	0.000000	0.000000	4.000000	13.000000	0.000000
21947.720473	0.064951	0.547384	0.240834	76.431763	-96.059174	-72.226372	4.937737	0.000000	0.786616	0.000000	0.000000	0.000000	1.006226	0.008765	-0.068268	0.000000	0.000000	4.000000	13.000000	0.000000
21947.723806	0.064951	0.547384	0.240834	76.462479	-95.780624	-71.430016	4.947879	0.000000	0.720067	0.000000	0.000000	0.000000	1.006226	0.008765	-0.068268	0.000000	0.000000	4.000000	13.000000	0.000000
21947.727139	0.068439	0.547396	0.240596	76.462479	-95.780624	-71.430016	4.947879	0.000000	0.720067	0.000000	0.000000	0.000000	1.046278	0.003647	-0.071568	0.000000	0.000000	4.000000	13.000000	0.000000
21947.730473	0.068439	0.547396	0.240596	76.462479	-95.780624	-71.430016	4.947879	0.000000	0.720067	0.000000	0.000000	0.000000	1.046278	0.003647	-0.071568	0.000000	0.000000	4.000000	13.000000	0.000000
21947.733806	0.068439	0.547396	0.240596	76.462349	-95.480789	-71.194656	4.957527	0.000000	0.650324	0.000000	0.000000	0.000000	1.046278	0.003647	-0.071568	0.000000	0.000000	4.000000	13.000000	0.000000
21947.737139	0.072059	0.547332	0.240336	76.462349	-95.480789	-71.194656	4.957527	0.000000	0.650324	0.000000	0.000000	0.000000	1.086086	-0.019355	-0.077968	0.000000	0.000000	4.000000	13.000000	0.000000
21947.740473	0.072059	0.547332	0.240336	76.462349	-95.480789	-71.194656	4.957527	0.000000	0.650324	0.000000	0.000000	0.000000	1.086086	-0.019355	-0.077968	0.000000	0.000000	4.000000	13.000000	0.000000
21947.743806	0.072059	0.547332	0.240336	76.461578	-95.182762	-71.020218	4.966549	0.000000	0.577399	0.000000	0.000000	0.000000	1.086086	-0.019355	-0.077968	0.000000	0.000000	4.000000	13.000000	0.000000
21947.747139	0.075810	0.547246	0.240030	76.461578	-95.182762	-71.020218	4.966549	0.000000	0.577399	0.000000	0.000000	0.000000	1.125115	-0.025716	-0.091874	0.000000	0.000000	4.000000	13.000000	0.000000
21947.750473	0.075810	0.547246	0.240030	76.461578	-95.182762	-71.020218	4.966549	0.000000	0.577399	0.000000	0.000000	0.000000	1.125115	-0.025716	-0.091874	0.000000	0.000000	4.000000	13.000000	0.000000
21947.753806	0.075810	0.547246	0.240030	76.458496	-94.939659	-70.622879	4.974800	0.000000	0.501366	0.000000	0.000000	0.000000	1.125115	-0.025716	-0.091874	0.000000	0.000000	4.000000	13.000000	0.000000
21947.757139	0.079721	0.547118	0.239658	76.458496	-94.939659	-70.622879	4.974800	0.000000	0.501366	0.000000	0.000000	0.000000	1.173468	-0.038418	-0.111497	0.000000	0.000000	4.000000	13.000000	0.000000
21947.760473	0.079721	0.547118	0.239658	76.458496	-94.939659	-70.622879	4.974800	0.000000	0.501366	0.000000	0.000000	0.000000	1.173468	-0.038418	-0.111497	0.000000	0.000000	4.000000	13.000000	0.000000
21947.763806	0.079721	0.547118	0.239658	76.446266	-94.778137	-70.007515	4.982196	0.000000	0.421574	0.000000	0.000000	0.000000	1.173468	-0.038418	-0.111497	0.000000	0.000000	4.000000	13.000000	0.000000
21947.767139	0.083822	0.546943	0.239183	76.446266	-94.778137	-70.007515	4.982196	0.000000	0.421574	0.000000	0.000000	0.000000	1.230363	-0.052340	-0.142495	0.000000	0.000000	4.000000	13.000000	0.000000
21947.770473	0.083822	0.546943	0.239183	76.446266	-94.778137	-70.007515	4.982196	0.000000	0.421574	0.000000	0.000000	0.000000	1.230363	-0.052340	-0.142495	0.000000	0.000000	4.000000	13.000000	0.000000
21947.773806	0.083822	0.546943	0.239183	76.425636	-94.711800	-68.661644	4.988602	0.000000	0.337416	0.000000	0.000000	0.000000	1.230363	-0.052340	-0.142495	0.000000	0.000000	4.000000	13.000000	0.000000
21947.777139	0.088109	0.546740	0.238583	76.425636	-94.711800	-68.661644	4.988602	0.000000	0.337416	0.000000	0.000000	0.000000	1.286103	-0.061104	-0.179922	0.000000	0.000000	4.000000	13.000000	0.000000
21947.780473	0.088109	0.546740	0.238583	76.425636	-94.711800	-68.661644	4.988602	0.000000	0.337416	0.000000	0.000000	0.000000	1.286103	-0.061104	-0.179922	0.000000	0.000000	4.000000	13.000000	0.000000
21947.783806	0.088109	0.546740	0.238583	76.392212	-94.771233	-66.689323	4.993802	0.000000	0.248885	0.000000	0.000000	0.000000	1.286103	-0.061104	-0.179922	0.000000	0.000000	4.000000	13.000000	0.000000
21947.787139	0.092549	0.546490	0.237878	76.392212	-94.771233	-66.689323	4.993802	0.000000	0.248885	0.000000	0.000000	0.000000	1.332039	-0.074966	-0.211692	0.000000	0.000000	4.000000	13.000000	0.000000
21947.790473	0.092549	0.546490	0.237878	76.392212	-94.771233	-66.689323	4.993802	0.000000	0.248885	0.000000	0.000000	0.000000	1.332039	-0.074966	-0.211692	0.000000	0.000000	4.000000	13.000000	0.000000
21947.793806	0.092549	0.546490	0.237878	76.361122	-94.816193	-64.823524	4.997549	0.000000	0.156528	0.000000	0.000000	0.000000	1.332039	-0.074966	-0.211692	0.000000	0.000000	4.000000	13.000000	0.000000
21947.797139	0.097136	0.546228	0.237027	76.361122	-94.816193	-64.823524	4.997549	0.000000	0.156528	0.000000	0.000000	0.000000	1.375924	-0.078541	-0.255175	0.000000	0.000000	4.000000	13.000000	0.000000
21947.800473	0.097136	0.546228	0.237027	76.361122	-94.816193	-64.823524	4.997549	0.000000	0.156528	0.000000	0.000000	0.000000	1.375924	-0.078541	-0.255175	0.000000	0.000000	4.000000	13.000000	0.000000
21947.803806	0.097136	0.546228	0.237027	76.341934	-94.715446	-63.201073	4.999635	0.000000	0.060414	0.000000	0.000000	0.000000	1.375924	-0.078541	-0.255175	0.000000	0.000000	4.000000	13.000000	0.000000
21947.807139	0.101935	0.545899	0.236042	76.341934	-94.715446	-63.201073	4.999635	0.000000	0.060414	0.000000	0.000000	0.000000	1.439747	-0.098737	-0.295668	0.000000	0.000000	4.000000	13.000000	0.000000
21947.810473	0.101935	0.545899	0.236042	76.341934	-94.715446	-63.201073	4.999635	0.000000	0.060414	0.000000	0.000000	0.000000	1.439747	-0.098737	-0.295668	0.000000	0.000000	4.000000	13.000000	0.000000
21947.813806	0.101935	0.545899	0.236042	76.324341	-94.574715	-61.975155	4.999832	0.000000	-0.040987	0.000000	0.000000	0.000000	1.439747	-0.098737	-0.295668	0.000000	0.000000	4.000000	13.000000	0.000000
21947.817139	0.106876	0.545520	0.234908	76.324341	-94.574715	-61.975155	4.999832	0.000000	-0.040987	0.000000	0.000000	0.000000	1.482204	-0.113686	-0.339921	0.000000	0.000000	4.000000	13.000000	0.000000
21947.820473	0.106876	0.545520	0.234908	76.324341	-94.574715	-61.975155	4.999832	0.000000	-0.040987	0.000000	0.000000	0.000000	1.482204	-0.113686	-0.339921	0.000000	0.000000	4.000000	13.000000	0.000000
21947.823806	0.106876	0.545520	0.234908	76.306847	-94.447754	-61.159100	4.997860	0.000000	-0.146285	0.000000	0.000000	0.000000	1.482204	-0.113686	-0.339921	0.000000	0.000000	4.000000	13.000000	0.000000
21947.827139	0.111992	0.545133	0.233645	76.306847	-94.447754	-61.159100	4.997860	0.000000	-0.146285	0.000000	0.000000	0.000000	1.534870	-0.115993	-0.378891	0.000000	0.000000	4.000000	13.000000	0.000000
21947.830473	0.111992	0.545133	0.233645	76.306847	-94.447754	-61.159100	4.997860	0.000000	-0.146285	0.000000	0.000000	0.000000	1.534870	-0.115993	-0.378891	0.000000	0.000000	4.000000	13.000000	0.000000
21947.833806	0.111992	0.545133	0.233645	76.287468	-94.331314	-60.463623	4.993427	0.000000	-0.256289	0.000000	0.000000	0.000000	1.534870	-0.115993	-0.378891	0.000000	0.000000	4.000000	13.000000	0.000000
21947.837139	0.117219	0.544684	0.232282	76.287468	-94.331314	-60.463623	4.993427	0.000000	-0.256289	0.000000	0.000000	0.000000	1.568216	-0.134836	-0.409005	0.000000	0.000000	4.000000	13.000000	0.000000
21947.840473	0.117219	0.544684	0.232282	76.287468	-94.331314	-60.463623	4.993427	0.000000	-0.256289	0.000000	0.000000	0.000000	1.568216	-0.134836	-0.409005	0.000000	0.000000	4.000000	13.000000	0.000000
21947.843806	0.117219	0.544684	0.232282	76.265312	-94.234886	-59.797596	4.986318	0.000000	-0.369641	0.000000	0.000000	0.000000	1.568216	-0.134836	-0.409005	0.000000	0.000000	4.000000	13.000000	0.000000
21947.847139	0.122656	0.544193	0.230811	76.265312	-94.234886	-59.797596	4.986318	0.000000	-0.369641	0.000000	0.000000	0.000000	1.631040	-0.147319	-0.441265	0.000000	0.000000	4.000000	13.000000	0.000000
21947.850473	0.122656	0.544193	0.230811	76.265312	-94.234886	-59.797596	4.986318	0.000000	-0.369641	0.000000	0.000000	0.000000	1.631040	-0.147319	-0.441265	0.000000	0.000000	4.000000	13.000000	0.000000
21947.853806	0.122656	0.544193	0.230811	76.239937	-94.127319	-58.893711	4.976085	0.000000	-0.488445	0.000000	0.000000	0.000000	1.631040	-0.147319	-0.441265	0.000000	0.000000	4.000000	13.000000	0.000000
21947.857139	0.128302	0.543681	0.229241	76.239937	-94.127319	-58.893711	4.976085	0.000000	-0.488445	0.000000	0.000000	0.000000	1.693862	-0.153473	-0.471164	0.000000	0.000000	4.000000	13.000000	0.000000
21947.860473	0.128302	0.543681	0.229241	76.239937	-94.127319	-58.893711	4.976085	0.000000	-0.488445	0.000000	0.000000	0.000000	1.693862	-0.153473	-0.471164	0.000000	0.000000	4.000000	13.000000	0.000000
21947.863806	0.128302	0.543681	0.229241	76.205666	-94.001106	-57.713417	4.962323	0.000000	-0.612654	0.000000	0.000000	0.000000	1.693862	-0.153473	-0.471164	0.000000	0.000000	4.000000	13.000000	0.000000
21947.867139	0.134094	0.543132	0.227596	76.205666	-94.001106	-57.713417	4.962323	0.000000	-0.612654	0.000000	0.000000	0.000000	1.737525	-0.164719	-0.493522	0.000000	0.000000	4.000000	13.000000	0.000000
21947.870473	0.134094	0.543132	0.227596	76.205666	-94.001106	-57.713417	4.962323	0.000000	-0.612654	0.000000	0.000000	0.000000	1.737525	-0.164719	-0.493522	0.000000	0.000000	4.000000	13.000000	0.000000
21947.873806	0.134094	0.543132	0.227596	76.139732	-93.790306	-56.338444	4.944826	0.000000	-0.740740	0.000000	0.000000	0.000000	1.737525	-0.164719	-0.493522	0.000000	0.000000	4.000000	13.000000	0.000000
21947.877139	0.140057	0.542639	0.225838	76.139732	-93.790306	-56.338444	4.944826	0.000000	-0.740740	0.000000	0.000000	0.000000	1.788811	-0.147963	-0.527184	0.000000	0.000000	4.000000	13.000000	0.000000
21947.880473	0.140057	0.542639	0.225838	76.139732	-93.790306	-56.338444	4.944826	0.000000	-0.740740	0.000000	0.000000	0.000000	1.788811	-0.147963	-0.527184	0.000000	0.000000	4.000000	13.000000	0.000000
21947.883806	0.140057	0.542639	0.225838	76.007019	-93.460213	-54.777641	4.923159	0.000000	-0.873217	0.000000	0.000000	0.000000	1.788811	-0.147963	-0.527184	0.000000	0.000000	4.000000	13.000000	0.000000
21947.887139	0.146093	0.542125	0.223994	76.007019	-93.460213	-54.777641	4.923159	0.000000	-0.873217	0.000000	0.000000	0.000000	1.810804	-0.154059	-0.553281	0.000000	0.000000	4.000000	13.000000	0.000000
21947.890473	0.146093	0.542125	0.223994	76.007019	-93.460213	-54.777641	4.923159	0.000000	-0.873217	0.000000	0.000000	0.000000	1.810804	-0.154059	-0.553281	0.000000	0.000000	4.000000	13.000000	0.000000
21947.893806	0.146093	0.542125	0.223994	75.829124	-93.012985	-52.839348	4.897388	0.000000	-1.007768	0.000000	0.000000	0.000000	1.810804	-0.154059	-0.553281	0.000000	0.000000	4.000000	13.000000	0.000000
21947.897139	0.152165	0.541706	0.222054	75.829124	-93.012985	-52.839348	4.897388	0.000000	-1.007768	0.000000	0.000000	0.000000	1.821717	-0.125933	-0.581972	0.000000	0.000000	4.000000	13.000000	0.000000
21947.900473	0.152165	0.541706	0.222054	75.829124	-93.012985	-52.839348	4.897388	0.000000	-1.007768	0.000000	0.000000	0.000000	1.821717	-0.125933	-0.581972	0.000000	0.000000	4.000000	13.000000	0.000000
21947.903806	0.152165	0.541706	0.222054	75.649467	-92.548271	-50.393349	4.867491	0.000000	-1.143475	0.000000	0.000000	0.000000	1.821717	-0.125933	-0.581972	0.000000	0.000000	4.000000	13.000000	0.000000
21947.907139	0.158339	0.541303	0.220011	75.649467	-92.548271	-50.393349	4.867491	0.000000	-1.143475	0.000000	0.000000	0.000000	1.852012	-0.120661	-0.612840	0.000000	0.000000	4.000000	13.000000	0.000000
21947.910473	0.158339	0.541303	0.220011	75.649467	-92.548271	-50.393349	4.867491	0.000000	-1.143475	0.000000	0.000000	0.000000	1.852012	-0.120661	-0.612840	0.000000	0.000000	4.000000	13.000000	0.000000
21947.913806	0.158339	0.541303	0.220011	75.487579	-92.090302	-47.975292	4.832981	0.000000	-1.281520	0.000000	0.000000	0.000000	1.852012	-0.120661	-0.612840	0.000000	0.000000	4.000000	13.000000	0.000000
21947.917139	0.164601	0.540991	0.217823	75.487579	-92.090302	-47.975292	4.832981	0.000000	-1.281520	0.000000	0.000000	0.000000	1.878721	-0.093784	-0.656635	0.000000	0.000000	4.000000	13.000000	0.000000
21947.920473	0.164601	0.540991	0.217823	75.487579	-92.090302	-47.975292	4.832981	0.000000	-1.281520	0.000000	0.000000	0.000000	1.878721	-0.093784	-0.656635	0.000000	0.000000	4.000000	13.000000	0.000000
21947.923806	0.164601	0.540991	0.217823	75.354729	-91.674530	-46.238110	4.793625	0.000000	-1.421674	0.000000	0.000000	0.000000	1.878721	-0.093784	-0.656635	0.000000	0.000000	4.000000	13.000000	0.000000
21947.927139	0.171023	0.540696	0.215509	75.354729	-91.674530	-46.238110	4.793625	0.000000	-1.421674	0.000000	0.000000	0.000000	1.926594	-0.088564	-0.694220	0.000000	0.000000	4.000000	13.000000	0.000000
21947.930473	0.171023	0.540696	0.215509	75.354729	-91.674530	-46.238110	4.793625	0.000000	-1.421674	0.000000	0.000000	0.000000	1.926594	-0.088564	-0.694220	0.000000	0.000000	4.000000	13.000000	0.000000
21947.933806	0.171023	0.540696	0.215509	75.244118	-91.278618	-45.256824	4.748765	0.000000	-1.565002	0.000000	0.000000	0.000000	1.926594	-0.088564	-0.694220	0.000000	0.000000	4.000000	13.000000	0.000000
21947.937139	0.177617	0.540410	0.212994	75.244118	-91.278618	-45.256824	4.748765	0.000000	-1.565002	0.000000	0.000000	0.000000	1.978142	-0.085672	-0.754424	0.000000	0.000000	4.000000	13.000000	0.000000
21947.940473	0.177617	0.540410	0.212994	75.244118	-91.278618	-45.256824	4.748765	0.000000	-1.565002	0.000000	0.000000	0.000000	1.978142	-0.085672	-0.754424	0.000000	0.000000	4.000000	13.000000	0.000000
21947.943806	0.177617	0.540410	0.212994	75.120575	-90.876854	-44.147686	4.697801	0.000000	-1.711918	0.000000	0.000000	0.000000	1.978142	-0.085672	-0.754424	0.000000	0.000000	4.000000	13.000000	0.000000
21947.947139	0.184237	0.540104	0.210382	75.120575	-90.876854	-44.147686	4.697801	0.000000	-1.711918	0.000000	0.000000	0.000000	1.985943	-0.091848	-0.783397	0.000000	0.000000	4.000000	13.000000	0.000000
21947.950473	0.184237	0.540104	0.210382	75.120575	-90.876854	-44.147686	4.697801	0.000000	-1.711918	0.000000	0.000000	0.000000	1.985943	-0.091848	-0.783397	0.000000	0.000000	4.000000	13.000000	0.000000
21947.953806	0.184237	0.540104	0.210382	74.945114	-90.404442	-42.435089	4.641747	0.000000	-1.858543	0.000000	0.000000	0.000000	1.985943	-0.091848	-0.783397	0.000000	0.000000	4.000000	13.000000	0.000000
21947.957139	0.190772	0.539790	0.207652	74.945114	-90.404442	-42.435089	4.641747	0.000000	-1.858543	0.000000	0.000000	0.000000	1.960606	-0.094053	-0.819210	0.000000	0.000000	4.000000	13.000000	0.000000
21947.960473	0.190772	0.539790	0.207652	74.945114	-90.404442	-42.435089	4.641747	0.000000	-1.858543	0.000000	0.000000	0.000000	1.960606	-0.094053	-0.819210	0.000000	0.000000	4.000000	13.000000	0.000000
21947.963806	0.190772	0.539790	0.207652	74.733810	-89.902107	-40.213291	4.581400	0.000000	-2.002692	0.000000	0.000000	0.000000	1.960606	-0.094053	-0.819210	0.000000	0.000000	4.000000	13.000000	0.000000
21947.967139	0.197213	0.539428	0.204777	74.733810	-89.902107	-40.213291	4.581400	0.000000	-2.002692	0.000000	0.000000	0.000000	1.932212	-0.108725	-0.862500	0.000000	0.000000	4.000000	13.000000	0.000000
21947.970473	0.197213	0.539428	0.204777	74.733810	-89.902107	-40.213291	4.581400	0.000000	-2.002692	0.000000	0.000000	0.000000	1.932212	-0.108725	-0.862500	0.000000	0.000000	4.000000	13.000000	0.000000
21947.973806	0.197213	0.539428	0.204777	74.529274	-89.474899	-37.904800	4.516869	0.000000	-2.144270	0.000000	0.000000	0.000000	1.932212	-0.108725	-0.862500	0.000000	0.000000	4.000000	13.000000	0.000000
21947.977139	0.203550	0.539034	0.201741	74.529274	-89.474899	-37.904800	4.516869	0.000000	-2.144270	0.000000	0.000000	0.000000	1.901255	-0.118256	-0.910584	0.000000	0.000000	4.000000	13.000000	0.000000
21947.980473	0.203550	0.539034	0.201741	74.529274	-89.474899	-37.904800	4.516869	0.000000	-2.144270	0.000000	0.000000	0.000000	1.901255	-0.118256	-0.910584	0.000000	0.000000	4.000000	13.000000	0.000000
21947.983806	0.203550	0.539034	0.201741	74.393875	-89.223984	-35.721195	4.448255	0.000000	-2.283206	0.000000	0.000000	0.000000	1.901255	-0.118256	-0.910584	0.000000	0.000000	4.000000	13.000000	0.000000
21947.987139	0.209829	0.538583	0.198484	74.393875	-89.223984	-35.721195	4.448255	0.000000	-2.283206	0.000000	0.000000	0.000000	1.883650	-0.135138	-0.977372	0.000000	0.000000	4.000000	13.000000	0.000000
21947.990473	0.209829	0.538583	0.198484	74.393875	-89.223984	-35.721195	4.448255	0.000000	-2.283206	0.000000	0.000000	0.000000	1.883650	-0.135138	-0.977372	0.000000	0.000000	4.000000	13.000000	0.000000
21947.993806	0.209829	0.538583	0.198484	74.342087	-89.188309	-33.781048	4.374894	0.000000	-2.420805	0.000000	0.000000	0.000000	1.883650	-0.135138	-0.977372	0.000000	0.000000	4.000000	13.000000	0.000000
21947.997139	0.216062	0.538111	0.194958	74.342087	-89.188309	-33.781048	4.374894	0.000000	-2.420805	0.000000	0.000000	0.000000	1.870044	-0.141787	-1.057761	0.000000	0.000000	4.000000	13.000000	0.000000
21948.000473	0.216062	0.538111	0.194958	74.342087	-89.188309	-33.781048	4.374894	0.000000	-2.420805	0.000000	0.000000	0.000000	1.870044	-0.141787	-1.057761	0.000000	0.000000	4.000000	13.000000	0.000000
21948.003806	0.216062	0.538111	0.194958	74.285721	-89.224358	-32.421101	4.296308	0.000000	-2.557683	0.000000	0.000000	0.000000	1.870044	-0.141787	-1.057761	0.000000	0.000000	4.000000	13.000000	0.000000
21948.007139	0.222275	0.537578	0.191157	74.285721	-89.224358	-32.421101	4.296308	0.000000	-2.557683	0.000000	0.000000	0.000000	1.863729	-0.159655	-1.140326	0.000000	0.000000	4.000000	13.000000	0.000000
21948.010473	0.222275	0.537578	0.191157	74.285721	-89.224358	-32.421101	4.296308	0.000000	-2.557683	0.000000	0.000000	0.000000	1.863729	-0.159655	-1.140326	0.000000	0.000000	4.000000	13.000000	0.000000
21948.013806	0.222275	0.537578	0.191157	74.223335	-89.319969	-31.546362	4.212011	0.000000	-2.694247	0.000000	0.000000	0.000000	1.863729	-0.159655	-1.140326	0.000000	0.000000	4.000000	13.000000	0.000000
21948.017139	0.228421	0.537004	0.187072	74.223335	-89.319969	-31.546362	4.212011	0.000000	-2.694247	0.000000	0.000000	0.000000	1.843809	-0.172385	-1.225423	0.000000	0.000000	4.000000	13.000000	0.000000
21948.020473	0.228421	0.537004	0.187072	74.223335	-89.319969	-31.546362	4.212011	0.000000	-2.694247	0.000000	0.000000	0.000000	1.843809	-0.172385	-1.225423	0.000000	0.000000	4.000000	13.000000	0.000000
21948.023806	0.228421	0.537004	0.187072	74.170380	-89.337105	-30.280094	4.122174	0.000000	-2.829786	0.000000	0.000000	0.000000	1.843809	-0.172385	-1.225423	0.000000	0.000000	4.000000	13.000000	0.000000
21948.027139	0.234364	0.536404	0.182730	74.170380	-89.337105	-30.280094	4.122174	0.000000	-2.829786	0.000000	0.000000	0.000000	1.782848	-0.180056	-1.302678	0.000000	0.000000	4.000000	13.000000	0.000000
21948.030473	0.234364	0.536404	0.182730	74.170380	-89.337105	-30.280094	4.122174	0.000000	-2.829786	0.000000	0.000000	0.000000	1.782848	-0.180056	-1.302678	0.000000	0.000000	4.000000	13.000000	0.000000
21948.033806	0.234364	0.536404	0.182730	74.187210	-88.897293	-28.222631	4.028216	0.000000	-2.962005	0.000000	0.000000	0.000000	1.782848	-0.180056	-1.302678	0.000000	0.000000	4.000000	13.000000	0.000000
21948.037139	0.240186	0.535769	0.178189	74.187210	-88.897293	-28.222631	4.028216	0.000000	-2.962005	0.000000	0.000000	0.000000	1.746809	-0.190438	-1.362306	0.000000	0.000000	4.000000	13.000000	0.000000
21948.040473	0.240186	0.535769	0.178189	74.187210	-88.897293	-28.222631	4.028216	0.000000	-2.962005	0.000000	0.000000	0.000000	1.746809	-0.190438	-1.362306	0.000000	0.000000	4.000000	13.000000	0.000000
21948.043806	0.240186	0.535769	0.178189	74.323837	-87.666595	-25.133869	3.929651	0.000000	-3.091577	0.000000	0.000000	0.000000	1.746809	-0.190438	-1.362306	0.000000	0.000000	4.000000	13.000000	0.000000
21948.047139	0.245820	0.535174	0.173465	74.323837	-87.666595	-25.133869	3.929651	0.000000	-3.091577	0.000000	0.000000	0.000000	1.690176	-0.178511	-1.417074	0.000000	0.000000	4.000000	13.000000	0.000000
21948.050473	0.245820	0.535174	0.173465	74.323837	-87.666595	-25.133869	3.929651	0.000000	-3.091577	0.000000	0.000000	0.000000	1.690176	-0.178511	-1.417074	0.000000	0.000000	4.000000	13.000000	0.000000
21948.053806	0.245820	0.535174	0.173465	74.590782	-85.541939	-21.071682	3.827332	0.000000	-3.217380	0.000000	0.000000	0.000000	1.690176	-0.178511	-1.417074	0.000000	0.000000	4.000000	13.000000	0.000000
21948.057139	0.251298	0.534601	0.168567	74.590782	-85.541939	-21.071682	3.827332	0.000000	-3.217380	0.000000	0.000000	0.000000	1.643198	-0.171736	-1.469404	0.000000	0.000000	4.000000	13.000000	0.000000
21948.060473	0.251298	0.534601	0.168567	74.590782	-85.541939	-21.071682	3.827332	0.000000	-3.217380	0.000000	0.000000	0.000000	1.643198	-0.171736	-1.469404	0.000000	0.000000	4.000000	13.000000	0.000000
21948.063806	0.251298	0.534601	0.168567	74.943550	-82.733368	-16.486664	3.720996	0.000000	-3.339789	0.000000	0.000000	0.000000	1.643198	-0.171736	-1.469404	0.000000	0.000000	4.000000	13.000000	0.000000
21948.067139	0.256649	0.534007	0.163414	74.943550	-82.733368	-16.486664	3.720996	0.000000	-3.339789	0.000000	0.000000	0.000000	1.605345	-0.178403	-1.545850	0.000000	0.000000	4.000000	13.000000	0.000000
21948.070473	0.256649	0.534007	0.163414	74.943550	-82.733368	-16.486664	3.720996	0.000000	-3.339789	0.000000	0.000000	0.000000	1.605345	-0.178403	-1.545850	0.000000	0.000000	4.000000	13.000000	0.000000
21948.073806	0.256649	0.534007	0.163414	75.346016	-79.558273	-11.923646	3.609460	0.000000	-3.460029	0.000000	0.000000	0.000000	1.605345	-0.178403	-1.545850	0.000000	0.000000	4.000000	13.000000	0.000000
21948.077139	0.261966	0.533394	0.158000	75.346016	-79.558273	-11.923646	3.609460	0.000000	-3.460029	0.000000	0.000000	0.000000	1.595223	-0.183948	-1.624204	0.000000	0.000000	4.000000	13.000000	0.000000
21948.080473	0.261966	0.533394	0.158000	75.346016	-79.558273	-11.923646	3.609460	0.000000	-3.460029	0.000000	0.000000	0.000000	1.595223	-0.183948	-1.624204	0.000000	0.000000	4.000000	13.000000	0.000000
21948.083806	0.261966	0.533394	0.158000	75.768959	-76.268440	-7.625283	3.491441	0.000000	-3.579083	0.000000	0.000000	0.000000	1.595223	-0.183948	-1.624204	0.000000	0.000000	4.000000	13.000000	0.000000
21948.087139	0.267108	0.532831	0.152335	75.768959	-76.268440	-7.625283	3.491441	0.000000	-3.579083	0.000000	0.000000	0.000000	1.542404	-0.168862	-1.699508	0.000000	0.000000	4.000000	13.000000	0.000000
21948.090473	0.267108	0.532831	0.152335	75.768959	-76.268440	-7.625283	3.491441	0.000000	-3.579083	0.000000	0.000000	0.000000	1.542404	-0.168862	-1.699508	0.000000	0.000000	4.000000	13.000000	0.000000
21948.093806	0.267108	0.532831	0.152335	76.156067	-72.888580	-3.202944	3.368435	0.000000	-3.695085	0.000000	0.000000	0.000000	1.542404	-0.168862	-1.699508	0.000000	0.000000	4.000000	13.000000	0.000000
21948.097139	0.272034	0.532361	0.146504	76.156067	-72.888580	-3.202944	3.368435	0.000000	-3.695085	0.000000	0.000000	0.000000	1.477835	-0.140944	-1.749218	0.000000	0.000000	4.000000	13.000000	0.000000
21948.100473	0.272034	0.532361	0.146504	76.156067	-72.888580	-3.202944	3.368435	0.000000	-3.695085	0.000000	0.000000	0.000000	1.477835	-0.140944	-1.749218	0.000000	0.000000	4.000000	13.000000	0.000000
21948.103806	0.272034	0.532361	0.146504	76.459946	-69.389282	1.580639	3.241782	0.000000	-3.806684	0.000000	0.000000	0.000000	1.477835	-0.140944	-1.749218	0.000000	0.000000	4.000000	13.000000	0.000000
21948.107139	0.276668	0.532014	0.140502	76.459946	-69.389282	1.580639	3.241782	0.000000	-3.806684	0.000000	0.000000	0.000000	1.390164	-0.103952	-1.800588	0.000000	0.000000	4.000000	13.000000	0.000000
21948.110473	0.276668	0.532014	0.140502	76.459946	-69.389282	1.580639	3.241782	0.000000	-3.806684	0.000000	0.000000	0.000000	1.390164	-0.103952	-1.800588	0.000000	0.000000	4.000000	13.000000	0.000000
21948.113806	0.276668	0.532014	0.140502	76.667351	-65.906487	6.521707	3.112229	0.000000	-3.913314	0.000000	0.000000	0.000000	1.390164	-0.103952	-1.800588	0.000000	0.000000	4.000000	13.000000	0.000000
21948.117139	0.281019	0.531785	0.134289	76.667351	-65.906487	6.521707	3.112229	0.000000	-3.913314	0.000000	0.000000	0.000000	1.305407	-0.068965	-1.864068	0.000000	0.000000	4.000000	13.000000	0.000000
21948.120473	0.281019	0.531785	0.134289	76.667351	-65.906487	6.521707	3.112229	0.000000	-3.913314	0.000000	0.000000	0.000000	1.305407	-0.068965	-1.864068	0.000000	0.000000	4.000000	13.000000	0.000000
21948.123806	0.281019	0.531785	0.134289	76.836998	-62.483849	11.493034	2.979012	0.000000	-4.015655	0.000000	0.000000	0.000000	1.305407	-0.068965	-1.864068	0.000000	0.000000	4.000000	13.000000	0.000000
21948.127139	0.285046	0.531684	0.127863	76.836998	-62.483849	11.493034	2.979012	0.000000	-4.015655	0.000000	0.000000	0.000000	1.208078	-0.030135	-1.927768	0.000000	0.000000	4.000000	13.000000	0.000000
21948.130473	0.285046	0.531684	0.127863	76.836998	-62.483849	11.493034	2.979012	0.000000	-4.015655	0.000000	0.000000	0.000000	1.208078	-0.030135	-1.927768	0.000000	0.000000	4.000000	13.000000	0.000000
21948.133806	0.285046	0.531684	0.127863	76.973930	-59.148796	16.508617	2.842356	0.000000	-4.113515	0.000000	0.000000	0.000000	1.208078	-0.030135	-1.927768	0.000000	0.000000	4.000000	13.000000	0.000000
21948.137139	0.288736	0.531768	0.121283	76.973930	-59.148796	16.508617	2.842356	0.000000	-4.113515	0.000000	0.000000	0.000000	1.107103	0.025190	-1.973968	0.000000	0.000000	4.000000	13.000000	0.000000
21948.140473	0.288736	0.531768	0.121283	76.973930	-59.148796	16.508617	2.842356	0.000000	-4.113515	0.000000	0.000000	0.000000	1.107103	0.025190	-1.973968	0.000000	0.000000	4.000000	13.000000	0.000000
21948.143806	0.288736	0.531768	0.121283	77.077194	-55.873211	21.309431	2.703042	0.000000	-4.206372	0.000000	0.000000	0.000000	1.107103	0.025190	-1.973968	0.000000	0.000000	4.000000	13.000000	0.000000
21948.147139	0.292107	0.531965	0.114592	77.077194	-55.873211	21.309431	2.703042	0.000000	-4.206372	0.000000	0.000000	0.000000	1.011240	0.059193	-2.007460	0.000000	0.000000	4.000000	13.000000	0.000000
21948.150473	0.292107	0.531965	0.114592	77.077194	-55.873211	21.309431	2.703042	0.000000	-4.206372	0.000000	0.000000	0.000000	1.011240	0.059193	-2.007460	0.000000	0.000000	4.000000	13.000000	0.000000
21948.153806	0.292107	0.531965	0.114592	77.153816	-52.526180	25.586870	2.561414	0.000000	-4.294084	0.000000	0.000000	0.000000	1.011240	0.059193	-2.007460	0.000000	0.000000	4.000000	13.000000	0.000000
21948.157139	0.295179	0.532331	0.107833	77.153816	-52.526180	25.586870	2.561414	0.000000	-4.294084	0.000000	0.000000	0.000000	0.921582	0.109594	-2.027417	0.000000	0.000000	4.000000	13.000000	0.000000
21948.160473	0.295179	0.532331	0.107833	77.153816	-52.526180	25.586870	2.561414	0.000000	-4.294084	0.000000	0.000000	0.000000	0.921582	0.109594	-2.027417	0.000000	0.000000	4.000000	13.000000	0.000000
21948.163806	0.295179	0.532331	0.107833	77.198402	-49.173309	29.180668	2.417940	0.000000	-4.376479	0.000000	0.000000	0.000000	0.921582	0.109594	-2.027417	0.000000	0.000000	4.000000	13.000000	0.000000
21948.167139	0.297873	0.532859	0.101055	77.198402	-49.173309	29.180668	2.417940	0.000000	-4.376479	0.000000	0.000000	0.000000	0.808238	0.158550	-2.033577	0.000000	0.000000	4.000000	13.000000	0.000000
21948.170473	0.297873	0.532859	0.101055	77.198402	-49.173309	29.180668	2.417940	0.000000	-4.376479	0.000000	0.000000	0.000000	0.808238	0.158550	-2.033577	0.000000	0.000000	4.000000	13.000000	0.000000
21948.173806	0.297873	0.532859	0.101055	77.216866	-45.858555	32.737473	2.274124	0.000000	-4.452905	0.000000	0.000000	0.000000	0.808238	0.158550	-2.033577	0.000000	0.000000	4.000000	13.000000	0.000000
21948.177139	0.300114	0.533557	0.094239	77.216866	-45.858555	32.737473	2.274124	0.000000	-4.452905	0.000000	0.000000	0.000000	0.672289	0.209176	-2.044624	0.000000	0.000000	4.000000	13.000000	0.000000
21948.180473	0.300114	0.533557	0.094239	77.216866	-45.858555	32.737473	2.274124	0.000000	-4.452905	0.000000	0.000000	0.000000	0.672289	0.209176	-2.044624	0.000000	0.000000	4.000000	13.000000	0.000000
21948.183806	0.300114	0.533557	0.094239	77.211304	-42.711845	36.425838	2.130247	0.000000	-4.523499	0.000000	0.000000	0.000000	0.672289	0.209176	-2.044624	0.000000	0.000000	4.000000	13.000000	0.000000
21948.187139	0.301815	0.534344	0.087410	77.211304	-42.711845	36.425838	2.130247	0.000000	-4.523499	0.000000	0.000000	0.000000	0.510217	0.236150	-2.048905	0.000000	0.000000	4.000000	13.000000	0.000000
21948.190473	0.301815	0.534344	0.087410	77.211304	-42.711845	36.425838	2.130247	0.000000	-4.523499	0.000000	0.000000	0.000000	0.510217	0.236150	-2.048905	0.000000	0.000000	4.000000	13.000000	0.000000
21948.193806	0.301815	0.534344	0.087410	77.191101	-39.828350	39.733257	1.987209	0.000000	-4.588137	0.000000	0.000000	0.000000	0.510217	0.236150	-2.048905	0.000000	0.000000	4.000000	13.000000	0.000000
21948.197139	0.303012	0.535197	0.080385	77.191101	-39.828350	39.733257	1.987209	0.000000	-4.588137	0.000000	0.000000	0.000000	0.359269	0.256063	-2.107438	0.000000	0.000000	4.000000	13.000000	0.000000
21948.200473	0.303012	0.535197	0.080385	77.191101	-39.828350	39.733257	1.987209	0.000000	-4.588137	0.000000	0.000000	0.000000	0.359269	0.256063	-2.107438	0.000000	0.000000	4.000000	13.000000	0.000000
21948.203806	0.303012	0.535197	0.080385	77.163559	-37.096943	42.357445	1.840756	0.000000	-4.648829	0.000000	0.000000	0.000000	0.359269	0.256063	-2.107438	0.000000	0.000000	4.000000	13.000000	0.000000
21948.207139	0.303734	0.536100	0.073215	77.163559	-37.096943	42.357445	1.840756	0.000000	-4.648829	0.000000	0.000000	0.000000	0.216363	0.270906	-2.151056	0.000000	0.000000	4.000000	13.000000	0.000000
21948.210473	0.303734	0.536100	0.073215	77.163559	-37.096943	42.357445	1.840756	0.000000	-4.648829	0.000000	0.000000	0.000000	0.216363	0.270906	-2.151056	0.000000	0.000000	4.000000	13.000000	0.000000
21948.213806	0.303734	0.536100	0.073215	77.128105	-34.391907	45.030754	1.690954	0.000000	-4.705388	0.000000	0.000000	0.000000	0.216363	0.270906	-2.151056	0.000000	0.000000	4.000000	13.000000	0.000000
21948.217139	0.304006	0.537013	0.065888	77.128105	-34.391907	45.030754	1.690954	0.000000	-4.705388	0.000000	0.000000	0.000000	0.081727	0.273838	-2.197937	0.000000	0.000000	4.000000	13.000000	0.000000
21948.220473	0.304006	0.537013	0.065888	77.128105	-34.391907	45.030754	1.690954	0.000000	-4.705388	0.000000	0.000000	0.000000	0.081727	0.273838	-2.197937	0.000000	0.000000	4.000000	13.000000	0.000000
21948.223806	0.304006	0.537013	0.065888	77.077087	-31.272936	48.742626	1.536704	0.000000	-4.757998	0.000000	0.000000	0.000000	0.081727	0.273838	-2.197937	0.000000	0.000000	4.000000	13.000000	0.000000
21948.227139	0.303952	0.537982	0.058500	77.077087	-31.272936	48.742626	1.536704	0.000000	-4.757998	0.000000	0.000000	0.000000	-0.016251	0.290773	-2.216475	0.000000	0.000000	4.000000	13.000000	0.000000
21948.230473	0.303952	0.537982	0.058500	77.077087	-31.272936	48.742626	1.536704	0.000000	-4.757998	0.000000	0.000000	0.000000	-0.016251	0.290773	-2.216475	0.000000	0.000000	4.000000	13.000000	0.000000
21948.233806	0.303952	0.537982	0.058500	76.987274	-27.497705	53.268738	1.378576	0.000000	-4.806197	0.000000	0.000000	0.000000	-0.016251	0.290773	-2.216475	0.000000	0.000000	4.000000	13.000000	0.000000
21948.237139	0.303729	0.538989	0.050982	76.987274	-27.497705	53.268738	1.378576	0.000000	-4.806197	0.000000	0.000000	0.000000	-0.066967	0.301963	-2.255552	0.000000	0.000000	4.000000	13.000000	0.000000
21948.240473	0.303729	0.538989	0.050982	76.987274	-27.497705	53.268738	1.378576	0.000000	-4.806197	0.000000	0.000000	0.000000	-0.066967	0.301963	-2.255552	0.000000	0.000000	4.000000	13.000000	0.000000
21948.243806	0.303729	0.538989	0.050982	76.830765	-23.281256	58.024117	1.213787	0.000000	-4.850435	0.000000	0.000000	0.000000	-0.066967	0.301963	-2.255552	0.000000	0.000000	4.000000	13.000000	0.000000
21948.247139	0.303272	0.540014	0.043395	76.830765	-23.281256	58.024117	1.213787	0.000000	-4.850435	0.000000	0.000000	0.000000	-0.136891	0.307636	-2.276124	0.000000	0.000000	4.000000	13.000000	0.000000
21948.250473	0.303272	0.540014	0.043395	76.830765	-23.281256	58.024117	1.213787	0.000000	-4.850435	0.000000	0.000000	0.000000	-0.136891	0.307636	-2.276124	0.000000	0.000000	4.000000	13.000000	0.000000
21948.253806	0.303272	0.540014	0.043395	76.579758	-18.985008	62.746040	1.043877	0.000000	-4.889818	0.000000	0.000000	0.000000	-0.136891	0.307636	-2.276124	0.000000	0.000000	4.000000	13.000000	0.000000
21948.257139	0.302467	0.540993	0.035707	76.579758	-18.985008	62.746040	1.043877	0.000000	-4.889818	0.000000	0.000000	0.000000	-0.241653	0.293632	-2.306174	0.000000	0.000000	4.000000	13.000000	0.000000
21948.260473	0.302467	0.540993	0.035707	76.579758	-18.985008	62.746040	1.043877	0.000000	-4.889818	0.000000	0.000000	0.000000	-0.241653	0.293632	-2.306174	0.000000	0.000000	4.000000	13.000000	0.000000
21948.263806	0.302467	0.540993	0.035707	76.250526	-15.004041	67.414879	0.868404	0.000000	-4.924010	0.000000	0.000000	0.000000	-0.241653	0.293632	-2.306174	0.000000	0.000000	4.000000	13.000000	0.000000
21948.267139	0.301247	0.541915	0.027915	76.250526	-15.004041	67.414879	0.868404	0.000000	-4.924010	0.000000	0.000000	0.000000	-0.365895	0.276674	-2.337673	0.000000	0.000000	4.000000	13.000000	0.000000
21948.270473	0.301247	0.541915	0.027915	76.250526	-15.004041	67.414879	0.868404	0.000000	-4.924010	0.000000	0.000000	0.000000	-0.365895	0.276674	-2.337673	0.000000	0.000000	4.000000	13.000000	0.000000
21948.273806	0.301247	0.541915	0.027915	75.861084	-11.381343	71.686028	0.686974	0.000000	-4.952582	0.000000	0.000000	0.000000	-0.365895	0.276674	-2.337673	0.000000	0.000000	4.000000	13.000000	0.000000
21948.277139	0.299637	0.542782	0.020048	75.861084	-11.381343	71.686028	0.686974	0.000000	-4.952582	0.000000	0.000000	0.000000	-0.483102	0.260023	-2.360008	0.000000	0.000000	4.000000	13.000000	0.000000
21948.280473	0.299637	0.542782	0.020048	75.861084	-11.381343	71.686028	0.686974	0.000000	-4.952582	0.000000	0.000000	0.000000	-0.483102	0.260023	-2.360008	0.000000	0.000000	4.000000	13.000000	0.000000
21948.283806	0.299637	0.542782	0.020048	75.415955	-7.954760	75.646057	0.499608	0.000000	-4.974977	0.000000	0.000000	0.000000	-0.483102	0.260023	-2.360008	0.000000	0.000000	4.000000	13.000000	0.000000
21948.287139	0.297625	0.543613	0.012180	75.415955	-7.954760	75.646057	0.499608	0.000000	-4.974977	0.000000	0.000000	0.000000	-0.603461	0.249327	-2.360362	0.000000	0.000000	4.000000	13.000000	0.000000
21948.290473	0.297625	0.543613	0.012180	75.415955	-7.954760	75.646057	0.499608	0.000000	-4.974977	0.000000	0.000000	0.000000	-0.603461	0.249327	-2.360362	0.000000	0.000000	4.000000	13.000000	0.000000
21948.293806	0.297625	0.543613	0.012180	74.889114	-4.510697	79.548050	0.307587	0.000000	-4.990530	0.000000	0.000000	0.000000	-0.603461	0.249327	-2.360362	0.000000	0.000000	4.000000	13.000000	0.000000
21948.297139	0.295356	0.544477	0.004423	74.889114	-4.510697	79.548050	0.307587	0.000000	-4.990530	0.000000	0.000000	0.000000	-0.680896	0.259247	-2.327182	0.000000	0.000000	4.000000	13.000000	0.000000
21948.300473	0.295356	0.544477	0.004423	74.889114	-4.510697	79.548050	0.307587	0.000000	-4.990530	0.000000	0.000000	0.000000	-0.680896	0.259247	-2.327182	0.000000	0.000000	4.000000	13.000000	0.000000
21948.303806	0.295356	0.544477	0.004423	74.279701	-1.033799	83.320137	0.113180	0.000000	-4.998719	0.000000	0.000000	0.000000	-0.680896	0.259247	-2.327182	0.000000	0.000000	4.000000	13.000000	0.000000
21948.307139	0.292828	0.545359	-0.003192	74.279701	-1.033799	83.320137	0.113180	0.000000	-4.998719	0.000000	0.000000	0.000000	-0.758331	0.264554	-2.284429	0.000000	0.000000	4.000000	13.000000	0.000000
21948.310473	0.292828	0.545359	-0.003192	74.279701	-1.033799	83.320137	0.113180	0.000000	-4.998719	0.000000	0.000000	0.000000	-0.758331	0.264554	-2.284429	0.000000	0.000000	4.000000	13.000000	0.000000
21948.313806	0.292828	0.545359	-0.003192	73.616341	2.302111	86.696518	-0.082745	0.000000	-4.999315	0.000000	0.000000	0.000000	-0.758331	0.264554	-2.284429	0.000000	0.000000	4.000000	13.000000	0.000000
21948.317139	0.290101	0.546198	-0.010684	73.616341	2.302111	86.696518	-0.082745	0.000000	-4.999315	0.000000	0.000000	0.000000	-0.818169	0.251567	-2.247821	0.000000	0.000000	4.000000	13.000000	0.000000
21948.320473	0.290101	0.546198	-0.010684	73.616341	2.302111	86.696518	-0.082745	0.000000	-4.999315	0.000000	0.000000	0.000000	-0.818169	0.251567	-2.247821	0.000000	0.000000	4.000000	13.000000	0.000000
21948.323806	0.290101	0.546198	-0.010684	72.933502	5.402134	89.644455	-0.280574	0.000000	-4.992122	0.000000	0.000000	0.000000	-0.818169	0.251567	-2.247821	0.000000	0.000000	4.000000	13.000000	0.000000
21948.327139	0.287150	0.547004	-0.018061	72.933502	5.402134	89.644455	-0.280574	0.000000	-4.992122	0.000000	0.000000	0.000000	-0.885275	0.241784	-2.212914	0.000000	0.000000	4.000000	13.000000	0.000000
21948.330473	0.287150	0.547004	-0.018061	72.933502	5.402134	89.644455	-0.280574	0.000000	-4.992122	0.000000	0.000000	0.000000	-0.885275	0.241784	-2.212914	0.000000	0.000000	4.000000	13.000000	0.000000
21948.333806	0.287150	0.547004	-0.018061	72.259239	8.219085	92.410408	-0.480289	0.000000	-4.976879	0.000000	0.000000	0.000000	-0.885275	0.241784	-2.212914	0.000000	0.000000	4.000000	13.000000	0.000000
21948.337139	0.283884	0.547705	-0.025341	72.259239	8.219085	92.410408	-0.480289	0.000000	-4.976879	0.000000	0.000000	0.000000	-0.979663	0.210509	-2.184052	0.000000	0.000000	4.000000	13.000000	0.000000
21948.340473	0.283884	0.547705	-0.025341	72.259239	8.219085	92.410408	-0.480289	0.000000	-4.976879	0.000000	0.000000	0.000000	-0.979663	0.210509	-2.184052	0.000000	0.000000	4.000000	13.000000	0.000000
21948.343806	0.283884	0.547705	-0.025341	71.622078	10.718455	95.028305	-0.682593	0.000000	-4.953188	0.000000	0.000000	0.000000	-0.979663	0.210509	-2.184052	0.000000	0.000000	4.000000	13.000000	0.000000
21948.347139	0.280305	0.548285	-0.032544	71.622078	10.718455	95.028305	-0.682593	0.000000	-4.953188	0.000000	0.000000	0.000000	-1.073616	0.174014	-2.160897	0.000000	0.000000	4.000000	13.000000	0.000000
21948.350473	0.280305	0.548285	-0.032544	71.622078	10.718455	95.028305	-0.682593	0.000000	-4.953188	0.000000	0.000000	0.000000	-1.073616	0.174014	-2.160897	0.000000	0.000000	4.000000	13.000000	0.000000
21948.353806	0.280305	0.548285	-0.032544	70.987885	13.006980	97.513023	-0.888114	0.000000	-4.920493	0.000000	0.000000	0.000000	-1.073616	0.174014	-2.160897	0.000000	0.000000	4.000000	13.000000	0.000000
21948.357139	0.276386	0.548844	-0.039646	70.987885	13.006980	97.513023	-0.888114	0.000000	-4.920493	0.000000	0.000000	0.000000	-1.175692	0.167534	-2.130650	0.000000	0.000000	4.000000	13.000000	0.000000
21948.360473	0.276386	0.548844	-0.039646	70.987885	13.006980	97.513023	-0.888114	0.000000	-4.920493	0.000000	0.000000	0.000000	-1.175692	0.167534	-2.130650	0.000000	0.000000	4.000000	13.000000	0.000000
21948.363806	0.276386	0.548844	-0.039646	70.349335	15.075438	99.717842	-1.096483	0.000000	-4.878291	0.000000	0.000000	0.000000	-1.175692	0.167534	-2.130650	0.000000	0.000000	4.000000	13.000000	0.000000
21948.367139	0.272163	0.549419	-0.046577	70.349335	15.075438	99.717842	-1.096483	0.000000	-4.878291	0.000000	0.000000	0.000000	-1.266933	0.172653	-2.079262	0.000000	0.000000	4.000000	13.000000	0.000000
21948.370473	0.272163	0.549419	-0.046577	70.349335	15.075438	99.717842	-1.096483	0.000000	-4.878291	0.000000	0.000000	0.000000	-1.266933	0.172653	-2.079262	0.000000	0.000000	4.000000	13.000000	0.000000
21948.373806	0.272163	0.549419	-0.046577	69.695671	16.906502	101.738525	-1.305754	0.000000	-4.826490	0.000000	0.000000	0.000000	-1.266933	0.172653	-2.079262	0.000000	0.000000	4.000000	13.000000	0.000000
21948.377139	0.267727	0.550110	-0.053186	69.695671	16.906502	101.738525	-1.305754	0.000000	-4.826490	0.000000	0.000000	0.000000	-1.330775	0.207174	-1.982814	0.000000	0.000000	4.000000	13.000000	0.000000
21948.380473	0.267727	0.550110	-0.053186	69.695671	16.906502	101.738525	-1.305754	0.000000	-4.826490	0.000000	0.000000	0.000000	-1.330775	0.207174	-1.982814	0.000000	0.000000	4.000000	13.000000	0.000000
21948.383806	0.267727	0.550110	-0.053186	69.023315	18.519819	103.586243	-1.511333	0.000000	-4.766117	0.000000	0.000000	0.000000	-1.330775	0.207174	-1.982814	0.000000	0.000000	4.000000	13.000000	0.000000
21948.387139	0.263202	0.550936	-0.059401	69.023315	18.519819	103.586243	-1.511333	0.000000	-4.766117	0.000000	0.000000	0.000000	-1.357705	0.247852	-1.864391	0.000000	0.000000	4.000000	13.000000	0.000000
21948.390473	0.263202	0.550936	-0.059401	69.023315	18.519819	103.586243	-1.511333	0.000000	-4.766117	0.000000	0.000000	0.000000	-1.357705	0.247852	-1.864391	0.000000	0.000000	4.000000	13.000000	0.000000
21948.393806	0.263202	0.550936	-0.059401	68.323380	19.947683	105.298233	-1.710110	0.000000	-4.698460	0.000000	0.000000	0.000000	-1.357705	0.247852	-1.864391	0.000000	0.000000	4.000000	13.000000	0.000000
21948.397139	0.258540	0.551888	-0.065234	68.323380	19.947683	105.298233	-1.710110	0.000000	-4.698460	0.000000	0.000000	0.000000	-1.398393	0.285642	-1.749968	0.000000	0.000000	4.000000	13.000000	0.000000
21948.400473	0.258540	0.551888	-0.065234	68.323380	19.947683	105.298233	-1.710110	0.000000	-4.698460	0.000000	0.000000	0.000000	-1.398393	0.285642	-1.749968	0.000000	0.000000	4.000000	13.000000	0.000000
21948.403806	0.258540	0.551888	-0.065234	67.612099	21.171629	106.874313	-1.902572	0.000000	-4.623875	0.000000	0.000000	0.000000	-1.398393	0.285642	-1.749968	0.000000	0.000000	4.000000	13.000000	0.000000
21948.407139	0.253666	0.552906	-0.070591	67.612099	21.171629	106.874313	-1.902572	0.000000	-4.623875	0.000000	0.000000	0.000000	-1.462244	0.305406	-1.606938	0.000000	0.000000	4.000000	13.000000	0.000000
21948.410473	0.253666	0.552906	-0.070591	67.612099	21.171629	106.874313	-1.902572	0.000000	-4.623875	0.000000	0.000000	0.000000	-1.462244	0.305406	-1.606938	0.000000	0.000000	4.000000	13.000000	0.000000
21948.413806	0.253666	0.552906	-0.070591	66.903015	22.178759	108.198769	-2.087188	0.000000	-4.543528	0.000000	0.000000	0.000000	-1.462244	0.305406	-1.606938	0.000000	0.000000	4.000000	13.000000	0.000000
21948.417139	0.248483	0.553982	-0.075534	66.903015	22.178759	108.198769	-2.087188	0.000000	-4.543528	0.000000	0.000000	0.000000	-1.554920	0.322825	-1.483149	0.000000	0.000000	4.000000	13.000000	0.000000
21948.420473	0.248483	0.553982	-0.075534	66.903015	22.178759	108.198769	-2.087188	0.000000	-4.543528	0.000000	0.000000	0.000000	-1.554920	0.322825	-1.483149	0.000000	0.000000	4.000000	13.000000	0.000000
21948.423806	0.248483	0.553982	-0.075534	66.257103	22.919497	108.680222	-2.267056	0.000000	-4.456507	0.000000	0.000000	0.000000	-1.554920	0.322825	-1.483149	0.000000	0.000000	4.000000	13.000000	0.000000
21948.427139	0.242938	0.555057	-0.080150	66.257103	22.919497	108.680222	-2.267056	0.000000	-4.456507	0.000000	0.000000	0.000000	-1.663645	0.322370	-1.384609	0.000000	0.000000	4.000000	13.000000	0.000000
21948.430473	0.242938	0.555057	-0.080150	66.257103	22.919497	108.680222	-2.267056	0.000000	-4.456507	0.000000	0.000000	0.000000	-1.663645	0.322370	-1.384609	0.000000	0.000000	4.000000	13.000000	0.000000
21948.433806	0.242938	0.555057	-0.080150	65.890205	23.301735	108.077408	-2.445448	0.000000	-4.361168	0.000000	0.000000	0.000000	-1.663645	0.322370	-1.384609	0.000000	0.000000	4.000000	13.000000	0.000000
21948.437139	0.237050	0.556048	-0.084487	65.890205	23.301735	108.077408	-2.445448	0.000000	-4.361168	0.000000	0.000000	0.000000	-1.766213	0.297276	-1.301135	0.000000	0.000000	4.000000	13.000000	0.000000
21948.440473	0.237050	0.556048	-0.084487	65.890205	23.301735	108.077408	-2.445448	0.000000	-4.361168	0.000000	0.000000	0.000000	-1.766213	0.297276	-1.301135	0.000000	0.000000	4.000000	13.000000	0.000000
21948.443806	0.237050	0.556048	-0.084487	65.936302	23.367922	107.044518	-2.623826	0.000000	-4.256235	0.000000	0.000000	0.000000	-1.766213	0.297276	-1.301135	0.000000	0.000000	4.000000	13.000000	0.000000
21948.447139	0.230819	0.556958	-0.088552	65.936302	23.367922	107.044518	-2.623826	0.000000	-4.256235	0.000000	0.000000	0.000000	-1.869379	0.272917	-1.219521	0.000000	0.000000	4.000000	13.000000	0.000000
21948.450473	0.230819	0.556958	-0.088552	65.936302	23.367922	107.044518	-2.623826	0.000000	-4.256235	0.000000	0.000000	0.000000	-1.869379	0.272917	-1.219521	0.000000	0.000000	4.000000	13.000000	0.000000
21948.453806	0.230819	0.556958	-0.088552	66.152588	23.440405	106.306412	-2.802779	0.000000	-4.140584	0.000000	0.000000	0.000000	-1.869379	0.272917	-1.219521	0.000000	0.000000	4.000000	13.000000	0.000000
21948.457139	0.224400	0.557828	-0.092251	66.152588	23.440405	106.306412	-2.802779	0.000000	-4.140584	0.000000	0.000000	0.000000	-1.925638	0.261285	-1.109595	0.000000	0.000000	4.000000	13.000000	0.000000
21948.460473	0.224400	0.557828	-0.092251	66.152588	23.440405	106.306412	-2.802779	0.000000	-4.140584	0.000000	0.000000	0.000000	-1.925638	0.261285	-1.109595	0.000000	0.000000	4.000000	13.000000	0.000000
21948.463806	0.224400	0.557828	-0.092251	66.371193	23.674416	105.780777	-2.978270	0.000000	-4.016206	0.000000	0.000000	0.000000	-1.925638	0.261285	-1.109595	0.000000	0.000000	4.000000	13.000000	0.000000
21948.467139	0.217808	0.558677	-0.095549	66.371193	23.674416	105.780777	-2.978270	0.000000	-4.016206	0.000000	0.000000	0.000000	-1.977621	0.254408	-0.989528	0.000000	0.000000	4.000000	13.000000	0.000000
21948.470473	0.217808	0.558677	-0.095549	66.371193	23.674416	105.780777	-2.978270	0.000000	-4.016206	0.000000	0.000000	0.000000	-1.977621	0.254408	-0.989528	0.000000	0.000000	4.000000	13.000000	0.000000
21948.473806	0.217808	0.558677	-0.095549	66.577240	24.048510	105.169044	-3.149585	0.000000	-3.883313	0.000000	0.000000	0.000000	-1.977621	0.254408	-0.989528	0.000000	0.000000	4.000000	13.000000	0.000000
21948.477139	0.211053	0.559490	-0.098378	66.577240	24.048510	105.169044	-3.149585	0.000000	-3.883313	0.000000	0.000000	0.000000	-2.026668	0.243925	-0.848669	0.000000	0.000000	4.000000	13.000000	0.000000
21948.480473	0.211053	0.559490	-0.098378	66.577240	24.048510	105.169044	-3.149585	0.000000	-3.883313	0.000000	0.000000	0.000000	-2.026668	0.243925	-0.848669	0.000000	0.000000	4.000000	13.000000	0.000000
21948.483806	0.211053	0.559490	-0.098378	66.761093	24.503948	104.363823	-3.315498	0.000000	-3.742656	0.000000	0.000000	0.000000	-2.026668	0.243925	-0.848669	0.000000	0.000000	4.000000	13.000000	0.000000
21948.487139	0.204057	0.560287	-0.100656	66.761093	24.503948	104.363823	-3.315498	0.000000	-3.742656	0.000000	0.000000	0.000000	-2.098659	0.239305	-0.683293	0.000000	0.000000	4.000000	13.000000	0.000000
21948.490473	0.204057	0.560287	-0.100656	66.761093	24.503948	104.363823	-3.315498	0.000000	-3.742656	0.000000	0.000000	0.000000	-2.098659	0.239305	-0.683293	0.000000	0.000000	4.000000	13.000000	0.000000
21948.493806	0.204057	0.560287	-0.100656	66.908501	25.035231	103.336517	-3.476308	0.000000	-3.593785	0.000000	0.000000	0.000000	-2.098659	0.239305	-0.683293	0.000000	0.000000	4.000000	13.000000	0.000000
21948.497139	0.196839	0.561079	-0.102410	66.908501	25.035231	103.336517	-3.476308	0.000000	-3.593785	0.000000	0.000000	0.000000	-2.165282	0.237413	-0.526389	0.000000	0.000000	4.000000	13.000000	0.000000
21948.500473	0.196839	0.561079	-0.102410	66.908501	25.035231	103.336517	-3.476308	0.000000	-3.593785	0.000000	0.000000	0.000000	-2.165282	0.237413	-0.526389	0.000000	0.000000	4.000000	13.000000	0.000000
21948.503806	0.196839	0.561079	-0.102410	67.018211	25.714226	102.440697	-3.632963	0.000000	-3.435344	0.000000	0.000000	0.000000	-2.165282	0.237413	-0.526389	0.000000	0.000000	4.000000	13.000000	0.000000
21948.507139	0.189390	0.561873	-0.103552	67.018211	25.714226	102.440697	-3.632963	0.000000	-3.435344	0.000000	0.000000	0.000000	-2.234913	0.238295	-0.342573	0.000000	0.000000	4.000000	13.000000	0.000000
21948.510473	0.189390	0.561873	-0.103552	67.018211	25.714226	102.440697	-3.632963	0.000000	-3.435344	0.000000	0.000000	0.000000	-2.234913	0.238295	-0.342573	0.000000	0.000000	4.000000	13.000000	0.000000
21948.513806	0.189390	0.561873	-0.103552	67.071800	26.585339	102.150627	-3.784868	0.000000	-3.267228	0.000000	0.000000	0.000000	-2.234913	0.238295	-0.342573	0.000000	0.000000	4.000000	13.000000	0.000000
21948.517139	0.181745	0.562687	-0.104049	67.071800	26.585339	102.150627	-3.784868	0.000000	-3.267228	0.000000	0.000000	0.000000	-2.293344	0.244234	-0.149182	0.000000	0.000000	4.000000	13.000000	0.000000
21948.520473	0.181745	0.562687	-0.104049	67.071800	26.585339	102.150627	-3.784868	0.000000	-3.267228	0.000000	0.000000	0.000000	-2.293344	0.244234	-0.149182	0.000000	0.000000	4.000000	13.000000	0.000000
21948.523806	0.181745	0.562687	-0.104049	67.169212	27.640535	102.352028	-3.931735	0.000000	-3.088925	0.000000	0.000000	0.000000	-2.293344	0.244234	-0.149182	0.000000	0.000000	4.000000	13.000000	0.000000
21948.527139	0.173966	0.563494	-0.103972	67.169212	27.640535	102.352028	-3.931735	0.000000	-3.088925	0.000000	0.000000	0.000000	-2.333864	0.241948	0.023179	0.000000	0.000000	4.000000	13.000000	0.000000
21948.530473	0.173966	0.563494	-0.103972	67.169212	27.640535	102.352028	-3.931735	0.000000	-3.088925	0.000000	0.000000	0.000000	-2.333864	0.241948	0.023179	0.000000	0.000000	4.000000	13.000000	0.000000
21948.533806	0.173966	0.563494	-0.103972	67.585724	29.003094	102.559502	-4.074221	0.000000	-2.898400	0.000000	0.000000	0.000000	-2.333864	0.241948	0.023179	0.000000	0.000000	4.000000	13.000000	0.000000
21948.537139	0.166078	0.564177	-0.103446	67.585724	29.003094	102.559502	-4.074221	0.000000	-2.898400	0.000000	0.000000	0.000000	-2.366394	0.205146	0.157768	0.000000	0.000000	4.000000	13.000000	0.000000
21948.540473	0.166078	0.564177	-0.103446	67.585724	29.003094	102.559502	-4.074221	0.000000	-2.898400	0.000000	0.000000	0.000000	-2.366394	0.205146	0.157768	0.000000	0.000000	4.000000	13.000000	0.000000
21948.543806	0.166078	0.564177	-0.103446	68.272102	30.922199	103.098610	-4.213720	0.000000	-2.691574	0.000000	0.000000	0.000000	-2.366394	0.205146	0.157768	0.000000	0.000000	4.000000	13.000000	0.000000
21948.547139	0.158128	0.564760	-0.102464	68.272102	30.922199	103.098610	-4.213720	0.000000	-2.691574	0.000000	0.000000	0.000000	-2.384987	0.174895	0.294640	0.000000	0.000000	4.000000	13.000000	0.000000
21948.550473	0.158128	0.564760	-0.102464	68.272102	30.922199	103.098610	-4.213720	0.000000	-2.691574	0.000000	0.000000	0.000000	-2.384987	0.174895	0.294640	0.000000	0.000000	4.000000	13.000000	0.000000
21948.553806	0.158128	0.564760	-0.102464	68.963966	33.543369	104.856400	-4.348930	0.000000	-2.467145	0.000000	0.000000	0.000000	-2.384987	0.174895	0.294640	0.000000	0.000000	4.000000	13.000000	0.000000
21948.557139	0.150038	0.565288	-0.100869	68.963966	33.543369	104.856400	-4.348930	0.000000	-2.467145	0.000000	0.000000	0.000000	-2.426868	0.158145	0.478495	0.000000	0.000000	4.000000	13.000000	0.000000
21948.560473	0.150038	0.565288	-0.100869	68.963966	33.543369	104.856400	-4.348930	0.000000	-2.467145	0.000000	0.000000	0.000000	-2.426868	0.158145	0.478495	0.000000	0.000000	4.000000	13.000000	0.000000
21948.563806	0.150038	0.565288	-0.100869	69.540161	36.726418	107.277695	-4.479154	0.000000	-2.221979	0.000000	0.000000	0.000000	-2.426868	0.158145	0.478495	0.000000	0.000000	4.000000	13.000000	0.000000
21948.567139	0.141730	0.565658	-0.098723	69.540161	36.726418	107.277695	-4.479154	0.000000	-2.221979	0.000000	0.000000	0.000000	-2.492455	0.111147	0.643719	0.000000	0.000000	4.000000	13.000000	0.000000
21948.570473	0.141730	0.565658	-0.098723	69.540161	36.726418	107.277695	-4.479154	0.000000	-2.221979	0.000000	0.000000	0.000000	-2.492455	0.111147	0.643719	0.000000	0.000000	4.000000	13.000000	0.000000
21948.573806	0.141730	0.565658	-0.098723	69.948601	40.343185	109.726089	-4.605464	0.000000	-1.946715	0.000000	0.000000	0.000000	-2.492455	0.111147	0.643719	0.000000	0.000000	4.000000	13.000000	0.000000
21948.577139	0.133116	0.565853	-0.096117	69.948601	40.343185	109.726089	-4.605464	0.000000	-1.946715	0.000000	0.000000	0.000000	-2.584116	0.058462	0.782053	0.000000	0.000000	4.000000	13.000000	0.000000
21948.580473	0.133116	0.565853	-0.096117	69.948601	40.343185	109.726089	-4.605464	0.000000	-1.946715	0.000000	0.000000	0.000000	-2.584116	0.058462	0.782053	0.000000	0.000000	4.000000	13.000000	0.000000
21948.583806	0.133116	0.565853	-0.096117	70.172012	44.278450	112.406807	-4.727279	0.000000	-1.628754	0.000000	0.000000	0.000000	-2.584116	0.058462	0.782053	0.000000	0.000000	4.000000	13.000000	0.000000
21948.587139	0.124178	0.565854	-0.093069	70.172012	44.278450	112.406807	-4.727279	0.000000	-1.628754	0.000000	0.000000	0.000000	-2.681569	0.000301	0.914132	0.000000	0.000000	4.000000	13.000000	0.000000
21948.590473	0.124178	0.565854	-0.093069	70.172012	44.278450	112.406807	-4.727279	0.000000	-1.628754	0.000000	0.000000	0.000000	-2.681569	0.000301	0.914132	0.000000	0.000000	4.000000	13.000000	0.000000
21948.593806	0.124178	0.565854	-0.093069	70.214455	48.435787	115.289482	-4.653472	0.000000	-1.208890	0.000000	0.000000	0.000000	-2.681569	0.000301	0.914132	0.000000	0.000000	4.000000	13.000000	0.000000
21948.597139	0.114972	0.565645	-0.089655	70.214455	48.435787	115.289482	-4.653472	0.000000	-1.208890	0.000000	0.000000	0.000000	-2.761886	-0.062717	1.024466	0.000000	0.000000	4.000000	13.000000	0.000000
21948.600473	0.114972	0.565645	-0.089655	70.214455	48.435787	115.289482	-4.653472	0.000000	-1.208890	0.000000	0.000000	0.000000	-2.761886	-0.062717	1.024466	0.000000	0.000000	4.000000	13.000000	0.000000
21948.603806	0.114972	0.565645	-0.089655	70.034401	52.695343	117.967247	-4.482728	0.000000	-0.748575	0.000000	0.000000	0.000000	-2.761886	-0.062717	1.024466	0.000000	0.000000	4.000000	13.000000	0.000000
21948.607139	0.105566	0.565262	-0.085907	70.034401	52.695343	117.967247	-4.482728	0.000000	-0.748575	0.000000	0.000000	0.000000	-2.821596	-0.115015	1.124220	0.000000	0.000000	4.000000	13.000000	0.000000
21948.610473	0.105566	0.565262	-0.085907	70.034401	52.695343	117.967247	-4.482728	0.000000	-0.748575	0.000000	0.000000	0.000000	-2.821596	-0.115015	1.124220	0.000000	0.000000	4.000000	13.000000	0.000000
21948.613806	0.105566	0.565262	-0.085907	69.594101	56.922432	120.613640	-4.295358	0.000000	-0.278309	0.000000	0.000000	0.000000	-2.821596	-0.115015	1.124220	0.000000	0.000000	4.000000	13.000000	0.000000
21948.617139	0.096101	0.564752	-0.081732	69.594101	56.922432	120.613640	-4.295358	0.000000	-0.278309	0.000000	0.000000	0.000000	-2.839607	-0.152840	1.252603	0.000000	0.000000	4.000000	13.000000	0.000000
21948.620473	0.096101	0.564752	-0.081732	69.594101	56.922432	120.613640	-4.295358	0.000000	-0.278309	0.000000	0.000000	0.000000	-2.839607	-0.152840	1.252603	0.000000	0.000000	4.000000	13.000000	0.000000
21948.623806	0.096101	0.564752	-0.081732	68.897263	61.079418	123.642487	-4.086591	0.000000	0.194959	0.000000	0.000000	0.000000	-2.839607	-0.152840	1.252603	0.000000	0.000000	4.000000	13.000000	0.000000
21948.627139	0.086720	0.564159	-0.077116	68.897263	61.079418	123.642487	-4.086591	0.000000	0.194959	0.000000	0.000000	0.000000	-2.814324	-0.178060	1.384783	0.000000	0.000000	4.000000	13.000000	0.000000
21948.630473	0.086720	0.564159	-0.077116	68.897263	61.079418	123.642487	-4.086591	0.000000	0.194959	0.000000	0.000000	0.000000	-2.814324	-0.178060	1.384783	0.000000	0.000000	4.000000	13.000000	0.000000
21948.633806	0.086720	0.564159	-0.077116	68.048012	65.287949	126.629028	-3.855794	0.000000	0.664012	0.000000	0.000000	0.000000	-2.814324	-0.178060	1.384783	0.000000	0.000000	4.000000	13.000000	0.000000
21948.637139	0.077499	0.563477	-0.072005	68.048012	65.287949	126.629028	-3.855794	0.000000	0.664012	0.000000	0.000000	0.000000	-2.766200	-0.204471	1.533370	0.000000	0.000000	4.000000	13.000000	0.000000
21948.640473	0.077499	0.563477	-0.072005	68.048012	65.287949	126.629028	-3.855794	0.000000	0.664012	0.000000	0.000000	0.000000	-2.766200	-0.204471	1.533370	0.000000	0.000000	4.000000	13.000000	0.000000
21948.643806	0.077499	0.563477	-0.072005	67.166924	69.664551	129.220825	-3.600232	0.000000	1.125046	0.000000	0.000000	0.000000	-2.766200	-0.204471	1.533370	0.000000	0.000000	4.000000	13.000000	0.000000
21948.647139	0.068506	0.562709	-0.066384	67.166924	69.664551	129.220825	-3.600232	0.000000	1.125046	0.000000	0.000000	0.000000	-2.697851	-0.230417	1.686266	0.000000	0.000000	4.000000	13.000000	0.000000
21948.650473	0.068506	0.562709	-0.066384	67.166924	69.664551	129.220825	-3.600232	0.000000	1.125046	0.000000	0.000000	0.000000	-2.697851	-0.230417	1.686266	0.000000	0.000000	4.000000	13.000000	0.000000
21948.653806	0.068506	0.562709	-0.066384	66.329987	74.251045	132.008881	-3.319188	0.000000	1.574688	0.000000	0.000000	0.000000	-2.697851	-0.230417	1.686266	0.000000	0.000000	4.000000	13.000000	0.000000
21948.657139	0.059770	0.561863	-0.060275	66.329987	74.251045	132.008881	-3.319188	0.000000	1.574688	0.000000	0.000000	0.000000	-2.620813	-0.253653	1.832635	0.000000	0.000000	4.000000	13.000000	0.000000
21948.660473	0.059770	0.561863	-0.060275	66.329987	74.251045	132.008881	-3.319188	0.000000	1.574688	0.000000	0.000000	0.000000	-2.620813	-0.253653	1.832635	0.000000	0.000000	4.000000	13.000000	0.000000
21948.663806	0.059770	0.561863	-0.060275	65.613731	78.759186	134.937881	-3.013749	0.000000	2.011490	0.000000	0.000000	0.000000	-2.620813	-0.253653	1.832635	0.000000	0.000000	4.000000	13.000000	0.000000
21948.667139	0.051441	0.561026	-0.053593	65.613731	78.759186	134.937881	-3.013749	0.000000	2.011490	0.000000	0.000000	0.000000	-2.498758	-0.251190	2.004557	0.000000	0.000000	4.000000	13.000000	0.000000
21948.670473	0.051441	0.561026	-0.053593	65.613731	78.759186	134.937881	-3.013749	0.000000	2.011490	0.000000	0.000000	0.000000	-2.498758	-0.251190	2.004557	0.000000	0.000000	4.000000	13.000000	0.000000
21948.673806	0.051441	0.561026	-0.053593	65.064362	83.235962	137.923782	-2.679656	0.000000	2.427949	0.000000	0.000000	0.000000	-2.498758	-0.251190	2.004557	0.000000	0.000000	4.000000	13.000000	0.000000
21948.677139	0.043586	0.560143	-0.046358	65.064362	83.235962	137.923782	-2.679656	0.000000	2.427949	0.000000	0.000000	0.000000	-2.356612	-0.264982	2.170416	0.000000	0.000000	4.000000	13.000000	0.000000
21948.680473	0.043586	0.560143	-0.046358	65.064362	83.235962	137.923782	-2.679656	0.000000	2.427949	0.000000	0.000000	0.000000	-2.356612	-0.264982	2.170416	0.000000	0.000000	4.000000	13.000000	0.000000
21948.683806	0.043586	0.560143	-0.046358	64.488327	87.473534	140.766098	-2.317920	0.000000	2.820718	0.000000	0.000000	0.000000	-2.356612	-0.264982	2.170416	0.000000	0.000000	4.000000	13.000000	0.000000
21948.687139	0.036325	0.559249	-0.038614	64.488327	87.473534	140.766098	-2.317920	0.000000	2.820718	0.000000	0.000000	0.000000	-2.178236	-0.268247	2.323178	0.000000	0.000000	4.000000	13.000000	0.000000
21948.690473	0.036325	0.559249	-0.038614	64.488327	87.473534	140.766098	-2.317920	0.000000	2.820718	0.000000	0.000000	0.000000	-2.178236	-0.268247	2.323178	0.000000	0.000000	4.000000	13.000000	0.000000
21948.693806	0.036325	0.559249	-0.038614	63.899933	91.531151	143.534454	-1.930724	0.000000	3.183758	0.000000	0.000000	0.000000	-2.178236	-0.268247	2.323178	0.000000	0.000000	4.000000	13.000000	0.000000
21948.697139	0.029618	0.558319	-0.030395	63.899933	91.531151	143.534454	-1.930724	0.000000	3.183758	0.000000	0.000000	0.000000	-2.011969	-0.278787	2.465906	0.000000	0.000000	4.000000	13.000000	0.000000
21948.700473	0.029618	0.558319	-0.030395	63.899933	91.531151	143.534454	-1.930724	0.000000	3.183758	0.000000	0.000000	0.000000	-2.011969	-0.278787	2.465906	0.000000	0.000000	4.000000	13.000000	0.000000
21948.703806	0.029618	0.558319	-0.030395	63.301922	95.438606	145.834000	-1.519739	0.000000	3.519086	0.000000	0.000000	0.000000	-2.011969	-0.278787	2.465906	0.000000	0.000000	4.000000	13.000000	0.000000
21948.707139	0.023453	0.557364	-0.021770	63.301922	95.438606	145.834000	-1.519739	0.000000	3.519086	0.000000	0.000000	0.000000	-1.849652	-0.286759	2.587420	0.000000	0.000000	4.000000	13.000000	0.000000
21948.710473	0.023453	0.557364	-0.021770	63.301922	95.438606	145.834000	-1.519739	0.000000	3.519086	0.000000	0.000000	0.000000	-1.849652	-0.286759	2.587420	0.000000	0.000000	4.000000	13.000000	0.000000
21948.713806	0.023453	0.557364	-0.021770	62.690872	99.210190	148.166336	-1.088503	0.000000	3.827361	0.000000	0.000000	0.000000	-1.849652	-0.286759	2.587420	0.000000	0.000000	4.000000	13.000000	0.000000
21948.717139	0.017889	0.556412	-0.012799	62.690872	99.210190	148.166336	-1.088503	0.000000	3.827361	0.000000	0.000000	0.000000	-1.669069	-0.285567	2.691340	0.000000	0.000000	4.000000	13.000000	0.000000
21948.720473	0.017889	0.556412	-0.012799	62.690872	99.210190	148.166336	-1.088503	0.000000	3.827361	0.000000	0.000000	0.000000	-1.669069	-0.285567	2.691340	0.000000	0.000000	4.000000	13.000000	0.000000
21948.723806	0.017889	0.556412	-0.012799	62.110291	102.901337	150.773285	-0.639946	0.000000	4.105539	0.000000	0.000000	0.000000	-1.669069	-0.285567	2.691340	0.000000	0.000000	4.000000	13.000000	0.000000
21948.727139	0.012980	0.555385	-0.003537	62.110291	102.901337	150.773285	-0.639946	0.000000	4.105539	0.000000	0.000000	0.000000	-1.472872	-0.308021	2.778714	0.000000	0.000000	4.000000	13.000000	0.000000
21948.730473	0.012980	0.555385	-0.003537	62.110291	102.901337	150.773285	-0.639946	0.000000	4.105539	0.000000	0.000000	0.000000	-1.472872	-0.308021	2.778714	0.000000	0.000000	4.000000	13.000000	0.000000
21948.733806	0.012980	0.555385	-0.003537	61.575302	106.595047	153.369720	-0.176827	0.000000	4.351018	0.000000	0.000000	0.000000	-1.472872	-0.308021	2.778714	0.000000	0.000000	4.000000	13.000000	0.000000
21948.737139	0.008675	0.554355	0.005930	61.575302	106.595047	153.369720	-0.176827	0.000000	4.351018	0.000000	0.000000	0.000000	-1.291359	-0.309005	2.840062	0.000000	0.000000	4.000000	13.000000	0.000000
21948.740473	0.008675	0.554355	0.005930	61.575302	106.595047	153.369720	-0.176827	0.000000	4.351018	0.000000	0.000000	0.000000	-1.291359	-0.309005	2.840062	0.000000	0.000000	4.000000	13.000000	0.000000
21948.743806	0.008675	0.554355	0.005930	61.089077	110.246170	155.710526	0.296517	0.000000	4.566245	0.000000	0.000000	0.000000	-1.291359	-0.309005	2.840062	0.000000	0.000000	4.000000	13.000000	0.000000
21948.747139	0.005063	0.553317	0.015614	61.089077	110.246170	155.710526	0.296517	0.000000	4.566245	0.000000	0.000000	0.000000	-1.083759	-0.311202	2.905014	0.000000	0.000000	4.000000	13.000000	0.000000
21948.750473	0.005063	0.553317	0.015614	61.089077	110.246170	155.710526	0.296517	0.000000	4.566245	0.000000	0.000000	0.000000	-1.083759	-0.311202	2.905014	0.000000	0.000000	4.000000	13.000000	0.000000
21948.753806	0.005063	0.553317	0.015614	60.571129	113.843132	157.773972	0.780686	0.000000	4.746871	0.000000	0.000000	0.000000	-1.083759	-0.311202	2.905014	0.000000	0.000000	4.000000	13.000000	0.000000
21948.757139	0.002189	0.552298	0.025389	60.571129	113.843132	157.773972	0.780686	0.000000	4.746871	0.000000	0.000000	0.000000	-0.862076	-0.305982	2.932677	0.000000	0.000000	4.000000	13.000000	0.000000
21948.760473	0.002189	0.552298	0.025389	60.571129	113.843132	157.773972	0.780686	0.000000	4.746871	0.000000	0.000000	0.000000	-0.862076	-0.305982	2.932677	0.000000	0.000000	4.000000	13.000000	0.000000
21948.763806	0.002189	0.552298	0.025389	60.020363	117.226440	159.632660	1.256243	0.000000	4.839613	0.000000	0.000000	0.000000	-0.862076	-0.305982	2.932677	0.000000	0.000000	4.000000	13.000000	0.000000
21948.767139	0.000106	0.551324	0.035261	60.020363	117.226440	159.632660	1.256243	0.000000	4.839613	0.000000	0.000000	0.000000	-0.624760	-0.291939	2.961465	0.000000	0.000000	4.000000	13.000000	0.000000
21948.770473	0.000106	0.551324	0.035261	60.020363	117.226440	159.632660	1.256243	0.000000	4.839613	0.000000	0.000000	0.000000	-0.624760	-0.291939	2.961465	0.000000	0.000000	4.000000	13.000000	0.000000
21948.773806	0.000106	0.551324	0.035261	59.416698	120.406113	161.547089	1.664281	0.000000	4.714888	0.000000	0.000000	0.000000	-0.624760	-0.291939	2.961465	0.000000	0.000000	4.000000	13.000000	0.000000
21948.777139	-0.001227	0.550435	0.045101	59.416698	120.406113	161.547089	1.664281	0.000000	4.714888	0.000000	0.000000	0.000000	-0.399941	-0.266865	2.951941	0.000000	0.000000	4.000000	13.000000	0.000000
21948.780473	-0.001227	0.550435	0.045101	59.416698	120.406113	161.547089	1.664281	0.000000	4.714888	0.000000	0.000000	0.000000	-0.399941	-0.266865	2.951941	0.000000	0.000000	4.000000	13.000000	0.000000
21948.783806	-0.001227	0.550435	0.045101	58.821400	123.456871	163.482803	2.034874	0.000000	4.567197	0.000000	0.000000	0.000000	-0.399941	-0.266865	2.951941	0.000000	0.000000	4.000000	13.000000	0.000000
21948.787139	-0.001883	0.549639	0.054911	58.821400	123.456871	163.482803	2.034874	0.000000	4.567197	0.000000	0.000000	0.000000	-0.196805	-0.238627	2.943223	0.000000	0.000000	4.000000	13.000000	0.000000
21948.790473	-0.001883	0.549639	0.054911	58.821400	123.456871	163.482803	2.034874	0.000000	4.567197	0.000000	0.000000	0.000000	-0.196805	-0.238627	2.943223	0.000000	0.000000	4.000000	13.000000	0.000000
21948.793806	-0.001883	0.549639	0.054911	58.345005	126.430740	165.372086	2.372223	0.000000	4.401427	0.000000	0.000000	0.000000	-0.196805	-0.238627	2.943223	0.000000	0.000000	4.000000	13.000000	0.000000
21948.797139	-0.001968	0.548945	0.064589	58.345005	126.430740	165.372086	2.372223	0.000000	4.401427	0.000000	0.000000	0.000000	-0.025535	-0.208264	2.903329	0.000000	0.000000	4.000000	13.000000	0.000000
21948.800473	-0.001968	0.548945	0.064589	58.345005	126.430740	165.372086	2.372223	0.000000	4.401427	0.000000	0.000000	0.000000	-0.025535	-0.208264	2.903329	0.000000	0.000000	4.000000	13.000000	0.000000
21948.803806	-0.001968	0.548945	0.064589	58.098362	129.314392	167.147446	2.675543	0.000000	4.223917	0.000000	0.000000	0.000000	-0.025535	-0.208264	2.903329	0.000000	0.000000	4.000000	13.000000	0.000000
21948.807139	-0.001423	0.548316	0.074019	58.098362	129.314392	167.147446	2.675543	0.000000	4.223917	0.000000	0.000000	0.000000	0.163328	-0.188817	2.828966	0.000000	0.000000	4.000000	13.000000	0.000000
21948.810473	-0.001423	0.548316	0.074019	58.098362	129.314392	167.147446	2.675543	0.000000	4.223917	0.000000	0.000000	0.000000	0.163328	-0.188817	2.828966	0.000000	0.000000	4.000000	13.000000	0.000000
21948.813806	-0.001423	0.548316	0.074019	58.290577	131.790817	168.527618	2.947538	0.000000	4.038815	0.000000	0.000000	0.000000	0.163328	-0.188817	2.828966	0.000000	0.000000	4.000000	13.000000	0.000000
21948.817139	-0.000294	0.547753	0.083223	58.290577	131.790817	168.527618	2.947538	0.000000	4.038815	0.000000	0.000000	0.000000	0.338926	-0.168886	2.761269	0.000000	0.000000	4.000000	13.000000	0.000000
21948.820473	-0.000294	0.547753	0.083223	58.290577	131.790817	168.527618	2.947538	0.000000	4.038815	0.000000	0.000000	0.000000	0.338926	-0.168886	2.761269	0.000000	0.000000	4.000000	13.000000	0.000000
21948.823806	-0.000294	0.547753	0.083223	58.838577	133.838974	169.529251	3.192883	0.000000	3.847791	0.000000	0.000000	0.000000	0.338926	-0.168886	2.761269	0.000000	0.000000	4.000000	13.000000	0.000000
21948.827139	0.001422	0.547261	0.092061	58.838577	133.838974	169.529251	3.192883	0.000000	3.847791	0.000000	0.000000	0.000000	0.514808	-0.147634	2.651181	0.000000	0.000000	4.000000	13.000000	0.000000
21948.830473	0.001422	0.547261	0.092061	58.838577	133.838974	169.529251	3.192883	0.000000	3.847791	0.000000	0.000000	0.000000	0.514808	-0.147634	2.651181	0.000000	0.000000	4.000000	13.000000	0.000000
21948.833806	0.001422	0.547261	0.092061	59.498775	135.573517	170.280731	3.412676	0.000000	3.654263	0.000000	0.000000	0.000000	0.514808	-0.147634	2.651181	0.000000	0.000000	4.000000	13.000000	0.000000
21948.837139	0.003800	0.546816	0.100497	59.498775	135.573517	170.280731	3.412676	0.000000	3.654263	0.000000	0.000000	0.000000	0.713415	-0.133306	2.530798	0.000000	0.000000	4.000000	13.000000	0.000000
21948.840473	0.003800	0.546816	0.100497	59.498775	135.573517	170.280731	3.412676	0.000000	3.654263	0.000000	0.000000	0.000000	0.713415	-0.133306	2.530798	0.000000	0.000000	4.000000	13.000000	0.000000
21948.843806	0.003800	0.546816	0.100497	60.174446	137.011978	170.807510	3.611909	0.000000	3.457472	0.000000	0.000000	0.000000	0.713415	-0.133306	2.530798	0.000000	0.000000	4.000000	13.000000	0.000000
21948.847139	0.006755	0.546426	0.108492	60.174446	137.011978	170.807510	3.611909	0.000000	3.457472	0.000000	0.000000	0.000000	0.886465	-0.117133	2.398677	0.000000	0.000000	4.000000	13.000000	0.000000
21948.850473	0.006755	0.546426	0.108492	60.174446	137.011978	170.807510	3.611909	0.000000	3.457472	0.000000	0.000000	0.000000	0.886465	-0.117133	2.398677	0.000000	0.000000	4.000000	13.000000	0.000000
21948.853806	0.006755	0.546426	0.108492	60.813534	138.137024	171.095779	3.791938	0.000000	3.259020	0.000000	0.000000	0.000000	0.886465	-0.117133	2.398677	0.000000	0.000000	4.000000	13.000000	0.000000
21948.857139	0.010303	0.546089	0.116068	60.813534	138.137024	171.095779	3.791938	0.000000	3.259020	0.000000	0.000000	0.000000	1.064178	-0.101176	2.272618	0.000000	0.000000	4.000000	13.000000	0.000000
21948.860473	0.010303	0.546089	0.116068	60.813534	138.137024	171.095779	3.791938	0.000000	3.259020	0.000000	0.000000	0.000000	1.064178	-0.101176	2.272618	0.000000	0.000000	4.000000	13.000000	0.000000
21948.863806	0.010303	0.546089	0.116068	61.418324	139.089813	171.238174	3.956279	0.000000	3.057427	0.000000	0.000000	0.000000	1.064178	-0.101176	2.272618	0.000000	0.000000	4.000000	13.000000	0.000000
21948.867139	0.014509	0.545822	0.123159	61.418324	139.089813	171.238174	3.956279	0.000000	3.057427	0.000000	0.000000	0.000000	1.261990	-0.080020	2.127305	0.000000	0.000000	4.000000	13.000000	0.000000
21948.870473	0.014509	0.545822	0.123159	61.418324	139.089813	171.238174	3.956279	0.000000	3.057427	0.000000	0.000000	0.000000	1.261990	-0.080020	2.127305	0.000000	0.000000	4.000000	13.000000	0.000000
21948.873806	0.014509	0.545822	0.123159	62.032448	140.028091	171.341415	4.107412	0.000000	2.851169	0.000000	0.000000	0.000000	1.261990	-0.080020	2.127305	0.000000	0.000000	4.000000	13.000000	0.000000
21948.877139	0.019361	0.545661	0.129815	62.032448	140.028091	171.341415	4.107412	0.000000	2.851169	0.000000	0.000000	0.000000	1.455518	-0.048304	1.996800	0.000000	0.000000	4.000000	13.000000	0.000000
21948.880473	0.019361	0.545661	0.129815	62.032448	140.028091	171.341415	4.107412	0.000000	2.851169	0.000000	0.000000	0.000000	1.455518	-0.048304	1.996800	0.000000	0.000000	4.000000	13.000000	0.000000
21948.883806	0.019361	0.545661	0.129815	62.691868	141.180527	171.573807	4.247255	0.000000	2.638338	0.000000	0.000000	0.000000	1.455518	-0.048304	1.996800	0.000000	0.000000	4.000000	13.000000	0.000000
21948.887139	0.024780	0.545540	0.135966	62.691868	141.180527	171.573807	4.247255	0.000000	2.638338	0.000000	0.000000	0.000000	1.625787	-0.036426	1.845395	0.000000	0.000000	4.000000	13.000000	0.000000
21948.890473	0.024780	0.545540	0.135966	62.691868	141.180527	171.573807	4.247255	0.000000	2.638338	0.000000	0.000000	0.000000	1.625787	-0.036426	1.845395	0.000000	0.000000	4.000000	13.000000	0.000000
21948.893806	0.024780	0.545540	0.135966	63.411396	142.668442	172.040512	4.375107	0.000000	2.420420	0.000000	0.000000	0.000000	1.625787	-0.036426	1.845395	0.000000	0.000000	4.000000	13.000000	0.000000
21948.897139	0.030802	0.545542	0.141669	63.411396	142.668442	172.040512	4.375107	0.000000	2.420420	0.000000	0.000000	0.000000	1.806517	0.000676	1.710973	0.000000	0.000000	4.000000	13.000000	0.000000
21948.900473	0.030802	0.545542	0.141669	63.411396	142.668442	172.040512	4.375107	0.000000	2.420420	0.000000	0.000000	0.000000	1.806517	0.000676	1.710973	0.000000	0.000000	4.000000	13.000000	0.000000
21948.903806	0.030802	0.545542	0.141669	64.200386	144.548309	173.171112	4.492702	0.000000	2.194453	0.000000	0.000000	0.000000	1.806517	0.000676	1.710973	0.000000	0.000000	4.000000	13.000000	0.000000
21948.907139	0.037453	0.545580	0.146832	64.200386	144.548309	173.171112	4.492702	0.000000	2.194453	0.000000	0.000000	0.000000	1.995457	0.011440	1.548964	0.000000	0.000000	4.000000	13.000000	0.000000
21948.910473	0.037453	0.545580	0.146832	64.200386	144.548309	173.171112	4.492702	0.000000	2.194453	0.000000	0.000000	0.000000	1.995457	0.011440	1.548964	0.000000	0.000000	4.000000	13.000000	0.000000
21948.913806	0.037453	0.545580	0.146832	65.109589	146.863739	175.399521	4.600043	0.000000	1.959491	0.000000	0.000000	0.000000	1.995457	0.011440	1.548964	0.000000	0.000000	4.000000	13.000000	0.000000
21948.917139	0.044621	0.545613	0.151478	65.109589	146.863739	175.399521	4.600043	0.000000	1.959491	0.000000	0.000000	0.000000	2.150181	0.009774	1.393731	0.000000	0.000000	4.000000	13.000000	0.000000
21948.920473	0.044621	0.545613	0.151478	65.109589	146.863739	175.399521	4.600043	0.000000	1.959491	0.000000	0.000000	0.000000	2.150181	0.009774	1.393731	0.000000	0.000000	4.000000	13.000000	0.000000
21948.923806	0.044621	0.545613	0.151478	66.230804	149.478439	178.640381	4.696010	0.000000	1.716826	0.000000	0.000000	0.000000	2.150181	0.009774	1.393731	0.000000	0.000000	4.000000	13.000000	0.000000
21948.927139	0.052129	0.545702	0.155659	66.230804	149.478439	178.640381	4.696010	0.000000	1.716826	0.000000	0.000000	0.000000	2.252428	0.026781	1.254261	0.000000	0.000000	4.000000	13.000000	0.000000
21948.930473	0.052129	0.545702	0.155659	66.230804	149.478439	178.640381	4.696010	0.000000	1.716826	0.000000	0.000000	0.000000	2.252428	0.026781	1.254261	0.000000	0.000000	4.000000	13.000000	0.000000
21948.933806	0.052129	0.545702	0.155659	67.593704	152.116180	-178.377075	4.779101	0.000000	1.469759	0.000000	0.000000	0.000000	2.252428	0.026781	1.254261	0.000000	0.000000	4.000000	13.000000	0.000000
21948.937139	0.060091	0.545824	0.159399	67.593704	152.116180	-178.377075	4.779101	0.000000	1.469759	0.000000	0.000000	0.000000	2.388663	0.036579	1.122090	0.000000	0.000000	4.000000	13.000000	0.000000
21948.940473	0.060091	0.545824	0.159399	67.593704	152.116180	-178.377075	4.779101	0.000000	1.469759	0.000000	0.000000	0.000000	2.388663	0.036579	1.122090	0.000000	0.000000	4.000000	13.000000	0.000000
21948.943806	0.060091	0.545824	0.159399	69.047256	154.555313	-175.597336	4.850289	0.000000	1.214371	0.000000	0.000000	0.000000	2.388663	0.036579	1.122090	0.000000	0.000000	4.000000	13.000000	0.000000
21948.947139	0.068565	0.546075	0.162723	69.047256	154.555313	-175.597336	4.850289	0.000000	1.214371	0.000000	0.000000	0.000000	2.542315	0.075196	0.997098	0.000000	0.000000	4.000000	13.000000	0.000000
21948.950473	0.068565	0.546075	0.162723	69.047256	154.555313	-175.597336	4.850289	0.000000	1.214371	0.000000	0.000000	0.000000	2.542315	0.075196	0.997098	0.000000	0.000000	4.000000	13.000000	0.000000
21948.953806	0.068565	0.546075	0.162723	70.481667	156.673965	-172.844147	4.909238	0.000000	0.948359	0.000000	0.000000	0.000000	2.542315	0.075196	0.997098	0.000000	0.000000	4.000000	13.000000	0.000000
21948.957139	0.077546	0.546404	0.165604	70.481667	156.673965	-172.844147	4.909238	0.000000	0.948359	0.000000	0.000000	0.000000	2.694269	0.098936	0.864290	0.000000	0.000000	4.000000	13.000000	0.000000
21948.960473	0.077546	0.546404	0.165604	70.481667	156.673965	-172.844147	4.909238	0.000000	0.948359	0.000000	0.000000	0.000000	2.694269	0.098936	0.864290	0.000000	0.000000	4.000000	13.000000	0.000000
21948.963806	0.077546	0.546404	0.165604	71.870071	158.590332	-170.071045	4.954665	0.000000	0.671786	0.000000	0.000000	0.000000	2.694269	0.098936	0.864290	0.000000	0.000000	4.000000	13.000000	0.000000
21948.967139	0.086907	0.546796	0.168027	71.870071	158.590332	-170.071045	4.954665	0.000000	0.671786	0.000000	0.000000	0.000000	2.808061	0.117644	0.727004	0.000000	0.000000	4.000000	13.000000	0.000000
21948.970473	0.086907	0.546796	0.168027	71.870071	158.590332	-170.071045	4.954665	0.000000	0.671786	0.000000	0.000000	0.000000	2.808061	0.117644	0.727004	0.000000	0.000000	4.000000	13.000000	0.000000
21948.973806	0.086907	0.546796	0.168027	73.203026	160.650314	-166.955231	4.984888	0.000000	0.388445	0.000000	0.000000	0.000000	2.808061	0.117644	0.727004	0.000000	0.000000	4.000000	13.000000	0.000000
21948.977139	0.096716	0.547209	0.169903	73.203026	160.650314	-166.955231	4.984888	0.000000	0.388445	0.000000	0.000000	0.000000	2.942712	0.123690	0.562710	0.000000	0.000000	4.000000	13.000000	0.000000
21948.980473	0.096716	0.547209	0.169903	73.203026	160.650314	-166.955231	4.984888	0.000000	0.388445	0.000000	0.000000	0.000000	2.942712	0.123690	0.562710	0.000000	0.000000	4.000000	13.000000	0.000000
21948.983806	0.096716	0.547209	0.169903	74.498245	163.235077	-163.569244	4.999066	0.000000	0.096638	0.000000	0.000000	0.000000	2.942712	0.123690	0.562710	0.000000	0.000000	4.000000	13.000000	0.000000
21948.987139	0.106790	0.547633	0.171301	74.498245	163.235077	-163.569244	4.999066	0.000000	0.096638	0.000000	0.000000	0.000000	3.022467	0.127336	0.419440	0.000000	0.000000	4.000000	13.000000	0.000000
21948.990473	0.106790	0.547633	0.171301	74.498245	163.235077	-163.569244	4.999066	0.000000	0.096638	0.000000	0.000000	0.000000	3.022467	0.127336	0.419440	0.000000	0.000000	4.000000	13.000000	0.000000
21948.993806	0.106790	0.547633	0.171301	75.740845	166.658417	-159.089798	4.996076	0.000000	-0.198047	0.000000	0.000000	0.000000	3.022467	0.127336	0.419440	0.000000	0.000000	4.000000	13.000000	0.000000
21948.997139	0.117040	0.548021	0.172127	75.740845	166.658417	-159.089798	4.996076	0.000000	-0.198047	0.000000	0.000000	0.000000	3.074807	0.116366	0.247720	0.000000	0.000000	4.000000	13.000000	0.000000
21949.000473	0.117040	0.548021	0.172127	75.740845	166.658417	-159.089798	4.996076	0.000000	-0.198047	0.000000	0.000000	0.000000	3.074807	0.116366	0.247720	0.000000	0.000000	4.000000	13.000000	0.000000
21949.003806	0.117040	0.548021	0.172127	76.916725	171.203247	-152.615479	4.975678	0.000000	-0.492571	0.000000	0.000000	0.000000	3.074807	0.116366	0.247720	0.000000	0.000000	4.000000	13.000000	0.000000
21949.007139	0.127433	0.548368	0.172471	76.916725	171.203247	-152.615479	4.975678	0.000000	-0.492571	0.000000	0.000000	0.000000	3.117891	0.104071	0.103345	0.000000	0.000000	4.000000	13.000000	0.000000
21949.010473	0.127433	0.548368	0.172471	76.916725	171.203247	-152.615479	4.975678	0.000000	-0.492571	0.000000	0.000000	0.000000	3.117891	0.104071	0.103345	0.000000	0.000000	4.000000	13.000000	0.000000
21949.013806	0.127433	0.548368	0.172471	77.973579	176.855972	-144.807388	4.937927	0.000000	-0.785413	0.000000	0.000000	0.000000	3.117891	0.104071	0.103345	0.000000	0.000000	4.000000	13.000000	0.000000
21949.017139	0.137999	0.548665	0.172250	77.973579	176.855972	-144.807388	4.937927	0.000000	-0.785413	0.000000	0.000000	0.000000	3.169828	0.088990	-0.066244	0.000000	0.000000	4.000000	13.000000	0.000000
21949.020473	0.137999	0.548665	0.172250	77.973579	176.855972	-144.807388	4.937927	0.000000	-0.785413	0.000000	0.000000	0.000000	3.169828	0.088990	-0.066244	0.000000	0.000000	4.000000	13.000000	0.000000
21949.023806	0.137999	0.548665	0.172250	78.870583	-176.229141	-136.072250	4.882604	0.000000	-1.077115	0.000000	0.000000	0.000000	3.169828	0.088990	-0.066244	0.000000	0.000000	4.000000	13.000000	0.000000
21949.027139	0.148713	0.548926	0.171568	78.870583	-176.229141	-136.072250	4.882604	0.000000	-1.077115	0.000000	0.000000	0.000000	3.214190	0.078400	-0.204787	0.000000	0.000000	4.000000	13.000000	0.000000
21949.030473	0.148713	0.548926	0.171568	78.870583	-176.229141	-136.072250	4.882604	0.000000	-1.077115	0.000000	0.000000	0.000000	3.214190	0.078400	-0.204787	0.000000	0.000000	4.000000	13.000000	0.000000
21949.033806	0.148713	0.548926	0.171568	79.564964	-168.152924	-127.078362	4.809883	0.000000	-1.365659	0.000000	0.000000	0.000000	3.214190	0.078400	-0.204787	0.000000	0.000000	4.000000	13.000000	0.000000
21949.037139	0.159525	0.549168	0.170407	79.564964	-168.152924	-127.078362	4.809883	0.000000	-1.365659	0.000000	0.000000	0.000000	3.243622	0.072518	-0.348382	0.000000	0.000000	4.000000	13.000000	0.000000
21949.040473	0.159525	0.549168	0.170407	79.564964	-168.152924	-127.078362	4.809883	0.000000	-1.365659	0.000000	0.000000	0.000000	3.243622	0.072518	-0.348382	0.000000	0.000000	4.000000	13.000000	0.000000
21949.043806	0.159525	0.549168	0.170407	80.013138	-159.066376	-117.201363	4.720305	0.000000	-1.648855	0.000000	0.000000	0.000000	3.243622	0.072518	-0.348382	0.000000	0.000000	4.000000	13.000000	0.000000
21949.047139	0.170370	0.549360	0.168818	80.013138	-159.066376	-117.201363	4.720305	0.000000	-1.648855	0.000000	0.000000	0.000000	3.253386	0.057541	-0.476649	0.000000	0.000000	4.000000	13.000000	0.000000
21949.050473	0.170370	0.549360	0.168818	80.013138	-159.066376	-117.201363	4.720305	0.000000	-1.648855	0.000000	0.000000	0.000000	3.253386	0.057541	-0.476649	0.000000	0.000000	4.000000	13.000000	0.000000
21949.053806	0.170370	0.549360	0.168818	80.174011	-149.362534	-106.020332	4.615105	0.000000	-1.923748	0.000000	0.000000	0.000000	3.253386	0.057541	-0.476649	0.000000	0.000000	4.000000	13.000000	0.000000
21949.057139	0.181068	0.549421	0.166787	80.174011	-149.362534	-106.020332	4.615105	0.000000	-1.923748	0.000000	0.000000	0.000000	3.209455	0.018364	-0.609163	0.000000	0.000000	4.000000	13.000000	0.000000
21949.060473	0.181068	0.549421	0.166787	80.174011	-149.362534	-106.020332	4.615105	0.000000	-1.923748	0.000000	0.000000	0.000000	3.209455	0.018364	-0.609163	0.000000	0.000000	4.000000	13.000000	0.000000
21949.063806	0.181068	0.549421	0.166787	80.018951	-139.477386	-93.862808	4.496939	0.000000	-2.185759	0.000000	0.000000	0.000000	3.209455	0.018364	-0.609163	0.000000	0.000000	4.000000	13.000000	0.000000
21949.067139	0.191418	0.549311	0.164350	80.018951	-139.477386	-93.862808	4.496939	0.000000	-2.185759	0.000000	0.000000	0.000000	3.105084	-0.032977	-0.731270	0.000000	0.000000	4.000000	13.000000	0.000000
21949.070473	0.191418	0.549311	0.164350	80.018951	-139.477386	-93.862808	4.496939	0.000000	-2.185759	0.000000	0.000000	0.000000	3.105084	-0.032977	-0.731270	0.000000	0.000000	4.000000	13.000000	0.000000
21949.073806	0.191418	0.549311	0.164350	79.569077	-130.148666	-82.556175	4.369514	0.000000	-2.430503	0.000000	0.000000	0.000000	3.105084	-0.032977	-0.731270	0.000000	0.000000	4.000000	13.000000	0.000000
21949.077139	0.201321	0.549086	0.161560	79.569077	-130.148666	-82.556175	4.369514	0.000000	-2.430503	0.000000	0.000000	0.000000	2.970856	-0.067551	-0.836826	0.000000	0.000000	4.000000	13.000000	0.000000
21949.080473	0.201321	0.549086	0.161560	79.569077	-130.148666	-82.556175	4.369514	0.000000	-2.430503	0.000000	0.000000	0.000000	2.970856	-0.067551	-0.836826	0.000000	0.000000	4.000000	13.000000	0.000000
21949.083806	0.201321	0.549086	0.161560	78.962685	-122.410614	-73.944038	4.235912	0.000000	-2.656510	0.000000	0.000000	0.000000	2.970856	-0.067551	-0.836826	0.000000	0.000000	4.000000	13.000000	0.000000
21949.087139	0.210617	0.548908	0.158485	78.962685	-122.410614	-73.944038	4.235912	0.000000	-2.656510	0.000000	0.000000	0.000000	2.788789	-0.053334	-0.922695	0.000000	0.000000	4.000000	13.000000	0.000000
21949.090473	0.210617	0.548908	0.158485	78.962685	-122.410614	-73.944038	4.235912	0.000000	-2.656510	0.000000	0.000000	0.000000	2.788789	-0.053334	-0.922695	0.000000	0.000000	4.000000	13.000000	0.000000
21949.093806	0.210617	0.548908	0.158485	78.470039	-117.445457	-68.506668	4.100074	0.000000	-2.861712	0.000000	0.000000	0.000000	2.788789	-0.053334	-0.922695	0.000000	0.000000	4.000000	13.000000	0.000000
21949.097139	0.219319	0.548702	0.155116	78.470039	-117.445457	-68.506668	4.100074	0.000000	-2.861712	0.000000	0.000000	0.000000	2.610524	-0.061774	-1.010712	0.000000	0.000000	4.000000	13.000000	0.000000
21949.100473	0.219319	0.548702	0.155116	78.470039	-117.445457	-68.506668	4.100074	0.000000	-2.861712	0.000000	0.000000	0.000000	2.610524	-0.061774	-1.010712	0.000000	0.000000	4.000000	13.000000	0.000000
21949.103806	0.219319	0.548702	0.155116	78.348152	-115.624283	-64.965324	3.963133	0.000000	-3.048537	0.000000	0.000000	0.000000	2.610524	-0.061774	-1.010712	0.000000	0.000000	4.000000	13.000000	0.000000
21949.107139	0.227445	0.548503	0.151461	78.348152	-115.624283	-64.965324	3.963133	0.000000	-3.048537	0.000000	0.000000	0.000000	2.437968	-0.059558	-1.096300	0.000000	0.000000	4.000000	13.000000	0.000000
21949.110473	0.227445	0.548503	0.151461	78.348152	-115.624283	-64.965324	3.963133	0.000000	-3.048537	0.000000	0.000000	0.000000	2.437968	-0.059558	-1.096300	0.000000	0.000000	4.000000	13.000000	0.000000
21949.113806	0.227445	0.548503	0.151461	78.427338	-115.808662	-62.562435	3.825815	0.000000	-3.219184	0.000000	0.000000	0.000000	2.437968	-0.059558	-1.096300	0.000000	0.000000	4.000000	13.000000	0.000000
21949.117139	0.234953	0.548327	0.147535	78.427338	-115.808662	-62.562435	3.825815	0.000000	-3.219184	0.000000	0.000000	0.000000	2.252427	-0.052784	-1.177799	0.000000	0.000000	4.000000	13.000000	0.000000
21949.120473	0.234953	0.548327	0.147535	78.427338	-115.808662	-62.562435	3.825815	0.000000	-3.219184	0.000000	0.000000	0.000000	2.252427	-0.052784	-1.177799	0.000000	0.000000	4.000000	13.000000	0.000000
21949.123806	0.234953	0.548327	0.147535	78.507545	-116.552368	-60.920212	3.689348	0.000000	-3.374716	0.000000	0.000000	0.000000	2.252427	-0.052784	-1.177799	0.000000	0.000000	4.000000	13.000000	0.000000
21949.127139	0.241958	0.548158	0.143330	78.507545	-116.552368	-60.920212	3.689348	0.000000	-3.374716	0.000000	0.000000	0.000000	2.101416	-0.050737	-1.261451	0.000000	0.000000	4.000000	13.000000	0.000000
21949.130473	0.241958	0.548158	0.143330	78.507545	-116.552368	-60.920212	3.689348	0.000000	-3.374716	0.000000	0.000000	0.000000	2.101416	-0.050737	-1.261451	0.000000	0.000000	4.000000	13.000000	0.000000
21949.133806	0.241958	0.548158	0.143330	78.540764	-117.245857	-60.007309	3.552501	0.000000	-3.518485	0.000000	0.000000	0.000000	2.101416	-0.050737	-1.261451	0.000000	0.000000	4.000000	13.000000	0.000000
21949.137139	0.248530	0.548010	0.138808	78.540764	-117.245857	-60.007309	3.552501	0.000000	-3.518485	0.000000	0.000000	0.000000	1.971528	-0.044337	-1.356788	0.000000	0.000000	4.000000	13.000000	0.000000
21949.140473	0.248530	0.548010	0.138808	78.540764	-117.245857	-60.007309	3.552501	0.000000	-3.518485	0.000000	0.000000	0.000000	1.971528	-0.044337	-1.356788	0.000000	0.000000	4.000000	13.000000	0.000000
21949.143806	0.248530	0.548010	0.138808	78.524910	-117.594864	-59.787415	3.413957	0.000000	-3.653067	0.000000	0.000000	0.000000	1.971528	-0.044337	-1.356788	0.000000	0.000000	4.000000	13.000000	0.000000
21949.147139	0.254664	0.547938	0.133987	78.524910	-117.594864	-59.787415	3.413957	0.000000	-3.653067	0.000000	0.000000	0.000000	1.840207	-0.021689	-1.446082	0.000000	0.000000	4.000000	13.000000	0.000000
21949.150473	0.254664	0.547938	0.133987	78.524910	-117.594864	-59.787415	3.413957	0.000000	-3.653067	0.000000	0.000000	0.000000	1.840207	-0.021689	-1.446082	0.000000	0.000000	4.000000	13.000000	0.000000
21949.153806	0.254664	0.547938	0.133987	78.512642	-117.397728	-58.500641	3.273893	0.000000	-3.779103	0.000000	0.000000	0.000000	1.840207	-0.021689	-1.446082	0.000000	0.000000	4.000000	13.000000	0.000000
21949.157139	0.260196	0.547960	0.128829	78.512642	-117.397728	-58.500641	3.273893	0.000000	-3.779103	0.000000	0.000000	0.000000	1.659812	0.006446	-1.547571	0.000000	0.000000	4.000000	13.000000	0.000000
21949.160473	0.260196	0.547960	0.128829	78.512642	-117.397728	-58.500641	3.273893	0.000000	-3.779103	0.000000	0.000000	0.000000	1.659812	0.006446	-1.547571	0.000000	0.000000	4.000000	13.000000	0.000000
21949.163806	0.260196	0.547960	0.128829	78.631332	-116.482895	-55.990440	3.133428	0.000000	-3.896361	0.000000	0.000000	0.000000	1.659812	0.006446	-1.547571	0.000000	0.000000	4.000000	13.000000	0.000000
21949.167139	0.265175	0.548116	0.123391	78.631332	-116.482895	-55.990440	3.133428	0.000000	-3.896361	0.000000	0.000000	0.000000	1.493452	0.046994	-1.631338	0.000000	0.000000	4.000000	13.000000	0.000000
21949.170473	0.265175	0.548116	0.123391	78.631332	-116.482895	-55.990440	3.133428	0.000000	-3.896361	0.000000	0.000000	0.000000	1.493452	0.046994	-1.631338	0.000000	0.000000	4.000000	13.000000	0.000000
21949.173806	0.265175	0.548116	0.123391	78.955254	-115.014038	-53.369286	2.992392	0.000000	-4.005695	0.000000	0.000000	0.000000	1.493452	0.046994	-1.631338	0.000000	0.000000	4.000000	13.000000	0.000000
21949.177139	0.269710	0.548468	0.117579	78.955254	-115.014038	-53.369286	2.992392	0.000000	-4.005695	0.000000	0.000000	0.000000	1.360600	0.105599	-1.743613	0.000000	0.000000	4.000000	13.000000	0.000000
21949.180473	0.269710	0.548468	0.117579	78.955254	-115.014038	-53.369286	2.992392	0.000000	-4.005695	0.000000	0.000000	0.000000	1.360600	0.105599	-1.743613	0.000000	0.000000	4.000000	13.000000	0.000000
21949.183806	0.269710	0.548468	0.117579	79.472527	-113.161858	-50.577553	2.847483	0.000000	-4.109969	0.000000	0.000000	0.000000	1.360600	0.105599	-1.743613	0.000000	0.000000	4.000000	13.000000	0.000000
21949.187139	0.273866	0.548945	0.111413	79.472527	-113.161858	-50.577553	2.847483	0.000000	-4.109969	0.000000	0.000000	0.000000	1.246669	0.143033	-1.849750	0.000000	0.000000	4.000000	13.000000	0.000000
21949.190473	0.273866	0.548945	0.111413	79.472527	-113.161858	-50.577553	2.847483	0.000000	-4.109969	0.000000	0.000000	0.000000	1.246669	0.143033	-1.849750	0.000000	0.000000	4.000000	13.000000	0.000000
21949.193806	0.273866	0.548945	0.111413	80.117615	-110.784653	-46.983608	2.697661	0.000000	-4.209825	0.000000	0.000000	0.000000	1.246669	0.143033	-1.849750	0.000000	0.000000	4.000000	13.000000	0.000000
21949.197139	0.277646	0.549546	0.104929	80.117615	-110.784653	-46.983608	2.697661	0.000000	-4.209825	0.000000	0.000000	0.000000	1.134271	0.180231	-1.945226	0.000000	0.000000	4.000000	13.000000	0.000000
21949.200473	0.277646	0.549546	0.104929	80.117615	-110.784653	-46.983608	2.697661	0.000000	-4.209825	0.000000	0.000000	0.000000	1.134271	0.180231	-1.945226	0.000000	0.000000	4.000000	13.000000	0.000000
21949.203806	0.277646	0.549546	0.104929	80.787956	-107.847694	-42.634209	2.542861	0.000000	-4.305097	0.000000	0.000000	0.000000	1.134271	0.180231	-1.945226	0.000000	0.000000	4.000000	13.000000	0.000000
21949.207139	0.281134	0.550216	0.098113	80.787956	-107.847694	-42.634209	2.542861	0.000000	-4.305097	0.000000	0.000000	0.000000	1.046237	0.200908	-2.044925	0.000000	0.000000	4.000000	13.000000	0.000000
21949.210473	0.281134	0.550216	0.098113	80.787956	-107.847694	-42.634209	2.542861	0.000000	-4.305097	0.000000	0.000000	0.000000	1.046237	0.200908	-2.044925	0.000000	0.000000	4.000000	13.000000	0.000000
21949.213806	0.281134	0.550216	0.098113	81.360184	-104.273720	-37.696911	2.381388	0.000000	-4.396475	0.000000	0.000000	0.000000	1.046237	0.200908	-2.044925	0.000000	0.000000	4.000000	13.000000	0.000000
21949.217139	0.284269	0.550889	0.090938	81.360184	-104.273720	-37.696911	2.381388	0.000000	-4.396475	0.000000	0.000000	0.000000	0.940546	0.202141	-2.152492	0.000000	0.000000	4.000000	13.000000	0.000000
21949.220473	0.284269	0.550889	0.090938	81.360184	-104.273720	-37.696911	2.381388	0.000000	-4.396475	0.000000	0.000000	0.000000	0.940546	0.202141	-2.152492	0.000000	0.000000	4.000000	13.000000	0.000000
21949.223806	0.284269	0.550889	0.090938	81.851318	-100.497086	-32.821793	2.212741	0.000000	-4.483724	0.000000	0.000000	0.000000	0.940546	0.202141	-2.152492	0.000000	0.000000	4.000000	13.000000	0.000000
21949.227139	0.286937	0.551561	0.083460	81.851318	-100.497086	-32.821793	2.212741	0.000000	-4.483724	0.000000	0.000000	0.000000	0.800430	0.201609	-2.243217	0.000000	0.000000	4.000000	13.000000	0.000000
21949.230473	0.286937	0.551561	0.083460	81.851318	-100.497086	-32.821793	2.212741	0.000000	-4.483724	0.000000	0.000000	0.000000	0.800430	0.201609	-2.243217	0.000000	0.000000	4.000000	13.000000	0.000000
21949.233806	0.286937	0.551561	0.083460	82.277420	-96.728600	-28.343611	2.038382	0.000000	-4.565633	0.000000	0.000000	0.000000	0.800430	0.201609	-2.243217	0.000000	0.000000	4.000000	13.000000	0.000000
21949.237139	0.289141	0.552186	0.075642	82.277420	-96.728600	-28.343611	2.038382	0.000000	-4.565633	0.000000	0.000000	0.000000	0.661062	0.187478	-2.345525	0.000000	0.000000	4.000000	13.000000	0.000000
21949.240473	0.289141	0.552186	0.075642	82.277420	-96.728600	-28.343611	2.038382	0.000000	-4.565633	0.000000	0.000000	0.000000	0.661062	0.187478	-2.345525	0.000000	0.000000	4.000000	13.000000	0.000000
21949.243806	0.289141	0.552186	0.075642	82.653854	-92.885338	-24.057886	1.856650	0.000000	-4.642505	0.000000	0.000000	0.000000	0.661062	0.187478	-2.345525	0.000000	0.000000	4.000000	13.000000	0.000000
21949.247139	0.290846	0.552901	0.067558	82.653854	-92.885338	-24.057886	1.856650	0.000000	-4.642505	0.000000	0.000000	0.000000	0.511500	0.214353	-2.425216	0.000000	0.000000	4.000000	13.000000	0.000000
21949.250473	0.290846	0.552901	0.067558	82.653854	-92.885338	-24.057886	1.856650	0.000000	-4.642505	0.000000	0.000000	0.000000	0.511500	0.214353	-2.425216	0.000000	0.000000	4.000000	13.000000	0.000000
21949.253806	0.290846	0.552901	0.067558	83.026695	-88.378708	-19.026087	1.668505	0.000000	-4.713395	0.000000	0.000000	0.000000	0.511500	0.214353	-2.425216	0.000000	0.000000	4.000000	13.000000	0.000000
21949.257139	0.292075	0.553688	0.059261	83.026695	-88.378708	-19.026087	1.668505	0.000000	-4.713395	0.000000	0.000000	0.000000	0.368942	0.236014	-2.489133	0.000000	0.000000	4.000000	13.000000	0.000000
21949.260473	0.292075	0.553688	0.059261	83.026695	-88.378708	-19.026087	1.668505	0.000000	-4.713395	0.000000	0.000000	0.000000	0.368942	0.236014	-2.489133	0.000000	0.000000	4.000000	13.000000	0.000000
21949.263806	0.292075	0.553688	0.059261	83.409500	-82.311295	-12.548550	1.474079	0.000000	-4.777771	0.000000	0.000000	0.000000	0.368942	0.236014	-2.489133	0.000000	0.000000	4.000000	13.000000	0.000000
21949.267139	0.292894	0.554600	0.050924	83.409500	-82.311295	-12.548550	1.474079	0.000000	-4.777771	0.000000	0.000000	0.000000	0.245494	0.273703	-2.501140	0.000000	0.000000	4.000000	13.000000	0.000000
21949.270473	0.292894	0.554600	0.050924	83.409500	-82.311295	-12.548550	1.474079	0.000000	-4.777771	0.000000	0.000000	0.000000	0.245494	0.273703	-2.501140	0.000000	0.000000	4.000000	13.000000	0.000000
21949.273806	0.292894	0.554600	0.050924	83.720833	-73.775475	-3.711309	1.276266	0.000000	-4.834371	0.000000	0.000000	0.000000	0.245494	0.273703	-2.501140	0.000000	0.000000	4.000000	13.000000	0.000000
21949.277139	0.293315	0.555648	0.042674	83.720833	-73.775475	-3.711309	1.276266	0.000000	-4.834371	0.000000	0.000000	0.000000	0.126316	0.314531	-2.474768	0.000000	0.000000	4.000000	13.000000	0.000000
21949.280473	0.293315	0.555648	0.042674	83.720833	-73.775475	-3.711309	1.276266	0.000000	-4.834371	0.000000	0.000000	0.000000	0.126316	0.314531	-2.474768	0.000000	0.000000	4.000000	13.000000	0.000000
21949.283806	0.293315	0.555648	0.042674	83.825844	-63.349957	6.809014	1.077806	0.000000	-4.882452	0.000000	0.000000	0.000000	0.126316	0.314531	-2.474768	0.000000	0.000000	4.000000	13.000000	0.000000
21949.287139	0.293260	0.556706	0.034525	83.825844	-63.349957	6.809014	1.077806	0.000000	-4.882452	0.000000	0.000000	0.000000	-0.016570	0.317374	-2.444823	0.000000	0.000000	4.000000	13.000000	0.000000
21949.290473	0.293260	0.556706	0.034525	83.825844	-63.349957	6.809014	1.077806	0.000000	-4.882452	0.000000	0.000000	0.000000	-0.016570	0.317374	-2.444823	0.000000	0.000000	4.000000	13.000000	0.000000
21949.293806	0.293260	0.556706	0.034525	83.703499	-52.684166	17.915602	0.879308	0.000000	-4.922075	0.000000	0.000000	0.000000	-0.016570	0.317374	-2.444823	0.000000	0.000000	4.000000	13.000000	0.000000
21949.297139	0.292753	0.557670	0.026445	83.703499	-52.684166	17.915602	0.879308	0.000000	-4.922075	0.000000	0.000000	0.000000	-0.152117	0.289102	-2.424133	0.000000	0.000000	4.000000	13.000000	0.000000
21949.300473	0.292753	0.557670	0.026445	83.703499	-52.684166	17.915602	0.879308	0.000000	-4.922075	0.000000	0.000000	0.000000	-0.152117	0.289102	-2.424133	0.000000	0.000000	4.000000	13.000000	0.000000
21949.303806	0.292753	0.557670	0.026445	83.438850	-43.100986	27.839954	0.679606	0.000000	-4.953598	0.000000	0.000000	0.000000	-0.152117	0.289102	-2.424133	0.000000	0.000000	4.000000	13.000000	0.000000
21949.307139	0.291817	0.558480	0.018252	83.438850	-43.100986	27.839954	0.679606	0.000000	-4.953598	0.000000	0.000000	0.000000	-0.280536	0.242867	-2.457883	0.000000	0.000000	4.000000	13.000000	0.000000
21949.310473	0.291817	0.558480	0.018252	83.438850	-43.100986	27.839954	0.679606	0.000000	-4.953598	0.000000	0.000000	0.000000	-0.280536	0.242867	-2.457883	0.000000	0.000000	4.000000	13.000000	0.000000
21949.313806	0.291817	0.558480	0.018252	83.131363	-34.689205	36.657387	0.473616	0.000000	-4.977518	0.000000	0.000000	0.000000	-0.280536	0.242867	-2.457883	0.000000	0.000000	4.000000	13.000000	0.000000
21949.317139	0.290529	0.559181	0.009913	83.131363	-34.689205	36.657387	0.473616	0.000000	-4.977518	0.000000	0.000000	0.000000	-0.386411	0.210482	-2.501524	0.000000	0.000000	4.000000	13.000000	0.000000
21949.320473	0.290529	0.559181	0.009913	83.131363	-34.689205	36.657387	0.473616	0.000000	-4.977518	0.000000	0.000000	0.000000	-0.386411	0.210482	-2.501524	0.000000	0.000000	4.000000	13.000000	0.000000
21949.323806	0.290529	0.559181	0.009913	82.819244	-27.245726	44.700127	0.259798	0.000000	-4.993246	0.000000	0.000000	0.000000	-0.386411	0.210482	-2.501524	0.000000	0.000000	4.000000	13.000000	0.000000
21949.327139	0.288962	0.559789	0.001402	82.819244	-27.245726	44.700127	0.259798	0.000000	-4.993246	0.000000	0.000000	0.000000	-0.470072	0.182410	-2.553497	0.000000	0.000000	4.000000	13.000000	0.000000
21949.330473	0.288962	0.559789	0.001402	82.819244	-27.245726	44.700127	0.259798	0.000000	-4.993246	0.000000	0.000000	0.000000	-0.470072	0.182410	-2.553497	0.000000	0.000000	4.000000	13.000000	0.000000
21949.333806	0.288962	0.559789	0.001402	82.424507	-20.752829	51.798817	0.037085	0.000000	-4.999862	0.000000	0.000000	0.000000	-0.470072	0.182410	-2.553497	0.000000	0.000000	4.000000	13.000000	0.000000
21949.337139	0.287088	0.560465	-0.007087	82.424507	-20.752829	51.798817	0.037085	0.000000	-4.999862	0.000000	0.000000	0.000000	-0.562204	0.202626	-2.546595	0.000000	0.000000	4.000000	13.000000	0.000000
21949.340473	0.287088	0.560465	-0.007087	82.424507	-20.752829	51.798817	0.037085	0.000000	-4.999862	0.000000	0.000000	0.000000	-0.562204	0.202626	-2.546595	0.000000	0.000000	4.000000	13.000000	0.000000
21949.343806	0.287088	0.560465	-0.007087	81.842697	-15.784610	57.029686	-0.189269	0.000000	-4.996416	0.000000	0.000000	0.000000	-0.562204	0.202626	-2.546595	0.000000	0.000000	4.000000	13.000000	0.000000
21949.347139	0.284853	0.561223	-0.015372	81.842697	-15.784610	57.029686	-0.189269	0.000000	-4.996416	0.000000	0.000000	0.000000	-0.670609	0.227539	-2.485334	0.000000	0.000000	4.000000	13.000000	0.000000
21949.350473	0.284853	0.561223	-0.015372	81.842697	-15.784610	57.029686	-0.189269	0.000000	-4.996416	0.000000	0.000000	0.000000	-0.670609	0.227539	-2.485334	0.000000	0.000000	4.000000	13.000000	0.000000
21949.353806	0.284853	0.561223	-0.015372	81.079803	-12.269270	60.496296	-0.414347	0.000000	-4.982802	0.000000	0.000000	0.000000	-0.670609	0.227539	-2.485334	0.000000	0.000000	4.000000	13.000000	0.000000
21949.357139	0.282070	0.562075	-0.023225	81.079803	-12.269270	60.496296	-0.414347	0.000000	-4.982802	0.000000	0.000000	0.000000	-0.835010	0.255559	-2.356182	0.000000	0.000000	4.000000	13.000000	0.000000
21949.360473	0.282070	0.562075	-0.023225	81.079803	-12.269270	60.496296	-0.414347	0.000000	-4.982802	0.000000	0.000000	0.000000	-0.835010	0.255559	-2.356182	0.000000	0.000000	4.000000	13.000000	0.000000
21949.363806	0.282070	0.562075	-0.023225	80.230400	-9.842794	62.639862	-0.632691	0.000000	-4.959808	0.000000	0.000000	0.000000	-0.835010	0.255559	-2.356182	0.000000	0.000000	4.000000	13.000000	0.000000
21949.367139	0.278776	0.562960	-0.030646	80.230400	-9.842794	62.639862	-0.632691	0.000000	-4.959808	0.000000	0.000000	0.000000	-0.988223	0.265574	-2.226156	0.000000	0.000000	4.000000	13.000000	0.000000
21949.370473	0.278776	0.562960	-0.030646	80.230400	-9.842794	62.639862	-0.632691	0.000000	-4.959808	0.000000	0.000000	0.000000	-0.988223	0.265574	-2.226156	0.000000	0.000000	4.000000	13.000000	0.000000
21949.373806	0.278776	0.562960	-0.030646	79.402496	-7.876402	64.268410	-0.844785	0.000000	-4.928117	0.000000	0.000000	0.000000	-0.988223	0.265574	-2.226156	0.000000	0.000000	4.000000	13.000000	0.000000
21949.377139	0.275026	0.563842	-0.037776	79.402496	-7.876402	64.268410	-0.844785	0.000000	-4.928117	0.000000	0.000000	0.000000	-1.124916	0.264569	-2.139021	0.000000	0.000000	4.000000	13.000000	0.000000
21949.380473	0.275026	0.563842	-0.037776	79.402496	-7.876402	64.268410	-0.844785	0.000000	-4.928117	0.000000	0.000000	0.000000	-1.124916	0.264569	-2.139021	0.000000	0.000000	4.000000	13.000000	0.000000
21949.383806	0.275026	0.563842	-0.037776	78.746689	-5.735275	66.121765	-1.054866	0.000000	-4.887459	0.000000	0.000000	0.000000	-1.124916	0.264569	-2.139021	0.000000	0.000000	4.000000	13.000000	0.000000
21949.387139	0.270809	0.564584	-0.044720	78.746689	-5.735275	66.121765	-1.054866	0.000000	-4.887459	0.000000	0.000000	0.000000	-1.265202	0.222451	-2.083259	0.000000	0.000000	4.000000	13.000000	0.000000
21949.390473	0.270809	0.564584	-0.044720	78.746689	-5.735275	66.121765	-1.054866	0.000000	-4.887459	0.000000	0.000000	0.000000	-1.265202	0.222451	-2.083259	0.000000	0.000000	4.000000	13.000000	0.000000
21949.393806	0.270809	0.564584	-0.044720	78.344063	-2.967657	68.875175	-1.266391	0.000000	-4.836967	0.000000	0.000000	0.000000	-1.265202	0.222451	-2.083259	0.000000	0.000000	4.000000	13.000000	0.000000
21949.397139	0.266253	0.565202	-0.051618	78.344063	-2.967657	68.875175	-1.266391	0.000000	-4.836967	0.000000	0.000000	0.000000	-1.366776	0.185638	-2.069198	0.000000	0.000000	4.000000	13.000000	0.000000
21949.400473	0.266253	0.565202	-0.051618	78.344063	-2.967657	68.875175	-1.266391	0.000000	-4.836967	0.000000	0.000000	0.000000	-1.366776	0.185638	-2.069198	0.000000	0.000000	4.000000	13.000000	0.000000
21949.403806	0.266253	0.565202	-0.051618	78.013748	-0.143156	71.804993	-1.482570	0.000000	-4.775142	0.000000	0.000000	0.000000	-1.366776	0.185638	-2.069198	0.000000	0.000000	4.000000	13.000000	0.000000
21949.407139	0.261612	0.565759	-0.058522	78.013748	-0.143156	71.804993	-1.482570	0.000000	-4.775142	0.000000	0.000000	0.000000	-1.392291	0.167059	-2.071368	0.000000	0.000000	4.000000	13.000000	0.000000
21949.410473	0.261612	0.565759	-0.058522	78.013748	-0.143156	71.804993	-1.482570	0.000000	-4.775142	0.000000	0.000000	0.000000	-1.392291	0.167059	-2.071368	0.000000	0.000000	4.000000	13.000000	0.000000
21949.413806	0.261612	0.565759	-0.058522	77.664246	2.314131	74.394722	-1.702399	0.000000	-4.701259	0.000000	0.000000	0.000000	-1.392291	0.167059	-2.071368	0.000000	0.000000	4.000000	13.000000	0.000000
21949.417139	0.256677	0.566305	-0.065232	77.664246	2.314131	74.394722	-1.702399	0.000000	-4.701259	0.000000	0.000000	0.000000	-1.480473	0.163744	-2.012900	0.000000	0.000000	4.000000	13.000000	0.000000
21949.420473	0.256677	0.566305	-0.065232	77.664246	2.314131	74.394722	-1.702399	0.000000	-4.701259	0.000000	0.000000	0.000000	-1.480473	0.163744	-2.012900	0.000000	0.000000	4.000000	13.000000	0.000000
21949.423806	0.256677	0.566305	-0.065232	77.228912	4.227469	76.397583	-1.921817	0.000000	-4.615910	0.000000	0.000000	0.000000	-1.480473	0.163744	-2.012900	0.000000	0.000000	4.000000	13.000000	0.000000
21949.427139	0.251352	0.566937	-0.071449	77.228912	4.227469	76.397583	-1.921817	0.000000	-4.615910	0.000000	0.000000	0.000000	-1.597482	0.189629	-1.865008	0.000000	0.000000	4.000000	13.000000	0.000000
21949.430473	0.251352	0.566937	-0.071449	77.228912	4.227469	76.397583	-1.921817	0.000000	-4.615910	0.000000	0.000000	0.000000	-1.597482	0.189629	-1.865008	0.000000	0.000000	4.000000	13.000000	0.000000
21949.433806	0.251352	0.566937	-0.071449	76.659264	5.708829	77.906921	-2.134464	0.000000	-4.521511	0.000000	0.000000	0.000000	-1.597482	0.189629	-1.865008	0.000000	0.000000	4.000000	13.000000	0.000000
21949.437139	0.245672	0.567678	-0.077016	76.659264	5.708829	77.906921	-2.134464	0.000000	-4.521511	0.000000	0.000000	0.000000	-1.703918	0.222158	-1.670386	0.000000	0.000000	4.000000	13.000000	0.000000
21949.440473	0.245672	0.567678	-0.077016	76.659264	5.708829	77.906921	-2.134464	0.000000	-4.521511	0.000000	0.000000	0.000000	-1.703918	0.222158	-1.670386	0.000000	0.000000	4.000000	13.000000	0.000000
21949.443806	0.245672	0.567678	-0.077016	75.994102	7.057942	79.367386	-2.336971	0.000000	-4.420245	0.000000	0.000000	0.000000	-1.703918	0.222158	-1.670386	0.000000	0.000000	4.000000	13.000000	0.000000
21949.447139	0.239388	0.568449	-0.081913	75.994102	7.057942	79.367386	-2.336971	0.000000	-4.420245	0.000000	0.000000	0.000000	-1.885121	0.231518	-1.468975	0.000000	0.000000	4.000000	13.000000	0.000000
21949.450473	0.239388	0.568449	-0.081913	75.994102	7.057942	79.367386	-2.336971	0.000000	-4.420245	0.000000	0.000000	0.000000	-1.885121	0.231518	-1.468975	0.000000	0.000000	4.000000	13.000000	0.000000
21949.453806	0.239388	0.568449	-0.081913	75.248413	8.615414	81.234100	-2.533258	0.000000	-4.310754	0.000000	0.000000	0.000000	-1.885121	0.231518	-1.468975	0.000000	0.000000	4.000000	13.000000	0.000000
21949.457139	0.232574	0.569243	-0.086141	75.248413	8.615414	81.234100	-2.533258	0.000000	-4.310754	0.000000	0.000000	0.000000	-2.044379	0.237917	-1.268381	0.000000	0.000000	4.000000	13.000000	0.000000
21949.460473	0.232574	0.569243	-0.086141	75.248413	8.615414	81.234100	-2.533258	0.000000	-4.310754	0.000000	0.000000	0.000000	-2.044379	0.237917	-1.268381	0.000000	0.000000	4.000000	13.000000	0.000000
21949.463806	0.232574	0.569243	-0.086141	74.440529	10.478798	83.300247	-2.724230	0.000000	-4.192680	0.000000	0.000000	0.000000	-2.044379	0.237917	-1.268381	0.000000	0.000000	4.000000	13.000000	0.000000
21949.467139	0.225439	0.569958	-0.089975	74.440529	10.478798	83.300247	-2.724230	0.000000	-4.192680	0.000000	0.000000	0.000000	-2.140384	0.214769	-1.150228	0.000000	0.000000	4.000000	13.000000	0.000000
21949.470473	0.225439	0.569958	-0.089975	74.440529	10.478798	83.300247	-2.724230	0.000000	-4.192680	0.000000	0.000000	0.000000	-2.140384	0.214769	-1.150228	0.000000	0.000000	4.000000	13.000000	0.000000
21949.473806	0.225439	0.569958	-0.089975	73.612419	12.698358	84.766678	-2.914242	0.000000	-4.062905	0.000000	0.000000	0.000000	-2.140384	0.214769	-1.150228	0.000000	0.000000	4.000000	13.000000	0.000000
21949.477139	0.218108	0.570517	-0.093608	73.612419	12.698358	84.766678	-2.914242	0.000000	-4.062905	0.000000	0.000000	0.000000	-2.199453	0.167611	-1.089945	0.000000	0.000000	4.000000	13.000000	0.000000
21949.480473	0.218108	0.570517	-0.093608	73.612419	12.698358	84.766678	-2.914242	0.000000	-4.062905	0.000000	0.000000	0.000000	-2.199453	0.167611	-1.089945	0.000000	0.000000	4.000000	13.000000	0.000000
21949.483806	0.218108	0.570517	-0.093608	72.736458	15.240345	85.856812	-3.105682	0.000000	-3.918513	0.000000	0.000000	0.000000	-2.199453	0.167611	-1.089945	0.000000	0.000000	4.000000	13.000000	0.000000
21949.487139	0.210912	0.570995	-0.097055	72.736458	15.240345	85.856812	-3.105682	0.000000	-3.918513	0.000000	0.000000	0.000000	-2.158851	0.143270	-1.033917	0.000000	0.000000	4.000000	13.000000	0.000000
21949.490473	0.210912	0.570995	-0.097055	72.736458	15.240345	85.856812	-3.105682	0.000000	-3.918513	0.000000	0.000000	0.000000	-2.158851	0.143270	-1.033917	0.000000	0.000000	4.000000	13.000000	0.000000
21949.493806	0.210912	0.570995	-0.097055	71.832695	17.851151	87.293312	-3.292657	0.000000	-3.762765	0.000000	0.000000	0.000000	-2.158851	0.143270	-1.033917	0.000000	0.000000	4.000000	13.000000	0.000000
21949.497139	0.203557	0.571394	-0.100116	71.832695	17.851151	87.293312	-3.292657	0.000000	-3.762765	0.000000	0.000000	0.000000	-2.206484	0.119939	-0.918394	0.000000	0.000000	4.000000	13.000000	0.000000
21949.500473	0.203557	0.571394	-0.100116	71.832695	17.851151	87.293312	-3.292657	0.000000	-3.762765	0.000000	0.000000	0.000000	-2.206484	0.119939	-0.918394	0.000000	0.000000	4.000000	13.000000	0.000000
21949.503806	0.203557	0.571394	-0.100116	70.892227	20.182999	89.062981	-3.475312	0.000000	-3.594748	0.000000	0.000000	0.000000	-2.206484	0.119939	-0.918394	0.000000	0.000000	4.000000	13.000000	0.000000
21949.507139	0.195824	0.571762	-0.102537	70.892227	20.182999	89.062981	-3.475312	0.000000	-3.594748	0.000000	0.000000	0.000000	-2.319933	0.110219	-0.726291	0.000000	0.000000	4.000000	13.000000	0.000000
21949.510473	0.195824	0.571762	-0.102537	70.892227	20.182999	89.062981	-3.475312	0.000000	-3.594748	0.000000	0.000000	0.000000	-2.319933	0.110219	-0.726291	0.000000	0.000000	4.000000	13.000000	0.000000
21949.513806	0.195824	0.571762	-0.102537	69.919159	22.039423	90.157448	-3.653100	0.000000	-3.413921	0.000000	0.000000	0.000000	-2.319933	0.110219	-0.726291	0.000000	0.000000	4.000000	13.000000	0.000000
21949.517139	0.187752	0.572086	-0.104360	69.919159	22.039423	90.157448	-3.653100	0.000000	-3.413921	0.000000	0.000000	0.000000	-2.421562	0.097209	-0.547076	0.000000	0.000000	4.000000	13.000000	0.000000
21949.520473	0.187752	0.572086	-0.104360	69.919159	22.039423	90.157448	-3.653100	0.000000	-3.413921	0.000000	0.000000	0.000000	-2.421562	0.097209	-0.547076	0.000000	0.000000	4.000000	13.000000	0.000000
21949.523806	0.187752	0.572086	-0.104360	68.931229	23.556072	90.201149	-3.826920	0.000000	-3.217870	0.000000	0.000000	0.000000	-2.421562	0.097209	-0.547076	0.000000	0.000000	4.000000	13.000000	0.000000
21949.527139	0.179432	0.572373	-0.105637	68.931229	23.556072	90.201149	-3.826920	0.000000	-3.217870	0.000000	0.000000	0.000000	-2.495788	0.086193	-0.382832	0.000000	0.000000	4.000000	13.000000	0.000000
21949.530473	0.179432	0.572373	-0.105637	68.931229	23.556072	90.201149	-3.826920	0.000000	-3.217870	0.000000	0.000000	0.000000	-2.495788	0.086193	-0.382832	0.000000	0.000000	4.000000	13.000000	0.000000
21949.533806	0.179432	0.572373	-0.105637	67.936707	25.000481	89.994331	-3.996276	0.000000	-3.004959	0.000000	0.000000	0.000000	-2.495788	0.086193	-0.382832	0.000000	0.000000	4.000000	13.000000	0.000000
21949.537139	0.171023	0.572681	-0.106382	67.936707	25.000481	89.994331	-3.996276	0.000000	-3.004959	0.000000	0.000000	0.000000	-2.522668	0.092455	-0.223652	0.000000	0.000000	4.000000	13.000000	0.000000
21949.540473	0.171023	0.572681	-0.106382	67.936707	25.000481	89.994331	-3.996276	0.000000	-3.004959	0.000000	0.000000	0.000000	-2.522668	0.092455	-0.223652	0.000000	0.000000	4.000000	13.000000	0.000000
21949.543806	0.171023	0.572681	-0.106382	66.908791	26.474941	90.667847	-4.158409	0.000000	-2.776263	0.000000	0.000000	0.000000	-2.522668	0.092455	-0.223652	0.000000	0.000000	4.000000	13.000000	0.000000
21949.547139	0.162794	0.573025	-0.106641	66.908791	26.474941	90.667847	-4.158409	0.000000	-2.776263	0.000000	0.000000	0.000000	-2.468790	0.103243	-0.077726	0.000000	0.000000	4.000000	13.000000	0.000000
21949.550473	0.162794	0.573025	-0.106641	66.908791	26.474941	90.667847	-4.158409	0.000000	-2.776263	0.000000	0.000000	0.000000	-2.468790	0.103243	-0.077726	0.000000	0.000000	4.000000	13.000000	0.000000
21949.553806	0.162794	0.573025	-0.106641	65.851860	27.953352	91.922150	-4.308540	0.000000	-2.537023	0.000000	0.000000	0.000000	-2.468790	0.103243	-0.077726	0.000000	0.000000	4.000000	13.000000	0.000000
21949.557139	0.154975	0.573447	-0.106453	65.851860	27.953352	91.922150	-4.308540	0.000000	-2.537023	0.000000	0.000000	0.000000	-2.345860	0.126357	0.056472	0.000000	0.000000	4.000000	13.000000	0.000000
21949.560473	0.154975	0.573447	-0.106453	65.851860	27.953352	91.922150	-4.308540	0.000000	-2.537023	0.000000	0.000000	0.000000	-2.345860	0.126357	0.056472	0.000000	0.000000	4.000000	13.000000	0.000000
21949.563806	0.154975	0.573447	-0.106453	65.354279	29.606388	92.733101	-4.442573	0.000000	-2.294242	0.000000	0.000000	0.000000	-2.345860	0.126357	0.056472	0.000000	0.000000	4.000000	13.000000	0.000000
21949.567139	0.147300	0.573836	-0.105835	65.354279	29.606388	92.733101	-4.442573	0.000000	-2.294242	0.000000	0.000000	0.000000	-2.302469	0.116810	0.185381	0.000000	0.000000	4.000000	13.000000	0.000000
21949.570473	0.147300	0.573836	-0.105835	65.354279	29.606388	92.733101	-4.442573	0.000000	-2.294242	0.000000	0.000000	0.000000	-2.302469	0.116810	0.185381	0.000000	0.000000	4.000000	13.000000	0.000000
21949.573806	0.147300	0.573836	-0.105835	65.604088	31.929489	93.921265	-4.564855	0.000000	-2.040123	0.000000	0.000000	0.000000	-2.302469	0.116810	0.185381	0.000000	0.000000	4.000000	13.000000	0.000000
21949.577139	0.139471	0.574053	-0.104877	65.604088	31.929489	93.921265	-4.564855	0.000000	-2.040123	0.000000	0.000000	0.000000	-2.348522	0.065066	0.287482	0.000000	0.000000	4.000000	13.000000	0.000000
21949.580473	0.139471	0.574053	-0.104877	65.604088	31.929489	93.921265	-4.564855	0.000000	-2.040123	0.000000	0.000000	0.000000	-2.348522	0.065066	0.287482	0.000000	0.000000	4.000000	13.000000	0.000000
21949.583806	0.139471	0.574053	-0.104877	65.912102	34.724194	96.023544	-4.679552	0.000000	-1.761191	0.000000	0.000000	0.000000	-2.348522	0.065066	0.287482	0.000000	0.000000	4.000000	13.000000	0.000000
21949.587139	0.131384	0.574246	-0.103303	65.912102	34.724194	96.023544	-4.679552	0.000000	-1.761191	0.000000	0.000000	0.000000	-2.426255	0.057821	0.472163	0.000000	0.000000	4.000000	13.000000	0.000000
21949.590473	0.131384	0.574246	-0.103303	65.912102	34.724194	96.023544	-4.679552	0.000000	-1.761191	0.000000	0.000000	0.000000	-2.426255	0.057821	0.472163	0.000000	0.000000	4.000000	13.000000	0.000000
21949.593806	0.131384	0.574246	-0.103303	66.023514	37.663261	98.280640	-4.784094	0.000000	-1.453425	0.000000	0.000000	0.000000	-2.426255	0.057821	0.472163	0.000000	0.000000	4.000000	13.000000	0.000000
21949.597139	0.122971	0.574337	-0.101096	66.023514	37.663261	98.280640	-4.784094	0.000000	-1.453425	0.000000	0.000000	0.000000	-2.523842	0.027476	0.662037	0.000000	0.000000	4.000000	13.000000	0.000000
21949.600473	0.122971	0.574337	-0.101096	66.023514	37.663261	98.280640	-4.784094	0.000000	-1.453425	0.000000	0.000000	0.000000	-2.523842	0.027476	0.662037	0.000000	0.000000	4.000000	13.000000	0.000000
21949.603806	0.122971	0.574337	-0.101096	65.960747	40.546589	99.745216	-4.875721	0.000000	-1.107858	0.000000	0.000000	0.000000	-2.523842	0.027476	0.662037	0.000000	0.000000	4.000000	13.000000	0.000000
21949.607139	0.114240	0.574295	-0.098458	65.960747	40.546589	99.745216	-4.875721	0.000000	-1.107858	0.000000	0.000000	0.000000	-2.619298	-0.012825	0.791321	0.000000	0.000000	4.000000	13.000000	0.000000
21949.610473	0.114240	0.574295	-0.098458	65.960747	40.546589	99.745216	-4.875721	0.000000	-1.107858	0.000000	0.000000	0.000000	-2.619298	-0.012825	0.791321	0.000000	0.000000	4.000000	13.000000	0.000000
21949.613806	0.114240	0.574295	-0.098458	65.710815	43.396297	101.278244	-4.922917	0.000000	-0.712000	0.000000	0.000000	0.000000	-2.619298	-0.012825	0.791321	0.000000	0.000000	4.000000	13.000000	0.000000
21949.617139	0.105199	0.574111	-0.095374	65.710815	43.396297	101.278244	-4.922917	0.000000	-0.712000	0.000000	0.000000	0.000000	-2.712291	-0.055100	0.925291	0.000000	0.000000	4.000000	13.000000	0.000000
21949.620473	0.105199	0.574111	-0.095374	65.710815	43.396297	101.278244	-4.922917	0.000000	-0.712000	0.000000	0.000000	0.000000	-2.712291	-0.055100	0.925291	0.000000	0.000000	4.000000	13.000000	0.000000
21949.623806	0.105199	0.574111	-0.095374	65.245796	46.359821	103.146149	-4.768702	0.000000	-0.259951	0.000000	0.000000	0.000000	-2.712291	-0.055100	0.925291	0.000000	0.000000	4.000000	13.000000	0.000000
21949.627139	0.095997	0.573890	-0.091827	65.245796	46.359821	103.146149	-4.768702	0.000000	-0.259951	0.000000	0.000000	0.000000	-2.760513	-0.066292	1.064013	0.000000	0.000000	4.000000	13.000000	0.000000
21949.630473	0.095997	0.573890	-0.091827	65.245796	46.359821	103.146149	-4.768702	0.000000	-0.259951	0.000000	0.000000	0.000000	-2.760513	-0.066292	1.064013	0.000000	0.000000	4.000000	13.000000	0.000000
21949.633806	0.095997	0.573890	-0.091827	64.626579	49.866467	105.194939	-4.591366	0.000000	0.200134	0.000000	0.000000	0.000000	-2.760513	-0.066292	1.064013	0.000000	0.000000	4.000000	13.000000	0.000000
21949.637139	0.086950	0.573669	-0.087926	64.626579	49.866467	105.194939	-4.591366	0.000000	0.200134	0.000000	0.000000	0.000000	-2.714171	-0.066253	1.170331	0.000000	0.000000	4.000000	13.000000	0.000000
21949.640473	0.086950	0.573669	-0.087926	64.626579	49.866467	105.194939	-4.591366	0.000000	0.200134	0.000000	0.000000	0.000000	-2.714171	-0.066253	1.170331	0.000000	0.000000	4.000000	13.000000	0.000000
21949.643806	0.086950	0.573669	-0.087926	63.831669	54.049526	108.163879	-4.396311	0.000000	0.652496	0.000000	0.000000	0.000000	-2.714171	-0.066253	1.170331	0.000000	0.000000	4.000000	13.000000	0.000000
21949.647139	0.078172	0.573414	-0.083631	63.831669	54.049526	108.163879	-4.396311	0.000000	0.652496	0.000000	0.000000	0.000000	-2.633335	-0.076504	1.288715	0.000000	0.000000	4.000000	13.000000	0.000000
21949.650473	0.078172	0.573414	-0.083631	63.831669	54.049526	108.163879	-4.396311	0.000000	0.652496	0.000000	0.000000	0.000000	-2.633335	-0.076504	1.288715	0.000000	0.000000	4.000000	13.000000	0.000000
21949.653806	0.078172	0.573414	-0.083631	62.879036	58.396839	111.520149	-4.181526	0.000000	1.091386	0.000000	0.000000	0.000000	-2.633335	-0.076504	1.288715	0.000000	0.000000	4.000000	13.000000	0.000000
21949.657139	0.069495	0.573146	-0.078830	62.879036	58.396839	111.520149	-4.181526	0.000000	1.091386	0.000000	0.000000	0.000000	-2.603264	-0.080464	1.440015	0.000000	0.000000	4.000000	13.000000	0.000000
21949.660473	0.069495	0.573146	-0.078830	62.879036	58.396839	111.520149	-4.181526	0.000000	1.091386	0.000000	0.000000	0.000000	-2.603264	-0.080464	1.440015	0.000000	0.000000	4.000000	13.000000	0.000000
21949.663806	0.069495	0.573146	-0.078830	62.000271	62.474014	114.267647	-3.941523	0.000000	1.525263	0.000000	0.000000	0.000000	-2.603264	-0.080464	1.440015	0.000000	0.000000	4.000000	13.000000	0.000000
21949.667139	0.060701	0.572780	-0.073537	62.000271	62.474014	114.267647	-3.941523	0.000000	1.525263	0.000000	0.000000	0.000000	-2.638246	-0.109641	1.587888	0.000000	0.000000	4.000000	13.000000	0.000000
21949.670473	0.060701	0.572780	-0.073537	62.000271	62.474014	114.267647	-3.941523	0.000000	1.525263	0.000000	0.000000	0.000000	-2.638246	-0.109641	1.587888	0.000000	0.000000	4.000000	13.000000	0.000000
21949.673806	0.060701	0.572780	-0.073537	61.404762	66.258522	116.548302	-3.676875	0.000000	1.964970	0.000000	0.000000	0.000000	-2.638246	-0.109641	1.587888	0.000000	0.000000	4.000000	13.000000	0.000000
21949.677139	0.052013	0.572366	-0.067694	61.404762	66.258522	116.548302	-3.676875	0.000000	1.964970	0.000000	0.000000	0.000000	-2.606208	-0.124358	1.753164	0.000000	0.000000	4.000000	13.000000	0.000000
21949.680473	0.052013	0.572366	-0.067694	61.404762	66.258522	116.548302	-3.676875	0.000000	1.964970	0.000000	0.000000	0.000000	-2.606208	-0.124358	1.753164	0.000000	0.000000	4.000000	13.000000	0.000000
21949.683806	0.052013	0.572366	-0.067694	61.131859	69.919594	118.843544	-3.384681	0.000000	2.399338	0.000000	0.000000	0.000000	-2.606208	-0.124358	1.753164	0.000000	0.000000	4.000000	13.000000	0.000000
21949.687139	0.043684	0.571903	-0.061210	61.131859	69.919594	118.843544	-3.384681	0.000000	2.399338	0.000000	0.000000	0.000000	-2.498888	-0.138713	1.945115	0.000000	0.000000	4.000000	13.000000	0.000000
21949.690473	0.043684	0.571903	-0.061210	61.131859	69.919594	118.843544	-3.384681	0.000000	2.399338	0.000000	0.000000	0.000000	-2.498888	-0.138713	1.945115	0.000000	0.000000	4.000000	13.000000	0.000000
21949.693806	0.043684	0.571903	-0.061210	60.863934	73.402771	121.779053	-3.060495	0.000000	2.815820	0.000000	0.000000	0.000000	-2.498888	-0.138713	1.945115	0.000000	0.000000	4.000000	13.000000	0.000000
21949.697139	0.035785	0.571572	-0.053944	60.863934	73.402771	121.779053	-3.060495	0.000000	2.815820	0.000000	0.000000	0.000000	-2.369440	-0.099507	2.179878	0.000000	0.000000	4.000000	13.000000	0.000000
21949.700473	0.035785	0.571572	-0.053944	60.863934	73.402771	121.779053	-3.060495	0.000000	2.815820	0.000000	0.000000	0.000000	-2.369440	-0.099507	2.179878	0.000000	0.000000	4.000000	13.000000	0.000000
21949.703806	0.035785	0.571572	-0.053944	60.539696	76.754036	124.965591	-2.697182	0.000000	3.210726	0.000000	0.000000	0.000000	-2.369440	-0.099507	2.179878	0.000000	0.000000	4.000000	13.000000	0.000000
21949.707139	0.028419	0.571307	-0.045982	60.539696	76.754036	124.965591	-2.697182	0.000000	3.210726	0.000000	0.000000	0.000000	-2.209971	-0.079355	2.388384	0.000000	0.000000	4.000000	13.000000	0.000000
21949.710473	0.028419	0.571307	-0.045982	60.539696	76.754036	124.965591	-2.697182	0.000000	3.210726	0.000000	0.000000	0.000000	-2.209971	-0.079355	2.388384	0.000000	0.000000	4.000000	13.000000	0.000000
21949.713806	0.028419	0.571307	-0.045982	60.262089	80.103767	127.018433	-2.299118	0.000000	3.579055	0.000000	0.000000	0.000000	-2.209971	-0.079355	2.388384	0.000000	0.000000	4.000000	13.000000	0.000000
21949.717139	0.021712	0.571087	-0.037397	60.262089	80.103767	127.018433	-2.299118	0.000000	3.579055	0.000000	0.000000	0.000000	-2.012122	-0.066208	2.575528	0.000000	0.000000	4.000000	13.000000	0.000000
21949.720473	0.021712	0.571087	-0.037397	60.262089	80.103767	127.018433	-2.299118	0.000000	3.579055	0.000000	0.000000	0.000000	-2.012122	-0.066208	2.575528	0.000000	0.000000	4.000000	13.000000	0.000000
21949.723806	0.021712	0.571087	-0.037397	60.030914	83.627556	128.677734	-1.869863	0.000000	3.914409	0.000000	0.000000	0.000000	-2.012122	-0.066208	2.575528	0.000000	0.000000	4.000000	13.000000	0.000000
21949.727139	0.015611	0.570896	-0.028363	60.030914	83.627556	128.677734	-1.869863	0.000000	3.914409	0.000000	0.000000	0.000000	-1.830137	-0.057122	2.710238	0.000000	0.000000	4.000000	13.000000	0.000000
21949.730473	0.015611	0.570896	-0.028363	60.030914	83.627556	128.677734	-1.869863	0.000000	3.914409	0.000000	0.000000	0.000000	-1.830137	-0.057122	2.710238	0.000000	0.000000	4.000000	13.000000	0.000000
21949.733806	0.015611	0.570896	-0.028363	59.810593	87.479149	131.086914	-1.418157	0.000000	4.219431	0.000000	0.000000	0.000000	-1.830137	-0.057122	2.710238	0.000000	0.000000	4.000000	13.000000	0.000000
21949.737139	0.010060	0.570702	-0.019030	59.810593	87.479149	131.086914	-1.418157	0.000000	4.219431	0.000000	0.000000	0.000000	-1.665545	-0.058329	2.800035	0.000000	0.000000	4.000000	13.000000	0.000000
21949.740473	0.010060	0.570702	-0.019030	59.810593	87.479149	131.086914	-1.418157	0.000000	4.219431	0.000000	0.000000	0.000000	-1.665545	-0.058329	2.800035	0.000000	0.000000	4.000000	13.000000	0.000000
21949.743806	0.010060	0.570702	-0.019030	59.602367	91.647926	134.230850	-0.951485	0.000000	4.497022	0.000000	0.000000	0.000000	-1.665545	-0.058329	2.800035	0.000000	0.000000	4.000000	13.000000	0.000000
21949.747139	0.005155	0.570472	-0.009463	59.602367	91.647926	134.230850	-0.951485	0.000000	4.497022	0.000000	0.000000	0.000000	-1.471237	-0.068866	2.869900	0.000000	0.000000	4.000000	13.000000	0.000000
21949.750473	0.005155	0.570472	-0.009463	59.602367	91.647926	134.230850	-0.951485	0.000000	4.497022	0.000000	0.000000	0.000000	-1.471237	-0.068866	2.869900	0.000000	0.000000	4.000000	13.000000	0.000000
21949.753806	0.005155	0.570472	-0.009463	59.439060	96.028343	137.368774	-0.473168	0.000000	4.742229	0.000000	0.000000	0.000000	-1.471237	-0.068866	2.869900	0.000000	0.000000	4.000000	13.000000	0.000000
21949.757139	0.000968	0.570224	0.000348	59.439060	96.028343	137.368774	-0.473168	0.000000	4.742229	0.000000	0.000000	0.000000	-1.256320	-0.074308	2.943259	0.000000	0.000000	4.000000	13.000000	0.000000
21949.760473	0.000968	0.570224	0.000348	59.439060	96.028343	137.368774	-0.473168	0.000000	4.742229	0.000000	0.000000	0.000000	-1.256320	-0.074308	2.943259	0.000000	0.000000	4.000000	13.000000	0.000000
21949.763806	0.000968	0.570224	0.000348	59.286720	100.436440	140.248184	0.017375	0.000000	4.951615	0.000000	0.000000	0.000000	-1.256320	-0.074308	2.943259	0.000000	0.000000	4.000000	13.000000	0.000000
21949.767139	-0.002496	0.570003	0.010405	59.286720	100.436440	140.248184	0.017375	0.000000	4.951615	0.000000	0.000000	0.000000	-1.039103	-0.066333	3.017211	0.000000	0.000000	4.000000	13.000000	0.000000
21949.770473	-0.002496	0.570003	0.010405	59.286720	100.436440	140.248184	0.017375	0.000000	4.951615	0.000000	0.000000	0.000000	-1.039103	-0.066333	3.017211	0.000000	0.000000	4.000000	13.000000	0.000000
21949.773806	-0.002496	0.570003	0.010405	59.091171	104.772942	142.779373	0.504979	0.000000	4.974434	0.000000	0.000000	0.000000	-1.039103	-0.066333	3.017211	0.000000	0.000000	4.000000	13.000000	0.000000
21949.777139	-0.005272	0.569751	0.020600	59.091171	104.772942	142.779373	0.504979	0.000000	4.974434	0.000000	0.000000	0.000000	-0.832896	-0.075762	3.058598	0.000000	0.000000	4.000000	13.000000	0.000000
21949.780473	-0.005272	0.569751	0.020600	59.091171	104.772942	142.779373	0.504979	0.000000	4.974434	0.000000	0.000000	0.000000	-0.832896	-0.075762	3.058598	0.000000	0.000000	4.000000	13.000000	0.000000
21949.783806	-0.005272	0.569751	0.020600	58.831451	109.036980	145.298553	0.960212	0.000000	4.906933	0.000000	0.000000	0.000000	-0.832896	-0.075762	3.058598	0.000000	0.000000	4.000000	13.000000	0.000000
21949.787139	-0.007286	0.569554	0.030898	58.831451	109.036980	145.298553	0.960212	0.000000	4.906933	0.000000	0.000000	0.000000	-0.604164	-0.059123	3.089445	0.000000	0.000000	4.000000	13.000000	0.000000
21949.790473	-0.007286	0.569554	0.030898	58.831451	109.036980	145.298553	0.960212	0.000000	4.906933	0.000000	0.000000	0.000000	-0.604164	-0.059123	3.089445	0.000000	0.000000	4.000000	13.000000	0.000000
21949.793806	-0.007286	0.569554	0.030898	58.523964	113.056694	147.922928	1.383753	0.000000	4.804708	0.000000	0.000000	0.000000	-0.604164	-0.059123	3.089445	0.000000	0.000000	4.000000	13.000000	0.000000
21949.797139	-0.008577	0.569290	0.041245	58.523964	113.056694	147.922928	1.383753	0.000000	4.804708	0.000000	0.000000	0.000000	-0.387140	-0.079145	3.103923	0.000000	0.000000	4.000000	13.000000	0.000000
21949.800473	-0.008577	0.569290	0.041245	58.523964	113.056694	147.922928	1.383753	0.000000	4.804708	0.000000	0.000000	0.000000	-0.387140	-0.079145	3.103923	0.000000	0.000000	4.000000	13.000000	0.000000
21949.803806	-0.008577	0.569290	0.041245	58.313526	116.588547	150.174377	1.775548	0.000000	4.674123	0.000000	0.000000	0.000000	-0.387140	-0.079145	3.103923	0.000000	0.000000	4.000000	13.000000	0.000000
21949.807139	-0.009140	0.569053	0.051534	58.313526	116.588547	150.174377	1.775548	0.000000	4.674123	0.000000	0.000000	0.000000	-0.169069	-0.071120	3.086921	0.000000	0.000000	4.000000	13.000000	0.000000
21949.810473	-0.009140	0.569053	0.051534	58.313526	116.588547	150.174377	1.775548	0.000000	4.674123	0.000000	0.000000	0.000000	-0.169069	-0.071120	3.086921	0.000000	0.000000	4.000000	13.000000	0.000000
21949.813806	-0.009140	0.569053	0.051534	58.452301	119.335793	151.751678	2.134898	0.000000	4.521307	0.000000	0.000000	0.000000	-0.169069	-0.071120	3.086921	0.000000	0.000000	4.000000	13.000000	0.000000
21949.817139	-0.009078	0.568823	0.061770	58.452301	119.335793	151.751678	2.134898	0.000000	4.521307	0.000000	0.000000	0.000000	0.018759	-0.069073	3.070699	0.000000	0.000000	4.000000	13.000000	0.000000
21949.820473	-0.009078	0.568823	0.061770	58.452301	119.335793	151.751678	2.134898	0.000000	4.521307	0.000000	0.000000	0.000000	0.018759	-0.069073	3.070699	0.000000	0.000000	4.000000	13.000000	0.000000
21949.823806	-0.009078	0.568823	0.061770	58.972221	121.557152	152.851456	2.463839	0.000000	4.350804	0.000000	0.000000	0.000000	0.018759	-0.069073	3.070699	0.000000	0.000000	4.000000	13.000000	0.000000
21949.827139	-0.008450	0.568571	0.071851	58.972221	121.557152	152.851456	2.463839	0.000000	4.350804	0.000000	0.000000	0.000000	0.188260	-0.075565	3.024233	0.000000	0.000000	4.000000	13.000000	0.000000
21949.830473	-0.008450	0.568571	0.071851	58.972221	121.557152	152.851456	2.463839	0.000000	4.350804	0.000000	0.000000	0.000000	0.188260	-0.075565	3.024233	0.000000	0.000000	4.000000	13.000000	0.000000
21949.833806	-0.008450	0.568571	0.071851	59.731480	123.610031	153.772156	2.761538	0.000000	4.168202	0.000000	0.000000	0.000000	0.188260	-0.075565	3.024233	0.000000	0.000000	4.000000	13.000000	0.000000
21949.837139	-0.007224	0.568275	0.081556	59.731480	123.610031	153.772156	2.761538	0.000000	4.168202	0.000000	0.000000	0.000000	0.367892	-0.088640	2.911525	0.000000	0.000000	4.000000	13.000000	0.000000
21949.840473	-0.007224	0.568275	0.081556	59.731480	123.610031	153.772156	2.761538	0.000000	4.168202	0.000000	0.000000	0.000000	0.367892	-0.088640	2.911525	0.000000	0.000000	4.000000	13.000000	0.000000
21949.843806	-0.007224	0.568275	0.081556	60.601292	125.715492	154.711594	3.026967	0.000000	3.979632	0.000000	0.000000	0.000000	0.367892	-0.088640	2.911525	0.000000	0.000000	4.000000	13.000000	0.000000
21949.847139	-0.005371	0.567911	0.090854	60.601292	125.715492	154.711594	3.026967	0.000000	3.979632	0.000000	0.000000	0.000000	0.555841	-0.109407	2.789317	0.000000	0.000000	4.000000	13.000000	0.000000
21949.850473	-0.005371	0.567911	0.090854	60.601292	125.715492	154.711594	3.026967	0.000000	3.979632	0.000000	0.000000	0.000000	0.555841	-0.109407	2.789317	0.000000	0.000000	4.000000	13.000000	0.000000
21949.853806	-0.005371	0.567911	0.090854	61.514393	127.846428	155.667252	3.265041	0.000000	3.786754	0.000000	0.000000	0.000000	0.555841	-0.109407	2.789317	0.000000	0.000000	4.000000	13.000000	0.000000
21949.857139	-0.002920	0.567545	0.099792	61.514393	127.846428	155.667252	3.265041	0.000000	3.786754	0.000000	0.000000	0.000000	0.735240	-0.109817	2.681605	0.000000	0.000000	4.000000	13.000000	0.000000
21949.860473	-0.002920	0.567545	0.099792	61.514393	127.846428	155.667252	3.265041	0.000000	3.786754	0.000000	0.000000	0.000000	0.735240	-0.109817	2.681605	0.000000	0.000000	4.000000	13.000000	0.000000
21949.863806	-0.002920	0.567545	0.099792	62.400097	129.885361	156.566574	3.480567	0.000000	3.589659	0.000000	0.000000	0.000000	0.735240	-0.109817	2.681605	0.000000	0.000000	4.000000	13.000000	0.000000
21949.867139	0.000122	0.567169	0.108353	62.400097	129.885361	156.566574	3.480567	0.000000	3.589659	0.000000	0.000000	0.000000	0.912748	-0.112563	2.568317	0.000000	0.000000	4.000000	13.000000	0.000000
21949.870473	0.000122	0.567169	0.108353	62.400097	129.885361	156.566574	3.480567	0.000000	3.589659	0.000000	0.000000	0.000000	0.912748	-0.112563	2.568317	0.000000	0.000000	4.000000	13.000000	0.000000
21949.873806	0.000122	0.567169	0.108353	63.251923	131.813934	157.385483	3.676398	0.000000	3.388819	0.000000	0.000000	0.000000	0.912748	-0.112563	2.568317	0.000000	0.000000	4.000000	13.000000	0.000000
21949.877139	0.003828	0.566783	0.116555	63.251923	131.813934	157.385483	3.676398	0.000000	3.388819	0.000000	0.000000	0.000000	1.111771	-0.115758	2.460460	0.000000	0.000000	4.000000	13.000000	0.000000
21949.880473	0.003828	0.566783	0.116555	63.251923	131.813934	157.385483	3.676398	0.000000	3.388819	0.000000	0.000000	0.000000	1.111771	-0.115758	2.460460	0.000000	0.000000	4.000000	13.000000	0.000000
21949.883806	0.003828	0.566783	0.116555	64.062180	133.582718	158.183640	3.856640	0.000000	3.182189	0.000000	0.000000	0.000000	1.111771	-0.115758	2.460460	0.000000	0.000000	4.000000	13.000000	0.000000
21949.887139	0.008215	0.566376	0.124374	64.062180	133.582718	158.183640	3.856640	0.000000	3.182189	0.000000	0.000000	0.000000	1.316089	-0.122089	2.345820	0.000000	0.000000	4.000000	13.000000	0.000000
21949.890473	0.008215	0.566376	0.124374	64.062180	133.582718	158.183640	3.856640	0.000000	3.182189	0.000000	0.000000	0.000000	1.316089	-0.122089	2.345820	0.000000	0.000000	4.000000	13.000000	0.000000
21949.893806	0.008215	0.566376	0.124374	64.897675	135.359177	159.756744	4.023107	0.000000	2.968941	0.000000	0.000000	0.000000	1.316089	-0.122089	2.345820	0.000000	0.000000	4.000000	13.000000	0.000000
21949.897139	0.013215	0.565957	0.131805	64.897675	135.359177	159.756744	4.023107	0.000000	2.968941	0.000000	0.000000	0.000000	1.499874	-0.125971	2.229149	0.000000	0.000000	4.000000	13.000000	0.000000
21949.900473	0.013215	0.565957	0.131805	64.897675	135.359177	159.756744	4.023107	0.000000	2.968941	0.000000	0.000000	0.000000	1.499874	-0.125971	2.229149	0.000000	0.000000	4.000000	13.000000	0.000000
21949.903806	0.013215	0.565957	0.131805	65.808441	137.354248	161.983017	4.176044	0.000000	2.749664	0.000000	0.000000	0.000000	1.499874	-0.125971	2.229149	0.000000	0.000000	4.000000	13.000000	0.000000
21949.907139	0.018692	0.565492	0.138717	65.808441	137.354248	161.983017	4.176044	0.000000	2.749664	0.000000	0.000000	0.000000	1.643121	-0.139414	2.073538	0.000000	0.000000	4.000000	13.000000	0.000000
21949.910473	0.018692	0.565492	0.138717	65.808441	137.354248	161.983017	4.176044	0.000000	2.749664	0.000000	0.000000	0.000000	1.643121	-0.139414	2.073538	0.000000	0.000000	4.000000	13.000000	0.000000
21949.913806	0.018692	0.565492	0.138717	66.774384	139.722015	164.106323	4.313605	0.000000	2.528402	0.000000	0.000000	0.000000	1.643121	-0.139414	2.073538	0.000000	0.000000	4.000000	13.000000	0.000000
21949.917139	0.024619	0.564978	0.145129	66.774384	139.722015	164.106323	4.313605	0.000000	2.528402	0.000000	0.000000	0.000000	1.778130	-0.154277	1.923827	0.000000	0.000000	4.000000	13.000000	0.000000
21949.920473	0.024619	0.564978	0.145129	66.774384	139.722015	164.106323	4.313605	0.000000	2.528402	0.000000	0.000000	0.000000	1.778130	-0.154277	1.923827	0.000000	0.000000	4.000000	13.000000	0.000000
21949.923806	0.024619	0.564978	0.145129	67.738953	142.451294	166.364777	4.437162	0.000000	2.304689	0.000000	0.000000	0.000000	1.778130	-0.154277	1.923827	0.000000	0.000000	4.000000	13.000000	0.000000
21949.927139	0.030963	0.564361	0.150996	67.738953	142.451294	166.364777	4.437162	0.000000	2.304689	0.000000	0.000000	0.000000	1.903313	-0.184823	1.759895	0.000000	0.000000	4.000000	13.000000	0.000000
21949.930473	0.030963	0.564361	0.150996	67.738953	142.451294	166.364777	4.437162	0.000000	2.304689	0.000000	0.000000	0.000000	1.903313	-0.184823	1.759895	0.000000	0.000000	4.000000	13.000000	0.000000
21949.933806	0.030963	0.564361	0.150996	68.651588	145.370483	169.157211	4.547257	0.000000	2.079050	0.000000	0.000000	0.000000	1.903313	-0.184823	1.759895	0.000000	0.000000	4.000000	13.000000	0.000000
21949.937139	0.037720	0.563703	0.156323	68.651588	145.370483	169.157211	4.547257	0.000000	2.079050	0.000000	0.000000	0.000000	2.027130	-0.197535	1.598043	0.000000	0.000000	4.000000	13.000000	0.000000
21949.940473	0.037720	0.563703	0.156323	68.651588	145.370483	169.157211	4.547257	0.000000	2.079050	0.000000	0.000000	0.000000	2.027130	-0.197535	1.598043	0.000000	0.000000	4.000000	13.000000	0.000000
21949.943806	0.037720	0.563703	0.156323	69.443443	148.198837	172.186584	4.644935	0.000000	1.850563	0.000000	0.000000	0.000000	2.027130	-0.197535	1.598043	0.000000	0.000000	4.000000	13.000000	0.000000
21949.947139	0.044851	0.562983	0.161058	69.443443	148.198837	172.186584	4.644935	0.000000	1.850563	0.000000	0.000000	0.000000	2.139182	-0.216009	1.420615	0.000000	0.000000	4.000000	13.000000	0.000000
21949.950473	0.044851	0.562983	0.161058	69.443443	148.198837	172.186584	4.644935	0.000000	1.850563	0.000000	0.000000	0.000000	2.139182	-0.216009	1.420615	0.000000	0.000000	4.000000	13.000000	0.000000
21949.953806	0.044851	0.562983	0.161058	70.089699	150.674927	175.286606	4.730368	0.000000	1.619759	0.000000	0.000000	0.000000	2.139182	-0.216009	1.420615	0.000000	0.000000	4.000000	13.000000	0.000000
21949.957139	0.052322	0.562274	0.165282	70.089699	150.674927	175.286606	4.730368	0.000000	1.619759	0.000000	0.000000	0.000000	2.241435	-0.212697	1.267233	0.000000	0.000000	4.000000	13.000000	0.000000
21949.960473	0.052322	0.562274	0.165282	70.089699	150.674927	175.286606	4.730368	0.000000	1.619759	0.000000	0.000000	0.000000	2.241435	-0.212697	1.267233	0.000000	0.000000	4.000000	13.000000	0.000000
21949.963806	0.052322	0.562274	0.165282	70.591286	152.661835	178.208221	4.804117	0.000000	1.385805	0.000000	0.000000	0.000000	2.241435	-0.212697	1.267233	0.000000	0.000000	4.000000	13.000000	0.000000
21949.967139	0.060122	0.561577	0.168956	70.591286	152.661835	178.208221	4.804117	0.000000	1.385805	0.000000	0.000000	0.000000	2.339991	-0.209232	1.102214	0.000000	0.000000	4.000000	13.000000	0.000000
21949.970473	0.060122	0.561577	0.168956	70.591286	152.661835	178.208221	4.804117	0.000000	1.385805	0.000000	0.000000	0.000000	2.339991	-0.209232	1.102214	0.000000	0.000000	4.000000	13.000000	0.000000
21949.973806	0.060122	0.561577	0.168956	71.000908	154.343719	-179.053635	4.866293	0.000000	1.148560	0.000000	0.000000	0.000000	2.339991	-0.209232	1.102214	0.000000	0.000000	4.000000	13.000000	0.000000
21949.977139	0.068307	0.560908	0.172140	71.000908	154.343719	-179.053635	4.866293	0.000000	1.148560	0.000000	0.000000	0.000000	2.455379	-0.200539	0.955142	0.000000	0.000000	4.000000	13.000000	0.000000
21949.980473	0.068307	0.560908	0.172140	71.000908	154.343719	-179.053635	4.866293	0.000000	1.148560	0.000000	0.000000	0.000000	2.455379	-0.200539	0.955142	0.000000	0.000000	4.000000	13.000000	0.000000
21949.983806	0.068307	0.560908	0.172140	71.379784	155.963165	-176.354660	4.917352	0.000000	0.905343	0.000000	0.000000	0.000000	2.455379	-0.200539	0.955142	0.000000	0.000000	4.000000	13.000000	0.000000
21949.987139	0.076840	0.560259	0.174849	71.379784	155.963165	-176.354660	4.917352	0.000000	0.905343	0.000000	0.000000	0.000000	2.559792	-0.194695	0.812836	0.000000	0.000000	4.000000	13.000000	0.000000
21949.990473	0.076840	0.560259	0.174849	71.379784	155.963165	-176.354660	4.917352	0.000000	0.905343	0.000000	0.000000	0.000000	2.559792	-0.194695	0.812836	0.000000	0.000000	4.000000	13.000000	0.000000
21949.993806	0.076840	0.560259	0.174849	71.808899	157.731812	-173.404984	4.956705	0.000000	0.656560	0.000000	0.000000	0.000000	2.559792	-0.194695	0.812836	0.000000	0.000000	4.000000	13.000000	0.000000
21949.997139	0.085679	0.559704	0.177070	71.808899	157.731812	-173.404984	4.956705	0.000000	0.656560	0.000000	0.000000	0.000000	2.651771	-0.166647	0.666084	0.000000	0.000000	4.000000	13.000000	0.000000
21950.000473	0.085679	0.559704	0.177070	71.808899	157.731812	-173.404984	4.956705	0.000000	0.656560	0.000000	0.000000	0.000000	2.651771	-0.166647	0.666084	0.000000	0.000000	4.000000	13.000000	0.000000
21950.003806	0.085679	0.559704	0.177070	72.337311	159.739365	-170.305389	4.983727	0.000000	0.403077	0.000000	0.000000	0.000000	2.651771	-0.166647	0.666084	0.000000	0.000000	4.000000	13.000000	0.000000
21950.007139	0.094857	0.559207	0.178883	72.337311	159.739365	-170.305389	4.983727	0.000000	0.403077	0.000000	0.000000	0.000000	2.753518	-0.148894	0.544137	0.000000	0.000000	4.000000	13.000000	0.000000
21950.010473	0.094857	0.559207	0.178883	72.337311	159.739365	-170.305389	4.983727	0.000000	0.403077	0.000000	0.000000	0.000000	2.753518	-0.148894	0.544137	0.000000	0.000000	4.000000	13.000000	0.000000
21950.013806	0.094857	0.559207	0.178883	72.924110	161.915771	-166.922043	4.997935	0.000000	0.143686	0.000000	0.000000	0.000000	2.753518	-0.148894	0.544137	0.000000	0.000000	4.000000	13.000000	0.000000
21950.017139	0.104326	0.558818	0.180226	72.924110	161.915771	-166.922043	4.997935	0.000000	0.143686	0.000000	0.000000	0.000000	2.840669	-0.116817	0.402806	0.000000	0.000000	4.000000	13.000000	0.000000
21950.020473	0.104326	0.558818	0.180226	72.924110	161.915771	-166.922043	4.997935	0.000000	0.143686	0.000000	0.000000	0.000000	2.840669	-0.116817	0.402806	0.000000	0.000000	4.000000	13.000000	0.000000
21950.023806	0.104326	0.558818	0.180226	73.539688	164.042740	-163.590759	4.998560	0.000000	-0.119986	0.000000	0.000000	0.000000	2.840669	-0.116817	0.402806	0.000000	0.000000	4.000000	13.000000	0.000000
21950.027139	0.114059	0.558535	0.181182	73.539688	164.042740	-163.590759	4.998560	0.000000	-0.119986	0.000000	0.000000	0.000000	2.919728	-0.084922	0.286822	0.000000	0.000000	4.000000	13.000000	0.000000
21950.030473	0.114059	0.558535	0.181182	73.539688	164.042740	-163.590759	4.998560	0.000000	-0.119986	0.000000	0.000000	0.000000	2.919728	-0.084922	0.286822	0.000000	0.000000	4.000000	13.000000	0.000000
21950.033806	0.114059	0.558535	0.181182	74.160110	165.951752	-159.926865	4.985016	0.000000	-0.386805	0.000000	0.000000	0.000000	2.919728	-0.084922	0.286822	0.000000	0.000000	4.000000	13.000000	0.000000
21950.037139	0.124090	0.558329	0.181650	74.160110	165.951752	-159.926865	4.985016	0.000000	-0.386805	0.000000	0.000000	0.000000	3.009364	-0.061600	0.140282	0.000000	0.000000	4.000000	13.000000	0.000000
21950.040473	0.124090	0.558329	0.181650	74.160110	165.951752	-159.926865	4.985016	0.000000	-0.386805	0.000000	0.000000	0.000000	3.009364	-0.061600	0.140282	0.000000	0.000000	4.000000	13.000000	0.000000
21950.043806	0.124090	0.558329	0.181650	74.775208	167.756271	-155.669357	4.956604	0.000000	-0.657328	0.000000	0.000000	0.000000	3.009364	-0.061600	0.140282	0.000000	0.000000	4.000000	13.000000	0.000000
21950.047139	0.134224	0.558204	0.181657	74.775208	167.756271	-155.669357	4.956604	0.000000	-0.657328	0.000000	0.000000	0.000000	3.040244	-0.037535	0.002131	0.000000	0.000000	4.000000	13.000000	0.000000
21950.050473	0.134224	0.558204	0.181657	74.775208	167.756271	-155.669357	4.956604	0.000000	-0.657328	0.000000	0.000000	0.000000	3.040244	-0.037535	0.002131	0.000000	0.000000	4.000000	13.000000	0.000000
21950.053806	0.134224	0.558204	0.181657	75.404053	169.847992	-151.303833	4.913559	0.000000	-0.925708	0.000000	0.000000	0.000000	3.040244	-0.037535	0.002131	0.000000	0.000000	4.000000	13.000000	0.000000
21950.057139	0.144531	0.558120	0.181153	75.404053	169.847992	-151.303833	4.913559	0.000000	-0.925708	0.000000	0.000000	0.000000	3.092098	-0.025161	-0.151068	0.000000	0.000000	4.000000	13.000000	0.000000
21950.060473	0.144531	0.558120	0.181153	75.404053	169.847992	-151.303833	4.913559	0.000000	-0.925708	0.000000	0.000000	0.000000	3.092098	-0.025161	-0.151068	0.000000	0.000000	4.000000	13.000000	0.000000
21950.063806	0.144531	0.558120	0.181153	76.033760	172.440826	-147.101547	4.855452	0.000000	-1.193562	0.000000	0.000000	0.000000	3.092098	-0.025161	-0.151068	0.000000	0.000000	4.000000	13.000000	0.000000
21950.067139	0.154995	0.558044	0.180139	76.033760	172.440826	-147.101547	4.855452	0.000000	-1.193562	0.000000	0.000000	0.000000	3.139327	-0.023091	-0.304328	0.000000	0.000000	4.000000	13.000000	0.000000
21950.070473	0.154995	0.558044	0.180139	76.033760	172.440826	-147.101547	4.855452	0.000000	-1.193562	0.000000	0.000000	0.000000	3.139327	-0.023091	-0.304328	0.000000	0.000000	4.000000	13.000000	0.000000
21950.073806	0.154995	0.558044	0.180139	76.662659	175.567169	-143.009537	4.782107	0.000000	-1.459949	0.000000	0.000000	0.000000	3.139327	-0.023091	-0.304328	0.000000	0.000000	4.000000	13.000000	0.000000
21950.077139	0.165535	0.557990	0.178605	76.662659	175.567169	-143.009537	4.782107	0.000000	-1.459949	0.000000	0.000000	0.000000	3.161754	-0.016083	-0.460299	0.000000	0.000000	4.000000	13.000000	0.000000
21950.080473	0.165535	0.557990	0.178605	76.662659	175.567169	-143.009537	4.782107	0.000000	-1.459949	0.000000	0.000000	0.000000	3.161754	-0.016083	-0.460299	0.000000	0.000000	4.000000	13.000000	0.000000
21950.083806	0.165535	0.557990	0.178605	77.295883	179.203934	-137.842865	4.693989	0.000000	-1.722342	0.000000	0.000000	0.000000	3.161754	-0.016083	-0.460299	0.000000	0.000000	4.000000	13.000000	0.000000
21950.087139	0.176015	0.557945	0.176600	77.295883	179.203934	-137.842865	4.693989	0.000000	-1.722342	0.000000	0.000000	0.000000	3.144105	-0.013429	-0.601246	0.000000	0.000000	4.000000	13.000000	0.000000
21950.090473	0.176015	0.557945	0.176600	77.295883	179.203934	-137.842865	4.693989	0.000000	-1.722342	0.000000	0.000000	0.000000	3.144105	-0.013429	-0.601246	0.000000	0.000000	4.000000	13.000000	0.000000
21950.093806	0.176015	0.557945	0.176600	77.900093	-176.515320	-131.489197	4.592622	0.000000	-1.976821	0.000000	0.000000	0.000000	3.144105	-0.013429	-0.601246	0.000000	0.000000	4.000000	13.000000	0.000000
21950.097139	0.186308	0.557843	0.174083	77.900093	-176.515320	-131.489197	4.592622	0.000000	-1.976821	0.000000	0.000000	0.000000	3.087957	-0.030652	-0.755175	0.000000	0.000000	4.000000	13.000000	0.000000
21950.100473	0.186308	0.557843	0.174083	77.900093	-176.515320	-131.489197	4.592622	0.000000	-1.976821	0.000000	0.000000	0.000000	3.087957	-0.030652	-0.755175	0.000000	0.000000	4.000000	13.000000	0.000000
21950.103806	0.186308	0.557843	0.174083	78.468010	-171.602036	-124.440979	4.479661	0.000000	-2.220954	0.000000	0.000000	0.000000	3.087957	-0.030652	-0.755175	0.000000	0.000000	4.000000	13.000000	0.000000
21950.107139	0.196368	0.557740	0.171080	78.468010	-171.602036	-124.440979	4.479661	0.000000	-2.220954	0.000000	0.000000	0.000000	3.017913	-0.030820	-0.901107	0.000000	0.000000	4.000000	13.000000	0.000000
21950.110473	0.196368	0.557740	0.171080	78.468010	-171.602036	-124.440979	4.479661	0.000000	-2.220954	0.000000	0.000000	0.000000	3.017913	-0.030820	-0.901107	0.000000	0.000000	4.000000	13.000000	0.000000
21950.113806	0.196368	0.557740	0.171080	78.981377	-166.333832	-117.400574	4.356402	0.000000	-2.453928	0.000000	0.000000	0.000000	3.017913	-0.030820	-0.901107	0.000000	0.000000	4.000000	13.000000	0.000000
21950.117139	0.206221	0.557663	0.167635	78.981377	-166.333832	-117.400574	4.356402	0.000000	-2.453928	0.000000	0.000000	0.000000	2.955894	-0.023174	-1.033251	0.000000	0.000000	4.000000	13.000000	0.000000
21950.120473	0.206221	0.557663	0.167635	78.981377	-166.333832	-117.400574	4.356402	0.000000	-2.453928	0.000000	0.000000	0.000000	2.955894	-0.023174	-1.033251	0.000000	0.000000	4.000000	13.000000	0.000000
21950.123806	0.206221	0.557663	0.167635	79.489098	-160.903564	-110.999237	4.223507	0.000000	-2.676190	0.000000	0.000000	0.000000	2.955894	-0.023174	-1.033251	0.000000	0.000000	4.000000	13.000000	0.000000
21950.127139	0.215875	0.557585	0.163828	79.489098	-160.903564	-110.999237	4.223507	0.000000	-2.676190	0.000000	0.000000	0.000000	2.896340	-0.023291	-1.142227	0.000000	0.000000	4.000000	13.000000	0.000000
21950.130473	0.215875	0.557585	0.163828	79.489098	-160.903564	-110.999237	4.223507	0.000000	-2.676190	0.000000	0.000000	0.000000	2.896340	-0.023291	-1.142227	0.000000	0.000000	4.000000	13.000000	0.000000
21950.133806	0.215875	0.557585	0.163828	80.044342	-155.459045	-104.482063	4.082114	0.000000	-2.887272	0.000000	0.000000	0.000000	2.896340	-0.023291	-1.142227	0.000000	0.000000	4.000000	13.000000	0.000000
21950.137139	0.225248	0.557528	0.159835	80.044342	-155.459045	-104.482063	4.082114	0.000000	-2.887272	0.000000	0.000000	0.000000	2.811916	-0.017166	-1.198013	0.000000	0.000000	4.000000	13.000000	0.000000
21950.140473	0.225248	0.557528	0.159835	80.044342	-155.459045	-104.482063	4.082114	0.000000	-2.887272	0.000000	0.000000	0.000000	2.811916	-0.017166	-1.198013	0.000000	0.000000	4.000000	13.000000	0.000000
21950.143806	0.225248	0.557528	0.159835	80.612846	-149.976959	-97.193474	3.935608	0.000000	-3.083989	0.000000	0.000000	0.000000	2.811916	-0.017166	-1.198013	0.000000	0.000000	4.000000	13.000000	0.000000
21950.147139	0.234155	0.557506	0.155714	80.612846	-149.976959	-97.193474	3.935608	0.000000	-3.083989	0.000000	0.000000	0.000000	2.671934	-0.006574	-1.236117	0.000000	0.000000	4.000000	13.000000	0.000000
21950.150473	0.234155	0.557506	0.155714	80.612846	-149.976959	-97.193474	3.935608	0.000000	-3.083989	0.000000	0.000000	0.000000	2.671934	-0.006574	-1.236117	0.000000	0.000000	4.000000	13.000000	0.000000
21950.153806	0.234155	0.557506	0.155714	81.115463	-144.595398	-89.749756	3.788032	0.000000	-3.263559	0.000000	0.000000	0.000000	2.671934	-0.006574	-1.236117	0.000000	0.000000	4.000000	13.000000	0.000000
21950.157139	0.242542	0.557473	0.151438	81.115463	-144.595398	-89.749756	3.788032	0.000000	-3.263559	0.000000	0.000000	0.000000	2.516238	-0.009863	-1.282790	0.000000	0.000000	4.000000	13.000000	0.000000
21950.160473	0.242542	0.557473	0.151438	81.115463	-144.595398	-89.749756	3.788032	0.000000	-3.263559	0.000000	0.000000	0.000000	2.516238	-0.009863	-1.282790	0.000000	0.000000	4.000000	13.000000	0.000000
21950.163806	0.242542	0.557473	0.151438	81.557381	-139.788681	-83.107712	3.640855	0.000000	-3.426978	0.000000	0.000000	0.000000	2.516238	-0.009863	-1.282790	0.000000	0.000000	4.000000	13.000000	0.000000
21950.167139	0.250332	0.557531	0.147003	81.557381	-139.788681	-83.107712	3.640855	0.000000	-3.426978	0.000000	0.000000	0.000000	2.337057	0.017311	-1.330652	0.000000	0.000000	4.000000	13.000000	0.000000
21950.170473	0.250332	0.557531	0.147003	81.557381	-139.788681	-83.107712	3.640855	0.000000	-3.426978	0.000000	0.000000	0.000000	2.337057	0.017311	-1.330652	0.000000	0.000000	4.000000	13.000000	0.000000
21950.173806	0.250332	0.557531	0.147003	81.961533	-136.372452	-78.268150	3.495723	0.000000	-3.574902	0.000000	0.000000	0.000000	2.337057	0.017311	-1.330652	0.000000	0.000000	4.000000	13.000000	0.000000
21950.177139	0.257561	0.557678	0.142279	81.961533	-136.372452	-78.268150	3.495723	0.000000	-3.574902	0.000000	0.000000	0.000000	2.168576	0.043966	-1.417107	0.000000	0.000000	4.000000	13.000000	0.000000
21950.180473	0.257561	0.557678	0.142279	81.961533	-136.372452	-78.268150	3.495723	0.000000	-3.574902	0.000000	0.000000	0.000000	2.168576	0.043966	-1.417107	0.000000	0.000000	4.000000	13.000000	0.000000
21950.183806	0.257561	0.557678	0.142279	82.378212	-134.466095	-75.781136	3.350989	0.000000	-3.710912	0.000000	0.000000	0.000000	2.168576	0.043966	-1.417107	0.000000	0.000000	4.000000	13.000000	0.000000
21950.187139	0.264340	0.557921	0.137172	82.378212	-134.466095	-75.781136	3.350989	0.000000	-3.710912	0.000000	0.000000	0.000000	2.033681	0.072999	-1.532169	0.000000	0.000000	4.000000	13.000000	0.000000
21950.190473	0.264340	0.557921	0.137172	82.378212	-134.466095	-75.781136	3.350989	0.000000	-3.710912	0.000000	0.000000	0.000000	2.033681	0.072999	-1.532169	0.000000	0.000000	4.000000	13.000000	0.000000
21950.193806	0.264340	0.557921	0.137172	82.724518	-132.779388	-73.714172	3.203980	0.000000	-3.838556	0.000000	0.000000	0.000000	2.033681	0.072999	-1.532169	0.000000	0.000000	4.000000	13.000000	0.000000
21950.197139	0.270585	0.558299	0.131757	82.724518	-132.779388	-73.714172	3.203980	0.000000	-3.838556	0.000000	0.000000	0.000000	1.873630	0.113332	-1.624431	0.000000	0.000000	4.000000	13.000000	0.000000
21950.200473	0.270585	0.558299	0.131757	82.724518	-132.779388	-73.714172	3.203980	0.000000	-3.838556	0.000000	0.000000	0.000000	1.873630	0.113332	-1.624431	0.000000	0.000000	4.000000	13.000000	0.000000
21950.203806	0.270585	0.558299	0.131757	83.010567	-131.226013	-70.884521	3.056382	0.000000	-3.957086	0.000000	0.000000	0.000000	1.873630	0.113332	-1.624431	0.000000	0.000000	4.000000	13.000000	0.000000
21950.207139	0.276498	0.558732	0.126059	83.010567	-131.226013	-70.884521	3.056382	0.000000	-3.957086	0.000000	0.000000	0.000000	1.773925	0.130114	-1.709366	0.000000	0.000000	4.000000	13.000000	0.000000
21950.210473	0.276498	0.558732	0.126059	83.010567	-131.226013	-70.884521	3.056382	0.000000	-3.957086	0.000000	0.000000	0.000000	1.773925	0.130114	-1.709366	0.000000	0.000000	4.000000	13.000000	0.000000
21950.213806	0.276498	0.558732	0.126059	83.225494	-129.798492	-68.085388	2.906021	0.000000	-4.068789	0.000000	0.000000	0.000000	1.773925	0.130114	-1.709366	0.000000	0.000000	4.000000	13.000000	0.000000
21950.217139	0.282164	0.559169	0.120067	83.225494	-129.798492	-68.085388	2.906021	0.000000	-4.068789	0.000000	0.000000	0.000000	1.699669	0.131040	-1.797501	0.000000	0.000000	4.000000	13.000000	0.000000
21950.220473	0.282164	0.559169	0.120067	83.225494	-129.798492	-68.085388	2.906021	0.000000	-4.068789	0.000000	0.000000	0.000000	1.699669	0.131040	-1.797501	0.000000	0.000000	4.000000	13.000000	0.000000
21950.223806	0.282164	0.559169	0.120067	83.364456	-128.356842	-65.354004	2.751645	0.000000	-4.174740	0.000000	0.000000	0.000000	1.699669	0.131040	-1.797501	0.000000	0.000000	4.000000	13.000000	0.000000
21950.227139	0.287676	0.559589	0.113857	83.364456	-128.356842	-65.354004	2.751645	0.000000	-4.174740	0.000000	0.000000	0.000000	1.653495	0.125817	-1.863209	0.000000	0.000000	4.000000	13.000000	0.000000
21950.230473	0.287676	0.559589	0.113857	83.364456	-128.356842	-65.354004	2.751645	0.000000	-4.174740	0.000000	0.000000	0.000000	1.653495	0.125817	-1.863209	0.000000	0.000000	4.000000	13.000000	0.000000
21950.233806	0.287676	0.559589	0.113857	83.433853	-126.442924	-61.780087	2.593407	0.000000	-4.274838	0.000000	0.000000	0.000000	1.653495	0.125817	-1.863209	0.000000	0.000000	4.000000	13.000000	0.000000
21950.237139	0.292798	0.560030	0.107580	83.433853	-126.442924	-61.780087	2.593407	0.000000	-4.274838	0.000000	0.000000	0.000000	1.536688	0.132297	-1.882994	0.000000	0.000000	4.000000	13.000000	0.000000
21950.240473	0.292798	0.560030	0.107580	83.433853	-126.442924	-61.780087	2.593407	0.000000	-4.274838	0.000000	0.000000	0.000000	1.536688	0.132297	-1.882994	0.000000	0.000000	4.000000	13.000000	0.000000
21950.243806	0.292798	0.560030	0.107580	83.438156	-123.748756	-57.380325	2.436347	0.000000	-4.366259	0.000000	0.000000	0.000000	1.536688	0.132297	-1.882994	0.000000	0.000000	4.000000	13.000000	0.000000
21950.247139	0.297467	0.560539	0.101251	83.438156	-123.748756	-57.380325	2.436347	0.000000	-4.366259	0.000000	0.000000	0.000000	1.400753	0.152959	-1.898724	0.000000	0.000000	4.000000	13.000000	0.000000
21950.250473	0.297467	0.560539	0.101251	83.438156	-123.748756	-57.380325	2.436347	0.000000	-4.366259	0.000000	0.000000	0.000000	1.400753	0.152959	-1.898724	0.000000	0.000000	4.000000	13.000000	0.000000
21950.253806	0.297467	0.560539	0.101251	83.370316	-120.314384	-52.694073	2.281331	0.000000	-4.449217	0.000000	0.000000	0.000000	1.400753	0.152959	-1.898724	0.000000	0.000000	4.000000	13.000000	0.000000
21950.257139	0.301869	0.561124	0.094715	83.370316	-120.314384	-52.694073	2.281331	0.000000	-4.449217	0.000000	0.000000	0.000000	1.320480	0.175343	-1.960826	0.000000	0.000000	4.000000	13.000000	0.000000
21950.260473	0.301869	0.561124	0.094715	83.370316	-120.314384	-52.694073	2.281331	0.000000	-4.449217	0.000000	0.000000	0.000000	1.320480	0.175343	-1.960826	0.000000	0.000000	4.000000	13.000000	0.000000
21950.263806	0.301869	0.561124	0.094715	83.231316	-116.354691	-48.304401	2.123806	0.000000	-4.526527	0.000000	0.000000	0.000000	1.320480	0.175343	-1.960826	0.000000	0.000000	4.000000	13.000000	0.000000
21950.267139	0.305880	0.561827	0.088011	83.231316	-116.354691	-48.304401	2.123806	0.000000	-4.526527	0.000000	0.000000	0.000000	1.203362	0.211064	-2.011245	0.000000	0.000000	4.000000	13.000000	0.000000
21950.270473	0.305880	0.561827	0.088011	83.231316	-116.354691	-48.304401	2.123806	0.000000	-4.526527	0.000000	0.000000	0.000000	1.203362	0.211064	-2.011245	0.000000	0.000000	4.000000	13.000000	0.000000
21950.273806	0.305880	0.561827	0.088011	83.025177	-111.919975	-44.046009	1.965380	0.000000	-4.597529	0.000000	0.000000	0.000000	1.203362	0.211064	-2.011245	0.000000	0.000000	4.000000	13.000000	0.000000
21950.277139	0.309592	0.562625	0.081073	83.025177	-111.919975	-44.046009	1.965380	0.000000	-4.597529	0.000000	0.000000	0.000000	1.113599	0.239201	-2.081433	0.000000	0.000000	4.000000	13.000000	0.000000
21950.280473	0.309592	0.562625	0.081073	83.025177	-111.919975	-44.046009	1.965380	0.000000	-4.597529	0.000000	0.000000	0.000000	1.113599	0.239201	-2.081433	0.000000	0.000000	4.000000	13.000000	0.000000
21950.283806	0.309592	0.562625	0.081073	82.797607	-106.917282	-38.940075	1.803816	0.000000	-4.663287	0.000000	0.000000	0.000000	1.113599	0.239201	-2.081433	0.000000	0.000000	4.000000	13.000000	0.000000
21950.287139	0.313015	0.563517	0.073935	82.797607	-106.917282	-38.940075	1.803816	0.000000	-4.663287	0.000000	0.000000	0.000000	1.026974	0.267573	-2.141271	0.000000	0.000000	4.000000	13.000000	0.000000
21950.290473	0.313015	0.563517	0.073935	82.797607	-106.917282	-38.940075	1.803816	0.000000	-4.663287	0.000000	0.000000	0.000000	1.026974	0.267573	-2.141271	0.000000	0.000000	4.000000	13.000000	0.000000
21950.293806	0.313015	0.563517	0.073935	82.555557	-101.445633	-32.965736	1.639495	0.000000	-4.723564	0.000000	0.000000	0.000000	1.026974	0.267573	-2.141271	0.000000	0.000000	4.000000	13.000000	0.000000
21950.297139	0.316141	0.564436	0.066767	82.555557	-101.445633	-32.965736	1.639495	0.000000	-4.723564	0.000000	0.000000	0.000000	0.937876	0.275790	-2.150345	0.000000	0.000000	4.000000	13.000000	0.000000
21950.300473	0.316141	0.564436	0.066767	82.555557	-101.445633	-32.965736	1.639495	0.000000	-4.723564	0.000000	0.000000	0.000000	0.937876	0.275790	-2.150345	0.000000	0.000000	4.000000	13.000000	0.000000
21950.303806	0.316141	0.564436	0.066767	82.308586	-95.895279	-26.846493	1.475724	0.000000	-4.777263	0.000000	0.000000	0.000000	0.937876	0.275790	-2.150345	0.000000	0.000000	4.000000	13.000000	0.000000
21950.307139	0.318922	0.565294	0.059601	82.308586	-95.895279	-26.846493	1.475724	0.000000	-4.777263	0.000000	0.000000	0.000000	0.834043	0.257470	-2.149834	0.000000	0.000000	4.000000	13.000000	0.000000
21950.310473	0.318922	0.565294	0.059601	82.308586	-95.895279	-26.846493	1.475724	0.000000	-4.777263	0.000000	0.000000	0.000000	0.834043	0.257470	-2.149834	0.000000	0.000000	4.000000	13.000000	0.000000
21950.313806	0.318922	0.565294	0.059601	82.122063	-90.821198	-21.285538	1.313440	0.000000	-4.824404	0.000000	0.000000	0.000000	0.834043	0.257470	-2.149834	0.000000	0.000000	4.000000	13.000000	0.000000
21950.317139	0.321536	0.566143	0.052453	82.122063	-90.821198	-21.285538	1.313440	0.000000	-4.824404	0.000000	0.000000	0.000000	0.784214	0.254677	-2.144391	0.000000	0.000000	4.000000	13.000000	0.000000
21950.320473	0.321536	0.566143	0.052453	82.122063	-90.821198	-21.285538	1.313440	0.000000	-4.824404	0.000000	0.000000	0.000000	0.784214	0.254677	-2.144391	0.000000	0.000000	4.000000	13.000000	0.000000
21950.323806	0.321536	0.566143	0.052453	82.037109	-86.733292	-16.549482	1.152005	0.000000	-4.865479	0.000000	0.000000	0.000000	0.784214	0.254677	-2.144391	0.000000	0.000000	4.000000	13.000000	0.000000
21950.327139	0.323825	0.566884	0.045339	82.037109	-86.733292	-16.549482	1.152005	0.000000	-4.865479	0.000000	0.000000	0.000000	0.686827	0.222246	-2.134382	0.000000	0.000000	4.000000	13.000000	0.000000
21950.330473	0.323825	0.566884	0.045339	82.037109	-86.733292	-16.549482	1.152005	0.000000	-4.865479	0.000000	0.000000	0.000000	0.686827	0.222246	-2.134382	0.000000	0.000000	4.000000	13.000000	0.000000
21950.333806	0.323825	0.566884	0.045339	82.025627	-83.459602	-12.600993	0.992653	0.000000	-4.900474	0.000000	0.000000	0.000000	0.686827	0.222246	-2.134382	0.000000	0.000000	4.000000	13.000000	0.000000
21950.337139	0.325835	0.567608	0.038170	82.025627	-83.459602	-12.600993	0.992653	0.000000	-4.900474	0.000000	0.000000	0.000000	0.602988	0.217069	-2.150731	0.000000	0.000000	4.000000	13.000000	0.000000
21950.340473	0.325835	0.567608	0.038170	82.025627	-83.459602	-12.600993	0.992653	0.000000	-4.900474	0.000000	0.000000	0.000000	0.602988	0.217069	-2.150731	0.000000	0.000000	4.000000	13.000000	0.000000
21950.343806	0.325835	0.567608	0.038170	81.992950	-80.645882	-9.048493	0.833258	0.000000	-4.930079	0.000000	0.000000	0.000000	0.602988	0.217069	-2.150731	0.000000	0.000000	4.000000	13.000000	0.000000
21950.347139	0.327518	0.568337	0.030929	81.992950	-80.645882	-9.048493	0.833258	0.000000	-4.930079	0.000000	0.000000	0.000000	0.505005	0.218800	-2.172162	0.000000	0.000000	4.000000	13.000000	0.000000
21950.350473	0.327518	0.568337	0.030929	81.992950	-80.645882	-9.048493	0.833258	0.000000	-4.930079	0.000000	0.000000	0.000000	0.505005	0.218800	-2.172162	0.000000	0.000000	4.000000	13.000000	0.000000
21950.353806	0.327518	0.568337	0.030929	81.824181	-77.883347	-5.781996	0.673508	0.000000	-4.954431	0.000000	0.000000	0.000000	0.505005	0.218800	-2.172162	0.000000	0.000000	4.000000	13.000000	0.000000
21950.357139	0.328727	0.569073	0.023650	81.824181	-77.883347	-5.781996	0.673508	0.000000	-4.954431	0.000000	0.000000	0.000000	0.362740	0.220956	-2.183774	0.000000	0.000000	4.000000	13.000000	0.000000
21950.360473	0.328727	0.569073	0.023650	81.824181	-77.883347	-5.781996	0.673508	0.000000	-4.954431	0.000000	0.000000	0.000000	0.362740	0.220956	-2.183774	0.000000	0.000000	4.000000	13.000000	0.000000
21950.363806	0.328727	0.569073	0.023650	81.459053	-75.038979	-2.751618	0.514243	0.000000	-4.973485	0.000000	0.000000	0.000000	0.362740	0.220956	-2.183774	0.000000	0.000000	4.000000	13.000000	0.000000
21950.367139	0.329393	0.569761	0.016375	81.459053	-75.038979	-2.751618	0.514243	0.000000	-4.973485	0.000000	0.000000	0.000000	0.199638	0.206338	-2.182525	0.000000	0.000000	4.000000	13.000000	0.000000
21950.370473	0.329393	0.569761	0.016375	81.459053	-75.038979	-2.751618	0.514243	0.000000	-4.973485	0.000000	0.000000	0.000000	0.199638	0.206338	-2.182525	0.000000	0.000000	4.000000	13.000000	0.000000
21950.373806	0.329393	0.569761	0.016375	80.944489	-72.337227	-0.021264	0.356007	0.000000	-4.987309	0.000000	0.000000	0.000000	0.199638	0.206338	-2.182525	0.000000	0.000000	4.000000	13.000000	0.000000
21950.377139	0.329568	0.570380	0.009173	80.944489	-72.337227	-0.021264	0.356007	0.000000	-4.987309	0.000000	0.000000	0.000000	0.052644	0.185691	-2.160354	0.000000	0.000000	4.000000	13.000000	0.000000
21950.380473	0.329568	0.570380	0.009173	80.944489	-72.337227	-0.021264	0.356007	0.000000	-4.987309	0.000000	0.000000	0.000000	0.052644	0.185691	-2.160354	0.000000	0.000000	4.000000	13.000000	0.000000
21950.383806	0.329568	0.570380	0.009173	80.401665	-69.991516	2.418871	0.199639	0.000000	-4.996013	0.000000	0.000000	0.000000	0.052644	0.185691	-2.160354	0.000000	0.000000	4.000000	13.000000	0.000000
21950.387139	0.329192	0.570878	0.002087	80.401665	-69.991516	2.418871	0.199639	0.000000	-4.996013	0.000000	0.000000	0.000000	-0.112957	0.149352	-2.125923	0.000000	0.000000	4.000000	13.000000	0.000000
21950.390473	0.329192	0.570878	0.002087	80.401665	-69.991516	2.418871	0.199639	0.000000	-4.996013	0.000000	0.000000	0.000000	-0.112957	0.149352	-2.125923	0.000000	0.000000	4.000000	13.000000	0.000000
21950.393806	0.329192	0.570878	0.002087	80.019089	-67.864426	4.834680	0.045529	0.000000	-4.999793	0.000000	0.000000	0.000000	-0.112957	0.149352	-2.125923	0.000000	0.000000	4.000000	13.000000	0.000000
21950.397139	0.328510	0.571235	-0.004878	80.019089	-67.864426	4.834680	0.045529	0.000000	-4.999793	0.000000	0.000000	0.000000	-0.204657	0.107178	-2.089388	0.000000	0.000000	4.000000	13.000000	0.000000
21950.400473	0.328510	0.571235	-0.004878	80.019089	-67.864426	4.834680	0.045529	0.000000	-4.999793	0.000000	0.000000	0.000000	-0.204657	0.107178	-2.089388	0.000000	0.000000	4.000000	13.000000	0.000000
21950.403806	0.328510	0.571235	-0.004878	79.928658	-65.748703	7.138336	-0.106701	0.000000	-4.998861	0.000000	0.000000	0.000000	-0.204657	0.107178	-2.089388	0.000000	0.000000	4.000000	13.000000	0.000000
21950.407139	0.327586	0.571515	-0.011777	79.928658	-65.748703	7.138336	-0.106701	0.000000	-4.998861	0.000000	0.000000	0.000000	-0.277034	0.083841	-2.069733	0.000000	0.000000	4.000000	13.000000	0.000000
21950.410473	0.327586	0.571515	-0.011777	79.928658	-65.748703	7.138336	-0.106701	0.000000	-4.998861	0.000000	0.000000	0.000000	-0.277034	0.083841	-2.069733	0.000000	0.000000	4.000000	13.000000	0.000000
21950.413806	0.327586	0.571515	-0.011777	80.053055	-63.310623	9.490327	-0.258385	0.000000	-4.993319	0.000000	0.000000	0.000000	-0.277034	0.083841	-2.069733	0.000000	0.000000	4.000000	13.000000	0.000000
21950.417139	0.326517	0.571812	-0.018576	80.053055	-63.310623	9.490327	-0.258385	0.000000	-4.993319	0.000000	0.000000	0.000000	-0.320816	0.089058	-2.039711	0.000000	0.000000	4.000000	13.000000	0.000000
21950.420473	0.326517	0.571812	-0.018576	80.053055	-63.310623	9.490327	-0.258385	0.000000	-4.993319	0.000000	0.000000	0.000000	-0.320816	0.089058	-2.039711	0.000000	0.000000	4.000000	13.000000	0.000000
21950.423806	0.326517	0.571812	-0.018576	80.191734	-60.559914	12.208036	-0.408658	0.000000	-4.983272	0.000000	0.000000	0.000000	-0.320816	0.089058	-2.039711	0.000000	0.000000	4.000000	13.000000	0.000000
21950.427139	0.325096	0.572108	-0.025212	80.191734	-60.559914	12.208036	-0.408658	0.000000	-4.983272	0.000000	0.000000	0.000000	-0.426304	0.089035	-1.990988	0.000000	0.000000	4.000000	13.000000	0.000000
21950.430473	0.325096	0.572108	-0.025212	80.191734	-60.559914	12.208036	-0.408658	0.000000	-4.983272	0.000000	0.000000	0.000000	-0.426304	0.089035	-1.990988	0.000000	0.000000	4.000000	13.000000	0.000000
21950.433806	0.325096	0.572108	-0.025212	80.107033	-57.294601	15.448497	-0.556556	0.000000	-4.968929	0.000000	0.000000	0.000000	-0.426304	0.089035	-1.990988	0.000000	0.000000	4.000000	13.000000	0.000000
21950.437139	0.323134	0.572511	-0.031616	80.107033	-57.294601	15.448497	-0.556556	0.000000	-4.968929	0.000000	0.000000	0.000000	-0.588659	0.120926	-1.921179	0.000000	0.000000	4.000000	13.000000	0.000000
21950.440473	0.323134	0.572511	-0.031616	80.107033	-57.294601	15.448497	-0.556556	0.000000	-4.968929	0.000000	0.000000	0.000000	-0.588659	0.120926	-1.921179	0.000000	0.000000	4.000000	13.000000	0.000000
21950.443806	0.323134	0.572511	-0.031616	79.704704	-53.744141	18.563255	-0.701454	0.000000	-4.950552	0.000000	0.000000	0.000000	-0.588659	0.120926	-1.921179	0.000000	0.000000	4.000000	13.000000	0.000000
21950.447139	0.320517	0.572995	-0.037714	79.704704	-53.744141	18.563255	-0.701454	0.000000	-4.950552	0.000000	0.000000	0.000000	-0.784857	0.145160	-1.829366	0.000000	0.000000	4.000000	13.000000	0.000000
21950.450473	0.320517	0.572995	-0.037714	79.704704	-53.744141	18.563255	-0.701454	0.000000	-4.950552	0.000000	0.000000	0.000000	-0.784857	0.145160	-1.829366	0.000000	0.000000	4.000000	13.000000	0.000000
21950.453806	0.320517	0.572995	-0.037714	79.140686	-50.272785	21.537872	-0.842891	0.000000	-4.928442	0.000000	0.000000	0.000000	-0.784857	0.145160	-1.829366	0.000000	0.000000	4.000000	13.000000	0.000000
21950.457139	0.317190	0.573553	-0.043455	79.140686	-50.272785	21.537872	-0.842891	0.000000	-4.928442	0.000000	0.000000	0.000000	-0.998308	0.167412	-1.722330	0.000000	0.000000	4.000000	13.000000	0.000000
21950.460473	0.317190	0.573553	-0.043455	79.140686	-50.272785	21.537872	-0.842891	0.000000	-4.928442	0.000000	0.000000	0.000000	-0.998308	0.167412	-1.722330	0.000000	0.000000	4.000000	13.000000	0.000000
21950.463806	0.317190	0.573553	-0.043455	78.564888	-46.978985	24.471975	-0.980957	0.000000	-4.902828	0.000000	0.000000	0.000000	-0.998308	0.167412	-1.722330	0.000000	0.000000	4.000000	13.000000	0.000000
21950.467139	0.313328	0.574141	-0.048935	78.564888	-46.978985	24.471975	-0.980957	0.000000	-4.902828	0.000000	0.000000	0.000000	-1.158644	0.176337	-1.643846	0.000000	0.000000	4.000000	13.000000	0.000000
21950.470473	0.313328	0.574141	-0.048935	78.564888	-46.978985	24.471975	-0.980957	0.000000	-4.902828	0.000000	0.000000	0.000000	-1.158644	0.176337	-1.643846	0.000000	0.000000	4.000000	13.000000	0.000000
21950.473806	0.313328	0.574141	-0.048935	78.185516	-43.754044	27.267185	-1.117905	0.000000	-4.873427	0.000000	0.000000	0.000000	-1.158644	0.176337	-1.643846	0.000000	0.000000	4.000000	13.000000	0.000000
21950.477139	0.309037	0.574670	-0.054209	78.185516	-43.754044	27.267185	-1.117905	0.000000	-4.873427	0.000000	0.000000	0.000000	-1.287242	0.158725	-1.582239	0.000000	0.000000	4.000000	13.000000	0.000000
21950.480473	0.309037	0.574670	-0.054209	78.185516	-43.754044	27.267185	-1.117905	0.000000	-4.873427	0.000000	0.000000	0.000000	-1.287242	0.158725	-1.582239	0.000000	0.000000	4.000000	13.000000	0.000000
21950.483806	0.309037	0.574670	-0.054209	78.218010	-40.155895	30.773403	-1.255118	0.000000	-4.839905	0.000000	0.000000	0.000000	-1.287242	0.158725	-1.582239	0.000000	0.000000	4.000000	13.000000	0.000000
21950.487139	0.304359	0.575120	-0.059332	78.218010	-40.155895	30.773403	-1.255118	0.000000	-4.839905	0.000000	0.000000	0.000000	-1.403280	0.135050	-1.536846	0.000000	0.000000	4.000000	13.000000	0.000000
21950.490473	0.304359	0.575120	-0.059332	78.218010	-40.155895	30.773403	-1.255118	0.000000	-4.839905	0.000000	0.000000	0.000000	-1.403280	0.135050	-1.536846	0.000000	0.000000	4.000000	13.000000	0.000000
21950.493806	0.304359	0.575120	-0.059332	78.404320	-35.736820	35.328327	-1.394086	0.000000	-4.801721	0.000000	0.000000	0.000000	-1.403280	0.135050	-1.536846	0.000000	0.000000	4.000000	13.000000	0.000000
21950.497139	0.299435	0.575483	-0.064302	78.404320	-35.736820	35.328327	-1.394086	0.000000	-4.801721	0.000000	0.000000	0.000000	-1.477324	0.108628	-1.491227	0.000000	0.000000	4.000000	13.000000	0.000000
21950.500473	0.299435	0.575483	-0.064302	78.404320	-35.736820	35.328327	-1.394086	0.000000	-4.801721	0.000000	0.000000	0.000000	-1.477324	0.108628	-1.491227	0.000000	0.000000	4.000000	13.000000	0.000000
21950.503806	0.299435	0.575483	-0.064302	78.505592	-30.660635	40.605232	-1.534337	0.000000	-4.758761	0.000000	0.000000	0.000000	-1.477324	0.108628	-1.491227	0.000000	0.000000	4.000000	13.000000	0.000000
21950.507139	0.294094	0.575801	-0.069061	78.505592	-30.660635	40.605232	-1.534337	0.000000	-4.758761	0.000000	0.000000	0.000000	-1.602300	0.095470	-1.427413	0.000000	0.000000	4.000000	13.000000	0.000000
21950.510473	0.294094	0.575801	-0.069061	78.505592	-30.660635	40.605232	-1.534337	0.000000	-4.758761	0.000000	0.000000	0.000000	-1.602300	0.095470	-1.427413	0.000000	0.000000	4.000000	13.000000	0.000000
21950.513806	0.294094	0.575801	-0.069061	78.393845	-25.293200	46.148861	-1.676112	0.000000	-4.710695	0.000000	0.000000	0.000000	-1.602300	0.095470	-1.427413	0.000000	0.000000	4.000000	13.000000	0.000000
21950.517139	0.288246	0.576012	-0.073497	78.393845	-25.293200	46.148861	-1.676112	0.000000	-4.710695	0.000000	0.000000	0.000000	-1.754400	0.063521	-1.330885	0.000000	0.000000	4.000000	13.000000	0.000000
21950.520473	0.288246	0.576012	-0.073497	78.393845	-25.293200	46.148861	-1.676112	0.000000	-4.710695	0.000000	0.000000	0.000000	-1.754400	0.063521	-1.330885	0.000000	0.000000	4.000000	13.000000	0.000000
21950.523806	0.288246	0.576012	-0.073497	78.067886	-20.151043	51.420368	-1.818465	0.000000	-4.657595	0.000000	0.000000	0.000000	-1.754400	0.063521	-1.330885	0.000000	0.000000	4.000000	13.000000	0.000000
21950.527139	0.281982	0.576186	-0.077763	78.067886	-20.151043	51.420368	-1.818465	0.000000	-4.657595	0.000000	0.000000	0.000000	-1.879269	0.052100	-1.279859	0.000000	0.000000	4.000000	13.000000	0.000000
21950.530473	0.281982	0.576186	-0.077763	78.067886	-20.151043	51.420368	-1.818465	0.000000	-4.657595	0.000000	0.000000	0.000000	-1.879269	0.052100	-1.279859	0.000000	0.000000	4.000000	13.000000	0.000000
21950.533806	0.281982	0.576186	-0.077763	77.640594	-15.356847	56.416931	-1.964705	0.000000	-4.597818	0.000000	0.000000	0.000000	-1.879269	0.052100	-1.279859	0.000000	0.000000	4.000000	13.000000	0.000000
21950.537139	0.275185	0.576242	-0.081759	77.640594	-15.356847	56.416931	-1.964705	0.000000	-4.597818	0.000000	0.000000	0.000000	-2.038886	0.016839	-1.198787	0.000000	0.000000	4.000000	13.000000	0.000000
21950.540473	0.275185	0.576242	-0.081759	77.640594	-15.356847	56.416931	-1.964705	0.000000	-4.597818	0.000000	0.000000	0.000000	-2.038886	0.016839	-1.198787	0.000000	0.000000	4.000000	13.000000	0.000000
21950.543806	0.275185	0.576242	-0.081759	77.133583	-10.975457	61.094021	-2.114551	0.000000	-4.530858	0.000000	0.000000	0.000000	-2.038886	0.016839	-1.198787	0.000000	0.000000	4.000000	13.000000	0.000000
21950.547139	0.267915	0.576157	-0.085534	77.133583	-10.975457	61.094021	-2.114551	0.000000	-4.530858	0.000000	0.000000	0.000000	-2.181065	-0.025713	-1.132536	0.000000	0.000000	4.000000	13.000000	0.000000
21950.550473	0.267915	0.576157	-0.085534	77.133583	-10.975457	61.094021	-2.114551	0.000000	-4.530858	0.000000	0.000000	0.000000	-2.181065	-0.025713	-1.132536	0.000000	0.000000	4.000000	13.000000	0.000000
21950.553806	0.267915	0.576157	-0.085534	76.547806	-6.628844	65.743851	-2.269469	0.000000	-4.455278	0.000000	0.000000	0.000000	-2.181065	-0.025713	-1.132536	0.000000	0.000000	4.000000	13.000000	0.000000
21950.557139	0.260223	0.575928	-0.089032	76.547806	-6.628844	65.743851	-2.269469	0.000000	-4.455278	0.000000	0.000000	0.000000	-2.307660	-0.068555	-1.049329	0.000000	0.000000	4.000000	13.000000	0.000000
21950.560473	0.260223	0.575928	-0.089032	76.547806	-6.628844	65.743851	-2.269469	0.000000	-4.455278	0.000000	0.000000	0.000000	-2.307660	-0.068555	-1.049329	0.000000	0.000000	4.000000	13.000000	0.000000
21950.563806	0.260223	0.575928	-0.089032	75.881767	-2.017739	69.833817	-2.428613	0.000000	-4.370565	0.000000	0.000000	0.000000	-2.307660	-0.068555	-1.049329	0.000000	0.000000	4.000000	13.000000	0.000000
21950.567139	0.252393	0.575606	-0.092264	75.881767	-2.017739	69.833817	-2.428613	0.000000	-4.370565	0.000000	0.000000	0.000000	-2.348968	-0.096750	-0.969646	0.000000	0.000000	4.000000	13.000000	0.000000
21950.570473	0.252393	0.575606	-0.092264	75.881767	-2.017739	69.833817	-2.428613	0.000000	-4.370565	0.000000	0.000000	0.000000	-2.348968	-0.096750	-0.969646	0.000000	0.000000	4.000000	13.000000	0.000000
21950.573806	0.252393	0.575606	-0.092264	75.141510	2.731863	73.303345	-2.589550	0.000000	-4.277175	0.000000	0.000000	0.000000	-2.348968	-0.096750	-0.969646	0.000000	0.000000	4.000000	13.000000	0.000000
21950.577139	0.244543	0.575178	-0.095340	75.141510	2.731863	73.303345	-2.589550	0.000000	-4.277175	0.000000	0.000000	0.000000	-2.354870	-0.128223	-0.922919	0.000000	0.000000	4.000000	13.000000	0.000000
21950.580473	0.244543	0.575178	-0.095340	75.141510	2.731863	73.303345	-2.589550	0.000000	-4.277175	0.000000	0.000000	0.000000	-2.354870	-0.128223	-0.922919	0.000000	0.000000	4.000000	13.000000	0.000000
21950.583806	0.244543	0.575178	-0.095340	74.308968	7.290934	76.516594	-2.753039	0.000000	-4.173820	0.000000	0.000000	0.000000	-2.354870	-0.128223	-0.922919	0.000000	0.000000	4.000000	13.000000	0.000000
21950.587139	0.236581	0.574722	-0.098118	74.308968	7.290934	76.516594	-2.753039	0.000000	-4.173820	0.000000	0.000000	0.000000	-2.388695	-0.136739	-0.833331	0.000000	0.000000	4.000000	13.000000	0.000000
21950.590473	0.236581	0.574722	-0.098118	74.308968	7.290934	76.516594	-2.753039	0.000000	-4.173820	0.000000	0.000000	0.000000	-2.388695	-0.136739	-0.833331	0.000000	0.000000	4.000000	13.000000	0.000000
21950.593806	0.236581	0.574722	-0.098118	73.409630	11.355713	79.585197	-2.917210	0.000000	-4.060774	0.000000	0.000000	0.000000	-2.388695	-0.136739	-0.833331	0.000000	0.000000	4.000000	13.000000	0.000000
21950.597139	0.228394	0.574221	-0.100420	73.409630	11.355713	79.585197	-2.917210	0.000000	-4.060774	0.000000	0.000000	0.000000	-2.456095	-0.150549	-0.690596	0.000000	0.000000	4.000000	13.000000	0.000000
21950.600473	0.228394	0.574221	-0.100420	73.409630	11.355713	79.585197	-2.917210	0.000000	-4.060774	0.000000	0.000000	0.000000	-2.456095	-0.150549	-0.690596	0.000000	0.000000	4.000000	13.000000	0.000000
21950.603806	0.228394	0.574221	-0.100420	72.450493	14.804097	82.097198	-3.080358	0.000000	-3.938451	0.000000	0.000000	0.000000	-2.456095	-0.150549	-0.690596	0.000000	0.000000	4.000000	13.000000	0.000000
21950.607139	0.219979	0.573726	-0.102279	72.450493	14.804097	82.097198	-3.080358	0.000000	-3.938451	0.000000	0.000000	0.000000	-2.524544	-0.148266	-0.557740	0.000000	0.000000	4.000000	13.000000	0.000000
21950.610473	0.219979	0.573726	-0.102279	72.450493	14.804097	82.097198	-3.080358	0.000000	-3.938451	0.000000	0.000000	0.000000	-2.524544	-0.148266	-0.557740	0.000000	0.000000	4.000000	13.000000	0.000000
21950.613806	0.219979	0.573726	-0.102279	71.423943	17.749104	84.030899	-3.243710	0.000000	-3.805043	0.000000	0.000000	0.000000	-2.524544	-0.148266	-0.557740	0.000000	0.000000	4.000000	13.000000	0.000000
21950.617139	0.211403	0.573288	-0.103531	71.423943	17.749104	84.030899	-3.243710	0.000000	-3.805043	0.000000	0.000000	0.000000	-2.572911	-0.131427	-0.375560	0.000000	0.000000	4.000000	13.000000	0.000000
21950.620473	0.211403	0.573288	-0.103531	71.423943	17.749104	84.030899	-3.243710	0.000000	-3.805043	0.000000	0.000000	0.000000	-2.572911	-0.131427	-0.375560	0.000000	0.000000	4.000000	13.000000	0.000000
21950.623806	0.211403	0.573288	-0.103531	70.357841	20.328615	85.576920	-3.403771	0.000000	-3.662560	0.000000	0.000000	0.000000	-2.572911	-0.131427	-0.375560	0.000000	0.000000	4.000000	13.000000	0.000000
21950.627139	0.202727	0.572919	-0.104264	70.357841	20.328615	85.576920	-3.403771	0.000000	-3.662560	0.000000	0.000000	0.000000	-2.602810	-0.110795	-0.219834	0.000000	0.000000	4.000000	13.000000	0.000000
21950.630473	0.202727	0.572919	-0.104264	70.357841	20.328615	85.576920	-3.403771	0.000000	-3.662560	0.000000	0.000000	0.000000	-2.602810	-0.110795	-0.219834	0.000000	0.000000	4.000000	13.000000	0.000000
21950.633806	0.202727	0.572919	-0.104264	69.256851	22.586061	86.860336	-3.561695	0.000000	-3.509178	0.000000	0.000000	0.000000	-2.602810	-0.110795	-0.219834	0.000000	0.000000	4.000000	13.000000	0.000000
21950.637139	0.194118	0.572606	-0.104479	69.256851	22.586061	86.860336	-3.561695	0.000000	-3.509178	0.000000	0.000000	0.000000	-2.582550	-0.094009	-0.064528	0.000000	0.000000	4.000000	13.000000	0.000000
21950.640473	0.194118	0.572606	-0.104479	69.256851	22.586061	86.860336	-3.561695	0.000000	-3.509178	0.000000	0.000000	0.000000	-2.582550	-0.094009	-0.064528	0.000000	0.000000	4.000000	13.000000	0.000000
21950.643806	0.194118	0.572606	-0.104479	68.261803	24.577379	87.778053	-3.714933	0.000000	-3.346531	0.000000	0.000000	0.000000	-2.582550	-0.094009	-0.064528	0.000000	0.000000	4.000000	13.000000	0.000000
21950.647139	0.185661	0.572429	-0.104178	68.261803	24.577379	87.778053	-3.714933	0.000000	-3.346531	0.000000	0.000000	0.000000	-2.537167	-0.052869	0.090171	0.000000	0.000000	4.000000	13.000000	0.000000
21950.650473	0.185661	0.572429	-0.104178	68.261803	24.577379	87.778053	-3.714933	0.000000	-3.346531	0.000000	0.000000	0.000000	-2.537167	-0.052869	0.090171	0.000000	0.000000	4.000000	13.000000	0.000000
21950.653806	0.185661	0.572429	-0.104178	68.231873	26.323566	88.614693	-3.862072	0.000000	-3.175593	0.000000	0.000000	0.000000	-2.537167	-0.052869	0.090171	0.000000	0.000000	4.000000	13.000000	0.000000
21950.657139	0.177191	0.572085	-0.103628	68.231873	26.323566	88.614693	-3.862072	0.000000	-3.175593	0.000000	0.000000	0.000000	-2.541077	-0.103192	0.165161	0.000000	0.000000	4.000000	13.000000	0.000000
21950.660473	0.177191	0.572085	-0.103628	68.231873	26.323566	88.614693	-3.862072	0.000000	-3.175593	0.000000	0.000000	0.000000	-2.541077	-0.103192	0.165161	0.000000	0.000000	4.000000	13.000000	0.000000
21950.663806	0.177191	0.572085	-0.103628	68.784058	28.365461	90.121704	-4.009829	0.000000	-2.986851	0.000000	0.000000	0.000000	-2.541077	-0.103192	0.165161	0.000000	0.000000	4.000000	13.000000	0.000000
21950.667139	0.168607	0.571743	-0.102663	68.784058	28.365461	90.121704	-4.009829	0.000000	-2.986851	0.000000	0.000000	0.000000	-2.575032	-0.102610	0.289469	0.000000	0.000000	4.000000	13.000000	0.000000
21950.670473	0.168607	0.571743	-0.102663	68.784058	28.365461	90.121704	-4.009829	0.000000	-2.986851	0.000000	0.000000	0.000000	-2.575032	-0.102610	0.289469	0.000000	0.000000	4.000000	13.000000	0.000000
21950.673806	0.168607	0.571743	-0.102663	69.194489	30.722181	91.417603	-4.157163	0.000000	-2.778129	0.000000	0.000000	0.000000	-2.575032	-0.102610	0.289469	0.000000	0.000000	4.000000	13.000000	0.000000
21950.677139	0.159934	0.571467	-0.101053	69.194489	30.722181	91.417603	-4.157163	0.000000	-2.778129	0.000000	0.000000	0.000000	-2.602075	-0.083009	0.482934	0.000000	0.000000	4.000000	13.000000	0.000000
21950.680473	0.159934	0.571467	-0.101053	69.194489	30.722181	91.417603	-4.157163	0.000000	-2.778129	0.000000	0.000000	0.000000	-2.602075	-0.083009	0.482934	0.000000	0.000000	4.000000	13.000000	0.000000
21950.683806	0.159934	0.571467	-0.101053	69.389954	33.192932	92.350609	-4.300521	0.000000	-2.550592	0.000000	0.000000	0.000000	-2.602075	-0.083009	0.482934	0.000000	0.000000	4.000000	13.000000	0.000000
21950.687139	0.151036	0.571205	-0.098928	69.389954	33.192932	92.350609	-4.300521	0.000000	-2.550592	0.000000	0.000000	0.000000	-2.669336	-0.078446	0.637532	0.000000	0.000000	4.000000	13.000000	0.000000
21950.690473	0.151036	0.571205	-0.098928	69.389954	33.192932	92.350609	-4.300521	0.000000	-2.550592	0.000000	0.000000	0.000000	-2.669336	-0.078446	0.637532	0.000000	0.000000	4.000000	13.000000	0.000000
21950.693806	0.151036	0.571205	-0.098928	69.363091	35.703201	93.691986	-4.443541	0.000000	-2.292367	0.000000	0.000000	0.000000	-2.669336	-0.078446	0.637532	0.000000	0.000000	4.000000	13.000000	0.000000
21950.697139	0.141827	0.570932	-0.096226	69.363091	35.703201	93.691986	-4.443541	0.000000	-2.292367	0.000000	0.000000	0.000000	-2.762770	-0.081903	0.810617	0.000000	0.000000	4.000000	13.000000	0.000000
21950.700473	0.141827	0.570932	-0.096226	69.363091	35.703201	93.691986	-4.443541	0.000000	-2.292367	0.000000	0.000000	0.000000	-2.762770	-0.081903	0.810617	0.000000	0.000000	4.000000	13.000000	0.000000
21950.703806	0.141827	0.570932	-0.096226	69.079063	38.287998	95.396790	-4.585539	0.000000	-1.993195	0.000000	0.000000	0.000000	-2.762770	-0.081903	0.810617	0.000000	0.000000	4.000000	13.000000	0.000000
21950.707139	0.132475	0.570704	-0.093017	69.079063	38.287998	95.396790	-4.585539	0.000000	-1.993195	0.000000	0.000000	0.000000	-2.805474	-0.068378	0.962798	0.000000	0.000000	4.000000	13.000000	0.000000
21950.710473	0.132475	0.570704	-0.093017	69.079063	38.287998	95.396790	-4.585539	0.000000	-1.993195	0.000000	0.000000	0.000000	-2.805474	-0.068378	0.962798	0.000000	0.000000	4.000000	13.000000	0.000000
21950.713806	0.132475	0.570704	-0.093017	68.683075	41.274185	97.322212	-4.650837	0.000000	-1.623749	0.000000	0.000000	0.000000	-2.805474	-0.068378	0.962798	0.000000	0.000000	4.000000	13.000000	0.000000
21950.717139	0.123290	0.570576	-0.089397	68.683075	41.274185	97.322212	-4.650837	0.000000	-1.623749	0.000000	0.000000	0.000000	-2.755444	-0.038415	1.085991	0.000000	0.000000	4.000000	13.000000	0.000000
21950.720473	0.123290	0.570576	-0.089397	68.683075	41.274185	97.322212	-4.650837	0.000000	-1.623749	0.000000	0.000000	0.000000	-2.755444	-0.038415	1.085991	0.000000	0.000000	4.000000	13.000000	0.000000
21950.723806	0.123290	0.570576	-0.089397	68.413757	45.494053	100.652122	-4.469838	0.000000	-1.164508	0.000000	0.000000	0.000000	-2.755444	-0.038415	1.085991	0.000000	0.000000	4.000000	13.000000	0.000000
21950.727139	0.114328	0.570390	-0.085529	68.413757	45.494053	100.652122	-4.469838	0.000000	-1.164508	0.000000	0.000000	0.000000	-2.688626	-0.055798	1.160461	0.000000	0.000000	4.000000	13.000000	0.000000
21950.730473	0.114328	0.570390	-0.085529	68.413757	45.494053	100.652122	-4.469838	0.000000	-1.164508	0.000000	0.000000	0.000000	-2.688626	-0.055798	1.160461	0.000000	0.000000	4.000000	13.000000	0.000000
21950.733806	0.114328	0.570390	-0.085529	68.054893	50.824818	105.342552	-4.276428	0.000000	-0.716404	0.000000	0.000000	0.000000	-2.688626	-0.055798	1.160461	0.000000	0.000000	4.000000	13.000000	0.000000
21950.737139	0.105531	0.570235	-0.081218	68.054893	50.824818	105.342552	-4.276428	0.000000	-0.716404	0.000000	0.000000	0.000000	-2.639122	-0.046498	1.293069	0.000000	0.000000	4.000000	13.000000	0.000000
21950.740473	0.105531	0.570235	-0.081218	68.054893	50.824818	105.342552	-4.276428	0.000000	-0.716404	0.000000	0.000000	0.000000	-2.639122	-0.046498	1.293069	0.000000	0.000000	4.000000	13.000000	0.000000
21950.743806	0.105531	0.570235	-0.081218	67.434746	56.138699	109.363831	-4.060917	0.000000	-0.276550	0.000000	0.000000	0.000000	-2.639122	-0.046498	1.293069	0.000000	0.000000	4.000000	13.000000	0.000000
21950.747139	0.096765	0.570160	-0.076276	67.434746	56.138699	109.363831	-4.060917	0.000000	-0.276550	0.000000	0.000000	0.000000	-2.629651	-0.022639	1.482768	0.000000	0.000000	4.000000	13.000000	0.000000
21950.750473	0.096765	0.570160	-0.076276	67.434746	56.138699	109.363831	-4.060917	0.000000	-0.276550	0.000000	0.000000	0.000000	-2.629651	-0.022639	1.482768	0.000000	0.000000	4.000000	13.000000	0.000000
21950.753806	0.096765	0.570160	-0.076276	66.819054	60.894703	112.392830	-3.813789	0.000000	0.161725	0.000000	0.000000	0.000000	-2.629651	-0.022639	1.482768	0.000000	0.000000	4.000000	13.000000	0.000000
21950.757139	0.087871	0.569955	-0.070804	66.819054	60.894703	112.392830	-3.813789	0.000000	0.161725	0.000000	0.000000	0.000000	-2.668494	-0.061469	1.641610	0.000000	0.000000	4.000000	13.000000	0.000000
21950.760473	0.087871	0.569955	-0.070804	66.819054	60.894703	112.392830	-3.813789	0.000000	0.161725	0.000000	0.000000	0.000000	-2.668494	-0.061469	1.641610	0.000000	0.000000	4.000000	13.000000	0.000000
21950.763806	0.087871	0.569955	-0.070804	66.456055	65.174019	114.823387	-3.540187	0.000000	0.606474	0.000000	0.000000	0.000000	-2.668494	-0.061469	1.641610	0.000000	0.000000	4.000000	13.000000	0.000000
21950.767139	0.078951	0.569680	-0.064789	66.456055	65.174019	114.823387	-3.540187	0.000000	0.606474	0.000000	0.000000	0.000000	-2.675915	-0.082537	1.804369	0.000000	0.000000	4.000000	13.000000	0.000000
21950.770473	0.078951	0.569680	-0.064789	66.456055	65.174019	114.823387	-3.540187	0.000000	0.606474	0.000000	0.000000	0.000000	-2.675915	-0.082537	1.804369	0.000000	0.000000	4.000000	13.000000	0.000000
21950.773806	0.078951	0.569680	-0.064789	66.267715	69.133408	116.856956	-3.239459	0.000000	1.052460	0.000000	0.000000	0.000000	-2.675915	-0.082537	1.804369	0.000000	0.000000	4.000000	13.000000	0.000000
21950.777139	0.070314	0.569442	-0.058188	66.267715	69.133408	116.856956	-3.239459	0.000000	1.052460	0.000000	0.000000	0.000000	-2.591053	-0.071206	1.980490	0.000000	0.000000	4.000000	13.000000	0.000000
21950.780473	0.070314	0.569442	-0.058188	66.267715	69.133408	116.856956	-3.239459	0.000000	1.052460	0.000000	0.000000	0.000000	-2.591053	-0.071206	1.980490	0.000000	0.000000	4.000000	13.000000	0.000000
21950.783806	0.070314	0.569442	-0.058188	66.008896	73.010597	118.927269	-2.909377	0.000000	1.484302	0.000000	0.000000	0.000000	-2.591053	-0.071206	1.980490	0.000000	0.000000	4.000000	13.000000	0.000000
21950.787139	0.062510	0.569356	-0.050988	66.008896	73.010597	118.927269	-2.909377	0.000000	1.484302	0.000000	0.000000	0.000000	-2.341092	-0.025985	2.159940	0.000000	0.000000	4.000000	13.000000	0.000000
21950.790473	0.062510	0.569356	-0.050988	66.008896	73.010597	118.927269	-2.909377	0.000000	1.484302	0.000000	0.000000	0.000000	-2.341092	-0.025985	2.159940	0.000000	0.000000	4.000000	13.000000	0.000000
21950.793806	0.062510	0.569356	-0.050988	65.637428	77.192421	121.725967	-2.549387	0.000000	1.874484	0.000000	0.000000	0.000000	-2.341092	-0.025985	2.159940	0.000000	0.000000	4.000000	13.000000	0.000000
21950.797139	0.055734	0.569386	-0.043278	65.637428	77.192421	121.725967	-2.549387	0.000000	1.874484	0.000000	0.000000	0.000000	-2.033003	0.009188	2.312906	0.000000	0.000000	4.000000	13.000000	0.000000
21950.800473	0.055734	0.569386	-0.043278	65.637428	77.192421	121.725967	-2.549387	0.000000	1.874484	0.000000	0.000000	0.000000	-2.033003	0.009188	2.312906	0.000000	0.000000	4.000000	13.000000	0.000000
21950.803806	0.055734	0.569386	-0.043278	65.192490	81.764084	125.548416	-2.163903	0.000000	2.213318	0.000000	0.000000	0.000000	-2.033003	0.009188	2.312906	0.000000	0.000000	4.000000	13.000000	0.000000
21950.807139	0.049754	0.569475	-0.035241	65.192490	81.764084	125.548416	-2.163903	0.000000	2.213318	0.000000	0.000000	0.000000	-1.793798	0.026548	2.411026	0.000000	0.000000	4.000000	13.000000	0.000000
21950.810473	0.049754	0.569475	-0.035241	65.192490	81.764084	125.548416	-2.163903	0.000000	2.213318	0.000000	0.000000	0.000000	-1.793798	0.026548	2.411026	0.000000	0.000000	4.000000	13.000000	0.000000
21950.813806	0.049754	0.569475	-0.035241	64.810532	86.408989	129.955627	-1.762065	0.000000	2.512284	0.000000	0.000000	0.000000	-1.793798	0.026548	2.411026	0.000000	0.000000	4.000000	13.000000	0.000000
21950.817139	0.044394	0.569600	-0.026866	64.810532	86.408989	129.955627	-1.762065	0.000000	2.512284	0.000000	0.000000	0.000000	-1.608132	0.037439	2.512740	0.000000	0.000000	4.000000	13.000000	0.000000
21950.820473	0.044394	0.569600	-0.026866	64.810532	86.408989	129.955627	-1.762065	0.000000	2.512284	0.000000	0.000000	0.000000	-1.608132	0.037439	2.512740	0.000000	0.000000	4.000000	13.000000	0.000000
21950.823806	0.044394	0.569600	-0.026866	64.605560	91.099052	134.094727	-1.343275	0.000000	2.780306	0.000000	0.000000	0.000000	-1.608132	0.037439	2.512740	0.000000	0.000000	4.000000	13.000000	0.000000
21950.827139	0.039598	0.569714	-0.018316	64.605560	91.099052	134.094727	-1.343275	0.000000	2.780306	0.000000	0.000000	0.000000	-1.438725	0.034309	2.564869	0.000000	0.000000	4.000000	13.000000	0.000000
21950.830473	0.039598	0.569714	-0.018316	64.605560	91.099052	134.094727	-1.343275	0.000000	2.780306	0.000000	0.000000	0.000000	-1.438725	0.034309	2.564869	0.000000	0.000000	4.000000	13.000000	0.000000
21950.833806	0.039598	0.569714	-0.018316	64.616394	95.966370	138.018600	-0.915797	0.000000	3.020093	0.000000	0.000000	0.000000	-1.438725	0.034309	2.564869	0.000000	0.000000	4.000000	13.000000	0.000000
21950.837139	0.035422	0.569853	-0.009566	64.616394	95.966370	138.018600	-0.915797	0.000000	3.020093	0.000000	0.000000	0.000000	-1.252710	0.041779	2.624959	0.000000	0.000000	4.000000	13.000000	0.000000
21950.840473	0.035422	0.569853	-0.009566	64.616394	95.966370	138.018600	-0.915797	0.000000	3.020093	0.000000	0.000000	0.000000	-1.252710	0.041779	2.624959	0.000000	0.000000	4.000000	13.000000	0.000000
21950.843806	0.035422	0.569853	-0.009566	64.759422	101.039253	141.850525	-0.478304	0.000000	3.228878	0.000000	0.000000	0.000000	-1.252710	0.041779	2.624959	0.000000	0.000000	4.000000	13.000000	0.000000
21950.847139	0.032057	0.570073	-0.000584	64.759422	101.039253	141.850525	-0.478304	0.000000	3.228878	0.000000	0.000000	0.000000	-1.009534	0.065835	2.694724	0.000000	0.000000	4.000000	13.000000	0.000000
21950.850473	0.032057	0.570073	-0.000584	64.759422	101.039253	141.850525	-0.478304	0.000000	3.228878	0.000000	0.000000	0.000000	-1.009534	0.065835	2.694724	0.000000	0.000000	4.000000	13.000000	0.000000
21950.853806	0.032057	0.570073	-0.000584	64.880989	106.157059	145.615158	-0.029183	0.000000	3.397134	0.000000	0.000000	0.000000	-1.009534	0.065835	2.694724	0.000000	0.000000	4.000000	13.000000	0.000000
21950.857139	0.029706	0.570344	0.008640	64.880989	106.157059	145.615158	-0.029183	0.000000	3.397134	0.000000	0.000000	0.000000	-0.705343	0.081349	2.767005	0.000000	0.000000	4.000000	13.000000	0.000000
21950.860473	0.029706	0.570344	0.008640	64.880989	106.157059	145.615158	-0.029183	0.000000	3.397134	0.000000	0.000000	0.000000	-0.705343	0.081349	2.767005	0.000000	0.000000	4.000000	13.000000	0.000000
21950.863806	0.029706	0.570344	0.008640	64.958145	110.959091	149.067276	0.431984	0.000000	3.514691	0.000000	0.000000	0.000000	-0.705343	0.081349	2.767005	0.000000	0.000000	4.000000	13.000000	0.000000
21950.867139	0.028426	0.570713	0.018035	64.958145	110.959091	149.067276	0.431984	0.000000	3.514691	0.000000	0.000000	0.000000	-0.384130	0.110767	2.818577	0.000000	0.000000	4.000000	13.000000	0.000000
21950.870473	0.028426	0.570713	0.018035	64.958145	110.959091	149.067276	0.431984	0.000000	3.514691	0.000000	0.000000	0.000000	-0.384130	0.110767	2.818577	0.000000	0.000000	4.000000	13.000000	0.000000
21950.873806	0.028426	0.570713	0.018035	65.221481	114.963837	151.759094	0.901747	0.000000	3.578713	0.000000	0.000000	0.000000	-0.384130	0.110767	2.818577	0.000000	0.000000	4.000000	13.000000	0.000000
21950.877139	0.028071	0.571083	0.027552	65.221481	114.963837	151.759094	0.901747	0.000000	3.578713	0.000000	0.000000	0.000000	-0.106310	0.110862	2.855162	0.000000	0.000000	4.000000	13.000000	0.000000
21950.880473	0.028071	0.571083	0.027552	65.221481	114.963837	151.759094	0.901747	0.000000	3.578713	0.000000	0.000000	0.000000	-0.106310	0.110862	2.855162	0.000000	0.000000	4.000000	13.000000	0.000000
21950.883806	0.028071	0.571083	0.027552	65.778633	118.354286	153.829010	1.377607	0.000000	3.596431	0.000000	0.000000	0.000000	-0.106310	0.110862	2.855162	0.000000	0.000000	4.000000	13.000000	0.000000
21950.887139	0.028505	0.571450	0.037070	65.778633	118.354286	153.829010	1.377607	0.000000	3.596431	0.000000	0.000000	0.000000	0.130034	0.110063	2.855293	0.000000	0.000000	4.000000	13.000000	0.000000
21950.890473	0.028505	0.571450	0.037070	65.778633	118.354286	153.829010	1.377607	0.000000	3.596431	0.000000	0.000000	0.000000	0.130034	0.110063	2.855293	0.000000	0.000000	4.000000	13.000000	0.000000
21950.893806	0.028505	0.571450	0.037070	66.575928	121.552345	155.652695	1.853490	0.000000	3.574759	0.000000	0.000000	0.000000	0.130034	0.110063	2.855293	0.000000	0.000000	4.000000	13.000000	0.000000
21950.897139	0.029573	0.571751	0.046438	66.575928	121.552345	155.652695	1.853490	0.000000	3.574759	0.000000	0.000000	0.000000	0.320407	0.090493	2.810501	0.000000	0.000000	4.000000	13.000000	0.000000
21950.900473	0.029573	0.571751	0.046438	66.575928	121.552345	155.652695	1.853490	0.000000	3.574759	0.000000	0.000000	0.000000	0.320407	0.090493	2.810501	0.000000	0.000000	4.000000	13.000000	0.000000
21950.903806	0.029573	0.571751	0.046438	67.459808	124.742340	157.462845	2.321906	0.000000	3.521358	0.000000	0.000000	0.000000	0.320407	0.090493	2.810501	0.000000	0.000000	4.000000	13.000000	0.000000
21950.907139	0.031211	0.572010	0.055612	67.459808	124.742340	157.462845	2.321906	0.000000	3.521358	0.000000	0.000000	0.000000	0.491404	0.077467	2.752131	0.000000	0.000000	4.000000	13.000000	0.000000
21950.910473	0.031211	0.572010	0.055612	67.459808	124.742340	157.462845	2.321906	0.000000	3.521358	0.000000	0.000000	0.000000	0.491404	0.077467	2.752131	0.000000	0.000000	4.000000	13.000000	0.000000
21950.913806	0.031211	0.572010	0.055612	68.307465	127.925125	159.299988	2.780595	0.000000	3.439457	0.000000	0.000000	0.000000	0.491404	0.077467	2.752131	0.000000	0.000000	4.000000	13.000000	0.000000
21950.917139	0.033495	0.572192	0.064549	68.307465	127.925125	159.299988	2.780595	0.000000	3.439457	0.000000	0.000000	0.000000	0.685328	0.054681	2.681202	0.000000	0.000000	4.000000	13.000000	0.000000
21950.920473	0.033495	0.572192	0.064549	68.307465	127.925125	159.299988	2.780595	0.000000	3.439457	0.000000	0.000000	0.000000	0.685328	0.054681	2.681202	0.000000	0.000000	4.000000	13.000000	0.000000
21950.923806	0.033495	0.572192	0.064549	69.053123	130.893539	161.003387	3.227462	0.000000	3.325236	0.000000	0.000000	0.000000	0.685328	0.054681	2.681202	0.000000	0.000000	4.000000	13.000000	0.000000
21950.927139	0.036504	0.572370	0.073204	69.053123	130.893539	161.003387	3.227462	0.000000	3.325236	0.000000	0.000000	0.000000	0.902611	0.053521	2.596473	0.000000	0.000000	4.000000	13.000000	0.000000
21950.930473	0.036504	0.572370	0.073204	69.053123	130.893539	161.003387	3.227462	0.000000	3.325236	0.000000	0.000000	0.000000	0.902611	0.053521	2.596473	0.000000	0.000000	4.000000	13.000000	0.000000
21950.933806	0.036504	0.572370	0.073204	69.675308	133.492996	162.447342	3.660207	0.000000	3.174801	0.000000	0.000000	0.000000	0.902611	0.053521	2.596473	0.000000	0.000000	4.000000	13.000000	0.000000
21950.937139	0.040227	0.572537	0.081715	69.675308	133.492996	162.447342	3.660207	0.000000	3.174801	0.000000	0.000000	0.000000	1.116853	0.050081	2.553368	0.000000	0.000000	4.000000	13.000000	0.000000
21950.940473	0.040227	0.572537	0.081715	69.675308	133.492996	162.447342	3.660207	0.000000	3.174801	0.000000	0.000000	0.000000	1.116853	0.050081	2.553368	0.000000	0.000000	4.000000	13.000000	0.000000
21950.943806	0.040227	0.572537	0.081715	70.251854	135.901886	163.947906	4.035588	0.000000	2.951953	0.000000	0.000000	0.000000	1.116853	0.050081	2.553368	0.000000	0.000000	4.000000	13.000000	0.000000
21950.947139	0.044631	0.572672	0.089956	70.251854	135.901886	163.947906	4.035588	0.000000	2.951953	0.000000	0.000000	0.000000	1.321269	0.040315	2.472218	0.000000	0.000000	4.000000	13.000000	0.000000
21950.950473	0.044631	0.572672	0.089956	70.251854	135.901886	163.947906	4.035588	0.000000	2.951953	0.000000	0.000000	0.000000	1.321269	0.040315	2.472218	0.000000	0.000000	4.000000	13.000000	0.000000
21950.953806	0.044631	0.572672	0.089956	70.869102	138.377304	165.895844	4.258051	0.000000	2.620877	0.000000	0.000000	0.000000	1.321269	0.040315	2.472218	0.000000	0.000000	4.000000	13.000000	0.000000
21950.957139	0.049635	0.572797	0.097938	70.869102	138.377304	165.895844	4.258051	0.000000	2.620877	0.000000	0.000000	0.000000	1.501322	0.037749	2.394492	0.000000	0.000000	4.000000	13.000000	0.000000
21950.960473	0.049635	0.572797	0.097938	70.869102	138.377304	165.895844	4.258051	0.000000	2.620877	0.000000	0.000000	0.000000	1.501322	0.037749	2.394492	0.000000	0.000000	4.000000	13.000000	0.000000
21950.963806	0.049635	0.572797	0.097938	71.556290	141.135818	169.013397	4.446502	0.000000	2.286617	0.000000	0.000000	0.000000	1.501322	0.037749	2.394492	0.000000	0.000000	4.000000	13.000000	0.000000
21950.967139	0.055177	0.572839	0.105651	71.556290	141.135818	169.013397	4.446502	0.000000	2.286617	0.000000	0.000000	0.000000	1.662370	0.012434	2.314067	0.000000	0.000000	4.000000	13.000000	0.000000
21950.970473	0.055177	0.572839	0.105651	71.556290	141.135818	169.013397	4.446502	0.000000	2.286617	0.000000	0.000000	0.000000	1.662370	0.012434	2.314067	0.000000	0.000000	4.000000	13.000000	0.000000
21950.973806	0.055177	0.572839	0.105651	72.291733	144.277664	172.702057	4.602885	0.000000	1.952806	0.000000	0.000000	0.000000	1.662370	0.012434	2.314067	0.000000	0.000000	4.000000	13.000000	0.000000
21950.977139	0.061287	0.572833	0.113016	72.291733	144.277664	172.702057	4.602885	0.000000	1.952806	0.000000	0.000000	0.000000	1.833200	-0.001623	2.209399	0.000000	0.000000	4.000000	13.000000	0.000000
21950.980473	0.061287	0.572833	0.113016	72.291733	144.277664	172.702057	4.602885	0.000000	1.952806	0.000000	0.000000	0.000000	1.833200	-0.001623	2.209399	0.000000	0.000000	4.000000	13.000000	0.000000
21950.983806	0.061287	0.572833	0.113016	73.016502	147.712845	176.374603	4.730188	0.000000	1.620285	0.000000	0.000000	0.000000	1.833200	-0.001623	2.209399	0.000000	0.000000	4.000000	13.000000	0.000000
21950.987139	0.068027	0.572759	0.119960	73.016502	147.712845	176.374603	4.730188	0.000000	1.620285	0.000000	0.000000	0.000000	2.021809	-0.022389	2.083158	0.000000	0.000000	4.000000	13.000000	0.000000
21950.990473	0.068027	0.572759	0.119960	73.016502	147.712845	176.374603	4.730188	0.000000	1.620285	0.000000	0.000000	0.000000	2.021809	-0.022389	2.083158	0.000000	0.000000	4.000000	13.000000	0.000000
21950.993806	0.068027	0.572759	0.119960	73.540337	151.400696	-179.627625	4.831335	0.000000	1.287711	0.000000	0.000000	0.000000	2.021809	-0.022389	2.083158	0.000000	0.000000	4.000000	13.000000	0.000000
21950.997139	0.075426	0.572676	0.126415	73.540337	151.400696	-179.627625	4.831335	0.000000	1.287711	0.000000	0.000000	0.000000	2.219652	-0.024684	1.936590	0.000000	0.000000	4.000000	13.000000	0.000000
21951.000473	0.075426	0.572676	0.126415	73.540337	151.400696	-179.627625	4.831335	0.000000	1.287711	0.000000	0.000000	0.000000	2.219652	-0.024684	1.936590	0.000000	0.000000	4.000000	13.000000	0.000000
21951.003806	0.075426	0.572676	0.126415	73.732010	155.368149	-175.193527	4.908123	0.000000	0.954113	0.000000	0.000000	0.000000	2.219652	-0.024684	1.936590	0.000000	0.000000	4.000000	13.000000	0.000000
21951.007139	0.083364	0.572540	0.132278	73.732010	155.368149	-175.193527	4.908123	0.000000	0.954113	0.000000	0.000000	0.000000	2.381541	-0.040932	1.758910	0.000000	0.000000	4.000000	13.000000	0.000000
21951.010473	0.083364	0.572540	0.132278	73.732010	155.368149	-175.193527	4.908123	0.000000	0.954113	0.000000	0.000000	0.000000	2.381541	-0.040932	1.758910	0.000000	0.000000	4.000000	13.000000	0.000000
21951.013806	0.083364	0.572540	0.132278	73.742584	159.252625	-170.720642	4.960921	0.000000	0.623910	0.000000	0.000000	0.000000	2.381541	-0.040932	1.758910	0.000000	0.000000	4.000000	13.000000	0.000000
21951.017139	0.091842	0.572376	0.137553	73.742584	159.252625	-170.720642	4.960921	0.000000	0.623910	0.000000	0.000000	0.000000	2.543394	-0.049111	1.582505	0.000000	0.000000	4.000000	13.000000	0.000000
21951.020473	0.091842	0.572376	0.137553	73.742584	159.252625	-170.720642	4.960921	0.000000	0.623910	0.000000	0.000000	0.000000	2.543394	-0.049111	1.582505	0.000000	0.000000	4.000000	13.000000	0.000000
21951.023806	0.091842	0.572376	0.137553	73.699631	162.861450	-166.288986	4.991229	0.000000	0.296019	0.000000	0.000000	0.000000	2.543394	-0.049111	1.582505	0.000000	0.000000	4.000000	13.000000	0.000000
21951.027139	0.100805	0.572286	0.142275	73.699631	162.861450	-166.288986	4.991229	0.000000	0.296019	0.000000	0.000000	0.000000	2.688858	-0.027236	1.416611	0.000000	0.000000	4.000000	13.000000	0.000000
21951.030473	0.100805	0.572286	0.142275	73.699631	162.861450	-166.288986	4.991229	0.000000	0.296019	0.000000	0.000000	0.000000	2.688858	-0.027236	1.416611	0.000000	0.000000	4.000000	13.000000	0.000000
21951.033806	0.100805	0.572286	0.142275	73.646126	166.454788	-162.058228	4.999920	0.000000	-0.028286	0.000000	0.000000	0.000000	2.688858	-0.027236	1.416611	0.000000	0.000000	4.000000	13.000000	0.000000
21951.037139	0.110135	0.572176	0.146471	73.646126	166.454788	-162.058228	4.999920	0.000000	-0.028286	0.000000	0.000000	0.000000	2.799117	-0.033035	1.258834	0.000000	0.000000	4.000000	13.000000	0.000000
21951.040473	0.110135	0.572176	0.146471	73.646126	166.454788	-162.058228	4.999920	0.000000	-0.028286	0.000000	0.000000	0.000000	2.799117	-0.033035	1.258834	0.000000	0.000000	4.000000	13.000000	0.000000
21951.043806	0.110135	0.572176	0.146471	73.596939	170.091675	-157.595215	4.988072	0.000000	-0.345157	0.000000	0.000000	0.000000	2.799117	-0.033035	1.258834	0.000000	0.000000	4.000000	13.000000	0.000000
21951.047139	0.119909	0.572085	0.150110	73.596939	170.091675	-157.595215	4.988072	0.000000	-0.345157	0.000000	0.000000	0.000000	2.932207	-0.027236	1.091699	0.000000	0.000000	4.000000	13.000000	0.000000
21951.050473	0.119909	0.572085	0.150110	73.596939	170.091675	-157.595215	4.988072	0.000000	-0.345157	0.000000	0.000000	0.000000	2.932207	-0.027236	1.091699	0.000000	0.000000	4.000000	13.000000	0.000000
21951.053806	0.119909	0.572085	0.150110	73.553139	173.698380	-151.889023	4.956594	0.000000	-0.657399	0.000000	0.000000	0.000000	2.932207	-0.027236	1.091699	0.000000	0.000000	4.000000	13.000000	0.000000
21951.057139	0.130077	0.571964	0.153273	73.553139	173.698380	-151.889023	4.956594	0.000000	-0.657399	0.000000	0.000000	0.000000	3.050340	-0.036312	0.948917	0.000000	0.000000	4.000000	13.000000	0.000000
21951.060473	0.130077	0.571964	0.153273	73.553139	173.698380	-151.889023	4.956594	0.000000	-0.657399	0.000000	0.000000	0.000000	3.050340	-0.036312	0.948917	0.000000	0.000000	4.000000	13.000000	0.000000
21951.063806	0.130077	0.571964	0.153273	73.556969	177.350433	-145.816147	4.906426	0.000000	-0.962797	0.000000	0.000000	0.000000	3.050340	-0.036312	0.948917	0.000000	0.000000	4.000000	13.000000	0.000000
21951.067139	0.140605	0.571836	0.155969	73.556969	177.350433	-145.816147	4.906426	0.000000	-0.962797	0.000000	0.000000	0.000000	3.158261	-0.038447	0.808594	0.000000	0.000000	4.000000	13.000000	0.000000
21951.070473	0.140605	0.571836	0.155969	73.556969	177.350433	-145.816147	4.906426	0.000000	-0.962797	0.000000	0.000000	0.000000	3.158261	-0.038447	0.808594	0.000000	0.000000	4.000000	13.000000	0.000000
21951.073806	0.140605	0.571836	0.155969	73.613457	-178.891556	-140.022095	4.838714	0.000000	-1.259704	0.000000	0.000000	0.000000	3.158261	-0.038447	0.808594	0.000000	0.000000	4.000000	13.000000	0.000000
21951.077139	0.151595	0.571717	0.158135	73.613457	-178.891556	-140.022095	4.838714	0.000000	-1.259704	0.000000	0.000000	0.000000	3.297034	-0.035415	0.650054	0.000000	0.000000	4.000000	13.000000	0.000000
21951.080473	0.151595	0.571717	0.158135	73.613457	-178.891556	-140.022095	4.838714	0.000000	-1.259704	0.000000	0.000000	0.000000	3.297034	-0.035415	0.650054	0.000000	0.000000	4.000000	13.000000	0.000000
21951.083806	0.151595	0.571717	0.158135	73.756073	-175.040329	-134.984299	4.753394	0.000000	-1.550887	0.000000	0.000000	0.000000	3.297034	-0.035415	0.650054	0.000000	0.000000	4.000000	13.000000	0.000000
21951.087139	0.162894	0.571543	0.159806	73.756073	-175.040329	-134.984299	4.753394	0.000000	-1.550887	0.000000	0.000000	0.000000	3.389804	-0.052305	0.501281	0.000000	0.000000	4.000000	13.000000	0.000000
21951.090473	0.162894	0.571543	0.159806	73.756073	-175.040329	-134.984299	4.753394	0.000000	-1.550887	0.000000	0.000000	0.000000	3.389804	-0.052305	0.501281	0.000000	0.000000	4.000000	13.000000	0.000000
21951.093806	0.162894	0.571543	0.159806	74.002502	-170.936890	-129.740616	4.652637	0.000000	-1.831112	0.000000	0.000000	0.000000	3.389804	-0.052305	0.501281	0.000000	0.000000	4.000000	13.000000	0.000000
21951.097139	0.174446	0.571323	0.160926	74.002502	-170.936890	-129.740616	4.652637	0.000000	-1.831112	0.000000	0.000000	0.000000	3.465703	-0.066158	0.335956	0.000000	0.000000	4.000000	13.000000	0.000000
21951.100473	0.174446	0.571323	0.160926	74.002502	-170.936890	-129.740616	4.652637	0.000000	-1.831112	0.000000	0.000000	0.000000	3.465703	-0.066158	0.335956	0.000000	0.000000	4.000000	13.000000	0.000000
21951.103806	0.174446	0.571323	0.160926	74.295525	-166.328003	-123.216232	4.537941	0.000000	-2.099307	0.000000	0.000000	0.000000	3.465703	-0.066158	0.335956	0.000000	0.000000	4.000000	13.000000	0.000000
21951.107139	0.186017	0.571013	0.161396	74.295525	-166.328003	-123.216232	4.537941	0.000000	-2.099307	0.000000	0.000000	0.000000	3.471018	-0.092740	0.140859	0.000000	0.000000	4.000000	13.000000	0.000000
21951.110473	0.186017	0.571013	0.161396	74.295525	-166.328003	-123.216232	4.537941	0.000000	-2.099307	0.000000	0.000000	0.000000	3.471018	-0.092740	0.140859	0.000000	0.000000	4.000000	13.000000	0.000000
21951.113806	0.186017	0.571013	0.161396	74.509468	-161.034302	-115.663330	4.412459	0.000000	-2.351637	0.000000	0.000000	0.000000	3.471018	-0.092740	0.140859	0.000000	0.000000	4.000000	13.000000	0.000000
21951.117139	0.197521	0.570601	0.161134	74.509468	-161.034302	-115.663330	4.412459	0.000000	-2.351637	0.000000	0.000000	0.000000	3.451230	-0.123731	-0.078568	0.000000	0.000000	4.000000	13.000000	0.000000
21951.120473	0.197521	0.570601	0.161134	74.509468	-161.034302	-115.663330	4.412459	0.000000	-2.351637	0.000000	0.000000	0.000000	3.451230	-0.123731	-0.078568	0.000000	0.000000	4.000000	13.000000	0.000000
21951.123806	0.197521	0.570601	0.161134	74.579437	-155.089691	-107.757027	4.277592	0.000000	-2.588861	0.000000	0.000000	0.000000	3.451230	-0.123731	-0.078568	0.000000	0.000000	4.000000	13.000000	0.000000
21951.127139	0.208925	0.570104	0.160133	74.579437	-155.089691	-107.757027	4.277592	0.000000	-2.588861	0.000000	0.000000	0.000000	3.421211	-0.149205	-0.300244	0.000000	0.000000	4.000000	13.000000	0.000000
21951.130473	0.208925	0.570104	0.160133	74.579437	-155.089691	-107.757027	4.277592	0.000000	-2.588861	0.000000	0.000000	0.000000	3.421211	-0.149205	-0.300244	0.000000	0.000000	4.000000	13.000000	0.000000
21951.133806	0.208925	0.570104	0.160133	74.484360	-148.851822	-100.534370	4.134223	0.000000	-2.812152	0.000000	0.000000	0.000000	3.421211	-0.149205	-0.300244	0.000000	0.000000	4.000000	13.000000	0.000000
21951.137139	0.220060	0.569513	0.158383	74.484360	-148.851822	-100.534370	4.134223	0.000000	-2.812152	0.000000	0.000000	0.000000	3.340728	-0.177065	-0.525020	0.000000	0.000000	4.000000	13.000000	0.000000
21951.140473	0.220060	0.569513	0.158383	74.484360	-148.851822	-100.534370	4.134223	0.000000	-2.812152	0.000000	0.000000	0.000000	3.340728	-0.177065	-0.525020	0.000000	0.000000	4.000000	13.000000	0.000000
21951.143806	0.220060	0.569513	0.158383	74.245369	-142.924377	-93.976898	3.984574	0.000000	-3.020459	0.000000	0.000000	0.000000	3.340728	-0.177065	-0.525020	0.000000	0.000000	4.000000	13.000000	0.000000
21951.147139	0.230767	0.568896	0.155997	74.245369	-142.924377	-93.976898	3.984574	0.000000	-3.020459	0.000000	0.000000	0.000000	3.211913	-0.185160	-0.715942	0.000000	0.000000	4.000000	13.000000	0.000000
21951.150473	0.230767	0.568896	0.155997	74.245369	-142.924377	-93.976898	3.984574	0.000000	-3.020459	0.000000	0.000000	0.000000	3.211913	-0.185160	-0.715942	0.000000	0.000000	4.000000	13.000000	0.000000
21951.153806	0.230767	0.568896	0.155997	73.985474	-138.201660	-87.158775	3.831792	0.000000	-3.212066	0.000000	0.000000	0.000000	3.211913	-0.185160	-0.715942	0.000000	0.000000	4.000000	13.000000	0.000000
21951.157139	0.240867	0.568210	0.153123	73.985474	-138.201660	-87.158775	3.831792	0.000000	-3.212066	0.000000	0.000000	0.000000	3.029918	-0.205809	-0.862132	0.000000	0.000000	4.000000	13.000000	0.000000
21951.160473	0.240867	0.568210	0.153123	73.985474	-138.201660	-87.158775	3.831792	0.000000	-3.212066	0.000000	0.000000	0.000000	3.029918	-0.205809	-0.862132	0.000000	0.000000	4.000000	13.000000	0.000000
21951.163806	0.240867	0.568210	0.153123	73.976639	-135.719528	-81.791542	3.679732	0.000000	-3.385198	0.000000	0.000000	0.000000	3.029918	-0.205809	-0.862132	0.000000	0.000000	4.000000	13.000000	0.000000
21951.167139	0.250245	0.567508	0.149804	73.976639	-135.719528	-81.791542	3.679732	0.000000	-3.385198	0.000000	0.000000	0.000000	2.813476	-0.210529	-0.995639	0.000000	0.000000	4.000000	13.000000	0.000000
21951.170473	0.250245	0.567508	0.149804	73.976639	-135.719528	-81.791542	3.679732	0.000000	-3.385198	0.000000	0.000000	0.000000	2.813476	-0.210529	-0.995639	0.000000	0.000000	4.000000	13.000000	0.000000
21951.173806	0.250245	0.567508	0.149804	74.335228	-134.911545	-78.282608	3.530336	0.000000	-3.540724	0.000000	0.000000	0.000000	2.813476	-0.210529	-0.995639	0.000000	0.000000	4.000000	13.000000	0.000000
21951.177139	0.259094	0.566778	0.146005	74.335228	-134.911545	-78.282608	3.530336	0.000000	-3.540724	0.000000	0.000000	0.000000	2.654768	-0.219152	-1.139656	0.000000	0.000000	4.000000	13.000000	0.000000
21951.180473	0.259094	0.566778	0.146005	74.335228	-134.911545	-78.282608	3.530336	0.000000	-3.540724	0.000000	0.000000	0.000000	2.654768	-0.219152	-1.139656	0.000000	0.000000	4.000000	13.000000	0.000000
21951.183806	0.259094	0.566778	0.146005	74.899544	-134.323288	-75.801559	3.380749	0.000000	-3.683822	0.000000	0.000000	0.000000	2.654768	-0.219152	-1.139656	0.000000	0.000000	4.000000	13.000000	0.000000
21951.187139	0.267296	0.565947	0.141673	74.899544	-134.323288	-75.801559	3.380749	0.000000	-3.683822	0.000000	0.000000	0.000000	2.460524	-0.249351	-1.299618	0.000000	0.000000	4.000000	13.000000	0.000000
21951.190473	0.267296	0.565947	0.141673	74.899544	-134.323288	-75.801559	3.380749	0.000000	-3.683822	0.000000	0.000000	0.000000	2.460524	-0.249351	-1.299618	0.000000	0.000000	4.000000	13.000000	0.000000
21951.193806	0.267296	0.565947	0.141673	75.569969	-133.699615	-74.698402	3.231241	0.000000	-3.815637	0.000000	0.000000	0.000000	2.460524	-0.249351	-1.299618	0.000000	0.000000	4.000000	13.000000	0.000000
21951.197139	0.274823	0.565043	0.136887	75.569969	-133.699615	-74.698402	3.231241	0.000000	-3.815637	0.000000	0.000000	0.000000	2.258184	-0.271229	-1.435732	0.000000	0.000000	4.000000	13.000000	0.000000
21951.200473	0.274823	0.565043	0.136887	75.569969	-133.699615	-74.698402	3.231241	0.000000	-3.815637	0.000000	0.000000	0.000000	2.258184	-0.271229	-1.435732	0.000000	0.000000	4.000000	13.000000	0.000000
21951.203806	0.274823	0.565043	0.136887	76.373253	-132.709091	-73.062843	3.082509	0.000000	-3.936768	0.000000	0.000000	0.000000	2.258184	-0.271229	-1.435732	0.000000	0.000000	4.000000	13.000000	0.000000
21951.207139	0.282001	0.564215	0.131518	76.373253	-132.709091	-73.062843	3.082509	0.000000	-3.936768	0.000000	0.000000	0.000000	2.153372	-0.248331	-1.610843	0.000000	0.000000	4.000000	13.000000	0.000000
21951.210473	0.282001	0.564215	0.131518	76.373253	-132.709091	-73.062843	3.082509	0.000000	-3.936768	0.000000	0.000000	0.000000	2.153372	-0.248331	-1.610843	0.000000	0.000000	4.000000	13.000000	0.000000
21951.213806	0.282001	0.564215	0.131518	77.261612	-131.169434	-69.552818	2.928516	0.000000	-4.052628	0.000000	0.000000	0.000000	2.153372	-0.248331	-1.610843	0.000000	0.000000	4.000000	13.000000	0.000000
21951.217139	0.288490	0.563468	0.125768	77.261612	-131.169434	-69.552818	2.928516	0.000000	-4.052628	0.000000	0.000000	0.000000	1.946709	-0.224006	-1.725027	0.000000	0.000000	4.000000	13.000000	0.000000
21951.220473	0.288490	0.563468	0.125768	77.261612	-131.169434	-69.552818	2.928516	0.000000	-4.052628	0.000000	0.000000	0.000000	1.946709	-0.224006	-1.725027	0.000000	0.000000	4.000000	13.000000	0.000000
21951.223806	0.288490	0.563468	0.125768	78.162354	-128.915237	-65.543655	2.775146	0.000000	-4.159154	0.000000	0.000000	0.000000	1.946709	-0.224006	-1.725027	0.000000	0.000000	4.000000	13.000000	0.000000
21951.227139	0.294270	0.562816	0.119637	78.162354	-128.915237	-65.543655	2.775146	0.000000	-4.159154	0.000000	0.000000	0.000000	1.734071	-0.195782	-1.839265	0.000000	0.000000	4.000000	13.000000	0.000000
21951.230473	0.294270	0.562816	0.119637	78.162354	-128.915237	-65.543655	2.775146	0.000000	-4.159154	0.000000	0.000000	0.000000	1.734071	-0.195782	-1.839265	0.000000	0.000000	4.000000	13.000000	0.000000
21951.233806	0.294270	0.562816	0.119637	79.067230	-126.391998	-61.735580	2.621853	0.000000	-4.257451	0.000000	0.000000	0.000000	1.734071	-0.195782	-1.839265	0.000000	0.000000	4.000000	13.000000	0.000000
21951.237139	0.299640	0.562330	0.113005	79.067230	-126.391998	-61.735580	2.621853	0.000000	-4.257451	0.000000	0.000000	0.000000	1.610848	-0.145696	-1.989688	0.000000	0.000000	4.000000	13.000000	0.000000
21951.240473	0.299640	0.562330	0.113005	79.067230	-126.391998	-61.735580	2.621853	0.000000	-4.257451	0.000000	0.000000	0.000000	1.610848	-0.145696	-1.989688	0.000000	0.000000	4.000000	13.000000	0.000000
21951.243806	0.299640	0.562330	0.113005	79.944237	-123.559914	-57.740726	2.463006	0.000000	-4.351275	0.000000	0.000000	0.000000	1.610848	-0.145696	-1.989688	0.000000	0.000000	4.000000	13.000000	0.000000
21951.247139	0.304221	0.561930	0.106044	79.944237	-123.559914	-57.740726	2.463006	0.000000	-4.351275	0.000000	0.000000	0.000000	1.374255	-0.119914	-2.088124	0.000000	0.000000	4.000000	13.000000	0.000000
21951.250473	0.304221	0.561930	0.106044	79.944237	-123.559914	-57.740726	2.463006	0.000000	-4.351275	0.000000	0.000000	0.000000	1.374255	-0.119914	-2.088124	0.000000	0.000000	4.000000	13.000000	0.000000
21951.253806	0.304221	0.561930	0.106044	80.731087	-119.850052	-52.925739	2.304188	0.000000	-4.437423	0.000000	0.000000	0.000000	1.374255	-0.119914	-2.088124	0.000000	0.000000	4.000000	13.000000	0.000000
21951.257139	0.308138	0.561611	0.098695	80.731087	-119.850052	-52.925739	2.304188	0.000000	-4.437423	0.000000	0.000000	0.000000	1.175187	-0.095765	-2.204704	0.000000	0.000000	4.000000	13.000000	0.000000
21951.260473	0.308138	0.561611	0.098695	80.731087	-119.850052	-52.925739	2.304188	0.000000	-4.437423	0.000000	0.000000	0.000000	1.175187	-0.095765	-2.204704	0.000000	0.000000	4.000000	13.000000	0.000000
21951.263806	0.308138	0.561611	0.098695	81.388535	-114.543938	-46.929668	2.142267	0.000000	-4.517819	0.000000	0.000000	0.000000	1.175187	-0.095765	-2.204704	0.000000	0.000000	4.000000	13.000000	0.000000
21951.267139	0.311573	0.561369	0.091001	81.388535	-114.543938	-46.929668	2.142267	0.000000	-4.517819	0.000000	0.000000	0.000000	1.030513	-0.072649	-2.308301	0.000000	0.000000	4.000000	13.000000	0.000000
21951.270473	0.311573	0.561369	0.091001	81.388535	-114.543938	-46.929668	2.142267	0.000000	-4.517819	0.000000	0.000000	0.000000	1.030513	-0.072649	-2.308301	0.000000	0.000000	4.000000	13.000000	0.000000
21951.273806	0.311573	0.561369	0.091001	81.914925	-107.603638	-39.591671	1.975586	0.000000	-4.593153	0.000000	0.000000	0.000000	1.030513	-0.072649	-2.308301	0.000000	0.000000	4.000000	13.000000	0.000000
21951.277139	0.314324	0.561237	0.083111	81.914925	-107.603638	-39.591671	1.975586	0.000000	-4.593153	0.000000	0.000000	0.000000	0.825310	-0.039456	-2.367064	0.000000	0.000000	4.000000	13.000000	0.000000
21951.280473	0.314324	0.561237	0.083111	81.914925	-107.603638	-39.591671	1.975586	0.000000	-4.593153	0.000000	0.000000	0.000000	0.825310	-0.039456	-2.367064	0.000000	0.000000	4.000000	13.000000	0.000000
21951.283806	0.314324	0.561237	0.083111	82.294548	-99.284386	-30.842703	1.807741	0.000000	-4.661767	0.000000	0.000000	0.000000	0.825310	-0.039456	-2.367064	0.000000	0.000000	4.000000	13.000000	0.000000
21951.287139	0.316459	0.561215	0.075032	82.294548	-99.284386	-30.842703	1.807741	0.000000	-4.661767	0.000000	0.000000	0.000000	0.640534	-0.006767	-2.423666	0.000000	0.000000	4.000000	13.000000	0.000000
21951.290473	0.316459	0.561215	0.075032	82.294548	-99.284386	-30.842703	1.807741	0.000000	-4.661767	0.000000	0.000000	0.000000	0.640534	-0.006767	-2.423666	0.000000	0.000000	4.000000	13.000000	0.000000
21951.293806	0.316459	0.561215	0.075032	82.501244	-90.100594	-21.162725	1.637571	0.000000	-4.724232	0.000000	0.000000	0.000000	0.640534	-0.006767	-2.423666	0.000000	0.000000	4.000000	13.000000	0.000000
21951.297139	0.317875	0.561326	0.066824	82.501244	-90.100594	-21.162725	1.637571	0.000000	-4.724232	0.000000	0.000000	0.000000	0.424663	0.033428	-2.462294	0.000000	0.000000	4.000000	13.000000	0.000000
21951.300473	0.317875	0.561326	0.066824	82.501244	-90.100594	-21.162725	1.637571	0.000000	-4.724232	0.000000	0.000000	0.000000	0.424663	0.033428	-2.462294	0.000000	0.000000	4.000000	13.000000	0.000000
21951.303806	0.317875	0.561326	0.066824	82.571541	-80.553024	-11.436483	1.466133	0.000000	-4.780215	0.000000	0.000000	0.000000	0.424663	0.033428	-2.462294	0.000000	0.000000	4.000000	13.000000	0.000000
21951.307139	0.318471	0.561627	0.058652	82.571541	-80.553024	-11.436483	1.466133	0.000000	-4.780215	0.000000	0.000000	0.000000	0.178938	0.090132	-2.451606	0.000000	0.000000	4.000000	13.000000	0.000000
21951.310473	0.318471	0.561627	0.058652	82.571541	-80.553024	-11.436483	1.466133	0.000000	-4.780215	0.000000	0.000000	0.000000	0.178938	0.090132	-2.451606	0.000000	0.000000	4.000000	13.000000	0.000000
21951.313806	0.318471	0.561627	0.058652	82.587387	-70.957146	-1.743154	1.296423	0.000000	-4.829004	0.000000	0.000000	0.000000	0.178938	0.090132	-2.451606	0.000000	0.000000	4.000000	13.000000	0.000000
21951.317139	0.318311	0.562104	0.050488	82.587387	-70.957146	-1.743154	1.296423	0.000000	-4.829004	0.000000	0.000000	0.000000	-0.047975	0.143253	-2.449341	0.000000	0.000000	4.000000	13.000000	0.000000
21951.320473	0.318311	0.562104	0.050488	82.587387	-70.957146	-1.743154	1.296423	0.000000	-4.829004	0.000000	0.000000	0.000000	-0.047975	0.143253	-2.449341	0.000000	0.000000	4.000000	13.000000	0.000000
21951.323806	0.318311	0.562104	0.050488	82.666931	-61.443359	8.049017	1.126586	0.000000	-4.871427	0.000000	0.000000	0.000000	-0.047975	0.143253	-2.449341	0.000000	0.000000	4.000000	13.000000	0.000000
21951.327139	0.317358	0.562669	0.042514	82.666931	-61.443359	8.049017	1.126586	0.000000	-4.871427	0.000000	0.000000	0.000000	-0.285964	0.169378	-2.392201	0.000000	0.000000	4.000000	13.000000	0.000000
21951.330473	0.317358	0.562669	0.042514	82.666931	-61.443359	8.049017	1.126586	0.000000	-4.871427	0.000000	0.000000	0.000000	-0.285964	0.169378	-2.392201	0.000000	0.000000	4.000000	13.000000	0.000000
21951.333806	0.317358	0.562669	0.042514	82.877289	-51.754112	17.731581	0.959775	0.000000	-4.907019	0.000000	0.000000	0.000000	-0.285964	0.169378	-2.392201	0.000000	0.000000	4.000000	13.000000	0.000000
21951.337139	0.315730	0.563305	0.034621	82.877289	-51.754112	17.731581	0.959775	0.000000	-4.907019	0.000000	0.000000	0.000000	-0.488265	0.190930	-2.367897	0.000000	0.000000	4.000000	13.000000	0.000000
21951.340473	0.315730	0.563305	0.034621	82.877289	-51.754112	17.731581	0.959775	0.000000	-4.907019	0.000000	0.000000	0.000000	-0.488265	0.190930	-2.367897	0.000000	0.000000	4.000000	13.000000	0.000000
21951.343806	0.315730	0.563305	0.034621	83.005180	-41.606468	27.851089	0.792266	0.000000	-4.936833	0.000000	0.000000	0.000000	-0.488265	0.190930	-2.367897	0.000000	0.000000	4.000000	13.000000	0.000000
21951.347139	0.313623	0.563929	0.026727	83.005180	-41.606468	27.851089	0.792266	0.000000	-4.936833	0.000000	0.000000	0.000000	-0.632113	0.187053	-2.367992	0.000000	0.000000	4.000000	13.000000	0.000000
21951.350473	0.313623	0.563929	0.026727	83.005180	-41.606468	27.851089	0.792266	0.000000	-4.936833	0.000000	0.000000	0.000000	-0.632113	0.187053	-2.367992	0.000000	0.000000	4.000000	13.000000	0.000000
21951.353806	0.313623	0.563929	0.026727	82.980156	-31.599901	37.807022	0.620730	0.000000	-4.961320	0.000000	0.000000	0.000000	-0.632113	0.187053	-2.367992	0.000000	0.000000	4.000000	13.000000	0.000000
21951.357139	0.311032	0.564552	0.018858	82.980156	-31.599901	37.807022	0.620730	0.000000	-4.961320	0.000000	0.000000	0.000000	-0.777334	0.187093	-2.360890	0.000000	0.000000	4.000000	13.000000	0.000000
21951.360473	0.311032	0.564552	0.018858	82.980156	-31.599901	37.807022	0.620730	0.000000	-4.961320	0.000000	0.000000	0.000000	-0.777334	0.187093	-2.360890	0.000000	0.000000	4.000000	13.000000	0.000000
21951.363806	0.311032	0.564552	0.018858	82.743019	-22.361115	46.948158	0.445022	0.000000	-4.980156	0.000000	0.000000	0.000000	-0.777334	0.187093	-2.360890	0.000000	0.000000	4.000000	13.000000	0.000000
21951.367139	0.308038	0.565147	0.010822	82.743019	-22.361115	46.948158	0.445022	0.000000	-4.980156	0.000000	0.000000	0.000000	-0.898218	0.178381	-2.410543	0.000000	0.000000	4.000000	13.000000	0.000000
21951.370473	0.308038	0.565147	0.010822	82.743019	-22.361115	46.948158	0.445022	0.000000	-4.980156	0.000000	0.000000	0.000000	-0.898218	0.178381	-2.410543	0.000000	0.000000	4.000000	13.000000	0.000000
21951.373806	0.308038	0.565147	0.010822	82.256813	-14.835280	54.350132	0.259757	0.000000	-4.993248	0.000000	0.000000	0.000000	-0.898218	0.178381	-2.410543	0.000000	0.000000	4.000000	13.000000	0.000000
21951.377139	0.304574	0.565733	0.002655	82.256813	-14.835280	54.350132	0.259757	0.000000	-4.993248	0.000000	0.000000	0.000000	-1.039096	0.175997	-2.450292	0.000000	0.000000	4.000000	13.000000	0.000000
21951.380473	0.304574	0.565733	0.002655	82.256813	-14.835280	54.350132	0.259757	0.000000	-4.993248	0.000000	0.000000	0.000000	-1.039096	0.175997	-2.450292	0.000000	0.000000	4.000000	13.000000	0.000000
21951.383806	0.304574	0.565733	0.002655	81.565948	-9.313885	59.898232	0.064881	0.000000	-4.999579	0.000000	0.000000	0.000000	-1.039096	0.175997	-2.450292	0.000000	0.000000	4.000000	13.000000	0.000000
21951.387139	0.300467	0.566314	-0.005366	81.565948	-9.313885	59.898232	0.064881	0.000000	-4.999579	0.000000	0.000000	0.000000	-1.232180	0.174087	-2.406138	0.000000	0.000000	4.000000	13.000000	0.000000
21951.390473	0.300467	0.566314	-0.005366	81.565948	-9.313885	59.898232	0.064881	0.000000	-4.999579	0.000000	0.000000	0.000000	-1.232180	0.174087	-2.406138	0.000000	0.000000	4.000000	13.000000	0.000000
21951.393806	0.300467	0.566314	-0.005366	80.723198	-5.145606	64.194542	-0.133780	0.000000	-4.998210	0.000000	0.000000	0.000000	-1.232180	0.174087	-2.406138	0.000000	0.000000	4.000000	13.000000	0.000000
21951.397139	0.295618	0.566919	-0.013206	80.723198	-5.145606	64.194542	-0.133780	0.000000	-4.998210	0.000000	0.000000	0.000000	-1.454718	0.181561	-2.352176	0.000000	0.000000	4.000000	13.000000	0.000000
21951.400473	0.295618	0.566919	-0.013206	80.723198	-5.145606	64.194542	-0.133780	0.000000	-4.998210	0.000000	0.000000	0.000000	-1.454718	0.181561	-2.352176	0.000000	0.000000	4.000000	13.000000	0.000000
21951.403806	0.295618	0.566919	-0.013206	79.759384	-1.615274	67.382645	-0.336784	0.000000	-4.988645	0.000000	0.000000	0.000000	-1.454718	0.181561	-2.352176	0.000000	0.000000	4.000000	13.000000	0.000000
21951.407139	0.290148	0.567438	-0.020749	79.759384	-1.615274	67.382645	-0.336784	0.000000	-4.988645	0.000000	0.000000	0.000000	-1.641160	0.155834	-2.262886	0.000000	0.000000	4.000000	13.000000	0.000000
21951.410473	0.290148	0.567438	-0.020749	79.759384	-1.615274	67.382645	-0.336784	0.000000	-4.988645	0.000000	0.000000	0.000000	-1.641160	0.155834	-2.262886	0.000000	0.000000	4.000000	13.000000	0.000000
21951.413806	0.290148	0.567438	-0.020749	78.716118	1.968946	70.701157	-0.542387	0.000000	-4.970495	0.000000	0.000000	0.000000	-1.641160	0.155834	-2.262886	0.000000	0.000000	4.000000	13.000000	0.000000
21951.417139	0.284224	0.567878	-0.027983	78.716118	1.968946	70.701157	-0.542387	0.000000	-4.970495	0.000000	0.000000	0.000000	-1.777117	0.131724	-2.170003	0.000000	0.000000	4.000000	13.000000	0.000000
21951.420473	0.284224	0.567878	-0.027983	78.716118	1.968946	70.701157	-0.542387	0.000000	-4.970495	0.000000	0.000000	0.000000	-1.777117	0.131724	-2.170003	0.000000	0.000000	4.000000	13.000000	0.000000
21951.423806	0.284224	0.567878	-0.027983	77.648186	6.019986	74.767975	-0.750858	0.000000	-4.943300	0.000000	0.000000	0.000000	-1.777117	0.131724	-2.170003	0.000000	0.000000	4.000000	13.000000	0.000000
21951.427139	0.277940	0.568182	-0.034952	77.648186	6.019986	74.767975	-0.750858	0.000000	-4.943300	0.000000	0.000000	0.000000	-1.885274	0.091307	-2.090770	0.000000	0.000000	4.000000	13.000000	0.000000
21951.430473	0.277940	0.568182	-0.034952	77.648186	6.019986	74.767975	-0.750858	0.000000	-4.943300	0.000000	0.000000	0.000000	-1.885274	0.091307	-2.090770	0.000000	0.000000	4.000000	13.000000	0.000000
21951.433806	0.277940	0.568182	-0.034952	76.503250	9.985113	78.926910	-0.963708	0.000000	-4.906248	0.000000	0.000000	0.000000	-1.885274	0.091307	-2.090770	0.000000	0.000000	4.000000	13.000000	0.000000
21951.437139	0.271594	0.568437	-0.041721	76.503250	9.985113	78.926910	-0.963708	0.000000	-4.906248	0.000000	0.000000	0.000000	-1.903815	0.076506	-2.030904	0.000000	0.000000	4.000000	13.000000	0.000000
21951.440473	0.271594	0.568437	-0.041721	76.503250	9.985113	78.926910	-0.963708	0.000000	-4.906248	0.000000	0.000000	0.000000	-1.903815	0.076506	-2.030904	0.000000	0.000000	4.000000	13.000000	0.000000
21951.443806	0.271594	0.568437	-0.041721	75.319298	13.341196	82.553925	-1.181288	0.000000	-4.858452	0.000000	0.000000	0.000000	-1.903815	0.076506	-2.030904	0.000000	0.000000	4.000000	13.000000	0.000000
21951.447139	0.265124	0.568609	-0.048364	75.319298	13.341196	82.553925	-1.181288	0.000000	-4.858452	0.000000	0.000000	0.000000	-1.941010	0.051663	-1.992769	0.000000	0.000000	4.000000	13.000000	0.000000
21951.450473	0.265124	0.568609	-0.048364	75.319298	13.341196	82.553925	-1.181288	0.000000	-4.858452	0.000000	0.000000	0.000000	-1.941010	0.051663	-1.992769	0.000000	0.000000	4.000000	13.000000	0.000000
21951.453806	0.265124	0.568609	-0.048364	74.099060	15.905638	85.420914	-1.405434	0.000000	-4.798412	0.000000	0.000000	0.000000	-1.941010	0.051663	-1.992769	0.000000	0.000000	4.000000	13.000000	0.000000
21951.457139	0.258308	0.568738	-0.054617	74.099060	15.905638	85.420914	-1.405434	0.000000	-4.798412	0.000000	0.000000	0.000000	-2.044604	0.038511	-1.875921	0.000000	0.000000	4.000000	13.000000	0.000000
21951.460473	0.258308	0.568738	-0.054617	74.099060	15.905638	85.420914	-1.405434	0.000000	-4.798412	0.000000	0.000000	0.000000	-2.044604	0.038511	-1.875921	0.000000	0.000000	4.000000	13.000000	0.000000
21951.463806	0.258308	0.568738	-0.054617	72.871429	17.666533	87.460365	-1.630701	0.000000	-4.726607	0.000000	0.000000	0.000000	-2.044604	0.038511	-1.875921	0.000000	0.000000	4.000000	13.000000	0.000000
21951.467139	0.251018	0.568816	-0.060450	72.871429	17.666533	87.460365	-1.630701	0.000000	-4.726607	0.000000	0.000000	0.000000	-2.187228	0.023396	-1.749859	0.000000	0.000000	4.000000	13.000000	0.000000
21951.470473	0.251018	0.568816	-0.060450	72.871429	17.666533	87.460365	-1.630701	0.000000	-4.726607	0.000000	0.000000	0.000000	-2.187228	0.023396	-1.749859	0.000000	0.000000	4.000000	13.000000	0.000000
21951.473806	0.251018	0.568816	-0.060450	71.651649	18.923021	88.854576	-1.858091	0.000000	-4.641928	0.000000	0.000000	0.000000	-2.187228	0.023396	-1.749859	0.000000	0.000000	4.000000	13.000000	0.000000
21951.477139	0.243221	0.568848	-0.065777	71.651649	18.923021	88.854576	-1.858091	0.000000	-4.641928	0.000000	0.000000	0.000000	-2.338992	0.009785	-1.598020	0.000000	0.000000	4.000000	13.000000	0.000000
21951.480473	0.243221	0.568848	-0.065777	71.651649	18.923021	88.854576	-1.858091	0.000000	-4.641928	0.000000	0.000000	0.000000	-2.338992	0.009785	-1.598020	0.000000	0.000000	4.000000	13.000000	0.000000
21951.483806	0.243221	0.568848	-0.065777	70.451546	19.871836	88.761391	-2.086780	0.000000	-4.543715	0.000000	0.000000	0.000000	-2.338992	0.009785	-1.598020	0.000000	0.000000	4.000000	13.000000	0.000000
21951.487139	0.235009	0.568839	-0.070486	70.451546	19.871836	88.761391	-2.086780	0.000000	-4.543715	0.000000	0.000000	0.000000	-2.463596	-0.002853	-1.412877	0.000000	0.000000	4.000000	13.000000	0.000000
21951.490473	0.235009	0.568839	-0.070486	70.451546	19.871836	88.761391	-2.086780	0.000000	-4.543715	0.000000	0.000000	0.000000	-2.463596	-0.002853	-1.412877	0.000000	0.000000	4.000000	13.000000	0.000000
21951.493806	0.235009	0.568839	-0.070486	69.307549	20.814987	88.309608	-2.314039	0.000000	-4.432293	0.000000	0.000000	0.000000	-2.463596	-0.002853	-1.412877	0.000000	0.000000	4.000000	13.000000	0.000000
21951.497139	0.226549	0.568810	-0.074571	69.307549	20.814987	88.309608	-2.314039	0.000000	-4.432293	0.000000	0.000000	0.000000	-2.537837	-0.008598	-1.225325	0.000000	0.000000	4.000000	13.000000	0.000000
21951.500473	0.226549	0.568810	-0.074571	69.307549	20.814987	88.309608	-2.314039	0.000000	-4.432293	0.000000	0.000000	0.000000	-2.537837	-0.008598	-1.225325	0.000000	0.000000	4.000000	13.000000	0.000000
21951.503806	0.226549	0.568810	-0.074571	68.212944	21.992332	88.684006	-2.538383	0.000000	-4.307738	0.000000	0.000000	0.000000	-2.537837	-0.008598	-1.225325	0.000000	0.000000	4.000000	13.000000	0.000000
21951.507139	0.218193	0.568792	-0.078046	68.212944	21.992332	88.684006	-2.538383	0.000000	-4.307738	0.000000	0.000000	0.000000	-2.506849	-0.005380	-1.042612	0.000000	0.000000	4.000000	13.000000	0.000000
21951.510473	0.218193	0.568792	-0.078046	68.212944	21.992332	88.684006	-2.538383	0.000000	-4.307738	0.000000	0.000000	0.000000	-2.506849	-0.005380	-1.042612	0.000000	0.000000	4.000000	13.000000	0.000000
21951.513806	0.218193	0.568792	-0.078046	67.116653	23.257961	89.242477	-2.755158	0.000000	-4.172422	0.000000	0.000000	0.000000	-2.506849	-0.005380	-1.042612	0.000000	0.000000	4.000000	13.000000	0.000000
21951.517139	0.210153	0.568879	-0.080902	67.116653	23.257961	89.242477	-2.755158	0.000000	-4.172422	0.000000	0.000000	0.000000	-2.412212	0.025966	-0.856930	0.000000	0.000000	4.000000	13.000000	0.000000
21951.520473	0.210153	0.568879	-0.080902	67.116653	23.257961	89.242477	-2.755158	0.000000	-4.172422	0.000000	0.000000	0.000000	-2.412212	0.025966	-0.856930	0.000000	0.000000	4.000000	13.000000	0.000000
21951.523806	0.210153	0.568879	-0.080902	66.024254	24.519882	89.429367	-2.959766	0.000000	-4.029861	0.000000	0.000000	0.000000	-2.412212	0.025966	-0.856930	0.000000	0.000000	4.000000	13.000000	0.000000
21951.527139	0.202388	0.569111	-0.083045	66.024254	24.519882	89.429367	-2.959766	0.000000	-4.029861	0.000000	0.000000	0.000000	-2.329425	0.069711	-0.642719	0.000000	0.000000	4.000000	13.000000	0.000000
21951.530473	0.202388	0.569111	-0.083045	66.024254	24.519882	89.429367	-2.959766	0.000000	-4.029861	0.000000	0.000000	0.000000	-2.329425	0.069711	-0.642719	0.000000	0.000000	4.000000	13.000000	0.000000
21951.533806	0.202388	0.569111	-0.083045	65.147850	25.591959	89.130920	-3.149645	0.000000	-3.883264	0.000000	0.000000	0.000000	-2.329425	0.069711	-0.642719	0.000000	0.000000	4.000000	13.000000	0.000000
21951.537139	0.194644	0.569462	-0.084353	65.147850	25.591959	89.130920	-3.149645	0.000000	-3.883264	0.000000	0.000000	0.000000	-2.323222	0.105204	-0.392438	0.000000	0.000000	4.000000	13.000000	0.000000
21951.540473	0.194644	0.569462	-0.084353	65.147850	25.591959	89.130920	-3.149645	0.000000	-3.883264	0.000000	0.000000	0.000000	-2.323222	0.105204	-0.392438	0.000000	0.000000	4.000000	13.000000	0.000000
21951.543806	0.194644	0.569462	-0.084353	65.350830	26.459021	89.180771	-3.326779	0.000000	-3.732632	0.000000	0.000000	0.000000	-2.323222	0.105204	-0.392438	0.000000	0.000000	4.000000	13.000000	0.000000
21951.547139	0.186558	0.569732	-0.084980	65.350830	26.459021	89.180771	-3.326779	0.000000	-3.732632	0.000000	0.000000	0.000000	-2.425648	0.081160	-0.187957	0.000000	0.000000	4.000000	13.000000	0.000000
21951.550473	0.186558	0.569732	-0.084980	65.350830	26.459021	89.180771	-3.326779	0.000000	-3.732632	0.000000	0.000000	0.000000	-2.425648	0.081160	-0.187957	0.000000	0.000000	4.000000	13.000000	0.000000
21951.553806	0.186558	0.569732	-0.084980	65.925102	27.591810	90.046593	-3.502847	0.000000	-3.567921	0.000000	0.000000	0.000000	-2.425648	0.081160	-0.187957	0.000000	0.000000	4.000000	13.000000	0.000000
21951.557139	0.178328	0.570168	-0.084642	65.925102	27.591810	90.046593	-3.502847	0.000000	-3.567921	0.000000	0.000000	0.000000	-2.468986	0.130862	0.101378	0.000000	0.000000	4.000000	13.000000	0.000000
21951.560473	0.178328	0.570168	-0.084642	65.925102	27.591810	90.046593	-3.502847	0.000000	-3.567921	0.000000	0.000000	0.000000	-2.468986	0.130862	0.101378	0.000000	0.000000	4.000000	13.000000	0.000000
21951.563806	0.178328	0.570168	-0.084642	66.363815	29.195761	90.750107	-3.669745	0.000000	-3.396023	0.000000	0.000000	0.000000	-2.468986	0.130862	0.101378	0.000000	0.000000	4.000000	13.000000	0.000000
21951.567139	0.170323	0.570794	-0.083392	66.363815	29.195761	90.750107	-3.669745	0.000000	-3.396023	0.000000	0.000000	0.000000	-2.401702	0.187817	0.374734	0.000000	0.000000	4.000000	13.000000	0.000000
21951.570473	0.170323	0.570794	-0.083392	66.363815	29.195761	90.750107	-3.669745	0.000000	-3.396023	0.000000	0.000000	0.000000	-2.401702	0.187817	0.374734	0.000000	0.000000	4.000000	13.000000	0.000000
21951.573806	0.170323	0.570794	-0.083392	66.682297	31.317108	91.676849	-3.822357	0.000000	-3.223288	0.000000	0.000000	0.000000	-2.401702	0.187817	0.374734	0.000000	0.000000	4.000000	13.000000	0.000000
21951.577139	0.162645	0.571570	-0.081348	66.682297	31.317108	91.676849	-3.822357	0.000000	-3.223288	0.000000	0.000000	0.000000	-2.303209	0.232681	0.613307	0.000000	0.000000	4.000000	13.000000	0.000000
21951.580473	0.162645	0.571570	-0.081348	66.682297	31.317108	91.676849	-3.822357	0.000000	-3.223288	0.000000	0.000000	0.000000	-2.303209	0.232681	0.613307	0.000000	0.000000	4.000000	13.000000	0.000000
21951.583806	0.162645	0.571570	-0.081348	67.232643	34.326725	94.104691	-3.961478	0.000000	-3.050687	0.000000	0.000000	0.000000	-2.303209	0.232681	0.613307	0.000000	0.000000	4.000000	13.000000	0.000000
21951.587139	0.155002	0.572223	-0.078776	67.232643	34.326725	94.104691	-3.961478	0.000000	-3.050687	0.000000	0.000000	0.000000	-2.293008	0.195821	0.771515	0.000000	0.000000	4.000000	13.000000	0.000000
21951.590473	0.155002	0.572223	-0.078776	67.232643	34.326725	94.104691	-3.961478	0.000000	-3.050687	0.000000	0.000000	0.000000	-2.293008	0.195821	0.771515	0.000000	0.000000	4.000000	13.000000	0.000000
21951.593806	0.155002	0.572223	-0.078776	67.939369	38.371418	98.165245	-3.938820	0.000000	-2.750093	0.000000	0.000000	0.000000	-2.293008	0.195821	0.771515	0.000000	0.000000	4.000000	13.000000	0.000000
21951.597139	0.147174	0.572706	-0.075662	67.939369	38.371418	98.165245	-3.938820	0.000000	-2.750093	0.000000	0.000000	0.000000	-2.348365	0.144857	0.934334	0.000000	0.000000	4.000000	13.000000	0.000000
21951.600473	0.147174	0.572706	-0.075662	67.939369	38.371418	98.165245	-3.938820	0.000000	-2.750093	0.000000	0.000000	0.000000	-2.348365	0.144857	0.934334	0.000000	0.000000	4.000000	13.000000	0.000000
21951.603806	0.147174	0.572706	-0.075662	68.430054	42.924450	102.047615	-3.783098	0.000000	-2.358699	0.000000	0.000000	0.000000	-2.348365	0.144857	0.934334	0.000000	0.000000	4.000000	13.000000	0.000000
21951.607139	0.139254	0.573079	-0.071933	68.430054	42.924450	102.047615	-3.783098	0.000000	-2.358699	0.000000	0.000000	0.000000	-2.375850	0.111913	1.118610	0.000000	0.000000	4.000000	13.000000	0.000000
21951.610473	0.139254	0.573079	-0.071933	68.430054	42.924450	102.047615	-3.783098	0.000000	-2.358699	0.000000	0.000000	0.000000	-2.375850	0.111913	1.118610	0.000000	0.000000	4.000000	13.000000	0.000000
21951.613806	0.139254	0.573079	-0.071933	68.687965	47.554966	105.340256	-3.596663	0.000000	-1.962724	0.000000	0.000000	0.000000	-2.375850	0.111913	1.118610	0.000000	0.000000	4.000000	13.000000	0.000000
21951.617139	0.131247	0.573301	-0.067624	68.687965	47.554966	105.340256	-3.596663	0.000000	-1.962724	0.000000	0.000000	0.000000	-2.402164	0.066736	1.292881	0.000000	0.000000	4.000000	13.000000	0.000000
21951.620473	0.131247	0.573301	-0.067624	68.687965	47.554966	105.340256	-3.596663	0.000000	-1.962724	0.000000	0.000000	0.000000	-2.402164	0.066736	1.292881	0.000000	0.000000	4.000000	13.000000	0.000000
21951.623806	0.131247	0.573301	-0.067624	68.696320	52.032513	108.837029	-3.381183	0.000000	-1.562363	0.000000	0.000000	0.000000	-2.402164	0.066736	1.292881	0.000000	0.000000	4.000000	13.000000	0.000000
21951.627139	0.123154	0.573380	-0.062707	68.696320	52.032513	108.837029	-3.381183	0.000000	-1.562363	0.000000	0.000000	0.000000	-2.427896	0.023751	1.475000	0.000000	0.000000	4.000000	13.000000	0.000000
21951.630473	0.123154	0.573380	-0.062707	68.696320	52.032513	108.837029	-3.381183	0.000000	-1.562363	0.000000	0.000000	0.000000	-2.427896	0.023751	1.475000	0.000000	0.000000	4.000000	13.000000	0.000000
21951.633806	0.123154	0.573380	-0.062707	68.502792	56.143703	112.392487	-3.135349	0.000000	-1.157714	0.000000	0.000000	0.000000	-2.427896	0.023751	1.475000	0.000000	0.000000	4.000000	13.000000	0.000000
21951.637139	0.115244	0.573343	-0.057145	68.502792	56.143703	112.392487	-3.135349	0.000000	-1.157714	0.000000	0.000000	0.000000	-2.373205	-0.011055	1.668482	0.000000	0.000000	4.000000	13.000000	0.000000
21951.640473	0.115244	0.573343	-0.057145	68.502792	56.143703	112.392487	-3.135349	0.000000	-1.157714	0.000000	0.000000	0.000000	-2.373205	-0.011055	1.668482	0.000000	0.000000	4.000000	13.000000	0.000000
21951.643806	0.115244	0.573343	-0.057145	68.229774	59.918346	115.238640	-2.857269	0.000000	-0.762180	0.000000	0.000000	0.000000	-2.373205	-0.011055	1.668482	0.000000	0.000000	4.000000	13.000000	0.000000
21951.647139	0.107773	0.573200	-0.051013	68.229774	59.918346	115.238640	-2.857269	0.000000	-0.762180	0.000000	0.000000	0.000000	-2.241291	-0.042979	1.839635	0.000000	0.000000	4.000000	13.000000	0.000000
21951.650473	0.107773	0.573200	-0.051013	68.229774	59.918346	115.238640	-2.857269	0.000000	-0.762180	0.000000	0.000000	0.000000	-2.241291	-0.042979	1.839635	0.000000	0.000000	4.000000	13.000000	0.000000
21951.653806	0.107773	0.573200	-0.051013	67.984642	63.539032	117.448830	-2.550663	0.000000	-0.388631	0.000000	0.000000	0.000000	-2.241291	-0.042979	1.839635	0.000000	0.000000	4.000000	13.000000	0.000000
21951.657139	0.100839	0.572986	-0.044261	67.984642	63.539032	117.448830	-2.550663	0.000000	-0.388631	0.000000	0.000000	0.000000	-2.080201	-0.064262	2.025795	0.000000	0.000000	4.000000	13.000000	0.000000
21951.660473	0.100839	0.572986	-0.044261	67.984642	63.539032	117.448830	-2.550663	0.000000	-0.388631	0.000000	0.000000	0.000000	-2.080201	-0.064262	2.025795	0.000000	0.000000	4.000000	13.000000	0.000000
21951.663806	0.100839	0.572986	-0.044261	67.926941	67.572311	120.084755	-2.213031	0.000000	-0.041931	0.000000	0.000000	0.000000	-2.080201	-0.064262	2.025795	0.000000	0.000000	4.000000	13.000000	0.000000
21951.667139	0.094421	0.572676	-0.037022	67.926941	67.572311	120.084755	-2.213031	0.000000	-0.041931	0.000000	0.000000	0.000000	-1.925361	-0.092868	2.171614	0.000000	0.000000	4.000000	13.000000	0.000000
21951.670473	0.094421	0.572676	-0.037022	67.926941	67.572311	120.084755	-2.213031	0.000000	-0.041931	0.000000	0.000000	0.000000	-1.925361	-0.092868	2.171614	0.000000	0.000000	4.000000	13.000000	0.000000
21951.673806	0.094421	0.572676	-0.037022	68.159035	72.314926	123.624886	-1.851095	0.000000	0.278962	0.000000	0.000000	0.000000	-1.925361	-0.092868	2.171614	0.000000	0.000000	4.000000	13.000000	0.000000
21951.677139	0.088572	0.572190	-0.029477	68.159035	72.314926	123.624886	-1.851095	0.000000	0.278962	0.000000	0.000000	0.000000	-1.754533	-0.145927	2.263567	0.000000	0.000000	4.000000	13.000000	0.000000
21951.680473	0.088572	0.572190	-0.029477	68.159035	72.314926	123.624886	-1.851095	0.000000	0.278962	0.000000	0.000000	0.000000	-1.754533	-0.145927	2.263567	0.000000	0.000000	4.000000	13.000000	0.000000
21951.683806	0.088572	0.572190	-0.029477	68.426804	77.534714	128.195770	-1.473834	0.000000	0.571385	0.000000	0.000000	0.000000	-1.754533	-0.145927	2.263567	0.000000	0.000000	4.000000	13.000000	0.000000
21951.687139	0.083454	0.571623	-0.021480	68.426804	77.534714	128.195770	-1.473834	0.000000	0.571385	0.000000	0.000000	0.000000	-1.535460	-0.170083	2.399061	0.000000	0.000000	4.000000	13.000000	0.000000
21951.690473	0.083454	0.571623	-0.021480	68.426804	77.534714	128.195770	-1.473834	0.000000	0.571385	0.000000	0.000000	0.000000	-1.535460	-0.170083	2.399061	0.000000	0.000000	4.000000	13.000000	0.000000
21951.693806	0.083454	0.571623	-0.021480	68.663849	82.896446	132.654602	-1.073990	0.000000	0.827295	0.000000	0.000000	0.000000	-1.535460	-0.170083	2.399061	0.000000	0.000000	4.000000	13.000000	0.000000
21951.697139	0.079090	0.571018	-0.013072	68.663849	82.896446	132.654602	-1.073990	0.000000	0.827295	0.000000	0.000000	0.000000	-1.309106	-0.181563	2.522231	0.000000	0.000000	4.000000	13.000000	0.000000
21951.700473	0.079090	0.571018	-0.013072	68.663849	82.896446	132.654602	-1.073990	0.000000	0.827295	0.000000	0.000000	0.000000	-1.309106	-0.181563	2.522231	0.000000	0.000000	4.000000	13.000000	0.000000
21951.703806	0.079090	0.571018	-0.013072	68.887901	88.297340	136.556473	-0.653619	0.000000	1.045479	0.000000	0.000000	0.000000	-1.309106	-0.181563	2.522231	0.000000	0.000000	4.000000	13.000000	0.000000
21951.707139	0.075500	0.570290	-0.004399	68.887901	88.297340	136.556473	-0.653619	0.000000	1.045479	0.000000	0.000000	0.000000	-1.077095	-0.218293	2.602119	0.000000	0.000000	4.000000	13.000000	0.000000
21951.710473	0.075500	0.570290	-0.004399	68.887901	88.297340	136.556473	-0.653619	0.000000	1.045479	0.000000	0.000000	0.000000	-1.077095	-0.218293	2.602119	0.000000	0.000000	4.000000	13.000000	0.000000
21951.713806	0.075500	0.570290	-0.004399	69.064636	93.819893	140.856705	-0.219932	0.000000	1.224995	0.000000	0.000000	0.000000	-1.077095	-0.218293	2.602119	0.000000	0.000000	4.000000	13.000000	0.000000
21951.717139	0.072739	0.569426	0.004395	69.064636	93.819893	140.856705	-0.219932	0.000000	1.224995	0.000000	0.000000	0.000000	-0.828425	-0.259055	2.638243	0.000000	0.000000	4.000000	13.000000	0.000000
21951.720473	0.072739	0.569426	0.004395	69.064636	93.819893	140.856705	-0.219932	0.000000	1.224995	0.000000	0.000000	0.000000	-0.828425	-0.259055	2.638243	0.000000	0.000000	4.000000	13.000000	0.000000
21951.723806	0.072739	0.569426	0.004395	69.184418	99.382957	145.587204	0.219775	0.000000	1.363065	0.000000	0.000000	0.000000	-0.828425	-0.259055	2.638243	0.000000	0.000000	4.000000	13.000000	0.000000
21951.727139	0.070763	0.568490	0.013184	69.184418	99.382957	145.587204	0.219775	0.000000	1.363065	0.000000	0.000000	0.000000	-0.592593	-0.281019	2.636548	0.000000	0.000000	4.000000	13.000000	0.000000
21951.730473	0.070763	0.568490	0.013184	69.184418	99.382957	145.587204	0.219775	0.000000	1.363065	0.000000	0.000000	0.000000	-0.592593	-0.281019	2.636548	0.000000	0.000000	4.000000	13.000000	0.000000
21951.733806	0.070763	0.568490	0.013184	69.235146	105.010887	150.266342	0.659200	0.000000	1.461831	0.000000	0.000000	0.000000	-0.592593	-0.281019	2.636548	0.000000	0.000000	4.000000	13.000000	0.000000
21951.737139	0.069586	0.567510	0.021883	69.235146	105.010887	150.266342	0.659200	0.000000	1.461831	0.000000	0.000000	0.000000	-0.353358	-0.293953	2.609801	0.000000	0.000000	4.000000	13.000000	0.000000
21951.740473	0.069586	0.567510	0.021883	69.235146	105.010887	150.266342	0.659200	0.000000	1.461831	0.000000	0.000000	0.000000	-0.353358	-0.293953	2.609801	0.000000	0.000000	4.000000	13.000000	0.000000
21951.743806	0.069586	0.567510	0.021883	69.265053	110.512047	154.710556	1.094167	0.000000	1.520724	0.000000	0.000000	0.000000	-0.353358	-0.293953	2.609801	0.000000	0.000000	4.000000	13.000000	0.000000
21951.747139	0.069264	0.566595	0.030406	69.265053	110.512047	154.710556	1.094167	0.000000	1.520724	0.000000	0.000000	0.000000	-0.096382	-0.274494	2.556835	0.000000	0.000000	4.000000	13.000000	0.000000
21951.750473	0.069264	0.566595	0.030406	69.265053	110.512047	154.710556	1.094167	0.000000	1.520724	0.000000	0.000000	0.000000	-0.096382	-0.274494	2.556835	0.000000	0.000000	4.000000	13.000000	0.000000
21951.753806	0.069264	0.566595	0.030406	69.422127	115.559601	158.604782	1.520306	0.000000	1.536788	0.000000	0.000000	0.000000	-0.096382	-0.274494	2.556835	0.000000	0.000000	4.000000	13.000000	0.000000
21951.757139	0.069666	0.565689	0.038814	69.422127	115.559601	158.604782	1.520306	0.000000	1.536788	0.000000	0.000000	0.000000	0.120530	-0.271817	2.522224	0.000000	0.000000	4.000000	13.000000	0.000000
21951.760473	0.069666	0.565689	0.038814	69.422127	115.559601	158.604782	1.520306	0.000000	1.536788	0.000000	0.000000	0.000000	0.120530	-0.271817	2.522224	0.000000	0.000000	4.000000	13.000000	0.000000
21951.763806	0.069666	0.565689	0.038814	70.034386	118.881737	160.794144	1.940676	0.000000	1.516700	0.000000	0.000000	0.000000	0.120530	-0.271817	2.522224	0.000000	0.000000	4.000000	13.000000	0.000000
21951.767139	0.070741	0.564850	0.047166	70.034386	118.881737	160.794144	1.940676	0.000000	1.516700	0.000000	0.000000	0.000000	0.322630	-0.251589	2.505658	0.000000	0.000000	4.000000	13.000000	0.000000
21951.770473	0.070741	0.564850	0.047166	70.034386	118.881737	160.794144	1.940676	0.000000	1.516700	0.000000	0.000000	0.000000	0.322630	-0.251589	2.505658	0.000000	0.000000	4.000000	13.000000	0.000000
21951.773806	0.070741	0.564850	0.047166	70.983566	120.903656	161.730759	2.358286	0.000000	1.462928	0.000000	0.000000	0.000000	0.322630	-0.251589	2.505658	0.000000	0.000000	4.000000	13.000000	0.000000
21951.777139	0.072395	0.564058	0.055416	70.983566	120.903656	161.730759	2.358286	0.000000	1.462928	0.000000	0.000000	0.000000	0.496036	-0.237742	2.475025	0.000000	0.000000	4.000000	13.000000	0.000000
21951.780473	0.072395	0.564058	0.055416	70.983566	120.903656	161.730759	2.358286	0.000000	1.462928	0.000000	0.000000	0.000000	0.496036	-0.237742	2.475025	0.000000	0.000000	4.000000	13.000000	0.000000
21951.783806	0.072395	0.564058	0.055416	71.935806	122.416481	162.215805	2.770790	0.000000	1.380255	0.000000	0.000000	0.000000	0.496036	-0.237742	2.475025	0.000000	0.000000	4.000000	13.000000	0.000000
21951.787139	0.074749	0.563356	0.063513	71.935806	122.416481	162.215805	2.770790	0.000000	1.380255	0.000000	0.000000	0.000000	0.706237	-0.210488	2.429299	0.000000	0.000000	4.000000	13.000000	0.000000
21951.790473	0.074749	0.563356	0.063513	71.935806	122.416481	162.215805	2.770790	0.000000	1.380255	0.000000	0.000000	0.000000	0.706237	-0.210488	2.429299	0.000000	0.000000	4.000000	13.000000	0.000000
21951.793806	0.074749	0.563356	0.063513	72.778214	123.488457	162.336182	3.175674	0.000000	1.262549	0.000000	0.000000	0.000000	0.706237	-0.210488	2.429299	0.000000	0.000000	4.000000	13.000000	0.000000
21951.797139	0.078004	0.562698	0.071372	72.778214	123.488457	162.336182	3.175674	0.000000	1.262549	0.000000	0.000000	0.000000	0.976426	-0.197449	2.357499	0.000000	0.000000	4.000000	13.000000	0.000000
21951.800473	0.078004	0.562698	0.071372	72.778214	123.488457	162.336182	3.175674	0.000000	1.262549	0.000000	0.000000	0.000000	0.976426	-0.197449	2.357499	0.000000	0.000000	4.000000	13.000000	0.000000
21951.803806	0.078004	0.562698	0.071372	73.521950	124.109604	162.064926	3.568590	0.000000	1.099811	0.000000	0.000000	0.000000	0.976426	-0.197449	2.357499	0.000000	0.000000	4.000000	13.000000	0.000000
21951.807139	0.082065	0.562161	0.078960	73.521950	124.109604	162.064926	3.568590	0.000000	1.099811	0.000000	0.000000	0.000000	1.218232	-0.161209	2.276397	0.000000	0.000000	4.000000	13.000000	0.000000
21951.810473	0.082065	0.562161	0.078960	73.521950	124.109604	162.064926	3.568590	0.000000	1.099811	0.000000	0.000000	0.000000	1.218232	-0.161209	2.276397	0.000000	0.000000	4.000000	13.000000	0.000000
21951.813806	0.082065	0.562161	0.078960	74.250801	124.716263	161.782013	3.947990	0.000000	0.896773	0.000000	0.000000	0.000000	1.218232	-0.161209	2.276397	0.000000	0.000000	4.000000	13.000000	0.000000
21951.817139	0.086754	0.561785	0.086287	74.250801	124.716263	161.782013	3.947990	0.000000	0.896773	0.000000	0.000000	0.000000	1.406860	-0.112819	2.198215	0.000000	0.000000	4.000000	13.000000	0.000000
21951.820473	0.086754	0.561785	0.086287	74.250801	124.716263	161.782013	3.947990	0.000000	0.896773	0.000000	0.000000	0.000000	1.406860	-0.112819	2.198215	0.000000	0.000000	4.000000	13.000000	0.000000
21951.823806	0.086754	0.561785	0.086287	74.885025	126.950363	163.623779	4.314359	0.000000	0.662296	0.000000	0.000000	0.000000	1.406860	-0.112819	2.198215	0.000000	0.000000	4.000000	13.000000	0.000000
21951.827139	0.091973	0.561519	0.093108	74.885025	126.950363	163.623779	4.314359	0.000000	0.662296	0.000000	0.000000	0.000000	1.565725	-0.079620	2.046245	0.000000	0.000000	4.000000	13.000000	0.000000
21951.830473	0.091973	0.561519	0.093108	74.885025	126.950363	163.623779	4.314359	0.000000	0.662296	0.000000	0.000000	0.000000	1.565725	-0.079620	2.046245	0.000000	0.000000	4.000000	13.000000	0.000000
21951.833806	0.091973	0.561519	0.093108	75.316078	132.018692	168.778748	4.655399	0.000000	0.401341	0.000000	0.000000	0.000000	1.565725	-0.079620	2.046245	0.000000	0.000000	4.000000	13.000000	0.000000
21951.837139	0.097534	0.561144	0.099212	75.316078	132.018692	168.778748	4.655399	0.000000	0.401341	0.000000	0.000000	0.000000	1.668110	-0.112677	1.831175	0.000000	0.000000	4.000000	13.000000	0.000000
21951.840473	0.097534	0.561144	0.099212	75.316078	132.018692	168.778748	4.655399	0.000000	0.401341	0.000000	0.000000	0.000000	1.668110	-0.112677	1.831175	0.000000	0.000000	4.000000	13.000000	0.000000
21951.843806	0.097534	0.561144	0.099212	75.702667	138.441589	174.800110	4.960596	0.000000	0.123323	0.000000	0.000000	0.000000	1.668110	-0.112677	1.831175	0.000000	0.000000	4.000000	13.000000	0.000000
21951.847139	0.103567	0.560866	0.104878	75.702667	138.441589	174.800110	4.960596	0.000000	0.123323	0.000000	0.000000	0.000000	1.810146	-0.083338	1.699918	0.000000	0.000000	4.000000	13.000000	0.000000
21951.850473	0.103567	0.560866	0.104878	75.702667	138.441589	174.800110	4.960596	0.000000	0.123323	0.000000	0.000000	0.000000	1.810146	-0.083338	1.699918	0.000000	0.000000	4.000000	13.000000	0.000000
21951.853806	0.103567	0.560866	0.104878	76.005913	145.210938	-178.452271	4.997110	0.000000	-0.169973	0.000000	0.000000	0.000000	1.810146	-0.083338	1.699918	0.000000	0.000000	4.000000	13.000000	0.000000
21951.857139	0.110010	0.560631	0.110024	76.005913	145.210938	-178.452271	4.997110	0.000000	-0.169973	0.000000	0.000000	0.000000	1.932668	-0.070378	1.543695	0.000000	0.000000	4.000000	13.000000	0.000000
21951.860473	0.110010	0.560631	0.110024	76.005913	145.210938	-178.452271	4.997110	0.000000	-0.169973	0.000000	0.000000	0.000000	1.932668	-0.070378	1.543695	0.000000	0.000000	4.000000	13.000000	0.000000
21951.863806	0.110010	0.560631	0.110024	76.114403	151.471085	-171.267349	4.979436	0.000000	-0.453011	0.000000	0.000000	0.000000	1.932668	-0.070378	1.543695	0.000000	0.000000	4.000000	13.000000	0.000000
21951.867139	0.116834	0.560538	0.114789	76.114403	151.471085	-171.267349	4.979436	0.000000	-0.453011	0.000000	0.000000	0.000000	2.047198	-0.027884	1.429622	0.000000	0.000000	4.000000	13.000000	0.000000
21951.870473	0.116834	0.560538	0.114789	76.114403	151.471085	-171.267349	4.979436	0.000000	-0.453011	0.000000	0.000000	0.000000	2.047198	-0.027884	1.429622	0.000000	0.000000	4.000000	13.000000	0.000000
21951.873806	0.116834	0.560538	0.114789	75.984879	156.524094	-165.161224	4.947088	0.000000	-0.725479	0.000000	0.000000	0.000000	2.047198	-0.027884	1.429622	0.000000	0.000000	4.000000	13.000000	0.000000
21951.877139	0.124179	0.560524	0.119011	75.984879	156.524094	-165.161224	4.947088	0.000000	-0.725479	0.000000	0.000000	0.000000	2.203477	-0.004255	1.266566	0.000000	0.000000	4.000000	13.000000	0.000000
21951.880473	0.124179	0.560524	0.119011	75.984879	156.524094	-165.161224	4.947088	0.000000	-0.725479	0.000000	0.000000	0.000000	2.203477	-0.004255	1.266566	0.000000	0.000000	4.000000	13.000000	0.000000
21951.883806	0.124179	0.560524	0.119011	75.675575	160.062012	-160.343521	4.899902	0.000000	-0.995471	0.000000	0.000000	0.000000	2.203477	-0.004255	1.266566	0.000000	0.000000	4.000000	13.000000	0.000000
21951.887139	0.132210	0.560680	0.122643	75.675575	160.062012	-160.343521	4.899902	0.000000	-0.995471	0.000000	0.000000	0.000000	2.409400	0.046894	1.089649	0.000000	0.000000	4.000000	13.000000	0.000000
21951.890473	0.132210	0.560680	0.122643	75.675575	160.062012	-160.343521	4.899902	0.000000	-0.995471	0.000000	0.000000	0.000000	2.409400	0.046894	1.089649	0.000000	0.000000	4.000000	13.000000	0.000000
21951.893806	0.132210	0.560680	0.122643	75.401451	162.712051	-156.242264	4.836001	0.000000	-1.270079	0.000000	0.000000	0.000000	2.409400	0.046894	1.089649	0.000000	0.000000	4.000000	13.000000	0.000000
21951.897139	0.140624	0.560912	0.125619	75.401451	162.712051	-156.242264	4.836001	0.000000	-1.270079	0.000000	0.000000	0.000000	2.524151	0.069370	0.892810	0.000000	0.000000	4.000000	13.000000	0.000000
21951.900473	0.140624	0.560912	0.125619	75.401451	162.712051	-156.242264	4.836001	0.000000	-1.270079	0.000000	0.000000	0.000000	2.524151	0.069370	0.892810	0.000000	0.000000	4.000000	13.000000	0.000000
21951.903806	0.140624	0.560912	0.125619	75.505234	165.306381	-152.452026	4.757421	0.000000	-1.538487	0.000000	0.000000	0.000000	2.524151	0.069370	0.892810	0.000000	0.000000	4.000000	13.000000	0.000000
21951.907139	0.149345	0.561304	0.127914	75.505234	165.306381	-152.452026	4.757421	0.000000	-1.538487	0.000000	0.000000	0.000000	2.616481	0.117598	0.688370	0.000000	0.000000	4.000000	13.000000	0.000000
21951.910473	0.149345	0.561304	0.127914	75.505234	165.306381	-152.452026	4.757421	0.000000	-1.538487	0.000000	0.000000	0.000000	2.616481	0.117598	0.688370	0.000000	0.000000	4.000000	13.000000	0.000000
21951.913806	0.149345	0.561304	0.127914	76.119774	168.885696	-147.801331	4.664922	0.000000	-1.799583	0.000000	0.000000	0.000000	2.616481	0.117598	0.688370	0.000000	0.000000	4.000000	13.000000	0.000000
21951.917139	0.158359	0.561726	0.129410	76.119774	168.885696	-147.801331	4.664922	0.000000	-1.799583	0.000000	0.000000	0.000000	2.704266	0.126592	0.448848	0.000000	0.000000	4.000000	13.000000	0.000000
21951.920473	0.158359	0.561726	0.129410	76.119774	168.885696	-147.801331	4.664922	0.000000	-1.799583	0.000000	0.000000	0.000000	2.704266	0.126592	0.448848	0.000000	0.000000	4.000000	13.000000	0.000000
21951.923806	0.158359	0.561726	0.129410	76.845367	173.474930	-142.196320	4.557960	0.000000	-2.055482	0.000000	0.000000	0.000000	2.704266	0.126592	0.448848	0.000000	0.000000	4.000000	13.000000	0.000000
21951.927139	0.166445	0.562146	0.130122	76.845367	173.474930	-142.196320	4.557960	0.000000	-2.055482	0.000000	0.000000	0.000000	2.425754	0.126059	0.213449	0.000000	0.000000	4.000000	13.000000	0.000000
21951.930473	0.166445	0.562146	0.130122	76.845367	173.474930	-142.196320	4.557960	0.000000	-2.055482	0.000000	0.000000	0.000000	2.425754	0.126059	0.213449	0.000000	0.000000	4.000000	13.000000	0.000000
21951.933806	0.166445	0.562146	0.130122	77.729202	-179.386597	-133.826340	4.453023	0.000000	-2.273892	0.000000	0.000000	0.000000	2.425754	0.126059	0.213449	0.000000	0.000000	4.000000	13.000000	0.000000
21951.937139	0.176264	0.562645	0.130075	77.729202	-179.386597	-133.826340	4.453023	0.000000	-2.273892	0.000000	0.000000	0.000000	2.945549	0.149867	-0.013940	0.000000	0.000000	4.000000	13.000000	0.000000
21951.940473	0.176264	0.562645	0.130075	77.729202	-179.386597	-133.826340	4.453023	0.000000	-2.273892	0.000000	0.000000	0.000000	2.945549	0.149867	-0.013940	0.000000	0.000000	4.000000	13.000000	0.000000
21951.943806	0.176264	0.562645	0.130075	78.420410	-172.281708	-125.241371	4.313304	0.000000	-2.528914	0.000000	0.000000	0.000000	2.945549	0.149867	-0.013940	0.000000	0.000000	4.000000	13.000000	0.000000
21951.947139	0.185428	0.563108	0.129225	78.420410	-172.281708	-125.241371	4.313304	0.000000	-2.528914	0.000000	0.000000	0.000000	2.749104	0.138852	-0.254939	0.000000	0.000000	4.000000	13.000000	0.000000
21951.950473	0.185428	0.563108	0.129225	78.420410	-172.281708	-125.241371	4.313304	0.000000	-2.528914	0.000000	0.000000	0.000000	2.749104	0.138852	-0.254939	0.000000	0.000000	4.000000	13.000000	0.000000
21951.953806	0.185428	0.563108	0.129225	79.017998	-165.400391	-116.921410	4.170987	0.000000	-2.757329	0.000000	0.000000	0.000000	2.749104	0.138852	-0.254939	0.000000	0.000000	4.000000	13.000000	0.000000
21951.957139	0.194590	0.563558	0.127728	79.017998	-165.400391	-116.921410	4.170987	0.000000	-2.757329	0.000000	0.000000	0.000000	2.748858	0.134897	-0.449311	0.000000	0.000000	4.000000	13.000000	0.000000
21951.960473	0.194590	0.563558	0.127728	79.017998	-165.400391	-116.921410	4.170987	0.000000	-2.757329	0.000000	0.000000	0.000000	2.748858	0.134897	-0.449311	0.000000	0.000000	4.000000	13.000000	0.000000
21951.963806	0.194590	0.563558	0.127728	79.596367	-159.067963	-109.501389	4.018128	0.000000	-2.975676	0.000000	0.000000	0.000000	2.748858	0.134897	-0.449311	0.000000	0.000000	4.000000	13.000000	0.000000
21951.967139	0.203853	0.564033	0.125671	79.596367	-159.067963	-109.501389	4.018128	0.000000	-2.975676	0.000000	0.000000	0.000000	2.778759	0.142657	-0.616924	0.000000	0.000000	4.000000	13.000000	0.000000
21951.970473	0.203853	0.564033	0.125671	79.596367	-159.067963	-109.501389	4.018128	0.000000	-2.975676	0.000000	0.000000	0.000000	2.778759	0.142657	-0.616924	0.000000	0.000000	4.000000	13.000000	0.000000
21951.973806	0.203853	0.564033	0.125671	80.145355	-152.918594	-102.093628	3.854244	0.000000	-3.185091	0.000000	0.000000	0.000000	2.778759	0.142657	-0.616924	0.000000	0.000000	4.000000	13.000000	0.000000
21951.977139	0.213079	0.564428	0.123076	80.145355	-152.918594	-102.093628	3.854244	0.000000	-3.185091	0.000000	0.000000	0.000000	2.767817	0.118249	-0.778675	0.000000	0.000000	4.000000	13.000000	0.000000
21951.980473	0.213079	0.564428	0.123076	80.145355	-152.918594	-102.093628	3.854244	0.000000	-3.185091	0.000000	0.000000	0.000000	2.767817	0.118249	-0.778675	0.000000	0.000000	4.000000	13.000000	0.000000
21951.983806	0.213079	0.564428	0.123076	80.614143	-146.622330	-94.028824	3.681901	0.000000	-3.382840	0.000000	0.000000	0.000000	2.767817	0.118249	-0.778675	0.000000	0.000000	4.000000	13.000000	0.000000
21951.987139	0.221726	0.564774	0.120138	80.614143	-146.622330	-94.028824	3.681901	0.000000	-3.382840	0.000000	0.000000	0.000000	2.594139	0.103857	-0.881370	0.000000	0.000000	4.000000	13.000000	0.000000
21951.990473	0.221726	0.564774	0.120138	80.614143	-146.622330	-94.028824	3.681901	0.000000	-3.382840	0.000000	0.000000	0.000000	2.594139	0.103857	-0.881370	0.000000	0.000000	4.000000	13.000000	0.000000
21951.993806	0.221726	0.564774	0.120138	80.953003	-140.236710	-85.587128	3.512241	0.000000	-3.558674	0.000000	0.000000	0.000000	2.594139	0.103857	-0.881370	0.000000	0.000000	4.000000	13.000000	0.000000
21951.997139	0.229745	0.565019	0.116789	80.953003	-140.236710	-85.587128	3.512241	0.000000	-3.558674	0.000000	0.000000	0.000000	2.405791	0.073610	-1.004686	0.000000	0.000000	4.000000	13.000000	0.000000
21952.000473	0.229745	0.565019	0.116789	80.953003	-140.236710	-85.587128	3.512241	0.000000	-3.558674	0.000000	0.000000	0.000000	2.405791	0.073610	-1.004686	0.000000	0.000000	4.000000	13.000000	0.000000
21952.003806	0.229745	0.565019	0.116789	81.175682	-134.394241	-77.829987	3.345109	0.000000	-3.716214	0.000000	0.000000	0.000000	2.405791	0.073610	-1.004686	0.000000	0.000000	4.000000	13.000000	0.000000
21952.007139	0.237165	0.565244	0.113001	81.175682	-134.394241	-77.829987	3.345109	0.000000	-3.716214	0.000000	0.000000	0.000000	2.225932	0.067485	-1.136279	0.000000	0.000000	4.000000	13.000000	0.000000
21952.010473	0.237165	0.565244	0.113001	81.175682	-134.394241	-77.829987	3.345109	0.000000	-3.716214	0.000000	0.000000	0.000000	2.225932	0.067485	-1.136279	0.000000	0.000000	4.000000	13.000000	0.000000
21952.013806	0.237165	0.565244	0.113001	81.397705	-130.755249	-72.703110	3.179235	0.000000	-3.859075	0.000000	0.000000	0.000000	2.225932	0.067485	-1.136279	0.000000	0.000000	4.000000	13.000000	0.000000
21952.017139	0.243972	0.565401	0.108724	81.397705	-130.755249	-72.703110	3.179235	0.000000	-3.859075	0.000000	0.000000	0.000000	2.042127	0.047132	-1.283111	0.000000	0.000000	4.000000	13.000000	0.000000
21952.020473	0.243972	0.565401	0.108724	81.397705	-130.755249	-72.703110	3.179235	0.000000	-3.859075	0.000000	0.000000	0.000000	2.042127	0.047132	-1.283111	0.000000	0.000000	4.000000	13.000000	0.000000
21952.023806	0.243972	0.565401	0.108724	81.712692	-129.441208	-70.789703	3.013198	0.000000	-3.990067	0.000000	0.000000	0.000000	2.042127	0.047132	-1.283111	0.000000	0.000000	4.000000	13.000000	0.000000
21952.027139	0.250327	0.565582	0.103941	81.712692	-129.441208	-70.789703	3.013198	0.000000	-3.990067	0.000000	0.000000	0.000000	1.906431	0.054251	-1.434941	0.000000	0.000000	4.000000	13.000000	0.000000
21952.030473	0.250327	0.565582	0.103941	81.712692	-129.441208	-70.789703	3.013198	0.000000	-3.990067	0.000000	0.000000	0.000000	1.906431	0.054251	-1.434941	0.000000	0.000000	4.000000	13.000000	0.000000
21952.033806	0.250327	0.565582	0.103941	82.076996	-128.223145	-68.755257	2.843618	0.000000	-4.112643	0.000000	0.000000	0.000000	1.906431	0.054251	-1.434941	0.000000	0.000000	4.000000	13.000000	0.000000
21952.037139	0.256206	0.565723	0.098719	82.076996	-128.223145	-68.755257	2.843618	0.000000	-4.112643	0.000000	0.000000	0.000000	1.763719	0.042351	-1.566592	0.000000	0.000000	4.000000	13.000000	0.000000
21952.040473	0.256206	0.565723	0.098719	82.076996	-128.223145	-68.755257	2.843618	0.000000	-4.112643	0.000000	0.000000	0.000000	1.763719	0.042351	-1.566592	0.000000	0.000000	4.000000	13.000000	0.000000
21952.043806	0.256206	0.565723	0.098719	82.557846	-126.030296	-64.919090	2.671176	0.000000	-4.226679	0.000000	0.000000	0.000000	1.763719	0.042351	-1.566592	0.000000	0.000000	4.000000	13.000000	0.000000
21952.047139	0.261343	0.565888	0.093279	82.557846	-126.030296	-64.919090	2.671176	0.000000	-4.226679	0.000000	0.000000	0.000000	1.541086	0.049465	-1.631899	0.000000	0.000000	4.000000	13.000000	0.000000
21952.050473	0.261343	0.565888	0.093279	82.557846	-126.030296	-64.919090	2.671176	0.000000	-4.226679	0.000000	0.000000	0.000000	1.541086	0.049465	-1.631899	0.000000	0.000000	4.000000	13.000000	0.000000
21952.053806	0.261343	0.565888	0.093279	83.251137	-122.477448	-60.113289	2.502575	0.000000	-4.328640	0.000000	0.000000	0.000000	1.541086	0.049465	-1.631899	0.000000	0.000000	4.000000	13.000000	0.000000
21952.057139	0.265922	0.566126	0.087559	83.251137	-122.477448	-60.113289	2.502575	0.000000	-4.328640	0.000000	0.000000	0.000000	1.373589	0.071452	-1.716154	0.000000	0.000000	4.000000	13.000000	0.000000
21952.060473	0.265922	0.566126	0.087559	83.251137	-122.477448	-60.113289	2.502575	0.000000	-4.328640	0.000000	0.000000	0.000000	1.373589	0.071452	-1.716154	0.000000	0.000000	4.000000	13.000000	0.000000
21952.063806	0.265922	0.566126	0.087559	84.093697	-117.261116	-53.930546	2.333567	0.000000	-4.422043	0.000000	0.000000	0.000000	1.373589	0.071452	-1.716154	0.000000	0.000000	4.000000	13.000000	0.000000
21952.067139	0.269892	0.566453	0.081607	84.093697	-117.261116	-53.930546	2.333567	0.000000	-4.422043	0.000000	0.000000	0.000000	1.191113	0.097923	-1.785531	0.000000	0.000000	4.000000	13.000000	0.000000
21952.070473	0.269892	0.566453	0.081607	84.093697	-117.261116	-53.930546	2.333567	0.000000	-4.422043	0.000000	0.000000	0.000000	1.191113	0.097923	-1.785531	0.000000	0.000000	4.000000	13.000000	0.000000
21952.073806	0.269892	0.566453	0.081607	84.958885	-109.871780	-45.369045	2.164927	0.000000	-4.507005	0.000000	0.000000	0.000000	1.191113	0.097923	-1.785531	0.000000	0.000000	4.000000	13.000000	0.000000
21952.077139	0.273012	0.566796	0.075464	84.958885	-109.871780	-45.369045	2.164927	0.000000	-4.507005	0.000000	0.000000	0.000000	0.935868	0.103002	-1.842915	0.000000	0.000000	4.000000	13.000000	0.000000
21952.080473	0.273012	0.566796	0.075464	84.958885	-109.871780	-45.369045	2.164927	0.000000	-4.507005	0.000000	0.000000	0.000000	0.935868	0.103002	-1.842915	0.000000	0.000000	4.000000	13.000000	0.000000
21952.083806	0.273012	0.566796	0.075464	85.738876	-99.013313	-33.393814	1.999013	0.000000	-4.583006	0.000000	0.000000	0.000000	0.935868	0.103002	-1.842915	0.000000	0.000000	4.000000	13.000000	0.000000
21952.087139	0.275448	0.567163	0.069030	85.738876	-99.013313	-33.393814	1.999013	0.000000	-4.583006	0.000000	0.000000	0.000000	0.731031	0.110069	-1.930225	0.000000	0.000000	4.000000	13.000000	0.000000
21952.090473	0.275448	0.567163	0.069030	85.738876	-99.013313	-33.393814	1.999013	0.000000	-4.583006	0.000000	0.000000	0.000000	0.731031	0.110069	-1.930225	0.000000	0.000000	4.000000	13.000000	0.000000
21952.093806	0.275448	0.567163	0.069030	86.294189	-84.251678	-17.889305	1.830648	0.000000	-4.652819	0.000000	0.000000	0.000000	0.731031	0.110069	-1.930225	0.000000	0.000000	4.000000	13.000000	0.000000
21952.097139	0.277210	0.567533	0.062329	86.294189	-84.251678	-17.889305	1.830648	0.000000	-4.652819	0.000000	0.000000	0.000000	0.528446	0.111100	-2.010231	0.000000	0.000000	4.000000	13.000000	0.000000
21952.100473	0.277210	0.567533	0.062329	86.294189	-84.251678	-17.889305	1.830648	0.000000	-4.652819	0.000000	0.000000	0.000000	0.528446	0.111100	-2.010231	0.000000	0.000000	4.000000	13.000000	0.000000
21952.103806	0.277210	0.567533	0.062329	86.544861	-66.094627	0.597075	1.659002	0.000000	-4.716748	0.000000	0.000000	0.000000	0.528446	0.111100	-2.010231	0.000000	0.000000	4.000000	13.000000	0.000000
21952.107139	0.278194	0.567875	0.055469	86.544861	-66.094627	0.597075	1.659002	0.000000	-4.716748	0.000000	0.000000	0.000000	0.295273	0.102432	-2.058049	0.000000	0.000000	4.000000	13.000000	0.000000
21952.110473	0.278194	0.567875	0.055469	86.544861	-66.094627	0.597075	1.659002	0.000000	-4.716748	0.000000	0.000000	0.000000	0.295273	0.102432	-2.058049	0.000000	0.000000	4.000000	13.000000	0.000000
21952.113806	0.278194	0.567875	0.055469	86.425331	-47.447456	19.344488	1.486088	0.000000	-4.774049	0.000000	0.000000	0.000000	0.295273	0.102432	-2.058049	0.000000	0.000000	4.000000	13.000000	0.000000
21952.117139	0.278572	0.568299	0.048579	86.425331	-47.447456	19.344488	1.486088	0.000000	-4.774049	0.000000	0.000000	0.000000	0.113285	0.127211	-2.067020	0.000000	0.000000	4.000000	13.000000	0.000000
21952.120473	0.278572	0.568299	0.048579	86.425331	-47.447456	19.344488	1.486088	0.000000	-4.774049	0.000000	0.000000	0.000000	0.113285	0.127211	-2.067020	0.000000	0.000000	4.000000	13.000000	0.000000
21952.123806	0.278572	0.568299	0.048579	86.001053	-31.151758	35.857422	1.312510	0.000000	-4.824657	0.000000	0.000000	0.000000	0.113285	0.127211	-2.067020	0.000000	0.000000	4.000000	13.000000	0.000000
21952.127139	0.278207	0.568771	0.041679	86.001053	-31.151758	35.857422	1.312510	0.000000	-4.824657	0.000000	0.000000	0.000000	-0.109335	0.141690	-2.070071	0.000000	0.000000	4.000000	13.000000	0.000000
21952.130473	0.278207	0.568771	0.041679	86.001053	-31.151758	35.857422	1.312510	0.000000	-4.824657	0.000000	0.000000	0.000000	-0.109335	0.141690	-2.070071	0.000000	0.000000	4.000000	13.000000	0.000000
21952.133806	0.278207	0.568771	0.041679	85.360382	-18.438948	48.851460	1.138664	0.000000	-4.868618	0.000000	0.000000	0.000000	-0.109335	0.141690	-2.070071	0.000000	0.000000	4.000000	13.000000	0.000000
21952.137139	0.277080	0.569275	0.034923	85.360382	-18.438948	48.851460	1.138664	0.000000	-4.868618	0.000000	0.000000	0.000000	-0.338231	0.151206	-2.026643	0.000000	0.000000	4.000000	13.000000	0.000000
21952.140473	0.277080	0.569275	0.034923	85.360382	-18.438948	48.851460	1.138664	0.000000	-4.868618	0.000000	0.000000	0.000000	-0.338231	0.151206	-2.026643	0.000000	0.000000	4.000000	13.000000	0.000000
21952.143806	0.277080	0.569275	0.034923	84.579353	-8.775964	58.478851	0.967455	0.000000	-4.905510	0.000000	0.000000	0.000000	-0.338231	0.151206	-2.026643	0.000000	0.000000	4.000000	13.000000	0.000000
21952.147139	0.275206	0.569778	0.028247	84.579353	-8.775964	58.478851	0.967455	0.000000	-4.905510	0.000000	0.000000	0.000000	-0.562203	0.150770	-2.002797	0.000000	0.000000	4.000000	13.000000	0.000000
21952.150473	0.275206	0.569778	0.028247	84.579353	-8.775964	58.478851	0.967455	0.000000	-4.905510	0.000000	0.000000	0.000000	-0.562203	0.150770	-2.002797	0.000000	0.000000	4.000000	13.000000	0.000000
21952.153806	0.275206	0.569778	0.028247	83.703934	-1.706844	65.389893	0.795842	0.000000	-4.936257	0.000000	0.000000	0.000000	-0.562203	0.150770	-2.002797	0.000000	0.000000	4.000000	13.000000	0.000000
21952.157139	0.272566	0.570269	0.021734	83.703934	-1.706844	65.389893	0.795842	0.000000	-4.936257	0.000000	0.000000	0.000000	-0.791989	0.147357	-1.953954	0.000000	0.000000	4.000000	13.000000	0.000000
21952.160473	0.272566	0.570269	0.021734	83.703934	-1.706844	65.389893	0.795842	0.000000	-4.936257	0.000000	0.000000	0.000000	-0.791989	0.147357	-1.953954	0.000000	0.000000	4.000000	13.000000	0.000000
21952.163806	0.272566	0.570269	0.021734	82.772652	3.524113	70.547173	0.624799	0.000000	-4.960809	0.000000	0.000000	0.000000	-0.791989	0.147357	-1.953954	0.000000	0.000000	4.000000	13.000000	0.000000
21952.167139	0.269152	0.570702	0.015422	82.772652	3.524113	70.547173	0.624799	0.000000	-4.960809	0.000000	0.000000	0.000000	-1.024159	0.130093	-1.893537	0.000000	0.000000	4.000000	13.000000	0.000000
21952.170473	0.269152	0.570702	0.015422	82.772652	3.524113	70.547173	0.624799	0.000000	-4.960809	0.000000	0.000000	0.000000	-1.024159	0.130093	-1.893537	0.000000	0.000000	4.000000	13.000000	0.000000
21952.173806	0.269152	0.570702	0.015422	81.905731	7.290571	74.337700	0.453990	0.000000	-4.979346	0.000000	0.000000	0.000000	-1.024159	0.130093	-1.893537	0.000000	0.000000	4.000000	13.000000	0.000000
21952.177139	0.265516	0.571075	0.009913	81.905731	7.290571	74.337700	0.453990	0.000000	-4.979346	0.000000	0.000000	0.000000	-1.090963	0.111774	-1.652837	0.000000	0.000000	4.000000	13.000000	0.000000
21952.180473	0.265516	0.571075	0.009913	81.905731	7.290571	74.337700	0.453990	0.000000	-4.979346	0.000000	0.000000	0.000000	-1.090963	0.111774	-1.652837	0.000000	0.000000	4.000000	13.000000	0.000000
21952.183806	0.265516	0.571075	0.009913	80.856560	11.686373	78.999191	0.298920	0.000000	-4.991057	0.000000	0.000000	0.000000	-1.090963	0.111774	-1.652837	0.000000	0.000000	4.000000	13.000000	0.000000
21952.187139	0.260537	0.571446	0.003595	80.856560	11.686373	78.999191	0.298920	0.000000	-4.991057	0.000000	0.000000	0.000000	-1.493656	0.111325	-1.895508	0.000000	0.000000	4.000000	13.000000	0.000000
21952.190473	0.260537	0.571446	0.003595	80.856560	11.686373	78.999191	0.298920	0.000000	-4.991057	0.000000	0.000000	0.000000	-1.493656	0.111325	-1.895508	0.000000	0.000000	4.000000	13.000000	0.000000
21952.193806	0.260537	0.571446	0.003595	79.952164	15.645783	83.483887	0.111926	0.000000	-4.998747	0.000000	0.000000	0.000000	-1.493656	0.111325	-1.895508	0.000000	0.000000	4.000000	13.000000	0.000000
21952.197139	0.255519	0.571732	-0.001906	79.952164	15.645783	83.483887	0.111926	0.000000	-4.998747	0.000000	0.000000	0.000000	-1.505261	0.085909	-1.650139	0.000000	0.000000	4.000000	13.000000	0.000000
21952.200473	0.255519	0.571732	-0.001906	79.952164	15.645783	83.483887	0.111926	0.000000	-4.998747	0.000000	0.000000	0.000000	-1.505261	0.085909	-1.650139	0.000000	0.000000	4.000000	13.000000	0.000000
21952.203806	0.255519	0.571732	-0.001906	79.055496	19.446289	88.063255	-0.061271	0.000000	-4.999625	0.000000	0.000000	0.000000	-1.505261	0.085909	-1.650139	0.000000	0.000000	4.000000	13.000000	0.000000
21952.207139	0.250062	0.571912	-0.007085	79.055496	19.446289	88.063255	-0.061271	0.000000	-4.999625	0.000000	0.000000	0.000000	-1.637193	0.053968	-1.553791	0.000000	0.000000	4.000000	13.000000	0.000000
21952.210473	0.250062	0.571912	-0.007085	79.055496	19.446289	88.063255	-0.061271	0.000000	-4.999625	0.000000	0.000000	0.000000	-1.637193	0.053968	-1.553791	0.000000	0.000000	4.000000	13.000000	0.000000
21952.213806	0.250062	0.571912	-0.007085	78.165726	22.751192	92.155411	-0.235814	0.000000	-4.994436	0.000000	0.000000	0.000000	-1.637193	0.053968	-1.553791	0.000000	0.000000	4.000000	13.000000	0.000000
21952.217139	0.243990	0.572018	-0.011860	78.165726	22.751192	92.155411	-0.235814	0.000000	-4.994436	0.000000	0.000000	0.000000	-1.821574	0.031587	-1.432438	0.000000	0.000000	4.000000	13.000000	0.000000
21952.220473	0.243990	0.572018	-0.011860	78.165726	22.751192	92.155411	-0.235814	0.000000	-4.994436	0.000000	0.000000	0.000000	-1.821574	0.031587	-1.432438	0.000000	0.000000	4.000000	13.000000	0.000000
21952.223806	0.243990	0.572018	-0.011860	77.374779	25.155443	94.010323	-0.410445	0.000000	-4.983125	0.000000	0.000000	0.000000	-1.821574	0.031587	-1.432438	0.000000	0.000000	4.000000	13.000000	0.000000
21952.227139	0.237989	0.572016	-0.015929	77.374779	25.155443	94.010323	-0.410445	0.000000	-4.983125	0.000000	0.000000	0.000000	-1.800376	-0.000467	-1.220672	0.000000	0.000000	4.000000	13.000000	0.000000
21952.230473	0.237989	0.572016	-0.015929	77.374779	25.155443	94.010323	-0.410445	0.000000	-4.983125	0.000000	0.000000	0.000000	-1.800376	-0.000467	-1.220672	0.000000	0.000000	4.000000	13.000000	0.000000
21952.233806	0.237989	0.572016	-0.015929	76.416367	27.719603	94.784309	-0.573375	0.000000	-4.967016	0.000000	0.000000	0.000000	-1.800376	-0.000467	-1.220672	0.000000	0.000000	4.000000	13.000000	0.000000
21952.237139	0.230387	0.571971	-0.020394	76.416367	27.719603	94.784309	-0.573375	0.000000	-4.967016	0.000000	0.000000	0.000000	-2.280479	-0.013479	-1.339429	0.000000	0.000000	4.000000	13.000000	0.000000
21952.240473	0.230387	0.571971	-0.020394	76.416367	27.719603	94.784309	-0.573375	0.000000	-4.967016	0.000000	0.000000	0.000000	-2.280479	-0.013479	-1.339429	0.000000	0.000000	4.000000	13.000000	0.000000
21952.243806	0.230387	0.571971	-0.020394	75.540222	30.141870	96.395912	-0.772650	0.000000	-4.939940	0.000000	0.000000	0.000000	-2.280479	-0.013479	-1.339429	0.000000	0.000000	4.000000	13.000000	0.000000
21952.247139	0.222978	0.571921	-0.023930	75.540222	30.141870	96.395912	-0.772650	0.000000	-4.939940	0.000000	0.000000	0.000000	-2.222789	-0.015158	-1.060999	0.000000	0.000000	4.000000	13.000000	0.000000
21952.250473	0.222978	0.571921	-0.023930	75.540222	30.141870	96.395912	-0.772650	0.000000	-4.939940	0.000000	0.000000	0.000000	-2.222789	-0.015158	-1.060999	0.000000	0.000000	4.000000	13.000000	0.000000
21952.253806	0.222978	0.571921	-0.023930	74.608917	32.711121	98.720512	-0.955041	0.000000	-4.907942	0.000000	0.000000	0.000000	-2.222789	-0.015158	-1.060999	0.000000	0.000000	4.000000	13.000000	0.000000
21952.257139	0.215356	0.571929	-0.026705	74.608917	32.711121	98.720512	-0.955041	0.000000	-4.907942	0.000000	0.000000	0.000000	-2.286385	0.002386	-0.832523	0.000000	0.000000	4.000000	13.000000	0.000000
21952.260473	0.215356	0.571929	-0.026705	74.608917	32.711121	98.720512	-0.955041	0.000000	-4.907942	0.000000	0.000000	0.000000	-2.286385	0.002386	-0.832523	0.000000	0.000000	4.000000	13.000000	0.000000
21952.263806	0.215356	0.571929	-0.026705	73.707130	35.005756	100.508820	-1.127693	0.000000	-4.871171	0.000000	0.000000	0.000000	-2.286385	0.002386	-0.832523	0.000000	0.000000	4.000000	13.000000	0.000000
21952.267139	0.208438	0.572019	-0.028601	73.707130	35.005756	100.508820	-1.127693	0.000000	-4.871171	0.000000	0.000000	0.000000	-2.075490	0.027144	-0.568766	0.000000	0.000000	4.000000	13.000000	0.000000
21952.270473	0.208438	0.572019	-0.028601	73.707130	35.005756	100.508820	-1.127693	0.000000	-4.871171	0.000000	0.000000	0.000000	-2.075490	0.027144	-0.568766	0.000000	0.000000	4.000000	13.000000	0.000000
21952.273806	0.208438	0.572019	-0.028601	72.618103	37.335384	101.807083	-1.275175	0.000000	-4.834659	0.000000	0.000000	0.000000	-2.075490	0.027144	-0.568766	0.000000	0.000000	4.000000	13.000000	0.000000
21952.277139	0.200705	0.572215	-0.029847	72.618103	37.335384	101.807083	-1.275175	0.000000	-4.834659	0.000000	0.000000	0.000000	-2.320006	0.058667	-0.373768	0.000000	0.000000	4.000000	13.000000	0.000000
21952.280473	0.200705	0.572215	-0.029847	72.618103	37.335384	101.807083	-1.275175	0.000000	-4.834659	0.000000	0.000000	0.000000	-2.320006	0.058667	-0.373768	0.000000	0.000000	4.000000	13.000000	0.000000
21952.283806	0.200705	0.572215	-0.029847	71.360069	39.571281	102.984520	-1.420825	0.000000	-4.793877	0.000000	0.000000	0.000000	-2.320006	0.058667	-0.373768	0.000000	0.000000	4.000000	13.000000	0.000000
21952.287139	0.192044	0.572478	-0.030307	71.360069	39.571281	102.984520	-1.420825	0.000000	-4.793877	0.000000	0.000000	0.000000	-2.598151	0.079155	-0.137981	0.000000	0.000000	4.000000	13.000000	0.000000
21952.290473	0.192044	0.572478	-0.030307	71.360069	39.571281	102.984520	-1.420825	0.000000	-4.793877	0.000000	0.000000	0.000000	-2.598151	0.079155	-0.137981	0.000000	0.000000	4.000000	13.000000	0.000000
21952.293806	0.192044	0.572478	-0.030307	70.683609	41.661572	104.533302	-1.515357	0.000000	-4.602214	0.000000	0.000000	0.000000	-2.598151	0.079155	-0.137981	0.000000	0.000000	4.000000	13.000000	0.000000
21952.297139	0.184746	0.572688	-0.030110	70.683609	41.661572	104.533302	-1.515357	0.000000	-4.602214	0.000000	0.000000	0.000000	-2.189564	0.062744	0.059199	0.000000	0.000000	4.000000	13.000000	0.000000
21952.300473	0.184746	0.572688	-0.030110	70.683609	41.661572	104.533302	-1.515357	0.000000	-4.602214	0.000000	0.000000	0.000000	-2.189564	0.062744	0.059199	0.000000	0.000000	4.000000	13.000000	0.000000
21952.303806	0.184746	0.572688	-0.030110	70.520599	45.060879	107.442810	-1.505491	0.000000	-4.237287	0.000000	0.000000	0.000000	-2.189564	0.062744	0.059199	0.000000	0.000000	4.000000	13.000000	0.000000
21952.307139	0.176383	0.572831	-0.029474	70.520599	45.060879	107.442810	-1.505491	0.000000	-4.237287	0.000000	0.000000	0.000000	-2.508870	0.042918	0.190820	0.000000	0.000000	4.000000	13.000000	0.000000
21952.310473	0.176383	0.572831	-0.029474	70.520599	45.060879	107.442810	-1.505491	0.000000	-4.237287	0.000000	0.000000	0.000000	-2.508870	0.042918	0.190820	0.000000	0.000000	4.000000	13.000000	0.000000
21952.313806	0.176383	0.572831	-0.029474	70.367416	49.028412	110.595322	-1.473687	0.000000	-3.819142	0.000000	0.000000	0.000000	-2.508870	0.042918	0.190820	0.000000	0.000000	4.000000	13.000000	0.000000
21952.317139	0.168186	0.573089	-0.028119	70.367416	49.028412	110.595322	-1.473687	0.000000	-3.819142	0.000000	0.000000	0.000000	-2.459037	0.077658	0.406297	0.000000	0.000000	4.000000	13.000000	0.000000
21952.320473	0.168186	0.573089	-0.028119	70.367416	49.028412	110.595322	-1.473687	0.000000	-3.819142	0.000000	0.000000	0.000000	-2.459037	0.077658	0.406297	0.000000	0.000000	4.000000	13.000000	0.000000
21952.323806	0.168186	0.573089	-0.028119	69.977089	52.942204	113.434372	-1.405971	0.000000	-3.409303	0.000000	0.000000	0.000000	-2.459037	0.077658	0.406297	0.000000	0.000000	4.000000	13.000000	0.000000
21952.327139	0.160242	0.573476	-0.025945	69.977089	52.942204	113.434372	-1.405971	0.000000	-3.409303	0.000000	0.000000	0.000000	-2.383082	0.115923	0.652234	0.000000	0.000000	4.000000	13.000000	0.000000
21952.330473	0.160242	0.573476	-0.025945	69.977089	52.942204	113.434372	-1.405971	0.000000	-3.409303	0.000000	0.000000	0.000000	-2.383082	0.115923	0.652234	0.000000	0.000000	4.000000	13.000000	0.000000
21952.333806	0.160242	0.573476	-0.025945	69.417763	57.005913	116.498207	-1.297266	0.000000	-3.012123	0.000000	0.000000	0.000000	-2.383082	0.115923	0.652234	0.000000	0.000000	4.000000	13.000000	0.000000
21952.337139	0.151668	0.573931	-0.022744	69.417763	57.005913	116.498207	-1.297266	0.000000	-3.012123	0.000000	0.000000	0.000000	-2.572208	0.136375	0.960275	0.000000	0.000000	4.000000	13.000000	0.000000
21952.340473	0.151668	0.573931	-0.022744	69.417763	57.005913	116.498207	-1.297266	0.000000	-3.012123	0.000000	0.000000	0.000000	-2.572208	0.136375	0.960275	0.000000	0.000000	4.000000	13.000000	0.000000
21952.343806	0.151668	0.573931	-0.022744	69.066925	60.287643	119.226387	-1.137220	0.000000	-2.583421	0.000000	0.000000	0.000000	-2.572208	0.136375	0.960275	0.000000	0.000000	4.000000	13.000000	0.000000
21952.347139	0.144738	0.574223	-0.019560	69.066925	60.287643	119.226387	-1.137220	0.000000	-2.583421	0.000000	0.000000	0.000000	-2.079081	0.087829	0.955173	0.000000	0.000000	4.000000	13.000000	0.000000
21952.350473	0.144738	0.574223	-0.019560	69.066925	60.287643	119.226387	-1.137220	0.000000	-2.583421	0.000000	0.000000	0.000000	-2.079081	0.087829	0.955173	0.000000	0.000000	4.000000	13.000000	0.000000
21952.353806	0.144738	0.574223	-0.019560	68.895630	64.026108	122.255440	-0.978024	0.000000	-2.236908	0.000000	0.000000	0.000000	-2.079081	0.087829	0.955173	0.000000	0.000000	4.000000	13.000000	0.000000
21952.357139	0.137263	0.574507	-0.015598	68.895630	64.026108	122.255440	-0.978024	0.000000	-2.236908	0.000000	0.000000	0.000000	-2.242578	0.085232	1.188615	0.000000	0.000000	4.000000	13.000000	0.000000
21952.360473	0.137263	0.574507	-0.015598	68.895630	64.026108	122.255440	-0.978024	0.000000	-2.236908	0.000000	0.000000	0.000000	-2.242578	0.085232	1.188615	0.000000	0.000000	4.000000	13.000000	0.000000
21952.363806	0.137263	0.574507	-0.015598	68.896812	67.873596	125.020058	-0.779922	0.000000	-1.863145	0.000000	0.000000	0.000000	-2.242578	0.085232	1.188615	0.000000	0.000000	4.000000	13.000000	0.000000
21952.367139	0.130274	0.574844	-0.011104	68.896812	67.873596	125.020058	-0.779922	0.000000	-1.863145	0.000000	0.000000	0.000000	-2.096535	0.101046	1.348325	0.000000	0.000000	4.000000	13.000000	0.000000
21952.370473	0.130274	0.574844	-0.011104	68.896812	67.873596	125.020058	-0.779922	0.000000	-1.863145	0.000000	0.000000	0.000000	-2.096535	0.101046	1.348325	0.000000	0.000000	4.000000	13.000000	0.000000
21952.373806	0.130274	0.574844	-0.011104	69.013939	71.648804	127.703285	-0.555201	0.000000	-1.513722	0.000000	0.000000	0.000000	-2.096535	0.101046	1.348325	0.000000	0.000000	4.000000	13.000000	0.000000
21952.377139	0.124003	0.575183	-0.006204	69.013939	71.648804	127.703285	-0.555201	0.000000	-1.513722	0.000000	0.000000	0.000000	-1.881354	0.101732	1.469980	0.000000	0.000000	4.000000	13.000000	0.000000
21952.380473	0.124003	0.575183	-0.006204	69.013939	71.648804	127.703285	-0.555201	0.000000	-1.513722	0.000000	0.000000	0.000000	-1.881354	0.101732	1.469980	0.000000	0.000000	4.000000	13.000000	0.000000
21952.383806	0.124003	0.575183	-0.006204	69.234230	75.298523	130.060760	-0.310204	0.000000	-1.200163	0.000000	0.000000	0.000000	-1.881354	0.101732	1.469980	0.000000	0.000000	4.000000	13.000000	0.000000
21952.387139	0.118401	0.575580	-0.000831	69.234230	75.298523	130.060760	-0.310204	0.000000	-1.200163	0.000000	0.000000	0.000000	-1.680543	0.119097	1.612005	0.000000	0.000000	4.000000	13.000000	0.000000
21952.390473	0.118401	0.575580	-0.000831	69.234230	75.298523	130.060760	-0.310204	0.000000	-1.200163	0.000000	0.000000	0.000000	-1.680543	0.119097	1.612005	0.000000	0.000000	4.000000	13.000000	0.000000
21952.393806	0.118401	0.575580	-0.000831	69.491699	78.971382	132.474228	-0.041537	0.000000	-0.920073	0.000000	0.000000	0.000000	-1.680543	0.119097	1.612005	0.000000	0.000000	4.000000	13.000000	0.000000
21952.397139	0.113421	0.575962	0.004886	69.491699	78.971382	132.474228	-0.041537	0.000000	-0.920073	0.000000	0.000000	0.000000	-1.494045	0.114393	1.714997	0.000000	0.000000	4.000000	13.000000	0.000000
21952.400473	0.113421	0.575962	0.004886	69.491699	78.971382	132.474228	-0.041537	0.000000	-0.920073	0.000000	0.000000	0.000000	-1.494045	0.114393	1.714997	0.000000	0.000000	4.000000	13.000000	0.000000
21952.403806	0.113421	0.575962	0.004886	69.808014	82.635284	134.801651	0.244296	0.000000	-0.671066	0.000000	0.000000	0.000000	-1.494045	0.114393	1.714997	0.000000	0.000000	4.000000	13.000000	0.000000
21952.407139	0.109050	0.576291	0.010908	69.808014	82.635284	134.801651	0.244296	0.000000	-0.671066	0.000000	0.000000	0.000000	-1.311476	0.098901	1.806503	0.000000	0.000000	4.000000	13.000000	0.000000
21952.410473	0.109050	0.576291	0.010908	69.808014	82.635284	134.801651	0.244296	0.000000	-0.671066	0.000000	0.000000	0.000000	-1.311476	0.098901	1.806503	0.000000	0.000000	4.000000	13.000000	0.000000
21952.413806	0.109050	0.576291	0.010908	70.242851	86.306892	137.027878	0.545380	0.000000	-0.452487	0.000000	0.000000	0.000000	-1.311476	0.098901	1.806503	0.000000	0.000000	4.000000	13.000000	0.000000
21952.417139	0.105304	0.576577	0.017198	70.242851	86.306892	137.027878	0.545380	0.000000	-0.452487	0.000000	0.000000	0.000000	-1.123588	0.085783	1.887066	0.000000	0.000000	4.000000	13.000000	0.000000
21952.420473	0.105304	0.576577	0.017198	70.242851	86.306892	137.027878	0.545380	0.000000	-0.452487	0.000000	0.000000	0.000000	-1.123588	0.085783	1.887066	0.000000	0.000000	4.000000	13.000000	0.000000
21952.423806	0.105304	0.576577	0.017198	70.808617	90.051407	139.669571	0.859891	0.000000	-0.265222	0.000000	0.000000	0.000000	-1.123588	0.085783	1.887066	0.000000	0.000000	4.000000	13.000000	0.000000
21952.427139	0.102250	0.576836	0.023685	70.808617	90.051407	139.669571	0.859891	0.000000	-0.265222	0.000000	0.000000	0.000000	-0.916282	0.077808	1.946077	0.000000	0.000000	4.000000	13.000000	0.000000
21952.430473	0.102250	0.576836	0.023685	70.808617	90.051407	139.669571	0.859891	0.000000	-0.265222	0.000000	0.000000	0.000000	-0.916282	0.077808	1.946077	0.000000	0.000000	4.000000	13.000000	0.000000
21952.433806	0.102250	0.576836	0.023685	71.457230	93.893898	142.554688	1.184237	0.000000	-0.112508	0.000000	0.000000	0.000000	-0.916282	0.077808	1.946077	0.000000	0.000000	4.000000	13.000000	0.000000
21952.437139	0.099906	0.577135	0.030382	71.457230	93.893898	142.554688	1.184237	0.000000	-0.112508	0.000000	0.000000	0.000000	-0.703223	0.089563	2.009069	0.000000	0.000000	4.000000	13.000000	0.000000
21952.440473	0.099906	0.577135	0.030382	71.457230	93.893898	142.554688	1.184237	0.000000	-0.112508	0.000000	0.000000	0.000000	-0.703223	0.089563	2.009069	0.000000	0.000000	4.000000	13.000000	0.000000
21952.443806	0.099906	0.577135	0.030382	72.146416	97.942131	145.567322	1.519082	0.000000	0.004696	0.000000	0.000000	0.000000	-0.703223	0.089563	2.009069	0.000000	0.000000	4.000000	13.000000	0.000000
21952.447139	0.098420	0.577421	0.037194	72.146416	97.942131	145.567322	1.519082	0.000000	0.004696	0.000000	0.000000	0.000000	-0.445941	0.085762	2.043636	0.000000	0.000000	4.000000	13.000000	0.000000
21952.450473	0.098420	0.577421	0.037194	72.146416	97.942131	145.567322	1.519082	0.000000	0.004696	0.000000	0.000000	0.000000	-0.445941	0.085762	2.043636	0.000000	0.000000	4.000000	13.000000	0.000000
21952.453806	0.098420	0.577421	0.037194	72.831848	102.166733	148.779602	1.859688	0.000000	0.079020	0.000000	0.000000	0.000000	-0.445941	0.085762	2.043636	0.000000	0.000000	4.000000	13.000000	0.000000
21952.457139	0.097749	0.577716	0.044132	72.831848	102.166733	148.779602	1.859688	0.000000	0.079020	0.000000	0.000000	0.000000	-0.201230	0.088680	2.081380	0.000000	0.000000	4.000000	13.000000	0.000000
21952.460473	0.097749	0.577716	0.044132	72.831848	102.166733	148.779602	1.859688	0.000000	0.079020	0.000000	0.000000	0.000000	-0.201230	0.088680	2.081380	0.000000	0.000000	4.000000	13.000000	0.000000
21952.463806	0.097749	0.577716	0.044132	73.509499	106.604836	152.166138	2.206584	0.000000	0.112558	0.000000	0.000000	0.000000	-0.201230	0.088680	2.081380	0.000000	0.000000	4.000000	13.000000	0.000000
21952.467139	0.097842	0.577962	0.051031	73.509499	106.604836	152.166138	2.206584	0.000000	0.112558	0.000000	0.000000	0.000000	0.028098	0.073505	2.069781	0.000000	0.000000	4.000000	13.000000	0.000000
21952.470473	0.097842	0.577962	0.051031	73.509499	106.604836	152.166138	2.206584	0.000000	0.112558	0.000000	0.000000	0.000000	0.028098	0.073505	2.069781	0.000000	0.000000	4.000000	13.000000	0.000000
21952.473806	0.097842	0.577962	0.051031	74.169823	111.249535	155.707321	2.551548	0.000000	0.107875	0.000000	0.000000	0.000000	0.028098	0.073505	2.069781	0.000000	0.000000	4.000000	13.000000	0.000000
21952.477139	0.098574	0.578230	0.057858	74.169823	111.249535	155.707321	2.551548	0.000000	0.107875	0.000000	0.000000	0.000000	0.219383	0.080433	2.048150	0.000000	0.000000	4.000000	13.000000	0.000000
21952.480473	0.098574	0.578230	0.057858	74.169823	111.249535	155.707321	2.551548	0.000000	0.107875	0.000000	0.000000	0.000000	0.219383	0.080433	2.048150	0.000000	0.000000	4.000000	13.000000	0.000000
21952.483806	0.098574	0.578230	0.057858	74.797264	116.188980	159.499390	2.892906	0.000000	0.071311	0.000000	0.000000	0.000000	0.219383	0.080433	2.048150	0.000000	0.000000	4.000000	13.000000	0.000000
21952.487139	0.100016	0.578474	0.064589	74.797264	116.188980	159.499390	2.892906	0.000000	0.071311	0.000000	0.000000	0.000000	0.432670	0.073171	2.019235	0.000000	0.000000	4.000000	13.000000	0.000000
21952.490473	0.100016	0.578474	0.064589	74.797264	116.188980	159.499390	2.892906	0.000000	0.071311	0.000000	0.000000	0.000000	0.432670	0.073171	2.019235	0.000000	0.000000	4.000000	13.000000	0.000000
21952.493806	0.100016	0.578474	0.064589	75.361778	121.317276	163.466751	3.229446	0.000000	-0.000800	0.000000	0.000000	0.000000	0.432670	0.073171	2.019235	0.000000	0.000000	4.000000	13.000000	0.000000
21952.497139	0.102133	0.578723	0.071158	75.361778	121.317276	163.466751	3.229446	0.000000	-0.000800	0.000000	0.000000	0.000000	0.635241	0.074982	1.970689	0.000000	0.000000	4.000000	13.000000	0.000000
21952.500473	0.102133	0.578723	0.071158	75.361778	121.317276	163.466751	3.229446	0.000000	-0.000800	0.000000	0.000000	0.000000	0.635241	0.074982	1.970689	0.000000	0.000000	4.000000	13.000000	0.000000
21952.503806	0.102133	0.578723	0.071158	75.866371	126.559814	167.551376	3.557894	0.000000	-0.106674	0.000000	0.000000	0.000000	0.635241	0.074982	1.970689	0.000000	0.000000	4.000000	13.000000	0.000000
21952.507139	0.104811	0.578979	0.077646	75.866371	126.559814	167.551376	3.557894	0.000000	-0.106674	0.000000	0.000000	0.000000	0.803112	0.076672	1.946329	0.000000	0.000000	4.000000	13.000000	0.000000
21952.510473	0.104811	0.578979	0.077646	75.866371	126.559814	167.551376	3.557894	0.000000	-0.106674	0.000000	0.000000	0.000000	0.803112	0.076672	1.946329	0.000000	0.000000	4.000000	13.000000	0.000000
21952.513806	0.104811	0.578979	0.077646	76.306686	131.959000	171.779861	3.882282	0.000000	-0.240526	0.000000	0.000000	0.000000	0.803112	0.076672	1.946329	0.000000	0.000000	4.000000	13.000000	0.000000
21952.517139	0.108146	0.579215	0.083908	76.306686	131.959000	171.779861	3.882282	0.000000	-0.240526	0.000000	0.000000	0.000000	1.000791	0.070858	1.878832	0.000000	0.000000	4.000000	13.000000	0.000000
21952.520473	0.108146	0.579215	0.083908	76.306686	131.959000	171.779861	3.882282	0.000000	-0.240526	0.000000	0.000000	0.000000	1.000791	0.070858	1.878832	0.000000	0.000000	4.000000	13.000000	0.000000
21952.523806	0.108146	0.579215	0.083908	76.629517	137.279190	176.002991	4.195420	0.000000	-0.407324	0.000000	0.000000	0.000000	1.000791	0.070858	1.878832	0.000000	0.000000	4.000000	13.000000	0.000000
21952.527139	0.112023	0.579376	0.089915	76.629517	137.279190	176.002991	4.195420	0.000000	-0.407324	0.000000	0.000000	0.000000	1.163043	0.048078	1.801879	0.000000	0.000000	4.000000	13.000000	0.000000
21952.530473	0.112023	0.579376	0.089915	76.629517	137.279190	176.002991	4.195420	0.000000	-0.407324	0.000000	0.000000	0.000000	1.163043	0.048078	1.801879	0.000000	0.000000	4.000000	13.000000	0.000000
21952.533806	0.112023	0.579376	0.089915	76.862953	142.516907	-179.407593	4.495734	0.000000	-0.601165	0.000000	0.000000	0.000000	1.163043	0.048078	1.801879	0.000000	0.000000	4.000000	13.000000	0.000000
21952.537139	0.116423	0.579534	0.095625	76.862953	142.516907	-179.407593	4.495734	0.000000	-0.601165	0.000000	0.000000	0.000000	1.319821	0.047437	1.713169	0.000000	0.000000	4.000000	13.000000	0.000000
21952.540473	0.116423	0.579534	0.095625	76.862953	142.516907	-179.407593	4.495734	0.000000	-0.601165	0.000000	0.000000	0.000000	1.319821	0.047437	1.713169	0.000000	0.000000	4.000000	13.000000	0.000000
21952.543806	0.116423	0.579534	0.095625	77.025894	147.601669	-174.128326	4.781262	0.000000	-0.821135	0.000000	0.000000	0.000000	1.319821	0.047437	1.713169	0.000000	0.000000	4.000000	13.000000	0.000000
21952.547139	0.121213	0.579622	0.100876	77.025894	147.601669	-174.128326	4.781262	0.000000	-0.821135	0.000000	0.000000	0.000000	1.437097	0.026457	1.575149	0.000000	0.000000	4.000000	13.000000	0.000000
21952.550473	0.121213	0.579622	0.100876	77.025894	147.601669	-174.128326	4.781262	0.000000	-0.821135	0.000000	0.000000	0.000000	1.437097	0.026457	1.575149	0.000000	0.000000	4.000000	13.000000	0.000000
21952.553806	0.121213	0.579622	0.100876	77.151863	152.569946	-168.618912	4.892983	0.000000	-1.028939	0.000000	0.000000	0.000000	1.437097	0.026457	1.575149	0.000000	0.000000	4.000000	13.000000	0.000000
21952.557139	0.126437	0.579704	0.105701	77.151863	152.569946	-168.618912	4.892983	0.000000	-1.028939	0.000000	0.000000	0.000000	1.567097	0.024492	1.447498	0.000000	0.000000	4.000000	13.000000	0.000000
21952.560473	0.126437	0.579704	0.105701	77.151863	152.569946	-168.618912	4.892983	0.000000	-1.028939	0.000000	0.000000	0.000000	1.567097	0.024492	1.447498	0.000000	0.000000	4.000000	13.000000	0.000000
21952.563806	0.126437	0.579704	0.105701	77.264961	157.347763	-163.315414	4.850588	0.000000	-1.213175	0.000000	0.000000	0.000000	1.567097	0.024492	1.447498	0.000000	0.000000	4.000000	13.000000	0.000000
21952.567139	0.132129	0.579728	0.109978	77.264961	157.347763	-163.315414	4.850588	0.000000	-1.213175	0.000000	0.000000	0.000000	1.707741	0.007483	1.283324	0.000000	0.000000	4.000000	13.000000	0.000000
21952.570473	0.132129	0.579728	0.109978	77.264961	157.347763	-163.315414	4.850588	0.000000	-1.213175	0.000000	0.000000	0.000000	1.707741	0.007483	1.283324	0.000000	0.000000	4.000000	13.000000	0.000000
21952.573806	0.132129	0.579728	0.109978	77.411217	161.733643	-158.655899	4.799388	0.000000	-1.402095	0.000000	0.000000	0.000000	1.707741	0.007483	1.283324	0.000000	0.000000	4.000000	13.000000	0.000000
21952.577139	0.138161	0.579722	0.113749	77.411217	161.733643	-158.655899	4.799388	0.000000	-1.402095	0.000000	0.000000	0.000000	1.809596	-0.002096	1.131149	0.000000	0.000000	4.000000	13.000000	0.000000
21952.580473	0.138161	0.579722	0.113749	77.411217	161.733643	-158.655899	4.799388	0.000000	-1.402095	0.000000	0.000000	0.000000	1.809596	-0.002096	1.131149	0.000000	0.000000	4.000000	13.000000	0.000000
21952.583806	0.138161	0.579722	0.113749	77.626610	165.666885	-154.417542	4.740347	0.000000	-1.590318	0.000000	0.000000	0.000000	1.809596	-0.002096	1.131149	0.000000	0.000000	4.000000	13.000000	0.000000
21952.587139	0.144613	0.579687	0.116987	77.626610	165.666885	-154.417542	4.740347	0.000000	-1.590318	0.000000	0.000000	0.000000	1.935465	-0.010221	0.971412	0.000000	0.000000	4.000000	13.000000	0.000000
21952.590473	0.144613	0.579687	0.116987	77.626610	165.666885	-154.417542	4.740347	0.000000	-1.590318	0.000000	0.000000	0.000000	1.935465	-0.010221	0.971412	0.000000	0.000000	4.000000	13.000000	0.000000
21952.593806	0.144613	0.579687	0.116987	77.929092	169.129044	-150.442078	4.671824	0.000000	-1.781588	0.000000	0.000000	0.000000	1.935465	-0.010221	0.971412	0.000000	0.000000	4.000000	13.000000	0.000000
21952.597139	0.151408	0.579616	0.119628	77.929092	169.129044	-150.442078	4.671824	0.000000	-1.781588	0.000000	0.000000	0.000000	2.038701	-0.021508	0.792330	0.000000	0.000000	4.000000	13.000000	0.000000
21952.600473	0.151408	0.579616	0.119628	77.929092	169.129044	-150.442078	4.671824	0.000000	-1.781588	0.000000	0.000000	0.000000	2.038701	-0.021508	0.792330	0.000000	0.000000	4.000000	13.000000	0.000000
21952.603806	0.151408	0.579616	0.119628	78.302063	172.126862	-146.620438	4.593788	0.000000	-1.974110	0.000000	0.000000	0.000000	2.038701	-0.021508	0.792330	0.000000	0.000000	4.000000	13.000000	0.000000
21952.607139	0.158522	0.579551	0.121703	78.302063	172.126862	-146.620438	4.593788	0.000000	-1.974110	0.000000	0.000000	0.000000	2.134006	-0.019369	0.622399	0.000000	0.000000	4.000000	13.000000	0.000000
21952.610473	0.158522	0.579551	0.121703	78.302063	172.126862	-146.620438	4.593788	0.000000	-1.974110	0.000000	0.000000	0.000000	2.134006	-0.019369	0.622399	0.000000	0.000000	4.000000	13.000000	0.000000
21952.613806	0.158522	0.579551	0.121703	78.689026	174.996231	-142.627884	4.506106	0.000000	-2.166796	0.000000	0.000000	0.000000	2.134006	-0.019369	0.622399	0.000000	0.000000	4.000000	13.000000	0.000000
21952.617139	0.165885	0.579478	0.123206	78.689026	174.996231	-142.627884	4.506106	0.000000	-2.166796	0.000000	0.000000	0.000000	2.209108	-0.021903	0.451107	0.000000	0.000000	4.000000	13.000000	0.000000
21952.620473	0.165885	0.579478	0.123206	78.689026	174.996231	-142.627884	4.506106	0.000000	-2.166796	0.000000	0.000000	0.000000	2.209108	-0.021903	0.451107	0.000000	0.000000	4.000000	13.000000	0.000000
21952.623806	0.165885	0.579478	0.123206	79.040535	178.266220	-138.235413	4.409157	0.000000	-2.357824	0.000000	0.000000	0.000000	2.209108	-0.021903	0.451107	0.000000	0.000000	4.000000	13.000000	0.000000
21952.627139	0.173445	0.579406	0.124088	79.040535	178.266220	-138.235413	4.409157	0.000000	-2.357824	0.000000	0.000000	0.000000	2.267785	-0.021550	0.264503	0.000000	0.000000	4.000000	13.000000	0.000000
21952.630473	0.173445	0.579406	0.124088	79.040535	178.266220	-138.235413	4.409157	0.000000	-2.357824	0.000000	0.000000	0.000000	2.267785	-0.021550	0.264503	0.000000	0.000000	4.000000	13.000000	0.000000
21952.633806	0.173445	0.579406	0.124088	79.380775	-177.897110	-133.229095	4.302811	0.000000	-2.546727	0.000000	0.000000	0.000000	2.267785	-0.021550	0.264503	0.000000	0.000000	4.000000	13.000000	0.000000
21952.637139	0.181160	0.579308	0.124458	79.380775	-177.897110	-133.229095	4.302811	0.000000	-2.546727	0.000000	0.000000	0.000000	2.314576	-0.029611	0.110904	0.000000	0.000000	4.000000	13.000000	0.000000
21952.640473	0.181160	0.579308	0.124458	79.380775	-177.897110	-133.229095	4.302811	0.000000	-2.546727	0.000000	0.000000	0.000000	2.314576	-0.029611	0.110904	0.000000	0.000000	4.000000	13.000000	0.000000
21952.643806	0.181160	0.579308	0.124458	79.700600	-173.247818	-126.977440	4.188179	0.000000	-2.731146	0.000000	0.000000	0.000000	2.314576	-0.029611	0.110904	0.000000	0.000000	4.000000	13.000000	0.000000
21952.647139	0.188846	0.579110	0.124345	79.700600	-173.247818	-126.977440	4.188179	0.000000	-2.731146	0.000000	0.000000	0.000000	2.305902	-0.059161	-0.033752	0.000000	0.000000	4.000000	13.000000	0.000000
21952.650473	0.188846	0.579110	0.124345	79.700600	-173.247818	-126.977440	4.188179	0.000000	-2.731146	0.000000	0.000000	0.000000	2.305902	-0.059161	-0.033752	0.000000	0.000000	4.000000	13.000000	0.000000
21952.653806	0.188846	0.579110	0.124345	79.955841	-167.669067	-119.947304	4.068231	0.000000	-2.906802	0.000000	0.000000	0.000000	2.305902	-0.059161	-0.033752	0.000000	0.000000	4.000000	13.000000	0.000000
21952.657139	0.196555	0.578857	0.123764	79.955841	-167.669067	-119.947304	4.068231	0.000000	-2.906802	0.000000	0.000000	0.000000	2.312524	-0.075998	-0.174439	0.000000	0.000000	4.000000	13.000000	0.000000
21952.660473	0.196555	0.578857	0.123764	79.955841	-167.669067	-119.947304	4.068231	0.000000	-2.906802	0.000000	0.000000	0.000000	2.312524	-0.075998	-0.174439	0.000000	0.000000	4.000000	13.000000	0.000000
21952.663806	0.196555	0.578857	0.123764	80.134743	-161.636383	-113.157532	3.942220	0.000000	-3.075533	0.000000	0.000000	0.000000	2.312524	-0.075998	-0.174439	0.000000	0.000000	4.000000	13.000000	0.000000
21952.667139	0.204248	0.578535	0.122648	80.134743	-161.636383	-113.157532	3.942220	0.000000	-3.075533	0.000000	0.000000	0.000000	2.308117	-0.096591	-0.334897	0.000000	0.000000	4.000000	13.000000	0.000000
21952.670473	0.204248	0.578535	0.122648	80.134743	-161.636383	-113.157532	3.942220	0.000000	-3.075533	0.000000	0.000000	0.000000	2.308117	-0.096591	-0.334897	0.000000	0.000000	4.000000	13.000000	0.000000
21952.673806	0.204248	0.578535	0.122648	80.257309	-155.828201	-106.856514	3.809726	0.000000	-3.238206	0.000000	0.000000	0.000000	2.308117	-0.096591	-0.334897	0.000000	0.000000	4.000000	13.000000	0.000000
21952.677139	0.211824	0.578126	0.121015	80.257309	-155.828201	-106.856514	3.809726	0.000000	-3.238206	0.000000	0.000000	0.000000	2.272714	-0.122749	-0.489654	0.000000	0.000000	4.000000	13.000000	0.000000
21952.680473	0.211824	0.578126	0.121015	80.257309	-155.828201	-106.856514	3.809726	0.000000	-3.238206	0.000000	0.000000	0.000000	2.272714	-0.122749	-0.489654	0.000000	0.000000	4.000000	13.000000	0.000000
21952.683806	0.211824	0.578126	0.121015	80.371323	-150.631302	-100.463440	3.672237	0.000000	-3.393328	0.000000	0.000000	0.000000	2.272714	-0.122749	-0.489654	0.000000	0.000000	4.000000	13.000000	0.000000
21952.687139	0.219186	0.577685	0.118912	80.371323	-150.631302	-100.463440	3.672237	0.000000	-3.393328	0.000000	0.000000	0.000000	2.208699	-0.132232	-0.631116	0.000000	0.000000	4.000000	13.000000	0.000000
21952.690473	0.219186	0.577685	0.118912	80.371323	-150.631302	-100.463440	3.672237	0.000000	-3.393328	0.000000	0.000000	0.000000	2.208699	-0.132232	-0.631116	0.000000	0.000000	4.000000	13.000000	0.000000
21952.693806	0.219186	0.577685	0.118912	80.539215	-146.161865	-94.255051	3.531450	0.000000	-3.539613	0.000000	0.000000	0.000000	2.208699	-0.132232	-0.631116	0.000000	0.000000	4.000000	13.000000	0.000000
21952.697139	0.226091	0.577193	0.116321	80.539215	-146.161865	-94.255051	3.531450	0.000000	-3.539613	0.000000	0.000000	0.000000	2.071250	-0.147528	-0.777329	0.000000	0.000000	4.000000	13.000000	0.000000
21952.700473	0.226091	0.577193	0.116321	80.539215	-146.161865	-94.255051	3.531450	0.000000	-3.539613	0.000000	0.000000	0.000000	2.071250	-0.147528	-0.777329	0.000000	0.000000	4.000000	13.000000	0.000000
21952.703806	0.226091	0.577193	0.116321	80.852753	-142.485306	-88.803223	3.390286	0.000000	-3.675046	0.000000	0.000000	0.000000	2.071250	-0.147528	-0.777329	0.000000	0.000000	4.000000	13.000000	0.000000
21952.707139	0.232608	0.576672	0.113238	80.852753	-142.485306	-88.803223	3.390286	0.000000	-3.675046	0.000000	0.000000	0.000000	1.955213	-0.156396	-0.924669	0.000000	0.000000	4.000000	13.000000	0.000000
21952.710473	0.232608	0.576672	0.113238	80.852753	-142.485306	-88.803223	3.390286	0.000000	-3.675046	0.000000	0.000000	0.000000	1.955213	-0.156396	-0.924669	0.000000	0.000000	4.000000	13.000000	0.000000
21952.713806	0.232608	0.576672	0.113238	81.367210	-139.611069	-84.291847	3.246914	0.000000	-3.802308	0.000000	0.000000	0.000000	1.955213	-0.156396	-0.924669	0.000000	0.000000	4.000000	13.000000	0.000000
21952.717139	0.238621	0.576142	0.109735	81.367210	-139.611069	-84.291847	3.246914	0.000000	-3.802308	0.000000	0.000000	0.000000	1.803982	-0.158960	-1.050852	0.000000	0.000000	4.000000	13.000000	0.000000
21952.720473	0.238621	0.576142	0.109735	81.367210	-139.611069	-84.291847	3.246914	0.000000	-3.802308	0.000000	0.000000	0.000000	1.803982	-0.158960	-1.050852	0.000000	0.000000	4.000000	13.000000	0.000000
21952.723806	0.238621	0.576142	0.109735	82.097389	-137.202560	-80.466331	3.103403	0.000000	-3.920317	0.000000	0.000000	0.000000	1.803982	-0.158960	-1.050852	0.000000	0.000000	4.000000	13.000000	0.000000
21952.727139	0.244139	0.575584	0.105801	82.097389	-137.202560	-80.466331	3.103403	0.000000	-3.920317	0.000000	0.000000	0.000000	1.655424	-0.167590	-1.180419	0.000000	0.000000	4.000000	13.000000	0.000000
21952.730473	0.244139	0.575584	0.105801	82.097389	-137.202560	-80.466331	3.103403	0.000000	-3.920317	0.000000	0.000000	0.000000	1.655424	-0.167590	-1.180419	0.000000	0.000000	4.000000	13.000000	0.000000
21952.733806	0.244139	0.575584	0.105801	82.965279	-134.373093	-76.660110	2.958610	0.000000	-4.030711	0.000000	0.000000	0.000000	1.655424	-0.167590	-1.180419	0.000000	0.000000	4.000000	13.000000	0.000000
21952.737139	0.249115	0.575056	0.101510	82.965279	-134.373093	-76.660110	2.958610	0.000000	-4.030711	0.000000	0.000000	0.000000	1.492731	-0.158227	-1.287325	0.000000	0.000000	4.000000	13.000000	0.000000
21952.740473	0.249115	0.575056	0.101510	82.965279	-134.373093	-76.660110	2.958610	0.000000	-4.030711	0.000000	0.000000	0.000000	1.492731	-0.158227	-1.287325	0.000000	0.000000	4.000000	13.000000	0.000000
21952.743806	0.249115	0.575056	0.101510	83.907639	-130.572433	-71.986092	2.813660	0.000000	-4.133197	0.000000	0.000000	0.000000	1.492731	-0.158227	-1.287325	0.000000	0.000000	4.000000	13.000000	0.000000
21952.747139	0.253561	0.574586	0.096920	83.907639	-130.572433	-71.986092	2.813660	0.000000	-4.133197	0.000000	0.000000	0.000000	1.333842	-0.141151	-1.376970	0.000000	0.000000	4.000000	13.000000	0.000000
21952.750473	0.253561	0.574586	0.096920	83.907639	-130.572433	-71.986092	2.813660	0.000000	-4.133197	0.000000	0.000000	0.000000	1.333842	-0.141151	-1.376970	0.000000	0.000000	4.000000	13.000000	0.000000
21952.753806	0.253561	0.574586	0.096920	84.870689	-125.419800	-65.789650	2.668659	0.000000	-4.228269	0.000000	0.000000	0.000000	1.333842	-0.141151	-1.376970	0.000000	0.000000	4.000000	13.000000	0.000000
21952.757139	0.257372	0.574143	0.092031	84.870689	-125.419800	-65.789650	2.668659	0.000000	-4.228269	0.000000	0.000000	0.000000	1.143207	-0.132875	-1.466581	0.000000	0.000000	4.000000	13.000000	0.000000
21952.760473	0.257372	0.574143	0.092031	84.870689	-125.419800	-65.789650	2.668659	0.000000	-4.228269	0.000000	0.000000	0.000000	1.143207	-0.132875	-1.466581	0.000000	0.000000	4.000000	13.000000	0.000000
21952.763806	0.257372	0.574143	0.092031	85.795044	-118.199104	-57.622456	2.524077	0.000000	-4.316137	0.000000	0.000000	0.000000	1.143207	-0.132875	-1.466581	0.000000	0.000000	4.000000	13.000000	0.000000
21952.767139	0.260507	0.573731	0.086911	85.795044	-118.199104	-57.622456	2.524077	0.000000	-4.316137	0.000000	0.000000	0.000000	0.940435	-0.123375	-1.536106	0.000000	0.000000	4.000000	13.000000	0.000000
21952.770473	0.260507	0.573731	0.086911	85.795044	-118.199104	-57.622456	2.524077	0.000000	-4.316137	0.000000	0.000000	0.000000	0.940435	-0.123375	-1.536106	0.000000	0.000000	4.000000	13.000000	0.000000
21952.773806	0.260507	0.573731	0.086911	86.635529	-107.465088	-46.246998	2.380772	0.000000	-4.396809	0.000000	0.000000	0.000000	0.940435	-0.123375	-1.536106	0.000000	0.000000	4.000000	13.000000	0.000000
21952.777139	0.263025	0.573256	0.081494	86.635529	-107.465088	-46.246998	2.380772	0.000000	-4.396809	0.000000	0.000000	0.000000	0.755355	-0.142632	-1.624933	0.000000	0.000000	4.000000	13.000000	0.000000
21952.780473	0.263025	0.573256	0.081494	86.635529	-107.465088	-46.246998	2.380772	0.000000	-4.396809	0.000000	0.000000	0.000000	0.755355	-0.142632	-1.624933	0.000000	0.000000	4.000000	13.000000	0.000000
21952.783806	0.263025	0.573256	0.081494	87.307755	-90.818977	-29.272217	2.235674	0.000000	-4.472333	0.000000	0.000000	0.000000	0.755355	-0.142632	-1.624933	0.000000	0.000000	4.000000	13.000000	0.000000
21952.787139	0.264977	0.572766	0.075769	87.307755	-90.818977	-29.272217	2.235674	0.000000	-4.472333	0.000000	0.000000	0.000000	0.585644	-0.146953	-1.717657	0.000000	0.000000	4.000000	13.000000	0.000000
21952.790473	0.264977	0.572766	0.075769	87.307755	-90.818977	-29.272217	2.235674	0.000000	-4.472333	0.000000	0.000000	0.000000	0.585644	-0.146953	-1.717657	0.000000	0.000000	4.000000	13.000000	0.000000
21952.793806	0.264977	0.572766	0.075769	87.665863	-66.931213	-4.488627	2.086789	0.000000	-4.543711	0.000000	0.000000	0.000000	0.585644	-0.146953	-1.717657	0.000000	0.000000	4.000000	13.000000	0.000000
21952.797139	0.266383	0.572285	0.069783	87.665863	-66.931213	-4.488627	2.086789	0.000000	-4.543711	0.000000	0.000000	0.000000	0.421904	-0.144419	-1.795781	0.000000	0.000000	4.000000	13.000000	0.000000
21952.800473	0.266383	0.572285	0.069783	87.665863	-66.931213	-4.488627	2.086789	0.000000	-4.543711	0.000000	0.000000	0.000000	0.421904	-0.144419	-1.795781	0.000000	0.000000	4.000000	13.000000	0.000000
21952.803806	0.266383	0.572285	0.069783	87.532875	-40.462360	22.790279	1.933853	0.000000	-4.610880	0.000000	0.000000	0.000000	0.421904	-0.144419	-1.795781	0.000000	0.000000	4.000000	13.000000	0.000000
21952.807139	0.267291	0.571834	0.063572	87.532875	-40.462360	22.790279	1.933853	0.000000	-4.610880	0.000000	0.000000	0.000000	0.272335	-0.135195	-1.863410	0.000000	0.000000	4.000000	13.000000	0.000000
21952.810473	0.267291	0.571834	0.063572	87.532875	-40.462360	22.790279	1.933853	0.000000	-4.610880	0.000000	0.000000	0.000000	0.272335	-0.135195	-1.863410	0.000000	0.000000	4.000000	13.000000	0.000000
21952.813806	0.267291	0.571834	0.063572	86.950912	-19.680716	44.162052	1.776113	0.000000	-4.673909	0.000000	0.000000	0.000000	0.272335	-0.135195	-1.863410	0.000000	0.000000	4.000000	13.000000	0.000000
21952.817139	0.267714	0.571475	0.057222	86.950912	-19.680716	44.162052	1.776113	0.000000	-4.673909	0.000000	0.000000	0.000000	0.126948	-0.107734	-1.904865	0.000000	0.000000	4.000000	13.000000	0.000000
21952.820473	0.267714	0.571475	0.057222	86.950912	-19.680716	44.162052	1.776113	0.000000	-4.673909	0.000000	0.000000	0.000000	0.126948	-0.107734	-1.904865	0.000000	0.000000	4.000000	13.000000	0.000000
21952.823806	0.267714	0.571475	0.057222	86.081635	-6.183538	58.167400	1.614551	0.000000	-4.732148	0.000000	0.000000	0.000000	0.126948	-0.107734	-1.904865	0.000000	0.000000	4.000000	13.000000	0.000000
21952.827139	0.267460	0.571204	0.050947	86.081635	-6.183538	58.167400	1.614551	0.000000	-4.732148	0.000000	0.000000	0.000000	-0.076228	-0.081352	-1.882460	0.000000	0.000000	4.000000	13.000000	0.000000
21952.830473	0.267460	0.571204	0.050947	86.081635	-6.183538	58.167400	1.614551	0.000000	-4.732148	0.000000	0.000000	0.000000	-0.076228	-0.081352	-1.882460	0.000000	0.000000	4.000000	13.000000	0.000000
21952.833806	0.267460	0.571204	0.050947	85.047256	2.259547	66.922668	1.455312	0.000000	-4.783520	0.000000	0.000000	0.000000	-0.076228	-0.081352	-1.882460	0.000000	0.000000	4.000000	13.000000	0.000000
21952.837139	0.266454	0.571007	0.044750	85.047256	2.259547	66.922668	1.455312	0.000000	-4.783520	0.000000	0.000000	0.000000	-0.301757	-0.058915	-1.859082	0.000000	0.000000	4.000000	13.000000	0.000000
21952.840473	0.266454	0.571007	0.044750	85.047256	2.259547	66.922668	1.455312	0.000000	-4.783520	0.000000	0.000000	0.000000	-0.301757	-0.058915	-1.859082	0.000000	0.000000	4.000000	13.000000	0.000000
21952.843806	0.266454	0.571007	0.044750	83.940323	7.863218	72.401901	1.298125	0.000000	-4.828547	0.000000	0.000000	0.000000	-0.301757	-0.058915	-1.859082	0.000000	0.000000	4.000000	13.000000	0.000000
21952.847139	0.264686	0.570776	0.038687	83.940323	7.863218	72.401901	1.298125	0.000000	-4.828547	0.000000	0.000000	0.000000	-0.530502	-0.069521	-1.818849	0.000000	0.000000	4.000000	13.000000	0.000000
21952.850473	0.264686	0.570776	0.038687	83.940323	7.863218	72.401901	1.298125	0.000000	-4.828547	0.000000	0.000000	0.000000	-0.530502	-0.069521	-1.818849	0.000000	0.000000	4.000000	13.000000	0.000000
21952.853806	0.264686	0.570776	0.038687	82.826355	11.699755	76.138733	1.143453	0.000000	-4.867496	0.000000	0.000000	0.000000	-0.530502	-0.069521	-1.818849	0.000000	0.000000	4.000000	13.000000	0.000000
21952.857139	0.262148	0.570536	0.032757	82.826355	11.699755	76.138733	1.143453	0.000000	-4.867496	0.000000	0.000000	0.000000	-0.761221	-0.071849	-1.779075	0.000000	0.000000	4.000000	13.000000	0.000000
21952.860473	0.262148	0.570536	0.032757	82.826355	11.699755	76.138733	1.143453	0.000000	-4.867496	0.000000	0.000000	0.000000	-0.761221	-0.071849	-1.779075	0.000000	0.000000	4.000000	13.000000	0.000000
21952.863806	0.262148	0.570536	0.032757	81.710205	14.638233	79.075981	0.990095	0.000000	-4.900991	0.000000	0.000000	0.000000	-0.761221	-0.071849	-1.779075	0.000000	0.000000	4.000000	13.000000	0.000000
21952.867139	0.258991	0.570301	0.026966	81.710205	14.638233	79.075981	0.990095	0.000000	-4.900991	0.000000	0.000000	0.000000	-0.947243	-0.070680	-1.737253	0.000000	0.000000	4.000000	13.000000	0.000000
21952.870473	0.258991	0.570301	0.026966	81.710205	14.638233	79.075981	0.990095	0.000000	-4.900991	0.000000	0.000000	0.000000	-0.947243	-0.070680	-1.737253	0.000000	0.000000	4.000000	13.000000	0.000000
21952.873806	0.258991	0.570301	0.026966	80.627197	17.835257	82.512596	0.836103	0.000000	-4.929598	0.000000	0.000000	0.000000	-0.947243	-0.070680	-1.737253	0.000000	0.000000	4.000000	13.000000	0.000000
21952.877139	0.255446	0.570090	0.021321	80.627197	17.835257	82.512596	0.836103	0.000000	-4.929598	0.000000	0.000000	0.000000	-1.063594	-0.063239	-1.693517	0.000000	0.000000	4.000000	13.000000	0.000000
21952.880473	0.255446	0.570090	0.021321	80.627197	17.835257	82.512596	0.836103	0.000000	-4.929598	0.000000	0.000000	0.000000	-1.063594	-0.063239	-1.693517	0.000000	0.000000	4.000000	13.000000	0.000000
21952.883806	0.255446	0.570090	0.021321	79.574699	21.472345	86.697632	0.679447	0.000000	-4.953620	0.000000	0.000000	0.000000	-1.063594	-0.063239	-1.693517	0.000000	0.000000	4.000000	13.000000	0.000000
21952.887139	0.251664	0.569964	0.015911	79.574699	21.472345	86.697632	0.679447	0.000000	-4.953620	0.000000	0.000000	0.000000	-1.134525	-0.037822	-1.622924	0.000000	0.000000	4.000000	13.000000	0.000000
21952.890473	0.251664	0.569964	0.015911	79.574699	21.472345	86.697632	0.679447	0.000000	-4.953620	0.000000	0.000000	0.000000	-1.134525	-0.037822	-1.622924	0.000000	0.000000	4.000000	13.000000	0.000000
21952.893806	0.251664	0.569964	0.015911	78.511063	24.908812	90.923531	0.521700	0.000000	-4.972708	0.000000	0.000000	0.000000	-1.134525	-0.037822	-1.622924	0.000000	0.000000	4.000000	13.000000	0.000000
21952.897139	0.247538	0.569937	0.010885	78.511063	24.908812	90.923531	0.521700	0.000000	-4.972708	0.000000	0.000000	0.000000	-1.237656	-0.007913	-1.507836	0.000000	0.000000	4.000000	13.000000	0.000000
21952.900473	0.247538	0.569937	0.010885	78.511063	24.908812	90.923531	0.521700	0.000000	-4.972708	0.000000	0.000000	0.000000	-1.237656	-0.007913	-1.507836	0.000000	0.000000	4.000000	13.000000	0.000000
21952.903806	0.247538	0.569937	0.010885	77.441521	27.727551	94.699783	0.367898	0.000000	-4.986447	0.000000	0.000000	0.000000	-1.237656	-0.007913	-1.507836	0.000000	0.000000	4.000000	13.000000	0.000000
21952.907139	0.242814	0.569907	0.006309	77.441521	27.727551	94.699783	0.367898	0.000000	-4.986447	0.000000	0.000000	0.000000	-1.417236	-0.009019	-1.372880	0.000000	0.000000	4.000000	13.000000	0.000000
21952.910473	0.242814	0.569907	0.006309	77.441521	27.727551	94.699783	0.367898	0.000000	-4.986447	0.000000	0.000000	0.000000	-1.417236	-0.009019	-1.372880	0.000000	0.000000	4.000000	13.000000	0.000000
21952.913806	0.242814	0.569907	0.006309	76.387344	29.889158	97.423279	0.220668	0.000000	-4.995128	0.000000	0.000000	0.000000	-1.417236	-0.009019	-1.372880	0.000000	0.000000	4.000000	13.000000	0.000000
21952.917139	0.237591	0.569837	0.002158	76.387344	29.889158	97.423279	0.220668	0.000000	-4.995128	0.000000	0.000000	0.000000	-1.567000	-0.021119	-1.245441	0.000000	0.000000	4.000000	13.000000	0.000000
21952.920473	0.237591	0.569837	0.002158	76.387344	29.889158	97.423279	0.220668	0.000000	-4.995128	0.000000	0.000000	0.000000	-1.567000	-0.021119	-1.245441	0.000000	0.000000	4.000000	13.000000	0.000000
21952.923806	0.237591	0.569837	0.002158	75.345314	31.596117	98.313400	0.078396	0.000000	-4.999385	0.000000	0.000000	0.000000	-1.567000	-0.021119	-1.245441	0.000000	0.000000	4.000000	13.000000	0.000000
21952.927139	0.231961	0.569758	-0.001702	75.345314	31.596117	98.313400	0.078396	0.000000	-4.999385	0.000000	0.000000	0.000000	-1.688887	-0.023585	-1.157922	0.000000	0.000000	4.000000	13.000000	0.000000
21952.930473	0.231961	0.569758	-0.001702	75.345314	31.596117	98.313400	0.078396	0.000000	-4.999385	0.000000	0.000000	0.000000	-1.688887	-0.023585	-1.157922	0.000000	0.000000	4.000000	13.000000	0.000000
21952.933806	0.231961	0.569758	-0.001702	74.314857	33.233398	98.859711	-0.064489	0.000000	-4.999584	0.000000	0.000000	0.000000	-1.688887	-0.023585	-1.157922	0.000000	0.000000	4.000000	13.000000	0.000000
21952.937139	0.226116	0.569653	-0.005251	74.314857	33.233398	98.859711	-0.064489	0.000000	-4.999584	0.000000	0.000000	0.000000	-1.753649	-0.031439	-1.064786	0.000000	0.000000	4.000000	13.000000	0.000000
21952.940473	0.226116	0.569653	-0.005251	74.314857	33.233398	98.859711	-0.064489	0.000000	-4.999584	0.000000	0.000000	0.000000	-1.753649	-0.031439	-1.064786	0.000000	0.000000	4.000000	13.000000	0.000000
21952.943806	0.226116	0.569653	-0.005251	73.277306	34.889622	100.270508	-0.208019	0.000000	-4.995671	0.000000	0.000000	0.000000	-1.753649	-0.031439	-1.064786	0.000000	0.000000	4.000000	13.000000	0.000000
21952.947139	0.220045	0.569608	-0.008370	73.277306	34.889622	100.270508	-0.208019	0.000000	-4.995671	0.000000	0.000000	0.000000	-1.821152	-0.013699	-0.935424	0.000000	0.000000	4.000000	13.000000	0.000000
21952.950473	0.220045	0.569608	-0.008370	73.277306	34.889622	100.270508	-0.208019	0.000000	-4.995671	0.000000	0.000000	0.000000	-1.821152	-0.013699	-0.935424	0.000000	0.000000	4.000000	13.000000	0.000000
21952.953806	0.220045	0.569608	-0.008370	72.255188	36.335144	101.518761	-0.347755	0.000000	-4.987892	0.000000	0.000000	0.000000	-1.821152	-0.013699	-0.935424	0.000000	0.000000	4.000000	13.000000	0.000000
21952.957139	0.213803	0.569624	-0.011018	72.255188	36.335144	101.518761	-0.347755	0.000000	-4.987892	0.000000	0.000000	0.000000	-1.872555	0.005033	-0.794439	0.000000	0.000000	4.000000	13.000000	0.000000
21952.960473	0.213803	0.569624	-0.011018	72.255188	36.335144	101.518761	-0.347755	0.000000	-4.987892	0.000000	0.000000	0.000000	-1.872555	0.005033	-0.794439	0.000000	0.000000	4.000000	13.000000	0.000000
21952.963806	0.213803	0.569624	-0.011018	71.395149	37.598061	101.927086	-0.481813	0.000000	-4.976731	0.000000	0.000000	0.000000	-1.872555	0.005033	-0.794439	0.000000	0.000000	4.000000	13.000000	0.000000
21952.967139	0.207509	0.569709	-0.013116	71.395149	37.598061	101.927086	-0.481813	0.000000	-4.976731	0.000000	0.000000	0.000000	-1.888456	0.025259	-0.629550	0.000000	0.000000	4.000000	13.000000	0.000000
21952.970473	0.207509	0.569709	-0.013116	71.395149	37.598061	101.927086	-0.481813	0.000000	-4.976731	0.000000	0.000000	0.000000	-1.888456	0.025259	-0.629550	0.000000	0.000000	4.000000	13.000000	0.000000
21952.973806	0.207509	0.569709	-0.013116	70.986481	39.128548	102.433899	-0.605516	0.000000	-4.963200	0.000000	0.000000	0.000000	-1.888456	0.025259	-0.629550	0.000000	0.000000	4.000000	13.000000	0.000000
21952.977139	0.200977	0.569820	-0.014669	70.986481	39.128548	102.433899	-0.605516	0.000000	-4.963200	0.000000	0.000000	0.000000	-1.959491	0.033501	-0.465761	0.000000	0.000000	4.000000	13.000000	0.000000
21952.980473	0.200977	0.569820	-0.014669	70.986481	39.128548	102.433899	-0.605516	0.000000	-4.963200	0.000000	0.000000	0.000000	-1.959491	0.033501	-0.465761	0.000000	0.000000	4.000000	13.000000	0.000000
21952.983806	0.200977	0.569820	-0.014669	70.858643	40.956432	103.400734	-0.718794	0.000000	-4.948063	0.000000	0.000000	0.000000	-1.959491	0.033501	-0.465761	0.000000	0.000000	4.000000	13.000000	0.000000
21952.987139	0.194239	0.569957	-0.015605	70.858643	40.956432	103.400734	-0.718794	0.000000	-4.948063	0.000000	0.000000	0.000000	-2.021460	0.041134	-0.280958	0.000000	0.000000	4.000000	13.000000	0.000000
21952.990473	0.194239	0.569957	-0.015605	70.858643	40.956432	103.400734	-0.718794	0.000000	-4.948063	0.000000	0.000000	0.000000	-2.021460	0.041134	-0.280958	0.000000	0.000000	4.000000	13.000000	0.000000
21952.993806	0.194239	0.569957	-0.015605	70.684052	42.821533	104.575577	-0.780261	0.000000	-4.711933	0.000000	0.000000	0.000000	-2.021460	0.041134	-0.280958	0.000000	0.000000	4.000000	13.000000	0.000000
21952.997139	0.187526	0.570173	-0.015886	70.684052	42.821533	104.575577	-0.780261	0.000000	-4.711933	0.000000	0.000000	0.000000	-2.013876	0.064607	-0.084234	0.000000	0.000000	4.000000	13.000000	0.000000
21953.000473	0.187526	0.570173	-0.015886	70.684052	42.821533	104.575577	-0.780261	0.000000	-4.711933	0.000000	0.000000	0.000000	-2.013876	0.064607	-0.084234	0.000000	0.000000	4.000000	13.000000	0.000000
21953.003806	0.187526	0.570173	-0.015886	70.416672	44.748817	105.815048	-0.794300	0.000000	-4.376287	0.000000	0.000000	0.000000	-2.013876	0.064607	-0.084234	0.000000	0.000000	4.000000	13.000000	0.000000
21953.007139	0.180908	0.570490	-0.015528	70.416672	44.748817	105.815048	-0.794300	0.000000	-4.376287	0.000000	0.000000	0.000000	-1.985191	0.095198	0.107461	0.000000	0.000000	4.000000	13.000000	0.000000
21953.010473	0.180908	0.570490	-0.015528	70.416672	44.748817	105.815048	-0.794300	0.000000	-4.376287	0.000000	0.000000	0.000000	-1.985191	0.095198	0.107461	0.000000	0.000000	4.000000	13.000000	0.000000
21953.013806	0.180908	0.570490	-0.015528	70.120270	46.828663	107.254776	-0.776390	0.000000	-4.045421	0.000000	0.000000	0.000000	-1.985191	0.095198	0.107461	0.000000	0.000000	4.000000	13.000000	0.000000
21953.017139	0.174450	0.570888	-0.014553	70.120270	46.828663	107.254776	-0.776390	0.000000	-4.045421	0.000000	0.000000	0.000000	-1.937652	0.119492	0.292319	0.000000	0.000000	4.000000	13.000000	0.000000
21953.020473	0.174450	0.570888	-0.014553	70.120270	46.828663	107.254776	-0.776390	0.000000	-4.045421	0.000000	0.000000	0.000000	-1.937652	0.119492	0.292319	0.000000	0.000000	4.000000	13.000000	0.000000
21953.023806	0.174450	0.570888	-0.014553	69.945213	49.315456	109.028030	-0.727670	0.000000	-3.722479	0.000000	0.000000	0.000000	-1.937652	0.119492	0.292319	0.000000	0.000000	4.000000	13.000000	0.000000
21953.027139	0.168085	0.571291	-0.013059	69.945213	49.315456	109.028030	-0.727670	0.000000	-3.722479	0.000000	0.000000	0.000000	-1.909472	0.120693	0.448255	0.000000	0.000000	4.000000	13.000000	0.000000
21953.030473	0.168085	0.571291	-0.013059	69.945213	49.315456	109.028030	-0.727670	0.000000	-3.722479	0.000000	0.000000	0.000000	-1.909472	0.120693	0.448255	0.000000	0.000000	4.000000	13.000000	0.000000
21953.033806	0.168085	0.571291	-0.013059	69.939507	52.188999	111.034286	-0.652961	0.000000	-3.404233	0.000000	0.000000	0.000000	-1.909472	0.120693	0.448255	0.000000	0.000000	4.000000	13.000000	0.000000
21953.037139	0.161927	0.571664	-0.011127	69.939507	52.188999	111.034286	-0.652961	0.000000	-3.404233	0.000000	0.000000	0.000000	-1.847185	0.112054	0.579551	0.000000	0.000000	4.000000	13.000000	0.000000
21953.040473	0.161927	0.571664	-0.011127	69.939507	52.188999	111.034286	-0.652961	0.000000	-3.404233	0.000000	0.000000	0.000000	-1.847185	0.112054	0.579551	0.000000	0.000000	4.000000	13.000000	0.000000
21953.043806	0.161927	0.571664	-0.011127	70.061958	55.306263	113.204414	-0.556369	0.000000	-3.096369	0.000000	0.000000	0.000000	-1.847185	0.112054	0.579551	0.000000	0.000000	4.000000	13.000000	0.000000
21953.047139	0.155928	0.572021	-0.008695	70.061958	55.306263	113.204414	-0.556369	0.000000	-3.096369	0.000000	0.000000	0.000000	-1.799708	0.106980	0.729626	0.000000	0.000000	4.000000	13.000000	0.000000
21953.050473	0.155928	0.572021	-0.008695	70.061958	55.306263	113.204414	-0.556369	0.000000	-3.096369	0.000000	0.000000	0.000000	-1.799708	0.106980	0.729626	0.000000	0.000000	4.000000	13.000000	0.000000
21953.053806	0.155928	0.572021	-0.008695	70.225395	58.441067	115.617302	-0.434765	0.000000	-2.796418	0.000000	0.000000	0.000000	-1.799708	0.106980	0.729626	0.000000	0.000000	4.000000	13.000000	0.000000
21953.057139	0.150226	0.572397	-0.005773	70.225395	58.441067	115.617302	-0.434765	0.000000	-2.796418	0.000000	0.000000	0.000000	-1.710818	0.112825	0.876594	0.000000	0.000000	4.000000	13.000000	0.000000
21953.060473	0.150226	0.572397	-0.005773	70.225395	58.441067	115.617302	-0.434765	0.000000	-2.796418	0.000000	0.000000	0.000000	-1.710818	0.112825	0.876594	0.000000	0.000000	4.000000	13.000000	0.000000
21953.063806	0.150226	0.572397	-0.005773	70.424377	61.437340	118.040741	-0.288666	0.000000	-2.511281	0.000000	0.000000	0.000000	-1.710818	0.112825	0.876594	0.000000	0.000000	4.000000	13.000000	0.000000
21953.067139	0.144900	0.572774	-0.002401	70.424377	61.437340	118.040741	-0.288666	0.000000	-2.511281	0.000000	0.000000	0.000000	-1.597575	0.113116	1.011631	0.000000	0.000000	4.000000	13.000000	0.000000
21953.070473	0.144900	0.572774	-0.002401	70.424377	61.437340	118.040741	-0.288666	0.000000	-2.511281	0.000000	0.000000	0.000000	-1.597575	0.113116	1.011631	0.000000	0.000000	4.000000	13.000000	0.000000
21953.073806	0.144900	0.572774	-0.002401	70.691643	64.196182	119.981590	-0.120060	0.000000	-2.245019	0.000000	0.000000	0.000000	-1.597575	0.113116	1.011631	0.000000	0.000000	4.000000	13.000000	0.000000
21953.077139	0.140049	0.573122	0.001338	70.691643	64.196182	119.981590	-0.120060	0.000000	-2.245019	0.000000	0.000000	0.000000	-1.455503	0.104442	1.121874	0.000000	0.000000	4.000000	13.000000	0.000000
21953.080473	0.140049	0.573122	0.001338	70.691643	64.196182	119.981590	-0.120060	0.000000	-2.245019	0.000000	0.000000	0.000000	-1.455503	0.104442	1.121874	0.000000	0.000000	4.000000	13.000000	0.000000
21953.083806	0.140049	0.573122	0.001338	71.071907	66.782532	121.648415	0.066919	0.000000	-2.002436	0.000000	0.000000	0.000000	-1.455503	0.104442	1.121874	0.000000	0.000000	4.000000	13.000000	0.000000
21953.087139	0.135696	0.573427	0.005340	71.071907	66.782532	121.648415	0.066919	0.000000	-2.002436	0.000000	0.000000	0.000000	-1.305727	0.091330	1.200371	0.000000	0.000000	4.000000	13.000000	0.000000
21953.090473	0.135696	0.573427	0.005340	71.071907	66.782532	121.648415	0.066919	0.000000	-2.002436	0.000000	0.000000	0.000000	-1.305727	0.091330	1.200371	0.000000	0.000000	4.000000	13.000000	0.000000
21953.093806	0.135696	0.573427	0.005340	71.432625	69.310913	123.491257	0.266980	0.000000	-1.784815	0.000000	0.000000	0.000000	-1.305727	0.091330	1.200371	0.000000	0.000000	4.000000	13.000000	0.000000
21953.097139	0.131813	0.573665	0.009606	71.432625	69.310913	123.491257	0.266980	0.000000	-1.784815	0.000000	0.000000	0.000000	-1.165051	0.071659	1.279817	0.000000	0.000000	4.000000	13.000000	0.000000
21953.100473	0.131813	0.573665	0.009606	71.432625	69.310913	123.491257	0.266980	0.000000	-1.784815	0.000000	0.000000	0.000000	-1.165051	0.071659	1.279817	0.000000	0.000000	4.000000	13.000000	0.000000
21953.103806	0.131813	0.573665	0.009606	71.793961	71.789986	125.188393	0.480283	0.000000	-1.590640	0.000000	0.000000	0.000000	-1.165051	0.071659	1.279817	0.000000	0.000000	4.000000	13.000000	0.000000
21953.107139	0.128417	0.573861	0.014135	71.793961	71.789986	125.188393	0.480283	0.000000	-1.590640	0.000000	0.000000	0.000000	-1.018705	0.058529	1.358781	0.000000	0.000000	4.000000	13.000000	0.000000
21953.110473	0.128417	0.573861	0.014135	71.793961	71.789986	125.188393	0.480283	0.000000	-1.590640	0.000000	0.000000	0.000000	-1.018705	0.058529	1.358781	0.000000	0.000000	4.000000	13.000000	0.000000
21953.113806	0.128417	0.573861	0.014135	72.201233	74.264488	126.608482	0.706747	0.000000	-1.420856	0.000000	0.000000	0.000000	-1.018705	0.058529	1.358781	0.000000	0.000000	4.000000	13.000000	0.000000
21953.117139	0.125493	0.573934	0.018870	72.201233	74.264488	126.608482	0.706747	0.000000	-1.420856	0.000000	0.000000	0.000000	-0.877356	0.021939	1.420625	0.000000	0.000000	4.000000	13.000000	0.000000
21953.120473	0.125493	0.573934	0.018870	72.201233	74.264488	126.608482	0.706747	0.000000	-1.420856	0.000000	0.000000	0.000000	-0.877356	0.021939	1.420625	0.000000	0.000000	4.000000	13.000000	0.000000
21953.123806	0.125493	0.573934	0.018870	72.633057	76.759651	128.077438	0.943517	0.000000	-1.274630	0.000000	0.000000	0.000000	-0.877356	0.021939	1.420625	0.000000	0.000000	4.000000	13.000000	0.000000
21953.127139	0.123047	0.573932	0.023739	72.633057	76.759651	128.077438	0.943517	0.000000	-1.274630	0.000000	0.000000	0.000000	-0.733567	-0.000587	1.460612	0.000000	0.000000	4.000000	13.000000	0.000000
21953.130473	0.123047	0.573932	0.023739	72.633057	76.759651	128.077438	0.943517	0.000000	-1.274630	0.000000	0.000000	0.000000	-0.733567	-0.000587	1.460612	0.000000	0.000000	4.000000	13.000000	0.000000
21953.133806	0.123047	0.573932	0.023739	73.086670	79.299805	129.840912	1.186953	0.000000	-1.152369	0.000000	0.000000	0.000000	-0.733567	-0.000587	1.460612	0.000000	0.000000	4.000000	13.000000	0.000000
21953.137139	0.121089	0.573850	0.028747	73.086670	79.299805	129.840912	1.186953	0.000000	-1.152369	0.000000	0.000000	0.000000	-0.587369	-0.024625	1.502299	0.000000	0.000000	4.000000	13.000000	0.000000
21953.140473	0.121089	0.573850	0.028747	73.086670	79.299805	129.840912	1.186953	0.000000	-1.152369	0.000000	0.000000	0.000000	-0.587369	-0.024625	1.502299	0.000000	0.000000	4.000000	13.000000	0.000000
21953.143806	0.121089	0.573850	0.028747	73.556610	81.874519	131.645645	1.437336	0.000000	-1.054474	0.000000	0.000000	0.000000	-0.587369	-0.024625	1.502299	0.000000	0.000000	4.000000	13.000000	0.000000
21953.147139	0.119720	0.573710	0.033868	73.556610	81.874519	131.645645	1.437336	0.000000	-1.054474	0.000000	0.000000	0.000000	-0.410880	-0.042043	1.536461	0.000000	0.000000	4.000000	13.000000	0.000000
21953.150473	0.119720	0.573710	0.033868	73.556610	81.874519	131.645645	1.437336	0.000000	-1.054474	0.000000	0.000000	0.000000	-0.410880	-0.042043	1.536461	0.000000	0.000000	4.000000	13.000000	0.000000
21953.153806	0.119720	0.573710	0.033868	74.041168	84.566483	133.621094	1.693413	0.000000	-0.985994	0.000000	0.000000	0.000000	-0.410880	-0.042043	1.536461	0.000000	0.000000	4.000000	13.000000	0.000000
21953.157139	0.118911	0.573562	0.039038	74.041168	84.566483	133.621094	1.693413	0.000000	-0.985994	0.000000	0.000000	0.000000	-0.242706	-0.044169	1.550943	0.000000	0.000000	4.000000	13.000000	0.000000
21953.160473	0.118911	0.573562	0.039038	74.041168	84.566483	133.621094	1.693413	0.000000	-0.985994	0.000000	0.000000	0.000000	-0.242706	-0.044169	1.550943	0.000000	0.000000	4.000000	13.000000	0.000000
21953.163806	0.118911	0.573562	0.039038	74.533493	87.352165	135.828369	1.951903	0.000000	-0.945543	0.000000	0.000000	0.000000	-0.242706	-0.044169	1.550943	0.000000	0.000000	4.000000	13.000000	0.000000
21953.167139	0.118655	0.573369	0.044163	74.533493	87.352165	135.828369	1.951903	0.000000	-0.945543	0.000000	0.000000	0.000000	-0.076721	-0.058083	1.537485	0.000000	0.000000	4.000000	13.000000	0.000000
21953.170473	0.118655	0.573369	0.044163	74.533493	87.352165	135.828369	1.951903	0.000000	-0.945543	0.000000	0.000000	0.000000	-0.076721	-0.058083	1.537485	0.000000	0.000000	4.000000	13.000000	0.000000
21953.173806	0.118655	0.573369	0.044163	75.051743	90.199547	138.064026	2.208151	0.000000	-0.932757	0.000000	0.000000	0.000000	-0.076721	-0.058083	1.537485	0.000000	0.000000	4.000000	13.000000	0.000000
21953.177139	0.118925	0.573145	0.049270	75.051743	90.199547	138.064026	2.208151	0.000000	-0.932757	0.000000	0.000000	0.000000	0.080902	-0.067039	1.532107	0.000000	0.000000	4.000000	13.000000	0.000000
21953.180473	0.118925	0.573145	0.049270	75.051743	90.199547	138.064026	2.208151	0.000000	-0.932757	0.000000	0.000000	0.000000	0.080902	-0.067039	1.532107	0.000000	0.000000	4.000000	13.000000	0.000000
21953.183806	0.118925	0.573145	0.049270	75.600212	93.106789	140.280975	2.463502	0.000000	-0.946240	0.000000	0.000000	0.000000	0.080902	-0.067039	1.532107	0.000000	0.000000	4.000000	13.000000	0.000000
21953.187139	0.119700	0.572910	0.054318	75.600212	93.106789	140.280975	2.463502	0.000000	-0.946240	0.000000	0.000000	0.000000	0.232617	-0.070571	1.514299	0.000000	0.000000	4.000000	13.000000	0.000000
21953.190473	0.119700	0.572910	0.054318	75.600212	93.106789	140.280975	2.463502	0.000000	-0.946240	0.000000	0.000000	0.000000	0.232617	-0.070571	1.514299	0.000000	0.000000	4.000000	13.000000	0.000000
21953.193806	0.119700	0.572910	0.054318	76.143127	96.076942	142.513947	2.715885	0.000000	-0.985010	0.000000	0.000000	0.000000	0.232617	-0.070571	1.514299	0.000000	0.000000	4.000000	13.000000	0.000000
21953.197139	0.120980	0.572693	0.059236	76.143127	96.076942	142.513947	2.715885	0.000000	-0.985010	0.000000	0.000000	0.000000	0.384055	-0.065142	1.475432	0.000000	0.000000	4.000000	13.000000	0.000000
21953.200473	0.120980	0.572693	0.059236	76.143127	96.076942	142.513947	2.715885	0.000000	-0.985010	0.000000	0.000000	0.000000	0.384055	-0.065142	1.475432	0.000000	0.000000	4.000000	13.000000	0.000000
21953.203806	0.120980	0.572693	0.059236	76.623909	99.041618	144.752167	2.961790	0.000000	-1.049019	0.000000	0.000000	0.000000	0.384055	-0.065142	1.475432	0.000000	0.000000	4.000000	13.000000	0.000000
21953.207139	0.122697	0.572487	0.063999	76.623909	99.041618	144.752167	2.961790	0.000000	-1.049019	0.000000	0.000000	0.000000	0.514905	-0.061890	1.429083	0.000000	0.000000	4.000000	13.000000	0.000000
21953.210473	0.122697	0.572487	0.063999	76.623909	99.041618	144.752167	2.961790	0.000000	-1.049019	0.000000	0.000000	0.000000	0.514905	-0.061890	1.429083	0.000000	0.000000	4.000000	13.000000	0.000000
21953.213806	0.122697	0.572487	0.063999	77.036957	101.904610	146.916199	3.199971	0.000000	-1.134836	0.000000	0.000000	0.000000	0.514905	-0.061890	1.429083	0.000000	0.000000	4.000000	13.000000	0.000000
21953.217139	0.124819	0.572330	0.068648	77.036957	101.904610	146.916199	3.199971	0.000000	-1.134836	0.000000	0.000000	0.000000	0.636652	-0.046841	1.394494	0.000000	0.000000	4.000000	13.000000	0.000000
21953.220473	0.124819	0.572330	0.068648	77.036957	101.904610	146.916199	3.199971	0.000000	-1.134836	0.000000	0.000000	0.000000	0.636652	-0.046841	1.394494	0.000000	0.000000	4.000000	13.000000	0.000000
21953.223806	0.124819	0.572330	0.068648	77.405838	104.637901	148.952042	3.432386	0.000000	-1.240945	0.000000	0.000000	0.000000	0.636652	-0.046841	1.394494	0.000000	0.000000	4.000000	13.000000	0.000000
21953.227139	0.127406	0.572202	0.073044	77.405838	104.637901	148.952042	3.432386	0.000000	-1.240945	0.000000	0.000000	0.000000	0.776022	-0.038535	1.318948	0.000000	0.000000	4.000000	13.000000	0.000000
21953.230473	0.127406	0.572202	0.073044	77.405838	104.637901	148.952042	3.432386	0.000000	-1.240945	0.000000	0.000000	0.000000	0.776022	-0.038535	1.318948	0.000000	0.000000	4.000000	13.000000	0.000000
21953.233806	0.127406	0.572202	0.073044	77.723839	107.215439	150.842728	3.652211	0.000000	-1.370282	0.000000	0.000000	0.000000	0.776022	-0.038535	1.318948	0.000000	0.000000	4.000000	13.000000	0.000000
21953.237139	0.130425	0.572142	0.077227	77.723839	107.215439	150.842728	3.652211	0.000000	-1.370282	0.000000	0.000000	0.000000	0.905771	-0.017927	1.254790	0.000000	0.000000	4.000000	13.000000	0.000000
21953.240473	0.130425	0.572142	0.077227	77.723839	107.215439	150.842728	3.652211	0.000000	-1.370282	0.000000	0.000000	0.000000	0.905771	-0.017927	1.254790	0.000000	0.000000	4.000000	13.000000	0.000000
21953.243806	0.130425	0.572142	0.077227	77.999565	109.634239	152.576340	3.861343	0.000000	-1.521244	0.000000	0.000000	0.000000	0.905771	-0.017927	1.254790	0.000000	0.000000	4.000000	13.000000	0.000000
21953.247139	0.133911	0.572155	0.081183	77.999565	109.634239	152.576340	3.861343	0.000000	-1.521244	0.000000	0.000000	0.000000	1.045933	0.003725	1.186724	0.000000	0.000000	4.000000	13.000000	0.000000
21953.250473	0.133911	0.572155	0.081183	77.999565	109.634239	152.576340	3.861343	0.000000	-1.521244	0.000000	0.000000	0.000000	1.045933	0.003725	1.186724	0.000000	0.000000	4.000000	13.000000	0.000000
21953.253806	0.133911	0.572155	0.081183	78.274155	112.000435	154.217621	4.059130	0.000000	-1.695566	0.000000	0.000000	0.000000	1.045933	0.003725	1.186724	0.000000	0.000000	4.000000	13.000000	0.000000
21953.257139	0.137859	0.572246	0.084845	78.274155	112.000435	154.217621	4.059130	0.000000	-1.695566	0.000000	0.000000	0.000000	1.184286	0.027344	1.098574	0.000000	0.000000	4.000000	13.000000	0.000000
21953.260473	0.137859	0.572246	0.084845	78.274155	112.000435	154.217621	4.059130	0.000000	-1.695566	0.000000	0.000000	0.000000	1.184286	0.027344	1.098574	0.000000	0.000000	4.000000	13.000000	0.000000
21953.263806	0.137859	0.572246	0.084845	78.612167	114.433594	155.953827	4.242226	0.000000	-1.892947	0.000000	0.000000	0.000000	1.184286	0.027344	1.098574	0.000000	0.000000	4.000000	13.000000	0.000000
21953.267139	0.142245	0.572400	0.088195	78.612167	114.433594	155.953827	4.242226	0.000000	-1.892947	0.000000	0.000000	0.000000	1.315793	0.046365	1.005271	0.000000	0.000000	4.000000	13.000000	0.000000
21953.270473	0.142245	0.572400	0.088195	78.612167	114.433594	155.953827	4.242226	0.000000	-1.892947	0.000000	0.000000	0.000000	1.315793	0.046365	1.005271	0.000000	0.000000	4.000000	13.000000	0.000000
21953.273806	0.142245	0.572400	0.088195	79.020676	117.109947	158.641342	4.409771	0.000000	-2.112246	0.000000	0.000000	0.000000	1.315793	0.046365	1.005271	0.000000	0.000000	4.000000	13.000000	0.000000
21953.277139	0.146971	0.572618	0.091153	79.020676	117.109947	158.641342	4.409771	0.000000	-2.112246	0.000000	0.000000	0.000000	1.417822	0.065258	0.887276	0.000000	0.000000	4.000000	13.000000	0.000000
21953.280473	0.146971	0.572618	0.091153	79.020676	117.109947	158.641342	4.409771	0.000000	-2.112246	0.000000	0.000000	0.000000	1.417822	0.065258	0.887276	0.000000	0.000000	4.000000	13.000000	0.000000
21953.283806	0.146971	0.572618	0.091153	79.556862	120.192001	162.645248	4.444607	0.000000	-2.290298	0.000000	0.000000	0.000000	1.417822	0.065258	0.887276	0.000000	0.000000	4.000000	13.000000	0.000000
21953.287139	0.151988	0.572871	0.093732	79.556862	120.192001	162.645248	4.444607	0.000000	-2.290298	0.000000	0.000000	0.000000	1.504968	0.076052	0.773672	0.000000	0.000000	4.000000	13.000000	0.000000
21953.290473	0.151988	0.572871	0.093732	79.556862	120.192001	162.645248	4.444607	0.000000	-2.290298	0.000000	0.000000	0.000000	1.504968	0.076052	0.773672	0.000000	0.000000	4.000000	13.000000	0.000000
21953.293806	0.151988	0.572871	0.093732	80.245705	123.813599	166.577835	4.372483	0.000000	-2.425158	0.000000	0.000000	0.000000	1.504968	0.076052	0.773672	0.000000	0.000000	4.000000	13.000000	0.000000
21953.297139	0.157266	0.573195	0.095928	80.245705	123.813599	166.577835	4.372483	0.000000	-2.425158	0.000000	0.000000	0.000000	1.583467	0.097158	0.658960	0.000000	0.000000	4.000000	13.000000	0.000000
21953.300473	0.157266	0.573195	0.095928	80.245705	123.813599	166.577835	4.372483	0.000000	-2.425158	0.000000	0.000000	0.000000	1.583467	0.097158	0.658960	0.000000	0.000000	4.000000	13.000000	0.000000
21953.303806	0.157266	0.573195	0.095928	81.021278	127.944473	170.412262	4.293205	0.000000	-2.562887	0.000000	0.000000	0.000000	1.583467	0.097158	0.658960	0.000000	0.000000	4.000000	13.000000	0.000000
21953.307139	0.162866	0.573597	0.097658	81.021278	127.944473	170.412262	4.293205	0.000000	-2.562887	0.000000	0.000000	0.000000	1.679968	0.120639	0.518781	0.000000	0.000000	4.000000	13.000000	0.000000
21953.310473	0.162866	0.573597	0.097658	81.021278	127.944473	170.412262	4.293205	0.000000	-2.562887	0.000000	0.000000	0.000000	1.679968	0.120639	0.518781	0.000000	0.000000	4.000000	13.000000	0.000000
21953.313806	0.162866	0.573597	0.097658	81.782478	132.366196	175.230179	4.204213	0.000000	-2.706398	0.000000	0.000000	0.000000	1.679968	0.120639	0.518781	0.000000	0.000000	4.000000	13.000000	0.000000
21953.317139	0.168666	0.574025	0.099001	81.782478	132.366196	175.230179	4.204213	0.000000	-2.706398	0.000000	0.000000	0.000000	1.739976	0.128295	0.402962	0.000000	0.000000	4.000000	13.000000	0.000000
21953.320473	0.168666	0.574025	0.099001	81.782478	132.366196	175.230179	4.204213	0.000000	-2.706398	0.000000	0.000000	0.000000	1.739976	0.128295	0.402962	0.000000	0.000000	4.000000	13.000000	0.000000
21953.323806	0.168666	0.574025	0.099001	82.468185	136.879868	-179.293060	4.108502	0.000000	-2.849597	0.000000	0.000000	0.000000	1.739976	0.128295	0.402962	0.000000	0.000000	4.000000	13.000000	0.000000
21953.327139	0.174709	0.574544	0.099926	82.468185	136.879868	-179.293060	4.108502	0.000000	-2.849597	0.000000	0.000000	0.000000	1.813166	0.155709	0.277402	0.000000	0.000000	4.000000	13.000000	0.000000
21953.330473	0.174709	0.574544	0.099926	82.468185	136.879868	-179.293060	4.108502	0.000000	-2.849597	0.000000	0.000000	0.000000	1.813166	0.155709	0.277402	0.000000	0.000000	4.000000	13.000000	0.000000
21953.333806	0.174709	0.574544	0.099926	83.115555	141.608627	-173.744049	4.004511	0.000000	-2.993977	0.000000	0.000000	0.000000	1.813166	0.155709	0.277402	0.000000	0.000000	4.000000	13.000000	0.000000
21953.337139	0.180965	0.575157	0.100435	83.115555	141.608627	-173.744049	4.004511	0.000000	-2.993977	0.000000	0.000000	0.000000	1.876553	0.183854	0.152691	0.000000	0.000000	4.000000	13.000000	0.000000
21953.340473	0.180965	0.575157	0.100435	83.115555	141.608627	-173.744049	4.004511	0.000000	-2.993977	0.000000	0.000000	0.000000	1.876553	0.183854	0.152691	0.000000	0.000000	4.000000	13.000000	0.000000
21953.343806	0.180965	0.575157	0.100435	83.742607	146.873352	-167.540848	3.892652	0.000000	-3.138035	0.000000	0.000000	0.000000	1.876553	0.183854	0.152691	0.000000	0.000000	4.000000	13.000000	0.000000
21953.347139	0.187344	0.575781	0.100547	83.742607	146.873352	-167.540848	3.892652	0.000000	-3.138035	0.000000	0.000000	0.000000	1.913685	0.187388	0.033776	0.000000	0.000000	4.000000	13.000000	0.000000
21953.350473	0.187344	0.575781	0.100547	83.742607	146.873352	-167.540848	3.892652	0.000000	-3.138035	0.000000	0.000000	0.000000	1.913685	0.187388	0.033776	0.000000	0.000000	4.000000	13.000000	0.000000
21953.353806	0.187344	0.575781	0.100547	84.393211	153.370285	-159.560425	3.774676	0.000000	-3.278997	0.000000	0.000000	0.000000	1.913685	0.187388	0.033776	0.000000	0.000000	4.000000	13.000000	0.000000
21953.357139	0.193718	0.576443	0.100257	84.393211	153.370285	-159.560425	3.774676	0.000000	-3.278997	0.000000	0.000000	0.000000	1.912322	0.198623	-0.087062	0.000000	0.000000	4.000000	13.000000	0.000000
21953.360473	0.193718	0.576443	0.100257	84.393211	153.370285	-159.560425	3.774676	0.000000	-3.278997	0.000000	0.000000	0.000000	1.912322	0.198623	-0.087062	0.000000	0.000000	4.000000	13.000000	0.000000
21953.363806	0.193718	0.576443	0.100257	85.066124	162.114166	-149.485916	3.652643	0.000000	-3.414411	0.000000	0.000000	0.000000	1.912322	0.198623	-0.087062	0.000000	0.000000	4.000000	13.000000	0.000000
21953.367139	0.200051	0.577059	0.099573	85.066124	162.114166	-149.485916	3.652643	0.000000	-3.414411	0.000000	0.000000	0.000000	1.899903	0.184732	-0.205044	0.000000	0.000000	4.000000	13.000000	0.000000
21953.370473	0.200051	0.577059	0.099573	85.066124	162.114166	-149.485916	3.652643	0.000000	-3.414411	0.000000	0.000000	0.000000	1.899903	0.184732	-0.205044	0.000000	0.000000	4.000000	13.000000	0.000000
21953.373806	0.200051	0.577059	0.099573	85.681351	174.265015	-136.774445	3.527066	0.000000	-3.543982	0.000000	0.000000	0.000000	1.899903	0.184732	-0.205044	0.000000	0.000000	4.000000	13.000000	0.000000
21953.377139	0.206196	0.577609	0.098535	85.681351	174.265015	-136.774445	3.527066	0.000000	-3.543982	0.000000	0.000000	0.000000	1.843382	0.164885	-0.311636	0.000000	0.000000	4.000000	13.000000	0.000000
21953.380473	0.206196	0.577609	0.098535	85.681351	174.265015	-136.774445	3.527066	0.000000	-3.543982	0.000000	0.000000	0.000000	1.843382	0.164885	-0.311636	0.000000	0.000000	4.000000	13.000000	0.000000
21953.383806	0.206196	0.577609	0.098535	86.105194	-170.538223	-121.376480	3.400855	0.000000	-3.665267	0.000000	0.000000	0.000000	1.843382	0.164885	-0.311636	0.000000	0.000000	4.000000	13.000000	0.000000
21953.387139	0.212053	0.578137	0.097152	86.105194	-170.538223	-121.376480	3.400855	0.000000	-3.665267	0.000000	0.000000	0.000000	1.757312	0.158442	-0.414802	0.000000	0.000000	4.000000	13.000000	0.000000
21953.390473	0.212053	0.578137	0.097152	86.105194	-170.538223	-121.376480	3.400855	0.000000	-3.665267	0.000000	0.000000	0.000000	1.757312	0.158442	-0.414802	0.000000	0.000000	4.000000	13.000000	0.000000
21953.393806	0.212053	0.578137	0.097152	86.245689	-155.552582	-105.773079	3.275406	0.000000	-3.777793	0.000000	0.000000	0.000000	1.757312	0.158442	-0.414802	0.000000	0.000000	4.000000	13.000000	0.000000
21953.397139	0.217593	0.578564	0.095380	86.245689	-155.552582	-105.773079	3.275406	0.000000	-3.777793	0.000000	0.000000	0.000000	1.661884	0.127968	-0.531752	0.000000	0.000000	4.000000	13.000000	0.000000
21953.400473	0.217593	0.578564	0.095380	86.245689	-155.552582	-105.773079	3.275406	0.000000	-3.777793	0.000000	0.000000	0.000000	1.661884	0.127968	-0.531752	0.000000	0.000000	4.000000	13.000000	0.000000
21953.403806	0.217593	0.578564	0.095380	86.203880	-145.641907	-94.606125	3.149685	0.000000	-3.883232	0.000000	0.000000	0.000000	1.661884	0.127968	-0.531752	0.000000	0.000000	4.000000	13.000000	0.000000
21953.407139	0.222744	0.578900	0.093228	86.203880	-145.641907	-94.606125	3.149685	0.000000	-3.883232	0.000000	0.000000	0.000000	1.545292	0.101064	-0.645339	0.000000	0.000000	4.000000	13.000000	0.000000
21953.410473	0.222744	0.578900	0.093228	86.203880	-145.641907	-94.606125	3.149685	0.000000	-3.883232	0.000000	0.000000	0.000000	1.545292	0.101064	-0.645339	0.000000	0.000000	4.000000	13.000000	0.000000
21953.413806	0.222744	0.578900	0.093228	86.143791	-141.389328	-88.796417	3.024244	0.000000	-3.981701	0.000000	0.000000	0.000000	1.545292	0.101064	-0.645339	0.000000	0.000000	4.000000	13.000000	0.000000
21953.417139	0.227569	0.579174	0.090736	86.143791	-141.389328	-88.796417	3.024244	0.000000	-3.981701	0.000000	0.000000	0.000000	1.447393	0.082195	-0.747862	0.000000	0.000000	4.000000	13.000000	0.000000
21953.420473	0.227569	0.579174	0.090736	86.143791	-141.389328	-88.796417	3.024244	0.000000	-3.981701	0.000000	0.000000	0.000000	1.447393	0.082195	-0.747862	0.000000	0.000000	4.000000	13.000000	0.000000
21953.423806	0.227569	0.579174	0.090736	86.103287	-140.460800	-86.230721	2.898045	0.000000	-4.074474	0.000000	0.000000	0.000000	1.447393	0.082195	-0.747862	0.000000	0.000000	4.000000	13.000000	0.000000
21953.427139	0.232013	0.579357	0.087872	86.103287	-140.460800	-86.230721	2.898045	0.000000	-4.074474	0.000000	0.000000	0.000000	1.333188	0.054761	-0.858956	0.000000	0.000000	4.000000	13.000000	0.000000
21953.430473	0.232013	0.579357	0.087872	86.103287	-140.460800	-86.230721	2.898045	0.000000	-4.074474	0.000000	0.000000	0.000000	1.333188	0.054761	-0.858956	0.000000	0.000000	4.000000	13.000000	0.000000
21953.433806	0.232013	0.579357	0.087872	86.042892	-140.183960	-84.377678	2.770531	0.000000	-4.162230	0.000000	0.000000	0.000000	1.333188	0.054761	-0.858956	0.000000	0.000000	4.000000	13.000000	0.000000
21953.437139	0.235994	0.579462	0.084759	86.042892	-140.183960	-84.377678	2.770531	0.000000	-4.162230	0.000000	0.000000	0.000000	1.194324	0.031630	-0.933970	0.000000	0.000000	4.000000	13.000000	0.000000
21953.440473	0.235994	0.579462	0.084759	86.042892	-140.183960	-84.377678	2.770531	0.000000	-4.162230	0.000000	0.000000	0.000000	1.194324	0.031630	-0.933970	0.000000	0.000000	4.000000	13.000000	0.000000
21953.443806	0.235994	0.579462	0.084759	86.007469	-139.637543	-82.519783	2.644677	0.000000	-4.243311	0.000000	0.000000	0.000000	1.194324	0.031630	-0.933970	0.000000	0.000000	4.000000	13.000000	0.000000
21953.447139	0.239492	0.579482	0.081371	86.007469	-139.637543	-82.519783	2.644677	0.000000	-4.243311	0.000000	0.000000	0.000000	1.049656	0.005839	-1.016451	0.000000	0.000000	4.000000	13.000000	0.000000
21953.450473	0.239492	0.579482	0.081371	86.007469	-139.637543	-82.519783	2.644677	0.000000	-4.243311	0.000000	0.000000	0.000000	1.049656	0.005839	-1.016451	0.000000	0.000000	4.000000	13.000000	0.000000
21953.453806	0.239492	0.579482	0.081371	86.172699	-137.715469	-79.898636	2.519362	0.000000	-4.318891	0.000000	0.000000	0.000000	1.049656	0.005839	-1.016451	0.000000	0.000000	4.000000	13.000000	0.000000
21953.457139	0.242491	0.579449	0.077819	86.172699	-137.715469	-79.898636	2.519362	0.000000	-4.318891	0.000000	0.000000	0.000000	0.899433	-0.009749	-1.065475	0.000000	0.000000	4.000000	13.000000	0.000000
21953.460473	0.242491	0.579449	0.077819	86.172699	-137.715469	-79.898636	2.519362	0.000000	-4.318891	0.000000	0.000000	0.000000	0.899433	-0.009749	-1.065475	0.000000	0.000000	4.000000	13.000000	0.000000
21953.463806	0.242491	0.579449	0.077819	86.649467	-133.524429	-75.451157	2.396567	0.000000	-4.388219	0.000000	0.000000	0.000000	0.899433	-0.009749	-1.065475	0.000000	0.000000	4.000000	13.000000	0.000000
21953.467139	0.244902	0.579376	0.074126	86.649467	-133.524429	-75.451157	2.396567	0.000000	-4.388219	0.000000	0.000000	0.000000	0.723572	-0.022050	-1.107975	0.000000	0.000000	4.000000	13.000000	0.000000
21953.470473	0.244902	0.579376	0.074126	86.649467	-133.524429	-75.451157	2.396567	0.000000	-4.388219	0.000000	0.000000	0.000000	0.723572	-0.022050	-1.107975	0.000000	0.000000	4.000000	13.000000	0.000000
21953.473806	0.244902	0.579376	0.074126	87.372887	-125.076736	-66.540054	2.277134	0.000000	-4.451366	0.000000	0.000000	0.000000	0.723572	-0.022050	-1.107975	0.000000	0.000000	4.000000	13.000000	0.000000
21953.477139	0.246883	0.579315	0.070170	87.372887	-125.076736	-66.540054	2.277134	0.000000	-4.451366	0.000000	0.000000	0.000000	0.594252	-0.018130	-1.186960	0.000000	0.000000	4.000000	13.000000	0.000000
21953.480473	0.246883	0.579315	0.070170	87.372887	-125.076736	-66.540054	2.277134	0.000000	-4.451366	0.000000	0.000000	0.000000	0.594252	-0.018130	-1.186960	0.000000	0.000000	4.000000	13.000000	0.000000
21953.483806	0.246883	0.579315	0.070170	88.181023	-107.360611	-48.229050	2.155302	0.000000	-4.511615	0.000000	0.000000	0.000000	0.594252	-0.018130	-1.186960	0.000000	0.000000	4.000000	13.000000	0.000000
21953.487139	0.248415	0.579253	0.065984	88.181023	-107.360611	-48.229050	2.155302	0.000000	-4.511615	0.000000	0.000000	0.000000	0.459461	-0.018675	-1.255647	0.000000	0.000000	4.000000	13.000000	0.000000
21953.490473	0.248415	0.579253	0.065984	88.181023	-107.360611	-48.229050	2.155302	0.000000	-4.511615	0.000000	0.000000	0.000000	0.459461	-0.018675	-1.255647	0.000000	0.000000	4.000000	13.000000	0.000000
21953.493806	0.248415	0.579253	0.065984	88.682701	-68.158630	-8.614340	2.031255	0.000000	-4.568808	0.000000	0.000000	0.000000	0.459461	-0.018675	-1.255647	0.000000	0.000000	4.000000	13.000000	0.000000
21953.497139	0.249504	0.579202	0.061651	88.682701	-68.158630	-8.614340	2.031255	0.000000	-4.568808	0.000000	0.000000	0.000000	0.326641	-0.015442	-1.300012	0.000000	0.000000	4.000000	13.000000	0.000000
21953.500473	0.249504	0.579202	0.061651	88.682701	-68.158630	-8.614340	2.031255	0.000000	-4.568808	0.000000	0.000000	0.000000	0.326641	-0.015442	-1.300012	0.000000	0.000000	4.000000	13.000000	0.000000
21953.503806	0.249504	0.579202	0.061651	88.315186	-23.994274	35.845085	1.906137	0.000000	-4.622407	0.000000	0.000000	0.000000	0.326641	-0.015442	-1.300012	0.000000	0.000000	4.000000	13.000000	0.000000
21953.507139	0.250136	0.579146	0.057202	88.315186	-23.994274	35.845085	1.906137	0.000000	-4.622407	0.000000	0.000000	0.000000	0.189813	-0.016619	-1.334511	0.000000	0.000000	4.000000	13.000000	0.000000
21953.510473	0.250136	0.579146	0.057202	88.315186	-23.994274	35.845085	1.906137	0.000000	-4.622407	0.000000	0.000000	0.000000	0.189813	-0.016619	-1.334511	0.000000	0.000000	4.000000	13.000000	0.000000
21953.513806	0.250136	0.579146	0.057202	87.425194	-3.257155	56.907387	1.780180	0.000000	-4.672361	0.000000	0.000000	0.000000	0.189813	-0.016619	-1.334511	0.000000	0.000000	4.000000	13.000000	0.000000
21953.517139	0.250207	0.579069	0.052784	87.425194	-3.257155	56.907387	1.780180	0.000000	-4.672361	0.000000	0.000000	0.000000	0.021119	-0.023151	-1.325466	0.000000	0.000000	4.000000	13.000000	0.000000
21953.520473	0.250207	0.579069	0.052784	87.425194	-3.257155	56.907387	1.780180	0.000000	-4.672361	0.000000	0.000000	0.000000	0.021119	-0.023151	-1.325466	0.000000	0.000000	4.000000	13.000000	0.000000
21953.523806	0.250207	0.579069	0.052784	86.431686	6.012052	66.196335	1.657674	0.000000	-4.717215	0.000000	0.000000	0.000000	0.021119	-0.023151	-1.325466	0.000000	0.000000	4.000000	13.000000	0.000000
21953.527139	0.249706	0.578960	0.048361	86.431686	6.012052	66.196335	1.657674	0.000000	-4.717215	0.000000	0.000000	0.000000	-0.150086	-0.032698	-1.326827	0.000000	0.000000	4.000000	13.000000	0.000000
21953.530473	0.249706	0.578960	0.048361	86.431686	6.012052	66.196335	1.657674	0.000000	-4.717215	0.000000	0.000000	0.000000	-0.150086	-0.032698	-1.326827	0.000000	0.000000	4.000000	13.000000	0.000000
21953.533806	0.249706	0.578960	0.048361	85.448395	11.025713	71.127975	1.536998	0.000000	-4.757903	0.000000	0.000000	0.000000	-0.150086	-0.032698	-1.326827	0.000000	0.000000	4.000000	13.000000	0.000000
21953.537139	0.248661	0.578825	0.043965	85.448395	11.025713	71.127975	1.536998	0.000000	-4.757903	0.000000	0.000000	0.000000	-0.313718	-0.040477	-1.318818	0.000000	0.000000	4.000000	13.000000	0.000000
21953.540473	0.248661	0.578825	0.043965	85.448395	11.025713	71.127975	1.536998	0.000000	-4.757903	0.000000	0.000000	0.000000	-0.313718	-0.040477	-1.318818	0.000000	0.000000	4.000000	13.000000	0.000000
21953.543806	0.248661	0.578825	0.043965	84.509308	14.216360	74.269371	1.417999	0.000000	-4.794713	0.000000	0.000000	0.000000	-0.313718	-0.040477	-1.318818	0.000000	0.000000	4.000000	13.000000	0.000000
21953.547139	0.247018	0.578624	0.039587	84.509308	14.216360	74.269371	1.417999	0.000000	-4.794713	0.000000	0.000000	0.000000	-0.492977	-0.060510	-1.313549	0.000000	0.000000	4.000000	13.000000	0.000000
21953.550473	0.247018	0.578624	0.039587	84.509308	14.216360	74.269371	1.417999	0.000000	-4.794713	0.000000	0.000000	0.000000	-0.492977	-0.060510	-1.313549	0.000000	0.000000	4.000000	13.000000	0.000000
21953.553806	0.247018	0.578624	0.039587	83.655571	17.071121	77.201828	1.300025	0.000000	-4.828036	0.000000	0.000000	0.000000	-0.492977	-0.060510	-1.313549	0.000000	0.000000	4.000000	13.000000	0.000000
21953.557139	0.244914	0.578342	0.035181	83.655571	17.071121	77.201828	1.300025	0.000000	-4.828036	0.000000	0.000000	0.000000	-0.631000	-0.084319	-1.321801	0.000000	0.000000	4.000000	13.000000	0.000000
21953.560473	0.244914	0.578342	0.035181	83.655571	17.071121	77.201828	1.300025	0.000000	-4.828036	0.000000	0.000000	0.000000	-0.631000	-0.084319	-1.321801	0.000000	0.000000	4.000000	13.000000	0.000000
21953.563806	0.244914	0.578342	0.035181	82.869415	19.856255	80.189430	1.179585	0.000000	-4.858866	0.000000	0.000000	0.000000	-0.631000	-0.084319	-1.321801	0.000000	0.000000	4.000000	13.000000	0.000000
21953.567139	0.242453	0.578008	0.030755	82.869415	19.856255	80.189430	1.179585	0.000000	-4.858866	0.000000	0.000000	0.000000	-0.738479	-0.100204	-1.327845	0.000000	0.000000	4.000000	13.000000	0.000000
21953.570473	0.242453	0.578008	0.030755	82.869415	19.856255	80.189430	1.179585	0.000000	-4.858866	0.000000	0.000000	0.000000	-0.738479	-0.100204	-1.327845	0.000000	0.000000	4.000000	13.000000	0.000000
21953.573806	0.242453	0.578008	0.030755	82.123734	22.506205	83.164955	1.055158	0.000000	-4.887396	0.000000	0.000000	0.000000	-0.738479	-0.100204	-1.327845	0.000000	0.000000	4.000000	13.000000	0.000000
21953.577139	0.239678	0.577636	0.026438	82.123734	22.506205	83.164955	1.055158	0.000000	-4.887396	0.000000	0.000000	0.000000	-0.832242	-0.111728	-1.294906	0.000000	0.000000	4.000000	13.000000	0.000000
21953.580473	0.239678	0.577636	0.026438	82.123734	22.506205	83.164955	1.055158	0.000000	-4.887396	0.000000	0.000000	0.000000	-0.832242	-0.111728	-1.294906	0.000000	0.000000	4.000000	13.000000	0.000000
21953.583806	0.239678	0.577636	0.026438	81.394379	24.742949	85.807808	0.929886	0.000000	-4.912770	0.000000	0.000000	0.000000	-0.832242	-0.111728	-1.294906	0.000000	0.000000	4.000000	13.000000	0.000000
21953.587139	0.236533	0.577253	0.022321	81.394379	24.742949	85.807808	0.929886	0.000000	-4.912770	0.000000	0.000000	0.000000	-0.943554	-0.114922	-1.235186	0.000000	0.000000	4.000000	13.000000	0.000000
21953.590473	0.236533	0.577253	0.022321	81.394379	24.742949	85.807808	0.929886	0.000000	-4.912770	0.000000	0.000000	0.000000	-0.943554	-0.114922	-1.235186	0.000000	0.000000	4.000000	13.000000	0.000000
21953.593806	0.236533	0.577253	0.022321	80.662956	26.464918	87.985092	0.806709	0.000000	-4.934493	0.000000	0.000000	0.000000	-0.943554	-0.114922	-1.235186	0.000000	0.000000	4.000000	13.000000	0.000000
21953.597139	0.233109	0.576856	0.018563	80.662956	26.464918	87.985092	0.806709	0.000000	-4.934493	0.000000	0.000000	0.000000	-1.027191	-0.119053	-1.127326	0.000000	0.000000	4.000000	13.000000	0.000000
21953.600473	0.233109	0.576856	0.018563	80.662956	26.464918	87.985092	0.806709	0.000000	-4.934493	0.000000	0.000000	0.000000	-1.027191	-0.119053	-1.127326	0.000000	0.000000	4.000000	13.000000	0.000000
21953.603806	0.233109	0.576856	0.018563	79.924225	27.762701	89.800446	0.690609	0.000000	-4.952076	0.000000	0.000000	0.000000	-1.027191	-0.119053	-1.127326	0.000000	0.000000	4.000000	13.000000	0.000000
21953.607139	0.229323	0.576477	0.015198	79.924225	27.762701	89.800446	0.690609	0.000000	-4.952076	0.000000	0.000000	0.000000	-1.135871	-0.113817	-1.009558	0.000000	0.000000	4.000000	13.000000	0.000000
21953.610473	0.229323	0.576477	0.015198	79.924225	27.762701	89.800446	0.690609	0.000000	-4.952076	0.000000	0.000000	0.000000	-1.135871	-0.113817	-1.009558	0.000000	0.000000	4.000000	13.000000	0.000000
21953.613806	0.229323	0.576477	0.015198	79.198158	28.843876	91.482521	0.583583	0.000000	-4.965826	0.000000	0.000000	0.000000	-1.135871	-0.113817	-1.009558	0.000000	0.000000	4.000000	13.000000	0.000000
21953.617139	0.225177	0.576098	0.012203	79.198158	28.843876	91.482521	0.583583	0.000000	-4.965826	0.000000	0.000000	0.000000	-1.243836	-0.113637	-0.898506	0.000000	0.000000	4.000000	13.000000	0.000000
21953.620473	0.225177	0.576098	0.012203	79.198158	28.843876	91.482521	0.583583	0.000000	-4.965826	0.000000	0.000000	0.000000	-1.243836	-0.113637	-0.898506	0.000000	0.000000	4.000000	13.000000	0.000000
21953.623806	0.225177	0.576098	0.012203	78.481026	29.995729	93.375099	0.485131	0.000000	-4.976409	0.000000	0.000000	0.000000	-1.243836	-0.113637	-0.898506	0.000000	0.000000	4.000000	13.000000	0.000000
21953.627139	0.220746	0.575674	0.009596	78.481026	29.995729	93.375099	0.485131	0.000000	-4.976409	0.000000	0.000000	0.000000	-1.329388	-0.127040	-0.782082	0.000000	0.000000	4.000000	13.000000	0.000000
21953.630473	0.220746	0.575674	0.009596	78.481026	29.995729	93.375099	0.485131	0.000000	-4.976409	0.000000	0.000000	0.000000	-1.329388	-0.127040	-0.782082	0.000000	0.000000	4.000000	13.000000	0.000000
21953.633806	0.220746	0.575674	0.009596	77.789688	31.428385	95.449280	0.396118	0.000000	-4.984284	0.000000	0.000000	0.000000	-1.329388	-0.127040	-0.782082	0.000000	0.000000	4.000000	13.000000	0.000000
21953.637139	0.216088	0.575247	0.007312	77.789688	31.428385	95.449280	0.396118	0.000000	-4.984284	0.000000	0.000000	0.000000	-1.397379	-0.128185	-0.685189	0.000000	0.000000	4.000000	13.000000	0.000000
21953.640473	0.216088	0.575247	0.007312	77.789688	31.428385	95.449280	0.396118	0.000000	-4.984284	0.000000	0.000000	0.000000	-1.397379	-0.128185	-0.685189	0.000000	0.000000	4.000000	13.000000	0.000000
21953.643806	0.216088	0.575247	0.007312	77.098267	33.046227	96.510620	0.314316	0.000000	-4.990111	0.000000	0.000000	0.000000	-1.397379	-0.128185	-0.685189	0.000000	0.000000	4.000000	13.000000	0.000000
21953.647139	0.211317	0.574846	0.005356	77.098267	33.046227	96.510620	0.314316	0.000000	-4.990111	0.000000	0.000000	0.000000	-1.431104	-0.120366	-0.586748	0.000000	0.000000	4.000000	13.000000	0.000000
21953.650473	0.211317	0.574846	0.005356	77.098267	33.046227	96.510620	0.314316	0.000000	-4.990111	0.000000	0.000000	0.000000	-1.431104	-0.120366	-0.586748	0.000000	0.000000	4.000000	13.000000	0.000000
21953.653806	0.211317	0.574846	0.005356	76.395760	34.779968	96.952469	0.240308	0.000000	-4.994222	0.000000	0.000000	0.000000	-1.431104	-0.120366	-0.586748	0.000000	0.000000	4.000000	13.000000	0.000000
21953.657139	0.206490	0.574436	0.003733	76.395760	34.779968	96.952469	0.240308	0.000000	-4.994222	0.000000	0.000000	0.000000	-1.448128	-0.122962	-0.486914	0.000000	0.000000	4.000000	13.000000	0.000000
21953.660473	0.206490	0.574436	0.003733	76.395760	34.779968	96.952469	0.240308	0.000000	-4.994222	0.000000	0.000000	0.000000	-1.448128	-0.122962	-0.486914	0.000000	0.000000	4.000000	13.000000	0.000000
21953.663806	0.206490	0.574436	0.003733	75.671761	36.567749	98.062714	0.175177	0.000000	-4.996930	0.000000	0.000000	0.000000	-1.448128	-0.122962	-0.486914	0.000000	0.000000	4.000000	13.000000	0.000000
21953.667139	0.201447	0.574057	0.002617	75.671761	36.567749	98.062714	0.175177	0.000000	-4.996930	0.000000	0.000000	0.000000	-1.513059	-0.113609	-0.334897	0.000000	0.000000	4.000000	13.000000	0.000000
21953.670473	0.201447	0.574057	0.002617	75.671761	36.567749	98.062714	0.175177	0.000000	-4.996930	0.000000	0.000000	0.000000	-1.513059	-0.113609	-0.334897	0.000000	0.000000	4.000000	13.000000	0.000000
21953.673806	0.201447	0.574057	0.002617	74.928841	38.277973	99.602707	0.128936	0.000000	-4.998337	0.000000	0.000000	0.000000	-1.513059	-0.113609	-0.334897	0.000000	0.000000	4.000000	13.000000	0.000000
21953.677139	0.196281	0.573676	0.001991	74.928841	38.277973	99.602707	0.128936	0.000000	-4.998337	0.000000	0.000000	0.000000	-1.549661	-0.114358	-0.187748	0.000000	0.000000	4.000000	13.000000	0.000000
21953.680473	0.196281	0.573676	0.001991	74.928841	38.277973	99.602707	0.128936	0.000000	-4.998337	0.000000	0.000000	0.000000	-1.549661	-0.114358	-0.187748	0.000000	0.000000	4.000000	13.000000	0.000000
21953.683806	0.196281	0.573676	0.001991	74.177612	39.863083	100.690880	0.099554	0.000000	-4.814061	0.000000	0.000000	0.000000	-1.549661	-0.114358	-0.187748	0.000000	0.000000	4.000000	13.000000	0.000000
21953.687139	0.191132	0.573277	0.001773	74.177612	39.863083	100.690880	0.099554	0.000000	-4.814061	0.000000	0.000000	0.000000	-1.544821	-0.119757	-0.065384	0.000000	0.000000	4.000000	13.000000	0.000000
21953.690473	0.191132	0.573277	0.001773	74.177612	39.863083	100.690880	0.099554	0.000000	-4.814061	0.000000	0.000000	0.000000	-1.544821	-0.119757	-0.065384	0.000000	0.000000	4.000000	13.000000	0.000000
21953.693806	0.191132	0.573277	0.001773	73.438263	41.438480	101.601418	0.088657	0.000000	-4.556591	0.000000	0.000000	0.000000	-1.544821	-0.119757	-0.065384	0.000000	0.000000	4.000000	13.000000	0.000000
21953.697139	0.185967	0.572862	0.001973	73.438263	41.438480	101.601418	0.088657	0.000000	-4.556591	0.000000	0.000000	0.000000	-1.549304	-0.124480	0.059950	0.000000	0.000000	4.000000	13.000000	0.000000
21953.700473	0.185967	0.572862	0.001973	73.438263	41.438480	101.601418	0.088657	0.000000	-4.556591	0.000000	0.000000	0.000000	-1.549304	-0.124480	0.059950	0.000000	0.000000	4.000000	13.000000	0.000000
21953.703806	0.185967	0.572862	0.001973	72.877251	43.255692	102.951332	0.098648	0.000000	-4.298374	0.000000	0.000000	0.000000	-1.549304	-0.124480	0.059950	0.000000	0.000000	4.000000	13.000000	0.000000
21953.707139	0.180791	0.572442	0.002560	72.877251	43.255692	102.951332	0.098648	0.000000	-4.298374	0.000000	0.000000	0.000000	-1.552988	-0.126094	0.176177	0.000000	0.000000	4.000000	13.000000	0.000000
21953.710473	0.180791	0.572442	0.002560	72.877251	43.255692	102.951332	0.098648	0.000000	-4.298374	0.000000	0.000000	0.000000	-1.552988	-0.126094	0.176177	0.000000	0.000000	4.000000	13.000000	0.000000
21953.713806	0.180791	0.572442	0.002560	72.548218	45.503906	104.845337	0.128011	0.000000	-4.039542	0.000000	0.000000	0.000000	-1.552988	-0.126094	0.176177	0.000000	0.000000	4.000000	13.000000	0.000000
21953.717139	0.175695	0.572000	0.003545	72.548218	45.503906	104.845337	0.128011	0.000000	-4.039542	0.000000	0.000000	0.000000	-1.528718	-0.132655	0.295529	0.000000	0.000000	4.000000	13.000000	0.000000
21953.720473	0.175695	0.572000	0.003545	72.548218	45.503906	104.845337	0.128011	0.000000	-4.039542	0.000000	0.000000	0.000000	-1.528718	-0.132655	0.295529	0.000000	0.000000	4.000000	13.000000	0.000000
21953.723806	0.175695	0.572000	0.003545	72.272530	47.909569	106.722878	0.177266	0.000000	-3.784756	0.000000	0.000000	0.000000	-1.528718	-0.132655	0.295529	0.000000	0.000000	4.000000	13.000000	0.000000
21953.727139	0.170831	0.571599	0.004901	72.272530	47.909569	106.722878	0.177266	0.000000	-3.784756	0.000000	0.000000	0.000000	-1.459284	-0.120147	0.406681	0.000000	0.000000	4.000000	13.000000	0.000000
21953.730473	0.170831	0.571599	0.004901	72.272530	47.909569	106.722878	0.177266	0.000000	-3.784756	0.000000	0.000000	0.000000	-1.459284	-0.120147	0.406681	0.000000	0.000000	4.000000	13.000000	0.000000
21953.733806	0.170831	0.571599	0.004901	72.016777	50.299477	108.237160	0.245046	0.000000	-3.541542	0.000000	0.000000	0.000000	-1.459284	-0.120147	0.406681	0.000000	0.000000	4.000000	13.000000	0.000000
21953.737139	0.166197	0.571276	0.006667	72.016777	50.299477	108.237160	0.245046	0.000000	-3.541542	0.000000	0.000000	0.000000	-1.390102	-0.096901	0.529871	0.000000	0.000000	4.000000	13.000000	0.000000
21953.740473	0.166197	0.571276	0.006667	72.016777	50.299477	108.237160	0.245046	0.000000	-3.541542	0.000000	0.000000	0.000000	-1.390102	-0.096901	0.529871	0.000000	0.000000	4.000000	13.000000	0.000000
21953.743806	0.166197	0.571276	0.006667	71.860138	52.633781	109.785439	0.333358	0.000000	-3.309859	0.000000	0.000000	0.000000	-1.390102	-0.096901	0.529871	0.000000	0.000000	4.000000	13.000000	0.000000
21953.747139	0.161755	0.570984	0.008849	71.860138	52.633781	109.785439	0.333358	0.000000	-3.309859	0.000000	0.000000	0.000000	-1.332648	-0.087489	0.654440	0.000000	0.000000	4.000000	13.000000	0.000000
21953.750473	0.161755	0.570984	0.008849	71.860138	52.633781	109.785439	0.333358	0.000000	-3.309859	0.000000	0.000000	0.000000	-1.332648	-0.087489	0.654440	0.000000	0.000000	4.000000	13.000000	0.000000
21953.753806	0.161755	0.570984	0.008849	71.845581	54.941509	111.495041	0.442431	0.000000	-3.087751	0.000000	0.000000	0.000000	-1.332648	-0.087489	0.654440	0.000000	0.000000	4.000000	13.000000	0.000000
21953.757139	0.157515	0.570722	0.011375	71.845581	54.941509	111.495041	0.442431	0.000000	-3.087751	0.000000	0.000000	0.000000	-1.271962	-0.078676	0.758007	0.000000	0.000000	4.000000	13.000000	0.000000
21953.760473	0.157515	0.570722	0.011375	71.845581	54.941509	111.495041	0.442431	0.000000	-3.087751	0.000000	0.000000	0.000000	-1.271962	-0.078676	0.758007	0.000000	0.000000	4.000000	13.000000	0.000000
21953.763806	0.157515	0.570722	0.011375	72.020485	57.209469	113.045082	0.568766	0.000000	-2.875758	0.000000	0.000000	0.000000	-1.271962	-0.078676	0.758007	0.000000	0.000000	4.000000	13.000000	0.000000
21953.767139	0.153616	0.570470	0.014253	72.020485	57.209469	113.045082	0.568766	0.000000	-2.875758	0.000000	0.000000	0.000000	-1.169875	-0.075804	0.863366	0.000000	0.000000	4.000000	13.000000	0.000000
21953.770473	0.153616	0.570470	0.014253	72.020485	57.209469	113.045082	0.568766	0.000000	-2.875758	0.000000	0.000000	0.000000	-1.169875	-0.075804	0.863366	0.000000	0.000000	4.000000	13.000000	0.000000
21953.773806	0.153616	0.570470	0.014253	72.348145	59.447044	114.553513	0.712660	0.000000	-2.680778	0.000000	0.000000	0.000000	-1.169875	-0.075804	0.863366	0.000000	0.000000	4.000000	13.000000	0.000000
21953.777139	0.150056	0.570242	0.017439	72.348145	59.447044	114.553513	0.712660	0.000000	-2.680778	0.000000	0.000000	0.000000	-1.067933	-0.068376	0.955623	0.000000	0.000000	4.000000	13.000000	0.000000
21953.780473	0.150056	0.570242	0.017439	72.348145	59.447044	114.553513	0.712660	0.000000	-2.680778	0.000000	0.000000	0.000000	-1.067933	-0.068376	0.955623	0.000000	0.000000	4.000000	13.000000	0.000000
21953.783806	0.150056	0.570242	0.017439	72.772049	61.603294	116.015121	0.871931	0.000000	-2.502789	0.000000	0.000000	0.000000	-1.067933	-0.068376	0.955623	0.000000	0.000000	4.000000	13.000000	0.000000
21953.787139	0.146954	0.570026	0.020858	72.772049	61.603294	116.015121	0.871931	0.000000	-2.502789	0.000000	0.000000	0.000000	-0.930605	-0.064561	1.025807	0.000000	0.000000	4.000000	13.000000	0.000000
21953.790473	0.146954	0.570026	0.020858	72.772049	61.603294	116.015121	0.871931	0.000000	-2.502789	0.000000	0.000000	0.000000	-0.930605	-0.064561	1.025807	0.000000	0.000000	4.000000	13.000000	0.000000
21953.793806	0.146954	0.570026	0.020858	73.193871	63.848198	117.536995	1.042899	0.000000	-2.347688	0.000000	0.000000	0.000000	-0.930605	-0.064561	1.025807	0.000000	0.000000	4.000000	13.000000	0.000000
21953.797139	0.144347	0.569830	0.024483	73.193871	63.848198	117.536995	1.042899	0.000000	-2.347688	0.000000	0.000000	0.000000	-0.781928	-0.058877	1.087573	0.000000	0.000000	4.000000	13.000000	0.000000
21953.800473	0.144347	0.569830	0.024483	73.193871	63.848198	117.536995	1.042899	0.000000	-2.347688	0.000000	0.000000	0.000000	-0.781928	-0.058877	1.087573	0.000000	0.000000	4.000000	13.000000	0.000000
21953.803806	0.144347	0.569830	0.024483	73.599373	66.236488	119.098969	1.224161	0.000000	-2.217367	0.000000	0.000000	0.000000	-0.781928	-0.058877	1.087573	0.000000	0.000000	4.000000	13.000000	0.000000
21953.807139	0.142186	0.569641	0.028228	73.599373	66.236488	119.098969	1.224161	0.000000	-2.217367	0.000000	0.000000	0.000000	-0.648391	-0.056701	1.123571	0.000000	0.000000	4.000000	13.000000	0.000000
21953.810473	0.142186	0.569641	0.028228	73.599373	66.236488	119.098969	1.224161	0.000000	-2.217367	0.000000	0.000000	0.000000	-0.648391	-0.056701	1.123571	0.000000	0.000000	4.000000	13.000000	0.000000
21953.813806	0.142186	0.569641	0.028228	74.023109	68.703102	120.784698	1.411423	0.000000	-2.109302	0.000000	0.000000	0.000000	-0.648391	-0.056701	1.123571	0.000000	0.000000	4.000000	13.000000	0.000000
21953.817139	0.140437	0.569402	0.032056	74.023109	68.703102	120.784698	1.411423	0.000000	-2.109302	0.000000	0.000000	0.000000	-0.524724	-0.071722	1.148318	0.000000	0.000000	4.000000	13.000000	0.000000
21953.820473	0.140437	0.569402	0.032056	74.023109	68.703102	120.784698	1.411423	0.000000	-2.109302	0.000000	0.000000	0.000000	-0.524724	-0.071722	1.148318	0.000000	0.000000	4.000000	13.000000	0.000000
21953.823806	0.140437	0.569402	0.032056	74.506927	71.248390	122.724922	1.602809	0.000000	-2.021847	0.000000	0.000000	0.000000	-0.524724	-0.071722	1.148318	0.000000	0.000000	4.000000	13.000000	0.000000
21953.827139	0.139106	0.569120	0.035880	74.506927	71.248390	122.724922	1.602809	0.000000	-2.021847	0.000000	0.000000	0.000000	-0.399389	-0.084521	1.147222	0.000000	0.000000	4.000000	13.000000	0.000000
21953.830473	0.139106	0.569120	0.035880	74.506927	71.248390	122.724922	1.602809	0.000000	-2.021847	0.000000	0.000000	0.000000	-0.399389	-0.084521	1.147222	0.000000	0.000000	4.000000	13.000000	0.000000
21953.833806	0.139106	0.569120	0.035880	75.017609	73.792717	124.779144	1.794013	0.000000	-1.955282	0.000000	0.000000	0.000000	-0.399389	-0.084521	1.147222	0.000000	0.000000	4.000000	13.000000	0.000000
21953.837139	0.138175	0.568822	0.039704	75.017609	73.792717	124.779144	1.794013	0.000000	-1.955282	0.000000	0.000000	0.000000	-0.279271	-0.089406	1.147112	0.000000	0.000000	4.000000	13.000000	0.000000
21953.840473	0.138175	0.568822	0.039704	75.017609	73.792717	124.779144	1.794013	0.000000	-1.955282	0.000000	0.000000	0.000000	-0.279271	-0.089406	1.147112	0.000000	0.000000	4.000000	13.000000	0.000000
21953.843806	0.138175	0.568822	0.039704	75.538788	76.246529	126.762398	1.985198	0.000000	-1.908737	0.000000	0.000000	0.000000	-0.279271	-0.089406	1.147112	0.000000	0.000000	4.000000	13.000000	0.000000
21953.847139	0.137722	0.568535	0.043503	75.538788	76.246529	126.762398	1.985198	0.000000	-1.908737	0.000000	0.000000	0.000000	-0.135933	-0.086260	1.139772	0.000000	0.000000	4.000000	13.000000	0.000000
21953.850473	0.137722	0.568535	0.043503	75.538788	76.246529	126.762398	1.985198	0.000000	-1.908737	0.000000	0.000000	0.000000	-0.135933	-0.086260	1.139772	0.000000	0.000000	4.000000	13.000000	0.000000
21953.853806	0.137722	0.568535	0.043503	76.074425	78.596107	128.563904	2.175160	0.000000	-1.886081	0.000000	0.000000	0.000000	-0.135933	-0.086260	1.139772	0.000000	0.000000	4.000000	13.000000	0.000000
21953.857139	0.137732	0.568257	0.047285	76.074425	78.596107	128.563904	2.175160	0.000000	-1.886081	0.000000	0.000000	0.000000	0.003101	-0.083350	1.134504	0.000000	0.000000	4.000000	13.000000	0.000000
21953.860473	0.137732	0.568257	0.047285	76.074425	78.596107	128.563904	2.175160	0.000000	-1.886081	0.000000	0.000000	0.000000	0.003101	-0.083350	1.134504	0.000000	0.000000	4.000000	13.000000	0.000000
21953.863806	0.137732	0.568257	0.047285	76.626991	80.851997	130.267944	2.364244	0.000000	-1.886598	0.000000	0.000000	0.000000	0.003101	-0.083350	1.134504	0.000000	0.000000	4.000000	13.000000	0.000000
21953.867139	0.138275	0.568008	0.050984	76.626991	80.851997	130.267944	2.364244	0.000000	-1.886598	0.000000	0.000000	0.000000	0.163054	-0.074620	1.109816	0.000000	0.000000	4.000000	13.000000	0.000000
21953.870473	0.138275	0.568008	0.050984	76.626991	80.851997	130.267944	2.364244	0.000000	-1.886598	0.000000	0.000000	0.000000	0.163054	-0.074620	1.109816	0.000000	0.000000	4.000000	13.000000	0.000000
21953.873806	0.138275	0.568008	0.050984	77.185852	83.012390	131.832977	2.549213	0.000000	-1.913774	0.000000	0.000000	0.000000	0.163054	-0.074620	1.109816	0.000000	0.000000	4.000000	13.000000	0.000000
21953.877139	0.139246	0.567807	0.054648	77.185852	83.012390	131.832977	2.549213	0.000000	-1.913774	0.000000	0.000000	0.000000	0.291241	-0.060243	1.099134	0.000000	0.000000	4.000000	13.000000	0.000000
21953.880473	0.139246	0.567807	0.054648	77.185852	83.012390	131.832977	2.549213	0.000000	-1.913774	0.000000	0.000000	0.000000	0.291241	-0.060243	1.099134	0.000000	0.000000	4.000000	13.000000	0.000000
21953.883806	0.139246	0.567807	0.054648	77.764229	85.013748	133.167801	2.732403	0.000000	-1.962314	0.000000	0.000000	0.000000	0.291241	-0.060243	1.099134	0.000000	0.000000	4.000000	13.000000	0.000000
21953.887139	0.140661	0.567657	0.058206	77.764229	85.013748	133.167801	2.732403	0.000000	-1.962314	0.000000	0.000000	0.000000	0.424454	-0.045118	1.067520	0.000000	0.000000	4.000000	13.000000	0.000000
21953.890473	0.140661	0.567657	0.058206	77.764229	85.013748	133.167801	2.732403	0.000000	-1.962314	0.000000	0.000000	0.000000	0.424454	-0.045118	1.067520	0.000000	0.000000	4.000000	13.000000	0.000000
21953.893806	0.140661	0.567657	0.058206	78.370598	86.876999	134.302032	2.910322	0.000000	-2.033057	0.000000	0.000000	0.000000	0.424454	-0.045118	1.067520	0.000000	0.000000	4.000000	13.000000	0.000000
21953.897139	0.142402	0.567539	0.061673	78.370598	86.876999	134.302032	2.910322	0.000000	-2.033057	0.000000	0.000000	0.000000	0.522115	-0.035287	1.040028	0.000000	0.000000	4.000000	13.000000	0.000000
21953.900473	0.142402	0.567539	0.061673	78.370598	86.876999	134.302032	2.910322	0.000000	-2.033057	0.000000	0.000000	0.000000	0.522115	-0.035287	1.040028	0.000000	0.000000	4.000000	13.000000	0.000000
21953.903806	0.142402	0.567539	0.061673	79.008141	88.590385	135.223587	3.083660	0.000000	-2.120076	0.000000	0.000000	0.000000	0.522115	-0.035287	1.040028	0.000000	0.000000	4.000000	13.000000	0.000000
21953.907139	0.144523	0.567455	0.065031	79.008141	88.590385	135.223587	3.083660	0.000000	-2.120076	0.000000	0.000000	0.000000	0.636549	-0.025203	1.007361	0.000000	0.000000	4.000000	13.000000	0.000000
21953.910473	0.144523	0.567455	0.065031	79.008141	88.590385	135.223587	3.083660	0.000000	-2.120076	0.000000	0.000000	0.000000	0.636549	-0.025203	1.007361	0.000000	0.000000	4.000000	13.000000	0.000000
21953.913806	0.144523	0.567455	0.065031	79.659782	90.144745	135.946899	3.251554	0.000000	-2.226168	0.000000	0.000000	0.000000	0.636549	-0.025203	1.007361	0.000000	0.000000	4.000000	13.000000	0.000000
21953.917139	0.146988	0.567390	0.068207	79.659782	90.144745	135.946899	3.251554	0.000000	-2.226168	0.000000	0.000000	0.000000	0.739332	-0.019600	0.952872	0.000000	0.000000	4.000000	13.000000	0.000000
21953.920473	0.146988	0.567390	0.068207	79.659782	90.144745	135.946899	3.251554	0.000000	-2.226168	0.000000	0.000000	0.000000	0.739332	-0.019600	0.952872	0.000000	0.000000	4.000000	13.000000	0.000000
21953.923806	0.146988	0.567390	0.068207	80.282501	91.613083	136.585358	3.410366	0.000000	-2.349390	0.000000	0.000000	0.000000	0.739332	-0.019600	0.952872	0.000000	0.000000	4.000000	13.000000	0.000000
21953.927139	0.149780	0.567364	0.071220	80.282501	91.613083	136.585358	3.410366	0.000000	-2.349390	0.000000	0.000000	0.000000	0.837661	-0.007876	0.903936	0.000000	0.000000	4.000000	13.000000	0.000000
21953.930473	0.149780	0.567364	0.071220	80.282501	91.613083	136.585358	3.410366	0.000000	-2.349390	0.000000	0.000000	0.000000	0.837661	-0.007876	0.903936	0.000000	0.000000	4.000000	13.000000	0.000000
21953.933806	0.149780	0.567364	0.071220	80.865349	93.031166	137.183441	3.561022	0.000000	-2.489000	0.000000	0.000000	0.000000	0.837661	-0.007876	0.903936	0.000000	0.000000	4.000000	13.000000	0.000000
21953.937139	0.152945	0.567370	0.074014	80.865349	93.031166	137.183441	3.561022	0.000000	-2.489000	0.000000	0.000000	0.000000	0.949414	0.001933	0.838081	0.000000	0.000000	4.000000	13.000000	0.000000
21953.940473	0.152945	0.567370	0.074014	80.865349	93.031166	137.183441	3.561022	0.000000	-2.489000	0.000000	0.000000	0.000000	0.949414	0.001933	0.838081	0.000000	0.000000	4.000000	13.000000	0.000000
21953.943806	0.152945	0.567370	0.074014	81.408470	94.379585	137.728745	3.700702	0.000000	-2.647236	0.000000	0.000000	0.000000	0.949414	0.001933	0.838081	0.000000	0.000000	4.000000	13.000000	0.000000
21953.947139	0.156419	0.567415	0.076539	81.408470	94.379585	137.728745	3.700702	0.000000	-2.647236	0.000000	0.000000	0.000000	1.042311	0.013405	0.757443	0.000000	0.000000	4.000000	13.000000	0.000000
21953.950473	0.156419	0.567415	0.076539	81.408470	94.379585	137.728745	3.700702	0.000000	-2.647236	0.000000	0.000000	0.000000	1.042311	0.013405	0.757443	0.000000	0.000000	4.000000	13.000000	0.000000
21953.953806	0.156419	0.567415	0.076539	81.926712	95.636772	138.373596	3.826942	0.000000	-2.820954	0.000000	0.000000	0.000000	1.042311	0.013405	0.757443	0.000000	0.000000	4.000000	13.000000	0.000000
21953.957139	0.160192	0.567443	0.078744	81.926712	95.636772	138.373596	3.826942	0.000000	-2.820954	0.000000	0.000000	0.000000	1.131853	0.008344	0.661451	0.000000	0.000000	4.000000	13.000000	0.000000
21953.960473	0.160192	0.567443	0.078744	81.926712	95.636772	138.373596	3.826942	0.000000	-2.820954	0.000000	0.000000	0.000000	1.131853	0.008344	0.661451	0.000000	0.000000	4.000000	13.000000	0.000000
21953.963806	0.160192	0.567443	0.078744	82.438904	96.751465	139.573013	3.937184	0.000000	-3.009596	0.000000	0.000000	0.000000	1.131853	0.008344	0.661451	0.000000	0.000000	4.000000	13.000000	0.000000
21953.967139	0.164126	0.567448	0.080626	82.438904	96.751465	139.573013	3.937184	0.000000	-3.009596	0.000000	0.000000	0.000000	1.180115	0.001495	0.564826	0.000000	0.000000	4.000000	13.000000	0.000000
21953.970473	0.164126	0.567448	0.080626	82.438904	96.751465	139.573013	3.937184	0.000000	-3.009596	0.000000	0.000000	0.000000	1.180115	0.001495	0.564826	0.000000	0.000000	4.000000	13.000000	0.000000
21953.973806	0.164126	0.567448	0.080626	82.984039	97.665398	141.057312	3.913219	0.000000	-3.112350	0.000000	0.000000	0.000000	1.180115	0.001495	0.564826	0.000000	0.000000	4.000000	13.000000	0.000000
[truncated: 620 more rows]
