# Supplementary material for: Haptic Guidance Needs to Be Intuitive Not Just Informative to Improve Human Motor Accuracy
Source: PLoS One. 2016 Mar 16;11(3):e0150912. doi: 10.1371/journal.pone.0150912 (PMC4794196; doi:10.1371/journal.pone.0150912)
Supplement: S2 Data — (ZIP) [file pone.0150912.s002.zip › Subject2/exp2_0038.txt]

Time	PosX	PosY	PosZ	RotX	RotY	RotZ	ForceX	ForceY	ForceZ	MomentX	MomentY	MomentZ	VelocityX	VelocityY	VelocityZ	CalibratedWeight	ButtonDown	Condition	Trial	Visual
21957.713806	-0.000886	0.530942	0.248295	84.038757	115.237274	147.613159	4.643697	0.000000	-1.853667	0.000000	0.000000	0.000000	-0.010035	-0.000968	-0.009419	0.000000	1.000000	4.000000	14.000000	0.000000
21957.717139	-0.000886	0.530942	0.248295	84.038757	115.237274	147.613159	4.643697	0.000000	-1.853667	0.000000	0.000000	0.000000	-0.010035	-0.000968	-0.009419	0.000000	1.000000	4.000000	14.000000	0.000000
21957.720473	-0.000785	0.530918	0.248251	84.038757	115.237274	147.613159	4.643697	0.000000	-1.853667	0.000000	0.000000	0.000000	0.030156	-0.007272	-0.013468	0.000000	1.000000	4.000000	14.000000	0.000000
21957.723806	-0.000785	0.530918	0.248251	84.053932	115.108757	147.331146	4.643697	0.000000	-1.853667	0.000000	0.000000	0.000000	0.030156	-0.007272	-0.013468	0.000000	1.000000	4.000000	14.000000	0.000000
21957.727139	0.000788	0.530938	0.247884	84.053932	115.108757	147.331146	4.643697	0.000000	-1.853667	0.000000	0.000000	0.000000	0.472049	0.006030	-0.110036	0.000000	1.000000	4.000000	14.000000	0.000000
21957.730473	0.000788	0.530938	0.247884	84.053932	115.108757	147.331146	4.643697	0.000000	-1.853667	0.000000	0.000000	0.000000	0.472049	0.006030	-0.110036	0.000000	1.000000	4.000000	14.000000	0.000000
21957.733806	0.000788	0.530938	0.247884	84.102364	114.591614	146.647919	4.631775	0.000000	-1.883258	0.000000	0.000000	0.000000	0.472049	0.006030	-0.110036	0.000000	1.000000	4.000000	14.000000	0.000000
21957.737139	0.002193	0.530759	0.247471	84.102364	114.591614	146.647919	4.631775	0.000000	-1.883258	0.000000	0.000000	0.000000	0.421338	-0.053701	-0.123814	0.000000	1.000000	4.000000	14.000000	0.000000
21957.740473	0.002193	0.530759	0.247471	84.102364	114.591614	146.647919	4.631775	0.000000	-1.883258	0.000000	0.000000	0.000000	0.421338	-0.053701	-0.123814	0.000000	1.000000	4.000000	14.000000	0.000000
21957.743806	0.002193	0.530759	0.247471	84.390694	113.602844	145.452179	4.621462	0.000000	-1.908426	0.000000	0.000000	0.000000	0.421338	-0.053701	-0.123814	0.000000	1.000000	4.000000	14.000000	0.000000
21957.747139	0.003395	0.531048	0.247071	84.390694	113.602844	145.452179	4.621462	0.000000	-1.908426	0.000000	0.000000	0.000000	0.360691	0.086789	-0.120102	0.000000	1.000000	4.000000	14.000000	0.000000
21957.750473	0.003395	0.531048	0.247071	84.390694	113.602844	145.452179	4.621462	0.000000	-1.908426	0.000000	0.000000	0.000000	0.360691	0.086789	-0.120102	0.000000	1.000000	4.000000	14.000000	0.000000
21957.753806	0.003395	0.531048	0.247071	85.127014	113.262039	144.574753	4.612403	0.000000	-1.930217	0.000000	0.000000	0.000000	0.360691	0.086789	-0.120102	0.000000	1.000000	4.000000	14.000000	0.000000
21957.757139	0.005296	0.531160	0.246459	85.127014	113.262039	144.574753	4.612403	0.000000	-1.930217	0.000000	0.000000	0.000000	0.570317	0.033592	-0.183529	0.000000	1.000000	4.000000	14.000000	0.000000
21957.760473	0.005296	0.531160	0.246459	85.127014	113.262039	144.574753	4.612403	0.000000	-1.930217	0.000000	0.000000	0.000000	0.570317	0.033592	-0.183529	0.000000	1.000000	4.000000	14.000000	0.000000
21957.763806	0.005296	0.531160	0.246459	86.133858	111.967644	142.615189	4.597945	0.000000	-1.964409	0.000000	0.000000	0.000000	0.570317	0.033592	-0.183529	0.000000	1.000000	4.000000	14.000000	0.000000
21957.767139	0.006958	0.531245	0.245592	86.133858	111.967644	142.615189	4.597945	0.000000	-1.964409	0.000000	0.000000	0.000000	0.498497	0.025500	-0.260219	0.000000	1.000000	4.000000	14.000000	0.000000
21957.770473	0.006958	0.531245	0.245592	86.133858	111.967644	142.615189	4.597945	0.000000	-1.964409	0.000000	0.000000	0.000000	0.498497	0.025500	-0.260219	0.000000	1.000000	4.000000	14.000000	0.000000
21957.773806	0.006958	0.531245	0.245592	87.323212	109.061295	138.925064	4.584128	0.000000	-1.996439	0.000000	0.000000	0.000000	0.498497	0.025500	-0.260219	0.000000	1.000000	4.000000	14.000000	0.000000
21957.777139	0.008814	0.531361	0.244649	87.323212	109.061295	138.925064	4.584128	0.000000	-1.996439	0.000000	0.000000	0.000000	0.556987	0.034864	-0.282742	0.000000	1.000000	4.000000	14.000000	0.000000
21957.780473	0.008814	0.531361	0.244649	87.323212	109.061295	138.925064	4.584128	0.000000	-1.996439	0.000000	0.000000	0.000000	0.556987	0.034864	-0.282742	0.000000	1.000000	4.000000	14.000000	0.000000
21957.783806	0.008814	0.531361	0.244649	88.534996	99.775467	128.762421	4.568492	0.000000	-2.031964	0.000000	0.000000	0.000000	0.556987	0.034864	-0.282742	0.000000	1.000000	4.000000	14.000000	0.000000
21957.787139	0.011097	0.531564	0.243604	88.534996	99.775467	128.762421	4.568492	0.000000	-2.031964	0.000000	0.000000	0.000000	0.684824	0.060823	-0.313515	0.000000	1.000000	4.000000	14.000000	0.000000
21957.790473	0.011097	0.531564	0.243604	88.534996	99.775467	128.762421	4.568492	0.000000	-2.031964	0.000000	0.000000	0.000000	0.684824	0.060823	-0.313515	0.000000	1.000000	4.000000	14.000000	0.000000
21957.793806	0.011097	0.531564	0.243604	89.379135	51.033928	79.188316	4.549239	0.000000	-2.074710	0.000000	0.000000	0.000000	0.684824	0.060823	-0.313515	0.000000	1.000000	4.000000	14.000000	0.000000
21957.797139	0.013437	0.531693	0.242412	89.379135	51.033928	79.188316	4.549239	0.000000	-2.074710	0.000000	0.000000	0.000000	0.701931	0.038754	-0.357710	0.000000	1.000000	4.000000	14.000000	0.000000
21957.800473	0.013437	0.531693	0.242412	89.379135	51.033928	79.188316	4.549239	0.000000	-2.074710	0.000000	0.000000	0.000000	0.701931	0.038754	-0.357710	0.000000	1.000000	4.000000	14.000000	0.000000
21957.803806	0.013437	0.531693	0.242412	88.896957	-18.840492	8.565318	4.528683	0.000000	-2.119205	0.000000	0.000000	0.000000	0.701931	0.038754	-0.357710	0.000000	1.000000	4.000000	14.000000	0.000000
21957.807139	0.016230	0.531926	0.241091	88.896957	-18.840492	8.565318	4.528683	0.000000	-2.119205	0.000000	0.000000	0.000000	0.838031	0.069713	-0.396316	0.000000	1.000000	4.000000	14.000000	0.000000
21957.810473	0.016230	0.531926	0.241091	88.896957	-18.840492	8.565318	4.528683	0.000000	-2.119205	0.000000	0.000000	0.000000	0.838031	0.069713	-0.396316	0.000000	1.000000	4.000000	14.000000	0.000000
21957.813806	0.016230	0.531926	0.241091	87.977257	-32.395958	-5.334508	4.503914	0.000000	-2.171349	0.000000	0.000000	0.000000	0.838031	0.069713	-0.396316	0.000000	1.000000	4.000000	14.000000	0.000000
21957.817139	0.019177	0.532132	0.239705	87.977257	-32.395958	-5.334508	4.503914	0.000000	-2.171349	0.000000	0.000000	0.000000	0.884121	0.061956	-0.415678	0.000000	1.000000	4.000000	14.000000	0.000000
21957.820473	0.019177	0.532132	0.239705	87.977257	-32.395958	-5.334508	4.503914	0.000000	-2.171349	0.000000	0.000000	0.000000	0.884121	0.061956	-0.415678	0.000000	1.000000	4.000000	14.000000	0.000000
21957.823806	0.019177	0.532132	0.239705	87.032516	-36.782776	-9.430804	4.477168	0.000000	-2.225976	0.000000	0.000000	0.000000	0.884121	0.061956	-0.415678	0.000000	1.000000	4.000000	14.000000	0.000000
21957.827139	0.022045	0.532313	0.238260	87.032516	-36.782776	-9.430804	4.477168	0.000000	-2.225976	0.000000	0.000000	0.000000	0.860381	0.054215	-0.433542	0.000000	0.000000	4.000000	14.000000	0.000000
21957.830473	0.022045	0.532313	0.238260	87.032516	-36.782776	-9.430804	4.477168	0.000000	-2.225976	0.000000	0.000000	0.000000	0.860381	0.054215	-0.433542	0.000000	0.000000	4.000000	14.000000	0.000000
21957.833806	0.022045	0.532313	0.238260	86.046562	-39.611805	-11.702191	4.450142	0.000000	-2.279526	0.000000	0.000000	0.000000	0.860381	0.054215	-0.433542	0.000000	0.000000	4.000000	14.000000	0.000000
21957.837139	0.025096	0.532481	0.236696	86.046562	-39.611805	-11.702191	4.450142	0.000000	-2.279526	0.000000	0.000000	0.000000	0.915077	0.050590	-0.469119	0.000000	0.000000	4.000000	14.000000	0.000000
21957.840473	0.025096	0.532481	0.236696	86.046562	-39.611805	-11.702191	4.450142	0.000000	-2.279526	0.000000	0.000000	0.000000	0.915077	0.050590	-0.469119	0.000000	0.000000	4.000000	14.000000	0.000000
21957.843806	0.025096	0.532481	0.236696	85.000366	-41.746113	-13.642185	4.420591	0.000000	-2.336316	0.000000	0.000000	0.000000	0.915077	0.050590	-0.469119	0.000000	0.000000	4.000000	14.000000	0.000000
21957.847139	0.028129	0.532621	0.235037	85.000366	-41.746113	-13.642185	4.420591	0.000000	-2.336316	0.000000	0.000000	0.000000	0.910018	0.041770	-0.497828	0.000000	0.000000	4.000000	14.000000	0.000000
21957.850473	0.028129	0.532621	0.235037	85.000366	-41.746113	-13.642185	4.420591	0.000000	-2.336316	0.000000	0.000000	0.000000	0.910018	0.041770	-0.497828	0.000000	0.000000	4.000000	14.000000	0.000000
21957.853806	0.028129	0.532621	0.235037	83.927040	-43.459846	-15.375917	4.390049	0.000000	-2.393213	0.000000	0.000000	0.000000	0.910018	0.041770	-0.497828	0.000000	0.000000	4.000000	14.000000	0.000000
21957.857139	0.031114	0.532679	0.233337	83.927040	-43.459846	-15.375917	4.390049	0.000000	-2.393213	0.000000	0.000000	0.000000	0.895506	0.017486	-0.509909	0.000000	0.000000	4.000000	14.000000	0.000000
21957.860473	0.031114	0.532679	0.233337	83.927040	-43.459846	-15.375917	4.390049	0.000000	-2.393213	0.000000	0.000000	0.000000	0.895506	0.017486	-0.509909	0.000000	0.000000	4.000000	14.000000	0.000000
21957.863806	0.031114	0.532679	0.233337	82.889473	-44.487019	-16.296785	4.358979	0.000000	-2.449348	0.000000	0.000000	0.000000	0.895506	0.017486	-0.509909	0.000000	0.000000	4.000000	14.000000	0.000000
21957.867139	0.034183	0.532660	0.231623	82.889473	-44.487019	-16.296785	4.358979	0.000000	-2.449348	0.000000	0.000000	0.000000	0.920649	-0.005568	-0.514158	0.000000	0.000000	4.000000	14.000000	0.000000
21957.870473	0.034183	0.532660	0.231623	82.889473	-44.487019	-16.296785	4.358979	0.000000	-2.449348	0.000000	0.000000	0.000000	0.920649	-0.005568	-0.514158	0.000000	0.000000	4.000000	14.000000	0.000000
21957.873806	0.034183	0.532660	0.231623	81.962753	-44.805225	-16.478016	4.326440	0.000000	-2.506375	0.000000	0.000000	0.000000	0.920649	-0.005568	-0.514158	0.000000	0.000000	4.000000	14.000000	0.000000
21957.877139	0.037236	0.532620	0.229877	81.962753	-44.805225	-16.478016	4.326440	0.000000	-2.506375	0.000000	0.000000	0.000000	0.915852	-0.012111	-0.523889	0.000000	0.000000	4.000000	14.000000	0.000000
21957.880473	0.037236	0.532620	0.229877	81.962753	-44.805225	-16.478016	4.326440	0.000000	-2.506375	0.000000	0.000000	0.000000	0.915852	-0.012111	-0.523889	0.000000	0.000000	4.000000	14.000000	0.000000
21957.883806	0.037236	0.532620	0.229877	81.184349	-44.523891	-16.059282	4.293142	0.000000	-2.562993	0.000000	0.000000	0.000000	0.915852	-0.012111	-0.523889	0.000000	0.000000	4.000000	14.000000	0.000000
21957.887139	0.040339	0.532524	0.228131	81.184349	-44.523891	-16.059282	4.293142	0.000000	-2.562993	0.000000	0.000000	0.000000	0.931121	-0.028789	-0.523796	0.000000	0.000000	4.000000	14.000000	0.000000
21957.890473	0.040339	0.532524	0.228131	81.184349	-44.523891	-16.059282	4.293142	0.000000	-2.562993	0.000000	0.000000	0.000000	0.931121	-0.028789	-0.523796	0.000000	0.000000	4.000000	14.000000	0.000000
21957.893806	0.040339	0.532524	0.228131	80.569206	-43.841156	-15.349076	4.258698	0.000000	-2.619827	0.000000	0.000000	0.000000	0.931121	-0.028789	-0.523796	0.000000	0.000000	4.000000	14.000000	0.000000
21957.897139	0.043364	0.532448	0.226385	80.569206	-43.841156	-15.349076	4.258698	0.000000	-2.619827	0.000000	0.000000	0.000000	0.907202	-0.022906	-0.523884	0.000000	0.000000	4.000000	14.000000	0.000000
21957.900473	0.043364	0.532448	0.226385	80.569206	-43.841156	-15.349076	4.258698	0.000000	-2.619827	0.000000	0.000000	0.000000	0.907202	-0.022906	-0.523884	0.000000	0.000000	4.000000	14.000000	0.000000
21957.903806	0.043364	0.532448	0.226385	80.137436	-42.715580	-14.351225	4.224208	0.000000	-2.675082	0.000000	0.000000	0.000000	0.907202	-0.022906	-0.523884	0.000000	0.000000	4.000000	14.000000	0.000000
21957.907139	0.046245	0.532337	0.224666	80.137436	-42.715580	-14.351225	4.224208	0.000000	-2.675082	0.000000	0.000000	0.000000	0.864494	-0.033289	-0.515579	0.000000	0.000000	4.000000	14.000000	0.000000
21957.910473	0.046245	0.532337	0.224666	80.137436	-42.715580	-14.351225	4.224208	0.000000	-2.675082	0.000000	0.000000	0.000000	0.864494	-0.033289	-0.515579	0.000000	0.000000	4.000000	14.000000	0.000000
21957.913806	0.046245	0.532337	0.224666	79.873833	-41.246758	-12.845554	4.190408	0.000000	-2.727724	0.000000	0.000000	0.000000	0.864494	-0.033289	-0.515579	0.000000	0.000000	4.000000	14.000000	0.000000
21957.917139	0.049015	0.532262	0.222934	79.873833	-41.246758	-12.845554	4.190408	0.000000	-2.727724	0.000000	0.000000	0.000000	0.831001	-0.022333	-0.519653	0.000000	0.000000	4.000000	14.000000	0.000000
21957.920473	0.049015	0.532262	0.222934	79.873833	-41.246758	-12.845554	4.190408	0.000000	-2.727724	0.000000	0.000000	0.000000	0.831001	-0.022333	-0.519653	0.000000	0.000000	4.000000	14.000000	0.000000
21957.923806	0.049015	0.532262	0.222934	79.730270	-39.640961	-10.804487	4.156869	0.000000	-2.778567	0.000000	0.000000	0.000000	0.831001	-0.022333	-0.519653	0.000000	0.000000	4.000000	14.000000	0.000000
21957.927139	0.051549	0.532211	0.221250	79.730270	-39.640961	-10.804487	4.156869	0.000000	-2.778567	0.000000	0.000000	0.000000	0.760207	-0.015398	-0.505011	0.000000	0.000000	4.000000	14.000000	0.000000
21957.930473	0.051549	0.532211	0.221250	79.730270	-39.640961	-10.804487	4.156869	0.000000	-2.778567	0.000000	0.000000	0.000000	0.760207	-0.015398	-0.505011	0.000000	0.000000	4.000000	14.000000	0.000000
21957.933806	0.051549	0.532211	0.221250	79.635727	-38.253773	-8.261421	4.125082	0.000000	-2.825544	0.000000	0.000000	0.000000	0.760207	-0.015398	-0.505011	0.000000	0.000000	4.000000	14.000000	0.000000
21957.937139	0.053811	0.532192	0.219537	79.635727	-38.253773	-8.261421	4.125082	0.000000	-2.825544	0.000000	0.000000	0.000000	0.678419	-0.005660	-0.514005	0.000000	0.000000	4.000000	14.000000	0.000000
21957.940473	0.053811	0.532192	0.219537	79.635727	-38.253773	-8.261421	4.125082	0.000000	-2.825544	0.000000	0.000000	0.000000	0.678419	-0.005660	-0.514005	0.000000	0.000000	4.000000	14.000000	0.000000
21957.943806	0.053811	0.532192	0.219537	79.654816	-37.131580	-5.461688	4.094980	0.000000	-2.868997	0.000000	0.000000	0.000000	0.678419	-0.005660	-0.514005	0.000000	0.000000	4.000000	14.000000	0.000000
21957.947139	0.055949	0.532134	0.217641	79.654816	-37.131580	-5.461688	4.094980	0.000000	-2.868997	0.000000	0.000000	0.000000	0.641590	-0.017570	-0.568964	0.000000	0.000000	4.000000	14.000000	0.000000
21957.950473	0.055949	0.532134	0.217641	79.654816	-37.131580	-5.461688	4.094980	0.000000	-2.868997	0.000000	0.000000	0.000000	0.641590	-0.017570	-0.568964	0.000000	0.000000	4.000000	14.000000	0.000000
21957.953806	0.055949	0.532134	0.217641	79.813232	-36.106819	-3.178224	4.064321	0.000000	-2.912268	0.000000	0.000000	0.000000	0.641590	-0.017570	-0.568964	0.000000	0.000000	4.000000	14.000000	0.000000
21957.957139	0.057963	0.532146	0.215548	79.813232	-36.106819	-3.178224	4.064321	0.000000	-2.912268	0.000000	0.000000	0.000000	0.604083	0.003633	-0.627768	0.000000	0.000000	4.000000	14.000000	0.000000
21957.960473	0.057963	0.532146	0.215548	79.813232	-36.106819	-3.178224	4.064321	0.000000	-2.912268	0.000000	0.000000	0.000000	0.604083	0.003633	-0.627768	0.000000	0.000000	4.000000	14.000000	0.000000
21957.963806	0.057963	0.532146	0.215548	80.145538	-35.073147	-1.621858	4.032969	0.000000	-2.955532	0.000000	0.000000	0.000000	0.604083	0.003633	-0.627768	0.000000	0.000000	4.000000	14.000000	0.000000
21957.967139	0.059971	0.532163	0.213170	80.145538	-35.073147	-1.621858	4.032969	0.000000	-2.955532	0.000000	0.000000	0.000000	0.602342	0.005148	-0.713293	0.000000	0.000000	4.000000	14.000000	0.000000
21957.970473	0.059971	0.532163	0.213170	80.145538	-35.073147	-1.621858	4.032969	0.000000	-2.955532	0.000000	0.000000	0.000000	0.602342	0.005148	-0.713293	0.000000	0.000000	4.000000	14.000000	0.000000
21957.973806	0.059971	0.532163	0.213170	80.611435	-33.818565	-0.136684	3.999164	0.000000	-3.001114	0.000000	0.000000	0.000000	0.602342	0.005148	-0.713293	0.000000	0.000000	4.000000	14.000000	0.000000
21957.977139	0.062031	0.532237	0.210476	80.611435	-33.818565	-0.136684	3.999164	0.000000	-3.001114	0.000000	0.000000	0.000000	0.617976	0.022301	-0.808338	0.000000	0.000000	4.000000	14.000000	0.000000
21957.980473	0.062031	0.532237	0.210476	80.611435	-33.818565	-0.136684	3.999164	0.000000	-3.001114	0.000000	0.000000	0.000000	0.617976	0.022301	-0.808338	0.000000	0.000000	4.000000	14.000000	0.000000
21957.983806	0.062031	0.532237	0.210476	81.109634	-32.383217	1.784368	3.961974	0.000000	-3.050044	0.000000	0.000000	0.000000	0.617976	0.022301	-0.808338	0.000000	0.000000	4.000000	14.000000	0.000000
21957.987139	0.063979	0.532310	0.207465	81.109634	-32.383217	1.784368	3.961974	0.000000	-3.050044	0.000000	0.000000	0.000000	0.584588	0.021884	-0.903264	0.000000	0.000000	4.000000	14.000000	0.000000
21957.990473	0.063979	0.532310	0.207465	81.109634	-32.383217	1.784368	3.961974	0.000000	-3.050044	0.000000	0.000000	0.000000	0.584588	0.021884	-0.903264	0.000000	0.000000	4.000000	14.000000	0.000000
21957.993806	0.063979	0.532310	0.207465	81.601669	-30.933060	3.832968	3.922657	0.000000	-3.100446	0.000000	0.000000	0.000000	0.584588	0.021884	-0.903264	0.000000	0.000000	4.000000	14.000000	0.000000
21957.997139	0.065719	0.532417	0.204140	81.601669	-30.933060	3.832968	3.922657	0.000000	-3.100446	0.000000	0.000000	0.000000	0.521999	0.031931	-0.997622	0.000000	0.000000	4.000000	14.000000	0.000000
21958.000473	0.065719	0.532417	0.204140	81.601669	-30.933060	3.832968	3.922657	0.000000	-3.100446	0.000000	0.000000	0.000000	0.521999	0.031931	-0.997622	0.000000	0.000000	4.000000	14.000000	0.000000
21958.003806	0.065719	0.532417	0.204140	82.090858	-29.639032	5.821236	3.881912	0.000000	-3.151310	0.000000	0.000000	0.000000	0.521999	0.031931	-0.997622	0.000000	0.000000	4.000000	14.000000	0.000000
21958.007139	0.067310	0.532534	0.200475	82.090858	-29.639032	5.821236	3.881912	0.000000	-3.151310	0.000000	0.000000	0.000000	0.477350	0.035279	-1.099302	0.000000	0.000000	4.000000	14.000000	0.000000
21958.010473	0.067310	0.532534	0.200475	82.090858	-29.639032	5.821236	3.881912	0.000000	-3.151310	0.000000	0.000000	0.000000	0.477350	0.035279	-1.099302	0.000000	0.000000	4.000000	14.000000	0.000000
21958.013806	0.067310	0.532534	0.200475	82.584282	-28.538397	7.733757	3.838774	0.000000	-3.203720	0.000000	0.000000	0.000000	0.477350	0.035279	-1.099302	0.000000	0.000000	4.000000	14.000000	0.000000
21958.017139	0.068684	0.532565	0.196433	82.584282	-28.538397	7.733757	3.838774	0.000000	-3.203720	0.000000	0.000000	0.000000	0.412173	0.009264	-1.212610	0.000000	0.000000	4.000000	14.000000	0.000000
21958.020473	0.068684	0.532565	0.196433	82.584282	-28.538397	7.733757	3.838774	0.000000	-3.203720	0.000000	0.000000	0.000000	0.412173	0.009264	-1.212610	0.000000	0.000000	4.000000	14.000000	0.000000
21958.023806	0.068684	0.532565	0.196433	83.097687	-27.464729	9.670535	3.793296	0.000000	-3.257439	0.000000	0.000000	0.000000	0.412173	0.009264	-1.212610	0.000000	0.000000	4.000000	14.000000	0.000000
21958.027139	0.069901	0.532579	0.191993	83.097687	-27.464729	9.670535	3.793296	0.000000	-3.257439	0.000000	0.000000	0.000000	0.364911	0.004341	-1.332038	0.000000	0.000000	4.000000	14.000000	0.000000
21958.030473	0.069901	0.532579	0.191993	83.097687	-27.464729	9.670535	3.793296	0.000000	-3.257439	0.000000	0.000000	0.000000	0.364911	0.004341	-1.332038	0.000000	0.000000	4.000000	14.000000	0.000000
21958.033806	0.069901	0.532579	0.191993	83.659966	-26.100971	11.926750	3.744397	0.000000	-3.313532	0.000000	0.000000	0.000000	0.364911	0.004341	-1.332038	0.000000	0.000000	4.000000	14.000000	0.000000
21958.037139	0.071074	0.532587	0.187081	83.659966	-26.100971	11.926750	3.744397	0.000000	-3.313532	0.000000	0.000000	0.000000	0.351952	0.002138	-1.473665	0.000000	0.000000	4.000000	14.000000	0.000000
21958.040473	0.071074	0.532587	0.187081	83.659966	-26.100971	11.926750	3.744397	0.000000	-3.313532	0.000000	0.000000	0.000000	0.351952	0.002138	-1.473665	0.000000	0.000000	4.000000	14.000000	0.000000
21958.043806	0.071074	0.532587	0.187081	84.266121	-24.188782	14.581825	3.689865	0.000000	-3.374151	0.000000	0.000000	0.000000	0.351952	0.002138	-1.473665	0.000000	0.000000	4.000000	14.000000	0.000000
21958.047139	0.072238	0.532611	0.181769	84.266121	-24.188782	14.581825	3.689865	0.000000	-3.374151	0.000000	0.000000	0.000000	0.349346	0.007262	-1.593549	0.000000	0.000000	4.000000	14.000000	0.000000
21958.050473	0.072238	0.532611	0.181769	84.266121	-24.188782	14.581825	3.689865	0.000000	-3.374151	0.000000	0.000000	0.000000	0.349346	0.007262	-1.593549	0.000000	0.000000	4.000000	14.000000	0.000000
21958.053806	0.072238	0.532611	0.181769	84.868057	-21.564398	17.972324	3.629404	0.000000	-3.439102	0.000000	0.000000	0.000000	0.349346	0.007262	-1.593549	0.000000	0.000000	4.000000	14.000000	0.000000
21958.057139	0.073362	0.532687	0.176084	84.868057	-21.564398	17.972324	3.629404	0.000000	-3.439102	0.000000	0.000000	0.000000	0.337122	0.022963	-1.705408	0.000000	0.000000	4.000000	14.000000	0.000000
21958.060473	0.073362	0.532687	0.176084	84.868057	-21.564398	17.972324	3.629404	0.000000	-3.439102	0.000000	0.000000	0.000000	0.337122	0.022963	-1.705408	0.000000	0.000000	4.000000	14.000000	0.000000
21958.063806	0.073362	0.532687	0.176084	85.242889	-17.157427	23.280596	3.562969	0.000000	-3.507884	0.000000	0.000000	0.000000	0.337122	0.022963	-1.705408	0.000000	0.000000	4.000000	14.000000	0.000000
21958.067139	0.074368	0.532829	0.170172	85.242889	-17.157427	23.280596	3.562969	0.000000	-3.507884	0.000000	0.000000	0.000000	0.301712	0.042338	-1.773767	0.000000	0.000000	4.000000	14.000000	0.000000
21958.070473	0.074368	0.532829	0.170172	85.242889	-17.157427	23.280596	3.562969	0.000000	-3.507884	0.000000	0.000000	0.000000	0.301712	0.042338	-1.773767	0.000000	0.000000	4.000000	14.000000	0.000000
21958.073806	0.074368	0.532829	0.170172	85.132362	-10.648588	30.685806	3.492218	0.000000	-3.578325	0.000000	0.000000	0.000000	0.301712	0.042338	-1.773767	0.000000	0.000000	4.000000	14.000000	0.000000
21958.077139	0.075240	0.533062	0.164154	85.132362	-10.648588	30.685806	3.492218	0.000000	-3.578325	0.000000	0.000000	0.000000	0.261719	0.070142	-1.805241	0.000000	0.000000	4.000000	14.000000	0.000000
21958.080473	0.075240	0.533062	0.164154	85.132362	-10.648588	30.685806	3.492218	0.000000	-3.578325	0.000000	0.000000	0.000000	0.261719	0.070142	-1.805241	0.000000	0.000000	4.000000	14.000000	0.000000
21958.083806	0.075240	0.533062	0.164154	84.686844	-4.376392	37.578583	3.418229	0.000000	-3.649071	0.000000	0.000000	0.000000	0.261719	0.070142	-1.805241	0.000000	0.000000	4.000000	14.000000	0.000000
21958.087139	0.076007	0.533313	0.158000	84.686844	-4.376392	37.578583	3.418229	0.000000	-3.649071	0.000000	0.000000	0.000000	0.229935	0.075122	-1.846200	0.000000	0.000000	4.000000	14.000000	0.000000
21958.090473	0.076007	0.533313	0.158000	84.686844	-4.376392	37.578583	3.418229	0.000000	-3.649071	0.000000	0.000000	0.000000	0.229935	0.075122	-1.846200	0.000000	0.000000	4.000000	14.000000	0.000000
21958.093806	0.076007	0.533313	0.158000	84.085930	0.777555	43.038151	3.340084	0.000000	-3.720731	0.000000	0.000000	0.000000	0.229935	0.075122	-1.846200	0.000000	0.000000	4.000000	14.000000	0.000000
21958.097139	0.076660	0.533621	0.151648	84.085930	0.777555	43.038151	3.340084	0.000000	-3.720731	0.000000	0.000000	0.000000	0.196019	0.092433	-1.905725	0.000000	0.000000	4.000000	14.000000	0.000000
21958.100473	0.076660	0.533621	0.151648	84.085930	0.777555	43.038151	3.340084	0.000000	-3.720731	0.000000	0.000000	0.000000	0.196019	0.092433	-1.905725	0.000000	0.000000	4.000000	14.000000	0.000000
21958.103806	0.076660	0.533621	0.151648	83.431740	4.807111	47.297768	3.256743	0.000000	-3.793893	0.000000	0.000000	0.000000	0.196019	0.092433	-1.905725	0.000000	0.000000	4.000000	14.000000	0.000000
21958.107139	0.077313	0.533963	0.145064	83.431740	4.807111	47.297768	3.256743	0.000000	-3.793893	0.000000	0.000000	0.000000	0.195775	0.102745	-1.975303	0.000000	0.000000	4.000000	14.000000	0.000000
21958.110473	0.077313	0.533963	0.145064	83.431740	4.807111	47.297768	3.256743	0.000000	-3.793893	0.000000	0.000000	0.000000	0.195775	0.102745	-1.975303	0.000000	0.000000	4.000000	14.000000	0.000000
21958.113806	0.077313	0.533963	0.145064	82.780334	7.781272	50.529160	3.166054	0.000000	-3.869897	0.000000	0.000000	0.000000	0.195775	0.102745	-1.975303	0.000000	0.000000	4.000000	14.000000	0.000000
21958.117139	0.077962	0.534355	0.138260	82.780334	7.781272	50.529160	3.166054	0.000000	-3.869897	0.000000	0.000000	0.000000	0.194983	0.117369	-2.041002	0.000000	0.000000	4.000000	14.000000	0.000000
21958.120473	0.077962	0.534355	0.138260	82.780334	7.781272	50.529160	3.166054	0.000000	-3.869897	0.000000	0.000000	0.000000	0.194983	0.117369	-2.041002	0.000000	0.000000	4.000000	14.000000	0.000000
21958.123806	0.077962	0.534355	0.138260	82.157249	9.805333	52.985321	3.067560	0.000000	-3.948427	0.000000	0.000000	0.000000	0.194983	0.117369	-2.041002	0.000000	0.000000	4.000000	14.000000	0.000000
21958.127139	0.078440	0.534808	0.131274	82.157249	9.805333	52.985321	3.067560	0.000000	-3.948427	0.000000	0.000000	0.000000	0.143385	0.136135	-2.095964	0.000000	0.000000	4.000000	14.000000	0.000000
21958.130473	0.078440	0.534808	0.131274	82.157249	9.805333	52.985321	3.067560	0.000000	-3.948427	0.000000	0.000000	0.000000	0.143385	0.136135	-2.095964	0.000000	0.000000	4.000000	14.000000	0.000000
21958.133806	0.078440	0.534808	0.131274	81.575500	11.056882	54.848183	2.962941	0.000000	-4.027528	0.000000	0.000000	0.000000	0.143385	0.136135	-2.095964	0.000000	0.000000	4.000000	14.000000	0.000000
21958.137139	0.078694	0.535287	0.124114	81.575500	11.056882	54.848183	2.962941	0.000000	-4.027528	0.000000	0.000000	0.000000	0.076072	0.143650	-2.148046	0.000000	0.000000	4.000000	14.000000	0.000000
21958.140473	0.078694	0.535287	0.124114	81.575500	11.056882	54.848183	2.962941	0.000000	-4.027528	0.000000	0.000000	0.000000	0.076072	0.143650	-2.148046	0.000000	0.000000	4.000000	14.000000	0.000000
21958.143806	0.078694	0.535287	0.124114	81.050598	11.909535	56.113705	2.852297	0.000000	-4.106629	0.000000	0.000000	0.000000	0.076072	0.143650	-2.148046	0.000000	0.000000	4.000000	14.000000	0.000000
21958.147139	0.078672	0.535850	0.116777	81.050598	11.909535	56.113705	2.852297	0.000000	-4.106629	0.000000	0.000000	0.000000	-0.006569	0.168740	-2.201066	0.000000	0.000000	4.000000	14.000000	0.000000
21958.150473	0.078672	0.535850	0.116777	81.050598	11.909535	56.113705	2.852297	0.000000	-4.106629	0.000000	0.000000	0.000000	-0.006569	0.168740	-2.201066	0.000000	0.000000	4.000000	14.000000	0.000000
21958.153806	0.078672	0.535850	0.116777	80.564491	12.820508	57.300522	2.735469	0.000000	-4.185357	0.000000	0.000000	0.000000	-0.006569	0.168740	-2.201066	0.000000	0.000000	4.000000	14.000000	0.000000
21958.157139	0.078473	0.536468	0.109330	80.564491	12.820508	57.300522	2.735469	0.000000	-4.185357	0.000000	0.000000	0.000000	-0.059587	0.185498	-2.234117	0.000000	0.000000	4.000000	14.000000	0.000000
21958.160473	0.078473	0.536468	0.109330	80.564491	12.820508	57.300522	2.735469	0.000000	-4.185357	0.000000	0.000000	0.000000	-0.059587	0.185498	-2.234117	0.000000	0.000000	4.000000	14.000000	0.000000
21958.163806	0.078473	0.536468	0.109330	80.091110	14.212748	59.189041	2.611814	0.000000	-4.263617	0.000000	0.000000	0.000000	-0.059587	0.185498	-2.234117	0.000000	0.000000	4.000000	14.000000	0.000000
21958.167139	0.078163	0.537191	0.101815	80.091110	14.212748	59.189041	2.611814	0.000000	-4.263617	0.000000	0.000000	0.000000	-0.093154	0.216994	-2.254325	0.000000	0.000000	4.000000	14.000000	0.000000
21958.170473	0.078163	0.537191	0.101815	80.091110	14.212748	59.189041	2.611814	0.000000	-4.263617	0.000000	0.000000	0.000000	-0.093154	0.216994	-2.254325	0.000000	0.000000	4.000000	14.000000	0.000000
21958.173806	0.078163	0.537191	0.101815	79.629211	15.938135	61.538544	2.480838	0.000000	-4.341134	0.000000	0.000000	0.000000	-0.093154	0.216994	-2.254325	0.000000	0.000000	4.000000	14.000000	0.000000
21958.177139	0.077835	0.538042	0.094317	79.629211	15.938135	61.538544	2.480838	0.000000	-4.341134	0.000000	0.000000	0.000000	-0.098279	0.255344	-2.249458	0.000000	0.000000	4.000000	14.000000	0.000000
21958.180473	0.077835	0.538042	0.094317	79.629211	15.938135	61.538544	2.480838	0.000000	-4.341134	0.000000	0.000000	0.000000	-0.098279	0.255344	-2.249458	0.000000	0.000000	4.000000	14.000000	0.000000
21958.183806	0.077835	0.538042	0.094317	79.158684	17.553825	63.676338	2.342714	0.000000	-4.417204	0.000000	0.000000	0.000000	-0.098279	0.255344	-2.249458	0.000000	0.000000	4.000000	14.000000	0.000000
21958.187139	0.077313	0.539033	0.086880	79.158684	17.553825	63.676338	2.342714	0.000000	-4.417204	0.000000	0.000000	0.000000	-0.156784	0.297306	-2.230963	0.000000	0.000000	4.000000	14.000000	0.000000
21958.190473	0.077313	0.539033	0.086880	79.158684	17.553825	63.676338	2.342714	0.000000	-4.417204	0.000000	0.000000	0.000000	-0.156784	0.297306	-2.230963	0.000000	0.000000	4.000000	14.000000	0.000000
21958.193806	0.077313	0.539033	0.086880	78.690681	18.684385	65.241295	2.200019	0.000000	-4.489979	0.000000	0.000000	0.000000	-0.156784	0.297306	-2.230963	0.000000	0.000000	4.000000	14.000000	0.000000
21958.197139	0.076559	0.540105	0.079563	78.690681	18.684385	65.241295	2.200019	0.000000	-4.489979	0.000000	0.000000	0.000000	-0.226152	0.321452	-2.195228	0.000000	0.000000	4.000000	14.000000	0.000000
21958.200473	0.076559	0.540105	0.079563	78.690681	18.684385	65.241295	2.200019	0.000000	-4.489979	0.000000	0.000000	0.000000	-0.226152	0.321452	-2.195228	0.000000	0.000000	4.000000	14.000000	0.000000
21958.203806	0.076559	0.540105	0.079563	78.233589	19.299316	66.230583	2.054217	0.000000	-4.558529	0.000000	0.000000	0.000000	-0.226152	0.321452	-2.195228	0.000000	0.000000	4.000000	14.000000	0.000000
21958.207139	0.075453	0.541219	0.072350	78.233589	19.299316	66.230583	2.054217	0.000000	-4.558529	0.000000	0.000000	0.000000	-0.331706	0.334111	-2.163790	0.000000	0.000000	4.000000	14.000000	0.000000
21958.210473	0.075453	0.541219	0.072350	78.233589	19.299316	66.230583	2.054217	0.000000	-4.558529	0.000000	0.000000	0.000000	-0.331706	0.334111	-2.163790	0.000000	0.000000	4.000000	14.000000	0.000000
21958.213806	0.075453	0.541219	0.072350	77.798668	19.700483	66.998535	1.906113	0.000000	-4.622416	0.000000	0.000000	0.000000	-0.331706	0.334111	-2.163790	0.000000	0.000000	4.000000	14.000000	0.000000
21958.217139	0.074085	0.542343	0.065237	77.798668	19.700483	66.998535	1.906113	0.000000	-4.622416	0.000000	0.000000	0.000000	-0.410320	0.337424	-2.133946	0.000000	0.000000	4.000000	14.000000	0.000000
21958.220473	0.074085	0.542343	0.065237	77.798668	19.700483	66.998535	1.906113	0.000000	-4.622416	0.000000	0.000000	0.000000	-0.410320	0.337424	-2.133946	0.000000	0.000000	4.000000	14.000000	0.000000
21958.223806	0.074085	0.542343	0.065237	77.394814	20.193045	67.936378	1.754560	0.000000	-4.682042	0.000000	0.000000	0.000000	-0.410320	0.337424	-2.133946	0.000000	0.000000	4.000000	14.000000	0.000000
21958.227139	0.072475	0.543458	0.058101	77.394814	20.193045	67.936378	1.754560	0.000000	-4.682042	0.000000	0.000000	0.000000	-0.483211	0.334463	-2.140774	0.000000	0.000000	4.000000	14.000000	0.000000
21958.230473	0.072475	0.543458	0.058101	77.394814	20.193045	67.936378	1.754560	0.000000	-4.682042	0.000000	0.000000	0.000000	-0.483211	0.334463	-2.140774	0.000000	0.000000	4.000000	14.000000	0.000000
21958.233806	0.072475	0.543458	0.058101	77.014915	20.983732	69.297737	1.596207	0.000000	-4.738367	0.000000	0.000000	0.000000	-0.483211	0.334463	-2.140774	0.000000	0.000000	4.000000	14.000000	0.000000
21958.237139	0.070748	0.544599	0.050897	77.014915	20.983732	69.297737	1.596207	0.000000	-4.738367	0.000000	0.000000	0.000000	-0.517914	0.342215	-2.161245	0.000000	0.000000	4.000000	14.000000	0.000000
21958.240473	0.070748	0.544599	0.050897	77.014915	20.983732	69.297737	1.596207	0.000000	-4.738367	0.000000	0.000000	0.000000	-0.517914	0.342215	-2.161245	0.000000	0.000000	4.000000	14.000000	0.000000
21958.243806	0.070748	0.544599	0.050897	76.648674	22.020155	71.030388	1.428310	0.000000	-4.791652	0.000000	0.000000	0.000000	-0.517914	0.342215	-2.161245	0.000000	0.000000	4.000000	14.000000	0.000000
21958.247139	0.068911	0.545788	0.043619	76.648674	22.020155	71.030388	1.428310	0.000000	-4.791652	0.000000	0.000000	0.000000	-0.551170	0.356746	-2.183483	0.000000	0.000000	4.000000	14.000000	0.000000
21958.250473	0.068911	0.545788	0.043619	76.648674	22.020155	71.030388	1.428310	0.000000	-4.791652	0.000000	0.000000	0.000000	-0.551170	0.356746	-2.183483	0.000000	0.000000	4.000000	14.000000	0.000000
21958.253806	0.068911	0.545788	0.043619	76.308121	22.996988	72.746506	1.250167	0.000000	-4.841186	0.000000	0.000000	0.000000	-0.551170	0.356746	-2.183483	0.000000	0.000000	4.000000	14.000000	0.000000
21958.257139	0.066824	0.547059	0.036427	76.308121	22.996988	72.746506	1.250167	0.000000	-4.841186	0.000000	0.000000	0.000000	-0.626262	0.381183	-2.157569	0.000000	0.000000	4.000000	14.000000	0.000000
21958.260473	0.066824	0.547059	0.036427	76.308121	22.996988	72.746506	1.250167	0.000000	-4.841186	0.000000	0.000000	0.000000	-0.626262	0.381183	-2.157569	0.000000	0.000000	4.000000	14.000000	0.000000
21958.263806	0.066824	0.547059	0.036427	75.991547	23.650141	74.100204	1.066649	0.000000	-4.884902	0.000000	0.000000	0.000000	-0.626262	0.381183	-2.157569	0.000000	0.000000	4.000000	14.000000	0.000000
21958.267139	0.064427	0.548363	0.029316	75.991547	23.650141	74.100204	1.066649	0.000000	-4.884902	0.000000	0.000000	0.000000	-0.718984	0.391118	-2.133173	0.000000	0.000000	4.000000	14.000000	0.000000
21958.270473	0.064427	0.548363	0.029316	75.991547	23.650141	74.100204	1.066649	0.000000	-4.884902	0.000000	0.000000	0.000000	-0.718984	0.391118	-2.133173	0.000000	0.000000	4.000000	14.000000	0.000000
21958.273806	0.064427	0.548363	0.029316	75.691772	23.812033	74.851700	0.877632	0.000000	-4.922374	0.000000	0.000000	0.000000	-0.718984	0.391118	-2.133173	0.000000	0.000000	4.000000	14.000000	0.000000
21958.277139	0.061759	0.549675	0.022458	75.691772	23.812033	74.851700	0.877632	0.000000	-4.922374	0.000000	0.000000	0.000000	-0.800442	0.393840	-2.057402	0.000000	0.000000	4.000000	14.000000	0.000000
21958.280473	0.061759	0.549675	0.022458	75.691772	23.812033	74.851700	0.877632	0.000000	-4.922374	0.000000	0.000000	0.000000	-0.800442	0.393840	-2.057402	0.000000	0.000000	4.000000	14.000000	0.000000
21958.283806	0.061759	0.549675	0.022458	75.385323	23.627298	75.210739	0.687599	0.000000	-4.952495	0.000000	0.000000	0.000000	-0.800442	0.393840	-2.057402	0.000000	0.000000	4.000000	14.000000	0.000000
21958.287139	0.058733	0.550958	0.015786	75.385323	23.627298	75.210739	0.687599	0.000000	-4.952495	0.000000	0.000000	0.000000	-0.907850	0.384725	-2.001630	0.000000	0.000000	4.000000	14.000000	0.000000
21958.290473	0.058733	0.550958	0.015786	75.385323	23.627298	75.210739	0.687599	0.000000	-4.952495	0.000000	0.000000	0.000000	-0.907850	0.384725	-2.001630	0.000000	0.000000	4.000000	14.000000	0.000000
21958.293806	0.058733	0.550958	0.015786	75.083946	23.425011	75.612328	0.494820	0.000000	-4.975455	0.000000	0.000000	0.000000	-0.907850	0.384725	-2.001630	0.000000	0.000000	4.000000	14.000000	0.000000
21958.297139	0.055448	0.552136	0.009236	75.083946	23.425011	75.612328	0.494820	0.000000	-4.975455	0.000000	0.000000	0.000000	-0.985463	0.353346	-1.964994	0.000000	0.000000	4.000000	14.000000	0.000000
21958.300473	0.055448	0.552136	0.009236	75.083946	23.425011	75.612328	0.494820	0.000000	-4.975455	0.000000	0.000000	0.000000	-0.985463	0.353346	-1.964994	0.000000	0.000000	4.000000	14.000000	0.000000
21958.303806	0.055448	0.552136	0.009236	74.775841	23.464975	76.412041	0.296565	0.000000	-4.991197	0.000000	0.000000	0.000000	-0.985463	0.353346	-1.964994	0.000000	0.000000	4.000000	14.000000	0.000000
21958.307139	0.051977	0.553230	0.002751	74.775841	23.464975	76.412041	0.296565	0.000000	-4.991197	0.000000	0.000000	0.000000	-1.041138	0.328172	-1.945596	0.000000	0.000000	4.000000	14.000000	0.000000
21958.310473	0.051977	0.553230	0.002751	74.775841	23.464975	76.412041	0.296565	0.000000	-4.991197	0.000000	0.000000	0.000000	-1.041138	0.328172	-1.945596	0.000000	0.000000	4.000000	14.000000	0.000000
21958.313806	0.051977	0.553230	0.002751	74.472191	23.812349	77.706184	0.090493	0.000000	-4.999181	0.000000	0.000000	0.000000	-1.041138	0.328172	-1.945596	0.000000	0.000000	4.000000	14.000000	0.000000
21958.317139	0.048385	0.554232	-0.003787	74.472191	23.812349	77.706184	0.090493	0.000000	-4.999181	0.000000	0.000000	0.000000	-1.077714	0.300745	-1.961275	0.000000	0.000000	4.000000	14.000000	0.000000
21958.320473	0.048385	0.554232	-0.003787	74.472191	23.812349	77.706184	0.090493	0.000000	-4.999181	0.000000	0.000000	0.000000	-1.077714	0.300745	-1.961275	0.000000	0.000000	4.000000	14.000000	0.000000
21958.323806	0.048385	0.554232	-0.003787	74.168373	24.228291	79.185814	-0.127551	0.000000	-4.998373	0.000000	0.000000	0.000000	-1.077714	0.300745	-1.961275	0.000000	0.000000	4.000000	14.000000	0.000000
21958.327139	0.044489	0.555143	-0.010360	74.168373	24.228291	79.185814	-0.127551	0.000000	-4.998373	0.000000	0.000000	0.000000	-1.168685	0.273246	-1.972148	0.000000	0.000000	4.000000	14.000000	0.000000
21958.330473	0.044489	0.555143	-0.010360	74.168373	24.228291	79.185814	-0.127551	0.000000	-4.998373	0.000000	0.000000	0.000000	-1.168685	0.273246	-1.972148	0.000000	0.000000	4.000000	14.000000	0.000000
21958.333806	0.044489	0.555143	-0.010360	73.792053	24.359657	80.443359	-0.357599	0.000000	-4.987196	0.000000	0.000000	0.000000	-1.168685	0.273246	-1.972148	0.000000	0.000000	4.000000	14.000000	0.000000
21958.337139	0.040236	0.556014	-0.016850	73.792053	24.359657	80.443359	-0.357599	0.000000	-4.987196	0.000000	0.000000	0.000000	-1.275949	0.261494	-1.946834	0.000000	0.000000	4.000000	14.000000	0.000000
21958.340473	0.040236	0.556014	-0.016850	73.792053	24.359657	80.443359	-0.357599	0.000000	-4.987196	0.000000	0.000000	0.000000	-1.275949	0.261494	-1.946834	0.000000	0.000000	4.000000	14.000000	0.000000
21958.343806	0.040236	0.556014	-0.016850	73.244125	23.898312	80.892273	-0.596476	0.000000	-4.964294	0.000000	0.000000	0.000000	-1.275949	0.261494	-1.946834	0.000000	0.000000	4.000000	14.000000	0.000000
21958.347139	0.035622	0.556937	-0.023036	73.244125	23.898312	80.892273	-0.596476	0.000000	-4.964294	0.000000	0.000000	0.000000	-1.384317	0.276797	-1.855991	0.000000	0.000000	4.000000	14.000000	0.000000
21958.350473	0.035622	0.556937	-0.023036	73.244125	23.898312	80.892273	-0.596476	0.000000	-4.964294	0.000000	0.000000	0.000000	-1.384317	0.276797	-1.855991	0.000000	0.000000	4.000000	14.000000	0.000000
21958.353806	0.035622	0.556937	-0.023036	72.554024	22.986816	80.019493	-0.837298	0.000000	-4.929395	0.000000	0.000000	0.000000	-1.384317	0.276797	-1.855991	0.000000	0.000000	4.000000	14.000000	0.000000
21958.357139	0.030727	0.557911	-0.028844	72.554024	22.986816	80.019493	-0.837298	0.000000	-4.929395	0.000000	0.000000	0.000000	-1.468372	0.292211	-1.742152	0.000000	0.000000	4.000000	14.000000	0.000000
21958.360473	0.030727	0.557911	-0.028844	72.554024	22.986816	80.019493	-0.837298	0.000000	-4.929395	0.000000	0.000000	0.000000	-1.468372	0.292211	-1.742152	0.000000	0.000000	4.000000	14.000000	0.000000
21958.363806	0.030727	0.557911	-0.028844	71.761932	22.010571	78.356308	-1.077289	0.000000	-4.882565	0.000000	0.000000	0.000000	-1.468372	0.292211	-1.742152	0.000000	0.000000	4.000000	14.000000	0.000000
21958.367139	0.025622	0.558930	-0.034234	71.761932	22.010571	78.356308	-1.077289	0.000000	-4.882565	0.000000	0.000000	0.000000	-1.531663	0.305779	-1.617214	0.000000	0.000000	4.000000	14.000000	0.000000
21958.370473	0.025622	0.558930	-0.034234	71.761932	22.010571	78.356308	-1.077289	0.000000	-4.882565	0.000000	0.000000	0.000000	-1.531663	0.305779	-1.617214	0.000000	0.000000	4.000000	14.000000	0.000000
21958.373806	0.025622	0.558930	-0.034234	70.921013	21.289650	77.118927	-1.314654	0.000000	-4.824073	0.000000	0.000000	0.000000	-1.531663	0.305779	-1.617214	0.000000	0.000000	4.000000	14.000000	0.000000
21958.377139	0.020385	0.559981	-0.039213	70.921013	21.289650	77.118927	-1.314654	0.000000	-4.824073	0.000000	0.000000	0.000000	-1.571119	0.315022	-1.493536	0.000000	0.000000	4.000000	14.000000	0.000000
21958.380473	0.020385	0.559981	-0.039213	70.921013	21.289650	77.118927	-1.314654	0.000000	-4.824073	0.000000	0.000000	0.000000	-1.571119	0.315022	-1.493536	0.000000	0.000000	4.000000	14.000000	0.000000
21958.383806	0.020385	0.559981	-0.039213	70.044884	20.792786	76.605186	-1.548566	0.000000	-4.754149	0.000000	0.000000	0.000000	-1.571119	0.315022	-1.493536	0.000000	0.000000	4.000000	14.000000	0.000000
21958.387139	0.015047	0.561049	-0.043870	70.044884	20.792786	76.605186	-1.548566	0.000000	-4.754149	0.000000	0.000000	0.000000	-1.601334	0.320532	-1.397130	0.000000	0.000000	4.000000	14.000000	0.000000
21958.390473	0.015047	0.561049	-0.043870	70.044884	20.792786	76.605186	-1.548566	0.000000	-4.754149	0.000000	0.000000	0.000000	-1.601334	0.320532	-1.397130	0.000000	0.000000	4.000000	14.000000	0.000000
21958.393806	0.015047	0.561049	-0.043870	69.166542	20.337797	76.061554	-1.781485	0.000000	-4.671864	0.000000	0.000000	0.000000	-1.601334	0.320532	-1.397130	0.000000	0.000000	4.000000	14.000000	0.000000
21958.397139	0.009526	0.562099	-0.048196	69.166542	20.337797	76.061554	-1.781485	0.000000	-4.671864	0.000000	0.000000	0.000000	-1.656280	0.314894	-1.297849	0.000000	0.000000	4.000000	14.000000	0.000000
21958.400473	0.009526	0.562099	-0.048196	69.166542	20.337797	76.061554	-1.781485	0.000000	-4.671864	0.000000	0.000000	0.000000	-1.656280	0.314894	-1.297849	0.000000	0.000000	4.000000	14.000000	0.000000
21958.403806	0.009526	0.562099	-0.048196	68.339622	19.835657	75.426750	-2.013857	0.000000	-4.576503	0.000000	0.000000	0.000000	-1.656280	0.314894	-1.297849	0.000000	0.000000	4.000000	14.000000	0.000000
21958.407139	0.003644	0.563138	-0.052289	68.339622	19.835657	75.426750	-2.013857	0.000000	-4.576503	0.000000	0.000000	0.000000	-1.764727	0.311740	-1.227788	0.000000	0.000000	4.000000	14.000000	0.000000
21958.410473	0.003644	0.563138	-0.052289	68.339622	19.835657	75.426750	-2.013857	0.000000	-4.576503	0.000000	0.000000	0.000000	-1.764727	0.311740	-1.227788	0.000000	0.000000	4.000000	14.000000	0.000000
21958.413806	0.003644	0.563138	-0.052289	67.668724	19.446596	74.975502	-2.252144	0.000000	-4.464062	0.000000	0.000000	0.000000	-1.764727	0.311740	-1.227788	0.000000	0.000000	4.000000	14.000000	0.000000
21958.417139	-0.002656	0.564180	-0.056005	67.668724	19.446596	74.975502	-2.252144	0.000000	-4.464062	0.000000	0.000000	0.000000	-1.889766	0.312648	-1.114983	0.000000	0.000000	4.000000	14.000000	0.000000
21958.420473	-0.002656	0.564180	-0.056005	67.668724	19.446596	74.975502	-2.252144	0.000000	-4.464062	0.000000	0.000000	0.000000	-1.889766	0.312648	-1.114983	0.000000	0.000000	4.000000	14.000000	0.000000
21958.423806	-0.002656	0.564180	-0.056005	67.296280	19.564608	74.815857	-2.493438	0.000000	-4.333909	0.000000	0.000000	0.000000	-1.889766	0.312648	-1.114983	0.000000	0.000000	4.000000	14.000000	0.000000
21958.427139	-0.009320	0.565218	-0.059383	67.296280	19.564608	74.815857	-2.493438	0.000000	-4.333909	0.000000	0.000000	0.000000	-1.999287	0.311290	-1.013441	0.000000	0.000000	4.000000	14.000000	0.000000
21958.430473	-0.009320	0.565218	-0.059383	67.296280	19.564608	74.815857	-2.493438	0.000000	-4.333909	0.000000	0.000000	0.000000	-1.999287	0.311290	-1.013441	0.000000	0.000000	4.000000	14.000000	0.000000
21958.433806	-0.009320	0.565218	-0.059383	67.065605	20.127426	74.798035	-2.739241	0.000000	-4.182888	0.000000	0.000000	0.000000	-1.999287	0.311290	-1.013441	0.000000	0.000000	4.000000	14.000000	0.000000
21958.437139	-0.016217	0.566319	-0.062221	67.065605	20.127426	74.798035	-2.739241	0.000000	-4.182888	0.000000	0.000000	0.000000	-2.069087	0.330315	-0.851411	0.000000	0.000000	4.000000	14.000000	0.000000
21958.440473	-0.016217	0.566319	-0.062221	67.065605	20.127426	74.798035	-2.739241	0.000000	-4.182888	0.000000	0.000000	0.000000	-2.069087	0.330315	-0.851411	0.000000	0.000000	4.000000	14.000000	0.000000
21958.443806	-0.016217	0.566319	-0.062221	66.882339	21.173340	75.589806	-2.981085	0.000000	-4.014117	0.000000	0.000000	0.000000	-2.069087	0.330315	-0.851411	0.000000	0.000000	4.000000	14.000000	0.000000
21958.447139	-0.023262	0.567429	-0.064509	66.882339	21.173340	75.589806	-2.981085	0.000000	-4.014117	0.000000	0.000000	0.000000	-2.113496	0.333207	-0.686198	0.000000	0.000000	4.000000	14.000000	0.000000
21958.450473	-0.023262	0.567429	-0.064509	66.882339	21.173340	75.589806	-2.981085	0.000000	-4.014117	0.000000	0.000000	0.000000	-2.113496	0.333207	-0.686198	0.000000	0.000000	4.000000	14.000000	0.000000
21958.453806	-0.023262	0.567429	-0.064509	66.727478	22.759607	77.566650	-3.217389	0.000000	-3.827324	0.000000	0.000000	0.000000	-2.113496	0.333207	-0.686198	0.000000	0.000000	4.000000	14.000000	0.000000
21958.457139	-0.030505	0.568538	-0.066251	66.727478	22.759607	77.566650	-3.217389	0.000000	-3.827324	0.000000	0.000000	0.000000	-2.173017	0.332726	-0.522531	0.000000	0.000000	4.000000	14.000000	0.000000
21958.460473	-0.030505	0.568538	-0.066251	66.727478	22.759607	77.566650	-3.217389	0.000000	-3.827324	0.000000	0.000000	0.000000	-2.173017	0.332726	-0.522531	0.000000	0.000000	4.000000	14.000000	0.000000
21958.463806	-0.030505	0.568538	-0.066251	66.613060	24.823362	79.763245	-3.312529	0.000000	-3.474733	0.000000	0.000000	0.000000	-2.173017	0.332726	-0.522531	0.000000	0.000000	4.000000	14.000000	0.000000
21958.467139	-0.038023	0.569536	-0.067593	66.613060	24.823362	79.763245	-3.312529	0.000000	-3.474733	0.000000	0.000000	0.000000	-2.255398	0.299403	-0.402865	0.000000	0.000000	4.000000	14.000000	0.000000
21958.470473	-0.038023	0.569536	-0.067593	66.613060	24.823362	79.763245	-3.312529	0.000000	-3.474733	0.000000	0.000000	0.000000	-2.255398	0.299403	-0.402865	0.000000	0.000000	4.000000	14.000000	0.000000
21958.473806	-0.038023	0.569536	-0.067593	66.556000	27.234468	81.877510	-3.379673	0.000000	-3.098833	0.000000	0.000000	0.000000	-2.255398	0.299403	-0.402865	0.000000	0.000000	4.000000	14.000000	0.000000
21958.477139	-0.045825	0.570348	-0.068552	66.556000	27.234468	81.877510	-3.379673	0.000000	-3.098833	0.000000	0.000000	0.000000	-2.340360	0.243417	-0.287562	0.000000	0.000000	4.000000	14.000000	0.000000
21958.480473	-0.045825	0.570348	-0.068552	66.556000	27.234468	81.877510	-3.379673	0.000000	-3.098833	0.000000	0.000000	0.000000	-2.340360	0.243417	-0.287562	0.000000	0.000000	4.000000	14.000000	0.000000
21958.483806	-0.045825	0.570348	-0.068552	66.517914	29.797304	83.885597	-3.427600	0.000000	-2.708773	0.000000	0.000000	0.000000	-2.340360	0.243417	-0.287562	0.000000	0.000000	4.000000	14.000000	0.000000
21958.487139	-0.053973	0.571019	-0.069161	66.517914	29.797304	83.885597	-3.427600	0.000000	-2.708773	0.000000	0.000000	0.000000	-2.444503	0.201212	-0.182787	0.000000	0.000000	4.000000	14.000000	0.000000
21958.490473	-0.053973	0.571019	-0.069161	66.517914	29.797304	83.885597	-3.427600	0.000000	-2.708773	0.000000	0.000000	0.000000	-2.444503	0.201212	-0.182787	0.000000	0.000000	4.000000	14.000000	0.000000
21958.493806	-0.053973	0.571019	-0.069161	66.457542	32.340820	85.801964	-3.458065	0.000000	-2.301356	0.000000	0.000000	0.000000	-2.444503	0.201212	-0.182787	0.000000	0.000000	4.000000	14.000000	0.000000
21958.497139	-0.062431	0.571562	-0.069390	66.457542	32.340820	85.801964	-3.458065	0.000000	-2.301356	0.000000	0.000000	0.000000	-2.537381	0.162993	-0.068563	0.000000	0.000000	4.000000	14.000000	0.000000
21958.500473	-0.062431	0.571562	-0.069390	66.457542	32.340820	85.801964	-3.458065	0.000000	-2.301356	0.000000	0.000000	0.000000	-2.537381	0.162993	-0.068563	0.000000	0.000000	4.000000	14.000000	0.000000
21958.503806	-0.062431	0.571562	-0.069390	66.364700	34.736671	87.296555	-3.469492	0.000000	-1.878459	0.000000	0.000000	0.000000	-2.537381	0.162993	-0.068563	0.000000	0.000000	4.000000	14.000000	0.000000
21958.507139	-0.071184	0.571988	-0.069207	66.364700	34.736671	87.296555	-3.469492	0.000000	-1.878459	0.000000	0.000000	0.000000	-2.626001	0.127995	0.055004	0.000000	0.000000	4.000000	14.000000	0.000000
21958.510473	-0.071184	0.571988	-0.069207	66.364700	34.736671	87.296555	-3.469492	0.000000	-1.878459	0.000000	0.000000	0.000000	-2.626001	0.127995	0.055004	0.000000	0.000000	4.000000	14.000000	0.000000
21958.513806	-0.071184	0.571988	-0.069207	66.191689	37.028690	88.767212	-3.460325	0.000000	-1.440792	0.000000	0.000000	0.000000	-2.626001	0.127995	0.055004	0.000000	0.000000	4.000000	14.000000	0.000000
21958.517139	-0.080116	0.572321	-0.068632	66.191689	37.028690	88.767212	-3.460325	0.000000	-1.440792	0.000000	0.000000	0.000000	-2.679515	0.099646	0.172424	0.000000	0.000000	4.000000	14.000000	0.000000
21958.520473	-0.080116	0.572321	-0.068632	66.191689	37.028690	88.767212	-3.460325	0.000000	-1.440792	0.000000	0.000000	0.000000	-2.679515	0.099646	0.172424	0.000000	0.000000	4.000000	14.000000	0.000000
21958.523806	-0.080116	0.572321	-0.068632	65.912102	39.295582	90.344879	-3.431588	0.000000	-0.994207	0.000000	0.000000	0.000000	-2.679515	0.099646	0.172424	0.000000	0.000000	4.000000	14.000000	0.000000
21958.527139	-0.089159	0.572564	-0.067611	65.912102	39.295582	90.344879	-3.431588	0.000000	-0.994207	0.000000	0.000000	0.000000	-2.712842	0.073089	0.306194	0.000000	0.000000	4.000000	14.000000	0.000000
21958.530473	-0.089159	0.572564	-0.067611	65.912102	39.295582	90.344879	-3.431588	0.000000	-0.994207	0.000000	0.000000	0.000000	-2.712842	0.073089	0.306194	0.000000	0.000000	4.000000	14.000000	0.000000
21958.533806	-0.089159	0.572564	-0.067611	65.568573	41.720936	92.363899	-3.380556	0.000000	-0.542066	0.000000	0.000000	0.000000	-2.712842	0.073089	0.306194	0.000000	0.000000	4.000000	14.000000	0.000000
21958.537139	-0.098230	0.572716	-0.066148	65.568573	41.720936	92.363899	-3.380556	0.000000	-0.542066	0.000000	0.000000	0.000000	-2.721473	0.045418	0.438963	0.000000	0.000000	4.000000	14.000000	0.000000
21958.540473	-0.098230	0.572716	-0.066148	65.568573	41.720936	92.363899	-3.380556	0.000000	-0.542066	0.000000	0.000000	0.000000	-2.721473	0.045418	0.438963	0.000000	0.000000	4.000000	14.000000	0.000000
21958.543806	-0.098230	0.572716	-0.066148	65.220695	44.587994	94.873207	-3.307395	0.000000	-0.088487	0.000000	0.000000	0.000000	-2.721473	0.045418	0.438963	0.000000	0.000000	4.000000	14.000000	0.000000
21958.547139	-0.107337	0.572693	-0.064407	65.220695	44.587994	94.873207	-3.307395	0.000000	-0.088487	0.000000	0.000000	0.000000	-2.731880	-0.006684	0.522392	0.000000	0.000000	4.000000	14.000000	0.000000
21958.550473	-0.107337	0.572693	-0.064407	65.220695	44.587994	94.873207	-3.307395	0.000000	-0.088487	0.000000	0.000000	0.000000	-2.731880	-0.006684	0.522392	0.000000	0.000000	4.000000	14.000000	0.000000
21958.553806	-0.107337	0.572693	-0.064407	64.942429	47.782261	97.189957	-3.220330	0.000000	0.366826	0.000000	0.000000	0.000000	-2.731880	-0.006684	0.522392	0.000000	0.000000	4.000000	14.000000	0.000000
21958.557139	-0.116342	0.572560	-0.062292	64.942429	47.782261	97.189957	-3.220330	0.000000	0.366826	0.000000	0.000000	0.000000	-2.701560	-0.040042	0.634475	0.000000	0.000000	4.000000	14.000000	0.000000
21958.560473	-0.116342	0.572560	-0.062292	64.942429	47.782261	97.189957	-3.220330	0.000000	0.366826	0.000000	0.000000	0.000000	-2.701560	-0.040042	0.634475	0.000000	0.000000	4.000000	14.000000	0.000000
21958.563806	-0.116342	0.572560	-0.062292	64.720398	51.049099	99.210159	-3.114584	0.000000	0.817086	0.000000	0.000000	0.000000	-2.701560	-0.040042	0.634475	0.000000	0.000000	4.000000	14.000000	0.000000
21958.567139	-0.125306	0.572320	-0.059789	64.720398	51.049099	99.210159	-3.114584	0.000000	0.817086	0.000000	0.000000	0.000000	-2.689411	-0.071929	0.750923	0.000000	0.000000	4.000000	14.000000	0.000000
21958.570473	-0.125306	0.572320	-0.059789	64.720398	51.049099	99.210159	-3.114584	0.000000	0.817086	0.000000	0.000000	0.000000	-2.689411	-0.071929	0.750923	0.000000	0.000000	4.000000	14.000000	0.000000
21958.573806	-0.125306	0.572320	-0.059789	64.398048	54.196720	101.295403	-2.989430	0.000000	1.265321	0.000000	0.000000	0.000000	-2.689411	-0.071929	0.750923	0.000000	0.000000	4.000000	14.000000	0.000000
21958.577139	-0.134243	0.572007	-0.056904	64.398048	54.196720	101.295403	-2.989430	0.000000	1.265321	0.000000	0.000000	0.000000	-2.681003	-0.094017	0.865400	0.000000	0.000000	4.000000	14.000000	0.000000
21958.580473	-0.134243	0.572007	-0.056904	64.398048	54.196720	101.295403	-2.989430	0.000000	1.265321	0.000000	0.000000	0.000000	-2.681003	-0.094017	0.865400	0.000000	0.000000	4.000000	14.000000	0.000000
21958.583806	-0.134243	0.572007	-0.056904	64.013107	57.154373	103.105919	-2.845197	0.000000	1.712155	0.000000	0.000000	0.000000	-2.681003	-0.094017	0.865400	0.000000	0.000000	4.000000	14.000000	0.000000
21958.587139	-0.143115	0.571572	-0.053653	64.013107	57.154373	103.105919	-2.845197	0.000000	1.712155	0.000000	0.000000	0.000000	-2.661498	-0.130514	0.975237	0.000000	0.000000	4.000000	14.000000	0.000000
21958.590473	-0.143115	0.571572	-0.053653	64.013107	57.154373	103.105919	-2.845197	0.000000	1.712155	0.000000	0.000000	0.000000	-2.661498	-0.130514	0.975237	0.000000	0.000000	4.000000	14.000000	0.000000
21958.593806	-0.143115	0.571572	-0.053653	63.602455	59.967472	104.564285	-2.682657	0.000000	2.155738	0.000000	0.000000	0.000000	-2.661498	-0.130514	0.975237	0.000000	0.000000	4.000000	14.000000	0.000000
21958.597139	-0.151878	0.571018	-0.049990	63.602455	59.967472	104.564285	-2.682657	0.000000	2.155738	0.000000	0.000000	0.000000	-2.628937	-0.166184	1.098894	0.000000	0.000000	4.000000	14.000000	0.000000
21958.600473	-0.151878	0.571018	-0.049990	63.602455	59.967472	104.564285	-2.682657	0.000000	2.155738	0.000000	0.000000	0.000000	-2.628937	-0.166184	1.098894	0.000000	0.000000	4.000000	14.000000	0.000000
21958.603806	-0.151878	0.571018	-0.049990	63.180775	62.628757	106.009918	-2.499508	0.000000	2.593894	0.000000	0.000000	0.000000	-2.628937	-0.166184	1.098894	0.000000	0.000000	4.000000	14.000000	0.000000
21958.607139	-0.160559	0.570395	-0.045907	63.180775	62.628757	106.009918	-2.499508	0.000000	2.593894	0.000000	0.000000	0.000000	-2.604209	-0.186854	1.224921	0.000000	0.000000	4.000000	14.000000	0.000000
21958.610473	-0.160559	0.570395	-0.045907	63.180775	62.628757	106.009918	-2.499508	0.000000	2.593894	0.000000	0.000000	0.000000	-2.604209	-0.186854	1.224921	0.000000	0.000000	4.000000	14.000000	0.000000
21958.613806	-0.160559	0.570395	-0.045907	62.757526	65.192680	107.736298	-2.295355	0.000000	3.027929	0.000000	0.000000	0.000000	-2.604209	-0.186854	1.224921	0.000000	0.000000	4.000000	14.000000	0.000000
21958.617139	-0.169030	0.569682	-0.041317	62.757526	65.192680	107.736298	-2.295355	0.000000	3.027929	0.000000	0.000000	0.000000	-2.541462	-0.213897	1.377050	0.000000	0.000000	4.000000	14.000000	0.000000
21958.620473	-0.169030	0.569682	-0.041317	62.757526	65.192680	107.736298	-2.295355	0.000000	3.027929	0.000000	0.000000	0.000000	-2.541462	-0.213897	1.377050	0.000000	0.000000	4.000000	14.000000	0.000000
21958.623806	-0.169030	0.569682	-0.041317	62.359383	67.701088	109.402687	-2.065846	0.000000	3.451506	0.000000	0.000000	0.000000	-2.541462	-0.213897	1.377050	0.000000	0.000000	4.000000	14.000000	0.000000
21958.627139	-0.177254	0.568920	-0.036229	62.359383	67.701088	109.402687	-2.065846	0.000000	3.451506	0.000000	0.000000	0.000000	-2.467032	-0.228589	1.526514	0.000000	0.000000	4.000000	14.000000	0.000000
21958.630473	-0.177254	0.568920	-0.036229	62.359383	67.701088	109.402687	-2.065846	0.000000	3.451506	0.000000	0.000000	0.000000	-2.467032	-0.228589	1.526514	0.000000	0.000000	4.000000	14.000000	0.000000
21958.633806	-0.177254	0.568920	-0.036229	62.008801	70.125214	110.754959	-1.811427	0.000000	3.862678	0.000000	0.000000	0.000000	-2.467032	-0.228589	1.526514	0.000000	0.000000	4.000000	14.000000	0.000000
21958.637139	-0.185223	0.568139	-0.030614	62.008801	70.125214	110.754959	-1.811427	0.000000	3.862678	0.000000	0.000000	0.000000	-2.390729	-0.234258	1.684412	0.000000	0.000000	4.000000	14.000000	0.000000
21958.640473	-0.185223	0.568139	-0.030614	62.008801	70.125214	110.754959	-1.811427	0.000000	3.862678	0.000000	0.000000	0.000000	-2.390729	-0.234258	1.684412	0.000000	0.000000	4.000000	14.000000	0.000000
21958.643806	-0.185223	0.568139	-0.030614	61.742950	72.563339	112.192810	-1.530692	0.000000	4.261133	0.000000	0.000000	0.000000	-2.390729	-0.234258	1.684412	0.000000	0.000000	4.000000	14.000000	0.000000
21958.647139	-0.192894	0.567352	-0.024521	61.742950	72.563339	112.192810	-1.530692	0.000000	4.261133	0.000000	0.000000	0.000000	-2.301357	-0.236163	1.827847	0.000000	0.000000	4.000000	14.000000	0.000000
21958.650473	-0.192894	0.567352	-0.024521	61.742950	72.563339	112.192810	-1.530692	0.000000	4.261133	0.000000	0.000000	0.000000	-2.301357	-0.236163	1.827847	0.000000	0.000000	4.000000	14.000000	0.000000
21958.653806	-0.192894	0.567352	-0.024521	61.583191	75.040222	113.575798	-1.226051	0.000000	4.644692	0.000000	0.000000	0.000000	-2.301357	-0.236163	1.827847	0.000000	0.000000	4.000000	14.000000	0.000000
21958.657139	-0.200195	0.566558	-0.017935	61.583191	75.040222	113.575798	-1.226051	0.000000	4.644692	0.000000	0.000000	0.000000	-2.190494	-0.238023	1.975847	0.000000	0.000000	4.000000	14.000000	0.000000
21958.660473	-0.200195	0.566558	-0.017935	61.583191	75.040222	113.575798	-1.226051	0.000000	4.644692	0.000000	0.000000	0.000000	-2.190494	-0.238023	1.975847	0.000000	0.000000	4.000000	14.000000	0.000000
21958.663806	-0.200195	0.566558	-0.017935	61.539951	77.586769	114.882004	-0.880991	0.000000	4.921773	0.000000	0.000000	0.000000	-2.190494	-0.238023	1.975847	0.000000	0.000000	4.000000	14.000000	0.000000
21958.667139	-0.207059	0.565752	-0.010817	61.539951	77.586769	114.882004	-0.880991	0.000000	4.921773	0.000000	0.000000	0.000000	-2.059082	-0.242014	2.135505	0.000000	0.000000	4.000000	14.000000	0.000000
21958.670473	-0.207059	0.565752	-0.010817	61.539951	77.586769	114.882004	-0.880991	0.000000	4.921773	0.000000	0.000000	0.000000	-2.059082	-0.242014	2.135505	0.000000	0.000000	4.000000	14.000000	0.000000
21958.673806	-0.207059	0.565752	-0.010817	61.575363	80.179108	116.295464	-0.502607	0.000000	4.974675	0.000000	0.000000	0.000000	-2.059082	-0.242014	2.135505	0.000000	0.000000	4.000000	14.000000	0.000000
21958.677139	-0.213543	0.564916	-0.003234	61.575363	80.179108	116.295464	-0.502607	0.000000	4.974675	0.000000	0.000000	0.000000	-1.945170	-0.250733	2.274897	0.000000	0.000000	4.000000	14.000000	0.000000
21958.680473	-0.213543	0.564916	-0.003234	61.575363	80.179108	116.295464	-0.502607	0.000000	4.974675	0.000000	0.000000	0.000000	-1.945170	-0.250733	2.274897	0.000000	0.000000	4.000000	14.000000	0.000000
21958.683806	-0.213543	0.564916	-0.003234	61.656639	82.807938	117.775169	-0.142334	0.000000	4.997974	0.000000	0.000000	0.000000	-1.945170	-0.250733	2.274897	0.000000	0.000000	4.000000	14.000000	0.000000
21958.687139	-0.219636	0.564073	0.004813	61.656639	82.807938	117.775169	-0.142334	0.000000	4.997974	0.000000	0.000000	0.000000	-1.827878	-0.252851	2.413960	0.000000	0.000000	4.000000	14.000000	0.000000
21958.690473	-0.219636	0.564073	0.004813	61.656639	82.807938	117.775169	-0.142334	0.000000	4.997974	0.000000	0.000000	0.000000	-1.827878	-0.252851	2.413960	0.000000	0.000000	4.000000	14.000000	0.000000
21958.693806	-0.219636	0.564073	0.004813	61.783939	85.454308	119.223167	0.200990	0.000000	4.995958	0.000000	0.000000	0.000000	-1.827878	-0.252851	2.413960	0.000000	0.000000	4.000000	14.000000	0.000000
21958.697139	-0.225323	0.563166	0.013201	61.783939	85.454308	119.223167	0.200990	0.000000	4.995958	0.000000	0.000000	0.000000	-1.706183	-0.272084	2.516398	0.000000	0.000000	4.000000	14.000000	0.000000
21958.700473	-0.225323	0.563166	0.013201	61.783939	85.454308	119.223167	0.200990	0.000000	4.995958	0.000000	0.000000	0.000000	-1.706183	-0.272084	2.516398	0.000000	0.000000	4.000000	14.000000	0.000000
21958.703806	-0.225323	0.563166	0.013201	61.919662	88.093422	120.551735	0.523781	0.000000	4.972490	0.000000	0.000000	0.000000	-1.706183	-0.272084	2.516398	0.000000	0.000000	4.000000	14.000000	0.000000
21958.707139	-0.230596	0.562192	0.021931	61.919662	88.093422	120.551735	0.523781	0.000000	4.972490	0.000000	0.000000	0.000000	-1.581961	-0.292219	2.619009	0.000000	0.000000	4.000000	14.000000	0.000000
21958.710473	-0.230596	0.562192	0.021931	61.919662	88.093422	120.551735	0.523781	0.000000	4.972490	0.000000	0.000000	0.000000	-1.581961	-0.292219	2.619009	0.000000	0.000000	4.000000	14.000000	0.000000
21958.713806	-0.230596	0.562192	0.021931	62.010162	90.747025	121.961044	0.828055	0.000000	4.930956	0.000000	0.000000	0.000000	-1.581961	-0.292219	2.619009	0.000000	0.000000	4.000000	14.000000	0.000000
21958.717139	-0.235338	0.561166	0.030893	62.010162	90.747025	121.961044	0.828055	0.000000	4.930956	0.000000	0.000000	0.000000	-1.422367	-0.307783	2.688477	0.000000	0.000000	4.000000	14.000000	0.000000
21958.720473	-0.235338	0.561166	0.030893	62.010162	90.747025	121.961044	0.828055	0.000000	4.930956	0.000000	0.000000	0.000000	-1.422367	-0.307783	2.688477	0.000000	0.000000	4.000000	14.000000	0.000000
21958.723806	-0.235338	0.561166	0.030893	61.896187	93.604073	123.792290	1.112697	0.000000	4.874619	0.000000	0.000000	0.000000	-1.422367	-0.307783	2.688477	0.000000	0.000000	4.000000	14.000000	0.000000
21958.727139	-0.239573	0.560107	0.039977	61.896187	93.604073	123.792290	1.112697	0.000000	4.874619	0.000000	0.000000	0.000000	-1.270468	-0.317843	2.725443	0.000000	0.000000	4.000000	14.000000	0.000000
21958.730473	-0.239573	0.560107	0.039977	61.896187	93.604073	123.792290	1.112697	0.000000	4.874619	0.000000	0.000000	0.000000	-1.270468	-0.317843	2.725443	0.000000	0.000000	4.000000	14.000000	0.000000
21958.733806	-0.239573	0.560107	0.039977	61.529919	96.688278	125.861618	1.376776	0.000000	4.806713	0.000000	0.000000	0.000000	-1.270468	-0.317843	2.725443	0.000000	0.000000	4.000000	14.000000	0.000000
21958.737139	-0.243222	0.559055	0.049148	61.529919	96.688278	125.861618	1.376776	0.000000	4.806713	0.000000	0.000000	0.000000	-1.094756	-0.315382	2.751041	0.000000	0.000000	4.000000	14.000000	0.000000
21958.740473	-0.243222	0.559055	0.049148	61.529919	96.688278	125.861618	1.376776	0.000000	4.806713	0.000000	0.000000	0.000000	-1.094756	-0.315382	2.751041	0.000000	0.000000	4.000000	14.000000	0.000000
21958.743806	-0.243222	0.559055	0.049148	61.025768	99.770081	127.889709	1.622892	0.000000	4.729294	0.000000	0.000000	0.000000	-1.094756	-0.315382	2.751041	0.000000	0.000000	4.000000	14.000000	0.000000
21958.747139	-0.246247	0.557953	0.058389	61.025768	99.770081	127.889709	1.622892	0.000000	4.729294	0.000000	0.000000	0.000000	-0.907469	-0.330807	2.772451	0.000000	0.000000	4.000000	14.000000	0.000000
21958.750473	-0.246247	0.557953	0.058389	61.025768	99.770081	127.889709	1.622892	0.000000	4.729294	0.000000	0.000000	0.000000	-0.907469	-0.330807	2.772451	0.000000	0.000000	4.000000	14.000000	0.000000
21958.753806	-0.246247	0.557953	0.058389	60.475758	102.744446	129.749893	1.853954	0.000000	4.643582	0.000000	0.000000	0.000000	-0.907469	-0.330807	2.772451	0.000000	0.000000	4.000000	14.000000	0.000000
21958.757139	-0.248575	0.556863	0.067679	60.475758	102.744446	129.749893	1.853954	0.000000	4.643582	0.000000	0.000000	0.000000	-0.698636	-0.327046	2.786946	0.000000	0.000000	4.000000	14.000000	0.000000
21958.760473	-0.248575	0.556863	0.067679	60.475758	102.744446	129.749893	1.853954	0.000000	4.643582	0.000000	0.000000	0.000000	-0.698636	-0.327046	2.786946	0.000000	0.000000	4.000000	14.000000	0.000000
21958.763806	-0.248575	0.556863	0.067679	59.935585	105.613861	131.511169	2.072685	0.000000	4.550162	0.000000	0.000000	0.000000	-0.698636	-0.327046	2.786946	0.000000	0.000000	4.000000	14.000000	0.000000
21958.767139	-0.250231	0.555712	0.076997	59.935585	105.613861	131.511169	2.072685	0.000000	4.550162	0.000000	0.000000	0.000000	-0.496583	-0.345222	2.795358	0.000000	0.000000	4.000000	14.000000	0.000000
21958.770473	-0.250231	0.555712	0.076997	59.935585	105.613861	131.511169	2.072685	0.000000	4.550162	0.000000	0.000000	0.000000	-0.496583	-0.345222	2.795358	0.000000	0.000000	4.000000	14.000000	0.000000
21958.773806	-0.250231	0.555712	0.076997	59.417130	108.450523	133.300293	2.280537	0.000000	4.449624	0.000000	0.000000	0.000000	-0.496583	-0.345222	2.795358	0.000000	0.000000	4.000000	14.000000	0.000000
21958.777139	-0.251187	0.554580	0.086274	59.417130	108.450523	133.300293	2.280537	0.000000	4.449624	0.000000	0.000000	0.000000	-0.286829	-0.339536	2.783107	0.000000	0.000000	4.000000	14.000000	0.000000
21958.780473	-0.251187	0.554580	0.086274	59.417130	108.450523	133.300293	2.280537	0.000000	4.449624	0.000000	0.000000	0.000000	-0.286829	-0.339536	2.783107	0.000000	0.000000	4.000000	14.000000	0.000000
21958.783806	-0.251187	0.554580	0.086274	58.955666	111.301155	135.040985	2.478125	0.000000	4.342683	0.000000	0.000000	0.000000	-0.286829	-0.339536	2.783107	0.000000	0.000000	4.000000	14.000000	0.000000
21958.787139	-0.251403	0.553490	0.095605	58.955666	111.301155	135.040985	2.478125	0.000000	4.342683	0.000000	0.000000	0.000000	-0.064795	-0.327049	2.799309	0.000000	0.000000	4.000000	14.000000	0.000000
21958.790473	-0.251403	0.553490	0.095605	58.955666	111.301155	135.040985	2.478125	0.000000	4.342683	0.000000	0.000000	0.000000	-0.064795	-0.327049	2.799309	0.000000	0.000000	4.000000	14.000000	0.000000
21958.793806	-0.251403	0.553490	0.095605	58.655590	114.078201	136.624252	2.669606	0.000000	4.227671	0.000000	0.000000	0.000000	-0.064795	-0.327049	2.799309	0.000000	0.000000	4.000000	14.000000	0.000000
21958.797139	-0.250894	0.552445	0.104934	58.655590	114.078201	136.624252	2.669606	0.000000	4.227671	0.000000	0.000000	0.000000	0.152525	-0.313420	2.798636	0.000000	0.000000	4.000000	14.000000	0.000000
21958.800473	-0.250894	0.552445	0.104934	58.655590	114.078201	136.624252	2.669606	0.000000	4.227671	0.000000	0.000000	0.000000	0.152525	-0.313420	2.798636	0.000000	0.000000	4.000000	14.000000	0.000000
21958.803806	-0.250894	0.552445	0.104934	58.803509	116.544205	137.862564	2.854656	0.000000	4.104990	0.000000	0.000000	0.000000	0.152525	-0.313420	2.798636	0.000000	0.000000	4.000000	14.000000	0.000000
21958.807139	-0.249614	0.551368	0.114266	58.803509	116.544205	137.862564	2.854656	0.000000	4.104990	0.000000	0.000000	0.000000	0.384157	-0.323268	2.799814	0.000000	0.000000	4.000000	14.000000	0.000000
21958.810473	-0.249614	0.551368	0.114266	58.803509	116.544205	137.862564	2.854656	0.000000	4.104990	0.000000	0.000000	0.000000	0.384157	-0.323268	2.799814	0.000000	0.000000	4.000000	14.000000	0.000000
21958.813806	-0.249614	0.551368	0.114266	59.542713	118.524849	138.726181	3.034833	0.000000	3.973637	0.000000	0.000000	0.000000	0.384157	-0.323268	2.799814	0.000000	0.000000	4.000000	14.000000	0.000000
21958.817139	-0.247686	0.550417	0.123631	59.542713	118.524849	138.726181	3.034833	0.000000	3.973637	0.000000	0.000000	0.000000	0.578341	-0.285158	2.809451	0.000000	0.000000	4.000000	14.000000	0.000000
21958.820473	-0.247686	0.550417	0.123631	59.542713	118.524849	138.726181	3.034833	0.000000	3.973637	0.000000	0.000000	0.000000	0.578341	-0.285158	2.809451	0.000000	0.000000	4.000000	14.000000	0.000000
21958.823806	-0.247686	0.550417	0.123631	60.449776	120.389000	139.511444	3.209486	0.000000	3.833953	0.000000	0.000000	0.000000	0.578341	-0.285158	2.809451	0.000000	0.000000	4.000000	14.000000	0.000000
21958.827139	-0.245044	0.549413	0.132821	60.449776	120.389000	139.511444	3.209486	0.000000	3.833953	0.000000	0.000000	0.000000	0.792634	-0.301230	2.756895	0.000000	0.000000	4.000000	14.000000	0.000000
21958.830473	-0.245044	0.549413	0.132821	60.449776	120.389000	139.511444	3.209486	0.000000	3.833953	0.000000	0.000000	0.000000	0.792634	-0.301230	2.756895	0.000000	0.000000	4.000000	14.000000	0.000000
21958.833806	-0.245044	0.549413	0.132821	61.286816	122.281906	140.321655	3.376743	0.000000	3.687494	0.000000	0.000000	0.000000	0.792634	-0.301230	2.756895	0.000000	0.000000	4.000000	14.000000	0.000000
21958.837139	-0.241662	0.548438	0.141865	61.286816	122.281906	140.321655	3.376743	0.000000	3.687494	0.000000	0.000000	0.000000	1.014662	-0.292603	2.713403	0.000000	0.000000	4.000000	14.000000	0.000000
21958.840473	-0.241662	0.548438	0.141865	61.286816	122.281906	140.321655	3.376743	0.000000	3.687494	0.000000	0.000000	0.000000	1.014662	-0.292603	2.713403	0.000000	0.000000	4.000000	14.000000	0.000000
21958.843806	-0.241662	0.548438	0.141865	62.069740	124.141037	141.110962	3.538074	0.000000	3.532992	0.000000	0.000000	0.000000	1.014662	-0.292603	2.713403	0.000000	0.000000	4.000000	14.000000	0.000000
21958.847139	-0.237690	0.547530	0.150654	62.069740	124.141037	141.110962	3.538074	0.000000	3.532992	0.000000	0.000000	0.000000	1.191426	-0.272233	2.636522	0.000000	0.000000	4.000000	14.000000	0.000000
21958.850473	-0.237690	0.547530	0.150654	62.069740	124.141037	141.110962	3.538074	0.000000	3.532992	0.000000	0.000000	0.000000	1.191426	-0.272233	2.636522	0.000000	0.000000	4.000000	14.000000	0.000000
21958.853806	-0.237690	0.547530	0.150654	62.815319	126.009750	141.911713	3.690760	0.000000	3.373173	0.000000	0.000000	0.000000	1.191426	-0.272233	2.636522	0.000000	0.000000	4.000000	14.000000	0.000000
21958.857139	-0.233133	0.546664	0.159186	62.815319	126.009750	141.911713	3.690760	0.000000	3.373173	0.000000	0.000000	0.000000	1.367077	-0.259943	2.559645	0.000000	0.000000	4.000000	14.000000	0.000000
21958.860473	-0.233133	0.546664	0.159186	62.815319	126.009750	141.911713	3.690760	0.000000	3.373173	0.000000	0.000000	0.000000	1.367077	-0.259943	2.559645	0.000000	0.000000	4.000000	14.000000	0.000000
21958.863806	-0.233133	0.546664	0.159186	63.547295	128.011414	142.816299	3.835433	0.000000	3.207718	0.000000	0.000000	0.000000	1.367077	-0.259943	2.559645	0.000000	0.000000	4.000000	14.000000	0.000000
21958.867139	-0.227927	0.545862	0.167460	63.547295	128.011414	142.816299	3.835433	0.000000	3.207718	0.000000	0.000000	0.000000	1.561775	-0.240620	2.482123	0.000000	0.000000	4.000000	14.000000	0.000000
21958.870473	-0.227927	0.545862	0.167460	63.547295	128.011414	142.816299	3.835433	0.000000	3.207718	0.000000	0.000000	0.000000	1.561775	-0.240620	2.482123	0.000000	0.000000	4.000000	14.000000	0.000000
21958.873806	-0.227927	0.545862	0.167460	64.263306	130.207443	143.887711	3.973278	0.000000	3.035303	0.000000	0.000000	0.000000	1.561775	-0.240620	2.482123	0.000000	0.000000	4.000000	14.000000	0.000000
21958.877139	-0.222180	0.545070	0.175384	64.263306	130.207443	143.887711	3.973278	0.000000	3.035303	0.000000	0.000000	0.000000	1.724232	-0.237477	2.377402	0.000000	0.000000	4.000000	14.000000	0.000000
21958.880473	-0.222180	0.545070	0.175384	64.263306	130.207443	143.887711	3.973278	0.000000	3.035303	0.000000	0.000000	0.000000	1.724232	-0.237477	2.377402	0.000000	0.000000	4.000000	14.000000	0.000000
21958.883806	-0.222180	0.545070	0.175384	64.974556	132.660217	145.174286	4.102624	0.000000	2.858055	0.000000	0.000000	0.000000	1.724232	-0.237477	2.377402	0.000000	0.000000	4.000000	14.000000	0.000000
21958.887139	-0.215894	0.544312	0.182937	64.974556	132.660217	145.174286	4.102624	0.000000	2.858055	0.000000	0.000000	0.000000	1.885905	-0.227522	2.265678	0.000000	0.000000	4.000000	14.000000	0.000000
21958.890473	-0.215894	0.544312	0.182937	64.974556	132.660217	145.174286	4.102624	0.000000	2.858055	0.000000	0.000000	0.000000	1.885905	-0.227522	2.265678	0.000000	0.000000	4.000000	14.000000	0.000000
21958.893806	-0.215894	0.544312	0.182937	65.660286	135.338593	146.660324	4.223743	0.000000	2.675816	0.000000	0.000000	0.000000	1.885905	-0.227522	2.265678	0.000000	0.000000	4.000000	14.000000	0.000000
21958.897139	-0.209074	0.543572	0.190097	65.660286	135.338593	146.660324	4.223743	0.000000	2.675816	0.000000	0.000000	0.000000	2.045891	-0.221904	2.148127	0.000000	0.000000	4.000000	14.000000	0.000000
21958.900473	-0.209074	0.543572	0.190097	65.660286	135.338593	146.660324	4.223743	0.000000	2.675816	0.000000	0.000000	0.000000	2.045891	-0.221904	2.148127	0.000000	0.000000	4.000000	14.000000	0.000000
21958.903806	-0.209074	0.543572	0.190097	66.297485	138.139099	148.266739	4.336816	0.000000	2.488379	0.000000	0.000000	0.000000	2.045891	-0.221904	2.148127	0.000000	0.000000	4.000000	14.000000	0.000000
21958.907139	-0.201814	0.542890	0.196795	66.297485	138.139099	148.266739	4.336816	0.000000	2.488379	0.000000	0.000000	0.000000	2.177898	-0.204653	2.009243	0.000000	0.000000	4.000000	14.000000	0.000000
21958.910473	-0.201814	0.542890	0.196795	66.297485	138.139099	148.266739	4.336816	0.000000	2.488379	0.000000	0.000000	0.000000	2.177898	-0.204653	2.009243	0.000000	0.000000	4.000000	14.000000	0.000000
21958.913806	-0.201814	0.542890	0.196795	66.866203	140.938431	149.887772	4.440867	0.000000	2.297542	0.000000	0.000000	0.000000	2.177898	-0.204653	2.009243	0.000000	0.000000	4.000000	14.000000	0.000000
21958.917139	-0.194120	0.542305	0.202989	66.866203	140.938431	149.887772	4.440867	0.000000	2.297542	0.000000	0.000000	0.000000	2.308248	-0.175525	1.858462	0.000000	0.000000	4.000000	14.000000	0.000000
21958.920473	-0.194120	0.542305	0.202989	66.866203	140.938431	149.887772	4.440867	0.000000	2.297542	0.000000	0.000000	0.000000	2.308248	-0.175525	1.858462	0.000000	0.000000	4.000000	14.000000	0.000000
21958.923806	-0.194120	0.542305	0.202989	67.349930	143.620728	151.492386	4.536110	0.000000	2.103259	0.000000	0.000000	0.000000	2.308248	-0.175525	1.858462	0.000000	0.000000	4.000000	14.000000	0.000000
21958.927139	-0.185988	0.541794	0.208602	67.349930	143.620728	151.492386	4.536110	0.000000	2.103259	0.000000	0.000000	0.000000	2.439571	-0.153261	1.683741	0.000000	0.000000	4.000000	14.000000	0.000000
21958.930473	-0.185988	0.541794	0.208602	67.349930	143.620728	151.492386	4.536110	0.000000	2.103259	0.000000	0.000000	0.000000	2.439571	-0.153261	1.683741	0.000000	0.000000	4.000000	14.000000	0.000000
21958.933806	-0.185988	0.541794	0.208602	67.750221	146.189484	153.182953	4.622663	0.000000	1.905517	0.000000	0.000000	0.000000	2.439571	-0.153261	1.683741	0.000000	0.000000	4.000000	14.000000	0.000000
21958.937139	-0.177499	0.541380	0.213592	67.750221	146.189484	153.182953	4.622663	0.000000	1.905517	0.000000	0.000000	0.000000	2.546753	-0.124292	1.497109	0.000000	0.000000	4.000000	14.000000	0.000000
21958.940473	-0.177499	0.541380	0.213592	67.750221	146.189484	153.182953	4.622663	0.000000	1.905517	0.000000	0.000000	0.000000	2.546753	-0.124292	1.497109	0.000000	0.000000	4.000000	14.000000	0.000000
21958.943806	-0.177499	0.541380	0.213592	68.085205	148.725983	155.529968	4.700174	0.000000	1.705394	0.000000	0.000000	0.000000	2.546753	-0.124292	1.497109	0.000000	0.000000	4.000000	14.000000	0.000000
21958.947139	-0.168704	0.541084	0.217931	68.085205	148.725983	155.529968	4.700174	0.000000	1.705394	0.000000	0.000000	0.000000	2.638559	-0.088822	1.301622	0.000000	0.000000	4.000000	14.000000	0.000000
21958.950473	-0.168704	0.541084	0.217931	68.085205	148.725983	155.529968	4.700174	0.000000	1.705394	0.000000	0.000000	0.000000	2.638559	-0.088822	1.301622	0.000000	0.000000	4.000000	14.000000	0.000000
21958.953806	-0.168704	0.541084	0.217931	68.365799	151.318054	158.625412	4.768644	0.000000	1.503339	0.000000	0.000000	0.000000	2.638559	-0.088822	1.301622	0.000000	0.000000	4.000000	14.000000	0.000000
21958.957139	-0.159724	0.540909	0.221592	68.365799	151.318054	158.625412	4.768644	0.000000	1.503339	0.000000	0.000000	0.000000	2.693902	-0.052246	1.098211	0.000000	0.000000	4.000000	14.000000	0.000000
21958.960473	-0.159724	0.540909	0.221592	68.365799	151.318054	158.625412	4.768644	0.000000	1.503339	0.000000	0.000000	0.000000	2.693902	-0.052246	1.098211	0.000000	0.000000	4.000000	14.000000	0.000000
21958.963806	-0.159724	0.540909	0.221592	68.607834	154.014206	161.385925	4.827724	0.000000	1.301185	0.000000	0.000000	0.000000	2.693902	-0.052246	1.098211	0.000000	0.000000	4.000000	14.000000	0.000000
21958.967139	-0.150519	0.540801	0.224579	68.607834	154.014206	161.385925	4.827724	0.000000	1.301185	0.000000	0.000000	0.000000	2.761435	-0.032644	0.896172	0.000000	0.000000	4.000000	14.000000	0.000000
21958.970473	-0.150519	0.540801	0.224579	68.607834	154.014206	161.385925	4.827724	0.000000	1.301185	0.000000	0.000000	0.000000	2.761435	-0.032644	0.896172	0.000000	0.000000	4.000000	14.000000	0.000000
21958.973806	-0.150519	0.540801	0.224579	68.978760	156.714172	164.004608	4.878099	0.000000	1.097336	0.000000	0.000000	0.000000	2.761435	-0.032644	0.896172	0.000000	0.000000	4.000000	14.000000	0.000000
21958.977139	-0.141209	0.540737	0.226855	68.978760	156.714172	164.004608	4.878099	0.000000	1.097336	0.000000	0.000000	0.000000	2.793061	-0.018944	0.682728	0.000000	0.000000	4.000000	14.000000	0.000000
21958.980473	-0.141209	0.540737	0.226855	68.978760	156.714172	164.004608	4.878099	0.000000	1.097336	0.000000	0.000000	0.000000	2.793061	-0.018944	0.682728	0.000000	0.000000	4.000000	14.000000	0.000000
21958.983806	-0.141209	0.540737	0.226855	69.755096	159.243820	167.097366	4.919491	0.000000	0.893648	0.000000	0.000000	0.000000	2.793061	-0.018944	0.682728	0.000000	0.000000	4.000000	14.000000	0.000000
21958.987139	-0.131985	0.540781	0.228574	69.755096	159.243820	167.097366	4.919491	0.000000	0.893648	0.000000	0.000000	0.000000	2.767269	0.013176	0.515866	0.000000	0.000000	4.000000	14.000000	0.000000
21958.990473	-0.131985	0.540781	0.228574	69.755096	159.243820	167.097366	4.919491	0.000000	0.893648	0.000000	0.000000	0.000000	2.767269	0.013176	0.515866	0.000000	0.000000	4.000000	14.000000	0.000000
21958.993806	-0.131985	0.540781	0.228574	70.851624	161.562958	170.311020	4.951755	0.000000	0.692911	0.000000	0.000000	0.000000	2.767269	0.013176	0.515866	0.000000	0.000000	4.000000	14.000000	0.000000
21958.997139	-0.122717	0.540862	0.229663	70.851624	161.562958	170.311020	4.951755	0.000000	0.692911	0.000000	0.000000	0.000000	2.780443	0.024113	0.326483	0.000000	0.000000	4.000000	14.000000	0.000000
21959.000473	-0.122717	0.540862	0.229663	70.851624	161.562958	170.311020	4.951755	0.000000	0.692911	0.000000	0.000000	0.000000	2.780443	0.024113	0.326483	0.000000	0.000000	4.000000	14.000000	0.000000
21959.003806	-0.122717	0.540862	0.229663	71.990959	163.520386	173.253998	4.975718	0.000000	0.492168	0.000000	0.000000	0.000000	2.780443	0.024113	0.326483	0.000000	0.000000	4.000000	14.000000	0.000000
21959.007139	-0.113486	0.540974	0.230075	71.990959	163.520386	173.253998	4.975718	0.000000	0.492168	0.000000	0.000000	0.000000	2.769159	0.033645	0.123615	0.000000	0.000000	4.000000	14.000000	0.000000
21959.010473	-0.113486	0.540974	0.230075	71.990959	163.520386	173.253998	4.975718	0.000000	0.492168	0.000000	0.000000	0.000000	2.769159	0.033645	0.123615	0.000000	0.000000	4.000000	14.000000	0.000000
21959.013806	-0.113486	0.540974	0.230075	73.050735	164.671814	175.232849	4.991432	0.000000	0.292583	0.000000	0.000000	0.000000	2.769159	0.033645	0.123615	0.000000	0.000000	4.000000	14.000000	0.000000
21959.017139	-0.104348	0.541154	0.229799	73.050735	164.671814	175.232849	4.991432	0.000000	0.292583	0.000000	0.000000	0.000000	2.741629	0.054100	-0.082589	0.000000	0.000000	4.000000	14.000000	0.000000
21959.020473	-0.104348	0.541154	0.229799	73.050735	164.671814	175.232849	4.991432	0.000000	0.292583	0.000000	0.000000	0.000000	2.741629	0.054100	-0.082589	0.000000	0.000000	4.000000	14.000000	0.000000
21959.023806	-0.104348	0.541154	0.229799	73.992195	165.032547	176.394165	4.999105	0.000000	0.094577	0.000000	0.000000	0.000000	2.741629	0.054100	-0.082589	0.000000	0.000000	4.000000	14.000000	0.000000
21959.027139	-0.095089	0.541434	0.228831	73.992195	165.032547	176.394165	4.999105	0.000000	0.094577	0.000000	0.000000	0.000000	2.777538	0.084036	-0.290629	0.000000	0.000000	4.000000	14.000000	0.000000
21959.030473	-0.095089	0.541434	0.228831	73.992195	165.032547	176.394165	4.999105	0.000000	0.094577	0.000000	0.000000	0.000000	2.777538	0.084036	-0.290629	0.000000	0.000000	4.000000	14.000000	0.000000
21959.033806	-0.095089	0.541434	0.228831	74.831680	165.431351	177.873001	4.998849	0.000000	-0.107280	0.000000	0.000000	0.000000	2.777538	0.084036	-0.290629	0.000000	0.000000	4.000000	14.000000	0.000000
21959.037139	-0.085962	0.541810	0.227127	74.831680	165.431351	177.873001	4.998849	0.000000	-0.107280	0.000000	0.000000	0.000000	2.738124	0.112749	-0.510972	0.000000	0.000000	4.000000	14.000000	0.000000
21959.040473	-0.085962	0.541810	0.227127	74.831680	165.431351	177.873001	4.998849	0.000000	-0.107280	0.000000	0.000000	0.000000	2.738124	0.112749	-0.510972	0.000000	0.000000	4.000000	14.000000	0.000000
21959.043806	-0.085962	0.541810	0.227127	75.580521	165.826782	179.398972	4.990477	0.000000	-0.308445	0.000000	0.000000	0.000000	2.738124	0.112749	-0.510972	0.000000	0.000000	4.000000	14.000000	0.000000
21959.047139	-0.076958	0.542260	0.224707	75.580521	165.826782	179.398972	4.990477	0.000000	-0.308445	0.000000	0.000000	0.000000	2.701224	0.134938	-0.726084	0.000000	0.000000	4.000000	14.000000	0.000000
21959.050473	-0.076958	0.542260	0.224707	75.580521	165.826782	179.398972	4.990477	0.000000	-0.308445	0.000000	0.000000	0.000000	2.701224	0.134938	-0.726084	0.000000	0.000000	4.000000	14.000000	0.000000
21959.053806	-0.076958	0.542260	0.224707	76.227859	166.255859	-179.062469	4.973918	0.000000	-0.510039	0.000000	0.000000	0.000000	2.701224	0.134938	-0.726084	0.000000	0.000000	4.000000	14.000000	0.000000
21959.057139	-0.068004	0.542819	0.221601	76.227859	166.255859	-179.062469	4.973918	0.000000	-0.510039	0.000000	0.000000	0.000000	2.686174	0.167803	-0.931958	0.000000	0.000000	4.000000	14.000000	0.000000
21959.060473	-0.068004	0.542819	0.221601	76.227859	166.255859	-179.062469	4.973918	0.000000	-0.510039	0.000000	0.000000	0.000000	2.686174	0.167803	-0.931958	0.000000	0.000000	4.000000	14.000000	0.000000
21959.063806	-0.068004	0.542819	0.221601	76.781578	166.709549	-177.384491	4.948683	0.000000	-0.714520	0.000000	0.000000	0.000000	2.686174	0.167803	-0.931958	0.000000	0.000000	4.000000	14.000000	0.000000
21959.067139	-0.059345	0.543518	0.217773	76.781578	166.709549	-177.384491	4.948683	0.000000	-0.714520	0.000000	0.000000	0.000000	2.597564	0.209604	-1.148412	0.000000	0.000000	4.000000	14.000000	0.000000
21959.070473	-0.059345	0.543518	0.217773	76.781578	166.709549	-177.384491	4.948683	0.000000	-0.714520	0.000000	0.000000	0.000000	2.597564	0.209604	-1.148412	0.000000	0.000000	4.000000	14.000000	0.000000
21959.073806	-0.059345	0.543518	0.217773	77.311386	167.298615	-175.148605	4.915086	0.000000	-0.917566	0.000000	0.000000	0.000000	2.597564	0.209604	-1.148412	0.000000	0.000000	4.000000	14.000000	0.000000
21959.077139	-0.050875	0.544314	0.213267	77.311386	167.298615	-175.148605	4.915086	0.000000	-0.917566	0.000000	0.000000	0.000000	2.541105	0.238841	-1.351618	0.000000	0.000000	4.000000	14.000000	0.000000
21959.080473	-0.050875	0.544314	0.213267	77.311386	167.298615	-175.148605	4.915086	0.000000	-0.917566	0.000000	0.000000	0.000000	2.541105	0.238841	-1.351618	0.000000	0.000000	4.000000	14.000000	0.000000
21959.083806	-0.050875	0.544314	0.213267	78.003113	168.032822	-172.695633	4.872409	0.000000	-1.122332	0.000000	0.000000	0.000000	2.541105	0.238841	-1.351618	0.000000	0.000000	4.000000	14.000000	0.000000
21959.087139	-0.042492	0.545196	0.208204	78.003113	168.032822	-172.695633	4.872409	0.000000	-1.122332	0.000000	0.000000	0.000000	2.514873	0.264459	-1.518960	0.000000	0.000000	4.000000	14.000000	0.000000
21959.090473	-0.042492	0.545196	0.208204	78.003113	168.032822	-172.695633	4.872409	0.000000	-1.122332	0.000000	0.000000	0.000000	2.514873	0.264459	-1.518960	0.000000	0.000000	4.000000	14.000000	0.000000
21959.093806	-0.042492	0.545196	0.208204	79.031143	168.808731	-170.434113	4.819534	0.000000	-1.331199	0.000000	0.000000	0.000000	2.514873	0.264459	-1.518960	0.000000	0.000000	4.000000	14.000000	0.000000
21959.097139	-0.034220	0.546188	0.202689	79.031143	168.808731	-170.434113	4.819534	0.000000	-1.331199	0.000000	0.000000	0.000000	2.481744	0.297668	-1.654411	0.000000	0.000000	4.000000	14.000000	0.000000
21959.100473	-0.034220	0.546188	0.202689	79.031143	168.808731	-170.434113	4.819534	0.000000	-1.331199	0.000000	0.000000	0.000000	2.481744	0.297668	-1.654411	0.000000	0.000000	4.000000	14.000000	0.000000
21959.103806	-0.034220	0.546188	0.202689	80.383705	169.688766	-168.319778	4.755816	0.000000	-1.543442	0.000000	0.000000	0.000000	2.481744	0.297668	-1.654411	0.000000	0.000000	4.000000	14.000000	0.000000
21959.107139	-0.025916	0.547303	0.196738	80.383705	169.688766	-168.319778	4.755816	0.000000	-1.543442	0.000000	0.000000	0.000000	2.490970	0.334420	-1.785477	0.000000	0.000000	4.000000	14.000000	0.000000
21959.110473	-0.025916	0.547303	0.196738	80.383705	169.688766	-168.319778	4.755816	0.000000	-1.543442	0.000000	0.000000	0.000000	2.490970	0.334420	-1.785477	0.000000	0.000000	4.000000	14.000000	0.000000
21959.113806	-0.025916	0.547303	0.196738	81.878609	170.765060	-166.127472	4.679242	0.000000	-1.762015	0.000000	0.000000	0.000000	2.490970	0.334420	-1.785477	0.000000	0.000000	4.000000	14.000000	0.000000
21959.117139	-0.017693	0.548444	0.190365	81.878609	170.765060	-166.127472	4.679242	0.000000	-1.762015	0.000000	0.000000	0.000000	2.466938	0.342483	-1.911806	0.000000	0.000000	4.000000	14.000000	0.000000
21959.120473	-0.017693	0.548444	0.190365	81.878609	170.765060	-166.127472	4.679242	0.000000	-1.762015	0.000000	0.000000	0.000000	2.466938	0.342483	-1.911806	0.000000	0.000000	4.000000	14.000000	0.000000
21959.123806	-0.017693	0.548444	0.190365	83.399513	172.589600	-163.133453	4.589402	0.000000	-1.984285	0.000000	0.000000	0.000000	2.466938	0.342483	-1.911806	0.000000	0.000000	4.000000	14.000000	0.000000
21959.127139	-0.009717	0.549641	0.183557	83.399513	172.589600	-163.133453	4.589402	0.000000	-1.984285	0.000000	0.000000	0.000000	2.392865	0.358942	-2.042325	0.000000	0.000000	4.000000	14.000000	0.000000
21959.130473	-0.009717	0.549641	0.183557	83.399513	172.589600	-163.133453	4.589402	0.000000	-1.984285	0.000000	0.000000	0.000000	2.392865	0.358942	-2.042325	0.000000	0.000000	4.000000	14.000000	0.000000
21959.133806	-0.009717	0.549641	0.183557	84.884659	176.277771	-158.053879	4.486664	0.000000	-2.206772	0.000000	0.000000	0.000000	2.392865	0.358942	-2.042325	0.000000	0.000000	4.000000	14.000000	0.000000
21959.137139	-0.002028	0.550829	0.176303	84.884659	176.277771	-158.053879	4.486664	0.000000	-2.206772	0.000000	0.000000	0.000000	2.306669	0.356424	-2.176138	0.000000	0.000000	4.000000	14.000000	0.000000
21959.140473	-0.002028	0.550829	0.176303	84.884659	176.277771	-158.053879	4.486664	0.000000	-2.206772	0.000000	0.000000	0.000000	2.306669	0.356424	-2.176138	0.000000	0.000000	4.000000	14.000000	0.000000
21959.143806	-0.002028	0.550829	0.176303	86.265717	-174.942703	-147.801300	4.370519	0.000000	-2.428696	0.000000	0.000000	0.000000	2.306669	0.356424	-2.176138	0.000000	0.000000	4.000000	14.000000	0.000000
21959.147139	0.005364	0.552015	0.168583	86.265717	-174.942703	-147.801300	4.370519	0.000000	-2.428696	0.000000	0.000000	0.000000	2.217553	0.355896	-2.316082	0.000000	0.000000	4.000000	14.000000	0.000000
21959.150473	0.005364	0.552015	0.168583	86.265717	-174.942703	-147.801300	4.370519	0.000000	-2.428696	0.000000	0.000000	0.000000	2.217553	0.355896	-2.316082	0.000000	0.000000	4.000000	14.000000	0.000000
21959.153806	0.005364	0.552015	0.168583	87.382141	-154.763443	-126.504158	4.240001	0.000000	-2.649979	0.000000	0.000000	0.000000	2.217553	0.355896	-2.316082	0.000000	0.000000	4.000000	14.000000	0.000000
21959.157139	0.012391	0.553129	0.160443	87.382141	-154.763443	-126.504158	4.240001	0.000000	-2.649979	0.000000	0.000000	0.000000	2.108104	0.334152	-2.441916	0.000000	0.000000	4.000000	14.000000	0.000000
21959.160473	0.012391	0.553129	0.160443	87.382141	-154.763443	-126.504158	4.240001	0.000000	-2.649979	0.000000	0.000000	0.000000	2.108104	0.334152	-2.441916	0.000000	0.000000	4.000000	14.000000	0.000000
21959.163806	0.012391	0.553129	0.160443	87.730309	-118.038567	-88.939354	4.095197	0.000000	-2.868686	0.000000	0.000000	0.000000	2.108104	0.334152	-2.441916	0.000000	0.000000	4.000000	14.000000	0.000000
21959.167139	0.019161	0.554105	0.151837	87.730309	-118.038567	-88.939354	4.095197	0.000000	-2.868686	0.000000	0.000000	0.000000	2.031173	0.292952	-2.582004	0.000000	0.000000	4.000000	14.000000	0.000000
21959.170473	0.019161	0.554105	0.151837	87.730309	-118.038567	-88.939354	4.095197	0.000000	-2.868686	0.000000	0.000000	0.000000	2.031173	0.292952	-2.582004	0.000000	0.000000	4.000000	14.000000	0.000000
21959.173806	0.019161	0.554105	0.151837	87.063148	-86.114876	-56.083714	3.933342	0.000000	-3.086879	0.000000	0.000000	0.000000	2.031173	0.292952	-2.582004	0.000000	0.000000	4.000000	14.000000	0.000000
21959.177139	0.025723	0.554951	0.142832	87.063148	-86.114876	-56.083714	3.933342	0.000000	-3.086879	0.000000	0.000000	0.000000	1.968650	0.253804	-2.701522	0.000000	0.000000	4.000000	14.000000	0.000000
21959.180473	0.025723	0.554951	0.142832	87.063148	-86.114876	-56.083714	3.933342	0.000000	-3.086879	0.000000	0.000000	0.000000	1.968650	0.253804	-2.701522	0.000000	0.000000	4.000000	14.000000	0.000000
21959.183806	0.025723	0.554951	0.142832	85.906433	-69.332062	-37.879818	3.753157	0.000000	-3.303606	0.000000	0.000000	0.000000	1.968650	0.253804	-2.701522	0.000000	0.000000	4.000000	14.000000	0.000000
21959.187139	0.031872	0.555688	0.133490	85.906433	-69.332062	-37.879818	3.753157	0.000000	-3.303606	0.000000	0.000000	0.000000	1.844448	0.221114	-2.802504	0.000000	0.000000	4.000000	14.000000	0.000000
21959.190473	0.031872	0.555688	0.133490	85.906433	-69.332062	-37.879818	3.753157	0.000000	-3.303606	0.000000	0.000000	0.000000	1.844448	0.221114	-2.802504	0.000000	0.000000	4.000000	14.000000	0.000000
21959.193806	0.031872	0.555688	0.133490	84.665680	-60.099766	-27.124672	3.557031	0.000000	-3.513905	0.000000	0.000000	0.000000	1.844448	0.221114	-2.802504	0.000000	0.000000	4.000000	14.000000	0.000000
21959.197139	0.037506	0.556376	0.124007	84.665680	-60.099766	-27.124672	3.557031	0.000000	-3.513905	0.000000	0.000000	0.000000	1.690430	0.206389	-2.844921	0.000000	0.000000	4.000000	14.000000	0.000000
21959.200473	0.037506	0.556376	0.124007	84.665680	-60.099766	-27.124672	3.557031	0.000000	-3.513905	0.000000	0.000000	0.000000	1.690430	0.206389	-2.844921	0.000000	0.000000	4.000000	14.000000	0.000000
21959.203806	0.037506	0.556376	0.124007	83.497566	-53.638657	-18.662365	3.348570	0.000000	-3.713095	0.000000	0.000000	0.000000	1.690430	0.206389	-2.844921	0.000000	0.000000	4.000000	14.000000	0.000000
21959.207139	0.042588	0.557070	0.114449	83.497566	-53.638657	-18.662365	3.348570	0.000000	-3.713095	0.000000	0.000000	0.000000	1.524621	0.208083	-2.867340	0.000000	0.000000	4.000000	14.000000	0.000000
21959.210473	0.042588	0.557070	0.114449	83.497566	-53.638657	-18.662365	3.348570	0.000000	-3.713095	0.000000	0.000000	0.000000	1.524621	0.208083	-2.867340	0.000000	0.000000	4.000000	14.000000	0.000000
21959.213806	0.042588	0.557070	0.114449	82.447838	-48.375446	-11.462577	3.129781	0.000000	-3.899291	0.000000	0.000000	0.000000	1.524621	0.208083	-2.867340	0.000000	0.000000	4.000000	14.000000	0.000000
21959.217139	0.047142	0.557798	0.104925	82.447838	-48.375446	-11.462577	3.129781	0.000000	-3.899291	0.000000	0.000000	0.000000	1.365987	0.218405	-2.857242	0.000000	0.000000	4.000000	14.000000	0.000000
21959.220473	0.047142	0.557798	0.104925	82.447838	-48.375446	-11.462577	3.129781	0.000000	-3.899291	0.000000	0.000000	0.000000	1.365987	0.218405	-2.857242	0.000000	0.000000	4.000000	14.000000	0.000000
21959.223806	0.047142	0.557798	0.104925	81.491806	-43.860645	-5.422262	2.902962	0.000000	-4.070972	0.000000	0.000000	0.000000	1.365987	0.218405	-2.857242	0.000000	0.000000	4.000000	14.000000	0.000000
21959.227139	0.051163	0.558565	0.095492	81.491806	-43.860645	-5.422262	2.902962	0.000000	-4.070972	0.000000	0.000000	0.000000	1.206321	0.230092	-2.829857	0.000000	0.000000	4.000000	14.000000	0.000000
21959.230473	0.051163	0.558565	0.095492	81.491806	-43.860645	-5.422262	2.902962	0.000000	-4.070972	0.000000	0.000000	0.000000	1.206321	0.230092	-2.829857	0.000000	0.000000	4.000000	14.000000	0.000000
21959.233806	0.051163	0.558565	0.095492	80.600624	-39.931053	-0.867736	2.670383	0.000000	-4.227180	0.000000	0.000000	0.000000	1.206321	0.230092	-2.829857	0.000000	0.000000	4.000000	14.000000	0.000000
21959.237139	0.054693	0.559373	0.086103	80.600624	-39.931053	-0.867736	2.670383	0.000000	-4.227180	0.000000	0.000000	0.000000	1.059051	0.242408	-2.816583	0.000000	0.000000	4.000000	14.000000	0.000000
21959.240473	0.054693	0.559373	0.086103	80.600624	-39.931053	-0.867736	2.670383	0.000000	-4.227180	0.000000	0.000000	0.000000	1.059051	0.242408	-2.816583	0.000000	0.000000	4.000000	14.000000	0.000000
21959.243806	0.054693	0.559373	0.086103	79.716255	-36.648243	1.771542	2.431731	0.000000	-4.368830	0.000000	0.000000	0.000000	1.059051	0.242408	-2.816583	0.000000	0.000000	4.000000	14.000000	0.000000
21959.247139	0.057847	0.560163	0.076711	79.716255	-36.648243	1.771542	2.431731	0.000000	-4.368830	0.000000	0.000000	0.000000	0.946173	0.237111	-2.817734	0.000000	0.000000	4.000000	14.000000	0.000000
21959.250473	0.057847	0.560163	0.076711	79.716255	-36.648243	1.771542	2.431731	0.000000	-4.368830	0.000000	0.000000	0.000000	0.946173	0.237111	-2.817734	0.000000	0.000000	4.000000	14.000000	0.000000
21959.253806	0.057847	0.560163	0.076711	78.801521	-34.053432	4.344713	2.185502	0.000000	-4.497064	0.000000	0.000000	0.000000	0.946173	0.237111	-2.817734	0.000000	0.000000	4.000000	14.000000	0.000000
21959.257139	0.060549	0.560939	0.067437	78.801521	-34.053432	4.344713	2.185502	0.000000	-4.497064	0.000000	0.000000	0.000000	0.810578	0.232621	-2.782301	0.000000	0.000000	4.000000	14.000000	0.000000
21959.260473	0.060549	0.560939	0.067437	78.801521	-34.053432	4.344713	2.185502	0.000000	-4.497064	0.000000	0.000000	0.000000	0.810578	0.232621	-2.782301	0.000000	0.000000	4.000000	14.000000	0.000000
21959.263806	0.060549	0.560939	0.067437	77.938484	-31.905115	7.918404	1.936315	0.000000	-4.609847	0.000000	0.000000	0.000000	0.810578	0.232621	-2.782301	0.000000	0.000000	4.000000	14.000000	0.000000
21959.267139	0.062394	0.561655	0.058269	77.938484	-31.905115	7.918404	1.936315	0.000000	-4.609847	0.000000	0.000000	0.000000	0.553463	0.214931	-2.750232	0.000000	0.000000	4.000000	14.000000	0.000000
21959.270473	0.062394	0.561655	0.058269	77.938484	-31.905115	7.918404	1.936315	0.000000	-4.609847	0.000000	0.000000	0.000000	0.553463	0.214931	-2.750232	0.000000	0.000000	4.000000	14.000000	0.000000
21959.273806	0.062394	0.561655	0.058269	77.219879	-29.915583	11.516149	1.688660	0.000000	-4.706212	0.000000	0.000000	0.000000	0.553463	0.214931	-2.750232	0.000000	0.000000	4.000000	14.000000	0.000000
21959.277139	0.063433	0.562306	0.049116	77.219879	-29.915583	11.516149	1.688660	0.000000	-4.706212	0.000000	0.000000	0.000000	0.311750	0.195352	-2.746045	0.000000	0.000000	4.000000	14.000000	0.000000
21959.280473	0.063433	0.562306	0.049116	77.219879	-29.915583	11.516149	1.688660	0.000000	-4.706212	0.000000	0.000000	0.000000	0.311750	0.195352	-2.746045	0.000000	0.000000	4.000000	14.000000	0.000000
21959.283806	0.063433	0.562306	0.049116	76.727982	-27.491276	15.054804	1.439050	0.000000	-4.788438	0.000000	0.000000	0.000000	0.311750	0.195352	-2.746045	0.000000	0.000000	4.000000	14.000000	0.000000
21959.287139	0.063997	0.563007	0.040027	76.727982	-27.491276	15.054804	1.439050	0.000000	-4.788438	0.000000	0.000000	0.000000	0.169247	0.210294	-2.726673	0.000000	0.000000	4.000000	14.000000	0.000000
21959.290473	0.063997	0.563007	0.040027	76.727982	-27.491276	15.054804	1.439050	0.000000	-4.788438	0.000000	0.000000	0.000000	0.169247	0.210294	-2.726673	0.000000	0.000000	4.000000	14.000000	0.000000
21959.293806	0.063997	0.563007	0.040027	76.402779	-24.741320	18.604055	1.185553	0.000000	-4.857413	0.000000	0.000000	0.000000	0.169247	0.210294	-2.726673	0.000000	0.000000	4.000000	14.000000	0.000000
21959.297139	0.063988	0.563744	0.030982	76.402779	-24.741320	18.604055	1.185553	0.000000	-4.857413	0.000000	0.000000	0.000000	-0.002826	0.220981	-2.713336	0.000000	0.000000	4.000000	14.000000	0.000000
21959.300473	0.063988	0.563744	0.030982	76.402779	-24.741320	18.604055	1.185553	0.000000	-4.857413	0.000000	0.000000	0.000000	-0.002826	0.220981	-2.713336	0.000000	0.000000	4.000000	14.000000	0.000000
21959.303806	0.063988	0.563744	0.030982	76.107491	-22.155371	21.763828	0.928237	0.000000	-4.913082	0.000000	0.000000	0.000000	-0.002826	0.220981	-2.713336	0.000000	0.000000	4.000000	14.000000	0.000000
21959.307139	0.063380	0.564564	0.022110	76.107491	-22.155371	21.763828	0.928237	0.000000	-4.913082	0.000000	0.000000	0.000000	-0.182210	0.246005	-2.661633	0.000000	0.000000	4.000000	14.000000	0.000000
21959.310473	0.063380	0.564564	0.022110	76.107491	-22.155371	21.763828	0.928237	0.000000	-4.913082	0.000000	0.000000	0.000000	-0.182210	0.246005	-2.661633	0.000000	0.000000	4.000000	14.000000	0.000000
21959.313806	0.063380	0.564564	0.022110	75.796738	-19.951586	24.285311	0.670540	0.000000	-4.954834	0.000000	0.000000	0.000000	-0.182210	0.246005	-2.661633	0.000000	0.000000	4.000000	14.000000	0.000000
21959.317139	0.062219	0.565455	0.013501	75.796738	-19.951586	24.285311	0.670540	0.000000	-4.954834	0.000000	0.000000	0.000000	-0.348368	0.267419	-2.582934	0.000000	0.000000	4.000000	14.000000	0.000000
21959.320473	0.062219	0.565455	0.013501	75.796738	-19.951586	24.285311	0.670540	0.000000	-4.954834	0.000000	0.000000	0.000000	-0.348368	0.267419	-2.582934	0.000000	0.000000	4.000000	14.000000	0.000000
21959.323806	0.062219	0.565455	0.013501	75.467194	-18.268480	26.261477	0.414687	0.000000	-4.982774	0.000000	0.000000	0.000000	-0.348368	0.267419	-2.582934	0.000000	0.000000	4.000000	14.000000	0.000000
21959.327139	0.060532	0.566331	0.005131	75.467194	-18.268480	26.261477	0.414687	0.000000	-4.982774	0.000000	0.000000	0.000000	-0.506028	0.262630	-2.510764	0.000000	0.000000	4.000000	14.000000	0.000000
21959.330473	0.060532	0.566331	0.005131	75.467194	-18.268480	26.261477	0.414687	0.000000	-4.982774	0.000000	0.000000	0.000000	-0.506028	0.262630	-2.510764	0.000000	0.000000	4.000000	14.000000	0.000000
21959.333806	0.060532	0.566331	0.005131	75.124451	-17.114084	27.906979	0.159741	0.000000	-4.997447	0.000000	0.000000	0.000000	-0.506028	0.262630	-2.510764	0.000000	0.000000	4.000000	14.000000	0.000000
21959.337139	0.058223	0.567185	-0.002958	75.124451	-17.114084	27.906979	0.159741	0.000000	-4.997447	0.000000	0.000000	0.000000	-0.692639	0.256244	-2.426748	0.000000	0.000000	4.000000	14.000000	0.000000
21959.340473	0.058223	0.567185	-0.002958	75.124451	-17.114084	27.906979	0.159741	0.000000	-4.997447	0.000000	0.000000	0.000000	-0.692639	0.256244	-2.426748	0.000000	0.000000	4.000000	14.000000	0.000000
21959.343806	0.058223	0.567185	-0.002958	74.794868	-16.247644	29.401314	-0.093454	0.000000	-4.999126	0.000000	0.000000	0.000000	-0.692639	0.256244	-2.426748	0.000000	0.000000	4.000000	14.000000	0.000000
21959.347139	0.055194	0.568036	-0.010803	74.794868	-16.247644	29.401314	-0.093454	0.000000	-4.999126	0.000000	0.000000	0.000000	-0.908722	0.255198	-2.353649	0.000000	0.000000	4.000000	14.000000	0.000000
21959.350473	0.055194	0.568036	-0.010803	74.794868	-16.247644	29.401314	-0.093454	0.000000	-4.999126	0.000000	0.000000	0.000000	-0.908722	0.255198	-2.353649	0.000000	0.000000	4.000000	14.000000	0.000000
21959.353806	0.055194	0.568036	-0.010803	74.533463	-15.290488	31.102732	-0.347218	0.000000	-4.987929	0.000000	0.000000	0.000000	-0.908722	0.255198	-2.353649	0.000000	0.000000	4.000000	14.000000	0.000000
21959.357139	0.051585	0.568850	-0.018464	74.533463	-15.290488	31.102732	-0.347218	0.000000	-4.987929	0.000000	0.000000	0.000000	-1.082858	0.244148	-2.298216	0.000000	0.000000	4.000000	14.000000	0.000000
21959.360473	0.051585	0.568850	-0.018464	74.533463	-15.290488	31.102732	-0.347218	0.000000	-4.987929	0.000000	0.000000	0.000000	-1.082858	0.244148	-2.298216	0.000000	0.000000	4.000000	14.000000	0.000000
21959.363806	0.051585	0.568850	-0.018464	74.360374	-13.954259	33.282650	-0.604565	0.000000	-4.963315	0.000000	0.000000	0.000000	-1.082858	0.244148	-2.298216	0.000000	0.000000	4.000000	14.000000	0.000000
21959.367139	0.047583	0.569756	-0.025866	74.360374	-13.954259	33.282650	-0.604565	0.000000	-4.963315	0.000000	0.000000	0.000000	-1.200669	0.271943	-2.220664	0.000000	0.000000	4.000000	14.000000	0.000000
21959.370473	0.047583	0.569756	-0.025866	74.360374	-13.954259	33.282650	-0.604565	0.000000	-4.963315	0.000000	0.000000	0.000000	-1.200669	0.271943	-2.220664	0.000000	0.000000	4.000000	14.000000	0.000000
21959.373806	0.047583	0.569756	-0.025866	74.238441	-12.261262	36.131893	-0.863175	0.000000	-4.924929	0.000000	0.000000	0.000000	-1.200669	0.271943	-2.220664	0.000000	0.000000	4.000000	14.000000	0.000000
21959.377139	0.043239	0.570754	-0.032930	74.238441	-12.261262	36.131893	-0.863175	0.000000	-4.924929	0.000000	0.000000	0.000000	-1.303028	0.299490	-2.119157	0.000000	0.000000	4.000000	14.000000	0.000000
21959.380473	0.043239	0.570754	-0.032930	74.238441	-12.261262	36.131893	-0.863175	0.000000	-4.924929	0.000000	0.000000	0.000000	-1.303028	0.299490	-2.119157	0.000000	0.000000	4.000000	14.000000	0.000000
21959.383806	0.043239	0.570754	-0.032930	74.141251	-10.405702	39.438671	-1.120258	0.000000	-4.872887	0.000000	0.000000	0.000000	-1.303028	0.299490	-2.119157	0.000000	0.000000	4.000000	14.000000	0.000000
21959.387139	0.038314	0.571762	-0.039639	74.141251	-10.405702	39.438671	-1.120258	0.000000	-4.872887	0.000000	0.000000	0.000000	-1.477596	0.302284	-2.012713	0.000000	0.000000	4.000000	14.000000	0.000000
21959.390473	0.038314	0.571762	-0.039639	74.141251	-10.405702	39.438671	-1.120258	0.000000	-4.872887	0.000000	0.000000	0.000000	-1.477596	0.302284	-2.012713	0.000000	0.000000	4.000000	14.000000	0.000000
21959.393806	0.038314	0.571762	-0.039639	74.047234	-8.607907	42.773537	-1.377491	0.000000	-4.806508	0.000000	0.000000	0.000000	-1.477596	0.302284	-2.012713	0.000000	0.000000	4.000000	14.000000	0.000000
21959.397139	0.032738	0.572736	-0.045967	74.047234	-8.607907	42.773537	-1.377491	0.000000	-4.806508	0.000000	0.000000	0.000000	-1.672630	0.292162	-1.898417	0.000000	0.000000	4.000000	14.000000	0.000000
21959.400473	0.032738	0.572736	-0.045967	74.047234	-8.607907	42.773537	-1.377491	0.000000	-4.806508	0.000000	0.000000	0.000000	-1.672630	0.292162	-1.898417	0.000000	0.000000	4.000000	14.000000	0.000000
21959.403806	0.032738	0.572736	-0.045967	73.954086	-6.916935	45.001354	-1.636167	0.000000	-4.724718	0.000000	0.000000	0.000000	-1.672630	0.292162	-1.898417	0.000000	0.000000	4.000000	14.000000	0.000000
21959.407139	0.026629	0.573578	-0.052030	73.954086	-6.916935	45.001354	-1.636167	0.000000	-4.724718	0.000000	0.000000	0.000000	-1.832741	0.252757	-1.818712	0.000000	0.000000	4.000000	14.000000	0.000000
21959.410473	0.026629	0.573578	-0.052030	73.954086	-6.916935	45.001354	-1.636167	0.000000	-4.724718	0.000000	0.000000	0.000000	-1.832741	0.252757	-1.818712	0.000000	0.000000	4.000000	14.000000	0.000000
21959.413806	0.026629	0.573578	-0.052030	73.886566	-5.058991	46.382706	-1.900256	0.000000	-4.624827	0.000000	0.000000	0.000000	-1.832741	0.252757	-1.818712	0.000000	0.000000	4.000000	14.000000	0.000000
21959.417139	0.020237	0.574296	-0.057837	73.886566	-5.058991	46.382706	-1.900256	0.000000	-4.624827	0.000000	0.000000	0.000000	-1.917805	0.215445	-1.742295	0.000000	0.000000	4.000000	14.000000	0.000000
21959.420473	0.020237	0.574296	-0.057837	73.886566	-5.058991	46.382706	-1.900256	0.000000	-4.624827	0.000000	0.000000	0.000000	-1.917805	0.215445	-1.742295	0.000000	0.000000	4.000000	14.000000	0.000000
21959.423806	0.020237	0.574296	-0.057837	73.833122	-2.707134	48.748070	-2.167422	0.000000	-4.505805	0.000000	0.000000	0.000000	-1.917805	0.215445	-1.742295	0.000000	0.000000	4.000000	14.000000	0.000000
21959.427139	0.013625	0.574919	-0.063388	73.833122	-2.707134	48.748070	-2.167422	0.000000	-4.505805	0.000000	0.000000	0.000000	-1.983447	0.186833	-1.665347	0.000000	0.000000	4.000000	14.000000	0.000000
21959.430473	0.013625	0.574919	-0.063388	73.833122	-2.707134	48.748070	-2.167422	0.000000	-4.505805	0.000000	0.000000	0.000000	-1.983447	0.186833	-1.665347	0.000000	0.000000	4.000000	14.000000	0.000000
21959.433806	0.013625	0.574919	-0.063388	73.747620	0.097687	52.262844	-2.435945	0.000000	-4.366483	0.000000	0.000000	0.000000	-1.983447	0.186833	-1.665347	0.000000	0.000000	4.000000	14.000000	0.000000
21959.437139	0.006761	0.575479	-0.068701	73.747620	0.097687	52.262844	-2.435945	0.000000	-4.366483	0.000000	0.000000	0.000000	-2.059330	0.167989	-1.593903	0.000000	0.000000	4.000000	14.000000	0.000000
21959.440473	0.006761	0.575479	-0.068701	73.747620	0.097687	52.262844	-2.435945	0.000000	-4.366483	0.000000	0.000000	0.000000	-2.059330	0.167989	-1.593903	0.000000	0.000000	4.000000	14.000000	0.000000
21959.443806	0.006761	0.575479	-0.068701	73.577682	3.041283	55.663254	-2.705727	0.000000	-4.204645	0.000000	0.000000	0.000000	-2.059330	0.167989	-1.593903	0.000000	0.000000	4.000000	14.000000	0.000000
21959.447139	-0.000463	0.576064	-0.073652	73.577682	3.041283	55.663254	-2.705727	0.000000	-4.204645	0.000000	0.000000	0.000000	-2.167169	0.175482	-1.485090	0.000000	0.000000	4.000000	14.000000	0.000000
21959.450473	-0.000463	0.576064	-0.073652	73.577682	3.041283	55.663254	-2.705727	0.000000	-4.204645	0.000000	0.000000	0.000000	-2.167169	0.175482	-1.485090	0.000000	0.000000	4.000000	14.000000	0.000000
21959.453806	-0.000463	0.576064	-0.073652	73.266205	5.768816	58.201363	-2.974073	0.000000	-4.019315	0.000000	0.000000	0.000000	-2.167169	0.175482	-1.485090	0.000000	0.000000	4.000000	14.000000	0.000000
21959.457139	-0.008000	0.576739	-0.078089	73.266205	5.768816	58.201363	-2.974073	0.000000	-4.019315	0.000000	0.000000	0.000000	-2.260867	0.202380	-1.331333	0.000000	0.000000	4.000000	14.000000	0.000000
21959.460473	-0.008000	0.576739	-0.078089	73.266205	5.768816	58.201363	-2.974073	0.000000	-4.019315	0.000000	0.000000	0.000000	-2.260867	0.202380	-1.331333	0.000000	0.000000	4.000000	14.000000	0.000000
21959.463806	-0.008000	0.576739	-0.078089	72.774475	8.099614	59.727848	-3.235573	0.000000	-3.811964	0.000000	0.000000	0.000000	-2.260867	0.202380	-1.331333	0.000000	0.000000	4.000000	14.000000	0.000000
21959.467139	-0.015890	0.577540	-0.081927	72.774475	8.099614	59.727848	-3.235573	0.000000	-3.811964	0.000000	0.000000	0.000000	-2.367061	0.240416	-1.151230	0.000000	0.000000	4.000000	14.000000	0.000000
21959.470473	-0.015890	0.577540	-0.081927	72.774475	8.099614	59.727848	-3.235573	0.000000	-3.811964	0.000000	0.000000	0.000000	-2.367061	0.240416	-1.151230	0.000000	0.000000	4.000000	14.000000	0.000000
21959.473806	-0.015890	0.577540	-0.081927	72.139969	9.974815	60.564232	-3.488741	0.000000	-3.581717	0.000000	0.000000	0.000000	-2.367061	0.240416	-1.151230	0.000000	0.000000	4.000000	14.000000	0.000000
21959.477139	-0.024160	0.578494	-0.084980	72.139969	9.974815	60.564232	-3.488741	0.000000	-3.581717	0.000000	0.000000	0.000000	-2.481089	0.286139	-0.915971	0.000000	0.000000	4.000000	14.000000	0.000000
21959.480473	-0.024160	0.578494	-0.084980	72.139969	9.974815	60.564232	-3.488741	0.000000	-3.581717	0.000000	0.000000	0.000000	-2.481089	0.286139	-0.915971	0.000000	0.000000	4.000000	14.000000	0.000000
21959.483806	-0.024160	0.578494	-0.084980	71.388206	11.536155	61.590092	-3.730455	0.000000	-3.329220	0.000000	0.000000	0.000000	-2.481089	0.286139	-0.915971	0.000000	0.000000	4.000000	14.000000	0.000000
21959.487139	-0.032732	0.579585	-0.087330	71.388206	11.536155	61.590092	-3.730455	0.000000	-3.329220	0.000000	0.000000	0.000000	-2.571706	0.327284	-0.704829	0.000000	0.000000	4.000000	14.000000	0.000000
21959.490473	-0.032732	0.579585	-0.087330	71.388206	11.536155	61.590092	-3.730455	0.000000	-3.329220	0.000000	0.000000	0.000000	-2.571706	0.327284	-0.704829	0.000000	0.000000	4.000000	14.000000	0.000000
21959.493806	-0.032732	0.579585	-0.087330	70.542709	12.906128	62.863579	-3.961123	0.000000	-3.051147	0.000000	0.000000	0.000000	-2.571706	0.327284	-0.704829	0.000000	0.000000	4.000000	14.000000	0.000000
21959.497139	-0.041645	0.580745	-0.088973	70.542709	12.906128	62.863579	-3.961123	0.000000	-3.051147	0.000000	0.000000	0.000000	-2.673934	0.348011	-0.493009	0.000000	0.000000	4.000000	14.000000	0.000000
21959.500473	-0.041645	0.580745	-0.088973	70.542709	12.906128	62.863579	-3.961123	0.000000	-3.051147	0.000000	0.000000	0.000000	-2.673934	0.348011	-0.493009	0.000000	0.000000	4.000000	14.000000	0.000000
21959.503806	-0.041645	0.580745	-0.088973	69.621529	14.208371	64.708397	-4.180972	0.000000	-2.742166	0.000000	0.000000	0.000000	-2.673934	0.348011	-0.493009	0.000000	0.000000	4.000000	14.000000	0.000000
21959.507139	-0.050741	0.581953	-0.089971	69.621529	14.208371	64.708397	-4.180972	0.000000	-2.742166	0.000000	0.000000	0.000000	-2.728604	0.362333	-0.299471	0.000000	0.000000	4.000000	14.000000	0.000000
21959.510473	-0.050741	0.581953	-0.089971	69.621529	14.208371	64.708397	-4.180972	0.000000	-2.742166	0.000000	0.000000	0.000000	-2.728604	0.362333	-0.299471	0.000000	0.000000	4.000000	14.000000	0.000000
21959.513806	-0.050741	0.581953	-0.089971	69.020149	16.183779	67.136406	-4.385702	0.000000	-2.401169	0.000000	0.000000	0.000000	-2.728604	0.362333	-0.299471	0.000000	0.000000	4.000000	14.000000	0.000000
21959.517139	-0.060124	0.583029	-0.090600	69.020149	16.183779	67.136406	-4.385702	0.000000	-2.401169	0.000000	0.000000	0.000000	-2.814894	0.322927	-0.188582	0.000000	0.000000	4.000000	14.000000	0.000000
21959.520473	-0.060124	0.583029	-0.090600	69.020149	16.183779	67.136406	-4.385702	0.000000	-2.401169	0.000000	0.000000	0.000000	-2.814894	0.322927	-0.188582	0.000000	0.000000	4.000000	14.000000	0.000000
21959.523806	-0.060124	0.583029	-0.090600	69.097290	20.026207	70.499489	-4.529990	0.000000	-1.993810	0.000000	0.000000	0.000000	-2.814894	0.322927	-0.188582	0.000000	0.000000	4.000000	14.000000	0.000000
21959.527139	-0.069822	0.583734	-0.091329	69.097290	20.026207	70.499489	-4.529990	0.000000	-1.993810	0.000000	0.000000	0.000000	-2.909383	0.211457	-0.218864	0.000000	0.000000	4.000000	14.000000	0.000000
21959.530473	-0.069822	0.583734	-0.091329	69.097290	20.026207	70.499489	-4.529990	0.000000	-1.993810	0.000000	0.000000	0.000000	-2.909383	0.211457	-0.218864	0.000000	0.000000	4.000000	14.000000	0.000000
21959.533806	-0.069822	0.583734	-0.091329	69.220627	24.640388	73.983612	-4.566467	0.000000	-1.508913	0.000000	0.000000	0.000000	-2.909383	0.211457	-0.218864	0.000000	0.000000	4.000000	14.000000	0.000000
21959.537139	-0.079764	0.584393	-0.091623	69.220627	24.640388	73.983612	-4.566467	0.000000	-1.508913	0.000000	0.000000	0.000000	-2.982731	0.197599	-0.088132	0.000000	0.000000	4.000000	14.000000	0.000000
21959.540473	-0.079764	0.584393	-0.091623	69.220627	24.640388	73.983612	-4.566467	0.000000	-1.508913	0.000000	0.000000	0.000000	-2.982731	0.197599	-0.088132	0.000000	0.000000	4.000000	14.000000	0.000000
21959.543806	-0.079764	0.584393	-0.091623	69.071686	29.200937	77.436531	-4.581155	0.000000	-1.011791	0.000000	0.000000	0.000000	-2.982731	0.197599	-0.088132	0.000000	0.000000	4.000000	14.000000	0.000000
21959.547139	-0.089987	0.584940	-0.091478	69.071686	29.200937	77.436531	-4.581155	0.000000	-1.011791	0.000000	0.000000	0.000000	-3.066919	0.164073	0.043555	0.000000	0.000000	4.000000	14.000000	0.000000
21959.550473	-0.089987	0.584940	-0.091478	69.071686	29.200937	77.436531	-4.581155	0.000000	-1.011791	0.000000	0.000000	0.000000	-3.066919	0.164073	0.043555	0.000000	0.000000	4.000000	14.000000	0.000000
21959.553806	-0.089987	0.584940	-0.091478	68.644318	33.363338	80.852982	-4.573896	0.000000	-0.500638	0.000000	0.000000	0.000000	-3.066919	0.164073	0.043555	0.000000	0.000000	4.000000	14.000000	0.000000
21959.557139	-0.100368	0.585436	-0.090796	68.644318	33.363338	80.852982	-4.573896	0.000000	-0.500638	0.000000	0.000000	0.000000	-3.114275	0.148967	0.204456	0.000000	0.000000	4.000000	14.000000	0.000000
21959.560473	-0.100368	0.585436	-0.090796	68.644318	33.363338	80.852982	-4.573896	0.000000	-0.500638	0.000000	0.000000	0.000000	-3.114275	0.148967	0.204456	0.000000	0.000000	4.000000	14.000000	0.000000
21959.563806	-0.100368	0.585436	-0.090796	68.024422	37.086819	84.043251	-4.539820	0.000000	0.018408	0.000000	0.000000	0.000000	-3.114275	0.148967	0.204456	0.000000	0.000000	4.000000	14.000000	0.000000
21959.567139	-0.110843	0.585856	-0.089600	68.024422	37.086819	84.043251	-4.539820	0.000000	0.018408	0.000000	0.000000	0.000000	-3.142321	0.126011	0.358883	0.000000	0.000000	4.000000	14.000000	0.000000
21959.570473	-0.110843	0.585856	-0.089600	68.024422	37.086819	84.043251	-4.539820	0.000000	0.018408	0.000000	0.000000	0.000000	-3.142321	0.126011	0.358883	0.000000	0.000000	4.000000	14.000000	0.000000
21959.573806	-0.110843	0.585856	-0.089600	67.321449	40.319046	86.603745	-4.480007	0.000000	0.542128	0.000000	0.000000	0.000000	-3.142321	0.126011	0.358883	0.000000	0.000000	4.000000	14.000000	0.000000
21959.577139	-0.121323	0.586209	-0.087884	67.321449	40.319046	86.603745	-4.480007	0.000000	0.542128	0.000000	0.000000	0.000000	-3.144261	0.105872	0.514800	0.000000	0.000000	4.000000	14.000000	0.000000
21959.580473	-0.121323	0.586209	-0.087884	67.321449	40.319046	86.603745	-4.480007	0.000000	0.542128	0.000000	0.000000	0.000000	-3.144261	0.105872	0.514800	0.000000	0.000000	4.000000	14.000000	0.000000
21959.583806	-0.121323	0.586209	-0.087884	66.681595	43.085995	88.622139	-4.394207	0.000000	1.066172	0.000000	0.000000	0.000000	-3.144261	0.105872	0.514800	0.000000	0.000000	4.000000	14.000000	0.000000
21959.587139	-0.131802	0.586442	-0.085665	66.681595	43.085995	88.622139	-4.394207	0.000000	1.066172	0.000000	0.000000	0.000000	-3.143464	0.069906	0.665685	0.000000	0.000000	4.000000	14.000000	0.000000
21959.590473	-0.131802	0.586442	-0.085665	66.681595	43.085995	88.622139	-4.394207	0.000000	1.066172	0.000000	0.000000	0.000000	-3.143464	0.069906	0.665685	0.000000	0.000000	4.000000	14.000000	0.000000
21959.593806	-0.131802	0.586442	-0.085665	66.233040	45.619129	90.394379	-4.283259	0.000000	1.590083	0.000000	0.000000	0.000000	-3.143464	0.069906	0.665685	0.000000	0.000000	4.000000	14.000000	0.000000
21959.597139	-0.142208	0.586560	-0.082933	66.233040	45.619129	90.394379	-4.283259	0.000000	1.590083	0.000000	0.000000	0.000000	-3.121871	0.035512	0.819726	0.000000	0.000000	4.000000	14.000000	0.000000
21959.600473	-0.142208	0.586560	-0.082933	66.233040	45.619129	90.394379	-4.283259	0.000000	1.590083	0.000000	0.000000	0.000000	-3.121871	0.035512	0.819726	0.000000	0.000000	4.000000	14.000000	0.000000
21959.603806	-0.142208	0.586560	-0.082933	66.000504	48.180073	92.072136	-4.146638	0.000000	2.110394	0.000000	0.000000	0.000000	-3.121871	0.035512	0.819726	0.000000	0.000000	4.000000	14.000000	0.000000
21959.607139	-0.152456	0.586551	-0.079683	66.000504	48.180073	92.072136	-4.146638	0.000000	2.110394	0.000000	0.000000	0.000000	-3.074522	-0.002765	0.974982	0.000000	0.000000	4.000000	14.000000	0.000000
21959.610473	-0.152456	0.586551	-0.079683	66.000504	48.180073	92.072136	-4.146638	0.000000	2.110394	0.000000	0.000000	0.000000	-3.074522	-0.002765	0.974982	0.000000	0.000000	4.000000	14.000000	0.000000
21959.613806	-0.152456	0.586551	-0.079683	65.784439	51.134727	94.050941	-3.984141	0.000000	2.622815	0.000000	0.000000	0.000000	-3.074522	-0.002765	0.974982	0.000000	0.000000	4.000000	14.000000	0.000000
21959.617139	-0.162462	0.586447	-0.075921	65.784439	51.134727	94.050941	-3.984141	0.000000	2.622815	0.000000	0.000000	0.000000	-3.001634	-0.031250	1.128441	0.000000	0.000000	4.000000	14.000000	0.000000
21959.620473	-0.162462	0.586447	-0.075921	65.784439	51.134727	94.050941	-3.984141	0.000000	2.622815	0.000000	0.000000	0.000000	-3.001634	-0.031250	1.128441	0.000000	0.000000	4.000000	14.000000	0.000000
21959.623806	-0.162462	0.586447	-0.075921	65.448280	54.624126	96.450775	-3.796067	0.000000	3.123087	0.000000	0.000000	0.000000	-3.001634	-0.031250	1.128441	0.000000	0.000000	4.000000	14.000000	0.000000
21959.627139	-0.172203	0.586262	-0.071671	65.448280	54.624126	96.450775	-3.796067	0.000000	3.123087	0.000000	0.000000	0.000000	-2.922296	-0.055621	1.274959	0.000000	0.000000	4.000000	14.000000	0.000000
21959.630473	-0.172203	0.586262	-0.071671	65.448280	54.624126	96.450775	-3.796067	0.000000	3.123087	0.000000	0.000000	0.000000	-2.922296	-0.055621	1.274959	0.000000	0.000000	4.000000	14.000000	0.000000
21959.633806	-0.172203	0.586262	-0.071671	64.998001	58.165489	98.784157	-3.522455	0.000000	3.548564	0.000000	0.000000	0.000000	-2.922296	-0.055621	1.274959	0.000000	0.000000	4.000000	14.000000	0.000000
21959.637139	-0.181645	0.586061	-0.066869	64.998001	58.165489	98.784157	-3.522455	0.000000	3.548564	0.000000	0.000000	0.000000	-2.832561	-0.060270	1.440887	0.000000	0.000000	4.000000	14.000000	0.000000
21959.640473	-0.181645	0.586061	-0.066869	64.998001	58.165489	98.784157	-3.522455	0.000000	3.548564	0.000000	0.000000	0.000000	-2.832561	-0.060270	1.440887	0.000000	0.000000	4.000000	14.000000	0.000000
21959.643806	-0.181645	0.586061	-0.066869	64.477356	61.627075	101.226822	-3.168130	0.000000	3.868197	0.000000	0.000000	0.000000	-2.832561	-0.060270	1.440887	0.000000	0.000000	4.000000	14.000000	0.000000
21959.647139	-0.190744	0.585847	-0.061548	64.477356	61.627075	101.226822	-3.168130	0.000000	3.868197	0.000000	0.000000	0.000000	-2.729678	-0.064079	1.596155	0.000000	0.000000	4.000000	14.000000	0.000000
21959.650473	-0.190744	0.585847	-0.061548	64.477356	61.627075	101.226822	-3.168130	0.000000	3.868197	0.000000	0.000000	0.000000	-2.729678	-0.064079	1.596155	0.000000	0.000000	4.000000	14.000000	0.000000
21959.653806	-0.190744	0.585847	-0.061548	63.983463	64.996407	103.823013	-2.806634	0.000000	4.137971	0.000000	0.000000	0.000000	-2.729678	-0.064079	1.596155	0.000000	0.000000	4.000000	14.000000	0.000000
21959.657139	-0.199473	0.585579	-0.055741	63.983463	64.996407	103.823013	-2.806634	0.000000	4.137971	0.000000	0.000000	0.000000	-2.618759	-0.080430	1.742250	0.000000	0.000000	4.000000	14.000000	0.000000
21959.660473	-0.199473	0.585579	-0.055741	63.983463	64.996407	103.823013	-2.806634	0.000000	4.137971	0.000000	0.000000	0.000000	-2.618759	-0.080430	1.742250	0.000000	0.000000	4.000000	14.000000	0.000000
21959.663806	-0.199473	0.585579	-0.055741	63.604218	68.402054	106.383759	-2.444211	0.000000	4.361861	0.000000	0.000000	0.000000	-2.618759	-0.080430	1.742250	0.000000	0.000000	4.000000	14.000000	0.000000
21959.667139	-0.207761	0.585307	-0.049362	63.604218	68.402054	106.383759	-2.444211	0.000000	4.361861	0.000000	0.000000	0.000000	-2.486561	-0.081720	1.913670	0.000000	0.000000	4.000000	14.000000	0.000000
21959.670473	-0.207761	0.585307	-0.049362	63.604218	68.402054	106.383759	-2.444211	0.000000	4.361861	0.000000	0.000000	0.000000	-2.486561	-0.081720	1.913670	0.000000	0.000000	4.000000	14.000000	0.000000
21959.673806	-0.207761	0.585307	-0.049362	63.376255	71.913933	108.810272	-2.082264	0.000000	4.545786	0.000000	0.000000	0.000000	-2.486561	-0.081720	1.913670	0.000000	0.000000	4.000000	14.000000	0.000000
21959.677139	-0.215524	0.584962	-0.042482	63.376255	71.913933	108.810272	-2.082264	0.000000	4.545786	0.000000	0.000000	0.000000	-2.328713	-0.103456	2.063924	0.000000	0.000000	4.000000	14.000000	0.000000
21959.680473	-0.215524	0.584962	-0.042482	63.376255	71.913933	108.810272	-2.082264	0.000000	4.545786	0.000000	0.000000	0.000000	-2.328713	-0.103456	2.063924	0.000000	0.000000	4.000000	14.000000	0.000000
21959.683806	-0.215524	0.584962	-0.042482	63.275940	75.516327	111.292999	-1.725684	0.000000	4.692761	0.000000	0.000000	0.000000	-2.328713	-0.103456	2.063924	0.000000	0.000000	4.000000	14.000000	0.000000
21959.687139	-0.222721	0.584622	-0.035118	63.275940	75.516327	111.292999	-1.725684	0.000000	4.692761	0.000000	0.000000	0.000000	-2.159076	-0.101838	2.209131	0.000000	0.000000	4.000000	14.000000	0.000000
21959.690473	-0.222721	0.584622	-0.035118	63.275940	75.516327	111.292999	-1.725684	0.000000	4.692761	0.000000	0.000000	0.000000	-2.159076	-0.101838	2.209131	0.000000	0.000000	4.000000	14.000000	0.000000
21959.693806	-0.222721	0.584622	-0.035118	63.234180	79.239609	113.859009	-1.375600	0.000000	4.807049	0.000000	0.000000	0.000000	-2.159076	-0.101838	2.209131	0.000000	0.000000	4.000000	14.000000	0.000000
21959.697139	-0.229382	0.584279	-0.027251	63.234180	79.239609	113.859009	-1.375600	0.000000	4.807049	0.000000	0.000000	0.000000	-1.998583	-0.103092	2.360017	0.000000	0.000000	4.000000	14.000000	0.000000
21959.700473	-0.229382	0.584279	-0.027251	63.234180	79.239609	113.859009	-1.375600	0.000000	4.807049	0.000000	0.000000	0.000000	-1.998583	-0.103092	2.360017	0.000000	0.000000	4.000000	14.000000	0.000000
21959.703806	-0.229382	0.584279	-0.027251	63.204124	82.965462	116.059044	-1.030522	0.000000	4.892650	0.000000	0.000000	0.000000	-1.998583	-0.103092	2.360017	0.000000	0.000000	4.000000	14.000000	0.000000
21959.707139	-0.235318	0.583896	-0.018985	63.204124	82.965462	116.059044	-1.030522	0.000000	4.892650	0.000000	0.000000	0.000000	-1.780661	-0.114867	2.479868	0.000000	0.000000	4.000000	14.000000	0.000000
21959.710473	-0.235318	0.583896	-0.018985	63.204124	82.965462	116.059044	-1.030522	0.000000	4.892650	0.000000	0.000000	0.000000	-1.780661	-0.114867	2.479868	0.000000	0.000000	4.000000	14.000000	0.000000
21959.713806	-0.235318	0.583896	-0.018985	63.147442	86.683907	117.989624	-0.694697	0.000000	4.951505	0.000000	0.000000	0.000000	-1.780661	-0.114867	2.479868	0.000000	0.000000	4.000000	14.000000	0.000000
21959.717139	-0.240559	0.583430	-0.010345	63.147442	86.683907	117.989624	-0.694697	0.000000	4.951505	0.000000	0.000000	0.000000	-1.572373	-0.139817	2.592038	0.000000	0.000000	4.000000	14.000000	0.000000
21959.720473	-0.240559	0.583430	-0.010345	63.147442	86.683907	117.989624	-0.694697	0.000000	4.951505	0.000000	0.000000	0.000000	-1.572373	-0.139817	2.592038	0.000000	0.000000	4.000000	14.000000	0.000000
21959.723806	-0.240559	0.583430	-0.010345	63.049530	90.350410	120.231384	-0.367002	0.000000	4.986512	0.000000	0.000000	0.000000	-1.572373	-0.139817	2.592038	0.000000	0.000000	4.000000	14.000000	0.000000
21959.727139	-0.245231	0.582909	-0.001408	63.049530	90.350410	120.231384	-0.367002	0.000000	4.986512	0.000000	0.000000	0.000000	-1.401480	-0.156099	2.681091	0.000000	0.000000	4.000000	14.000000	0.000000
21959.730473	-0.245231	0.582909	-0.001408	63.049530	90.350410	120.231384	-0.367002	0.000000	4.986512	0.000000	0.000000	0.000000	-1.401480	-0.156099	2.681091	0.000000	0.000000	4.000000	14.000000	0.000000
21959.733806	-0.245231	0.582909	-0.001408	62.972542	93.921722	122.691605	-0.048474	0.000000	4.999765	0.000000	0.000000	0.000000	-1.401480	-0.156099	2.681091	0.000000	0.000000	4.000000	14.000000	0.000000
21959.737139	-0.249428	0.582280	0.007714	62.972542	93.921722	122.691605	-0.048474	0.000000	4.999765	0.000000	0.000000	0.000000	-1.259119	-0.188813	2.736669	0.000000	0.000000	4.000000	14.000000	0.000000
21959.740473	-0.249428	0.582280	0.007714	62.972542	93.921722	122.691605	-0.048474	0.000000	4.999765	0.000000	0.000000	0.000000	-1.259119	-0.188813	2.736669	0.000000	0.000000	4.000000	14.000000	0.000000
21959.743806	-0.249428	0.582280	0.007714	62.967747	97.387360	125.032013	0.257781	0.000000	4.993350	0.000000	0.000000	0.000000	-1.259119	-0.188813	2.736669	0.000000	0.000000	4.000000	14.000000	0.000000
21959.747139	-0.253035	0.581526	0.016920	62.967747	97.387360	125.032013	0.257781	0.000000	4.993350	0.000000	0.000000	0.000000	-1.082140	-0.226157	2.761689	0.000000	0.000000	4.000000	14.000000	0.000000
21959.750473	-0.253035	0.581526	0.016920	62.967747	97.387360	125.032013	0.257781	0.000000	4.993350	0.000000	0.000000	0.000000	-1.082140	-0.226157	2.761689	0.000000	0.000000	4.000000	14.000000	0.000000
21959.753806	-0.253035	0.581526	0.016920	63.029350	100.592834	127.141457	0.549460	0.000000	4.969718	0.000000	0.000000	0.000000	-1.082140	-0.226157	2.761689	0.000000	0.000000	4.000000	14.000000	0.000000
21959.757139	-0.256038	0.580591	0.026297	63.029350	100.592834	127.141457	0.549460	0.000000	4.969718	0.000000	0.000000	0.000000	-0.900878	-0.280419	2.813233	0.000000	0.000000	4.000000	14.000000	0.000000
21959.760473	-0.256038	0.580591	0.026297	63.029350	100.592834	127.141457	0.549460	0.000000	4.969718	0.000000	0.000000	0.000000	-0.900878	-0.280419	2.813233	0.000000	0.000000	4.000000	14.000000	0.000000
21959.763806	-0.256038	0.580591	0.026297	63.102245	103.413986	128.944870	0.830938	0.000000	4.930470	0.000000	0.000000	0.000000	-0.900878	-0.280419	2.813233	0.000000	0.000000	4.000000	14.000000	0.000000
21959.767139	-0.258410	0.579550	0.035744	63.102245	103.413986	128.944870	0.830938	0.000000	4.930470	0.000000	0.000000	0.000000	-0.711515	-0.312363	2.834005	0.000000	0.000000	4.000000	14.000000	0.000000
21959.770473	-0.258410	0.579550	0.035744	63.102245	103.413986	128.944870	0.830938	0.000000	4.930470	0.000000	0.000000	0.000000	-0.711515	-0.312363	2.834005	0.000000	0.000000	4.000000	14.000000	0.000000
21959.773806	-0.258410	0.579550	0.035744	63.123283	105.795410	130.396179	1.100543	0.000000	4.877377	0.000000	0.000000	0.000000	-0.711515	-0.312363	2.834005	0.000000	0.000000	4.000000	14.000000	0.000000
21959.777139	-0.260151	0.578437	0.045313	63.123283	105.795410	130.396179	1.100543	0.000000	4.877377	0.000000	0.000000	0.000000	-0.522305	-0.334069	2.870829	0.000000	0.000000	4.000000	14.000000	0.000000
21959.780473	-0.260151	0.578437	0.045313	63.123283	105.795410	130.396179	1.100543	0.000000	4.877377	0.000000	0.000000	0.000000	-0.522305	-0.334069	2.870829	0.000000	0.000000	4.000000	14.000000	0.000000
21959.783806	-0.260151	0.578437	0.045313	63.089672	107.870956	131.590408	1.361270	0.000000	4.811127	0.000000	0.000000	0.000000	-0.522305	-0.334069	2.870829	0.000000	0.000000	4.000000	14.000000	0.000000
21959.787139	-0.261099	0.577304	0.054980	63.089672	107.870956	131.590408	1.361270	0.000000	4.811127	0.000000	0.000000	0.000000	-0.284380	-0.339926	2.899902	0.000000	0.000000	4.000000	14.000000	0.000000
21959.790473	-0.261099	0.577304	0.054980	63.089672	107.870956	131.590408	1.361270	0.000000	4.811127	0.000000	0.000000	0.000000	-0.284380	-0.339926	2.899902	0.000000	0.000000	4.000000	14.000000	0.000000
21959.793806	-0.261099	0.577304	0.054980	63.078007	109.904648	132.703384	1.614941	0.000000	4.732015	0.000000	0.000000	0.000000	-0.284380	-0.339926	2.899902	0.000000	0.000000	4.000000	14.000000	0.000000
21959.797139	-0.261260	0.576149	0.064752	63.078007	109.904648	132.703384	1.614941	0.000000	4.732015	0.000000	0.000000	0.000000	-0.048443	-0.346363	2.931802	0.000000	0.000000	4.000000	14.000000	0.000000
21959.800473	-0.261260	0.576149	0.064752	63.078007	109.904648	132.703384	1.614941	0.000000	4.732015	0.000000	0.000000	0.000000	-0.048443	-0.346363	2.931802	0.000000	0.000000	4.000000	14.000000	0.000000
21959.803806	-0.261260	0.576149	0.064752	63.187172	112.214661	133.981537	1.863112	0.000000	4.639915	0.000000	0.000000	0.000000	-0.048443	-0.346363	2.931802	0.000000	0.000000	4.000000	14.000000	0.000000
21959.807139	-0.260605	0.575014	0.074624	63.187172	112.214661	133.981537	1.863112	0.000000	4.639915	0.000000	0.000000	0.000000	0.196396	-0.340485	2.961604	0.000000	0.000000	4.000000	14.000000	0.000000
21959.810473	-0.260605	0.575014	0.074624	63.187172	112.214661	133.981537	1.863112	0.000000	4.639915	0.000000	0.000000	0.000000	0.196396	-0.340485	2.961604	0.000000	0.000000	4.000000	14.000000	0.000000
21959.813806	-0.260605	0.575014	0.074624	63.438824	114.929604	135.534012	2.106894	0.000000	4.534424	0.000000	0.000000	0.000000	0.196396	-0.340485	2.961604	0.000000	0.000000	4.000000	14.000000	0.000000
21959.817139	-0.259173	0.573869	0.084527	63.438824	114.929604	135.534012	2.106894	0.000000	4.534424	0.000000	0.000000	0.000000	0.429845	-0.343621	2.970891	0.000000	0.000000	4.000000	14.000000	0.000000
21959.820473	-0.259173	0.573869	0.084527	63.438824	114.929604	135.534012	2.106894	0.000000	4.534424	0.000000	0.000000	0.000000	0.429845	-0.343621	2.970891	0.000000	0.000000	4.000000	14.000000	0.000000
21959.823806	-0.259173	0.573869	0.084527	63.827557	118.110977	137.429062	2.345060	0.000000	4.415959	0.000000	0.000000	0.000000	0.429845	-0.343621	2.970891	0.000000	0.000000	4.000000	14.000000	0.000000
21959.827139	-0.256995	0.572641	0.094364	63.827557	118.110977	137.429062	2.345060	0.000000	4.415959	0.000000	0.000000	0.000000	0.653433	-0.368164	2.951104	0.000000	0.000000	4.000000	14.000000	0.000000
21959.830473	-0.256995	0.572641	0.094364	63.827557	118.110977	137.429062	2.345060	0.000000	4.415959	0.000000	0.000000	0.000000	0.653433	-0.368164	2.951104	0.000000	0.000000	4.000000	14.000000	0.000000
21959.833806	-0.256995	0.572641	0.094364	64.296280	121.678917	139.636185	2.575843	0.000000	4.285444	0.000000	0.000000	0.000000	0.653433	-0.368164	2.951104	0.000000	0.000000	4.000000	14.000000	0.000000
21959.837139	-0.254156	0.571353	0.104061	64.296280	121.678917	139.636185	2.575843	0.000000	4.285444	0.000000	0.000000	0.000000	0.851562	-0.386503	2.908952	0.000000	0.000000	4.000000	14.000000	0.000000
21959.840473	-0.254156	0.571353	0.104061	64.296280	121.678917	139.636185	2.575843	0.000000	4.285444	0.000000	0.000000	0.000000	0.851562	-0.386503	2.908952	0.000000	0.000000	4.000000	14.000000	0.000000
21959.843806	-0.254156	0.571353	0.104061	64.746017	125.345474	141.939102	2.797468	0.000000	4.144173	0.000000	0.000000	0.000000	0.851562	-0.386503	2.908952	0.000000	0.000000	4.000000	14.000000	0.000000
21959.847139	-0.250762	0.569978	0.113568	64.746017	125.345474	141.939102	2.797468	0.000000	4.144173	0.000000	0.000000	0.000000	1.018219	-0.412662	2.852090	0.000000	0.000000	4.000000	14.000000	0.000000
21959.850473	-0.250762	0.569978	0.113568	64.746017	125.345474	141.939102	2.797468	0.000000	4.144173	0.000000	0.000000	0.000000	1.018219	-0.412662	2.852090	0.000000	0.000000	4.000000	14.000000	0.000000
21959.853806	-0.250762	0.569978	0.113568	65.100029	128.669495	143.992310	3.008410	0.000000	3.993679	0.000000	0.000000	0.000000	1.018219	-0.412662	2.852090	0.000000	0.000000	4.000000	14.000000	0.000000
21959.857139	-0.246727	0.568543	0.122832	65.100029	128.669495	143.992310	3.008410	0.000000	3.993679	0.000000	0.000000	0.000000	1.210413	-0.430293	2.779258	0.000000	0.000000	4.000000	14.000000	0.000000
21959.860473	-0.246727	0.568543	0.122832	65.100029	128.669495	143.992310	3.008410	0.000000	3.993679	0.000000	0.000000	0.000000	1.210413	-0.430293	2.779258	0.000000	0.000000	4.000000	14.000000	0.000000
21959.863806	-0.246727	0.568543	0.122832	65.333908	131.404877	145.580826	3.209540	0.000000	3.833908	0.000000	0.000000	0.000000	1.210413	-0.430293	2.779258	0.000000	0.000000	4.000000	14.000000	0.000000
21959.867139	-0.242163	0.567093	0.131794	65.333908	131.404877	145.580826	3.209540	0.000000	3.833908	0.000000	0.000000	0.000000	1.369394	-0.434944	2.688680	0.000000	0.000000	4.000000	14.000000	0.000000
21959.870473	-0.242163	0.567093	0.131794	65.333908	131.404877	145.580826	3.209540	0.000000	3.833908	0.000000	0.000000	0.000000	1.369394	-0.434944	2.688680	0.000000	0.000000	4.000000	14.000000	0.000000
21959.873806	-0.242163	0.567093	0.131794	65.486198	133.586151	146.724731	3.399294	0.000000	3.666715	0.000000	0.000000	0.000000	1.369394	-0.434944	2.688680	0.000000	0.000000	4.000000	14.000000	0.000000
21959.877139	-0.237039	0.565652	0.140441	65.486198	133.586151	146.724731	3.399294	0.000000	3.666715	0.000000	0.000000	0.000000	1.536961	-0.432492	2.594099	0.000000	0.000000	4.000000	14.000000	0.000000
21959.880473	-0.237039	0.565652	0.140441	65.486198	133.586151	146.724731	3.399294	0.000000	3.666715	0.000000	0.000000	0.000000	1.536961	-0.432492	2.594099	0.000000	0.000000	4.000000	14.000000	0.000000
21959.883806	-0.237039	0.565652	0.140441	65.612724	135.487183	147.633713	3.578611	0.000000	3.491925	0.000000	0.000000	0.000000	1.536961	-0.432492	2.594099	0.000000	0.000000	4.000000	14.000000	0.000000
21959.887139	-0.231447	0.564298	0.148722	65.612724	135.487183	147.633713	3.578611	0.000000	3.491925	0.000000	0.000000	0.000000	1.677692	-0.405976	2.484293	0.000000	0.000000	4.000000	14.000000	0.000000
21959.890473	-0.231447	0.564298	0.148722	65.612724	135.487183	147.633713	3.578611	0.000000	3.491925	0.000000	0.000000	0.000000	1.677692	-0.405976	2.484293	0.000000	0.000000	4.000000	14.000000	0.000000
21959.893806	-0.231447	0.564298	0.148722	65.755959	137.379333	148.528473	3.746420	0.000000	3.311244	0.000000	0.000000	0.000000	1.677692	-0.405976	2.484293	0.000000	0.000000	4.000000	14.000000	0.000000
21959.897139	-0.225321	0.563053	0.156603	65.755959	137.379333	148.528473	3.746420	0.000000	3.311244	0.000000	0.000000	0.000000	1.837909	-0.373514	2.364299	0.000000	0.000000	4.000000	14.000000	0.000000
21959.900473	-0.225321	0.563053	0.156603	65.755959	137.379333	148.528473	3.746420	0.000000	3.311244	0.000000	0.000000	0.000000	1.837909	-0.373514	2.364299	0.000000	0.000000	4.000000	14.000000	0.000000
21959.903806	-0.225321	0.563053	0.156603	65.954750	139.491119	149.600815	3.903881	0.000000	3.124053	0.000000	0.000000	0.000000	1.837909	-0.373514	2.364299	0.000000	0.000000	4.000000	14.000000	0.000000
21959.907139	-0.218698	0.561907	0.164054	65.954750	139.491119	149.600815	3.903881	0.000000	3.124053	0.000000	0.000000	0.000000	1.986952	-0.344062	2.235245	0.000000	0.000000	4.000000	14.000000	0.000000
21959.910473	-0.218698	0.561907	0.164054	65.954750	139.491119	149.600815	3.903881	0.000000	3.124053	0.000000	0.000000	0.000000	1.986952	-0.344062	2.235245	0.000000	0.000000	4.000000	14.000000	0.000000
21959.913806	-0.218698	0.561907	0.164054	66.213310	141.985825	151.037491	4.050887	0.000000	2.930924	0.000000	0.000000	0.000000	1.986952	-0.344062	2.235245	0.000000	0.000000	4.000000	14.000000	0.000000
21959.917139	-0.211737	0.560846	0.171005	66.213310	141.985825	151.037491	4.050887	0.000000	2.930924	0.000000	0.000000	0.000000	2.088247	-0.318060	2.085282	0.000000	0.000000	4.000000	14.000000	0.000000
21959.920473	-0.211737	0.560846	0.171005	66.213310	141.985825	151.037491	4.050887	0.000000	2.930924	0.000000	0.000000	0.000000	2.088247	-0.318060	2.085282	0.000000	0.000000	4.000000	14.000000	0.000000
21959.923806	-0.211737	0.560846	0.171005	66.515358	144.851227	152.946075	4.185681	0.000000	2.734972	0.000000	0.000000	0.000000	2.088247	-0.318060	2.085282	0.000000	0.000000	4.000000	14.000000	0.000000
21959.927139	-0.204438	0.559871	0.177391	66.515358	144.851227	152.946075	4.185681	0.000000	2.734972	0.000000	0.000000	0.000000	2.189648	-0.292662	1.915804	0.000000	0.000000	4.000000	14.000000	0.000000
21959.930473	-0.204438	0.559871	0.177391	66.515358	144.851227	152.946075	4.185681	0.000000	2.734972	0.000000	0.000000	0.000000	2.189648	-0.292662	1.915804	0.000000	0.000000	4.000000	14.000000	0.000000
21959.933806	-0.204438	0.559871	0.177391	66.826584	147.822189	155.655563	4.308714	0.000000	2.536727	0.000000	0.000000	0.000000	2.189648	-0.292662	1.915804	0.000000	0.000000	4.000000	14.000000	0.000000
21959.937139	-0.196902	0.558940	0.183247	66.826584	147.822189	155.655563	4.308714	0.000000	2.536727	0.000000	0.000000	0.000000	2.260900	-0.279141	1.756906	0.000000	0.000000	4.000000	14.000000	0.000000
21959.940473	-0.196902	0.558940	0.183247	66.826584	147.822189	155.655563	4.308714	0.000000	2.536727	0.000000	0.000000	0.000000	2.260900	-0.279141	1.756906	0.000000	0.000000	4.000000	14.000000	0.000000
21959.943806	-0.196902	0.558940	0.183247	67.122368	150.599854	158.276932	4.420054	0.000000	2.337332	0.000000	0.000000	0.000000	2.260900	-0.279141	1.756906	0.000000	0.000000	4.000000	14.000000	0.000000
21959.947139	-0.189077	0.558092	0.188555	67.122368	150.599854	158.276932	4.420054	0.000000	2.337332	0.000000	0.000000	0.000000	2.347388	-0.254365	1.592323	0.000000	0.000000	4.000000	14.000000	0.000000
21959.950473	-0.189077	0.558092	0.188555	67.122368	150.599854	158.276932	4.420054	0.000000	2.337332	0.000000	0.000000	0.000000	2.347388	-0.254365	1.592323	0.000000	0.000000	4.000000	14.000000	0.000000
21959.953806	-0.189077	0.558092	0.188555	67.346024	152.844452	160.178009	4.520901	0.000000	2.135756	0.000000	0.000000	0.000000	2.347388	-0.254365	1.592323	0.000000	0.000000	4.000000	14.000000	0.000000
21959.957139	-0.180971	0.557344	0.193262	67.346024	152.844452	160.178009	4.520901	0.000000	2.135756	0.000000	0.000000	0.000000	2.431768	-0.224544	1.412002	0.000000	0.000000	4.000000	14.000000	0.000000
21959.960473	-0.180971	0.557344	0.193262	67.346024	152.844452	160.178009	4.520901	0.000000	2.135756	0.000000	0.000000	0.000000	2.431768	-0.224544	1.412002	0.000000	0.000000	4.000000	14.000000	0.000000
21959.963806	-0.180971	0.557344	0.193262	67.508415	154.503784	162.052277	4.611604	0.000000	1.932126	0.000000	0.000000	0.000000	2.431768	-0.224544	1.412002	0.000000	0.000000	4.000000	14.000000	0.000000
21959.967139	-0.172646	0.556705	0.197388	67.508415	154.503784	162.052277	4.611604	0.000000	1.932126	0.000000	0.000000	0.000000	2.497454	-0.191774	1.237883	0.000000	0.000000	4.000000	14.000000	0.000000
21959.970473	-0.172646	0.556705	0.197388	67.508415	154.503784	162.052277	4.611604	0.000000	1.932126	0.000000	0.000000	0.000000	2.497454	-0.191774	1.237883	0.000000	0.000000	4.000000	14.000000	0.000000
21959.973806	-0.172646	0.556705	0.197388	67.689362	155.837387	163.734818	4.692300	0.000000	1.726940	0.000000	0.000000	0.000000	2.497454	-0.191774	1.237883	0.000000	0.000000	4.000000	14.000000	0.000000
21959.977139	-0.164126	0.556237	0.200940	67.689362	155.837387	163.734818	4.692300	0.000000	1.726940	0.000000	0.000000	0.000000	2.556002	-0.140365	1.065503	0.000000	0.000000	4.000000	14.000000	0.000000
21959.980473	-0.164126	0.556237	0.200940	67.689362	155.837387	163.734818	4.692300	0.000000	1.726940	0.000000	0.000000	0.000000	2.556002	-0.140365	1.065503	0.000000	0.000000	4.000000	14.000000	0.000000
21959.983806	-0.164126	0.556237	0.200940	67.982132	157.063431	165.500748	4.763321	0.000000	1.520124	0.000000	0.000000	0.000000	2.556002	-0.140365	1.065503	0.000000	0.000000	4.000000	14.000000	0.000000
21959.987139	-0.155453	0.555918	0.203862	67.982132	157.063431	165.500748	4.763321	0.000000	1.520124	0.000000	0.000000	0.000000	2.601988	-0.095760	0.876581	0.000000	0.000000	4.000000	14.000000	0.000000
21959.990473	-0.155453	0.555918	0.203862	67.982132	157.063431	165.500748	4.763321	0.000000	1.520124	0.000000	0.000000	0.000000	2.601988	-0.095760	0.876581	0.000000	0.000000	4.000000	14.000000	0.000000
21959.993806	-0.155453	0.555918	0.203862	68.451859	158.499588	167.565842	4.824694	0.000000	1.312375	0.000000	0.000000	0.000000	2.601988	-0.095760	0.876581	0.000000	0.000000	4.000000	14.000000	0.000000
21959.997139	-0.146681	0.555749	0.206145	68.451859	158.499588	167.565842	4.824694	0.000000	1.312375	0.000000	0.000000	0.000000	2.631632	-0.050560	0.684855	0.000000	0.000000	4.000000	14.000000	0.000000
21960.000473	-0.146681	0.555749	0.206145	68.451859	158.499588	167.565842	4.824694	0.000000	1.312375	0.000000	0.000000	0.000000	2.631632	-0.050560	0.684855	0.000000	0.000000	4.000000	14.000000	0.000000
21960.003806	-0.146681	0.555749	0.206145	69.108917	160.289536	169.966141	4.876534	0.000000	1.104275	0.000000	0.000000	0.000000	2.631632	-0.050560	0.684855	0.000000	0.000000	4.000000	14.000000	0.000000
21960.007139	-0.137808	0.555737	0.207825	69.108917	160.289536	169.966141	4.876534	0.000000	1.104275	0.000000	0.000000	0.000000	2.661942	-0.003672	0.504123	0.000000	0.000000	4.000000	14.000000	0.000000
21960.010473	-0.137808	0.555737	0.207825	69.108917	160.289536	169.966141	4.876534	0.000000	1.104275	0.000000	0.000000	0.000000	2.661942	-0.003672	0.504123	0.000000	0.000000	4.000000	14.000000	0.000000
21960.013806	-0.137808	0.555737	0.207825	69.889053	162.529633	172.860458	4.919261	0.000000	0.894914	0.000000	0.000000	0.000000	2.661942	-0.003672	0.504123	0.000000	0.000000	4.000000	14.000000	0.000000
21960.017139	-0.128880	0.555744	0.208864	69.889053	162.529633	172.860458	4.919261	0.000000	0.894914	0.000000	0.000000	0.000000	2.678240	0.002044	0.311583	0.000000	0.000000	4.000000	14.000000	0.000000
21960.020473	-0.128880	0.555744	0.208864	69.889053	162.529633	172.860458	4.919261	0.000000	0.894914	0.000000	0.000000	0.000000	2.678240	0.002044	0.311583	0.000000	0.000000	4.000000	14.000000	0.000000
21960.023806	-0.128880	0.555744	0.208864	70.720436	165.120529	176.028809	4.952876	0.000000	0.684848	0.000000	0.000000	0.000000	2.678240	0.002044	0.311583	0.000000	0.000000	4.000000	14.000000	0.000000
21960.027139	-0.119863	0.555868	0.209304	70.720436	165.120529	176.028809	4.952876	0.000000	0.684848	0.000000	0.000000	0.000000	2.705100	0.037414	0.131973	0.000000	0.000000	4.000000	14.000000	0.000000
21960.030473	-0.119863	0.555868	0.209304	70.720436	165.120529	176.028809	4.952876	0.000000	0.684848	0.000000	0.000000	0.000000	2.705100	0.037414	0.131973	0.000000	0.000000	4.000000	14.000000	0.000000
21960.033806	-0.119863	0.555868	0.209304	71.543755	167.759125	179.008316	4.977635	0.000000	0.472383	0.000000	0.000000	0.000000	2.705100	0.037414	0.131973	0.000000	0.000000	4.000000	14.000000	0.000000
21960.037139	-0.110748	0.556093	0.209163	71.543755	167.759125	179.008316	4.977635	0.000000	0.472383	0.000000	0.000000	0.000000	2.734484	0.067352	-0.042265	0.000000	0.000000	4.000000	14.000000	0.000000
21960.040473	-0.110748	0.556093	0.209163	71.543755	167.759125	179.008316	4.977635	0.000000	0.472383	0.000000	0.000000	0.000000	2.734484	0.067352	-0.042265	0.000000	0.000000	4.000000	14.000000	0.000000
21960.043806	-0.110748	0.556093	0.209163	72.354790	170.216919	-178.054749	4.993412	0.000000	0.256596	0.000000	0.000000	0.000000	2.734484	0.067352	-0.042265	0.000000	0.000000	4.000000	14.000000	0.000000
21960.047139	-0.101589	0.556435	0.208442	72.354790	170.216919	-178.054749	4.993412	0.000000	0.256596	0.000000	0.000000	0.000000	2.747901	0.102715	-0.216223	0.000000	0.000000	4.000000	14.000000	0.000000
21960.050473	-0.101589	0.556435	0.208442	72.354790	170.216919	-178.054749	4.993412	0.000000	0.256596	0.000000	0.000000	0.000000	2.747901	0.102715	-0.216223	0.000000	0.000000	4.000000	14.000000	0.000000
21960.053806	-0.101589	0.556435	0.208442	73.131325	172.437622	-174.989029	4.999855	0.000000	0.038104	0.000000	0.000000	0.000000	2.747901	0.102715	-0.216223	0.000000	0.000000	4.000000	14.000000	0.000000
21960.057139	-0.092406	0.556876	0.207153	73.131325	172.437622	-174.989029	4.999855	0.000000	0.038104	0.000000	0.000000	0.000000	2.754788	0.132189	-0.386528	0.000000	0.000000	4.000000	14.000000	0.000000
21960.060473	-0.092406	0.556876	0.207153	73.131325	172.437622	-174.989029	4.999855	0.000000	0.038104	0.000000	0.000000	0.000000	2.754788	0.132189	-0.386528	0.000000	0.000000	4.000000	14.000000	0.000000
21960.063806	-0.092406	0.556876	0.207153	73.893127	174.528702	-172.026520	4.996644	0.000000	-0.183173	0.000000	0.000000	0.000000	2.754788	0.132189	-0.386528	0.000000	0.000000	4.000000	14.000000	0.000000
21960.067139	-0.083309	0.557406	0.205245	73.893127	174.528702	-172.026520	4.996644	0.000000	-0.183173	0.000000	0.000000	0.000000	2.729038	0.158872	-0.572428	0.000000	0.000000	4.000000	14.000000	0.000000
21960.070473	-0.083309	0.557406	0.205245	73.893127	174.528702	-172.026520	4.996644	0.000000	-0.183173	0.000000	0.000000	0.000000	2.729038	0.158872	-0.572428	0.000000	0.000000	4.000000	14.000000	0.000000
21960.073806	-0.083309	0.557406	0.205245	74.641106	176.654510	-168.921310	4.983549	0.000000	-0.405270	0.000000	0.000000	0.000000	2.729038	0.158872	-0.572428	0.000000	0.000000	4.000000	14.000000	0.000000
21960.077139	-0.074321	0.558024	0.202747	74.641106	176.654510	-168.921310	4.983549	0.000000	-0.405270	0.000000	0.000000	0.000000	2.696466	0.185482	-0.749647	0.000000	0.000000	4.000000	14.000000	0.000000
21960.080473	-0.074321	0.558024	0.202747	74.641106	176.654510	-168.921310	4.983549	0.000000	-0.405270	0.000000	0.000000	0.000000	2.696466	0.185482	-0.749647	0.000000	0.000000	4.000000	14.000000	0.000000
21960.083806	-0.074321	0.558024	0.202747	75.377602	179.050171	-165.327728	4.960372	0.000000	-0.628262	0.000000	0.000000	0.000000	2.696466	0.185482	-0.749647	0.000000	0.000000	4.000000	14.000000	0.000000
21960.087139	-0.065430	0.558673	0.199681	75.377602	179.050171	-165.327728	4.960372	0.000000	-0.628262	0.000000	0.000000	0.000000	2.667226	0.194859	-0.919662	0.000000	0.000000	4.000000	14.000000	0.000000
21960.090473	-0.065430	0.558673	0.199681	75.377602	179.050171	-165.327728	4.960372	0.000000	-0.628262	0.000000	0.000000	0.000000	2.667226	0.194859	-0.919662	0.000000	0.000000	4.000000	14.000000	0.000000
21960.093806	-0.065430	0.558673	0.199681	76.091301	-178.205597	-161.120026	4.926712	0.000000	-0.852939	0.000000	0.000000	0.000000	2.667226	0.194859	-0.919662	0.000000	0.000000	4.000000	14.000000	0.000000
21960.097139	-0.056871	0.559313	0.196030	76.091301	-178.205597	-161.120026	4.926712	0.000000	-0.852939	0.000000	0.000000	0.000000	2.567623	0.191845	-1.095236	0.000000	0.000000	4.000000	14.000000	0.000000
21960.100473	-0.056871	0.559313	0.196030	76.091301	-178.205597	-161.120026	4.926712	0.000000	-0.852939	0.000000	0.000000	0.000000	2.567623	0.191845	-1.095236	0.000000	0.000000	4.000000	14.000000	0.000000
21960.103806	-0.056871	0.559313	0.196030	76.769768	-175.248337	-156.803207	4.883212	0.000000	-1.074356	0.000000	0.000000	0.000000	2.567623	0.191845	-1.095236	0.000000	0.000000	4.000000	14.000000	0.000000
21960.107139	-0.048563	0.559952	0.191784	76.769768	-175.248337	-156.803207	4.883212	0.000000	-1.074356	0.000000	0.000000	0.000000	2.492402	0.191707	-1.273787	0.000000	0.000000	4.000000	14.000000	0.000000
21960.110473	-0.048563	0.559952	0.191784	76.769768	-175.248337	-156.803207	4.883212	0.000000	-1.074356	0.000000	0.000000	0.000000	2.492402	0.191707	-1.273787	0.000000	0.000000	4.000000	14.000000	0.000000
21960.113806	-0.048563	0.559952	0.191784	77.396667	-172.471924	-152.899033	4.829326	0.000000	-1.295227	0.000000	0.000000	0.000000	2.492402	0.191707	-1.273787	0.000000	0.000000	4.000000	14.000000	0.000000
21960.117139	-0.040519	0.560564	0.186927	77.396667	-172.471924	-152.899033	4.829326	0.000000	-1.295227	0.000000	0.000000	0.000000	2.413171	0.183527	-1.457192	0.000000	0.000000	4.000000	14.000000	0.000000
21960.120473	-0.040519	0.560564	0.186927	77.396667	-172.471924	-152.899033	4.829326	0.000000	-1.295227	0.000000	0.000000	0.000000	2.413171	0.183527	-1.457192	0.000000	0.000000	4.000000	14.000000	0.000000
21960.123806	-0.040519	0.560564	0.186927	77.991127	-170.402161	-149.859482	4.764601	0.000000	-1.516105	0.000000	0.000000	0.000000	2.413171	0.183527	-1.457192	0.000000	0.000000	4.000000	14.000000	0.000000
21960.127139	-0.032812	0.561171	0.181412	77.991127	-170.402161	-149.859482	4.764601	0.000000	-1.516105	0.000000	0.000000	0.000000	2.312125	0.182091	-1.654465	0.000000	0.000000	4.000000	14.000000	0.000000
21960.130473	-0.032812	0.561171	0.181412	77.991127	-170.402161	-149.859482	4.764601	0.000000	-1.516105	0.000000	0.000000	0.000000	2.312125	0.182091	-1.654465	0.000000	0.000000	4.000000	14.000000	0.000000
21960.133806	-0.032812	0.561171	0.181412	78.586754	-169.251068	-147.596207	4.688761	0.000000	-1.736525	0.000000	0.000000	0.000000	2.312125	0.182091	-1.654465	0.000000	0.000000	4.000000	14.000000	0.000000
21960.137139	-0.025396	0.561784	0.175254	78.586754	-169.251068	-147.596207	4.688761	0.000000	-1.736525	0.000000	0.000000	0.000000	2.224969	0.184081	-1.847317	0.000000	0.000000	4.000000	14.000000	0.000000
21960.140473	-0.025396	0.561784	0.175254	78.586754	-169.251068	-147.596207	4.688761	0.000000	-1.736525	0.000000	0.000000	0.000000	2.224969	0.184081	-1.847317	0.000000	0.000000	4.000000	14.000000	0.000000
21960.143806	-0.025396	0.561784	0.175254	79.234718	-167.976410	-145.051208	4.600510	0.000000	-1.958395	0.000000	0.000000	0.000000	2.224969	0.184081	-1.847317	0.000000	0.000000	4.000000	14.000000	0.000000
21960.147139	-0.018255	0.562455	0.168494	79.234718	-167.976410	-145.051208	4.600510	0.000000	-1.958395	0.000000	0.000000	0.000000	2.142232	0.201151	-2.027965	0.000000	0.000000	4.000000	14.000000	0.000000
21960.150473	-0.018255	0.562455	0.168494	79.234718	-167.976410	-145.051208	4.600510	0.000000	-1.958395	0.000000	0.000000	0.000000	2.142232	0.201151	-2.027965	0.000000	0.000000	4.000000	14.000000	0.000000
21960.153806	-0.018255	0.562455	0.168494	80.080536	-166.348160	-142.045502	4.498539	0.000000	-2.182462	0.000000	0.000000	0.000000	2.142232	0.201151	-2.027965	0.000000	0.000000	4.000000	14.000000	0.000000
21960.157139	-0.011553	0.563153	0.161330	80.080536	-166.348160	-142.045502	4.498539	0.000000	-2.182462	0.000000	0.000000	0.000000	2.010492	0.209568	-2.149196	0.000000	0.000000	4.000000	14.000000	0.000000
21960.160473	-0.011553	0.563153	0.161330	80.080536	-166.348160	-142.045502	4.498539	0.000000	-2.182462	0.000000	0.000000	0.000000	2.010492	0.209568	-2.149196	0.000000	0.000000	4.000000	14.000000	0.000000
21960.163806	-0.011553	0.563153	0.161330	81.196053	-164.109436	-138.334717	4.384348	0.000000	-2.403641	0.000000	0.000000	0.000000	2.010492	0.209568	-2.149196	0.000000	0.000000	4.000000	14.000000	0.000000
21960.167139	-0.005205	0.563851	0.153847	81.196053	-164.109436	-138.334717	4.384348	0.000000	-2.403641	0.000000	0.000000	0.000000	1.904485	0.209324	-2.245066	0.000000	0.000000	4.000000	14.000000	0.000000
21960.170473	-0.005205	0.563851	0.153847	81.196053	-164.109436	-138.334717	4.384348	0.000000	-2.403641	0.000000	0.000000	0.000000	1.904485	0.209324	-2.245066	0.000000	0.000000	4.000000	14.000000	0.000000
21960.173806	-0.005205	0.563851	0.153847	82.481766	-161.006561	-133.824188	4.256811	0.000000	-2.622891	0.000000	0.000000	0.000000	1.904485	0.209324	-2.245066	0.000000	0.000000	4.000000	14.000000	0.000000
21960.177139	0.000818	0.564535	0.146106	82.481766	-161.006561	-133.824188	4.256811	0.000000	-2.622891	0.000000	0.000000	0.000000	1.806869	0.205266	-2.322197	0.000000	0.000000	4.000000	14.000000	0.000000
21960.180473	0.000818	0.564535	0.146106	82.481766	-161.006561	-133.824188	4.256811	0.000000	-2.622891	0.000000	0.000000	0.000000	1.806869	0.205266	-2.322197	0.000000	0.000000	4.000000	14.000000	0.000000
21960.183806	0.000818	0.564535	0.146106	83.771088	-156.838928	-128.271637	4.115343	0.000000	-2.839711	0.000000	0.000000	0.000000	1.806869	0.205266	-2.322197	0.000000	0.000000	4.000000	14.000000	0.000000
21960.187139	0.006487	0.565090	0.138058	83.771088	-156.838928	-128.271637	4.115343	0.000000	-2.839711	0.000000	0.000000	0.000000	1.700676	0.166503	-2.414446	0.000000	0.000000	4.000000	14.000000	0.000000
21960.190473	0.006487	0.565090	0.138058	83.771088	-156.838928	-128.271637	4.115343	0.000000	-2.839711	0.000000	0.000000	0.000000	1.700676	0.166503	-2.414446	0.000000	0.000000	4.000000	14.000000	0.000000
21960.193806	0.006487	0.565090	0.138058	84.974380	-151.135086	-121.319870	3.959124	0.000000	-3.053742	0.000000	0.000000	0.000000	1.700676	0.166503	-2.414446	0.000000	0.000000	4.000000	14.000000	0.000000
21960.197139	0.011885	0.565559	0.129677	84.974380	-151.135086	-121.319870	3.959124	0.000000	-3.053742	0.000000	0.000000	0.000000	1.619466	0.140525	-2.514232	0.000000	0.000000	4.000000	14.000000	0.000000
21960.200473	0.011885	0.565559	0.129677	84.974380	-151.135086	-121.319870	3.959124	0.000000	-3.053742	0.000000	0.000000	0.000000	1.619466	0.140525	-2.514232	0.000000	0.000000	4.000000	14.000000	0.000000
21960.203806	0.011885	0.565559	0.129677	86.057968	-142.846741	-111.914139	3.785691	0.000000	-3.266273	0.000000	0.000000	0.000000	1.619466	0.140525	-2.514232	0.000000	0.000000	4.000000	14.000000	0.000000
21960.207139	0.017035	0.565961	0.120921	86.057968	-142.846741	-111.914139	3.785691	0.000000	-3.266273	0.000000	0.000000	0.000000	1.544986	0.120588	-2.627017	0.000000	0.000000	4.000000	14.000000	0.000000
21960.210473	0.017035	0.565961	0.120921	86.057968	-142.846741	-111.914139	3.785691	0.000000	-3.266273	0.000000	0.000000	0.000000	1.544986	0.120588	-2.627017	0.000000	0.000000	4.000000	14.000000	0.000000
21960.213806	0.017035	0.565961	0.120921	86.965523	-130.287979	-98.148216	3.592790	0.000000	-3.477335	0.000000	0.000000	0.000000	1.544986	0.120588	-2.627017	0.000000	0.000000	4.000000	14.000000	0.000000
21960.217139	0.021743	0.566297	0.111832	86.965523	-130.287979	-98.148216	3.592790	0.000000	-3.477335	0.000000	0.000000	0.000000	1.412421	0.100887	-2.726508	0.000000	0.000000	4.000000	14.000000	0.000000
21960.220473	0.021743	0.566297	0.111832	86.965523	-130.287979	-98.148216	3.592790	0.000000	-3.477335	0.000000	0.000000	0.000000	1.412421	0.100887	-2.726508	0.000000	0.000000	4.000000	14.000000	0.000000
21960.223806	0.021743	0.566297	0.111832	87.621254	-110.421082	-77.207390	3.382477	0.000000	-3.682234	0.000000	0.000000	0.000000	1.412421	0.100887	-2.726508	0.000000	0.000000	4.000000	14.000000	0.000000
21960.227139	0.025803	0.566619	0.102475	87.621254	-110.421082	-77.207390	3.382477	0.000000	-3.682234	0.000000	0.000000	0.000000	1.218158	0.096479	-2.807099	0.000000	0.000000	4.000000	14.000000	0.000000
21960.230473	0.025803	0.566619	0.102475	87.621254	-110.421082	-77.207390	3.382477	0.000000	-3.682234	0.000000	0.000000	0.000000	1.218158	0.096479	-2.807099	0.000000	0.000000	4.000000	14.000000	0.000000
21960.233806	0.025803	0.566619	0.102475	87.887703	-82.952133	-48.826447	3.157786	0.000000	-3.876646	0.000000	0.000000	0.000000	1.218158	0.096479	-2.807099	0.000000	0.000000	4.000000	14.000000	0.000000
21960.237139	0.029294	0.566930	0.092995	87.887703	-82.952133	-48.826447	3.157786	0.000000	-3.876646	0.000000	0.000000	0.000000	1.047063	0.093319	-2.844149	0.000000	0.000000	4.000000	14.000000	0.000000
21960.240473	0.029294	0.566930	0.092995	87.887703	-82.952133	-48.826447	3.157786	0.000000	-3.876646	0.000000	0.000000	0.000000	1.047063	0.093319	-2.844149	0.000000	0.000000	4.000000	14.000000	0.000000
21960.243806	0.029294	0.566930	0.092995	87.779297	-54.451218	-18.843370	2.919525	0.000000	-4.059110	0.000000	0.000000	0.000000	1.047063	0.093319	-2.844149	0.000000	0.000000	4.000000	14.000000	0.000000
21960.247139	0.032162	0.567201	0.083513	87.779297	-54.451218	-18.843370	2.919525	0.000000	-4.059110	0.000000	0.000000	0.000000	0.860477	0.081331	-2.844673	0.000000	0.000000	4.000000	14.000000	0.000000
21960.250473	0.032162	0.567201	0.083513	87.779297	-54.451218	-18.843370	2.919525	0.000000	-4.059110	0.000000	0.000000	0.000000	0.860477	0.081331	-2.844673	0.000000	0.000000	4.000000	14.000000	0.000000
21960.253806	0.032162	0.567201	0.083513	87.369537	-30.752565	7.089932	2.670922	0.000000	-4.226840	0.000000	0.000000	0.000000	0.860477	0.081331	-2.844673	0.000000	0.000000	4.000000	14.000000	0.000000
21960.257139	0.034539	0.567476	0.074107	87.369537	-30.752565	7.089932	2.670922	0.000000	-4.226840	0.000000	0.000000	0.000000	0.713261	0.082734	-2.821567	0.000000	0.000000	4.000000	14.000000	0.000000
21960.260473	0.034539	0.567476	0.074107	87.369537	-30.752565	7.089932	2.670922	0.000000	-4.226840	0.000000	0.000000	0.000000	0.713261	0.082734	-2.821567	0.000000	0.000000	4.000000	14.000000	0.000000
21960.263806	0.034539	0.567476	0.074107	86.716278	-13.826096	25.811302	2.412358	0.000000	-4.379559	0.000000	0.000000	0.000000	0.713261	0.082734	-2.821567	0.000000	0.000000	4.000000	14.000000	0.000000
21960.267139	0.036567	0.567711	0.064709	86.716278	-13.826096	25.811302	2.412358	0.000000	-4.379559	0.000000	0.000000	0.000000	0.608142	0.070236	-2.819484	0.000000	0.000000	4.000000	14.000000	0.000000
21960.270473	0.036567	0.567711	0.064709	86.716278	-13.826096	25.811302	2.412358	0.000000	-4.379559	0.000000	0.000000	0.000000	0.608142	0.070236	-2.819484	0.000000	0.000000	4.000000	14.000000	0.000000
21960.273806	0.036567	0.567711	0.064709	85.923927	-3.229380	37.658062	2.140961	0.000000	-4.518438	0.000000	0.000000	0.000000	0.608142	0.070236	-2.819484	0.000000	0.000000	4.000000	14.000000	0.000000
21960.277139	0.038232	0.567958	0.055315	85.923927	-3.229380	37.658062	2.140961	0.000000	-4.518438	0.000000	0.000000	0.000000	0.499543	0.074375	-2.818266	0.000000	0.000000	4.000000	14.000000	0.000000
21960.280473	0.038232	0.567958	0.055315	85.923927	-3.229380	37.658062	2.140961	0.000000	-4.518438	0.000000	0.000000	0.000000	0.499543	0.074375	-2.818266	0.000000	0.000000	4.000000	14.000000	0.000000
21960.283806	0.038232	0.567958	0.055315	85.080002	2.806227	44.857594	1.857594	0.000000	-4.642128	0.000000	0.000000	0.000000	0.499543	0.074375	-2.818266	0.000000	0.000000	4.000000	14.000000	0.000000
21960.287139	0.039404	0.568180	0.045909	85.080002	2.806227	44.857594	1.857594	0.000000	-4.642128	0.000000	0.000000	0.000000	0.351614	0.066474	-2.821852	0.000000	0.000000	4.000000	14.000000	0.000000
21960.290473	0.039404	0.568180	0.045909	85.080002	2.806227	44.857594	1.857594	0.000000	-4.642128	0.000000	0.000000	0.000000	0.351614	0.066474	-2.821852	0.000000	0.000000	4.000000	14.000000	0.000000
21960.293806	0.039404	0.568180	0.045909	84.226372	5.497432	48.882122	1.563980	0.000000	-4.749102	0.000000	0.000000	0.000000	0.351614	0.066474	-2.821852	0.000000	0.000000	4.000000	14.000000	0.000000
21960.297139	0.039870	0.568399	0.036509	84.226372	5.497432	48.882122	1.563980	0.000000	-4.749102	0.000000	0.000000	0.000000	0.139997	0.065799	-2.819750	0.000000	0.000000	4.000000	14.000000	0.000000
21960.300473	0.039870	0.568399	0.036509	84.226372	5.497432	48.882122	1.563980	0.000000	-4.749102	0.000000	0.000000	0.000000	0.139997	0.065799	-2.819750	0.000000	0.000000	4.000000	14.000000	0.000000
21960.303806	0.039870	0.568399	0.036509	83.397995	5.866250	50.250271	1.262807	0.000000	-4.837904	0.000000	0.000000	0.000000	0.139997	0.065799	-2.819750	0.000000	0.000000	4.000000	14.000000	0.000000
21960.307139	0.039607	0.568649	0.027226	83.397995	5.866250	50.250271	1.262807	0.000000	-4.837904	0.000000	0.000000	0.000000	-0.079074	0.074794	-2.784933	0.000000	0.000000	4.000000	14.000000	0.000000
21960.310473	0.039607	0.568649	0.027226	83.397995	5.866250	50.250271	1.262807	0.000000	-4.837904	0.000000	0.000000	0.000000	-0.079074	0.074794	-2.784933	0.000000	0.000000	4.000000	14.000000	0.000000
21960.313806	0.039607	0.568649	0.027226	82.595909	5.707507	50.635509	0.957078	0.000000	-4.907546	0.000000	0.000000	0.000000	-0.079074	0.074794	-2.784933	0.000000	0.000000	4.000000	14.000000	0.000000
21960.317139	0.038676	0.568899	0.018067	82.595909	5.707507	50.635509	0.957078	0.000000	-4.907546	0.000000	0.000000	0.000000	-0.279164	0.075032	-2.747756	0.000000	0.000000	4.000000	14.000000	0.000000
21960.320473	0.038676	0.568899	0.018067	82.595909	5.707507	50.635509	0.957078	0.000000	-4.907546	0.000000	0.000000	0.000000	-0.279164	0.075032	-2.747756	0.000000	0.000000	4.000000	14.000000	0.000000
21960.323806	0.038676	0.568899	0.018067	81.786758	5.843017	51.016827	0.645956	0.000000	-4.958098	0.000000	0.000000	0.000000	-0.279164	0.075032	-2.747756	0.000000	0.000000	4.000000	14.000000	0.000000
21960.327139	0.037270	0.569251	0.009281	81.786758	5.843017	51.016827	0.645956	0.000000	-4.958098	0.000000	0.000000	0.000000	-0.421783	0.105599	-2.635961	0.000000	0.000000	4.000000	14.000000	0.000000
21960.330473	0.037270	0.569251	0.009281	81.786758	5.843017	51.016827	0.645956	0.000000	-4.958098	0.000000	0.000000	0.000000	-0.421783	0.105599	-2.635961	0.000000	0.000000	4.000000	14.000000	0.000000
21960.333806	0.037270	0.569251	0.009281	80.948975	6.440464	52.011147	0.337272	0.000000	-4.988612	0.000000	0.000000	0.000000	-0.421783	0.105599	-2.635961	0.000000	0.000000	4.000000	14.000000	0.000000
21960.337139	0.035541	0.569711	0.000772	80.948975	6.440464	52.011147	0.337272	0.000000	-4.988612	0.000000	0.000000	0.000000	-0.518938	0.138071	-2.552597	0.000000	0.000000	4.000000	14.000000	0.000000
21960.340473	0.035541	0.569711	0.000772	80.948975	6.440464	52.011147	0.337272	0.000000	-4.988612	0.000000	0.000000	0.000000	-0.518938	0.138071	-2.552597	0.000000	0.000000	4.000000	14.000000	0.000000
21960.343806	0.035541	0.569711	0.000772	80.091606	6.928814	52.995461	0.028477	0.000000	-4.999918	0.000000	0.000000	0.000000	-0.518938	0.138071	-2.552597	0.000000	0.000000	4.000000	14.000000	0.000000
21960.347139	0.033486	0.570205	-0.007436	80.091606	6.928814	52.995461	0.028477	0.000000	-4.999918	0.000000	0.000000	0.000000	-0.616269	0.148178	-2.462417	0.000000	0.000000	4.000000	14.000000	0.000000
21960.350473	0.033486	0.570205	-0.007436	80.091606	6.928814	52.995461	0.028477	0.000000	-4.999918	0.000000	0.000000	0.000000	-0.616269	0.148178	-2.462417	0.000000	0.000000	4.000000	14.000000	0.000000
21960.353806	0.033486	0.570205	-0.007436	79.248375	6.873203	53.429798	-0.278102	0.000000	-4.992260	0.000000	0.000000	0.000000	-0.616269	0.148178	-2.462417	0.000000	0.000000	4.000000	14.000000	0.000000
21960.357139	0.030993	0.570721	-0.015441	79.248375	6.873203	53.429798	-0.278102	0.000000	-4.992260	0.000000	0.000000	0.000000	-0.747948	0.154903	-2.401441	0.000000	0.000000	4.000000	14.000000	0.000000
21960.360473	0.030993	0.570721	-0.015441	79.248375	6.873203	53.429798	-0.278102	0.000000	-4.992260	0.000000	0.000000	0.000000	-0.747948	0.154903	-2.401441	0.000000	0.000000	4.000000	14.000000	0.000000
21960.363806	0.030993	0.570721	-0.015441	78.444778	6.156715	53.239124	-0.585325	0.000000	-4.965621	0.000000	0.000000	0.000000	-0.747948	0.154903	-2.401441	0.000000	0.000000	4.000000	14.000000	0.000000
21960.367139	0.027899	0.571138	-0.023269	78.444778	6.156715	53.239124	-0.585325	0.000000	-4.965621	0.000000	0.000000	0.000000	-0.928283	0.124892	-2.348433	0.000000	0.000000	4.000000	14.000000	0.000000
21960.370473	0.027899	0.571138	-0.023269	78.444778	6.156715	53.239124	-0.585325	0.000000	-4.965621	0.000000	0.000000	0.000000	-0.928283	0.124892	-2.348433	0.000000	0.000000	4.000000	14.000000	0.000000
21960.373806	0.027899	0.571138	-0.023269	77.679443	5.437489	53.069317	-0.894972	0.000000	-4.919250	0.000000	0.000000	0.000000	-0.928283	0.124892	-2.348433	0.000000	0.000000	4.000000	14.000000	0.000000
21960.377139	0.024012	0.571454	-0.030984	77.679443	5.437489	53.069317	-0.894972	0.000000	-4.919250	0.000000	0.000000	0.000000	-1.166136	0.095022	-2.314505	0.000000	0.000000	4.000000	14.000000	0.000000
21960.380473	0.024012	0.571454	-0.030984	77.679443	5.437489	53.069317	-0.894972	0.000000	-4.919250	0.000000	0.000000	0.000000	-1.166136	0.095022	-2.314505	0.000000	0.000000	4.000000	14.000000	0.000000
21960.383806	0.024012	0.571454	-0.030984	76.939835	4.723307	52.926334	-1.211981	0.000000	-4.850887	0.000000	0.000000	0.000000	-1.166136	0.095022	-2.314505	0.000000	0.000000	4.000000	14.000000	0.000000
21960.387139	0.019416	0.571709	-0.038663	76.939835	4.723307	52.926334	-1.211981	0.000000	-4.850887	0.000000	0.000000	0.000000	-1.378781	0.076483	-2.303572	0.000000	0.000000	4.000000	14.000000	0.000000
21960.390473	0.019416	0.571709	-0.038663	76.939835	4.723307	52.926334	-1.211981	0.000000	-4.850887	0.000000	0.000000	0.000000	-1.378781	0.076483	-2.303572	0.000000	0.000000	4.000000	14.000000	0.000000
21960.393806	0.019416	0.571709	-0.038663	76.213562	4.020436	52.916023	-1.540113	0.000000	-4.756895	0.000000	0.000000	0.000000	-1.378781	0.076483	-2.303572	0.000000	0.000000	4.000000	14.000000	0.000000
21960.397139	0.014339	0.572052	-0.046146	76.213562	4.020436	52.916023	-1.540113	0.000000	-4.756895	0.000000	0.000000	0.000000	-1.523111	0.102837	-2.245087	0.000000	0.000000	4.000000	14.000000	0.000000
21960.400473	0.014339	0.572052	-0.046146	76.213562	4.020436	52.916023	-1.540113	0.000000	-4.756895	0.000000	0.000000	0.000000	-1.523111	0.102837	-2.245087	0.000000	0.000000	4.000000	14.000000	0.000000
21960.403806	0.014339	0.572052	-0.046146	75.491333	3.484405	53.258114	-1.871301	0.000000	-4.636619	0.000000	0.000000	0.000000	-1.523111	0.102837	-2.245087	0.000000	0.000000	4.000000	14.000000	0.000000
21960.407139	0.008925	0.572534	-0.053399	75.491333	3.484405	53.258114	-1.871301	0.000000	-4.636619	0.000000	0.000000	0.000000	-1.624055	0.144489	-2.175988	0.000000	0.000000	4.000000	14.000000	0.000000
21960.410473	0.008925	0.572534	-0.053399	75.491333	3.484405	53.258114	-1.871301	0.000000	-4.636619	0.000000	0.000000	0.000000	-1.624055	0.144489	-2.175988	0.000000	0.000000	4.000000	14.000000	0.000000
21960.413806	0.008925	0.572534	-0.053399	74.778992	3.059841	53.861408	-2.200944	0.000000	-4.489526	0.000000	0.000000	0.000000	-1.624055	0.144489	-2.175988	0.000000	0.000000	4.000000	14.000000	0.000000
21960.417139	0.003270	0.573131	-0.060313	74.778992	3.059841	53.861408	-2.200944	0.000000	-4.489526	0.000000	0.000000	0.000000	-1.696636	0.179195	-2.074171	0.000000	0.000000	4.000000	14.000000	0.000000
21960.420473	0.003270	0.573131	-0.060313	74.778992	3.059841	53.861408	-2.200944	0.000000	-4.489526	0.000000	0.000000	0.000000	-1.696636	0.179195	-2.074171	0.000000	0.000000	4.000000	14.000000	0.000000
21960.423806	0.003270	0.573131	-0.060313	74.088326	2.558772	54.498886	-2.521622	0.000000	-4.317572	0.000000	0.000000	0.000000	-1.696636	0.179195	-2.074171	0.000000	0.000000	4.000000	14.000000	0.000000
21960.427139	-0.002751	0.573777	-0.066831	74.088326	2.558772	54.498886	-2.521622	0.000000	-4.317572	0.000000	0.000000	0.000000	-1.806202	0.193768	-1.955165	0.000000	0.000000	4.000000	14.000000	0.000000
21960.430473	-0.002751	0.573777	-0.066831	74.088326	2.558772	54.498886	-2.521622	0.000000	-4.317572	0.000000	0.000000	0.000000	-1.806202	0.193768	-1.955165	0.000000	0.000000	4.000000	14.000000	0.000000
21960.433806	-0.002751	0.573777	-0.066831	73.430695	1.869734	54.916508	-2.831833	0.000000	-4.120767	0.000000	0.000000	0.000000	-1.806202	0.193768	-1.955165	0.000000	0.000000	4.000000	14.000000	0.000000
21960.437139	-0.009275	0.574406	-0.072995	73.430695	1.869734	54.916508	-2.831833	0.000000	-4.120767	0.000000	0.000000	0.000000	-1.957197	0.188805	-1.849445	0.000000	0.000000	4.000000	14.000000	0.000000
21960.440473	-0.009275	0.574406	-0.072995	73.430695	1.869734	54.916508	-2.831833	0.000000	-4.120767	0.000000	0.000000	0.000000	-1.957197	0.188805	-1.849445	0.000000	0.000000	4.000000	14.000000	0.000000
21960.443806	-0.009275	0.574406	-0.072995	72.817047	0.861558	53.832516	-3.134337	0.000000	-3.895630	0.000000	0.000000	0.000000	-1.957197	0.188805	-1.849445	0.000000	0.000000	4.000000	14.000000	0.000000
21960.447139	-0.016201	0.574952	-0.078830	72.817047	0.861558	53.832516	-3.134337	0.000000	-3.895630	0.000000	0.000000	0.000000	-2.077787	0.163838	-1.750318	0.000000	0.000000	4.000000	14.000000	0.000000
21960.450473	-0.016201	0.574952	-0.078830	72.817047	0.861558	53.832516	-3.134337	0.000000	-3.895630	0.000000	0.000000	0.000000	-2.077787	0.163838	-1.750318	0.000000	0.000000	4.000000	14.000000	0.000000
21960.453806	-0.016201	0.574952	-0.078830	72.250114	-0.289553	51.595657	-3.425901	0.000000	-3.641868	0.000000	0.000000	0.000000	-2.077787	0.163838	-1.750318	0.000000	0.000000	4.000000	14.000000	0.000000
21960.457139	-0.023352	0.575403	-0.084291	72.250114	-0.289553	51.595657	-3.425901	0.000000	-3.641868	0.000000	0.000000	0.000000	-2.145241	0.135085	-1.638412	0.000000	0.000000	4.000000	14.000000	0.000000
21960.460473	-0.023352	0.575403	-0.084291	72.250114	-0.289553	51.595657	-3.425901	0.000000	-3.641868	0.000000	0.000000	0.000000	-2.145241	0.135085	-1.638412	0.000000	0.000000	4.000000	14.000000	0.000000
21960.463806	-0.023352	0.575403	-0.084291	71.711922	-1.300279	49.771061	-3.699262	0.000000	-3.363846	0.000000	0.000000	0.000000	-2.145241	0.135085	-1.638412	0.000000	0.000000	4.000000	14.000000	0.000000
21960.467139	-0.030776	0.575807	-0.089362	71.711922	-1.300279	49.771061	-3.699262	0.000000	-3.363846	0.000000	0.000000	0.000000	-2.227279	0.121226	-1.521270	0.000000	0.000000	4.000000	14.000000	0.000000
21960.470473	-0.030776	0.575807	-0.089362	71.711922	-1.300279	49.771061	-3.699262	0.000000	-3.363846	0.000000	0.000000	0.000000	-2.227279	0.121226	-1.521270	0.000000	0.000000	4.000000	14.000000	0.000000
21960.473806	-0.030776	0.575807	-0.089362	71.175194	-2.058011	48.624058	-3.952750	0.000000	-3.061988	0.000000	0.000000	0.000000	-2.227279	0.121226	-1.521270	0.000000	0.000000	4.000000	14.000000	0.000000
21960.477139	-0.038449	0.576318	-0.093937	71.175194	-2.058011	48.624058	-3.952750	0.000000	-3.061988	0.000000	0.000000	0.000000	-2.301960	0.153285	-1.372352	0.000000	0.000000	4.000000	14.000000	0.000000
21960.480473	-0.038449	0.576318	-0.093937	71.175194	-2.058011	48.624058	-3.952750	0.000000	-3.061988	0.000000	0.000000	0.000000	-2.301960	0.153285	-1.372352	0.000000	0.000000	4.000000	14.000000	0.000000
21960.483806	-0.038449	0.576318	-0.093937	70.629684	-2.656415	47.700321	-4.182178	0.000000	-2.740326	0.000000	0.000000	0.000000	-2.301960	0.153285	-1.372352	0.000000	0.000000	4.000000	14.000000	0.000000
21960.487139	-0.046291	0.576956	-0.097928	70.629684	-2.656415	47.700321	-4.182178	0.000000	-2.740326	0.000000	0.000000	0.000000	-2.352642	0.191571	-1.197450	0.000000	0.000000	4.000000	14.000000	0.000000
21960.490473	-0.046291	0.576956	-0.097928	70.629684	-2.656415	47.700321	-4.182178	0.000000	-2.740326	0.000000	0.000000	0.000000	-2.352642	0.191571	-1.197450	0.000000	0.000000	4.000000	14.000000	0.000000
21960.493806	-0.046291	0.576956	-0.097928	70.062241	-3.123375	46.512989	-4.383944	0.000000	-2.404380	0.000000	0.000000	0.000000	-2.352642	0.191571	-1.197450	0.000000	0.000000	4.000000	14.000000	0.000000
21960.497139	-0.054386	0.577793	-0.101186	70.062241	-3.123375	46.512989	-4.383944	0.000000	-2.404380	0.000000	0.000000	0.000000	-2.428405	0.250917	-0.977232	0.000000	0.000000	4.000000	14.000000	0.000000
21960.500473	-0.054386	0.577793	-0.101186	70.062241	-3.123375	46.512989	-4.383944	0.000000	-2.404380	0.000000	0.000000	0.000000	-2.428405	0.250917	-0.977232	0.000000	0.000000	4.000000	14.000000	0.000000
21960.503806	-0.054386	0.577793	-0.101186	69.454628	-3.493126	44.989792	-4.558248	0.000000	-2.054843	0.000000	0.000000	0.000000	-2.428405	0.250917	-0.977232	0.000000	0.000000	4.000000	14.000000	0.000000
21960.507139	-0.062749	0.578937	-0.103565	69.454628	-3.493126	44.989792	-4.558248	0.000000	-2.054843	0.000000	0.000000	0.000000	-2.508802	0.343475	-0.713684	0.000000	0.000000	4.000000	14.000000	0.000000
21960.510473	-0.062749	0.578937	-0.103565	69.454628	-3.493126	44.989792	-4.558248	0.000000	-2.054843	0.000000	0.000000	0.000000	-2.508802	0.343475	-0.713684	0.000000	0.000000	4.000000	14.000000	0.000000
21960.513806	-0.062749	0.578937	-0.103565	68.799026	-3.665461	43.916965	-4.704897	0.000000	-1.692320	0.000000	0.000000	0.000000	-2.508802	0.343475	-0.713684	0.000000	0.000000	4.000000	14.000000	0.000000
21960.517139	-0.071354	0.580296	-0.105133	68.799026	-3.665461	43.916965	-4.704897	0.000000	-1.692320	0.000000	0.000000	0.000000	-2.581553	0.407492	-0.470631	0.000000	0.000000	4.000000	14.000000	0.000000
21960.520473	-0.071354	0.580296	-0.105133	68.799026	-3.665461	43.916965	-4.704897	0.000000	-1.692320	0.000000	0.000000	0.000000	-2.581553	0.407492	-0.470631	0.000000	0.000000	4.000000	14.000000	0.000000
21960.523806	-0.071354	0.580296	-0.105133	68.080780	-3.494207	44.129108	-4.824127	0.000000	-1.314458	0.000000	0.000000	0.000000	-2.581553	0.407492	-0.470631	0.000000	0.000000	4.000000	14.000000	0.000000
21960.527139	-0.080111	0.581843	-0.105918	68.080780	-3.494207	44.129108	-4.824127	0.000000	-1.314458	0.000000	0.000000	0.000000	-2.627294	0.464073	-0.235313	0.000000	0.000000	4.000000	14.000000	0.000000
21960.530473	-0.080111	0.581843	-0.105918	68.080780	-3.494207	44.129108	-4.824127	0.000000	-1.314458	0.000000	0.000000	0.000000	-2.627294	0.464073	-0.235313	0.000000	0.000000	4.000000	14.000000	0.000000
21960.533806	-0.080111	0.581843	-0.105918	67.321617	-2.992496	44.568108	-4.914116	0.000000	-0.922745	0.000000	0.000000	0.000000	-2.627294	0.464073	-0.235313	0.000000	0.000000	4.000000	14.000000	0.000000
21960.537139	-0.089041	0.583532	-0.105979	67.321617	-2.992496	44.568108	-4.914116	0.000000	-0.922745	0.000000	0.000000	0.000000	-2.678818	0.506907	-0.018267	0.000000	0.000000	4.000000	14.000000	0.000000
21960.540473	-0.089041	0.583532	-0.105979	67.321617	-2.992496	44.568108	-4.914116	0.000000	-0.922745	0.000000	0.000000	0.000000	-2.678818	0.506907	-0.018267	0.000000	0.000000	4.000000	14.000000	0.000000
21960.543806	-0.089041	0.583532	-0.105979	67.079887	-1.675642	45.231457	-4.973478	0.000000	-0.514307	0.000000	0.000000	0.000000	-2.678818	0.506907	-0.018267	0.000000	0.000000	4.000000	14.000000	0.000000
21960.547139	-0.098211	0.585158	-0.105558	67.079887	-1.675642	45.231457	-4.973478	0.000000	-0.514307	0.000000	0.000000	0.000000	-2.751199	0.487560	0.126266	0.000000	0.000000	4.000000	14.000000	0.000000
21960.550473	-0.098211	0.585158	-0.105558	67.079887	-1.675642	45.231457	-4.973478	0.000000	-0.514307	0.000000	0.000000	0.000000	-2.751199	0.487560	0.126266	0.000000	0.000000	4.000000	14.000000	0.000000
21960.553806	-0.098211	0.585158	-0.105558	67.738304	1.428968	47.580086	-4.999282	0.000000	-0.084708	0.000000	0.000000	0.000000	-2.751199	0.487560	0.126266	0.000000	0.000000	4.000000	14.000000	0.000000
21960.557139	-0.107418	0.586340	-0.105135	67.738304	1.428968	47.580086	-4.999282	0.000000	-0.084708	0.000000	0.000000	0.000000	-2.761856	0.354791	0.126852	0.000000	0.000000	4.000000	14.000000	0.000000
21960.560473	-0.107418	0.586340	-0.105135	67.738304	1.428968	47.580086	-4.999282	0.000000	-0.084708	0.000000	0.000000	0.000000	-2.761856	0.354791	0.126852	0.000000	0.000000	4.000000	14.000000	0.000000
21960.563806	-0.107418	0.586340	-0.105135	68.413948	5.735913	51.103611	-4.987602	0.000000	0.351892	0.000000	0.000000	0.000000	-2.761856	0.354791	0.126852	0.000000	0.000000	4.000000	14.000000	0.000000
21960.567139	-0.116891	0.587419	-0.104204	68.413948	5.735913	51.103611	-4.987602	0.000000	0.351892	0.000000	0.000000	0.000000	-2.842032	0.323737	0.279138	0.000000	0.000000	4.000000	14.000000	0.000000
21960.570473	-0.116891	0.587419	-0.104204	68.413948	5.735913	51.103611	-4.987602	0.000000	0.351892	0.000000	0.000000	0.000000	-2.842032	0.323737	0.279138	0.000000	0.000000	4.000000	14.000000	0.000000
21960.573806	-0.116891	0.587419	-0.104204	68.713104	10.539968	55.462517	-4.935580	0.000000	0.800035	0.000000	0.000000	0.000000	-2.842032	0.323737	0.279138	0.000000	0.000000	4.000000	14.000000	0.000000
21960.577139	-0.126794	0.588376	-0.102774	68.713104	10.539968	55.462517	-4.935580	0.000000	0.800035	0.000000	0.000000	0.000000	-2.970917	0.287085	0.429157	0.000000	0.000000	4.000000	14.000000	0.000000
21960.580473	-0.126794	0.588376	-0.102774	68.713104	10.539968	55.462517	-4.935580	0.000000	0.800035	0.000000	0.000000	0.000000	-2.970917	0.287085	0.429157	0.000000	0.000000	4.000000	14.000000	0.000000
21960.583806	-0.126794	0.588376	-0.102774	68.636948	15.404334	60.119778	-4.838275	0.000000	1.261384	0.000000	0.000000	0.000000	-2.970917	0.287085	0.429157	0.000000	0.000000	4.000000	14.000000	0.000000
21960.587139	-0.136969	0.589146	-0.100905	68.636948	15.404334	60.119778	-4.838275	0.000000	1.261384	0.000000	0.000000	0.000000	-3.052386	0.230822	0.560798	0.000000	0.000000	4.000000	14.000000	0.000000
21960.590473	-0.136969	0.589146	-0.100905	68.636948	15.404334	60.119778	-4.838275	0.000000	1.261384	0.000000	0.000000	0.000000	-3.052386	0.230822	0.560798	0.000000	0.000000	4.000000	14.000000	0.000000
21960.593806	-0.136969	0.589146	-0.100905	68.314636	19.963516	63.726902	-4.694826	0.000000	1.720060	0.000000	0.000000	0.000000	-3.052386	0.230822	0.560798	0.000000	0.000000	4.000000	14.000000	0.000000
21960.597139	-0.147187	0.589784	-0.098481	68.314636	19.963516	63.726902	-4.694826	0.000000	1.720060	0.000000	0.000000	0.000000	-3.065539	0.191355	0.726976	0.000000	0.000000	4.000000	14.000000	0.000000
21960.600473	-0.147187	0.589784	-0.098481	68.314636	19.963516	63.726902	-4.694826	0.000000	1.720060	0.000000	0.000000	0.000000	-3.065539	0.191355	0.726976	0.000000	0.000000	4.000000	14.000000	0.000000
21960.603806	-0.147187	0.589784	-0.098481	67.873947	24.122509	66.511223	-4.509111	0.000000	2.160536	0.000000	0.000000	0.000000	-3.065539	0.191355	0.726976	0.000000	0.000000	4.000000	14.000000	0.000000
21960.607139	-0.157309	0.590156	-0.095512	67.873947	24.122509	66.511223	-4.509111	0.000000	2.160536	0.000000	0.000000	0.000000	-3.036609	0.111590	0.890661	0.000000	0.000000	4.000000	14.000000	0.000000
21960.610473	-0.157309	0.590156	-0.095512	67.873947	24.122509	66.511223	-4.509111	0.000000	2.160536	0.000000	0.000000	0.000000	-3.036609	0.111590	0.890661	0.000000	0.000000	4.000000	14.000000	0.000000
21960.613806	-0.157309	0.590156	-0.095512	67.463242	28.065266	69.218391	-4.287429	0.000000	2.572538	0.000000	0.000000	0.000000	-3.036609	0.111590	0.890661	0.000000	0.000000	4.000000	14.000000	0.000000
21960.617139	-0.167332	0.590330	-0.091929	67.463242	28.065266	69.218391	-4.287429	0.000000	2.572538	0.000000	0.000000	0.000000	-3.006816	0.052361	1.075017	0.000000	0.000000	4.000000	14.000000	0.000000
21960.620473	-0.167332	0.590330	-0.091929	67.463242	28.065266	69.218391	-4.287429	0.000000	2.572538	0.000000	0.000000	0.000000	-3.006816	0.052361	1.075017	0.000000	0.000000	4.000000	14.000000	0.000000
21960.623806	-0.167332	0.590330	-0.091929	67.238724	32.198490	72.316559	-4.033754	0.000000	2.954459	0.000000	0.000000	0.000000	-3.006816	0.052361	1.075017	0.000000	0.000000	4.000000	14.000000	0.000000
21960.627139	-0.177051	0.590259	-0.087756	67.238724	32.198490	72.316559	-4.033754	0.000000	2.954459	0.000000	0.000000	0.000000	-2.915691	-0.021273	1.251966	0.000000	0.000000	4.000000	14.000000	0.000000
21960.630473	-0.177051	0.590259	-0.087756	67.238724	32.198490	72.316559	-4.033754	0.000000	2.954459	0.000000	0.000000	0.000000	-2.915691	-0.021273	1.251966	0.000000	0.000000	4.000000	14.000000	0.000000
21960.633806	-0.177051	0.590259	-0.087756	67.283607	36.742455	76.069756	-3.757264	0.000000	3.298934	0.000000	0.000000	0.000000	-2.915691	-0.021273	1.251966	0.000000	0.000000	4.000000	14.000000	0.000000
21960.637139	-0.186402	0.589924	-0.082984	67.283607	36.742455	76.069756	-3.757264	0.000000	3.298934	0.000000	0.000000	0.000000	-2.805281	-0.100555	1.431656	0.000000	0.000000	4.000000	14.000000	0.000000
21960.640473	-0.186402	0.589924	-0.082984	67.283607	36.742455	76.069756	-3.757264	0.000000	3.298934	0.000000	0.000000	0.000000	-2.805281	-0.100555	1.431656	0.000000	0.000000	4.000000	14.000000	0.000000
21960.643806	-0.186402	0.589924	-0.082984	67.363113	41.592003	80.092903	-3.463481	0.000000	3.606148	0.000000	0.000000	0.000000	-2.805281	-0.100555	1.431656	0.000000	0.000000	4.000000	14.000000	0.000000
21960.647139	-0.195532	0.589436	-0.077477	67.363113	41.592003	80.092903	-3.463481	0.000000	3.606148	0.000000	0.000000	0.000000	-2.739129	-0.146346	1.652115	0.000000	0.000000	4.000000	14.000000	0.000000
21960.650473	-0.195532	0.589436	-0.077477	67.363113	41.592003	80.092903	-3.463481	0.000000	3.606148	0.000000	0.000000	0.000000	-2.739129	-0.146346	1.652115	0.000000	0.000000	4.000000	14.000000	0.000000
21960.653806	-0.195532	0.589436	-0.077477	67.391685	46.417217	83.389900	-3.149450	0.000000	3.883422	0.000000	0.000000	0.000000	-2.739129	-0.146346	1.652115	0.000000	0.000000	4.000000	14.000000	0.000000
21960.657139	-0.204368	0.588831	-0.071276	67.391685	46.417217	83.389900	-3.149450	0.000000	3.883422	0.000000	0.000000	0.000000	-2.650656	-0.181645	1.860253	0.000000	0.000000	4.000000	14.000000	0.000000
21960.660473	-0.204368	0.588831	-0.071276	67.391685	46.417217	83.389900	-3.149450	0.000000	3.883422	0.000000	0.000000	0.000000	-2.650656	-0.181645	1.860253	0.000000	0.000000	4.000000	14.000000	0.000000
21960.663806	-0.204368	0.588831	-0.071276	67.351578	51.295044	86.550606	-2.819812	0.000000	4.129003	0.000000	0.000000	0.000000	-2.650656	-0.181645	1.860253	0.000000	0.000000	4.000000	14.000000	0.000000
21960.667139	-0.212884	0.588035	-0.064438	67.351578	51.295044	86.550606	-2.819812	0.000000	4.129003	0.000000	0.000000	0.000000	-2.554842	-0.238758	2.051285	0.000000	0.000000	4.000000	14.000000	0.000000
21960.670473	-0.212884	0.588035	-0.064438	67.351578	51.295044	86.550606	-2.819812	0.000000	4.129003	0.000000	0.000000	0.000000	-2.554842	-0.238758	2.051285	0.000000	0.000000	4.000000	14.000000	0.000000
21960.673806	-0.212884	0.588035	-0.064438	67.224358	56.183254	90.237221	-2.478751	0.000000	4.342326	0.000000	0.000000	0.000000	-2.554842	-0.238758	2.051285	0.000000	0.000000	4.000000	14.000000	0.000000
21960.677139	-0.221062	0.587071	-0.057136	67.224358	56.183254	90.237221	-2.478751	0.000000	4.342326	0.000000	0.000000	0.000000	-2.453469	-0.289165	2.190751	0.000000	0.000000	4.000000	14.000000	0.000000
21960.680473	-0.221062	0.587071	-0.057136	67.224358	56.183254	90.237221	-2.478751	0.000000	4.342326	0.000000	0.000000	0.000000	-2.453469	-0.289165	2.190751	0.000000	0.000000	4.000000	14.000000	0.000000
21960.683806	-0.221062	0.587071	-0.057136	66.961143	61.356457	94.618584	-2.134034	0.000000	4.521714	0.000000	0.000000	0.000000	-2.453469	-0.289165	2.190751	0.000000	0.000000	4.000000	14.000000	0.000000
21960.687139	-0.228771	0.585902	-0.049381	66.961143	61.356457	94.618584	-2.134034	0.000000	4.521714	0.000000	0.000000	0.000000	-2.312511	-0.350634	2.326298	0.000000	0.000000	4.000000	14.000000	0.000000
21960.690473	-0.228771	0.585902	-0.049381	66.961143	61.356457	94.618584	-2.134034	0.000000	4.521714	0.000000	0.000000	0.000000	-2.312511	-0.350634	2.326298	0.000000	0.000000	4.000000	14.000000	0.000000
21960.693806	-0.228771	0.585902	-0.049381	66.546318	66.811363	98.994736	-1.790287	0.000000	4.668498	0.000000	0.000000	0.000000	-2.312511	-0.350634	2.326298	0.000000	0.000000	4.000000	14.000000	0.000000
21960.697139	-0.235869	0.584544	-0.041273	66.546318	66.811363	98.994736	-1.790287	0.000000	4.668498	0.000000	0.000000	0.000000	-2.129603	-0.407426	2.432386	0.000000	0.000000	4.000000	14.000000	0.000000
21960.700473	-0.235869	0.584544	-0.041273	66.546318	66.811363	98.994736	-1.790287	0.000000	4.668498	0.000000	0.000000	0.000000	-2.129603	-0.407426	2.432386	0.000000	0.000000	4.000000	14.000000	0.000000
21960.703806	-0.235869	0.584544	-0.041273	66.002991	72.188759	102.971619	-1.453288	0.000000	4.784135	0.000000	0.000000	0.000000	-2.129603	-0.407426	2.432386	0.000000	0.000000	4.000000	14.000000	0.000000
21960.707139	-0.242458	0.583039	-0.032852	66.002991	72.188759	102.971619	-1.453288	0.000000	4.784135	0.000000	0.000000	0.000000	-1.976771	-0.451591	2.526372	0.000000	0.000000	4.000000	14.000000	0.000000
21960.710473	-0.242458	0.583039	-0.032852	66.002991	72.188759	102.971619	-1.453288	0.000000	4.784135	0.000000	0.000000	0.000000	-1.976771	-0.451591	2.526372	0.000000	0.000000	4.000000	14.000000	0.000000
21960.713806	-0.242458	0.583039	-0.032852	65.358017	77.256813	106.567276	-1.123552	0.000000	4.872128	0.000000	0.000000	0.000000	-1.976771	-0.451591	2.526372	0.000000	0.000000	4.000000	14.000000	0.000000
21960.717139	-0.248563	0.581459	-0.024128	65.358017	77.256813	106.567276	-1.123552	0.000000	4.872128	0.000000	0.000000	0.000000	-1.831229	-0.474057	2.617318	0.000000	0.000000	4.000000	14.000000	0.000000
21960.720473	-0.248563	0.581459	-0.024128	65.358017	77.256813	106.567276	-1.123552	0.000000	4.872128	0.000000	0.000000	0.000000	-1.831229	-0.474057	2.617318	0.000000	0.000000	4.000000	14.000000	0.000000
21960.723806	-0.248563	0.581459	-0.024128	64.621605	82.033958	109.685989	-0.801535	0.000000	4.935336	0.000000	0.000000	0.000000	-1.831229	-0.474057	2.617318	0.000000	0.000000	4.000000	14.000000	0.000000
21960.727139	-0.254283	0.579797	-0.015134	64.621605	82.033958	109.685989	-0.801535	0.000000	4.935336	0.000000	0.000000	0.000000	-1.716042	-0.498453	2.698074	0.000000	0.000000	4.000000	14.000000	0.000000
21960.730473	-0.254283	0.579797	-0.015134	64.621605	82.033958	109.685989	-0.801535	0.000000	4.935336	0.000000	0.000000	0.000000	-1.716042	-0.498453	2.698074	0.000000	0.000000	4.000000	14.000000	0.000000
21960.733806	-0.254283	0.579797	-0.015134	63.834839	86.487770	112.306068	-0.488123	0.000000	4.976116	0.000000	0.000000	0.000000	-1.716042	-0.498453	2.698074	0.000000	0.000000	4.000000	14.000000	0.000000
21960.737139	-0.259459	0.578075	-0.005838	63.834839	86.487770	112.306068	-0.488123	0.000000	4.976116	0.000000	0.000000	0.000000	-1.552808	-0.516568	2.788750	0.000000	0.000000	4.000000	14.000000	0.000000
21960.740473	-0.259459	0.578075	-0.005838	63.834839	86.487770	112.306068	-0.488123	0.000000	4.976116	0.000000	0.000000	0.000000	-1.552808	-0.516568	2.788750	0.000000	0.000000	4.000000	14.000000	0.000000
21960.743806	-0.259459	0.578075	-0.005838	63.013832	90.610001	114.839226	-0.182942	0.000000	4.996652	0.000000	0.000000	0.000000	-1.552808	-0.516568	2.788750	0.000000	0.000000	4.000000	14.000000	0.000000
21960.747139	-0.264073	0.576241	0.003707	63.013832	90.610001	114.839226	-0.182942	0.000000	4.996652	0.000000	0.000000	0.000000	-1.384274	-0.550261	2.863503	0.000000	0.000000	4.000000	14.000000	0.000000
21960.750473	-0.264073	0.576241	0.003707	63.013832	90.610001	114.839226	-0.182942	0.000000	4.996652	0.000000	0.000000	0.000000	-1.384274	-0.550261	2.863503	0.000000	0.000000	4.000000	14.000000	0.000000
21960.753806	-0.264073	0.576241	0.003707	62.275806	94.234322	117.437561	0.112932	0.000000	4.998724	0.000000	0.000000	0.000000	-1.384274	-0.550261	2.863503	0.000000	0.000000	4.000000	14.000000	0.000000
21960.757139	-0.268110	0.574328	0.013494	62.275806	94.234322	117.437561	0.112932	0.000000	4.998724	0.000000	0.000000	0.000000	-1.211137	-0.573922	2.936306	0.000000	0.000000	4.000000	14.000000	0.000000
21960.760473	-0.268110	0.574328	0.013494	62.275806	94.234322	117.437561	0.112932	0.000000	4.998724	0.000000	0.000000	0.000000	-1.211137	-0.573922	2.936306	0.000000	0.000000	4.000000	14.000000	0.000000
21960.763806	-0.268110	0.574328	0.013494	61.689819	97.444656	119.678413	0.400070	0.000000	4.983969	0.000000	0.000000	0.000000	-1.211137	-0.573922	2.936306	0.000000	0.000000	4.000000	14.000000	0.000000
21960.767139	-0.271440	0.572389	0.023416	61.689819	97.444656	119.678413	0.400070	0.000000	4.983969	0.000000	0.000000	0.000000	-0.998853	-0.581691	2.976466	0.000000	0.000000	4.000000	14.000000	0.000000
21960.770473	-0.271440	0.572389	0.023416	61.689819	97.444656	119.678413	0.400070	0.000000	4.983969	0.000000	0.000000	0.000000	-0.998853	-0.581691	2.976466	0.000000	0.000000	4.000000	14.000000	0.000000
21960.773806	-0.271440	0.572389	0.023416	61.239410	100.417885	121.656898	0.676640	0.000000	4.954004	0.000000	0.000000	0.000000	-0.998853	-0.581691	2.976466	0.000000	0.000000	4.000000	14.000000	0.000000
21960.777139	-0.274058	0.570430	0.033422	61.239410	100.417885	121.656898	0.676640	0.000000	4.954004	0.000000	0.000000	0.000000	-0.785484	-0.587668	3.001924	0.000000	0.000000	4.000000	14.000000	0.000000
21960.780473	-0.274058	0.570430	0.033422	61.239410	100.417885	121.656898	0.676640	0.000000	4.954004	0.000000	0.000000	0.000000	-0.785484	-0.587668	3.001924	0.000000	0.000000	4.000000	14.000000	0.000000
21960.783806	-0.274058	0.570430	0.033422	60.894566	103.289680	123.498688	0.942870	0.000000	4.910295	0.000000	0.000000	0.000000	-0.785484	-0.587668	3.001924	0.000000	0.000000	4.000000	14.000000	0.000000
21960.787139	-0.276020	0.568506	0.043333	60.894566	103.289680	123.498688	0.942870	0.000000	4.910295	0.000000	0.000000	0.000000	-0.588500	-0.577254	2.973068	0.000000	0.000000	4.000000	14.000000	0.000000
21960.790473	-0.276020	0.568506	0.043333	60.894566	103.289680	123.498688	0.942870	0.000000	4.910295	0.000000	0.000000	0.000000	-0.588500	-0.577254	2.973068	0.000000	0.000000	4.000000	14.000000	0.000000
21960.793806	-0.276020	0.568506	0.043333	60.653824	106.135384	125.275749	1.195219	0.000000	4.855044	0.000000	0.000000	0.000000	-0.588500	-0.577254	2.973068	0.000000	0.000000	4.000000	14.000000	0.000000
21960.797139	-0.277352	0.566643	0.053172	60.653824	106.135384	125.275749	1.195219	0.000000	4.855044	0.000000	0.000000	0.000000	-0.399816	-0.558845	2.951933	0.000000	0.000000	4.000000	14.000000	0.000000
21960.800473	-0.277352	0.566643	0.053172	60.653824	106.135384	125.275749	1.195219	0.000000	4.855044	0.000000	0.000000	0.000000	-0.399816	-0.558845	2.951933	0.000000	0.000000	4.000000	14.000000	0.000000
21960.803806	-0.277352	0.566643	0.053172	60.542244	108.823456	126.864388	1.435915	0.000000	4.789379	0.000000	0.000000	0.000000	-0.399816	-0.558845	2.951933	0.000000	0.000000	4.000000	14.000000	0.000000
21960.807139	-0.278047	0.564885	0.062894	60.542244	108.823456	126.864388	1.435915	0.000000	4.789379	0.000000	0.000000	0.000000	-0.208509	-0.527469	2.916524	0.000000	0.000000	4.000000	14.000000	0.000000
21960.810473	-0.278047	0.564885	0.062894	60.542244	108.823456	126.864388	1.435915	0.000000	4.789379	0.000000	0.000000	0.000000	-0.208509	-0.527469	2.916524	0.000000	0.000000	4.000000	14.000000	0.000000
21960.813806	-0.278047	0.564885	0.062894	60.593777	111.189476	127.991844	1.665371	0.000000	4.714503	0.000000	0.000000	0.000000	-0.208509	-0.527469	2.916524	0.000000	0.000000	4.000000	14.000000	0.000000
21960.817139	-0.278090	0.563224	0.072551	60.593777	111.189476	127.991844	1.665371	0.000000	4.714503	0.000000	0.000000	0.000000	-0.012683	-0.498234	2.897166	0.000000	0.000000	4.000000	14.000000	0.000000
21960.820473	-0.278090	0.563224	0.072551	60.593777	111.189476	127.991844	1.665371	0.000000	4.714503	0.000000	0.000000	0.000000	-0.012683	-0.498234	2.897166	0.000000	0.000000	4.000000	14.000000	0.000000
21960.823806	-0.278090	0.563224	0.072551	60.810513	113.075768	128.627167	1.886403	0.000000	4.630495	0.000000	0.000000	0.000000	-0.012683	-0.498234	2.897166	0.000000	0.000000	4.000000	14.000000	0.000000
21960.827139	-0.277426	0.561663	0.082189	60.810513	113.075768	128.627167	1.886403	0.000000	4.630495	0.000000	0.000000	0.000000	0.199150	-0.468260	2.891411	0.000000	0.000000	4.000000	14.000000	0.000000
21960.830473	-0.277426	0.561663	0.082189	60.810513	113.075768	128.627167	1.886403	0.000000	4.630495	0.000000	0.000000	0.000000	0.199150	-0.468260	2.891411	0.000000	0.000000	4.000000	14.000000	0.000000
21960.833806	-0.277426	0.561663	0.082189	61.119675	114.546280	129.159729	2.101626	0.000000	4.536868	0.000000	0.000000	0.000000	0.199150	-0.468260	2.891411	0.000000	0.000000	4.000000	14.000000	0.000000
21960.837139	-0.275990	0.560232	0.091704	61.119675	114.546280	129.159729	2.101626	0.000000	4.536868	0.000000	0.000000	0.000000	0.430696	-0.429419	2.854492	0.000000	0.000000	4.000000	14.000000	0.000000
21960.840473	-0.275990	0.560232	0.091704	61.119675	114.546280	129.159729	2.101626	0.000000	4.536868	0.000000	0.000000	0.000000	0.430696	-0.429419	2.854492	0.000000	0.000000	4.000000	14.000000	0.000000
21960.843806	-0.275990	0.560232	0.091704	61.474236	115.892914	129.600784	2.310522	0.000000	4.434128	0.000000	0.000000	0.000000	0.430696	-0.429419	2.854492	0.000000	0.000000	4.000000	14.000000	0.000000
21960.847139	-0.273791	0.558918	0.101130	61.474236	115.892914	129.600784	2.310522	0.000000	4.434128	0.000000	0.000000	0.000000	0.659643	-0.394095	2.827828	0.000000	0.000000	4.000000	14.000000	0.000000
21960.850473	-0.273791	0.558918	0.101130	61.474236	115.892914	129.600784	2.310522	0.000000	4.434128	0.000000	0.000000	0.000000	0.659643	-0.394095	2.827828	0.000000	0.000000	4.000000	14.000000	0.000000
21960.853806	-0.273791	0.558918	0.101130	61.902634	117.404671	130.142960	2.514757	0.000000	4.321573	0.000000	0.000000	0.000000	0.659643	-0.394095	2.827828	0.000000	0.000000	4.000000	14.000000	0.000000
21960.857139	-0.270778	0.557693	0.110308	61.902634	117.404671	130.142960	2.514757	0.000000	4.321573	0.000000	0.000000	0.000000	0.903843	-0.367518	2.753160	0.000000	0.000000	4.000000	14.000000	0.000000
21960.860473	-0.270778	0.557693	0.110308	61.902634	117.404671	130.142960	2.514757	0.000000	4.321573	0.000000	0.000000	0.000000	0.903843	-0.367518	2.753160	0.000000	0.000000	4.000000	14.000000	0.000000
21960.863806	-0.270778	0.557693	0.110308	62.457001	119.355850	131.012192	2.712858	0.000000	4.200048	0.000000	0.000000	0.000000	0.903843	-0.367518	2.753160	0.000000	0.000000	4.000000	14.000000	0.000000
21960.867139	-0.267159	0.556542	0.119178	62.457001	119.355850	131.012192	2.712858	0.000000	4.200048	0.000000	0.000000	0.000000	1.085918	-0.345357	2.661042	0.000000	0.000000	4.000000	14.000000	0.000000
21960.870473	-0.267159	0.556542	0.119178	62.457001	119.355850	131.012192	2.712858	0.000000	4.200048	0.000000	0.000000	0.000000	1.085918	-0.345357	2.661042	0.000000	0.000000	4.000000	14.000000	0.000000
21960.873806	-0.267159	0.556542	0.119178	63.153610	121.818123	132.288605	2.902622	0.000000	4.071215	0.000000	0.000000	0.000000	1.085918	-0.345357	2.661042	0.000000	0.000000	4.000000	14.000000	0.000000
21960.877139	-0.263021	0.555466	0.127623	63.153610	121.818123	132.288605	2.902622	0.000000	4.071215	0.000000	0.000000	0.000000	1.241289	-0.322884	2.533479	0.000000	0.000000	4.000000	14.000000	0.000000
21960.880473	-0.263021	0.555466	0.127623	63.153610	121.818123	132.288605	2.902622	0.000000	4.071215	0.000000	0.000000	0.000000	1.241289	-0.322884	2.533479	0.000000	0.000000	4.000000	14.000000	0.000000
21960.883806	-0.263021	0.555466	0.127623	63.923168	124.609810	133.845734	3.082156	0.000000	3.937044	0.000000	0.000000	0.000000	1.241289	-0.322884	2.533479	0.000000	0.000000	4.000000	14.000000	0.000000
21960.887139	-0.258486	0.554466	0.135653	63.923168	124.609810	133.845734	3.082156	0.000000	3.937044	0.000000	0.000000	0.000000	1.360417	-0.299927	2.409083	0.000000	0.000000	4.000000	14.000000	0.000000
21960.890473	-0.258486	0.554466	0.135653	63.923168	124.609810	133.845734	3.082156	0.000000	3.937044	0.000000	0.000000	0.000000	1.360417	-0.299927	2.409083	0.000000	0.000000	4.000000	14.000000	0.000000
21960.893806	-0.258486	0.554466	0.135653	64.653999	127.303810	135.346146	3.251298	0.000000	3.798561	0.000000	0.000000	0.000000	1.360417	-0.299927	2.409083	0.000000	0.000000	4.000000	14.000000	0.000000
21960.897139	-0.253456	0.553552	0.143315	64.653999	127.303810	135.346146	3.251298	0.000000	3.798561	0.000000	0.000000	0.000000	1.509014	-0.274111	2.298696	0.000000	0.000000	4.000000	14.000000	0.000000
21960.900473	-0.253456	0.553552	0.143315	64.653999	127.303810	135.346146	3.251298	0.000000	3.798561	0.000000	0.000000	0.000000	1.509014	-0.274111	2.298696	0.000000	0.000000	4.000000	14.000000	0.000000
21960.903806	-0.253456	0.553552	0.143315	65.235367	129.519958	136.482178	3.412730	0.000000	3.654213	0.000000	0.000000	0.000000	1.509014	-0.274111	2.298696	0.000000	0.000000	4.000000	14.000000	0.000000
21960.907139	-0.247973	0.552697	0.150598	65.235367	129.519958	136.482178	3.412730	0.000000	3.654213	0.000000	0.000000	0.000000	1.644931	-0.256483	2.184822	0.000000	0.000000	4.000000	14.000000	0.000000
21960.910473	-0.247973	0.552697	0.150598	65.235367	129.519958	136.482178	3.412730	0.000000	3.654213	0.000000	0.000000	0.000000	1.644931	-0.256483	2.184822	0.000000	0.000000	4.000000	14.000000	0.000000
21960.913806	-0.247973	0.552697	0.150598	65.649025	131.038803	137.066040	3.566478	0.000000	3.504316	0.000000	0.000000	0.000000	1.644931	-0.256483	2.184822	0.000000	0.000000	4.000000	14.000000	0.000000
21960.917139	-0.242020	0.551908	0.157508	65.649025	131.038803	137.066040	3.566478	0.000000	3.504316	0.000000	0.000000	0.000000	1.785832	-0.236748	2.073030	0.000000	0.000000	4.000000	14.000000	0.000000
21960.920473	-0.242020	0.551908	0.157508	65.649025	131.038803	137.066040	3.566478	0.000000	3.504316	0.000000	0.000000	0.000000	1.785832	-0.236748	2.073030	0.000000	0.000000	4.000000	14.000000	0.000000
21960.923806	-0.242020	0.551908	0.157508	65.954323	132.112183	137.283081	3.713385	0.000000	3.348248	0.000000	0.000000	0.000000	1.785832	-0.236748	2.073030	0.000000	0.000000	4.000000	14.000000	0.000000
21960.927139	-0.235539	0.551186	0.164031	65.954323	132.112183	137.283081	3.713385	0.000000	3.348248	0.000000	0.000000	0.000000	1.944478	-0.216539	1.956702	0.000000	0.000000	4.000000	14.000000	0.000000
21960.930473	-0.235539	0.551186	0.164031	65.954323	132.112183	137.283081	3.713385	0.000000	3.348248	0.000000	0.000000	0.000000	1.944478	-0.216539	1.956702	0.000000	0.000000	4.000000	14.000000	0.000000
21960.933806	-0.235539	0.551186	0.164031	66.244919	133.199524	137.683716	3.854401	0.000000	3.184901	0.000000	0.000000	0.000000	1.944478	-0.216539	1.956702	0.000000	0.000000	4.000000	14.000000	0.000000
21960.937139	-0.228664	0.550558	0.170126	66.244919	133.199524	137.683716	3.854401	0.000000	3.184901	0.000000	0.000000	0.000000	2.062397	-0.188410	1.828742	0.000000	0.000000	4.000000	14.000000	0.000000
21960.940473	-0.228664	0.550558	0.170126	66.244919	133.199524	137.683716	3.854401	0.000000	3.184901	0.000000	0.000000	0.000000	2.062397	-0.188410	1.828742	0.000000	0.000000	4.000000	14.000000	0.000000
21960.943806	-0.228664	0.550558	0.170126	66.629066	134.638809	139.104065	3.987935	0.000000	3.016020	0.000000	0.000000	0.000000	2.062397	-0.188410	1.828742	0.000000	0.000000	4.000000	14.000000	0.000000
21960.947139	-0.221383	0.550036	0.175709	66.629066	134.638809	139.104065	3.987935	0.000000	3.016020	0.000000	0.000000	0.000000	2.184308	-0.156623	1.674850	0.000000	0.000000	4.000000	14.000000	0.000000
21960.950473	-0.221383	0.550036	0.175709	66.629066	134.638809	139.104065	3.987935	0.000000	3.016020	0.000000	0.000000	0.000000	2.184308	-0.156623	1.674850	0.000000	0.000000	4.000000	14.000000	0.000000
21960.953806	-0.221383	0.550036	0.175709	67.208763	136.589737	141.380966	4.113826	0.000000	2.841908	0.000000	0.000000	0.000000	2.184308	-0.156623	1.674850	0.000000	0.000000	4.000000	14.000000	0.000000
21960.957139	-0.213963	0.549609	0.180710	67.208763	136.589737	141.380966	4.113826	0.000000	2.841908	0.000000	0.000000	0.000000	2.226111	-0.128137	1.500168	0.000000	0.000000	4.000000	14.000000	0.000000
21960.960473	-0.213963	0.549609	0.180710	67.208763	136.589737	141.380966	4.113826	0.000000	2.841908	0.000000	0.000000	0.000000	2.226111	-0.128137	1.500168	0.000000	0.000000	4.000000	14.000000	0.000000
21960.963806	-0.213963	0.549609	0.180710	68.010498	139.113739	143.781174	4.229236	0.000000	2.667126	0.000000	0.000000	0.000000	2.226111	-0.128137	1.500168	0.000000	0.000000	4.000000	14.000000	0.000000
21960.967139	-0.206418	0.549253	0.185207	68.010498	139.113739	143.781174	4.229236	0.000000	2.667126	0.000000	0.000000	0.000000	2.263594	-0.106804	1.349285	0.000000	0.000000	4.000000	14.000000	0.000000
21960.970473	-0.206418	0.549253	0.185207	68.010498	139.113739	143.781174	4.229236	0.000000	2.667126	0.000000	0.000000	0.000000	2.263594	-0.106804	1.349285	0.000000	0.000000	4.000000	14.000000	0.000000
21960.973806	-0.206418	0.549253	0.185207	69.006714	141.896378	145.917725	4.335308	0.000000	2.491006	0.000000	0.000000	0.000000	2.263594	-0.106804	1.349285	0.000000	0.000000	4.000000	14.000000	0.000000
21960.977139	-0.198628	0.548983	0.189191	69.006714	141.896378	145.917725	4.335308	0.000000	2.491006	0.000000	0.000000	0.000000	2.336826	-0.081151	1.195074	0.000000	0.000000	4.000000	14.000000	0.000000
21960.980473	-0.198628	0.548983	0.189191	69.006714	141.896378	145.917725	4.335308	0.000000	2.491006	0.000000	0.000000	0.000000	2.336826	-0.081151	1.195074	0.000000	0.000000	4.000000	14.000000	0.000000
21960.983806	-0.198628	0.548983	0.189191	70.075180	144.426361	148.009888	4.433695	0.000000	2.311352	0.000000	0.000000	0.000000	2.336826	-0.081151	1.195074	0.000000	0.000000	4.000000	14.000000	0.000000
21960.987139	-0.190666	0.548830	0.192724	70.075180	144.426361	148.009888	4.433695	0.000000	2.311352	0.000000	0.000000	0.000000	2.388638	-0.045910	1.059831	0.000000	0.000000	4.000000	14.000000	0.000000
21960.990473	-0.190666	0.548830	0.192724	70.075180	144.426361	148.009888	4.433695	0.000000	2.311352	0.000000	0.000000	0.000000	2.388638	-0.045910	1.059831	0.000000	0.000000	4.000000	14.000000	0.000000
21960.993806	-0.190666	0.548830	0.192724	71.106430	146.093979	149.990921	4.524343	0.000000	2.128456	0.000000	0.000000	0.000000	2.388638	-0.045910	1.059831	0.000000	0.000000	4.000000	14.000000	0.000000
21960.997139	-0.182463	0.548766	0.195743	71.106430	146.093979	149.990921	4.524343	0.000000	2.128456	0.000000	0.000000	0.000000	2.460857	-0.019124	0.905888	0.000000	0.000000	4.000000	14.000000	0.000000
21961.000473	-0.182463	0.548766	0.195743	71.106430	146.093979	149.990921	4.524343	0.000000	2.128456	0.000000	0.000000	0.000000	2.460857	-0.019124	0.905888	0.000000	0.000000	4.000000	14.000000	0.000000
21961.003806	-0.182463	0.548766	0.195743	72.055054	146.789078	151.066650	4.607799	0.000000	1.941182	0.000000	0.000000	0.000000	2.460857	-0.019124	0.905888	0.000000	0.000000	4.000000	14.000000	0.000000
21961.007139	-0.174005	0.548829	0.198247	72.055054	146.789078	151.066650	4.607799	0.000000	1.941182	0.000000	0.000000	0.000000	2.537555	0.019107	0.751065	0.000000	0.000000	4.000000	14.000000	0.000000
21961.010473	-0.174005	0.548829	0.198247	72.055054	146.789078	151.066650	4.607799	0.000000	1.941182	0.000000	0.000000	0.000000	2.537555	0.019107	0.751065	0.000000	0.000000	4.000000	14.000000	0.000000
21961.013806	-0.174005	0.548829	0.198247	72.914177	146.942322	151.679199	4.684266	0.000000	1.748614	0.000000	0.000000	0.000000	2.537555	0.019107	0.751065	0.000000	0.000000	4.000000	14.000000	0.000000
21961.017139	-0.165280	0.549041	0.200247	72.914177	146.942322	151.679199	4.684266	0.000000	1.748614	0.000000	0.000000	0.000000	2.617353	0.063566	0.600153	0.000000	0.000000	4.000000	14.000000	0.000000
21961.020473	-0.165280	0.549041	0.200247	72.914177	146.942322	151.679199	4.684266	0.000000	1.748614	0.000000	0.000000	0.000000	2.617353	0.063566	0.600153	0.000000	0.000000	4.000000	14.000000	0.000000
21961.023806	-0.165280	0.549041	0.200247	73.718407	147.127274	152.594147	4.753775	0.000000	1.549717	0.000000	0.000000	0.000000	2.617353	0.063566	0.600153	0.000000	0.000000	4.000000	14.000000	0.000000
21961.027139	-0.156459	0.549417	0.201679	73.718407	147.127274	152.594147	4.753775	0.000000	1.549717	0.000000	0.000000	0.000000	2.646427	0.112699	0.429506	0.000000	0.000000	4.000000	14.000000	0.000000
21961.030473	-0.156459	0.549417	0.201679	73.718407	147.127274	152.594147	4.753775	0.000000	1.549717	0.000000	0.000000	0.000000	2.646427	0.112699	0.429506	0.000000	0.000000	4.000000	14.000000	0.000000
21961.033806	-0.156459	0.549417	0.201679	74.516991	147.974640	154.334732	4.814891	0.000000	1.347895	0.000000	0.000000	0.000000	2.646427	0.112699	0.429506	0.000000	0.000000	4.000000	14.000000	0.000000
21961.037139	-0.147539	0.549943	0.202595	74.516991	147.974640	154.334732	4.814891	0.000000	1.347895	0.000000	0.000000	0.000000	2.675820	0.157774	0.274740	0.000000	0.000000	4.000000	14.000000	0.000000
21961.040473	-0.147539	0.549943	0.202595	74.516991	147.974640	154.334732	4.814891	0.000000	1.347895	0.000000	0.000000	0.000000	2.675820	0.157774	0.274740	0.000000	0.000000	4.000000	14.000000	0.000000
21961.043806	-0.147539	0.549943	0.202595	75.360207	149.860809	157.044128	4.867782	0.000000	1.142234	0.000000	0.000000	0.000000	2.675820	0.157774	0.274740	0.000000	0.000000	4.000000	14.000000	0.000000
21961.047139	-0.138557	0.550571	0.202923	75.360207	149.860809	157.044128	4.867782	0.000000	1.142234	0.000000	0.000000	0.000000	2.694533	0.188349	0.098365	0.000000	0.000000	4.000000	14.000000	0.000000
21961.050473	-0.138557	0.550571	0.202923	75.360207	149.860809	157.044128	4.867782	0.000000	1.142234	0.000000	0.000000	0.000000	2.694533	0.188349	0.098365	0.000000	0.000000	4.000000	14.000000	0.000000
21961.053806	-0.138557	0.550571	0.202923	76.256348	152.987534	160.952194	4.912113	0.000000	0.933354	0.000000	0.000000	0.000000	2.694533	0.188349	0.098365	0.000000	0.000000	4.000000	14.000000	0.000000
21961.057139	-0.129646	0.551311	0.202736	76.256348	152.987534	160.952194	4.912113	0.000000	0.933354	0.000000	0.000000	0.000000	2.673591	0.222093	-0.056072	0.000000	0.000000	4.000000	14.000000	0.000000
21961.060473	-0.129646	0.551311	0.202736	76.256348	152.987534	160.952194	4.912113	0.000000	0.933354	0.000000	0.000000	0.000000	2.673591	0.222093	-0.056072	0.000000	0.000000	4.000000	14.000000	0.000000
21961.063806	-0.129646	0.551311	0.202736	77.227264	157.364807	166.027802	4.947386	0.000000	0.723443	0.000000	0.000000	0.000000	2.673591	0.222093	-0.056072	0.000000	0.000000	4.000000	14.000000	0.000000
21961.067139	-0.120729	0.552108	0.202075	77.227264	157.364807	166.027802	4.947386	0.000000	0.723443	0.000000	0.000000	0.000000	2.674971	0.239014	-0.198409	0.000000	0.000000	4.000000	14.000000	0.000000
21961.070473	-0.120729	0.552108	0.202075	77.227264	157.364807	166.027802	4.947386	0.000000	0.723443	0.000000	0.000000	0.000000	2.674971	0.239014	-0.198409	0.000000	0.000000	4.000000	14.000000	0.000000
21961.073806	-0.120729	0.552108	0.202075	78.241043	162.533066	171.904633	4.973899	0.000000	0.510226	0.000000	0.000000	0.000000	2.674971	0.239014	-0.198409	0.000000	0.000000	4.000000	14.000000	0.000000
21961.077139	-0.111864	0.552967	0.200995	78.241043	162.533066	171.904633	4.973899	0.000000	0.510226	0.000000	0.000000	0.000000	2.659331	0.257787	-0.323901	0.000000	0.000000	4.000000	14.000000	0.000000
21961.080473	-0.111864	0.552967	0.200995	78.241043	162.533066	171.904633	4.973899	0.000000	0.510226	0.000000	0.000000	0.000000	2.659331	0.257787	-0.323901	0.000000	0.000000	4.000000	14.000000	0.000000
21961.083806	-0.111864	0.552967	0.200995	79.247993	167.609177	177.618393	4.991312	0.000000	0.294632	0.000000	0.000000	0.000000	2.659331	0.257787	-0.323901	0.000000	0.000000	4.000000	14.000000	0.000000
21961.087139	-0.102973	0.553906	0.199523	79.247993	167.609177	177.618393	4.991312	0.000000	0.294632	0.000000	0.000000	0.000000	2.667574	0.281754	-0.441405	0.000000	0.000000	4.000000	14.000000	0.000000
21961.090473	-0.102973	0.553906	0.199523	79.247993	167.609177	177.618393	4.991312	0.000000	0.294632	0.000000	0.000000	0.000000	2.667574	0.281754	-0.441405	0.000000	0.000000	4.000000	14.000000	0.000000
21961.093806	-0.102973	0.553906	0.199523	80.205696	171.589111	-177.717270	4.999445	0.000000	0.074484	0.000000	0.000000	0.000000	2.667574	0.281754	-0.441405	0.000000	0.000000	4.000000	14.000000	0.000000
21961.097139	-0.094000	0.554937	0.197644	80.205696	171.589111	-177.717270	4.999445	0.000000	0.074484	0.000000	0.000000	0.000000	2.691706	0.309317	-0.563712	0.000000	0.000000	4.000000	14.000000	0.000000
21961.100473	-0.094000	0.554937	0.197644	80.205696	171.589111	-177.717270	4.999445	0.000000	0.074484	0.000000	0.000000	0.000000	2.691706	0.309317	-0.563712	0.000000	0.000000	4.000000	14.000000	0.000000
21961.103806	-0.094000	0.554937	0.197644	81.115639	174.197891	-173.881042	4.997698	0.000000	-0.151712	0.000000	0.000000	0.000000	2.691706	0.309317	-0.563712	0.000000	0.000000	4.000000	14.000000	0.000000
21961.107139	-0.085017	0.556030	0.195293	81.115639	174.197891	-173.881042	4.997698	0.000000	-0.151712	0.000000	0.000000	0.000000	2.695040	0.327782	-0.705364	0.000000	0.000000	4.000000	14.000000	0.000000
21961.110473	-0.085017	0.556030	0.195293	81.115639	174.197891	-173.881042	4.997698	0.000000	-0.151712	0.000000	0.000000	0.000000	2.695040	0.327782	-0.705364	0.000000	0.000000	4.000000	14.000000	0.000000
21961.113806	-0.085017	0.556030	0.195293	81.962585	176.298721	-170.196686	4.985349	0.000000	-0.382484	0.000000	0.000000	0.000000	2.695040	0.327782	-0.705364	0.000000	0.000000	4.000000	14.000000	0.000000
21961.117139	-0.076098	0.557250	0.192445	81.962585	176.298721	-170.196686	4.985349	0.000000	-0.382484	0.000000	0.000000	0.000000	2.675696	0.366117	-0.854577	0.000000	0.000000	4.000000	14.000000	0.000000
21961.120473	-0.076098	0.557250	0.192445	81.962585	176.298721	-170.196686	4.985349	0.000000	-0.382484	0.000000	0.000000	0.000000	2.675696	0.366117	-0.854577	0.000000	0.000000	4.000000	14.000000	0.000000
21961.123806	-0.076098	0.557250	0.192445	82.725464	178.975632	-165.948669	4.961874	0.000000	-0.616280	0.000000	0.000000	0.000000	2.675696	0.366117	-0.854577	0.000000	0.000000	4.000000	14.000000	0.000000
21961.127139	-0.067317	0.558550	0.189059	82.725464	178.975632	-165.948669	4.961874	0.000000	-0.616280	0.000000	0.000000	0.000000	2.634329	0.390010	-1.015836	0.000000	0.000000	4.000000	14.000000	0.000000
21961.130473	-0.067317	0.558550	0.189059	82.725464	178.975632	-165.948669	4.961874	0.000000	-0.616280	0.000000	0.000000	0.000000	2.634329	0.390010	-1.015836	0.000000	0.000000	4.000000	14.000000	0.000000
21961.133806	-0.067317	0.558550	0.189059	83.385025	-176.674179	-159.979645	4.926920	0.000000	-0.851737	0.000000	0.000000	0.000000	2.634329	0.390010	-1.015836	0.000000	0.000000	4.000000	14.000000	0.000000
21961.137139	-0.058747	0.559882	0.185097	83.385025	-176.674179	-159.979645	4.926920	0.000000	-0.851737	0.000000	0.000000	0.000000	2.570928	0.399389	-1.188412	0.000000	0.000000	4.000000	14.000000	0.000000
21961.140473	-0.058747	0.559882	0.185097	83.385025	-176.674179	-159.979645	4.926920	0.000000	-0.851737	0.000000	0.000000	0.000000	2.570928	0.399389	-1.188412	0.000000	0.000000	4.000000	14.000000	0.000000
21961.143806	-0.058747	0.559882	0.185097	83.898346	-169.554672	-151.175735	4.880262	0.000000	-1.087676	0.000000	0.000000	0.000000	2.570928	0.399389	-1.188412	0.000000	0.000000	4.000000	14.000000	0.000000
21961.147139	-0.050496	0.561187	0.180577	83.898346	-169.554672	-151.175735	4.880262	0.000000	-1.087676	0.000000	0.000000	0.000000	2.475238	0.391451	-1.355934	0.000000	0.000000	4.000000	14.000000	0.000000
21961.150473	-0.050496	0.561187	0.180577	83.898346	-169.554672	-151.175735	4.880262	0.000000	-1.087676	0.000000	0.000000	0.000000	2.475238	0.391451	-1.355934	0.000000	0.000000	4.000000	14.000000	0.000000
21961.153806	-0.050496	0.561187	0.180577	84.188065	-159.464859	-139.837448	4.822083	0.000000	-1.321936	0.000000	0.000000	0.000000	2.475238	0.391451	-1.355934	0.000000	0.000000	4.000000	14.000000	0.000000
21961.157139	-0.042606	0.562458	0.175499	84.188065	-159.464859	-139.837448	4.822083	0.000000	-1.321936	0.000000	0.000000	0.000000	2.367156	0.381345	-1.523434	0.000000	0.000000	4.000000	14.000000	0.000000
21961.160473	-0.042606	0.562458	0.175499	84.188065	-159.464859	-139.837448	4.822083	0.000000	-1.321936	0.000000	0.000000	0.000000	2.367156	0.381345	-1.523434	0.000000	0.000000	4.000000	14.000000	0.000000
21961.163806	-0.042606	0.562458	0.175499	84.223213	-147.806290	-127.592743	4.752320	0.000000	-1.554174	0.000000	0.000000	0.000000	2.367156	0.381345	-1.523434	0.000000	0.000000	4.000000	14.000000	0.000000
21961.167139	-0.035029	0.563645	0.169930	84.223213	-147.806290	-127.592743	4.752320	0.000000	-1.554174	0.000000	0.000000	0.000000	2.273030	0.356238	-1.670666	0.000000	0.000000	4.000000	14.000000	0.000000
21961.170473	-0.035029	0.563645	0.169930	84.223213	-147.806290	-127.592743	4.752320	0.000000	-1.554174	0.000000	0.000000	0.000000	2.273030	0.356238	-1.670666	0.000000	0.000000	4.000000	14.000000	0.000000
21961.173806	-0.035029	0.563645	0.169930	84.062408	-136.661057	-115.934174	4.670280	0.000000	-1.785634	0.000000	0.000000	0.000000	2.273030	0.356238	-1.670666	0.000000	0.000000	4.000000	14.000000	0.000000
21961.177139	-0.027775	0.564783	0.163902	84.062408	-136.661057	-115.934174	4.670280	0.000000	-1.785634	0.000000	0.000000	0.000000	2.176004	0.341405	-1.808504	0.000000	0.000000	4.000000	14.000000	0.000000
21961.180473	-0.027775	0.564783	0.163902	84.062408	-136.661057	-115.934174	4.670280	0.000000	-1.785634	0.000000	0.000000	0.000000	2.176004	0.341405	-1.808504	0.000000	0.000000	4.000000	14.000000	0.000000
21961.183806	-0.027775	0.564783	0.163902	83.935509	-127.603043	-105.610336	4.575468	0.000000	-2.016210	0.000000	0.000000	0.000000	2.176004	0.341405	-1.808504	0.000000	0.000000	4.000000	14.000000	0.000000
21961.187139	-0.020824	0.565852	0.157438	83.935509	-127.603043	-105.610336	4.575468	0.000000	-2.016210	0.000000	0.000000	0.000000	2.085496	0.320522	-1.939176	0.000000	0.000000	4.000000	14.000000	0.000000
21961.190473	-0.020824	0.565852	0.157438	83.935509	-127.603043	-105.610336	4.575468	0.000000	-2.016210	0.000000	0.000000	0.000000	2.085496	0.320522	-1.939176	0.000000	0.000000	4.000000	14.000000	0.000000
21961.193806	-0.020824	0.565852	0.157438	84.097084	-120.567497	-96.541061	4.466936	0.000000	-2.246437	0.000000	0.000000	0.000000	2.085496	0.320522	-1.939176	0.000000	0.000000	4.000000	14.000000	0.000000
21961.197139	-0.014182	0.566924	0.150600	84.097084	-120.567497	-96.541061	4.466936	0.000000	-2.246437	0.000000	0.000000	0.000000	1.992629	0.321696	-2.051313	0.000000	0.000000	4.000000	14.000000	0.000000
21961.200473	-0.014182	0.566924	0.150600	84.097084	-120.567497	-96.541061	4.466936	0.000000	-2.246437	0.000000	0.000000	0.000000	1.992629	0.321696	-2.051313	0.000000	0.000000	4.000000	14.000000	0.000000
21961.203806	-0.014182	0.566924	0.150600	84.475861	-113.966644	-87.854439	4.344184	0.000000	-2.475493	0.000000	0.000000	0.000000	1.992629	0.321696	-2.051313	0.000000	0.000000	4.000000	14.000000	0.000000
21961.207139	-0.007826	0.567954	0.143456	84.475861	-113.966644	-87.854439	4.344184	0.000000	-2.475493	0.000000	0.000000	0.000000	1.906825	0.308909	-2.143373	0.000000	0.000000	4.000000	14.000000	0.000000
21961.210473	-0.007826	0.567954	0.143456	84.475861	-113.966644	-87.854439	4.344184	0.000000	-2.475493	0.000000	0.000000	0.000000	1.906825	0.308909	-2.143373	0.000000	0.000000	4.000000	14.000000	0.000000
21961.213806	-0.007826	0.567954	0.143456	84.787743	-106.232773	-78.403015	4.206522	0.000000	-2.702807	0.000000	0.000000	0.000000	1.906825	0.308909	-2.143373	0.000000	0.000000	4.000000	14.000000	0.000000
21961.217139	-0.001984	0.568936	0.136007	84.787743	-106.232773	-78.403015	4.206522	0.000000	-2.702807	0.000000	0.000000	0.000000	1.752587	0.294606	-2.234640	0.000000	0.000000	4.000000	14.000000	0.000000
21961.220473	-0.001984	0.568936	0.136007	84.787743	-106.232773	-78.403015	4.206522	0.000000	-2.702807	0.000000	0.000000	0.000000	1.752587	0.294606	-2.234640	0.000000	0.000000	4.000000	14.000000	0.000000
21961.223806	-0.001984	0.568936	0.136007	85.010246	-97.926895	-68.739319	4.056381	0.000000	-2.923315	0.000000	0.000000	0.000000	1.752587	0.294606	-2.234640	0.000000	0.000000	4.000000	14.000000	0.000000
21961.227139	0.003350	0.569838	0.128211	85.010246	-97.926895	-68.739319	4.056381	0.000000	-2.923315	0.000000	0.000000	0.000000	1.600152	0.270696	-2.338840	0.000000	0.000000	4.000000	14.000000	0.000000
21961.230473	0.003350	0.569838	0.128211	85.010246	-97.926895	-68.739319	4.056381	0.000000	-2.923315	0.000000	0.000000	0.000000	1.600152	0.270696	-2.338840	0.000000	0.000000	4.000000	14.000000	0.000000
21961.233806	0.003350	0.569838	0.128211	85.136551	-89.581436	-59.392841	3.892744	0.000000	-3.137920	0.000000	0.000000	0.000000	1.600152	0.270696	-2.338840	0.000000	0.000000	4.000000	14.000000	0.000000
21961.237139	0.008155	0.570619	0.120141	85.136551	-89.581436	-59.392841	3.892744	0.000000	-3.137920	0.000000	0.000000	0.000000	1.441558	0.234236	-2.421079	0.000000	0.000000	4.000000	14.000000	0.000000
21961.240473	0.008155	0.570619	0.120141	85.136551	-89.581436	-59.392841	3.892744	0.000000	-3.137920	0.000000	0.000000	0.000000	1.441558	0.234236	-2.421079	0.000000	0.000000	4.000000	14.000000	0.000000
21961.243806	0.008155	0.570619	0.120141	85.171684	-81.544151	-50.527397	3.716028	0.000000	-3.345315	0.000000	0.000000	0.000000	1.441558	0.234236	-2.421079	0.000000	0.000000	4.000000	14.000000	0.000000
21961.247139	0.012278	0.571241	0.111717	85.171684	-81.544151	-50.527397	3.716028	0.000000	-3.345315	0.000000	0.000000	0.000000	1.236704	0.186555	-2.527172	0.000000	0.000000	4.000000	14.000000	0.000000
21961.250473	0.012278	0.571241	0.111717	85.171684	-81.544151	-50.527397	3.716028	0.000000	-3.345315	0.000000	0.000000	0.000000	1.236704	0.186555	-2.527172	0.000000	0.000000	4.000000	14.000000	0.000000
21961.253806	0.012278	0.571241	0.111717	85.130150	-73.702225	-41.638718	3.526669	0.000000	-3.544377	0.000000	0.000000	0.000000	1.236704	0.186555	-2.527172	0.000000	0.000000	4.000000	14.000000	0.000000
21961.257139	0.015893	0.571730	0.102936	85.130150	-73.702225	-41.638718	3.526669	0.000000	-3.544377	0.000000	0.000000	0.000000	1.084554	0.146922	-2.634090	0.000000	0.000000	4.000000	14.000000	0.000000
21961.260473	0.015893	0.571730	0.102936	85.130150	-73.702225	-41.638718	3.526669	0.000000	-3.544377	0.000000	0.000000	0.000000	1.084554	0.146922	-2.634090	0.000000	0.000000	4.000000	14.000000	0.000000
21961.263806	0.015893	0.571730	0.102936	85.012764	-65.510918	-32.428200	3.320387	0.000000	-3.738319	0.000000	0.000000	0.000000	1.084554	0.146922	-2.634090	0.000000	0.000000	4.000000	14.000000	0.000000
21961.267139	0.018883	0.572129	0.093878	85.012764	-65.510918	-32.428200	3.320387	0.000000	-3.738319	0.000000	0.000000	0.000000	0.896984	0.119577	-2.717464	0.000000	0.000000	4.000000	14.000000	0.000000
21961.270473	0.018883	0.572129	0.093878	85.012764	-65.510918	-32.428200	3.320387	0.000000	-3.738319	0.000000	0.000000	0.000000	0.896984	0.119577	-2.717464	0.000000	0.000000	4.000000	14.000000	0.000000
21961.273806	0.018883	0.572129	0.093878	84.785866	-56.019096	-21.385754	3.098697	0.000000	-3.924038	0.000000	0.000000	0.000000	0.896984	0.119577	-2.717464	0.000000	0.000000	4.000000	14.000000	0.000000
21961.277139	0.021195	0.572475	0.084684	84.785866	-56.019096	-21.385754	3.098697	0.000000	-3.924038	0.000000	0.000000	0.000000	0.693668	0.103715	-2.758337	0.000000	0.000000	4.000000	14.000000	0.000000
21961.280473	0.021195	0.572475	0.084684	84.785866	-56.019096	-21.385754	3.098697	0.000000	-3.924038	0.000000	0.000000	0.000000	0.693668	0.103715	-2.758337	0.000000	0.000000	4.000000	14.000000	0.000000
21961.283806	0.021195	0.572475	0.084684	84.355972	-45.185665	-8.553211	2.863843	0.000000	-4.098585	0.000000	0.000000	0.000000	0.693668	0.103715	-2.758337	0.000000	0.000000	4.000000	14.000000	0.000000
21961.287139	0.022936	0.572770	0.075459	84.355972	-45.185665	-8.553211	2.863843	0.000000	-4.098585	0.000000	0.000000	0.000000	0.522419	0.088644	-2.767392	0.000000	0.000000	4.000000	14.000000	0.000000
21961.290473	0.022936	0.572770	0.075459	84.355972	-45.185665	-8.553211	2.863843	0.000000	-4.098585	0.000000	0.000000	0.000000	0.522419	0.088644	-2.767392	0.000000	0.000000	4.000000	14.000000	0.000000
21961.293806	0.022936	0.572770	0.075459	83.672127	-34.551598	3.433118	2.615607	0.000000	-4.261291	0.000000	0.000000	0.000000	0.522419	0.088644	-2.767392	0.000000	0.000000	4.000000	14.000000	0.000000
21961.297139	0.024110	0.573013	0.066276	83.672127	-34.551598	3.433118	2.615607	0.000000	-4.261291	0.000000	0.000000	0.000000	0.351950	0.072809	-2.754998	0.000000	0.000000	4.000000	14.000000	0.000000
21961.300473	0.024110	0.573013	0.066276	83.672127	-34.551598	3.433118	2.615607	0.000000	-4.261291	0.000000	0.000000	0.000000	0.351950	0.072809	-2.754998	0.000000	0.000000	4.000000	14.000000	0.000000
21961.303806	0.024110	0.573013	0.066276	82.791946	-25.286324	13.469925	2.355265	0.000000	-4.410524	0.000000	0.000000	0.000000	0.351950	0.072809	-2.754998	0.000000	0.000000	4.000000	14.000000	0.000000
21961.307139	0.024716	0.573231	0.057136	82.791946	-25.286324	13.469925	2.355265	0.000000	-4.410524	0.000000	0.000000	0.000000	0.182035	0.065511	-2.741815	0.000000	0.000000	4.000000	14.000000	0.000000
21961.310473	0.024716	0.573231	0.057136	82.791946	-25.286324	13.469925	2.355265	0.000000	-4.410524	0.000000	0.000000	0.000000	0.182035	0.065511	-2.741815	0.000000	0.000000	4.000000	14.000000	0.000000
21961.313806	0.024716	0.573231	0.057136	81.789505	-17.748505	21.538441	2.082513	0.000000	-4.545672	0.000000	0.000000	0.000000	0.182035	0.065511	-2.741815	0.000000	0.000000	4.000000	14.000000	0.000000
21961.317139	0.024811	0.573378	0.048099	81.789505	-17.748505	21.538441	2.082513	0.000000	-4.545672	0.000000	0.000000	0.000000	0.028388	0.044122	-2.711371	0.000000	0.000000	4.000000	14.000000	0.000000
21961.320473	0.024811	0.573378	0.048099	81.789505	-17.748505	21.538441	2.082513	0.000000	-4.545672	0.000000	0.000000	0.000000	0.028388	0.044122	-2.711371	0.000000	0.000000	4.000000	14.000000	0.000000
21961.323806	0.024811	0.573378	0.048099	80.714729	-11.966977	27.873028	1.797965	0.000000	-4.665546	0.000000	0.000000	0.000000	0.028388	0.044122	-2.711371	0.000000	0.000000	4.000000	14.000000	0.000000
21961.327139	0.024419	0.573484	0.039161	80.714729	-11.966977	27.873028	1.797965	0.000000	-4.665546	0.000000	0.000000	0.000000	-0.117485	0.031667	-2.681288	0.000000	0.000000	4.000000	14.000000	0.000000
21961.330473	0.024419	0.573484	0.039161	80.714729	-11.966977	27.873028	1.797965	0.000000	-4.665546	0.000000	0.000000	0.000000	-0.117485	0.031667	-2.681288	0.000000	0.000000	4.000000	14.000000	0.000000
21961.333806	0.024419	0.573484	0.039161	79.602516	-7.538713	32.892448	1.501144	0.000000	-4.769336	0.000000	0.000000	0.000000	-0.117485	0.031667	-2.681288	0.000000	0.000000	4.000000	14.000000	0.000000
21961.337139	0.023525	0.573640	0.030415	79.602516	-7.538713	32.892448	1.501144	0.000000	-4.769336	0.000000	0.000000	0.000000	-0.268294	0.046874	-2.623806	0.000000	0.000000	4.000000	14.000000	0.000000
21961.340473	0.023525	0.573640	0.030415	79.602516	-7.538713	32.892448	1.501144	0.000000	-4.769336	0.000000	0.000000	0.000000	-0.268294	0.046874	-2.623806	0.000000	0.000000	4.000000	14.000000	0.000000
21961.343806	0.023525	0.573640	0.030415	78.447151	-4.116149	36.980469	1.195417	0.000000	-4.854995	0.000000	0.000000	0.000000	-0.268294	0.046874	-2.623806	0.000000	0.000000	4.000000	14.000000	0.000000
21961.347139	0.022020	0.573838	0.021894	78.447151	-4.116149	36.980469	1.195417	0.000000	-4.854995	0.000000	0.000000	0.000000	-0.451546	0.059517	-2.556300	0.000000	0.000000	4.000000	14.000000	0.000000
21961.350473	0.022020	0.573838	0.021894	78.447151	-4.116149	36.980469	1.195417	0.000000	-4.854995	0.000000	0.000000	0.000000	-0.451546	0.059517	-2.556300	0.000000	0.000000	4.000000	14.000000	0.000000
21961.353806	0.022020	0.573838	0.021894	77.272926	-1.455113	40.441307	0.883041	0.000000	-4.921406	0.000000	0.000000	0.000000	-0.451546	0.059517	-2.556300	0.000000	0.000000	4.000000	14.000000	0.000000
21961.357139	0.019875	0.574136	0.013718	77.272926	-1.455113	40.441307	0.883041	0.000000	-4.921406	0.000000	0.000000	0.000000	-0.643559	0.089326	-2.452773	0.000000	0.000000	4.000000	14.000000	0.000000
21961.360473	0.019875	0.574136	0.013718	77.272926	-1.455113	40.441307	0.883041	0.000000	-4.921406	0.000000	0.000000	0.000000	-0.643559	0.089326	-2.452773	0.000000	0.000000	4.000000	14.000000	0.000000
21961.363806	0.019875	0.574136	0.013718	76.099159	0.692298	43.559177	0.568469	0.000000	-4.967579	0.000000	0.000000	0.000000	-0.643559	0.089326	-2.452773	0.000000	0.000000	4.000000	14.000000	0.000000
21961.367139	0.017164	0.574482	0.005832	76.099159	0.692298	43.559177	0.568469	0.000000	-4.967579	0.000000	0.000000	0.000000	-0.813116	0.103683	-2.365814	0.000000	0.000000	4.000000	14.000000	0.000000
21961.370473	0.017164	0.574482	0.005832	76.099159	0.692298	43.559177	0.568469	0.000000	-4.967579	0.000000	0.000000	0.000000	-0.813116	0.103683	-2.365814	0.000000	0.000000	4.000000	14.000000	0.000000
21961.373806	0.017164	0.574482	0.005832	74.985100	2.554828	46.600170	0.248570	0.000000	-4.993817	0.000000	0.000000	0.000000	-0.813116	0.103683	-2.365814	0.000000	0.000000	4.000000	14.000000	0.000000
21961.377139	0.014051	0.574885	-0.001642	74.985100	2.554828	46.600170	0.248570	0.000000	-4.993817	0.000000	0.000000	0.000000	-0.933962	0.121149	-2.242087	0.000000	0.000000	4.000000	14.000000	0.000000
21961.380473	0.014051	0.574885	-0.001642	74.985100	2.554828	46.600170	0.248570	0.000000	-4.993817	0.000000	0.000000	0.000000	-0.933962	0.121149	-2.242087	0.000000	0.000000	4.000000	14.000000	0.000000
21961.383806	0.014051	0.574885	-0.001642	74.212509	4.286021	49.711262	-0.071965	0.000000	-4.999482	0.000000	0.000000	0.000000	-0.933962	0.121149	-2.242087	0.000000	0.000000	4.000000	14.000000	0.000000
21961.387139	0.010614	0.575308	-0.008783	74.212509	4.286021	49.711262	-0.071965	0.000000	-4.999482	0.000000	0.000000	0.000000	-1.031061	0.126730	-2.142411	0.000000	0.000000	4.000000	14.000000	0.000000
21961.390473	0.010614	0.575308	-0.008783	74.212509	4.286021	49.711262	-0.071965	0.000000	-4.999482	0.000000	0.000000	0.000000	-1.031061	0.126730	-2.142411	0.000000	0.000000	4.000000	14.000000	0.000000
21961.393806	0.010614	0.575308	-0.008783	74.038788	6.021075	52.937710	-0.395768	0.000000	-4.984312	0.000000	0.000000	0.000000	-1.031061	0.126730	-2.142411	0.000000	0.000000	4.000000	14.000000	0.000000
21961.397139	0.006845	0.575667	-0.015683	74.038788	6.021075	52.937710	-0.395768	0.000000	-4.984312	0.000000	0.000000	0.000000	-1.130881	0.107835	-2.069989	0.000000	0.000000	4.000000	14.000000	0.000000
21961.400473	0.006845	0.575667	-0.015683	74.038788	6.021075	52.937710	-0.395768	0.000000	-4.984312	0.000000	0.000000	0.000000	-1.130881	0.107835	-2.069989	0.000000	0.000000	4.000000	14.000000	0.000000
21961.403806	0.006845	0.575667	-0.015683	74.119316	7.619555	56.019215	-0.726137	0.000000	-4.946991	0.000000	0.000000	0.000000	-1.130881	0.107835	-2.069989	0.000000	0.000000	4.000000	14.000000	0.000000
21961.407139	0.002613	0.576101	-0.022247	74.119316	7.619555	56.019215	-0.726137	0.000000	-4.946991	0.000000	0.000000	0.000000	-1.269498	0.129961	-1.969046	0.000000	0.000000	4.000000	14.000000	0.000000
21961.410473	0.002613	0.576101	-0.022247	74.119316	7.619555	56.019215	-0.726137	0.000000	-4.946991	0.000000	0.000000	0.000000	-1.269498	0.129961	-1.969046	0.000000	0.000000	4.000000	14.000000	0.000000
21961.413806	0.002613	0.576101	-0.022247	74.187218	8.625082	57.888470	-1.059391	0.000000	-4.886480	0.000000	0.000000	0.000000	-1.269498	0.129961	-1.969046	0.000000	0.000000	4.000000	14.000000	0.000000
21961.417139	-0.002106	0.576531	-0.028416	74.187218	8.625082	57.888470	-1.059391	0.000000	-4.886480	0.000000	0.000000	0.000000	-1.415570	0.129070	-1.850820	0.000000	0.000000	4.000000	14.000000	0.000000
21961.420473	-0.002106	0.576531	-0.028416	74.187218	8.625082	57.888470	-1.059391	0.000000	-4.886480	0.000000	0.000000	0.000000	-1.415570	0.129070	-1.850820	0.000000	0.000000	4.000000	14.000000	0.000000
21961.423806	-0.002106	0.576531	-0.028416	74.250328	8.902613	57.647919	-1.393823	0.000000	-4.801797	0.000000	0.000000	0.000000	-1.415570	0.129070	-1.850820	0.000000	0.000000	4.000000	14.000000	0.000000
21961.427139	-0.007460	0.577021	-0.034154	74.250328	8.902613	57.647919	-1.393823	0.000000	-4.801797	0.000000	0.000000	0.000000	-1.606348	0.146944	-1.721391	0.000000	0.000000	4.000000	14.000000	0.000000
21961.430473	-0.007460	0.577021	-0.034154	74.250328	8.902613	57.647919	-1.393823	0.000000	-4.801797	0.000000	0.000000	0.000000	-1.606348	0.146944	-1.721391	0.000000	0.000000	4.000000	14.000000	0.000000
21961.433806	-0.007460	0.577021	-0.034154	74.272659	9.074143	57.028473	-1.707695	0.000000	-4.626997	0.000000	0.000000	0.000000	-1.606348	0.146944	-1.721391	0.000000	0.000000	4.000000	14.000000	0.000000
21961.437139	-0.013341	0.577563	-0.039406	74.272659	9.074143	57.028473	-1.707695	0.000000	-4.626997	0.000000	0.000000	0.000000	-1.764215	0.162757	-1.575677	0.000000	0.000000	4.000000	14.000000	0.000000
21961.440473	-0.013341	0.577563	-0.039406	74.272659	9.074143	57.028473	-1.707695	0.000000	-4.626997	0.000000	0.000000	0.000000	-1.764215	0.162757	-1.575677	0.000000	0.000000	4.000000	14.000000	0.000000
21961.443806	-0.013341	0.577563	-0.039406	74.212563	9.669774	57.543079	-1.970308	0.000000	-4.332961	0.000000	0.000000	0.000000	-1.764215	0.162757	-1.575677	0.000000	0.000000	4.000000	14.000000	0.000000
21961.447139	-0.019709	0.578164	-0.044167	74.212563	9.669774	57.543079	-1.970308	0.000000	-4.332961	0.000000	0.000000	0.000000	-1.910328	0.180378	-1.428381	0.000000	0.000000	4.000000	14.000000	0.000000
21961.450473	-0.019709	0.578164	-0.044167	74.212563	9.669774	57.543079	-1.970308	0.000000	-4.332961	0.000000	0.000000	0.000000	-1.910328	0.180378	-1.428381	0.000000	0.000000	4.000000	14.000000	0.000000
21961.453806	-0.019709	0.578164	-0.044167	74.019524	10.852101	58.998566	-2.208371	0.000000	-4.014573	0.000000	0.000000	0.000000	-1.910328	0.180378	-1.428381	0.000000	0.000000	4.000000	14.000000	0.000000
21961.457139	-0.026363	0.578878	-0.048344	74.019524	10.852101	58.998566	-2.208371	0.000000	-4.014573	0.000000	0.000000	0.000000	-1.996212	0.214114	-1.252981	0.000000	0.000000	4.000000	14.000000	0.000000
21961.460473	-0.026363	0.578878	-0.048344	74.019524	10.852101	58.998566	-2.208371	0.000000	-4.014573	0.000000	0.000000	0.000000	-1.996212	0.214114	-1.252981	0.000000	0.000000	4.000000	14.000000	0.000000
21961.463806	-0.026363	0.578878	-0.048344	73.689163	12.531577	60.465965	-2.417201	0.000000	-3.681871	0.000000	0.000000	0.000000	-1.996212	0.214114	-1.252981	0.000000	0.000000	4.000000	14.000000	0.000000
21961.467139	-0.033089	0.579601	-0.051990	73.689163	12.531577	60.465965	-2.417201	0.000000	-3.681871	0.000000	0.000000	0.000000	-2.018013	0.216945	-1.093709	0.000000	0.000000	4.000000	14.000000	0.000000
21961.470473	-0.033089	0.579601	-0.051990	73.689163	12.531577	60.465965	-2.417201	0.000000	-3.681871	0.000000	0.000000	0.000000	-2.018013	0.216945	-1.093709	0.000000	0.000000	4.000000	14.000000	0.000000
21961.473806	-0.033089	0.579601	-0.051990	73.237663	14.354456	61.548187	-2.599486	0.000000	-3.345536	0.000000	0.000000	0.000000	-2.018013	0.216945	-1.093709	0.000000	0.000000	4.000000	14.000000	0.000000
21961.477139	-0.040177	0.580315	-0.055196	73.237663	14.354456	61.548187	-2.599486	0.000000	-3.345536	0.000000	0.000000	0.000000	-2.126444	0.214077	-0.961890	0.000000	0.000000	4.000000	14.000000	0.000000
21961.480473	-0.040177	0.580315	-0.055196	73.237663	14.354456	61.548187	-2.599486	0.000000	-3.345536	0.000000	0.000000	0.000000	-2.126444	0.214077	-0.961890	0.000000	0.000000	4.000000	14.000000	0.000000
21961.483806	-0.040177	0.580315	-0.055196	72.694305	15.967029	62.958279	-2.759801	0.000000	-2.991128	0.000000	0.000000	0.000000	-2.126444	0.214077	-0.961890	0.000000	0.000000	4.000000	14.000000	0.000000
21961.487139	-0.047915	0.580962	-0.057995	72.694305	15.967029	62.958279	-2.759801	0.000000	-2.991128	0.000000	0.000000	0.000000	-2.321224	0.194129	-0.839795	0.000000	0.000000	4.000000	14.000000	0.000000
21961.490473	-0.047915	0.580962	-0.057995	72.694305	15.967029	62.958279	-2.759801	0.000000	-2.991128	0.000000	0.000000	0.000000	-2.321224	0.194129	-0.839795	0.000000	0.000000	4.000000	14.000000	0.000000
21961.493806	-0.047915	0.580962	-0.057995	72.101067	17.230343	64.577171	-2.899767	0.000000	-2.604257	0.000000	0.000000	0.000000	-2.321224	0.194129	-0.839795	0.000000	0.000000	4.000000	14.000000	0.000000
21961.497139	-0.056237	0.581520	-0.060476	72.101067	17.230343	64.577171	-2.899767	0.000000	-2.604257	0.000000	0.000000	0.000000	-2.496673	0.167532	-0.744271	0.000000	0.000000	4.000000	14.000000	0.000000
21961.500473	-0.056237	0.581520	-0.060476	72.101067	17.230343	64.577171	-2.899767	0.000000	-2.604257	0.000000	0.000000	0.000000	-2.496673	0.167532	-0.744271	0.000000	0.000000	4.000000	14.000000	0.000000
21961.503806	-0.056237	0.581520	-0.060476	71.469559	18.148460	65.094109	-3.023812	0.000000	-2.188145	0.000000	0.000000	0.000000	-2.496673	0.167532	-0.744271	0.000000	0.000000	4.000000	14.000000	0.000000
21961.507139	-0.064988	0.582005	-0.062463	71.469559	18.148460	65.094109	-3.023812	0.000000	-2.188145	0.000000	0.000000	0.000000	-2.625418	0.145479	-0.596085	0.000000	0.000000	4.000000	14.000000	0.000000
21961.510473	-0.064988	0.582005	-0.062463	71.469559	18.148460	65.094109	-3.023812	0.000000	-2.188145	0.000000	0.000000	0.000000	-2.625418	0.145479	-0.596085	0.000000	0.000000	4.000000	14.000000	0.000000
21961.513806	-0.064988	0.582005	-0.062463	70.856606	19.208447	65.297462	-3.123159	0.000000	-1.750576	0.000000	0.000000	0.000000	-2.625418	0.145479	-0.596085	0.000000	0.000000	4.000000	14.000000	0.000000
21961.517139	-0.073941	0.582491	-0.063865	70.856606	19.208447	65.297462	-3.123159	0.000000	-1.750576	0.000000	0.000000	0.000000	-2.685798	0.145857	-0.420578	0.000000	0.000000	4.000000	14.000000	0.000000
21961.520473	-0.073941	0.582491	-0.063865	70.856606	19.208447	65.297462	-3.123159	0.000000	-1.750576	0.000000	0.000000	0.000000	-2.685798	0.145857	-0.420578	0.000000	0.000000	4.000000	14.000000	0.000000
21961.523806	-0.073941	0.582491	-0.063865	70.531845	21.768606	67.352684	-3.193256	0.000000	-1.302943	0.000000	0.000000	0.000000	-2.685798	0.145857	-0.420578	0.000000	0.000000	4.000000	14.000000	0.000000
21961.527139	-0.082936	0.582844	-0.064944	70.531845	21.768606	67.352684	-3.193256	0.000000	-1.302943	0.000000	0.000000	0.000000	-2.698464	0.105742	-0.323649	0.000000	0.000000	4.000000	14.000000	0.000000
21961.530473	-0.082936	0.582844	-0.064944	70.531845	21.768606	67.352684	-3.193256	0.000000	-1.302943	0.000000	0.000000	0.000000	-2.698464	0.105742	-0.323649	0.000000	0.000000	4.000000	14.000000	0.000000
21961.533806	-0.082936	0.582844	-0.064944	70.375664	26.052614	71.010483	-3.247197	0.000000	-0.853199	0.000000	0.000000	0.000000	-2.698464	0.105742	-0.323649	0.000000	0.000000	4.000000	14.000000	0.000000
21961.537139	-0.091828	0.583101	-0.065533	70.375664	26.052614	71.010483	-3.247197	0.000000	-0.853199	0.000000	0.000000	0.000000	-2.667707	0.077189	-0.176651	0.000000	0.000000	4.000000	14.000000	0.000000
21961.540473	-0.091828	0.583101	-0.065533	70.375664	26.052614	71.010483	-3.247197	0.000000	-0.853199	0.000000	0.000000	0.000000	-2.667707	0.077189	-0.176651	0.000000	0.000000	4.000000	14.000000	0.000000
21961.543806	-0.091828	0.583101	-0.065533	70.017494	30.709585	75.075485	-3.276639	0.000000	-0.408581	0.000000	0.000000	0.000000	-2.667707	0.077189	-0.176651	0.000000	0.000000	4.000000	14.000000	0.000000
21961.547139	-0.100806	0.583308	-0.065585	70.017494	30.709585	75.075485	-3.276639	0.000000	-0.408581	0.000000	0.000000	0.000000	-2.693340	0.061976	-0.015535	0.000000	0.000000	4.000000	14.000000	0.000000
21961.550473	-0.100806	0.583308	-0.065585	70.017494	30.709585	75.075485	-3.276639	0.000000	-0.408581	0.000000	0.000000	0.000000	-2.693340	0.061976	-0.015535	0.000000	0.000000	4.000000	14.000000	0.000000
21961.553806	-0.100806	0.583308	-0.065585	69.509308	34.872074	79.034660	-3.279228	0.000000	0.040309	0.000000	0.000000	0.000000	-2.693340	0.061976	-0.015535	0.000000	0.000000	4.000000	14.000000	0.000000
21961.557139	-0.110119	0.583413	-0.065151	69.509308	34.872074	79.034660	-3.279228	0.000000	0.040309	0.000000	0.000000	0.000000	-2.793859	0.031420	0.130192	0.000000	0.000000	4.000000	14.000000	0.000000
21961.560473	-0.110119	0.583413	-0.065151	69.509308	34.872074	79.034660	-3.279228	0.000000	0.040309	0.000000	0.000000	0.000000	-2.793859	0.031420	0.130192	0.000000	0.000000	4.000000	14.000000	0.000000
21961.563806	-0.110119	0.583413	-0.065151	69.052147	38.467098	82.123886	-3.257529	0.000000	0.505953	0.000000	0.000000	0.000000	-2.793859	0.031420	0.130192	0.000000	0.000000	4.000000	14.000000	0.000000
21961.567139	-0.119659	0.583396	-0.064279	69.052147	38.467098	82.123886	-3.257529	0.000000	0.505953	0.000000	0.000000	0.000000	-2.861903	-0.004831	0.261417	0.000000	0.000000	4.000000	14.000000	0.000000
21961.570473	-0.119659	0.583396	-0.064279	69.052147	38.467098	82.123886	-3.257529	0.000000	0.505953	0.000000	0.000000	0.000000	-2.861903	-0.004831	0.261417	0.000000	0.000000	4.000000	14.000000	0.000000
21961.573806	-0.119659	0.583396	-0.064279	68.742989	41.562065	83.896980	-3.213960	0.000000	0.982937	0.000000	0.000000	0.000000	-2.861903	-0.004831	0.261417	0.000000	0.000000	4.000000	14.000000	0.000000
21961.577139	-0.129208	0.583274	-0.062936	68.742989	41.562065	83.896980	-3.213960	0.000000	0.982937	0.000000	0.000000	0.000000	-2.864797	-0.036753	0.402865	0.000000	0.000000	4.000000	14.000000	0.000000
21961.580473	-0.129208	0.583274	-0.062936	68.742989	41.562065	83.896980	-3.213960	0.000000	0.982937	0.000000	0.000000	0.000000	-2.864797	-0.036753	0.402865	0.000000	0.000000	4.000000	14.000000	0.000000
21961.583806	-0.129208	0.583274	-0.062936	68.461227	44.374348	85.250053	-3.146816	0.000000	1.460403	0.000000	0.000000	0.000000	-2.864797	-0.036753	0.402865	0.000000	0.000000	4.000000	14.000000	0.000000
21961.587139	-0.138595	0.583132	-0.060913	68.461227	44.374348	85.250053	-3.146816	0.000000	1.460403	0.000000	0.000000	0.000000	-2.816028	-0.042542	0.607021	0.000000	0.000000	4.000000	14.000000	0.000000
21961.590473	-0.138595	0.583132	-0.060913	68.461227	44.374348	85.250053	-3.146816	0.000000	1.460403	0.000000	0.000000	0.000000	-2.816028	-0.042542	0.607021	0.000000	0.000000	4.000000	14.000000	0.000000
21961.593806	-0.138595	0.583132	-0.060913	68.102287	47.098740	86.904060	-3.045645	0.000000	1.929741	0.000000	0.000000	0.000000	-2.816028	-0.042542	0.607021	0.000000	0.000000	4.000000	14.000000	0.000000
21961.597139	-0.147634	0.583001	-0.058131	68.102287	47.098740	86.904060	-3.045645	0.000000	1.929741	0.000000	0.000000	0.000000	-2.711855	-0.039461	0.834563	0.000000	0.000000	4.000000	14.000000	0.000000
21961.600473	-0.147634	0.583001	-0.058131	68.102287	47.098740	86.904060	-3.045645	0.000000	1.929741	0.000000	0.000000	0.000000	-2.711855	-0.039461	0.834563	0.000000	0.000000	4.000000	14.000000	0.000000
21961.603806	-0.147634	0.583001	-0.058131	67.683914	49.897324	89.162041	-2.906552	0.000000	2.381717	0.000000	0.000000	0.000000	-2.711855	-0.039461	0.834563	0.000000	0.000000	4.000000	14.000000	0.000000
21961.607139	-0.156354	0.582933	-0.054591	67.683914	49.897324	89.162041	-2.906552	0.000000	2.381717	0.000000	0.000000	0.000000	-2.616008	-0.020322	1.062089	0.000000	0.000000	4.000000	14.000000	0.000000
21961.610473	-0.156354	0.582933	-0.054591	67.683914	49.897324	89.162041	-2.906552	0.000000	2.381717	0.000000	0.000000	0.000000	-2.616008	-0.020322	1.062089	0.000000	0.000000	4.000000	14.000000	0.000000
21961.613806	-0.156354	0.582933	-0.054591	67.324104	53.318233	91.990341	-2.729537	0.000000	2.817719	0.000000	0.000000	0.000000	-2.616008	-0.020322	1.062089	0.000000	0.000000	4.000000	14.000000	0.000000
21961.617139	-0.164713	0.582902	-0.050390	67.324104	53.318233	91.990341	-2.729537	0.000000	2.817719	0.000000	0.000000	0.000000	-2.507516	-0.009402	1.260193	0.000000	0.000000	4.000000	14.000000	0.000000
21961.620473	-0.164713	0.582902	-0.050390	67.324104	53.318233	91.990341	-2.729537	0.000000	2.817719	0.000000	0.000000	0.000000	-2.507516	-0.009402	1.260193	0.000000	0.000000	4.000000	14.000000	0.000000
21961.623806	-0.164713	0.582902	-0.050390	67.037094	57.236675	94.883873	-2.519505	0.000000	3.235638	0.000000	0.000000	0.000000	-2.507516	-0.009402	1.260193	0.000000	0.000000	4.000000	14.000000	0.000000
21961.627139	-0.172712	0.582924	-0.045540	67.037094	57.236675	94.883873	-2.519505	0.000000	3.235638	0.000000	0.000000	0.000000	-2.399788	0.006779	1.455016	0.000000	0.000000	4.000000	14.000000	0.000000
21961.630473	-0.172712	0.582924	-0.045540	67.037094	57.236675	94.883873	-2.519505	0.000000	3.235638	0.000000	0.000000	0.000000	-2.399788	0.006779	1.455016	0.000000	0.000000	4.000000	14.000000	0.000000
21961.633806	-0.172712	0.582924	-0.045540	66.825348	61.108932	97.630165	-2.277002	0.000000	3.635603	0.000000	0.000000	0.000000	-2.399788	0.006779	1.455016	0.000000	0.000000	4.000000	14.000000	0.000000
21961.637139	-0.180452	0.582957	-0.040031	66.825348	61.108932	97.630165	-2.277002	0.000000	3.635603	0.000000	0.000000	0.000000	-2.321867	0.009999	1.652711	0.000000	0.000000	4.000000	14.000000	0.000000
21961.640473	-0.180452	0.582957	-0.040031	66.825348	61.108932	97.630165	-2.277002	0.000000	3.635603	0.000000	0.000000	0.000000	-2.321867	0.009999	1.652711	0.000000	0.000000	4.000000	14.000000	0.000000
21961.643806	-0.180452	0.582957	-0.040031	66.752174	65.011330	100.337585	-2.001550	0.000000	4.022581	0.000000	0.000000	0.000000	-2.321867	0.009999	1.652711	0.000000	0.000000	4.000000	14.000000	0.000000
21961.647139	-0.187916	0.583026	-0.033905	66.752174	65.011330	100.337585	-2.001550	0.000000	4.022581	0.000000	0.000000	0.000000	-2.239297	0.020713	1.837749	0.000000	0.000000	4.000000	14.000000	0.000000
21961.650473	-0.187916	0.583026	-0.033905	66.752174	65.011330	100.337585	-2.001550	0.000000	4.022581	0.000000	0.000000	0.000000	-2.239297	0.020713	1.837749	0.000000	0.000000	4.000000	14.000000	0.000000
21961.653806	-0.187916	0.583026	-0.033905	66.797501	68.942535	102.878807	-1.695259	0.000000	4.395797	0.000000	0.000000	0.000000	-2.239297	0.020713	1.837749	0.000000	0.000000	4.000000	14.000000	0.000000
21961.657139	-0.194942	0.583050	-0.027085	66.797501	68.942535	102.878807	-1.695259	0.000000	4.395797	0.000000	0.000000	0.000000	-2.107687	0.007037	2.046163	0.000000	0.000000	4.000000	14.000000	0.000000
21961.660473	-0.194942	0.583050	-0.027085	66.797501	68.942535	102.878807	-1.695259	0.000000	4.395797	0.000000	0.000000	0.000000	-2.107687	0.007037	2.046163	0.000000	0.000000	4.000000	14.000000	0.000000
21961.663806	-0.194942	0.583050	-0.027085	66.888306	72.934807	105.370285	-1.354232	0.000000	4.747078	0.000000	0.000000	0.000000	-2.107687	0.007037	2.046163	0.000000	0.000000	4.000000	14.000000	0.000000
21961.667139	-0.201492	0.583081	-0.019612	66.888306	72.934807	105.370285	-1.354232	0.000000	4.747078	0.000000	0.000000	0.000000	-1.965054	0.009349	2.241678	0.000000	0.000000	4.000000	14.000000	0.000000
21961.670473	-0.201492	0.583081	-0.019612	66.888306	72.934807	105.370285	-1.354232	0.000000	4.747078	0.000000	0.000000	0.000000	-1.965054	0.009349	2.241678	0.000000	0.000000	4.000000	14.000000	0.000000
21961.673806	-0.201492	0.583081	-0.019612	66.963570	76.902206	108.108864	-0.948655	0.000000	4.909181	0.000000	0.000000	0.000000	-1.965054	0.009349	2.241678	0.000000	0.000000	4.000000	14.000000	0.000000
21961.677139	-0.207472	0.583073	-0.011479	66.963570	76.902206	108.108864	-0.948655	0.000000	4.909181	0.000000	0.000000	0.000000	-1.794178	-0.002457	2.440136	0.000000	0.000000	4.000000	14.000000	0.000000
21961.680473	-0.207472	0.583073	-0.011479	66.963570	76.902206	108.108864	-0.948655	0.000000	4.909181	0.000000	0.000000	0.000000	-1.794178	-0.002457	2.440136	0.000000	0.000000	4.000000	14.000000	0.000000
21961.683806	-0.207472	0.583073	-0.011479	67.010887	80.825050	111.019730	-0.531005	0.000000	4.971723	0.000000	0.000000	0.000000	-1.794178	-0.002457	2.440136	0.000000	0.000000	4.000000	14.000000	0.000000
21961.687139	-0.212863	0.582993	-0.002833	67.010887	80.825050	111.019730	-0.531005	0.000000	4.971723	0.000000	0.000000	0.000000	-1.617145	-0.023902	2.593702	0.000000	0.000000	4.000000	14.000000	0.000000
21961.690473	-0.212863	0.582993	-0.002833	67.010887	80.825050	111.019730	-0.531005	0.000000	4.971723	0.000000	0.000000	0.000000	-1.617145	-0.023902	2.593702	0.000000	0.000000	4.000000	14.000000	0.000000
21961.693806	-0.212863	0.582993	-0.002833	67.058174	84.744415	113.901428	-0.125463	0.000000	4.998426	0.000000	0.000000	0.000000	-1.617145	-0.023902	2.593702	0.000000	0.000000	4.000000	14.000000	0.000000
21961.697139	-0.217685	0.582900	0.006200	67.058174	84.744415	113.901428	-0.125463	0.000000	4.998426	0.000000	0.000000	0.000000	-1.446727	-0.028083	2.710016	0.000000	0.000000	4.000000	14.000000	0.000000
21961.700473	-0.217685	0.582900	0.006200	67.058174	84.744415	113.901428	-0.125463	0.000000	4.998426	0.000000	0.000000	0.000000	-1.446727	-0.028083	2.710016	0.000000	0.000000	4.000000	14.000000	0.000000
21961.703806	-0.217685	0.582900	0.006200	67.151649	88.743484	116.758904	0.263070	0.000000	4.993074	0.000000	0.000000	0.000000	-1.446727	-0.028083	2.710016	0.000000	0.000000	4.000000	14.000000	0.000000
21961.707139	-0.221917	0.582792	0.015558	67.151649	88.743484	116.758904	0.263070	0.000000	4.993074	0.000000	0.000000	0.000000	-1.269385	-0.032328	2.807169	0.000000	0.000000	4.000000	14.000000	0.000000
21961.710473	-0.221917	0.582792	0.015558	67.151649	88.743484	116.758904	0.263070	0.000000	4.993074	0.000000	0.000000	0.000000	-1.269385	-0.032328	2.807169	0.000000	0.000000	4.000000	14.000000	0.000000
21961.713806	-0.221917	0.582792	0.015558	67.306725	92.893547	119.660568	0.632915	0.000000	4.959780	0.000000	0.000000	0.000000	-1.269385	-0.032328	2.807169	0.000000	0.000000	4.000000	14.000000	0.000000
21961.717139	-0.225624	0.582596	0.025061	67.306725	92.893547	119.660568	0.632915	0.000000	4.959780	0.000000	0.000000	0.000000	-1.112107	-0.058665	2.850953	0.000000	0.000000	4.000000	14.000000	0.000000
21961.720473	-0.225624	0.582596	0.025061	67.306725	92.893547	119.660568	0.632915	0.000000	4.959780	0.000000	0.000000	0.000000	-1.112107	-0.058665	2.850953	0.000000	0.000000	4.000000	14.000000	0.000000
21961.723806	-0.225624	0.582596	0.025061	67.491478	97.196045	122.542175	0.978185	0.000000	4.903381	0.000000	0.000000	0.000000	-1.112107	-0.058665	2.850953	0.000000	0.000000	4.000000	14.000000	0.000000
21961.727139	-0.228798	0.582317	0.034641	67.491478	97.196045	122.542175	0.978185	0.000000	4.903381	0.000000	0.000000	0.000000	-0.952309	-0.083822	2.874077	0.000000	0.000000	4.000000	14.000000	0.000000
21961.730473	-0.228798	0.582317	0.034641	67.491478	97.196045	122.542175	0.978185	0.000000	4.903381	0.000000	0.000000	0.000000	-0.952309	-0.083822	2.874077	0.000000	0.000000	4.000000	14.000000	0.000000
21961.733806	-0.228798	0.582317	0.034641	67.608177	101.432800	125.277405	1.298636	0.000000	4.828410	0.000000	0.000000	0.000000	-0.952309	-0.083822	2.874077	0.000000	0.000000	4.000000	14.000000	0.000000
21961.737139	-0.231350	0.581950	0.044293	67.608177	101.432800	125.277405	1.298636	0.000000	4.828410	0.000000	0.000000	0.000000	-0.765775	-0.110187	2.895514	0.000000	0.000000	4.000000	14.000000	0.000000
21961.740473	-0.231350	0.581950	0.044293	67.608177	101.432800	125.277405	1.298636	0.000000	4.828410	0.000000	0.000000	0.000000	-0.765775	-0.110187	2.895514	0.000000	0.000000	4.000000	14.000000	0.000000
21961.743806	-0.231350	0.581950	0.044293	67.564011	105.264061	127.644737	1.597665	0.000000	4.737876	0.000000	0.000000	0.000000	-0.765775	-0.110187	2.895514	0.000000	0.000000	4.000000	14.000000	0.000000
21961.747139	-0.233156	0.581502	0.054001	67.564011	105.264061	127.644737	1.597665	0.000000	4.737876	0.000000	0.000000	0.000000	-0.541740	-0.134200	2.912508	0.000000	0.000000	4.000000	14.000000	0.000000
21961.750473	-0.233156	0.581502	0.054001	67.564011	105.264061	127.644737	1.597665	0.000000	4.737876	0.000000	0.000000	0.000000	-0.541740	-0.134200	2.912508	0.000000	0.000000	4.000000	14.000000	0.000000
21961.753806	-0.233156	0.581502	0.054001	67.312065	108.516907	129.546478	1.879092	0.000000	4.633467	0.000000	0.000000	0.000000	-0.541740	-0.134200	2.912508	0.000000	0.000000	4.000000	14.000000	0.000000
21961.757139	-0.234279	0.581044	0.063716	67.312065	108.516907	129.546478	1.879092	0.000000	4.633467	0.000000	0.000000	0.000000	-0.336864	-0.137348	2.914318	0.000000	0.000000	4.000000	14.000000	0.000000
21961.760473	-0.234279	0.581044	0.063716	67.312065	108.516907	129.546478	1.879092	0.000000	4.633467	0.000000	0.000000	0.000000	-0.336864	-0.137348	2.914318	0.000000	0.000000	4.000000	14.000000	0.000000
21961.763806	-0.234279	0.581044	0.063716	66.950737	111.339638	131.232010	2.143445	0.000000	4.517261	0.000000	0.000000	0.000000	-0.336864	-0.137348	2.914318	0.000000	0.000000	4.000000	14.000000	0.000000
21961.767139	-0.234609	0.580550	0.073379	66.950737	111.339638	131.232010	2.143445	0.000000	4.517261	0.000000	0.000000	0.000000	-0.099066	-0.148206	2.899116	0.000000	0.000000	4.000000	14.000000	0.000000
21961.770473	-0.234609	0.580550	0.073379	66.950737	111.339638	131.232010	2.143445	0.000000	4.517261	0.000000	0.000000	0.000000	-0.099066	-0.148206	2.899116	0.000000	0.000000	4.000000	14.000000	0.000000
21961.773806	-0.234609	0.580550	0.073379	66.615936	114.136200	133.064697	2.393155	0.000000	4.390080	0.000000	0.000000	0.000000	-0.099066	-0.148206	2.899116	0.000000	0.000000	4.000000	14.000000	0.000000
21961.777139	-0.234264	0.580023	0.082894	66.615936	114.136200	133.064697	2.393155	0.000000	4.390080	0.000000	0.000000	0.000000	0.103694	-0.158282	2.854405	0.000000	0.000000	4.000000	14.000000	0.000000
21961.780473	-0.234264	0.580023	0.082894	66.615936	114.136200	133.064697	2.393155	0.000000	4.390080	0.000000	0.000000	0.000000	0.103694	-0.158282	2.854405	0.000000	0.000000	4.000000	14.000000	0.000000
21961.783806	-0.234264	0.580023	0.082894	66.405220	117.211021	135.103088	2.626693	0.000000	4.254466	0.000000	0.000000	0.000000	0.103694	-0.158282	2.854405	0.000000	0.000000	4.000000	14.000000	0.000000
21961.787139	-0.233222	0.579437	0.092168	66.405220	117.211021	135.103088	2.626693	0.000000	4.254466	0.000000	0.000000	0.000000	0.312524	-0.175648	2.782297	0.000000	0.000000	4.000000	14.000000	0.000000
21961.790473	-0.233222	0.579437	0.092168	66.405220	117.211021	135.103088	2.626693	0.000000	4.254466	0.000000	0.000000	0.000000	0.312524	-0.175648	2.782297	0.000000	0.000000	4.000000	14.000000	0.000000
21961.793806	-0.233222	0.579437	0.092168	66.396881	120.650047	137.389832	2.844750	0.000000	4.111861	0.000000	0.000000	0.000000	0.312524	-0.175648	2.782297	0.000000	0.000000	4.000000	14.000000	0.000000
21961.797139	-0.231518	0.578812	0.101225	66.396881	120.650047	137.389832	2.844750	0.000000	4.111861	0.000000	0.000000	0.000000	0.511256	-0.187591	2.717035	0.000000	0.000000	4.000000	14.000000	0.000000
21961.800473	-0.231518	0.578812	0.101225	66.396881	120.650047	137.389832	2.844750	0.000000	4.111861	0.000000	0.000000	0.000000	0.511256	-0.187591	2.717035	0.000000	0.000000	4.000000	14.000000	0.000000
21961.803806	-0.231518	0.578812	0.101225	66.732361	124.100876	139.641525	3.049643	0.000000	3.962282	0.000000	0.000000	0.000000	0.511256	-0.187591	2.717035	0.000000	0.000000	4.000000	14.000000	0.000000
21961.807139	-0.229186	0.578150	0.110008	66.732361	124.100876	139.641525	3.049643	0.000000	3.962282	0.000000	0.000000	0.000000	0.699531	-0.198703	2.634745	0.000000	0.000000	4.000000	14.000000	0.000000
21961.810473	-0.229186	0.578150	0.110008	66.732361	124.100876	139.641525	3.049643	0.000000	3.962282	0.000000	0.000000	0.000000	0.699531	-0.198703	2.634745	0.000000	0.000000	4.000000	14.000000	0.000000
21961.813806	-0.229186	0.578150	0.110008	67.420830	127.240768	141.597946	3.241653	0.000000	3.806795	0.000000	0.000000	0.000000	0.699531	-0.198703	2.634745	0.000000	0.000000	4.000000	14.000000	0.000000
21961.817139	-0.226149	0.577480	0.118559	67.420830	127.240768	141.597946	3.241653	0.000000	3.806795	0.000000	0.000000	0.000000	0.911057	-0.200817	2.565523	0.000000	0.000000	4.000000	14.000000	0.000000
21961.820473	-0.226149	0.577480	0.118559	67.420830	127.240768	141.597946	3.241653	0.000000	3.806795	0.000000	0.000000	0.000000	0.911057	-0.200817	2.565523	0.000000	0.000000	4.000000	14.000000	0.000000
21961.823806	-0.226149	0.577480	0.118559	68.192909	130.038910	143.266876	3.424230	0.000000	3.643439	0.000000	0.000000	0.000000	0.911057	-0.200817	2.565523	0.000000	0.000000	4.000000	14.000000	0.000000
21961.827139	-0.222416	0.576773	0.126742	68.192909	130.038910	143.266876	3.424230	0.000000	3.643439	0.000000	0.000000	0.000000	1.119970	-0.212320	2.454699	0.000000	0.000000	4.000000	14.000000	0.000000
21961.830473	-0.222416	0.576773	0.126742	68.192909	130.038910	143.266876	3.424230	0.000000	3.643439	0.000000	0.000000	0.000000	1.119970	-0.212320	2.454699	0.000000	0.000000	4.000000	14.000000	0.000000
21961.833806	-0.222416	0.576773	0.126742	68.837524	132.454193	144.635696	3.596374	0.000000	3.473629	0.000000	0.000000	0.000000	1.119970	-0.212320	2.454699	0.000000	0.000000	4.000000	14.000000	0.000000
21961.837139	-0.218042	0.576105	0.134517	68.837524	132.454193	144.635696	3.596374	0.000000	3.473629	0.000000	0.000000	0.000000	1.312157	-0.200168	2.332569	0.000000	0.000000	4.000000	14.000000	0.000000
21961.840473	-0.218042	0.576105	0.134517	68.837524	132.454193	144.635696	3.596374	0.000000	3.473629	0.000000	0.000000	0.000000	1.312157	-0.200168	2.332569	0.000000	0.000000	4.000000	14.000000	0.000000
21961.843806	-0.218042	0.576105	0.134517	69.365852	134.528931	145.735428	3.758175	0.000000	3.297897	0.000000	0.000000	0.000000	1.312157	-0.200168	2.332569	0.000000	0.000000	4.000000	14.000000	0.000000
21961.847139	-0.213128	0.575442	0.141780	69.365852	134.528931	145.735428	3.758175	0.000000	3.297897	0.000000	0.000000	0.000000	1.474203	-0.199076	2.178927	0.000000	0.000000	4.000000	14.000000	0.000000
21961.850473	-0.213128	0.575442	0.141780	69.365852	134.528931	145.735428	3.758175	0.000000	3.297897	0.000000	0.000000	0.000000	1.474203	-0.199076	2.178927	0.000000	0.000000	4.000000	14.000000	0.000000
21961.853806	-0.213128	0.575442	0.141780	69.813515	136.392715	146.670456	3.908320	0.000000	3.118499	0.000000	0.000000	0.000000	1.474203	-0.199076	2.178927	0.000000	0.000000	4.000000	14.000000	0.000000
21961.857139	-0.207716	0.574826	0.148512	69.813515	136.392715	146.670456	3.908320	0.000000	3.118499	0.000000	0.000000	0.000000	1.623686	-0.184591	2.019523	0.000000	0.000000	4.000000	14.000000	0.000000
21961.860473	-0.207716	0.574826	0.148512	69.813515	136.392715	146.670456	3.908320	0.000000	3.118499	0.000000	0.000000	0.000000	1.623686	-0.184591	2.019523	0.000000	0.000000	4.000000	14.000000	0.000000
21961.863806	-0.207716	0.574826	0.148512	70.225189	138.344818	147.688950	4.047472	0.000000	2.935638	0.000000	0.000000	0.000000	1.623686	-0.184591	2.019523	0.000000	0.000000	4.000000	14.000000	0.000000
21961.867139	-0.201898	0.574263	0.154647	70.225189	138.344818	147.688950	4.047472	0.000000	2.935638	0.000000	0.000000	0.000000	1.745198	-0.169136	1.840653	0.000000	0.000000	4.000000	14.000000	0.000000
21961.870473	-0.201898	0.574263	0.154647	70.225189	138.344818	147.688950	4.047472	0.000000	2.935638	0.000000	0.000000	0.000000	1.745198	-0.169136	1.840653	0.000000	0.000000	4.000000	14.000000	0.000000
21961.873806	-0.201898	0.574263	0.154647	70.626740	140.656097	149.032455	4.175140	0.000000	2.751038	0.000000	0.000000	0.000000	1.745198	-0.169136	1.840653	0.000000	0.000000	4.000000	14.000000	0.000000
21961.877139	-0.195793	0.573709	0.160182	70.626740	140.656097	149.032455	4.175140	0.000000	2.751038	0.000000	0.000000	0.000000	1.831655	-0.166182	1.660460	0.000000	0.000000	4.000000	14.000000	0.000000
21961.880473	-0.195793	0.573709	0.160182	70.626740	140.656097	149.032455	4.175140	0.000000	2.751038	0.000000	0.000000	0.000000	1.831655	-0.166182	1.660460	0.000000	0.000000	4.000000	14.000000	0.000000
21961.883806	-0.195793	0.573709	0.160182	71.064468	143.339874	150.716064	4.291198	0.000000	2.566245	0.000000	0.000000	0.000000	1.831655	-0.166182	1.660460	0.000000	0.000000	4.000000	14.000000	0.000000
21961.887139	-0.189480	0.573171	0.165098	71.064468	143.339874	150.716064	4.291198	0.000000	2.566245	0.000000	0.000000	0.000000	1.893811	-0.161345	1.474835	0.000000	0.000000	4.000000	14.000000	0.000000
21961.890473	-0.189480	0.573171	0.165098	71.064468	143.339874	150.716064	4.291198	0.000000	2.566245	0.000000	0.000000	0.000000	1.893811	-0.161345	1.474835	0.000000	0.000000	4.000000	14.000000	0.000000
21961.893806	-0.189480	0.573171	0.165098	71.589943	146.081299	152.767410	4.395879	0.000000	2.382487	0.000000	0.000000	0.000000	1.893811	-0.161345	1.474835	0.000000	0.000000	4.000000	14.000000	0.000000
21961.897139	-0.182868	0.572583	0.169444	71.589943	146.081299	152.767410	4.395879	0.000000	2.382487	0.000000	0.000000	0.000000	1.983817	-0.176313	1.303597	0.000000	0.000000	4.000000	14.000000	0.000000
21961.900473	-0.182868	0.572583	0.169444	71.589943	146.081299	152.767410	4.395879	0.000000	2.382487	0.000000	0.000000	0.000000	1.983817	-0.176313	1.303597	0.000000	0.000000	4.000000	14.000000	0.000000
21961.903806	-0.182868	0.572583	0.169444	72.209366	148.396790	155.270721	4.491624	0.000000	2.196660	0.000000	0.000000	0.000000	1.983817	-0.176313	1.303597	0.000000	0.000000	4.000000	14.000000	0.000000
21961.907139	-0.175985	0.572012	0.173254	72.209366	148.396790	155.270721	4.491624	0.000000	2.196660	0.000000	0.000000	0.000000	2.064739	-0.171316	1.143268	0.000000	0.000000	4.000000	14.000000	0.000000
21961.910473	-0.175985	0.572012	0.173254	72.209366	148.396790	155.270721	4.491624	0.000000	2.196660	0.000000	0.000000	0.000000	2.064739	-0.171316	1.143268	0.000000	0.000000	4.000000	14.000000	0.000000
21961.913806	-0.175985	0.572012	0.173254	72.857536	149.995499	157.264084	4.578977	0.000000	2.008225	0.000000	0.000000	0.000000	2.064739	-0.171316	1.143268	0.000000	0.000000	4.000000	14.000000	0.000000
21961.917139	-0.168808	0.571434	0.176489	72.857536	149.995499	157.264084	4.578977	0.000000	2.008225	0.000000	0.000000	0.000000	2.153075	-0.173304	0.970361	0.000000	0.000000	4.000000	14.000000	0.000000
21961.920473	-0.168808	0.571434	0.176489	72.857536	149.995499	157.264084	4.578977	0.000000	2.008225	0.000000	0.000000	0.000000	2.153075	-0.173304	0.970361	0.000000	0.000000	4.000000	14.000000	0.000000
21961.923806	-0.168808	0.571434	0.176489	73.463814	150.901871	158.550781	4.658474	0.000000	1.816210	0.000000	0.000000	0.000000	2.153075	-0.173304	0.970361	0.000000	0.000000	4.000000	14.000000	0.000000
21961.927139	-0.161292	0.570925	0.179144	73.463814	150.901871	158.550781	4.658474	0.000000	1.816210	0.000000	0.000000	0.000000	2.254778	-0.152927	0.796592	0.000000	0.000000	4.000000	14.000000	0.000000
21961.930473	-0.161292	0.570925	0.179144	73.463814	150.901871	158.550781	4.658474	0.000000	1.816210	0.000000	0.000000	0.000000	2.254778	-0.152927	0.796592	0.000000	0.000000	4.000000	14.000000	0.000000
21961.933806	-0.161292	0.570925	0.179144	74.002647	151.379562	159.642517	4.730772	0.000000	1.618581	0.000000	0.000000	0.000000	2.254778	-0.152927	0.796592	0.000000	0.000000	4.000000	14.000000	0.000000
21961.937139	-0.153626	0.570494	0.181115	74.002647	151.379562	159.642517	4.730772	0.000000	1.618581	0.000000	0.000000	0.000000	2.300003	-0.129131	0.591232	0.000000	0.000000	4.000000	14.000000	0.000000
21961.940473	-0.153626	0.570494	0.181115	74.002647	151.379562	159.642517	4.730772	0.000000	1.618581	0.000000	0.000000	0.000000	2.300003	-0.129131	0.591232	0.000000	0.000000	4.000000	14.000000	0.000000
21961.943806	-0.153626	0.570494	0.181115	74.460533	151.804214	161.102768	4.794265	0.000000	1.419513	0.000000	0.000000	0.000000	2.300003	-0.129131	0.591232	0.000000	0.000000	4.000000	14.000000	0.000000
21961.947139	-0.145898	0.570186	0.182410	74.460533	151.804214	161.102768	4.794265	0.000000	1.419513	0.000000	0.000000	0.000000	2.318380	-0.092442	0.388506	0.000000	0.000000	4.000000	14.000000	0.000000
21961.950473	-0.145898	0.570186	0.182410	74.460533	151.804214	161.102768	4.794265	0.000000	1.419513	0.000000	0.000000	0.000000	2.318380	-0.092442	0.388506	0.000000	0.000000	4.000000	14.000000	0.000000
21961.953806	-0.145898	0.570186	0.182410	74.898865	152.594131	162.903702	4.848861	0.000000	1.220060	0.000000	0.000000	0.000000	2.318380	-0.092442	0.388506	0.000000	0.000000	4.000000	14.000000	0.000000
21961.957139	-0.138070	0.569964	0.183046	74.898865	152.594131	162.903702	4.848861	0.000000	1.220060	0.000000	0.000000	0.000000	2.348149	-0.066572	0.190692	0.000000	0.000000	4.000000	14.000000	0.000000
21961.960473	-0.138070	0.569964	0.183046	74.898865	152.594131	162.903702	4.848861	0.000000	1.220060	0.000000	0.000000	0.000000	2.348149	-0.066572	0.190692	0.000000	0.000000	4.000000	14.000000	0.000000
21961.963806	-0.138070	0.569964	0.183046	75.325211	153.910660	165.206863	4.895244	0.000000	1.018129	0.000000	0.000000	0.000000	2.348149	-0.066572	0.190692	0.000000	0.000000	4.000000	14.000000	0.000000
21961.967139	-0.130321	0.569812	0.183005	75.325211	153.910660	165.206863	4.895244	0.000000	1.018129	0.000000	0.000000	0.000000	2.324963	-0.045593	-0.012263	0.000000	0.000000	4.000000	14.000000	0.000000
21961.970473	-0.130321	0.569812	0.183005	75.325211	153.910660	165.206863	4.895244	0.000000	1.018129	0.000000	0.000000	0.000000	2.324963	-0.045593	-0.012263	0.000000	0.000000	4.000000	14.000000	0.000000
21961.973806	-0.130321	0.569812	0.183005	75.745743	155.576447	167.866287	4.932755	0.000000	0.817268	0.000000	0.000000	0.000000	2.324963	-0.045593	-0.012263	0.000000	0.000000	4.000000	14.000000	0.000000
21961.977139	-0.122529	0.569704	0.182388	75.745743	155.576447	167.866287	4.932755	0.000000	0.817268	0.000000	0.000000	0.000000	2.337373	-0.032424	-0.184919	0.000000	0.000000	4.000000	14.000000	0.000000
21961.980473	-0.122529	0.569704	0.182388	75.745743	155.576447	167.866287	4.932755	0.000000	0.817268	0.000000	0.000000	0.000000	2.337373	-0.032424	-0.184919	0.000000	0.000000	4.000000	14.000000	0.000000
21961.983806	-0.122529	0.569704	0.182388	76.192368	157.075592	170.164597	4.962286	0.000000	0.612961	0.000000	0.000000	0.000000	2.337373	-0.032424	-0.184919	0.000000	0.000000	4.000000	14.000000	0.000000
21961.987139	-0.114655	0.569658	0.181215	76.192368	157.075592	170.164597	4.962286	0.000000	0.612961	0.000000	0.000000	0.000000	2.362202	-0.013811	-0.351992	0.000000	0.000000	4.000000	14.000000	0.000000
21961.990473	-0.114655	0.569658	0.181215	76.192368	157.075592	170.164597	4.962286	0.000000	0.612961	0.000000	0.000000	0.000000	2.362202	-0.013811	-0.351992	0.000000	0.000000	4.000000	14.000000	0.000000
21961.993806	-0.114655	0.569658	0.181215	76.662636	157.830994	171.836075	4.983729	0.000000	0.403047	0.000000	0.000000	0.000000	2.362202	-0.013811	-0.351992	0.000000	0.000000	4.000000	14.000000	0.000000
21961.997139	-0.106697	0.569647	0.179555	76.662636	157.830994	171.836075	4.983729	0.000000	0.403047	0.000000	0.000000	0.000000	2.387383	-0.003247	-0.498002	0.000000	0.000000	4.000000	14.000000	0.000000
21962.000473	-0.106697	0.569647	0.179555	76.662636	157.830994	171.836075	4.983729	0.000000	0.403047	0.000000	0.000000	0.000000	2.387383	-0.003247	-0.498002	0.000000	0.000000	4.000000	14.000000	0.000000
21962.003806	-0.106697	0.569647	0.179555	77.142563	157.816681	173.188461	4.996526	0.000000	0.186370	0.000000	0.000000	0.000000	2.387383	-0.003247	-0.498002	0.000000	0.000000	4.000000	14.000000	0.000000
21962.007139	-0.098635	0.569753	0.177372	77.142563	157.816681	173.188461	4.996526	0.000000	0.186370	0.000000	0.000000	0.000000	2.418626	0.031739	-0.654905	0.000000	0.000000	4.000000	14.000000	0.000000
21962.010473	-0.098635	0.569753	0.177372	77.142563	157.816681	173.188461	4.996526	0.000000	0.186370	0.000000	0.000000	0.000000	2.418626	0.031739	-0.654905	0.000000	0.000000	4.000000	14.000000	0.000000
21962.013806	-0.098635	0.569753	0.177372	77.685425	157.729752	174.504730	4.999852	0.000000	-0.038468	0.000000	0.000000	0.000000	2.418626	0.031739	-0.654905	0.000000	0.000000	4.000000	14.000000	0.000000
21962.017139	-0.090461	0.570066	0.174696	77.685425	157.729752	174.504730	4.999852	0.000000	-0.038468	0.000000	0.000000	0.000000	2.452247	0.093988	-0.802880	0.000000	0.000000	4.000000	14.000000	0.000000
21962.020473	-0.090461	0.570066	0.174696	77.685425	157.729752	174.504730	4.999852	0.000000	-0.038468	0.000000	0.000000	0.000000	2.452247	0.093988	-0.802880	0.000000	0.000000	4.000000	14.000000	0.000000
21962.023806	-0.090461	0.570066	0.174696	78.336205	157.752014	175.852203	4.992563	0.000000	-0.272607	0.000000	0.000000	0.000000	2.452247	0.093988	-0.802880	0.000000	0.000000	4.000000	14.000000	0.000000
21962.027139	-0.082225	0.570530	0.171538	78.336205	157.752014	175.852203	4.992563	0.000000	-0.272607	0.000000	0.000000	0.000000	2.470829	0.139255	-0.947494	0.000000	0.000000	4.000000	14.000000	0.000000
21962.030473	-0.082225	0.570530	0.171538	78.336205	157.752014	175.852203	4.992563	0.000000	-0.272607	0.000000	0.000000	0.000000	2.470829	0.139255	-0.947494	0.000000	0.000000	4.000000	14.000000	0.000000
21962.033806	-0.082225	0.570530	0.171538	79.166206	157.525391	177.347565	4.973372	0.000000	-0.515347	0.000000	0.000000	0.000000	2.470829	0.139255	-0.947494	0.000000	0.000000	4.000000	14.000000	0.000000
21962.037139	-0.073952	0.571205	0.167965	79.166206	157.525391	177.347565	4.973372	0.000000	-0.515347	0.000000	0.000000	0.000000	2.481789	0.202454	-1.071692	0.000000	0.000000	4.000000	14.000000	0.000000
21962.040473	-0.073952	0.571205	0.167965	79.166206	157.525391	177.347565	4.973372	0.000000	-0.515347	0.000000	0.000000	0.000000	2.481789	0.202454	-1.071692	0.000000	0.000000	4.000000	14.000000	0.000000
21962.043806	-0.073952	0.571205	0.167965	80.255363	157.386185	179.121704	4.940941	0.000000	-0.766227	0.000000	0.000000	0.000000	2.481789	0.202454	-1.071692	0.000000	0.000000	4.000000	14.000000	0.000000
21962.047139	-0.065662	0.572021	0.164018	80.255363	157.386185	179.121704	4.940941	0.000000	-0.766227	0.000000	0.000000	0.000000	2.486997	0.244575	-1.184072	0.000000	0.000000	4.000000	14.000000	0.000000
21962.050473	-0.065662	0.572021	0.164018	80.255363	157.386185	179.121704	4.940941	0.000000	-0.766227	0.000000	0.000000	0.000000	2.486997	0.244575	-1.184072	0.000000	0.000000	4.000000	14.000000	0.000000
21962.053806	-0.065662	0.572021	0.164018	81.584312	158.224121	-178.523132	4.893905	0.000000	-1.024549	0.000000	0.000000	0.000000	2.486997	0.244575	-1.184072	0.000000	0.000000	4.000000	14.000000	0.000000
21962.057139	-0.057576	0.572887	0.159704	81.584312	158.224121	-178.523132	4.893905	0.000000	-1.024549	0.000000	0.000000	0.000000	2.425866	0.260022	-1.294260	0.000000	0.000000	4.000000	14.000000	0.000000
21962.060473	-0.057576	0.572887	0.159704	81.584312	158.224121	-178.523132	4.893905	0.000000	-1.024549	0.000000	0.000000	0.000000	2.425866	0.260022	-1.294260	0.000000	0.000000	4.000000	14.000000	0.000000
21962.063806	-0.057576	0.572887	0.159704	83.060196	160.848694	-174.949219	4.832407	0.000000	-1.283680	0.000000	0.000000	0.000000	2.425866	0.260022	-1.294260	0.000000	0.000000	4.000000	14.000000	0.000000
21962.067139	-0.049878	0.573787	0.155031	83.060196	160.848694	-174.949219	4.832407	0.000000	-1.283680	0.000000	0.000000	0.000000	2.309608	0.269833	-1.401801	0.000000	0.000000	4.000000	14.000000	0.000000
21962.070473	-0.049878	0.573787	0.155031	83.060196	160.848694	-174.949219	4.832407	0.000000	-1.283680	0.000000	0.000000	0.000000	2.309608	0.269833	-1.401801	0.000000	0.000000	4.000000	14.000000	0.000000
21962.073806	-0.049878	0.573787	0.155031	84.554352	166.172241	-168.934113	4.757535	0.000000	-1.538136	0.000000	0.000000	0.000000	2.309608	0.269833	-1.401801	0.000000	0.000000	4.000000	14.000000	0.000000
21962.077139	-0.042452	0.574640	0.149994	84.554352	166.172241	-168.934113	4.757535	0.000000	-1.538136	0.000000	0.000000	0.000000	2.227690	0.256020	-1.511200	0.000000	0.000000	4.000000	14.000000	0.000000
21962.080473	-0.042452	0.574640	0.149994	84.554352	166.172241	-168.934113	4.757535	0.000000	-1.538136	0.000000	0.000000	0.000000	2.227690	0.256020	-1.511200	0.000000	0.000000	4.000000	14.000000	0.000000
21962.083806	-0.042452	0.574640	0.149994	85.943436	175.649841	-158.524094	4.668207	0.000000	-1.791047	0.000000	0.000000	0.000000	2.227690	0.256020	-1.511200	0.000000	0.000000	4.000000	14.000000	0.000000
21962.087139	-0.035393	0.575450	0.144627	85.943436	175.649841	-158.524094	4.668207	0.000000	-1.791047	0.000000	0.000000	0.000000	2.117794	0.243104	-1.610095	0.000000	0.000000	4.000000	14.000000	0.000000
21962.090473	-0.035393	0.575450	0.144627	85.943436	175.649841	-158.524094	4.668207	0.000000	-1.791047	0.000000	0.000000	0.000000	2.117794	0.243104	-1.610095	0.000000	0.000000	4.000000	14.000000	0.000000
21962.093806	-0.035393	0.575450	0.144627	87.099640	-167.863998	-140.855927	4.565199	0.000000	-2.039352	0.000000	0.000000	0.000000	2.117794	0.243104	-1.610095	0.000000	0.000000	4.000000	14.000000	0.000000
21962.097139	-0.028840	0.576240	0.138888	87.099640	-167.863998	-140.855927	4.565199	0.000000	-2.039352	0.000000	0.000000	0.000000	1.965655	0.236725	-1.721746	0.000000	0.000000	4.000000	14.000000	0.000000
21962.100473	-0.028840	0.576240	0.138888	87.099640	-167.863998	-140.855927	4.565199	0.000000	-2.039352	0.000000	0.000000	0.000000	1.965655	0.236725	-1.721746	0.000000	0.000000	4.000000	14.000000	0.000000
21962.103806	-0.028840	0.576240	0.138888	87.822639	-139.701752	-111.459747	4.449933	0.000000	-2.279934	0.000000	0.000000	0.000000	1.965655	0.236725	-1.721746	0.000000	0.000000	4.000000	14.000000	0.000000
21962.107139	-0.022826	0.576992	0.132903	87.822639	-139.701752	-111.459747	4.449933	0.000000	-2.279934	0.000000	0.000000	0.000000	1.804461	0.225707	-1.795523	0.000000	0.000000	4.000000	14.000000	0.000000
21962.110473	-0.022826	0.576992	0.132903	87.822639	-139.701752	-111.459747	4.449933	0.000000	-2.279934	0.000000	0.000000	0.000000	1.804461	0.225707	-1.795523	0.000000	0.000000	4.000000	14.000000	0.000000
21962.113806	-0.022826	0.576992	0.132903	87.876060	-104.070045	-74.737389	4.323874	0.000000	-2.510800	0.000000	0.000000	0.000000	1.804461	0.225707	-1.795523	0.000000	0.000000	4.000000	14.000000	0.000000
21962.117139	-0.017479	0.577725	0.126696	87.876060	-104.070045	-74.737389	4.323874	0.000000	-2.510800	0.000000	0.000000	0.000000	1.603831	0.219790	-1.862186	0.000000	0.000000	4.000000	14.000000	0.000000
21962.120473	-0.017479	0.577725	0.126696	87.876060	-104.070045	-74.737389	4.323874	0.000000	-2.510800	0.000000	0.000000	0.000000	1.603831	0.219790	-1.862186	0.000000	0.000000	4.000000	14.000000	0.000000
21962.123806	-0.017479	0.577725	0.126696	87.450935	-76.957420	-46.502724	4.189672	0.000000	-2.728856	0.000000	0.000000	0.000000	1.603831	0.219790	-1.862186	0.000000	0.000000	4.000000	14.000000	0.000000
21962.127139	-0.012954	0.578379	0.120328	87.450935	-76.957420	-46.502724	4.189672	0.000000	-2.728856	0.000000	0.000000	0.000000	1.357550	0.196262	-1.910211	0.000000	0.000000	4.000000	14.000000	0.000000
21962.130473	-0.012954	0.578379	0.120328	87.450935	-76.957420	-46.502724	4.189672	0.000000	-2.728856	0.000000	0.000000	0.000000	1.357550	0.196262	-1.910211	0.000000	0.000000	4.000000	14.000000	0.000000
21962.133806	-0.012954	0.578379	0.120328	86.947319	-57.795120	-26.239252	4.051126	0.000000	-2.930594	0.000000	0.000000	0.000000	1.357550	0.196262	-1.910211	0.000000	0.000000	4.000000	14.000000	0.000000
21962.137139	-0.009176	0.578982	0.113872	86.947319	-57.795120	-26.239252	4.051126	0.000000	-2.930594	0.000000	0.000000	0.000000	1.133612	0.180868	-1.936817	0.000000	0.000000	4.000000	14.000000	0.000000
21962.140473	-0.009176	0.578982	0.113872	86.947319	-57.795120	-26.239252	4.051126	0.000000	-2.930594	0.000000	0.000000	0.000000	1.133612	0.180868	-1.936817	0.000000	0.000000	4.000000	14.000000	0.000000
21962.143806	-0.009176	0.578982	0.113872	86.424171	-42.850025	-10.392596	3.908916	0.000000	-3.117751	0.000000	0.000000	0.000000	1.133612	0.180868	-1.936817	0.000000	0.000000	4.000000	14.000000	0.000000
21962.147139	-0.006096	0.579502	0.107349	86.424171	-42.850025	-10.392596	3.908916	0.000000	-3.117751	0.000000	0.000000	0.000000	0.924007	0.156113	-1.956981	0.000000	0.000000	4.000000	14.000000	0.000000
21962.150473	-0.006096	0.579502	0.107349	86.424171	-42.850025	-10.392596	3.908916	0.000000	-3.117751	0.000000	0.000000	0.000000	0.924007	0.156113	-1.956981	0.000000	0.000000	4.000000	14.000000	0.000000
21962.153806	-0.006096	0.579502	0.107349	85.854141	-31.229313	1.979397	3.763332	0.000000	-3.292010	0.000000	0.000000	0.000000	0.924007	0.156113	-1.956981	0.000000	0.000000	4.000000	14.000000	0.000000
21962.157139	-0.003826	0.579941	0.100769	85.854141	-31.229313	1.979397	3.763332	0.000000	-3.292010	0.000000	0.000000	0.000000	0.680879	0.131588	-1.973965	0.000000	0.000000	4.000000	14.000000	0.000000
21962.160473	-0.003826	0.579941	0.100769	85.854141	-31.229313	1.979397	3.763332	0.000000	-3.292010	0.000000	0.000000	0.000000	0.680879	0.131588	-1.973965	0.000000	0.000000	4.000000	14.000000	0.000000
21962.163806	-0.003826	0.579941	0.100769	85.243294	-21.724102	12.150158	3.617038	0.000000	-3.452105	0.000000	0.000000	0.000000	0.680879	0.131588	-1.973965	0.000000	0.000000	4.000000	14.000000	0.000000
21962.167139	-0.002289	0.580315	0.094220	85.243294	-21.724102	12.150158	3.617038	0.000000	-3.452105	0.000000	0.000000	0.000000	0.461089	0.112444	-1.964809	0.000000	0.000000	4.000000	14.000000	0.000000
21962.170473	-0.002289	0.580315	0.094220	85.243294	-21.724102	12.150158	3.617038	0.000000	-3.452105	0.000000	0.000000	0.000000	0.461089	0.112444	-1.964809	0.000000	0.000000	4.000000	14.000000	0.000000
21962.173806	-0.002289	0.580315	0.094220	84.624474	-13.490001	21.097544	3.470645	0.000000	-3.599252	0.000000	0.000000	0.000000	0.461089	0.112444	-1.964809	0.000000	0.000000	4.000000	14.000000	0.000000
21962.177139	-0.001512	0.580600	0.087654	84.624474	-13.490001	21.097544	3.470645	0.000000	-3.599252	0.000000	0.000000	0.000000	0.233195	0.085443	-1.969605	0.000000	0.000000	4.000000	14.000000	0.000000
21962.180473	-0.001512	0.580600	0.087654	84.624474	-13.490001	21.097544	3.470645	0.000000	-3.599252	0.000000	0.000000	0.000000	0.233195	0.085443	-1.969605	0.000000	0.000000	4.000000	14.000000	0.000000
21962.183806	-0.001512	0.580600	0.087654	84.007759	-5.841979	29.477577	3.324131	0.000000	-3.734991	0.000000	0.000000	0.000000	0.233195	0.085443	-1.969605	0.000000	0.000000	4.000000	14.000000	0.000000
21962.187139	-0.001442	0.580816	0.081093	84.007759	-5.841979	29.477577	3.324131	0.000000	-3.734991	0.000000	0.000000	0.000000	0.020792	0.064679	-1.968282	0.000000	0.000000	4.000000	14.000000	0.000000
21962.190473	-0.001442	0.580816	0.081093	84.007759	-5.841979	29.477577	3.324131	0.000000	-3.734991	0.000000	0.000000	0.000000	0.020792	0.064679	-1.968282	0.000000	0.000000	4.000000	14.000000	0.000000
21962.193806	-0.001442	0.580816	0.081093	83.414597	1.468663	37.621880	3.176861	0.000000	-3.861030	0.000000	0.000000	0.000000	0.020792	0.064679	-1.968282	0.000000	0.000000	4.000000	14.000000	0.000000
21962.197139	-0.002056	0.580925	0.074506	83.414597	1.468663	37.621880	3.176861	0.000000	-3.861030	0.000000	0.000000	0.000000	-0.184006	0.032887	-1.976114	0.000000	0.000000	4.000000	14.000000	0.000000
21962.200473	-0.002056	0.580925	0.074506	83.414597	1.468663	37.621880	3.176861	0.000000	-3.861030	0.000000	0.000000	0.000000	-0.184006	0.032887	-1.976114	0.000000	0.000000	4.000000	14.000000	0.000000
21962.203806	-0.002056	0.580925	0.074506	82.810074	8.548137	45.788094	3.027185	0.000000	-3.979466	0.000000	0.000000	0.000000	-0.184006	0.032887	-1.976114	0.000000	0.000000	4.000000	14.000000	0.000000
21962.207139	-0.003326	0.580912	0.067875	82.810074	8.548137	45.788094	3.027185	0.000000	-3.979466	0.000000	0.000000	0.000000	-0.381150	-0.004007	-1.989286	0.000000	0.000000	4.000000	14.000000	0.000000
21962.210473	-0.003326	0.580912	0.067875	82.810074	8.548137	45.788094	3.027185	0.000000	-3.979466	0.000000	0.000000	0.000000	-0.381150	-0.004007	-1.989286	0.000000	0.000000	4.000000	14.000000	0.000000
21962.213806	-0.003326	0.580912	0.067875	82.152000	14.952300	53.476128	2.873097	0.000000	-4.092104	0.000000	0.000000	0.000000	-0.381150	-0.004007	-1.989286	0.000000	0.000000	4.000000	14.000000	0.000000
21962.217139	-0.005228	0.580797	0.061213	82.152000	14.952300	53.476128	2.873097	0.000000	-4.092104	0.000000	0.000000	0.000000	-0.570606	-0.034571	-1.998870	0.000000	0.000000	4.000000	14.000000	0.000000
21962.220473	-0.005228	0.580797	0.061213	82.152000	14.952300	53.476128	2.873097	0.000000	-4.092104	0.000000	0.000000	0.000000	-0.570606	-0.034571	-1.998870	0.000000	0.000000	4.000000	14.000000	0.000000
21962.223806	-0.005228	0.580797	0.061213	81.442093	20.344917	60.281521	2.712806	0.000000	-4.200081	0.000000	0.000000	0.000000	-0.570606	-0.034571	-1.998870	0.000000	0.000000	4.000000	14.000000	0.000000
21962.227139	-0.007713	0.580582	0.054575	81.442093	20.344917	60.281521	2.712806	0.000000	-4.200081	0.000000	0.000000	0.000000	-0.745290	-0.064423	-1.991366	0.000000	0.000000	4.000000	14.000000	0.000000
21962.230473	-0.007713	0.580582	0.054575	81.442093	20.344917	60.281521	2.712806	0.000000	-4.200081	0.000000	0.000000	0.000000	-0.745290	-0.064423	-1.991366	0.000000	0.000000	4.000000	14.000000	0.000000
21962.233806	-0.007713	0.580582	0.054575	80.691162	24.736280	66.187233	2.545067	0.000000	-4.303793	0.000000	0.000000	0.000000	-0.745290	-0.064423	-1.991366	0.000000	0.000000	4.000000	14.000000	0.000000
21962.237139	-0.010781	0.580318	0.048027	80.691162	24.736280	66.187233	2.545067	0.000000	-4.303793	0.000000	0.000000	0.000000	-0.920438	-0.079171	-1.964229	0.000000	0.000000	4.000000	14.000000	0.000000
21962.240473	-0.010781	0.580318	0.048027	80.691162	24.736280	66.187233	2.545067	0.000000	-4.303793	0.000000	0.000000	0.000000	-0.920438	-0.079171	-1.964229	0.000000	0.000000	4.000000	14.000000	0.000000
21962.243806	-0.010781	0.580318	0.048027	79.918739	28.375458	71.280899	2.369963	0.000000	-4.402644	0.000000	0.000000	0.000000	-0.920438	-0.079171	-1.964229	0.000000	0.000000	4.000000	14.000000	0.000000
21962.247139	-0.014316	0.579964	0.041618	79.918739	28.375458	71.280899	2.369963	0.000000	-4.402644	0.000000	0.000000	0.000000	-1.060724	-0.106395	-1.922696	0.000000	0.000000	4.000000	14.000000	0.000000
21962.250473	-0.014316	0.579964	0.041618	79.918739	28.375458	71.280899	2.369963	0.000000	-4.402644	0.000000	0.000000	0.000000	-1.060724	-0.106395	-1.922696	0.000000	0.000000	4.000000	14.000000	0.000000
21962.253806	-0.014316	0.579964	0.041618	79.115646	31.417131	74.398788	2.080910	0.000000	-4.284181	0.000000	0.000000	0.000000	-1.060724	-0.106395	-1.922696	0.000000	0.000000	4.000000	14.000000	0.000000
21962.257139	-0.018167	0.579626	0.035470	79.115646	31.417131	74.398788	2.080910	0.000000	-4.284181	0.000000	0.000000	0.000000	-1.155120	-0.101276	-1.844569	0.000000	0.000000	4.000000	14.000000	0.000000
21962.260473	-0.018167	0.579626	0.035470	79.115646	31.417131	74.398788	2.080910	0.000000	-4.284181	0.000000	0.000000	0.000000	-1.155120	-0.101276	-1.844569	0.000000	0.000000	4.000000	14.000000	0.000000
21962.263806	-0.018167	0.579626	0.035470	78.236938	34.121334	76.600418	1.773482	0.000000	-4.091661	0.000000	0.000000	0.000000	-1.155120	-0.101276	-1.844569	0.000000	0.000000	4.000000	14.000000	0.000000
21962.267139	-0.022303	0.579275	0.029609	78.236938	34.121334	76.600418	1.773482	0.000000	-4.091661	0.000000	0.000000	0.000000	-1.240734	-0.105337	-1.758071	0.000000	0.000000	4.000000	14.000000	0.000000
21962.270473	-0.022303	0.579275	0.029609	78.236938	34.121334	76.600418	1.773482	0.000000	-4.091661	0.000000	0.000000	0.000000	-1.240734	-0.105337	-1.758071	0.000000	0.000000	4.000000	14.000000	0.000000
21962.273806	-0.022303	0.579275	0.029609	77.291092	36.492672	79.302856	1.480470	0.000000	-3.884872	0.000000	0.000000	0.000000	-1.240734	-0.105337	-1.758071	0.000000	0.000000	4.000000	14.000000	0.000000
21962.277139	-0.026857	0.578819	0.024029	77.291092	36.492672	79.302856	1.480470	0.000000	-3.884872	0.000000	0.000000	0.000000	-1.366184	-0.136887	-1.674083	0.000000	0.000000	4.000000	14.000000	0.000000
21962.280473	-0.026857	0.578819	0.024029	77.291092	36.492672	79.302856	1.480470	0.000000	-3.884872	0.000000	0.000000	0.000000	-1.366184	-0.136887	-1.674083	0.000000	0.000000	4.000000	14.000000	0.000000
21962.283806	-0.026857	0.578819	0.024029	76.318947	38.484280	82.315048	1.201456	0.000000	-3.657175	0.000000	0.000000	0.000000	-1.366184	-0.136887	-1.674083	0.000000	0.000000	4.000000	14.000000	0.000000
21962.287139	-0.031797	0.578299	0.018691	76.318947	38.484280	82.315048	1.201456	0.000000	-3.657175	0.000000	0.000000	0.000000	-1.482029	-0.155919	-1.601522	0.000000	0.000000	4.000000	14.000000	0.000000
21962.290473	-0.031797	0.578299	0.018691	76.318947	38.484280	82.315048	1.201456	0.000000	-3.657175	0.000000	0.000000	0.000000	-1.482029	-0.155919	-1.601522	0.000000	0.000000	4.000000	14.000000	0.000000
21962.293806	-0.031797	0.578299	0.018691	75.375626	39.999096	84.206291	0.934536	0.000000	-3.410170	0.000000	0.000000	0.000000	-1.482029	-0.155919	-1.601522	0.000000	0.000000	4.000000	14.000000	0.000000
21962.297139	-0.037029	0.577670	0.013604	75.375626	39.999096	84.206291	0.934536	0.000000	-3.410170	0.000000	0.000000	0.000000	-1.569610	-0.188556	-1.525973	0.000000	0.000000	4.000000	14.000000	0.000000
21962.300473	-0.037029	0.577670	0.013604	75.375626	39.999096	84.206291	0.934536	0.000000	-3.410170	0.000000	0.000000	0.000000	-1.569610	-0.188556	-1.525973	0.000000	0.000000	4.000000	14.000000	0.000000
21962.303806	-0.037029	0.577670	0.013604	74.534882	41.010666	84.839005	0.680207	0.000000	-3.148568	0.000000	0.000000	0.000000	-1.569610	-0.188556	-1.525973	0.000000	0.000000	4.000000	14.000000	0.000000
21962.307139	-0.042513	0.576943	0.008829	74.534882	41.010666	84.839005	0.680207	0.000000	-3.148568	0.000000	0.000000	0.000000	-1.645393	-0.218276	-1.432431	0.000000	0.000000	4.000000	14.000000	0.000000
21962.310473	-0.042513	0.576943	0.008829	74.534882	41.010666	84.839005	0.680207	0.000000	-3.148568	0.000000	0.000000	0.000000	-1.645393	-0.218276	-1.432431	0.000000	0.000000	4.000000	14.000000	0.000000
21962.313806	-0.042513	0.576943	0.008829	73.785225	41.692848	85.438766	0.441469	0.000000	-2.874336	0.000000	0.000000	0.000000	-1.645393	-0.218276	-1.432431	0.000000	0.000000	4.000000	14.000000	0.000000
21962.317139	-0.048255	0.576191	0.004363	73.785225	41.692848	85.438766	0.441469	0.000000	-2.874336	0.000000	0.000000	0.000000	-1.722603	-0.225364	-1.339970	0.000000	0.000000	4.000000	14.000000	0.000000
21962.320473	-0.048255	0.576191	0.004363	73.785225	41.692848	85.438766	0.441469	0.000000	-2.874336	0.000000	0.000000	0.000000	-1.722603	-0.225364	-1.339970	0.000000	0.000000	4.000000	14.000000	0.000000
21962.323806	-0.048255	0.576191	0.004363	73.111984	42.085747	85.856636	0.218140	0.000000	-2.587236	0.000000	0.000000	0.000000	-1.722603	-0.225364	-1.339970	0.000000	0.000000	4.000000	14.000000	0.000000
21962.327139	-0.054279	0.575489	0.000354	73.111984	42.085747	85.856636	0.218140	0.000000	-2.587236	0.000000	0.000000	0.000000	-1.807227	-0.210851	-1.202783	0.000000	0.000000	4.000000	14.000000	0.000000
21962.330473	-0.054279	0.575489	0.000354	73.111984	42.085747	85.856636	0.218140	0.000000	-2.587236	0.000000	0.000000	0.000000	-1.807227	-0.210851	-1.202783	0.000000	0.000000	4.000000	14.000000	0.000000
21962.333806	-0.054279	0.575489	0.000354	72.463196	42.308334	85.878670	0.017676	0.000000	-2.286031	0.000000	0.000000	0.000000	-1.807227	-0.210851	-1.202783	0.000000	0.000000	4.000000	14.000000	0.000000
21962.337139	-0.060469	0.574955	-0.003043	72.463196	42.308334	85.878670	0.017676	0.000000	-2.286031	0.000000	0.000000	0.000000	-1.856754	-0.159973	-1.018898	0.000000	0.000000	4.000000	14.000000	0.000000
21962.340473	-0.060469	0.574955	-0.003043	72.463196	42.308334	85.878670	0.017676	0.000000	-2.286031	0.000000	0.000000	0.000000	-1.856754	-0.159973	-1.018898	0.000000	0.000000	4.000000	14.000000	0.000000
21962.343806	-0.060469	0.574955	-0.003043	71.829849	42.453976	85.372208	-0.152140	0.000000	-1.976573	0.000000	0.000000	0.000000	-1.856754	-0.159973	-1.018898	0.000000	0.000000	4.000000	14.000000	0.000000
21962.347139	-0.066775	0.574615	-0.005736	71.829849	42.453976	85.372208	-0.152140	0.000000	-1.976573	0.000000	0.000000	0.000000	-1.892079	-0.102124	-0.808074	0.000000	0.000000	4.000000	14.000000	0.000000
21962.350473	-0.066775	0.574615	-0.005736	71.829849	42.453976	85.372208	-0.152140	0.000000	-1.976573	0.000000	0.000000	0.000000	-1.892079	-0.102124	-0.808074	0.000000	0.000000	4.000000	14.000000	0.000000
21962.353806	-0.066775	0.574615	-0.005736	71.228027	42.685276	84.965126	-0.286819	0.000000	-1.661226	0.000000	0.000000	0.000000	-1.892079	-0.102124	-0.808074	0.000000	0.000000	4.000000	14.000000	0.000000
21962.357139	-0.073187	0.574451	-0.007742	71.228027	42.685276	84.965126	-0.286819	0.000000	-1.661226	0.000000	0.000000	0.000000	-1.923497	-0.049112	-0.601553	0.000000	0.000000	4.000000	14.000000	0.000000
21962.360473	-0.073187	0.574451	-0.007742	71.228027	42.685276	84.965126	-0.286819	0.000000	-1.661226	0.000000	0.000000	0.000000	-1.923497	-0.049112	-0.601553	0.000000	0.000000	4.000000	14.000000	0.000000
21962.363806	-0.073187	0.574451	-0.007742	70.761101	43.335762	85.338776	-0.387078	0.000000	-1.340643	0.000000	0.000000	0.000000	-1.923497	-0.049112	-0.601553	0.000000	0.000000	4.000000	14.000000	0.000000
21962.367139	-0.079761	0.574426	-0.009170	70.761101	43.335762	85.338776	-0.387078	0.000000	-1.340643	0.000000	0.000000	0.000000	-1.972194	-0.007499	-0.428393	0.000000	0.000000	4.000000	14.000000	0.000000
21962.370473	-0.079761	0.574426	-0.009170	70.761101	43.335762	85.338776	-0.387078	0.000000	-1.340643	0.000000	0.000000	0.000000	-1.972194	-0.007499	-0.428393	0.000000	0.000000	4.000000	14.000000	0.000000
21962.373806	-0.079761	0.574426	-0.009170	70.590515	45.001877	86.438957	-0.458477	0.000000	-1.011944	0.000000	0.000000	0.000000	-1.972194	-0.007499	-0.428393	0.000000	0.000000	4.000000	14.000000	0.000000
21962.377139	-0.086476	0.574423	-0.010168	70.590515	45.001877	86.438957	-0.458477	0.000000	-1.011944	0.000000	0.000000	0.000000	-2.014608	-0.001033	-0.299642	0.000000	0.000000	4.000000	14.000000	0.000000
21962.380473	-0.086476	0.574423	-0.010168	70.590515	45.001877	86.438957	-0.458477	0.000000	-1.011944	0.000000	0.000000	0.000000	-2.014608	-0.001033	-0.299642	0.000000	0.000000	4.000000	14.000000	0.000000
21962.383806	-0.086476	0.574423	-0.010168	70.626991	47.372097	88.015617	-0.508417	0.000000	-0.676175	0.000000	0.000000	0.000000	-2.014608	-0.001033	-0.299642	0.000000	0.000000	4.000000	14.000000	0.000000
21962.387139	-0.093103	0.574522	-0.010579	70.626991	47.372097	88.015617	-0.508417	0.000000	-0.676175	0.000000	0.000000	0.000000	-1.987817	0.029887	-0.123094	0.000000	0.000000	4.000000	14.000000	0.000000
21962.390473	-0.093103	0.574522	-0.010579	70.626991	47.372097	88.015617	-0.508417	0.000000	-0.676175	0.000000	0.000000	0.000000	-1.987817	0.029887	-0.123094	0.000000	0.000000	4.000000	14.000000	0.000000
21962.393806	-0.093103	0.574522	-0.010579	70.696175	49.875618	90.117638	-0.528933	0.000000	-0.344873	0.000000	0.000000	0.000000	-1.987817	0.029887	-0.123094	0.000000	0.000000	4.000000	14.000000	0.000000
21962.397139	-0.099622	0.574720	-0.010297	70.696175	49.875618	90.117638	-0.528933	0.000000	-0.344873	0.000000	0.000000	0.000000	-1.955819	0.059315	0.084573	0.000000	0.000000	4.000000	14.000000	0.000000
21962.400473	-0.099622	0.574720	-0.010297	70.696175	49.875618	90.117638	-0.528933	0.000000	-0.344873	0.000000	0.000000	0.000000	-1.955819	0.059315	0.084573	0.000000	0.000000	4.000000	14.000000	0.000000
21962.403806	-0.099622	0.574720	-0.010297	70.731064	52.253151	92.119545	-0.514837	0.000000	-0.018903	0.000000	0.000000	0.000000	-1.955819	0.059315	0.084573	0.000000	0.000000	4.000000	14.000000	0.000000
21962.407139	-0.106089	0.575099	-0.009304	70.731064	52.253151	92.119545	-0.514837	0.000000	-0.018903	0.000000	0.000000	0.000000	-1.940063	0.113730	0.297928	0.000000	0.000000	4.000000	14.000000	0.000000
21962.410473	-0.106089	0.575099	-0.009304	70.731064	52.253151	92.119545	-0.514837	0.000000	-0.018903	0.000000	0.000000	0.000000	-1.940063	0.113730	0.297928	0.000000	0.000000	4.000000	14.000000	0.000000
21962.413806	-0.106089	0.575099	-0.009304	70.718346	54.501759	93.581314	-0.465183	0.000000	0.304441	0.000000	0.000000	0.000000	-1.940063	0.113730	0.297928	0.000000	0.000000	4.000000	14.000000	0.000000
21962.417139	-0.112620	0.575560	-0.007688	70.718346	54.501759	93.581314	-0.465183	0.000000	0.304441	0.000000	0.000000	0.000000	-1.959422	0.138322	0.484704	0.000000	0.000000	4.000000	14.000000	0.000000
21962.420473	-0.112620	0.575560	-0.007688	70.718346	54.501759	93.581314	-0.465183	0.000000	0.304441	0.000000	0.000000	0.000000	-1.959422	0.138322	0.484704	0.000000	0.000000	4.000000	14.000000	0.000000
21962.423806	-0.112620	0.575560	-0.007688	70.646172	56.775955	94.945358	-0.384399	0.000000	0.631012	0.000000	0.000000	0.000000	-1.959422	0.138322	0.484704	0.000000	0.000000	4.000000	14.000000	0.000000
21962.427139	-0.119121	0.576067	-0.005552	70.646172	56.775955	94.945358	-0.384399	0.000000	0.631012	0.000000	0.000000	0.000000	-1.950283	0.152115	0.640823	0.000000	0.000000	4.000000	14.000000	0.000000
21962.430473	-0.119121	0.576067	-0.005552	70.646172	56.775955	94.945358	-0.384399	0.000000	0.631012	0.000000	0.000000	0.000000	-1.950283	0.152115	0.640823	0.000000	0.000000	4.000000	14.000000	0.000000
21962.433806	-0.119121	0.576067	-0.005552	70.509003	59.516090	96.887581	-0.277595	0.000000	0.956059	0.000000	0.000000	0.000000	-1.950283	0.152115	0.640823	0.000000	0.000000	4.000000	14.000000	0.000000
21962.437139	-0.125561	0.576621	-0.002975	70.509003	59.516090	96.887581	-0.277595	0.000000	0.956059	0.000000	0.000000	0.000000	-1.932032	0.165984	0.772919	0.000000	0.000000	4.000000	14.000000	0.000000
21962.440473	-0.125561	0.576621	-0.002975	70.509003	59.516090	96.887581	-0.277595	0.000000	0.956059	0.000000	0.000000	0.000000	-1.932032	0.165984	0.772919	0.000000	0.000000	4.000000	14.000000	0.000000
21962.443806	-0.125561	0.576621	-0.002975	70.286972	62.675873	99.251282	-0.148775	0.000000	1.278064	0.000000	0.000000	0.000000	-1.932032	0.165984	0.772919	0.000000	0.000000	4.000000	14.000000	0.000000
21962.447139	-0.131826	0.577208	0.000103	70.286972	62.675873	99.251282	-0.148775	0.000000	1.278064	0.000000	0.000000	0.000000	-1.879558	0.176211	0.923407	0.000000	0.000000	4.000000	14.000000	0.000000
21962.450473	-0.131826	0.577208	0.000103	70.286972	62.675873	99.251282	-0.148775	0.000000	1.278064	0.000000	0.000000	0.000000	-1.879558	0.176211	0.923407	0.000000	0.000000	4.000000	14.000000	0.000000
21962.453806	-0.131826	0.577208	0.000103	69.999901	65.754288	101.517670	0.005126	0.000000	1.591324	0.000000	0.000000	0.000000	-1.879558	0.176211	0.923407	0.000000	0.000000	4.000000	14.000000	0.000000
21962.457139	-0.137794	0.577868	0.003737	69.999901	65.754288	101.517670	0.005126	0.000000	1.591324	0.000000	0.000000	0.000000	-1.790209	0.198146	1.090267	0.000000	0.000000	4.000000	14.000000	0.000000
21962.460473	-0.137794	0.577868	0.003737	69.999901	65.754288	101.517670	0.005126	0.000000	1.591324	0.000000	0.000000	0.000000	-1.790209	0.198146	1.090267	0.000000	0.000000	4.000000	14.000000	0.000000
21962.463806	-0.137794	0.577868	0.003737	69.733467	68.684242	103.388206	0.186838	0.000000	1.889692	0.000000	0.000000	0.000000	-1.790209	0.198146	1.090267	0.000000	0.000000	4.000000	14.000000	0.000000
21962.467139	-0.143468	0.578569	0.007874	69.733467	68.684242	103.388206	0.186838	0.000000	1.889692	0.000000	0.000000	0.000000	-1.702135	0.210079	1.241301	0.000000	0.000000	4.000000	14.000000	0.000000
21962.470473	-0.143468	0.578569	0.007874	69.733467	68.684242	103.388206	0.186838	0.000000	1.889692	0.000000	0.000000	0.000000	-1.702135	0.210079	1.241301	0.000000	0.000000	4.000000	14.000000	0.000000
21962.473806	-0.143468	0.578569	0.007874	69.574196	71.590691	105.304718	0.393721	0.000000	2.173381	0.000000	0.000000	0.000000	-1.702135	0.210079	1.241301	0.000000	0.000000	4.000000	14.000000	0.000000
21962.477139	-0.148835	0.579240	0.012498	69.574196	71.590691	105.304718	0.393721	0.000000	2.173381	0.000000	0.000000	0.000000	-1.610102	0.201333	1.387115	0.000000	0.000000	4.000000	14.000000	0.000000
21962.480473	-0.148835	0.579240	0.012498	69.574196	71.590691	105.304718	0.393721	0.000000	2.173381	0.000000	0.000000	0.000000	-1.610102	0.201333	1.387115	0.000000	0.000000	4.000000	14.000000	0.000000
21962.483806	-0.148835	0.579240	0.012498	69.575966	74.531776	107.282761	0.624907	0.000000	2.441731	0.000000	0.000000	0.000000	-1.610102	0.201333	1.387115	0.000000	0.000000	4.000000	14.000000	0.000000
21962.487139	-0.154002	0.579873	0.017512	69.575966	74.531776	107.282761	0.624907	0.000000	2.441731	0.000000	0.000000	0.000000	-1.550192	0.189997	1.504135	0.000000	0.000000	4.000000	14.000000	0.000000
21962.490473	-0.154002	0.579873	0.017512	69.575966	74.531776	107.282761	0.624907	0.000000	2.441731	0.000000	0.000000	0.000000	-1.550192	0.189997	1.504135	0.000000	0.000000	4.000000	14.000000	0.000000
21962.493806	-0.154002	0.579873	0.017512	69.753700	77.578568	109.072067	0.875596	0.000000	2.700097	0.000000	0.000000	0.000000	-1.550192	0.189997	1.504135	0.000000	0.000000	4.000000	14.000000	0.000000
21962.497139	-0.158926	0.580425	0.022964	69.753700	77.578568	109.072067	0.875596	0.000000	2.700097	0.000000	0.000000	0.000000	-1.477121	0.165626	1.635559	0.000000	0.000000	4.000000	14.000000	0.000000
21962.500473	-0.158926	0.580425	0.022964	69.753700	77.578568	109.072067	0.875596	0.000000	2.700097	0.000000	0.000000	0.000000	-1.477121	0.165626	1.635559	0.000000	0.000000	4.000000	14.000000	0.000000
21962.503806	-0.158926	0.580425	0.022964	70.048447	80.741280	110.763519	1.148189	0.000000	2.946283	0.000000	0.000000	0.000000	-1.477121	0.165626	1.635559	0.000000	0.000000	4.000000	14.000000	0.000000
21962.507139	-0.163541	0.580896	0.028852	70.048447	80.741280	110.763519	1.148189	0.000000	2.946283	0.000000	0.000000	0.000000	-1.384719	0.141292	1.766484	0.000000	0.000000	4.000000	14.000000	0.000000
21962.510473	-0.163541	0.580896	0.028852	70.048447	80.741280	110.763519	1.148189	0.000000	2.946283	0.000000	0.000000	0.000000	-1.384719	0.141292	1.766484	0.000000	0.000000	4.000000	14.000000	0.000000
21962.513806	-0.163541	0.580896	0.028852	70.348984	83.853989	112.613022	1.442603	0.000000	3.177070	0.000000	0.000000	0.000000	-1.384719	0.141292	1.766484	0.000000	0.000000	4.000000	14.000000	0.000000
21962.517139	-0.167756	0.581286	0.035184	70.348984	83.853989	112.613022	1.442603	0.000000	3.177070	0.000000	0.000000	0.000000	-1.264464	0.117090	1.899720	0.000000	0.000000	4.000000	14.000000	0.000000
21962.520473	-0.167756	0.581286	0.035184	70.348984	83.853989	112.613022	1.442603	0.000000	3.177070	0.000000	0.000000	0.000000	-1.264464	0.117090	1.899720	0.000000	0.000000	4.000000	14.000000	0.000000
21962.523806	-0.167756	0.581286	0.035184	70.543442	86.745964	114.477585	1.759223	0.000000	3.387814	0.000000	0.000000	0.000000	-1.264464	0.117090	1.899720	0.000000	0.000000	4.000000	14.000000	0.000000
21962.527139	-0.171403	0.581645	0.042004	70.543442	86.745964	114.477585	1.759223	0.000000	3.387814	0.000000	0.000000	0.000000	-1.094031	0.107632	2.045761	0.000000	0.000000	4.000000	14.000000	0.000000
21962.530473	-0.171403	0.581645	0.042004	70.543442	86.745964	114.477585	1.759223	0.000000	3.387814	0.000000	0.000000	0.000000	-1.094031	0.107632	2.045761	0.000000	0.000000	4.000000	14.000000	0.000000
21962.533806	-0.171403	0.581645	0.042004	70.630417	89.431671	116.284630	2.100184	0.000000	3.570153	0.000000	0.000000	0.000000	-1.094031	0.107632	2.045761	0.000000	0.000000	4.000000	14.000000	0.000000
21962.537139	-0.174455	0.581949	0.049169	70.630417	89.431671	116.284630	2.100184	0.000000	3.570153	0.000000	0.000000	0.000000	-0.915498	0.091117	2.149653	0.000000	0.000000	4.000000	14.000000	0.000000
21962.540473	-0.174455	0.581949	0.049169	70.630417	89.431671	116.284630	2.100184	0.000000	3.570153	0.000000	0.000000	0.000000	-0.915498	0.091117	2.149653	0.000000	0.000000	4.000000	14.000000	0.000000
21962.543806	-0.174455	0.581949	0.049169	70.676338	92.044693	118.011780	2.458459	0.000000	3.722736	0.000000	0.000000	0.000000	-0.915498	0.091117	2.149653	0.000000	0.000000	4.000000	14.000000	0.000000
21962.547139	-0.176921	0.582234	0.056644	70.676338	92.044693	118.011780	2.458459	0.000000	3.722736	0.000000	0.000000	0.000000	-0.739799	0.085430	2.242374	0.000000	0.000000	4.000000	14.000000	0.000000
21962.550473	-0.176921	0.582234	0.056644	70.676338	92.044693	118.011780	2.458459	0.000000	3.722736	0.000000	0.000000	0.000000	-0.739799	0.085430	2.242374	0.000000	0.000000	4.000000	14.000000	0.000000
21962.553806	-0.176921	0.582234	0.056644	70.753349	94.953049	119.945992	2.832188	0.000000	3.846035	0.000000	0.000000	0.000000	-0.739799	0.085430	2.242374	0.000000	0.000000	4.000000	14.000000	0.000000
21962.557139	-0.178861	0.582441	0.064288	70.753349	94.953049	119.945992	2.832188	0.000000	3.846035	0.000000	0.000000	0.000000	-0.581965	0.062304	2.293145	0.000000	0.000000	4.000000	14.000000	0.000000
21962.560473	-0.178861	0.582441	0.064288	70.753349	94.953049	119.945992	2.832188	0.000000	3.846035	0.000000	0.000000	0.000000	-0.581965	0.062304	2.293145	0.000000	0.000000	4.000000	14.000000	0.000000
21962.563806	-0.178861	0.582441	0.064288	70.903145	98.388184	122.269119	3.159275	0.000000	3.875434	0.000000	0.000000	0.000000	-0.581965	0.062304	2.293145	0.000000	0.000000	4.000000	14.000000	0.000000
21962.567139	-0.180320	0.582645	0.071979	70.903145	98.388184	122.269119	3.159275	0.000000	3.875434	0.000000	0.000000	0.000000	-0.437894	0.061144	2.307393	0.000000	0.000000	4.000000	14.000000	0.000000
21962.570473	-0.180320	0.582645	0.071979	70.903145	98.388184	122.269119	3.159275	0.000000	3.875434	0.000000	0.000000	0.000000	-0.437894	0.061144	2.307393	0.000000	0.000000	4.000000	14.000000	0.000000
21962.573806	-0.180320	0.582645	0.071979	71.107239	102.316925	125.003593	3.336893	0.000000	3.723593	0.000000	0.000000	0.000000	-0.437894	0.061144	2.307393	0.000000	0.000000	4.000000	14.000000	0.000000
21962.577139	-0.181167	0.582758	0.079718	71.107239	102.316925	125.003593	3.336893	0.000000	3.723593	0.000000	0.000000	0.000000	-0.254023	0.033955	2.321658	0.000000	0.000000	4.000000	14.000000	0.000000
21962.580473	-0.181167	0.582758	0.079718	71.107239	102.316925	125.003593	3.336893	0.000000	3.723593	0.000000	0.000000	0.000000	-0.254023	0.033955	2.321658	0.000000	0.000000	4.000000	14.000000	0.000000
21962.583806	-0.181167	0.582758	0.079718	71.287430	106.459648	127.917152	3.503544	0.000000	3.567237	0.000000	0.000000	0.000000	-0.254023	0.033955	2.321658	0.000000	0.000000	4.000000	14.000000	0.000000
21962.587139	-0.181433	0.582751	0.087496	71.287430	106.459648	127.917152	3.503544	0.000000	3.567237	0.000000	0.000000	0.000000	-0.079848	-0.002327	2.333616	0.000000	0.000000	4.000000	14.000000	0.000000
21962.590473	-0.181433	0.582751	0.087496	71.287430	106.459648	127.917152	3.503544	0.000000	3.567237	0.000000	0.000000	0.000000	-0.079848	-0.002327	2.333616	0.000000	0.000000	4.000000	14.000000	0.000000
21962.593806	-0.181433	0.582751	0.087496	71.370232	110.503029	130.822418	3.660077	0.000000	3.406441	0.000000	0.000000	0.000000	-0.079848	-0.002327	2.333616	0.000000	0.000000	4.000000	14.000000	0.000000
21962.597139	-0.181144	0.582681	0.095186	71.370232	110.503029	130.822418	3.660077	0.000000	3.406441	0.000000	0.000000	0.000000	0.086743	-0.020858	2.306822	0.000000	0.000000	4.000000	14.000000	0.000000
21962.600473	-0.181144	0.582681	0.095186	71.370232	110.503029	130.822418	3.660077	0.000000	3.406441	0.000000	0.000000	0.000000	0.086743	-0.020858	2.306822	0.000000	0.000000	4.000000	14.000000	0.000000
21962.603806	-0.181144	0.582681	0.095186	71.351463	114.214752	133.573044	3.805037	0.000000	3.243716	0.000000	0.000000	0.000000	0.086743	-0.020858	2.306822	0.000000	0.000000	4.000000	14.000000	0.000000
21962.607139	-0.180282	0.582534	0.102773	71.351463	114.214752	133.573044	3.805037	0.000000	3.243716	0.000000	0.000000	0.000000	0.258687	-0.044173	2.276083	0.000000	0.000000	4.000000	14.000000	0.000000
21962.610473	-0.180282	0.582534	0.102773	71.351463	114.214752	133.573044	3.805037	0.000000	3.243716	0.000000	0.000000	0.000000	0.258687	-0.044173	2.276083	0.000000	0.000000	4.000000	14.000000	0.000000
21962.613806	-0.180282	0.582534	0.102773	71.219917	117.532433	136.001068	3.940300	0.000000	3.077993	0.000000	0.000000	0.000000	0.258687	-0.044173	2.276083	0.000000	0.000000	4.000000	14.000000	0.000000
21962.617139	-0.178749	0.582257	0.110176	71.219917	117.532433	136.001068	3.940300	0.000000	3.077993	0.000000	0.000000	0.000000	0.459693	-0.083063	2.221008	0.000000	0.000000	4.000000	14.000000	0.000000
21962.620473	-0.178749	0.582257	0.110176	71.219917	117.532433	136.001068	3.940300	0.000000	3.077993	0.000000	0.000000	0.000000	0.459693	-0.083063	2.221008	0.000000	0.000000	4.000000	14.000000	0.000000
21962.623806	-0.178749	0.582257	0.110176	71.016693	120.546844	138.164597	4.067757	0.000000	2.907466	0.000000	0.000000	0.000000	0.459693	-0.083063	2.221008	0.000000	0.000000	4.000000	14.000000	0.000000
21962.627139	-0.176622	0.581958	0.117287	71.016693	120.546844	138.164597	4.067757	0.000000	2.907466	0.000000	0.000000	0.000000	0.638106	-0.089707	2.133232	0.000000	0.000000	4.000000	14.000000	0.000000
21962.630473	-0.176622	0.581958	0.117287	71.016693	120.546844	138.164597	4.067757	0.000000	2.907466	0.000000	0.000000	0.000000	0.638106	-0.089707	2.133232	0.000000	0.000000	4.000000	14.000000	0.000000
21962.633806	-0.176622	0.581958	0.117287	70.815704	123.477348	140.238586	4.185914	0.000000	2.734616	0.000000	0.000000	0.000000	0.638106	-0.089707	2.133232	0.000000	0.000000	4.000000	14.000000	0.000000
21962.637139	-0.173959	0.581630	0.124011	70.815704	123.477348	140.238586	4.185914	0.000000	2.734616	0.000000	0.000000	0.000000	0.798921	-0.098416	2.017147	0.000000	0.000000	4.000000	14.000000	0.000000
21962.640473	-0.173959	0.581630	0.124011	70.815704	123.477348	140.238586	4.185914	0.000000	2.734616	0.000000	0.000000	0.000000	0.798921	-0.098416	2.017147	0.000000	0.000000	4.000000	14.000000	0.000000
21962.643806	-0.173959	0.581630	0.124011	70.657867	126.534012	142.395752	4.294281	0.000000	2.561084	0.000000	0.000000	0.000000	0.798921	-0.098416	2.017147	0.000000	0.000000	4.000000	14.000000	0.000000
21962.647139	-0.170785	0.581294	0.130319	70.657867	126.534012	142.395752	4.294281	0.000000	2.561084	0.000000	0.000000	0.000000	0.952417	-0.100759	1.892487	0.000000	0.000000	4.000000	14.000000	0.000000
21962.650473	-0.170785	0.581294	0.130319	70.657867	126.534012	142.395752	4.294281	0.000000	2.561084	0.000000	0.000000	0.000000	0.952417	-0.100759	1.892487	0.000000	0.000000	4.000000	14.000000	0.000000
21962.653806	-0.170785	0.581294	0.130319	70.534515	129.766647	144.684586	4.393702	0.000000	2.386500	0.000000	0.000000	0.000000	0.952417	-0.100759	1.892487	0.000000	0.000000	4.000000	14.000000	0.000000
21962.657139	-0.167120	0.580985	0.136162	70.534515	129.766647	144.684586	4.393702	0.000000	2.386500	0.000000	0.000000	0.000000	1.099420	-0.092796	1.752979	0.000000	0.000000	4.000000	14.000000	0.000000
21962.660473	-0.167120	0.580985	0.136162	70.534515	129.766647	144.684586	4.393702	0.000000	2.386500	0.000000	0.000000	0.000000	1.099420	-0.092796	1.752979	0.000000	0.000000	4.000000	14.000000	0.000000
21962.663806	-0.167120	0.580985	0.136162	70.433891	133.082184	147.032318	4.484729	0.000000	2.210702	0.000000	0.000000	0.000000	1.099420	-0.092796	1.752979	0.000000	0.000000	4.000000	14.000000	0.000000
21962.667139	-0.163035	0.580697	0.141544	70.433891	133.082184	147.032318	4.484729	0.000000	2.210702	0.000000	0.000000	0.000000	1.225347	-0.086399	1.614545	0.000000	0.000000	4.000000	14.000000	0.000000
21962.670473	-0.163035	0.580697	0.141544	70.433891	133.082184	147.032318	4.484729	0.000000	2.210702	0.000000	0.000000	0.000000	1.225347	-0.086399	1.614545	0.000000	0.000000	4.000000	14.000000	0.000000
21962.673806	-0.163035	0.580697	0.141544	70.434692	136.177017	149.173492	4.567537	0.000000	2.034110	0.000000	0.000000	0.000000	1.225347	-0.086399	1.614545	0.000000	0.000000	4.000000	14.000000	0.000000
21962.677139	-0.158471	0.580409	0.146430	70.434692	136.177017	149.173492	4.567537	0.000000	2.034110	0.000000	0.000000	0.000000	1.369366	-0.086220	1.465827	0.000000	0.000000	4.000000	14.000000	0.000000
21962.680473	-0.158471	0.580409	0.146430	70.434692	136.177017	149.173492	4.567537	0.000000	2.034110	0.000000	0.000000	0.000000	1.369366	-0.086220	1.465827	0.000000	0.000000	4.000000	14.000000	0.000000
21962.683806	-0.158471	0.580409	0.146430	70.809761	138.554642	150.656113	4.643490	0.000000	1.854184	0.000000	0.000000	0.000000	1.369366	-0.086220	1.465827	0.000000	0.000000	4.000000	14.000000	0.000000
21962.687139	-0.153515	0.580163	0.150884	70.809761	138.554642	150.656113	4.643490	0.000000	1.854184	0.000000	0.000000	0.000000	1.486757	-0.073971	1.336147	0.000000	0.000000	4.000000	14.000000	0.000000
21962.690473	-0.153515	0.580163	0.150884	70.809761	138.554642	150.656113	4.643490	0.000000	1.854184	0.000000	0.000000	0.000000	1.486757	-0.073971	1.336147	0.000000	0.000000	4.000000	14.000000	0.000000
21962.693806	-0.153515	0.580163	0.150884	71.372101	140.269043	151.557220	4.712380	0.000000	1.671368	0.000000	0.000000	0.000000	1.486757	-0.073971	1.336147	0.000000	0.000000	4.000000	14.000000	0.000000
21962.697139	-0.148282	0.579934	0.154826	71.372101	140.269043	151.557220	4.712380	0.000000	1.671368	0.000000	0.000000	0.000000	1.569785	-0.068513	1.182532	0.000000	0.000000	4.000000	14.000000	0.000000
21962.700473	-0.148282	0.579934	0.154826	71.372101	140.269043	151.557220	4.712380	0.000000	1.671368	0.000000	0.000000	0.000000	1.569785	-0.068513	1.182532	0.000000	0.000000	4.000000	14.000000	0.000000
21962.703806	-0.148282	0.579934	0.154826	71.911354	141.486450	152.045776	4.773283	0.000000	1.488545	0.000000	0.000000	0.000000	1.569785	-0.068513	1.182532	0.000000	0.000000	4.000000	14.000000	0.000000
21962.707139	-0.142711	0.579749	0.158193	71.911354	141.486450	152.045776	4.773283	0.000000	1.488545	0.000000	0.000000	0.000000	1.671332	-0.055473	1.010170	0.000000	0.000000	4.000000	14.000000	0.000000
21962.710473	-0.142711	0.579749	0.158193	71.911354	141.486450	152.045776	4.773283	0.000000	1.488545	0.000000	0.000000	0.000000	1.671332	-0.055473	1.010170	0.000000	0.000000	4.000000	14.000000	0.000000
21962.713806	-0.142711	0.579749	0.158193	72.369072	142.323715	152.550385	4.827153	0.000000	1.303303	0.000000	0.000000	0.000000	1.671332	-0.055473	1.010170	0.000000	0.000000	4.000000	14.000000	0.000000
21962.717139	-0.136875	0.579646	0.160962	72.369072	142.323715	152.550385	4.827153	0.000000	1.303303	0.000000	0.000000	0.000000	1.751009	-0.030968	0.830709	0.000000	0.000000	4.000000	14.000000	0.000000
21962.720473	-0.136875	0.579646	0.160962	72.369072	142.323715	152.550385	4.827153	0.000000	1.303303	0.000000	0.000000	0.000000	1.751009	-0.030968	0.830709	0.000000	0.000000	4.000000	14.000000	0.000000
21962.723806	-0.136875	0.579646	0.160962	72.764938	142.939926	153.567245	4.873745	0.000000	1.116518	0.000000	0.000000	0.000000	1.751009	-0.030968	0.830709	0.000000	0.000000	4.000000	14.000000	0.000000
21962.727139	-0.130810	0.579655	0.163082	72.764938	142.939926	153.567245	4.873745	0.000000	1.116518	0.000000	0.000000	0.000000	1.819327	0.002786	0.636120	0.000000	0.000000	4.000000	14.000000	0.000000
21962.730473	-0.130810	0.579655	0.163082	72.764938	142.939926	153.567245	4.873745	0.000000	1.116518	0.000000	0.000000	0.000000	1.819327	0.002786	0.636120	0.000000	0.000000	4.000000	14.000000	0.000000
21962.733806	-0.130810	0.579655	0.163082	73.162796	143.652878	154.882019	4.913089	0.000000	0.928198	0.000000	0.000000	0.000000	1.819327	0.002786	0.636120	0.000000	0.000000	4.000000	14.000000	0.000000
21962.737139	-0.124577	0.579772	0.164599	73.162796	143.652878	154.882019	4.913089	0.000000	0.928198	0.000000	0.000000	0.000000	1.869944	0.034878	0.454832	0.000000	0.000000	4.000000	14.000000	0.000000
21962.740473	-0.124577	0.579772	0.164599	73.162796	143.652878	154.882019	4.913089	0.000000	0.928198	0.000000	0.000000	0.000000	1.869944	0.034878	0.454832	0.000000	0.000000	4.000000	14.000000	0.000000
21962.743806	-0.124577	0.579772	0.164599	73.623474	144.680191	156.503769	4.945178	0.000000	0.738387	0.000000	0.000000	0.000000	1.869944	0.034878	0.454832	0.000000	0.000000	4.000000	14.000000	0.000000
21962.747139	-0.118136	0.580016	0.165531	73.623474	144.680191	156.503769	4.945178	0.000000	0.738387	0.000000	0.000000	0.000000	1.932343	0.073197	0.279836	0.000000	0.000000	4.000000	14.000000	0.000000
21962.750473	-0.118136	0.580016	0.165531	73.623474	144.680191	156.503769	4.945178	0.000000	0.738387	0.000000	0.000000	0.000000	1.932343	0.073197	0.279836	0.000000	0.000000	4.000000	14.000000	0.000000
21962.753806	-0.118136	0.580016	0.165531	74.175697	145.915359	158.269501	4.970259	0.000000	0.544547	0.000000	0.000000	0.000000	1.932343	0.073197	0.279836	0.000000	0.000000	4.000000	14.000000	0.000000
21962.757139	-0.111571	0.580324	0.165911	74.175697	145.915359	158.269501	4.970259	0.000000	0.544547	0.000000	0.000000	0.000000	1.969450	0.092477	0.113884	0.000000	0.000000	4.000000	14.000000	0.000000
21962.760473	-0.111571	0.580324	0.165911	74.175697	145.915359	158.269501	4.970259	0.000000	0.544547	0.000000	0.000000	0.000000	1.969450	0.092477	0.113884	0.000000	0.000000	4.000000	14.000000	0.000000
21962.763806	-0.111571	0.580324	0.165911	74.806244	147.251633	160.113571	4.987884	0.000000	0.347866	0.000000	0.000000	0.000000	1.969450	0.092477	0.113884	0.000000	0.000000	4.000000	14.000000	0.000000
21962.767139	-0.104906	0.580722	0.165780	74.806244	147.251633	160.113571	4.987884	0.000000	0.347866	0.000000	0.000000	0.000000	1.999445	0.119379	-0.039178	0.000000	0.000000	4.000000	14.000000	0.000000
21962.770473	-0.104906	0.580722	0.165780	74.806244	147.251633	160.113571	4.987884	0.000000	0.347866	0.000000	0.000000	0.000000	1.999445	0.119379	-0.039178	0.000000	0.000000	4.000000	14.000000	0.000000
21962.773806	-0.104906	0.580722	0.165780	75.511925	148.398682	161.779770	4.997812	0.000000	0.147907	0.000000	0.000000	0.000000	1.999445	0.119379	-0.039178	0.000000	0.000000	4.000000	14.000000	0.000000
21962.777139	-0.098214	0.581241	0.165118	75.511925	148.398682	161.779770	4.997812	0.000000	0.147907	0.000000	0.000000	0.000000	2.007758	0.155825	-0.198660	0.000000	0.000000	4.000000	14.000000	0.000000
21962.780473	-0.098214	0.581241	0.165118	75.511925	148.398682	161.779770	4.997812	0.000000	0.147907	0.000000	0.000000	0.000000	2.007758	0.155825	-0.198660	0.000000	0.000000	4.000000	14.000000	0.000000
21962.783806	-0.098214	0.581241	0.165118	76.233604	149.062469	163.197861	4.999708	0.000000	-0.054090	0.000000	0.000000	0.000000	2.007758	0.155825	-0.198660	0.000000	0.000000	4.000000	14.000000	0.000000
21962.787139	-0.091507	0.581823	0.163913	76.233604	149.062469	163.197861	4.999708	0.000000	-0.054090	0.000000	0.000000	0.000000	2.012102	0.174616	-0.361521	0.000000	0.000000	4.000000	14.000000	0.000000
21962.790473	-0.091507	0.581823	0.163913	76.233604	149.062469	163.197861	4.999708	0.000000	-0.054090	0.000000	0.000000	0.000000	2.012102	0.174616	-0.361521	0.000000	0.000000	4.000000	14.000000	0.000000
21962.793806	-0.091507	0.581823	0.163913	76.928024	149.155701	164.238464	4.993301	0.000000	-0.258734	0.000000	0.000000	0.000000	2.012102	0.174616	-0.361521	0.000000	0.000000	4.000000	14.000000	0.000000
21962.797139	-0.084894	0.582525	0.162190	76.928024	149.155701	164.238464	4.993301	0.000000	-0.258734	0.000000	0.000000	0.000000	1.983939	0.210558	-0.516806	0.000000	0.000000	4.000000	14.000000	0.000000
21962.800473	-0.084894	0.582525	0.162190	76.928024	149.155701	164.238464	4.993301	0.000000	-0.258734	0.000000	0.000000	0.000000	1.983939	0.210558	-0.516806	0.000000	0.000000	4.000000	14.000000	0.000000
21962.803806	-0.084894	0.582525	0.162190	77.566887	148.740540	164.763290	4.978452	0.000000	-0.463696	0.000000	0.000000	0.000000	1.983939	0.210558	-0.516806	0.000000	0.000000	4.000000	14.000000	0.000000
21962.807139	-0.078322	0.583280	0.159914	77.566887	148.740540	164.763290	4.978452	0.000000	-0.463696	0.000000	0.000000	0.000000	1.971309	0.226323	-0.683032	0.000000	0.000000	4.000000	14.000000	0.000000
21962.810473	-0.078322	0.583280	0.159914	77.566887	148.740540	164.763290	4.978452	0.000000	-0.463696	0.000000	0.000000	0.000000	1.971309	0.226323	-0.683032	0.000000	0.000000	4.000000	14.000000	0.000000
21962.813806	-0.078322	0.583280	0.159914	78.164856	148.210953	165.304596	4.954684	0.000000	-0.671646	0.000000	0.000000	0.000000	1.971309	0.226323	-0.683032	0.000000	0.000000	4.000000	14.000000	0.000000
21962.817139	-0.071898	0.584121	0.157096	78.164856	148.210953	165.304596	4.954684	0.000000	-0.671646	0.000000	0.000000	0.000000	1.927333	0.252482	-0.845254	0.000000	0.000000	4.000000	14.000000	0.000000
21962.820473	-0.071898	0.584121	0.157096	78.164856	148.210953	165.304596	4.954684	0.000000	-0.671646	0.000000	0.000000	0.000000	1.927333	0.252482	-0.845254	0.000000	0.000000	4.000000	14.000000	0.000000
21962.823806	-0.071898	0.584121	0.157096	78.767937	147.749496	165.907608	4.921871	0.000000	-0.880444	0.000000	0.000000	0.000000	1.927333	0.252482	-0.845254	0.000000	0.000000	4.000000	14.000000	0.000000
21962.827139	-0.065607	0.585016	0.153781	78.767937	147.749496	165.907608	4.921871	0.000000	-0.880444	0.000000	0.000000	0.000000	1.887301	0.268576	-0.994437	0.000000	0.000000	4.000000	14.000000	0.000000
21962.830473	-0.065607	0.585016	0.153781	78.767937	147.749496	165.907608	4.921871	0.000000	-0.880444	0.000000	0.000000	0.000000	1.887301	0.268576	-0.994437	0.000000	0.000000	4.000000	14.000000	0.000000
21962.833806	-0.065607	0.585016	0.153781	79.425858	147.659943	167.058273	4.879457	0.000000	-1.091283	0.000000	0.000000	0.000000	1.887301	0.268576	-0.994437	0.000000	0.000000	4.000000	14.000000	0.000000
21962.837139	-0.059492	0.585966	0.150000	79.425858	147.659943	167.058273	4.879457	0.000000	-1.091283	0.000000	0.000000	0.000000	1.834526	0.284708	-1.134535	0.000000	0.000000	4.000000	14.000000	0.000000
21962.840473	-0.059492	0.585966	0.150000	79.425858	147.659943	167.058273	4.879457	0.000000	-1.091283	0.000000	0.000000	0.000000	1.834526	0.284708	-1.134535	0.000000	0.000000	4.000000	14.000000	0.000000
21962.843806	-0.059492	0.585966	0.150000	80.184677	147.962875	168.663864	4.827079	0.000000	-1.303575	0.000000	0.000000	0.000000	1.834526	0.284708	-1.134535	0.000000	0.000000	4.000000	14.000000	0.000000
21962.847139	-0.053621	0.586882	0.145780	80.184677	147.962875	168.663864	4.827079	0.000000	-1.303575	0.000000	0.000000	0.000000	1.761144	0.274951	-1.265886	0.000000	0.000000	4.000000	14.000000	0.000000
21962.850473	-0.053621	0.586882	0.145780	80.184677	147.962875	168.663864	4.827079	0.000000	-1.303575	0.000000	0.000000	0.000000	1.761144	0.274951	-1.265886	0.000000	0.000000	4.000000	14.000000	0.000000
21962.853806	-0.053621	0.586882	0.145780	81.069237	148.671768	170.520721	4.764685	0.000000	-1.515841	0.000000	0.000000	0.000000	1.761144	0.274951	-1.265886	0.000000	0.000000	4.000000	14.000000	0.000000
21962.857139	-0.048006	0.587808	0.141188	81.069237	148.671768	170.520721	4.764685	0.000000	-1.515841	0.000000	0.000000	0.000000	1.684523	0.277943	-1.377498	0.000000	0.000000	4.000000	14.000000	0.000000
21962.860473	-0.048006	0.587808	0.141188	81.069237	148.671768	170.520721	4.764685	0.000000	-1.515841	0.000000	0.000000	0.000000	1.684523	0.277943	-1.377498	0.000000	0.000000	4.000000	14.000000	0.000000
21962.863806	-0.048006	0.587808	0.141188	82.055450	149.798248	172.667831	4.691965	0.000000	-1.727850	0.000000	0.000000	0.000000	1.684523	0.277943	-1.377498	0.000000	0.000000	4.000000	14.000000	0.000000
21962.867139	-0.042736	0.588641	0.136242	82.055450	149.798248	172.667831	4.691965	0.000000	-1.727850	0.000000	0.000000	0.000000	1.581076	0.249824	-1.483988	0.000000	0.000000	4.000000	14.000000	0.000000
21962.870473	-0.042736	0.588641	0.136242	82.055450	149.798248	172.667831	4.691965	0.000000	-1.727850	0.000000	0.000000	0.000000	1.581076	0.249824	-1.483988	0.000000	0.000000	4.000000	14.000000	0.000000
21962.873806	-0.042736	0.588641	0.136242	83.075020	151.112564	174.844833	4.609398	0.000000	-1.937381	0.000000	0.000000	0.000000	1.581076	0.249824	-1.483988	0.000000	0.000000	4.000000	14.000000	0.000000
21962.877139	-0.037814	0.589437	0.130988	83.075020	151.112564	174.844833	4.609398	0.000000	-1.937381	0.000000	0.000000	0.000000	1.476768	0.238772	-1.576082	0.000000	0.000000	4.000000	14.000000	0.000000
21962.880473	-0.037814	0.589437	0.130988	83.075020	151.112564	174.844833	4.609398	0.000000	-1.937381	0.000000	0.000000	0.000000	1.476768	0.238772	-1.576082	0.000000	0.000000	4.000000	14.000000	0.000000
21962.883806	-0.037814	0.589437	0.130988	84.068489	152.012924	176.508331	4.516827	0.000000	-2.144359	0.000000	0.000000	0.000000	1.476768	0.238772	-1.576082	0.000000	0.000000	4.000000	14.000000	0.000000
21962.887139	-0.033291	0.590151	0.125399	84.068489	152.012924	176.508331	4.516827	0.000000	-2.144359	0.000000	0.000000	0.000000	1.356889	0.214272	-1.676697	0.000000	0.000000	4.000000	14.000000	0.000000
21962.890473	-0.033291	0.590151	0.125399	84.068489	152.012924	176.508331	4.516827	0.000000	-2.144359	0.000000	0.000000	0.000000	1.356889	0.214272	-1.676697	0.000000	0.000000	4.000000	14.000000	0.000000
21962.893806	-0.033291	0.590151	0.125399	84.997353	151.710236	176.970108	4.414248	0.000000	-2.348278	0.000000	0.000000	0.000000	1.356889	0.214272	-1.676697	0.000000	0.000000	4.000000	14.000000	0.000000
21962.897139	-0.029221	0.590777	0.119535	84.997353	151.710236	176.970108	4.414248	0.000000	-2.348278	0.000000	0.000000	0.000000	1.220762	0.187609	-1.759100	0.000000	0.000000	4.000000	14.000000	0.000000
21962.900473	-0.029221	0.590777	0.119535	84.997353	151.710236	176.970108	4.414248	0.000000	-2.348278	0.000000	0.000000	0.000000	1.220762	0.187609	-1.759100	0.000000	0.000000	4.000000	14.000000	0.000000
21962.903806	-0.029221	0.590777	0.119535	85.830444	148.948013	175.239883	4.302360	0.000000	-2.547488	0.000000	0.000000	0.000000	1.220762	0.187609	-1.759100	0.000000	0.000000	4.000000	14.000000	0.000000
21962.907139	-0.025707	0.591310	0.113398	85.830444	148.948013	175.239883	4.302360	0.000000	-2.547488	0.000000	0.000000	0.000000	1.054332	0.160050	-1.841238	0.000000	0.000000	4.000000	14.000000	0.000000
21962.910473	-0.025707	0.591310	0.113398	85.830444	148.948013	175.239883	4.302360	0.000000	-2.547488	0.000000	0.000000	0.000000	1.054332	0.160050	-1.841238	0.000000	0.000000	4.000000	14.000000	0.000000
21962.913806	-0.025707	0.591310	0.113398	86.579147	142.626694	170.007935	4.182342	0.000000	-2.740076	0.000000	0.000000	0.000000	1.054332	0.160050	-1.841238	0.000000	0.000000	4.000000	14.000000	0.000000
21962.917139	-0.022790	0.591758	0.107029	86.579147	142.626694	170.007935	4.182342	0.000000	-2.740076	0.000000	0.000000	0.000000	0.874964	0.134228	-1.910804	0.000000	0.000000	4.000000	14.000000	0.000000
21962.920473	-0.022790	0.591758	0.107029	86.579147	142.626694	170.007935	4.182342	0.000000	-2.740076	0.000000	0.000000	0.000000	0.874964	0.134228	-1.910804	0.000000	0.000000	4.000000	14.000000	0.000000
21962.923806	-0.022790	0.591758	0.107029	87.284584	132.505905	160.799957	4.054993	0.000000	-2.925241	0.000000	0.000000	0.000000	0.874964	0.134228	-1.910804	0.000000	0.000000	4.000000	14.000000	0.000000
21962.927139	-0.020434	0.592094	0.100540	87.284584	132.505905	160.799957	4.054993	0.000000	-2.925241	0.000000	0.000000	0.000000	0.707028	0.100811	-1.946503	0.000000	0.000000	4.000000	14.000000	0.000000
21962.930473	-0.020434	0.592094	0.100540	87.284584	132.505905	160.799957	4.054993	0.000000	-2.925241	0.000000	0.000000	0.000000	0.707028	0.100811	-1.946503	0.000000	0.000000	4.000000	14.000000	0.000000
21962.933806	-0.020434	0.592094	0.100540	87.847504	115.848572	145.102036	3.920760	0.000000	-3.102843	0.000000	0.000000	0.000000	0.707028	0.100811	-1.946503	0.000000	0.000000	4.000000	14.000000	0.000000
21962.937139	-0.018624	0.592347	0.094053	87.847504	115.848572	145.102036	3.920760	0.000000	-3.102843	0.000000	0.000000	0.000000	0.542900	0.075874	-1.946074	0.000000	0.000000	4.000000	14.000000	0.000000
21962.940473	-0.018624	0.592347	0.094053	87.847504	115.848572	145.102036	3.920760	0.000000	-3.102843	0.000000	0.000000	0.000000	0.542900	0.075874	-1.946074	0.000000	0.000000	4.000000	14.000000	0.000000
21962.943806	-0.018624	0.592347	0.094053	88.116432	91.496269	121.605278	3.781167	0.000000	-3.271509	0.000000	0.000000	0.000000	0.542900	0.075874	-1.946074	0.000000	0.000000	4.000000	14.000000	0.000000
21962.947139	-0.017344	0.592489	0.087582	88.116432	91.496269	121.605278	3.781167	0.000000	-3.271509	0.000000	0.000000	0.000000	0.384015	0.042722	-1.941341	0.000000	0.000000	4.000000	14.000000	0.000000
21962.950473	-0.017344	0.592489	0.087582	88.116432	91.496269	121.605278	3.781167	0.000000	-3.271509	0.000000	0.000000	0.000000	0.384015	0.042722	-1.941341	0.000000	0.000000	4.000000	14.000000	0.000000
21962.953806	-0.017344	0.592489	0.087582	87.975708	66.757584	97.425522	3.636318	0.000000	-3.431791	0.000000	0.000000	0.000000	0.384015	0.042722	-1.941341	0.000000	0.000000	4.000000	14.000000	0.000000
21962.957139	-0.016628	0.592514	0.081154	87.975708	66.757584	97.425522	3.636318	0.000000	-3.431791	0.000000	0.000000	0.000000	0.214882	0.007529	-1.928584	0.000000	0.000000	4.000000	14.000000	0.000000
21962.960473	-0.016628	0.592514	0.081154	87.975708	66.757584	97.425522	3.636318	0.000000	-3.431791	0.000000	0.000000	0.000000	0.214882	0.007529	-1.928584	0.000000	0.000000	4.000000	14.000000	0.000000
21962.963806	-0.016628	0.592514	0.081154	87.506134	50.006596	80.920326	3.487537	0.000000	-3.582888	0.000000	0.000000	0.000000	0.214882	0.007529	-1.928584	0.000000	0.000000	4.000000	14.000000	0.000000
21962.967139	-0.016453	0.592435	0.074687	87.506134	50.006596	80.920326	3.487537	0.000000	-3.582888	0.000000	0.000000	0.000000	0.052336	-0.023638	-1.939986	0.000000	0.000000	4.000000	14.000000	0.000000
21962.970473	-0.016453	0.592435	0.074687	87.506134	50.006596	80.920326	3.487537	0.000000	-3.582888	0.000000	0.000000	0.000000	0.052336	-0.023638	-1.939986	0.000000	0.000000	4.000000	14.000000	0.000000
21962.973806	-0.016453	0.592435	0.074687	86.840424	41.440239	72.694199	3.332352	0.000000	-3.727657	0.000000	0.000000	0.000000	0.052336	-0.023638	-1.939986	0.000000	0.000000	4.000000	14.000000	0.000000
21962.977139	-0.016804	0.592246	0.068269	86.840424	41.440239	72.694199	3.332352	0.000000	-3.727657	0.000000	0.000000	0.000000	-0.105230	-0.056816	-1.925471	0.000000	0.000000	4.000000	14.000000	0.000000
21962.980473	-0.016804	0.592246	0.068269	86.840424	41.440239	72.694199	3.332352	0.000000	-3.727657	0.000000	0.000000	0.000000	-0.105230	-0.056816	-1.925471	0.000000	0.000000	4.000000	14.000000	0.000000
21962.983806	-0.016804	0.592246	0.068269	86.096649	37.657448	69.399208	3.171730	0.000000	-3.865246	0.000000	0.000000	0.000000	-0.105230	-0.056816	-1.925471	0.000000	0.000000	4.000000	14.000000	0.000000
21962.987139	-0.017759	0.591987	0.061866	86.096649	37.657448	69.399208	3.171730	0.000000	-3.865246	0.000000	0.000000	0.000000	-0.286373	-0.077607	-1.920892	0.000000	0.000000	4.000000	14.000000	0.000000
21962.990473	-0.017759	0.591987	0.061866	86.096649	37.657448	69.399208	3.171730	0.000000	-3.865246	0.000000	0.000000	0.000000	-0.286373	-0.077607	-1.920892	0.000000	0.000000	4.000000	14.000000	0.000000
21962.993806	-0.017759	0.591987	0.061866	85.316925	36.157104	68.527702	3.005739	0.000000	-3.995689	0.000000	0.000000	0.000000	-0.286373	-0.077607	-1.920892	0.000000	0.000000	4.000000	14.000000	0.000000
21962.997139	-0.019249	0.591701	0.055573	85.316925	36.157104	68.527702	3.005739	0.000000	-3.995689	0.000000	0.000000	0.000000	-0.447231	-0.085769	-1.887897	0.000000	0.000000	4.000000	14.000000	0.000000
21963.000473	-0.019249	0.591701	0.055573	85.316925	36.157104	68.527702	3.005739	0.000000	-3.995689	0.000000	0.000000	0.000000	-0.447231	-0.085769	-1.887897	0.000000	0.000000	4.000000	14.000000	0.000000
21963.003806	-0.019249	0.591701	0.055573	84.518097	35.702824	68.840935	2.778638	0.000000	-4.037534	0.000000	0.000000	0.000000	-0.447231	-0.085769	-1.887897	0.000000	0.000000	4.000000	14.000000	0.000000
21963.007139	-0.021213	0.591431	0.049485	84.518097	35.702824	68.840935	2.778638	0.000000	-4.037534	0.000000	0.000000	0.000000	-0.589100	-0.081107	-1.826267	0.000000	0.000000	4.000000	14.000000	0.000000
21963.010473	-0.021213	0.591431	0.049485	84.518097	35.702824	68.840935	2.778638	0.000000	-4.037534	0.000000	0.000000	0.000000	-0.589100	-0.081107	-1.826267	0.000000	0.000000	4.000000	14.000000	0.000000
21963.013806	-0.021213	0.591431	0.049485	83.740974	35.573914	69.572105	2.474260	0.000000	-3.939351	0.000000	0.000000	0.000000	-0.589100	-0.081107	-1.826267	0.000000	0.000000	4.000000	14.000000	0.000000
21963.017139	-0.023639	0.591220	0.043697	83.740974	35.573914	69.572105	2.474260	0.000000	-3.939351	0.000000	0.000000	0.000000	-0.727809	-0.063370	-1.736378	0.000000	0.000000	4.000000	14.000000	0.000000
21963.020473	-0.023639	0.591220	0.043697	83.740974	35.573914	69.572105	2.474260	0.000000	-3.939351	0.000000	0.000000	0.000000	-0.727809	-0.063370	-1.736378	0.000000	0.000000	4.000000	14.000000	0.000000
21963.023806	-0.023639	0.591220	0.043697	82.979599	35.457939	70.391045	2.184864	0.000000	-3.818049	0.000000	0.000000	0.000000	-0.727809	-0.063370	-1.736378	0.000000	0.000000	4.000000	14.000000	0.000000
21963.027139	-0.026495	0.591074	0.038272	82.979599	35.457939	70.391045	2.184864	0.000000	-3.818049	0.000000	0.000000	0.000000	-0.856933	-0.043688	-1.627618	0.000000	0.000000	4.000000	14.000000	0.000000
21963.030473	-0.026495	0.591074	0.038272	82.979599	35.457939	70.391045	2.184864	0.000000	-3.818049	0.000000	0.000000	0.000000	-0.856933	-0.043688	-1.627618	0.000000	0.000000	4.000000	14.000000	0.000000
21963.033806	-0.026495	0.591074	0.038272	82.239647	35.137047	71.048065	1.913594	0.000000	-3.675227	0.000000	0.000000	0.000000	-0.856933	-0.043688	-1.627618	0.000000	0.000000	4.000000	14.000000	0.000000
21963.037139	-0.029731	0.591029	0.033266	82.239647	35.137047	71.048065	1.913594	0.000000	-3.675227	0.000000	0.000000	0.000000	-0.970797	-0.013590	-1.501879	0.000000	0.000000	4.000000	14.000000	0.000000
21963.040473	-0.029731	0.591029	0.033266	82.239647	35.137047	71.048065	1.913594	0.000000	-3.675227	0.000000	0.000000	0.000000	-0.970797	-0.013590	-1.501879	0.000000	0.000000	4.000000	14.000000	0.000000
21963.043806	-0.029731	0.591029	0.033266	81.535545	34.587185	71.508209	1.663281	0.000000	-3.513428	0.000000	0.000000	0.000000	-0.970797	-0.013590	-1.501879	0.000000	0.000000	4.000000	14.000000	0.000000
21963.047139	-0.033414	0.591036	0.028686	81.535545	34.587185	71.508209	1.663281	0.000000	-3.513428	0.000000	0.000000	0.000000	-1.104888	0.002033	-1.374027	0.000000	0.000000	4.000000	14.000000	0.000000
21963.050473	-0.033414	0.591036	0.028686	81.535545	34.587185	71.508209	1.663281	0.000000	-3.513428	0.000000	0.000000	0.000000	-1.104888	0.002033	-1.374027	0.000000	0.000000	4.000000	14.000000	0.000000
21963.053806	-0.033414	0.591036	0.028686	80.862686	33.901756	71.876549	1.434276	0.000000	-3.329280	0.000000	0.000000	0.000000	-1.104888	0.002033	-1.374027	0.000000	0.000000	4.000000	14.000000	0.000000
21963.057139	-0.037587	0.591082	0.024505	80.862686	33.901756	71.876549	1.434276	0.000000	-3.329280	0.000000	0.000000	0.000000	-1.251755	0.013837	-1.254066	0.000000	0.000000	4.000000	14.000000	0.000000
21963.060473	-0.037587	0.591082	0.024505	80.862686	33.901756	71.876549	1.434276	0.000000	-3.329280	0.000000	0.000000	0.000000	-1.251755	0.013837	-1.254066	0.000000	0.000000	4.000000	14.000000	0.000000
21963.063806	-0.037587	0.591082	0.024505	80.196068	33.228081	72.254379	1.225265	0.000000	-3.120654	0.000000	0.000000	0.000000	-1.251755	0.013837	-1.254066	0.000000	0.000000	4.000000	14.000000	0.000000
21963.067139	-0.042216	0.591199	0.020863	80.196068	33.228081	72.254379	1.225265	0.000000	-3.120654	0.000000	0.000000	0.000000	-1.388612	0.035263	-1.092555	0.000000	0.000000	4.000000	14.000000	0.000000
21963.070473	-0.042216	0.591199	0.020863	80.196068	33.228081	72.254379	1.225265	0.000000	-3.120654	0.000000	0.000000	0.000000	-1.388612	0.035263	-1.092555	0.000000	0.000000	4.000000	14.000000	0.000000
21963.073806	-0.042216	0.591199	0.020863	79.545494	32.886818	71.986755	1.043173	0.000000	-2.889219	0.000000	0.000000	0.000000	-1.388612	0.035263	-1.092555	0.000000	0.000000	4.000000	14.000000	0.000000
21963.077139	-0.047196	0.591395	0.017761	79.545494	32.886818	71.986755	1.043173	0.000000	-2.889219	0.000000	0.000000	0.000000	-1.494024	0.058631	-0.930812	0.000000	0.000000	4.000000	14.000000	0.000000
21963.080473	-0.047196	0.591395	0.017761	79.545494	32.886818	71.986755	1.043173	0.000000	-2.889219	0.000000	0.000000	0.000000	-1.494024	0.058631	-0.930812	0.000000	0.000000	4.000000	14.000000	0.000000
21963.083806	-0.047196	0.591395	0.017761	79.035202	33.563965	72.336464	0.888037	0.000000	-2.640215	0.000000	0.000000	0.000000	-1.494024	0.058631	-0.930812	0.000000	0.000000	4.000000	14.000000	0.000000
21963.087139	-0.052422	0.591644	0.015144	79.035202	33.563965	72.336464	0.888037	0.000000	-2.640215	0.000000	0.000000	0.000000	-1.567840	0.074632	-0.785105	0.000000	0.000000	4.000000	14.000000	0.000000
21963.090473	-0.052422	0.591644	0.015144	79.035202	33.563965	72.336464	0.888037	0.000000	-2.640215	0.000000	0.000000	0.000000	-1.567840	0.074632	-0.785105	0.000000	0.000000	4.000000	14.000000	0.000000
21963.093806	-0.052422	0.591644	0.015144	78.762024	35.683865	74.468933	0.757186	0.000000	-2.378908	0.000000	0.000000	0.000000	-1.567840	0.074632	-0.785105	0.000000	0.000000	4.000000	14.000000	0.000000
21963.097139	-0.057907	0.591931	0.012989	78.762024	35.683865	74.468933	0.757186	0.000000	-2.378908	0.000000	0.000000	0.000000	-1.645542	0.086366	-0.646526	0.000000	0.000000	4.000000	14.000000	0.000000
21963.100473	-0.057907	0.591931	0.012989	78.762024	35.683865	74.468933	0.757186	0.000000	-2.378908	0.000000	0.000000	0.000000	-1.645542	0.086366	-0.646526	0.000000	0.000000	4.000000	14.000000	0.000000
21963.103806	-0.057907	0.591931	0.012989	78.600189	38.447372	77.067200	0.649432	0.000000	-2.104651	0.000000	0.000000	0.000000	-1.645542	0.086366	-0.646526	0.000000	0.000000	4.000000	14.000000	0.000000
21963.107139	-0.063666	0.592218	0.011278	78.600189	38.447372	77.067200	0.649432	0.000000	-2.104651	0.000000	0.000000	0.000000	-1.727632	0.085893	-0.513322	0.000000	0.000000	4.000000	14.000000	0.000000
21963.110473	-0.063666	0.592218	0.011278	78.600189	38.447372	77.067200	0.649432	0.000000	-2.104651	0.000000	0.000000	0.000000	-1.727632	0.085893	-0.513322	0.000000	0.000000	4.000000	14.000000	0.000000
21963.113806	-0.063666	0.592218	0.011278	78.497086	41.207893	79.259819	0.563878	0.000000	-1.816712	0.000000	0.000000	0.000000	-1.727632	0.085893	-0.513322	0.000000	0.000000	4.000000	14.000000	0.000000
21963.117139	-0.069631	0.592472	0.010044	78.497086	41.207893	79.259819	0.563878	0.000000	-1.816712	0.000000	0.000000	0.000000	-1.789570	0.076364	-0.369927	0.000000	0.000000	4.000000	14.000000	0.000000
21963.120473	-0.069631	0.592472	0.010044	78.497086	41.207893	79.259819	0.563878	0.000000	-1.816712	0.000000	0.000000	0.000000	-1.789570	0.076364	-0.369927	0.000000	0.000000	4.000000	14.000000	0.000000
21963.123806	-0.069631	0.592472	0.010044	78.434441	43.690121	81.185310	0.502224	0.000000	-1.518451	0.000000	0.000000	0.000000	-1.789570	0.076364	-0.369927	0.000000	0.000000	4.000000	14.000000	0.000000
21963.127139	-0.075886	0.592678	0.009254	78.434441	43.690121	81.185310	0.502224	0.000000	-1.518451	0.000000	0.000000	0.000000	-1.876619	0.061736	-0.237197	0.000000	0.000000	4.000000	14.000000	0.000000
21963.130473	-0.075886	0.592678	0.009254	78.434441	43.690121	81.185310	0.502224	0.000000	-1.518451	0.000000	0.000000	0.000000	-1.876619	0.061736	-0.237197	0.000000	0.000000	4.000000	14.000000	0.000000
21963.133806	-0.075886	0.592678	0.009254	78.374794	46.002628	82.783699	0.462691	0.000000	-1.205681	0.000000	0.000000	0.000000	-1.876619	0.061736	-0.237197	0.000000	0.000000	4.000000	14.000000	0.000000
21963.137139	-0.082460	0.592821	0.008940	78.374794	46.002628	82.783699	0.462691	0.000000	-1.205681	0.000000	0.000000	0.000000	-1.972142	0.042857	-0.094064	0.000000	0.000000	4.000000	14.000000	0.000000
21963.140473	-0.082460	0.592821	0.008940	78.374794	46.002628	82.783699	0.462691	0.000000	-1.205681	0.000000	0.000000	0.000000	-1.972142	0.042857	-0.094064	0.000000	0.000000	4.000000	14.000000	0.000000
21963.143806	-0.082460	0.592821	0.008940	78.265030	48.460373	84.345406	0.447014	0.000000	-0.876991	0.000000	0.000000	0.000000	-1.972142	0.042857	-0.094064	0.000000	0.000000	4.000000	14.000000	0.000000
21963.147139	-0.089188	0.592869	0.009067	78.265030	48.460373	84.345406	0.447014	0.000000	-0.876991	0.000000	0.000000	0.000000	-2.018228	0.014387	0.038075	0.000000	0.000000	4.000000	14.000000	0.000000
21963.150473	-0.089188	0.592869	0.009067	78.265030	48.460373	84.345406	0.447014	0.000000	-0.876991	0.000000	0.000000	0.000000	-2.018228	0.014387	0.038075	0.000000	0.000000	4.000000	14.000000	0.000000
21963.153806	-0.089188	0.592869	0.009067	78.026764	51.364048	86.662216	0.453360	0.000000	-0.540619	0.000000	0.000000	0.000000	-2.018228	0.014387	0.038075	0.000000	0.000000	4.000000	14.000000	0.000000
21963.157139	-0.095922	0.592815	0.009596	78.026764	51.364048	86.662216	0.453360	0.000000	-0.540619	0.000000	0.000000	0.000000	-2.020198	-0.016340	0.158545	0.000000	0.000000	4.000000	14.000000	0.000000
21963.160473	-0.095922	0.592815	0.009596	78.026764	51.364048	86.662216	0.453360	0.000000	-0.540619	0.000000	0.000000	0.000000	-2.020198	-0.016340	0.158545	0.000000	0.000000	4.000000	14.000000	0.000000
21963.163806	-0.095922	0.592815	0.009596	77.651352	54.739449	89.459518	0.479784	0.000000	-0.203920	0.000000	0.000000	0.000000	-2.020198	-0.016340	0.158545	0.000000	0.000000	4.000000	14.000000	0.000000
21963.167139	-0.102673	0.592687	0.010494	77.651352	54.739449	89.459518	0.479784	0.000000	-0.203920	0.000000	0.000000	0.000000	-2.025397	-0.038376	0.269447	0.000000	0.000000	4.000000	14.000000	0.000000
21963.170473	-0.102673	0.592687	0.010494	77.651352	54.739449	89.459518	0.479784	0.000000	-0.203920	0.000000	0.000000	0.000000	-2.025397	-0.038376	0.269447	0.000000	0.000000	4.000000	14.000000	0.000000
21963.173806	-0.102673	0.592687	0.010494	77.184113	58.201157	92.201614	0.524692	0.000000	0.133646	0.000000	0.000000	0.000000	-2.025397	-0.038376	0.269447	0.000000	0.000000	4.000000	14.000000	0.000000
21963.177139	-0.109331	0.592518	0.011823	77.184113	58.201157	92.201614	0.524692	0.000000	0.133646	0.000000	0.000000	0.000000	-1.997383	-0.050649	0.398766	0.000000	0.000000	4.000000	14.000000	0.000000
21963.180473	-0.109331	0.592518	0.011823	77.184113	58.201157	92.201614	0.524692	0.000000	0.133646	0.000000	0.000000	0.000000	-1.997383	-0.050649	0.398766	0.000000	0.000000	4.000000	14.000000	0.000000
21963.183806	-0.109331	0.592518	0.011823	76.724625	61.436016	94.912331	0.591153	0.000000	0.466543	0.000000	0.000000	0.000000	-1.997383	-0.050649	0.398766	0.000000	0.000000	4.000000	14.000000	0.000000
21963.187139	-0.115934	0.592276	0.013588	76.724625	61.436016	94.912331	0.591153	0.000000	0.466543	0.000000	0.000000	0.000000	-1.980890	-0.072629	0.529407	0.000000	0.000000	4.000000	14.000000	0.000000
21963.190473	-0.115934	0.592276	0.013588	76.724625	61.436016	94.912331	0.591153	0.000000	0.466543	0.000000	0.000000	0.000000	-1.980890	-0.072629	0.529407	0.000000	0.000000	4.000000	14.000000	0.000000
21963.193806	-0.115934	0.592276	0.013588	76.413795	64.408745	97.297295	0.679387	0.000000	0.796692	0.000000	0.000000	0.000000	-1.980890	-0.072629	0.529407	0.000000	0.000000	4.000000	14.000000	0.000000
21963.197139	-0.122481	0.591923	0.015734	76.413795	64.408745	97.297295	0.679387	0.000000	0.796692	0.000000	0.000000	0.000000	-1.964116	-0.105903	0.643938	0.000000	0.000000	4.000000	14.000000	0.000000
21963.200473	-0.122481	0.591923	0.015734	76.413795	64.408745	97.297295	0.679387	0.000000	0.796692	0.000000	0.000000	0.000000	-1.964116	-0.105903	0.643938	0.000000	0.000000	4.000000	14.000000	0.000000
21963.203806	-0.122481	0.591923	0.015734	76.271980	67.210091	99.146622	0.786710	0.000000	1.124045	0.000000	0.000000	0.000000	-1.964116	-0.105903	0.643938	0.000000	0.000000	4.000000	14.000000	0.000000
21963.207139	-0.128878	0.591488	0.018326	76.271980	67.210091	99.146622	0.786710	0.000000	1.124045	0.000000	0.000000	0.000000	-1.918997	-0.130344	0.777441	0.000000	0.000000	4.000000	14.000000	0.000000
21963.210473	-0.128878	0.591488	0.018326	76.271980	67.210091	99.146622	0.786710	0.000000	1.124045	0.000000	0.000000	0.000000	-1.918997	-0.130344	0.777441	0.000000	0.000000	4.000000	14.000000	0.000000
21963.213806	-0.128878	0.591488	0.018326	76.163147	69.996643	100.889069	0.916284	0.000000	1.443877	0.000000	0.000000	0.000000	-1.918997	-0.130344	0.777441	0.000000	0.000000	4.000000	14.000000	0.000000
21963.217139	-0.135048	0.590933	0.021332	76.163147	69.996643	100.889069	0.916284	0.000000	1.443877	0.000000	0.000000	0.000000	-1.851049	-0.166505	0.901865	0.000000	0.000000	4.000000	14.000000	0.000000
21963.220473	-0.135048	0.590933	0.021332	76.163147	69.996643	100.889069	0.916284	0.000000	1.443877	0.000000	0.000000	0.000000	-1.851049	-0.166505	0.901865	0.000000	0.000000	4.000000	14.000000	0.000000
21963.223806	-0.135048	0.590933	0.021332	75.986130	72.992516	102.862480	1.066595	0.000000	1.752386	0.000000	0.000000	0.000000	-1.851049	-0.166505	0.901865	0.000000	0.000000	4.000000	14.000000	0.000000
21963.227139	-0.140914	0.590311	0.024744	75.986130	72.992516	102.862480	1.066595	0.000000	1.752386	0.000000	0.000000	0.000000	-1.759967	-0.186559	1.023557	0.000000	0.000000	4.000000	14.000000	0.000000
21963.230473	-0.140914	0.590311	0.024744	75.986130	72.992516	102.862480	1.066595	0.000000	1.752386	0.000000	0.000000	0.000000	-1.759967	-0.186559	1.023557	0.000000	0.000000	4.000000	14.000000	0.000000
21963.233806	-0.140914	0.590311	0.024744	75.727104	76.352127	105.238441	1.237187	0.000000	2.045714	0.000000	0.000000	0.000000	-1.759967	-0.186559	1.023557	0.000000	0.000000	4.000000	14.000000	0.000000
21963.237139	-0.146463	0.589604	0.028533	75.727104	76.352127	105.238441	1.237187	0.000000	2.045714	0.000000	0.000000	0.000000	-1.664708	-0.212259	1.136789	0.000000	0.000000	4.000000	14.000000	0.000000
21963.240473	-0.146463	0.589604	0.028533	75.727104	76.352127	105.238441	1.237187	0.000000	2.045714	0.000000	0.000000	0.000000	-1.664708	-0.212259	1.136789	0.000000	0.000000	4.000000	14.000000	0.000000
21963.243806	-0.146463	0.589604	0.028533	75.386551	79.833885	107.676331	1.426652	0.000000	2.323165	0.000000	0.000000	0.000000	-1.664708	-0.212259	1.136789	0.000000	0.000000	4.000000	14.000000	0.000000
21963.247139	-0.151636	0.588887	0.032703	75.386551	79.833885	107.676331	1.426652	0.000000	2.323165	0.000000	0.000000	0.000000	-1.551910	-0.215137	1.250990	0.000000	0.000000	4.000000	14.000000	0.000000
21963.250473	-0.151636	0.588887	0.032703	75.386551	79.833885	107.676331	1.426652	0.000000	2.323165	0.000000	0.000000	0.000000	-1.551910	-0.215137	1.250990	0.000000	0.000000	4.000000	14.000000	0.000000
21963.253806	-0.151636	0.588887	0.032703	74.999893	83.187668	110.073143	1.635151	0.000000	2.581817	0.000000	0.000000	0.000000	-1.551910	-0.215137	1.250990	0.000000	0.000000	4.000000	14.000000	0.000000
21963.257139	-0.156412	0.588144	0.037227	74.999893	83.187668	110.073143	1.635151	0.000000	2.581817	0.000000	0.000000	0.000000	-1.432751	-0.222772	1.357066	0.000000	0.000000	4.000000	14.000000	0.000000
21963.260473	-0.156412	0.588144	0.037227	74.999893	83.187668	110.073143	1.635151	0.000000	2.581817	0.000000	0.000000	0.000000	-1.432751	-0.222772	1.357066	0.000000	0.000000	4.000000	14.000000	0.000000
21963.263806	-0.156412	0.588144	0.037227	74.579552	86.266060	112.357094	1.861328	0.000000	2.820608	0.000000	0.000000	0.000000	-1.432751	-0.222772	1.357066	0.000000	0.000000	4.000000	14.000000	0.000000
21963.267139	-0.160748	0.587380	0.042099	74.579552	86.266060	112.357094	1.861328	0.000000	2.820608	0.000000	0.000000	0.000000	-1.300754	-0.229107	1.461798	0.000000	0.000000	4.000000	14.000000	0.000000
21963.270473	-0.160748	0.587380	0.042099	74.579552	86.266060	112.357094	1.861328	0.000000	2.820608	0.000000	0.000000	0.000000	-1.300754	-0.229107	1.461798	0.000000	0.000000	4.000000	14.000000	0.000000
21963.273806	-0.160748	0.587380	0.042099	74.176933	89.103149	114.338943	2.104961	0.000000	3.037401	0.000000	0.000000	0.000000	-1.300754	-0.229107	1.461798	0.000000	0.000000	4.000000	14.000000	0.000000
21963.277139	-0.164591	0.586610	0.047295	74.176933	89.103149	114.338943	2.104961	0.000000	3.037401	0.000000	0.000000	0.000000	-1.152804	-0.230981	1.558641	0.000000	0.000000	4.000000	14.000000	0.000000
21963.280473	-0.164591	0.586610	0.047295	74.176933	89.103149	114.338943	2.104961	0.000000	3.037401	0.000000	0.000000	0.000000	-1.152804	-0.230981	1.558641	0.000000	0.000000	4.000000	14.000000	0.000000
21963.283806	-0.164591	0.586610	0.047295	73.868019	91.886887	116.194633	2.364735	0.000000	3.229535	0.000000	0.000000	0.000000	-1.152804	-0.230981	1.558641	0.000000	0.000000	4.000000	14.000000	0.000000
21963.287139	-0.167947	0.585813	0.052733	73.868019	91.886887	116.194633	2.364735	0.000000	3.229535	0.000000	0.000000	0.000000	-1.006754	-0.239307	1.631469	0.000000	0.000000	4.000000	14.000000	0.000000
21963.290473	-0.167947	0.585813	0.052733	73.868019	91.886887	116.194633	2.364735	0.000000	3.229535	0.000000	0.000000	0.000000	-1.006754	-0.239307	1.631469	0.000000	0.000000	4.000000	14.000000	0.000000
21963.293806	-0.167947	0.585813	0.052733	73.659485	94.683746	118.158028	2.636646	0.000000	3.397327	0.000000	0.000000	0.000000	-1.006754	-0.239307	1.631469	0.000000	0.000000	4.000000	14.000000	0.000000
21963.297139	-0.170824	0.584956	0.058421	73.659485	94.683746	118.158028	2.636646	0.000000	3.397327	0.000000	0.000000	0.000000	-0.863306	-0.257007	1.706324	0.000000	0.000000	4.000000	14.000000	0.000000
21963.300473	-0.170824	0.584956	0.058421	73.659485	94.683746	118.158028	2.636646	0.000000	3.397327	0.000000	0.000000	0.000000	-0.863306	-0.257007	1.706324	0.000000	0.000000	4.000000	14.000000	0.000000
21963.303806	-0.170824	0.584956	0.058421	73.535583	97.476044	120.133698	2.921033	0.000000	3.541212	0.000000	0.000000	0.000000	-0.863306	-0.257007	1.706324	0.000000	0.000000	4.000000	14.000000	0.000000
21963.307139	-0.173221	0.584078	0.064328	73.535583	97.476044	120.133698	2.921033	0.000000	3.541212	0.000000	0.000000	0.000000	-0.719024	-0.263322	1.772152	0.000000	0.000000	4.000000	14.000000	0.000000
21963.310473	-0.173221	0.584078	0.064328	73.535583	97.476044	120.133698	2.921033	0.000000	3.541212	0.000000	0.000000	0.000000	-0.719024	-0.263322	1.772152	0.000000	0.000000	4.000000	14.000000	0.000000
21963.313806	-0.173221	0.584078	0.064328	73.516113	100.302559	121.947716	3.216392	0.000000	3.661049	0.000000	0.000000	0.000000	-0.719024	-0.263322	1.772152	0.000000	0.000000	4.000000	14.000000	0.000000
21963.317139	-0.175107	0.583250	0.070425	73.516113	100.302559	121.947716	3.216392	0.000000	3.661049	0.000000	0.000000	0.000000	-0.565814	-0.248402	1.829127	0.000000	0.000000	4.000000	14.000000	0.000000
21963.320473	-0.175107	0.583250	0.070425	73.516113	100.302559	121.947716	3.216392	0.000000	3.661049	0.000000	0.000000	0.000000	-0.565814	-0.248402	1.829127	0.000000	0.000000	4.000000	14.000000	0.000000
21963.323806	-0.175107	0.583250	0.070425	73.570526	103.174202	123.788414	3.420019	0.000000	3.647393	0.000000	0.000000	0.000000	-0.565814	-0.248402	1.829127	0.000000	0.000000	4.000000	14.000000	0.000000
21963.327139	-0.176454	0.582435	0.076686	73.570526	103.174202	123.788414	3.420019	0.000000	3.647393	0.000000	0.000000	0.000000	-0.404061	-0.244549	1.878467	0.000000	0.000000	4.000000	14.000000	0.000000
21963.330473	-0.176454	0.582435	0.076686	73.570526	103.174202	123.788414	3.420019	0.000000	3.647393	0.000000	0.000000	0.000000	-0.404061	-0.244549	1.878467	0.000000	0.000000	4.000000	14.000000	0.000000
21963.333806	-0.176454	0.582435	0.076686	73.664658	106.004356	125.781189	3.540899	0.000000	3.530160	0.000000	0.000000	0.000000	-0.404061	-0.244549	1.878467	0.000000	0.000000	4.000000	14.000000	0.000000
21963.337139	-0.177322	0.581685	0.083098	73.664658	106.004356	125.781189	3.540899	0.000000	3.530160	0.000000	0.000000	0.000000	-0.260472	-0.224930	1.923539	0.000000	0.000000	4.000000	14.000000	0.000000
21963.340473	-0.177322	0.581685	0.083098	73.664658	106.004356	125.781189	3.540899	0.000000	3.530160	0.000000	0.000000	0.000000	-0.260472	-0.224930	1.923539	0.000000	0.000000	4.000000	14.000000	0.000000
21963.343806	-0.177322	0.581685	0.083098	73.771584	108.831543	127.816299	3.660463	0.000000	3.406025	0.000000	0.000000	0.000000	-0.260472	-0.224930	1.923539	0.000000	0.000000	4.000000	14.000000	0.000000
21963.347139	-0.177641	0.580968	0.089584	73.771584	108.831543	127.816299	3.660463	0.000000	3.406025	0.000000	0.000000	0.000000	-0.095689	-0.215130	1.945673	0.000000	0.000000	4.000000	14.000000	0.000000
21963.350473	-0.177641	0.580968	0.089584	73.771584	108.831543	127.816299	3.660463	0.000000	3.406025	0.000000	0.000000	0.000000	-0.095689	-0.215130	1.945673	0.000000	0.000000	4.000000	14.000000	0.000000
21963.353806	-0.177641	0.580968	0.089584	73.875671	111.618095	129.814728	3.778409	0.000000	3.274695	0.000000	0.000000	0.000000	-0.095689	-0.215130	1.945673	0.000000	0.000000	4.000000	14.000000	0.000000
21963.357139	-0.177433	0.580228	0.096084	73.875671	111.618095	129.814728	3.778409	0.000000	3.274695	0.000000	0.000000	0.000000	0.062511	-0.221996	1.949939	0.000000	0.000000	4.000000	14.000000	0.000000
21963.360473	-0.177433	0.580228	0.096084	73.875671	111.618095	129.814728	3.778409	0.000000	3.274695	0.000000	0.000000	0.000000	0.062511	-0.221996	1.949939	0.000000	0.000000	4.000000	14.000000	0.000000
21963.363806	-0.177433	0.580228	0.096084	73.963905	114.287224	131.774338	3.893136	0.000000	3.137434	0.000000	0.000000	0.000000	0.062511	-0.221996	1.949939	0.000000	0.000000	4.000000	14.000000	0.000000
21963.367139	-0.176723	0.579493	0.102539	73.963905	114.287224	131.774338	3.893136	0.000000	3.137434	0.000000	0.000000	0.000000	0.212867	-0.220549	1.936672	0.000000	0.000000	4.000000	14.000000	0.000000
21963.370473	-0.176723	0.579493	0.102539	73.963905	114.287224	131.774338	3.893136	0.000000	3.137434	0.000000	0.000000	0.000000	0.212867	-0.220549	1.936672	0.000000	0.000000	4.000000	14.000000	0.000000
21963.373806	-0.176723	0.579493	0.102539	74.041550	116.880180	133.659882	4.003394	0.000000	2.995470	0.000000	0.000000	0.000000	0.212867	-0.220549	1.936672	0.000000	0.000000	4.000000	14.000000	0.000000
21963.377139	-0.175603	0.578780	0.108896	74.041550	116.880180	133.659882	4.003394	0.000000	2.995470	0.000000	0.000000	0.000000	0.336147	-0.214051	1.907022	0.000000	0.000000	4.000000	14.000000	0.000000
21963.380473	-0.175603	0.578780	0.108896	74.041550	116.880180	133.659882	4.003394	0.000000	2.995470	0.000000	0.000000	0.000000	0.336147	-0.214051	1.907022	0.000000	0.000000	4.000000	14.000000	0.000000
21963.383806	-0.175603	0.578780	0.108896	74.095291	119.347763	135.437973	4.107195	0.000000	2.851483	0.000000	0.000000	0.000000	0.336147	-0.214051	1.907022	0.000000	0.000000	4.000000	14.000000	0.000000
21963.387139	-0.174067	0.578058	0.115061	74.095291	119.347763	135.437973	4.107195	0.000000	2.851483	0.000000	0.000000	0.000000	0.460839	-0.216423	1.849485	0.000000	0.000000	4.000000	14.000000	0.000000
21963.390473	-0.174067	0.578058	0.115061	74.095291	119.347763	135.437973	4.107195	0.000000	2.851483	0.000000	0.000000	0.000000	0.460839	-0.216423	1.849485	0.000000	0.000000	4.000000	14.000000	0.000000
21963.393806	-0.174067	0.578058	0.115061	74.118080	121.583954	137.009109	4.204249	0.000000	2.706343	0.000000	0.000000	0.000000	0.460839	-0.216423	1.849485	0.000000	0.000000	4.000000	14.000000	0.000000
21963.397139	-0.172114	0.577387	0.121042	74.118080	121.583954	137.009109	4.204249	0.000000	2.706343	0.000000	0.000000	0.000000	0.585736	-0.201237	1.794297	0.000000	0.000000	4.000000	14.000000	0.000000
21963.400473	-0.172114	0.577387	0.121042	74.118080	121.583954	137.009109	4.204249	0.000000	2.706343	0.000000	0.000000	0.000000	0.585736	-0.201237	1.794297	0.000000	0.000000	4.000000	14.000000	0.000000
21963.403806	-0.172114	0.577387	0.121042	74.100945	123.566757	138.354950	4.295445	0.000000	2.559132	0.000000	0.000000	0.000000	0.585736	-0.201237	1.794297	0.000000	0.000000	4.000000	14.000000	0.000000
21963.407139	-0.169728	0.576746	0.126789	74.100945	123.566757	138.354950	4.295445	0.000000	2.559132	0.000000	0.000000	0.000000	0.715704	-0.192334	1.724187	0.000000	0.000000	4.000000	14.000000	0.000000
21963.410473	-0.169728	0.576746	0.126789	74.100945	123.566757	138.354950	4.295445	0.000000	2.559132	0.000000	0.000000	0.000000	0.715704	-0.192334	1.724187	0.000000	0.000000	4.000000	14.000000	0.000000
21963.413806	-0.169728	0.576746	0.126789	74.070549	125.323929	139.490158	4.381162	0.000000	2.409445	0.000000	0.000000	0.000000	0.715704	-0.192334	1.724187	0.000000	0.000000	4.000000	14.000000	0.000000
21963.417139	-0.166897	0.576167	0.132261	74.070549	125.323929	139.490158	4.381162	0.000000	2.409445	0.000000	0.000000	0.000000	0.849386	-0.173696	1.641473	0.000000	0.000000	4.000000	14.000000	0.000000
21963.420473	-0.166897	0.576167	0.132261	74.070549	125.323929	139.490158	4.381162	0.000000	2.409445	0.000000	0.000000	0.000000	0.849386	-0.173696	1.641473	0.000000	0.000000	4.000000	14.000000	0.000000
21963.423806	-0.166897	0.576167	0.132261	74.066345	127.044319	140.571106	4.461741	0.000000	2.256737	0.000000	0.000000	0.000000	0.849386	-0.173696	1.641473	0.000000	0.000000	4.000000	14.000000	0.000000
21963.427139	-0.163681	0.575677	0.137453	74.066345	127.044319	140.571106	4.461741	0.000000	2.256737	0.000000	0.000000	0.000000	0.964725	-0.146975	1.557789	0.000000	0.000000	4.000000	14.000000	0.000000
21963.430473	-0.163681	0.575677	0.137453	74.066345	127.044319	140.571106	4.461741	0.000000	2.256737	0.000000	0.000000	0.000000	0.964725	-0.146975	1.557789	0.000000	0.000000	4.000000	14.000000	0.000000
21963.433806	-0.163681	0.575677	0.137453	74.104080	128.823685	141.683167	4.536761	0.000000	2.101856	0.000000	0.000000	0.000000	0.964725	-0.146975	1.557789	0.000000	0.000000	4.000000	14.000000	0.000000
21963.437139	-0.160042	0.575256	0.142324	74.104080	128.823685	141.683167	4.536761	0.000000	2.101856	0.000000	0.000000	0.000000	1.091704	-0.126552	1.461317	0.000000	0.000000	4.000000	14.000000	0.000000
21963.440473	-0.160042	0.575256	0.142324	74.104080	128.823685	141.683167	4.536761	0.000000	2.101856	0.000000	0.000000	0.000000	1.091704	-0.126552	1.461317	0.000000	0.000000	4.000000	14.000000	0.000000
21963.443806	-0.160042	0.575256	0.142324	74.210480	130.854248	142.987000	4.606829	0.000000	1.943482	0.000000	0.000000	0.000000	1.091704	-0.126552	1.461317	0.000000	0.000000	4.000000	14.000000	0.000000
21963.447139	-0.156039	0.574853	0.146849	74.210480	130.854248	142.987000	4.606829	0.000000	1.943482	0.000000	0.000000	0.000000	1.200939	-0.120763	1.357219	0.000000	0.000000	4.000000	14.000000	0.000000
21963.450473	-0.156039	0.574853	0.146849	74.210480	130.854248	142.987000	4.606829	0.000000	1.943482	0.000000	0.000000	0.000000	1.200939	-0.120763	1.357219	0.000000	0.000000	4.000000	14.000000	0.000000
21963.453806	-0.156039	0.574853	0.146849	74.371941	133.192459	144.542740	4.671412	0.000000	1.782670	0.000000	0.000000	0.000000	1.200939	-0.120763	1.357219	0.000000	0.000000	4.000000	14.000000	0.000000
21963.457139	-0.151727	0.574468	0.150975	74.371941	133.192459	144.542740	4.671412	0.000000	1.782670	0.000000	0.000000	0.000000	1.293624	-0.115605	1.237806	0.000000	0.000000	4.000000	14.000000	0.000000
21963.460473	-0.151727	0.574468	0.150975	74.371941	133.192459	144.542740	4.671412	0.000000	1.782670	0.000000	0.000000	0.000000	1.293624	-0.115605	1.237806	0.000000	0.000000	4.000000	14.000000	0.000000
21963.463806	-0.151727	0.574468	0.150975	74.568649	135.783035	146.315857	4.730071	0.000000	1.620626	0.000000	0.000000	0.000000	1.293624	-0.115605	1.237806	0.000000	0.000000	4.000000	14.000000	0.000000
21963.467139	-0.147168	0.574117	0.154667	74.568649	135.783035	146.315857	4.730071	0.000000	1.620626	0.000000	0.000000	0.000000	1.367783	-0.105104	1.107607	0.000000	0.000000	4.000000	14.000000	0.000000
21963.470473	-0.147168	0.574117	0.154667	74.568649	135.783035	146.315857	4.730071	0.000000	1.620626	0.000000	0.000000	0.000000	1.367783	-0.105104	1.107607	0.000000	0.000000	4.000000	14.000000	0.000000
21963.473806	-0.147168	0.574117	0.154667	74.774742	138.426315	148.133194	4.782546	0.000000	1.458510	0.000000	0.000000	0.000000	1.367783	-0.105104	1.107607	0.000000	0.000000	4.000000	14.000000	0.000000
21963.477139	-0.142304	0.573745	0.157895	74.774742	138.426315	148.133194	4.782546	0.000000	1.458510	0.000000	0.000000	0.000000	1.459254	-0.111857	0.968594	0.000000	0.000000	4.000000	14.000000	0.000000
21963.480473	-0.142304	0.573745	0.157895	74.774742	138.426315	148.133194	4.782546	0.000000	1.458510	0.000000	0.000000	0.000000	1.459254	-0.111857	0.968594	0.000000	0.000000	4.000000	14.000000	0.000000
21963.483806	-0.142304	0.573745	0.157895	74.950569	140.819458	149.761765	4.829661	0.000000	1.293976	0.000000	0.000000	0.000000	1.459254	-0.111857	0.968594	0.000000	0.000000	4.000000	14.000000	0.000000
21963.487139	-0.137240	0.573393	0.160666	74.950569	140.819458	149.761765	4.829661	0.000000	1.293976	0.000000	0.000000	0.000000	1.519210	-0.105441	0.831119	0.000000	0.000000	4.000000	14.000000	0.000000
21963.490473	-0.137240	0.573393	0.160666	74.950569	140.819458	149.761765	4.829661	0.000000	1.293976	0.000000	0.000000	0.000000	1.519210	-0.105441	0.831119	0.000000	0.000000	4.000000	14.000000	0.000000
21963.493806	-0.137240	0.573393	0.160666	75.114906	142.714905	151.076050	4.870871	0.000000	1.128989	0.000000	0.000000	0.000000	1.519210	-0.105441	0.831119	0.000000	0.000000	4.000000	14.000000	0.000000
21963.497139	-0.131980	0.573059	0.162942	75.114906	142.714905	151.076050	4.870871	0.000000	1.128989	0.000000	0.000000	0.000000	1.577891	-0.100153	0.682897	0.000000	0.000000	4.000000	14.000000	0.000000
21963.500473	-0.131980	0.573059	0.162942	75.114906	142.714905	151.076050	4.870871	0.000000	1.128989	0.000000	0.000000	0.000000	1.577891	-0.100153	0.682897	0.000000	0.000000	4.000000	14.000000	0.000000
21963.503806	-0.131980	0.573059	0.162942	75.282486	144.087509	152.683060	4.906394	0.000000	0.962961	0.000000	0.000000	0.000000	1.577891	-0.100153	0.682897	0.000000	0.000000	4.000000	14.000000	0.000000
21963.507139	-0.126595	0.572780	0.164704	75.282486	144.087509	152.683060	4.906394	0.000000	0.962961	0.000000	0.000000	0.000000	1.615475	-0.083843	0.528468	0.000000	0.000000	4.000000	14.000000	0.000000
21963.510473	-0.126595	0.572780	0.164704	75.282486	144.087509	152.683060	4.906394	0.000000	0.962961	0.000000	0.000000	0.000000	1.615475	-0.083843	0.528468	0.000000	0.000000	4.000000	14.000000	0.000000
21963.513806	-0.126595	0.572780	0.164704	75.559822	145.108658	154.441711	4.936064	0.000000	0.797040	0.000000	0.000000	0.000000	1.615475	-0.083843	0.528468	0.000000	0.000000	4.000000	14.000000	0.000000
21963.517139	-0.121088	0.572575	0.166057	75.559822	145.108658	154.441711	4.936064	0.000000	0.797040	0.000000	0.000000	0.000000	1.652014	-0.061429	0.406042	0.000000	0.000000	4.000000	14.000000	0.000000
21963.520473	-0.121088	0.572575	0.166057	75.559822	145.108658	154.441711	4.936064	0.000000	0.797040	0.000000	0.000000	0.000000	1.652014	-0.061429	0.406042	0.000000	0.000000	4.000000	14.000000	0.000000
21963.523806	-0.121088	0.572575	0.166057	76.045586	145.961807	155.888992	4.960162	0.000000	0.629916	0.000000	0.000000	0.000000	1.652014	-0.061429	0.406042	0.000000	0.000000	4.000000	14.000000	0.000000
21963.527139	-0.115498	0.572390	0.166987	76.045586	145.961807	155.888992	4.960162	0.000000	0.629916	0.000000	0.000000	0.000000	1.677065	-0.055359	0.278865	0.000000	0.000000	4.000000	14.000000	0.000000
21963.530473	-0.115498	0.572390	0.166987	76.045586	145.961807	155.888992	4.960162	0.000000	0.629916	0.000000	0.000000	0.000000	1.677065	-0.055359	0.278865	0.000000	0.000000	4.000000	14.000000	0.000000
21963.533806	-0.115498	0.572390	0.166987	76.678833	146.774765	157.401245	4.978603	0.000000	0.462070	0.000000	0.000000	0.000000	1.677065	-0.055359	0.278865	0.000000	0.000000	4.000000	14.000000	0.000000
21963.537139	-0.109836	0.572281	0.167498	76.678833	146.774765	157.401245	4.978603	0.000000	0.462070	0.000000	0.000000	0.000000	1.698564	-0.032701	0.153397	0.000000	0.000000	4.000000	14.000000	0.000000
21963.540473	-0.109836	0.572281	0.167498	76.678833	146.774765	157.401245	4.978603	0.000000	0.462070	0.000000	0.000000	0.000000	1.698564	-0.032701	0.153397	0.000000	0.000000	4.000000	14.000000	0.000000
21963.543806	-0.109836	0.572281	0.167498	77.350586	147.556732	159.078461	4.991401	0.000000	0.293120	0.000000	0.000000	0.000000	1.698564	-0.032701	0.153397	0.000000	0.000000	4.000000	14.000000	0.000000
21963.547139	-0.104090	0.572219	0.167634	77.350586	147.556732	159.078461	4.991401	0.000000	0.293120	0.000000	0.000000	0.000000	1.723873	-0.018655	0.040857	0.000000	0.000000	4.000000	14.000000	0.000000
21963.550473	-0.104090	0.572219	0.167634	77.350586	147.556732	159.078461	4.991401	0.000000	0.293120	0.000000	0.000000	0.000000	1.723873	-0.018655	0.040857	0.000000	0.000000	4.000000	14.000000	0.000000
21963.553806	-0.104090	0.572219	0.167634	77.988914	148.220551	160.471924	4.998513	0.000000	0.121958	0.000000	0.000000	0.000000	1.723873	-0.018655	0.040857	0.000000	0.000000	4.000000	14.000000	0.000000
21963.557139	-0.098290	0.572211	0.167332	77.988914	148.220551	160.471924	4.998513	0.000000	0.121958	0.000000	0.000000	0.000000	1.740143	-0.002549	-0.090566	0.000000	0.000000	4.000000	14.000000	0.000000
21963.560473	-0.098290	0.572211	0.167332	77.988914	148.220551	160.471924	4.998513	0.000000	0.121958	0.000000	0.000000	0.000000	1.740143	-0.002549	-0.090566	0.000000	0.000000	4.000000	14.000000	0.000000
21963.563806	-0.098290	0.572211	0.167332	78.567253	148.780945	161.472961	4.999739	0.000000	-0.051105	0.000000	0.000000	0.000000	1.740143	-0.002549	-0.090566	0.000000	0.000000	4.000000	14.000000	0.000000
21963.567139	-0.092390	0.572296	0.166626	78.567253	148.780945	161.472961	4.999739	0.000000	-0.051105	0.000000	0.000000	0.000000	1.769743	0.025441	-0.211836	0.000000	0.000000	4.000000	14.000000	0.000000
21963.570473	-0.092390	0.572296	0.166626	78.567253	148.780945	161.472961	4.999739	0.000000	-0.051105	0.000000	0.000000	0.000000	1.769743	0.025441	-0.211836	0.000000	0.000000	4.000000	14.000000	0.000000
21963.573806	-0.092390	0.572296	0.166626	79.079987	149.355194	162.715942	4.994794	0.000000	-0.228104	0.000000	0.000000	0.000000	1.769743	0.025441	-0.211836	0.000000	0.000000	4.000000	14.000000	0.000000
21963.577139	-0.086521	0.572471	0.165494	79.079987	149.355194	162.715942	4.994794	0.000000	-0.228104	0.000000	0.000000	0.000000	1.760817	0.052712	-0.339555	0.000000	0.000000	4.000000	14.000000	0.000000
21963.580473	-0.086521	0.572471	0.165494	79.079987	149.355194	162.715942	4.994794	0.000000	-0.228104	0.000000	0.000000	0.000000	1.760817	0.052712	-0.339555	0.000000	0.000000	4.000000	14.000000	0.000000
21963.583806	-0.086521	0.572471	0.165494	79.557579	150.225189	164.388992	4.983498	0.000000	-0.405889	0.000000	0.000000	0.000000	1.760817	0.052712	-0.339555	0.000000	0.000000	4.000000	14.000000	0.000000
21963.587139	-0.080723	0.572721	0.163951	79.557579	150.225189	164.388992	4.983498	0.000000	-0.405889	0.000000	0.000000	0.000000	1.739372	0.075034	-0.462887	0.000000	0.000000	4.000000	14.000000	0.000000
21963.590473	-0.080723	0.572721	0.163951	79.557579	150.225189	164.388992	4.983498	0.000000	-0.405889	0.000000	0.000000	0.000000	1.739372	0.075034	-0.462887	0.000000	0.000000	4.000000	14.000000	0.000000
21963.593806	-0.080723	0.572721	0.163951	80.013161	151.540390	166.301575	4.965794	0.000000	-0.583862	0.000000	0.000000	0.000000	1.739372	0.075034	-0.462887	0.000000	0.000000	4.000000	14.000000	0.000000
21963.597139	-0.075034	0.572988	0.161984	80.013161	151.540390	166.301575	4.965794	0.000000	-0.583862	0.000000	0.000000	0.000000	1.706827	0.080112	-0.590112	0.000000	0.000000	4.000000	14.000000	0.000000
21963.600473	-0.075034	0.572988	0.161984	80.013161	151.540390	166.301575	4.965794	0.000000	-0.583862	0.000000	0.000000	0.000000	1.706827	0.080112	-0.590112	0.000000	0.000000	4.000000	14.000000	0.000000
21963.603806	-0.075034	0.572988	0.161984	80.469147	153.181183	168.642517	4.941649	0.000000	-0.761645	0.000000	0.000000	0.000000	1.706827	0.080112	-0.590112	0.000000	0.000000	4.000000	14.000000	0.000000
21963.607139	-0.069444	0.573255	0.159708	80.469147	153.181183	168.642517	4.941649	0.000000	-0.761645	0.000000	0.000000	0.000000	1.676823	0.080057	-0.683006	0.000000	0.000000	4.000000	14.000000	0.000000
21963.610473	-0.069444	0.573255	0.159708	80.469147	153.181183	168.642517	4.941649	0.000000	-0.761645	0.000000	0.000000	0.000000	1.676823	0.080057	-0.683006	0.000000	0.000000	4.000000	14.000000	0.000000
21963.613806	-0.069444	0.573255	0.159708	80.930267	154.820190	171.198349	4.910927	0.000000	-0.939572	0.000000	0.000000	0.000000	1.676823	0.080057	-0.683006	0.000000	0.000000	4.000000	14.000000	0.000000
21963.617139	-0.064041	0.573506	0.157041	80.930267	154.820190	171.198349	4.910927	0.000000	-0.939572	0.000000	0.000000	0.000000	1.621136	0.075369	-0.800033	0.000000	0.000000	4.000000	14.000000	0.000000
21963.620473	-0.064041	0.573506	0.157041	80.930267	154.820190	171.198349	4.910927	0.000000	-0.939572	0.000000	0.000000	0.000000	1.621136	0.075369	-0.800033	0.000000	0.000000	4.000000	14.000000	0.000000
21963.623806	-0.064041	0.573506	0.157041	81.407234	155.953308	173.546906	4.873858	0.000000	-1.116024	0.000000	0.000000	0.000000	1.621136	0.075369	-0.800033	0.000000	0.000000	4.000000	14.000000	0.000000
21963.627139	-0.058771	0.573759	0.154005	81.407234	155.953308	173.546906	4.873858	0.000000	-1.116024	0.000000	0.000000	0.000000	1.580727	0.075859	-0.910814	0.000000	0.000000	4.000000	14.000000	0.000000
21963.630473	-0.058771	0.573759	0.154005	81.407234	155.953308	173.546906	4.873858	0.000000	-1.116024	0.000000	0.000000	0.000000	1.580727	0.075859	-0.910814	0.000000	0.000000	4.000000	14.000000	0.000000
21963.633806	-0.058771	0.573759	0.154005	81.889542	156.382141	175.394455	4.829918	0.000000	-1.293016	0.000000	0.000000	0.000000	1.580727	0.075859	-0.910814	0.000000	0.000000	4.000000	14.000000	0.000000
21963.637139	-0.053733	0.573984	0.150633	81.889542	156.382141	175.394455	4.829918	0.000000	-1.293016	0.000000	0.000000	0.000000	1.511492	0.067444	-1.011518	0.000000	0.000000	4.000000	14.000000	0.000000
21963.640473	-0.053733	0.573984	0.150633	81.889542	156.382141	175.394455	4.829918	0.000000	-1.293016	0.000000	0.000000	0.000000	1.511492	0.067444	-1.011518	0.000000	0.000000	4.000000	14.000000	0.000000
21963.643806	-0.053733	0.573984	0.150633	82.363342	156.007721	176.397705	4.779624	0.000000	-1.468060	0.000000	0.000000	0.000000	1.511492	0.067444	-1.011518	0.000000	0.000000	4.000000	14.000000	0.000000
21963.647139	-0.048899	0.574211	0.146923	82.363342	156.007721	176.397705	4.779624	0.000000	-1.468060	0.000000	0.000000	0.000000	1.450119	0.068202	-1.112969	0.000000	0.000000	4.000000	14.000000	0.000000
21963.650473	-0.048899	0.574211	0.146923	82.363342	156.007721	176.397705	4.779624	0.000000	-1.468060	0.000000	0.000000	0.000000	1.450119	0.068202	-1.112969	0.000000	0.000000	4.000000	14.000000	0.000000
21963.653806	-0.048899	0.574211	0.146923	82.859932	155.203125	176.795837	4.722515	0.000000	-1.642515	0.000000	0.000000	0.000000	1.450119	0.068202	-1.112969	0.000000	0.000000	4.000000	14.000000	0.000000
21963.657139	-0.044326	0.574444	0.142814	82.859932	155.203125	176.795837	4.722515	0.000000	-1.642515	0.000000	0.000000	0.000000	1.371988	0.069674	-1.232840	0.000000	0.000000	4.000000	14.000000	0.000000
21963.660473	-0.044326	0.574444	0.142814	82.859932	155.203125	176.795837	4.722515	0.000000	-1.642515	0.000000	0.000000	0.000000	1.371988	0.069674	-1.232840	0.000000	0.000000	4.000000	14.000000	0.000000
21963.663806	-0.044326	0.574444	0.142814	83.416435	154.098297	176.657135	4.658531	0.000000	-1.816063	0.000000	0.000000	0.000000	1.371988	0.069674	-1.232840	0.000000	0.000000	4.000000	14.000000	0.000000
21963.667139	-0.040138	0.574653	0.138435	83.416435	154.098297	176.657135	4.658531	0.000000	-1.816063	0.000000	0.000000	0.000000	1.256404	0.062667	-1.313647	0.000000	0.000000	4.000000	14.000000	0.000000
21963.670473	-0.040138	0.574653	0.138435	83.416435	154.098297	176.657135	4.658531	0.000000	-1.816063	0.000000	0.000000	0.000000	1.256404	0.062667	-1.313647	0.000000	0.000000	4.000000	14.000000	0.000000
21963.673806	-0.040138	0.574653	0.138435	84.072556	152.507492	175.829147	4.589307	0.000000	-1.984506	0.000000	0.000000	0.000000	1.256404	0.062667	-1.313647	0.000000	0.000000	4.000000	14.000000	0.000000
21963.677139	-0.036360	0.574868	0.133783	84.072556	152.507492	175.829147	4.589307	0.000000	-1.984506	0.000000	0.000000	0.000000	1.133523	0.064574	-1.395524	0.000000	0.000000	4.000000	14.000000	0.000000
21963.680473	-0.036360	0.574868	0.133783	84.072556	152.507492	175.829147	4.589307	0.000000	-1.984506	0.000000	0.000000	0.000000	1.133523	0.064574	-1.395524	0.000000	0.000000	4.000000	14.000000	0.000000
21963.683806	-0.036360	0.574868	0.133783	84.811142	150.074295	174.009064	4.515165	0.000000	-2.147855	0.000000	0.000000	0.000000	1.133523	0.064574	-1.395524	0.000000	0.000000	4.000000	14.000000	0.000000
21963.687139	-0.033019	0.575121	0.128950	84.811142	150.074295	174.009064	4.515165	0.000000	-2.147855	0.000000	0.000000	0.000000	1.002212	0.075902	-1.449827	0.000000	0.000000	4.000000	14.000000	0.000000
21963.690473	-0.033019	0.575121	0.128950	84.811142	150.074295	174.009064	4.515165	0.000000	-2.147855	0.000000	0.000000	0.000000	1.002212	0.075902	-1.449827	0.000000	0.000000	4.000000	14.000000	0.000000
21963.693806	-0.033019	0.575121	0.128950	85.619118	145.689255	170.268616	4.437114	0.000000	-2.304783	0.000000	0.000000	0.000000	1.002212	0.075902	-1.449827	0.000000	0.000000	4.000000	14.000000	0.000000
21963.697139	-0.030082	0.575364	0.123972	85.619118	145.689255	170.268616	4.437114	0.000000	-2.304783	0.000000	0.000000	0.000000	0.880990	0.073072	-1.493549	0.000000	0.000000	4.000000	14.000000	0.000000
21963.700473	-0.030082	0.575364	0.123972	85.619118	145.689255	170.268616	4.437114	0.000000	-2.304783	0.000000	0.000000	0.000000	0.880990	0.073072	-1.493549	0.000000	0.000000	4.000000	14.000000	0.000000
21963.703806	-0.030082	0.575364	0.123972	86.433716	138.203094	163.413422	4.355120	0.000000	-2.456202	0.000000	0.000000	0.000000	0.880990	0.073072	-1.493549	0.000000	0.000000	4.000000	14.000000	0.000000
21963.707139	-0.027628	0.575612	0.118923	86.433716	138.203094	163.413422	4.355120	0.000000	-2.456202	0.000000	0.000000	0.000000	0.736389	0.074350	-1.514597	0.000000	0.000000	4.000000	14.000000	0.000000
21963.710473	-0.027628	0.575612	0.118923	86.433716	138.203094	163.413422	4.355120	0.000000	-2.456202	0.000000	0.000000	0.000000	0.736389	0.074350	-1.514597	0.000000	0.000000	4.000000	14.000000	0.000000
21963.713806	-0.027628	0.575612	0.118923	87.161308	126.197990	152.223785	4.271243	0.000000	-2.599324	0.000000	0.000000	0.000000	0.736389	0.074350	-1.514597	0.000000	0.000000	4.000000	14.000000	0.000000
21963.717139	-0.025592	0.575871	0.113850	87.161308	126.197990	152.223785	4.271243	0.000000	-2.599324	0.000000	0.000000	0.000000	0.610860	0.077709	-1.521797	0.000000	0.000000	4.000000	14.000000	0.000000
21963.720473	-0.025592	0.575871	0.113850	87.161308	126.197990	152.223785	4.271243	0.000000	-2.599324	0.000000	0.000000	0.000000	0.610860	0.077709	-1.521797	0.000000	0.000000	4.000000	14.000000	0.000000
21963.723806	-0.025592	0.575871	0.113850	87.664688	108.182755	135.023163	4.185390	0.000000	-2.735418	0.000000	0.000000	0.000000	0.610860	0.077709	-1.521797	0.000000	0.000000	4.000000	14.000000	0.000000
21963.727139	-0.024043	0.576102	0.108724	87.664688	108.182755	135.023163	4.185390	0.000000	-2.735418	0.000000	0.000000	0.000000	0.464575	0.069192	-1.537874	0.000000	0.000000	4.000000	14.000000	0.000000
21963.730473	-0.024043	0.576102	0.108724	87.664688	108.182755	135.023163	4.185390	0.000000	-2.735418	0.000000	0.000000	0.000000	0.464575	0.069192	-1.537874	0.000000	0.000000	4.000000	14.000000	0.000000
21963.733806	-0.024043	0.576102	0.108724	87.812691	85.167175	112.636803	4.098812	0.000000	-2.863519	0.000000	0.000000	0.000000	0.464575	0.069192	-1.537874	0.000000	0.000000	4.000000	14.000000	0.000000
21963.737139	-0.022891	0.576312	0.103590	87.812691	85.167175	112.636803	4.098812	0.000000	-2.863519	0.000000	0.000000	0.000000	0.345438	0.063071	-1.540307	0.000000	0.000000	4.000000	14.000000	0.000000
21963.740473	-0.022891	0.576312	0.103590	87.812691	85.167175	112.636803	4.098812	0.000000	-2.863519	0.000000	0.000000	0.000000	0.345438	0.063071	-1.540307	0.000000	0.000000	4.000000	14.000000	0.000000
21963.743806	-0.022891	0.576312	0.103590	87.566750	64.470009	92.439903	4.010825	0.000000	-2.985513	0.000000	0.000000	0.000000	0.345438	0.063071	-1.540307	0.000000	0.000000	4.000000	14.000000	0.000000
21963.747139	-0.022205	0.576464	0.098416	87.566750	64.470009	92.439903	4.010825	0.000000	-2.985513	0.000000	0.000000	0.000000	0.206017	0.045469	-1.552207	0.000000	0.000000	4.000000	14.000000	0.000000
21963.750473	-0.022205	0.576464	0.098416	87.566750	64.470009	92.439903	4.010825	0.000000	-2.985513	0.000000	0.000000	0.000000	0.206017	0.045469	-1.552207	0.000000	0.000000	4.000000	14.000000	0.000000
21963.753806	-0.022205	0.576464	0.098416	87.031784	50.854126	79.058838	3.922503	0.000000	-3.100641	0.000000	0.000000	0.000000	0.206017	0.045469	-1.552207	0.000000	0.000000	4.000000	14.000000	0.000000
21963.757139	-0.021971	0.576607	0.093214	87.031784	50.854126	79.058838	3.922503	0.000000	-3.100641	0.000000	0.000000	0.000000	0.070222	0.042843	-1.560660	0.000000	0.000000	4.000000	14.000000	0.000000
21963.760473	-0.021971	0.576607	0.093214	87.031784	50.854126	79.058838	3.922503	0.000000	-3.100641	0.000000	0.000000	0.000000	0.070222	0.042843	-1.560660	0.000000	0.000000	4.000000	14.000000	0.000000
21963.763806	-0.021971	0.576607	0.093214	86.335846	43.445480	71.982101	3.833991	0.000000	-3.209442	0.000000	0.000000	0.000000	0.070222	0.042843	-1.560660	0.000000	0.000000	4.000000	14.000000	0.000000
21963.767139	-0.022178	0.576749	0.088023	86.335846	43.445480	71.982101	3.833991	0.000000	-3.209442	0.000000	0.000000	0.000000	-0.062275	0.042681	-1.557171	0.000000	0.000000	4.000000	14.000000	0.000000
21963.770473	-0.022178	0.576749	0.088023	86.335846	43.445480	71.982101	3.833991	0.000000	-3.209442	0.000000	0.000000	0.000000	-0.062275	0.042681	-1.557171	0.000000	0.000000	4.000000	14.000000	0.000000
21963.773806	-0.022178	0.576749	0.088023	85.554550	39.696304	68.719658	3.745929	0.000000	-3.311800	0.000000	0.000000	0.000000	-0.062275	0.042681	-1.557171	0.000000	0.000000	4.000000	14.000000	0.000000
21963.777139	-0.022868	0.576929	0.082875	85.554550	39.696304	68.719658	3.745929	0.000000	-3.311800	0.000000	0.000000	0.000000	-0.206829	0.053959	-1.544448	0.000000	0.000000	4.000000	14.000000	0.000000
21963.780473	-0.022868	0.576929	0.082875	85.554550	39.696304	68.719658	3.745929	0.000000	-3.311800	0.000000	0.000000	0.000000	-0.206829	0.053959	-1.544448	0.000000	0.000000	4.000000	14.000000	0.000000
21963.783806	-0.022868	0.576929	0.082875	84.752487	38.069145	67.716125	3.660066	0.000000	-3.406453	0.000000	0.000000	0.000000	-0.206829	0.053959	-1.544448	0.000000	0.000000	4.000000	14.000000	0.000000
21963.787139	-0.024003	0.577144	0.077832	84.752487	38.069145	67.716125	3.660066	0.000000	-3.406453	0.000000	0.000000	0.000000	-0.340532	0.064666	-1.512921	0.000000	0.000000	4.000000	14.000000	0.000000
21963.790473	-0.024003	0.577144	0.077832	84.752487	38.069145	67.716125	3.660066	0.000000	-3.406453	0.000000	0.000000	0.000000	-0.340532	0.064666	-1.512921	0.000000	0.000000	4.000000	14.000000	0.000000
21963.793806	-0.024003	0.577144	0.077832	83.986794	37.862740	68.248451	3.577445	0.000000	-3.493119	0.000000	0.000000	0.000000	-0.340532	0.064666	-1.512921	0.000000	0.000000	4.000000	14.000000	0.000000
21963.797139	-0.025523	0.577328	0.072932	83.986794	37.862740	68.248451	3.577445	0.000000	-3.493119	0.000000	0.000000	0.000000	-0.456095	0.055177	-1.470024	0.000000	0.000000	4.000000	14.000000	0.000000
21963.800473	-0.025523	0.577328	0.072932	83.986794	37.862740	68.248451	3.577445	0.000000	-3.493119	0.000000	0.000000	0.000000	-0.456095	0.055177	-1.470024	0.000000	0.000000	4.000000	14.000000	0.000000
21963.803806	-0.025523	0.577328	0.072932	83.310272	39.021469	70.248718	3.498282	0.000000	-3.572397	0.000000	0.000000	0.000000	-0.456095	0.055177	-1.470024	0.000000	0.000000	4.000000	14.000000	0.000000
21963.807139	-0.027345	0.577560	0.068181	83.310272	39.021469	70.248718	3.498282	0.000000	-3.572397	0.000000	0.000000	0.000000	-0.546436	0.069428	-1.425237	0.000000	0.000000	4.000000	14.000000	0.000000
21963.810473	-0.027345	0.577560	0.068181	83.310272	39.021469	70.248718	3.498282	0.000000	-3.572397	0.000000	0.000000	0.000000	-0.546436	0.069428	-1.425237	0.000000	0.000000	4.000000	14.000000	0.000000
21963.813806	-0.027345	0.577560	0.068181	82.783577	41.202766	73.312714	3.409046	0.000000	-3.632771	0.000000	0.000000	0.000000	-0.546436	0.069428	-1.425237	0.000000	0.000000	4.000000	14.000000	0.000000
21963.817139	-0.029483	0.577859	0.063531	82.783577	41.202766	73.312714	3.409046	0.000000	-3.632771	0.000000	0.000000	0.000000	-0.641406	0.089826	-1.394875	0.000000	0.000000	4.000000	14.000000	0.000000
21963.820473	-0.029483	0.577859	0.063531	82.783577	41.202766	73.312714	3.409046	0.000000	-3.632771	0.000000	0.000000	0.000000	-0.641406	0.089826	-1.394875	0.000000	0.000000	4.000000	14.000000	0.000000
21963.823806	-0.029483	0.577859	0.063531	82.359695	43.336090	76.304665	3.176567	0.000000	-3.525870	0.000000	0.000000	0.000000	-0.641406	0.089826	-1.394875	0.000000	0.000000	4.000000	14.000000	0.000000
21963.827139	-0.031957	0.578236	0.059019	82.359695	43.336090	76.304665	3.176567	0.000000	-3.525870	0.000000	0.000000	0.000000	-0.742225	0.113039	-1.353761	0.000000	0.000000	4.000000	14.000000	0.000000
21963.830473	-0.031957	0.578236	0.059019	82.359695	43.336090	76.304665	3.176567	0.000000	-3.525870	0.000000	0.000000	0.000000	-0.742225	0.113039	-1.353761	0.000000	0.000000	4.000000	14.000000	0.000000
21963.833806	-0.031957	0.578236	0.059019	82.041969	44.745846	78.475166	2.950940	0.000000	-3.402166	0.000000	0.000000	0.000000	-0.742225	0.113039	-1.353761	0.000000	0.000000	4.000000	14.000000	0.000000
21963.837139	-0.034693	0.578756	0.054734	82.041969	44.745846	78.475166	2.950940	0.000000	-3.402166	0.000000	0.000000	0.000000	-0.820920	0.156072	-1.285306	0.000000	0.000000	4.000000	14.000000	0.000000
21963.840473	-0.034693	0.578756	0.054734	82.041969	44.745846	78.475166	2.950940	0.000000	-3.402166	0.000000	0.000000	0.000000	-0.820920	0.156072	-1.285306	0.000000	0.000000	4.000000	14.000000	0.000000
21963.843806	-0.034693	0.578756	0.054734	81.833748	45.686119	80.091194	2.736722	0.000000	-3.265346	0.000000	0.000000	0.000000	-0.820920	0.156072	-1.285306	0.000000	0.000000	4.000000	14.000000	0.000000
21963.847139	-0.037762	0.579365	0.050684	81.833748	45.686119	80.091194	2.736722	0.000000	-3.265346	0.000000	0.000000	0.000000	-0.920815	0.182633	-1.215047	0.000000	0.000000	4.000000	14.000000	0.000000
21963.850473	-0.037762	0.579365	0.050684	81.833748	45.686119	80.091194	2.736722	0.000000	-3.265346	0.000000	0.000000	0.000000	-0.920815	0.182633	-1.215047	0.000000	0.000000	4.000000	14.000000	0.000000
21963.853806	-0.037762	0.579365	0.050684	81.681145	46.450680	81.505562	2.534214	0.000000	-3.111877	0.000000	0.000000	0.000000	-0.920815	0.182633	-1.215047	0.000000	0.000000	4.000000	14.000000	0.000000
21963.857139	-0.041171	0.580047	0.046974	81.681145	46.450680	81.505562	2.534214	0.000000	-3.111877	0.000000	0.000000	0.000000	-1.022442	0.204704	-1.113144	0.000000	0.000000	4.000000	14.000000	0.000000
21963.860473	-0.041171	0.580047	0.046974	81.681145	46.450680	81.505562	2.534214	0.000000	-3.111877	0.000000	0.000000	0.000000	-1.022442	0.204704	-1.113144	0.000000	0.000000	4.000000	14.000000	0.000000
21963.863806	-0.041171	0.580047	0.046974	81.510620	47.146149	82.892952	2.348691	0.000000	-2.941470	0.000000	0.000000	0.000000	-1.022442	0.204704	-1.113144	0.000000	0.000000	4.000000	14.000000	0.000000
21963.867139	-0.044851	0.580790	0.043651	81.510620	47.146149	82.892952	2.348691	0.000000	-2.941470	0.000000	0.000000	0.000000	-1.104108	0.222727	-0.996720	0.000000	0.000000	4.000000	14.000000	0.000000
21963.870473	-0.044851	0.580790	0.043651	81.510620	47.146149	82.892952	2.348691	0.000000	-2.941470	0.000000	0.000000	0.000000	-1.104108	0.222727	-0.996720	0.000000	0.000000	4.000000	14.000000	0.000000
21963.873806	-0.044851	0.580790	0.043651	81.258972	47.793301	84.302650	2.182570	0.000000	-2.757452	0.000000	0.000000	0.000000	-1.104108	0.222727	-0.996720	0.000000	0.000000	4.000000	14.000000	0.000000
21963.877139	-0.048788	0.581607	0.040755	81.258972	47.793301	84.302650	2.182570	0.000000	-2.757452	0.000000	0.000000	0.000000	-1.181245	0.245212	-0.868834	0.000000	0.000000	4.000000	14.000000	0.000000
21963.880473	-0.048788	0.581607	0.040755	81.258972	47.793301	84.302650	2.182570	0.000000	-2.757452	0.000000	0.000000	0.000000	-1.181245	0.245212	-0.868834	0.000000	0.000000	4.000000	14.000000	0.000000
21963.883806	-0.048788	0.581607	0.040755	80.946175	48.341118	85.145668	2.037765	0.000000	-2.560577	0.000000	0.000000	0.000000	-1.181245	0.245212	-0.868834	0.000000	0.000000	4.000000	14.000000	0.000000
21963.887139	-0.052893	0.582467	0.038258	80.946175	48.341118	85.145668	2.037765	0.000000	-2.560577	0.000000	0.000000	0.000000	-1.231332	0.258018	-0.749216	0.000000	0.000000	4.000000	14.000000	0.000000
21963.890473	-0.052893	0.582467	0.038258	80.946175	48.341118	85.145668	2.037765	0.000000	-2.560577	0.000000	0.000000	0.000000	-1.231332	0.258018	-0.749216	0.000000	0.000000	4.000000	14.000000	0.000000
21963.893806	-0.052893	0.582467	0.038258	80.617447	48.662498	85.142899	1.912895	0.000000	-2.355356	0.000000	0.000000	0.000000	-1.231332	0.258018	-0.749216	0.000000	0.000000	4.000000	14.000000	0.000000
21963.897139	-0.057101	0.583356	0.036148	80.617447	48.662498	85.142899	1.912895	0.000000	-2.355356	0.000000	0.000000	0.000000	-1.262490	0.266591	-0.633061	0.000000	0.000000	4.000000	14.000000	0.000000
21963.900473	-0.057101	0.583356	0.036148	80.617447	48.662498	85.142899	1.912895	0.000000	-2.355356	0.000000	0.000000	0.000000	-1.262490	0.266591	-0.633061	0.000000	0.000000	4.000000	14.000000	0.000000
21963.903806	-0.057101	0.583356	0.036148	80.304825	48.726879	84.940552	1.807385	0.000000	-2.144940	0.000000	0.000000	0.000000	-1.262490	0.266591	-0.633061	0.000000	0.000000	4.000000	14.000000	0.000000
21963.907139	-0.061489	0.584267	0.034374	80.304825	48.726879	84.940552	1.807385	0.000000	-2.144940	0.000000	0.000000	0.000000	-1.316196	0.273337	-0.532105	0.000000	0.000000	4.000000	14.000000	0.000000
21963.910473	-0.061489	0.584267	0.034374	80.304825	48.726879	84.940552	1.807385	0.000000	-2.144940	0.000000	0.000000	0.000000	-1.316196	0.273337	-0.532105	0.000000	0.000000	4.000000	14.000000	0.000000
21963.913806	-0.061489	0.584267	0.034374	80.035934	48.457481	84.724068	1.718701	0.000000	-1.925575	0.000000	0.000000	0.000000	-1.316196	0.273337	-0.532105	0.000000	0.000000	4.000000	14.000000	0.000000
21963.917139	-0.066135	0.585150	0.032937	80.035934	48.457481	84.724068	1.718701	0.000000	-1.925575	0.000000	0.000000	0.000000	-1.394053	0.264882	-0.431199	0.000000	0.000000	4.000000	14.000000	0.000000
21963.920473	-0.066135	0.585150	0.032937	80.035934	48.457481	84.724068	1.718701	0.000000	-1.925575	0.000000	0.000000	0.000000	-1.394053	0.264882	-0.431199	0.000000	0.000000	4.000000	14.000000	0.000000
21963.923806	-0.066135	0.585150	0.032937	79.846863	47.863697	84.021454	1.646835	0.000000	-1.693232	0.000000	0.000000	0.000000	-1.394053	0.264882	-0.431199	0.000000	0.000000	4.000000	14.000000	0.000000
21963.927139	-0.070991	0.586010	0.031902	79.846863	47.863697	84.021454	1.646835	0.000000	-1.693232	0.000000	0.000000	0.000000	-1.456592	0.258037	-0.310532	0.000000	0.000000	4.000000	14.000000	0.000000
21963.930473	-0.070991	0.586010	0.031902	79.846863	47.863697	84.021454	1.646835	0.000000	-1.693232	0.000000	0.000000	0.000000	-1.456592	0.258037	-0.310532	0.000000	0.000000	4.000000	14.000000	0.000000
21963.933806	-0.070991	0.586010	0.031902	79.746040	47.298820	82.707230	1.595080	0.000000	-1.450467	0.000000	0.000000	0.000000	-1.456592	0.258037	-0.310532	0.000000	0.000000	4.000000	14.000000	0.000000
21963.937139	-0.076045	0.586823	0.031273	79.746040	47.298820	82.707230	1.595080	0.000000	-1.450467	0.000000	0.000000	0.000000	-1.516299	0.243887	-0.188606	0.000000	0.000000	4.000000	14.000000	0.000000
21963.940473	-0.076045	0.586823	0.031273	79.746040	47.298820	82.707230	1.595080	0.000000	-1.450467	0.000000	0.000000	0.000000	-1.516299	0.243887	-0.188606	0.000000	0.000000	4.000000	14.000000	0.000000
21963.943806	-0.076045	0.586823	0.031273	79.739311	47.793568	82.233597	1.563645	0.000000	-1.197750	0.000000	0.000000	0.000000	-1.516299	0.243887	-0.188606	0.000000	0.000000	4.000000	14.000000	0.000000
21963.947139	-0.081278	0.587515	0.030983	79.739311	47.793568	82.233597	1.563645	0.000000	-1.197750	0.000000	0.000000	0.000000	-1.569893	0.207699	-0.086979	0.000000	0.000000	4.000000	14.000000	0.000000
21963.950473	-0.081278	0.587515	0.030983	79.739311	47.793568	82.233597	1.563645	0.000000	-1.197750	0.000000	0.000000	0.000000	-1.569893	0.207699	-0.086979	0.000000	0.000000	4.000000	14.000000	0.000000
21963.953806	-0.081278	0.587515	0.030983	79.732887	50.077358	83.804062	1.549149	0.000000	-0.936102	0.000000	0.000000	0.000000	-1.569893	0.207699	-0.086979	0.000000	0.000000	4.000000	14.000000	0.000000
21963.957139	-0.086589	0.588106	0.031063	79.732887	50.077358	83.804062	1.549149	0.000000	-0.936102	0.000000	0.000000	0.000000	-1.593238	0.177253	0.023875	0.000000	0.000000	4.000000	14.000000	0.000000
21963.960473	-0.086589	0.588106	0.031063	79.732887	50.077358	83.804062	1.549149	0.000000	-0.936102	0.000000	0.000000	0.000000	-1.593238	0.177253	0.023875	0.000000	0.000000	4.000000	14.000000	0.000000
21963.963806	-0.086589	0.588106	0.031063	79.615829	53.372757	86.700951	1.553128	0.000000	-0.670562	0.000000	0.000000	0.000000	-1.593238	0.177253	0.023875	0.000000	0.000000	4.000000	14.000000	0.000000
21963.967139	-0.091817	0.588670	0.031608	79.615829	53.372757	86.700951	1.553128	0.000000	-0.670562	0.000000	0.000000	0.000000	-1.568343	0.169166	0.163577	0.000000	0.000000	4.000000	14.000000	0.000000
21963.970473	-0.091817	0.588670	0.031608	79.615829	53.372757	86.700951	1.553128	0.000000	-0.670562	0.000000	0.000000	0.000000	-1.568343	0.169166	0.163577	0.000000	0.000000	4.000000	14.000000	0.000000
21963.973806	-0.091817	0.588670	0.031608	79.364822	56.686626	89.488838	1.580391	0.000000	-0.409171	0.000000	0.000000	0.000000	-1.568343	0.169166	0.163577	0.000000	0.000000	4.000000	14.000000	0.000000
21963.977139	-0.097010	0.589208	0.032678	79.364822	56.686626	89.488838	1.580391	0.000000	-0.409171	0.000000	0.000000	0.000000	-1.558141	0.161324	0.320957	0.000000	0.000000	4.000000	14.000000	0.000000
21963.980473	-0.097010	0.589208	0.032678	79.364822	56.686626	89.488838	1.580391	0.000000	-0.409171	0.000000	0.000000	0.000000	-1.558141	0.161324	0.320957	0.000000	0.000000	4.000000	14.000000	0.000000
21963.983806	-0.097010	0.589208	0.032678	79.079536	59.738651	91.751717	1.633883	0.000000	-0.149481	0.000000	0.000000	0.000000	-1.558141	0.161324	0.320957	0.000000	0.000000	4.000000	14.000000	0.000000
21963.987139	-0.102174	0.589660	0.034224	79.079536	59.738651	91.751717	1.633883	0.000000	-0.149481	0.000000	0.000000	0.000000	-1.549169	0.135606	0.463760	0.000000	0.000000	4.000000	14.000000	0.000000
21963.990473	-0.102174	0.589660	0.034224	79.079536	59.738651	91.751717	1.633883	0.000000	-0.149481	0.000000	0.000000	0.000000	-1.549169	0.135606	0.463760	0.000000	0.000000	4.000000	14.000000	0.000000
21963.993806	-0.102174	0.589660	0.034224	78.860542	62.603588	93.973625	1.711177	0.000000	0.108713	0.000000	0.000000	0.000000	-1.549169	0.135606	0.463760	0.000000	0.000000	4.000000	14.000000	0.000000
21963.997139	-0.107236	0.590019	0.036198	78.860542	62.603588	93.973625	1.711177	0.000000	0.108713	0.000000	0.000000	0.000000	-1.518552	0.107934	0.592400	0.000000	0.000000	4.000000	14.000000	0.000000
21964.000473	-0.107236	0.590019	0.036198	78.860542	62.603588	93.973625	1.711177	0.000000	0.108713	0.000000	0.000000	0.000000	-1.518552	0.107934	0.592400	0.000000	0.000000	4.000000	14.000000	0.000000
21964.003806	-0.107236	0.590019	0.036198	78.796333	65.463120	96.441841	1.809910	0.000000	0.361805	0.000000	0.000000	0.000000	-1.518552	0.107934	0.592400	0.000000	0.000000	4.000000	14.000000	0.000000
21964.007139	-0.112191	0.590252	0.038549	78.796333	65.463120	96.441841	1.809910	0.000000	0.361805	0.000000	0.000000	0.000000	-1.486582	0.069893	0.705193	0.000000	0.000000	4.000000	14.000000	0.000000
21964.010473	-0.112191	0.590252	0.038549	78.796333	65.463120	96.441841	1.809910	0.000000	0.361805	0.000000	0.000000	0.000000	-1.486582	0.069893	0.705193	0.000000	0.000000	4.000000	14.000000	0.000000
21964.013806	-0.112191	0.590252	0.038549	78.776314	68.545647	99.107903	1.927442	0.000000	0.609569	0.000000	0.000000	0.000000	-1.486582	0.069893	0.705193	0.000000	0.000000	4.000000	14.000000	0.000000
21964.017139	-0.117005	0.590391	0.041320	78.776314	68.545647	99.107903	1.927442	0.000000	0.609569	0.000000	0.000000	0.000000	-1.444177	0.041468	0.831233	0.000000	0.000000	4.000000	14.000000	0.000000
21964.020473	-0.117005	0.590391	0.041320	78.776314	68.545647	99.107903	1.927442	0.000000	0.609569	0.000000	0.000000	0.000000	-1.444177	0.041468	0.831233	0.000000	0.000000	4.000000	14.000000	0.000000
21964.023806	-0.117005	0.590391	0.041320	78.695801	72.148643	102.122902	2.065981	0.000000	0.850266	0.000000	0.000000	0.000000	-1.444177	0.041468	0.831233	0.000000	0.000000	4.000000	14.000000	0.000000
21964.027139	-0.121586	0.590492	0.044432	78.695801	72.148643	102.122902	2.065981	0.000000	0.850266	0.000000	0.000000	0.000000	-1.374344	0.030305	0.933787	0.000000	0.000000	4.000000	14.000000	0.000000
21964.030473	-0.121586	0.590492	0.044432	78.695801	72.148643	102.122902	2.065981	0.000000	0.850266	0.000000	0.000000	0.000000	-1.374344	0.030305	0.933787	0.000000	0.000000	4.000000	14.000000	0.000000
21964.033806	-0.121586	0.590492	0.044432	78.544960	76.277153	105.160164	2.221612	0.000000	1.079323	0.000000	0.000000	0.000000	-1.374344	0.030305	0.933787	0.000000	0.000000	4.000000	14.000000	0.000000
21964.037139	-0.125877	0.590552	0.047970	78.544960	76.277153	105.160164	2.221612	0.000000	1.079323	0.000000	0.000000	0.000000	-1.287099	0.017977	1.061268	0.000000	0.000000	4.000000	14.000000	0.000000
21964.040473	-0.125877	0.590552	0.047970	78.544960	76.277153	105.160164	2.221612	0.000000	1.079323	0.000000	0.000000	0.000000	-1.287099	0.017977	1.061268	0.000000	0.000000	4.000000	14.000000	0.000000
21964.043806	-0.125877	0.590552	0.047970	78.322533	80.383850	108.094124	2.398490	0.000000	1.293839	0.000000	0.000000	0.000000	-1.287099	0.017977	1.061268	0.000000	0.000000	4.000000	14.000000	0.000000
21964.047139	-0.129833	0.590564	0.051883	78.322533	80.383850	108.094124	2.398490	0.000000	1.293839	0.000000	0.000000	0.000000	-1.186959	0.003668	1.173985	0.000000	0.000000	4.000000	14.000000	0.000000
21964.050473	-0.129833	0.590564	0.051883	78.322533	80.383850	108.094124	2.398490	0.000000	1.293839	0.000000	0.000000	0.000000	-1.186959	0.003668	1.173985	0.000000	0.000000	4.000000	14.000000	0.000000
21964.053806	-0.129833	0.590564	0.051883	78.038788	84.306694	111.227058	2.594155	0.000000	1.491666	0.000000	0.000000	0.000000	-1.186959	0.003668	1.173985	0.000000	0.000000	4.000000	14.000000	0.000000
21964.057139	-0.133447	0.590552	0.056170	78.038788	84.306694	111.227058	2.594155	0.000000	1.491666	0.000000	0.000000	0.000000	-1.084191	-0.003604	1.286205	0.000000	0.000000	4.000000	14.000000	0.000000
21964.060473	-0.133447	0.590552	0.056170	78.038788	84.306694	111.227058	2.594155	0.000000	1.491666	0.000000	0.000000	0.000000	-1.084191	-0.003604	1.286205	0.000000	0.000000	4.000000	14.000000	0.000000
21964.063806	-0.133447	0.590552	0.056170	77.715904	87.911797	114.172981	2.808522	0.000000	1.672364	0.000000	0.000000	0.000000	-1.084191	-0.003604	1.286205	0.000000	0.000000	4.000000	14.000000	0.000000
21964.067139	-0.136602	0.590501	0.060825	77.715904	87.911797	114.172981	2.808522	0.000000	1.672364	0.000000	0.000000	0.000000	-0.946300	-0.015318	1.396337	0.000000	0.000000	4.000000	14.000000	0.000000
21964.070473	-0.136602	0.590501	0.060825	77.715904	87.911797	114.172981	2.808522	0.000000	1.672364	0.000000	0.000000	0.000000	-0.946300	-0.015318	1.396337	0.000000	0.000000	4.000000	14.000000	0.000000
21964.073806	-0.136602	0.590501	0.060825	77.387215	91.254807	116.681885	3.041245	0.000000	1.830081	0.000000	0.000000	0.000000	-0.946300	-0.015318	1.396337	0.000000	0.000000	4.000000	14.000000	0.000000
21964.077139	-0.139318	0.590377	0.065787	77.387215	91.254807	116.681885	3.041245	0.000000	1.830081	0.000000	0.000000	0.000000	-0.814983	-0.037164	1.488541	0.000000	0.000000	4.000000	14.000000	0.000000
21964.080473	-0.139318	0.590377	0.065787	77.387215	91.254807	116.681885	3.041245	0.000000	1.830081	0.000000	0.000000	0.000000	-0.814983	-0.037164	1.488541	0.000000	0.000000	4.000000	14.000000	0.000000
21964.083806	-0.139318	0.590377	0.065787	77.136902	94.579079	119.211105	3.289335	0.000000	1.965911	0.000000	0.000000	0.000000	-0.814983	-0.037164	1.488541	0.000000	0.000000	4.000000	14.000000	0.000000
21964.087139	-0.141573	0.590166	0.071023	77.136902	94.579079	119.211105	3.289335	0.000000	1.965911	0.000000	0.000000	0.000000	-0.676394	-0.063288	1.570983	0.000000	0.000000	4.000000	14.000000	0.000000
21964.090473	-0.141573	0.590166	0.071023	77.136902	94.579079	119.211105	3.289335	0.000000	1.965911	0.000000	0.000000	0.000000	-0.676394	-0.063288	1.570983	0.000000	0.000000	4.000000	14.000000	0.000000
21964.093806	-0.141573	0.590166	0.071023	76.984161	98.216957	121.982109	3.551166	0.000000	2.078644	0.000000	0.000000	0.000000	-0.676394	-0.063288	1.570983	0.000000	0.000000	4.000000	14.000000	0.000000
21964.097139	-0.143365	0.589847	0.076393	76.984161	98.216957	121.982109	3.551166	0.000000	2.078644	0.000000	0.000000	0.000000	-0.537620	-0.095807	1.610804	0.000000	0.000000	4.000000	14.000000	0.000000
21964.100473	-0.143365	0.589847	0.076393	76.984161	98.216957	121.982109	3.551166	0.000000	2.078644	0.000000	0.000000	0.000000	-0.537620	-0.095807	1.610804	0.000000	0.000000	4.000000	14.000000	0.000000
21964.103806	-0.143365	0.589847	0.076393	76.854347	102.307564	125.045120	3.819633	0.000000	2.168247	0.000000	0.000000	0.000000	-0.537620	-0.095807	1.610804	0.000000	0.000000	4.000000	14.000000	0.000000
21964.107139	-0.144656	0.589467	0.081913	76.854347	102.307564	125.045120	3.819633	0.000000	2.168247	0.000000	0.000000	0.000000	-0.387371	-0.113981	1.656206	0.000000	0.000000	4.000000	14.000000	0.000000
21964.110473	-0.144656	0.589467	0.081913	76.854347	102.307564	125.045120	3.819633	0.000000	2.168247	0.000000	0.000000	0.000000	-0.387371	-0.113981	1.656206	0.000000	0.000000	4.000000	14.000000	0.000000
21964.113806	-0.144656	0.589467	0.081913	76.708313	106.699806	128.503098	4.095668	0.000000	2.232810	0.000000	0.000000	0.000000	-0.387371	-0.113981	1.656206	0.000000	0.000000	4.000000	14.000000	0.000000
21964.117139	-0.145449	0.588979	0.087450	76.708313	106.699806	128.503098	4.095668	0.000000	2.232810	0.000000	0.000000	0.000000	-0.237898	-0.146398	1.661078	0.000000	0.000000	4.000000	14.000000	0.000000
21964.120473	-0.145449	0.588979	0.087450	76.708313	106.699806	128.503098	4.095668	0.000000	2.232810	0.000000	0.000000	0.000000	-0.237898	-0.146398	1.661078	0.000000	0.000000	4.000000	14.000000	0.000000
21964.123806	-0.145449	0.588979	0.087450	76.528877	111.017868	131.978378	4.372514	0.000000	2.272460	0.000000	0.000000	0.000000	-0.237898	-0.146398	1.661078	0.000000	0.000000	4.000000	14.000000	0.000000
21964.127139	-0.145835	0.588465	0.092979	76.528877	111.017868	131.978378	4.372514	0.000000	2.272460	0.000000	0.000000	0.000000	-0.115763	-0.154160	1.658706	0.000000	0.000000	4.000000	14.000000	0.000000
21964.130473	-0.145835	0.588465	0.092979	76.528877	111.017868	131.978378	4.372514	0.000000	2.272460	0.000000	0.000000	0.000000	-0.115763	-0.154160	1.658706	0.000000	0.000000	4.000000	14.000000	0.000000
21964.133806	-0.145835	0.588465	0.092979	76.286057	115.029373	135.168152	4.484694	0.000000	2.210774	0.000000	0.000000	0.000000	-0.115763	-0.154160	1.658706	0.000000	0.000000	4.000000	14.000000	0.000000
21964.137139	-0.145657	0.587930	0.098479	76.286057	115.029373	135.168152	4.484694	0.000000	2.210774	0.000000	0.000000	0.000000	0.053541	-0.160423	1.649862	0.000000	0.000000	4.000000	14.000000	0.000000
21964.140473	-0.145657	0.587930	0.098479	76.286057	115.029373	135.168152	4.484694	0.000000	2.210774	0.000000	0.000000	0.000000	0.053541	-0.160423	1.649862	0.000000	0.000000	4.000000	14.000000	0.000000
21964.143806	-0.145657	0.587930	0.098479	75.974571	118.648788	137.929092	4.536201	0.000000	2.103066	0.000000	0.000000	0.000000	0.053541	-0.160423	1.649862	0.000000	0.000000	4.000000	14.000000	0.000000
21964.147139	-0.144971	0.587369	0.103893	75.974571	118.648788	137.929092	4.536201	0.000000	2.103066	0.000000	0.000000	0.000000	0.205572	-0.168210	1.624289	0.000000	0.000000	4.000000	14.000000	0.000000
21964.150473	-0.144971	0.587369	0.103893	75.974571	118.648788	137.929092	4.536201	0.000000	2.103066	0.000000	0.000000	0.000000	0.205572	-0.168210	1.624289	0.000000	0.000000	4.000000	14.000000	0.000000
21964.153806	-0.144971	0.587369	0.103893	75.641617	121.955421	140.514740	4.588567	0.000000	1.986215	0.000000	0.000000	0.000000	0.205572	-0.168210	1.624289	0.000000	0.000000	4.000000	14.000000	0.000000
21964.157139	-0.143890	0.586790	0.109131	75.641617	121.955421	140.514740	4.588567	0.000000	1.986215	0.000000	0.000000	0.000000	0.324535	-0.173840	1.571367	0.000000	0.000000	4.000000	14.000000	0.000000
21964.160473	-0.143890	0.586790	0.109131	75.641617	121.955421	140.514740	4.588567	0.000000	1.986215	0.000000	0.000000	0.000000	0.324535	-0.173840	1.571367	0.000000	0.000000	4.000000	14.000000	0.000000
21964.163806	-0.143890	0.586790	0.109131	75.334549	125.155647	143.117401	4.638899	0.000000	1.865641	0.000000	0.000000	0.000000	0.324535	-0.173840	1.571367	0.000000	0.000000	4.000000	14.000000	0.000000
21964.167139	-0.142367	0.586168	0.114150	75.334549	125.155647	143.117401	4.638899	0.000000	1.865641	0.000000	0.000000	0.000000	0.456680	-0.186636	1.505595	0.000000	0.000000	4.000000	14.000000	0.000000
21964.170473	-0.142367	0.586168	0.114150	75.334549	125.155647	143.117401	4.638899	0.000000	1.865641	0.000000	0.000000	0.000000	0.456680	-0.186636	1.505595	0.000000	0.000000	4.000000	14.000000	0.000000
21964.173806	-0.142367	0.586168	0.114150	75.041542	128.278885	145.626770	4.687543	0.000000	1.739808	0.000000	0.000000	0.000000	0.456680	-0.186636	1.505595	0.000000	0.000000	4.000000	14.000000	0.000000
21964.177139	-0.140447	0.585500	0.118900	75.041542	128.278885	145.626770	4.687543	0.000000	1.739808	0.000000	0.000000	0.000000	0.576071	-0.200454	1.425114	0.000000	0.000000	4.000000	14.000000	0.000000
21964.180473	-0.140447	0.585500	0.118900	75.041542	128.278885	145.626770	4.687543	0.000000	1.739808	0.000000	0.000000	0.000000	0.576071	-0.200454	1.425114	0.000000	0.000000	4.000000	14.000000	0.000000
21964.183806	-0.140447	0.585500	0.118900	74.754242	131.304138	148.016205	4.733609	0.000000	1.610265	0.000000	0.000000	0.000000	0.576071	-0.200454	1.425114	0.000000	0.000000	4.000000	14.000000	0.000000
21964.187139	-0.138121	0.584835	0.123354	74.754242	131.304138	148.016205	4.733609	0.000000	1.610265	0.000000	0.000000	0.000000	0.697677	-0.199423	1.336181	0.000000	0.000000	4.000000	14.000000	0.000000
21964.190473	-0.138121	0.584835	0.123354	74.754242	131.304138	148.016205	4.733609	0.000000	1.610265	0.000000	0.000000	0.000000	0.697677	-0.199423	1.336181	0.000000	0.000000	4.000000	14.000000	0.000000
21964.193806	-0.138121	0.584835	0.123354	74.454048	134.110672	150.188309	4.777080	0.000000	1.476315	0.000000	0.000000	0.000000	0.697677	-0.199423	1.336181	0.000000	0.000000	4.000000	14.000000	0.000000
21964.197139	-0.135411	0.584171	0.127469	74.454048	134.110672	150.188309	4.777080	0.000000	1.476315	0.000000	0.000000	0.000000	0.813230	-0.199101	1.234426	0.000000	0.000000	4.000000	14.000000	0.000000
21964.200473	-0.135411	0.584171	0.127469	74.454048	134.110672	150.188309	4.777080	0.000000	1.476315	0.000000	0.000000	0.000000	0.813230	-0.199101	1.234426	0.000000	0.000000	4.000000	14.000000	0.000000
21964.203806	-0.135411	0.584171	0.127469	74.159058	136.595398	152.054688	4.817563	0.000000	1.338315	0.000000	0.000000	0.000000	0.813230	-0.199101	1.234426	0.000000	0.000000	4.000000	14.000000	0.000000
21964.207139	-0.132311	0.583559	0.131215	74.159058	136.595398	152.054688	4.817563	0.000000	1.338315	0.000000	0.000000	0.000000	0.929857	-0.183555	1.123947	0.000000	0.000000	4.000000	14.000000	0.000000
21964.210473	-0.132311	0.583559	0.131215	74.159058	136.595398	152.054688	4.817563	0.000000	1.338315	0.000000	0.000000	0.000000	0.929857	-0.183555	1.123947	0.000000	0.000000	4.000000	14.000000	0.000000
21964.213806	-0.132311	0.583559	0.131215	73.962303	138.728271	153.582291	4.854970	0.000000	1.195516	0.000000	0.000000	0.000000	0.929857	-0.183555	1.123947	0.000000	0.000000	4.000000	14.000000	0.000000
21964.217139	-0.128879	0.583017	0.134558	73.962303	138.728271	153.582291	4.854970	0.000000	1.195516	0.000000	0.000000	0.000000	1.029769	-0.162563	1.002881	0.000000	0.000000	4.000000	14.000000	0.000000
21964.220473	-0.128879	0.583017	0.134558	73.962303	138.728271	153.582291	4.854970	0.000000	1.195516	0.000000	0.000000	0.000000	1.029769	-0.162563	1.002881	0.000000	0.000000	4.000000	14.000000	0.000000
21964.223806	-0.128879	0.583017	0.134558	74.022797	140.494812	154.741699	4.888679	0.000000	1.049199	0.000000	0.000000	0.000000	1.029769	-0.162563	1.002881	0.000000	0.000000	4.000000	14.000000	0.000000
21964.227139	-0.125171	0.582563	0.137463	74.022797	140.494812	154.741699	4.888679	0.000000	1.049199	0.000000	0.000000	0.000000	1.112187	-0.136234	0.871352	0.000000	0.000000	4.000000	14.000000	0.000000
21964.230473	-0.125171	0.582563	0.137463	74.022797	140.494812	154.741699	4.888679	0.000000	1.049199	0.000000	0.000000	0.000000	1.112187	-0.136234	0.871352	0.000000	0.000000	4.000000	14.000000	0.000000
21964.233806	-0.125171	0.582563	0.137463	74.294037	142.046509	155.679565	4.918224	0.000000	0.900596	0.000000	0.000000	0.000000	1.112187	-0.136234	0.871352	0.000000	0.000000	4.000000	14.000000	0.000000
21964.237139	-0.121254	0.582201	0.139916	74.294037	142.046509	155.679565	4.918224	0.000000	0.900596	0.000000	0.000000	0.000000	1.175166	-0.108614	0.735856	0.000000	0.000000	4.000000	14.000000	0.000000
21964.240473	-0.121254	0.582201	0.139916	74.294037	142.046509	155.679565	4.918224	0.000000	0.900596	0.000000	0.000000	0.000000	1.175166	-0.108614	0.735856	0.000000	0.000000	4.000000	14.000000	0.000000
21964.243806	-0.121254	0.582201	0.139916	74.583694	143.586395	156.601685	4.943290	0.000000	0.750920	0.000000	0.000000	0.000000	1.175166	-0.108614	0.735856	0.000000	0.000000	4.000000	14.000000	0.000000
21964.247139	-0.117097	0.581940	0.141865	74.583694	143.586395	156.601685	4.943290	0.000000	0.750920	0.000000	0.000000	0.000000	1.247226	-0.078280	0.584780	0.000000	0.000000	4.000000	14.000000	0.000000
21964.250473	-0.117097	0.581940	0.141865	74.583694	143.586395	156.601685	4.943290	0.000000	0.750920	0.000000	0.000000	0.000000	1.247226	-0.078280	0.584780	0.000000	0.000000	4.000000	14.000000	0.000000
21964.253806	-0.117097	0.581940	0.141865	74.869530	144.977509	157.469116	4.964081	0.000000	0.598242	0.000000	0.000000	0.000000	1.247226	-0.078280	0.584780	0.000000	0.000000	4.000000	14.000000	0.000000
21964.257139	-0.112739	0.581750	0.143309	74.869530	144.977509	157.469116	4.964081	0.000000	0.598242	0.000000	0.000000	0.000000	1.307230	-0.057179	0.433278	0.000000	0.000000	4.000000	14.000000	0.000000
[truncated: 2,554 more rows]
