# Supplementary material for: Haptic Guidance Needs to Be Intuitive Not Just Informative to Improve Human Motor Accuracy
Source: PLoS One. 2016 Mar 16;11(3):e0150912. doi: 10.1371/journal.pone.0150912 (PMC4794196; doi:10.1371/journal.pone.0150912)
Supplement: S2 Data — (ZIP) [file pone.0150912.s002.zip › Subject2/exp2_0039.txt]

Time	PosX	PosY	PosZ	RotX	RotY	RotZ	ForceX	ForceY	ForceZ	MomentX	MomentY	MomentZ	VelocityX	VelocityY	VelocityZ	CalibratedWeight	ButtonDown	Condition	Trial	Visual
21975.213585	-0.005370	0.551111	0.252271	85.256699	-155.594421	-133.665497	4.613714	0.000000	1.927082	0.000000	0.000000	0.000000	0.020390	0.002749	-0.023733	0.000000	1.000000	4.000000	15.000000	0.000000
21975.216918	-0.005370	0.551111	0.252271	85.256699	-155.594421	-133.665497	4.613714	0.000000	1.927082	0.000000	0.000000	0.000000	0.020390	0.002749	-0.023733	0.000000	1.000000	4.000000	15.000000	0.000000
21975.220252	-0.005201	0.551116	0.252162	85.256699	-155.594421	-133.665497	4.613714	0.000000	1.927082	0.000000	0.000000	0.000000	0.050760	0.001533	-0.032758	0.000000	1.000000	4.000000	15.000000	0.000000
21975.223585	-0.005201	0.551116	0.252162	85.285904	-155.321945	-133.527313	4.613714	0.000000	1.927082	0.000000	0.000000	0.000000	0.050760	0.001533	-0.032758	0.000000	1.000000	4.000000	15.000000	0.000000
21975.226918	-0.003585	0.551378	0.252215	85.285904	-155.321945	-133.527313	4.613714	0.000000	1.927082	0.000000	0.000000	0.000000	0.484829	0.078639	0.016105	0.000000	1.000000	4.000000	15.000000	0.000000
21975.230252	-0.003585	0.551378	0.252215	85.285904	-155.321945	-133.527313	4.613714	0.000000	1.927082	0.000000	0.000000	0.000000	0.484829	0.078639	0.016105	0.000000	1.000000	4.000000	15.000000	0.000000
21975.233585	-0.003585	0.551378	0.252215	85.268364	-155.198517	-133.520126	4.625124	0.000000	1.899534	0.000000	0.000000	0.000000	0.484829	0.078639	0.016105	0.000000	1.000000	4.000000	15.000000	0.000000
21975.236918	-0.002204	0.551189	0.252278	85.268364	-155.198517	-133.520126	4.625124	0.000000	1.899534	0.000000	0.000000	0.000000	0.414159	-0.056912	0.018652	0.000000	1.000000	4.000000	15.000000	0.000000
21975.240252	-0.002204	0.551189	0.252278	85.268364	-155.198517	-133.520126	4.625124	0.000000	1.899534	0.000000	0.000000	0.000000	0.414159	-0.056912	0.018652	0.000000	1.000000	4.000000	15.000000	0.000000
21975.243585	-0.002204	0.551189	0.252278	85.250099	-153.012970	-131.514252	4.634148	0.000000	1.877412	0.000000	0.000000	0.000000	0.414159	-0.056912	0.018652	0.000000	1.000000	4.000000	15.000000	0.000000
21975.246918	-0.000992	0.551480	0.252540	85.250099	-153.012970	-131.514252	4.634148	0.000000	1.877412	0.000000	0.000000	0.000000	0.363620	0.087235	0.078609	0.000000	1.000000	4.000000	15.000000	0.000000
21975.250252	-0.000992	0.551480	0.252540	85.250099	-153.012970	-131.514252	4.634148	0.000000	1.877412	0.000000	0.000000	0.000000	0.363620	0.087235	0.078609	0.000000	1.000000	4.000000	15.000000	0.000000
21975.253585	-0.000992	0.551480	0.252540	85.024094	-147.293137	-126.224289	4.642535	0.000000	1.856576	0.000000	0.000000	0.000000	0.363620	0.087235	0.078609	0.000000	1.000000	4.000000	15.000000	0.000000
21975.256918	0.000861	0.551797	0.252701	85.024094	-147.293137	-126.224289	4.642535	0.000000	1.856576	0.000000	0.000000	0.000000	0.555960	0.095244	0.048498	0.000000	1.000000	4.000000	15.000000	0.000000
21975.260252	0.000861	0.551797	0.252701	85.024094	-147.293137	-126.224289	4.642535	0.000000	1.856576	0.000000	0.000000	0.000000	0.555960	0.095244	0.048498	0.000000	1.000000	4.000000	15.000000	0.000000
21975.263585	0.000861	0.551797	0.252701	84.621773	-140.355545	-119.808403	4.654613	0.000000	1.826081	0.000000	0.000000	0.000000	0.555960	0.095244	0.048498	0.000000	1.000000	4.000000	15.000000	0.000000
21975.266918	0.002378	0.551999	0.252734	84.621773	-140.355545	-119.808403	4.654613	0.000000	1.826081	0.000000	0.000000	0.000000	0.454967	0.060652	0.009676	0.000000	1.000000	4.000000	15.000000	0.000000
21975.270252	0.002378	0.551999	0.252734	84.621773	-140.355545	-119.808403	4.654613	0.000000	1.826081	0.000000	0.000000	0.000000	0.454967	0.060652	0.009676	0.000000	1.000000	4.000000	15.000000	0.000000
21975.273585	0.002378	0.551999	0.252734	84.053238	-133.373795	-113.391144	4.664144	0.000000	1.801599	0.000000	0.000000	0.000000	0.454967	0.060652	0.009676	0.000000	1.000000	4.000000	15.000000	0.000000
21975.276918	0.004029	0.552271	0.252690	84.053238	-133.373795	-113.391144	4.664144	0.000000	1.801599	0.000000	0.000000	0.000000	0.495328	0.081443	-0.013127	0.000000	1.000000	4.000000	15.000000	0.000000
21975.280252	0.004029	0.552271	0.252690	84.053238	-133.373795	-113.391144	4.664144	0.000000	1.801599	0.000000	0.000000	0.000000	0.495328	0.081443	-0.013127	0.000000	1.000000	4.000000	15.000000	0.000000
21975.283585	0.004029	0.552271	0.252690	83.384796	-127.247643	-107.859833	4.674231	0.000000	1.775266	0.000000	0.000000	0.000000	0.495328	0.081443	-0.013127	0.000000	1.000000	4.000000	15.000000	0.000000
21975.286918	0.006049	0.552607	0.252536	83.384796	-127.247643	-107.859833	4.674231	0.000000	1.775266	0.000000	0.000000	0.000000	0.606204	0.100976	-0.046057	0.000000	1.000000	4.000000	15.000000	0.000000
21975.290252	0.006049	0.552607	0.252536	83.384796	-127.247643	-107.859833	4.674231	0.000000	1.775266	0.000000	0.000000	0.000000	0.606204	0.100976	-0.046057	0.000000	1.000000	4.000000	15.000000	0.000000
21975.293585	0.006049	0.552607	0.252536	82.729019	-122.678337	-103.751244	4.686209	0.000000	1.743400	0.000000	0.000000	0.000000	0.606204	0.100976	-0.046057	0.000000	1.000000	4.000000	15.000000	0.000000
21975.296918	0.007866	0.552949	0.252269	82.729019	-122.678337	-103.751244	4.686209	0.000000	1.743400	0.000000	0.000000	0.000000	0.544954	0.102393	-0.080273	0.000000	1.000000	4.000000	15.000000	0.000000
21975.300252	0.007866	0.552949	0.252269	82.729019	-122.678337	-103.751244	4.686209	0.000000	1.743400	0.000000	0.000000	0.000000	0.544954	0.102393	-0.080273	0.000000	1.000000	4.000000	15.000000	0.000000
21975.303585	0.007866	0.552949	0.252269	82.165009	-119.375053	-100.731316	4.696571	0.000000	1.715290	0.000000	0.000000	0.000000	0.544954	0.102393	-0.080273	0.000000	1.000000	4.000000	15.000000	0.000000
21975.306918	0.009916	0.553402	0.251946	82.165009	-119.375053	-100.731316	4.696571	0.000000	1.715290	0.000000	0.000000	0.000000	0.615054	0.135960	-0.096687	0.000000	1.000000	4.000000	15.000000	0.000000
21975.310252	0.009916	0.553402	0.251946	82.165009	-119.375053	-100.731316	4.696571	0.000000	1.715290	0.000000	0.000000	0.000000	0.615054	0.135960	-0.096687	0.000000	1.000000	4.000000	15.000000	0.000000
21975.313585	0.009916	0.553402	0.251946	81.722290	-117.046127	-98.465080	4.708100	0.000000	1.683388	0.000000	0.000000	0.000000	0.615054	0.135960	-0.096687	0.000000	1.000000	4.000000	15.000000	0.000000
21975.316918	0.012199	0.553868	0.251565	81.722290	-117.046127	-98.465080	4.708100	0.000000	1.683388	0.000000	0.000000	0.000000	0.684919	0.139772	-0.114453	0.000000	1.000000	4.000000	15.000000	0.000000
21975.320252	0.012199	0.553868	0.251565	81.722290	-117.046127	-98.465080	4.708100	0.000000	1.683388	0.000000	0.000000	0.000000	0.684919	0.139772	-0.114453	0.000000	1.000000	4.000000	15.000000	0.000000
21975.323585	0.012199	0.553868	0.251565	81.363731	-115.319725	-96.731529	4.720735	0.000000	1.647623	0.000000	0.000000	0.000000	0.684919	0.139772	-0.114453	0.000000	1.000000	4.000000	15.000000	0.000000
21975.326918	0.014311	0.554346	0.251130	81.363731	-115.319725	-96.731529	4.720735	0.000000	1.647623	0.000000	0.000000	0.000000	0.633472	0.143511	-0.130447	0.000000	1.000000	4.000000	15.000000	0.000000
21975.330252	0.014311	0.554346	0.251130	81.363731	-115.319725	-96.731529	4.720735	0.000000	1.647623	0.000000	0.000000	0.000000	0.633472	0.143511	-0.130447	0.000000	1.000000	4.000000	15.000000	0.000000
21975.333585	0.014311	0.554346	0.251130	81.034454	-113.819031	-95.343742	4.732110	0.000000	1.614664	0.000000	0.000000	0.000000	0.633472	0.143511	-0.130447	0.000000	1.000000	4.000000	15.000000	0.000000
21975.336918	0.016587	0.554820	0.250654	81.034454	-113.819031	-95.343742	4.732110	0.000000	1.614664	0.000000	0.000000	0.000000	0.682908	0.142067	-0.142930	0.000000	0.000000	4.000000	15.000000	0.000000
21975.340252	0.016587	0.554820	0.250654	81.034454	-113.819031	-95.343742	4.732110	0.000000	1.614664	0.000000	0.000000	0.000000	0.682908	0.142067	-0.142930	0.000000	0.000000	4.000000	15.000000	0.000000
21975.343585	0.016587	0.554820	0.250654	80.689789	-112.408783	-93.861023	4.744202	0.000000	1.578781	0.000000	0.000000	0.000000	0.682908	0.142067	-0.142930	0.000000	0.000000	4.000000	15.000000	0.000000
21975.346918	0.018827	0.555271	0.250157	80.689789	-112.408783	-93.861023	4.744202	0.000000	1.578781	0.000000	0.000000	0.000000	0.671851	0.135442	-0.148859	0.000000	0.000000	4.000000	15.000000	0.000000
21975.350252	0.018827	0.555271	0.250157	80.689789	-112.408783	-93.861023	4.744202	0.000000	1.578781	0.000000	0.000000	0.000000	0.671851	0.135442	-0.148859	0.000000	0.000000	4.000000	15.000000	0.000000
21975.353585	0.018827	0.555271	0.250157	80.324150	-111.049576	-92.210907	4.755884	0.000000	1.543232	0.000000	0.000000	0.000000	0.671851	0.135442	-0.148859	0.000000	0.000000	4.000000	15.000000	0.000000
21975.356918	0.021030	0.555705	0.249673	80.324150	-111.049576	-92.210907	4.755884	0.000000	1.543232	0.000000	0.000000	0.000000	0.661045	0.130123	-0.145415	0.000000	0.000000	4.000000	15.000000	0.000000
21975.360252	0.021030	0.555705	0.249673	80.324150	-111.049576	-92.210907	4.755884	0.000000	1.543232	0.000000	0.000000	0.000000	0.661045	0.130123	-0.145415	0.000000	0.000000	4.000000	15.000000	0.000000
21975.363585	0.021030	0.555705	0.249673	79.926979	-109.661385	-90.674706	4.767223	0.000000	1.507841	0.000000	0.000000	0.000000	0.661045	0.130123	-0.145415	0.000000	0.000000	4.000000	15.000000	0.000000
21975.366918	0.023366	0.556082	0.249200	79.926979	-109.661385	-90.674706	4.767223	0.000000	1.507841	0.000000	0.000000	0.000000	0.700655	0.113214	-0.141896	0.000000	0.000000	4.000000	15.000000	0.000000
21975.370252	0.023366	0.556082	0.249200	79.926979	-109.661385	-90.674706	4.767223	0.000000	1.507841	0.000000	0.000000	0.000000	0.700655	0.113214	-0.141896	0.000000	0.000000	4.000000	15.000000	0.000000
21975.373585	0.025432	0.556408	0.248783	79.568306	-108.498871	-89.548584	4.767223	0.000000	1.507841	0.000000	0.000000	0.000000	0.619942	0.097657	-0.125073	0.000000	0.000000	4.000000	15.000000	0.000000
21975.376918	0.025432	0.556408	0.248783	79.568306	-108.498871	-89.548584	4.767223	0.000000	1.507841	0.000000	0.000000	0.000000	0.619942	0.097657	-0.125073	0.000000	0.000000	4.000000	15.000000	0.000000
21975.380252	0.025432	0.556408	0.248783	79.568306	-108.498871	-89.548584	4.767223	0.000000	1.507841	0.000000	0.000000	0.000000	0.619942	0.097657	-0.125073	0.000000	0.000000	4.000000	15.000000	0.000000
21975.383585	0.025432	0.556408	0.248783	79.168816	-107.273468	-88.154655	4.789486	0.000000	1.435556	0.000000	0.000000	0.000000	0.619942	0.097657	-0.125073	0.000000	0.000000	4.000000	15.000000	0.000000
21975.386918	0.028097	0.556746	0.248287	79.168816	-107.273468	-88.154655	4.789486	0.000000	1.435556	0.000000	0.000000	0.000000	0.799533	0.101393	-0.148857	0.000000	0.000000	4.000000	15.000000	0.000000
21975.390252	0.028097	0.556746	0.248287	79.168816	-107.273468	-88.154655	4.789486	0.000000	1.435556	0.000000	0.000000	0.000000	0.799533	0.101393	-0.148857	0.000000	0.000000	4.000000	15.000000	0.000000
21975.393585	0.028097	0.556746	0.248287	78.868790	-106.357819	-87.041855	4.802665	0.000000	1.390831	0.000000	0.000000	0.000000	0.799533	0.101393	-0.148857	0.000000	0.000000	4.000000	15.000000	0.000000
21975.396918	0.030628	0.557015	0.247859	78.868790	-106.357819	-87.041855	4.802665	0.000000	1.390831	0.000000	0.000000	0.000000	0.759297	0.080736	-0.128407	0.000000	0.000000	4.000000	15.000000	0.000000
21975.400252	0.030628	0.557015	0.247859	78.868790	-106.357819	-87.041855	4.802665	0.000000	1.390831	0.000000	0.000000	0.000000	0.759297	0.080736	-0.128407	0.000000	0.000000	4.000000	15.000000	0.000000
21975.403585	0.030628	0.557015	0.247859	78.642212	-105.649559	-86.086884	4.814964	0.000000	1.347633	0.000000	0.000000	0.000000	0.759297	0.080736	-0.128407	0.000000	0.000000	4.000000	15.000000	0.000000
21975.406918	0.033291	0.557228	0.247439	78.642212	-105.649559	-86.086884	4.814964	0.000000	1.347633	0.000000	0.000000	0.000000	0.798950	0.063979	-0.125995	0.000000	0.000000	4.000000	15.000000	0.000000
21975.410252	0.033291	0.557228	0.247439	78.642212	-105.649559	-86.086884	4.814964	0.000000	1.347633	0.000000	0.000000	0.000000	0.798950	0.063979	-0.125995	0.000000	0.000000	4.000000	15.000000	0.000000
21975.413585	0.033291	0.557228	0.247439	78.474800	-105.059204	-84.781647	4.827635	0.000000	1.301514	0.000000	0.000000	0.000000	0.798950	0.063979	-0.125995	0.000000	0.000000	4.000000	15.000000	0.000000
21975.416918	0.036153	0.557424	0.247016	78.474800	-105.059204	-84.781647	4.827635	0.000000	1.301514	0.000000	0.000000	0.000000	0.858574	0.058794	-0.126689	0.000000	0.000000	4.000000	15.000000	0.000000
21975.420252	0.036153	0.557424	0.247016	78.474800	-105.059204	-84.781647	4.827635	0.000000	1.301514	0.000000	0.000000	0.000000	0.858574	0.058794	-0.126689	0.000000	0.000000	4.000000	15.000000	0.000000
21975.423585	0.036153	0.557424	0.247016	78.332657	-104.533257	-83.278496	4.840909	0.000000	1.251237	0.000000	0.000000	0.000000	0.858574	0.058794	-0.126689	0.000000	0.000000	4.000000	15.000000	0.000000
21975.426918	0.039214	0.557624	0.246602	78.332657	-104.533257	-83.278496	4.840909	0.000000	1.251237	0.000000	0.000000	0.000000	0.918354	0.060059	-0.124282	0.000000	0.000000	4.000000	15.000000	0.000000
21975.430252	0.039214	0.557624	0.246602	78.332657	-104.533257	-83.278496	4.840909	0.000000	1.251237	0.000000	0.000000	0.000000	0.918354	0.060059	-0.124282	0.000000	0.000000	4.000000	15.000000	0.000000
21975.433585	0.039214	0.557624	0.246602	78.177048	-103.968414	-81.864388	4.854693	0.000000	1.196644	0.000000	0.000000	0.000000	0.918354	0.060059	-0.124282	0.000000	0.000000	4.000000	15.000000	0.000000
21975.436918	0.042475	0.557769	0.246186	78.177048	-103.968414	-81.864388	4.854693	0.000000	1.196644	0.000000	0.000000	0.000000	0.978003	0.043336	-0.124825	0.000000	0.000000	4.000000	15.000000	0.000000
21975.440252	0.042475	0.557769	0.246186	78.177048	-103.968414	-81.864388	4.854693	0.000000	1.196644	0.000000	0.000000	0.000000	0.978003	0.043336	-0.124825	0.000000	0.000000	4.000000	15.000000	0.000000
21975.443585	0.042475	0.557769	0.246186	77.989777	-103.314056	-80.766151	4.868846	0.000000	1.137688	0.000000	0.000000	0.000000	0.978003	0.043336	-0.124825	0.000000	0.000000	4.000000	15.000000	0.000000
21975.446918	0.045936	0.557845	0.245815	77.989777	-103.314056	-80.766151	4.868846	0.000000	1.137688	0.000000	0.000000	0.000000	1.038586	0.022880	-0.111415	0.000000	0.000000	4.000000	15.000000	0.000000
21975.450252	0.045936	0.557845	0.245815	77.989777	-103.314056	-80.766151	4.868846	0.000000	1.137688	0.000000	0.000000	0.000000	1.038586	0.022880	-0.111415	0.000000	0.000000	4.000000	15.000000	0.000000
21975.453585	0.045936	0.557845	0.245815	77.775612	-102.624580	-79.850090	4.883287	0.000000	1.074012	0.000000	0.000000	0.000000	1.038586	0.022880	-0.111415	0.000000	0.000000	4.000000	15.000000	0.000000
21975.456918	0.049631	0.557827	0.245439	77.775612	-102.624580	-79.850090	4.883287	0.000000	1.074012	0.000000	0.000000	0.000000	1.108457	-0.005337	-0.112715	0.000000	0.000000	4.000000	15.000000	0.000000
21975.460252	0.049631	0.557827	0.245439	77.775612	-102.624580	-79.850090	4.883287	0.000000	1.074012	0.000000	0.000000	0.000000	1.108457	-0.005337	-0.112715	0.000000	0.000000	4.000000	15.000000	0.000000
21975.463585	0.049631	0.557827	0.245439	77.574631	-101.981491	-78.802444	4.897926	0.000000	1.005147	0.000000	0.000000	0.000000	1.108457	-0.005337	-0.112715	0.000000	0.000000	4.000000	15.000000	0.000000
21975.466918	0.053662	0.557741	0.245091	77.574631	-101.981491	-78.802444	4.897926	0.000000	1.005147	0.000000	0.000000	0.000000	1.209326	-0.025752	-0.104297	0.000000	0.000000	4.000000	15.000000	0.000000
21975.470252	0.053662	0.557741	0.245091	77.574631	-101.981491	-78.802444	4.897926	0.000000	1.005147	0.000000	0.000000	0.000000	1.209326	-0.025752	-0.104297	0.000000	0.000000	4.000000	15.000000	0.000000
21975.473585	0.053662	0.557741	0.245091	77.397430	-101.382927	-77.458595	4.912964	0.000000	0.928858	0.000000	0.000000	0.000000	1.209326	-0.025752	-0.104297	0.000000	0.000000	4.000000	15.000000	0.000000
21975.476918	0.057959	0.557579	0.244709	77.397430	-101.382927	-77.458595	4.912964	0.000000	0.928858	0.000000	0.000000	0.000000	1.288855	-0.048838	-0.114541	0.000000	0.000000	4.000000	15.000000	0.000000
21975.480252	0.057959	0.557579	0.244709	77.397430	-101.382927	-77.458595	4.912964	0.000000	0.928858	0.000000	0.000000	0.000000	1.288855	-0.048838	-0.114541	0.000000	0.000000	4.000000	15.000000	0.000000
21975.483585	0.057959	0.557579	0.244709	77.233719	-100.817818	-76.215012	4.927805	0.000000	0.846604	0.000000	0.000000	0.000000	1.288855	-0.048838	-0.114541	0.000000	0.000000	4.000000	15.000000	0.000000
21975.486918	0.062583	0.557334	0.244252	77.233719	-100.817818	-76.215012	4.927805	0.000000	0.846604	0.000000	0.000000	0.000000	1.387415	-0.073246	-0.137349	0.000000	0.000000	4.000000	15.000000	0.000000
21975.490252	0.062583	0.557334	0.244252	77.233719	-100.817818	-76.215012	4.927805	0.000000	0.846604	0.000000	0.000000	0.000000	1.387415	-0.073246	-0.137349	0.000000	0.000000	4.000000	15.000000	0.000000
21975.493585	0.062583	0.557334	0.244252	77.053192	-100.256866	-75.115852	4.942345	0.000000	0.757114	0.000000	0.000000	0.000000	1.387415	-0.073246	-0.137349	0.000000	0.000000	4.000000	15.000000	0.000000
21975.496918	0.067499	0.557043	0.243678	77.053192	-100.256866	-75.115852	4.942345	0.000000	0.757114	0.000000	0.000000	0.000000	1.474564	-0.087400	-0.172094	0.000000	0.000000	4.000000	15.000000	0.000000
21975.500252	0.067499	0.557043	0.243678	77.053192	-100.256866	-75.115852	4.942345	0.000000	0.757114	0.000000	0.000000	0.000000	1.474564	-0.087400	-0.172094	0.000000	0.000000	4.000000	15.000000	0.000000
21975.503585	0.067499	0.557043	0.243678	76.848068	-99.661140	-74.217529	4.956110	0.000000	0.661040	0.000000	0.000000	0.000000	1.474564	-0.087400	-0.172094	0.000000	0.000000	4.000000	15.000000	0.000000
21975.506918	0.072669	0.556705	0.242986	76.848068	-99.661140	-74.217529	4.956110	0.000000	0.661040	0.000000	0.000000	0.000000	1.551089	-0.101564	-0.207672	0.000000	0.000000	4.000000	15.000000	0.000000
21975.510252	0.072669	0.556705	0.242986	76.848068	-99.661140	-74.217529	4.956110	0.000000	0.661040	0.000000	0.000000	0.000000	1.551089	-0.101564	-0.207672	0.000000	0.000000	4.000000	15.000000	0.000000
21975.513585	0.072669	0.556705	0.242986	76.614525	-99.027489	-73.277161	4.968668	0.000000	0.558879	0.000000	0.000000	0.000000	1.551089	-0.101564	-0.207672	0.000000	0.000000	4.000000	15.000000	0.000000
21975.516918	0.078126	0.556379	0.242173	76.614525	-99.027489	-73.277161	4.968668	0.000000	0.558879	0.000000	0.000000	0.000000	1.637115	-0.097703	-0.243917	0.000000	0.000000	4.000000	15.000000	0.000000
21975.520252	0.078126	0.556379	0.242173	76.614525	-99.027489	-73.277161	4.968668	0.000000	0.558879	0.000000	0.000000	0.000000	1.637115	-0.097703	-0.243917	0.000000	0.000000	4.000000	15.000000	0.000000
21975.523585	0.078126	0.556379	0.242173	76.353683	-98.370155	-71.473358	4.979728	0.000000	0.449792	0.000000	0.000000	0.000000	1.637115	-0.097703	-0.243917	0.000000	0.000000	4.000000	15.000000	0.000000
21975.526918	0.083800	0.556006	0.241233	76.353683	-98.370155	-71.473358	4.979728	0.000000	0.449792	0.000000	0.000000	0.000000	1.702219	-0.111821	-0.282052	0.000000	0.000000	4.000000	15.000000	0.000000
21975.530252	0.083800	0.556006	0.241233	76.353683	-98.370155	-71.473358	4.979728	0.000000	0.449792	0.000000	0.000000	0.000000	1.702219	-0.111821	-0.282052	0.000000	0.000000	4.000000	15.000000	0.000000
21975.533585	0.083800	0.556006	0.241233	76.078217	-97.727196	-68.722359	4.988764	0.000000	0.335023	0.000000	0.000000	0.000000	1.702219	-0.111821	-0.282052	0.000000	0.000000	4.000000	15.000000	0.000000
21975.536918	0.089649	0.555599	0.240115	76.078217	-97.727196	-68.722359	4.988764	0.000000	0.335023	0.000000	0.000000	0.000000	1.754679	-0.122068	-0.335303	0.000000	0.000000	4.000000	15.000000	0.000000
21975.540252	0.089649	0.555599	0.240115	76.078217	-97.727196	-68.722359	4.988764	0.000000	0.335023	0.000000	0.000000	0.000000	1.754679	-0.122068	-0.335303	0.000000	0.000000	4.000000	15.000000	0.000000
21975.543585	0.089649	0.555599	0.240115	75.807426	-97.131477	-65.928604	4.995360	0.000000	0.215346	0.000000	0.000000	0.000000	1.754679	-0.122068	-0.335303	0.000000	0.000000	4.000000	15.000000	0.000000
21975.546918	0.095701	0.555098	0.238803	75.807426	-97.131477	-65.928604	4.995360	0.000000	0.215346	0.000000	0.000000	0.000000	1.815513	-0.150229	-0.393640	0.000000	0.000000	4.000000	15.000000	0.000000
21975.550252	0.095701	0.555098	0.238803	75.807426	-97.131477	-65.928604	4.995360	0.000000	0.215346	0.000000	0.000000	0.000000	1.815513	-0.150229	-0.393640	0.000000	0.000000	4.000000	15.000000	0.000000
21975.553585	0.095701	0.555098	0.238803	75.570518	-96.669228	-63.598877	4.999190	0.000000	0.090006	0.000000	0.000000	0.000000	1.815513	-0.150229	-0.393640	0.000000	0.000000	4.000000	15.000000	0.000000
21975.556918	0.101974	0.554593	0.237226	75.570518	-96.669228	-63.598877	4.999190	0.000000	0.090006	0.000000	0.000000	0.000000	1.882152	-0.151491	-0.473130	0.000000	0.000000	4.000000	15.000000	0.000000
21975.560252	0.101974	0.554593	0.237226	75.570518	-96.669228	-63.598877	4.999190	0.000000	0.090006	0.000000	0.000000	0.000000	1.882152	-0.151491	-0.473130	0.000000	0.000000	4.000000	15.000000	0.000000
21975.563585	0.101974	0.554593	0.237226	75.407227	-96.381195	-62.062767	4.999827	0.000000	-0.041613	0.000000	0.000000	0.000000	1.882152	-0.151491	-0.473130	0.000000	0.000000	4.000000	15.000000	0.000000
21975.566918	0.108558	0.554042	0.235335	75.407227	-96.381195	-62.062767	4.999827	0.000000	-0.041613	0.000000	0.000000	0.000000	1.975007	-0.165472	-0.567079	0.000000	0.000000	4.000000	15.000000	0.000000
21975.570252	0.108558	0.554042	0.235335	75.407227	-96.381195	-62.062767	4.999827	0.000000	-0.041613	0.000000	0.000000	0.000000	1.975007	-0.165472	-0.567079	0.000000	0.000000	4.000000	15.000000	0.000000
21975.573585	0.108558	0.554042	0.235335	75.323143	-96.264030	-61.540833	4.996697	0.000000	-0.181700	0.000000	0.000000	0.000000	1.975007	-0.165472	-0.567079	0.000000	0.000000	4.000000	15.000000	0.000000
21975.576918	0.115312	0.553465	0.233156	75.323143	-96.264030	-61.540833	4.996697	0.000000	-0.181700	0.000000	0.000000	0.000000	2.026310	-0.172996	-0.653698	0.000000	0.000000	4.000000	15.000000	0.000000
21975.580252	0.115312	0.553465	0.233156	75.323143	-96.264030	-61.540833	4.996697	0.000000	-0.181700	0.000000	0.000000	0.000000	2.026310	-0.172996	-0.653698	0.000000	0.000000	4.000000	15.000000	0.000000
21975.583585	0.115312	0.553465	0.233156	75.280083	-96.261986	-61.051189	4.989253	0.000000	-0.327660	0.000000	0.000000	0.000000	2.026310	-0.172996	-0.653698	0.000000	0.000000	4.000000	15.000000	0.000000
21975.586918	0.122265	0.552944	0.230697	75.280083	-96.261986	-61.051189	4.989253	0.000000	-0.327660	0.000000	0.000000	0.000000	2.085895	-0.156255	-0.737873	0.000000	0.000000	4.000000	15.000000	0.000000
21975.590252	0.122265	0.552944	0.230697	75.280083	-96.261986	-61.051189	4.989253	0.000000	-0.327660	0.000000	0.000000	0.000000	2.085895	-0.156255	-0.737873	0.000000	0.000000	4.000000	15.000000	0.000000
21975.593585	0.122265	0.552944	0.230697	75.229950	-96.264938	-59.938339	4.976875	0.000000	-0.480331	0.000000	0.000000	0.000000	2.085895	-0.156255	-0.737873	0.000000	0.000000	4.000000	15.000000	0.000000
21975.596918	0.129348	0.552386	0.227990	75.229950	-96.264938	-59.938339	4.976875	0.000000	-0.480331	0.000000	0.000000	0.000000	2.124877	-0.167604	-0.812152	0.000000	0.000000	4.000000	15.000000	0.000000
21975.600252	0.129348	0.552386	0.227990	75.229950	-96.264938	-59.938339	4.976875	0.000000	-0.480331	0.000000	0.000000	0.000000	2.124877	-0.167604	-0.812152	0.000000	0.000000	4.000000	15.000000	0.000000
21975.603585	0.129348	0.552386	0.227990	75.164040	-96.265770	-58.483345	4.959082	0.000000	-0.638360	0.000000	0.000000	0.000000	2.124877	-0.167604	-0.812152	0.000000	0.000000	4.000000	15.000000	0.000000
21975.606918	0.136428	0.551870	0.225076	75.164040	-96.265770	-58.483345	4.959082	0.000000	-0.638360	0.000000	0.000000	0.000000	2.123899	-0.154744	-0.874147	0.000000	0.000000	4.000000	15.000000	0.000000
21975.610252	0.136428	0.551870	0.225076	75.164040	-96.265770	-58.483345	4.959082	0.000000	-0.638360	0.000000	0.000000	0.000000	2.123899	-0.154744	-0.874147	0.000000	0.000000	4.000000	15.000000	0.000000
21975.613585	0.136428	0.551870	0.225076	75.064636	-96.216057	-56.920246	4.935773	0.000000	-0.798837	0.000000	0.000000	0.000000	2.123899	-0.154744	-0.874147	0.000000	0.000000	4.000000	15.000000	0.000000
21975.616918	0.143627	0.551397	0.221927	75.064636	-96.216057	-56.920246	4.935773	0.000000	-0.798837	0.000000	0.000000	0.000000	2.159899	-0.141997	-0.944767	0.000000	0.000000	4.000000	15.000000	0.000000
21975.620252	0.143627	0.551397	0.221927	75.064636	-96.216057	-56.920246	4.935773	0.000000	-0.798837	0.000000	0.000000	0.000000	2.159899	-0.141997	-0.944767	0.000000	0.000000	4.000000	15.000000	0.000000
21975.623585	0.143627	0.551397	0.221927	74.907822	-96.097122	-55.072269	4.906099	0.000000	-0.964464	0.000000	0.000000	0.000000	2.159899	-0.141997	-0.944767	0.000000	0.000000	4.000000	15.000000	0.000000
21975.626918	0.150838	0.550885	0.218537	74.907822	-96.097122	-55.072269	4.906099	0.000000	-0.964464	0.000000	0.000000	0.000000	2.163278	-0.153407	-1.016953	0.000000	0.000000	4.000000	15.000000	0.000000
21975.630252	0.150838	0.550885	0.218537	74.907822	-96.097122	-55.072269	4.906099	0.000000	-0.964464	0.000000	0.000000	0.000000	2.163278	-0.153407	-1.016953	0.000000	0.000000	4.000000	15.000000	0.000000
21975.633585	0.150838	0.550885	0.218537	74.674652	-95.870972	-52.754471	4.869962	0.000000	-1.132901	0.000000	0.000000	0.000000	2.163278	-0.153407	-1.016953	0.000000	0.000000	4.000000	15.000000	0.000000
21975.636918	0.158016	0.550390	0.214888	74.674652	-95.870972	-52.754471	4.869962	0.000000	-1.132901	0.000000	0.000000	0.000000	2.153229	-0.148428	-1.094639	0.000000	0.000000	4.000000	15.000000	0.000000
21975.640252	0.158016	0.550390	0.214888	74.674652	-95.870972	-52.754471	4.869962	0.000000	-1.132901	0.000000	0.000000	0.000000	2.153229	-0.148428	-1.094639	0.000000	0.000000	4.000000	15.000000	0.000000
21975.643585	0.158016	0.550390	0.214888	74.372238	-95.563881	-50.462635	4.827168	0.000000	-1.303245	0.000000	0.000000	0.000000	2.153229	-0.148428	-1.094639	0.000000	0.000000	4.000000	15.000000	0.000000
21975.646918	0.165205	0.549849	0.210923	74.372238	-95.563881	-50.462635	4.827168	0.000000	-1.303245	0.000000	0.000000	0.000000	2.156878	-0.162445	-1.189346	0.000000	0.000000	4.000000	15.000000	0.000000
21975.650252	0.165205	0.549849	0.210923	74.372238	-95.563881	-50.462635	4.827168	0.000000	-1.303245	0.000000	0.000000	0.000000	2.156878	-0.162445	-1.189346	0.000000	0.000000	4.000000	15.000000	0.000000
21975.653585	0.165205	0.549849	0.210923	74.055626	-95.298164	-48.648567	4.776945	0.000000	-1.476754	0.000000	0.000000	0.000000	2.156878	-0.162445	-1.189346	0.000000	0.000000	4.000000	15.000000	0.000000
21975.656918	0.172418	0.549294	0.206595	74.055626	-95.298164	-48.648567	4.776945	0.000000	-1.476754	0.000000	0.000000	0.000000	2.163874	-0.166527	-1.298571	0.000000	0.000000	4.000000	15.000000	0.000000
21975.660252	0.172418	0.549294	0.206595	74.055626	-95.298164	-48.648567	4.776945	0.000000	-1.476754	0.000000	0.000000	0.000000	2.163874	-0.166527	-1.298571	0.000000	0.000000	4.000000	15.000000	0.000000
21975.663585	0.172418	0.549294	0.206595	73.776337	-95.167366	-47.276638	4.718508	0.000000	-1.653990	0.000000	0.000000	0.000000	2.163874	-0.166527	-1.298571	0.000000	0.000000	4.000000	15.000000	0.000000
21975.666918	0.179571	0.548683	0.201888	73.776337	-95.167366	-47.276638	4.718508	0.000000	-1.653990	0.000000	0.000000	0.000000	2.145870	-0.183250	-1.412152	0.000000	0.000000	4.000000	15.000000	0.000000
21975.670252	0.179571	0.548683	0.201888	73.776337	-95.167366	-47.276638	4.718508	0.000000	-1.653990	0.000000	0.000000	0.000000	2.145870	-0.183250	-1.412152	0.000000	0.000000	4.000000	15.000000	0.000000
21975.673585	0.179571	0.548683	0.201888	73.540863	-95.202736	-45.912148	4.651731	0.000000	-1.833412	0.000000	0.000000	0.000000	2.145870	-0.183250	-1.412152	0.000000	0.000000	4.000000	15.000000	0.000000
21975.676918	0.186548	0.548046	0.196910	73.540863	-95.202736	-45.912148	4.651731	0.000000	-1.833412	0.000000	0.000000	0.000000	2.092968	-0.191108	-1.493203	0.000000	0.000000	4.000000	15.000000	0.000000
21975.680252	0.186548	0.548046	0.196910	73.540863	-95.202736	-45.912148	4.651731	0.000000	-1.833412	0.000000	0.000000	0.000000	2.092968	-0.191108	-1.493203	0.000000	0.000000	4.000000	15.000000	0.000000
21975.683585	0.186548	0.548046	0.196910	73.290047	-95.252663	-44.307381	4.577371	0.000000	-2.011884	0.000000	0.000000	0.000000	2.092968	-0.191108	-1.493203	0.000000	0.000000	4.000000	15.000000	0.000000
21975.686918	0.193347	0.547329	0.191687	73.290047	-95.252663	-44.307381	4.577371	0.000000	-2.011884	0.000000	0.000000	0.000000	2.039658	-0.215013	-1.566993	0.000000	0.000000	4.000000	15.000000	0.000000
21975.690252	0.193347	0.547329	0.191687	73.290047	-95.252663	-44.307381	4.577371	0.000000	-2.011884	0.000000	0.000000	0.000000	2.039658	-0.215013	-1.566993	0.000000	0.000000	4.000000	15.000000	0.000000
21975.693585	0.193347	0.547329	0.191687	72.996315	-95.168411	-42.474609	4.495314	0.000000	-2.189099	0.000000	0.000000	0.000000	2.039658	-0.215013	-1.566993	0.000000	0.000000	4.000000	15.000000	0.000000
21975.696918	0.199866	0.546607	0.186238	72.996315	-95.168411	-42.474609	4.495314	0.000000	-2.189099	0.000000	0.000000	0.000000	1.955758	-0.216676	-1.634676	0.000000	0.000000	4.000000	15.000000	0.000000
21975.700252	0.199866	0.546607	0.186238	72.996315	-95.168411	-42.474609	4.495314	0.000000	-2.189099	0.000000	0.000000	0.000000	1.955758	-0.216676	-1.634676	0.000000	0.000000	4.000000	15.000000	0.000000
21975.703585	0.199866	0.546607	0.186238	72.670784	-94.645836	-40.305508	4.406461	0.000000	-2.362859	0.000000	0.000000	0.000000	1.955758	-0.216676	-1.634676	0.000000	0.000000	4.000000	15.000000	0.000000
21975.706918	0.206092	0.545851	0.180646	72.670784	-94.645836	-40.305508	4.406461	0.000000	-2.362859	0.000000	0.000000	0.000000	1.867798	-0.226801	-1.677721	0.000000	0.000000	4.000000	15.000000	0.000000
21975.710252	0.206092	0.545851	0.180646	72.670784	-94.645836	-40.305508	4.406461	0.000000	-2.362859	0.000000	0.000000	0.000000	1.867798	-0.226801	-1.677721	0.000000	0.000000	4.000000	15.000000	0.000000
21975.713585	0.206092	0.545851	0.180646	72.399719	-93.468742	-37.892906	4.311448	0.000000	-2.532077	0.000000	0.000000	0.000000	1.867798	-0.226801	-1.677721	0.000000	0.000000	4.000000	15.000000	0.000000
21975.716918	0.212144	0.545105	0.174778	72.399719	-93.468742	-37.892906	4.311448	0.000000	-2.532077	0.000000	0.000000	0.000000	1.815652	-0.223804	-1.760178	0.000000	0.000000	4.000000	15.000000	0.000000
21975.720252	0.212144	0.545105	0.174778	72.399719	-93.468742	-37.892906	4.311448	0.000000	-2.532077	0.000000	0.000000	0.000000	1.815652	-0.223804	-1.760178	0.000000	0.000000	4.000000	15.000000	0.000000
21975.723585	0.212144	0.545105	0.174778	72.235504	-91.870132	-35.478523	4.208231	0.000000	-2.700146	0.000000	0.000000	0.000000	1.815652	-0.223804	-1.760178	0.000000	0.000000	4.000000	15.000000	0.000000
21975.726918	0.217956	0.544418	0.168759	72.235504	-91.870132	-35.478523	4.208231	0.000000	-2.700146	0.000000	0.000000	0.000000	1.743564	-0.206177	-1.805801	0.000000	0.000000	4.000000	15.000000	0.000000
21975.730252	0.217956	0.544418	0.168759	72.235504	-91.870132	-35.478523	4.208231	0.000000	-2.700146	0.000000	0.000000	0.000000	1.743564	-0.206177	-1.805801	0.000000	0.000000	4.000000	15.000000	0.000000
21975.733585	0.217956	0.544418	0.168759	72.241882	-90.033432	-32.656681	4.098162	0.000000	-2.864449	0.000000	0.000000	0.000000	1.743564	-0.206177	-1.805801	0.000000	0.000000	4.000000	15.000000	0.000000
21975.736918	0.223573	0.543754	0.162450	72.241882	-90.033432	-32.656681	4.098162	0.000000	-2.864449	0.000000	0.000000	0.000000	1.685247	-0.199095	-1.892683	0.000000	0.000000	4.000000	15.000000	0.000000
21975.740252	0.223573	0.543754	0.162450	72.241882	-90.033432	-32.656681	4.098162	0.000000	-2.864449	0.000000	0.000000	0.000000	1.685247	-0.199095	-1.892683	0.000000	0.000000	4.000000	15.000000	0.000000
21975.743585	0.223573	0.543754	0.162450	72.441772	-88.276680	-29.522572	3.979499	0.000000	-3.027142	0.000000	0.000000	0.000000	1.685247	-0.199095	-1.892683	0.000000	0.000000	4.000000	15.000000	0.000000
21975.746918	0.228898	0.543148	0.155880	72.441772	-88.276680	-29.522572	3.979499	0.000000	-3.027142	0.000000	0.000000	0.000000	1.597276	-0.181717	-1.970942	0.000000	0.000000	4.000000	15.000000	0.000000
21975.750252	0.228898	0.543148	0.155880	72.441772	-88.276680	-29.522572	3.979499	0.000000	-3.027142	0.000000	0.000000	0.000000	1.597276	-0.181717	-1.970942	0.000000	0.000000	4.000000	15.000000	0.000000
21975.753585	0.228898	0.543148	0.155880	72.729065	-86.427322	-25.989967	3.853270	0.000000	-3.186269	0.000000	0.000000	0.000000	1.597276	-0.181717	-1.970942	0.000000	0.000000	4.000000	15.000000	0.000000
21975.756918	0.233896	0.542589	0.148988	72.729065	-86.427322	-25.989967	3.853270	0.000000	-3.186269	0.000000	0.000000	0.000000	1.499655	-0.167731	-2.067647	0.000000	0.000000	4.000000	15.000000	0.000000
21975.760252	0.233896	0.542589	0.148988	72.729065	-86.427322	-25.989967	3.853270	0.000000	-3.186269	0.000000	0.000000	0.000000	1.499655	-0.167731	-2.067647	0.000000	0.000000	4.000000	15.000000	0.000000
21975.763585	0.233896	0.542589	0.148988	73.025536	-84.361115	-22.073565	3.718865	0.000000	-3.342161	0.000000	0.000000	0.000000	1.499655	-0.167731	-2.067647	0.000000	0.000000	4.000000	15.000000	0.000000
21975.766918	0.238659	0.542104	0.141694	73.025536	-84.361115	-22.073565	3.718865	0.000000	-3.342161	0.000000	0.000000	0.000000	1.428814	-0.145444	-2.188293	0.000000	0.000000	4.000000	15.000000	0.000000
21975.770252	0.238659	0.542104	0.141694	73.025536	-84.361115	-22.073565	3.718865	0.000000	-3.342161	0.000000	0.000000	0.000000	1.428814	-0.145444	-2.188293	0.000000	0.000000	4.000000	15.000000	0.000000
21975.773585	0.238659	0.542104	0.141694	73.341782	-82.045143	-17.986866	3.573597	0.000000	-3.497057	0.000000	0.000000	0.000000	1.428814	-0.145444	-2.188293	0.000000	0.000000	4.000000	15.000000	0.000000
21975.776918	0.243102	0.541758	0.134150	73.341782	-82.045143	-17.986866	3.573597	0.000000	-3.497057	0.000000	0.000000	0.000000	1.332821	-0.103800	-2.263178	0.000000	0.000000	4.000000	15.000000	0.000000
21975.780252	0.243102	0.541758	0.134150	73.341782	-82.045143	-17.986866	3.573597	0.000000	-3.497057	0.000000	0.000000	0.000000	1.332821	-0.103800	-2.263178	0.000000	0.000000	4.000000	15.000000	0.000000
21975.783585	0.243102	0.541758	0.134150	73.605225	-79.341553	-13.969818	3.419597	0.000000	-3.647787	0.000000	0.000000	0.000000	1.332821	-0.103800	-2.263178	0.000000	0.000000	4.000000	15.000000	0.000000
21975.786918	0.247341	0.541585	0.126341	73.605225	-79.341553	-13.969818	3.419597	0.000000	-3.647787	0.000000	0.000000	0.000000	1.271622	-0.052000	-2.342710	0.000000	0.000000	4.000000	15.000000	0.000000
21975.790252	0.247341	0.541585	0.126341	73.605225	-79.341553	-13.969818	3.419597	0.000000	-3.647787	0.000000	0.000000	0.000000	1.271622	-0.052000	-2.342710	0.000000	0.000000	4.000000	15.000000	0.000000
21975.793585	0.247341	0.541585	0.126341	73.730125	-75.953331	-10.079531	3.254685	0.000000	-3.795659	0.000000	0.000000	0.000000	1.271622	-0.052000	-2.342710	0.000000	0.000000	4.000000	15.000000	0.000000
21975.796918	0.251248	0.541524	0.118446	73.730125	-75.953331	-10.079531	3.254685	0.000000	-3.795659	0.000000	0.000000	0.000000	1.172186	-0.018458	-2.368437	0.000000	0.000000	4.000000	15.000000	0.000000
21975.800252	0.251248	0.541524	0.118446	73.730125	-75.953331	-10.079531	3.254685	0.000000	-3.795659	0.000000	0.000000	0.000000	1.172186	-0.018458	-2.368437	0.000000	0.000000	4.000000	15.000000	0.000000
21975.803585	0.251248	0.541524	0.118446	73.716911	-71.999458	-6.024452	3.082805	0.000000	-3.936536	0.000000	0.000000	0.000000	1.172186	-0.018458	-2.368437	0.000000	0.000000	4.000000	15.000000	0.000000
21975.806918	0.254780	0.541599	0.110587	73.716911	-71.999458	-6.024452	3.082805	0.000000	-3.936536	0.000000	0.000000	0.000000	1.059630	0.022572	-2.357663	0.000000	0.000000	4.000000	15.000000	0.000000
21975.810252	0.254780	0.541599	0.110587	73.716911	-71.999458	-6.024452	3.082805	0.000000	-3.936536	0.000000	0.000000	0.000000	1.059630	0.022572	-2.357663	0.000000	0.000000	4.000000	15.000000	0.000000
21975.813585	0.254780	0.541599	0.110587	73.606636	-67.850159	-1.270153	2.906716	0.000000	-4.068292	0.000000	0.000000	0.000000	1.059630	0.022572	-2.357663	0.000000	0.000000	4.000000	15.000000	0.000000
21975.816918	0.257981	0.541758	0.102640	73.606636	-67.850159	-1.270153	2.906716	0.000000	-4.068292	0.000000	0.000000	0.000000	0.960325	0.047723	-2.384098	0.000000	0.000000	4.000000	15.000000	0.000000
21975.820252	0.257981	0.541758	0.102640	73.606636	-67.850159	-1.270153	2.906716	0.000000	-4.068292	0.000000	0.000000	0.000000	0.960325	0.047723	-2.384098	0.000000	0.000000	4.000000	15.000000	0.000000
21975.823585	0.257981	0.541758	0.102640	73.487198	-63.965843	3.775277	2.724058	0.000000	-4.192792	0.000000	0.000000	0.000000	0.960325	0.047723	-2.384098	0.000000	0.000000	4.000000	15.000000	0.000000
21975.826918	0.260769	0.541902	0.094705	73.487198	-63.965843	3.775277	2.724058	0.000000	-4.192792	0.000000	0.000000	0.000000	0.836339	0.043138	-2.380645	0.000000	0.000000	4.000000	15.000000	0.000000
21975.830252	0.260769	0.541902	0.094705	73.487198	-63.965843	3.775277	2.724058	0.000000	-4.192792	0.000000	0.000000	0.000000	0.836339	0.043138	-2.380645	0.000000	0.000000	4.000000	15.000000	0.000000
21975.833585	0.260769	0.541902	0.094705	73.470032	-60.447598	8.622883	2.537786	0.000000	-4.308091	0.000000	0.000000	0.000000	0.836339	0.043138	-2.380645	0.000000	0.000000	4.000000	15.000000	0.000000
21975.836918	0.263199	0.541994	0.086623	73.470032	-60.447598	8.622883	2.537786	0.000000	-4.308091	0.000000	0.000000	0.000000	0.728988	0.027821	-2.424631	0.000000	0.000000	4.000000	15.000000	0.000000
21975.840252	0.263199	0.541994	0.086623	73.470032	-60.447598	8.622883	2.537786	0.000000	-4.308091	0.000000	0.000000	0.000000	0.728988	0.027821	-2.424631	0.000000	0.000000	4.000000	15.000000	0.000000
21975.843585	0.263199	0.541994	0.086623	73.592606	-57.266251	13.052697	2.344158	0.000000	-4.416438	0.000000	0.000000	0.000000	0.728988	0.027821	-2.424631	0.000000	0.000000	4.000000	15.000000	0.000000
21975.846918	0.265332	0.542113	0.078332	73.592606	-57.266251	13.052697	2.344158	0.000000	-4.416438	0.000000	0.000000	0.000000	0.640045	0.035704	-2.487219	0.000000	0.000000	4.000000	15.000000	0.000000
21975.850252	0.265332	0.542113	0.078332	73.592606	-57.266251	13.052697	2.344158	0.000000	-4.416438	0.000000	0.000000	0.000000	0.640045	0.035704	-2.487219	0.000000	0.000000	4.000000	15.000000	0.000000
21975.853585	0.265332	0.542113	0.078332	73.767830	-54.276241	17.096455	2.140804	0.000000	-4.518513	0.000000	0.000000	0.000000	0.640045	0.035704	-2.487219	0.000000	0.000000	4.000000	15.000000	0.000000
21975.856918	0.267125	0.542348	0.069945	73.767830	-54.276241	17.096455	2.140804	0.000000	-4.518513	0.000000	0.000000	0.000000	0.537935	0.070472	-2.515949	0.000000	0.000000	4.000000	15.000000	0.000000
21975.860252	0.267125	0.542348	0.069945	73.767830	-54.276241	17.096455	2.140804	0.000000	-4.518513	0.000000	0.000000	0.000000	0.537935	0.070472	-2.515949	0.000000	0.000000	4.000000	15.000000	0.000000
21975.863585	0.267125	0.542348	0.069945	73.861877	-51.451996	20.584154	1.930362	0.000000	-4.612342	0.000000	0.000000	0.000000	0.537935	0.070472	-2.515949	0.000000	0.000000	4.000000	15.000000	0.000000
21975.866918	0.268487	0.542663	0.061410	73.861877	-51.451996	20.584154	1.930362	0.000000	-4.612342	0.000000	0.000000	0.000000	0.408609	0.094282	-2.560568	0.000000	0.000000	4.000000	15.000000	0.000000
21975.870252	0.268487	0.542663	0.061410	73.861877	-51.451996	20.584154	1.930362	0.000000	-4.612342	0.000000	0.000000	0.000000	0.408609	0.094282	-2.560568	0.000000	0.000000	4.000000	15.000000	0.000000
21975.873585	0.268487	0.542663	0.061410	73.710121	-48.822384	23.374468	1.712214	0.000000	-4.697693	0.000000	0.000000	0.000000	0.408609	0.094282	-2.560568	0.000000	0.000000	4.000000	15.000000	0.000000
21975.876918	0.269287	0.543028	0.052890	73.710121	-48.822384	23.374468	1.712214	0.000000	-4.697693	0.000000	0.000000	0.000000	0.239832	0.109747	-2.556196	0.000000	0.000000	4.000000	15.000000	0.000000
21975.880252	0.269287	0.543028	0.052890	73.710121	-48.822384	23.374468	1.712214	0.000000	-4.697693	0.000000	0.000000	0.000000	0.239832	0.109747	-2.556196	0.000000	0.000000	4.000000	15.000000	0.000000
21975.883585	0.269287	0.543028	0.052890	73.367317	-46.626614	25.639645	1.491053	0.000000	-4.772501	0.000000	0.000000	0.000000	0.239832	0.109747	-2.556196	0.000000	0.000000	4.000000	15.000000	0.000000
21975.886918	0.269421	0.543433	0.044516	73.367317	-46.626614	25.639645	1.491053	0.000000	-4.772501	0.000000	0.000000	0.000000	0.040236	0.121444	-2.512056	0.000000	0.000000	4.000000	15.000000	0.000000
21975.890252	0.269421	0.543433	0.044516	73.367317	-46.626614	25.639645	1.491053	0.000000	-4.772501	0.000000	0.000000	0.000000	0.040236	0.121444	-2.512056	0.000000	0.000000	4.000000	15.000000	0.000000
21975.893585	0.269421	0.543433	0.044516	72.975563	-44.811230	27.660990	1.270641	0.000000	-4.835853	0.000000	0.000000	0.000000	0.040236	0.121444	-2.512056	0.000000	0.000000	4.000000	15.000000	0.000000
21975.896918	0.268962	0.543811	0.036162	72.975563	-44.811230	27.660990	1.270641	0.000000	-4.835853	0.000000	0.000000	0.000000	-0.137821	0.113373	-2.506237	0.000000	0.000000	4.000000	15.000000	0.000000
21975.900252	0.268962	0.543811	0.036162	72.975563	-44.811230	27.660990	1.270641	0.000000	-4.835853	0.000000	0.000000	0.000000	-0.137821	0.113373	-2.506237	0.000000	0.000000	4.000000	15.000000	0.000000
21975.903585	0.268962	0.543811	0.036162	72.751404	-43.291645	29.443617	1.046425	0.000000	-4.889274	0.000000	0.000000	0.000000	-0.137821	0.113373	-2.506237	0.000000	0.000000	4.000000	15.000000	0.000000
21975.906918	0.268030	0.544085	0.027803	72.751404	-43.291645	29.443617	1.046425	0.000000	-4.889274	0.000000	0.000000	0.000000	-0.279575	0.082256	-2.507694	0.000000	0.000000	4.000000	15.000000	0.000000
21975.910252	0.268030	0.544085	0.027803	72.751404	-43.291645	29.443617	1.046425	0.000000	-4.889274	0.000000	0.000000	0.000000	-0.279575	0.082256	-2.507694	0.000000	0.000000	4.000000	15.000000	0.000000
21975.913585	0.268030	0.544085	0.027803	72.882614	-42.019325	31.086729	0.816225	0.000000	-4.932928	0.000000	0.000000	0.000000	-0.279575	0.082256	-2.507694	0.000000	0.000000	4.000000	15.000000	0.000000
21975.916918	0.266569	0.544218	0.019320	72.882614	-42.019325	31.086729	0.816225	0.000000	-4.932928	0.000000	0.000000	0.000000	-0.438070	0.039809	-2.544944	0.000000	0.000000	4.000000	15.000000	0.000000
21975.920252	0.266569	0.544218	0.019320	72.882614	-42.019325	31.086729	0.816225	0.000000	-4.932928	0.000000	0.000000	0.000000	-0.438070	0.039809	-2.544944	0.000000	0.000000	4.000000	15.000000	0.000000
21975.923585	0.266569	0.544218	0.019320	73.154099	-40.919449	32.260593	0.576071	0.000000	-4.966703	0.000000	0.000000	0.000000	-0.438070	0.039809	-2.544944	0.000000	0.000000	4.000000	15.000000	0.000000
21975.926918	0.264882	0.544381	0.010813	73.154099	-40.919449	32.260593	0.576071	0.000000	-4.966703	0.000000	0.000000	0.000000	-0.506243	0.049022	-2.552035	0.000000	0.000000	4.000000	15.000000	0.000000
21975.930252	0.264882	0.544381	0.010813	73.154099	-40.919449	32.260593	0.576071	0.000000	-4.966703	0.000000	0.000000	0.000000	-0.506243	0.049022	-2.552035	0.000000	0.000000	4.000000	15.000000	0.000000
21975.933585	0.264882	0.544381	0.010813	73.402740	-39.898151	32.987999	0.327200	0.000000	-4.989283	0.000000	0.000000	0.000000	-0.506243	0.049022	-2.552035	0.000000	0.000000	4.000000	15.000000	0.000000
21975.936918	0.262823	0.544535	0.002328	73.402740	-39.898151	32.987999	0.327200	0.000000	-4.989283	0.000000	0.000000	0.000000	-0.617810	0.046079	-2.545611	0.000000	0.000000	4.000000	15.000000	0.000000
21975.940252	0.262823	0.544535	0.002328	73.402740	-39.898151	32.987999	0.327200	0.000000	-4.989283	0.000000	0.000000	0.000000	-0.617810	0.046079	-2.545611	0.000000	0.000000	4.000000	15.000000	0.000000
21975.943585	0.262823	0.544535	0.002328	73.520432	-38.783260	33.764896	0.071471	0.000000	-4.999489	0.000000	0.000000	0.000000	-0.617810	0.046079	-2.545611	0.000000	0.000000	4.000000	15.000000	0.000000
21975.946918	0.260213	0.544735	-0.005921	73.520432	-38.783260	33.764896	0.071471	0.000000	-4.999489	0.000000	0.000000	0.000000	-0.782995	0.059837	-2.474736	0.000000	0.000000	4.000000	15.000000	0.000000
21975.950252	0.260213	0.544735	-0.005921	73.520432	-38.783260	33.764896	0.071471	0.000000	-4.999489	0.000000	0.000000	0.000000	-0.782995	0.059837	-2.474736	0.000000	0.000000	4.000000	15.000000	0.000000
21975.953585	0.260213	0.544735	-0.005921	73.455017	-37.201679	34.892761	-0.184674	0.000000	-4.996589	0.000000	0.000000	0.000000	-0.782995	0.059837	-2.474736	0.000000	0.000000	4.000000	15.000000	0.000000
21975.956918	0.257053	0.545010	-0.013885	73.455017	-37.201679	34.892761	-0.184674	0.000000	-4.996589	0.000000	0.000000	0.000000	-0.947905	0.082550	-2.388995	0.000000	0.000000	4.000000	15.000000	0.000000
21975.960252	0.257053	0.545010	-0.013885	73.455017	-37.201679	34.892761	-0.184674	0.000000	-4.996589	0.000000	0.000000	0.000000	-0.947905	0.082550	-2.388995	0.000000	0.000000	4.000000	15.000000	0.000000
21975.963585	0.257053	0.545010	-0.013885	73.245979	-34.877895	36.720192	-0.440323	0.000000	-4.980574	0.000000	0.000000	0.000000	-0.947905	0.082550	-2.388995	0.000000	0.000000	4.000000	15.000000	0.000000
21975.966918	0.253259	0.545330	-0.021573	73.245979	-34.877895	36.720192	-0.440323	0.000000	-4.980574	0.000000	0.000000	0.000000	-1.138310	0.096140	-2.306462	0.000000	0.000000	4.000000	15.000000	0.000000
21975.970252	0.253259	0.545330	-0.021573	73.245979	-34.877895	36.720192	-0.440323	0.000000	-4.980574	0.000000	0.000000	0.000000	-1.138310	0.096140	-2.306462	0.000000	0.000000	4.000000	15.000000	0.000000
21975.973585	0.253259	0.545330	-0.021573	72.982124	-31.981258	39.221111	-0.696939	0.000000	-4.951189	0.000000	0.000000	0.000000	-1.138310	0.096140	-2.306462	0.000000	0.000000	4.000000	15.000000	0.000000
21975.976918	0.248791	0.545631	-0.029070	72.982124	-31.981258	39.221111	-0.696939	0.000000	-4.951189	0.000000	0.000000	0.000000	-1.340198	0.090300	-2.249141	0.000000	0.000000	4.000000	15.000000	0.000000
21975.980252	0.248791	0.545631	-0.029070	72.982124	-31.981258	39.221111	-0.696939	0.000000	-4.951189	0.000000	0.000000	0.000000	-1.340198	0.090300	-2.249141	0.000000	0.000000	4.000000	15.000000	0.000000
21975.983585	0.248791	0.545631	-0.029070	72.722252	-28.290058	42.682564	-0.958748	0.000000	-4.907219	0.000000	0.000000	0.000000	-1.340198	0.090300	-2.249141	0.000000	0.000000	4.000000	15.000000	0.000000
21975.986918	0.243893	0.545905	-0.036443	72.722252	-28.290058	42.682564	-0.958748	0.000000	-4.907219	0.000000	0.000000	0.000000	-1.469582	0.082158	-2.211877	0.000000	0.000000	4.000000	15.000000	0.000000
21975.990252	0.243893	0.545905	-0.036443	72.722252	-28.290058	42.682564	-0.958748	0.000000	-4.907219	0.000000	0.000000	0.000000	-1.469582	0.082158	-2.211877	0.000000	0.000000	4.000000	15.000000	0.000000
21975.993585	0.243893	0.545905	-0.036443	72.521599	-23.798756	47.000034	-1.227569	0.000000	-4.846965	0.000000	0.000000	0.000000	-1.469582	0.082158	-2.211877	0.000000	0.000000	4.000000	15.000000	0.000000
21975.996918	0.238551	0.546070	-0.043669	72.521599	-23.798756	47.000034	-1.227569	0.000000	-4.846965	0.000000	0.000000	0.000000	-1.602383	0.049377	-2.167884	0.000000	0.000000	4.000000	15.000000	0.000000
21976.000252	0.238551	0.546070	-0.043669	72.521599	-23.798756	47.000034	-1.227569	0.000000	-4.846965	0.000000	0.000000	0.000000	-1.602383	0.049377	-2.167884	0.000000	0.000000	4.000000	15.000000	0.000000
21976.003585	0.238551	0.546070	-0.043669	72.232155	-19.011461	51.690464	-1.503035	0.000000	-4.768741	0.000000	0.000000	0.000000	-1.602383	0.049377	-2.167884	0.000000	0.000000	4.000000	15.000000	0.000000
21976.006918	0.232838	0.546142	-0.050770	72.232155	-19.011461	51.690464	-1.503035	0.000000	-4.768741	0.000000	0.000000	0.000000	-1.714065	0.021759	-2.130345	0.000000	0.000000	4.000000	15.000000	0.000000
21976.010252	0.232838	0.546142	-0.050770	72.232155	-19.011461	51.690464	-1.503035	0.000000	-4.768741	0.000000	0.000000	0.000000	-1.714065	0.021759	-2.130345	0.000000	0.000000	4.000000	15.000000	0.000000
21976.013585	0.232838	0.546142	-0.050770	71.757339	-14.353940	56.229866	-1.785059	0.000000	-4.670499	0.000000	0.000000	0.000000	-1.714065	0.021759	-2.130345	0.000000	0.000000	4.000000	15.000000	0.000000
21976.016918	0.226833	0.546139	-0.057699	71.757339	-14.353940	56.229866	-1.785059	0.000000	-4.670499	0.000000	0.000000	0.000000	-1.801423	-0.000973	-2.078412	0.000000	0.000000	4.000000	15.000000	0.000000
21976.020252	0.226833	0.546139	-0.057699	71.757339	-14.353940	56.229866	-1.785059	0.000000	-4.670499	0.000000	0.000000	0.000000	-1.801423	-0.000973	-2.078412	0.000000	0.000000	4.000000	15.000000	0.000000
21976.023585	0.226833	0.546139	-0.057699	71.141396	-10.130248	60.342381	-2.070415	0.000000	-4.551195	0.000000	0.000000	0.000000	-1.801423	-0.000973	-2.078412	0.000000	0.000000	4.000000	15.000000	0.000000
21976.026918	0.220502	0.546103	-0.064344	71.141396	-10.130248	60.342381	-2.070415	0.000000	-4.551195	0.000000	0.000000	0.000000	-1.899250	-0.010939	-1.993656	0.000000	0.000000	4.000000	15.000000	0.000000
21976.030252	0.220502	0.546103	-0.064344	71.141396	-10.130248	60.342381	-2.070415	0.000000	-4.551195	0.000000	0.000000	0.000000	-1.899250	-0.010939	-1.993656	0.000000	0.000000	4.000000	15.000000	0.000000
21976.033585	0.220502	0.546103	-0.064344	70.330894	-6.531421	63.708057	-2.355111	0.000000	-4.410607	0.000000	0.000000	0.000000	-1.899250	-0.010939	-1.993656	0.000000	0.000000	4.000000	15.000000	0.000000
21976.036918	0.213666	0.546132	-0.070482	70.330894	-6.531421	63.708057	-2.355111	0.000000	-4.410607	0.000000	0.000000	0.000000	-2.050831	0.008904	-1.841320	0.000000	0.000000	4.000000	15.000000	0.000000
21976.040252	0.213666	0.546132	-0.070482	70.330894	-6.531421	63.708057	-2.355111	0.000000	-4.410607	0.000000	0.000000	0.000000	-2.050831	0.008904	-1.841320	0.000000	0.000000	4.000000	15.000000	0.000000
21976.043585	0.213666	0.546132	-0.070482	69.368790	-3.599435	66.306114	-2.634934	0.000000	-4.249367	0.000000	0.000000	0.000000	-2.050831	0.008904	-1.841320	0.000000	0.000000	4.000000	15.000000	0.000000
21976.046918	0.206160	0.546203	-0.076028	69.368790	-3.599435	66.306114	-2.634934	0.000000	-4.249367	0.000000	0.000000	0.000000	-2.251777	0.021257	-1.663725	0.000000	0.000000	4.000000	15.000000	0.000000
21976.050252	0.206160	0.546203	-0.076028	69.368790	-3.599435	66.306114	-2.634934	0.000000	-4.249367	0.000000	0.000000	0.000000	-2.251777	0.021257	-1.663725	0.000000	0.000000	4.000000	15.000000	0.000000
21976.053585	0.206160	0.546203	-0.076028	68.364265	-1.176484	68.467941	-2.911229	0.000000	-4.065064	0.000000	0.000000	0.000000	-2.251777	0.021257	-1.663725	0.000000	0.000000	4.000000	15.000000	0.000000
21976.056918	0.198095	0.546357	-0.080970	68.364265	-1.176484	68.467941	-2.911229	0.000000	-4.065064	0.000000	0.000000	0.000000	-2.419693	0.046139	-1.482790	0.000000	0.000000	4.000000	15.000000	0.000000
21976.060252	0.198095	0.546357	-0.080970	68.364265	-1.176484	68.467941	-2.911229	0.000000	-4.065064	0.000000	0.000000	0.000000	-2.419693	0.046139	-1.482790	0.000000	0.000000	4.000000	15.000000	0.000000
21976.063585	0.198095	0.546357	-0.080970	67.371529	0.962524	70.534134	-3.182900	0.000000	-3.856054	0.000000	0.000000	0.000000	-2.419693	0.046139	-1.482790	0.000000	0.000000	4.000000	15.000000	0.000000
21976.066918	0.189663	0.546526	-0.085418	67.371529	0.962524	70.534134	-3.182900	0.000000	-3.856054	0.000000	0.000000	0.000000	-2.529539	0.050725	-1.334248	0.000000	0.000000	4.000000	15.000000	0.000000
21976.070252	0.189663	0.546526	-0.085418	67.371529	0.962524	70.534134	-3.182900	0.000000	-3.856054	0.000000	0.000000	0.000000	-2.529539	0.050725	-1.334248	0.000000	0.000000	4.000000	15.000000	0.000000
21976.073585	0.189663	0.546526	-0.085418	66.493088	3.008396	73.016335	-3.448794	0.000000	-3.620196	0.000000	0.000000	0.000000	-2.529539	0.050725	-1.334248	0.000000	0.000000	4.000000	15.000000	0.000000
21976.076918	0.180897	0.546664	-0.089370	66.493088	3.008396	73.016335	-3.448794	0.000000	-3.620196	0.000000	0.000000	0.000000	-2.629711	0.041377	-1.185687	0.000000	0.000000	4.000000	15.000000	0.000000
21976.080252	0.180897	0.546664	-0.089370	66.493088	3.008396	73.016335	-3.448794	0.000000	-3.620196	0.000000	0.000000	0.000000	-2.629711	0.041377	-1.185687	0.000000	0.000000	4.000000	15.000000	0.000000
21976.083585	0.180897	0.546664	-0.089370	65.702034	4.887142	75.376114	-3.706882	0.000000	-3.355447	0.000000	0.000000	0.000000	-2.629711	0.041377	-1.185687	0.000000	0.000000	4.000000	15.000000	0.000000
21976.086918	0.171954	0.546672	-0.093000	65.702034	4.887142	75.376114	-3.706882	0.000000	-3.355447	0.000000	0.000000	0.000000	-2.683051	0.002289	-1.088980	0.000000	0.000000	4.000000	15.000000	0.000000
21976.090252	0.171954	0.546672	-0.093000	65.702034	4.887142	75.376114	-3.706882	0.000000	-3.355447	0.000000	0.000000	0.000000	-2.683051	0.002289	-1.088980	0.000000	0.000000	4.000000	15.000000	0.000000
21976.093585	0.171954	0.546672	-0.093000	64.904053	6.551281	76.335747	-3.954571	0.000000	-3.059635	0.000000	0.000000	0.000000	-2.683051	0.002289	-1.088980	0.000000	0.000000	4.000000	15.000000	0.000000
21976.096918	0.163138	0.546627	-0.096303	64.904053	6.551281	76.335747	-3.954571	0.000000	-3.059635	0.000000	0.000000	0.000000	-2.644580	-0.013422	-0.990999	0.000000	0.000000	4.000000	15.000000	0.000000
21976.100252	0.163138	0.546627	-0.096303	64.904053	6.551281	76.335747	-3.954571	0.000000	-3.059635	0.000000	0.000000	0.000000	-2.644580	-0.013422	-0.990999	0.000000	0.000000	4.000000	15.000000	0.000000
21976.103585	0.163138	0.546627	-0.096303	64.100624	7.979628	75.715927	-4.181447	0.000000	-2.741442	0.000000	0.000000	0.000000	-2.644580	-0.013422	-0.990999	0.000000	0.000000	4.000000	15.000000	0.000000
21976.106918	0.154421	0.546524	-0.099189	64.100624	7.979628	75.715927	-4.181447	0.000000	-2.741442	0.000000	0.000000	0.000000	-2.615280	-0.030938	-0.865674	0.000000	0.000000	4.000000	15.000000	0.000000
21976.110252	0.154421	0.546524	-0.099189	64.100624	7.979628	75.715927	-4.181447	0.000000	-2.741442	0.000000	0.000000	0.000000	-2.615280	-0.030938	-0.865674	0.000000	0.000000	4.000000	15.000000	0.000000
21976.113585	0.154421	0.546524	-0.099189	63.288849	9.198207	74.718880	-4.383561	0.000000	-2.405077	0.000000	0.000000	0.000000	-2.615280	-0.030938	-0.865674	0.000000	0.000000	4.000000	15.000000	0.000000
21976.116918	0.145726	0.546421	-0.101568	63.288849	9.198207	74.718880	-4.383561	0.000000	-2.405077	0.000000	0.000000	0.000000	-2.608494	-0.030765	-0.713653	0.000000	0.000000	4.000000	15.000000	0.000000
21976.120252	0.145726	0.546421	-0.101568	63.288849	9.198207	74.718880	-4.383561	0.000000	-2.405077	0.000000	0.000000	0.000000	-2.608494	-0.030765	-0.713653	0.000000	0.000000	4.000000	15.000000	0.000000
21976.123585	0.145726	0.546421	-0.101568	62.464046	10.240280	74.386658	-4.559266	0.000000	-2.052582	0.000000	0.000000	0.000000	-2.608494	-0.030765	-0.713653	0.000000	0.000000	4.000000	15.000000	0.000000
21976.126918	0.137122	0.546407	-0.103273	62.464046	10.240280	74.386658	-4.559266	0.000000	-2.052582	0.000000	0.000000	0.000000	-2.581129	-0.004184	-0.511620	0.000000	0.000000	4.000000	15.000000	0.000000
21976.130252	0.137122	0.546407	-0.103273	62.464046	10.240280	74.386658	-4.559266	0.000000	-2.052582	0.000000	0.000000	0.000000	-2.581129	-0.004184	-0.511620	0.000000	0.000000	4.000000	15.000000	0.000000
21976.133585	0.137122	0.546407	-0.103273	61.616592	11.111177	74.767128	-4.705254	0.000000	-1.691326	0.000000	0.000000	0.000000	-2.581129	-0.004184	-0.511620	0.000000	0.000000	4.000000	15.000000	0.000000
21976.136918	0.128647	0.546472	-0.104324	61.616592	11.111177	74.767128	-4.705254	0.000000	-1.691326	0.000000	0.000000	0.000000	-2.542624	0.019337	-0.315188	0.000000	0.000000	4.000000	15.000000	0.000000
21976.140252	0.128647	0.546472	-0.104324	61.616592	11.111177	74.767128	-4.705254	0.000000	-1.691326	0.000000	0.000000	0.000000	-2.542624	0.019337	-0.315188	0.000000	0.000000	4.000000	15.000000	0.000000
21976.143585	0.128647	0.546472	-0.104324	60.751694	11.782669	74.821976	-4.821528	0.000000	-1.323960	0.000000	0.000000	0.000000	-2.542624	0.019337	-0.315188	0.000000	0.000000	4.000000	15.000000	0.000000
21976.146918	0.120454	0.546619	-0.104754	60.751694	11.782669	74.821976	-4.821528	0.000000	-1.323960	0.000000	0.000000	0.000000	-2.457637	0.044318	-0.129210	0.000000	0.000000	4.000000	15.000000	0.000000
21976.150252	0.120454	0.546619	-0.104754	60.751694	11.782669	74.821976	-4.821528	0.000000	-1.323960	0.000000	0.000000	0.000000	-2.457637	0.044318	-0.129210	0.000000	0.000000	4.000000	15.000000	0.000000
21976.153585	0.120454	0.546619	-0.104754	60.051079	12.091898	73.748131	-4.907325	0.000000	-0.958210	0.000000	0.000000	0.000000	-2.457637	0.044318	-0.129210	0.000000	0.000000	4.000000	15.000000	0.000000
21976.156918	0.112613	0.546864	-0.104609	60.051079	12.091898	73.748131	-4.907325	0.000000	-0.958210	0.000000	0.000000	0.000000	-2.352404	0.073397	0.043479	0.000000	0.000000	4.000000	15.000000	0.000000
21976.160252	0.112613	0.546864	-0.104609	60.051079	12.091898	73.748131	-4.907325	0.000000	-0.958210	0.000000	0.000000	0.000000	-2.352404	0.073397	0.043479	0.000000	0.000000	4.000000	15.000000	0.000000
21976.163585	0.112613	0.546864	-0.104609	60.251232	11.601218	71.462303	-4.964047	0.000000	-0.598532	0.000000	0.000000	0.000000	-2.352404	0.073397	0.043479	0.000000	0.000000	4.000000	15.000000	0.000000
21976.166918	0.105108	0.547104	-0.104019	60.251232	11.601218	71.462303	-4.964047	0.000000	-0.598532	0.000000	0.000000	0.000000	-2.251464	0.072082	0.177059	0.000000	0.000000	4.000000	15.000000	0.000000
21976.170252	0.105108	0.547104	-0.104019	60.251232	11.601218	71.462303	-4.964047	0.000000	-0.598532	0.000000	0.000000	0.000000	-2.251464	0.072082	0.177059	0.000000	0.000000	4.000000	15.000000	0.000000
21976.173585	0.105108	0.547104	-0.104019	60.952648	10.895983	69.402092	-4.993982	0.000000	-0.245247	0.000000	0.000000	0.000000	-2.251464	0.072082	0.177059	0.000000	0.000000	4.000000	15.000000	0.000000
21976.176918	0.097797	0.547450	-0.102765	60.952648	10.895983	69.402092	-4.993982	0.000000	-0.245247	0.000000	0.000000	0.000000	-2.193304	0.103585	0.376123	0.000000	0.000000	4.000000	15.000000	0.000000
21976.180252	0.097797	0.547450	-0.102765	60.952648	10.895983	69.402092	-4.993982	0.000000	-0.245247	0.000000	0.000000	0.000000	-2.193304	0.103585	0.376123	0.000000	0.000000	4.000000	15.000000	0.000000
21976.183585	0.097797	0.547450	-0.102765	61.754269	10.343005	68.237259	-4.998852	0.000000	0.107151	0.000000	0.000000	0.000000	-2.193304	0.103585	0.376123	0.000000	0.000000	4.000000	15.000000	0.000000
21976.186918	0.090633	0.547943	-0.100629	61.754269	10.343005	68.237259	-4.998852	0.000000	0.107151	0.000000	0.000000	0.000000	-2.149229	0.148021	0.640905	0.000000	0.000000	4.000000	15.000000	0.000000
21976.190252	0.090633	0.547943	-0.100629	61.754269	10.343005	68.237259	-4.998852	0.000000	0.107151	0.000000	0.000000	0.000000	-2.149229	0.148021	0.640905	0.000000	0.000000	4.000000	15.000000	0.000000
21976.193585	0.090633	0.547943	-0.100629	62.590988	10.043003	67.071808	-4.978478	0.000000	0.463413	0.000000	0.000000	0.000000	-2.149229	0.148021	0.640905	0.000000	0.000000	4.000000	15.000000	0.000000
21976.196918	0.083533	0.548606	-0.097698	62.590988	10.043003	67.071808	-4.978478	0.000000	0.463413	0.000000	0.000000	0.000000	-2.129944	0.198924	0.879415	0.000000	0.000000	4.000000	15.000000	0.000000
21976.200252	0.083533	0.548606	-0.097698	62.590988	10.043003	67.071808	-4.978478	0.000000	0.463413	0.000000	0.000000	0.000000	-2.129944	0.198924	0.879415	0.000000	0.000000	4.000000	15.000000	0.000000
21976.203585	0.083533	0.548606	-0.097698	63.562225	10.068279	65.789413	-4.884887	0.000000	0.823335	0.000000	0.000000	0.000000	-2.129944	0.198924	0.879415	0.000000	0.000000	4.000000	15.000000	0.000000
21976.206918	0.076266	0.549320	-0.094116	63.562225	10.068279	65.789413	-4.884887	0.000000	0.823335	0.000000	0.000000	0.000000	-2.180180	0.214246	1.074572	0.000000	0.000000	4.000000	15.000000	0.000000
21976.210252	0.076266	0.549320	-0.094116	63.562225	10.068279	65.789413	-4.884887	0.000000	0.823335	0.000000	0.000000	0.000000	-2.180180	0.214246	1.074572	0.000000	0.000000	4.000000	15.000000	0.000000
21976.213585	0.076266	0.549320	-0.094116	64.748947	10.662805	65.366211	-4.705792	0.000000	1.186698	0.000000	0.000000	0.000000	-2.180180	0.214246	1.074572	0.000000	0.000000	4.000000	15.000000	0.000000
21976.216918	0.069056	0.550047	-0.090054	64.748947	10.662805	65.366211	-4.705792	0.000000	1.186698	0.000000	0.000000	0.000000	-2.162992	0.217923	1.218551	0.000000	0.000000	4.000000	15.000000	0.000000
21976.220252	0.069056	0.550047	-0.090054	64.748947	10.662805	65.366211	-4.705792	0.000000	1.186698	0.000000	0.000000	0.000000	-2.162992	0.217923	1.218551	0.000000	0.000000	4.000000	15.000000	0.000000
21976.223585	0.069056	0.550047	-0.090054	66.030418	12.172925	66.152588	-4.502700	0.000000	1.547197	0.000000	0.000000	0.000000	-2.162992	0.217923	1.218551	0.000000	0.000000	4.000000	15.000000	0.000000
21976.226918	0.061975	0.550818	-0.085511	66.030418	12.172925	66.152588	-4.502700	0.000000	1.547197	0.000000	0.000000	0.000000	-2.124179	0.231502	1.362970	0.000000	0.000000	4.000000	15.000000	0.000000
21976.230252	0.061975	0.550818	-0.085511	66.030418	12.172925	66.152588	-4.502700	0.000000	1.547197	0.000000	0.000000	0.000000	-2.124179	0.231502	1.362970	0.000000	0.000000	4.000000	15.000000	0.000000
21976.233585	0.061975	0.550818	-0.085511	67.246078	14.872175	68.078140	-4.275538	0.000000	1.901227	0.000000	0.000000	0.000000	-2.124179	0.231502	1.362970	0.000000	0.000000	4.000000	15.000000	0.000000
21976.236918	0.055083	0.551643	-0.080353	67.246078	14.872175	68.078140	-4.275538	0.000000	1.901227	0.000000	0.000000	0.000000	-2.067706	0.247404	1.547400	0.000000	0.000000	4.000000	15.000000	0.000000
21976.240252	0.055083	0.551643	-0.080353	67.246078	14.872175	68.078140	-4.275538	0.000000	1.901227	0.000000	0.000000	0.000000	-2.067706	0.247404	1.547400	0.000000	0.000000	4.000000	15.000000	0.000000
21976.243585	0.055083	0.551643	-0.080353	68.340317	18.974710	71.377831	-4.017638	0.000000	2.245844	0.000000	0.000000	0.000000	-2.067706	0.247404	1.547400	0.000000	0.000000	4.000000	15.000000	0.000000
21976.246918	0.048079	0.552450	-0.074614	68.340317	18.974710	71.377831	-4.017638	0.000000	2.245844	0.000000	0.000000	0.000000	-2.101194	0.242246	1.721700	0.000000	0.000000	4.000000	15.000000	0.000000
21976.250252	0.048079	0.552450	-0.074614	68.340317	18.974710	71.377831	-4.017638	0.000000	2.245844	0.000000	0.000000	0.000000	-2.101194	0.242246	1.721700	0.000000	0.000000	4.000000	15.000000	0.000000
21976.253585	0.048079	0.552450	-0.074614	69.241371	24.545404	75.907753	-3.730689	0.000000	2.596043	0.000000	0.000000	0.000000	-2.101194	0.242246	1.721700	0.000000	0.000000	4.000000	15.000000	0.000000
21976.256918	0.040831	0.553065	-0.068458	69.241371	24.545404	75.907753	-3.730689	0.000000	2.596043	0.000000	0.000000	0.000000	-2.174551	0.184430	1.846768	0.000000	0.000000	4.000000	15.000000	0.000000
21976.260252	0.040831	0.553065	-0.068458	69.241371	24.545404	75.907753	-3.730689	0.000000	2.596043	0.000000	0.000000	0.000000	-2.174551	0.184430	1.846768	0.000000	0.000000	4.000000	15.000000	0.000000
21976.263585	0.040831	0.553065	-0.068458	69.793045	31.241056	81.296669	-3.422894	0.000000	2.958468	0.000000	0.000000	0.000000	-2.174551	0.184430	1.846768	0.000000	0.000000	4.000000	15.000000	0.000000
21976.266918	0.033304	0.553509	-0.061882	69.793045	31.241056	81.296669	-3.422894	0.000000	2.958468	0.000000	0.000000	0.000000	-2.258045	0.133266	1.972655	0.000000	0.000000	4.000000	15.000000	0.000000
21976.270252	0.033304	0.553509	-0.061882	69.793045	31.241056	81.296669	-3.422894	0.000000	2.958468	0.000000	0.000000	0.000000	-2.258045	0.133266	1.972655	0.000000	0.000000	4.000000	15.000000	0.000000
21976.273585	0.033304	0.553509	-0.061882	69.933784	38.430252	87.096687	-3.094118	0.000000	3.334809	0.000000	0.000000	0.000000	-2.258045	0.133266	1.972655	0.000000	0.000000	4.000000	15.000000	0.000000
21976.276918	0.025648	0.553663	-0.055003	69.933784	38.430252	87.096687	-3.094118	0.000000	3.334809	0.000000	0.000000	0.000000	-2.296820	0.046193	2.063888	0.000000	0.000000	4.000000	15.000000	0.000000
21976.280252	0.025648	0.553663	-0.055003	69.933784	38.430252	87.096687	-3.094118	0.000000	3.334809	0.000000	0.000000	0.000000	-2.296820	0.046193	2.063888	0.000000	0.000000	4.000000	15.000000	0.000000
21976.283585	0.025648	0.553663	-0.055003	69.708984	45.607853	92.746574	-2.750137	0.000000	3.717613	0.000000	0.000000	0.000000	-2.296820	0.046193	2.063888	0.000000	0.000000	4.000000	15.000000	0.000000
21976.286918	0.017989	0.553634	-0.047586	69.708984	45.607853	92.746574	-2.750137	0.000000	3.717613	0.000000	0.000000	0.000000	-2.297710	-0.008820	2.224952	0.000000	0.000000	4.000000	15.000000	0.000000
21976.290252	0.017989	0.553634	-0.047586	69.708984	45.607853	92.746574	-2.750137	0.000000	3.717613	0.000000	0.000000	0.000000	-2.297710	-0.008820	2.224952	0.000000	0.000000	4.000000	15.000000	0.000000
21976.293585	0.017989	0.553634	-0.047586	69.183372	52.300655	97.941406	-2.379311	0.000000	4.100564	0.000000	0.000000	0.000000	-2.297710	-0.008820	2.224952	0.000000	0.000000	4.000000	15.000000	0.000000
21976.296918	0.010679	0.553485	-0.039573	69.183372	52.300655	97.941406	-2.379311	0.000000	4.100564	0.000000	0.000000	0.000000	-2.192940	-0.044682	2.404083	0.000000	0.000000	4.000000	15.000000	0.000000
21976.300252	0.010679	0.553485	-0.039573	69.183372	52.300655	97.941406	-2.379311	0.000000	4.100564	0.000000	0.000000	0.000000	-2.192940	-0.044682	2.404083	0.000000	0.000000	4.000000	15.000000	0.000000
21976.303585	0.010679	0.553485	-0.039573	68.522751	58.443752	102.706963	-1.978631	0.000000	4.466054	0.000000	0.000000	0.000000	-2.192940	-0.044682	2.404083	0.000000	0.000000	4.000000	15.000000	0.000000
21976.306918	0.004018	0.553288	-0.030903	68.522751	58.443752	102.706963	-1.978631	0.000000	4.466054	0.000000	0.000000	0.000000	-1.998252	-0.059140	2.600936	0.000000	0.000000	4.000000	15.000000	0.000000
21976.310252	0.004018	0.553288	-0.030903	68.522751	58.443752	102.706963	-1.978631	0.000000	4.466054	0.000000	0.000000	0.000000	-1.998252	-0.059140	2.600936	0.000000	0.000000	4.000000	15.000000	0.000000
21976.313585	0.004018	0.553288	-0.030903	67.976006	64.369667	107.155190	-1.532360	0.000000	4.759398	0.000000	0.000000	0.000000	-1.998252	-0.059140	2.600936	0.000000	0.000000	4.000000	15.000000	0.000000
21976.316918	-0.001974	0.553036	-0.021533	67.976006	64.369667	107.155190	-1.532360	0.000000	4.759398	0.000000	0.000000	0.000000	-1.797600	-0.075665	2.810970	0.000000	0.000000	4.000000	15.000000	0.000000
21976.320252	-0.001974	0.553036	-0.021533	67.976006	64.369667	107.155190	-1.532360	0.000000	4.759398	0.000000	0.000000	0.000000	-1.797600	-0.075665	2.810970	0.000000	0.000000	4.000000	15.000000	0.000000
21976.323585	-0.001974	0.553036	-0.021533	67.654961	70.524185	111.654945	-1.033026	0.000000	4.892122	0.000000	0.000000	0.000000	-1.797600	-0.075665	2.810970	0.000000	0.000000	4.000000	15.000000	0.000000
21976.326918	-0.007266	0.552759	-0.011544	67.654961	70.524185	111.654945	-1.033026	0.000000	4.892122	0.000000	0.000000	0.000000	-1.587702	-0.083030	2.996643	0.000000	0.000000	4.000000	15.000000	0.000000
21976.330252	-0.007266	0.552759	-0.011544	67.654961	70.524185	111.654945	-1.033026	0.000000	4.892122	0.000000	0.000000	0.000000	-1.587702	-0.083030	2.996643	0.000000	0.000000	4.000000	15.000000	0.000000
21976.333585	-0.007266	0.552759	-0.011544	67.364418	76.952553	116.817192	-0.535017	0.000000	4.971293	0.000000	0.000000	0.000000	-1.587702	-0.083030	2.996643	0.000000	0.000000	4.000000	15.000000	0.000000
21976.336918	-0.011663	0.552463	-0.000988	67.364418	76.952553	116.817192	-0.535017	0.000000	4.971293	0.000000	0.000000	0.000000	-1.319080	-0.088922	3.166734	0.000000	0.000000	4.000000	15.000000	0.000000
21976.340252	-0.011663	0.552463	-0.000988	67.364418	76.952553	116.817192	-0.535017	0.000000	4.971293	0.000000	0.000000	0.000000	-1.319080	-0.088922	3.166734	0.000000	0.000000	4.000000	15.000000	0.000000
21976.343585	-0.011663	0.552463	-0.000988	67.072449	83.399826	122.199585	-0.044254	0.000000	4.999804	0.000000	0.000000	0.000000	-1.319080	-0.088922	3.166734	0.000000	0.000000	4.000000	15.000000	0.000000
21976.346918	-0.015208	0.552097	0.010043	67.072449	83.399826	122.199585	-0.044254	0.000000	4.999804	0.000000	0.000000	0.000000	-1.063567	-0.109642	3.309500	0.000000	0.000000	4.000000	15.000000	0.000000
21976.350252	-0.015208	0.552097	0.010043	67.072449	83.399826	122.199585	-0.044254	0.000000	4.999804	0.000000	0.000000	0.000000	-1.063567	-0.109642	3.309500	0.000000	0.000000	4.000000	15.000000	0.000000
21976.353585	-0.015208	0.552097	0.010043	66.814751	89.835732	127.358635	0.434229	0.000000	4.981109	0.000000	0.000000	0.000000	-1.063567	-0.109642	3.309500	0.000000	0.000000	4.000000	15.000000	0.000000
21976.356918	-0.017966	0.551667	0.021377	66.814751	89.835732	127.358635	0.434229	0.000000	4.981109	0.000000	0.000000	0.000000	-0.827160	-0.128863	3.400073	0.000000	0.000000	4.000000	15.000000	0.000000
21976.360252	-0.017966	0.551667	0.021377	66.814751	89.835732	127.358635	0.434229	0.000000	4.981109	0.000000	0.000000	0.000000	-0.827160	-0.128863	3.400073	0.000000	0.000000	4.000000	15.000000	0.000000
21976.363585	-0.017966	0.551667	0.021377	66.572502	96.307281	132.326599	0.891545	0.000000	4.919873	0.000000	0.000000	0.000000	-0.827160	-0.128863	3.400073	0.000000	0.000000	4.000000	15.000000	0.000000
21976.366918	-0.019960	0.551160	0.032907	66.572502	96.307281	132.326599	0.891545	0.000000	4.919873	0.000000	0.000000	0.000000	-0.598190	-0.152115	3.458880	0.000000	0.000000	4.000000	15.000000	0.000000
21976.370252	-0.019960	0.551160	0.032907	66.572502	96.307281	132.326599	0.891545	0.000000	4.919873	0.000000	0.000000	0.000000	-0.598190	-0.152115	3.458880	0.000000	0.000000	4.000000	15.000000	0.000000
21976.373585	-0.019960	0.551160	0.032907	66.274384	102.731331	137.134903	1.322703	0.000000	4.821872	0.000000	0.000000	0.000000	-0.598190	-0.152115	3.458880	0.000000	0.000000	4.000000	15.000000	0.000000
21976.376918	-0.021121	0.550607	0.044436	66.274384	102.731331	137.134903	1.322703	0.000000	4.821872	0.000000	0.000000	0.000000	-0.348387	-0.166148	3.458896	0.000000	0.000000	4.000000	15.000000	0.000000
21976.380252	-0.021121	0.550607	0.044436	66.274384	102.731331	137.134903	1.322703	0.000000	4.821872	0.000000	0.000000	0.000000	-0.348387	-0.166148	3.458896	0.000000	0.000000	4.000000	15.000000	0.000000
21976.383585	-0.021121	0.550607	0.044436	65.801346	108.919235	141.734573	1.722133	0.000000	4.694067	0.000000	0.000000	0.000000	-0.348387	-0.166148	3.458896	0.000000	0.000000	4.000000	15.000000	0.000000
21976.386918	-0.021529	0.550007	0.055857	65.801346	108.919235	141.734573	1.722133	0.000000	4.694067	0.000000	0.000000	0.000000	-0.122301	-0.179896	3.426247	0.000000	0.000000	4.000000	15.000000	0.000000
21976.390252	-0.021529	0.550007	0.055857	65.801346	108.919235	141.734573	1.722133	0.000000	4.694067	0.000000	0.000000	0.000000	-0.122301	-0.179896	3.426247	0.000000	0.000000	4.000000	15.000000	0.000000
21976.393585	-0.021529	0.550007	0.055857	65.090416	114.602829	145.954437	2.088104	0.000000	4.543107	0.000000	0.000000	0.000000	-0.122301	-0.179896	3.426247	0.000000	0.000000	4.000000	15.000000	0.000000
21976.396918	-0.021302	0.549431	0.067089	65.090416	114.602829	145.954437	2.088104	0.000000	4.543107	0.000000	0.000000	0.000000	0.068026	-0.172915	3.369470	0.000000	0.000000	4.000000	15.000000	0.000000
21976.400252	-0.021302	0.549431	0.067089	65.090416	114.602829	145.954437	2.088104	0.000000	4.543107	0.000000	0.000000	0.000000	0.068026	-0.172915	3.369470	0.000000	0.000000	4.000000	15.000000	0.000000
21976.403585	-0.021302	0.549431	0.067089	64.185143	119.587227	149.626694	2.419905	0.000000	4.375393	0.000000	0.000000	0.000000	0.068026	-0.172915	3.369470	0.000000	0.000000	4.000000	15.000000	0.000000
21976.406918	-0.020575	0.548900	0.077999	64.185143	119.587227	149.626694	2.419905	0.000000	4.375393	0.000000	0.000000	0.000000	0.218160	-0.159084	3.273109	0.000000	0.000000	4.000000	15.000000	0.000000
21976.410252	-0.020575	0.548900	0.077999	64.185143	119.587227	149.626694	2.419905	0.000000	4.375393	0.000000	0.000000	0.000000	0.218160	-0.159084	3.273109	0.000000	0.000000	4.000000	15.000000	0.000000
21976.413585	-0.020575	0.548900	0.077999	63.506279	123.303696	152.197998	2.715767	0.000000	4.198168	0.000000	0.000000	0.000000	0.218160	-0.159084	3.273109	0.000000	0.000000	4.000000	15.000000	0.000000
21976.416918	-0.019219	0.548392	0.088620	63.506279	123.303696	152.197998	2.715767	0.000000	4.198168	0.000000	0.000000	0.000000	0.406785	-0.152520	3.186333	0.000000	0.000000	4.000000	15.000000	0.000000
21976.420252	-0.019219	0.548392	0.088620	63.506279	123.303696	152.197998	2.715767	0.000000	4.198168	0.000000	0.000000	0.000000	0.406785	-0.152520	3.186333	0.000000	0.000000	4.000000	15.000000	0.000000
21976.423585	-0.019219	0.548392	0.088620	63.557487	125.153435	153.125565	2.982869	0.000000	4.012791	0.000000	0.000000	0.000000	0.406785	-0.152520	3.186333	0.000000	0.000000	4.000000	15.000000	0.000000
21976.426918	-0.017312	0.547962	0.099019	63.557487	125.153435	153.125565	2.982869	0.000000	4.012791	0.000000	0.000000	0.000000	0.572108	-0.128990	3.119837	0.000000	0.000000	4.000000	15.000000	0.000000
21976.430252	-0.017312	0.547962	0.099019	63.557487	125.153435	153.125565	2.982869	0.000000	4.012791	0.000000	0.000000	0.000000	0.572108	-0.128990	3.119837	0.000000	0.000000	4.000000	15.000000	0.000000
21976.433585	-0.017312	0.547962	0.099019	63.928577	126.146858	153.316513	3.225074	0.000000	3.820851	0.000000	0.000000	0.000000	0.572108	-0.128990	3.119837	0.000000	0.000000	4.000000	15.000000	0.000000
21976.436918	-0.014987	0.547599	0.109035	63.928577	126.146858	153.316513	3.225074	0.000000	3.820851	0.000000	0.000000	0.000000	0.697382	-0.108758	3.004585	0.000000	0.000000	4.000000	15.000000	0.000000
21976.440252	-0.014987	0.547599	0.109035	63.928577	126.146858	153.316513	3.225074	0.000000	3.820851	0.000000	0.000000	0.000000	0.697382	-0.108758	3.004585	0.000000	0.000000	4.000000	15.000000	0.000000
21976.443585	-0.014987	0.547599	0.109035	64.369812	126.954178	153.324371	3.440381	0.000000	3.628192	0.000000	0.000000	0.000000	0.697382	-0.108758	3.004585	0.000000	0.000000	4.000000	15.000000	0.000000
21976.446918	-0.012015	0.547325	0.118710	64.369812	126.954178	153.324371	3.440381	0.000000	3.628192	0.000000	0.000000	0.000000	0.891493	-0.082181	2.902429	0.000000	0.000000	4.000000	15.000000	0.000000
21976.450252	-0.012015	0.547325	0.118710	64.369812	126.954178	153.324371	3.440381	0.000000	3.628192	0.000000	0.000000	0.000000	0.891493	-0.082181	2.902429	0.000000	0.000000	4.000000	15.000000	0.000000
21976.453585	-0.012015	0.547325	0.118710	64.869583	127.801201	153.437698	3.636582	0.000000	3.431511	0.000000	0.000000	0.000000	0.891493	-0.082181	2.902429	0.000000	0.000000	4.000000	15.000000	0.000000
21976.456918	-0.008401	0.547163	0.127883	64.869583	127.801201	153.437698	3.636582	0.000000	3.431511	0.000000	0.000000	0.000000	1.084435	-0.048778	2.752111	0.000000	0.000000	4.000000	15.000000	0.000000
21976.460252	-0.008401	0.547163	0.127883	64.869583	127.801201	153.437698	3.636582	0.000000	3.431511	0.000000	0.000000	0.000000	1.084435	-0.048778	2.752111	0.000000	0.000000	4.000000	15.000000	0.000000
21976.463585	-0.008401	0.547163	0.127883	65.476273	128.829010	153.889511	3.814111	0.000000	3.233042	0.000000	0.000000	0.000000	1.084435	-0.048778	2.752111	0.000000	0.000000	4.000000	15.000000	0.000000
21976.466918	-0.004185	0.547074	0.136638	65.476273	128.829010	153.889511	3.814111	0.000000	3.233042	0.000000	0.000000	0.000000	1.264784	-0.026547	2.626506	0.000000	0.000000	4.000000	15.000000	0.000000
21976.470252	-0.004185	0.547074	0.136638	65.476273	128.829010	153.889511	3.814111	0.000000	3.233042	0.000000	0.000000	0.000000	1.264784	-0.026547	2.626506	0.000000	0.000000	4.000000	15.000000	0.000000
21976.473585	-0.004185	0.547074	0.136638	66.270706	130.245758	154.780487	3.976046	0.000000	3.031676	0.000000	0.000000	0.000000	1.264784	-0.026547	2.626506	0.000000	0.000000	4.000000	15.000000	0.000000
21976.476918	0.000559	0.547124	0.144981	66.270706	130.245758	154.780487	3.976046	0.000000	3.031676	0.000000	0.000000	0.000000	1.423079	0.014820	2.502902	0.000000	0.000000	4.000000	15.000000	0.000000
21976.480252	0.000559	0.547124	0.144981	66.270706	130.245758	154.780487	3.976046	0.000000	3.031676	0.000000	0.000000	0.000000	1.423079	0.014820	2.502902	0.000000	0.000000	4.000000	15.000000	0.000000
21976.483585	0.000559	0.547124	0.144981	67.234138	132.174988	156.309357	4.123308	0.000000	2.828132	0.000000	0.000000	0.000000	1.423079	0.014820	2.502902	0.000000	0.000000	4.000000	15.000000	0.000000
21976.486918	0.005924	0.547193	0.152833	67.234138	132.174988	156.309357	4.123308	0.000000	2.828132	0.000000	0.000000	0.000000	1.609408	0.020907	2.355505	0.000000	0.000000	4.000000	15.000000	0.000000
21976.490252	0.005924	0.547193	0.152833	67.234138	132.174988	156.309357	4.123308	0.000000	2.828132	0.000000	0.000000	0.000000	1.609408	0.020907	2.355505	0.000000	0.000000	4.000000	15.000000	0.000000
21976.493585	0.005924	0.547193	0.152833	68.302109	134.444092	158.234665	4.257977	0.000000	2.620999	0.000000	0.000000	0.000000	1.609408	0.020907	2.355505	0.000000	0.000000	4.000000	15.000000	0.000000
21976.496918	0.011739	0.547281	0.160119	68.302109	134.444092	158.234665	4.257977	0.000000	2.620999	0.000000	0.000000	0.000000	1.744657	0.026334	2.185833	0.000000	0.000000	4.000000	15.000000	0.000000
21976.500252	0.011739	0.547281	0.160119	68.302109	134.444092	158.234665	4.257977	0.000000	2.620999	0.000000	0.000000	0.000000	1.744657	0.026334	2.185833	0.000000	0.000000	4.000000	15.000000	0.000000
21976.503585	0.011739	0.547281	0.160119	69.408730	136.939575	160.387848	4.378821	0.000000	2.413694	0.000000	0.000000	0.000000	1.744657	0.026334	2.185833	0.000000	0.000000	4.000000	15.000000	0.000000
21976.506918	0.018063	0.547435	0.166869	69.408730	136.939575	160.387848	4.378821	0.000000	2.413694	0.000000	0.000000	0.000000	1.897031	0.046009	2.025034	0.000000	0.000000	4.000000	15.000000	0.000000
21976.510252	0.018063	0.547435	0.166869	69.408730	136.939575	160.387848	4.378821	0.000000	2.413694	0.000000	0.000000	0.000000	1.897031	0.046009	2.025034	0.000000	0.000000	4.000000	15.000000	0.000000
21976.513585	0.018063	0.547435	0.166869	70.466850	139.496796	162.800232	4.488128	0.000000	2.203796	0.000000	0.000000	0.000000	1.897031	0.046009	2.025034	0.000000	0.000000	4.000000	15.000000	0.000000
21976.516918	0.024827	0.547573	0.172950	70.466850	139.496796	162.800232	4.488128	0.000000	2.203796	0.000000	0.000000	0.000000	2.029376	0.041437	1.824328	0.000000	0.000000	4.000000	15.000000	0.000000
21976.520252	0.024827	0.547573	0.172950	70.466850	139.496796	162.800232	4.488128	0.000000	2.203796	0.000000	0.000000	0.000000	2.029376	0.041437	1.824328	0.000000	0.000000	4.000000	15.000000	0.000000
21976.523585	0.024827	0.547573	0.172950	71.378273	142.029388	165.390793	4.585573	0.000000	1.993119	0.000000	0.000000	0.000000	2.029376	0.041437	1.824328	0.000000	0.000000	4.000000	15.000000	0.000000
21976.526918	0.032021	0.547712	0.178308	71.378273	142.029388	165.390793	4.585573	0.000000	1.993119	0.000000	0.000000	0.000000	2.158155	0.041809	1.607429	0.000000	0.000000	4.000000	15.000000	0.000000
21976.530252	0.032021	0.547712	0.178308	71.378273	142.029388	165.390793	4.585573	0.000000	1.993119	0.000000	0.000000	0.000000	2.158155	0.041809	1.607429	0.000000	0.000000	4.000000	15.000000	0.000000
21976.533585	0.032021	0.547712	0.178308	72.115204	144.612274	168.014542	4.671986	0.000000	1.781166	0.000000	0.000000	0.000000	2.158155	0.041809	1.607429	0.000000	0.000000	4.000000	15.000000	0.000000
21976.536918	0.039505	0.547794	0.182872	72.115204	144.612274	168.014542	4.671986	0.000000	1.781166	0.000000	0.000000	0.000000	2.245239	0.024721	1.369229	0.000000	0.000000	4.000000	15.000000	0.000000
21976.540252	0.039505	0.547794	0.182872	72.115204	144.612274	168.014542	4.671986	0.000000	1.781166	0.000000	0.000000	0.000000	2.245239	0.024721	1.369229	0.000000	0.000000	4.000000	15.000000	0.000000
21976.543585	0.039505	0.547794	0.182872	72.750717	147.246536	171.078384	4.747007	0.000000	1.570326	0.000000	0.000000	0.000000	2.245239	0.024721	1.369229	0.000000	0.000000	4.000000	15.000000	0.000000
21976.546918	0.047285	0.547830	0.186557	72.750717	147.246536	171.078384	4.747007	0.000000	1.570326	0.000000	0.000000	0.000000	2.333801	0.010813	1.105515	0.000000	0.000000	4.000000	15.000000	0.000000
21976.550252	0.047285	0.547830	0.186557	72.750717	147.246536	171.078384	4.747007	0.000000	1.570326	0.000000	0.000000	0.000000	2.333801	0.010813	1.105515	0.000000	0.000000	4.000000	15.000000	0.000000
21976.553585	0.047285	0.547830	0.186557	73.355057	149.968369	174.434570	4.811596	0.000000	1.359611	0.000000	0.000000	0.000000	2.333801	0.010813	1.105515	0.000000	0.000000	4.000000	15.000000	0.000000
21976.556918	0.055253	0.547840	0.189480	73.355057	149.968369	174.434570	4.811596	0.000000	1.359611	0.000000	0.000000	0.000000	2.390532	0.002851	0.876638	0.000000	0.000000	4.000000	15.000000	0.000000
21976.560252	0.055253	0.547840	0.189480	73.355057	149.968369	174.434570	4.811596	0.000000	1.359611	0.000000	0.000000	0.000000	2.390532	0.002851	0.876638	0.000000	0.000000	4.000000	15.000000	0.000000
21976.563585	0.055253	0.547840	0.189480	73.929184	152.825409	178.192444	4.866148	0.000000	1.149178	0.000000	0.000000	0.000000	2.390532	0.002851	0.876638	0.000000	0.000000	4.000000	15.000000	0.000000
21976.566918	0.063351	0.547817	0.191578	73.929184	152.825409	178.192444	4.866148	0.000000	1.149178	0.000000	0.000000	0.000000	2.429550	-0.006749	0.629629	0.000000	0.000000	4.000000	15.000000	0.000000
21976.570252	0.063351	0.547817	0.191578	73.929184	152.825409	178.192444	4.866148	0.000000	1.149178	0.000000	0.000000	0.000000	2.429550	-0.006749	0.629629	0.000000	0.000000	4.000000	15.000000	0.000000
21976.573585	0.063351	0.547817	0.191578	74.447166	155.847321	-177.657669	4.910949	0.000000	0.939454	0.000000	0.000000	0.000000	2.429550	-0.006749	0.629629	0.000000	0.000000	4.000000	15.000000	0.000000
21976.576918	0.071690	0.547781	0.192948	74.447166	155.847321	-177.657669	4.910949	0.000000	0.939454	0.000000	0.000000	0.000000	2.501494	-0.011049	0.410874	0.000000	0.000000	4.000000	15.000000	0.000000
21976.580252	0.071690	0.547781	0.192948	74.447166	155.847321	-177.657669	4.910949	0.000000	0.939454	0.000000	0.000000	0.000000	2.501494	-0.011049	0.410874	0.000000	0.000000	4.000000	15.000000	0.000000
21976.583585	0.071690	0.547781	0.192948	74.903412	159.051346	-173.295883	4.947033	0.000000	0.725852	0.000000	0.000000	0.000000	2.501494	-0.011049	0.410874	0.000000	0.000000	4.000000	15.000000	0.000000
21976.586918	0.080380	0.547762	0.193653	74.903412	159.051346	-173.295883	4.947033	0.000000	0.725852	0.000000	0.000000	0.000000	2.607087	-0.005638	0.211642	0.000000	0.000000	4.000000	15.000000	0.000000
21976.590252	0.080380	0.547762	0.193653	74.903412	159.051346	-173.295883	4.947033	0.000000	0.725852	0.000000	0.000000	0.000000	2.607087	-0.005638	0.211642	0.000000	0.000000	4.000000	15.000000	0.000000
21976.593585	0.088497	0.547661	0.193736	75.332863	162.129868	-169.165588	4.947033	0.000000	0.725852	0.000000	0.000000	0.000000	2.434959	-0.030162	0.024749	0.000000	0.000000	4.000000	15.000000	0.000000
21976.596918	0.088497	0.547661	0.193736	75.332863	162.129868	-169.165588	4.947033	0.000000	0.725852	0.000000	0.000000	0.000000	2.434959	-0.030162	0.024749	0.000000	0.000000	4.000000	15.000000	0.000000
21976.600252	0.088497	0.547661	0.193736	75.332863	162.129868	-169.165588	4.947033	0.000000	0.725852	0.000000	0.000000	0.000000	2.434959	-0.030162	0.024749	0.000000	0.000000	4.000000	15.000000	0.000000
21976.603585	0.088497	0.547661	0.193736	76.214737	166.001526	-163.765488	4.991209	0.000000	0.296362	0.000000	0.000000	0.000000	2.434959	-0.030162	0.024749	0.000000	0.000000	4.000000	15.000000	0.000000
21976.606918	0.098803	0.547489	0.193275	76.214737	166.001526	-163.765488	4.991209	0.000000	0.296362	0.000000	0.000000	0.000000	3.092036	-0.051559	-0.138170	0.000000	0.000000	4.000000	15.000000	0.000000
21976.610252	0.098803	0.547489	0.193275	76.214737	166.001526	-163.765488	4.991209	0.000000	0.296362	0.000000	0.000000	0.000000	3.092036	-0.051559	-0.138170	0.000000	0.000000	4.000000	15.000000	0.000000
21976.613585	0.098803	0.547489	0.193275	77.430023	169.868286	-158.555145	4.999904	0.000000	0.030956	0.000000	0.000000	0.000000	3.092036	-0.051559	-0.138170	0.000000	0.000000	4.000000	15.000000	0.000000
21976.616918	0.108503	0.547286	0.192388	77.430023	169.868286	-158.555145	4.999904	0.000000	0.030956	0.000000	0.000000	0.000000	2.909753	-0.061164	-0.266067	0.000000	0.000000	4.000000	15.000000	0.000000
21976.620252	0.108503	0.547286	0.192388	77.430023	169.868286	-158.555145	4.999904	0.000000	0.030956	0.000000	0.000000	0.000000	2.909753	-0.061164	-0.266067	0.000000	0.000000	4.000000	15.000000	0.000000
21976.623585	0.108503	0.547286	0.192388	78.796692	174.632523	-152.339691	4.995124	0.000000	-0.220758	0.000000	0.000000	0.000000	2.909753	-0.061164	-0.266067	0.000000	0.000000	4.000000	15.000000	0.000000
21976.626918	0.118346	0.546994	0.190954	78.796692	174.632523	-152.339691	4.995124	0.000000	-0.220758	0.000000	0.000000	0.000000	2.953099	-0.087407	-0.430294	0.000000	0.000000	4.000000	15.000000	0.000000
21976.630252	0.118346	0.546994	0.190954	78.796692	174.632523	-152.339691	4.995124	0.000000	-0.220758	0.000000	0.000000	0.000000	2.953099	-0.087407	-0.430294	0.000000	0.000000	4.000000	15.000000	0.000000
21976.633585	0.118346	0.546994	0.190954	80.129707	-179.160400	-143.812225	4.977082	0.000000	-0.478181	0.000000	0.000000	0.000000	2.953099	-0.087407	-0.430294	0.000000	0.000000	4.000000	15.000000	0.000000
21976.636918	0.128333	0.546571	0.188898	80.129707	-179.160400	-143.812225	4.977082	0.000000	-0.478181	0.000000	0.000000	0.000000	2.995921	-0.127096	-0.616841	0.000000	0.000000	4.000000	15.000000	0.000000
21976.640252	0.128333	0.546571	0.188898	80.129707	-179.160400	-143.812225	4.977082	0.000000	-0.478181	0.000000	0.000000	0.000000	2.995921	-0.127096	-0.616841	0.000000	0.000000	4.000000	15.000000	0.000000
21976.643585	0.128333	0.546571	0.188898	81.294754	-170.920547	-133.239746	4.944690	0.000000	-0.741649	0.000000	0.000000	0.000000	2.995921	-0.127096	-0.616841	0.000000	0.000000	4.000000	15.000000	0.000000
21976.646918	0.138379	0.546036	0.186240	81.294754	-170.920547	-133.239746	4.944690	0.000000	-0.741649	0.000000	0.000000	0.000000	3.013970	-0.160432	-0.797489	0.000000	0.000000	4.000000	15.000000	0.000000
21976.650252	0.138379	0.546036	0.186240	81.294754	-170.920547	-133.239746	4.944690	0.000000	-0.741649	0.000000	0.000000	0.000000	3.013970	-0.160432	-0.797489	0.000000	0.000000	4.000000	15.000000	0.000000
21976.653585	0.138379	0.546036	0.186240	82.174088	-160.016388	-120.748718	4.897099	0.000000	-1.009166	0.000000	0.000000	0.000000	3.013970	-0.160432	-0.797489	0.000000	0.000000	4.000000	15.000000	0.000000
21976.656918	0.148468	0.545431	0.183003	82.174088	-160.016388	-120.748718	4.897099	0.000000	-1.009166	0.000000	0.000000	0.000000	3.026663	-0.181403	-0.971142	0.000000	0.000000	4.000000	15.000000	0.000000
21976.660252	0.148468	0.545431	0.183003	82.174088	-160.016388	-120.748718	4.897099	0.000000	-1.009166	0.000000	0.000000	0.000000	3.026663	-0.181403	-0.971142	0.000000	0.000000	4.000000	15.000000	0.000000
21976.663585	0.148468	0.545431	0.183003	82.661316	-146.621918	-106.842499	4.833354	0.000000	-1.280110	0.000000	0.000000	0.000000	3.026663	-0.181403	-0.971142	0.000000	0.000000	4.000000	15.000000	0.000000
21976.666918	0.158477	0.544715	0.179301	82.661316	-146.621918	-106.842499	4.833354	0.000000	-1.280110	0.000000	0.000000	0.000000	3.002587	-0.214852	-1.110401	0.000000	0.000000	4.000000	15.000000	0.000000
21976.670252	0.158477	0.544715	0.179301	82.661316	-146.621918	-106.842499	4.833354	0.000000	-1.280110	0.000000	0.000000	0.000000	3.002587	-0.214852	-1.110401	0.000000	0.000000	4.000000	15.000000	0.000000
21976.673585	0.158477	0.544715	0.179301	82.692200	-132.136871	-91.454681	4.753580	0.000000	-1.550316	0.000000	0.000000	0.000000	3.002587	-0.214852	-1.110401	0.000000	0.000000	4.000000	15.000000	0.000000
21976.676918	0.168277	0.543984	0.175206	82.692200	-132.136871	-91.454681	4.753580	0.000000	-1.550316	0.000000	0.000000	0.000000	2.940066	-0.219202	-1.228654	0.000000	0.000000	4.000000	15.000000	0.000000
21976.680252	0.168277	0.543984	0.175206	82.692200	-132.136871	-91.454681	4.753580	0.000000	-1.550316	0.000000	0.000000	0.000000	2.940066	-0.219202	-1.228654	0.000000	0.000000	4.000000	15.000000	0.000000
21976.683585	0.168277	0.543984	0.175206	82.321487	-118.953796	-76.230278	4.658752	0.000000	-1.815496	0.000000	0.000000	0.000000	2.940066	-0.219202	-1.228654	0.000000	0.000000	4.000000	15.000000	0.000000
21976.686918	0.177770	0.543202	0.170878	82.321487	-118.953796	-76.230278	4.658752	0.000000	-1.815496	0.000000	0.000000	0.000000	2.847975	-0.234754	-1.298283	0.000000	0.000000	4.000000	15.000000	0.000000
21976.690252	0.177770	0.543202	0.170878	82.321487	-118.953796	-76.230278	4.658752	0.000000	-1.815496	0.000000	0.000000	0.000000	2.847975	-0.234754	-1.298283	0.000000	0.000000	4.000000	15.000000	0.000000
21976.693585	0.177770	0.543202	0.170878	81.726990	-108.171402	-62.581692	4.550846	0.000000	-2.071184	0.000000	0.000000	0.000000	2.847975	-0.234754	-1.298283	0.000000	0.000000	4.000000	15.000000	0.000000
21976.696918	0.186916	0.542383	0.166319	81.726990	-108.171402	-62.581692	4.550846	0.000000	-2.071184	0.000000	0.000000	0.000000	2.743796	-0.245515	-1.367747	0.000000	0.000000	4.000000	15.000000	0.000000
21976.700252	0.186916	0.542383	0.166319	81.726990	-108.171402	-62.581692	4.550846	0.000000	-2.071184	0.000000	0.000000	0.000000	2.743796	-0.245515	-1.367747	0.000000	0.000000	4.000000	15.000000	0.000000
21976.703585	0.186916	0.542383	0.166319	81.138695	-100.077980	-52.118225	4.431382	0.000000	-2.315783	0.000000	0.000000	0.000000	2.743796	-0.245515	-1.367747	0.000000	0.000000	4.000000	15.000000	0.000000
21976.706918	0.195797	0.541614	0.161611	81.138695	-100.077980	-52.118225	4.431382	0.000000	-2.315783	0.000000	0.000000	0.000000	2.664325	-0.230844	-1.412246	0.000000	0.000000	4.000000	15.000000	0.000000
21976.710252	0.195797	0.541614	0.161611	81.138695	-100.077980	-52.118225	4.431382	0.000000	-2.315783	0.000000	0.000000	0.000000	2.664325	-0.230844	-1.412246	0.000000	0.000000	4.000000	15.000000	0.000000
21976.713585	0.195797	0.541614	0.161611	80.770775	-94.437019	-45.251354	4.301137	0.000000	-2.549553	0.000000	0.000000	0.000000	2.664325	-0.230844	-1.412246	0.000000	0.000000	4.000000	15.000000	0.000000
21976.716918	0.204432	0.540853	0.156726	80.770775	-94.437019	-45.251354	4.301137	0.000000	-2.549553	0.000000	0.000000	0.000000	2.590322	-0.228237	-1.465595	0.000000	0.000000	4.000000	15.000000	0.000000
21976.720252	0.204432	0.540853	0.156726	80.770775	-94.437019	-45.251354	4.301137	0.000000	-2.549553	0.000000	0.000000	0.000000	2.590322	-0.228237	-1.465595	0.000000	0.000000	4.000000	15.000000	0.000000
21976.723585	0.204432	0.540853	0.156726	80.587082	-90.726044	-40.982189	4.160894	0.000000	-2.772537	0.000000	0.000000	0.000000	2.590322	-0.228237	-1.465595	0.000000	0.000000	4.000000	15.000000	0.000000
21976.726918	0.212666	0.540088	0.151612	80.587082	-90.726044	-40.982189	4.160894	0.000000	-2.772537	0.000000	0.000000	0.000000	2.470313	-0.229668	-1.534186	0.000000	0.000000	4.000000	15.000000	0.000000
21976.730252	0.212666	0.540088	0.151612	80.587082	-90.726044	-40.982189	4.160894	0.000000	-2.772537	0.000000	0.000000	0.000000	2.470313	-0.229668	-1.534186	0.000000	0.000000	4.000000	15.000000	0.000000
21976.733585	0.212666	0.540088	0.151612	80.356873	-89.510437	-37.916206	4.013215	0.000000	-2.982299	0.000000	0.000000	0.000000	2.470313	-0.229668	-1.534186	0.000000	0.000000	4.000000	15.000000	0.000000
21976.736918	0.220245	0.539398	0.146306	80.356873	-89.510437	-37.916206	4.013215	0.000000	-2.982299	0.000000	0.000000	0.000000	2.273592	-0.206780	-1.591917	0.000000	0.000000	4.000000	15.000000	0.000000
21976.740252	0.220245	0.539398	0.146306	80.356873	-89.510437	-37.916206	4.013215	0.000000	-2.982299	0.000000	0.000000	0.000000	2.273592	-0.206780	-1.591917	0.000000	0.000000	4.000000	15.000000	0.000000
21976.743585	0.220245	0.539398	0.146306	80.040176	-89.799072	-35.387333	3.862791	0.000000	-3.174720	0.000000	0.000000	0.000000	2.273592	-0.206780	-1.591917	0.000000	0.000000	4.000000	15.000000	0.000000
21976.746918	0.227004	0.538766	0.140739	80.040176	-89.799072	-35.387333	3.862791	0.000000	-3.174720	0.000000	0.000000	0.000000	2.027719	-0.189642	-1.669976	0.000000	0.000000	4.000000	15.000000	0.000000
21976.750252	0.227004	0.538766	0.140739	80.040176	-89.799072	-35.387333	3.862791	0.000000	-3.174720	0.000000	0.000000	0.000000	2.027719	-0.189642	-1.669976	0.000000	0.000000	4.000000	15.000000	0.000000
21976.753585	0.227004	0.538766	0.140739	79.732063	-90.016243	-33.264832	3.712029	0.000000	-3.349752	0.000000	0.000000	0.000000	2.027719	-0.189642	-1.669976	0.000000	0.000000	4.000000	15.000000	0.000000
21976.756918	0.233245	0.538268	0.134881	79.732063	-90.016243	-33.264832	3.712029	0.000000	-3.349752	0.000000	0.000000	0.000000	1.872455	-0.149369	-1.757379	0.000000	0.000000	4.000000	15.000000	0.000000
21976.760252	0.233245	0.538268	0.134881	79.732063	-90.016243	-33.264832	3.712029	0.000000	-3.349752	0.000000	0.000000	0.000000	1.872455	-0.149369	-1.757379	0.000000	0.000000	4.000000	15.000000	0.000000
21976.763585	0.233245	0.538268	0.134881	79.485130	-90.464470	-32.588512	3.557041	0.000000	-3.513895	0.000000	0.000000	0.000000	1.872455	-0.149369	-1.757379	0.000000	0.000000	4.000000	15.000000	0.000000
21976.766918	0.238864	0.537940	0.128818	79.485130	-90.464470	-32.588512	3.557041	0.000000	-3.513895	0.000000	0.000000	0.000000	1.685495	-0.098352	-1.819062	0.000000	0.000000	4.000000	15.000000	0.000000
21976.770252	0.238864	0.537940	0.128818	79.485130	-90.464470	-32.588512	3.557041	0.000000	-3.513895	0.000000	0.000000	0.000000	1.685495	-0.098352	-1.819062	0.000000	0.000000	4.000000	15.000000	0.000000
21976.773585	0.238864	0.537940	0.128818	79.364899	-91.324249	-33.549358	3.400455	0.000000	-3.665638	0.000000	0.000000	0.000000	1.685495	-0.098352	-1.819062	0.000000	0.000000	4.000000	15.000000	0.000000
21976.776918	0.243826	0.537734	0.122641	79.364899	-91.324249	-33.549358	3.400455	0.000000	-3.665638	0.000000	0.000000	0.000000	1.488825	-0.061967	-1.853122	0.000000	0.000000	4.000000	15.000000	0.000000
21976.780252	0.243826	0.537734	0.122641	79.364899	-91.324249	-33.549358	3.400455	0.000000	-3.665638	0.000000	0.000000	0.000000	1.488825	-0.061967	-1.853122	0.000000	0.000000	4.000000	15.000000	0.000000
21976.783585	0.243826	0.537734	0.122641	79.285034	-92.265907	-33.818192	3.244202	0.000000	-3.804623	0.000000	0.000000	0.000000	1.488825	-0.061967	-1.853122	0.000000	0.000000	4.000000	15.000000	0.000000
21976.786918	0.248345	0.537781	0.116394	79.285034	-92.265907	-33.818192	3.244202	0.000000	-3.804623	0.000000	0.000000	0.000000	1.355551	0.014036	-1.874118	0.000000	0.000000	4.000000	15.000000	0.000000
21976.790252	0.248345	0.537781	0.116394	79.285034	-92.265907	-33.818192	3.244202	0.000000	-3.804623	0.000000	0.000000	0.000000	1.355551	0.014036	-1.874118	0.000000	0.000000	4.000000	15.000000	0.000000
21976.793585	0.248345	0.537781	0.116394	79.224335	-93.332085	-33.136646	3.086434	0.000000	-3.933691	0.000000	0.000000	0.000000	1.355551	0.014036	-1.874118	0.000000	0.000000	4.000000	15.000000	0.000000
21976.796918	0.252178	0.537911	0.110116	79.224335	-93.332085	-33.136646	3.086434	0.000000	-3.933691	0.000000	0.000000	0.000000	1.150047	0.038982	-1.883147	0.000000	0.000000	4.000000	15.000000	0.000000
21976.800252	0.252178	0.537911	0.110116	79.224335	-93.332085	-33.136646	3.086434	0.000000	-3.933691	0.000000	0.000000	0.000000	1.150047	0.038982	-1.883147	0.000000	0.000000	4.000000	15.000000	0.000000
21976.803585	0.252178	0.537911	0.110116	79.150627	-94.203308	-32.347218	2.931124	0.000000	-4.050742	0.000000	0.000000	0.000000	1.150047	0.038982	-1.883147	0.000000	0.000000	4.000000	15.000000	0.000000
21976.806918	0.255465	0.538188	0.103751	79.150627	-94.203308	-32.347218	2.931124	0.000000	-4.050742	0.000000	0.000000	0.000000	0.985914	0.083076	-1.909512	0.000000	0.000000	4.000000	15.000000	0.000000
21976.810252	0.255465	0.538188	0.103751	79.150627	-94.203308	-32.347218	2.931124	0.000000	-4.050742	0.000000	0.000000	0.000000	0.985914	0.083076	-1.909512	0.000000	0.000000	4.000000	15.000000	0.000000
21976.813585	0.255465	0.538188	0.103751	79.081932	-94.488914	-31.585636	2.775506	0.000000	-4.158914	0.000000	0.000000	0.000000	0.985914	0.083076	-1.909512	0.000000	0.000000	4.000000	15.000000	0.000000
21976.816918	0.258320	0.538591	0.097132	79.081932	-94.488914	-31.585636	2.775506	0.000000	-4.158914	0.000000	0.000000	0.000000	0.856509	0.121178	-1.985720	0.000000	0.000000	4.000000	15.000000	0.000000
21976.820252	0.258320	0.538591	0.097132	79.081932	-94.488914	-31.585636	2.775506	0.000000	-4.158914	0.000000	0.000000	0.000000	0.856509	0.121178	-1.985720	0.000000	0.000000	4.000000	15.000000	0.000000
21976.823585	0.258320	0.538591	0.097132	79.104996	-94.173347	-30.646862	2.614721	0.000000	-4.261834	0.000000	0.000000	0.000000	0.856509	0.121178	-1.985720	0.000000	0.000000	4.000000	15.000000	0.000000
21976.826918	0.260525	0.539106	0.090282	79.104996	-94.173347	-30.646862	2.614721	0.000000	-4.261834	0.000000	0.000000	0.000000	0.661697	0.154244	-2.055075	0.000000	0.000000	4.000000	15.000000	0.000000
21976.830252	0.260525	0.539106	0.090282	79.104996	-94.173347	-30.646862	2.614721	0.000000	-4.261834	0.000000	0.000000	0.000000	0.661697	0.154244	-2.055075	0.000000	0.000000	4.000000	15.000000	0.000000
21976.833585	0.260525	0.539106	0.090282	79.251823	-93.035110	-28.762787	2.451029	0.000000	-4.358033	0.000000	0.000000	0.000000	0.661697	0.154244	-2.055075	0.000000	0.000000	4.000000	15.000000	0.000000
21976.836918	0.262010	0.539656	0.083249	79.251823	-93.035110	-28.762787	2.451029	0.000000	-4.358033	0.000000	0.000000	0.000000	0.445226	0.165160	-2.109885	0.000000	0.000000	4.000000	15.000000	0.000000
21976.840252	0.262010	0.539656	0.083249	79.251823	-93.035110	-28.762787	2.451029	0.000000	-4.358033	0.000000	0.000000	0.000000	0.445226	0.165160	-2.109885	0.000000	0.000000	4.000000	15.000000	0.000000
21976.843585	0.262010	0.539656	0.083249	79.562248	-90.693558	-25.458630	2.285220	0.000000	-4.447220	0.000000	0.000000	0.000000	0.445226	0.165160	-2.109885	0.000000	0.000000	4.000000	15.000000	0.000000
21976.846918	0.262748	0.540292	0.076104	79.562248	-90.693558	-25.458630	2.285220	0.000000	-4.447220	0.000000	0.000000	0.000000	0.221600	0.190877	-2.143528	0.000000	0.000000	4.000000	15.000000	0.000000
21976.850252	0.262748	0.540292	0.076104	79.562248	-90.693558	-25.458630	2.285220	0.000000	-4.447220	0.000000	0.000000	0.000000	0.221600	0.190877	-2.143528	0.000000	0.000000	4.000000	15.000000	0.000000
21976.853585	0.262748	0.540292	0.076104	80.018578	-87.068146	-21.257450	2.117967	0.000000	-4.529262	0.000000	0.000000	0.000000	0.221600	0.190877	-2.143528	0.000000	0.000000	4.000000	15.000000	0.000000
21976.856918	0.262787	0.540984	0.068918	80.018578	-87.068146	-21.257450	2.117967	0.000000	-4.529262	0.000000	0.000000	0.000000	0.011504	0.207561	-2.155878	0.000000	0.000000	4.000000	15.000000	0.000000
21976.860252	0.262787	0.540984	0.068918	80.018578	-87.068146	-21.257450	2.117967	0.000000	-4.529262	0.000000	0.000000	0.000000	0.011504	0.207561	-2.155878	0.000000	0.000000	4.000000	15.000000	0.000000
21976.863585	0.262787	0.540984	0.068918	80.566559	-82.591087	-16.735643	1.949318	0.000000	-4.604363	0.000000	0.000000	0.000000	0.011504	0.207561	-2.155878	0.000000	0.000000	4.000000	15.000000	0.000000
21976.866918	0.262260	0.541748	0.061687	80.566559	-82.591087	-16.735643	1.949318	0.000000	-4.604363	0.000000	0.000000	0.000000	-0.157967	0.229260	-2.169155	0.000000	0.000000	4.000000	15.000000	0.000000
21976.870252	0.262260	0.541748	0.061687	80.566559	-82.591087	-16.735643	1.949318	0.000000	-4.604363	0.000000	0.000000	0.000000	-0.157967	0.229260	-2.169155	0.000000	0.000000	4.000000	15.000000	0.000000
21976.873585	0.262260	0.541748	0.061687	81.132996	-77.734863	-12.080323	1.776806	0.000000	-4.673645	0.000000	0.000000	0.000000	-0.157967	0.229260	-2.169155	0.000000	0.000000	4.000000	15.000000	0.000000
21976.876918	0.261199	0.542640	0.054389	81.132996	-77.734863	-12.080323	1.776806	0.000000	-4.673645	0.000000	0.000000	0.000000	-0.318405	0.267429	-2.189505	0.000000	0.000000	4.000000	15.000000	0.000000
21976.880252	0.261199	0.542640	0.054389	81.132996	-77.734863	-12.080323	1.776806	0.000000	-4.673645	0.000000	0.000000	0.000000	-0.318405	0.267429	-2.189505	0.000000	0.000000	4.000000	15.000000	0.000000
21976.883585	0.261199	0.542640	0.054389	81.632332	-72.578400	-7.069535	1.598482	0.000000	-4.737600	0.000000	0.000000	0.000000	-0.318405	0.267429	-2.189505	0.000000	0.000000	4.000000	15.000000	0.000000
21976.886918	0.259443	0.543536	0.047102	81.632332	-72.578400	-7.069535	1.598482	0.000000	-4.737600	0.000000	0.000000	0.000000	-0.526676	0.268976	-2.186028	0.000000	0.000000	4.000000	15.000000	0.000000
21976.890252	0.259443	0.543536	0.047102	81.632332	-72.578400	-7.069535	1.598482	0.000000	-4.737600	0.000000	0.000000	0.000000	-0.526676	0.268976	-2.186028	0.000000	0.000000	4.000000	15.000000	0.000000
21976.893585	0.257179	0.544356	0.040549	81.955238	-67.810081	-2.418141	1.598482	0.000000	-4.737600	0.000000	0.000000	0.000000	-0.679355	0.245915	-1.965843	0.000000	0.000000	4.000000	15.000000	0.000000
21976.896918	0.257179	0.544356	0.040549	81.955238	-67.810081	-2.418141	1.598482	0.000000	-4.737600	0.000000	0.000000	0.000000	-0.679355	0.245915	-1.965843	0.000000	0.000000	4.000000	15.000000	0.000000
21976.900252	0.257179	0.544356	0.040549	81.955238	-67.810081	-2.418141	1.598482	0.000000	-4.737600	0.000000	0.000000	0.000000	-0.679355	0.245915	-1.965843	0.000000	0.000000	4.000000	15.000000	0.000000
21976.903585	0.257179	0.544356	0.040549	82.188019	-62.083469	3.173669	1.249020	0.000000	-4.841482	0.000000	0.000000	0.000000	-0.679355	0.245915	-1.965843	0.000000	0.000000	4.000000	15.000000	0.000000
21976.906918	0.253544	0.545237	0.032489	82.188019	-62.083469	3.173669	1.249020	0.000000	-4.841482	0.000000	0.000000	0.000000	-1.090215	0.264122	-2.417965	0.000000	0.000000	4.000000	15.000000	0.000000
21976.910252	0.253544	0.545237	0.032489	82.188019	-62.083469	3.173669	1.249020	0.000000	-4.841482	0.000000	0.000000	0.000000	-1.090215	0.264122	-2.417965	0.000000	0.000000	4.000000	15.000000	0.000000
21976.913585	0.249870	0.545861	0.025785	82.301071	-57.671535	7.523069	1.249020	0.000000	-4.841482	0.000000	0.000000	0.000000	-1.102423	0.187166	-2.011300	0.000000	0.000000	4.000000	15.000000	0.000000
21976.916918	0.249870	0.545861	0.025785	82.301071	-57.671535	7.523069	1.249020	0.000000	-4.841482	0.000000	0.000000	0.000000	-1.102423	0.187166	-2.011300	0.000000	0.000000	4.000000	15.000000	0.000000
21976.920252	0.249870	0.545861	0.025785	82.301071	-57.671535	7.523069	1.249020	0.000000	-4.841482	0.000000	0.000000	0.000000	-1.102423	0.187166	-2.011300	0.000000	0.000000	4.000000	15.000000	0.000000
21976.923585	0.249870	0.545861	0.025785	82.528664	-52.830162	12.502368	0.847796	0.000000	-4.927600	0.000000	0.000000	0.000000	-1.102423	0.187166	-2.011300	0.000000	0.000000	4.000000	15.000000	0.000000
21976.926918	0.244575	0.546427	0.017537	82.528664	-52.830162	12.502368	0.847796	0.000000	-4.927600	0.000000	0.000000	0.000000	-1.588339	0.170088	-2.474342	0.000000	0.000000	4.000000	15.000000	0.000000
21976.930252	0.244575	0.546427	0.017537	82.528664	-52.830162	12.502368	0.847796	0.000000	-4.927600	0.000000	0.000000	0.000000	-1.588339	0.170088	-2.474342	0.000000	0.000000	4.000000	15.000000	0.000000
21976.933585	0.244575	0.546427	0.017537	82.887405	-48.244957	17.474995	0.602100	0.000000	-4.963615	0.000000	0.000000	0.000000	-1.588339	0.170088	-2.474342	0.000000	0.000000	4.000000	15.000000	0.000000
21976.936918	0.239248	0.546784	0.009972	82.887405	-48.244957	17.474995	0.602100	0.000000	-4.963615	0.000000	0.000000	0.000000	-1.598128	0.106916	-2.269709	0.000000	0.000000	4.000000	15.000000	0.000000
21976.940252	0.239248	0.546784	0.009972	82.887405	-48.244957	17.474995	0.602100	0.000000	-4.963615	0.000000	0.000000	0.000000	-1.598128	0.106916	-2.269709	0.000000	0.000000	4.000000	15.000000	0.000000
21976.943585	0.239248	0.546784	0.009972	83.224190	-41.511024	24.739552	0.357139	0.000000	-4.987228	0.000000	0.000000	0.000000	-1.598128	0.106916	-2.269709	0.000000	0.000000	4.000000	15.000000	0.000000
21976.946918	0.233546	0.547025	0.002542	83.224190	-41.511024	24.739552	0.357139	0.000000	-4.987228	0.000000	0.000000	0.000000	-1.710714	0.072385	-2.228839	0.000000	0.000000	4.000000	15.000000	0.000000
21976.950252	0.233546	0.547025	0.002542	83.224190	-41.511024	24.739552	0.357139	0.000000	-4.987228	0.000000	0.000000	0.000000	-1.710714	0.072385	-2.228839	0.000000	0.000000	4.000000	15.000000	0.000000
21976.953585	0.233546	0.547025	0.002542	83.268295	-31.495714	35.317883	0.095163	0.000000	-4.999094	0.000000	0.000000	0.000000	-1.710714	0.072385	-2.228839	0.000000	0.000000	4.000000	15.000000	0.000000
21976.956918	0.227498	0.547262	-0.004532	83.268295	-31.495714	35.317883	0.095163	0.000000	-4.999094	0.000000	0.000000	0.000000	-1.814407	0.071119	-2.122113	0.000000	0.000000	4.000000	15.000000	0.000000
21976.960252	0.227498	0.547262	-0.004532	83.268295	-31.495714	35.317883	0.095163	0.000000	-4.999094	0.000000	0.000000	0.000000	-1.814407	0.071119	-2.122113	0.000000	0.000000	4.000000	15.000000	0.000000
21976.963585	0.227498	0.547262	-0.004532	82.835381	-20.853294	46.459919	-0.177597	0.000000	-4.996845	0.000000	0.000000	0.000000	-1.814407	0.071119	-2.122113	0.000000	0.000000	4.000000	15.000000	0.000000
21976.966918	0.220938	0.547457	-0.011324	82.835381	-20.853294	46.459919	-0.177597	0.000000	-4.996845	0.000000	0.000000	0.000000	-1.967885	0.058452	-2.037711	0.000000	0.000000	4.000000	15.000000	0.000000
21976.970252	0.220938	0.547457	-0.011324	82.835381	-20.853294	46.459919	-0.177597	0.000000	-4.996845	0.000000	0.000000	0.000000	-1.967885	0.058452	-2.037711	0.000000	0.000000	4.000000	15.000000	0.000000
21976.973585	0.220938	0.547457	-0.011324	81.986191	-12.666270	54.998928	-0.466130	0.000000	-4.978225	0.000000	0.000000	0.000000	-1.967885	0.058452	-2.037711	0.000000	0.000000	4.000000	15.000000	0.000000
21976.976918	0.213766	0.547644	-0.017753	81.986191	-12.666270	54.998928	-0.466130	0.000000	-4.978225	0.000000	0.000000	0.000000	-2.151779	0.056193	-1.928718	0.000000	0.000000	4.000000	15.000000	0.000000
21976.980252	0.213766	0.547644	-0.017753	81.986191	-12.666270	54.998928	-0.466130	0.000000	-4.978225	0.000000	0.000000	0.000000	-2.151779	0.056193	-1.928718	0.000000	0.000000	4.000000	15.000000	0.000000
21976.983585	0.213766	0.547644	-0.017753	80.960258	-6.874512	60.995682	-0.770913	0.000000	-4.940212	0.000000	0.000000	0.000000	-2.151779	0.056193	-1.928718	0.000000	0.000000	4.000000	15.000000	0.000000
21976.986918	0.205860	0.547711	-0.023800	80.960258	-6.874512	60.995682	-0.770913	0.000000	-4.940212	0.000000	0.000000	0.000000	-2.371664	0.019932	-1.814002	0.000000	0.000000	4.000000	15.000000	0.000000
21976.990252	0.205860	0.547711	-0.023800	80.960258	-6.874512	60.995682	-0.770913	0.000000	-4.940212	0.000000	0.000000	0.000000	-2.371664	0.019932	-1.814002	0.000000	0.000000	4.000000	15.000000	0.000000
21976.993585	0.205860	0.547711	-0.023800	79.924500	-2.501389	64.148056	-1.096733	0.000000	-4.878235	0.000000	0.000000	0.000000	-2.371664	0.019932	-1.814002	0.000000	0.000000	4.000000	15.000000	0.000000
21976.996918	0.197370	0.547772	-0.029532	79.924500	-2.501389	64.148056	-1.096733	0.000000	-4.878235	0.000000	0.000000	0.000000	-2.547058	0.018433	-1.719761	0.000000	0.000000	4.000000	15.000000	0.000000
21977.000252	0.197370	0.547772	-0.029532	79.924500	-2.501389	64.148056	-1.096733	0.000000	-4.878235	0.000000	0.000000	0.000000	-2.547058	0.018433	-1.719761	0.000000	0.000000	4.000000	15.000000	0.000000
21977.003585	0.197370	0.547772	-0.029532	78.918480	1.243924	65.746559	-1.451214	0.000000	-4.784766	0.000000	0.000000	0.000000	-2.547058	0.018433	-1.719761	0.000000	0.000000	4.000000	15.000000	0.000000
21977.006918	0.188520	0.547768	-0.034822	78.918480	1.243924	65.746559	-1.451214	0.000000	-4.784766	0.000000	0.000000	0.000000	-2.654851	-0.001212	-1.587077	0.000000	0.000000	4.000000	15.000000	0.000000
21977.010252	0.188520	0.547768	-0.034822	78.918480	1.243924	65.746559	-1.451214	0.000000	-4.784766	0.000000	0.000000	0.000000	-2.654851	-0.001212	-1.587077	0.000000	0.000000	4.000000	15.000000	0.000000
21977.013585	0.188520	0.547768	-0.034822	77.973000	5.008716	68.299675	-1.741120	0.000000	-4.426016	0.000000	0.000000	0.000000	-2.654851	-0.001212	-1.587077	0.000000	0.000000	4.000000	15.000000	0.000000
21977.016918	0.179306	0.547774	-0.039532	77.973000	5.008716	68.299675	-1.741120	0.000000	-4.426016	0.000000	0.000000	0.000000	-2.764202	0.001634	-1.413026	0.000000	0.000000	4.000000	15.000000	0.000000
21977.020252	0.179306	0.547774	-0.039532	77.973000	5.008716	68.299675	-1.741120	0.000000	-4.426016	0.000000	0.000000	0.000000	-2.764202	0.001634	-1.413026	0.000000	0.000000	4.000000	15.000000	0.000000
21977.023585	0.170939	0.547822	-0.043233	77.129234	8.451241	71.444000	-1.741120	0.000000	-4.426016	0.000000	0.000000	0.000000	-2.510227	0.014362	-1.110150	0.000000	0.000000	4.000000	15.000000	0.000000
21977.026918	0.170939	0.547822	-0.043233	77.129234	8.451241	71.444000	-1.741120	0.000000	-4.426016	0.000000	0.000000	0.000000	-2.510227	0.014362	-1.110150	0.000000	0.000000	4.000000	15.000000	0.000000
21977.030252	0.170939	0.547822	-0.043233	77.129234	8.451241	71.444000	-1.741120	0.000000	-4.426016	0.000000	0.000000	0.000000	-2.510227	0.014362	-1.110150	0.000000	0.000000	4.000000	15.000000	0.000000
21977.033585	0.170939	0.547822	-0.043233	76.032364	12.494282	74.763977	-2.161650	0.000000	-3.546944	0.000000	0.000000	0.000000	-2.510227	0.014362	-1.110150	0.000000	0.000000	4.000000	15.000000	0.000000
21977.036918	0.160765	0.548035	-0.046822	76.032364	12.494282	74.763977	-2.161650	0.000000	-3.546944	0.000000	0.000000	0.000000	-3.052104	0.063980	-1.076819	0.000000	0.000000	4.000000	15.000000	0.000000
21977.040252	0.160765	0.548035	-0.046822	76.032364	12.494282	74.763977	-2.161650	0.000000	-3.546944	0.000000	0.000000	0.000000	-3.052104	0.063980	-1.076819	0.000000	0.000000	4.000000	15.000000	0.000000
21977.043585	0.152238	0.548310	-0.049030	75.071602	15.378844	76.505676	-2.161650	0.000000	-3.546944	0.000000	0.000000	0.000000	-2.558016	0.082691	-0.662208	0.000000	0.000000	4.000000	15.000000	0.000000
21977.046918	0.152238	0.548310	-0.049030	75.071602	15.378844	76.505676	-2.161650	0.000000	-3.546944	0.000000	0.000000	0.000000	-2.558016	0.082691	-0.662208	0.000000	0.000000	4.000000	15.000000	0.000000
21977.050252	0.152238	0.548310	-0.049030	75.071602	15.378844	76.505676	-2.161650	0.000000	-3.546944	0.000000	0.000000	0.000000	-2.558016	0.082691	-0.662208	0.000000	0.000000	4.000000	15.000000	0.000000
21977.053585	0.142465	0.548844	-0.050412	73.999878	17.994070	77.767632	-2.451487	0.000000	-2.611924	0.000000	0.000000	0.000000	-2.932158	0.159969	-0.414799	0.000000	0.000000	4.000000	15.000000	0.000000
21977.056918	0.142465	0.548844	-0.050412	73.999878	17.994070	77.767632	-2.451487	0.000000	-2.611924	0.000000	0.000000	0.000000	-2.932158	0.159969	-0.414799	0.000000	0.000000	4.000000	15.000000	0.000000
21977.060252	0.142465	0.548844	-0.050412	73.999878	17.994070	77.767632	-2.451487	0.000000	-2.611924	0.000000	0.000000	0.000000	-2.932158	0.159969	-0.414799	0.000000	0.000000	4.000000	15.000000	0.000000
21977.063585	0.142465	0.548844	-0.050412	73.733154	20.557404	79.337067	-2.520620	0.000000	-2.123230	0.000000	0.000000	0.000000	-2.932158	0.159969	-0.414799	0.000000	0.000000	4.000000	15.000000	0.000000
21977.066918	0.131471	0.549509	-0.051092	73.733154	20.557404	79.337067	-2.520620	0.000000	-2.123230	0.000000	0.000000	0.000000	-3.297997	0.199660	-0.203998	0.000000	0.000000	4.000000	15.000000	0.000000
21977.070252	0.131471	0.549509	-0.051092	73.733154	20.557404	79.337067	-2.520620	0.000000	-2.123230	0.000000	0.000000	0.000000	-3.297997	0.199660	-0.203998	0.000000	0.000000	4.000000	15.000000	0.000000
21977.073585	0.122251	0.550081	-0.051145	74.093399	23.281015	81.306633	-2.520620	0.000000	-2.123230	0.000000	0.000000	0.000000	-2.766065	0.171438	-0.015725	0.000000	0.000000	4.000000	15.000000	0.000000
21977.076918	0.122251	0.550081	-0.051145	74.093399	23.281015	81.306633	-2.520620	0.000000	-2.123230	0.000000	0.000000	0.000000	-2.766065	0.171438	-0.015725	0.000000	0.000000	4.000000	15.000000	0.000000
21977.080252	0.122251	0.550081	-0.051145	74.093399	23.281015	81.306633	-2.520620	0.000000	-2.123230	0.000000	0.000000	0.000000	-2.766065	0.171438	-0.015725	0.000000	0.000000	4.000000	15.000000	0.000000
21977.083585	0.122251	0.550081	-0.051145	74.372757	27.699810	84.519539	-2.557241	0.000000	-1.112553	0.000000	0.000000	0.000000	-2.766065	0.171438	-0.015725	0.000000	0.000000	4.000000	15.000000	0.000000
21977.086918	0.111334	0.551126	-0.049937	74.372757	27.699810	84.519539	-2.557241	0.000000	-1.112553	0.000000	0.000000	0.000000	-3.275025	0.313687	0.362300	0.000000	0.000000	4.000000	15.000000	0.000000
21977.090252	0.111334	0.551126	-0.049937	74.372757	27.699810	84.519539	-2.557241	0.000000	-1.112553	0.000000	0.000000	0.000000	-3.275025	0.313687	0.362300	0.000000	0.000000	4.000000	15.000000	0.000000
21977.093585	0.102566	0.552067	-0.048323	74.416077	32.051731	87.817604	-2.557241	0.000000	-1.112553	0.000000	0.000000	0.000000	-2.630616	0.282306	0.484244	0.000000	0.000000	4.000000	15.000000	0.000000
21977.096918	0.102566	0.552067	-0.048323	74.416077	32.051731	87.817604	-2.557241	0.000000	-1.112553	0.000000	0.000000	0.000000	-2.630616	0.282306	0.484244	0.000000	0.000000	4.000000	15.000000	0.000000
21977.100252	0.102566	0.552067	-0.048323	74.416077	32.051731	87.817604	-2.557241	0.000000	-1.112553	0.000000	0.000000	0.000000	-2.630616	0.282306	0.484244	0.000000	0.000000	4.000000	15.000000	0.000000
21977.103585	0.102566	0.552067	-0.048323	74.367111	38.229088	93.055412	-2.416150	0.000000	-0.128279	0.000000	0.000000	0.000000	-2.630616	0.282306	0.484244	0.000000	0.000000	4.000000	15.000000	0.000000
21977.106918	0.091885	0.553299	-0.045476	74.367111	38.229088	93.055412	-2.416150	0.000000	-0.128279	0.000000	0.000000	0.000000	-3.204246	0.369648	0.854159	0.000000	0.000000	4.000000	15.000000	0.000000
21977.110252	0.091885	0.553299	-0.045476	74.367111	38.229088	93.055412	-2.416150	0.000000	-0.128279	0.000000	0.000000	0.000000	-3.204246	0.369648	0.854159	0.000000	0.000000	4.000000	15.000000	0.000000
21977.113585	0.091885	0.553299	-0.045476	74.266975	44.276718	98.606499	-2.273790	0.000000	0.405762	0.000000	0.000000	0.000000	-3.204246	0.369648	0.854159	0.000000	0.000000	4.000000	15.000000	0.000000
21977.116918	0.081984	0.554362	-0.042281	74.266975	44.276718	98.606499	-2.273790	0.000000	0.405762	0.000000	0.000000	0.000000	-2.970146	0.318736	0.958338	0.000000	0.000000	4.000000	15.000000	0.000000
21977.120252	0.081984	0.554362	-0.042281	74.266975	44.276718	98.606499	-2.273790	0.000000	0.405762	0.000000	0.000000	0.000000	-2.970146	0.318736	0.958338	0.000000	0.000000	4.000000	15.000000	0.000000
21977.123585	0.073148	0.555375	-0.038855	74.127884	49.346729	102.565292	-2.273790	0.000000	0.405762	0.000000	0.000000	0.000000	-2.651028	0.303918	1.027818	0.000000	0.000000	4.000000	15.000000	0.000000
21977.126918	0.073148	0.555375	-0.038855	74.127884	49.346729	102.565292	-2.273790	0.000000	0.405762	0.000000	0.000000	0.000000	-2.651028	0.303918	1.027818	0.000000	0.000000	4.000000	15.000000	0.000000
21977.130252	0.073148	0.555375	-0.038855	74.127884	49.346729	102.565292	-2.273790	0.000000	0.405762	0.000000	0.000000	0.000000	-2.651028	0.303918	1.027818	0.000000	0.000000	4.000000	15.000000	0.000000
21977.133585	0.063460	0.556444	-0.034271	74.039314	54.272751	105.292778	-1.942764	0.000000	1.342624	0.000000	0.000000	0.000000	-2.906214	0.320587	1.375274	0.000000	0.000000	4.000000	15.000000	0.000000
21977.136918	0.063460	0.556444	-0.034271	74.039314	54.272751	105.292778	-1.942764	0.000000	1.342624	0.000000	0.000000	0.000000	-2.906214	0.320587	1.375274	0.000000	0.000000	4.000000	15.000000	0.000000
21977.140252	0.063460	0.556444	-0.034271	74.039314	54.272751	105.292778	-1.942764	0.000000	1.342624	0.000000	0.000000	0.000000	-2.906214	0.320587	1.375274	0.000000	0.000000	4.000000	15.000000	0.000000
21977.143585	0.054153	0.557478	-0.029077	74.030197	58.668991	107.392082	-1.713552	0.000000	1.826993	0.000000	0.000000	0.000000	-2.792256	0.310429	1.558094	0.000000	0.000000	4.000000	15.000000	0.000000
21977.146918	0.054153	0.557478	-0.029077	74.030197	58.668991	107.392082	-1.713552	0.000000	1.826993	0.000000	0.000000	0.000000	-2.792256	0.310429	1.558094	0.000000	0.000000	4.000000	15.000000	0.000000
21977.150252	0.054153	0.557478	-0.029077	74.030197	58.668991	107.392082	-1.713552	0.000000	1.826993	0.000000	0.000000	0.000000	-2.792256	0.310429	1.558094	0.000000	0.000000	4.000000	15.000000	0.000000
21977.153585	0.054153	0.557478	-0.029077	74.120636	63.054974	109.683830	-1.453869	0.000000	2.292369	0.000000	0.000000	0.000000	-2.792256	0.310429	1.558094	0.000000	0.000000	4.000000	15.000000	0.000000
21977.156918	0.044592	0.558589	-0.022519	74.120636	63.054974	109.683830	-1.453869	0.000000	2.292369	0.000000	0.000000	0.000000	-2.868162	0.333168	1.967611	0.000000	0.000000	4.000000	15.000000	0.000000
21977.160252	0.044592	0.558589	-0.022519	74.120636	63.054974	109.683830	-1.453869	0.000000	2.292369	0.000000	0.000000	0.000000	-2.868162	0.333168	1.967611	0.000000	0.000000	4.000000	15.000000	0.000000
21977.163585	0.044592	0.558589	-0.022519	74.303986	67.000267	112.193710	-1.125934	0.000000	2.770396	0.000000	0.000000	0.000000	-2.868162	0.333168	1.967611	0.000000	0.000000	4.000000	15.000000	0.000000
21977.166918	0.036715	0.559571	-0.015881	74.303986	67.000267	112.193710	-1.125934	0.000000	2.770396	0.000000	0.000000	0.000000	-2.363081	0.294692	1.991355	0.000000	0.000000	4.000000	15.000000	0.000000
21977.170252	0.036715	0.559571	-0.015881	74.303986	67.000267	112.193710	-1.125934	0.000000	2.770396	0.000000	0.000000	0.000000	-2.363081	0.294692	1.991355	0.000000	0.000000	4.000000	15.000000	0.000000
21977.173585	0.030227	0.560496	-0.009308	74.438454	70.828568	115.042023	-1.125934	0.000000	2.770396	0.000000	0.000000	0.000000	-1.946382	0.277411	1.971922	0.000000	0.000000	4.000000	15.000000	0.000000
21977.176918	0.030227	0.560496	-0.009308	74.438454	70.828568	115.042023	-1.125934	0.000000	2.770396	0.000000	0.000000	0.000000	-1.946382	0.277411	1.971922	0.000000	0.000000	4.000000	15.000000	0.000000
21977.180252	0.030227	0.560496	-0.009308	74.438454	70.828568	115.042023	-1.125934	0.000000	2.770396	0.000000	0.000000	0.000000	-1.946382	0.277411	1.971922	0.000000	0.000000	4.000000	15.000000	0.000000
21977.183585	0.023701	0.561435	-0.001460	74.582863	75.600502	118.913078	-0.465388	0.000000	3.488640	0.000000	0.000000	0.000000	-1.957972	0.281689	2.354312	0.000000	0.000000	4.000000	15.000000	0.000000
21977.186918	0.023701	0.561435	-0.001460	74.582863	75.600502	118.913078	-0.465388	0.000000	3.488640	0.000000	0.000000	0.000000	-1.957972	0.281689	2.354312	0.000000	0.000000	4.000000	15.000000	0.000000
21977.190252	0.023701	0.561435	-0.001460	74.582863	75.600502	118.913078	-0.465388	0.000000	3.488640	0.000000	0.000000	0.000000	-1.957972	0.281689	2.354312	0.000000	0.000000	4.000000	15.000000	0.000000
21977.193585	0.017778	0.562254	0.006899	74.755150	80.675087	123.202652	-0.073003	0.000000	3.814969	0.000000	0.000000	0.000000	-1.776935	0.245694	2.507740	0.000000	0.000000	4.000000	15.000000	0.000000
21977.196918	0.017778	0.562254	0.006899	74.755150	80.675087	123.202652	-0.073003	0.000000	3.814969	0.000000	0.000000	0.000000	-1.776935	0.245694	2.507740	0.000000	0.000000	4.000000	15.000000	0.000000
21977.200252	0.017778	0.562254	0.006899	74.755150	80.675087	123.202652	-0.073003	0.000000	3.814969	0.000000	0.000000	0.000000	-1.776935	0.245694	2.507740	0.000000	0.000000	4.000000	15.000000	0.000000
21977.203585	0.012519	0.562959	0.015715	74.983582	85.978340	127.066833	0.344954	0.000000	4.111125	0.000000	0.000000	0.000000	-1.577411	0.211692	2.644792	0.000000	0.000000	4.000000	15.000000	0.000000
21977.206918	0.012519	0.562959	0.015715	74.983582	85.978340	127.066833	0.344954	0.000000	4.111125	0.000000	0.000000	0.000000	-1.577411	0.211692	2.644792	0.000000	0.000000	4.000000	15.000000	0.000000
21977.210252	0.012519	0.562959	0.015715	74.983582	85.978340	127.066833	0.344954	0.000000	4.111125	0.000000	0.000000	0.000000	-1.577411	0.211692	2.644792	0.000000	0.000000	4.000000	15.000000	0.000000
21977.213585	0.012519	0.562959	0.015715	75.248810	92.202286	131.373535	0.785752	0.000000	4.374026	0.000000	0.000000	0.000000	-1.577411	0.211692	2.644792	0.000000	0.000000	4.000000	15.000000	0.000000
21977.216918	0.007744	0.563611	0.026044	75.248810	92.202286	131.373535	0.785752	0.000000	4.374026	0.000000	0.000000	0.000000	-1.432661	0.195441	3.098738	0.000000	0.000000	4.000000	15.000000	0.000000
21977.220252	0.007744	0.563611	0.026044	75.248810	92.202286	131.373535	0.785752	0.000000	4.374026	0.000000	0.000000	0.000000	-1.432661	0.195441	3.098738	0.000000	0.000000	4.000000	15.000000	0.000000
21977.223585	0.004685	0.564014	0.034885	75.384392	97.508255	135.579697	0.785752	0.000000	4.374026	0.000000	0.000000	0.000000	-0.917712	0.120774	2.652367	0.000000	0.000000	4.000000	15.000000	0.000000
21977.226918	0.004685	0.564014	0.034885	75.384392	97.508255	135.579697	0.785752	0.000000	4.374026	0.000000	0.000000	0.000000	-0.917712	0.120774	2.652367	0.000000	0.000000	4.000000	15.000000	0.000000
21977.230252	0.004685	0.564014	0.034885	75.384392	97.508255	135.579697	0.785752	0.000000	4.374026	0.000000	0.000000	0.000000	-0.917712	0.120774	2.652367	0.000000	0.000000	4.000000	15.000000	0.000000
21977.233585	0.002278	0.564400	0.044948	75.369751	103.578300	140.720306	1.718517	0.000000	4.695391	0.000000	0.000000	0.000000	-0.722154	0.115908	3.018784	0.000000	0.000000	4.000000	15.000000	0.000000
21977.236918	0.002278	0.564400	0.044948	75.369751	103.578300	140.720306	1.718517	0.000000	4.695391	0.000000	0.000000	0.000000	-0.722154	0.115908	3.018784	0.000000	0.000000	4.000000	15.000000	0.000000
21977.240252	0.002278	0.564400	0.044948	75.369751	103.578300	140.720306	1.718517	0.000000	4.695391	0.000000	0.000000	0.000000	-0.722154	0.115908	3.018784	0.000000	0.000000	4.000000	15.000000	0.000000
21977.243585	0.000986	0.564577	0.055093	75.170044	109.796196	145.834274	2.089365	0.000000	4.542527	0.000000	0.000000	0.000000	-0.387451	0.052974	3.043574	0.000000	0.000000	4.000000	15.000000	0.000000
21977.246918	0.000986	0.564577	0.055093	75.170044	109.796196	145.834274	2.089365	0.000000	4.542527	0.000000	0.000000	0.000000	-0.387451	0.052974	3.043574	0.000000	0.000000	4.000000	15.000000	0.000000
21977.250252	0.000986	0.564577	0.055093	75.170044	109.796196	145.834274	2.089365	0.000000	4.542527	0.000000	0.000000	0.000000	-0.387451	0.052974	3.043574	0.000000	0.000000	4.000000	15.000000	0.000000
21977.253585	0.000634	0.564775	0.065420	74.855476	115.922844	150.705872	2.431101	0.000000	4.369182	0.000000	0.000000	0.000000	-0.105675	0.059574	3.097959	0.000000	0.000000	4.000000	15.000000	0.000000
21977.256918	0.000634	0.564775	0.065420	74.855476	115.922844	150.705872	2.431101	0.000000	4.369182	0.000000	0.000000	0.000000	-0.105675	0.059574	3.097959	0.000000	0.000000	4.000000	15.000000	0.000000
21977.260252	0.000634	0.564775	0.065420	74.855476	115.922844	150.705872	2.431101	0.000000	4.369182	0.000000	0.000000	0.000000	-0.105675	0.059574	3.097959	0.000000	0.000000	4.000000	15.000000	0.000000
21977.263585	0.001026	0.564889	0.075696	74.524246	121.974930	155.656219	2.749473	0.000000	4.176170	0.000000	0.000000	0.000000	0.117573	0.034179	3.082775	0.000000	0.000000	4.000000	15.000000	0.000000
21977.266918	0.001026	0.564889	0.075696	74.524246	121.974930	155.656219	2.749473	0.000000	4.176170	0.000000	0.000000	0.000000	0.117573	0.034179	3.082775	0.000000	0.000000	4.000000	15.000000	0.000000
21977.270252	0.001026	0.564889	0.075696	74.524246	121.974930	155.656219	2.749473	0.000000	4.176170	0.000000	0.000000	0.000000	0.117573	0.034179	3.082775	0.000000	0.000000	4.000000	15.000000	0.000000
21977.273585	0.002257	0.564965	0.085764	74.228302	128.158875	160.746399	3.037494	0.000000	3.971603	0.000000	0.000000	0.000000	0.369235	0.022877	3.020586	0.000000	0.000000	4.000000	15.000000	0.000000
21977.276918	0.002257	0.564965	0.085764	74.228302	128.158875	160.746399	3.037494	0.000000	3.971603	0.000000	0.000000	0.000000	0.369235	0.022877	3.020586	0.000000	0.000000	4.000000	15.000000	0.000000
21977.280252	0.002257	0.564965	0.085764	74.228302	128.158875	160.746399	3.037494	0.000000	3.971603	0.000000	0.000000	0.000000	0.369235	0.022877	3.020586	0.000000	0.000000	4.000000	15.000000	0.000000
21977.283585	0.004266	0.564957	0.095671	73.946007	134.512314	165.881287	3.297722	0.000000	3.758327	0.000000	0.000000	0.000000	0.602876	-0.002355	2.972150	0.000000	0.000000	4.000000	15.000000	0.000000
21977.286918	0.004266	0.564957	0.095671	73.946007	134.512314	165.881287	3.297722	0.000000	3.758327	0.000000	0.000000	0.000000	0.602876	-0.002355	2.972150	0.000000	0.000000	4.000000	15.000000	0.000000
21977.290252	0.004266	0.564957	0.095671	73.946007	134.512314	165.881287	3.297722	0.000000	3.758327	0.000000	0.000000	0.000000	0.602876	-0.002355	2.972150	0.000000	0.000000	4.000000	15.000000	0.000000
21977.293585	0.007065	0.564834	0.105316	73.618301	140.822388	170.915512	3.534384	0.000000	3.536684	0.000000	0.000000	0.000000	0.839503	-0.037000	2.893319	0.000000	0.000000	4.000000	15.000000	0.000000
21977.296918	0.007065	0.564834	0.105316	73.618301	140.822388	170.915512	3.534384	0.000000	3.536684	0.000000	0.000000	0.000000	0.839503	-0.037000	2.893319	0.000000	0.000000	4.000000	15.000000	0.000000
21977.300252	0.007065	0.564834	0.105316	73.618301	140.822388	170.915512	3.534384	0.000000	3.536684	0.000000	0.000000	0.000000	0.839503	-0.037000	2.893319	0.000000	0.000000	4.000000	15.000000	0.000000
21977.303585	0.010632	0.564606	0.114727	73.260056	146.655991	175.491074	3.749019	0.000000	3.308301	0.000000	0.000000	0.000000	1.070094	-0.068522	2.823436	0.000000	0.000000	4.000000	15.000000	0.000000
21977.306918	0.010632	0.564606	0.114727	73.260056	146.655991	175.491074	3.749019	0.000000	3.308301	0.000000	0.000000	0.000000	1.070094	-0.068522	2.823436	0.000000	0.000000	4.000000	15.000000	0.000000
21977.310252	0.010632	0.564606	0.114727	73.260056	146.655991	175.491074	3.749019	0.000000	3.308301	0.000000	0.000000	0.000000	1.070094	-0.068522	2.823436	0.000000	0.000000	4.000000	15.000000	0.000000
21977.313585	0.014858	0.564268	0.123860	73.173080	151.287643	178.957108	3.944493	0.000000	3.072617	0.000000	0.000000	0.000000	1.267918	-0.101386	2.739672	0.000000	0.000000	4.000000	15.000000	0.000000
21977.316918	0.014858	0.564268	0.123860	73.173080	151.287643	178.957108	3.944493	0.000000	3.072617	0.000000	0.000000	0.000000	1.267918	-0.101386	2.739672	0.000000	0.000000	4.000000	15.000000	0.000000
21977.320252	0.014858	0.564268	0.123860	73.173080	151.287643	178.957108	3.944493	0.000000	3.072617	0.000000	0.000000	0.000000	1.267918	-0.101386	2.739672	0.000000	0.000000	4.000000	15.000000	0.000000
21977.323585	0.019655	0.563901	0.132768	73.480110	154.205048	-179.106735	4.120387	0.000000	2.832386	0.000000	0.000000	0.000000	1.439001	-0.109917	2.672586	0.000000	0.000000	4.000000	15.000000	0.000000
21977.326918	0.019655	0.563901	0.132768	73.480110	154.205048	-179.106735	4.120387	0.000000	2.832386	0.000000	0.000000	0.000000	1.439001	-0.109917	2.672586	0.000000	0.000000	4.000000	15.000000	0.000000
21977.330252	0.019655	0.563901	0.132768	73.480110	154.205048	-179.106735	4.120387	0.000000	2.832386	0.000000	0.000000	0.000000	1.439001	-0.109917	2.672586	0.000000	0.000000	4.000000	15.000000	0.000000
21977.333585	0.025088	0.563433	0.141283	73.941154	155.770325	-178.353119	4.277705	0.000000	2.588675	0.000000	0.000000	0.000000	1.629932	-0.140533	2.554304	0.000000	0.000000	4.000000	15.000000	0.000000
21977.336918	0.025088	0.563433	0.141283	73.941154	155.770325	-178.353119	4.277705	0.000000	2.588675	0.000000	0.000000	0.000000	1.629932	-0.140533	2.554304	0.000000	0.000000	4.000000	15.000000	0.000000
21977.340252	0.025088	0.563433	0.141283	73.941154	155.770325	-178.353119	4.277705	0.000000	2.588675	0.000000	0.000000	0.000000	1.629932	-0.140533	2.554304	0.000000	0.000000	4.000000	15.000000	0.000000
21977.343585	0.031076	0.562875	0.149246	74.378502	156.585114	-178.255524	4.417444	0.000000	2.342262	0.000000	0.000000	0.000000	1.796550	-0.167234	2.389129	0.000000	0.000000	4.000000	15.000000	0.000000
21977.346918	0.031076	0.562875	0.149246	74.378502	156.585114	-178.255524	4.417444	0.000000	2.342262	0.000000	0.000000	0.000000	1.796550	-0.167234	2.389129	0.000000	0.000000	4.000000	15.000000	0.000000
21977.350252	0.031076	0.562875	0.149246	74.378502	156.585114	-178.255524	4.417444	0.000000	2.342262	0.000000	0.000000	0.000000	1.796550	-0.167234	2.389129	0.000000	0.000000	4.000000	15.000000	0.000000
21977.353585	0.037446	0.562298	0.156619	74.806213	157.083633	-178.377090	4.539324	0.000000	2.096315	0.000000	0.000000	0.000000	1.910959	-0.173096	2.211713	0.000000	0.000000	4.000000	15.000000	0.000000
21977.356918	0.037446	0.562298	0.156619	74.806213	157.083633	-178.377090	4.539324	0.000000	2.096315	0.000000	0.000000	0.000000	1.910959	-0.173096	2.211713	0.000000	0.000000	4.000000	15.000000	0.000000
21977.360252	0.037446	0.562298	0.156619	74.806213	157.083633	-178.377090	4.539324	0.000000	2.096315	0.000000	0.000000	0.000000	1.910959	-0.173096	2.211713	0.000000	0.000000	4.000000	15.000000	0.000000
21977.363585	0.044179	0.561683	0.163224	75.249107	157.533890	-177.954010	4.643340	0.000000	1.854562	0.000000	0.000000	0.000000	2.019925	-0.184648	1.981475	0.000000	0.000000	4.000000	15.000000	0.000000
21977.366918	0.044179	0.561683	0.163224	75.249107	157.533890	-177.954010	4.643340	0.000000	1.854562	0.000000	0.000000	0.000000	2.019925	-0.184648	1.981475	0.000000	0.000000	4.000000	15.000000	0.000000
21977.370252	0.044179	0.561683	0.163224	75.249107	157.533890	-177.954010	4.643340	0.000000	1.854562	0.000000	0.000000	0.000000	2.019925	-0.184648	1.981475	0.000000	0.000000	4.000000	15.000000	0.000000
21977.373585	0.051358	0.560999	0.169121	75.667770	158.146164	-176.518188	4.730987	0.000000	1.617950	0.000000	0.000000	0.000000	2.153610	-0.205284	1.769332	0.000000	0.000000	4.000000	15.000000	0.000000
21977.376918	0.051358	0.560999	0.169121	75.667770	158.146164	-176.518188	4.730987	0.000000	1.617950	0.000000	0.000000	0.000000	2.153610	-0.205284	1.769332	0.000000	0.000000	4.000000	15.000000	0.000000
21977.380252	0.051358	0.560999	0.169121	75.667770	158.146164	-176.518188	4.730987	0.000000	1.617950	0.000000	0.000000	0.000000	2.153610	-0.205284	1.769332	0.000000	0.000000	4.000000	15.000000	0.000000
21977.383585	0.058876	0.560313	0.174240	76.054466	158.894745	-175.028671	4.805197	0.000000	1.382055	0.000000	0.000000	0.000000	2.255326	-0.205798	1.535463	0.000000	0.000000	4.000000	15.000000	0.000000
21977.386918	0.058876	0.560313	0.174240	76.054466	158.894745	-175.028671	4.805197	0.000000	1.382055	0.000000	0.000000	0.000000	2.255326	-0.205798	1.535463	0.000000	0.000000	4.000000	15.000000	0.000000
21977.390252	0.058876	0.560313	0.174240	76.054466	158.894745	-175.028671	4.805197	0.000000	1.382055	0.000000	0.000000	0.000000	2.255326	-0.205798	1.535463	0.000000	0.000000	4.000000	15.000000	0.000000
21977.393585	0.058876	0.560313	0.174240	76.423965	159.679626	-173.419006	4.866295	0.000000	1.148553	0.000000	0.000000	0.000000	2.255326	-0.205798	1.535463	0.000000	0.000000	4.000000	15.000000	0.000000
21977.396918	0.067578	0.559598	0.178929	76.423965	159.679626	-173.419006	4.866295	0.000000	1.148553	0.000000	0.000000	0.000000	2.610612	-0.214363	1.406750	0.000000	0.000000	4.000000	15.000000	0.000000
21977.400252	0.067578	0.559598	0.178929	76.423965	159.679626	-173.419006	4.866295	0.000000	1.148553	0.000000	0.000000	0.000000	2.610612	-0.214363	1.406750	0.000000	0.000000	4.000000	15.000000	0.000000
21977.403585	0.075195	0.559064	0.182083	76.677811	160.215408	-171.977341	4.866295	0.000000	1.148553	0.000000	0.000000	0.000000	2.285213	-0.160328	0.946324	0.000000	0.000000	4.000000	15.000000	0.000000
21977.406918	0.075195	0.559064	0.182083	76.677811	160.215408	-171.977341	4.866295	0.000000	1.148553	0.000000	0.000000	0.000000	2.285213	-0.160328	0.946324	0.000000	0.000000	4.000000	15.000000	0.000000
21977.410252	0.075195	0.559064	0.182083	76.677811	160.215408	-171.977341	4.866295	0.000000	1.148553	0.000000	0.000000	0.000000	2.285213	-0.160328	0.946324	0.000000	0.000000	4.000000	15.000000	0.000000
21977.413585	0.083993	0.558465	0.184792	76.907272	160.811325	-170.346512	4.954240	0.000000	0.674910	0.000000	0.000000	0.000000	2.639326	-0.179739	0.812636	0.000000	0.000000	4.000000	15.000000	0.000000
21977.416918	0.083993	0.558465	0.184792	76.907272	160.811325	-170.346512	4.954240	0.000000	0.674910	0.000000	0.000000	0.000000	2.639326	-0.179739	0.812636	0.000000	0.000000	4.000000	15.000000	0.000000
21977.420252	0.083993	0.558465	0.184792	76.907272	160.811325	-170.346512	4.954240	0.000000	0.674910	0.000000	0.000000	0.000000	2.639326	-0.179739	0.812636	0.000000	0.000000	4.000000	15.000000	0.000000
21977.423585	0.083993	0.558465	0.184792	77.148979	161.820663	-167.990875	4.981346	0.000000	0.431498	0.000000	0.000000	0.000000	2.639326	-0.179739	0.812636	0.000000	0.000000	4.000000	15.000000	0.000000
21977.426918	0.094120	0.557848	0.186930	77.148979	161.820663	-167.990875	4.981346	0.000000	0.431498	0.000000	0.000000	0.000000	3.038190	-0.185134	0.641298	0.000000	0.000000	4.000000	15.000000	0.000000
21977.430252	0.094120	0.557848	0.186930	77.148979	161.820663	-167.990875	4.981346	0.000000	0.431498	0.000000	0.000000	0.000000	3.038190	-0.185134	0.641298	0.000000	0.000000	4.000000	15.000000	0.000000
21977.433585	0.102739	0.557391	0.188003	77.377129	163.369156	-165.459412	4.981346	0.000000	0.431498	0.000000	0.000000	0.000000	2.585754	-0.137062	0.322119	0.000000	0.000000	4.000000	15.000000	0.000000
21977.436918	0.102739	0.557391	0.188003	77.377129	163.369156	-165.459412	4.981346	0.000000	0.431498	0.000000	0.000000	0.000000	2.585754	-0.137062	0.322119	0.000000	0.000000	4.000000	15.000000	0.000000
21977.440252	0.102739	0.557391	0.188003	77.377129	163.369156	-165.459412	4.981346	0.000000	0.431498	0.000000	0.000000	0.000000	2.585754	-0.137062	0.322119	0.000000	0.000000	4.000000	15.000000	0.000000
21977.443585	0.112548	0.556829	0.188469	77.770630	166.295883	-161.851349	4.999470	0.000000	-0.072844	0.000000	0.000000	0.000000	2.942537	-0.168458	0.139726	0.000000	0.000000	4.000000	15.000000	0.000000
21977.446918	0.112548	0.556829	0.188469	77.770630	166.295883	-161.851349	4.999470	0.000000	-0.072844	0.000000	0.000000	0.000000	2.942537	-0.168458	0.139726	0.000000	0.000000	4.000000	15.000000	0.000000
21977.450252	0.112548	0.556829	0.188469	77.770630	166.295883	-161.851349	4.999470	0.000000	-0.072844	0.000000	0.000000	0.000000	2.942537	-0.168458	0.139726	0.000000	0.000000	4.000000	15.000000	0.000000
21977.453585	0.122534	0.556277	0.188361	78.569061	170.252655	-156.517746	4.988955	0.000000	-0.332150	0.000000	0.000000	0.000000	2.995781	-0.165635	-0.032431	0.000000	0.000000	4.000000	15.000000	0.000000
21977.456918	0.122534	0.556277	0.188361	78.569061	170.252655	-156.517746	4.988955	0.000000	-0.332150	0.000000	0.000000	0.000000	2.995781	-0.165635	-0.032431	0.000000	0.000000	4.000000	15.000000	0.000000
21977.460252	0.122534	0.556277	0.188361	78.569061	170.252655	-156.517746	4.988955	0.000000	-0.332150	0.000000	0.000000	0.000000	2.995781	-0.165635	-0.032431	0.000000	0.000000	4.000000	15.000000	0.000000
21977.463585	0.132473	0.555762	0.187766	79.887848	175.595337	-149.238235	4.964601	0.000000	-0.593916	0.000000	0.000000	0.000000	2.981883	-0.154449	-0.178641	0.000000	0.000000	4.000000	15.000000	0.000000
21977.466918	0.132473	0.555762	0.187766	79.887848	175.595337	-149.238235	4.964601	0.000000	-0.593916	0.000000	0.000000	0.000000	2.981883	-0.154449	-0.178641	0.000000	0.000000	4.000000	15.000000	0.000000
21977.470252	0.132473	0.555762	0.187766	79.887848	175.595337	-149.238235	4.964601	0.000000	-0.593916	0.000000	0.000000	0.000000	2.981883	-0.154449	-0.178641	0.000000	0.000000	4.000000	15.000000	0.000000
21977.473585	0.142454	0.555256	0.186580	81.401314	-176.884338	-140.294678	4.926861	0.000000	-0.852080	0.000000	0.000000	0.000000	2.994294	-0.151875	-0.355579	0.000000	0.000000	4.000000	15.000000	0.000000
21977.476918	0.142454	0.555256	0.186580	81.401314	-176.884338	-140.294678	4.926861	0.000000	-0.852080	0.000000	0.000000	0.000000	2.994294	-0.151875	-0.355579	0.000000	0.000000	4.000000	15.000000	0.000000
21977.480252	0.142454	0.555256	0.186580	81.401314	-176.884338	-140.294678	4.926861	0.000000	-0.852080	0.000000	0.000000	0.000000	2.994294	-0.151875	-0.355579	0.000000	0.000000	4.000000	15.000000	0.000000
21977.483585	0.152569	0.554755	0.184743	82.786942	-166.825577	-129.422256	4.875384	0.000000	-1.109339	0.000000	0.000000	0.000000	3.034512	-0.150265	-0.551118	0.000000	0.000000	4.000000	15.000000	0.000000
21977.486918	0.152569	0.554755	0.184743	82.786942	-166.825577	-129.422256	4.875384	0.000000	-1.109339	0.000000	0.000000	0.000000	3.034512	-0.150265	-0.551118	0.000000	0.000000	4.000000	15.000000	0.000000
21977.490252	0.152569	0.554755	0.184743	82.786942	-166.825577	-129.422256	4.875384	0.000000	-1.109339	0.000000	0.000000	0.000000	3.034512	-0.150265	-0.551118	0.000000	0.000000	4.000000	15.000000	0.000000
21977.493585	0.162561	0.554323	0.182352	83.880379	-154.431229	-116.484093	4.809092	0.000000	-1.368443	0.000000	0.000000	0.000000	2.997559	-0.129774	-0.717407	0.000000	0.000000	4.000000	15.000000	0.000000
21977.496918	0.162561	0.554323	0.182352	83.880379	-154.431229	-116.484093	4.809092	0.000000	-1.368443	0.000000	0.000000	0.000000	2.997559	-0.129774	-0.717407	0.000000	0.000000	4.000000	15.000000	0.000000
21977.500252	0.162561	0.554323	0.182352	83.880379	-154.431229	-116.484093	4.809092	0.000000	-1.368443	0.000000	0.000000	0.000000	2.997559	-0.129774	-0.717407	0.000000	0.000000	4.000000	15.000000	0.000000
21977.503585	0.172325	0.553907	0.179460	84.646873	-140.145752	-100.689194	4.729407	0.000000	-1.622562	0.000000	0.000000	0.000000	2.929090	-0.124539	-0.867578	0.000000	0.000000	4.000000	15.000000	0.000000
21977.506918	0.172325	0.553907	0.179460	84.646873	-140.145752	-100.689194	4.729407	0.000000	-1.622562	0.000000	0.000000	0.000000	2.929090	-0.124539	-0.867578	0.000000	0.000000	4.000000	15.000000	0.000000
21977.510252	0.172325	0.553907	0.179460	84.646873	-140.145752	-100.689194	4.729407	0.000000	-1.622562	0.000000	0.000000	0.000000	2.929090	-0.124539	-0.867578	0.000000	0.000000	4.000000	15.000000	0.000000
21977.513585	0.181701	0.553515	0.176152	85.078293	-124.832893	-83.307030	4.637548	0.000000	-1.868995	0.000000	0.000000	0.000000	2.812818	-0.117659	-0.992372	0.000000	0.000000	4.000000	15.000000	0.000000
21977.516918	0.181701	0.553515	0.176152	85.078293	-124.832893	-83.307030	4.637548	0.000000	-1.868995	0.000000	0.000000	0.000000	2.812818	-0.117659	-0.992372	0.000000	0.000000	4.000000	15.000000	0.000000
21977.520252	0.181701	0.553515	0.176152	85.078293	-124.832893	-83.307030	4.637548	0.000000	-1.868995	0.000000	0.000000	0.000000	2.812818	-0.117659	-0.992372	0.000000	0.000000	4.000000	15.000000	0.000000
21977.523585	0.190515	0.553049	0.172452	85.240906	-110.190735	-66.632866	4.535871	0.000000	-2.103777	0.000000	0.000000	0.000000	2.644275	-0.139965	-1.110007	0.000000	0.000000	4.000000	15.000000	0.000000
21977.526918	0.190515	0.553049	0.172452	85.240906	-110.190735	-66.632866	4.535871	0.000000	-2.103777	0.000000	0.000000	0.000000	2.644275	-0.139965	-1.110007	0.000000	0.000000	4.000000	15.000000	0.000000
21977.530252	0.190515	0.553049	0.172452	85.240906	-110.190735	-66.632866	4.535871	0.000000	-2.103777	0.000000	0.000000	0.000000	2.644275	-0.139965	-1.110007	0.000000	0.000000	4.000000	15.000000	0.000000
21977.533585	0.198802	0.552575	0.168319	85.225578	-97.477165	-52.161297	4.427224	0.000000	-2.323723	0.000000	0.000000	0.000000	2.486006	-0.142152	-1.239997	0.000000	0.000000	4.000000	15.000000	0.000000
21977.536918	0.198802	0.552575	0.168319	85.225578	-97.477165	-52.161297	4.427224	0.000000	-2.323723	0.000000	0.000000	0.000000	2.486006	-0.142152	-1.239997	0.000000	0.000000	4.000000	15.000000	0.000000
21977.540252	0.198802	0.552575	0.168319	85.225578	-97.477165	-52.161297	4.427224	0.000000	-2.323723	0.000000	0.000000	0.000000	2.486006	-0.142152	-1.239997	0.000000	0.000000	4.000000	15.000000	0.000000
21977.543585	0.206427	0.552079	0.163701	85.142151	-87.734970	-41.349926	4.312011	0.000000	-2.531118	0.000000	0.000000	0.000000	2.287501	-0.148878	-1.385338	0.000000	0.000000	4.000000	15.000000	0.000000
21977.546918	0.206427	0.552079	0.163701	85.142151	-87.734970	-41.349926	4.312011	0.000000	-2.531118	0.000000	0.000000	0.000000	2.287501	-0.148878	-1.385338	0.000000	0.000000	4.000000	15.000000	0.000000
21977.550252	0.206427	0.552079	0.163701	85.142151	-87.734970	-41.349926	4.312011	0.000000	-2.531118	0.000000	0.000000	0.000000	2.287501	-0.148878	-1.385338	0.000000	0.000000	4.000000	15.000000	0.000000
21977.553585	0.213509	0.551584	0.158622	85.085426	-81.251389	-34.175915	4.191970	0.000000	-2.725323	0.000000	0.000000	0.000000	2.124634	-0.148313	-1.523528	0.000000	0.000000	4.000000	15.000000	0.000000
21977.556918	0.213509	0.551584	0.158622	85.085426	-81.251389	-34.175915	4.191970	0.000000	-2.725323	0.000000	0.000000	0.000000	2.124634	-0.148313	-1.523528	0.000000	0.000000	4.000000	15.000000	0.000000
21977.560252	0.213509	0.551584	0.158622	85.085426	-81.251389	-34.175915	4.191970	0.000000	-2.725323	0.000000	0.000000	0.000000	2.124634	-0.148313	-1.523528	0.000000	0.000000	4.000000	15.000000	0.000000
21977.563585	0.219909	0.551171	0.153203	85.120865	-77.746078	-29.124746	4.066154	0.000000	-2.909706	0.000000	0.000000	0.000000	1.920160	-0.123875	-1.625828	0.000000	0.000000	4.000000	15.000000	0.000000
21977.566918	0.219909	0.551171	0.153203	85.120865	-77.746078	-29.124746	4.066154	0.000000	-2.909706	0.000000	0.000000	0.000000	1.920160	-0.123875	-1.625828	0.000000	0.000000	4.000000	15.000000	0.000000
21977.570252	0.219909	0.551171	0.153203	85.120865	-77.746078	-29.124746	4.066154	0.000000	-2.909706	0.000000	0.000000	0.000000	1.920160	-0.123875	-1.625828	0.000000	0.000000	4.000000	15.000000	0.000000
21977.573585	0.225469	0.550827	0.147573	85.179886	-75.496758	-25.011486	3.937383	0.000000	-3.081723	0.000000	0.000000	0.000000	1.667856	-0.103338	-1.688935	0.000000	0.000000	4.000000	15.000000	0.000000
21977.576918	0.225469	0.550827	0.147573	85.179886	-75.496758	-25.011486	3.937383	0.000000	-3.081723	0.000000	0.000000	0.000000	1.667856	-0.103338	-1.688935	0.000000	0.000000	4.000000	15.000000	0.000000
21977.580252	0.225469	0.550827	0.147573	85.179886	-75.496758	-25.011486	3.937383	0.000000	-3.081723	0.000000	0.000000	0.000000	1.667856	-0.103338	-1.688935	0.000000	0.000000	4.000000	15.000000	0.000000
21977.583585	0.230387	0.550583	0.141669	85.210419	-73.996353	-22.079863	3.809293	0.000000	-3.238717	0.000000	0.000000	0.000000	1.475340	-0.073207	-1.771204	0.000000	0.000000	4.000000	15.000000	0.000000
21977.586918	0.230387	0.550583	0.141669	85.210419	-73.996353	-22.079863	3.809293	0.000000	-3.238717	0.000000	0.000000	0.000000	1.475340	-0.073207	-1.771204	0.000000	0.000000	4.000000	15.000000	0.000000
21977.590252	0.230387	0.550583	0.141669	85.210419	-73.996353	-22.079863	3.809293	0.000000	-3.238717	0.000000	0.000000	0.000000	1.475340	-0.073207	-1.771204	0.000000	0.000000	4.000000	15.000000	0.000000
21977.593585	0.234612	0.550445	0.135461	85.245483	-73.312462	-20.445576	3.678994	0.000000	-3.386001	0.000000	0.000000	0.000000	1.267511	-0.041419	-1.862515	0.000000	0.000000	4.000000	15.000000	0.000000
21977.596918	0.234612	0.550445	0.135461	85.245483	-73.312462	-20.445576	3.678994	0.000000	-3.386001	0.000000	0.000000	0.000000	1.267511	-0.041419	-1.862515	0.000000	0.000000	4.000000	15.000000	0.000000
21977.600252	0.234612	0.550445	0.135461	85.245483	-73.312462	-20.445576	3.678994	0.000000	-3.386001	0.000000	0.000000	0.000000	1.267511	-0.041419	-1.862515	0.000000	0.000000	4.000000	15.000000	0.000000
21977.603585	0.238097	0.550347	0.128925	85.262154	-73.525894	-19.921026	3.546632	0.000000	-3.524401	0.000000	0.000000	0.000000	1.045479	-0.029211	-1.960613	0.000000	0.000000	4.000000	15.000000	0.000000
21977.606918	0.238097	0.550347	0.128925	85.262154	-73.525894	-19.921026	3.546632	0.000000	-3.524401	0.000000	0.000000	0.000000	1.045479	-0.029211	-1.960613	0.000000	0.000000	4.000000	15.000000	0.000000
21977.610252	0.238097	0.550347	0.128925	85.262154	-73.525894	-19.921026	3.546632	0.000000	-3.524401	0.000000	0.000000	0.000000	1.045479	-0.029211	-1.960613	0.000000	0.000000	4.000000	15.000000	0.000000
21977.613585	0.240942	0.550300	0.122004	85.258392	-74.719528	-20.409914	3.412089	0.000000	-3.654811	0.000000	0.000000	0.000000	0.853568	-0.014348	-2.076442	0.000000	0.000000	4.000000	15.000000	0.000000
21977.616918	0.240942	0.550300	0.122004	85.258392	-74.719528	-20.409914	3.412089	0.000000	-3.654811	0.000000	0.000000	0.000000	0.853568	-0.014348	-2.076442	0.000000	0.000000	4.000000	15.000000	0.000000
21977.620252	0.240942	0.550300	0.122004	85.258392	-74.719528	-20.409914	3.412089	0.000000	-3.654811	0.000000	0.000000	0.000000	0.853568	-0.014348	-2.076442	0.000000	0.000000	4.000000	15.000000	0.000000
21977.623585	0.243082	0.550330	0.114857	85.240616	-76.348885	-21.429661	3.272421	0.000000	-3.780379	0.000000	0.000000	0.000000	0.641972	0.009130	-2.144082	0.000000	0.000000	4.000000	15.000000	0.000000
21977.626918	0.243082	0.550330	0.114857	85.240616	-76.348885	-21.429661	3.272421	0.000000	-3.780379	0.000000	0.000000	0.000000	0.641972	0.009130	-2.144082	0.000000	0.000000	4.000000	15.000000	0.000000
21977.630252	0.243082	0.550330	0.114857	85.240616	-76.348885	-21.429661	3.272421	0.000000	-3.780379	0.000000	0.000000	0.000000	0.641972	0.009130	-2.144082	0.000000	0.000000	4.000000	15.000000	0.000000
21977.633585	0.244520	0.550521	0.107633	85.209641	-76.580612	-21.182615	3.129978	0.000000	-3.899133	0.000000	0.000000	0.000000	0.431459	0.057194	-2.167145	0.000000	0.000000	4.000000	15.000000	0.000000
21977.636918	0.244520	0.550521	0.107633	85.209641	-76.580612	-21.182615	3.129978	0.000000	-3.899133	0.000000	0.000000	0.000000	0.431459	0.057194	-2.167145	0.000000	0.000000	4.000000	15.000000	0.000000
21977.640252	0.244520	0.550521	0.107633	85.209641	-76.580612	-21.182615	3.129978	0.000000	-3.899133	0.000000	0.000000	0.000000	0.431459	0.057194	-2.167145	0.000000	0.000000	4.000000	15.000000	0.000000
21977.643585	0.245118	0.550938	0.100571	85.173103	-72.194885	-16.561012	2.986544	0.000000	-4.010057	0.000000	0.000000	0.000000	0.179520	0.125163	-2.118670	0.000000	0.000000	4.000000	15.000000	0.000000
21977.646918	0.245118	0.550938	0.100571	85.173103	-72.194885	-16.561012	2.986544	0.000000	-4.010057	0.000000	0.000000	0.000000	0.179520	0.125163	-2.118670	0.000000	0.000000	4.000000	15.000000	0.000000
21977.650252	0.245118	0.550938	0.100571	85.173103	-72.194885	-16.561012	2.986544	0.000000	-4.010057	0.000000	0.000000	0.000000	0.179520	0.125163	-2.118670	0.000000	0.000000	4.000000	15.000000	0.000000
21977.653585	0.244793	0.551565	0.093784	85.123917	-63.779964	-8.039454	2.848048	0.000000	-4.109577	0.000000	0.000000	0.000000	-0.097673	0.188042	-2.036233	0.000000	0.000000	4.000000	15.000000	0.000000
21977.656918	0.244793	0.551565	0.093784	85.123917	-63.779964	-8.039454	2.848048	0.000000	-4.109577	0.000000	0.000000	0.000000	-0.097673	0.188042	-2.036233	0.000000	0.000000	4.000000	15.000000	0.000000
21977.660252	0.244793	0.551565	0.093784	85.123917	-63.779964	-8.039454	2.848048	0.000000	-4.109577	0.000000	0.000000	0.000000	-0.097673	0.188042	-2.036233	0.000000	0.000000	4.000000	15.000000	0.000000
21977.663585	0.243559	0.552240	0.087032	85.084061	-53.477772	2.153071	2.718178	0.000000	-4.196607	0.000000	0.000000	0.000000	-0.370281	0.202681	-2.025479	0.000000	0.000000	4.000000	15.000000	0.000000
21977.666918	0.243559	0.552240	0.087032	85.084061	-53.477772	2.153071	2.718178	0.000000	-4.196607	0.000000	0.000000	0.000000	-0.370281	0.202681	-2.025479	0.000000	0.000000	4.000000	15.000000	0.000000
21977.670252	0.243559	0.552240	0.087032	85.084061	-53.477772	2.153071	2.718178	0.000000	-4.196607	0.000000	0.000000	0.000000	-0.370281	0.202681	-2.025479	0.000000	0.000000	4.000000	15.000000	0.000000
21977.673585	0.241537	0.552913	0.080187	85.068504	-42.737701	12.871673	2.592092	0.000000	-4.275636	0.000000	0.000000	0.000000	-0.606516	0.201649	-2.053624	0.000000	0.000000	4.000000	15.000000	0.000000
21977.676918	0.241537	0.552913	0.080187	85.068504	-42.737701	12.871673	2.592092	0.000000	-4.275636	0.000000	0.000000	0.000000	-0.606516	0.201649	-2.053624	0.000000	0.000000	4.000000	15.000000	0.000000
21977.680252	0.241537	0.552913	0.080187	85.068504	-42.737701	12.871673	2.592092	0.000000	-4.275636	0.000000	0.000000	0.000000	-0.606516	0.201649	-2.053624	0.000000	0.000000	4.000000	15.000000	0.000000
21977.683585	0.238976	0.553624	0.073143	85.081757	-31.679445	24.149286	2.464652	0.000000	-4.350344	0.000000	0.000000	0.000000	-0.768175	0.213374	-2.113204	0.000000	0.000000	4.000000	15.000000	0.000000
21977.686918	0.238976	0.553624	0.073143	85.081757	-31.679445	24.149286	2.464652	0.000000	-4.350344	0.000000	0.000000	0.000000	-0.768175	0.213374	-2.113204	0.000000	0.000000	4.000000	15.000000	0.000000
21977.690252	0.238976	0.553624	0.073143	85.081757	-31.679445	24.149286	2.464652	0.000000	-4.350344	0.000000	0.000000	0.000000	-0.768175	0.213374	-2.113204	0.000000	0.000000	4.000000	15.000000	0.000000
21977.693585	0.238976	0.553624	0.073143	84.968918	-19.690123	36.506557	2.328661	0.000000	-4.424629	0.000000	0.000000	0.000000	-0.768175	0.213374	-2.113204	0.000000	0.000000	4.000000	15.000000	0.000000
21977.696918	0.235712	0.554492	0.065236	84.968918	-19.690123	36.506557	2.328661	0.000000	-4.424629	0.000000	0.000000	0.000000	-0.979316	0.260554	-2.372002	0.000000	0.000000	4.000000	15.000000	0.000000
21977.700252	0.235712	0.554492	0.065236	84.968918	-19.690123	36.506557	2.328661	0.000000	-4.424629	0.000000	0.000000	0.000000	-0.979316	0.260554	-2.372002	0.000000	0.000000	4.000000	15.000000	0.000000
21977.703585	0.232585	0.555282	0.058893	84.685295	-11.528878	44.956821	2.328661	0.000000	-4.424629	0.000000	0.000000	0.000000	-0.938155	0.236980	-1.902927	0.000000	0.000000	4.000000	15.000000	0.000000
21977.706918	0.232585	0.555282	0.058893	84.685295	-11.528878	44.956821	2.328661	0.000000	-4.424629	0.000000	0.000000	0.000000	-0.938155	0.236980	-1.902927	0.000000	0.000000	4.000000	15.000000	0.000000
21977.710252	0.232585	0.555282	0.058893	84.685295	-11.528878	44.956821	2.328661	0.000000	-4.424629	0.000000	0.000000	0.000000	-0.938155	0.236980	-1.902927	0.000000	0.000000	4.000000	15.000000	0.000000
21977.713585	0.228537	0.556217	0.052105	84.124275	-5.916916	50.712002	2.029720	0.000000	-4.569489	0.000000	0.000000	0.000000	-1.214226	0.280332	-2.036460	0.000000	0.000000	4.000000	15.000000	0.000000
21977.716918	0.228537	0.556217	0.052105	84.124275	-5.916916	50.712002	2.029720	0.000000	-4.569489	0.000000	0.000000	0.000000	-1.214226	0.280332	-2.036460	0.000000	0.000000	4.000000	15.000000	0.000000
21977.720252	0.228537	0.556217	0.052105	84.124275	-5.916916	50.712002	2.029720	0.000000	-4.569489	0.000000	0.000000	0.000000	-1.214226	0.280332	-2.036460	0.000000	0.000000	4.000000	15.000000	0.000000
21977.723585	0.223786	0.557111	0.045665	83.442345	-2.804749	53.872044	1.878367	0.000000	-4.633761	0.000000	0.000000	0.000000	-1.425297	0.268401	-1.931840	0.000000	0.000000	4.000000	15.000000	0.000000
21977.726918	0.223786	0.557111	0.045665	83.442345	-2.804749	53.872044	1.878367	0.000000	-4.633761	0.000000	0.000000	0.000000	-1.425297	0.268401	-1.931840	0.000000	0.000000	4.000000	15.000000	0.000000
21977.730252	0.223786	0.557111	0.045665	83.442345	-2.804749	53.872044	1.878367	0.000000	-4.633761	0.000000	0.000000	0.000000	-1.425297	0.268401	-1.931840	0.000000	0.000000	4.000000	15.000000	0.000000
21977.733585	0.218303	0.557900	0.039552	82.778519	-0.381923	56.450958	1.730517	0.000000	-4.690982	0.000000	0.000000	0.000000	-1.645022	0.236629	-1.833989	0.000000	0.000000	4.000000	15.000000	0.000000
21977.736918	0.218303	0.557900	0.039552	82.778519	-0.381923	56.450958	1.730517	0.000000	-4.690982	0.000000	0.000000	0.000000	-1.645022	0.236629	-1.833989	0.000000	0.000000	4.000000	15.000000	0.000000
21977.740252	0.218303	0.557900	0.039552	82.778519	-0.381923	56.450958	1.730517	0.000000	-4.690982	0.000000	0.000000	0.000000	-1.645022	0.236629	-1.833989	0.000000	0.000000	4.000000	15.000000	0.000000
21977.743585	0.212291	0.558545	0.033697	82.191483	2.114448	59.299408	1.585378	0.000000	-4.742002	0.000000	0.000000	0.000000	-1.803480	0.193547	-1.756398	0.000000	0.000000	4.000000	15.000000	0.000000
21977.746918	0.212291	0.558545	0.033697	82.191483	2.114448	59.299408	1.585378	0.000000	-4.742002	0.000000	0.000000	0.000000	-1.803480	0.193547	-1.756398	0.000000	0.000000	4.000000	15.000000	0.000000
21977.750252	0.212291	0.558545	0.033697	82.191483	2.114448	59.299408	1.585378	0.000000	-4.742002	0.000000	0.000000	0.000000	-1.803480	0.193547	-1.756398	0.000000	0.000000	4.000000	15.000000	0.000000
21977.753585	0.205826	0.558968	0.028011	81.704857	5.112848	62.677929	1.437122	0.000000	-4.789017	0.000000	0.000000	0.000000	-1.939740	0.126781	-1.705708	0.000000	0.000000	4.000000	15.000000	0.000000
21977.756918	0.205826	0.558968	0.028011	81.704857	5.112848	62.677929	1.437122	0.000000	-4.789017	0.000000	0.000000	0.000000	-1.939740	0.126781	-1.705708	0.000000	0.000000	4.000000	15.000000	0.000000
21977.760252	0.205826	0.558968	0.028011	81.704857	5.112848	62.677929	1.437122	0.000000	-4.789017	0.000000	0.000000	0.000000	-1.939740	0.126781	-1.705708	0.000000	0.000000	4.000000	15.000000	0.000000
21977.763585	0.199237	0.559309	0.022520	81.309456	9.160732	66.134239	1.279413	0.000000	-4.833539	0.000000	0.000000	0.000000	-1.976406	0.102468	-1.647299	0.000000	0.000000	4.000000	15.000000	0.000000
21977.766918	0.199237	0.559309	0.022520	81.309456	9.160732	66.134239	1.279413	0.000000	-4.833539	0.000000	0.000000	0.000000	-1.976406	0.102468	-1.647299	0.000000	0.000000	4.000000	15.000000	0.000000
21977.770252	0.199237	0.559309	0.022520	81.309456	9.160732	66.134239	1.279413	0.000000	-4.833539	0.000000	0.000000	0.000000	-1.976406	0.102468	-1.647299	0.000000	0.000000	4.000000	15.000000	0.000000
21977.773585	0.192727	0.559561	0.017303	80.915588	13.717757	69.644516	1.106540	0.000000	-4.876020	0.000000	0.000000	0.000000	-1.953083	0.075520	-1.565109	0.000000	0.000000	4.000000	15.000000	0.000000
21977.776918	0.192727	0.559561	0.017303	80.915588	13.717757	69.644516	1.106540	0.000000	-4.876020	0.000000	0.000000	0.000000	-1.953083	0.075520	-1.565109	0.000000	0.000000	4.000000	15.000000	0.000000
21977.780252	0.192727	0.559561	0.017303	80.915588	13.717757	69.644516	1.106540	0.000000	-4.876020	0.000000	0.000000	0.000000	-1.953083	0.075520	-1.565109	0.000000	0.000000	4.000000	15.000000	0.000000
21977.783585	0.185833	0.559800	0.012760	80.434456	17.862310	73.134224	0.865173	0.000000	-4.636361	0.000000	0.000000	0.000000	-2.068301	0.071711	-1.362960	0.000000	0.000000	4.000000	15.000000	0.000000
21977.786918	0.185833	0.559800	0.012760	80.434456	17.862310	73.134224	0.865173	0.000000	-4.636361	0.000000	0.000000	0.000000	-2.068301	0.071711	-1.362960	0.000000	0.000000	4.000000	15.000000	0.000000
21977.790252	0.185833	0.559800	0.012760	80.434456	17.862310	73.134224	0.865173	0.000000	-4.636361	0.000000	0.000000	0.000000	-2.068301	0.071711	-1.362960	0.000000	0.000000	4.000000	15.000000	0.000000
21977.793585	0.178505	0.559954	0.008918	79.871986	20.794449	75.990082	0.638012	0.000000	-4.291645	0.000000	0.000000	0.000000	-2.198434	0.046186	-1.152533	0.000000	0.000000	4.000000	15.000000	0.000000
21977.796918	0.178505	0.559954	0.008918	79.871986	20.794449	75.990082	0.638012	0.000000	-4.291645	0.000000	0.000000	0.000000	-2.198434	0.046186	-1.152533	0.000000	0.000000	4.000000	15.000000	0.000000
21977.800252	0.178505	0.559954	0.008918	79.871986	20.794449	75.990082	0.638012	0.000000	-4.291645	0.000000	0.000000	0.000000	-2.198434	0.046186	-1.152533	0.000000	0.000000	4.000000	15.000000	0.000000
21977.803585	0.170911	0.560026	0.005725	79.287003	22.351625	77.007393	0.445924	0.000000	-3.925239	0.000000	0.000000	0.000000	-2.278204	0.021440	-0.958015	0.000000	0.000000	4.000000	15.000000	0.000000
21977.806918	0.170911	0.560026	0.005725	79.287003	22.351625	77.007393	0.445924	0.000000	-3.925239	0.000000	0.000000	0.000000	-2.278204	0.021440	-0.958015	0.000000	0.000000	4.000000	15.000000	0.000000
21977.810252	0.170911	0.560026	0.005725	79.287003	22.351625	77.007393	0.445924	0.000000	-3.925239	0.000000	0.000000	0.000000	-2.278204	0.021440	-0.958015	0.000000	0.000000	4.000000	15.000000	0.000000
21977.813585	0.162808	0.560026	0.003186	78.707642	23.299370	76.671432	0.286254	0.000000	-3.545538	0.000000	0.000000	0.000000	-2.430970	0.000165	-0.761864	0.000000	0.000000	4.000000	15.000000	0.000000
21977.816918	0.162808	0.560026	0.003186	78.707642	23.299370	76.671432	0.286254	0.000000	-3.545538	0.000000	0.000000	0.000000	-2.430970	0.000165	-0.761864	0.000000	0.000000	4.000000	15.000000	0.000000
21977.820252	0.162808	0.560026	0.003186	78.707642	23.299370	76.671432	0.286254	0.000000	-3.545538	0.000000	0.000000	0.000000	-2.430970	0.000165	-0.761864	0.000000	0.000000	4.000000	15.000000	0.000000
21977.823585	0.154491	0.559991	0.001371	78.136681	24.645004	76.840675	0.159277	0.000000	-3.140376	0.000000	0.000000	0.000000	-2.494825	-0.010488	-0.544314	0.000000	0.000000	4.000000	15.000000	0.000000
21977.826918	0.154491	0.559991	0.001371	78.136681	24.645004	76.840675	0.159277	0.000000	-3.140376	0.000000	0.000000	0.000000	-2.494825	-0.010488	-0.544314	0.000000	0.000000	4.000000	15.000000	0.000000
21977.830252	0.154491	0.559991	0.001371	78.136681	24.645004	76.840675	0.159277	0.000000	-3.140376	0.000000	0.000000	0.000000	-2.494825	-0.010488	-0.544314	0.000000	0.000000	4.000000	15.000000	0.000000
21977.833585	0.154491	0.559991	0.001371	77.426323	27.258724	78.771805	0.068558	0.000000	-2.724572	0.000000	0.000000	0.000000	-2.494825	-0.010488	-0.544314	0.000000	0.000000	4.000000	15.000000	0.000000
21977.836918	0.145592	0.560017	0.000070	77.426323	27.258724	78.771805	0.068558	0.000000	-2.724572	0.000000	0.000000	0.000000	-2.669797	0.007772	-0.390310	0.000000	0.000000	4.000000	15.000000	0.000000
21977.840252	0.145592	0.560017	0.000070	77.426323	27.258724	78.771805	0.068558	0.000000	-2.724572	0.000000	0.000000	0.000000	-2.669797	0.007772	-0.390310	0.000000	0.000000	4.000000	15.000000	0.000000
21977.843585	0.138552	0.560104	-0.000382	76.761177	30.024157	80.880745	0.003506	0.000000	-2.279606	0.000000	0.000000	0.000000	-2.112114	0.026159	-0.135714	0.000000	0.000000	4.000000	15.000000	0.000000
21977.846918	0.138552	0.560104	-0.000382	76.761177	30.024157	80.880745	0.003506	0.000000	-2.279606	0.000000	0.000000	0.000000	-2.112114	0.026159	-0.135714	0.000000	0.000000	4.000000	15.000000	0.000000
21977.850252	0.138552	0.560104	-0.000382	76.761177	30.024157	80.880745	0.003506	0.000000	-2.279606	0.000000	0.000000	0.000000	-2.112114	0.026159	-0.135714	0.000000	0.000000	4.000000	15.000000	0.000000
21977.853585	0.130852	0.560293	-0.000026	76.018845	33.165100	83.353661	-0.019113	0.000000	-1.927587	0.000000	0.000000	0.000000	-2.309866	0.056706	0.106793	0.000000	0.000000	4.000000	15.000000	0.000000
21977.856918	0.130852	0.560293	-0.000026	76.018845	33.165100	83.353661	-0.019113	0.000000	-1.927587	0.000000	0.000000	0.000000	-2.309866	0.056706	0.106793	0.000000	0.000000	4.000000	15.000000	0.000000
21977.860252	0.130852	0.560293	-0.000026	76.018845	33.165100	83.353661	-0.019113	0.000000	-1.927587	0.000000	0.000000	0.000000	-2.309866	0.056706	0.106793	0.000000	0.000000	4.000000	15.000000	0.000000
21977.863585	0.123025	0.560449	0.000941	75.657211	36.693069	86.443268	-0.001314	0.000000	-1.542610	0.000000	0.000000	0.000000	-2.348063	0.046696	0.290235	0.000000	0.000000	4.000000	15.000000	0.000000
21977.866918	0.123025	0.560449	0.000941	75.657211	36.693069	86.443268	-0.001314	0.000000	-1.542610	0.000000	0.000000	0.000000	-2.348063	0.046696	0.290235	0.000000	0.000000	4.000000	15.000000	0.000000
21977.870252	0.123025	0.560449	0.000941	75.657211	36.693069	86.443268	-0.001314	0.000000	-1.542610	0.000000	0.000000	0.000000	-2.348063	0.046696	0.290235	0.000000	0.000000	4.000000	15.000000	0.000000
21977.873585	0.115118	0.560532	0.002549	75.654991	40.335899	89.607666	0.047059	0.000000	-1.151266	0.000000	0.000000	0.000000	-2.372232	0.024837	0.482287	0.000000	0.000000	4.000000	15.000000	0.000000
21977.876918	0.115118	0.560532	0.002549	75.654991	40.335899	89.607666	0.047059	0.000000	-1.151266	0.000000	0.000000	0.000000	-2.372232	0.024837	0.482287	0.000000	0.000000	4.000000	15.000000	0.000000
21977.880252	0.115118	0.560532	0.002549	75.654991	40.335899	89.607666	0.047059	0.000000	-1.151266	0.000000	0.000000	0.000000	-2.372232	0.024837	0.482287	0.000000	0.000000	4.000000	15.000000	0.000000
21977.883585	0.115118	0.560532	0.002549	75.844116	44.297089	92.410255	0.127440	0.000000	-0.755894	0.000000	0.000000	0.000000	-2.372232	0.024837	0.482287	0.000000	0.000000	4.000000	15.000000	0.000000
21977.886918	0.106578	0.560658	0.005264	75.844116	44.297089	92.410255	0.127440	0.000000	-0.755894	0.000000	0.000000	0.000000	-2.561836	0.038049	0.814557	0.000000	0.000000	4.000000	15.000000	0.000000
21977.890252	0.106578	0.560658	0.005264	75.844116	44.297089	92.410255	0.127440	0.000000	-0.755894	0.000000	0.000000	0.000000	-2.561836	0.038049	0.814557	0.000000	0.000000	4.000000	15.000000	0.000000
21977.893585	0.099871	0.560765	0.008152	76.007187	47.570614	94.604584	0.263200	0.000000	-0.328921	0.000000	0.000000	0.000000	-2.012119	0.031895	0.866390	0.000000	0.000000	4.000000	15.000000	0.000000
21977.896918	0.099871	0.560765	0.008152	76.007187	47.570614	94.604584	0.263200	0.000000	-0.328921	0.000000	0.000000	0.000000	-2.012119	0.031895	0.866390	0.000000	0.000000	4.000000	15.000000	0.000000
21977.900252	0.099871	0.560765	0.008152	76.007187	47.570614	94.604584	0.263200	0.000000	-0.328921	0.000000	0.000000	0.000000	-2.012119	0.031895	0.866390	0.000000	0.000000	4.000000	15.000000	0.000000
21977.903585	0.092902	0.560955	0.012151	76.123726	51.341137	97.230904	0.407598	0.000000	0.006432	0.000000	0.000000	0.000000	-2.090904	0.057013	1.199698	0.000000	0.000000	4.000000	15.000000	0.000000
21977.906918	0.092902	0.560955	0.012151	76.123726	51.341137	97.230904	0.407598	0.000000	0.006432	0.000000	0.000000	0.000000	-2.090904	0.057013	1.199698	0.000000	0.000000	4.000000	15.000000	0.000000
21977.910252	0.092902	0.560955	0.012151	76.123726	51.341137	97.230904	0.407598	0.000000	0.006432	0.000000	0.000000	0.000000	-2.090904	0.057013	1.199698	0.000000	0.000000	4.000000	15.000000	0.000000
21977.913585	0.086401	0.561081	0.016760	76.227493	55.270950	99.896667	0.607548	0.000000	0.354916	0.000000	0.000000	0.000000	-1.950310	0.037874	1.382631	0.000000	0.000000	4.000000	15.000000	0.000000
21977.916918	0.086401	0.561081	0.016760	76.227493	55.270950	99.896667	0.607548	0.000000	0.354916	0.000000	0.000000	0.000000	-1.950310	0.037874	1.382631	0.000000	0.000000	4.000000	15.000000	0.000000
21977.920252	0.086401	0.561081	0.016760	76.227493	55.270950	99.896667	0.607548	0.000000	0.354916	0.000000	0.000000	0.000000	-1.950310	0.037874	1.382631	0.000000	0.000000	4.000000	15.000000	0.000000
21977.923585	0.080417	0.561179	0.021864	76.419975	59.328812	102.868370	0.837986	0.000000	0.679968	0.000000	0.000000	0.000000	-1.795130	0.029463	1.531393	0.000000	0.000000	4.000000	15.000000	0.000000
21977.926918	0.080417	0.561179	0.021864	76.419975	59.328812	102.868370	0.837986	0.000000	0.679968	0.000000	0.000000	0.000000	-1.795130	0.029463	1.531393	0.000000	0.000000	4.000000	15.000000	0.000000
21977.930252	0.080417	0.561179	0.021864	76.419975	59.328812	102.868370	0.837986	0.000000	0.679968	0.000000	0.000000	0.000000	-1.795130	0.029463	1.531393	0.000000	0.000000	4.000000	15.000000	0.000000
21977.933585	0.074845	0.561197	0.027484	76.791214	63.472137	106.044830	1.093218	0.000000	0.979156	0.000000	0.000000	0.000000	-1.671555	0.005231	1.685749	0.000000	0.000000	4.000000	15.000000	0.000000
21977.936918	0.074845	0.561197	0.027484	76.791214	63.472137	106.044830	1.093218	0.000000	0.979156	0.000000	0.000000	0.000000	-1.671555	0.005231	1.685749	0.000000	0.000000	4.000000	15.000000	0.000000
21977.940252	0.074845	0.561197	0.027484	76.791214	63.472137	106.044830	1.093218	0.000000	0.979156	0.000000	0.000000	0.000000	-1.671555	0.005231	1.685749	0.000000	0.000000	4.000000	15.000000	0.000000
21977.943585	0.069846	0.561221	0.033668	77.223335	67.721733	109.154160	1.374176	0.000000	1.257748	0.000000	0.000000	0.000000	-1.499586	0.007224	1.855253	0.000000	0.000000	4.000000	15.000000	0.000000
21977.946918	0.069846	0.561221	0.033668	77.223335	67.721733	109.154160	1.374176	0.000000	1.257748	0.000000	0.000000	0.000000	-1.499586	0.007224	1.855253	0.000000	0.000000	4.000000	15.000000	0.000000
21977.950252	0.069846	0.561221	0.033668	77.223335	67.721733	109.154160	1.374176	0.000000	1.257748	0.000000	0.000000	0.000000	-1.499586	0.007224	1.855253	0.000000	0.000000	4.000000	15.000000	0.000000
21977.953585	0.065541	0.561125	0.040265	77.602531	72.117966	112.173721	1.683385	0.000000	1.507679	0.000000	0.000000	0.000000	-1.291755	-0.028674	1.979292	0.000000	0.000000	4.000000	15.000000	0.000000
21977.956918	0.065541	0.561125	0.040265	77.602531	72.117966	112.173721	1.683385	0.000000	1.507679	0.000000	0.000000	0.000000	-1.291755	-0.028674	1.979292	0.000000	0.000000	4.000000	15.000000	0.000000
21977.960252	0.065541	0.561125	0.040265	77.602531	72.117966	112.173721	1.683385	0.000000	1.507679	0.000000	0.000000	0.000000	-1.291755	-0.028674	1.979292	0.000000	0.000000	4.000000	15.000000	0.000000
21977.963585	0.061844	0.560970	0.047306	77.927521	76.496696	115.113892	2.013267	0.000000	1.722972	0.000000	0.000000	0.000000	-1.108873	-0.046483	2.112220	0.000000	0.000000	4.000000	15.000000	0.000000
21977.966918	0.061844	0.560970	0.047306	77.927521	76.496696	115.113892	2.013267	0.000000	1.722972	0.000000	0.000000	0.000000	-1.108873	-0.046483	2.112220	0.000000	0.000000	4.000000	15.000000	0.000000
21977.970252	0.061844	0.560970	0.047306	77.927521	76.496696	115.113892	2.013267	0.000000	1.722972	0.000000	0.000000	0.000000	-1.108873	-0.046483	2.112220	0.000000	0.000000	4.000000	15.000000	0.000000
21977.973585	0.058713	0.560700	0.054727	78.191826	80.839188	118.257416	2.365304	0.000000	1.907784	0.000000	0.000000	0.000000	-0.939532	-0.081144	2.226283	0.000000	0.000000	4.000000	15.000000	0.000000
21977.976918	0.058713	0.560700	0.054727	78.191826	80.839188	118.257416	2.365304	0.000000	1.907784	0.000000	0.000000	0.000000	-0.939532	-0.081144	2.226283	0.000000	0.000000	4.000000	15.000000	0.000000
21977.980252	0.058713	0.560700	0.054727	78.191826	80.839188	118.257416	2.365304	0.000000	1.907784	0.000000	0.000000	0.000000	-0.939532	-0.081144	2.226283	0.000000	0.000000	4.000000	15.000000	0.000000
21977.983585	0.058713	0.560700	0.054727	78.413315	85.639420	122.206512	2.736351	0.000000	2.064373	0.000000	0.000000	0.000000	-0.939532	-0.081144	2.226283	0.000000	0.000000	4.000000	15.000000	0.000000
21977.986918	0.056060	0.560255	0.063216	78.413315	85.639420	122.206512	2.736351	0.000000	2.064373	0.000000	0.000000	0.000000	-0.795825	-0.133518	2.546762	0.000000	0.000000	4.000000	15.000000	0.000000
21977.990252	0.056060	0.560255	0.063216	78.413315	85.639420	122.206512	2.736351	0.000000	2.064373	0.000000	0.000000	0.000000	-0.795825	-0.133518	2.546762	0.000000	0.000000	4.000000	15.000000	0.000000
21977.993585	0.054595	0.559777	0.070301	78.554596	89.527672	125.536354	3.160812	0.000000	2.197010	0.000000	0.000000	0.000000	-0.439482	-0.143315	2.125436	0.000000	0.000000	4.000000	15.000000	0.000000
21977.996918	0.054595	0.559777	0.070301	78.554596	89.527672	125.536354	3.160812	0.000000	2.197010	0.000000	0.000000	0.000000	-0.439482	-0.143315	2.125436	0.000000	0.000000	4.000000	15.000000	0.000000
21978.000252	0.054595	0.559777	0.070301	78.554596	89.527672	125.536354	3.160812	0.000000	2.197010	0.000000	0.000000	0.000000	-0.439482	-0.143315	2.125436	0.000000	0.000000	4.000000	15.000000	0.000000
21978.003585	0.053761	0.559271	0.078373	78.695450	93.773796	129.239639	3.515051	0.000000	2.270257	0.000000	0.000000	0.000000	-0.250266	-0.151643	2.421721	0.000000	0.000000	4.000000	15.000000	0.000000
21978.006918	0.053761	0.559271	0.078373	78.695450	93.773796	129.239639	3.515051	0.000000	2.270257	0.000000	0.000000	0.000000	-0.250266	-0.151643	2.421721	0.000000	0.000000	4.000000	15.000000	0.000000
21978.010252	0.053761	0.559271	0.078373	78.695450	93.773796	129.239639	3.515051	0.000000	2.270257	0.000000	0.000000	0.000000	-0.250266	-0.151643	2.421721	0.000000	0.000000	4.000000	15.000000	0.000000
21978.013585	0.053737	0.558709	0.086445	78.859184	98.079536	133.024948	3.918671	0.000000	2.311968	0.000000	0.000000	0.000000	-0.007133	-0.168869	2.421495	0.000000	0.000000	4.000000	15.000000	0.000000
21978.016918	0.053737	0.558709	0.086445	78.859184	98.079536	133.024948	3.918671	0.000000	2.311968	0.000000	0.000000	0.000000	-0.007133	-0.168869	2.421495	0.000000	0.000000	4.000000	15.000000	0.000000
21978.020252	0.053737	0.558709	0.086445	78.859184	98.079536	133.024948	3.918671	0.000000	2.311968	0.000000	0.000000	0.000000	-0.007133	-0.168869	2.421495	0.000000	0.000000	4.000000	15.000000	0.000000
21978.023585	0.054507	0.558177	0.094500	79.104134	102.528084	136.780273	4.322254	0.000000	2.313157	0.000000	0.000000	0.000000	0.230936	-0.159501	2.416584	0.000000	0.000000	4.000000	15.000000	0.000000
21978.026918	0.054507	0.558177	0.094500	79.104134	102.528084	136.780273	4.322254	0.000000	2.313157	0.000000	0.000000	0.000000	0.230936	-0.159501	2.416584	0.000000	0.000000	4.000000	15.000000	0.000000
21978.030252	0.054507	0.558177	0.094500	79.104134	102.528084	136.780273	4.322254	0.000000	2.313157	0.000000	0.000000	0.000000	0.230936	-0.159501	2.416584	0.000000	0.000000	4.000000	15.000000	0.000000
21978.033585	0.055884	0.557584	0.102471	79.454742	107.330643	140.722473	4.505136	0.000000	2.168814	0.000000	0.000000	0.000000	0.413317	-0.177831	2.391194	0.000000	0.000000	4.000000	15.000000	0.000000
21978.036918	0.055884	0.557584	0.102471	79.454742	107.330643	140.722473	4.505136	0.000000	2.168814	0.000000	0.000000	0.000000	0.413317	-0.177831	2.391194	0.000000	0.000000	4.000000	15.000000	0.000000
21978.040252	0.055884	0.557584	0.102471	79.454742	107.330643	140.722473	4.505136	0.000000	2.168814	0.000000	0.000000	0.000000	0.413317	-0.177831	2.391194	0.000000	0.000000	4.000000	15.000000	0.000000
21978.043585	0.057762	0.556980	0.110375	79.900787	112.683739	145.163406	4.592482	0.000000	1.977147	0.000000	0.000000	0.000000	0.563357	-0.181146	2.371119	0.000000	0.000000	4.000000	15.000000	0.000000
21978.046918	0.057762	0.556980	0.110375	79.900787	112.683739	145.163406	4.592482	0.000000	1.977147	0.000000	0.000000	0.000000	0.563357	-0.181146	2.371119	0.000000	0.000000	4.000000	15.000000	0.000000
21978.050252	0.057762	0.556980	0.110375	79.900787	112.683739	145.163406	4.592482	0.000000	1.977147	0.000000	0.000000	0.000000	0.563357	-0.181146	2.371119	0.000000	0.000000	4.000000	15.000000	0.000000
21978.053585	0.060227	0.556310	0.118051	80.342842	118.529236	150.036270	4.669756	0.000000	1.787004	0.000000	0.000000	0.000000	0.739394	-0.201222	2.302773	0.000000	0.000000	4.000000	15.000000	0.000000
21978.056918	0.060227	0.556310	0.118051	80.342842	118.529236	150.036270	4.669756	0.000000	1.787004	0.000000	0.000000	0.000000	0.739394	-0.201222	2.302773	0.000000	0.000000	4.000000	15.000000	0.000000
21978.060252	0.060227	0.556310	0.118051	80.342842	118.529236	150.036270	4.669756	0.000000	1.787004	0.000000	0.000000	0.000000	0.739394	-0.201222	2.302773	0.000000	0.000000	4.000000	15.000000	0.000000
21978.063585	0.063377	0.555664	0.125430	80.641342	124.522339	155.086975	4.738299	0.000000	1.596408	0.000000	0.000000	0.000000	0.945078	-0.193582	2.213865	0.000000	0.000000	4.000000	15.000000	0.000000
21978.066918	0.063377	0.555664	0.125430	80.641342	124.522339	155.086975	4.738299	0.000000	1.596408	0.000000	0.000000	0.000000	0.945078	-0.193582	2.213865	0.000000	0.000000	4.000000	15.000000	0.000000
21978.070252	0.063377	0.555664	0.125430	80.641342	124.522339	155.086975	4.738299	0.000000	1.596408	0.000000	0.000000	0.000000	0.945078	-0.193582	2.213865	0.000000	0.000000	4.000000	15.000000	0.000000
21978.073585	0.067122	0.555032	0.132502	80.689728	129.615295	159.400940	4.799598	0.000000	1.401377	0.000000	0.000000	0.000000	1.123474	-0.189677	2.121541	0.000000	0.000000	4.000000	15.000000	0.000000
21978.076918	0.067122	0.555032	0.132502	80.689728	129.615295	159.400940	4.799598	0.000000	1.401377	0.000000	0.000000	0.000000	1.123474	-0.189677	2.121541	0.000000	0.000000	4.000000	15.000000	0.000000
21978.080252	0.067122	0.555032	0.132502	80.689728	129.615295	159.400940	4.799598	0.000000	1.401377	0.000000	0.000000	0.000000	1.123474	-0.189677	2.121541	0.000000	0.000000	4.000000	15.000000	0.000000
21978.083585	0.071557	0.554511	0.139196	80.495667	133.312775	162.490845	4.852838	0.000000	1.204143	0.000000	0.000000	0.000000	1.330556	-0.156199	2.008093	0.000000	0.000000	4.000000	15.000000	0.000000
21978.086918	0.071557	0.554511	0.139196	80.495667	133.312775	162.490845	4.852838	0.000000	1.204143	0.000000	0.000000	0.000000	1.330556	-0.156199	2.008093	0.000000	0.000000	4.000000	15.000000	0.000000
21978.090252	0.071557	0.554511	0.139196	80.495667	133.312775	162.490845	4.852838	0.000000	1.204143	0.000000	0.000000	0.000000	1.330556	-0.156199	2.008093	0.000000	0.000000	4.000000	15.000000	0.000000
21978.093585	0.076665	0.554054	0.145458	80.202545	136.245407	164.858398	4.898775	0.000000	1.000999	0.000000	0.000000	0.000000	1.532432	-0.137334	1.878680	0.000000	0.000000	4.000000	15.000000	0.000000
21978.096918	0.076665	0.554054	0.145458	80.202545	136.245407	164.858398	4.898775	0.000000	1.000999	0.000000	0.000000	0.000000	1.532432	-0.137334	1.878680	0.000000	0.000000	4.000000	15.000000	0.000000
21978.100252	0.076665	0.554054	0.145458	80.202545	136.245407	164.858398	4.898775	0.000000	1.000999	0.000000	0.000000	0.000000	1.532432	-0.137334	1.878680	0.000000	0.000000	4.000000	15.000000	0.000000
21978.103585	0.082185	0.553650	0.151206	79.975227	139.227554	167.218063	4.936878	0.000000	0.791984	0.000000	0.000000	0.000000	1.655920	-0.121147	1.724334	0.000000	0.000000	4.000000	15.000000	0.000000
21978.106918	0.082185	0.553650	0.151206	79.975227	139.227554	167.218063	4.936878	0.000000	0.791984	0.000000	0.000000	0.000000	1.655920	-0.121147	1.724334	0.000000	0.000000	4.000000	15.000000	0.000000
21978.110252	0.082185	0.553650	0.151206	79.975227	139.227554	167.218063	4.936878	0.000000	0.791984	0.000000	0.000000	0.000000	1.655920	-0.121147	1.724334	0.000000	0.000000	4.000000	15.000000	0.000000
21978.113585	0.088079	0.553298	0.156370	79.897308	142.904984	170.806442	4.965654	0.000000	0.585049	0.000000	0.000000	0.000000	1.768075	-0.105634	1.549287	0.000000	0.000000	4.000000	15.000000	0.000000
21978.116918	0.088079	0.553298	0.156370	79.897308	142.904984	170.806442	4.965654	0.000000	0.585049	0.000000	0.000000	0.000000	1.768075	-0.105634	1.549287	0.000000	0.000000	4.000000	15.000000	0.000000
21978.120252	0.088079	0.553298	0.156370	79.897308	142.904984	170.806442	4.965654	0.000000	0.585049	0.000000	0.000000	0.000000	1.768075	-0.105634	1.549287	0.000000	0.000000	4.000000	15.000000	0.000000
21978.123585	0.094273	0.552941	0.160879	79.954628	147.544952	176.017426	4.985532	0.000000	0.380087	0.000000	0.000000	0.000000	1.858249	-0.107016	1.352750	0.000000	0.000000	4.000000	15.000000	0.000000
21978.126918	0.094273	0.552941	0.160879	79.954628	147.544952	176.017426	4.985532	0.000000	0.380087	0.000000	0.000000	0.000000	1.858249	-0.107016	1.352750	0.000000	0.000000	4.000000	15.000000	0.000000
21978.130252	0.094273	0.552941	0.160879	79.954628	147.544952	176.017426	4.985532	0.000000	0.380087	0.000000	0.000000	0.000000	1.858249	-0.107016	1.352750	0.000000	0.000000	4.000000	15.000000	0.000000
21978.133585	0.100760	0.552621	0.164731	80.073105	153.067154	-177.821899	4.996835	0.000000	0.177883	0.000000	0.000000	0.000000	1.946044	-0.095888	1.155478	0.000000	0.000000	4.000000	15.000000	0.000000
21978.136918	0.100760	0.552621	0.164731	80.073105	153.067154	-177.821899	4.996835	0.000000	0.177883	0.000000	0.000000	0.000000	1.946044	-0.095888	1.155478	0.000000	0.000000	4.000000	15.000000	0.000000
21978.140252	0.100760	0.552621	0.164731	80.073105	153.067154	-177.821899	4.996835	0.000000	0.177883	0.000000	0.000000	0.000000	1.946044	-0.095888	1.155478	0.000000	0.000000	4.000000	15.000000	0.000000
21978.143585	0.107638	0.552425	0.167841	80.152855	158.790588	-171.829422	4.999947	0.000000	-0.023057	0.000000	0.000000	0.000000	2.063476	-0.058932	0.933124	0.000000	0.000000	4.000000	15.000000	0.000000
21978.146918	0.107638	0.552425	0.167841	80.152855	158.790588	-171.829422	4.999947	0.000000	-0.023057	0.000000	0.000000	0.000000	2.063476	-0.058932	0.933124	0.000000	0.000000	4.000000	15.000000	0.000000
21978.150252	0.107638	0.552425	0.167841	80.152855	158.790588	-171.829422	4.999947	0.000000	-0.023057	0.000000	0.000000	0.000000	2.063476	-0.058932	0.933124	0.000000	0.000000	4.000000	15.000000	0.000000
21978.153585	0.114957	0.552325	0.170202	80.102066	163.786484	-166.652832	4.994831	0.000000	-0.227299	0.000000	0.000000	0.000000	2.195818	-0.029987	0.708391	0.000000	0.000000	4.000000	15.000000	0.000000
21978.156918	0.114957	0.552325	0.170202	80.102066	163.786484	-166.652832	4.994831	0.000000	-0.227299	0.000000	0.000000	0.000000	2.195818	-0.029987	0.708391	0.000000	0.000000	4.000000	15.000000	0.000000
21978.160252	0.114957	0.552325	0.170202	80.102066	163.786484	-166.652832	4.994831	0.000000	-0.227299	0.000000	0.000000	0.000000	2.195818	-0.029987	0.708391	0.000000	0.000000	4.000000	15.000000	0.000000
21978.163585	0.122578	0.552358	0.171793	79.971024	167.441971	-162.329239	4.980804	0.000000	-0.437710	0.000000	0.000000	0.000000	2.286201	0.009796	0.477032	0.000000	0.000000	4.000000	15.000000	0.000000
21978.166918	0.122578	0.552358	0.171793	79.971024	167.441971	-162.329239	4.980804	0.000000	-0.437710	0.000000	0.000000	0.000000	2.286201	0.009796	0.477032	0.000000	0.000000	4.000000	15.000000	0.000000
21978.170252	0.122578	0.552358	0.171793	79.971024	167.441971	-162.329239	4.980804	0.000000	-0.437710	0.000000	0.000000	0.000000	2.286201	0.009796	0.477032	0.000000	0.000000	4.000000	15.000000	0.000000
21978.173585	0.130453	0.552493	0.172620	79.977577	170.153809	-157.984238	4.957370	0.000000	-0.651526	0.000000	0.000000	0.000000	2.362635	0.040628	0.248297	0.000000	0.000000	4.000000	15.000000	0.000000
21978.176918	0.130453	0.552493	0.172620	79.977577	170.153809	-157.984238	4.957370	0.000000	-0.651526	0.000000	0.000000	0.000000	2.362635	0.040628	0.248297	0.000000	0.000000	4.000000	15.000000	0.000000
21978.180252	0.130453	0.552493	0.172620	79.977577	170.153809	-157.984238	4.957370	0.000000	-0.651526	0.000000	0.000000	0.000000	2.362635	0.040628	0.248297	0.000000	0.000000	4.000000	15.000000	0.000000
21978.183585	0.138376	0.552765	0.172683	80.339867	172.896225	-152.920197	4.923962	0.000000	-0.868678	0.000000	0.000000	0.000000	2.376716	0.081630	0.018860	0.000000	0.000000	4.000000	15.000000	0.000000
21978.186918	0.138376	0.552765	0.172683	80.339867	172.896225	-152.920197	4.923962	0.000000	-0.868678	0.000000	0.000000	0.000000	2.376716	0.081630	0.018860	0.000000	0.000000	4.000000	15.000000	0.000000
21978.190252	0.138376	0.552765	0.172683	80.339867	172.896225	-152.920197	4.923962	0.000000	-0.868678	0.000000	0.000000	0.000000	2.376716	0.081630	0.018860	0.000000	0.000000	4.000000	15.000000	0.000000
21978.193585	0.146362	0.553055	0.171885	80.877365	177.072449	-147.034164	4.880925	0.000000	-1.084700	0.000000	0.000000	0.000000	2.395827	0.086976	-0.239475	0.000000	0.000000	4.000000	15.000000	0.000000
21978.196918	0.146362	0.553055	0.171885	80.877365	177.072449	-147.034164	4.880925	0.000000	-1.084700	0.000000	0.000000	0.000000	2.395827	0.086976	-0.239475	0.000000	0.000000	4.000000	15.000000	0.000000
21978.200252	0.146362	0.553055	0.171885	80.877365	177.072449	-147.034164	4.880925	0.000000	-1.084700	0.000000	0.000000	0.000000	2.395827	0.086976	-0.239475	0.000000	0.000000	4.000000	15.000000	0.000000
21978.203585	0.154253	0.553338	0.170335	81.495483	-177.021194	-140.074188	4.827477	0.000000	-1.302098	0.000000	0.000000	0.000000	2.367285	0.085017	-0.464816	0.000000	0.000000	4.000000	15.000000	0.000000
21978.206918	0.154253	0.553338	0.170335	81.495483	-177.021194	-140.074188	4.827477	0.000000	-1.302098	0.000000	0.000000	0.000000	2.367285	0.085017	-0.464816	0.000000	0.000000	4.000000	15.000000	0.000000
21978.210252	0.154253	0.553338	0.170335	81.495483	-177.021194	-140.074188	4.827477	0.000000	-1.302098	0.000000	0.000000	0.000000	2.367285	0.085017	-0.464816	0.000000	0.000000	4.000000	15.000000	0.000000
21978.213585	0.162057	0.553635	0.168046	82.132607	-169.658356	-132.311722	4.764183	0.000000	-1.517420	0.000000	0.000000	0.000000	2.341203	0.088980	-0.686822	0.000000	0.000000	4.000000	15.000000	0.000000
21978.216918	0.162057	0.553635	0.168046	82.132607	-169.658356	-132.311722	4.764183	0.000000	-1.517420	0.000000	0.000000	0.000000	2.341203	0.088980	-0.686822	0.000000	0.000000	4.000000	15.000000	0.000000
21978.220252	0.162057	0.553635	0.168046	82.132607	-169.658356	-132.311722	4.764183	0.000000	-1.517420	0.000000	0.000000	0.000000	2.341203	0.088980	-0.686822	0.000000	0.000000	4.000000	15.000000	0.000000
21978.223585	0.169988	0.553944	0.165082	82.727539	-161.544479	-123.443199	4.690400	0.000000	-1.732093	0.000000	0.000000	0.000000	2.379210	0.092782	-0.889245	0.000000	0.000000	4.000000	15.000000	0.000000
21978.226918	0.169988	0.553944	0.165082	82.727539	-161.544479	-123.443199	4.690400	0.000000	-1.732093	0.000000	0.000000	0.000000	2.379210	0.092782	-0.889245	0.000000	0.000000	4.000000	15.000000	0.000000
21978.230252	0.169988	0.553944	0.165082	82.727539	-161.544479	-123.443199	4.690400	0.000000	-1.732093	0.000000	0.000000	0.000000	2.379210	0.092782	-0.889245	0.000000	0.000000	4.000000	15.000000	0.000000
21978.233585	0.177723	0.554225	0.161620	83.278015	-152.834122	-113.287811	4.603382	0.000000	-1.951634	0.000000	0.000000	0.000000	2.320497	0.084169	-1.038619	0.000000	0.000000	4.000000	15.000000	0.000000
21978.236918	0.177723	0.554225	0.161620	83.278015	-152.834122	-113.287811	4.603382	0.000000	-1.951634	0.000000	0.000000	0.000000	2.320497	0.084169	-1.038619	0.000000	0.000000	4.000000	15.000000	0.000000
21978.240252	0.177723	0.554225	0.161620	83.278015	-152.834122	-113.287811	4.603382	0.000000	-1.951634	0.000000	0.000000	0.000000	2.320497	0.084169	-1.038619	0.000000	0.000000	4.000000	15.000000	0.000000
21978.243585	0.185127	0.554526	0.157803	83.743919	-142.883774	-102.109055	4.506037	0.000000	-2.166941	0.000000	0.000000	0.000000	2.221382	0.090401	-1.145073	0.000000	0.000000	4.000000	15.000000	0.000000
21978.246918	0.185127	0.554526	0.157803	83.743919	-142.883774	-102.109055	4.506037	0.000000	-2.166941	0.000000	0.000000	0.000000	2.221382	0.090401	-1.145073	0.000000	0.000000	4.000000	15.000000	0.000000
21978.250252	0.185127	0.554526	0.157803	83.743919	-142.883774	-102.109055	4.506037	0.000000	-2.166941	0.000000	0.000000	0.000000	2.221382	0.090401	-1.145073	0.000000	0.000000	4.000000	15.000000	0.000000
21978.253585	0.192097	0.554771	0.153644	84.017128	-131.790558	-89.691643	4.400534	0.000000	-2.373878	0.000000	0.000000	0.000000	2.090880	0.073564	-1.247582	0.000000	0.000000	4.000000	15.000000	0.000000
21978.256918	0.192097	0.554771	0.153644	84.017128	-131.790558	-89.691643	4.400534	0.000000	-2.373878	0.000000	0.000000	0.000000	2.090880	0.073564	-1.247582	0.000000	0.000000	4.000000	15.000000	0.000000
21978.260252	0.192097	0.554771	0.153644	84.017128	-131.790558	-89.691643	4.400534	0.000000	-2.373878	0.000000	0.000000	0.000000	2.090880	0.073564	-1.247582	0.000000	0.000000	4.000000	15.000000	0.000000
21978.263585	0.198286	0.554914	0.149197	84.053505	-120.729439	-76.971245	4.288570	0.000000	-2.570635	0.000000	0.000000	0.000000	1.856703	0.042627	-1.334076	0.000000	0.000000	4.000000	15.000000	0.000000
21978.266918	0.198286	0.554914	0.149197	84.053505	-120.729439	-76.971245	4.288570	0.000000	-2.570635	0.000000	0.000000	0.000000	1.856703	0.042627	-1.334076	0.000000	0.000000	4.000000	15.000000	0.000000
21978.270252	0.198286	0.554914	0.149197	84.053505	-120.729439	-76.971245	4.288570	0.000000	-2.570635	0.000000	0.000000	0.000000	1.856703	0.042627	-1.334076	0.000000	0.000000	4.000000	15.000000	0.000000
21978.273585	0.203763	0.555011	0.144504	83.931175	-111.168449	-66.104393	4.175420	0.000000	-2.750613	0.000000	0.000000	0.000000	1.643090	0.029386	-1.407948	0.000000	0.000000	4.000000	15.000000	0.000000
21978.276918	0.203763	0.555011	0.144504	83.931175	-111.168449	-66.104393	4.175420	0.000000	-2.750613	0.000000	0.000000	0.000000	1.643090	0.029386	-1.407948	0.000000	0.000000	4.000000	15.000000	0.000000
21978.280252	0.203763	0.555011	0.144504	83.931175	-111.168449	-66.104393	4.175420	0.000000	-2.750613	0.000000	0.000000	0.000000	1.643090	0.029386	-1.407948	0.000000	0.000000	4.000000	15.000000	0.000000
21978.283585	0.208600	0.555058	0.139517	83.867867	-104.285187	-58.697098	4.061404	0.000000	-2.916332	0.000000	0.000000	0.000000	1.451125	0.013978	-1.496281	0.000000	0.000000	4.000000	15.000000	0.000000
21978.286918	0.208600	0.555058	0.139517	83.867867	-104.285187	-58.697098	4.061404	0.000000	-2.916332	0.000000	0.000000	0.000000	1.451125	0.013978	-1.496281	0.000000	0.000000	4.000000	15.000000	0.000000
21978.290252	0.208600	0.555058	0.139517	83.867867	-104.285187	-58.697098	4.061404	0.000000	-2.916332	0.000000	0.000000	0.000000	1.451125	0.013978	-1.496281	0.000000	0.000000	4.000000	15.000000	0.000000
21978.293585	0.212601	0.555105	0.134325	84.072121	-100.494034	-54.694515	3.945570	0.000000	-3.071233	0.000000	0.000000	0.000000	1.200266	0.014149	-1.557602	0.000000	0.000000	4.000000	15.000000	0.000000
21978.296918	0.212601	0.555105	0.134325	84.072121	-100.494034	-54.694515	3.945570	0.000000	-3.071233	0.000000	0.000000	0.000000	1.200266	0.014149	-1.557602	0.000000	0.000000	4.000000	15.000000	0.000000
21978.300252	0.212601	0.555105	0.134325	84.072121	-100.494034	-54.694515	3.945570	0.000000	-3.071233	0.000000	0.000000	0.000000	1.200266	0.014149	-1.557602	0.000000	0.000000	4.000000	15.000000	0.000000
21978.303585	0.215787	0.555175	0.128987	84.361183	-98.071457	-51.262184	3.831781	0.000000	-3.212079	0.000000	0.000000	0.000000	0.955833	0.021043	-1.601128	0.000000	0.000000	4.000000	15.000000	0.000000
21978.306918	0.215787	0.555175	0.128987	84.361183	-98.071457	-51.262184	3.831781	0.000000	-3.212079	0.000000	0.000000	0.000000	0.955833	0.021043	-1.601128	0.000000	0.000000	4.000000	15.000000	0.000000
21978.310252	0.215787	0.555175	0.128987	84.361183	-98.071457	-51.262184	3.831781	0.000000	-3.212079	0.000000	0.000000	0.000000	0.955833	0.021043	-1.601128	0.000000	0.000000	4.000000	15.000000	0.000000
21978.313585	0.218034	0.555251	0.123585	84.648735	-96.498726	-48.602825	3.720798	0.000000	-3.340008	0.000000	0.000000	0.000000	0.674250	0.022592	-1.620775	0.000000	0.000000	4.000000	15.000000	0.000000
21978.316918	0.218034	0.555251	0.123585	84.648735	-96.498726	-48.602825	3.720798	0.000000	-3.340008	0.000000	0.000000	0.000000	0.674250	0.022592	-1.620775	0.000000	0.000000	4.000000	15.000000	0.000000
21978.320252	0.218034	0.555251	0.123585	84.648735	-96.498726	-48.602825	3.720798	0.000000	-3.340008	0.000000	0.000000	0.000000	0.674250	0.022592	-1.620775	0.000000	0.000000	4.000000	15.000000	0.000000
21978.323585	0.219434	0.555395	0.118082	84.962036	-95.783249	-47.249771	3.615801	0.000000	-3.453402	0.000000	0.000000	0.000000	0.419839	0.043258	-1.650866	0.000000	0.000000	4.000000	15.000000	0.000000
21978.326918	0.219434	0.555395	0.118082	84.962036	-95.783249	-47.249771	3.615801	0.000000	-3.453402	0.000000	0.000000	0.000000	0.419839	0.043258	-1.650866	0.000000	0.000000	4.000000	15.000000	0.000000
21978.330252	0.219434	0.555395	0.118082	84.962036	-95.783249	-47.249771	3.615801	0.000000	-3.453402	0.000000	0.000000	0.000000	0.419839	0.043258	-1.650866	0.000000	0.000000	4.000000	15.000000	0.000000
21978.333585	0.220138	0.555600	0.112526	85.370773	-95.419662	-46.663696	3.515356	0.000000	-3.555597	0.000000	0.000000	0.000000	0.211365	0.061691	-1.666793	0.000000	0.000000	4.000000	15.000000	0.000000
21978.336918	0.220138	0.555600	0.112526	85.370773	-95.419662	-46.663696	3.515356	0.000000	-3.555597	0.000000	0.000000	0.000000	0.211365	0.061691	-1.666793	0.000000	0.000000	4.000000	15.000000	0.000000
21978.340252	0.220138	0.555600	0.112526	85.370773	-95.419662	-46.663696	3.515356	0.000000	-3.555597	0.000000	0.000000	0.000000	0.211365	0.061691	-1.666793	0.000000	0.000000	4.000000	15.000000	0.000000
21978.343585	0.220120	0.555835	0.106977	85.917732	-93.616676	-44.487385	3.418031	0.000000	-3.649256	0.000000	0.000000	0.000000	-0.005344	0.070495	-1.664860	0.000000	0.000000	4.000000	15.000000	0.000000
21978.346918	0.220120	0.555835	0.106977	85.917732	-93.616676	-44.487385	3.418031	0.000000	-3.649256	0.000000	0.000000	0.000000	-0.005344	0.070495	-1.664860	0.000000	0.000000	4.000000	15.000000	0.000000
21978.350252	0.220120	0.555835	0.106977	85.917732	-93.616676	-44.487385	3.418031	0.000000	-3.649256	0.000000	0.000000	0.000000	-0.005344	0.070495	-1.664860	0.000000	0.000000	4.000000	15.000000	0.000000
21978.353585	0.219398	0.556160	0.101519	86.547531	-87.658409	-37.763317	3.325338	0.000000	-3.733915	0.000000	0.000000	0.000000	-0.216662	0.097474	-1.637114	0.000000	0.000000	4.000000	15.000000	0.000000
21978.356918	0.219398	0.556160	0.101519	86.547531	-87.658409	-37.763317	3.325338	0.000000	-3.733915	0.000000	0.000000	0.000000	-0.216662	0.097474	-1.637114	0.000000	0.000000	4.000000	15.000000	0.000000
21978.360252	0.219398	0.556160	0.101519	86.547531	-87.658409	-37.763317	3.325338	0.000000	-3.733915	0.000000	0.000000	0.000000	-0.216662	0.097474	-1.637114	0.000000	0.000000	4.000000	15.000000	0.000000
21978.363585	0.218074	0.556545	0.096061	87.065887	-76.412483	-25.912733	3.238815	0.000000	-3.809210	0.000000	0.000000	0.000000	-0.397423	0.115359	-1.637660	0.000000	0.000000	4.000000	15.000000	0.000000
21978.366918	0.218074	0.556545	0.096061	87.065887	-76.412483	-25.912733	3.238815	0.000000	-3.809210	0.000000	0.000000	0.000000	-0.397423	0.115359	-1.637660	0.000000	0.000000	4.000000	15.000000	0.000000
21978.370252	0.218074	0.556545	0.096061	87.065887	-76.412483	-25.912733	3.238815	0.000000	-3.809210	0.000000	0.000000	0.000000	-0.397423	0.115359	-1.637660	0.000000	0.000000	4.000000	15.000000	0.000000
21978.373585	0.215965	0.556946	0.090636	87.314163	-60.718517	-10.068473	3.155453	0.000000	-3.878546	0.000000	0.000000	0.000000	-0.632437	0.120197	-1.627383	0.000000	0.000000	4.000000	15.000000	0.000000
21978.376918	0.215965	0.556946	0.090636	87.314163	-60.718517	-10.068473	3.155453	0.000000	-3.878546	0.000000	0.000000	0.000000	-0.632437	0.120197	-1.627383	0.000000	0.000000	4.000000	15.000000	0.000000
21978.380252	0.215965	0.556946	0.090636	87.314163	-60.718517	-10.068473	3.155453	0.000000	-3.878546	0.000000	0.000000	0.000000	-0.632437	0.120197	-1.627383	0.000000	0.000000	4.000000	15.000000	0.000000
21978.383585	0.213172	0.557326	0.085209	87.241463	-44.320427	6.437104	3.079022	0.000000	-3.939495	0.000000	0.000000	0.000000	-0.838077	0.114073	-1.628082	0.000000	0.000000	4.000000	15.000000	0.000000
21978.386918	0.213172	0.557326	0.085209	87.241463	-44.320427	6.437104	3.079022	0.000000	-3.939495	0.000000	0.000000	0.000000	-0.838077	0.114073	-1.628082	0.000000	0.000000	4.000000	15.000000	0.000000
21978.390252	0.213172	0.557326	0.085209	87.241463	-44.320427	6.437104	3.079022	0.000000	-3.939495	0.000000	0.000000	0.000000	-0.838077	0.114073	-1.628082	0.000000	0.000000	4.000000	15.000000	0.000000
21978.393585	0.209710	0.557726	0.079842	86.939766	-30.872755	20.020935	3.007454	0.000000	-3.994399	0.000000	0.000000	0.000000	-1.038568	0.120179	-1.610073	0.000000	0.000000	4.000000	15.000000	0.000000
21978.396918	0.209710	0.557726	0.079842	86.939766	-30.872755	20.020935	3.007454	0.000000	-3.994399	0.000000	0.000000	0.000000	-1.038568	0.120179	-1.610073	0.000000	0.000000	4.000000	15.000000	0.000000
21978.400252	0.209710	0.557726	0.079842	86.939766	-30.872755	20.020935	3.007454	0.000000	-3.994399	0.000000	0.000000	0.000000	-1.038568	0.120179	-1.610073	0.000000	0.000000	4.000000	15.000000	0.000000
21978.403585	0.205645	0.558138	0.074567	86.554962	-20.307449	30.823265	2.942139	0.000000	-4.042749	0.000000	0.000000	0.000000	-1.219395	0.123357	-1.582531	0.000000	0.000000	4.000000	15.000000	0.000000
21978.406918	0.205645	0.558138	0.074567	86.554962	-20.307449	30.823265	2.942139	0.000000	-4.042749	0.000000	0.000000	0.000000	-1.219395	0.123357	-1.582531	0.000000	0.000000	4.000000	15.000000	0.000000
21978.410252	0.205645	0.558138	0.074567	86.554962	-20.307449	30.823265	2.942139	0.000000	-4.042749	0.000000	0.000000	0.000000	-1.219395	0.123357	-1.582531	0.000000	0.000000	4.000000	15.000000	0.000000
21978.413585	0.201143	0.558596	0.069454	86.149490	-10.769669	40.773617	2.883259	0.000000	-4.084950	0.000000	0.000000	0.000000	-1.350705	0.137414	-1.533981	0.000000	0.000000	4.000000	15.000000	0.000000
21978.416918	0.201143	0.558596	0.069454	86.149490	-10.769669	40.773617	2.883259	0.000000	-4.084950	0.000000	0.000000	0.000000	-1.350705	0.137414	-1.533981	0.000000	0.000000	4.000000	15.000000	0.000000
21978.420252	0.201143	0.558596	0.069454	86.149490	-10.769669	40.773617	2.883259	0.000000	-4.084950	0.000000	0.000000	0.000000	-1.350705	0.137414	-1.533981	0.000000	0.000000	4.000000	15.000000	0.000000
21978.423585	0.196218	0.559077	0.064645	85.704361	-2.052121	50.080055	2.830376	0.000000	-4.121768	0.000000	0.000000	0.000000	-1.477375	0.144502	-1.442705	0.000000	0.000000	4.000000	15.000000	0.000000
21978.426918	0.196218	0.559077	0.064645	85.704361	-2.052121	50.080055	2.830376	0.000000	-4.121768	0.000000	0.000000	0.000000	-1.477375	0.144502	-1.442705	0.000000	0.000000	4.000000	15.000000	0.000000
21978.430252	0.196218	0.559077	0.064645	85.704361	-2.052121	50.080055	2.830376	0.000000	-4.121768	0.000000	0.000000	0.000000	-1.477375	0.144502	-1.442705	0.000000	0.000000	4.000000	15.000000	0.000000
21978.433585	0.190827	0.559561	0.060199	85.193146	5.568123	58.445335	2.788391	0.000000	-4.150286	0.000000	0.000000	0.000000	-1.617353	0.145077	-1.333655	0.000000	0.000000	4.000000	15.000000	0.000000
21978.436918	0.190827	0.559561	0.060199	85.193146	5.568123	58.445335	2.788391	0.000000	-4.150286	0.000000	0.000000	0.000000	-1.617353	0.145077	-1.333655	0.000000	0.000000	4.000000	15.000000	0.000000
21978.440252	0.190827	0.559561	0.060199	85.193146	5.568123	58.445335	2.788391	0.000000	-4.150286	0.000000	0.000000	0.000000	-1.617353	0.145077	-1.333655	0.000000	0.000000	4.000000	15.000000	0.000000
21978.443585	0.185013	0.559915	0.056035	84.658150	11.788541	65.185699	2.762303	0.000000	-4.167695	0.000000	0.000000	0.000000	-1.744248	0.106188	-1.249191	0.000000	0.000000	4.000000	15.000000	0.000000
21978.446918	0.185013	0.559915	0.056035	84.658150	11.788541	65.185699	2.762303	0.000000	-4.167695	0.000000	0.000000	0.000000	-1.744248	0.106188	-1.249191	0.000000	0.000000	4.000000	15.000000	0.000000
21978.450252	0.185013	0.559915	0.056035	84.658150	11.788541	65.185699	2.762303	0.000000	-4.167695	0.000000	0.000000	0.000000	-1.744248	0.106188	-1.249191	0.000000	0.000000	4.000000	15.000000	0.000000
21978.453585	0.178897	0.560152	0.052143	84.113373	17.070330	69.924751	2.751704	0.000000	-4.174701	0.000000	0.000000	0.000000	-1.834716	0.071181	-1.167749	0.000000	0.000000	4.000000	15.000000	0.000000
21978.456918	0.178897	0.560152	0.052143	84.113373	17.070330	69.924751	2.751704	0.000000	-4.174701	0.000000	0.000000	0.000000	-1.834716	0.071181	-1.167749	0.000000	0.000000	4.000000	15.000000	0.000000
21978.460252	0.178897	0.560152	0.052143	84.113373	17.070330	69.924751	2.751704	0.000000	-4.174701	0.000000	0.000000	0.000000	-1.834716	0.071181	-1.167749	0.000000	0.000000	4.000000	15.000000	0.000000
21978.463585	0.172550	0.560318	0.048461	83.558067	22.072489	73.949219	2.607139	0.000000	-3.944863	0.000000	0.000000	0.000000	-1.904045	0.049837	-1.104550	0.000000	0.000000	4.000000	15.000000	0.000000
21978.466918	0.172550	0.560318	0.048461	83.558067	22.072489	73.949219	2.607139	0.000000	-3.944863	0.000000	0.000000	0.000000	-1.904045	0.049837	-1.104550	0.000000	0.000000	4.000000	15.000000	0.000000
21978.470252	0.172550	0.560318	0.048461	83.558067	22.072489	73.949219	2.607139	0.000000	-3.944863	0.000000	0.000000	0.000000	-1.904045	0.049837	-1.104550	0.000000	0.000000	4.000000	15.000000	0.000000
21978.473585	0.165946	0.560411	0.045124	82.966026	27.051477	78.490143	2.423048	0.000000	-3.627522	0.000000	0.000000	0.000000	-1.981447	0.027980	-1.001205	0.000000	0.000000	4.000000	15.000000	0.000000
21978.476918	0.165946	0.560411	0.045124	82.966026	27.051477	78.490143	2.423048	0.000000	-3.627522	0.000000	0.000000	0.000000	-1.981447	0.027980	-1.001205	0.000000	0.000000	4.000000	15.000000	0.000000
21978.480252	0.165946	0.560411	0.045124	82.966026	27.051477	78.490143	2.423048	0.000000	-3.627522	0.000000	0.000000	0.000000	-1.981447	0.027980	-1.001205	0.000000	0.000000	4.000000	15.000000	0.000000
21978.483585	0.159097	0.560505	0.042321	82.301933	31.596506	82.747902	2.256180	0.000000	-3.297281	0.000000	0.000000	0.000000	-2.054613	0.028102	-0.840652	0.000000	0.000000	4.000000	15.000000	0.000000
21978.486918	0.159097	0.560505	0.042321	82.301933	31.596506	82.747902	2.256180	0.000000	-3.297281	0.000000	0.000000	0.000000	-2.054613	0.028102	-0.840652	0.000000	0.000000	4.000000	15.000000	0.000000
21978.490252	0.159097	0.560505	0.042321	82.301933	31.596506	82.747902	2.256180	0.000000	-3.297281	0.000000	0.000000	0.000000	-2.054613	0.028102	-0.840652	0.000000	0.000000	4.000000	15.000000	0.000000
21978.493585	0.152233	0.560694	0.040131	81.561668	35.408199	85.851479	2.116071	0.000000	-2.954846	0.000000	0.000000	0.000000	-2.059274	0.056645	-0.656981	0.000000	0.000000	4.000000	15.000000	0.000000
21978.496918	0.152233	0.560694	0.040131	81.561668	35.408199	85.851479	2.116071	0.000000	-2.954846	0.000000	0.000000	0.000000	-2.059274	0.056645	-0.656981	0.000000	0.000000	4.000000	15.000000	0.000000
21978.500252	0.152233	0.560694	0.040131	81.561668	35.408199	85.851479	2.116071	0.000000	-2.954846	0.000000	0.000000	0.000000	-2.059274	0.056645	-0.656981	0.000000	0.000000	4.000000	15.000000	0.000000
21978.503585	0.145401	0.560923	0.038681	80.758842	38.516041	88.211159	2.006575	0.000000	-2.611633	0.000000	0.000000	0.000000	-2.049462	0.068643	-0.435060	0.000000	0.000000	4.000000	15.000000	0.000000
21978.506918	0.145401	0.560923	0.038681	80.758842	38.516041	88.211159	2.006575	0.000000	-2.611633	0.000000	0.000000	0.000000	-2.049462	0.068643	-0.435060	0.000000	0.000000	4.000000	15.000000	0.000000
21978.510252	0.145401	0.560923	0.038681	80.758842	38.516041	88.211159	2.006575	0.000000	-2.611633	0.000000	0.000000	0.000000	-2.049462	0.068643	-0.435060	0.000000	0.000000	4.000000	15.000000	0.000000
21978.513585	0.138568	0.561207	0.038021	79.917862	40.918587	90.000656	1.934065	0.000000	-2.270056	0.000000	0.000000	0.000000	-2.049883	0.085251	-0.198140	0.000000	0.000000	4.000000	15.000000	0.000000
21978.516918	0.138568	0.561207	0.038021	79.917862	40.918587	90.000656	1.934065	0.000000	-2.270056	0.000000	0.000000	0.000000	-2.049883	0.085251	-0.198140	0.000000	0.000000	4.000000	15.000000	0.000000
21978.520252	0.138568	0.561207	0.038021	79.917862	40.918587	90.000656	1.934065	0.000000	-2.270056	0.000000	0.000000	0.000000	-2.049883	0.085251	-0.198140	0.000000	0.000000	4.000000	15.000000	0.000000
21978.523585	0.131905	0.561526	0.038041	79.108643	42.805336	91.482803	1.901041	0.000000	-1.928409	0.000000	0.000000	0.000000	-1.999077	0.095793	0.006025	0.000000	0.000000	4.000000	15.000000	0.000000
21978.526918	0.131905	0.561526	0.038041	79.108643	42.805336	91.482803	1.901041	0.000000	-1.928409	0.000000	0.000000	0.000000	-1.999077	0.095793	0.006025	0.000000	0.000000	4.000000	15.000000	0.000000
21978.530252	0.131905	0.561526	0.038041	79.108643	42.805336	91.482803	1.901041	0.000000	-1.928409	0.000000	0.000000	0.000000	-1.999077	0.095793	0.006025	0.000000	0.000000	4.000000	15.000000	0.000000
21978.533585	0.125285	0.561833	0.038657	78.648651	45.275677	93.688751	1.902045	0.000000	-1.595229	0.000000	0.000000	0.000000	-1.985811	0.092031	0.184681	0.000000	0.000000	4.000000	15.000000	0.000000
21978.536918	0.125285	0.561833	0.038657	78.648651	45.275677	93.688751	1.902045	0.000000	-1.595229	0.000000	0.000000	0.000000	-1.985811	0.092031	0.184681	0.000000	0.000000	4.000000	15.000000	0.000000
21978.540252	0.125285	0.561833	0.038657	78.648651	45.275677	93.688751	1.902045	0.000000	-1.595229	0.000000	0.000000	0.000000	-1.985811	0.092031	0.184681	0.000000	0.000000	4.000000	15.000000	0.000000
21978.543585	0.118810	0.562086	0.039764	78.567780	48.691433	96.408058	1.932826	0.000000	-1.264261	0.000000	0.000000	0.000000	-1.942442	0.075820	0.332199	0.000000	0.000000	4.000000	15.000000	0.000000
21978.546918	0.118810	0.562086	0.039764	78.567780	48.691433	96.408058	1.932826	0.000000	-1.264261	0.000000	0.000000	0.000000	-1.942442	0.075820	0.332199	0.000000	0.000000	4.000000	15.000000	0.000000
21978.550252	0.118810	0.562086	0.039764	78.567780	48.691433	96.408058	1.932826	0.000000	-1.264261	0.000000	0.000000	0.000000	-1.942442	0.075820	0.332199	0.000000	0.000000	4.000000	15.000000	0.000000
21978.553585	0.112699	0.562413	0.041438	78.611732	52.499165	99.271683	1.988192	0.000000	-0.940521	0.000000	0.000000	0.000000	-1.833505	0.098165	0.502384	0.000000	0.000000	4.000000	15.000000	0.000000
21978.556918	0.112699	0.562413	0.041438	78.611732	52.499165	99.271683	1.988192	0.000000	-0.940521	0.000000	0.000000	0.000000	-1.833505	0.098165	0.502384	0.000000	0.000000	4.000000	15.000000	0.000000
21978.560252	0.112699	0.562413	0.041438	78.611732	52.499165	99.271683	1.988192	0.000000	-0.940521	0.000000	0.000000	0.000000	-1.833505	0.098165	0.502384	0.000000	0.000000	4.000000	15.000000	0.000000
21978.563585	0.106966	0.562758	0.043761	78.632942	56.255184	102.119217	2.071923	0.000000	-0.634937	0.000000	0.000000	0.000000	-1.719679	0.103488	0.696800	0.000000	0.000000	4.000000	15.000000	0.000000
21978.566918	0.106966	0.562758	0.043761	78.632942	56.255184	102.119217	2.071923	0.000000	-0.634937	0.000000	0.000000	0.000000	-1.719679	0.103488	0.696800	0.000000	0.000000	4.000000	15.000000	0.000000
21978.570252	0.106966	0.562758	0.043761	78.632942	56.255184	102.119217	2.071923	0.000000	-0.634937	0.000000	0.000000	0.000000	-1.719679	0.103488	0.696800	0.000000	0.000000	4.000000	15.000000	0.000000
21978.573585	0.101672	0.563174	0.046779	78.644524	59.846050	104.770172	2.188056	0.000000	-0.348323	0.000000	0.000000	0.000000	-1.588467	0.124941	0.905452	0.000000	0.000000	4.000000	15.000000	0.000000
21978.576918	0.101672	0.563174	0.046779	78.644524	59.846050	104.770172	2.188056	0.000000	-0.348323	0.000000	0.000000	0.000000	-1.588467	0.124941	0.905452	0.000000	0.000000	4.000000	15.000000	0.000000
21978.580252	0.101672	0.563174	0.046779	78.644524	59.846050	104.770172	2.188056	0.000000	-0.348323	0.000000	0.000000	0.000000	-1.588467	0.124941	0.905452	0.000000	0.000000	4.000000	15.000000	0.000000
21978.583585	0.096862	0.563515	0.050351	78.739471	63.285862	107.300148	2.338965	0.000000	-0.083579	0.000000	0.000000	0.000000	-1.442775	0.102067	1.071512	0.000000	0.000000	4.000000	15.000000	0.000000
21978.586918	0.096862	0.563515	0.050351	78.739471	63.285862	107.300148	2.338965	0.000000	-0.083579	0.000000	0.000000	0.000000	-1.442775	0.102067	1.071512	0.000000	0.000000	4.000000	15.000000	0.000000
21978.590252	0.096862	0.563515	0.050351	78.739471	63.285862	107.300148	2.338965	0.000000	-0.083579	0.000000	0.000000	0.000000	-1.442775	0.102067	1.071512	0.000000	0.000000	4.000000	15.000000	0.000000
21978.593585	0.092565	0.563822	0.054427	78.968384	66.595360	109.587906	2.517550	0.000000	0.156883	0.000000	0.000000	0.000000	-1.289247	0.092340	1.222948	0.000000	0.000000	4.000000	15.000000	0.000000
21978.596918	0.092565	0.563822	0.054427	78.968384	66.595360	109.587906	2.517550	0.000000	0.156883	0.000000	0.000000	0.000000	-1.289247	0.092340	1.222948	0.000000	0.000000	4.000000	15.000000	0.000000
21978.600252	0.092565	0.563822	0.054427	78.968384	66.595360	109.587906	2.517550	0.000000	0.156883	0.000000	0.000000	0.000000	-1.289247	0.092340	1.222948	0.000000	0.000000	4.000000	15.000000	0.000000
21978.603585	0.088862	0.564009	0.058956	79.247742	70.094215	112.359642	2.721375	0.000000	0.371758	0.000000	0.000000	0.000000	-1.110936	0.055921	1.358701	0.000000	0.000000	4.000000	15.000000	0.000000
21978.606918	0.088862	0.564009	0.058956	79.247742	70.094215	112.359642	2.721375	0.000000	0.371758	0.000000	0.000000	0.000000	-1.110936	0.055921	1.358701	0.000000	0.000000	4.000000	15.000000	0.000000
21978.610252	0.088862	0.564009	0.058956	79.247742	70.094215	112.359642	2.721375	0.000000	0.371758	0.000000	0.000000	0.000000	-1.110936	0.055921	1.358701	0.000000	0.000000	4.000000	15.000000	0.000000
21978.613585	0.085833	0.564118	0.063818	79.497810	74.171486	115.963417	2.947825	0.000000	0.556914	0.000000	0.000000	0.000000	-0.908714	0.032726	1.458487	0.000000	0.000000	4.000000	15.000000	0.000000
21978.616918	0.085833	0.564118	0.063818	79.497810	74.171486	115.963417	2.947825	0.000000	0.556914	0.000000	0.000000	0.000000	-0.908714	0.032726	1.458487	0.000000	0.000000	4.000000	15.000000	0.000000
21978.620252	0.085833	0.564118	0.063818	79.497810	74.171486	115.963417	2.947825	0.000000	0.556914	0.000000	0.000000	0.000000	-0.908714	0.032726	1.458487	0.000000	0.000000	4.000000	15.000000	0.000000
21978.623585	0.083344	0.564061	0.068934	79.764496	78.796181	119.900681	3.190906	0.000000	0.708366	0.000000	0.000000	0.000000	-0.746612	-0.017117	1.534867	0.000000	0.000000	4.000000	15.000000	0.000000
21978.626918	0.083344	0.564061	0.068934	79.764496	78.796181	119.900681	3.190906	0.000000	0.708366	0.000000	0.000000	0.000000	-0.746612	-0.017117	1.534867	0.000000	0.000000	4.000000	15.000000	0.000000
21978.630252	0.083344	0.564061	0.068934	79.764496	78.796181	119.900681	3.190906	0.000000	0.708366	0.000000	0.000000	0.000000	-0.746612	-0.017117	1.534867	0.000000	0.000000	4.000000	15.000000	0.000000
21978.633585	0.081405	0.563907	0.074314	80.058372	83.818779	124.011200	3.446717	0.000000	0.832802	0.000000	0.000000	0.000000	-0.581659	-0.046293	1.613902	0.000000	0.000000	4.000000	15.000000	0.000000
21978.636918	0.081405	0.563907	0.074314	80.058372	83.818779	124.011200	3.446717	0.000000	0.832802	0.000000	0.000000	0.000000	-0.581659	-0.046293	1.613902	0.000000	0.000000	4.000000	15.000000	0.000000
21978.640252	0.081405	0.563907	0.074314	80.058372	83.818779	124.011200	3.446717	0.000000	0.832802	0.000000	0.000000	0.000000	-0.581659	-0.046293	1.613902	0.000000	0.000000	4.000000	15.000000	0.000000
21978.643585	0.080015	0.563633	0.079881	80.371201	89.071075	128.498047	3.715701	0.000000	0.929745	0.000000	0.000000	0.000000	-0.416983	-0.082195	1.670178	0.000000	0.000000	4.000000	15.000000	0.000000
21978.646918	0.080015	0.563633	0.079881	80.371201	89.071075	128.498047	3.715701	0.000000	0.929745	0.000000	0.000000	0.000000	-0.416983	-0.082195	1.670178	0.000000	0.000000	4.000000	15.000000	0.000000
21978.650252	0.080015	0.563633	0.079881	80.371201	89.071075	128.498047	3.715701	0.000000	0.929745	0.000000	0.000000	0.000000	-0.416983	-0.082195	1.670178	0.000000	0.000000	4.000000	15.000000	0.000000
21978.653585	0.079298	0.563288	0.085670	80.696709	94.378807	133.039200	3.994064	0.000000	0.999242	0.000000	0.000000	0.000000	-0.215220	-0.103375	1.736666	0.000000	0.000000	4.000000	15.000000	0.000000
21978.656918	0.079298	0.563288	0.085670	80.696709	94.378807	133.039200	3.994064	0.000000	0.999242	0.000000	0.000000	0.000000	-0.215220	-0.103375	1.736666	0.000000	0.000000	4.000000	15.000000	0.000000
21978.660252	0.079298	0.563288	0.085670	80.696709	94.378807	133.039200	3.994064	0.000000	0.999242	0.000000	0.000000	0.000000	-0.215220	-0.103375	1.736666	0.000000	0.000000	4.000000	15.000000	0.000000
21978.663585	0.079178	0.562863	0.091591	81.027473	99.776840	137.724319	4.283508	0.000000	1.035112	0.000000	0.000000	0.000000	-0.035813	-0.127518	1.776151	0.000000	0.000000	4.000000	15.000000	0.000000
21978.666918	0.079178	0.562863	0.091591	81.027473	99.776840	137.724319	4.283508	0.000000	1.035112	0.000000	0.000000	0.000000	-0.035813	-0.127518	1.776151	0.000000	0.000000	4.000000	15.000000	0.000000
21978.670252	0.079178	0.562863	0.091591	81.027473	99.776840	137.724319	4.283508	0.000000	1.035112	0.000000	0.000000	0.000000	-0.035813	-0.127518	1.776151	0.000000	0.000000	4.000000	15.000000	0.000000
21978.673585	0.079651	0.562371	0.097659	81.348755	105.157097	142.598114	4.579533	0.000000	1.041081	0.000000	0.000000	0.000000	0.141661	-0.147607	1.820394	0.000000	0.000000	4.000000	15.000000	0.000000
21978.676918	0.079651	0.562371	0.097659	81.348755	105.157097	142.598114	4.579533	0.000000	1.041081	0.000000	0.000000	0.000000	0.141661	-0.147607	1.820394	0.000000	0.000000	4.000000	15.000000	0.000000
21978.680252	0.079651	0.562371	0.097659	81.348755	105.157097	142.598114	4.579533	0.000000	1.041081	0.000000	0.000000	0.000000	0.141661	-0.147607	1.820394	0.000000	0.000000	4.000000	15.000000	0.000000
21978.683585	0.080778	0.561862	0.103811	81.669724	110.588257	147.447433	4.882933	0.000000	1.017471	0.000000	0.000000	0.000000	0.338333	-0.152797	1.845627	0.000000	0.000000	4.000000	15.000000	0.000000
21978.686918	0.080778	0.561862	0.103811	81.669724	110.588257	147.447433	4.882933	0.000000	1.017471	0.000000	0.000000	0.000000	0.338333	-0.152797	1.845627	0.000000	0.000000	4.000000	15.000000	0.000000
21978.690252	0.080778	0.561862	0.103811	81.669724	110.588257	147.447433	4.882933	0.000000	1.017471	0.000000	0.000000	0.000000	0.338333	-0.152797	1.845627	0.000000	0.000000	4.000000	15.000000	0.000000
21978.693585	0.082404	0.561311	0.109949	81.958755	116.183350	152.404388	4.916432	0.000000	0.910328	0.000000	0.000000	0.000000	0.487799	-0.165070	1.841614	0.000000	0.000000	4.000000	15.000000	0.000000
21978.696918	0.082404	0.561311	0.109949	81.958755	116.183350	152.404388	4.916432	0.000000	0.910328	0.000000	0.000000	0.000000	0.487799	-0.165070	1.841614	0.000000	0.000000	4.000000	15.000000	0.000000
21978.700252	0.082404	0.561311	0.109949	81.958755	116.183350	152.404388	4.916432	0.000000	0.910328	0.000000	0.000000	0.000000	0.487799	-0.165070	1.841614	0.000000	0.000000	4.000000	15.000000	0.000000
21978.703585	0.084483	0.560744	0.116033	82.190300	121.990692	157.561707	4.937177	0.000000	0.790115	0.000000	0.000000	0.000000	0.623723	-0.170295	1.825122	0.000000	0.000000	4.000000	15.000000	0.000000
21978.706918	0.084483	0.560744	0.116033	82.190300	121.990692	157.561707	4.937177	0.000000	0.790115	0.000000	0.000000	0.000000	0.623723	-0.170295	1.825122	0.000000	0.000000	4.000000	15.000000	0.000000
21978.710252	0.084483	0.560744	0.116033	82.190300	121.990692	157.561707	4.937177	0.000000	0.790115	0.000000	0.000000	0.000000	0.623723	-0.170295	1.825122	0.000000	0.000000	4.000000	15.000000	0.000000
21978.713585	0.087041	0.560107	0.121946	82.317345	127.893433	162.820572	4.955885	0.000000	0.662726	0.000000	0.000000	0.000000	0.767239	-0.190972	1.773818	0.000000	0.000000	4.000000	15.000000	0.000000
21978.716918	0.087041	0.560107	0.121946	82.317345	127.893433	162.820572	4.955885	0.000000	0.662726	0.000000	0.000000	0.000000	0.767239	-0.190972	1.773818	0.000000	0.000000	4.000000	15.000000	0.000000
21978.720252	0.087041	0.560107	0.121946	82.317345	127.893433	162.820572	4.955885	0.000000	0.662726	0.000000	0.000000	0.000000	0.767239	-0.190972	1.773818	0.000000	0.000000	4.000000	15.000000	0.000000
21978.723585	0.090026	0.559525	0.127632	82.318619	133.462875	167.783310	4.972004	0.000000	0.528371	0.000000	0.000000	0.000000	0.895445	-0.174663	1.705707	0.000000	0.000000	4.000000	15.000000	0.000000
21978.726918	0.090026	0.559525	0.127632	82.318619	133.462875	167.783310	4.972004	0.000000	0.528371	0.000000	0.000000	0.000000	0.895445	-0.174663	1.705707	0.000000	0.000000	4.000000	15.000000	0.000000
21978.730252	0.090026	0.559525	0.127632	82.318619	133.462875	167.783310	4.972004	0.000000	0.528371	0.000000	0.000000	0.000000	0.895445	-0.174663	1.705707	0.000000	0.000000	4.000000	15.000000	0.000000
21978.733585	0.093323	0.558937	0.133020	82.179054	138.250809	172.042679	4.984801	0.000000	0.389557	0.000000	0.000000	0.000000	0.989308	-0.176310	1.616662	0.000000	0.000000	4.000000	15.000000	0.000000
21978.736918	0.093323	0.558937	0.133020	82.179054	138.250809	172.042679	4.984801	0.000000	0.389557	0.000000	0.000000	0.000000	0.989308	-0.176310	1.616662	0.000000	0.000000	4.000000	15.000000	0.000000
21978.740252	0.093323	0.558937	0.133020	82.179054	138.250809	172.042679	4.984801	0.000000	0.389557	0.000000	0.000000	0.000000	0.989308	-0.176310	1.616662	0.000000	0.000000	4.000000	15.000000	0.000000
21978.743585	0.097058	0.558388	0.138123	81.926033	141.987015	175.322433	4.993713	0.000000	0.250645	0.000000	0.000000	0.000000	1.120393	-0.164904	1.530803	0.000000	0.000000	4.000000	15.000000	0.000000
21978.746918	0.097058	0.558388	0.138123	81.926033	141.987015	175.322433	4.993713	0.000000	0.250645	0.000000	0.000000	0.000000	1.120393	-0.164904	1.530803	0.000000	0.000000	4.000000	15.000000	0.000000
21978.750252	0.097058	0.558388	0.138123	81.926033	141.987015	175.322433	4.993713	0.000000	0.250645	0.000000	0.000000	0.000000	1.120393	-0.164904	1.530803	0.000000	0.000000	4.000000	15.000000	0.000000
21978.753585	0.101194	0.557882	0.142847	81.593842	144.896301	177.817200	4.998866	0.000000	0.106473	0.000000	0.000000	0.000000	1.240762	-0.151686	1.417108	0.000000	0.000000	4.000000	15.000000	0.000000
21978.756918	0.101194	0.557882	0.142847	81.593842	144.896301	177.817200	4.998866	0.000000	0.106473	0.000000	0.000000	0.000000	1.240762	-0.151686	1.417108	0.000000	0.000000	4.000000	15.000000	0.000000
21978.760252	0.101194	0.557882	0.142847	81.593842	144.896301	177.817200	4.998866	0.000000	0.106473	0.000000	0.000000	0.000000	1.240762	-0.151686	1.417108	0.000000	0.000000	4.000000	15.000000	0.000000
21978.763585	0.105614	0.557454	0.147167	81.253334	147.355072	179.853485	4.999825	0.000000	-0.041789	0.000000	0.000000	0.000000	1.326136	-0.128447	1.296106	0.000000	0.000000	4.000000	15.000000	0.000000
21978.766918	0.105614	0.557454	0.147167	81.253334	147.355072	179.853485	4.999825	0.000000	-0.041789	0.000000	0.000000	0.000000	1.326136	-0.128447	1.296106	0.000000	0.000000	4.000000	15.000000	0.000000
21978.770252	0.105614	0.557454	0.147167	81.253334	147.355072	179.853485	4.999825	0.000000	-0.041789	0.000000	0.000000	0.000000	1.326136	-0.128447	1.296106	0.000000	0.000000	4.000000	15.000000	0.000000
21978.773585	0.110365	0.557098	0.151002	80.945358	149.668671	-178.248337	4.996366	0.000000	-0.190610	0.000000	0.000000	0.000000	1.425300	-0.106829	1.150520	0.000000	0.000000	4.000000	15.000000	0.000000
21978.776918	0.110365	0.557098	0.151002	80.945358	149.668671	-178.248337	4.996366	0.000000	-0.190610	0.000000	0.000000	0.000000	1.425300	-0.106829	1.150520	0.000000	0.000000	4.000000	15.000000	0.000000
21978.780252	0.110365	0.557098	0.151002	80.945358	149.668671	-178.248337	4.996366	0.000000	-0.190610	0.000000	0.000000	0.000000	1.425300	-0.106829	1.150520	0.000000	0.000000	4.000000	15.000000	0.000000
21978.783585	0.115471	0.556868	0.154320	80.699524	152.080826	-176.060913	4.988261	0.000000	-0.342414	0.000000	0.000000	0.000000	1.531662	-0.068853	0.995233	0.000000	0.000000	4.000000	15.000000	0.000000
21978.786918	0.115471	0.556868	0.154320	80.699524	152.080826	-176.060913	4.988261	0.000000	-0.342414	0.000000	0.000000	0.000000	1.531662	-0.068853	0.995233	0.000000	0.000000	4.000000	15.000000	0.000000
21978.790252	0.115471	0.556868	0.154320	80.699524	152.080826	-176.060913	4.988261	0.000000	-0.342414	0.000000	0.000000	0.000000	1.531662	-0.068853	0.995233	0.000000	0.000000	4.000000	15.000000	0.000000
21978.793585	0.120790	0.556701	0.157026	80.497154	154.603836	-172.830460	4.975061	0.000000	-0.498762	0.000000	0.000000	0.000000	1.595762	-0.050144	0.811866	0.000000	0.000000	4.000000	15.000000	0.000000
21978.796918	0.120790	0.556701	0.157026	80.497154	154.603836	-172.830460	4.975061	0.000000	-0.498762	0.000000	0.000000	0.000000	1.595762	-0.050144	0.811866	0.000000	0.000000	4.000000	15.000000	0.000000
21978.800252	0.120790	0.556701	0.157026	80.497154	154.603836	-172.830460	4.975061	0.000000	-0.498762	0.000000	0.000000	0.000000	1.595762	-0.050144	0.811866	0.000000	0.000000	4.000000	15.000000	0.000000
21978.803585	0.126297	0.556605	0.159034	80.356270	157.650803	-167.917694	4.956744	0.000000	-0.656270	0.000000	0.000000	0.000000	1.652208	-0.028826	0.602273	0.000000	0.000000	4.000000	15.000000	0.000000
21978.806918	0.126297	0.556605	0.159034	80.356270	157.650803	-167.917694	4.956744	0.000000	-0.656270	0.000000	0.000000	0.000000	1.652208	-0.028826	0.602273	0.000000	0.000000	4.000000	15.000000	0.000000
21978.810252	0.126297	0.556605	0.159034	80.356270	157.650803	-167.917694	4.956744	0.000000	-0.656270	0.000000	0.000000	0.000000	1.652208	-0.028826	0.602273	0.000000	0.000000	4.000000	15.000000	0.000000
21978.813585	0.132039	0.556654	0.160322	80.292786	161.569626	-162.586899	4.933012	0.000000	-0.815714	0.000000	0.000000	0.000000	1.722358	0.014794	0.386458	0.000000	0.000000	4.000000	15.000000	0.000000
21978.816918	0.132039	0.556654	0.160322	80.292786	161.569626	-162.586899	4.933012	0.000000	-0.815714	0.000000	0.000000	0.000000	1.722358	0.014794	0.386458	0.000000	0.000000	4.000000	15.000000	0.000000
21978.820252	0.132039	0.556654	0.160322	80.292786	161.569626	-162.586899	4.933012	0.000000	-0.815714	0.000000	0.000000	0.000000	1.722358	0.014794	0.386458	0.000000	0.000000	4.000000	15.000000	0.000000
21978.823585	0.137970	0.556799	0.160887	80.244858	166.095901	-157.371338	4.903054	0.000000	-0.979826	0.000000	0.000000	0.000000	1.779327	0.043384	0.169699	0.000000	0.000000	4.000000	15.000000	0.000000
21978.826918	0.137970	0.556799	0.160887	80.244858	166.095901	-157.371338	4.903054	0.000000	-0.979826	0.000000	0.000000	0.000000	1.779327	0.043384	0.169699	0.000000	0.000000	4.000000	15.000000	0.000000
21978.830252	0.137970	0.556799	0.160887	80.244858	166.095901	-157.371338	4.903054	0.000000	-0.979826	0.000000	0.000000	0.000000	1.779327	0.043384	0.169699	0.000000	0.000000	4.000000	15.000000	0.000000
21978.833585	0.144009	0.557036	0.160709	80.193642	170.947433	-152.081909	4.866317	0.000000	-1.148462	0.000000	0.000000	0.000000	1.811813	0.071177	-0.053449	0.000000	0.000000	4.000000	15.000000	0.000000
21978.836918	0.144009	0.557036	0.160709	80.193642	170.947433	-152.081909	4.866317	0.000000	-1.148462	0.000000	0.000000	0.000000	1.811813	0.071177	-0.053449	0.000000	0.000000	4.000000	15.000000	0.000000
21978.840252	0.144009	0.557036	0.160709	80.193642	170.947433	-152.081909	4.866317	0.000000	-1.148462	0.000000	0.000000	0.000000	1.811813	0.071177	-0.053449	0.000000	0.000000	4.000000	15.000000	0.000000
21978.843585	0.150149	0.557338	0.159827	80.263428	175.897278	-146.317841	4.822450	0.000000	-1.320596	0.000000	0.000000	0.000000	1.841843	0.090628	-0.264767	0.000000	0.000000	4.000000	15.000000	0.000000
21978.846918	0.150149	0.557338	0.159827	80.263428	175.897278	-146.317841	4.822450	0.000000	-1.320596	0.000000	0.000000	0.000000	1.841843	0.090628	-0.264767	0.000000	0.000000	4.000000	15.000000	0.000000
21978.850252	0.150149	0.557338	0.159827	80.263428	175.897278	-146.317841	4.822450	0.000000	-1.320596	0.000000	0.000000	0.000000	1.841843	0.090628	-0.264767	0.000000	0.000000	4.000000	15.000000	0.000000
21978.853585	0.156275	0.557702	0.158356	80.662704	-179.058823	-140.372498	4.770673	0.000000	-1.496889	0.000000	0.000000	0.000000	1.837960	0.109081	-0.441327	0.000000	0.000000	4.000000	15.000000	0.000000
21978.856918	0.156275	0.557702	0.158356	80.662704	-179.058823	-140.372498	4.770673	0.000000	-1.496889	0.000000	0.000000	0.000000	1.837960	0.109081	-0.441327	0.000000	0.000000	4.000000	15.000000	0.000000
21978.860252	0.156275	0.557702	0.158356	80.662704	-179.058823	-140.372498	4.770673	0.000000	-1.496889	0.000000	0.000000	0.000000	1.837960	0.109081	-0.441327	0.000000	0.000000	4.000000	15.000000	0.000000
21978.863585	0.162429	0.558143	0.156390	81.286392	-173.430481	-134.187210	4.711346	0.000000	-1.674281	0.000000	0.000000	0.000000	1.846012	0.132316	-0.589523	0.000000	0.000000	4.000000	15.000000	0.000000
21978.866918	0.162429	0.558143	0.156390	81.286392	-173.430481	-134.187210	4.711346	0.000000	-1.674281	0.000000	0.000000	0.000000	1.846012	0.132316	-0.589523	0.000000	0.000000	4.000000	15.000000	0.000000
21978.870252	0.162429	0.558143	0.156390	81.286392	-173.430481	-134.187210	4.711346	0.000000	-1.674281	0.000000	0.000000	0.000000	1.846012	0.132316	-0.589523	0.000000	0.000000	4.000000	15.000000	0.000000
21978.873585	0.168451	0.558626	0.153975	81.969154	-167.020020	-126.860275	4.643689	0.000000	-1.853685	0.000000	0.000000	0.000000	1.806729	0.144830	-0.724603	0.000000	0.000000	4.000000	15.000000	0.000000
21978.876918	0.168451	0.558626	0.153975	81.969154	-167.020020	-126.860275	4.643689	0.000000	-1.853685	0.000000	0.000000	0.000000	1.806729	0.144830	-0.724603	0.000000	0.000000	4.000000	15.000000	0.000000
21978.880252	0.168451	0.558626	0.153975	81.969154	-167.020020	-126.860275	4.643689	0.000000	-1.853685	0.000000	0.000000	0.000000	1.806729	0.144830	-0.724603	0.000000	0.000000	4.000000	15.000000	0.000000
21978.883585	0.174141	0.559157	0.151108	82.576271	-160.100708	-118.696083	4.568864	0.000000	-2.031128	0.000000	0.000000	0.000000	1.707044	0.159439	-0.860088	0.000000	0.000000	4.000000	15.000000	0.000000
21978.886918	0.174141	0.559157	0.151108	82.576271	-160.100708	-118.696083	4.568864	0.000000	-2.031128	0.000000	0.000000	0.000000	1.707044	0.159439	-0.860088	0.000000	0.000000	4.000000	15.000000	0.000000
21978.890252	0.174141	0.559157	0.151108	82.576271	-160.100708	-118.696083	4.568864	0.000000	-2.031128	0.000000	0.000000	0.000000	1.707044	0.159439	-0.860088	0.000000	0.000000	4.000000	15.000000	0.000000
21978.893585	0.179507	0.559746	0.147864	83.075218	-153.243515	-110.587029	4.488800	0.000000	-2.202426	0.000000	0.000000	0.000000	1.609833	0.176797	-0.973248	0.000000	0.000000	4.000000	15.000000	0.000000
21978.896918	0.179507	0.559746	0.147864	83.075218	-153.243515	-110.587029	4.488800	0.000000	-2.202426	0.000000	0.000000	0.000000	1.609833	0.176797	-0.973248	0.000000	0.000000	4.000000	15.000000	0.000000
21978.900252	0.179507	0.559746	0.147864	83.075218	-153.243515	-110.587029	4.488800	0.000000	-2.202426	0.000000	0.000000	0.000000	1.609833	0.176797	-0.973248	0.000000	0.000000	4.000000	15.000000	0.000000
21978.903585	0.184363	0.560405	0.144282	83.484497	-147.315674	-103.189819	4.403746	0.000000	-2.367916	0.000000	0.000000	0.000000	1.456652	0.197538	-1.074756	0.000000	0.000000	4.000000	15.000000	0.000000
21978.906918	0.184363	0.560405	0.144282	83.484497	-147.315674	-103.189819	4.403746	0.000000	-2.367916	0.000000	0.000000	0.000000	1.456652	0.197538	-1.074756	0.000000	0.000000	4.000000	15.000000	0.000000
21978.910252	0.184363	0.560405	0.144282	83.484497	-147.315674	-103.189819	4.403746	0.000000	-2.367916	0.000000	0.000000	0.000000	1.456652	0.197538	-1.074756	0.000000	0.000000	4.000000	15.000000	0.000000
21978.913585	0.188757	0.561040	0.140348	83.836838	-142.943710	-97.391685	4.316308	0.000000	-2.523784	0.000000	0.000000	0.000000	1.318394	0.190652	-1.179990	0.000000	0.000000	4.000000	15.000000	0.000000
21978.916918	0.188757	0.561040	0.140348	83.836838	-142.943710	-97.391685	4.316308	0.000000	-2.523784	0.000000	0.000000	0.000000	1.318394	0.190652	-1.179990	0.000000	0.000000	4.000000	15.000000	0.000000
21978.920252	0.188757	0.561040	0.140348	83.836838	-142.943710	-97.391685	4.316308	0.000000	-2.523784	0.000000	0.000000	0.000000	1.318394	0.190652	-1.179990	0.000000	0.000000	4.000000	15.000000	0.000000
21978.923585	0.192757	0.561675	0.136100	84.173210	-140.308411	-93.663368	4.225862	0.000000	-2.672470	0.000000	0.000000	0.000000	1.199857	0.190558	-1.274393	0.000000	0.000000	4.000000	15.000000	0.000000
21978.926918	0.192757	0.561675	0.136100	84.173210	-140.308411	-93.663368	4.225862	0.000000	-2.672470	0.000000	0.000000	0.000000	1.199857	0.190558	-1.274393	0.000000	0.000000	4.000000	15.000000	0.000000
21978.930252	0.192757	0.561675	0.136100	84.173210	-140.308411	-93.663368	4.225862	0.000000	-2.672470	0.000000	0.000000	0.000000	1.199857	0.190558	-1.274393	0.000000	0.000000	4.000000	15.000000	0.000000
21978.933585	0.196261	0.562301	0.131536	84.469200	-138.789764	-91.342987	4.131684	0.000000	-2.815881	0.000000	0.000000	0.000000	1.051192	0.187606	-1.369312	0.000000	0.000000	4.000000	15.000000	0.000000
21978.936918	0.196261	0.562301	0.131536	84.469200	-138.789764	-91.342987	4.131684	0.000000	-2.815881	0.000000	0.000000	0.000000	1.051192	0.187606	-1.369312	0.000000	0.000000	4.000000	15.000000	0.000000
21978.940252	0.196261	0.562301	0.131536	84.469200	-138.789764	-91.342987	4.131684	0.000000	-2.815881	0.000000	0.000000	0.000000	1.051192	0.187606	-1.369312	0.000000	0.000000	4.000000	15.000000	0.000000
21978.943585	0.199161	0.562898	0.126717	84.715836	-137.364532	-88.846375	4.034931	0.000000	-2.952852	0.000000	0.000000	0.000000	0.870193	0.179255	-1.445654	0.000000	0.000000	4.000000	15.000000	0.000000
21978.946918	0.199161	0.562898	0.126717	84.715836	-137.364532	-88.846375	4.034931	0.000000	-2.952852	0.000000	0.000000	0.000000	0.870193	0.179255	-1.445654	0.000000	0.000000	4.000000	15.000000	0.000000
21978.950252	0.199161	0.562898	0.126717	84.715836	-137.364532	-88.846375	4.034931	0.000000	-2.952852	0.000000	0.000000	0.000000	0.870193	0.179255	-1.445654	0.000000	0.000000	4.000000	15.000000	0.000000
21978.953585	0.201462	0.563529	0.121832	84.959236	-135.918121	-86.374794	3.937651	0.000000	-3.081381	0.000000	0.000000	0.000000	0.690133	0.189123	-1.465459	0.000000	0.000000	4.000000	15.000000	0.000000
21978.956918	0.201462	0.563529	0.121832	84.959236	-135.918121	-86.374794	3.937651	0.000000	-3.081381	0.000000	0.000000	0.000000	0.690133	0.189123	-1.465459	0.000000	0.000000	4.000000	15.000000	0.000000
21978.960252	0.201462	0.563529	0.121832	84.959236	-135.918121	-86.374794	3.937651	0.000000	-3.081381	0.000000	0.000000	0.000000	0.690133	0.189123	-1.465459	0.000000	0.000000	4.000000	15.000000	0.000000
21978.963585	0.203186	0.564215	0.116934	85.305725	-133.821457	-83.836273	3.842112	0.000000	-3.199715	0.000000	0.000000	0.000000	0.517279	0.205821	-1.469316	0.000000	0.000000	4.000000	15.000000	0.000000
21978.966918	0.203186	0.564215	0.116934	85.305725	-133.821457	-83.836273	3.842112	0.000000	-3.199715	0.000000	0.000000	0.000000	0.517279	0.205821	-1.469316	0.000000	0.000000	4.000000	15.000000	0.000000
21978.970252	0.203186	0.564215	0.116934	85.305725	-133.821457	-83.836273	3.842112	0.000000	-3.199715	0.000000	0.000000	0.000000	0.517279	0.205821	-1.469316	0.000000	0.000000	4.000000	15.000000	0.000000
21978.973585	0.204286	0.564966	0.112125	85.816147	-130.292343	-80.180939	3.749050	0.000000	-3.308266	0.000000	0.000000	0.000000	0.329998	0.225390	-1.442876	0.000000	0.000000	4.000000	15.000000	0.000000
21978.976918	0.204286	0.564966	0.112125	85.816147	-130.292343	-80.180939	3.749050	0.000000	-3.308266	0.000000	0.000000	0.000000	0.329998	0.225390	-1.442876	0.000000	0.000000	4.000000	15.000000	0.000000
21978.980252	0.204286	0.564966	0.112125	85.816147	-130.292343	-80.180939	3.749050	0.000000	-3.308266	0.000000	0.000000	0.000000	0.329998	0.225390	-1.442876	0.000000	0.000000	4.000000	15.000000	0.000000
21978.983585	0.204690	0.565727	0.107426	86.414169	-124.863335	-74.533676	3.661194	0.000000	-3.405240	0.000000	0.000000	0.000000	0.121222	0.228291	-1.409520	0.000000	0.000000	4.000000	15.000000	0.000000
21978.986918	0.204690	0.565727	0.107426	86.414169	-124.863335	-74.533676	3.661194	0.000000	-3.405240	0.000000	0.000000	0.000000	0.121222	0.228291	-1.409520	0.000000	0.000000	4.000000	15.000000	0.000000
21978.990252	0.204690	0.565727	0.107426	86.414169	-124.863335	-74.533676	3.661194	0.000000	-3.405240	0.000000	0.000000	0.000000	0.121222	0.228291	-1.409520	0.000000	0.000000	4.000000	15.000000	0.000000
21978.993585	0.204424	0.566423	0.102708	86.995926	-117.128113	-66.621002	3.580842	0.000000	-3.489637	0.000000	0.000000	0.000000	-0.079788	0.208850	-1.415562	0.000000	0.000000	4.000000	15.000000	0.000000
21978.996918	0.204424	0.566423	0.102708	86.995926	-117.128113	-66.621002	3.580842	0.000000	-3.489637	0.000000	0.000000	0.000000	-0.079788	0.208850	-1.415562	0.000000	0.000000	4.000000	15.000000	0.000000
21979.000252	0.204424	0.566423	0.102708	86.995926	-117.128113	-66.621002	3.580842	0.000000	-3.489637	0.000000	0.000000	0.000000	-0.079788	0.208850	-1.415562	0.000000	0.000000	4.000000	15.000000	0.000000
21979.003585	0.203494	0.567033	0.097952	87.485336	-106.947266	-56.352669	3.506116	0.000000	-3.564709	0.000000	0.000000	0.000000	-0.278945	0.182807	-1.426904	0.000000	0.000000	4.000000	15.000000	0.000000
21979.006918	0.203494	0.567033	0.097952	87.485336	-106.947266	-56.352669	3.506116	0.000000	-3.564709	0.000000	0.000000	0.000000	-0.278945	0.182807	-1.426904	0.000000	0.000000	4.000000	15.000000	0.000000
21979.010252	0.203494	0.567033	0.097952	87.485336	-106.947266	-56.352669	3.506116	0.000000	-3.564709	0.000000	0.000000	0.000000	-0.278945	0.182807	-1.426904	0.000000	0.000000	4.000000	15.000000	0.000000
21979.013585	0.201859	0.567585	0.093165	87.871735	-94.463112	-43.811684	3.436950	0.000000	-3.631443	0.000000	0.000000	0.000000	-0.490777	0.165662	-1.435911	0.000000	0.000000	4.000000	15.000000	0.000000
21979.016918	0.201859	0.567585	0.093165	87.871735	-94.463112	-43.811684	3.436950	0.000000	-3.631443	0.000000	0.000000	0.000000	-0.490777	0.165662	-1.435911	0.000000	0.000000	4.000000	15.000000	0.000000
21979.020252	0.201859	0.567585	0.093165	87.871735	-94.463112	-43.811684	3.436950	0.000000	-3.631443	0.000000	0.000000	0.000000	-0.490777	0.165662	-1.435911	0.000000	0.000000	4.000000	15.000000	0.000000
21979.023585	0.199655	0.568057	0.088278	88.220619	-80.390831	-29.595169	3.374583	0.000000	-3.689471	0.000000	0.000000	0.000000	-0.661111	0.141750	-1.466200	0.000000	0.000000	4.000000	15.000000	0.000000
21979.026918	0.199655	0.568057	0.088278	88.220619	-80.390831	-29.595169	3.374583	0.000000	-3.689471	0.000000	0.000000	0.000000	-0.661111	0.141750	-1.466200	0.000000	0.000000	4.000000	15.000000	0.000000
21979.030252	0.199655	0.568057	0.088278	88.220619	-80.390831	-29.595169	3.374583	0.000000	-3.689471	0.000000	0.000000	0.000000	-0.661111	0.141750	-1.466200	0.000000	0.000000	4.000000	15.000000	0.000000
21979.033585	0.196950	0.568512	0.083350	88.593193	-62.425476	-11.293606	3.315431	0.000000	-3.742715	0.000000	0.000000	0.000000	-0.811528	0.136510	-1.478261	0.000000	0.000000	4.000000	15.000000	0.000000
21979.036918	0.196950	0.568512	0.083350	88.593193	-62.425476	-11.293606	3.315431	0.000000	-3.742715	0.000000	0.000000	0.000000	-0.811528	0.136510	-1.478261	0.000000	0.000000	4.000000	15.000000	0.000000
21979.040252	0.196950	0.568512	0.083350	88.593193	-62.425476	-11.293606	3.315431	0.000000	-3.742715	0.000000	0.000000	0.000000	-0.811528	0.136510	-1.478261	0.000000	0.000000	4.000000	15.000000	0.000000
21979.043585	0.193645	0.568892	0.078466	88.821976	-34.582146	17.026382	3.259600	0.000000	-3.791438	0.000000	0.000000	0.000000	-0.991405	0.113803	-1.465200	0.000000	0.000000	4.000000	15.000000	0.000000
21979.046918	0.193645	0.568892	0.078466	88.821976	-34.582146	17.026382	3.259600	0.000000	-3.791438	0.000000	0.000000	0.000000	-0.991405	0.113803	-1.465200	0.000000	0.000000	4.000000	15.000000	0.000000
21979.050252	0.193645	0.568892	0.078466	88.821976	-34.582146	17.026382	3.259600	0.000000	-3.791438	0.000000	0.000000	0.000000	-0.991405	0.113803	-1.465200	0.000000	0.000000	4.000000	15.000000	0.000000
21979.053585	0.189868	0.569197	0.073846	88.614639	-2.178082	49.982883	3.211266	0.000000	-3.832463	0.000000	0.000000	0.000000	-1.133005	0.091632	-1.386011	0.000000	0.000000	4.000000	15.000000	0.000000
21979.056918	0.189868	0.569197	0.073846	88.614639	-2.178082	49.982883	3.211266	0.000000	-3.832463	0.000000	0.000000	0.000000	-1.133005	0.091632	-1.386011	0.000000	0.000000	4.000000	15.000000	0.000000
21979.060252	0.189868	0.569197	0.073846	88.614639	-2.178082	49.982883	3.211266	0.000000	-3.832463	0.000000	0.000000	0.000000	-1.133005	0.091632	-1.386011	0.000000	0.000000	4.000000	15.000000	0.000000
21979.063585	0.185565	0.569405	0.069448	87.935120	16.357754	69.125282	3.174359	0.000000	-3.863087	0.000000	0.000000	0.000000	-1.290893	0.062263	-1.319439	0.000000	0.000000	4.000000	15.000000	0.000000
21979.066918	0.185565	0.569405	0.069448	87.935120	16.357754	69.125282	3.174359	0.000000	-3.863087	0.000000	0.000000	0.000000	-1.290893	0.062263	-1.319439	0.000000	0.000000	4.000000	15.000000	0.000000
21979.070252	0.185565	0.569405	0.069448	87.935120	16.357754	69.125282	3.174359	0.000000	-3.863087	0.000000	0.000000	0.000000	-1.290893	0.062263	-1.319439	0.000000	0.000000	4.000000	15.000000	0.000000
21979.073585	0.180826	0.569423	0.065317	87.009583	24.695364	78.143486	3.150947	0.000000	-3.882207	0.000000	0.000000	0.000000	-1.421758	0.005549	-1.239194	0.000000	0.000000	4.000000	15.000000	0.000000
21979.076918	0.180826	0.569423	0.065317	87.009583	24.695364	78.143486	3.150947	0.000000	-3.882207	0.000000	0.000000	0.000000	-1.421758	0.005549	-1.239194	0.000000	0.000000	4.000000	15.000000	0.000000
21979.080252	0.180826	0.569423	0.065317	87.009583	24.695364	78.143486	3.150947	0.000000	-3.882207	0.000000	0.000000	0.000000	-1.421758	0.005549	-1.239194	0.000000	0.000000	4.000000	15.000000	0.000000
21979.083585	0.175729	0.569270	0.061397	85.982582	29.819799	84.089485	3.142698	0.000000	-3.888888	0.000000	0.000000	0.000000	-1.529196	-0.045972	-1.176084	0.000000	0.000000	4.000000	15.000000	0.000000
21979.086918	0.175729	0.569270	0.061397	85.982582	29.819799	84.089485	3.142698	0.000000	-3.888888	0.000000	0.000000	0.000000	-1.529196	-0.045972	-1.176084	0.000000	0.000000	4.000000	15.000000	0.000000
21979.090252	0.175729	0.569270	0.061397	85.982582	29.819799	84.089485	3.142698	0.000000	-3.888888	0.000000	0.000000	0.000000	-1.529196	-0.045972	-1.176084	0.000000	0.000000	4.000000	15.000000	0.000000
21979.093585	0.170319	0.568959	0.057706	84.915154	33.978733	88.665703	3.069861	0.000000	-3.786445	0.000000	0.000000	0.000000	-1.622906	-0.093402	-1.107358	0.000000	0.000000	4.000000	15.000000	0.000000
21979.096918	0.170319	0.568959	0.057706	84.915154	33.978733	88.665703	3.069861	0.000000	-3.786445	0.000000	0.000000	0.000000	-1.622906	-0.093402	-1.107358	0.000000	0.000000	4.000000	15.000000	0.000000
21979.100252	0.170319	0.568959	0.057706	84.915154	33.978733	88.665703	3.069861	0.000000	-3.786445	0.000000	0.000000	0.000000	-1.622906	-0.093402	-1.107358	0.000000	0.000000	4.000000	15.000000	0.000000
21979.103585	0.164801	0.568575	0.054347	83.833145	37.553867	91.688141	2.885301	0.000000	-3.515961	0.000000	0.000000	0.000000	-1.655429	-0.115034	-1.007837	0.000000	0.000000	4.000000	15.000000	0.000000
21979.106918	0.164801	0.568575	0.054347	83.833145	37.553867	91.688141	2.885301	0.000000	-3.515961	0.000000	0.000000	0.000000	-1.655429	-0.115034	-1.007837	0.000000	0.000000	4.000000	15.000000	0.000000
21979.110252	0.164801	0.568575	0.054347	83.833145	37.553867	91.688141	2.885301	0.000000	-3.515961	0.000000	0.000000	0.000000	-1.655429	-0.115034	-1.007837	0.000000	0.000000	4.000000	15.000000	0.000000
21979.113585	0.158964	0.568115	0.051407	82.742828	40.408260	93.917282	2.717329	0.000000	-3.240056	0.000000	0.000000	0.000000	-1.751030	-0.138174	-0.881822	0.000000	0.000000	4.000000	15.000000	0.000000
21979.116918	0.158964	0.568115	0.051407	82.742828	40.408260	93.917282	2.717329	0.000000	-3.240056	0.000000	0.000000	0.000000	-1.751030	-0.138174	-0.881822	0.000000	0.000000	4.000000	15.000000	0.000000
21979.120252	0.158964	0.568115	0.051407	82.742828	40.408260	93.917282	2.717329	0.000000	-3.240056	0.000000	0.000000	0.000000	-1.751030	-0.138174	-0.881822	0.000000	0.000000	4.000000	15.000000	0.000000
21979.123585	0.152758	0.567644	0.049053	81.657204	42.418373	95.373734	2.570358	0.000000	-2.948218	0.000000	0.000000	0.000000	-1.861765	-0.141252	-0.706186	0.000000	0.000000	4.000000	15.000000	0.000000
21979.126918	0.152758	0.567644	0.049053	81.657204	42.418373	95.373734	2.570358	0.000000	-2.948218	0.000000	0.000000	0.000000	-1.861765	-0.141252	-0.706186	0.000000	0.000000	4.000000	15.000000	0.000000
21979.130252	0.152758	0.567644	0.049053	81.657204	42.418373	95.373734	2.570358	0.000000	-2.948218	0.000000	0.000000	0.000000	-1.861765	-0.141252	-0.706186	0.000000	0.000000	4.000000	15.000000	0.000000
21979.133585	0.146392	0.567200	0.047378	80.570221	43.778458	96.019829	2.452660	0.000000	-2.637923	0.000000	0.000000	0.000000	-1.910036	-0.132997	-0.502646	0.000000	0.000000	4.000000	15.000000	0.000000
21979.136918	0.146392	0.567200	0.047378	80.570221	43.778458	96.019829	2.452660	0.000000	-2.637923	0.000000	0.000000	0.000000	-1.910036	-0.132997	-0.502646	0.000000	0.000000	4.000000	15.000000	0.000000
21979.140252	0.146392	0.567200	0.047378	80.570221	43.778458	96.019829	2.452660	0.000000	-2.637923	0.000000	0.000000	0.000000	-1.910036	-0.132997	-0.502646	0.000000	0.000000	4.000000	15.000000	0.000000
21979.143585	0.139873	0.566841	0.046554	79.441765	44.866108	96.317429	2.368886	0.000000	-2.319584	0.000000	0.000000	0.000000	-1.955456	-0.107917	-0.247102	0.000000	0.000000	4.000000	15.000000	0.000000
21979.146918	0.139873	0.566841	0.046554	79.441765	44.866108	96.317429	2.368886	0.000000	-2.319584	0.000000	0.000000	0.000000	-1.955456	-0.107917	-0.247102	0.000000	0.000000	4.000000	15.000000	0.000000
21979.150252	0.139873	0.566841	0.046554	79.441765	44.866108	96.317429	2.368886	0.000000	-2.319584	0.000000	0.000000	0.000000	-1.955456	-0.107917	-0.247102	0.000000	0.000000	4.000000	15.000000	0.000000
21979.153585	0.133374	0.566575	0.046635	78.245888	45.889805	96.550034	2.327702	0.000000	-1.993675	0.000000	0.000000	0.000000	-1.949794	-0.079819	0.024174	0.000000	0.000000	4.000000	15.000000	0.000000
21979.156918	0.133374	0.566575	0.046635	78.245888	45.889805	96.550034	2.327702	0.000000	-1.993675	0.000000	0.000000	0.000000	-1.949794	-0.079819	0.024174	0.000000	0.000000	4.000000	15.000000	0.000000
21979.160252	0.133374	0.566575	0.046635	78.245888	45.889805	96.550034	2.327702	0.000000	-1.993675	0.000000	0.000000	0.000000	-1.949794	-0.079819	0.024174	0.000000	0.000000	4.000000	15.000000	0.000000
21979.163585	0.126919	0.566406	0.047544	77.263275	47.714260	97.956985	2.331732	0.000000	-1.668708	0.000000	0.000000	0.000000	-1.936494	-0.050570	0.272805	0.000000	0.000000	4.000000	15.000000	0.000000
21979.166918	0.126919	0.566406	0.047544	77.263275	47.714260	97.956985	2.331732	0.000000	-1.668708	0.000000	0.000000	0.000000	-1.936494	-0.050570	0.272805	0.000000	0.000000	4.000000	15.000000	0.000000
21979.170252	0.126919	0.566406	0.047544	77.263275	47.714260	97.956985	2.331732	0.000000	-1.668708	0.000000	0.000000	0.000000	-1.936494	-0.050570	0.272805	0.000000	0.000000	4.000000	15.000000	0.000000
21979.173585	0.120399	0.566147	0.048960	76.929520	52.219059	102.049355	2.377199	0.000000	-1.345960	0.000000	0.000000	0.000000	-1.955916	-0.077730	0.424748	0.000000	0.000000	4.000000	15.000000	0.000000
21979.176918	0.120399	0.566147	0.048960	76.929520	52.219059	102.049355	2.377199	0.000000	-1.345960	0.000000	0.000000	0.000000	-1.955916	-0.077730	0.424748	0.000000	0.000000	4.000000	15.000000	0.000000
21979.180252	0.120399	0.566147	0.048960	76.929520	52.219059	102.049355	2.377199	0.000000	-1.345960	0.000000	0.000000	0.000000	-1.955916	-0.077730	0.424748	0.000000	0.000000	4.000000	15.000000	0.000000
21979.183585	0.114086	0.565979	0.051052	76.737640	58.059383	106.997978	2.447990	0.000000	-1.019974	0.000000	0.000000	0.000000	-1.894155	-0.050390	0.627621	0.000000	0.000000	4.000000	15.000000	0.000000
21979.186918	0.114086	0.565979	0.051052	76.737640	58.059383	106.997978	2.447990	0.000000	-1.019974	0.000000	0.000000	0.000000	-1.894155	-0.050390	0.627621	0.000000	0.000000	4.000000	15.000000	0.000000
21979.190252	0.114086	0.565979	0.051052	76.737640	58.059383	106.997978	2.447990	0.000000	-1.019974	0.000000	0.000000	0.000000	-1.894155	-0.050390	0.627621	0.000000	0.000000	4.000000	15.000000	0.000000
21979.193585	0.108054	0.565858	0.053962	76.425423	63.849075	111.587761	2.552594	0.000000	-0.704281	0.000000	0.000000	0.000000	-1.809431	-0.036310	0.873138	0.000000	0.000000	4.000000	15.000000	0.000000
21979.196918	0.108054	0.565858	0.053962	76.425423	63.849075	111.587761	2.552594	0.000000	-0.704281	0.000000	0.000000	0.000000	-1.809431	-0.036310	0.873138	0.000000	0.000000	4.000000	15.000000	0.000000
21979.200252	0.108054	0.565858	0.053962	76.425423	63.849075	111.587761	2.552594	0.000000	-0.704281	0.000000	0.000000	0.000000	-1.809431	-0.036310	0.873138	0.000000	0.000000	4.000000	15.000000	0.000000
21979.203585	0.102289	0.565700	0.057523	76.062820	69.197945	115.680321	2.698117	0.000000	-0.402709	0.000000	0.000000	0.000000	-1.729646	-0.047527	1.068084	0.000000	0.000000	4.000000	15.000000	0.000000
21979.206918	0.102289	0.565700	0.057523	76.062820	69.197945	115.680321	2.698117	0.000000	-0.402709	0.000000	0.000000	0.000000	-1.729646	-0.047527	1.068084	0.000000	0.000000	4.000000	15.000000	0.000000
21979.210252	0.102289	0.565700	0.057523	76.062820	69.197945	115.680321	2.698117	0.000000	-0.402709	0.000000	0.000000	0.000000	-1.729646	-0.047527	1.068084	0.000000	0.000000	4.000000	15.000000	0.000000
21979.213585	0.096832	0.565490	0.061686	75.728600	73.998413	119.215271	2.876131	0.000000	-0.114435	0.000000	0.000000	0.000000	-1.637079	-0.062968	1.248969	0.000000	0.000000	4.000000	15.000000	0.000000
21979.216918	0.096832	0.565490	0.061686	75.728600	73.998413	119.215271	2.876131	0.000000	-0.114435	0.000000	0.000000	0.000000	-1.637079	-0.062968	1.248969	0.000000	0.000000	4.000000	15.000000	0.000000
21979.220252	0.096832	0.565490	0.061686	75.728600	73.998413	119.215271	2.876131	0.000000	-0.114435	0.000000	0.000000	0.000000	-1.637079	-0.062968	1.248969	0.000000	0.000000	4.000000	15.000000	0.000000
21979.223585	0.091861	0.565159	0.066269	75.498283	78.587746	122.835533	3.084292	0.000000	0.158412	0.000000	0.000000	0.000000	-1.491102	-0.099049	1.374938	0.000000	0.000000	4.000000	15.000000	0.000000
21979.226918	0.091861	0.565159	0.066269	75.498283	78.587746	122.835533	3.084292	0.000000	0.158412	0.000000	0.000000	0.000000	-1.491102	-0.099049	1.374938	0.000000	0.000000	4.000000	15.000000	0.000000
21979.230252	0.091861	0.565159	0.066269	75.498283	78.587746	122.835533	3.084292	0.000000	0.158412	0.000000	0.000000	0.000000	-1.491102	-0.099049	1.374938	0.000000	0.000000	4.000000	15.000000	0.000000
21979.233585	0.087435	0.564762	0.071197	75.362335	83.190010	126.661583	3.313449	0.000000	0.406929	0.000000	0.000000	0.000000	-1.327995	-0.119298	1.478392	0.000000	0.000000	4.000000	15.000000	0.000000
21979.236918	0.087435	0.564762	0.071197	75.362335	83.190010	126.661583	3.313449	0.000000	0.406929	0.000000	0.000000	0.000000	-1.327995	-0.119298	1.478392	0.000000	0.000000	4.000000	15.000000	0.000000
21979.240252	0.087435	0.564762	0.071197	75.362335	83.190010	126.661583	3.313449	0.000000	0.406929	0.000000	0.000000	0.000000	-1.327995	-0.119298	1.478392	0.000000	0.000000	4.000000	15.000000	0.000000
21979.243585	0.083627	0.564348	0.076456	75.290504	87.764191	130.367706	3.559847	0.000000	0.628262	0.000000	0.000000	0.000000	-1.142393	-0.124120	1.577674	0.000000	0.000000	4.000000	15.000000	0.000000
21979.246918	0.083627	0.564348	0.076456	75.290504	87.764191	130.367706	3.559847	0.000000	0.628262	0.000000	0.000000	0.000000	-1.142393	-0.124120	1.577674	0.000000	0.000000	4.000000	15.000000	0.000000
21979.250252	0.083627	0.564348	0.076456	75.290504	87.764191	130.367706	3.559847	0.000000	0.628262	0.000000	0.000000	0.000000	-1.142393	-0.124120	1.577674	0.000000	0.000000	4.000000	15.000000	0.000000
21979.253585	0.080607	0.563937	0.081922	75.167862	92.189247	133.820847	3.822793	0.000000	0.818660	0.000000	0.000000	0.000000	-0.905930	-0.123290	1.639948	0.000000	0.000000	4.000000	15.000000	0.000000
21979.256918	0.080607	0.563937	0.081922	75.167862	92.189247	133.820847	3.822793	0.000000	0.818660	0.000000	0.000000	0.000000	-0.905930	-0.123290	1.639948	0.000000	0.000000	4.000000	15.000000	0.000000
21979.260252	0.080607	0.563937	0.081922	75.167862	92.189247	133.820847	3.822793	0.000000	0.818660	0.000000	0.000000	0.000000	-0.905930	-0.123290	1.639948	0.000000	0.000000	4.000000	15.000000	0.000000
21979.263585	0.078201	0.563479	0.087560	75.024139	96.469452	137.066345	4.096117	0.000000	0.969649	0.000000	0.000000	0.000000	-0.721821	-0.137455	1.691371	0.000000	0.000000	4.000000	15.000000	0.000000
21979.266918	0.078201	0.563479	0.087560	75.024139	96.469452	137.066345	4.096117	0.000000	0.969649	0.000000	0.000000	0.000000	-0.721821	-0.137455	1.691371	0.000000	0.000000	4.000000	15.000000	0.000000
21979.270252	0.078201	0.563479	0.087560	75.024139	96.469452	137.066345	4.096117	0.000000	0.969649	0.000000	0.000000	0.000000	-0.721821	-0.137455	1.691371	0.000000	0.000000	4.000000	15.000000	0.000000
21979.273585	0.076277	0.563026	0.093282	74.935844	100.702545	140.284485	4.378013	0.000000	1.089952	0.000000	0.000000	0.000000	-0.577116	-0.135902	1.716483	0.000000	0.000000	4.000000	15.000000	0.000000
21979.276918	0.076277	0.563026	0.093282	74.935844	100.702545	140.284485	4.378013	0.000000	1.089952	0.000000	0.000000	0.000000	-0.577116	-0.135902	1.716483	0.000000	0.000000	4.000000	15.000000	0.000000
21979.280252	0.076277	0.563026	0.093282	74.935844	100.702545	140.284485	4.378013	0.000000	1.089952	0.000000	0.000000	0.000000	-0.577116	-0.135902	1.716483	0.000000	0.000000	4.000000	15.000000	0.000000
21979.283585	0.074980	0.562527	0.099061	74.988167	104.957115	143.464005	4.664093	0.000000	1.186138	0.000000	0.000000	0.000000	-0.389192	-0.149802	1.733744	0.000000	0.000000	4.000000	15.000000	0.000000
21979.286918	0.074980	0.562527	0.099061	74.988167	104.957115	143.464005	4.664093	0.000000	1.186138	0.000000	0.000000	0.000000	-0.389192	-0.149802	1.733744	0.000000	0.000000	4.000000	15.000000	0.000000
21979.290252	0.074980	0.562527	0.099061	74.988167	104.957115	143.464005	4.664093	0.000000	1.186138	0.000000	0.000000	0.000000	-0.389192	-0.149802	1.733744	0.000000	0.000000	4.000000	15.000000	0.000000
21979.293585	0.074286	0.561957	0.104789	75.173141	109.416214	146.934341	4.847764	0.000000	1.224411	0.000000	0.000000	0.000000	-0.208245	-0.170994	1.718410	0.000000	0.000000	4.000000	15.000000	0.000000
21979.296918	0.074286	0.561957	0.104789	75.173141	109.416214	146.934341	4.847764	0.000000	1.224411	0.000000	0.000000	0.000000	-0.208245	-0.170994	1.718410	0.000000	0.000000	4.000000	15.000000	0.000000
21979.300252	0.074286	0.561957	0.104789	75.173141	109.416214	146.934341	4.847764	0.000000	1.224411	0.000000	0.000000	0.000000	-0.208245	-0.170994	1.718410	0.000000	0.000000	4.000000	15.000000	0.000000
21979.303585	0.074217	0.561384	0.110493	75.424820	114.040215	150.668259	4.855934	0.000000	1.191600	0.000000	0.000000	0.000000	-0.020533	-0.171912	1.711187	0.000000	0.000000	4.000000	15.000000	0.000000
21979.306918	0.074217	0.561384	0.110493	75.424820	114.040215	150.668259	4.855934	0.000000	1.191600	0.000000	0.000000	0.000000	-0.020533	-0.171912	1.711187	0.000000	0.000000	4.000000	15.000000	0.000000
21979.310252	0.074217	0.561384	0.110493	75.424820	114.040215	150.668259	4.855934	0.000000	1.191600	0.000000	0.000000	0.000000	-0.020533	-0.171912	1.711187	0.000000	0.000000	4.000000	15.000000	0.000000
21979.313585	0.074753	0.560837	0.116073	75.693222	118.746407	154.533340	4.869197	0.000000	1.136189	0.000000	0.000000	0.000000	0.160718	-0.163825	1.673923	0.000000	0.000000	4.000000	15.000000	0.000000
21979.316918	0.074753	0.560837	0.116073	75.693222	118.746407	154.533340	4.869197	0.000000	1.136189	0.000000	0.000000	0.000000	0.160718	-0.163825	1.673923	0.000000	0.000000	4.000000	15.000000	0.000000
21979.320252	0.074753	0.560837	0.116073	75.693222	118.746407	154.533340	4.869197	0.000000	1.136189	0.000000	0.000000	0.000000	0.160718	-0.163825	1.673923	0.000000	0.000000	4.000000	15.000000	0.000000
21979.323585	0.075856	0.560320	0.121533	75.912521	123.448334	158.439743	4.885762	0.000000	1.062700	0.000000	0.000000	0.000000	0.330972	-0.155104	1.638195	0.000000	0.000000	4.000000	15.000000	0.000000
21979.326918	0.075856	0.560320	0.121533	75.912521	123.448334	158.439743	4.885762	0.000000	1.062700	0.000000	0.000000	0.000000	0.330972	-0.155104	1.638195	0.000000	0.000000	4.000000	15.000000	0.000000
21979.330252	0.075856	0.560320	0.121533	75.912521	123.448334	158.439743	4.885762	0.000000	1.062700	0.000000	0.000000	0.000000	0.330972	-0.155104	1.638195	0.000000	0.000000	4.000000	15.000000	0.000000
21979.333585	0.077501	0.559899	0.126769	76.008514	127.910660	162.152893	4.904164	0.000000	0.974256	0.000000	0.000000	0.000000	0.493539	-0.126508	1.570644	0.000000	0.000000	4.000000	15.000000	0.000000
21979.336918	0.077501	0.559899	0.126769	76.008514	127.910660	162.152893	4.904164	0.000000	0.974256	0.000000	0.000000	0.000000	0.493539	-0.126508	1.570644	0.000000	0.000000	4.000000	15.000000	0.000000
21979.340252	0.077501	0.559899	0.126769	76.008514	127.910660	162.152893	4.904164	0.000000	0.974256	0.000000	0.000000	0.000000	0.493539	-0.126508	1.570644	0.000000	0.000000	4.000000	15.000000	0.000000
21979.343585	0.079631	0.559506	0.131664	75.970375	131.955063	165.515259	4.923068	0.000000	0.873732	0.000000	0.000000	0.000000	0.638778	-0.117679	1.468433	0.000000	0.000000	4.000000	15.000000	0.000000
21979.346918	0.079631	0.559506	0.131664	75.970375	131.955063	165.515259	4.923068	0.000000	0.873732	0.000000	0.000000	0.000000	0.638778	-0.117679	1.468433	0.000000	0.000000	4.000000	15.000000	0.000000
21979.350252	0.079631	0.559506	0.131664	75.970375	131.955063	165.515259	4.923068	0.000000	0.873732	0.000000	0.000000	0.000000	0.638778	-0.117679	1.468433	0.000000	0.000000	4.000000	15.000000	0.000000
21979.353585	0.082223	0.559194	0.136194	75.841103	135.576981	168.499969	4.941217	0.000000	0.764442	0.000000	0.000000	0.000000	0.777780	-0.093642	1.358986	0.000000	0.000000	4.000000	15.000000	0.000000
21979.356918	0.082223	0.559194	0.136194	75.841103	135.576981	168.499969	4.941217	0.000000	0.764442	0.000000	0.000000	0.000000	0.777780	-0.093642	1.358986	0.000000	0.000000	4.000000	15.000000	0.000000
21979.360252	0.082223	0.559194	0.136194	75.841103	135.576981	168.499969	4.941217	0.000000	0.764442	0.000000	0.000000	0.000000	0.777780	-0.093642	1.358986	0.000000	0.000000	4.000000	15.000000	0.000000
21979.363585	0.085198	0.558962	0.140333	75.686760	138.705673	171.021637	4.957944	0.000000	0.647137	0.000000	0.000000	0.000000	0.892294	-0.069687	1.241716	0.000000	0.000000	4.000000	15.000000	0.000000
21979.366918	0.085198	0.558962	0.140333	75.686760	138.705673	171.021637	4.957944	0.000000	0.647137	0.000000	0.000000	0.000000	0.892294	-0.069687	1.241716	0.000000	0.000000	4.000000	15.000000	0.000000
21979.370252	0.085198	0.558962	0.140333	75.686760	138.705673	171.021637	4.957944	0.000000	0.647137	0.000000	0.000000	0.000000	0.892294	-0.069687	1.241716	0.000000	0.000000	4.000000	15.000000	0.000000
21979.373585	0.088559	0.558815	0.144080	75.596802	141.204102	172.934769	4.972414	0.000000	0.524495	0.000000	0.000000	0.000000	1.008310	-0.044113	1.124094	0.000000	0.000000	4.000000	15.000000	0.000000
21979.376918	0.088559	0.558815	0.144080	75.596802	141.204102	172.934769	4.972414	0.000000	0.524495	0.000000	0.000000	0.000000	1.008310	-0.044113	1.124094	0.000000	0.000000	4.000000	15.000000	0.000000
21979.380252	0.088559	0.558815	0.144080	75.596802	141.204102	172.934769	4.972414	0.000000	0.524495	0.000000	0.000000	0.000000	1.008310	-0.044113	1.124094	0.000000	0.000000	4.000000	15.000000	0.000000
21979.383585	0.092315	0.558798	0.147463	75.688805	142.791916	173.979874	4.984309	0.000000	0.395804	0.000000	0.000000	0.000000	1.126795	-0.005145	1.014938	0.000000	0.000000	4.000000	15.000000	0.000000
21979.386918	0.092315	0.558798	0.147463	75.688805	142.791916	173.979874	4.984309	0.000000	0.395804	0.000000	0.000000	0.000000	1.126795	-0.005145	1.014938	0.000000	0.000000	4.000000	15.000000	0.000000
21979.390252	0.092315	0.558798	0.147463	75.688805	142.791916	173.979874	4.984309	0.000000	0.395804	0.000000	0.000000	0.000000	1.126795	-0.005145	1.014938	0.000000	0.000000	4.000000	15.000000	0.000000
21979.393585	0.096491	0.558943	0.150433	75.958565	143.466110	174.752075	4.993223	0.000000	0.260234	0.000000	0.000000	0.000000	1.252775	0.043547	0.890963	0.000000	0.000000	4.000000	15.000000	0.000000
21979.396918	0.096491	0.558943	0.150433	75.958565	143.466110	174.752075	4.993223	0.000000	0.260234	0.000000	0.000000	0.000000	1.252775	0.043547	0.890963	0.000000	0.000000	4.000000	15.000000	0.000000
21979.400252	0.096491	0.558943	0.150433	75.958565	143.466110	174.752075	4.993223	0.000000	0.260234	0.000000	0.000000	0.000000	1.252775	0.043547	0.890963	0.000000	0.000000	4.000000	15.000000	0.000000
21979.403585	0.100926	0.559204	0.152908	76.273888	143.788696	176.084717	4.998640	0.000000	0.116614	0.000000	0.000000	0.000000	1.330598	0.078357	0.742534	0.000000	0.000000	4.000000	15.000000	0.000000
21979.406918	0.100926	0.559204	0.152908	76.273888	143.788696	176.084717	4.998640	0.000000	0.116614	0.000000	0.000000	0.000000	1.330598	0.078357	0.742534	0.000000	0.000000	4.000000	15.000000	0.000000
21979.410252	0.100926	0.559204	0.152908	76.273888	143.788696	176.084717	4.998640	0.000000	0.116614	0.000000	0.000000	0.000000	1.330598	0.078357	0.742534	0.000000	0.000000	4.000000	15.000000	0.000000
21979.413585	0.105737	0.559659	0.154891	76.598839	144.259323	177.318253	4.999908	0.000000	-0.030274	0.000000	0.000000	0.000000	1.443334	0.136469	0.595098	0.000000	0.000000	4.000000	15.000000	0.000000
21979.416918	0.105737	0.559659	0.154891	76.598839	144.259323	177.318253	4.999908	0.000000	-0.030274	0.000000	0.000000	0.000000	1.443334	0.136469	0.595098	0.000000	0.000000	4.000000	15.000000	0.000000
21979.420252	0.105737	0.559659	0.154891	76.598839	144.259323	177.318253	4.999908	0.000000	-0.030274	0.000000	0.000000	0.000000	1.443334	0.136469	0.595098	0.000000	0.000000	4.000000	15.000000	0.000000
21979.423585	0.110856	0.560272	0.156359	76.971169	145.122314	178.393799	4.996574	0.000000	-0.185066	0.000000	0.000000	0.000000	1.535780	0.183854	0.440420	0.000000	0.000000	4.000000	15.000000	0.000000
21979.426918	0.110856	0.560272	0.156359	76.971169	145.122314	178.393799	4.996574	0.000000	-0.185066	0.000000	0.000000	0.000000	1.535780	0.183854	0.440420	0.000000	0.000000	4.000000	15.000000	0.000000
21979.430252	0.110856	0.560272	0.156359	76.971169	145.122314	178.393799	4.996574	0.000000	-0.185066	0.000000	0.000000	0.000000	1.535780	0.183854	0.440420	0.000000	0.000000	4.000000	15.000000	0.000000
21979.433585	0.116122	0.561019	0.157286	77.392387	146.411804	-179.996719	4.987991	0.000000	-0.346323	0.000000	0.000000	0.000000	1.579618	0.224265	0.277891	0.000000	0.000000	4.000000	15.000000	0.000000
21979.436918	0.116122	0.561019	0.157286	77.392387	146.411804	-179.996719	4.987991	0.000000	-0.346323	0.000000	0.000000	0.000000	1.579618	0.224265	0.277891	0.000000	0.000000	4.000000	15.000000	0.000000
21979.440252	0.116122	0.561019	0.157286	77.392387	146.411804	-179.996719	4.987991	0.000000	-0.346323	0.000000	0.000000	0.000000	1.579618	0.224265	0.277891	0.000000	0.000000	4.000000	15.000000	0.000000
21979.443585	0.121470	0.561855	0.157707	77.880913	148.276352	-176.713226	4.973940	0.000000	-0.509824	0.000000	0.000000	0.000000	1.604485	0.250613	0.126412	0.000000	0.000000	4.000000	15.000000	0.000000
21979.446918	0.121470	0.561855	0.157707	77.880913	148.276352	-176.713226	4.973940	0.000000	-0.509824	0.000000	0.000000	0.000000	1.604485	0.250613	0.126412	0.000000	0.000000	4.000000	15.000000	0.000000
21979.450252	0.121470	0.561855	0.157707	77.880913	148.276352	-176.713226	4.973940	0.000000	-0.509824	0.000000	0.000000	0.000000	1.604485	0.250613	0.126412	0.000000	0.000000	4.000000	15.000000	0.000000
21979.453585	0.126804	0.562744	0.157648	78.418144	150.826813	-172.176758	4.954300	0.000000	-0.674468	0.000000	0.000000	0.000000	1.600340	0.266827	-0.017862	0.000000	0.000000	4.000000	15.000000	0.000000
21979.456918	0.126804	0.562744	0.157648	78.418144	150.826813	-172.176758	4.954300	0.000000	-0.674468	0.000000	0.000000	0.000000	1.600340	0.266827	-0.017862	0.000000	0.000000	4.000000	15.000000	0.000000
21979.460252	0.126804	0.562744	0.157648	78.418144	150.826813	-172.176758	4.954300	0.000000	-0.674468	0.000000	0.000000	0.000000	1.600340	0.266827	-0.017862	0.000000	0.000000	4.000000	15.000000	0.000000
21979.463585	0.132345	0.563814	0.157186	78.988029	153.997849	-167.666611	4.929257	0.000000	-0.838108	0.000000	0.000000	0.000000	1.662053	0.320911	-0.138344	0.000000	0.000000	4.000000	15.000000	0.000000
21979.466918	0.132345	0.563814	0.157186	78.988029	153.997849	-167.666611	4.929257	0.000000	-0.838108	0.000000	0.000000	0.000000	1.662053	0.320911	-0.138344	0.000000	0.000000	4.000000	15.000000	0.000000
21979.470252	0.132345	0.563814	0.157186	78.988029	153.997849	-167.666611	4.929257	0.000000	-0.838108	0.000000	0.000000	0.000000	1.662053	0.320911	-0.138344	0.000000	0.000000	4.000000	15.000000	0.000000
21979.473585	0.137953	0.564949	0.156293	79.552666	157.306259	-163.548462	4.897392	0.000000	-1.007746	0.000000	0.000000	0.000000	1.682671	0.340424	-0.268076	0.000000	0.000000	4.000000	15.000000	0.000000
21979.476918	0.137953	0.564949	0.156293	79.552666	157.306259	-163.548462	4.897392	0.000000	-1.007746	0.000000	0.000000	0.000000	1.682671	0.340424	-0.268076	0.000000	0.000000	4.000000	15.000000	0.000000
21979.480252	0.137953	0.564949	0.156293	79.552666	157.306259	-163.548462	4.897392	0.000000	-1.007746	0.000000	0.000000	0.000000	1.682671	0.340424	-0.268076	0.000000	0.000000	4.000000	15.000000	0.000000
21979.483585	0.143698	0.566180	0.155035	80.100479	160.493195	-159.973770	4.858792	0.000000	-1.179887	0.000000	0.000000	0.000000	1.723412	0.369248	-0.377475	0.000000	0.000000	4.000000	15.000000	0.000000
21979.486918	0.143698	0.566180	0.155035	80.100479	160.493195	-159.973770	4.858792	0.000000	-1.179887	0.000000	0.000000	0.000000	1.723412	0.369248	-0.377475	0.000000	0.000000	4.000000	15.000000	0.000000
21979.490252	0.143698	0.566180	0.155035	80.100479	160.493195	-159.973770	4.858792	0.000000	-1.179887	0.000000	0.000000	0.000000	1.723412	0.369248	-0.377475	0.000000	0.000000	4.000000	15.000000	0.000000
21979.493585	0.149438	0.567458	0.153373	80.648148	163.958588	-155.837219	4.812488	0.000000	-1.356451	0.000000	0.000000	0.000000	1.721991	0.383640	-0.498393	0.000000	0.000000	4.000000	15.000000	0.000000
21979.496918	0.149438	0.567458	0.153373	80.648148	163.958588	-155.837219	4.812488	0.000000	-1.356451	0.000000	0.000000	0.000000	1.721991	0.383640	-0.498393	0.000000	0.000000	4.000000	15.000000	0.000000
21979.500252	0.149438	0.567458	0.153373	80.648148	163.958588	-155.837219	4.812488	0.000000	-1.356451	0.000000	0.000000	0.000000	1.721991	0.383640	-0.498393	0.000000	0.000000	4.000000	15.000000	0.000000
21979.503585	0.154781	0.568708	0.151382	81.193192	168.009232	-150.822327	4.758880	0.000000	-1.533971	0.000000	0.000000	0.000000	1.603005	0.374977	-0.597430	0.000000	0.000000	4.000000	15.000000	0.000000
21979.506918	0.154781	0.568708	0.151382	81.193192	168.009232	-150.822327	4.758880	0.000000	-1.533971	0.000000	0.000000	0.000000	1.603005	0.374977	-0.597430	0.000000	0.000000	4.000000	15.000000	0.000000
21979.510252	0.154781	0.568708	0.151382	81.193192	168.009232	-150.822327	4.758880	0.000000	-1.533971	0.000000	0.000000	0.000000	1.603005	0.374977	-0.597430	0.000000	0.000000	4.000000	15.000000	0.000000
21979.513585	0.159694	0.569981	0.149086	81.718811	172.618744	-145.308060	4.701619	0.000000	-1.701404	0.000000	0.000000	0.000000	1.473872	0.381943	-0.688819	0.000000	0.000000	4.000000	15.000000	0.000000
21979.516918	0.159694	0.569981	0.149086	81.718811	172.618744	-145.308060	4.701619	0.000000	-1.701404	0.000000	0.000000	0.000000	1.473872	0.381943	-0.688819	0.000000	0.000000	4.000000	15.000000	0.000000
21979.520252	0.159694	0.569981	0.149086	81.718811	172.618744	-145.308060	4.701619	0.000000	-1.701404	0.000000	0.000000	0.000000	1.473872	0.381943	-0.688819	0.000000	0.000000	4.000000	15.000000	0.000000
21979.523585	0.164228	0.571186	0.146477	82.185677	177.312317	-139.769348	4.641738	0.000000	-1.858566	0.000000	0.000000	0.000000	1.360041	0.361429	-0.782768	0.000000	0.000000	4.000000	15.000000	0.000000
21979.526918	0.164228	0.571186	0.146477	82.185677	177.312317	-139.769348	4.641738	0.000000	-1.858566	0.000000	0.000000	0.000000	1.360041	0.361429	-0.782768	0.000000	0.000000	4.000000	15.000000	0.000000
21979.530252	0.164228	0.571186	0.146477	82.185677	177.312317	-139.769348	4.641738	0.000000	-1.858566	0.000000	0.000000	0.000000	1.360041	0.361429	-0.782768	0.000000	0.000000	4.000000	15.000000	0.000000
21979.533585	0.168259	0.572388	0.143581	82.582275	-179.060379	-135.272171	4.579128	0.000000	-2.007882	0.000000	0.000000	0.000000	1.209302	0.360545	-0.868621	0.000000	0.000000	4.000000	15.000000	0.000000
21979.536918	0.168259	0.572388	0.143581	82.582275	-179.060379	-135.272171	4.579128	0.000000	-2.007882	0.000000	0.000000	0.000000	1.209302	0.360545	-0.868621	0.000000	0.000000	4.000000	15.000000	0.000000
21979.540252	0.168259	0.572388	0.143581	82.582275	-179.060379	-135.272171	4.579128	0.000000	-2.007882	0.000000	0.000000	0.000000	1.209302	0.360545	-0.868621	0.000000	0.000000	4.000000	15.000000	0.000000
21979.543585	0.171831	0.573509	0.140466	82.910637	-177.762131	-132.874878	4.515683	0.000000	-2.146768	0.000000	0.000000	0.000000	1.071768	0.336148	-0.934631	0.000000	0.000000	4.000000	15.000000	0.000000
21979.546918	0.171831	0.573509	0.140466	82.910637	-177.762131	-132.874878	4.515683	0.000000	-2.146768	0.000000	0.000000	0.000000	1.071768	0.336148	-0.934631	0.000000	0.000000	4.000000	15.000000	0.000000
21979.550252	0.171831	0.573509	0.140466	82.910637	-177.762131	-132.874878	4.515683	0.000000	-2.146768	0.000000	0.000000	0.000000	1.071768	0.336148	-0.934631	0.000000	0.000000	4.000000	15.000000	0.000000
21979.553585	0.174896	0.574586	0.137181	83.244164	-178.269028	-132.091263	4.451688	0.000000	-2.276505	0.000000	0.000000	0.000000	0.919375	0.323176	-0.985361	0.000000	0.000000	4.000000	15.000000	0.000000
21979.556918	0.174896	0.574586	0.137181	83.244164	-178.269028	-132.091263	4.451688	0.000000	-2.276505	0.000000	0.000000	0.000000	0.919375	0.323176	-0.985361	0.000000	0.000000	4.000000	15.000000	0.000000
21979.560252	0.174896	0.574586	0.137181	83.244164	-178.269028	-132.091263	4.451688	0.000000	-2.276505	0.000000	0.000000	0.000000	0.919375	0.323176	-0.985361	0.000000	0.000000	4.000000	15.000000	0.000000
21979.563585	0.177287	0.575584	0.133790	83.640106	-178.832336	-131.679276	4.388537	0.000000	-2.395984	0.000000	0.000000	0.000000	0.717328	0.299365	-1.017305	0.000000	0.000000	4.000000	15.000000	0.000000
21979.566918	0.177287	0.575584	0.133790	83.640106	-178.832336	-131.679276	4.388537	0.000000	-2.395984	0.000000	0.000000	0.000000	0.717328	0.299365	-1.017305	0.000000	0.000000	4.000000	15.000000	0.000000
21979.570252	0.177287	0.575584	0.133790	83.640106	-178.832336	-131.679276	4.388537	0.000000	-2.395984	0.000000	0.000000	0.000000	0.717328	0.299365	-1.017305	0.000000	0.000000	4.000000	15.000000	0.000000
21979.573585	0.179106	0.576473	0.130314	84.086128	-179.677231	-132.023758	4.329520	0.000000	-2.501051	0.000000	0.000000	0.000000	0.545538	0.266871	-1.042915	0.000000	0.000000	4.000000	15.000000	0.000000
21979.576918	0.179106	0.576473	0.130314	84.086128	-179.677231	-132.023758	4.329520	0.000000	-2.501051	0.000000	0.000000	0.000000	0.545538	0.266871	-1.042915	0.000000	0.000000	4.000000	15.000000	0.000000
21979.580252	0.179106	0.576473	0.130314	84.086128	-179.677231	-132.023758	4.329520	0.000000	-2.501051	0.000000	0.000000	0.000000	0.545538	0.266871	-1.042915	0.000000	0.000000	4.000000	15.000000	0.000000
21979.583585	0.180329	0.577253	0.126764	84.524681	179.122513	-133.058472	4.274134	0.000000	-2.594567	0.000000	0.000000	0.000000	0.366901	0.233963	-1.064859	0.000000	0.000000	4.000000	15.000000	0.000000
21979.586918	0.180329	0.577253	0.126764	84.524681	179.122513	-133.058472	4.274134	0.000000	-2.594567	0.000000	0.000000	0.000000	0.366901	0.233963	-1.064859	0.000000	0.000000	4.000000	15.000000	0.000000
21979.590252	0.180329	0.577253	0.126764	84.524681	179.122513	-133.058472	4.274134	0.000000	-2.594567	0.000000	0.000000	0.000000	0.366901	0.233963	-1.064859	0.000000	0.000000	4.000000	15.000000	0.000000
21979.593585	0.180932	0.577869	0.123144	84.906151	177.012421	-134.810089	4.223424	0.000000	-2.676319	0.000000	0.000000	0.000000	0.181088	0.184629	-1.085980	0.000000	0.000000	4.000000	15.000000	0.000000
21979.596918	0.180932	0.577869	0.123144	84.906151	177.012421	-134.810089	4.223424	0.000000	-2.676319	0.000000	0.000000	0.000000	0.181088	0.184629	-1.085980	0.000000	0.000000	4.000000	15.000000	0.000000
21979.600252	0.180932	0.577869	0.123144	84.906151	177.012421	-134.810089	4.223424	0.000000	-2.676319	0.000000	0.000000	0.000000	0.181088	0.184629	-1.085980	0.000000	0.000000	4.000000	15.000000	0.000000
21979.603585	0.180997	0.578365	0.119401	85.203766	173.551102	-137.758087	4.178391	0.000000	-2.746098	0.000000	0.000000	0.000000	0.019532	0.148905	-1.122884	0.000000	0.000000	4.000000	15.000000	0.000000
21979.606918	0.180997	0.578365	0.119401	85.203766	173.551102	-137.758087	4.178391	0.000000	-2.746098	0.000000	0.000000	0.000000	0.019532	0.148905	-1.122884	0.000000	0.000000	4.000000	15.000000	0.000000
21979.610252	0.180997	0.578365	0.119401	85.203766	173.551102	-137.758087	4.178391	0.000000	-2.746098	0.000000	0.000000	0.000000	0.019532	0.148905	-1.122884	0.000000	0.000000	4.000000	15.000000	0.000000
21979.613585	0.180492	0.578733	0.115507	85.405640	169.363235	-141.686417	4.137783	0.000000	-2.806912	0.000000	0.000000	0.000000	-0.151638	0.110510	-1.168322	0.000000	0.000000	4.000000	15.000000	0.000000
21979.616918	0.180492	0.578733	0.115507	85.405640	169.363235	-141.686417	4.137783	0.000000	-2.806912	0.000000	0.000000	0.000000	-0.151638	0.110510	-1.168322	0.000000	0.000000	4.000000	15.000000	0.000000
21979.620252	0.180492	0.578733	0.115507	85.405640	169.363235	-141.686417	4.137783	0.000000	-2.806912	0.000000	0.000000	0.000000	-0.151638	0.110510	-1.168322	0.000000	0.000000	4.000000	15.000000	0.000000
21979.623585	0.179337	0.578987	0.111560	85.564995	164.810043	-146.073563	4.102208	0.000000	-2.858652	0.000000	0.000000	0.000000	-0.346444	0.076065	-1.184052	0.000000	0.000000	4.000000	15.000000	0.000000
21979.626918	0.179337	0.578987	0.111560	85.564995	164.810043	-146.073563	4.102208	0.000000	-2.858652	0.000000	0.000000	0.000000	-0.346444	0.076065	-1.184052	0.000000	0.000000	4.000000	15.000000	0.000000
21979.630252	0.179337	0.578987	0.111560	85.564995	164.810043	-146.073563	4.102208	0.000000	-2.858652	0.000000	0.000000	0.000000	-0.346444	0.076065	-1.184052	0.000000	0.000000	4.000000	15.000000	0.000000
21979.633585	0.177597	0.579160	0.107630	85.767189	159.700729	-150.978470	4.074684	0.000000	-2.897749	0.000000	0.000000	0.000000	-0.522035	0.051817	-1.178943	0.000000	0.000000	4.000000	15.000000	0.000000
21979.636918	0.177597	0.579160	0.107630	85.767189	159.700729	-150.978470	4.074684	0.000000	-2.897749	0.000000	0.000000	0.000000	-0.522035	0.051817	-1.178943	0.000000	0.000000	4.000000	15.000000	0.000000
21979.640252	0.177597	0.579160	0.107630	85.767189	159.700729	-150.978470	4.074684	0.000000	-2.897749	0.000000	0.000000	0.000000	-0.522035	0.051817	-1.178943	0.000000	0.000000	4.000000	15.000000	0.000000
21979.643585	0.175302	0.579214	0.103773	86.063530	152.154892	-158.243729	4.055829	0.000000	-2.924081	0.000000	0.000000	0.000000	-0.688482	0.016384	-1.157209	0.000000	0.000000	4.000000	15.000000	0.000000
21979.646918	0.175302	0.579214	0.103773	86.063530	152.154892	-158.243729	4.055829	0.000000	-2.924081	0.000000	0.000000	0.000000	-0.688482	0.016384	-1.157209	0.000000	0.000000	4.000000	15.000000	0.000000
21979.650252	0.175302	0.579214	0.103773	86.063530	152.154892	-158.243729	4.055829	0.000000	-2.924081	0.000000	0.000000	0.000000	-0.688482	0.016384	-1.157209	0.000000	0.000000	4.000000	15.000000	0.000000
21979.653585	0.172492	0.579191	0.100166	86.356644	140.048782	-169.944748	4.046818	0.000000	-2.936539	0.000000	0.000000	0.000000	-0.843076	-0.007081	-1.082202	0.000000	0.000000	4.000000	15.000000	0.000000
21979.656918	0.172492	0.579191	0.100166	86.356644	140.048782	-169.944748	4.046818	0.000000	-2.936539	0.000000	0.000000	0.000000	-0.843076	-0.007081	-1.082202	0.000000	0.000000	4.000000	15.000000	0.000000
21979.660252	0.172492	0.579191	0.100166	86.356644	140.048782	-169.944748	4.046818	0.000000	-2.936539	0.000000	0.000000	0.000000	-0.843076	-0.007081	-1.082202	0.000000	0.000000	4.000000	15.000000	0.000000
21979.663585	0.169367	0.579079	0.096766	86.408386	123.633049	174.193344	4.050518	0.000000	-2.931435	0.000000	0.000000	0.000000	-0.937340	-0.033454	-1.019751	0.000000	0.000000	4.000000	15.000000	0.000000
21979.666918	0.169367	0.579079	0.096766	86.408386	123.633049	174.193344	4.050518	0.000000	-2.931435	0.000000	0.000000	0.000000	-0.937340	-0.033454	-1.019751	0.000000	0.000000	4.000000	15.000000	0.000000
21979.670252	0.169367	0.579079	0.096766	86.408386	123.633049	174.193344	4.050518	0.000000	-2.931435	0.000000	0.000000	0.000000	-0.937340	-0.033454	-1.019751	0.000000	0.000000	4.000000	15.000000	0.000000
21979.673585	0.165863	0.578871	0.093616	86.086388	107.325119	158.570313	4.063728	0.000000	-2.913093	0.000000	0.000000	0.000000	-1.051356	-0.062473	-0.945119	0.000000	0.000000	4.000000	15.000000	0.000000
21979.676918	0.165863	0.578871	0.093616	86.086388	107.325119	158.570313	4.063728	0.000000	-2.913093	0.000000	0.000000	0.000000	-1.051356	-0.062473	-0.945119	0.000000	0.000000	4.000000	15.000000	0.000000
21979.680252	0.165863	0.578871	0.093616	86.086388	107.325119	158.570313	4.063728	0.000000	-2.913093	0.000000	0.000000	0.000000	-1.051356	-0.062473	-0.945119	0.000000	0.000000	4.000000	15.000000	0.000000
21979.683585	0.162023	0.578581	0.090838	85.492889	94.543465	146.272644	4.089345	0.000000	-2.877022	0.000000	0.000000	0.000000	-1.151919	-0.086897	-0.833485	0.000000	0.000000	4.000000	15.000000	0.000000
21979.686918	0.162023	0.578581	0.090838	85.492889	94.543465	146.272644	4.089345	0.000000	-2.877022	0.000000	0.000000	0.000000	-1.151919	-0.086897	-0.833485	0.000000	0.000000	4.000000	15.000000	0.000000
21979.690252	0.162023	0.578581	0.090838	85.492889	94.543465	146.272644	4.089345	0.000000	-2.877022	0.000000	0.000000	0.000000	-1.151919	-0.086897	-0.833485	0.000000	0.000000	4.000000	15.000000	0.000000
21979.693585	0.157964	0.578253	0.088427	84.760902	85.256905	136.744446	4.129271	0.000000	-2.819419	0.000000	0.000000	0.000000	-1.217637	-0.098413	-0.723287	0.000000	0.000000	4.000000	15.000000	0.000000
21979.696918	0.157964	0.578253	0.088427	84.760902	85.256905	136.744446	4.129271	0.000000	-2.819419	0.000000	0.000000	0.000000	-1.217637	-0.098413	-0.723287	0.000000	0.000000	4.000000	15.000000	0.000000
21979.700252	0.157964	0.578253	0.088427	84.760902	85.256905	136.744446	4.129271	0.000000	-2.819419	0.000000	0.000000	0.000000	-1.217637	-0.098413	-0.723287	0.000000	0.000000	4.000000	15.000000	0.000000
21979.703585	0.153755	0.577886	0.086424	83.988785	78.411896	129.255249	4.181668	0.000000	-2.741104	0.000000	0.000000	0.000000	-1.262790	-0.110022	-0.600856	0.000000	0.000000	4.000000	15.000000	0.000000
21979.706918	0.153755	0.577886	0.086424	83.988785	78.411896	129.255249	4.181668	0.000000	-2.741104	0.000000	0.000000	0.000000	-1.262790	-0.110022	-0.600856	0.000000	0.000000	4.000000	15.000000	0.000000
21979.710252	0.153755	0.577886	0.086424	83.988785	78.411896	129.255249	4.181668	0.000000	-2.741104	0.000000	0.000000	0.000000	-1.262790	-0.110022	-0.600856	0.000000	0.000000	4.000000	15.000000	0.000000
21979.713585	0.149333	0.577450	0.084914	83.215515	73.192596	123.373558	4.245724	0.000000	-2.640801	0.000000	0.000000	0.000000	-1.326459	-0.130845	-0.452993	0.000000	0.000000	4.000000	15.000000	0.000000
21979.716918	0.149333	0.577450	0.084914	83.215515	73.192596	123.373558	4.245724	0.000000	-2.640801	0.000000	0.000000	0.000000	-1.326459	-0.130845	-0.452993	0.000000	0.000000	4.000000	15.000000	0.000000
21979.720252	0.149333	0.577450	0.084914	83.215515	73.192596	123.373558	4.245724	0.000000	-2.640801	0.000000	0.000000	0.000000	-1.326459	-0.130845	-0.452993	0.000000	0.000000	4.000000	15.000000	0.000000
21979.723585	0.144745	0.576978	0.083874	82.436363	69.146049	118.910522	4.245700	0.000000	-2.466670	0.000000	0.000000	0.000000	-1.376573	-0.141510	-0.311972	0.000000	0.000000	4.000000	15.000000	0.000000
21979.726918	0.144745	0.576978	0.083874	82.436363	69.146049	118.910522	4.245700	0.000000	-2.466670	0.000000	0.000000	0.000000	-1.376573	-0.141510	-0.311972	0.000000	0.000000	4.000000	15.000000	0.000000
21979.730252	0.144745	0.576978	0.083874	82.436363	69.146049	118.910522	4.245700	0.000000	-2.466670	0.000000	0.000000	0.000000	-1.376573	-0.141510	-0.311972	0.000000	0.000000	4.000000	15.000000	0.000000
21979.733585	0.140148	0.576451	0.083305	81.703979	66.738495	116.182449	4.193705	0.000000	-2.237242	0.000000	0.000000	0.000000	-1.379114	-0.158255	-0.170601	0.000000	0.000000	4.000000	15.000000	0.000000
21979.736918	0.140148	0.576451	0.083305	81.703979	66.738495	116.182449	4.193705	0.000000	-2.237242	0.000000	0.000000	0.000000	-1.379114	-0.158255	-0.170601	0.000000	0.000000	4.000000	15.000000	0.000000
21979.740252	0.140148	0.576451	0.083305	81.703979	66.738495	116.182449	4.193705	0.000000	-2.237242	0.000000	0.000000	0.000000	-1.379114	-0.158255	-0.170601	0.000000	0.000000	4.000000	15.000000	0.000000
21979.743585	0.135535	0.575919	0.083219	81.154846	67.479660	116.593872	4.165271	0.000000	-2.007389	0.000000	0.000000	0.000000	-1.383790	-0.159581	-0.026051	0.000000	0.000000	4.000000	15.000000	0.000000
21979.746918	0.135535	0.575919	0.083219	81.154846	67.479660	116.593872	4.165271	0.000000	-2.007389	0.000000	0.000000	0.000000	-1.383790	-0.159581	-0.026051	0.000000	0.000000	4.000000	15.000000	0.000000
21979.750252	0.135535	0.575919	0.083219	81.154846	67.479660	116.593872	4.165271	0.000000	-2.007389	0.000000	0.000000	0.000000	-1.383790	-0.159581	-0.026051	0.000000	0.000000	4.000000	15.000000	0.000000
21979.753585	0.131114	0.575411	0.083618	80.717567	69.990776	118.361580	4.160930	0.000000	-1.776757	0.000000	0.000000	0.000000	-1.326227	-0.152535	0.119676	0.000000	0.000000	4.000000	15.000000	0.000000
21979.756918	0.131114	0.575411	0.083618	80.717567	69.990776	118.361580	4.160930	0.000000	-1.776757	0.000000	0.000000	0.000000	-1.326227	-0.152535	0.119676	0.000000	0.000000	4.000000	15.000000	0.000000
21979.760252	0.131114	0.575411	0.083618	80.717567	69.990776	118.361580	4.160930	0.000000	-1.776757	0.000000	0.000000	0.000000	-1.326227	-0.152535	0.119676	0.000000	0.000000	4.000000	15.000000	0.000000
21979.763585	0.126903	0.574969	0.084635	80.261826	72.354424	119.798012	4.180875	0.000000	-1.555719	0.000000	0.000000	0.000000	-1.263320	-0.132575	0.305308	0.000000	0.000000	4.000000	15.000000	0.000000
21979.766918	0.126903	0.574969	0.084635	80.261826	72.354424	119.798012	4.180875	0.000000	-1.555719	0.000000	0.000000	0.000000	-1.263320	-0.132575	0.305308	0.000000	0.000000	4.000000	15.000000	0.000000
21979.770252	0.126903	0.574969	0.084635	80.261826	72.354424	119.798012	4.180875	0.000000	-1.555719	0.000000	0.000000	0.000000	-1.263320	-0.132575	0.305308	0.000000	0.000000	4.000000	15.000000	0.000000
21979.773585	0.122899	0.574595	0.086212	79.812157	74.482101	121.323189	4.231760	0.000000	-1.345165	0.000000	0.000000	0.000000	-1.201160	-0.112081	0.473008	0.000000	0.000000	4.000000	15.000000	0.000000
21979.776918	0.122899	0.574595	0.086212	79.812157	74.482101	121.323189	4.231760	0.000000	-1.345165	0.000000	0.000000	0.000000	-1.201160	-0.112081	0.473008	0.000000	0.000000	4.000000	15.000000	0.000000
21979.780252	0.122899	0.574595	0.086212	79.812157	74.482101	121.323189	4.231760	0.000000	-1.345165	0.000000	0.000000	0.000000	-1.201160	-0.112081	0.473008	0.000000	0.000000	4.000000	15.000000	0.000000
21979.783585	0.119212	0.574249	0.088292	79.457596	76.550461	122.973404	4.310595	0.000000	-1.144972	0.000000	0.000000	0.000000	-1.106169	-0.103784	0.624065	0.000000	0.000000	4.000000	15.000000	0.000000
21979.786918	0.119212	0.574249	0.088292	79.457596	76.550461	122.973404	4.310595	0.000000	-1.144972	0.000000	0.000000	0.000000	-1.106169	-0.103784	0.624065	0.000000	0.000000	4.000000	15.000000	0.000000
21979.790252	0.119212	0.574249	0.088292	79.457596	76.550461	122.973404	4.310595	0.000000	-1.144972	0.000000	0.000000	0.000000	-1.106169	-0.103784	0.624065	0.000000	0.000000	4.000000	15.000000	0.000000
21979.793585	0.115862	0.573843	0.090770	79.286621	79.009796	124.551056	4.414605	0.000000	-0.960611	0.000000	0.000000	0.000000	-1.005022	-0.121839	0.743422	0.000000	0.000000	4.000000	15.000000	0.000000
21979.796918	0.115862	0.573843	0.090770	79.286621	79.009796	124.551056	4.414605	0.000000	-0.960611	0.000000	0.000000	0.000000	-1.005022	-0.121839	0.743422	0.000000	0.000000	4.000000	15.000000	0.000000
21979.800252	0.115862	0.573843	0.090770	79.286621	79.009796	124.551056	4.414605	0.000000	-0.960611	0.000000	0.000000	0.000000	-1.005022	-0.121839	0.743422	0.000000	0.000000	4.000000	15.000000	0.000000
21979.803585	0.112929	0.573419	0.093542	79.260674	82.092331	126.550140	4.538509	0.000000	-0.793107	0.000000	0.000000	0.000000	-0.879818	-0.127327	0.831503	0.000000	0.000000	4.000000	15.000000	0.000000
21979.806918	0.112929	0.573419	0.093542	79.260674	82.092331	126.550140	4.538509	0.000000	-0.793107	0.000000	0.000000	0.000000	-0.879818	-0.127327	0.831503	0.000000	0.000000	4.000000	15.000000	0.000000
21979.810252	0.112929	0.573419	0.093542	79.260674	82.092331	126.550140	4.538509	0.000000	-0.793107	0.000000	0.000000	0.000000	-0.879818	-0.127327	0.831503	0.000000	0.000000	4.000000	15.000000	0.000000
21979.813585	0.110406	0.572934	0.096581	79.284264	85.521088	129.108414	4.677093	0.000000	-0.646471	0.000000	0.000000	0.000000	-0.757072	-0.145343	0.911664	0.000000	0.000000	4.000000	15.000000	0.000000
21979.816918	0.110406	0.572934	0.096581	79.284264	85.521088	129.108414	4.677093	0.000000	-0.646471	0.000000	0.000000	0.000000	-0.757072	-0.145343	0.911664	0.000000	0.000000	4.000000	15.000000	0.000000
21979.820252	0.110406	0.572934	0.096581	79.284264	85.521088	129.108414	4.677093	0.000000	-0.646471	0.000000	0.000000	0.000000	-0.757072	-0.145343	0.911664	0.000000	0.000000	4.000000	15.000000	0.000000
21979.823585	0.108368	0.572448	0.099862	79.319756	88.928802	131.673447	4.829037	0.000000	-0.520292	0.000000	0.000000	0.000000	-0.611323	-0.145956	0.984480	0.000000	0.000000	4.000000	15.000000	0.000000
21979.826918	0.108368	0.572448	0.099862	79.319756	88.928802	131.673447	4.829037	0.000000	-0.520292	0.000000	0.000000	0.000000	-0.611323	-0.145956	0.984480	0.000000	0.000000	4.000000	15.000000	0.000000
21979.830252	0.108368	0.572448	0.099862	79.319756	88.928802	131.673447	4.829037	0.000000	-0.520292	0.000000	0.000000	0.000000	-0.611323	-0.145956	0.984480	0.000000	0.000000	4.000000	15.000000	0.000000
21979.833585	0.106935	0.571921	0.103274	79.317268	92.299187	134.102097	4.982537	0.000000	-0.417518	0.000000	0.000000	0.000000	-0.429997	-0.157937	1.023598	0.000000	0.000000	4.000000	15.000000	0.000000
21979.836918	0.106935	0.571921	0.103274	79.317268	92.299187	134.102097	4.982537	0.000000	-0.417518	0.000000	0.000000	0.000000	-0.429997	-0.157937	1.023598	0.000000	0.000000	4.000000	15.000000	0.000000
21979.840252	0.106935	0.571921	0.103274	79.317268	92.299187	134.102097	4.982537	0.000000	-0.417518	0.000000	0.000000	0.000000	-0.429997	-0.157937	1.023598	0.000000	0.000000	4.000000	15.000000	0.000000
21979.843585	0.106009	0.571371	0.106855	79.276955	95.501793	136.576736	4.988765	0.000000	-0.334991	0.000000	0.000000	0.000000	-0.277664	-0.165059	1.074110	0.000000	0.000000	4.000000	15.000000	0.000000
21979.846918	0.106009	0.571371	0.106855	79.276955	95.501793	136.576736	4.988765	0.000000	-0.334991	0.000000	0.000000	0.000000	-0.277664	-0.165059	1.074110	0.000000	0.000000	4.000000	15.000000	0.000000
21979.850252	0.106009	0.571371	0.106855	79.276955	95.501793	136.576736	4.988765	0.000000	-0.334991	0.000000	0.000000	0.000000	-0.277664	-0.165059	1.074110	0.000000	0.000000	4.000000	15.000000	0.000000
21979.853585	0.105556	0.570811	0.110528	79.224884	98.461105	139.066467	4.992112	0.000000	-0.280743	0.000000	0.000000	0.000000	-0.135932	-0.168087	1.102116	0.000000	0.000000	4.000000	15.000000	0.000000
21979.856918	0.105556	0.570811	0.110528	79.224884	98.461105	139.066467	4.992112	0.000000	-0.280743	0.000000	0.000000	0.000000	-0.135932	-0.168087	1.102116	0.000000	0.000000	4.000000	15.000000	0.000000
21979.860252	0.105556	0.570811	0.110528	79.224884	98.461105	139.066467	4.992112	0.000000	-0.280743	0.000000	0.000000	0.000000	-0.135932	-0.168087	1.102116	0.000000	0.000000	4.000000	15.000000	0.000000
21979.863585	0.105576	0.570231	0.114258	79.218697	101.262909	141.555740	4.993695	0.000000	-0.251027	0.000000	0.000000	0.000000	0.005994	-0.173971	1.118805	0.000000	0.000000	4.000000	15.000000	0.000000
21979.866918	0.105576	0.570231	0.114258	79.218697	101.262909	141.555740	4.993695	0.000000	-0.251027	0.000000	0.000000	0.000000	0.005994	-0.173971	1.118805	0.000000	0.000000	4.000000	15.000000	0.000000
21979.870252	0.105576	0.570231	0.114258	79.218697	101.262909	141.555740	4.993695	0.000000	-0.251027	0.000000	0.000000	0.000000	0.005994	-0.173971	1.118805	0.000000	0.000000	4.000000	15.000000	0.000000
21979.873585	0.105930	0.569635	0.118008	79.300644	103.993202	143.927353	4.994056	0.000000	-0.243724	0.000000	0.000000	0.000000	0.106217	-0.178823	1.125096	0.000000	0.000000	4.000000	15.000000	0.000000
21979.876918	0.105930	0.569635	0.118008	79.300644	103.993202	143.927353	4.994056	0.000000	-0.243724	0.000000	0.000000	0.000000	0.106217	-0.178823	1.125096	0.000000	0.000000	4.000000	15.000000	0.000000
21979.880252	0.105930	0.569635	0.118008	79.300644	103.993202	143.927353	4.994056	0.000000	-0.243724	0.000000	0.000000	0.000000	0.106217	-0.178823	1.125096	0.000000	0.000000	4.000000	15.000000	0.000000
21979.883585	0.106675	0.569034	0.121746	79.463264	106.626190	146.169785	4.993699	0.000000	-0.250944	0.000000	0.000000	0.000000	0.223568	-0.180222	1.121412	0.000000	0.000000	4.000000	15.000000	0.000000
21979.886918	0.106675	0.569034	0.121746	79.463264	106.626190	146.169785	4.993699	0.000000	-0.250944	0.000000	0.000000	0.000000	0.223568	-0.180222	1.121412	0.000000	0.000000	4.000000	15.000000	0.000000
21979.890252	0.106675	0.569034	0.121746	79.463264	106.626190	146.169785	4.993699	0.000000	-0.250944	0.000000	0.000000	0.000000	0.223568	-0.180222	1.121412	0.000000	0.000000	4.000000	15.000000	0.000000
21979.893585	0.107836	0.568434	0.125407	79.647156	109.129288	148.284256	4.992501	0.000000	-0.273741	0.000000	0.000000	0.000000	0.348207	-0.180098	1.098194	0.000000	0.000000	4.000000	15.000000	0.000000
21979.896918	0.107836	0.568434	0.125407	79.647156	109.129288	148.284256	4.992501	0.000000	-0.273741	0.000000	0.000000	0.000000	0.348207	-0.180098	1.098194	0.000000	0.000000	4.000000	15.000000	0.000000
21979.900252	0.107836	0.568434	0.125407	79.647156	109.129288	148.284256	4.992501	0.000000	-0.273741	0.000000	0.000000	0.000000	0.348207	-0.180098	1.098194	0.000000	0.000000	4.000000	15.000000	0.000000
21979.903585	0.109381	0.567840	0.128935	79.792534	111.388374	150.199677	4.990268	0.000000	-0.311818	0.000000	0.000000	0.000000	0.463623	-0.178048	1.058532	0.000000	0.000000	4.000000	15.000000	0.000000
21979.906918	0.109381	0.567840	0.128935	79.792534	111.388374	150.199677	4.990268	0.000000	-0.311818	0.000000	0.000000	0.000000	0.463623	-0.178048	1.058532	0.000000	0.000000	4.000000	15.000000	0.000000
21979.910252	0.109381	0.567840	0.128935	79.792534	111.388374	150.199677	4.990268	0.000000	-0.311818	0.000000	0.000000	0.000000	0.463623	-0.178048	1.058532	0.000000	0.000000	4.000000	15.000000	0.000000
21979.913585	0.111339	0.567280	0.132282	79.882202	113.369232	151.849594	4.986817	0.000000	-0.362847	0.000000	0.000000	0.000000	0.587115	-0.167911	1.003919	0.000000	0.000000	4.000000	15.000000	0.000000
21979.916918	0.111339	0.567280	0.132282	79.882202	113.369232	151.849594	4.986817	0.000000	-0.362847	0.000000	0.000000	0.000000	0.587115	-0.167911	1.003919	0.000000	0.000000	4.000000	15.000000	0.000000
21979.920252	0.111339	0.567280	0.132282	79.882202	113.369232	151.849594	4.986817	0.000000	-0.362847	0.000000	0.000000	0.000000	0.587115	-0.167911	1.003919	0.000000	0.000000	4.000000	15.000000	0.000000
21979.923585	0.113679	0.566750	0.135412	79.924515	115.118523	153.271713	4.981733	0.000000	-0.427010	0.000000	0.000000	0.000000	0.702104	-0.159160	0.939230	0.000000	0.000000	4.000000	15.000000	0.000000
21979.926918	0.113679	0.566750	0.135412	79.924515	115.118523	153.271713	4.981733	0.000000	-0.427010	0.000000	0.000000	0.000000	0.702104	-0.159160	0.939230	0.000000	0.000000	4.000000	15.000000	0.000000
21979.930252	0.113679	0.566750	0.135412	79.924515	115.118523	153.271713	4.981733	0.000000	-0.427010	0.000000	0.000000	0.000000	0.702104	-0.159160	0.939230	0.000000	0.000000	4.000000	15.000000	0.000000
21979.933585	0.116392	0.566304	0.138241	79.943550	116.761826	154.577744	4.974683	0.000000	-0.502525	0.000000	0.000000	0.000000	0.813826	-0.133830	0.848709	0.000000	0.000000	4.000000	15.000000	0.000000
21979.936918	0.116392	0.566304	0.138241	79.943550	116.761826	154.577744	4.974683	0.000000	-0.502525	0.000000	0.000000	0.000000	0.813826	-0.133830	0.848709	0.000000	0.000000	4.000000	15.000000	0.000000
21979.940252	0.116392	0.566304	0.138241	79.943550	116.761826	154.577744	4.974683	0.000000	-0.502525	0.000000	0.000000	0.000000	0.813826	-0.133830	0.848709	0.000000	0.000000	4.000000	15.000000	0.000000
21979.943585	0.119404	0.565919	0.140824	79.982864	118.425171	155.859024	4.965218	0.000000	-0.588738	0.000000	0.000000	0.000000	0.903606	-0.115490	0.774838	0.000000	0.000000	4.000000	15.000000	0.000000
21979.946918	0.119404	0.565919	0.140824	79.982864	118.425171	155.859024	4.965218	0.000000	-0.588738	0.000000	0.000000	0.000000	0.903606	-0.115490	0.774838	0.000000	0.000000	4.000000	15.000000	0.000000
21979.950252	0.119404	0.565919	0.140824	79.982864	118.425171	155.859024	4.965218	0.000000	-0.588738	0.000000	0.000000	0.000000	0.903606	-0.115490	0.774838	0.000000	0.000000	4.000000	15.000000	0.000000
21979.953585	0.122702	0.565618	0.143082	80.058258	120.191689	157.188187	4.953203	0.000000	-0.682483	0.000000	0.000000	0.000000	0.989372	-0.090137	0.677217	0.000000	0.000000	4.000000	15.000000	0.000000
21979.956918	0.122702	0.565618	0.143082	80.058258	120.191689	157.188187	4.953203	0.000000	-0.682483	0.000000	0.000000	0.000000	0.989372	-0.090137	0.677217	0.000000	0.000000	4.000000	15.000000	0.000000
21979.960252	0.122702	0.565618	0.143082	80.058258	120.191689	157.188187	4.953203	0.000000	-0.682483	0.000000	0.000000	0.000000	0.989372	-0.090137	0.677217	0.000000	0.000000	4.000000	15.000000	0.000000
21979.963585	0.126228	0.565439	0.145018	80.196472	122.057556	158.551971	4.938230	0.000000	-0.783507	0.000000	0.000000	0.000000	1.057795	-0.053793	0.580787	0.000000	0.000000	4.000000	15.000000	0.000000
21979.966918	0.126228	0.565439	0.145018	80.196472	122.057556	158.551971	4.938230	0.000000	-0.783507	0.000000	0.000000	0.000000	1.057795	-0.053793	0.580787	0.000000	0.000000	4.000000	15.000000	0.000000
21979.970252	0.126228	0.565439	0.145018	80.196472	122.057556	158.551971	4.938230	0.000000	-0.783507	0.000000	0.000000	0.000000	1.057795	-0.053793	0.580787	0.000000	0.000000	4.000000	15.000000	0.000000
21979.973585	0.130032	0.565344	0.146589	80.411629	124.175453	160.147263	4.920179	0.000000	-0.889852	0.000000	0.000000	0.000000	1.141259	-0.028460	0.471372	0.000000	0.000000	4.000000	15.000000	0.000000
21979.976918	0.130032	0.565344	0.146589	80.411629	124.175453	160.147263	4.920179	0.000000	-0.889852	0.000000	0.000000	0.000000	1.141259	-0.028460	0.471372	0.000000	0.000000	4.000000	15.000000	0.000000
21979.980252	0.130032	0.565344	0.146589	80.411629	124.175453	160.147263	4.920179	0.000000	-0.889852	0.000000	0.000000	0.000000	1.141259	-0.028460	0.471372	0.000000	0.000000	4.000000	15.000000	0.000000
21979.983585	0.134016	0.565398	0.147765	80.668663	126.466476	162.425827	4.898262	0.000000	-1.003510	0.000000	0.000000	0.000000	1.195263	0.016065	0.352905	0.000000	0.000000	4.000000	15.000000	0.000000
21979.986918	0.134016	0.565398	0.147765	80.668663	126.466476	162.425827	4.898262	0.000000	-1.003510	0.000000	0.000000	0.000000	1.195263	0.016065	0.352905	0.000000	0.000000	4.000000	15.000000	0.000000
21979.990252	0.134016	0.565398	0.147765	80.668663	126.466476	162.425827	4.898262	0.000000	-1.003510	0.000000	0.000000	0.000000	1.195263	0.016065	0.352905	0.000000	0.000000	4.000000	15.000000	0.000000
21979.993585	0.138187	0.565536	0.148461	80.973328	129.000580	166.057495	4.872560	0.000000	-1.121677	0.000000	0.000000	0.000000	1.251351	0.041518	0.208623	0.000000	0.000000	4.000000	15.000000	0.000000
21979.996918	0.138187	0.565536	0.148461	80.973328	129.000580	166.057495	4.872560	0.000000	-1.121677	0.000000	0.000000	0.000000	1.251351	0.041518	0.208623	0.000000	0.000000	4.000000	15.000000	0.000000
21980.000252	0.138187	0.565536	0.148461	80.973328	129.000580	166.057495	4.872560	0.000000	-1.121677	0.000000	0.000000	0.000000	1.251351	0.041518	0.208623	0.000000	0.000000	4.000000	15.000000	0.000000
21980.003585	0.142533	0.565809	0.148648	81.377937	132.035248	170.396347	4.842374	0.000000	-1.245559	0.000000	0.000000	0.000000	1.303727	0.081882	0.056109	0.000000	0.000000	4.000000	15.000000	0.000000
21980.006918	0.142533	0.565809	0.148648	81.377937	132.035248	170.396347	4.842374	0.000000	-1.245559	0.000000	0.000000	0.000000	1.303727	0.081882	0.056109	0.000000	0.000000	4.000000	15.000000	0.000000
21980.010252	0.142533	0.565809	0.148648	81.377937	132.035248	170.396347	4.842374	0.000000	-1.245559	0.000000	0.000000	0.000000	1.303727	0.081882	0.056109	0.000000	0.000000	4.000000	15.000000	0.000000
21980.013585	0.146979	0.566123	0.148301	81.884415	135.708572	175.014450	4.807089	0.000000	-1.375464	0.000000	0.000000	0.000000	1.333726	0.094320	-0.104011	0.000000	0.000000	4.000000	15.000000	0.000000
21980.016918	0.146979	0.566123	0.148301	81.884415	135.708572	175.014450	4.807089	0.000000	-1.375464	0.000000	0.000000	0.000000	1.333726	0.094320	-0.104011	0.000000	0.000000	4.000000	15.000000	0.000000
21980.020252	0.146979	0.566123	0.148301	81.884415	135.708572	175.014450	4.807089	0.000000	-1.375464	0.000000	0.000000	0.000000	1.333726	0.094320	-0.104011	0.000000	0.000000	4.000000	15.000000	0.000000
21980.023585	0.151371	0.566480	0.147455	82.467667	140.276901	-179.985672	4.766557	0.000000	-1.509946	0.000000	0.000000	0.000000	1.317707	0.106856	-0.253619	0.000000	0.000000	4.000000	15.000000	0.000000
21980.026918	0.151371	0.566480	0.147455	82.467667	140.276901	-179.985672	4.766557	0.000000	-1.509946	0.000000	0.000000	0.000000	1.317707	0.106856	-0.253619	0.000000	0.000000	4.000000	15.000000	0.000000
21980.030252	0.151371	0.566480	0.147455	82.467667	140.276901	-179.985672	4.766557	0.000000	-1.509946	0.000000	0.000000	0.000000	1.317707	0.106856	-0.253619	0.000000	0.000000	4.000000	15.000000	0.000000
21980.033585	0.155664	0.566837	0.146092	83.056351	145.460480	-174.439713	4.721667	0.000000	-1.644949	0.000000	0.000000	0.000000	1.287849	0.107151	-0.409106	0.000000	0.000000	4.000000	15.000000	0.000000
21980.036918	0.155664	0.566837	0.146092	83.056351	145.460480	-174.439713	4.721667	0.000000	-1.644949	0.000000	0.000000	0.000000	1.287849	0.107151	-0.409106	0.000000	0.000000	4.000000	15.000000	0.000000
21980.040252	0.155664	0.566837	0.146092	83.056351	145.460480	-174.439713	4.721667	0.000000	-1.644949	0.000000	0.000000	0.000000	1.287849	0.107151	-0.409106	0.000000	0.000000	4.000000	15.000000	0.000000
21980.043585	0.159779	0.567207	0.144303	83.574287	150.774796	-168.602371	4.672335	0.000000	-1.780251	0.000000	0.000000	0.000000	1.234515	0.110931	-0.536620	0.000000	0.000000	4.000000	15.000000	0.000000
21980.046918	0.159779	0.567207	0.144303	83.574287	150.774796	-168.602371	4.672335	0.000000	-1.780251	0.000000	0.000000	0.000000	1.234515	0.110931	-0.536620	0.000000	0.000000	4.000000	15.000000	0.000000
21980.050252	0.159779	0.567207	0.144303	83.574287	150.774796	-168.602371	4.672335	0.000000	-1.780251	0.000000	0.000000	0.000000	1.234515	0.110931	-0.536620	0.000000	0.000000	4.000000	15.000000	0.000000
21980.053585	0.163518	0.567594	0.142181	83.958885	155.967178	-162.713150	4.619323	0.000000	-1.913597	0.000000	0.000000	0.000000	1.121624	0.116138	-0.636754	0.000000	0.000000	4.000000	15.000000	0.000000
21980.056918	0.163518	0.567594	0.142181	83.958885	155.967178	-162.713150	4.619323	0.000000	-1.913597	0.000000	0.000000	0.000000	1.121624	0.116138	-0.636754	0.000000	0.000000	4.000000	15.000000	0.000000
21980.060252	0.163518	0.567594	0.142181	83.958885	155.967178	-162.713150	4.619323	0.000000	-1.913597	0.000000	0.000000	0.000000	1.121624	0.116138	-0.636754	0.000000	0.000000	4.000000	15.000000	0.000000
21980.063585	0.166928	0.567996	0.139811	84.245857	160.707809	-157.307739	4.565162	0.000000	-2.039437	0.000000	0.000000	0.000000	1.023065	0.120555	-0.710987	0.000000	0.000000	4.000000	15.000000	0.000000
21980.066918	0.166928	0.567996	0.139811	84.245857	160.707809	-157.307739	4.565162	0.000000	-2.039437	0.000000	0.000000	0.000000	1.023065	0.120555	-0.710987	0.000000	0.000000	4.000000	15.000000	0.000000
21980.070252	0.166928	0.567996	0.139811	84.245857	160.707809	-157.307739	4.565162	0.000000	-2.039437	0.000000	0.000000	0.000000	1.023065	0.120555	-0.710987	0.000000	0.000000	4.000000	15.000000	0.000000
21980.073585	0.169893	0.568410	0.137230	84.589340	164.191956	-153.058929	4.509893	0.000000	-2.158903	0.000000	0.000000	0.000000	0.889649	0.124474	-0.774303	0.000000	0.000000	4.000000	15.000000	0.000000
21980.076918	0.169893	0.568410	0.137230	84.589340	164.191956	-153.058929	4.509893	0.000000	-2.158903	0.000000	0.000000	0.000000	0.889649	0.124474	-0.774303	0.000000	0.000000	4.000000	15.000000	0.000000
21980.080252	0.169893	0.568410	0.137230	84.589340	164.191956	-153.058929	4.509893	0.000000	-2.158903	0.000000	0.000000	0.000000	0.889649	0.124474	-0.774303	0.000000	0.000000	4.000000	15.000000	0.000000
21980.083585	0.172308	0.568789	0.134501	85.024605	165.566818	-150.873291	4.455408	0.000000	-2.269215	0.000000	0.000000	0.000000	0.724462	0.113673	-0.818553	0.000000	0.000000	4.000000	15.000000	0.000000
21980.086918	0.172308	0.568789	0.134501	85.024605	165.566818	-150.873291	4.455408	0.000000	-2.269215	0.000000	0.000000	0.000000	0.724462	0.113673	-0.818553	0.000000	0.000000	4.000000	15.000000	0.000000
21980.090252	0.172308	0.568789	0.134501	85.024605	165.566818	-150.873291	4.455408	0.000000	-2.269215	0.000000	0.000000	0.000000	0.724462	0.113673	-0.818553	0.000000	0.000000	4.000000	15.000000	0.000000
21980.093585	0.174099	0.569171	0.131683	85.523506	163.689133	-151.795013	4.403933	0.000000	-2.367568	0.000000	0.000000	0.000000	0.537151	0.114442	-0.845307	0.000000	0.000000	4.000000	15.000000	0.000000
21980.096918	0.174099	0.569171	0.131683	85.523506	163.689133	-151.795013	4.403933	0.000000	-2.367568	0.000000	0.000000	0.000000	0.537151	0.114442	-0.845307	0.000000	0.000000	4.000000	15.000000	0.000000
21980.100252	0.174099	0.569171	0.131683	85.523506	163.689133	-151.795013	4.403933	0.000000	-2.367568	0.000000	0.000000	0.000000	0.537151	0.114442	-0.845307	0.000000	0.000000	4.000000	15.000000	0.000000
21980.103585	0.175294	0.569533	0.128660	86.039185	158.529129	-155.854416	4.357499	0.000000	-2.451980	0.000000	0.000000	0.000000	0.358468	0.108729	-0.906940	0.000000	0.000000	4.000000	15.000000	0.000000
21980.106918	0.175294	0.569533	0.128660	86.039185	158.529129	-155.854416	4.357499	0.000000	-2.451980	0.000000	0.000000	0.000000	0.358468	0.108729	-0.906940	0.000000	0.000000	4.000000	15.000000	0.000000
21980.110252	0.175294	0.569533	0.128660	86.039185	158.529129	-155.854416	4.357499	0.000000	-2.451980	0.000000	0.000000	0.000000	0.358468	0.108729	-0.906940	0.000000	0.000000	4.000000	15.000000	0.000000
21980.113585	0.175840	0.569874	0.125547	86.543282	150.346313	-163.072586	4.315361	0.000000	-2.525404	0.000000	0.000000	0.000000	0.163911	0.102239	-0.933964	0.000000	0.000000	4.000000	15.000000	0.000000
21980.116918	0.175840	0.569874	0.125547	86.543282	150.346313	-163.072586	4.315361	0.000000	-2.525404	0.000000	0.000000	0.000000	0.163911	0.102239	-0.933964	0.000000	0.000000	4.000000	15.000000	0.000000
21980.120252	0.175840	0.569874	0.125547	86.543282	150.346313	-163.072586	4.315361	0.000000	-2.525404	0.000000	0.000000	0.000000	0.163911	0.102239	-0.933964	0.000000	0.000000	4.000000	15.000000	0.000000
21980.123585	0.175867	0.570251	0.122353	86.894989	137.709091	-175.225449	4.279749	0.000000	-2.585294	0.000000	0.000000	0.000000	0.008186	0.113079	-0.958143	0.000000	0.000000	4.000000	15.000000	0.000000
21980.126918	0.175867	0.570251	0.122353	86.894989	137.709091	-175.225449	4.279749	0.000000	-2.585294	0.000000	0.000000	0.000000	0.008186	0.113079	-0.958143	0.000000	0.000000	4.000000	15.000000	0.000000
21980.130252	0.175867	0.570251	0.122353	86.894989	137.709091	-175.225449	4.279749	0.000000	-2.585294	0.000000	0.000000	0.000000	0.008186	0.113079	-0.958143	0.000000	0.000000	4.000000	15.000000	0.000000
21980.133585	0.175383	0.570629	0.119181	86.971657	121.365875	168.640427	4.249385	0.000000	-2.634906	0.000000	0.000000	0.000000	-0.145298	0.113467	-0.951558	0.000000	0.000000	4.000000	15.000000	0.000000
21980.136918	0.175383	0.570629	0.119181	86.971657	121.365875	168.640427	4.249385	0.000000	-2.634906	0.000000	0.000000	0.000000	-0.145298	0.113467	-0.951558	0.000000	0.000000	4.000000	15.000000	0.000000
21980.140252	0.175383	0.570629	0.119181	86.971657	121.365875	168.640427	4.249385	0.000000	-2.634906	0.000000	0.000000	0.000000	-0.145298	0.113467	-0.951558	0.000000	0.000000	4.000000	15.000000	0.000000
21980.143585	0.174413	0.570969	0.116091	86.718307	105.629509	153.226440	4.225675	0.000000	-2.672765	0.000000	0.000000	0.000000	-0.291058	0.101854	-0.927228	0.000000	0.000000	4.000000	15.000000	0.000000
21980.146918	0.174413	0.570969	0.116091	86.718307	105.629509	153.226440	4.225675	0.000000	-2.672765	0.000000	0.000000	0.000000	-0.291058	0.101854	-0.927228	0.000000	0.000000	4.000000	15.000000	0.000000
21980.150252	0.174413	0.570969	0.116091	86.718307	105.629509	153.226440	4.225675	0.000000	-2.672765	0.000000	0.000000	0.000000	-0.291058	0.101854	-0.927228	0.000000	0.000000	4.000000	15.000000	0.000000
21980.153585	0.173035	0.571264	0.113117	86.232201	93.461487	141.466858	4.209467	0.000000	-2.698219	0.000000	0.000000	0.000000	-0.413303	0.088478	-0.891970	0.000000	0.000000	4.000000	15.000000	0.000000
21980.156918	0.173035	0.571264	0.113117	86.232201	93.461487	141.466858	4.209467	0.000000	-2.698219	0.000000	0.000000	0.000000	-0.413303	0.088478	-0.891970	0.000000	0.000000	4.000000	15.000000	0.000000
21980.160252	0.173035	0.571264	0.113117	86.232201	93.461487	141.466858	4.209467	0.000000	-2.698219	0.000000	0.000000	0.000000	-0.413303	0.088478	-0.891970	0.000000	0.000000	4.000000	15.000000	0.000000
21980.163585	0.171198	0.571495	0.110260	85.623367	84.956482	133.439682	4.200534	0.000000	-2.712106	0.000000	0.000000	0.000000	-0.551126	0.069306	-0.857075	0.000000	0.000000	4.000000	15.000000	0.000000
21980.166918	0.171198	0.571495	0.110260	85.623367	84.956482	133.439682	4.200534	0.000000	-2.712106	0.000000	0.000000	0.000000	-0.551126	0.069306	-0.857075	0.000000	0.000000	4.000000	15.000000	0.000000
21980.170252	0.171198	0.571495	0.110260	85.623367	84.956482	133.439682	4.200534	0.000000	-2.712106	0.000000	0.000000	0.000000	-0.551126	0.069306	-0.857075	0.000000	0.000000	4.000000	15.000000	0.000000
21980.173585	0.169014	0.571613	0.107574	84.929352	79.278290	128.329468	4.200404	0.000000	-2.712307	0.000000	0.000000	0.000000	-0.655275	0.035337	-0.805895	0.000000	0.000000	4.000000	15.000000	0.000000
21980.176918	0.169014	0.571613	0.107574	84.929352	79.278290	128.329468	4.200404	0.000000	-2.712307	0.000000	0.000000	0.000000	-0.655275	0.035337	-0.805895	0.000000	0.000000	4.000000	15.000000	0.000000
21980.180252	0.169014	0.571613	0.107574	84.929352	79.278290	128.329468	4.200404	0.000000	-2.712307	0.000000	0.000000	0.000000	-0.655275	0.035337	-0.805895	0.000000	0.000000	4.000000	15.000000	0.000000
21980.183585	0.166512	0.571651	0.105041	84.175331	75.548775	125.260834	4.208401	0.000000	-2.699882	0.000000	0.000000	0.000000	-0.750400	0.011594	-0.759918	0.000000	0.000000	4.000000	15.000000	0.000000
21980.186918	0.166512	0.571651	0.105041	84.175331	75.548775	125.260834	4.208401	0.000000	-2.699882	0.000000	0.000000	0.000000	-0.750400	0.011594	-0.759918	0.000000	0.000000	4.000000	15.000000	0.000000
21980.190252	0.166512	0.571651	0.105041	84.175331	75.548775	125.260834	4.208401	0.000000	-2.699882	0.000000	0.000000	0.000000	-0.750400	0.011594	-0.759918	0.000000	0.000000	4.000000	15.000000	0.000000
21980.193585	0.163623	0.571634	0.102796	83.388916	73.167770	123.639648	4.224343	0.000000	-2.674869	0.000000	0.000000	0.000000	-0.866683	-0.005083	-0.673566	0.000000	0.000000	4.000000	15.000000	0.000000
21980.196918	0.163623	0.571634	0.102796	83.388916	73.167770	123.639648	4.224343	0.000000	-2.674869	0.000000	0.000000	0.000000	-0.866683	-0.005083	-0.673566	0.000000	0.000000	4.000000	15.000000	0.000000
21980.200252	0.163623	0.571634	0.102796	83.388916	73.167770	123.639648	4.224343	0.000000	-2.674869	0.000000	0.000000	0.000000	-0.866683	-0.005083	-0.673566	0.000000	0.000000	4.000000	15.000000	0.000000
21980.203585	0.160416	0.571539	0.100861	82.579712	71.511780	122.566650	4.251549	0.000000	-2.631411	0.000000	0.000000	0.000000	-0.962199	-0.028478	-0.580596	0.000000	0.000000	4.000000	15.000000	0.000000
21980.206918	0.160416	0.571539	0.100861	82.579712	71.511780	122.566650	4.251549	0.000000	-2.631411	0.000000	0.000000	0.000000	-0.962199	-0.028478	-0.580596	0.000000	0.000000	4.000000	15.000000	0.000000
21980.210252	0.160416	0.571539	0.100861	82.579712	71.511780	122.566650	4.251549	0.000000	-2.631411	0.000000	0.000000	0.000000	-0.962199	-0.028478	-0.580596	0.000000	0.000000	4.000000	15.000000	0.000000
21980.213585	0.157041	0.571447	0.099254	81.781685	70.215919	120.972923	4.289344	0.000000	-2.569345	0.000000	0.000000	0.000000	-1.012414	-0.027752	-0.481980	0.000000	0.000000	4.000000	15.000000	0.000000
21980.216918	0.157041	0.571447	0.099254	81.781685	70.215919	120.972923	4.289344	0.000000	-2.569345	0.000000	0.000000	0.000000	-1.012414	-0.027752	-0.481980	0.000000	0.000000	4.000000	15.000000	0.000000
21980.220252	0.157041	0.571447	0.099254	81.781685	70.215919	120.972923	4.289344	0.000000	-2.569345	0.000000	0.000000	0.000000	-1.012414	-0.027752	-0.481980	0.000000	0.000000	4.000000	15.000000	0.000000
21980.223585	0.153469	0.571310	0.098074	80.985962	69.179489	119.085907	4.335091	0.000000	-2.491384	0.000000	0.000000	0.000000	-1.071704	-0.040942	-0.354033	0.000000	0.000000	4.000000	15.000000	0.000000
21980.226918	0.153469	0.571310	0.098074	80.985962	69.179489	119.085907	4.335091	0.000000	-2.491384	0.000000	0.000000	0.000000	-1.071704	-0.040942	-0.354033	0.000000	0.000000	4.000000	15.000000	0.000000
21980.230252	0.153469	0.571310	0.098074	80.985962	69.179489	119.085907	4.335091	0.000000	-2.491384	0.000000	0.000000	0.000000	-1.071704	-0.040942	-0.354033	0.000000	0.000000	4.000000	15.000000	0.000000
21980.233585	0.149773	0.571163	0.097291	80.211662	68.427849	117.878838	4.389963	0.000000	-2.393372	0.000000	0.000000	0.000000	-1.108690	-0.044049	-0.234854	0.000000	0.000000	4.000000	15.000000	0.000000
21980.236918	0.149773	0.571163	0.097291	80.211662	68.427849	117.878838	4.389963	0.000000	-2.393372	0.000000	0.000000	0.000000	-1.108690	-0.044049	-0.234854	0.000000	0.000000	4.000000	15.000000	0.000000
21980.240252	0.149773	0.571163	0.097291	80.211662	68.427849	117.878838	4.389963	0.000000	-2.393372	0.000000	0.000000	0.000000	-1.108690	-0.044049	-0.234854	0.000000	0.000000	4.000000	15.000000	0.000000
21980.243585	0.146022	0.570938	0.096859	79.508644	68.090591	117.538963	4.451303	0.000000	-2.277257	0.000000	0.000000	0.000000	-1.125297	-0.067756	-0.129508	0.000000	0.000000	4.000000	15.000000	0.000000
21980.246918	0.146022	0.570938	0.096859	79.508644	68.090591	117.538963	4.451303	0.000000	-2.277257	0.000000	0.000000	0.000000	-1.125297	-0.067756	-0.129508	0.000000	0.000000	4.000000	15.000000	0.000000
21980.250252	0.146022	0.570938	0.096859	79.508644	68.090591	117.538963	4.451303	0.000000	-2.277257	0.000000	0.000000	0.000000	-1.125297	-0.067756	-0.129508	0.000000	0.000000	4.000000	15.000000	0.000000
21980.253585	0.142270	0.570704	0.096790	78.950615	68.738419	117.954567	4.516130	0.000000	-2.145827	0.000000	0.000000	0.000000	-1.125804	-0.070023	-0.020870	0.000000	0.000000	4.000000	15.000000	0.000000
21980.256918	0.142270	0.570704	0.096790	78.950615	68.738419	117.954567	4.516130	0.000000	-2.145827	0.000000	0.000000	0.000000	-1.125804	-0.070023	-0.020870	0.000000	0.000000	4.000000	15.000000	0.000000
21980.260252	0.142270	0.570704	0.096790	78.950615	68.738419	117.954567	4.516130	0.000000	-2.145827	0.000000	0.000000	0.000000	-1.125804	-0.070023	-0.020870	0.000000	0.000000	4.000000	15.000000	0.000000
21980.263585	0.138556	0.570476	0.097049	78.559792	70.479805	118.918922	4.582103	0.000000	-2.001083	0.000000	0.000000	0.000000	-1.114019	-0.068554	0.077696	0.000000	0.000000	4.000000	15.000000	0.000000
21980.266918	0.138556	0.570476	0.097049	78.559792	70.479805	118.918922	4.582103	0.000000	-2.001083	0.000000	0.000000	0.000000	-1.114019	-0.068554	0.077696	0.000000	0.000000	4.000000	15.000000	0.000000
21980.270252	0.138556	0.570476	0.097049	78.559792	70.479805	118.918922	4.582103	0.000000	-2.001083	0.000000	0.000000	0.000000	-1.114019	-0.068554	0.077696	0.000000	0.000000	4.000000	15.000000	0.000000
21980.273585	0.135038	0.570294	0.097731	78.245300	72.490578	120.088333	4.646716	0.000000	-1.846087	0.000000	0.000000	0.000000	-1.055446	-0.054489	0.204730	0.000000	0.000000	4.000000	15.000000	0.000000
21980.276918	0.135038	0.570294	0.097731	78.245300	72.490578	120.088333	4.646716	0.000000	-1.846087	0.000000	0.000000	0.000000	-1.055446	-0.054489	0.204730	0.000000	0.000000	4.000000	15.000000	0.000000
21980.280252	0.135038	0.570294	0.097731	78.245300	72.490578	120.088333	4.646716	0.000000	-1.846087	0.000000	0.000000	0.000000	-1.055446	-0.054489	0.204730	0.000000	0.000000	4.000000	15.000000	0.000000
21980.283585	0.131672	0.570152	0.098811	77.994690	74.495399	121.565346	4.706659	0.000000	-1.687413	0.000000	0.000000	0.000000	-1.009883	-0.042723	0.323819	0.000000	0.000000	4.000000	15.000000	0.000000
21980.286918	0.131672	0.570152	0.098811	77.994690	74.495399	121.565346	4.706659	0.000000	-1.687413	0.000000	0.000000	0.000000	-1.009883	-0.042723	0.323819	0.000000	0.000000	4.000000	15.000000	0.000000
21980.290252	0.131672	0.570152	0.098811	77.994690	74.495399	121.565346	4.706659	0.000000	-1.687413	0.000000	0.000000	0.000000	-1.009883	-0.042723	0.323819	0.000000	0.000000	4.000000	15.000000	0.000000
21980.293585	0.128520	0.570063	0.100351	77.863960	76.524315	122.881226	4.761385	0.000000	-1.526175	0.000000	0.000000	0.000000	-0.945634	-0.026664	0.462078	0.000000	0.000000	4.000000	15.000000	0.000000
21980.296918	0.128520	0.570063	0.100351	77.863960	76.524315	122.881226	4.761385	0.000000	-1.526175	0.000000	0.000000	0.000000	-0.945634	-0.026664	0.462078	0.000000	0.000000	4.000000	15.000000	0.000000
21980.300252	0.128520	0.570063	0.100351	77.863960	76.524315	122.881226	4.761385	0.000000	-1.526175	0.000000	0.000000	0.000000	-0.945634	-0.026664	0.462078	0.000000	0.000000	4.000000	15.000000	0.000000
21980.303585	0.125711	0.569942	0.102220	77.881889	78.804123	124.015717	4.809537	0.000000	-1.366875	0.000000	0.000000	0.000000	-0.842719	-0.036386	0.560876	0.000000	0.000000	4.000000	15.000000	0.000000
21980.306918	0.125711	0.569942	0.102220	77.881889	78.804123	124.015717	4.809537	0.000000	-1.366875	0.000000	0.000000	0.000000	-0.842719	-0.036386	0.560876	0.000000	0.000000	4.000000	15.000000	0.000000
21980.310252	0.125711	0.569942	0.102220	77.881889	78.804123	124.015717	4.809537	0.000000	-1.366875	0.000000	0.000000	0.000000	-0.842719	-0.036386	0.560876	0.000000	0.000000	4.000000	15.000000	0.000000
21980.313585	0.123261	0.569829	0.104390	78.000900	81.511131	125.618713	4.848970	0.000000	-1.219625	0.000000	0.000000	0.000000	-0.734904	-0.033616	0.650872	0.000000	0.000000	4.000000	15.000000	0.000000
21980.316918	0.123261	0.569829	0.104390	78.000900	81.511131	125.618713	4.848970	0.000000	-1.219625	0.000000	0.000000	0.000000	-0.734904	-0.033616	0.650872	0.000000	0.000000	4.000000	15.000000	0.000000
21980.320252	0.123261	0.569829	0.104390	78.000900	81.511131	125.618713	4.848970	0.000000	-1.219625	0.000000	0.000000	0.000000	-0.734904	-0.033616	0.650872	0.000000	0.000000	4.000000	15.000000	0.000000
21980.323585	0.121160	0.569718	0.106826	78.095451	84.608864	127.931946	4.880308	0.000000	-1.087471	0.000000	0.000000	0.000000	-0.630238	-0.033544	0.730768	0.000000	0.000000	4.000000	15.000000	0.000000
21980.326918	0.121160	0.569718	0.106826	78.095451	84.608864	127.931946	4.880308	0.000000	-1.087471	0.000000	0.000000	0.000000	-0.630238	-0.033544	0.730768	0.000000	0.000000	4.000000	15.000000	0.000000
21980.330252	0.121160	0.569718	0.106826	78.095451	84.608864	127.931946	4.880308	0.000000	-1.087471	0.000000	0.000000	0.000000	-0.630238	-0.033544	0.730768	0.000000	0.000000	4.000000	15.000000	0.000000
21980.333585	0.119526	0.569590	0.109428	78.154282	87.954697	130.546890	4.904704	0.000000	-0.971533	0.000000	0.000000	0.000000	-0.490207	-0.038432	0.780766	0.000000	0.000000	4.000000	15.000000	0.000000
21980.336918	0.119526	0.569590	0.109428	78.154282	87.954697	130.546890	4.904704	0.000000	-0.971533	0.000000	0.000000	0.000000	-0.490207	-0.038432	0.780766	0.000000	0.000000	4.000000	15.000000	0.000000
21980.340252	0.119526	0.569590	0.109428	78.154282	87.954697	130.546890	4.904704	0.000000	-0.971533	0.000000	0.000000	0.000000	-0.490207	-0.038432	0.780766	0.000000	0.000000	4.000000	15.000000	0.000000
21980.343585	0.118235	0.569409	0.112134	78.174950	91.572823	133.410080	4.922251	0.000000	-0.878319	0.000000	0.000000	0.000000	-0.387341	-0.054021	0.811667	0.000000	0.000000	4.000000	15.000000	0.000000
21980.346918	0.118235	0.569409	0.112134	78.174950	91.572823	133.410080	4.922251	0.000000	-0.878319	0.000000	0.000000	0.000000	-0.387341	-0.054021	0.811667	0.000000	0.000000	4.000000	15.000000	0.000000
21980.350252	0.118235	0.569409	0.112134	78.174950	91.572823	133.410080	4.922251	0.000000	-0.878319	0.000000	0.000000	0.000000	-0.387341	-0.054021	0.811667	0.000000	0.000000	4.000000	15.000000	0.000000
21980.353585	0.117346	0.569227	0.114942	78.185104	95.303185	136.552277	4.935170	0.000000	-0.802552	0.000000	0.000000	0.000000	-0.266802	-0.054713	0.842331	0.000000	0.000000	4.000000	15.000000	0.000000
21980.356918	0.117346	0.569227	0.114942	78.185104	95.303185	136.552277	4.935170	0.000000	-0.802552	0.000000	0.000000	0.000000	-0.266802	-0.054713	0.842331	0.000000	0.000000	4.000000	15.000000	0.000000
21980.360252	0.117346	0.569227	0.114942	78.185104	95.303185	136.552277	4.935170	0.000000	-0.802552	0.000000	0.000000	0.000000	-0.266802	-0.054713	0.842331	0.000000	0.000000	4.000000	15.000000	0.000000
21980.363585	0.116879	0.569014	0.117795	78.225655	99.013611	139.743607	4.944020	0.000000	-0.746098	0.000000	0.000000	0.000000	-0.140049	-0.063790	0.855955	0.000000	0.000000	4.000000	15.000000	0.000000
21980.366918	0.116879	0.569014	0.117795	78.225655	99.013611	139.743607	4.944020	0.000000	-0.746098	0.000000	0.000000	0.000000	-0.140049	-0.063790	0.855955	0.000000	0.000000	4.000000	15.000000	0.000000
21980.370252	0.116879	0.569014	0.117795	78.225655	99.013611	139.743607	4.944020	0.000000	-0.746098	0.000000	0.000000	0.000000	-0.140049	-0.063790	0.855955	0.000000	0.000000	4.000000	15.000000	0.000000
21980.373585	0.116879	0.568788	0.120604	78.302719	102.700043	142.993927	4.949447	0.000000	-0.709210	0.000000	0.000000	0.000000	-0.000052	-0.067866	0.842632	0.000000	0.000000	4.000000	15.000000	0.000000
21980.376918	0.116879	0.568788	0.120604	78.302719	102.700043	142.993927	4.949447	0.000000	-0.709210	0.000000	0.000000	0.000000	-0.000052	-0.067866	0.842632	0.000000	0.000000	4.000000	15.000000	0.000000
21980.380252	0.116879	0.568788	0.120604	78.302719	102.700043	142.993927	4.949447	0.000000	-0.709210	0.000000	0.000000	0.000000	-0.000052	-0.067866	0.842632	0.000000	0.000000	4.000000	15.000000	0.000000
21980.383585	0.117290	0.568625	0.123346	78.417107	106.363716	146.342331	4.951741	0.000000	-0.693007	0.000000	0.000000	0.000000	0.123364	-0.048859	0.822579	0.000000	0.000000	4.000000	15.000000	0.000000
21980.386918	0.117290	0.568625	0.123346	78.417107	106.363716	146.342331	4.951741	0.000000	-0.693007	0.000000	0.000000	0.000000	0.123364	-0.048859	0.822579	0.000000	0.000000	4.000000	15.000000	0.000000
21980.390252	0.117290	0.568625	0.123346	78.417107	106.363716	146.342331	4.951741	0.000000	-0.693007	0.000000	0.000000	0.000000	0.123364	-0.048859	0.822579	0.000000	0.000000	4.000000	15.000000	0.000000
21980.393585	0.118101	0.568493	0.125932	78.574783	110.023430	149.611176	4.951590	0.000000	-0.694089	0.000000	0.000000	0.000000	0.243220	-0.039631	0.775998	0.000000	0.000000	4.000000	15.000000	0.000000
21980.396918	0.118101	0.568493	0.125932	78.574783	110.023430	149.611176	4.951590	0.000000	-0.694089	0.000000	0.000000	0.000000	0.243220	-0.039631	0.775998	0.000000	0.000000	4.000000	15.000000	0.000000
21980.400252	0.118101	0.568493	0.125932	78.574783	110.023430	149.611176	4.951590	0.000000	-0.694089	0.000000	0.000000	0.000000	0.243220	-0.039631	0.775998	0.000000	0.000000	4.000000	15.000000	0.000000
21980.403585	0.119249	0.568399	0.128317	78.782410	113.702454	152.818481	4.949138	0.000000	-0.711357	0.000000	0.000000	0.000000	0.344574	-0.028314	0.715376	0.000000	0.000000	4.000000	15.000000	0.000000
21980.406918	0.119249	0.568399	0.128317	78.782410	113.702454	152.818481	4.949138	0.000000	-0.711357	0.000000	0.000000	0.000000	0.344574	-0.028314	0.715376	0.000000	0.000000	4.000000	15.000000	0.000000
21980.410252	0.119249	0.568399	0.128317	78.782410	113.702454	152.818481	4.949138	0.000000	-0.711357	0.000000	0.000000	0.000000	0.344574	-0.028314	0.715376	0.000000	0.000000	4.000000	15.000000	0.000000
21980.413585	0.120672	0.568350	0.130453	79.024780	117.427116	156.013931	4.944672	0.000000	-0.741768	0.000000	0.000000	0.000000	0.426956	-0.014729	0.640860	0.000000	0.000000	4.000000	15.000000	0.000000
21980.416918	0.120672	0.568350	0.130453	79.024780	117.427116	156.013931	4.944672	0.000000	-0.741768	0.000000	0.000000	0.000000	0.426956	-0.014729	0.640860	0.000000	0.000000	4.000000	15.000000	0.000000
21980.420252	0.120672	0.568350	0.130453	79.024780	117.427116	156.013931	4.944672	0.000000	-0.741768	0.000000	0.000000	0.000000	0.426956	-0.014729	0.640860	0.000000	0.000000	4.000000	15.000000	0.000000
21980.423585	0.122485	0.568348	0.132317	79.261215	121.154610	159.176788	4.938379	0.000000	-0.782569	0.000000	0.000000	0.000000	0.543738	-0.000636	0.559158	0.000000	0.000000	4.000000	15.000000	0.000000
21980.426918	0.122485	0.568348	0.132317	79.261215	121.154610	159.176788	4.938379	0.000000	-0.782569	0.000000	0.000000	0.000000	0.543738	-0.000636	0.559158	0.000000	0.000000	4.000000	15.000000	0.000000
21980.430252	0.122485	0.568348	0.132317	79.261215	121.154610	159.176788	4.938379	0.000000	-0.782569	0.000000	0.000000	0.000000	0.543738	-0.000636	0.559158	0.000000	0.000000	4.000000	15.000000	0.000000
21980.433585	0.124614	0.568394	0.133826	79.459579	124.878250	162.328659	4.929335	0.000000	-0.837653	0.000000	0.000000	0.000000	0.638757	0.013832	0.452703	0.000000	0.000000	4.000000	15.000000	0.000000
21980.436918	0.124614	0.568394	0.133826	79.459579	124.878250	162.328659	4.929335	0.000000	-0.837653	0.000000	0.000000	0.000000	0.638757	0.013832	0.452703	0.000000	0.000000	4.000000	15.000000	0.000000
21980.440252	0.124614	0.568394	0.133826	79.459579	124.878250	162.328659	4.929335	0.000000	-0.837653	0.000000	0.000000	0.000000	0.638757	0.013832	0.452703	0.000000	0.000000	4.000000	15.000000	0.000000
21980.443585	0.126958	0.568550	0.135047	79.629669	128.542862	165.413574	4.917515	0.000000	-0.904460	0.000000	0.000000	0.000000	0.703116	0.046684	0.366280	0.000000	0.000000	4.000000	15.000000	0.000000
21980.446918	0.126958	0.568550	0.135047	79.629669	128.542862	165.413574	4.917515	0.000000	-0.904460	0.000000	0.000000	0.000000	0.703116	0.046684	0.366280	0.000000	0.000000	4.000000	15.000000	0.000000
21980.450252	0.126958	0.568550	0.135047	79.629669	128.542862	165.413574	4.917515	0.000000	-0.904460	0.000000	0.000000	0.000000	0.703116	0.046684	0.366280	0.000000	0.000000	4.000000	15.000000	0.000000
21980.453585	0.129537	0.568776	0.135943	79.812653	132.232101	168.548843	4.903263	0.000000	-0.978781	0.000000	0.000000	0.000000	0.773842	0.068093	0.268755	0.000000	0.000000	4.000000	15.000000	0.000000
21980.456918	0.129537	0.568776	0.135943	79.812653	132.232101	168.548843	4.903263	0.000000	-0.978781	0.000000	0.000000	0.000000	0.773842	0.068093	0.268755	0.000000	0.000000	4.000000	15.000000	0.000000
21980.460252	0.129537	0.568776	0.135943	79.812653	132.232101	168.548843	4.903263	0.000000	-0.978781	0.000000	0.000000	0.000000	0.773842	0.068093	0.268755	0.000000	0.000000	4.000000	15.000000	0.000000
21980.463585	0.132290	0.569089	0.136503	80.034744	135.764297	171.872818	4.885997	0.000000	-1.061618	0.000000	0.000000	0.000000	0.825840	0.093805	0.168239	0.000000	0.000000	4.000000	15.000000	0.000000
21980.466918	0.132290	0.569089	0.136503	80.034744	135.764297	171.872818	4.885997	0.000000	-1.061618	0.000000	0.000000	0.000000	0.825840	0.093805	0.168239	0.000000	0.000000	4.000000	15.000000	0.000000
21980.470252	0.132290	0.569089	0.136503	80.034744	135.764297	171.872818	4.885997	0.000000	-1.061618	0.000000	0.000000	0.000000	0.825840	0.093805	0.168239	0.000000	0.000000	4.000000	15.000000	0.000000
21980.473585	0.135118	0.569468	0.136830	80.355148	138.685715	175.475830	4.865718	0.000000	-1.150993	0.000000	0.000000	0.000000	0.848435	0.113781	0.097936	0.000000	0.000000	4.000000	15.000000	0.000000
21980.476918	0.135118	0.569468	0.136830	80.355148	138.685715	175.475830	4.865718	0.000000	-1.150993	0.000000	0.000000	0.000000	0.848435	0.113781	0.097936	0.000000	0.000000	4.000000	15.000000	0.000000
21980.480252	0.135118	0.569468	0.136830	80.355148	138.685715	175.475830	4.865718	0.000000	-1.150993	0.000000	0.000000	0.000000	0.848435	0.113781	0.097936	0.000000	0.000000	4.000000	15.000000	0.000000
21980.483585	0.138056	0.569921	0.136950	80.846077	140.663483	178.402939	4.843033	0.000000	-1.242994	0.000000	0.000000	0.000000	0.881230	0.135921	0.036062	0.000000	0.000000	4.000000	15.000000	0.000000
21980.486918	0.138056	0.569921	0.136950	80.846077	140.663483	178.402939	4.843033	0.000000	-1.242994	0.000000	0.000000	0.000000	0.881230	0.135921	0.036062	0.000000	0.000000	4.000000	15.000000	0.000000
21980.490252	0.138056	0.569921	0.136950	80.846077	140.663483	178.402939	4.843033	0.000000	-1.242994	0.000000	0.000000	0.000000	0.881230	0.135921	0.036062	0.000000	0.000000	4.000000	15.000000	0.000000
21980.493585	0.141032	0.570422	0.136827	81.400337	142.278778	-179.180679	4.817463	0.000000	-1.338675	0.000000	0.000000	0.000000	0.892931	0.150078	-0.037070	0.000000	0.000000	4.000000	15.000000	0.000000
21980.496918	0.141032	0.570422	0.136827	81.400337	142.278778	-179.180679	4.817463	0.000000	-1.338675	0.000000	0.000000	0.000000	0.892931	0.150078	-0.037070	0.000000	0.000000	4.000000	15.000000	0.000000
21980.500252	0.141032	0.570422	0.136827	81.400337	142.278778	-179.180679	4.817463	0.000000	-1.338675	0.000000	0.000000	0.000000	0.892931	0.150078	-0.037070	0.000000	0.000000	4.000000	15.000000	0.000000
21980.503585	0.143988	0.570969	0.136473	81.964958	143.776596	-177.188492	4.789285	0.000000	-1.436230	0.000000	0.000000	0.000000	0.886809	0.164245	-0.106157	0.000000	0.000000	4.000000	15.000000	0.000000
21980.506918	0.143988	0.570969	0.136473	81.964958	143.776596	-177.188492	4.789285	0.000000	-1.436230	0.000000	0.000000	0.000000	0.886809	0.164245	-0.106157	0.000000	0.000000	4.000000	15.000000	0.000000
21980.510252	0.143988	0.570969	0.136473	81.964958	143.776596	-177.188492	4.789285	0.000000	-1.436230	0.000000	0.000000	0.000000	0.886809	0.164245	-0.106157	0.000000	0.000000	4.000000	15.000000	0.000000
21980.513585	0.146915	0.571490	0.135866	82.501480	145.346817	-175.402191	4.758903	0.000000	-1.533898	0.000000	0.000000	0.000000	0.878058	0.156285	-0.181947	0.000000	0.000000	4.000000	15.000000	0.000000
21980.516918	0.146915	0.571490	0.135866	82.501480	145.346817	-175.402191	4.758903	0.000000	-1.533898	0.000000	0.000000	0.000000	0.878058	0.156285	-0.181947	0.000000	0.000000	4.000000	15.000000	0.000000
21980.520252	0.146915	0.571490	0.135866	82.501480	145.346817	-175.402191	4.758903	0.000000	-1.533898	0.000000	0.000000	0.000000	0.878058	0.156285	-0.181947	0.000000	0.000000	4.000000	15.000000	0.000000
21980.523585	0.149667	0.572017	0.135037	83.015732	147.078339	-173.464005	4.726172	0.000000	-1.631960	0.000000	0.000000	0.000000	0.825633	0.158168	-0.248689	0.000000	0.000000	4.000000	15.000000	0.000000
21980.526918	0.149667	0.572017	0.135037	83.015732	147.078339	-173.464005	4.726172	0.000000	-1.631960	0.000000	0.000000	0.000000	0.825633	0.158168	-0.248689	0.000000	0.000000	4.000000	15.000000	0.000000
21980.530252	0.149667	0.572017	0.135037	83.015732	147.078339	-173.464005	4.726172	0.000000	-1.631960	0.000000	0.000000	0.000000	0.825633	0.158168	-0.248689	0.000000	0.000000	4.000000	15.000000	0.000000
21980.533585	0.152219	0.572537	0.134016	83.498840	149.194550	-171.012619	4.692656	0.000000	-1.725972	0.000000	0.000000	0.000000	0.765491	0.155903	-0.306403	0.000000	0.000000	4.000000	15.000000	0.000000
21980.536918	0.152219	0.572537	0.134016	83.498840	149.194550	-171.012619	4.692656	0.000000	-1.725972	0.000000	0.000000	0.000000	0.765491	0.155903	-0.306403	0.000000	0.000000	4.000000	15.000000	0.000000
21980.540252	0.152219	0.572537	0.134016	83.498840	149.194550	-171.012619	4.692656	0.000000	-1.725972	0.000000	0.000000	0.000000	0.765491	0.155903	-0.306403	0.000000	0.000000	4.000000	15.000000	0.000000
21980.543585	0.154446	0.573042	0.132799	83.929047	151.544144	-168.512436	4.658832	0.000000	-1.815293	0.000000	0.000000	0.000000	0.668327	0.151350	-0.365063	0.000000	0.000000	4.000000	15.000000	0.000000
21980.546918	0.154446	0.573042	0.132799	83.929047	151.544144	-168.512436	4.658832	0.000000	-1.815293	0.000000	0.000000	0.000000	0.668327	0.151350	-0.365063	0.000000	0.000000	4.000000	15.000000	0.000000
21980.550252	0.154446	0.573042	0.132799	83.929047	151.544144	-168.512436	4.658832	0.000000	-1.815293	0.000000	0.000000	0.000000	0.668327	0.151350	-0.365063	0.000000	0.000000	4.000000	15.000000	0.000000
21980.553585	0.156293	0.573530	0.131405	84.275391	153.500854	-166.155914	4.626274	0.000000	-1.896733	0.000000	0.000000	0.000000	0.553905	0.146523	-0.418301	0.000000	0.000000	4.000000	15.000000	0.000000
21980.556918	0.156293	0.573530	0.131405	84.275391	153.500854	-166.155914	4.626274	0.000000	-1.896733	0.000000	0.000000	0.000000	0.553905	0.146523	-0.418301	0.000000	0.000000	4.000000	15.000000	0.000000
21980.560252	0.156293	0.573530	0.131405	84.275391	153.500854	-166.155914	4.626274	0.000000	-1.896733	0.000000	0.000000	0.000000	0.553905	0.146523	-0.418301	0.000000	0.000000	4.000000	15.000000	0.000000
21980.563585	0.157681	0.573955	0.129885	84.514557	154.215607	-164.674759	4.596022	0.000000	-1.968902	0.000000	0.000000	0.000000	0.416351	0.127463	-0.455915	0.000000	0.000000	4.000000	15.000000	0.000000
21980.566918	0.157681	0.573955	0.129885	84.514557	154.215607	-164.674759	4.596022	0.000000	-1.968902	0.000000	0.000000	0.000000	0.416351	0.127463	-0.455915	0.000000	0.000000	4.000000	15.000000	0.000000
21980.570252	0.157681	0.573955	0.129885	84.514557	154.215607	-164.674759	4.596022	0.000000	-1.968902	0.000000	0.000000	0.000000	0.416351	0.127463	-0.455915	0.000000	0.000000	4.000000	15.000000	0.000000
21980.573585	0.158670	0.574335	0.128242	84.650459	152.940735	-165.242233	4.569658	0.000000	-2.029341	0.000000	0.000000	0.000000	0.296916	0.114170	-0.492977	0.000000	0.000000	4.000000	15.000000	0.000000
21980.576918	0.158670	0.574335	0.128242	84.650459	152.940735	-165.242233	4.569658	0.000000	-2.029341	0.000000	0.000000	0.000000	0.296916	0.114170	-0.492977	0.000000	0.000000	4.000000	15.000000	0.000000
21980.580252	0.158670	0.574335	0.128242	84.650459	152.940735	-165.242233	4.569658	0.000000	-2.029341	0.000000	0.000000	0.000000	0.296916	0.114170	-0.492977	0.000000	0.000000	4.000000	15.000000	0.000000
21980.583585	0.159295	0.574691	0.126483	84.815788	150.117035	-167.921402	4.546762	0.000000	-2.080136	0.000000	0.000000	0.000000	0.187289	0.106638	-0.527649	0.000000	0.000000	4.000000	15.000000	0.000000
21980.586918	0.159295	0.574691	0.126483	84.815788	150.117035	-167.921402	4.546762	0.000000	-2.080136	0.000000	0.000000	0.000000	0.187289	0.106638	-0.527649	0.000000	0.000000	4.000000	15.000000	0.000000
21980.590252	0.159295	0.574691	0.126483	84.815788	150.117035	-167.921402	4.546762	0.000000	-2.080136	0.000000	0.000000	0.000000	0.187289	0.106638	-0.527649	0.000000	0.000000	4.000000	15.000000	0.000000
21980.593585	0.159471	0.574989	0.124736	85.033432	145.455948	-172.524292	4.527215	0.000000	-2.122340	0.000000	0.000000	0.000000	0.052921	0.089294	-0.524103	0.000000	0.000000	4.000000	15.000000	0.000000
21980.596918	0.159471	0.574989	0.124736	85.033432	145.455948	-172.524292	4.527215	0.000000	-2.122340	0.000000	0.000000	0.000000	0.052921	0.089294	-0.524103	0.000000	0.000000	4.000000	15.000000	0.000000
21980.600252	0.159471	0.574989	0.124736	85.033432	145.455948	-172.524292	4.527215	0.000000	-2.122340	0.000000	0.000000	0.000000	0.052921	0.089294	-0.524103	0.000000	0.000000	4.000000	15.000000	0.000000
21980.603585	0.159299	0.575255	0.123027	85.272705	138.857895	-179.003357	4.513277	0.000000	-2.151822	0.000000	0.000000	0.000000	-0.051607	0.080030	-0.512532	0.000000	0.000000	4.000000	15.000000	0.000000
21980.606918	0.159299	0.575255	0.123027	85.272705	138.857895	-179.003357	4.513277	0.000000	-2.151822	0.000000	0.000000	0.000000	-0.051607	0.080030	-0.512532	0.000000	0.000000	4.000000	15.000000	0.000000
21980.610252	0.159299	0.575255	0.123027	85.272705	138.857895	-179.003357	4.513277	0.000000	-2.151822	0.000000	0.000000	0.000000	-0.051607	0.080030	-0.512532	0.000000	0.000000	4.000000	15.000000	0.000000
21980.613585	0.158748	0.575504	0.121344	85.462013	130.778961	173.087860	4.504097	0.000000	-2.170968	0.000000	0.000000	0.000000	-0.165245	0.074572	-0.505074	0.000000	0.000000	4.000000	15.000000	0.000000
21980.616918	0.158748	0.575504	0.121344	85.462013	130.778961	173.087860	4.504097	0.000000	-2.170968	0.000000	0.000000	0.000000	-0.165245	0.074572	-0.505074	0.000000	0.000000	4.000000	15.000000	0.000000
21980.620252	0.158748	0.575504	0.121344	85.462013	130.778961	173.087860	4.504097	0.000000	-2.170968	0.000000	0.000000	0.000000	-0.165245	0.074572	-0.505074	0.000000	0.000000	4.000000	15.000000	0.000000
21980.623585	0.157841	0.575749	0.119754	85.520088	121.888718	164.434921	4.500310	0.000000	-2.178810	0.000000	0.000000	0.000000	-0.272189	0.073395	-0.476915	0.000000	0.000000	4.000000	15.000000	0.000000
21980.626918	0.157841	0.575749	0.119754	85.520088	121.888718	164.434921	4.500310	0.000000	-2.178810	0.000000	0.000000	0.000000	-0.272189	0.073395	-0.476915	0.000000	0.000000	4.000000	15.000000	0.000000
21980.630252	0.157841	0.575749	0.119754	85.520088	121.888718	164.434921	4.500310	0.000000	-2.178810	0.000000	0.000000	0.000000	-0.272189	0.073395	-0.476915	0.000000	0.000000	4.000000	15.000000	0.000000
21980.633585	0.156636	0.575957	0.118248	85.407394	113.149658	156.015305	4.502337	0.000000	-2.174617	0.000000	0.000000	0.000000	-0.361348	0.062394	-0.451833	0.000000	0.000000	4.000000	15.000000	0.000000
21980.636918	0.156636	0.575957	0.118248	85.407394	113.149658	156.015305	4.502337	0.000000	-2.174617	0.000000	0.000000	0.000000	-0.361348	0.062394	-0.451833	0.000000	0.000000	4.000000	15.000000	0.000000
21980.640252	0.156636	0.575957	0.118248	85.407394	113.149658	156.015305	4.502337	0.000000	-2.174617	0.000000	0.000000	0.000000	-0.361348	0.062394	-0.451833	0.000000	0.000000	4.000000	15.000000	0.000000
21980.643585	0.155110	0.576128	0.116831	85.135460	105.603737	148.868179	4.509439	0.000000	-2.159854	0.000000	0.000000	0.000000	-0.457975	0.051495	-0.425093	0.000000	0.000000	4.000000	15.000000	0.000000
21980.646918	0.155110	0.576128	0.116831	85.135460	105.603737	148.868179	4.509439	0.000000	-2.159854	0.000000	0.000000	0.000000	-0.457975	0.051495	-0.425093	0.000000	0.000000	4.000000	15.000000	0.000000
21980.650252	0.155110	0.576128	0.116831	85.135460	105.603737	148.868179	4.509439	0.000000	-2.159854	0.000000	0.000000	0.000000	-0.457975	0.051495	-0.425093	0.000000	0.000000	4.000000	15.000000	0.000000
21980.653585	0.153351	0.576251	0.115500	84.749466	99.425972	143.157333	4.522145	0.000000	-2.133121	0.000000	0.000000	0.000000	-0.527725	0.036947	-0.399399	0.000000	0.000000	4.000000	15.000000	0.000000
21980.656918	0.153351	0.576251	0.115500	84.749466	99.425972	143.157333	4.522145	0.000000	-2.133121	0.000000	0.000000	0.000000	-0.527725	0.036947	-0.399399	0.000000	0.000000	4.000000	15.000000	0.000000
21980.660252	0.153351	0.576251	0.115500	84.749466	99.425972	143.157333	4.522145	0.000000	-2.133121	0.000000	0.000000	0.000000	-0.527725	0.036947	-0.399399	0.000000	0.000000	4.000000	15.000000	0.000000
21980.663585	0.151393	0.576314	0.114266	84.295387	94.642448	138.892090	4.539151	0.000000	-2.096691	0.000000	0.000000	0.000000	-0.587192	0.018791	-0.370192	0.000000	0.000000	4.000000	15.000000	0.000000
21980.666918	0.151393	0.576314	0.114266	84.295387	94.642448	138.892090	4.539151	0.000000	-2.096691	0.000000	0.000000	0.000000	-0.587192	0.018791	-0.370192	0.000000	0.000000	4.000000	15.000000	0.000000
21980.670252	0.151393	0.576314	0.114266	84.295387	94.642448	138.892090	4.539151	0.000000	-2.096691	0.000000	0.000000	0.000000	-0.587192	0.018791	-0.370192	0.000000	0.000000	4.000000	15.000000	0.000000
21980.673585	0.149219	0.576272	0.113162	83.800270	91.056831	135.868988	4.559998	0.000000	-2.050956	0.000000	0.000000	0.000000	-0.652298	-0.012527	-0.331228	0.000000	0.000000	4.000000	15.000000	0.000000
21980.676918	0.149219	0.576272	0.113162	83.800270	91.056831	135.868988	4.559998	0.000000	-2.050956	0.000000	0.000000	0.000000	-0.652298	-0.012527	-0.331228	0.000000	0.000000	4.000000	15.000000	0.000000
21980.680252	0.149219	0.576272	0.113162	83.800270	91.056831	135.868988	4.559998	0.000000	-2.050956	0.000000	0.000000	0.000000	-0.652298	-0.012527	-0.331228	0.000000	0.000000	4.000000	15.000000	0.000000
21980.683585	0.146921	0.576187	0.112208	83.298904	88.430847	133.828186	4.585077	0.000000	-1.994258	0.000000	0.000000	0.000000	-0.689408	-0.025700	-0.285958	0.000000	0.000000	4.000000	15.000000	0.000000
21980.686918	0.146921	0.576187	0.112208	83.298904	88.430847	133.828186	4.585077	0.000000	-1.994258	0.000000	0.000000	0.000000	-0.689408	-0.025700	-0.285958	0.000000	0.000000	4.000000	15.000000	0.000000
21980.690252	0.146921	0.576187	0.112208	83.298904	88.430847	133.828186	4.585077	0.000000	-1.994258	0.000000	0.000000	0.000000	-0.689408	-0.025700	-0.285958	0.000000	0.000000	4.000000	15.000000	0.000000
21980.693585	0.144481	0.576065	0.111448	82.822746	86.490013	132.478455	4.612935	0.000000	-1.928945	0.000000	0.000000	0.000000	-0.731932	-0.036406	-0.228178	0.000000	0.000000	4.000000	15.000000	0.000000
21980.696918	0.144481	0.576065	0.111448	82.822746	86.490013	132.478455	4.612935	0.000000	-1.928945	0.000000	0.000000	0.000000	-0.731932	-0.036406	-0.228178	0.000000	0.000000	4.000000	15.000000	0.000000
21980.700252	0.144481	0.576065	0.111448	82.822746	86.490013	132.478455	4.612935	0.000000	-1.928945	0.000000	0.000000	0.000000	-0.731932	-0.036406	-0.228178	0.000000	0.000000	4.000000	15.000000	0.000000
21980.703585	0.141994	0.575904	0.110915	82.373856	85.030632	131.580795	4.643788	0.000000	-1.853439	0.000000	0.000000	0.000000	-0.746130	-0.048339	-0.159726	0.000000	0.000000	4.000000	15.000000	0.000000
21980.706918	0.141994	0.575904	0.110915	82.373856	85.030632	131.580795	4.643788	0.000000	-1.853439	0.000000	0.000000	0.000000	-0.746130	-0.048339	-0.159726	0.000000	0.000000	4.000000	15.000000	0.000000
21980.710252	0.141994	0.575904	0.110915	82.373856	85.030632	131.580795	4.643788	0.000000	-1.853439	0.000000	0.000000	0.000000	-0.746130	-0.048339	-0.159726	0.000000	0.000000	4.000000	15.000000	0.000000
21980.713585	0.139553	0.575783	0.110651	81.942268	83.973724	130.328812	4.676065	0.000000	-1.770427	0.000000	0.000000	0.000000	-0.732268	-0.036370	-0.079381	0.000000	0.000000	4.000000	15.000000	0.000000
21980.716918	0.139553	0.575783	0.110651	81.942268	83.973724	130.328812	4.676065	0.000000	-1.770427	0.000000	0.000000	0.000000	-0.732268	-0.036370	-0.079381	0.000000	0.000000	4.000000	15.000000	0.000000
21980.720252	0.139553	0.575783	0.110651	81.942268	83.973724	130.328812	4.676065	0.000000	-1.770427	0.000000	0.000000	0.000000	-0.732268	-0.036370	-0.079381	0.000000	0.000000	4.000000	15.000000	0.000000
21980.723585	0.137184	0.575670	0.110655	81.513626	83.151848	128.733932	4.708236	0.000000	-1.683009	0.000000	0.000000	0.000000	-0.710736	-0.033874	0.001288	0.000000	0.000000	4.000000	15.000000	0.000000
21980.726918	0.137184	0.575670	0.110655	81.513626	83.151848	128.733932	4.708236	0.000000	-1.683009	0.000000	0.000000	0.000000	-0.710736	-0.033874	0.001288	0.000000	0.000000	4.000000	15.000000	0.000000
21980.730252	0.137184	0.575670	0.110655	81.513626	83.151848	128.733932	4.708236	0.000000	-1.683009	0.000000	0.000000	0.000000	-0.710736	-0.033874	0.001288	0.000000	0.000000	4.000000	15.000000	0.000000
21980.733585	0.134921	0.575625	0.110968	81.097443	82.634918	127.926071	4.739558	0.000000	-1.592666	0.000000	0.000000	0.000000	-0.678863	-0.013557	0.093876	0.000000	0.000000	4.000000	15.000000	0.000000
21980.736918	0.134921	0.575625	0.110968	81.097443	82.634918	127.926071	4.739558	0.000000	-1.592666	0.000000	0.000000	0.000000	-0.678863	-0.013557	0.093876	0.000000	0.000000	4.000000	15.000000	0.000000
21980.740252	0.134921	0.575625	0.110968	81.097443	82.634918	127.926071	4.739558	0.000000	-1.592666	0.000000	0.000000	0.000000	-0.678863	-0.013557	0.093876	0.000000	0.000000	4.000000	15.000000	0.000000
21980.743585	0.132754	0.575608	0.111561	80.731445	82.315018	127.634438	4.769407	0.000000	-1.500919	0.000000	0.000000	0.000000	-0.650176	-0.005056	0.177961	0.000000	0.000000	4.000000	15.000000	0.000000
21980.746918	0.132754	0.575608	0.111561	80.731445	82.315018	127.634438	4.769407	0.000000	-1.500919	0.000000	0.000000	0.000000	-0.650176	-0.005056	0.177961	0.000000	0.000000	4.000000	15.000000	0.000000
21980.750252	0.132754	0.575608	0.111561	80.731445	82.315018	127.634438	4.769407	0.000000	-1.500919	0.000000	0.000000	0.000000	-0.650176	-0.005056	0.177961	0.000000	0.000000	4.000000	15.000000	0.000000
21980.753585	0.130821	0.575659	0.112435	80.445908	82.208664	127.095207	4.797503	0.000000	-1.408534	0.000000	0.000000	0.000000	-0.579867	0.015275	0.262004	0.000000	0.000000	4.000000	15.000000	0.000000
21980.756918	0.130821	0.575659	0.112435	80.445908	82.208664	127.095207	4.797503	0.000000	-1.408534	0.000000	0.000000	0.000000	-0.579867	0.015275	0.262004	0.000000	0.000000	4.000000	15.000000	0.000000
21980.760252	0.130821	0.575659	0.112435	80.445908	82.208664	127.095207	4.797503	0.000000	-1.408534	0.000000	0.000000	0.000000	-0.579867	0.015275	0.262004	0.000000	0.000000	4.000000	15.000000	0.000000
21980.763585	0.129159	0.575730	0.113512	80.253250	82.116821	126.111633	4.822104	0.000000	-1.321861	0.000000	0.000000	0.000000	-0.498633	0.021428	0.323139	0.000000	0.000000	4.000000	15.000000	0.000000
21980.766918	0.129159	0.575730	0.113512	80.253250	82.116821	126.111633	4.822104	0.000000	-1.321861	0.000000	0.000000	0.000000	-0.498633	0.021428	0.323139	0.000000	0.000000	4.000000	15.000000	0.000000
21980.770252	0.129159	0.575730	0.113512	80.253250	82.116821	126.111633	4.822104	0.000000	-1.321861	0.000000	0.000000	0.000000	-0.498633	0.021428	0.323139	0.000000	0.000000	4.000000	15.000000	0.000000
21980.773585	0.127701	0.575795	0.114756	80.180893	82.262962	125.438011	4.842770	0.000000	-1.244019	0.000000	0.000000	0.000000	-0.437511	0.019305	0.373146	0.000000	0.000000	4.000000	15.000000	0.000000
21980.776918	0.127701	0.575795	0.114756	80.180893	82.262962	125.438011	4.842770	0.000000	-1.244019	0.000000	0.000000	0.000000	-0.437511	0.019305	0.373146	0.000000	0.000000	4.000000	15.000000	0.000000
21980.780252	0.127701	0.575795	0.114756	80.180893	82.262962	125.438011	4.842770	0.000000	-1.244019	0.000000	0.000000	0.000000	-0.437511	0.019305	0.373146	0.000000	0.000000	4.000000	15.000000	0.000000
21980.783585	0.126524	0.575832	0.116134	80.219521	83.294029	126.022118	4.860401	0.000000	-1.173246	0.000000	0.000000	0.000000	-0.353147	0.011126	0.413573	0.000000	0.000000	4.000000	15.000000	0.000000
21980.786918	0.126524	0.575832	0.116134	80.219521	83.294029	126.022118	4.860401	0.000000	-1.173246	0.000000	0.000000	0.000000	-0.353147	0.011126	0.413573	0.000000	0.000000	4.000000	15.000000	0.000000
21980.790252	0.126524	0.575832	0.116134	80.219521	83.294029	126.022118	4.860401	0.000000	-1.173246	0.000000	0.000000	0.000000	-0.353147	0.011126	0.413573	0.000000	0.000000	4.000000	15.000000	0.000000
21980.793585	0.125643	0.575846	0.117585	80.273911	85.189240	127.671989	4.874487	0.000000	-1.113270	0.000000	0.000000	0.000000	-0.264295	0.004215	0.435360	0.000000	0.000000	4.000000	15.000000	0.000000
21980.796918	0.125643	0.575846	0.117585	80.273911	85.189240	127.671989	4.874487	0.000000	-1.113270	0.000000	0.000000	0.000000	-0.264295	0.004215	0.435360	0.000000	0.000000	4.000000	15.000000	0.000000
21980.800252	0.125643	0.575846	0.117585	80.273911	85.189240	127.671989	4.874487	0.000000	-1.113270	0.000000	0.000000	0.000000	-0.264295	0.004215	0.435360	0.000000	0.000000	4.000000	15.000000	0.000000
21980.803585	0.125060	0.575804	0.119116	80.327744	87.436211	129.617981	4.885186	0.000000	-1.065343	0.000000	0.000000	0.000000	-0.174689	-0.012547	0.459303	0.000000	0.000000	4.000000	15.000000	0.000000
21980.806918	0.125060	0.575804	0.119116	80.327744	87.436211	129.617981	4.885186	0.000000	-1.065343	0.000000	0.000000	0.000000	-0.174689	-0.012547	0.459303	0.000000	0.000000	4.000000	15.000000	0.000000
21980.810252	0.125060	0.575804	0.119116	80.327744	87.436211	129.617981	4.885186	0.000000	-1.065343	0.000000	0.000000	0.000000	-0.174689	-0.012547	0.459303	0.000000	0.000000	4.000000	15.000000	0.000000
21980.813585	0.124836	0.575725	0.120731	80.382965	89.779099	131.818375	4.892889	0.000000	-1.029389	0.000000	0.000000	0.000000	-0.067242	-0.023597	0.484242	0.000000	0.000000	4.000000	15.000000	0.000000
21980.816918	0.124836	0.575725	0.120731	80.382965	89.779099	131.818375	4.892889	0.000000	-1.029389	0.000000	0.000000	0.000000	-0.067242	-0.023597	0.484242	0.000000	0.000000	4.000000	15.000000	0.000000
21980.820252	0.124836	0.575725	0.120731	80.382965	89.779099	131.818375	4.892889	0.000000	-1.029389	0.000000	0.000000	0.000000	-0.067242	-0.023597	0.484242	0.000000	0.000000	4.000000	15.000000	0.000000
21980.823585	0.124937	0.575601	0.122397	80.476181	92.013649	133.922363	4.897447	0.000000	-1.007481	0.000000	0.000000	0.000000	0.030278	-0.037164	0.500092	0.000000	0.000000	4.000000	15.000000	0.000000
21980.826918	0.124937	0.575601	0.122397	80.476181	92.013649	133.922363	4.897447	0.000000	-1.007481	0.000000	0.000000	0.000000	0.030278	-0.037164	0.500092	0.000000	0.000000	4.000000	15.000000	0.000000
21980.830252	0.124937	0.575601	0.122397	80.476181	92.013649	133.922363	4.897447	0.000000	-1.007481	0.000000	0.000000	0.000000	0.030278	-0.037164	0.500092	0.000000	0.000000	4.000000	15.000000	0.000000
21980.833585	0.125345	0.575429	0.124024	80.643738	94.217133	135.931473	4.899350	0.000000	-0.998185	0.000000	0.000000	0.000000	0.122486	-0.051587	0.487860	0.000000	0.000000	4.000000	15.000000	0.000000
21980.836918	0.125345	0.575429	0.124024	80.643738	94.217133	135.931473	4.899350	0.000000	-0.998185	0.000000	0.000000	0.000000	0.122486	-0.051587	0.487860	0.000000	0.000000	4.000000	15.000000	0.000000
21980.840252	0.125345	0.575429	0.124024	80.643738	94.217133	135.931473	4.899350	0.000000	-0.998185	0.000000	0.000000	0.000000	0.122486	-0.051587	0.487860	0.000000	0.000000	4.000000	15.000000	0.000000
21980.843585	0.126031	0.575221	0.125593	80.888596	96.392754	137.837448	4.898754	0.000000	-1.001104	0.000000	0.000000	0.000000	0.205786	-0.062365	0.470871	0.000000	0.000000	4.000000	15.000000	0.000000
21980.846918	0.126031	0.575221	0.125593	80.888596	96.392754	137.837448	4.898754	0.000000	-1.001104	0.000000	0.000000	0.000000	0.205786	-0.062365	0.470871	0.000000	0.000000	4.000000	15.000000	0.000000
21980.850252	0.126031	0.575221	0.125593	80.888596	96.392754	137.837448	4.898754	0.000000	-1.001104	0.000000	0.000000	0.000000	0.205786	-0.062365	0.470871	0.000000	0.000000	4.000000	15.000000	0.000000
21980.853585	0.126898	0.574963	0.127052	81.187599	98.626030	139.735962	4.895943	0.000000	-1.014766	0.000000	0.000000	0.000000	0.260134	-0.077522	0.437572	0.000000	0.000000	4.000000	15.000000	0.000000
21980.856918	0.126898	0.574963	0.127052	81.187599	98.626030	139.735962	4.895943	0.000000	-1.014766	0.000000	0.000000	0.000000	0.260134	-0.077522	0.437572	0.000000	0.000000	4.000000	15.000000	0.000000
21980.860252	0.126898	0.574963	0.127052	81.187599	98.626030	139.735962	4.895943	0.000000	-1.014766	0.000000	0.000000	0.000000	0.260134	-0.077522	0.437572	0.000000	0.000000	4.000000	15.000000	0.000000
21980.863585	0.127934	0.574693	0.128336	81.544579	100.935631	141.651459	4.891576	0.000000	-1.035606	0.000000	0.000000	0.000000	0.310771	-0.081158	0.385269	0.000000	0.000000	4.000000	15.000000	0.000000
21980.866918	0.127934	0.574693	0.128336	81.544579	100.935631	141.651459	4.891576	0.000000	-1.035606	0.000000	0.000000	0.000000	0.310771	-0.081158	0.385269	0.000000	0.000000	4.000000	15.000000	0.000000
21980.870252	0.127934	0.574693	0.128336	81.544579	100.935631	141.651459	4.891576	0.000000	-1.035606	0.000000	0.000000	0.000000	0.310771	-0.081158	0.385269	0.000000	0.000000	4.000000	15.000000	0.000000
21980.873585	0.129139	0.574443	0.129439	81.906189	103.305702	143.602798	4.885603	0.000000	-1.063427	0.000000	0.000000	0.000000	0.361268	-0.074775	0.330996	0.000000	0.000000	4.000000	15.000000	0.000000
21980.876918	0.129139	0.574443	0.129439	81.906189	103.305702	143.602798	4.885603	0.000000	-1.063427	0.000000	0.000000	0.000000	0.361268	-0.074775	0.330996	0.000000	0.000000	4.000000	15.000000	0.000000
21980.880252	0.129139	0.574443	0.129439	81.906189	103.305702	143.602798	4.885603	0.000000	-1.063427	0.000000	0.000000	0.000000	0.361268	-0.074775	0.330996	0.000000	0.000000	4.000000	15.000000	0.000000
21980.883585	0.130528	0.574189	0.130305	82.223244	105.607201	145.503326	4.877930	0.000000	-1.098087	0.000000	0.000000	0.000000	0.416974	-0.076258	0.259683	0.000000	0.000000	4.000000	15.000000	0.000000
21980.886918	0.130528	0.574189	0.130305	82.223244	105.607201	145.503326	4.877930	0.000000	-1.098087	0.000000	0.000000	0.000000	0.416974	-0.076258	0.259683	0.000000	0.000000	4.000000	15.000000	0.000000
21980.890252	0.130528	0.574189	0.130305	82.223244	105.607201	145.503326	4.877930	0.000000	-1.098087	0.000000	0.000000	0.000000	0.416974	-0.076258	0.259683	0.000000	0.000000	4.000000	15.000000	0.000000
21980.893585	0.132100	0.574029	0.130914	82.497925	107.776787	147.285889	4.868179	0.000000	-1.140540	0.000000	0.000000	0.000000	0.471430	-0.047894	0.182579	0.000000	0.000000	4.000000	15.000000	0.000000
21980.896918	0.132100	0.574029	0.130914	82.497925	107.776787	147.285889	4.868179	0.000000	-1.140540	0.000000	0.000000	0.000000	0.471430	-0.047894	0.182579	0.000000	0.000000	4.000000	15.000000	0.000000
21980.900252	0.132100	0.574029	0.130914	82.497925	107.776787	147.285889	4.868179	0.000000	-1.140540	0.000000	0.000000	0.000000	0.471430	-0.047894	0.182579	0.000000	0.000000	4.000000	15.000000	0.000000
21980.903585	0.133791	0.573892	0.131254	82.785797	109.813301	148.913956	4.856149	0.000000	-1.190723	0.000000	0.000000	0.000000	0.507386	-0.041097	0.102151	0.000000	0.000000	4.000000	15.000000	0.000000
21980.906918	0.133791	0.573892	0.131254	82.785797	109.813301	148.913956	4.856149	0.000000	-1.190723	0.000000	0.000000	0.000000	0.507386	-0.041097	0.102151	0.000000	0.000000	4.000000	15.000000	0.000000
21980.910252	0.133791	0.573892	0.131254	82.785797	109.813301	148.913956	4.856149	0.000000	-1.190723	0.000000	0.000000	0.000000	0.507386	-0.041097	0.102151	0.000000	0.000000	4.000000	15.000000	0.000000
21980.913585	0.135481	0.573772	0.131316	83.123802	111.906097	150.560242	4.842107	0.000000	-1.246593	0.000000	0.000000	0.000000	0.506970	-0.036224	0.018676	0.000000	0.000000	4.000000	15.000000	0.000000
21980.916918	0.135481	0.573772	0.131316	83.123802	111.906097	150.560242	4.842107	0.000000	-1.246593	0.000000	0.000000	0.000000	0.506970	-0.036224	0.018676	0.000000	0.000000	4.000000	15.000000	0.000000
21980.920252	0.135481	0.573772	0.131316	83.123802	111.906097	150.560242	4.842107	0.000000	-1.246593	0.000000	0.000000	0.000000	0.506970	-0.036224	0.018676	0.000000	0.000000	4.000000	15.000000	0.000000
21980.923585	0.137140	0.573668	0.131107	83.541893	114.165337	152.319031	4.826908	0.000000	-1.304208	0.000000	0.000000	0.000000	0.497563	-0.031197	-0.062719	0.000000	0.000000	4.000000	15.000000	0.000000
21980.926918	0.137140	0.573668	0.131107	83.541893	114.165337	152.319031	4.826908	0.000000	-1.304208	0.000000	0.000000	0.000000	0.497563	-0.031197	-0.062719	0.000000	0.000000	4.000000	15.000000	0.000000
21980.930252	0.137140	0.573668	0.131107	83.541893	114.165337	152.319031	4.826908	0.000000	-1.304208	0.000000	0.000000	0.000000	0.497563	-0.031197	-0.062719	0.000000	0.000000	4.000000	15.000000	0.000000
21980.933585	0.138686	0.573568	0.130668	84.017288	116.498154	154.270462	4.810706	0.000000	-1.362760	0.000000	0.000000	0.000000	0.463870	-0.029987	-0.131841	0.000000	0.000000	4.000000	15.000000	0.000000
21980.936918	0.138686	0.573568	0.130668	84.017288	116.498154	154.270462	4.810706	0.000000	-1.362760	0.000000	0.000000	0.000000	0.463870	-0.029987	-0.131841	0.000000	0.000000	4.000000	15.000000	0.000000
21980.940252	0.138686	0.573568	0.130668	84.017288	116.498154	154.270462	4.810706	0.000000	-1.362760	0.000000	0.000000	0.000000	0.463870	-0.029987	-0.131841	0.000000	0.000000	4.000000	15.000000	0.000000
21980.943585	0.140114	0.573452	0.129984	84.467178	118.775650	156.649765	4.794295	0.000000	-1.419411	0.000000	0.000000	0.000000	0.428581	-0.034771	-0.205088	0.000000	0.000000	4.000000	15.000000	0.000000
21980.946918	0.140114	0.573452	0.129984	84.467178	118.775650	156.649765	4.794295	0.000000	-1.419411	0.000000	0.000000	0.000000	0.428581	-0.034771	-0.205088	0.000000	0.000000	4.000000	15.000000	0.000000
21980.950252	0.140114	0.573452	0.129984	84.467178	118.775650	156.649765	4.794295	0.000000	-1.419411	0.000000	0.000000	0.000000	0.428581	-0.034771	-0.205088	0.000000	0.000000	4.000000	15.000000	0.000000
21980.953585	0.141471	0.573387	0.129129	84.847786	120.910416	159.130371	4.777661	0.000000	-1.474435	0.000000	0.000000	0.000000	0.406824	-0.019493	-0.256474	0.000000	0.000000	4.000000	15.000000	0.000000
21980.956918	0.141471	0.573387	0.129129	84.847786	120.910416	159.130371	4.777661	0.000000	-1.474435	0.000000	0.000000	0.000000	0.406824	-0.019493	-0.256474	0.000000	0.000000	4.000000	15.000000	0.000000
21980.960252	0.141471	0.573387	0.129129	84.847786	120.910416	159.130371	4.777661	0.000000	-1.474435	0.000000	0.000000	0.000000	0.406824	-0.019493	-0.256474	0.000000	0.000000	4.000000	15.000000	0.000000
21980.963585	0.142707	0.573347	0.128158	85.161789	123.008392	161.499878	4.760522	0.000000	-1.528866	0.000000	0.000000	0.000000	0.371035	-0.012087	-0.291276	0.000000	0.000000	4.000000	15.000000	0.000000
21980.966918	0.142707	0.573347	0.128158	85.161789	123.008392	161.499878	4.760522	0.000000	-1.528866	0.000000	0.000000	0.000000	0.371035	-0.012087	-0.291276	0.000000	0.000000	4.000000	15.000000	0.000000
21980.970252	0.142707	0.573347	0.128158	85.161789	123.008392	161.499878	4.760522	0.000000	-1.528866	0.000000	0.000000	0.000000	0.371035	-0.012087	-0.291276	0.000000	0.000000	4.000000	15.000000	0.000000
21980.973585	0.143807	0.573305	0.127120	85.441689	124.745018	163.268341	4.743551	0.000000	-1.580734	0.000000	0.000000	0.000000	0.329820	-0.012487	-0.311439	0.000000	0.000000	4.000000	15.000000	0.000000
21980.976918	0.143807	0.573305	0.127120	85.441689	124.745018	163.268341	4.743551	0.000000	-1.580734	0.000000	0.000000	0.000000	0.329820	-0.012487	-0.311439	0.000000	0.000000	4.000000	15.000000	0.000000
21980.980252	0.143807	0.573305	0.127120	85.441689	124.745018	163.268341	4.743551	0.000000	-1.580734	0.000000	0.000000	0.000000	0.329820	-0.012487	-0.311439	0.000000	0.000000	4.000000	15.000000	0.000000
21980.983585	0.144672	0.573341	0.126101	85.733917	124.973488	163.525604	4.727183	0.000000	-1.629028	0.000000	0.000000	0.000000	0.259696	0.010944	-0.305663	0.000000	0.000000	4.000000	15.000000	0.000000
21980.986918	0.144672	0.573341	0.126101	85.733917	124.973488	163.525604	4.727183	0.000000	-1.629028	0.000000	0.000000	0.000000	0.259696	0.010944	-0.305663	0.000000	0.000000	4.000000	15.000000	0.000000
21980.990252	0.144672	0.573341	0.126101	85.733917	124.973488	163.525604	4.727183	0.000000	-1.629028	0.000000	0.000000	0.000000	0.259696	0.010944	-0.305663	0.000000	0.000000	4.000000	15.000000	0.000000
21980.993585	0.145198	0.573390	0.125143	86.011787	122.825684	161.587860	4.713001	0.000000	-1.669616	0.000000	0.000000	0.000000	0.157612	0.014631	-0.287630	0.000000	0.000000	4.000000	15.000000	0.000000
21980.996918	0.145198	0.573390	0.125143	86.011787	122.825684	161.587860	4.713001	0.000000	-1.669616	0.000000	0.000000	0.000000	0.157612	0.014631	-0.287630	0.000000	0.000000	4.000000	15.000000	0.000000
21981.000252	0.145198	0.573390	0.125143	86.011787	122.825684	161.587860	4.713001	0.000000	-1.669616	0.000000	0.000000	0.000000	0.157612	0.014631	-0.287630	0.000000	0.000000	4.000000	15.000000	0.000000
21981.003585	0.145419	0.573491	0.124267	86.204605	118.751022	157.626770	4.702682	0.000000	-1.698467	0.000000	0.000000	0.000000	0.066473	0.030234	-0.262629	0.000000	0.000000	4.000000	15.000000	0.000000
21981.006918	0.145419	0.573491	0.124267	86.204605	118.751022	157.626770	4.702682	0.000000	-1.698467	0.000000	0.000000	0.000000	0.066473	0.030234	-0.262629	0.000000	0.000000	4.000000	15.000000	0.000000
21981.010252	0.145419	0.573491	0.124267	86.204605	118.751022	157.626770	4.702682	0.000000	-1.698467	0.000000	0.000000	0.000000	0.066473	0.030234	-0.262629	0.000000	0.000000	4.000000	15.000000	0.000000
21981.013585	0.145315	0.573664	0.123497	86.270119	113.249657	152.150543	4.696154	0.000000	-1.716432	0.000000	0.000000	0.000000	-0.031422	0.051761	-0.231059	0.000000	0.000000	4.000000	15.000000	0.000000
21981.016918	0.145315	0.573664	0.123497	86.270119	113.249657	152.150543	4.696154	0.000000	-1.716432	0.000000	0.000000	0.000000	-0.031422	0.051761	-0.231059	0.000000	0.000000	4.000000	15.000000	0.000000
21981.020252	0.145315	0.573664	0.123497	86.270119	113.249657	152.150543	4.696154	0.000000	-1.716432	0.000000	0.000000	0.000000	-0.031422	0.051761	-0.231059	0.000000	0.000000	4.000000	15.000000	0.000000
21981.023585	0.145315	0.573664	0.123497	86.265717	107.132256	146.116089	4.693984	0.000000	-1.722357	0.000000	0.000000	0.000000	-0.031422	0.051761	-0.231059	0.000000	0.000000	4.000000	15.000000	0.000000
21981.026918	0.144926	0.573902	0.122881	86.265717	107.132256	146.116089	4.693984	0.000000	-1.722357	0.000000	0.000000	0.000000	-0.116441	0.071515	-0.184703	0.000000	0.000000	4.000000	15.000000	0.000000
21981.030252	0.144926	0.573902	0.122881	86.265717	107.132256	146.116089	4.693984	0.000000	-1.722357	0.000000	0.000000	0.000000	-0.116441	0.071515	-0.184703	0.000000	0.000000	4.000000	15.000000	0.000000
21981.033585	0.144411	0.574221	0.122456	86.136436	101.260933	140.406250	4.695986	0.000000	-1.716892	0.000000	0.000000	0.000000	-0.154602	0.095625	-0.127455	0.000000	0.000000	4.000000	15.000000	0.000000
21981.036918	0.144411	0.574221	0.122456	86.136436	101.260933	140.406250	4.695986	0.000000	-1.716892	0.000000	0.000000	0.000000	-0.154602	0.095625	-0.127455	0.000000	0.000000	4.000000	15.000000	0.000000
21981.040252	0.144411	0.574221	0.122456	86.136436	101.260933	140.406250	4.695986	0.000000	-1.716892	0.000000	0.000000	0.000000	-0.154602	0.095625	-0.127455	0.000000	0.000000	4.000000	15.000000	0.000000
21981.043585	0.144411	0.574221	0.122456	85.894112	96.206451	135.586746	4.700427	0.000000	-1.704697	0.000000	0.000000	0.000000	-0.154602	0.095625	-0.127455	0.000000	0.000000	4.000000	15.000000	0.000000
21981.046918	0.143822	0.574567	0.122200	85.894112	96.206451	135.586746	4.700427	0.000000	-1.704697	0.000000	0.000000	0.000000	-0.176866	0.104036	-0.076898	0.000000	0.000000	4.000000	15.000000	0.000000
21981.050252	0.143822	0.574567	0.122200	85.894112	96.206451	135.586746	4.700427	0.000000	-1.704697	0.000000	0.000000	0.000000	-0.176866	0.104036	-0.076898	0.000000	0.000000	4.000000	15.000000	0.000000
21981.053585	0.143187	0.574995	0.122114	85.587540	92.330299	131.985809	4.706526	0.000000	-1.687783	0.000000	0.000000	0.000000	-0.190307	0.128304	-0.025893	0.000000	0.000000	4.000000	15.000000	0.000000
21981.056918	0.143187	0.574995	0.122114	85.587540	92.330299	131.985809	4.706526	0.000000	-1.687783	0.000000	0.000000	0.000000	-0.190307	0.128304	-0.025893	0.000000	0.000000	4.000000	15.000000	0.000000
21981.060252	0.143187	0.574995	0.122114	85.587540	92.330299	131.985809	4.706526	0.000000	-1.687783	0.000000	0.000000	0.000000	-0.190307	0.128304	-0.025893	0.000000	0.000000	4.000000	15.000000	0.000000
21981.063585	0.142402	0.575406	0.122243	85.267204	89.509033	129.457932	4.713882	0.000000	-1.667128	0.000000	0.000000	0.000000	-0.235492	0.123345	0.038795	0.000000	0.000000	4.000000	15.000000	0.000000
21981.066918	0.142402	0.575406	0.122243	85.267204	89.509033	129.457932	4.713882	0.000000	-1.667128	0.000000	0.000000	0.000000	-0.235492	0.123345	0.038795	0.000000	0.000000	4.000000	15.000000	0.000000
21981.070252	0.142402	0.575406	0.122243	85.267204	89.509033	129.457932	4.713882	0.000000	-1.667128	0.000000	0.000000	0.000000	-0.235492	0.123345	0.038795	0.000000	0.000000	4.000000	15.000000	0.000000
21981.073585	0.141536	0.575774	0.122517	84.994263	87.470070	127.691414	4.723886	0.000000	-1.638565	0.000000	0.000000	0.000000	-0.259825	0.110302	0.082213	0.000000	0.000000	4.000000	15.000000	0.000000
21981.076918	0.141536	0.575774	0.122517	84.994263	87.470070	127.691414	4.723886	0.000000	-1.638565	0.000000	0.000000	0.000000	-0.259825	0.110302	0.082213	0.000000	0.000000	4.000000	15.000000	0.000000
21981.080252	0.141536	0.575774	0.122517	84.994263	87.470070	127.691414	4.723886	0.000000	-1.638565	0.000000	0.000000	0.000000	-0.259825	0.110302	0.082213	0.000000	0.000000	4.000000	15.000000	0.000000
21981.083585	0.140640	0.576078	0.122908	84.793083	86.088837	126.538994	4.735272	0.000000	-1.605366	0.000000	0.000000	0.000000	-0.268908	0.091343	0.117148	0.000000	0.000000	4.000000	15.000000	0.000000
21981.086918	0.140640	0.576078	0.122908	84.793083	86.088837	126.538994	4.735272	0.000000	-1.605366	0.000000	0.000000	0.000000	-0.268908	0.091343	0.117148	0.000000	0.000000	4.000000	15.000000	0.000000
21981.090252	0.140640	0.576078	0.122908	84.793083	86.088837	126.538994	4.735272	0.000000	-1.605366	0.000000	0.000000	0.000000	-0.268908	0.091343	0.117148	0.000000	0.000000	4.000000	15.000000	0.000000
21981.093585	0.139704	0.576312	0.123379	84.632278	85.392151	126.049820	4.747220	0.000000	-1.569682	0.000000	0.000000	0.000000	-0.280732	0.070207	0.141387	0.000000	0.000000	4.000000	15.000000	0.000000
21981.096918	0.139704	0.576312	0.123379	84.632278	85.392151	126.049820	4.747220	0.000000	-1.569682	0.000000	0.000000	0.000000	-0.280732	0.070207	0.141387	0.000000	0.000000	4.000000	15.000000	0.000000
21981.100252	0.139704	0.576312	0.123379	84.632278	85.392151	126.049820	4.747220	0.000000	-1.569682	0.000000	0.000000	0.000000	-0.280732	0.070207	0.141387	0.000000	0.000000	4.000000	15.000000	0.000000
21981.103585	0.138806	0.576489	0.123890	84.477562	85.278931	126.142487	4.759621	0.000000	-1.531671	0.000000	0.000000	0.000000	-0.269374	0.052867	0.153368	0.000000	0.000000	4.000000	15.000000	0.000000
21981.106918	0.138806	0.576489	0.123890	84.477562	85.278931	126.142487	4.759621	0.000000	-1.531671	0.000000	0.000000	0.000000	-0.269374	0.052867	0.153368	0.000000	0.000000	4.000000	15.000000	0.000000
21981.110252	0.138806	0.576489	0.123890	84.477562	85.278931	126.142487	4.759621	0.000000	-1.531671	0.000000	0.000000	0.000000	-0.269374	0.052867	0.153368	0.000000	0.000000	4.000000	15.000000	0.000000
21981.113585	0.138806	0.576489	0.123890	84.284744	85.355217	126.441269	4.771408	0.000000	-1.494546	0.000000	0.000000	0.000000	-0.269374	0.052867	0.153368	0.000000	0.000000	4.000000	15.000000	0.000000
21981.116918	0.138075	0.576600	0.124373	84.284744	85.355217	126.441269	4.771408	0.000000	-1.494546	0.000000	0.000000	0.000000	-0.219181	0.033281	0.144918	0.000000	0.000000	4.000000	15.000000	0.000000
21981.120252	0.138075	0.576600	0.124373	84.284744	85.355217	126.441269	4.771408	0.000000	-1.494546	0.000000	0.000000	0.000000	-0.219181	0.033281	0.144918	0.000000	0.000000	4.000000	15.000000	0.000000
21981.123585	0.137516	0.576665	0.124843	84.077721	85.471085	126.737236	4.780978	0.000000	-1.463643	0.000000	0.000000	0.000000	-0.167848	0.019706	0.141052	0.000000	0.000000	4.000000	15.000000	0.000000
21981.126918	0.137516	0.576665	0.124843	84.077721	85.471085	126.737236	4.780978	0.000000	-1.463643	0.000000	0.000000	0.000000	-0.167848	0.019706	0.141052	0.000000	0.000000	4.000000	15.000000	0.000000
21981.130252	0.137516	0.576665	0.124843	84.077721	85.471085	126.737236	4.780978	0.000000	-1.463643	0.000000	0.000000	0.000000	-0.167848	0.019706	0.141052	0.000000	0.000000	4.000000	15.000000	0.000000
21981.133585	0.137516	0.576665	0.124843	83.913948	85.583588	126.723289	4.788466	0.000000	-1.438954	0.000000	0.000000	0.000000	-0.167848	0.019706	0.141052	0.000000	0.000000	4.000000	15.000000	0.000000
21981.136918	0.137147	0.576678	0.125259	83.913948	85.583588	126.723289	4.788466	0.000000	-1.438954	0.000000	0.000000	0.000000	-0.110633	0.003864	0.124721	0.000000	0.000000	4.000000	15.000000	0.000000
21981.140252	0.137147	0.576678	0.125259	83.913948	85.583588	126.723289	4.788466	0.000000	-1.438954	0.000000	0.000000	0.000000	-0.110633	0.003864	0.124721	0.000000	0.000000	4.000000	15.000000	0.000000
21981.143585	0.137147	0.576678	0.125259	83.854584	85.593620	126.504997	4.793642	0.000000	-1.421616	0.000000	0.000000	0.000000	-0.110633	0.003864	0.124721	0.000000	0.000000	4.000000	15.000000	0.000000
21981.146918	0.137147	0.576678	0.125259	83.854584	85.593620	126.504997	4.793642	0.000000	-1.421616	0.000000	0.000000	0.000000	-0.110633	0.003864	0.124721	0.000000	0.000000	4.000000	15.000000	0.000000
21981.150252	0.136934	0.576631	0.125592	83.854584	85.593620	126.504997	4.793642	0.000000	-1.421616	0.000000	0.000000	0.000000	-0.064087	-0.014134	0.099807	0.000000	0.000000	4.000000	15.000000	0.000000
21981.153585	0.136864	0.576497	0.125792	83.887177	85.478943	126.320961	4.793642	0.000000	-1.421616	0.000000	0.000000	0.000000	-0.020961	-0.040346	0.059928	0.000000	0.000000	4.000000	15.000000	0.000000
21981.156918	0.136864	0.576497	0.125792	83.887177	85.478943	126.320961	4.793642	0.000000	-1.421616	0.000000	0.000000	0.000000	-0.020961	-0.040346	0.059928	0.000000	0.000000	4.000000	15.000000	0.000000
21981.160252	0.136864	0.576497	0.125792	83.887177	85.478943	126.320961	4.793642	0.000000	-1.421616	0.000000	0.000000	0.000000	-0.020961	-0.040346	0.059928	0.000000	0.000000	4.000000	15.000000	0.000000
21981.163585	0.136864	0.576497	0.125792	83.952789	85.453903	126.246895	4.798207	0.000000	-1.406133	0.000000	0.000000	0.000000	-0.020961	-0.040346	0.059928	0.000000	0.000000	4.000000	15.000000	0.000000
21981.166918	0.136903	0.576309	0.125957	83.952789	85.453903	126.246895	4.798207	0.000000	-1.406133	0.000000	0.000000	0.000000	0.011655	-0.056182	0.049638	0.000000	0.000000	4.000000	15.000000	0.000000
21981.170252	0.136903	0.576309	0.125957	83.952789	85.453903	126.246895	4.798207	0.000000	-1.406133	0.000000	0.000000	0.000000	0.011655	-0.056182	0.049638	0.000000	0.000000	4.000000	15.000000	0.000000
21981.173585	0.136903	0.576309	0.125957	84.038887	85.481270	126.203346	4.798306	0.000000	-1.405795	0.000000	0.000000	0.000000	0.011655	-0.056182	0.049638	0.000000	0.000000	4.000000	15.000000	0.000000
21981.176918	0.136903	0.576309	0.125957	84.038887	85.481270	126.203346	4.798306	0.000000	-1.405795	0.000000	0.000000	0.000000	0.011655	-0.056182	0.049638	0.000000	0.000000	4.000000	15.000000	0.000000
21981.180252	0.137030	0.576035	0.126003	84.038887	85.481270	126.203346	4.798306	0.000000	-1.405795	0.000000	0.000000	0.000000	0.038260	-0.082378	0.013657	0.000000	0.000000	4.000000	15.000000	0.000000
21981.183585	0.137030	0.576035	0.126003	84.130577	85.633942	126.270653	4.798306	0.000000	-1.405795	0.000000	0.000000	0.000000	0.038260	-0.082378	0.013657	0.000000	0.000000	4.000000	15.000000	0.000000
21981.186918	0.137030	0.576035	0.126003	84.130577	85.633942	126.270653	4.798306	0.000000	-1.405795	0.000000	0.000000	0.000000	0.038260	-0.082378	0.013657	0.000000	0.000000	4.000000	15.000000	0.000000
21981.190252	0.137030	0.576035	0.126003	84.130577	85.633942	126.270653	4.798306	0.000000	-1.405795	0.000000	0.000000	0.000000	0.038260	-0.082378	0.013657	0.000000	0.000000	4.000000	15.000000	0.000000
21981.193585	0.137543	0.575333	0.125947	84.198357	85.881844	126.447746	4.797132	0.000000	-1.409798	0.000000	0.000000	0.000000	0.153816	-0.210533	-0.016798	0.000000	0.000000	4.000000	15.000000	0.000000
21981.196918	0.137543	0.575333	0.125947	84.198357	85.881844	126.447746	4.797132	0.000000	-1.409798	0.000000	0.000000	0.000000	0.153816	-0.210533	-0.016798	0.000000	0.000000	4.000000	15.000000	0.000000
21981.200252	0.137543	0.575333	0.125947	84.198357	85.881844	126.447746	4.797132	0.000000	-1.409798	0.000000	0.000000	0.000000	0.153816	-0.210533	-0.016798	0.000000	0.000000	4.000000	15.000000	0.000000
21981.203585	0.137543	0.575333	0.125947	84.246597	86.178871	126.689560	4.791649	0.000000	-1.428320	0.000000	0.000000	0.000000	0.153816	-0.210533	-0.016798	0.000000	0.000000	4.000000	15.000000	0.000000
21981.206918	0.137819	0.574959	0.125879	84.246597	86.178871	126.689560	4.791649	0.000000	-1.428320	0.000000	0.000000	0.000000	0.082897	-0.112315	-0.020216	0.000000	0.000000	4.000000	15.000000	0.000000
21981.210252	0.137819	0.574959	0.125879	84.246597	86.178871	126.689560	4.791649	0.000000	-1.428320	0.000000	0.000000	0.000000	0.082897	-0.112315	-0.020216	0.000000	0.000000	4.000000	15.000000	0.000000
21981.213585	0.137819	0.574959	0.125879	84.294731	86.488548	126.935844	4.788551	0.000000	-1.438672	0.000000	0.000000	0.000000	0.082897	-0.112315	-0.020216	0.000000	0.000000	4.000000	15.000000	0.000000
21981.216918	0.137819	0.574959	0.125879	84.294731	86.488548	126.935844	4.788551	0.000000	-1.438672	0.000000	0.000000	0.000000	0.082897	-0.112315	-0.020216	0.000000	0.000000	4.000000	15.000000	0.000000
21981.220252	0.138213	0.574624	0.125814	84.294731	86.488548	126.935844	4.788551	0.000000	-1.438672	0.000000	0.000000	0.000000	0.118161	-0.100344	-0.019414	0.000000	0.000000	4.000000	15.000000	0.000000
21981.223585	0.138614	0.574329	0.125779	84.345352	86.705452	127.079155	4.788551	0.000000	-1.438672	0.000000	0.000000	0.000000	0.120228	-0.088378	-0.010764	0.000000	0.000000	4.000000	15.000000	0.000000
21981.226918	0.138614	0.574329	0.125779	84.345352	86.705452	127.079155	4.788551	0.000000	-1.438672	0.000000	0.000000	0.000000	0.120228	-0.088378	-0.010764	0.000000	0.000000	4.000000	15.000000	0.000000
21981.230252	0.138614	0.574329	0.125779	84.345352	86.705452	127.079155	4.788551	0.000000	-1.438672	0.000000	0.000000	0.000000	0.120228	-0.088378	-0.010764	0.000000	0.000000	4.000000	15.000000	0.000000
21981.233585	0.138614	0.574329	0.125779	84.395912	86.857376	127.158524	4.779827	0.000000	-1.467397	0.000000	0.000000	0.000000	0.120228	-0.088378	-0.010764	0.000000	0.000000	4.000000	15.000000	0.000000
21981.236918	0.139044	0.574087	0.125744	84.395912	86.857376	127.158524	4.779827	0.000000	-1.467397	0.000000	0.000000	0.000000	0.129129	-0.072610	-0.010338	0.000000	0.000000	4.000000	15.000000	0.000000
21981.240252	0.139044	0.574087	0.125744	84.395912	86.857376	127.158524	4.779827	0.000000	-1.467397	0.000000	0.000000	0.000000	0.129129	-0.072610	-0.010338	0.000000	0.000000	4.000000	15.000000	0.000000
21981.243585	0.139044	0.574087	0.125744	84.463280	86.877060	127.086777	4.775104	0.000000	-1.482695	0.000000	0.000000	0.000000	0.129129	-0.072610	-0.010338	0.000000	0.000000	4.000000	15.000000	0.000000
21981.246918	0.139044	0.574087	0.125744	84.463280	86.877060	127.086777	4.775104	0.000000	-1.482695	0.000000	0.000000	0.000000	0.129129	-0.072610	-0.010338	0.000000	0.000000	4.000000	15.000000	0.000000
21981.250252	0.139456	0.573938	0.125754	84.463280	86.877060	127.086777	4.775104	0.000000	-1.482695	0.000000	0.000000	0.000000	0.123530	-0.044836	0.002849	0.000000	0.000000	4.000000	15.000000	0.000000
21981.253585	0.139815	0.573841	0.125785	84.570358	86.693123	126.785034	4.775104	0.000000	-1.482695	0.000000	0.000000	0.000000	0.107562	-0.029066	0.009267	0.000000	0.000000	4.000000	15.000000	0.000000
21981.256918	0.139815	0.573841	0.125785	84.570358	86.693123	126.785034	4.775104	0.000000	-1.482695	0.000000	0.000000	0.000000	0.107562	-0.029066	0.009267	0.000000	0.000000	4.000000	15.000000	0.000000
21981.260252	0.139815	0.573841	0.125785	84.570358	86.693123	126.785034	4.775104	0.000000	-1.482695	0.000000	0.000000	0.000000	0.107562	-0.029066	0.009267	0.000000	0.000000	4.000000	15.000000	0.000000
21981.263585	0.139815	0.573841	0.125785	84.717880	86.319168	126.267021	4.766899	0.000000	-1.508864	0.000000	0.000000	0.000000	0.107562	-0.029066	0.009267	0.000000	0.000000	4.000000	15.000000	0.000000
21981.266918	0.140097	0.573784	0.125864	84.717880	86.319168	126.267021	4.766899	0.000000	-1.508864	0.000000	0.000000	0.000000	0.084783	-0.017129	0.023964	0.000000	0.000000	4.000000	15.000000	0.000000
21981.270252	0.140097	0.573784	0.125864	84.717880	86.319168	126.267021	4.766899	0.000000	-1.508864	0.000000	0.000000	0.000000	0.084783	-0.017129	0.023964	0.000000	0.000000	4.000000	15.000000	0.000000
21981.273585	0.140097	0.573784	0.125864	84.881592	85.757576	125.553520	4.764089	0.000000	-1.517715	0.000000	0.000000	0.000000	0.084783	-0.017129	0.023964	0.000000	0.000000	4.000000	15.000000	0.000000
21981.276918	0.140097	0.573784	0.125864	84.881592	85.757576	125.553520	4.764089	0.000000	-1.517715	0.000000	0.000000	0.000000	0.084783	-0.017129	0.023964	0.000000	0.000000	4.000000	15.000000	0.000000
21981.280252	0.140302	0.573800	0.125987	84.881592	85.757576	125.553520	4.764089	0.000000	-1.517715	0.000000	0.000000	0.000000	0.061563	0.004670	0.036837	0.000000	0.000000	4.000000	15.000000	0.000000
21981.283585	0.140482	0.573868	0.126125	85.018112	85.156570	124.823036	4.764089	0.000000	-1.517715	0.000000	0.000000	0.000000	0.053886	0.020456	0.041342	0.000000	0.000000	4.000000	15.000000	0.000000
21981.286918	0.140482	0.573868	0.126125	85.018112	85.156570	124.823036	4.764089	0.000000	-1.517715	0.000000	0.000000	0.000000	0.053886	0.020456	0.041342	0.000000	0.000000	4.000000	15.000000	0.000000
21981.290252	0.140482	0.573868	0.126125	85.018112	85.156570	124.823036	4.764089	0.000000	-1.517715	0.000000	0.000000	0.000000	0.053886	0.020456	0.041342	0.000000	0.000000	4.000000	15.000000	0.000000
21981.293585	0.140482	0.573868	0.126125	85.091682	84.677658	124.266998	4.760783	0.000000	-1.528054	0.000000	0.000000	0.000000	0.053886	0.020456	0.041342	0.000000	0.000000	4.000000	15.000000	0.000000
21981.296918	0.140632	0.573969	0.126263	85.091682	84.677658	124.266998	4.760783	0.000000	-1.528054	0.000000	0.000000	0.000000	0.045149	0.030322	0.041450	0.000000	0.000000	4.000000	15.000000	0.000000
21981.300252	0.140632	0.573969	0.126263	85.091682	84.677658	124.266998	4.760783	0.000000	-1.528054	0.000000	0.000000	0.000000	0.045149	0.030322	0.041450	0.000000	0.000000	4.000000	15.000000	0.000000
21981.303585	0.140785	0.574123	0.126410	85.092278	84.384743	123.955078	4.759617	0.000000	-1.531681	0.000000	0.000000	0.000000	0.045771	0.046138	0.043947	0.000000	0.000000	4.000000	15.000000	0.000000
21981.306918	0.140785	0.574123	0.126410	85.092278	84.384743	123.955078	4.759617	0.000000	-1.531681	0.000000	0.000000	0.000000	0.045771	0.046138	0.043947	0.000000	0.000000	4.000000	15.000000	0.000000
21981.310252	0.140785	0.574123	0.126410	85.092278	84.384743	123.955078	4.759617	0.000000	-1.531681	0.000000	0.000000	0.000000	0.045771	0.046138	0.043947	0.000000	0.000000	4.000000	15.000000	0.000000
21981.313585	0.140785	0.574123	0.126410	85.083946	84.120537	123.678993	4.758458	0.000000	-1.535277	0.000000	0.000000	0.000000	0.045771	0.046138	0.043947	0.000000	0.000000	4.000000	15.000000	0.000000
21981.316918	0.140901	0.574269	0.126527	85.083946	84.120537	123.678993	4.758458	0.000000	-1.535277	0.000000	0.000000	0.000000	0.034899	0.044023	0.035285	0.000000	0.000000	4.000000	15.000000	0.000000
21981.320252	0.140901	0.574269	0.126527	85.083946	84.120537	123.678993	4.758458	0.000000	-1.535277	0.000000	0.000000	0.000000	0.034899	0.044023	0.035285	0.000000	0.000000	4.000000	15.000000	0.000000
21981.323585	0.140901	0.574269	0.126527	85.076622	83.886200	123.438324	4.757596	0.000000	-1.537946	0.000000	0.000000	0.000000	0.034899	0.044023	0.035285	0.000000	0.000000	4.000000	15.000000	0.000000
21981.326918	0.140901	0.574269	0.126527	85.076622	83.886200	123.438324	4.757596	0.000000	-1.537946	0.000000	0.000000	0.000000	0.034899	0.044023	0.035285	0.000000	0.000000	4.000000	15.000000	0.000000
21981.330252	0.140981	0.574409	0.126616	85.076622	83.886200	123.438324	4.757596	0.000000	-1.537946	0.000000	0.000000	0.000000	0.024027	0.041911	0.026645	0.000000	0.000000	4.000000	15.000000	0.000000
21981.333585	0.140981	0.574409	0.126616	85.071404	83.718071	123.266846	4.757596	0.000000	-1.537946	0.000000	0.000000	0.000000	0.024027	0.041911	0.026645	0.000000	0.000000	4.000000	15.000000	0.000000
21981.336918	0.140981	0.574409	0.126616	85.071404	83.718071	123.266846	4.757596	0.000000	-1.537946	0.000000	0.000000	0.000000	0.024027	0.041911	0.026645	0.000000	0.000000	4.000000	15.000000	0.000000
21981.340252	0.140981	0.574409	0.126616	85.071404	83.718071	123.266846	4.757596	0.000000	-1.537946	0.000000	0.000000	0.000000	0.024027	0.041911	0.026645	0.000000	0.000000	4.000000	15.000000	0.000000
21981.343585	0.141073	0.574620	0.126629	85.067116	83.584358	123.129898	4.757030	0.000000	-1.539694	0.000000	0.000000	0.000000	0.027368	0.063334	0.004009	0.000000	0.000000	4.000000	15.000000	0.000000
21981.346918	0.141073	0.574620	0.126629	85.067116	83.584358	123.129898	4.757030	0.000000	-1.539694	0.000000	0.000000	0.000000	0.027368	0.063334	0.004009	0.000000	0.000000	4.000000	15.000000	0.000000
21981.350252	0.141073	0.574620	0.126629	85.067116	83.584358	123.129898	4.757030	0.000000	-1.539694	0.000000	0.000000	0.000000	0.027368	0.063334	0.004009	0.000000	0.000000	4.000000	15.000000	0.000000
21981.353585	0.141073	0.574620	0.126629	85.064972	83.518959	123.061531	4.756073	0.000000	-1.542648	0.000000	0.000000	0.000000	0.027368	0.063334	0.004009	0.000000	0.000000	4.000000	15.000000	0.000000
21981.356918	0.141070	0.574686	0.126617	85.064972	83.518959	123.061531	4.756073	0.000000	-1.542648	0.000000	0.000000	0.000000	-0.000906	0.019682	-0.003743	0.000000	0.000000	4.000000	15.000000	0.000000
21981.360252	0.141070	0.574686	0.126617	85.064972	83.518959	123.061531	4.756073	0.000000	-1.542648	0.000000	0.000000	0.000000	-0.000906	0.019682	-0.003743	0.000000	0.000000	4.000000	15.000000	0.000000
21981.363585	0.141070	0.574686	0.126617	85.062149	83.490898	123.034752	4.756063	0.000000	-1.542683	0.000000	0.000000	0.000000	-0.000906	0.019682	-0.003743	0.000000	0.000000	4.000000	15.000000	0.000000
21981.366918	0.141070	0.574686	0.126617	85.062149	83.490898	123.034752	4.756063	0.000000	-1.542683	0.000000	0.000000	0.000000	-0.000906	0.019682	-0.003743	0.000000	0.000000	4.000000	15.000000	0.000000
21981.370252	0.141053	0.574757	0.126548	85.062149	83.490898	123.034752	4.756063	0.000000	-1.542683	0.000000	0.000000	0.000000	-0.004979	0.021399	-0.020614	0.000000	0.000000	4.000000	15.000000	0.000000
21981.373585	0.141053	0.574757	0.126548	85.061440	83.530777	123.076172	4.756063	0.000000	-1.542683	0.000000	0.000000	0.000000	-0.004979	0.021399	-0.020614	0.000000	0.000000	4.000000	15.000000	0.000000
21981.376918	0.141053	0.574757	0.126548	85.061440	83.530777	123.076172	4.756063	0.000000	-1.542683	0.000000	0.000000	0.000000	-0.004979	0.021399	-0.020614	0.000000	0.000000	4.000000	15.000000	0.000000
21981.380252	0.141053	0.574757	0.126548	85.061440	83.530777	123.076172	4.756063	0.000000	-1.542683	0.000000	0.000000	0.000000	-0.004979	0.021399	-0.020614	0.000000	0.000000	4.000000	15.000000	0.000000
21981.383585	0.141014	0.574827	0.126388	85.059738	83.536819	123.083656	4.756000	0.000000	-1.542876	0.000000	0.000000	0.000000	-0.011626	0.020961	-0.048117	0.000000	0.000000	4.000000	15.000000	0.000000
21981.386918	0.141014	0.574827	0.126388	85.059738	83.536819	123.083656	4.756000	0.000000	-1.542876	0.000000	0.000000	0.000000	-0.011626	0.020961	-0.048117	0.000000	0.000000	4.000000	15.000000	0.000000
21981.390252	0.141014	0.574827	0.126388	85.059738	83.536819	123.083656	4.756000	0.000000	-1.542876	0.000000	0.000000	0.000000	-0.011626	0.020961	-0.048117	0.000000	0.000000	4.000000	15.000000	0.000000
21981.393585	0.141014	0.574827	0.126388	85.059059	83.579506	123.125160	4.755853	0.000000	-1.543328	0.000000	0.000000	0.000000	-0.011626	0.020961	-0.048117	0.000000	0.000000	4.000000	15.000000	0.000000
21981.396918	0.141013	0.574871	0.126262	85.059059	83.579506	123.125160	4.755853	0.000000	-1.543328	0.000000	0.000000	0.000000	-0.000296	0.013261	-0.037629	0.000000	0.000000	4.000000	15.000000	0.000000
21981.400252	0.141013	0.574871	0.126262	85.059059	83.579506	123.125160	4.755853	0.000000	-1.543328	0.000000	0.000000	0.000000	-0.000296	0.013261	-0.037629	0.000000	0.000000	4.000000	15.000000	0.000000
21981.403585	0.141013	0.574871	0.126262	85.060173	83.621696	123.159294	4.755414	0.000000	-1.544681	0.000000	0.000000	0.000000	-0.000296	0.013261	-0.037629	0.000000	0.000000	4.000000	15.000000	0.000000
21981.406918	0.141013	0.574871	0.126262	85.060173	83.621696	123.159294	4.755414	0.000000	-1.544681	0.000000	0.000000	0.000000	-0.000296	0.013261	-0.037629	0.000000	0.000000	4.000000	15.000000	0.000000
21981.410252	0.141097	0.574883	0.126123	85.060173	83.621696	123.159294	4.755414	0.000000	-1.544681	0.000000	0.000000	0.000000	0.025071	0.003398	-0.041791	0.000000	0.000000	4.000000	15.000000	0.000000
21981.413585	0.141097	0.574883	0.126123	85.060570	83.712029	123.234985	4.755414	0.000000	-1.544681	0.000000	0.000000	0.000000	0.025071	0.003398	-0.041791	0.000000	0.000000	4.000000	15.000000	0.000000
21981.416918	0.141097	0.574883	0.126123	85.060570	83.712029	123.234985	4.755414	0.000000	-1.544681	0.000000	0.000000	0.000000	0.025071	0.003398	-0.041791	0.000000	0.000000	4.000000	15.000000	0.000000
21981.420252	0.141097	0.574883	0.126123	85.060570	83.712029	123.234985	4.755414	0.000000	-1.544681	0.000000	0.000000	0.000000	0.025071	0.003398	-0.041791	0.000000	0.000000	4.000000	15.000000	0.000000
21981.423585	0.141397	0.574918	0.125790	85.062668	83.799217	123.303398	4.753985	0.000000	-1.549073	0.000000	0.000000	0.000000	0.090093	0.010639	-0.099916	0.000000	0.000000	4.000000	15.000000	0.000000
21981.426918	0.141397	0.574918	0.125790	85.062668	83.799217	123.303398	4.753985	0.000000	-1.549073	0.000000	0.000000	0.000000	0.090093	0.010639	-0.099916	0.000000	0.000000	4.000000	15.000000	0.000000
21981.430252	0.141397	0.574918	0.125790	85.062668	83.799217	123.303398	4.753985	0.000000	-1.549073	0.000000	0.000000	0.000000	0.090093	0.010639	-0.099916	0.000000	0.000000	4.000000	15.000000	0.000000
21981.433585	0.141397	0.574918	0.125790	85.064774	83.891891	123.371826	4.749417	0.000000	-1.563021	0.000000	0.000000	0.000000	0.090093	0.010639	-0.099916	0.000000	0.000000	4.000000	15.000000	0.000000
21981.436918	0.141591	0.574929	0.125624	85.064774	83.891891	123.371826	4.749417	0.000000	-1.563021	0.000000	0.000000	0.000000	0.058212	0.003387	-0.049879	0.000000	0.000000	4.000000	15.000000	0.000000
21981.440252	0.141591	0.574929	0.125624	85.064774	83.891891	123.371826	4.749417	0.000000	-1.563021	0.000000	0.000000	0.000000	0.058212	0.003387	-0.049879	0.000000	0.000000	4.000000	15.000000	0.000000
21981.443585	0.141591	0.574929	0.125624	85.066879	83.981834	123.440292	4.746619	0.000000	-1.571499	0.000000	0.000000	0.000000	0.058212	0.003387	-0.049879	0.000000	0.000000	4.000000	15.000000	0.000000
21981.446918	0.141591	0.574929	0.125624	85.066879	83.981834	123.440292	4.746619	0.000000	-1.571499	0.000000	0.000000	0.000000	0.058212	0.003387	-0.049879	0.000000	0.000000	4.000000	15.000000	0.000000
21981.450252	0.141808	0.574953	0.125430	85.066879	83.981834	123.440292	4.746619	0.000000	-1.571499	0.000000	0.000000	0.000000	0.064956	0.007240	-0.058174	0.000000	0.000000	4.000000	15.000000	0.000000
21981.453585	0.141808	0.574953	0.125430	85.072121	84.177277	123.611893	4.746619	0.000000	-1.571499	0.000000	0.000000	0.000000	0.064956	0.007240	-0.058174	0.000000	0.000000	4.000000	15.000000	0.000000
21981.456918	0.141808	0.574953	0.125430	85.072121	84.177277	123.611893	4.746619	0.000000	-1.571499	0.000000	0.000000	0.000000	0.064956	0.007240	-0.058174	0.000000	0.000000	4.000000	15.000000	0.000000
21981.460252	0.141808	0.574953	0.125430	85.072121	84.177277	123.611893	4.746619	0.000000	-1.571499	0.000000	0.000000	0.000000	0.064956	0.007240	-0.058174	0.000000	0.000000	4.000000	15.000000	0.000000
21981.463585	0.142145	0.574889	0.125010	85.077339	84.364799	123.783722	4.743442	0.000000	-1.581063	0.000000	0.000000	0.000000	0.101089	-0.019338	-0.126005	0.000000	0.000000	4.000000	15.000000	0.000000
21981.466918	0.142145	0.574889	0.125010	85.077339	84.364799	123.783722	4.743442	0.000000	-1.581063	0.000000	0.000000	0.000000	0.101089	-0.019338	-0.126005	0.000000	0.000000	4.000000	15.000000	0.000000
21981.470252	0.142145	0.574889	0.125010	85.077339	84.364799	123.783722	4.743442	0.000000	-1.581063	0.000000	0.000000	0.000000	0.101089	-0.019338	-0.126005	0.000000	0.000000	4.000000	15.000000	0.000000
21981.473585	0.142145	0.574889	0.125010	85.079407	84.455177	123.852615	4.737991	0.000000	-1.597323	0.000000	0.000000	0.000000	0.101089	-0.019338	-0.126005	0.000000	0.000000	4.000000	15.000000	0.000000
21981.476918	0.142330	0.574893	0.124808	85.079407	84.455177	123.852615	4.737991	0.000000	-1.597323	0.000000	0.000000	0.000000	0.055469	0.001201	-0.060608	0.000000	0.000000	4.000000	15.000000	0.000000
21981.480252	0.142330	0.574893	0.124808	85.079407	84.455177	123.852615	4.737991	0.000000	-1.597323	0.000000	0.000000	0.000000	0.055469	0.001201	-0.060608	0.000000	0.000000	4.000000	15.000000	0.000000
21981.483585	0.142330	0.574893	0.124808	85.082512	84.585358	123.955971	4.735077	0.000000	-1.605940	0.000000	0.000000	0.000000	0.055469	0.001201	-0.060608	0.000000	0.000000	4.000000	15.000000	0.000000
21981.486918	0.142330	0.574893	0.124808	85.082512	84.585358	123.955971	4.735077	0.000000	-1.605940	0.000000	0.000000	0.000000	0.055469	0.001201	-0.060608	0.000000	0.000000	4.000000	15.000000	0.000000
21981.490252	0.142570	0.574897	0.124592	85.082512	84.585358	123.955971	4.735077	0.000000	-1.605940	0.000000	0.000000	0.000000	0.071998	0.001230	-0.064694	0.000000	0.000000	4.000000	15.000000	0.000000
21981.493585	0.142570	0.574897	0.124592	85.086578	84.747429	124.094086	4.735077	0.000000	-1.605940	0.000000	0.000000	0.000000	0.071998	0.001230	-0.064694	0.000000	0.000000	4.000000	15.000000	0.000000
21981.496918	0.142570	0.574897	0.124592	85.086578	84.747429	124.094086	4.735077	0.000000	-1.605940	0.000000	0.000000	0.000000	0.071998	0.001230	-0.064694	0.000000	0.000000	4.000000	15.000000	0.000000
21981.500252	0.142570	0.574897	0.124592	85.086578	84.747429	124.094086	4.735077	0.000000	-1.605940	0.000000	0.000000	0.000000	0.071998	0.001230	-0.064694	0.000000	0.000000	4.000000	15.000000	0.000000
21981.503585	0.143019	0.574841	0.124278	85.089645	84.875259	124.197800	4.731448	0.000000	-1.616601	0.000000	0.000000	0.000000	0.134965	-0.016740	-0.094152	0.000000	0.000000	4.000000	15.000000	0.000000
21981.506918	0.143019	0.574841	0.124278	85.089645	84.875259	124.197800	4.731448	0.000000	-1.616601	0.000000	0.000000	0.000000	0.134965	-0.016740	-0.094152	0.000000	0.000000	4.000000	15.000000	0.000000
21981.510252	0.143019	0.574841	0.124278	85.089645	84.875259	124.197800	4.731448	0.000000	-1.616601	0.000000	0.000000	0.000000	0.134965	-0.016740	-0.094152	0.000000	0.000000	4.000000	15.000000	0.000000
21981.513585	0.143019	0.574841	0.124278	85.094437	84.994881	124.294624	4.724930	0.000000	-1.635554	0.000000	0.000000	0.000000	0.134965	-0.016740	-0.094152	0.000000	0.000000	4.000000	15.000000	0.000000
21981.516918	0.143224	0.574794	0.124159	85.094437	84.994881	124.294624	4.724930	0.000000	-1.635554	0.000000	0.000000	0.000000	0.061465	-0.014121	-0.035703	0.000000	0.000000	4.000000	15.000000	0.000000
21981.520252	0.143224	0.574794	0.124159	85.094437	84.994881	124.294624	4.724930	0.000000	-1.635554	0.000000	0.000000	0.000000	0.061465	-0.014121	-0.035703	0.000000	0.000000	4.000000	15.000000	0.000000
21981.523585	0.143224	0.574794	0.124159	85.096474	85.082970	124.363922	4.722030	0.000000	-1.643909	0.000000	0.000000	0.000000	0.061465	-0.014121	-0.035703	0.000000	0.000000	4.000000	15.000000	0.000000
21981.526918	0.143224	0.574794	0.124159	85.096474	85.082970	124.363922	4.722030	0.000000	-1.643909	0.000000	0.000000	0.000000	0.061465	-0.014121	-0.035703	0.000000	0.000000	4.000000	15.000000	0.000000
21981.530252	0.143405	0.574767	0.124062	85.096474	85.082970	124.363922	4.722030	0.000000	-1.643909	0.000000	0.000000	0.000000	0.054247	-0.008142	-0.029305	0.000000	0.000000	4.000000	15.000000	0.000000
21981.533585	0.143405	0.574767	0.124062	85.097473	85.136543	124.398575	4.722030	0.000000	-1.643909	0.000000	0.000000	0.000000	0.054247	-0.008142	-0.029305	0.000000	0.000000	4.000000	15.000000	0.000000
21981.536918	0.143405	0.574767	0.124062	85.097473	85.136543	124.398575	4.722030	0.000000	-1.643909	0.000000	0.000000	0.000000	0.054247	-0.008142	-0.029305	0.000000	0.000000	4.000000	15.000000	0.000000
21981.540252	0.143405	0.574767	0.124062	85.097473	85.136543	124.398575	4.722030	0.000000	-1.643909	0.000000	0.000000	0.000000	0.054247	-0.008142	-0.029305	0.000000	0.000000	4.000000	15.000000	0.000000
21981.543585	0.143714	0.574754	0.124008	85.096474	85.112900	124.363937	4.719486	0.000000	-1.651196	0.000000	0.000000	0.000000	0.092596	-0.003833	-0.016234	0.000000	0.000000	4.000000	15.000000	0.000000
21981.546918	0.143714	0.574754	0.124008	85.096474	85.112900	124.363937	4.719486	0.000000	-1.651196	0.000000	0.000000	0.000000	0.092596	-0.003833	-0.016234	0.000000	0.000000	4.000000	15.000000	0.000000
21981.550252	0.143714	0.574754	0.124008	85.096474	85.112900	124.363937	4.719486	0.000000	-1.651196	0.000000	0.000000	0.000000	0.092596	-0.003833	-0.016234	0.000000	0.000000	4.000000	15.000000	0.000000
21981.553585	0.143714	0.574754	0.124008	85.095474	85.089264	124.329292	4.715590	0.000000	-1.662290	0.000000	0.000000	0.000000	0.092596	-0.003833	-0.016234	0.000000	0.000000	4.000000	15.000000	0.000000
21981.556918	0.143833	0.574762	0.124016	85.095474	85.089264	124.329292	4.715590	0.000000	-1.662290	0.000000	0.000000	0.000000	0.035739	0.002154	0.002442	0.000000	0.000000	4.000000	15.000000	0.000000
21981.560252	0.143833	0.574762	0.124016	85.095474	85.089264	124.329292	4.715590	0.000000	-1.662290	0.000000	0.000000	0.000000	0.035739	0.002154	0.002442	0.000000	0.000000	4.000000	15.000000	0.000000
21981.563585	0.143833	0.574762	0.124016	85.095436	85.100105	124.329262	4.714202	0.000000	-1.666220	0.000000	0.000000	0.000000	0.035739	0.002154	0.002442	0.000000	0.000000	4.000000	15.000000	0.000000
21981.566918	0.143833	0.574762	0.124016	85.095436	85.100105	124.329262	4.714202	0.000000	-1.666220	0.000000	0.000000	0.000000	0.035739	0.002154	0.002442	0.000000	0.000000	4.000000	15.000000	0.000000
21981.570252	0.143948	0.574749	0.124009	85.095436	85.100105	124.329262	4.714202	0.000000	-1.666220	0.000000	0.000000	0.000000	0.034651	-0.003837	-0.001946	0.000000	0.000000	4.000000	15.000000	0.000000
21981.573585	0.144004	0.574749	0.123996	85.095474	85.108368	124.329346	4.714202	0.000000	-1.666220	0.000000	0.000000	0.000000	0.016559	0.000007	-0.004101	0.000000	0.000000	4.000000	15.000000	0.000000
21981.576918	0.144004	0.574749	0.123996	85.095474	85.108368	124.329346	4.714202	0.000000	-1.666220	0.000000	0.000000	0.000000	0.016559	0.000007	-0.004101	0.000000	0.000000	4.000000	15.000000	0.000000
21981.580252	0.144004	0.574749	0.123996	85.095474	85.108368	124.329346	4.714202	0.000000	-1.666220	0.000000	0.000000	0.000000	0.016559	0.000007	-0.004101	0.000000	0.000000	4.000000	15.000000	0.000000
21981.583585	0.144004	0.574749	0.123996	85.095718	85.191055	124.405556	4.712076	0.000000	-1.672226	0.000000	0.000000	0.000000	0.016559	0.000007	-0.004101	0.000000	0.000000	4.000000	15.000000	0.000000
21981.586918	0.144079	0.574709	0.123946	85.095718	85.191055	124.405556	4.712076	0.000000	-1.672226	0.000000	0.000000	0.000000	0.022656	-0.011949	-0.014913	0.000000	0.000000	4.000000	15.000000	0.000000
21981.590252	0.144079	0.574709	0.123946	85.095718	85.191055	124.405556	4.712076	0.000000	-1.672226	0.000000	0.000000	0.000000	0.022656	-0.011949	-0.014913	0.000000	0.000000	4.000000	15.000000	0.000000
21981.593585	0.144079	0.574709	0.123946	85.093475	85.316628	124.530334	4.710959	0.000000	-1.675370	0.000000	0.000000	0.000000	0.022656	-0.011949	-0.014913	0.000000	0.000000	4.000000	15.000000	0.000000
21981.596918	0.144079	0.574709	0.123946	85.093475	85.316628	124.530334	4.710959	0.000000	-1.675370	0.000000	0.000000	0.000000	0.022656	-0.011949	-0.014913	0.000000	0.000000	4.000000	15.000000	0.000000
21981.600252	0.144141	0.574675	0.123840	85.093475	85.316628	124.530334	4.710959	0.000000	-1.675370	0.000000	0.000000	0.000000	0.018466	-0.010277	-0.031803	0.000000	0.000000	4.000000	15.000000	0.000000
21981.603585	0.144141	0.574675	0.123840	85.077927	85.451035	124.668327	4.710959	0.000000	-1.675370	0.000000	0.000000	0.000000	0.018466	-0.010277	-0.031803	0.000000	0.000000	4.000000	15.000000	0.000000
21981.606918	0.144141	0.574675	0.123840	85.077927	85.451035	124.668327	4.710959	0.000000	-1.675370	0.000000	0.000000	0.000000	0.018466	-0.010277	-0.031803	0.000000	0.000000	4.000000	15.000000	0.000000
21981.610252	0.144141	0.574675	0.123840	85.077927	85.451035	124.668327	4.710959	0.000000	-1.675370	0.000000	0.000000	0.000000	0.018466	-0.010277	-0.031803	0.000000	0.000000	4.000000	15.000000	0.000000
21981.613585	0.144359	0.574633	0.123657	85.062347	85.587234	124.805397	4.709766	0.000000	-1.678721	0.000000	0.000000	0.000000	0.065450	-0.012428	-0.054766	0.000000	0.000000	4.000000	15.000000	0.000000
21981.616918	0.144359	0.574633	0.123657	85.062347	85.587234	124.805397	4.709766	0.000000	-1.678721	0.000000	0.000000	0.000000	0.065450	-0.012428	-0.054766	0.000000	0.000000	4.000000	15.000000	0.000000
21981.620252	0.144359	0.574633	0.123657	85.062347	85.587234	124.805397	4.709766	0.000000	-1.678721	0.000000	0.000000	0.000000	0.065450	-0.012428	-0.054766	0.000000	0.000000	4.000000	15.000000	0.000000
21981.623585	0.144359	0.574633	0.123657	85.063347	85.643448	124.839989	4.706347	0.000000	-1.688282	0.000000	0.000000	0.000000	0.065450	-0.012428	-0.054766	0.000000	0.000000	4.000000	15.000000	0.000000
21981.626918	0.144576	0.574613	0.123588	85.063347	85.643448	124.839989	4.706347	0.000000	-1.688282	0.000000	0.000000	0.000000	0.065080	-0.005988	-0.020842	0.000000	0.000000	4.000000	15.000000	0.000000
21981.630252	0.144576	0.574613	0.123588	85.063347	85.643448	124.839989	4.706347	0.000000	-1.688282	0.000000	0.000000	0.000000	0.065080	-0.005988	-0.020842	0.000000	0.000000	4.000000	15.000000	0.000000
21981.633585	0.144576	0.574613	0.123588	85.062393	85.630714	124.805359	4.703415	0.000000	-1.696435	0.000000	0.000000	0.000000	0.065080	-0.005988	-0.020842	0.000000	0.000000	4.000000	15.000000	0.000000
21981.636918	0.144576	0.574613	0.123588	85.062393	85.630714	124.805359	4.703415	0.000000	-1.696435	0.000000	0.000000	0.000000	0.065080	-0.005988	-0.020842	0.000000	0.000000	4.000000	15.000000	0.000000
21981.640252	0.144800	0.574633	0.123547	85.062393	85.630714	124.805359	4.703415	0.000000	-1.696435	0.000000	0.000000	0.000000	0.067260	0.005990	-0.012102	0.000000	0.000000	4.000000	15.000000	0.000000
21981.643585	0.145029	0.574640	0.123528	85.063148	85.612846	124.764168	4.703415	0.000000	-1.696435	0.000000	0.000000	0.000000	0.068810	0.002142	-0.005881	0.000000	0.000000	4.000000	15.000000	0.000000
21981.646918	0.145029	0.574640	0.123528	85.063148	85.612846	124.764168	4.703415	0.000000	-1.696435	0.000000	0.000000	0.000000	0.068810	0.002142	-0.005881	0.000000	0.000000	4.000000	15.000000	0.000000
21981.650252	0.145029	0.574640	0.123528	85.063148	85.612846	124.764168	4.703415	0.000000	-1.696435	0.000000	0.000000	0.000000	0.068810	0.002142	-0.005881	0.000000	0.000000	4.000000	15.000000	0.000000
21981.653585	0.145029	0.574640	0.123528	85.062149	85.597450	124.729622	4.697620	0.000000	-1.712416	0.000000	0.000000	0.000000	0.068810	0.002142	-0.005881	0.000000	0.000000	4.000000	15.000000	0.000000
21981.656918	0.145236	0.574635	0.123536	85.062149	85.597450	124.729622	4.697620	0.000000	-1.712416	0.000000	0.000000	0.000000	0.062107	-0.001688	0.002408	0.000000	0.000000	4.000000	15.000000	0.000000
21981.660252	0.145236	0.574635	0.123536	85.062149	85.597450	124.729622	4.697620	0.000000	-1.712416	0.000000	0.000000	0.000000	0.062107	-0.001688	0.002408	0.000000	0.000000	4.000000	15.000000	0.000000
21981.663585	0.145236	0.574635	0.123536	85.062149	85.616470	124.729607	4.695119	0.000000	-1.719261	0.000000	0.000000	0.000000	0.062107	-0.001688	0.002408	0.000000	0.000000	4.000000	15.000000	0.000000
21981.666918	0.145236	0.574635	0.123536	85.062149	85.616470	124.729607	4.695119	0.000000	-1.719261	0.000000	0.000000	0.000000	0.062107	-0.001688	0.002408	0.000000	0.000000	4.000000	15.000000	0.000000
21981.670252	0.145417	0.574597	0.123557	85.062149	85.616470	124.729607	4.695119	0.000000	-1.719261	0.000000	0.000000	0.000000	0.054314	-0.011488	0.006325	0.000000	0.000000	4.000000	15.000000	0.000000
21981.673585	0.145417	0.574597	0.123557	85.062119	85.630013	124.729553	4.695119	0.000000	-1.719261	0.000000	0.000000	0.000000	0.054314	-0.011488	0.006325	0.000000	0.000000	4.000000	15.000000	0.000000
21981.676918	0.145417	0.574597	0.123557	85.062119	85.630013	124.729553	4.695119	0.000000	-1.719261	0.000000	0.000000	0.000000	0.054314	-0.011488	0.006325	0.000000	0.000000	4.000000	15.000000	0.000000
21981.680252	0.145417	0.574597	0.123557	85.062119	85.630013	124.729553	4.695119	0.000000	-1.719261	0.000000	0.000000	0.000000	0.054314	-0.011488	0.006325	0.000000	0.000000	4.000000	15.000000	0.000000
21981.683585	0.145750	0.574467	0.123597	85.064140	85.715172	124.798653	4.692989	0.000000	-1.725065	0.000000	0.000000	0.000000	0.099737	-0.038808	0.012151	0.000000	0.000000	4.000000	15.000000	0.000000
21981.686918	0.145750	0.574467	0.123597	85.064140	85.715172	124.798653	4.692989	0.000000	-1.725065	0.000000	0.000000	0.000000	0.099737	-0.038808	0.012151	0.000000	0.000000	4.000000	15.000000	0.000000
21981.690252	0.145750	0.574467	0.123597	85.064140	85.715172	124.798653	4.692989	0.000000	-1.725065	0.000000	0.000000	0.000000	0.099737	-0.038808	0.012151	0.000000	0.000000	4.000000	15.000000	0.000000
21981.693585	0.145750	0.574467	0.123597	85.066086	85.800308	124.867729	4.689076	0.000000	-1.735674	0.000000	0.000000	0.000000	0.099737	-0.038808	0.012151	0.000000	0.000000	4.000000	15.000000	0.000000
21981.696918	0.145941	0.574415	0.123541	85.066086	85.800308	124.867729	4.689076	0.000000	-1.735674	0.000000	0.000000	0.000000	0.057265	-0.015789	-0.017054	0.000000	0.000000	4.000000	15.000000	0.000000
21981.700252	0.145941	0.574415	0.123541	85.066086	85.800308	124.867729	4.689076	0.000000	-1.735674	0.000000	0.000000	0.000000	0.057265	-0.015789	-0.017054	0.000000	0.000000	4.000000	15.000000	0.000000
21981.703585	0.146190	0.574382	0.123484	85.067078	85.859253	124.902328	4.686454	0.000000	-1.742743	0.000000	0.000000	0.000000	0.074895	-0.009815	-0.016859	0.000000	0.000000	4.000000	15.000000	0.000000
21981.706918	0.146190	0.574382	0.123484	85.067078	85.859253	124.902328	4.686454	0.000000	-1.742743	0.000000	0.000000	0.000000	0.074895	-0.009815	-0.016859	0.000000	0.000000	4.000000	15.000000	0.000000
21981.710252	0.146190	0.574382	0.123484	85.067078	85.859253	124.902328	4.686454	0.000000	-1.742743	0.000000	0.000000	0.000000	0.074895	-0.009815	-0.016859	0.000000	0.000000	4.000000	15.000000	0.000000
21981.713585	0.146190	0.574382	0.123484	85.068069	85.923599	124.936867	4.683093	0.000000	-1.751754	0.000000	0.000000	0.000000	0.074895	-0.009815	-0.016859	0.000000	0.000000	4.000000	15.000000	0.000000
21981.716918	0.146485	0.574375	0.123373	85.068069	85.923599	124.936867	4.683093	0.000000	-1.751754	0.000000	0.000000	0.000000	0.088279	-0.002158	-0.033544	0.000000	0.000000	4.000000	15.000000	0.000000
21981.720252	0.146485	0.574375	0.123373	85.068069	85.923599	124.936867	4.683093	0.000000	-1.751754	0.000000	0.000000	0.000000	0.088279	-0.002158	-0.033544	0.000000	0.000000	4.000000	15.000000	0.000000
21981.723585	0.146485	0.574375	0.123373	85.070816	85.982658	124.964706	4.678897	0.000000	-1.762930	0.000000	0.000000	0.000000	0.088279	-0.002158	-0.033544	0.000000	0.000000	4.000000	15.000000	0.000000
21981.726918	0.146485	0.574375	0.123373	85.070816	85.982658	124.964706	4.678897	0.000000	-1.762930	0.000000	0.000000	0.000000	0.088279	-0.002158	-0.033544	0.000000	0.000000	4.000000	15.000000	0.000000
21981.730252	0.146775	0.574348	0.123246	85.070816	85.982658	124.964706	4.678897	0.000000	-1.762930	0.000000	0.000000	0.000000	0.087143	-0.008106	-0.037972	0.000000	0.000000	4.000000	15.000000	0.000000
21981.733585	0.146775	0.574348	0.123246	85.073555	86.044487	124.992615	4.678897	0.000000	-1.762930	0.000000	0.000000	0.000000	0.087143	-0.008106	-0.037972	0.000000	0.000000	4.000000	15.000000	0.000000
21981.736918	0.146775	0.574348	0.123246	85.073555	86.044487	124.992615	4.678897	0.000000	-1.762930	0.000000	0.000000	0.000000	0.087143	-0.008106	-0.037972	0.000000	0.000000	4.000000	15.000000	0.000000
21981.740252	0.146775	0.574348	0.123246	85.073555	86.044487	124.992615	4.678897	0.000000	-1.762930	0.000000	0.000000	0.000000	0.087143	-0.008106	-0.037972	0.000000	0.000000	4.000000	15.000000	0.000000
21981.743585	0.147331	0.574346	0.123008	85.080719	86.124901	125.041832	4.674652	0.000000	-1.774157	0.000000	0.000000	0.000000	0.166591	-0.000464	-0.071460	0.000000	0.000000	4.000000	15.000000	0.000000
21981.746918	0.147331	0.574346	0.123008	85.080719	86.124901	125.041832	4.674652	0.000000	-1.774157	0.000000	0.000000	0.000000	0.166591	-0.000464	-0.071460	0.000000	0.000000	4.000000	15.000000	0.000000
21981.750252	0.147331	0.574346	0.123008	85.080719	86.124901	125.041832	4.674652	0.000000	-1.774157	0.000000	0.000000	0.000000	0.166591	-0.000464	-0.071460	0.000000	0.000000	4.000000	15.000000	0.000000
21981.753585	0.147331	0.574346	0.123008	85.086174	86.205276	125.097855	4.666476	0.000000	-1.795550	0.000000	0.000000	0.000000	0.166591	-0.000464	-0.071460	0.000000	0.000000	4.000000	15.000000	0.000000
21981.756918	0.147538	0.574319	0.122902	85.086174	86.205276	125.097855	4.666476	0.000000	-1.795550	0.000000	0.000000	0.000000	0.062283	-0.008110	-0.031796	0.000000	0.000000	4.000000	15.000000	0.000000
21981.760252	0.147538	0.574319	0.122902	85.086174	86.205276	125.097855	4.666476	0.000000	-1.795550	0.000000	0.000000	0.000000	0.062283	-0.008110	-0.031796	0.000000	0.000000	4.000000	15.000000	0.000000
21981.763585	0.147538	0.574319	0.122902	85.089088	86.325516	125.218109	4.663311	0.000000	-1.803756	0.000000	0.000000	0.000000	0.062283	-0.008110	-0.031796	0.000000	0.000000	4.000000	15.000000	0.000000
21981.766918	0.147538	0.574319	0.122902	85.089088	86.325516	125.218109	4.663311	0.000000	-1.803756	0.000000	0.000000	0.000000	0.062283	-0.008110	-0.031796	0.000000	0.000000	4.000000	15.000000	0.000000
21981.770252	0.147687	0.574272	0.122795	85.089088	86.325516	125.218109	4.663311	0.000000	-1.803756	0.000000	0.000000	0.000000	0.044629	-0.014091	-0.031993	0.000000	0.000000	4.000000	15.000000	0.000000
[truncated: 65 more rows]
