# Supplementary material for: Haptic Guidance Needs to Be Intuitive Not Just Informative to Improve Human Motor Accuracy
Source: PLoS One. 2016 Mar 16;11(3):e0150912. doi: 10.1371/journal.pone.0150912 (PMC4794196; doi:10.1371/journal.pone.0150912)
Supplement: S2 Data — (ZIP) [file pone.0150912.s002.zip › Subject2/exp2_0040.txt]

Time	PosX	PosY	PosZ	RotX	RotY	RotZ	ForceX	ForceY	ForceZ	MomentX	MomentY	MomentZ	VelocityX	VelocityY	VelocityZ	CalibratedWeight	ButtonDown	Condition	Trial	Visual
21983.600252	-0.001785	0.555903	0.246206	85.279175	175.476105	-157.419907	0.000000	0.000000	0.000000	0.000000	0.000000	0.000000	0.030089	0.033280	-0.014117	0.000000	1.000000	4.000000	16.000000	0.000000
21983.603585	-0.000916	0.556018	0.245906	85.266747	175.555618	-157.408340	4.644119	0.000000	-1.852609	0.000000	0.000000	0.000000	0.260563	0.034280	-0.090115	0.000000	1.000000	4.000000	16.000000	0.000000
21983.606918	-0.000916	0.556018	0.245906	85.266747	175.555618	-157.408340	4.644119	0.000000	-1.852609	0.000000	0.000000	0.000000	0.260563	0.034280	-0.090115	0.000000	1.000000	4.000000	16.000000	0.000000
21983.610252	-0.000916	0.556018	0.245906	85.266747	175.555618	-157.408340	4.644119	0.000000	-1.852609	0.000000	0.000000	0.000000	0.260563	0.034280	-0.090115	0.000000	1.000000	4.000000	16.000000	0.000000
21983.613585	0.000786	0.555854	0.245579	85.229195	175.684647	-157.421677	4.637676	0.000000	-1.868679	0.000000	0.000000	0.000000	0.510544	-0.049016	-0.098009	0.000000	1.000000	4.000000	16.000000	0.000000
21983.616918	0.000786	0.555854	0.245579	85.229195	175.684647	-157.421677	4.637676	0.000000	-1.868679	0.000000	0.000000	0.000000	0.510544	-0.049016	-0.098009	0.000000	1.000000	4.000000	16.000000	0.000000
21983.620252	0.000786	0.555854	0.245579	85.229195	175.684647	-157.421677	4.637676	0.000000	-1.868679	0.000000	0.000000	0.000000	0.510544	-0.049016	-0.098009	0.000000	1.000000	4.000000	16.000000	0.000000
21983.623585	0.002019	0.556011	0.245300	85.213615	176.381180	-156.891403	4.625609	0.000000	-1.898351	0.000000	0.000000	0.000000	0.370063	0.047055	-0.083721	0.000000	1.000000	4.000000	16.000000	0.000000
21983.626918	0.002019	0.556011	0.245300	85.213615	176.381180	-156.891403	4.625609	0.000000	-1.898351	0.000000	0.000000	0.000000	0.370063	0.047055	-0.083721	0.000000	1.000000	4.000000	16.000000	0.000000
21983.630252	0.002019	0.556011	0.245300	85.213615	176.381180	-156.891403	4.625609	0.000000	-1.898351	0.000000	0.000000	0.000000	0.370063	0.047055	-0.083721	0.000000	1.000000	4.000000	16.000000	0.000000
21983.633585	0.003617	0.556145	0.244718	85.205353	-178.263794	-151.900986	4.616647	0.000000	-1.920044	0.000000	0.000000	0.000000	0.479308	0.040201	-0.174793	0.000000	1.000000	4.000000	16.000000	0.000000
21983.636918	0.003617	0.556145	0.244718	85.205353	-178.263794	-151.900986	4.616647	0.000000	-1.920044	0.000000	0.000000	0.000000	0.479308	0.040201	-0.174793	0.000000	1.000000	4.000000	16.000000	0.000000
21983.640252	0.003617	0.556145	0.244718	85.205353	-178.263794	-151.900986	4.616647	0.000000	-1.920044	0.000000	0.000000	0.000000	0.479308	0.040201	-0.174793	0.000000	1.000000	4.000000	16.000000	0.000000
21983.643585	0.005809	0.556341	0.243878	85.149940	-167.594482	-141.883621	4.604278	0.000000	-1.949519	0.000000	0.000000	0.000000	0.657672	0.058872	-0.251951	0.000000	1.000000	4.000000	16.000000	0.000000
21983.646918	0.005809	0.556341	0.243878	85.149940	-167.594482	-141.883621	4.604278	0.000000	-1.949519	0.000000	0.000000	0.000000	0.657672	0.058872	-0.251951	0.000000	1.000000	4.000000	16.000000	0.000000
21983.650252	0.005809	0.556341	0.243878	85.149940	-167.594482	-141.883621	4.604278	0.000000	-1.949519	0.000000	0.000000	0.000000	0.657672	0.058872	-0.251951	0.000000	1.000000	4.000000	16.000000	0.000000
21983.653585	0.007363	0.556434	0.242859	84.959312	-154.868469	-129.879608	4.586893	0.000000	-1.990078	0.000000	0.000000	0.000000	0.466074	0.027656	-0.305505	0.000000	1.000000	4.000000	16.000000	0.000000
21983.656918	0.007363	0.556434	0.242859	84.959312	-154.868469	-129.879608	4.586893	0.000000	-1.990078	0.000000	0.000000	0.000000	0.466074	0.027656	-0.305505	0.000000	1.000000	4.000000	16.000000	0.000000
21983.660252	0.007363	0.556434	0.242859	84.959312	-154.868469	-129.879608	4.586893	0.000000	-1.990078	0.000000	0.000000	0.000000	0.466074	0.027656	-0.305505	0.000000	1.000000	4.000000	16.000000	0.000000
21983.663585	0.009508	0.556711	0.241769	84.530907	-141.596848	-117.473274	4.573064	0.000000	-2.021652	0.000000	0.000000	0.000000	0.643658	0.083306	-0.327073	0.000000	1.000000	4.000000	16.000000	0.000000
21983.666918	0.009508	0.556711	0.241769	84.530907	-141.596848	-117.473274	4.573064	0.000000	-2.021652	0.000000	0.000000	0.000000	0.643658	0.083306	-0.327073	0.000000	1.000000	4.000000	16.000000	0.000000
21983.670252	0.009508	0.556711	0.241769	84.530907	-141.596848	-117.473274	4.573064	0.000000	-2.021652	0.000000	0.000000	0.000000	0.643658	0.083306	-0.327073	0.000000	1.000000	4.000000	16.000000	0.000000
21983.673585	0.011942	0.556918	0.240450	83.955193	-130.208435	-106.976044	4.554573	0.000000	-2.062976	0.000000	0.000000	0.000000	0.729990	0.061941	-0.395719	0.000000	1.000000	4.000000	16.000000	0.000000
21983.676918	0.011942	0.556918	0.240450	83.955193	-130.208435	-106.976044	4.554573	0.000000	-2.062976	0.000000	0.000000	0.000000	0.729990	0.061941	-0.395719	0.000000	1.000000	4.000000	16.000000	0.000000
21983.680252	0.011942	0.556918	0.240450	83.955193	-130.208435	-106.976044	4.554573	0.000000	-2.062976	0.000000	0.000000	0.000000	0.729990	0.061941	-0.395719	0.000000	1.000000	4.000000	16.000000	0.000000
21983.683585	0.014398	0.557118	0.239087	83.450005	-121.409073	-98.953896	4.532853	0.000000	-2.110272	0.000000	0.000000	0.000000	0.736946	0.060059	-0.408883	0.000000	1.000000	4.000000	16.000000	0.000000
21983.686918	0.014398	0.557118	0.239087	83.450005	-121.409073	-98.953896	4.532853	0.000000	-2.110272	0.000000	0.000000	0.000000	0.736946	0.060059	-0.408883	0.000000	1.000000	4.000000	16.000000	0.000000
21983.690252	0.014398	0.557118	0.239087	83.450005	-121.409073	-98.953896	4.532853	0.000000	-2.110272	0.000000	0.000000	0.000000	0.736946	0.060059	-0.408883	0.000000	1.000000	4.000000	16.000000	0.000000
21983.693585	0.017240	0.557430	0.237686	83.092064	-114.277992	-92.471207	4.510288	0.000000	-2.158078	0.000000	0.000000	0.000000	0.852686	0.093654	-0.420312	0.000000	0.000000	4.000000	16.000000	0.000000
21983.696918	0.017240	0.557430	0.237686	83.092064	-114.277992	-92.471207	4.510288	0.000000	-2.158078	0.000000	0.000000	0.000000	0.852686	0.093654	-0.420312	0.000000	0.000000	4.000000	16.000000	0.000000
21983.700252	0.017240	0.557430	0.237686	83.092064	-114.277992	-92.471207	4.510288	0.000000	-2.158078	0.000000	0.000000	0.000000	0.852686	0.093654	-0.420312	0.000000	0.000000	4.000000	16.000000	0.000000
21983.703585	0.020198	0.557717	0.236108	82.858727	-108.087326	-86.559914	4.484164	0.000000	-2.211848	0.000000	0.000000	0.000000	0.887374	0.086068	-0.473557	0.000000	0.000000	4.000000	16.000000	0.000000
21983.706918	0.020198	0.557717	0.236108	82.858727	-108.087326	-86.559914	4.484164	0.000000	-2.211848	0.000000	0.000000	0.000000	0.887374	0.086068	-0.473557	0.000000	0.000000	4.000000	16.000000	0.000000
21983.710252	0.020198	0.557717	0.236108	82.858727	-108.087326	-86.559914	4.484164	0.000000	-2.211848	0.000000	0.000000	0.000000	0.887374	0.086068	-0.473557	0.000000	0.000000	4.000000	16.000000	0.000000
21983.713585	0.023139	0.557983	0.234385	82.614059	-101.963974	-80.273956	4.455830	0.000000	-2.268388	0.000000	0.000000	0.000000	0.882060	0.079693	-0.516801	0.000000	0.000000	4.000000	16.000000	0.000000
21983.716918	0.023139	0.557983	0.234385	82.614059	-101.963974	-80.273956	4.455830	0.000000	-2.268388	0.000000	0.000000	0.000000	0.882060	0.079693	-0.516801	0.000000	0.000000	4.000000	16.000000	0.000000
21983.720252	0.023139	0.557983	0.234385	82.614059	-101.963974	-80.273956	4.455830	0.000000	-2.268388	0.000000	0.000000	0.000000	0.882060	0.079693	-0.516801	0.000000	0.000000	4.000000	16.000000	0.000000
21983.723585	0.026093	0.558210	0.232535	82.224335	-95.735710	-73.487801	4.426317	0.000000	-2.325450	0.000000	0.000000	0.000000	0.886238	0.068220	-0.555096	0.000000	0.000000	4.000000	16.000000	0.000000
21983.726918	0.026093	0.558210	0.232535	82.224335	-95.735710	-73.487801	4.426317	0.000000	-2.325450	0.000000	0.000000	0.000000	0.886238	0.068220	-0.555096	0.000000	0.000000	4.000000	16.000000	0.000000
21983.730252	0.026093	0.558210	0.232535	82.224335	-95.735710	-73.487801	4.426317	0.000000	-2.325450	0.000000	0.000000	0.000000	0.886238	0.068220	-0.555096	0.000000	0.000000	4.000000	16.000000	0.000000
21983.733585	0.028861	0.558352	0.230505	81.637474	-89.942947	-66.889076	4.395379	0.000000	-2.383410	0.000000	0.000000	0.000000	0.830357	0.042557	-0.608880	0.000000	0.000000	4.000000	16.000000	0.000000
21983.736918	0.028861	0.558352	0.230505	81.637474	-89.942947	-66.889076	4.395379	0.000000	-2.383410	0.000000	0.000000	0.000000	0.830357	0.042557	-0.608880	0.000000	0.000000	4.000000	16.000000	0.000000
21983.740252	0.028861	0.558352	0.230505	81.637474	-89.942947	-66.889076	4.395379	0.000000	-2.383410	0.000000	0.000000	0.000000	0.830357	0.042557	-0.608880	0.000000	0.000000	4.000000	16.000000	0.000000
21983.743585	0.031635	0.558479	0.228244	80.880684	-84.907951	-61.081093	4.364323	0.000000	-2.439813	0.000000	0.000000	0.000000	0.832199	0.037957	-0.678250	0.000000	0.000000	4.000000	16.000000	0.000000
21983.746918	0.031635	0.558479	0.228244	80.880684	-84.907951	-61.081093	4.364323	0.000000	-2.439813	0.000000	0.000000	0.000000	0.832199	0.037957	-0.678250	0.000000	0.000000	4.000000	16.000000	0.000000
21983.750252	0.031635	0.558479	0.228244	80.880684	-84.907951	-61.081093	4.364323	0.000000	-2.439813	0.000000	0.000000	0.000000	0.832199	0.037957	-0.678250	0.000000	0.000000	4.000000	16.000000	0.000000
21983.753585	0.034478	0.558498	0.225776	80.067024	-80.808418	-56.324650	4.331296	0.000000	-2.497975	0.000000	0.000000	0.000000	0.852977	0.005707	-0.740392	0.000000	0.000000	4.000000	16.000000	0.000000
21983.756918	0.034478	0.558498	0.225776	80.067024	-80.808418	-56.324650	4.331296	0.000000	-2.497975	0.000000	0.000000	0.000000	0.852977	0.005707	-0.740392	0.000000	0.000000	4.000000	16.000000	0.000000
21983.760252	0.034478	0.558498	0.225776	80.067024	-80.808418	-56.324650	4.331296	0.000000	-2.497975	0.000000	0.000000	0.000000	0.852977	0.005707	-0.740392	0.000000	0.000000	4.000000	16.000000	0.000000
21983.763585	0.037291	0.558451	0.223130	79.319733	-77.518196	-52.352951	4.295734	0.000000	-2.558645	0.000000	0.000000	0.000000	0.844017	-0.013858	-0.793913	0.000000	0.000000	4.000000	16.000000	0.000000
21983.766918	0.037291	0.558451	0.223130	79.319733	-77.518196	-52.352951	4.295734	0.000000	-2.558645	0.000000	0.000000	0.000000	0.844017	-0.013858	-0.793913	0.000000	0.000000	4.000000	16.000000	0.000000
21983.770252	0.037291	0.558451	0.223130	79.319733	-77.518196	-52.352951	4.295734	0.000000	-2.558645	0.000000	0.000000	0.000000	0.844017	-0.013858	-0.793913	0.000000	0.000000	4.000000	16.000000	0.000000
21983.773585	0.040232	0.558356	0.220274	78.719925	-74.716225	-48.987049	4.258457	0.000000	-2.620218	0.000000	0.000000	0.000000	0.882258	-0.028656	-0.856596	0.000000	0.000000	4.000000	16.000000	0.000000
21983.776918	0.040232	0.558356	0.220274	78.719925	-74.716225	-48.987049	4.258457	0.000000	-2.620218	0.000000	0.000000	0.000000	0.882258	-0.028656	-0.856596	0.000000	0.000000	4.000000	16.000000	0.000000
21983.780252	0.040232	0.558356	0.220274	78.719925	-74.716225	-48.987049	4.258457	0.000000	-2.620218	0.000000	0.000000	0.000000	0.882258	-0.028656	-0.856596	0.000000	0.000000	4.000000	16.000000	0.000000
21983.783585	0.043168	0.558174	0.217220	78.330254	-72.247528	-46.069786	4.217810	0.000000	-2.685160	0.000000	0.000000	0.000000	0.880739	-0.054649	-0.916481	0.000000	0.000000	4.000000	16.000000	0.000000
21983.786918	0.043168	0.558174	0.217220	78.330254	-72.247528	-46.069786	4.217810	0.000000	-2.685160	0.000000	0.000000	0.000000	0.880739	-0.054649	-0.916481	0.000000	0.000000	4.000000	16.000000	0.000000
21983.790252	0.043168	0.558174	0.217220	78.330254	-72.247528	-46.069786	4.217810	0.000000	-2.685160	0.000000	0.000000	0.000000	0.880739	-0.054649	-0.916481	0.000000	0.000000	4.000000	16.000000	0.000000
21983.793585	0.045907	0.557967	0.214016	78.125740	-69.917107	-43.556259	4.174788	0.000000	-2.751572	0.000000	0.000000	0.000000	0.821746	-0.061875	-0.960966	0.000000	0.000000	4.000000	16.000000	0.000000
21983.796918	0.045907	0.557967	0.214016	78.125740	-69.917107	-43.556259	4.174788	0.000000	-2.751572	0.000000	0.000000	0.000000	0.821746	-0.061875	-0.960966	0.000000	0.000000	4.000000	16.000000	0.000000
21983.800252	0.045907	0.557967	0.214016	78.125740	-69.917107	-43.556259	4.174788	0.000000	-2.751572	0.000000	0.000000	0.000000	0.821746	-0.061875	-0.960966	0.000000	0.000000	4.000000	16.000000	0.000000
21983.803585	0.048511	0.557695	0.210633	78.081322	-67.665619	-41.246338	4.131256	0.000000	-2.816510	0.000000	0.000000	0.000000	0.781220	-0.081725	-1.015061	0.000000	0.000000	4.000000	16.000000	0.000000
21983.806918	0.048511	0.557695	0.210633	78.081322	-67.665619	-41.246338	4.131256	0.000000	-2.816510	0.000000	0.000000	0.000000	0.781220	-0.081725	-1.015061	0.000000	0.000000	4.000000	16.000000	0.000000
21983.810252	0.048511	0.557695	0.210633	78.081322	-67.665619	-41.246338	4.131256	0.000000	-2.816510	0.000000	0.000000	0.000000	0.781220	-0.081725	-1.015061	0.000000	0.000000	4.000000	16.000000	0.000000
21983.813585	0.050913	0.557388	0.207034	78.092537	-65.639229	-38.722794	4.086401	0.000000	-2.881203	0.000000	0.000000	0.000000	0.720573	-0.092146	-1.079742	0.000000	0.000000	4.000000	16.000000	0.000000
21983.816918	0.050913	0.557388	0.207034	78.092537	-65.639229	-38.722794	4.086401	0.000000	-2.881203	0.000000	0.000000	0.000000	0.720573	-0.092146	-1.079742	0.000000	0.000000	4.000000	16.000000	0.000000
21983.820252	0.050913	0.557388	0.207034	78.092537	-65.639229	-38.722794	4.086401	0.000000	-2.881203	0.000000	0.000000	0.000000	0.720573	-0.092146	-1.079742	0.000000	0.000000	4.000000	16.000000	0.000000
21983.823585	0.053107	0.557035	0.203150	78.165688	-63.857693	-35.408562	4.040493	0.000000	-2.945236	0.000000	0.000000	0.000000	0.658202	-0.105856	-1.164955	0.000000	0.000000	4.000000	16.000000	0.000000
21983.826918	0.053107	0.557035	0.203150	78.165688	-63.857693	-35.408562	4.040493	0.000000	-2.945236	0.000000	0.000000	0.000000	0.658202	-0.105856	-1.164955	0.000000	0.000000	4.000000	16.000000	0.000000
21983.830252	0.053107	0.557035	0.203150	78.165688	-63.857693	-35.408562	4.040493	0.000000	-2.945236	0.000000	0.000000	0.000000	0.658202	-0.105856	-1.164955	0.000000	0.000000	4.000000	16.000000	0.000000
21983.833585	0.055184	0.556687	0.198947	78.334229	-62.335953	-31.561426	3.992968	0.000000	-3.009352	0.000000	0.000000	0.000000	0.622957	-0.104405	-1.260937	0.000000	0.000000	4.000000	16.000000	0.000000
21983.836918	0.055184	0.556687	0.198947	78.334229	-62.335953	-31.561426	3.992968	0.000000	-3.009352	0.000000	0.000000	0.000000	0.622957	-0.104405	-1.260937	0.000000	0.000000	4.000000	16.000000	0.000000
21983.840252	0.055184	0.556687	0.198947	78.334229	-62.335953	-31.561426	3.992968	0.000000	-3.009352	0.000000	0.000000	0.000000	0.622957	-0.104405	-1.260937	0.000000	0.000000	4.000000	16.000000	0.000000
21983.843585	0.057128	0.556285	0.194289	78.618271	-61.055538	-28.141033	3.942468	0.000000	-3.075216	0.000000	0.000000	0.000000	0.583439	-0.120589	-1.397424	0.000000	0.000000	4.000000	16.000000	0.000000
21983.846918	0.057128	0.556285	0.194289	78.618271	-61.055538	-28.141033	3.942468	0.000000	-3.075216	0.000000	0.000000	0.000000	0.583439	-0.120589	-1.397424	0.000000	0.000000	4.000000	16.000000	0.000000
21983.850252	0.057128	0.556285	0.194289	78.618271	-61.055538	-28.141033	3.942468	0.000000	-3.075216	0.000000	0.000000	0.000000	0.583439	-0.120589	-1.397424	0.000000	0.000000	4.000000	16.000000	0.000000
21983.853585	0.059094	0.555832	0.189188	79.049789	-60.028805	-25.341021	3.887726	0.000000	-3.144136	0.000000	0.000000	0.000000	0.589571	-0.135898	-1.530265	0.000000	0.000000	4.000000	16.000000	0.000000
21983.856918	0.059094	0.555832	0.189188	79.049789	-60.028805	-25.341021	3.887726	0.000000	-3.144136	0.000000	0.000000	0.000000	0.589571	-0.135898	-1.530265	0.000000	0.000000	4.000000	16.000000	0.000000
21983.860252	0.059094	0.555832	0.189188	79.049789	-60.028805	-25.341021	3.887726	0.000000	-3.144136	0.000000	0.000000	0.000000	0.589571	-0.135898	-1.530265	0.000000	0.000000	4.000000	16.000000	0.000000
21983.863585	0.061102	0.555326	0.183633	79.611885	-59.238247	-23.162548	3.826778	0.000000	-3.218039	0.000000	0.000000	0.000000	0.602483	-0.151903	-1.666756	0.000000	0.000000	4.000000	16.000000	0.000000
21983.866918	0.061102	0.555326	0.183633	79.611885	-59.238247	-23.162548	3.826778	0.000000	-3.218039	0.000000	0.000000	0.000000	0.602483	-0.151903	-1.666756	0.000000	0.000000	4.000000	16.000000	0.000000
21983.870252	0.061102	0.555326	0.183633	79.611885	-59.238247	-23.162548	3.826778	0.000000	-3.218039	0.000000	0.000000	0.000000	0.602483	-0.151903	-1.666756	0.000000	0.000000	4.000000	16.000000	0.000000
21983.873585	0.062941	0.554794	0.177717	80.211479	-58.733925	-21.856680	3.758586	0.000000	-3.297428	0.000000	0.000000	0.000000	0.551843	-0.159449	-1.774672	0.000000	0.000000	4.000000	16.000000	0.000000
21983.876918	0.062941	0.554794	0.177717	80.211479	-58.733925	-21.856680	3.758586	0.000000	-3.297428	0.000000	0.000000	0.000000	0.551843	-0.159449	-1.774672	0.000000	0.000000	4.000000	16.000000	0.000000
21983.880252	0.062941	0.554794	0.177717	80.211479	-58.733925	-21.856680	3.758586	0.000000	-3.297428	0.000000	0.000000	0.000000	0.551843	-0.159449	-1.774672	0.000000	0.000000	4.000000	16.000000	0.000000
21983.883585	0.064706	0.554246	0.171496	80.725914	-58.319412	-21.310266	3.685419	0.000000	-3.379007	0.000000	0.000000	0.000000	0.529521	-0.164539	-1.866176	0.000000	0.000000	4.000000	16.000000	0.000000
21983.886918	0.064706	0.554246	0.171496	80.725914	-58.319412	-21.310266	3.685419	0.000000	-3.379007	0.000000	0.000000	0.000000	0.529521	-0.164539	-1.866176	0.000000	0.000000	4.000000	16.000000	0.000000
21983.890252	0.064706	0.554246	0.171496	80.725914	-58.319412	-21.310266	3.685419	0.000000	-3.379007	0.000000	0.000000	0.000000	0.529521	-0.164539	-1.866176	0.000000	0.000000	4.000000	16.000000	0.000000
21983.893585	0.066368	0.553649	0.165009	81.053322	-57.371815	-20.144012	3.606203	0.000000	-3.463424	0.000000	0.000000	0.000000	0.498428	-0.178999	-1.946157	0.000000	0.000000	4.000000	16.000000	0.000000
21983.896918	0.066368	0.553649	0.165009	81.053322	-57.371815	-20.144012	3.606203	0.000000	-3.463424	0.000000	0.000000	0.000000	0.498428	-0.178999	-1.946157	0.000000	0.000000	4.000000	16.000000	0.000000
21983.900252	0.066368	0.553649	0.165009	81.053322	-57.371815	-20.144012	3.606203	0.000000	-3.463424	0.000000	0.000000	0.000000	0.498428	-0.178999	-1.946157	0.000000	0.000000	4.000000	16.000000	0.000000
21983.903585	0.067750	0.553076	0.158296	81.199577	-55.588898	-17.714964	3.521009	0.000000	-3.549999	0.000000	0.000000	0.000000	0.414807	-0.171869	-2.014078	0.000000	0.000000	4.000000	16.000000	0.000000
21983.906918	0.067750	0.553076	0.158296	81.199577	-55.588898	-17.714964	3.521009	0.000000	-3.549999	0.000000	0.000000	0.000000	0.414807	-0.171869	-2.014078	0.000000	0.000000	4.000000	16.000000	0.000000
21983.910252	0.067750	0.553076	0.158296	81.199577	-55.588898	-17.714964	3.521009	0.000000	-3.549999	0.000000	0.000000	0.000000	0.414807	-0.171869	-2.014078	0.000000	0.000000	4.000000	16.000000	0.000000
21983.913585	0.068904	0.552473	0.151244	81.239449	-53.136002	-14.783980	3.431566	0.000000	-3.636531	0.000000	0.000000	0.000000	0.346135	-0.180828	-2.115539	0.000000	0.000000	4.000000	16.000000	0.000000
21983.916918	0.068904	0.552473	0.151244	81.239449	-53.136002	-14.783980	3.431566	0.000000	-3.636531	0.000000	0.000000	0.000000	0.346135	-0.180828	-2.115539	0.000000	0.000000	4.000000	16.000000	0.000000
21983.920252	0.068904	0.552473	0.151244	81.239449	-53.136002	-14.783980	3.431566	0.000000	-3.636531	0.000000	0.000000	0.000000	0.346135	-0.180828	-2.115539	0.000000	0.000000	4.000000	16.000000	0.000000
21983.923585	0.069970	0.551851	0.143811	81.305229	-50.045319	-11.623559	3.335430	0.000000	-3.724903	0.000000	0.000000	0.000000	0.319798	-0.186651	-2.229978	0.000000	0.000000	4.000000	16.000000	0.000000
21983.926918	0.069970	0.551851	0.143811	81.305229	-50.045319	-11.623559	3.335430	0.000000	-3.724903	0.000000	0.000000	0.000000	0.319798	-0.186651	-2.229978	0.000000	0.000000	4.000000	16.000000	0.000000
21983.930252	0.069970	0.551851	0.143811	81.305229	-50.045319	-11.623559	3.335430	0.000000	-3.724903	0.000000	0.000000	0.000000	0.319798	-0.186651	-2.229978	0.000000	0.000000	4.000000	16.000000	0.000000
21983.933585	0.070910	0.551265	0.135945	81.463257	-45.926987	-7.247889	3.229574	0.000000	-3.817048	0.000000	0.000000	0.000000	0.281974	-0.175823	-2.359688	0.000000	0.000000	4.000000	16.000000	0.000000
21983.936918	0.070910	0.551265	0.135945	81.463257	-45.926987	-7.247889	3.229574	0.000000	-3.817048	0.000000	0.000000	0.000000	0.281974	-0.175823	-2.359688	0.000000	0.000000	4.000000	16.000000	0.000000
21983.940252	0.070910	0.551265	0.135945	81.463257	-45.926987	-7.247889	3.229574	0.000000	-3.817048	0.000000	0.000000	0.000000	0.281974	-0.175823	-2.359688	0.000000	0.000000	4.000000	16.000000	0.000000
21983.943585	0.071853	0.550770	0.127806	81.581001	-40.680367	-1.202359	3.112529	0.000000	-3.913076	0.000000	0.000000	0.000000	0.282914	-0.148622	-2.441781	0.000000	0.000000	4.000000	16.000000	0.000000
21983.946918	0.071853	0.550770	0.127806	81.581001	-40.680367	-1.202359	3.112529	0.000000	-3.913076	0.000000	0.000000	0.000000	0.282914	-0.148622	-2.441781	0.000000	0.000000	4.000000	16.000000	0.000000
21983.950252	0.071853	0.550770	0.127806	81.581001	-40.680367	-1.202359	3.112529	0.000000	-3.913076	0.000000	0.000000	0.000000	0.282914	-0.148622	-2.441781	0.000000	0.000000	4.000000	16.000000	0.000000
21983.953585	0.072638	0.550402	0.119480	81.479630	-34.391220	6.387109	2.983774	0.000000	-4.012118	0.000000	0.000000	0.000000	0.235287	-0.110459	-2.497690	0.000000	0.000000	4.000000	16.000000	0.000000
21983.956918	0.072638	0.550402	0.119480	81.479630	-34.391220	6.387109	2.983774	0.000000	-4.012118	0.000000	0.000000	0.000000	0.235287	-0.110459	-2.497690	0.000000	0.000000	4.000000	16.000000	0.000000
21983.960252	0.072638	0.550402	0.119480	81.479630	-34.391220	6.387109	2.983774	0.000000	-4.012118	0.000000	0.000000	0.000000	0.235287	-0.110459	-2.497690	0.000000	0.000000	4.000000	16.000000	0.000000
21983.963585	0.073144	0.550171	0.111098	81.050034	-27.977671	14.079806	2.845434	0.000000	-4.111387	0.000000	0.000000	0.000000	0.152064	-0.069293	-2.514485	0.000000	0.000000	4.000000	16.000000	0.000000
21983.966918	0.073144	0.550171	0.111098	81.050034	-27.977671	14.079806	2.845434	0.000000	-4.111387	0.000000	0.000000	0.000000	0.152064	-0.069293	-2.514485	0.000000	0.000000	4.000000	16.000000	0.000000
21983.970252	0.073144	0.550171	0.111098	81.050034	-27.977671	14.079806	2.845434	0.000000	-4.111387	0.000000	0.000000	0.000000	0.152064	-0.069293	-2.514485	0.000000	0.000000	4.000000	16.000000	0.000000
21983.973585	0.073467	0.549995	0.102685	80.312981	-22.530409	20.275122	2.700197	0.000000	-4.208198	0.000000	0.000000	0.000000	0.096742	-0.052554	-2.524083	0.000000	0.000000	4.000000	16.000000	0.000000
21983.976918	0.073467	0.549995	0.102685	80.312981	-22.530409	20.275122	2.700197	0.000000	-4.208198	0.000000	0.000000	0.000000	0.096742	-0.052554	-2.524083	0.000000	0.000000	4.000000	16.000000	0.000000
21983.980252	0.073467	0.549995	0.102685	80.312981	-22.530409	20.275122	2.700197	0.000000	-4.208198	0.000000	0.000000	0.000000	0.096742	-0.052554	-2.524083	0.000000	0.000000	4.000000	16.000000	0.000000
21983.983585	0.073479	0.549902	0.094254	79.427238	-18.301197	25.098680	2.546985	0.000000	-4.302658	0.000000	0.000000	0.000000	0.003735	-0.027869	-2.529107	0.000000	0.000000	4.000000	16.000000	0.000000
21983.986918	0.073479	0.549902	0.094254	79.427238	-18.301197	25.098680	2.546985	0.000000	-4.302658	0.000000	0.000000	0.000000	0.003735	-0.027869	-2.529107	0.000000	0.000000	4.000000	16.000000	0.000000
21983.990252	0.073479	0.549902	0.094254	79.427238	-18.301197	25.098680	2.546985	0.000000	-4.302658	0.000000	0.000000	0.000000	0.003735	-0.027869	-2.529107	0.000000	0.000000	4.000000	16.000000	0.000000
21983.993585	0.073203	0.549851	0.085875	78.496391	-14.916386	28.799295	2.387022	0.000000	-4.393418	0.000000	0.000000	0.000000	-0.083011	-0.015281	-2.513684	0.000000	0.000000	4.000000	16.000000	0.000000
21983.996918	0.073203	0.549851	0.085875	78.496391	-14.916386	28.799295	2.387022	0.000000	-4.393418	0.000000	0.000000	0.000000	-0.083011	-0.015281	-2.513684	0.000000	0.000000	4.000000	16.000000	0.000000
21984.000252	0.073203	0.549851	0.085875	78.496391	-14.916386	28.799295	2.387022	0.000000	-4.393418	0.000000	0.000000	0.000000	-0.083011	-0.015281	-2.513684	0.000000	0.000000	4.000000	16.000000	0.000000
21984.003585	0.072801	0.549869	0.077526	77.581886	-11.885422	32.119183	2.221037	0.000000	-4.479620	0.000000	0.000000	0.000000	-0.120517	0.005354	-2.504959	0.000000	0.000000	4.000000	16.000000	0.000000
21984.006918	0.072801	0.549869	0.077526	77.581886	-11.885422	32.119183	2.221037	0.000000	-4.479620	0.000000	0.000000	0.000000	-0.120517	0.005354	-2.504959	0.000000	0.000000	4.000000	16.000000	0.000000
21984.010252	0.072801	0.549869	0.077526	77.581886	-11.885422	32.119183	2.221037	0.000000	-4.479620	0.000000	0.000000	0.000000	-0.120517	0.005354	-2.504959	0.000000	0.000000	4.000000	16.000000	0.000000
21984.013585	0.072257	0.549941	0.069234	76.698547	-9.085545	35.004364	2.046667	0.000000	-4.561924	0.000000	0.000000	0.000000	-0.163017	0.021486	-2.487519	0.000000	0.000000	4.000000	16.000000	0.000000
21984.016918	0.072257	0.549941	0.069234	76.698547	-9.085545	35.004364	2.046667	0.000000	-4.561924	0.000000	0.000000	0.000000	-0.163017	0.021486	-2.487519	0.000000	0.000000	4.000000	16.000000	0.000000
21984.020252	0.072257	0.549941	0.069234	76.698547	-9.085545	35.004364	2.046667	0.000000	-4.561924	0.000000	0.000000	0.000000	-0.163017	0.021486	-2.487519	0.000000	0.000000	4.000000	16.000000	0.000000
21984.023585	0.071512	0.550117	0.061066	75.835182	-6.508221	37.778160	1.864633	0.000000	-4.639305	0.000000	0.000000	0.000000	-0.223530	0.052800	-2.450372	0.000000	0.000000	4.000000	16.000000	0.000000
21984.026918	0.071512	0.550117	0.061066	75.835182	-6.508221	37.778160	1.864633	0.000000	-4.639305	0.000000	0.000000	0.000000	-0.223530	0.052800	-2.450372	0.000000	0.000000	4.000000	16.000000	0.000000
21984.030252	0.071512	0.550117	0.061066	75.835182	-6.508221	37.778160	1.864633	0.000000	-4.639305	0.000000	0.000000	0.000000	-0.223530	0.052800	-2.450372	0.000000	0.000000	4.000000	16.000000	0.000000
21984.033585	0.070565	0.550426	0.053127	74.974731	-4.168258	40.429417	1.677091	0.000000	-4.710346	0.000000	0.000000	0.000000	-0.284213	0.092611	-2.381795	0.000000	0.000000	4.000000	16.000000	0.000000
21984.036918	0.070565	0.550426	0.053127	74.974731	-4.168258	40.429417	1.677091	0.000000	-4.710346	0.000000	0.000000	0.000000	-0.284213	0.092611	-2.381795	0.000000	0.000000	4.000000	16.000000	0.000000
21984.040252	0.070565	0.550426	0.053127	74.974731	-4.168258	40.429417	1.677091	0.000000	-4.710346	0.000000	0.000000	0.000000	-0.284213	0.092611	-2.381795	0.000000	0.000000	4.000000	16.000000	0.000000
21984.043585	0.069310	0.550854	0.045460	74.136833	-2.157513	42.834106	1.486914	0.000000	-4.773791	0.000000	0.000000	0.000000	-0.376370	0.128433	-2.299875	0.000000	0.000000	4.000000	16.000000	0.000000
21984.046918	0.069310	0.550854	0.045460	74.136833	-2.157513	42.834106	1.486914	0.000000	-4.773791	0.000000	0.000000	0.000000	-0.376370	0.128433	-2.299875	0.000000	0.000000	4.000000	16.000000	0.000000
21984.050252	0.069310	0.550854	0.045460	74.136833	-2.157513	42.834106	1.486914	0.000000	-4.773791	0.000000	0.000000	0.000000	-0.376370	0.128433	-2.299875	0.000000	0.000000	4.000000	16.000000	0.000000
21984.053585	0.067750	0.551497	0.038140	73.395210	-0.452997	45.030766	1.296591	0.000000	-4.828959	0.000000	0.000000	0.000000	-0.468121	0.192930	-2.196122	0.000000	0.000000	4.000000	16.000000	0.000000
21984.056918	0.067750	0.551497	0.038140	73.395210	-0.452997	45.030766	1.296591	0.000000	-4.828959	0.000000	0.000000	0.000000	-0.468121	0.192930	-2.196122	0.000000	0.000000	4.000000	16.000000	0.000000
21984.060252	0.067750	0.551497	0.038140	73.395210	-0.452997	45.030766	1.296591	0.000000	-4.828959	0.000000	0.000000	0.000000	-0.468121	0.192930	-2.196122	0.000000	0.000000	4.000000	16.000000	0.000000
21984.063585	0.065941	0.552317	0.031127	72.987839	0.863994	46.941757	1.108519	0.000000	-4.875570	0.000000	0.000000	0.000000	-0.542720	0.245918	-2.103786	0.000000	0.000000	4.000000	16.000000	0.000000
21984.066918	0.065941	0.552317	0.031127	72.987839	0.863994	46.941757	1.108519	0.000000	-4.875570	0.000000	0.000000	0.000000	-0.542720	0.245918	-2.103786	0.000000	0.000000	4.000000	16.000000	0.000000
21984.070252	0.065941	0.552317	0.031127	72.987839	0.863994	46.941757	1.108519	0.000000	-4.875570	0.000000	0.000000	0.000000	-0.542720	0.245918	-2.103786	0.000000	0.000000	4.000000	16.000000	0.000000
21984.073585	0.063863	0.553268	0.024352	73.082832	1.812577	48.569263	0.921827	0.000000	-4.914289	0.000000	0.000000	0.000000	-0.623517	0.285292	-2.032750	0.000000	0.000000	4.000000	16.000000	0.000000
21984.076918	0.063863	0.553268	0.024352	73.082832	1.812577	48.569263	0.921827	0.000000	-4.914289	0.000000	0.000000	0.000000	-0.623517	0.285292	-2.032750	0.000000	0.000000	4.000000	16.000000	0.000000
21984.080252	0.063863	0.553268	0.024352	73.082832	1.812577	48.569263	0.921827	0.000000	-4.914289	0.000000	0.000000	0.000000	-0.623517	0.285292	-2.032750	0.000000	0.000000	4.000000	16.000000	0.000000
21984.083585	0.061621	0.554339	0.017824	73.371086	2.687843	50.192604	0.734976	0.000000	-4.945686	0.000000	0.000000	0.000000	-0.672566	0.321362	-1.958240	0.000000	0.000000	4.000000	16.000000	0.000000
21984.086918	0.061621	0.554339	0.017824	73.371086	2.687843	50.192604	0.734976	0.000000	-4.945686	0.000000	0.000000	0.000000	-0.672566	0.321362	-1.958240	0.000000	0.000000	4.000000	16.000000	0.000000
21984.090252	0.061621	0.554339	0.017824	73.371086	2.687843	50.192604	0.734976	0.000000	-4.945686	0.000000	0.000000	0.000000	-0.672566	0.321362	-1.958240	0.000000	0.000000	4.000000	16.000000	0.000000
21984.093585	0.059302	0.555418	0.011450	73.634972	3.592865	51.860172	0.548093	0.000000	-4.969868	0.000000	0.000000	0.000000	-0.695754	0.323619	-1.912104	0.000000	0.000000	4.000000	16.000000	0.000000
21984.096918	0.059302	0.555418	0.011450	73.634972	3.592865	51.860172	0.548093	0.000000	-4.969868	0.000000	0.000000	0.000000	-0.695754	0.323619	-1.912104	0.000000	0.000000	4.000000	16.000000	0.000000
21984.100252	0.059302	0.555418	0.011450	73.634972	3.592865	51.860172	0.548093	0.000000	-4.969868	0.000000	0.000000	0.000000	-0.695754	0.323619	-1.912104	0.000000	0.000000	4.000000	16.000000	0.000000
21984.103585	0.056782	0.556461	0.005103	73.855659	4.433290	53.453476	0.358469	0.000000	-4.987134	0.000000	0.000000	0.000000	-0.755766	0.313166	-1.904179	0.000000	0.000000	4.000000	16.000000	0.000000
21984.106918	0.056782	0.556461	0.005103	73.855659	4.433290	53.453476	0.358469	0.000000	-4.987134	0.000000	0.000000	0.000000	-0.755766	0.313166	-1.904179	0.000000	0.000000	4.000000	16.000000	0.000000
21984.110252	0.056782	0.556461	0.005103	73.855659	4.433290	53.453476	0.358469	0.000000	-4.987134	0.000000	0.000000	0.000000	-0.755766	0.313166	-1.904179	0.000000	0.000000	4.000000	16.000000	0.000000
21984.113585	0.054084	0.557477	-0.001311	74.042244	5.121399	54.844036	0.162659	0.000000	-4.997354	0.000000	0.000000	0.000000	-0.809413	0.304514	-1.924324	0.000000	0.000000	4.000000	16.000000	0.000000
21984.116918	0.054084	0.557477	-0.001311	74.042244	5.121399	54.844036	0.162659	0.000000	-4.997354	0.000000	0.000000	0.000000	-0.809413	0.304514	-1.924324	0.000000	0.000000	4.000000	16.000000	0.000000
21984.120252	0.054084	0.557477	-0.001311	74.042244	5.121399	54.844036	0.162659	0.000000	-4.997354	0.000000	0.000000	0.000000	-0.809413	0.304514	-1.924324	0.000000	0.000000	4.000000	16.000000	0.000000
21984.123585	0.051196	0.558484	-0.007799	74.218330	5.623951	55.989128	-0.042550	0.000000	-4.999819	0.000000	0.000000	0.000000	-0.866579	0.302283	-1.946421	0.000000	0.000000	4.000000	16.000000	0.000000
21984.126918	0.051196	0.558484	-0.007799	74.218330	5.623951	55.989128	-0.042550	0.000000	-4.999819	0.000000	0.000000	0.000000	-0.866579	0.302283	-1.946421	0.000000	0.000000	4.000000	16.000000	0.000000
21984.130252	0.051196	0.558484	-0.007799	74.218330	5.623951	55.989128	-0.042550	0.000000	-4.999819	0.000000	0.000000	0.000000	-0.866579	0.302283	-1.946421	0.000000	0.000000	4.000000	16.000000	0.000000
21984.133585	0.048111	0.559514	-0.014327	74.374237	5.898814	56.841213	-0.257580	0.000000	-4.993361	0.000000	0.000000	0.000000	-0.925424	0.308970	-1.958164	0.000000	0.000000	4.000000	16.000000	0.000000
21984.136918	0.048111	0.559514	-0.014327	74.374237	5.898814	56.841213	-0.257580	0.000000	-4.993361	0.000000	0.000000	0.000000	-0.925424	0.308970	-1.958164	0.000000	0.000000	4.000000	16.000000	0.000000
21984.140252	0.048111	0.559514	-0.014327	74.374237	5.898814	56.841213	-0.257580	0.000000	-4.993361	0.000000	0.000000	0.000000	-0.925424	0.308970	-1.958164	0.000000	0.000000	4.000000	16.000000	0.000000
21984.143585	0.044810	0.560646	-0.020802	74.506081	5.951455	57.415787	-0.481397	0.000000	-4.976772	0.000000	0.000000	0.000000	-0.990256	0.339603	-1.942595	0.000000	0.000000	4.000000	16.000000	0.000000
21984.146918	0.044810	0.560646	-0.020802	74.506081	5.951455	57.415787	-0.481397	0.000000	-4.976772	0.000000	0.000000	0.000000	-0.990256	0.339603	-1.942595	0.000000	0.000000	4.000000	16.000000	0.000000
21984.150252	0.044810	0.560646	-0.020802	74.506081	5.951455	57.415787	-0.481397	0.000000	-4.976772	0.000000	0.000000	0.000000	-0.990256	0.339603	-1.942595	0.000000	0.000000	4.000000	16.000000	0.000000
21984.153585	0.041335	0.561872	-0.027142	74.602959	5.762058	57.682446	-0.710950	0.000000	-4.949197	0.000000	0.000000	0.000000	-1.042636	0.367767	-1.902017	0.000000	0.000000	4.000000	16.000000	0.000000
21984.156918	0.041335	0.561872	-0.027142	74.602959	5.762058	57.682446	-0.710950	0.000000	-4.949197	0.000000	0.000000	0.000000	-1.042636	0.367767	-1.902017	0.000000	0.000000	4.000000	16.000000	0.000000
21984.160252	0.041335	0.561872	-0.027142	74.602959	5.762058	57.682446	-0.710950	0.000000	-4.949197	0.000000	0.000000	0.000000	-1.042636	0.367767	-1.902017	0.000000	0.000000	4.000000	16.000000	0.000000
21984.163585	0.037746	0.563198	-0.033221	74.639252	5.366588	57.688755	-0.942971	0.000000	-4.910275	0.000000	0.000000	0.000000	-1.076545	0.397779	-1.823741	0.000000	0.000000	4.000000	16.000000	0.000000
21984.166918	0.037746	0.563198	-0.033221	74.639252	5.366588	57.688755	-0.942971	0.000000	-4.910275	0.000000	0.000000	0.000000	-1.076545	0.397779	-1.823741	0.000000	0.000000	4.000000	16.000000	0.000000
21984.170252	0.037746	0.563198	-0.033221	74.639252	5.366588	57.688755	-0.942971	0.000000	-4.910275	0.000000	0.000000	0.000000	-1.076545	0.397779	-1.823741	0.000000	0.000000	4.000000	16.000000	0.000000
21984.173585	0.034035	0.564608	-0.038967	74.529137	4.931445	57.686172	-1.172270	0.000000	-4.860636	0.000000	0.000000	0.000000	-1.113341	0.422999	-1.723723	0.000000	0.000000	4.000000	16.000000	0.000000
21984.176918	0.034035	0.564608	-0.038967	74.529137	4.931445	57.686172	-1.172270	0.000000	-4.860636	0.000000	0.000000	0.000000	-1.113341	0.422999	-1.723723	0.000000	0.000000	4.000000	16.000000	0.000000
21984.180252	0.034035	0.564608	-0.038967	74.529137	4.931445	57.686172	-1.172270	0.000000	-4.860636	0.000000	0.000000	0.000000	-1.113341	0.422999	-1.723723	0.000000	0.000000	4.000000	16.000000	0.000000
21984.183585	0.030197	0.566045	-0.044479	74.271210	4.473748	57.692177	-1.395817	0.000000	-4.801218	0.000000	0.000000	0.000000	-1.151535	0.431229	-1.653544	0.000000	0.000000	4.000000	16.000000	0.000000
21984.186918	0.030197	0.566045	-0.044479	74.271210	4.473748	57.692177	-1.395817	0.000000	-4.801218	0.000000	0.000000	0.000000	-1.151535	0.431229	-1.653544	0.000000	0.000000	4.000000	16.000000	0.000000
21984.190252	0.030197	0.566045	-0.044479	74.271210	4.473748	57.692177	-1.395817	0.000000	-4.801218	0.000000	0.000000	0.000000	-1.151535	0.431229	-1.653544	0.000000	0.000000	4.000000	16.000000	0.000000
21984.193585	0.026272	0.567414	-0.049780	73.970604	4.005944	57.736935	-1.616412	0.000000	-4.731513	0.000000	0.000000	0.000000	-1.177343	0.410597	-1.590555	0.000000	0.000000	4.000000	16.000000	0.000000
21984.196918	0.026272	0.567414	-0.049780	73.970604	4.005944	57.736935	-1.616412	0.000000	-4.731513	0.000000	0.000000	0.000000	-1.177343	0.410597	-1.590555	0.000000	0.000000	4.000000	16.000000	0.000000
21984.200252	0.026272	0.567414	-0.049780	73.970604	4.005944	57.736935	-1.616412	0.000000	-4.731513	0.000000	0.000000	0.000000	-1.177343	0.410597	-1.590555	0.000000	0.000000	4.000000	16.000000	0.000000
21984.203585	0.022178	0.568674	-0.055041	73.667595	3.527613	57.824738	-1.833801	0.000000	-4.651577	0.000000	0.000000	0.000000	-1.228291	0.377916	-1.578028	0.000000	0.000000	4.000000	16.000000	0.000000
21984.206918	0.022178	0.568674	-0.055041	73.667595	3.527613	57.824738	-1.833801	0.000000	-4.651577	0.000000	0.000000	0.000000	-1.228291	0.377916	-1.578028	0.000000	0.000000	4.000000	16.000000	0.000000
21984.210252	0.022178	0.568674	-0.055041	73.667595	3.527613	57.824738	-1.833801	0.000000	-4.651577	0.000000	0.000000	0.000000	-1.228291	0.377916	-1.578028	0.000000	0.000000	4.000000	16.000000	0.000000
21984.213585	0.017906	0.569900	-0.060214	73.366219	2.961064	57.721069	-2.053703	0.000000	-4.558761	0.000000	0.000000	0.000000	-1.281469	0.368034	-1.552080	0.000000	0.000000	4.000000	16.000000	0.000000
21984.216918	0.017906	0.569900	-0.060214	73.366219	2.961064	57.721069	-2.053703	0.000000	-4.558761	0.000000	0.000000	0.000000	-1.281469	0.368034	-1.552080	0.000000	0.000000	4.000000	16.000000	0.000000
21984.220252	0.017906	0.569900	-0.060214	73.366219	2.961064	57.721069	-2.053703	0.000000	-4.558761	0.000000	0.000000	0.000000	-1.281469	0.368034	-1.552080	0.000000	0.000000	4.000000	16.000000	0.000000
21984.223585	0.013431	0.571100	-0.065214	73.038460	2.333565	57.164158	-2.274088	0.000000	-4.452923	0.000000	0.000000	0.000000	-1.342416	0.359985	-1.499954	0.000000	0.000000	4.000000	16.000000	0.000000
21984.226918	0.013431	0.571100	-0.065214	73.038460	2.333565	57.164158	-2.274088	0.000000	-4.452923	0.000000	0.000000	0.000000	-1.342416	0.359985	-1.499954	0.000000	0.000000	4.000000	16.000000	0.000000
21984.230252	0.013431	0.571100	-0.065214	73.038460	2.333565	57.164158	-2.274088	0.000000	-4.452923	0.000000	0.000000	0.000000	-1.342416	0.359985	-1.499954	0.000000	0.000000	4.000000	16.000000	0.000000
21984.233585	0.008742	0.572313	-0.070010	72.644768	1.659425	56.212646	-2.492095	0.000000	-4.334681	0.000000	0.000000	0.000000	-1.406835	0.363681	-1.438844	0.000000	0.000000	4.000000	16.000000	0.000000
21984.236918	0.008742	0.572313	-0.070010	72.644768	1.659425	56.212646	-2.492095	0.000000	-4.334681	0.000000	0.000000	0.000000	-1.406835	0.363681	-1.438844	0.000000	0.000000	4.000000	16.000000	0.000000
21984.240252	0.008742	0.572313	-0.070010	72.644768	1.659425	56.212646	-2.492095	0.000000	-4.334681	0.000000	0.000000	0.000000	-1.406835	0.363681	-1.438844	0.000000	0.000000	4.000000	16.000000	0.000000
21984.243585	0.003862	0.573570	-0.074408	72.169624	0.937654	55.100239	-2.706649	0.000000	-4.204052	0.000000	0.000000	0.000000	-1.463877	0.377207	-1.319444	0.000000	0.000000	4.000000	16.000000	0.000000
21984.246918	0.003862	0.573570	-0.074408	72.169624	0.937654	55.100239	-2.706649	0.000000	-4.204052	0.000000	0.000000	0.000000	-1.463877	0.377207	-1.319444	0.000000	0.000000	4.000000	16.000000	0.000000
21984.250252	0.003862	0.573570	-0.074408	72.169624	0.937654	55.100239	-2.706649	0.000000	-4.204052	0.000000	0.000000	0.000000	-1.463877	0.377207	-1.319444	0.000000	0.000000	4.000000	16.000000	0.000000
21984.253585	-0.001266	0.574819	-0.078514	71.672653	0.182818	53.930386	-2.911912	0.000000	-4.064575	0.000000	0.000000	0.000000	-1.538632	0.374541	-1.231818	0.000000	0.000000	4.000000	16.000000	0.000000
21984.256918	-0.001266	0.574819	-0.078514	71.672653	0.182818	53.930386	-2.911912	0.000000	-4.064575	0.000000	0.000000	0.000000	-1.538632	0.374541	-1.231818	0.000000	0.000000	4.000000	16.000000	0.000000
21984.260252	-0.001266	0.574819	-0.078514	71.672653	0.182818	53.930386	-2.911912	0.000000	-4.064575	0.000000	0.000000	0.000000	-1.538632	0.374541	-1.231818	0.000000	0.000000	4.000000	16.000000	0.000000
21984.263585	-0.006521	0.576009	-0.082342	71.187553	-0.495159	52.929169	-3.112041	0.000000	-3.913463	0.000000	0.000000	0.000000	-1.576489	0.357090	-1.148401	0.000000	0.000000	4.000000	16.000000	0.000000
21984.266918	-0.006521	0.576009	-0.082342	71.187553	-0.495159	52.929169	-3.112041	0.000000	-3.913463	0.000000	0.000000	0.000000	-1.576489	0.357090	-1.148401	0.000000	0.000000	4.000000	16.000000	0.000000
21984.270252	-0.006521	0.576009	-0.082342	71.187553	-0.495159	52.929169	-3.112041	0.000000	-3.913463	0.000000	0.000000	0.000000	-1.576489	0.357090	-1.148401	0.000000	0.000000	4.000000	16.000000	0.000000
21984.273585	-0.011907	0.577062	-0.085965	70.748291	-1.025985	52.253292	-3.304975	0.000000	-3.751952	0.000000	0.000000	0.000000	-1.615714	0.315910	-1.086698	0.000000	0.000000	4.000000	16.000000	0.000000
21984.276918	-0.011907	0.577062	-0.085965	70.748291	-1.025985	52.253292	-3.304975	0.000000	-3.751952	0.000000	0.000000	0.000000	-1.615714	0.315910	-1.086698	0.000000	0.000000	4.000000	16.000000	0.000000
21984.280252	-0.011907	0.577062	-0.085965	70.748291	-1.025985	52.253292	-3.304975	0.000000	-3.751952	0.000000	0.000000	0.000000	-1.615714	0.315910	-1.086698	0.000000	0.000000	4.000000	16.000000	0.000000
21984.283585	-0.017336	0.577941	-0.089488	70.375389	-1.373897	51.700443	-3.492043	0.000000	-3.578496	0.000000	0.000000	0.000000	-1.628720	0.263818	-1.056834	0.000000	0.000000	4.000000	16.000000	0.000000
21984.286918	-0.017336	0.577941	-0.089488	70.375389	-1.373897	51.700443	-3.492043	0.000000	-3.578496	0.000000	0.000000	0.000000	-1.628720	0.263818	-1.056834	0.000000	0.000000	4.000000	16.000000	0.000000
21984.290252	-0.017336	0.577941	-0.089488	70.375389	-1.373897	51.700443	-3.492043	0.000000	-3.578496	0.000000	0.000000	0.000000	-1.628720	0.263818	-1.056834	0.000000	0.000000	4.000000	16.000000	0.000000
21984.293585	-0.022903	0.578645	-0.092845	70.064186	-1.569107	50.931534	-3.672788	0.000000	-3.392732	0.000000	0.000000	0.000000	-1.670015	0.211226	-1.007101	0.000000	0.000000	4.000000	16.000000	0.000000
21984.296918	-0.022903	0.578645	-0.092845	70.064186	-1.569107	50.931534	-3.672788	0.000000	-3.392732	0.000000	0.000000	0.000000	-1.670015	0.211226	-1.007101	0.000000	0.000000	4.000000	16.000000	0.000000
21984.300252	-0.022903	0.578645	-0.092845	70.064186	-1.569107	50.931534	-3.672788	0.000000	-3.392732	0.000000	0.000000	0.000000	-1.670015	0.211226	-1.007101	0.000000	0.000000	4.000000	16.000000	0.000000
21984.303585	-0.028647	0.579219	-0.096034	69.794975	-1.571491	50.349548	-3.846667	0.000000	-3.194237	0.000000	0.000000	0.000000	-1.723297	0.172131	-0.956901	0.000000	0.000000	4.000000	16.000000	0.000000
21984.306918	-0.028647	0.579219	-0.096034	69.794975	-1.571491	50.349548	-3.846667	0.000000	-3.194237	0.000000	0.000000	0.000000	-1.723297	0.172131	-0.956901	0.000000	0.000000	4.000000	16.000000	0.000000
21984.310252	-0.028647	0.579219	-0.096034	69.794975	-1.571491	50.349548	-3.846667	0.000000	-3.194237	0.000000	0.000000	0.000000	-1.723297	0.172131	-0.956901	0.000000	0.000000	4.000000	16.000000	0.000000
21984.313585	-0.034609	0.579706	-0.099058	69.561684	-1.377589	50.015797	-4.013455	0.000000	-2.981976	0.000000	0.000000	0.000000	-1.788663	0.146104	-0.907211	0.000000	0.000000	4.000000	16.000000	0.000000
21984.316918	-0.034609	0.579706	-0.099058	69.561684	-1.377589	50.015797	-4.013455	0.000000	-2.981976	0.000000	0.000000	0.000000	-1.788663	0.146104	-0.907211	0.000000	0.000000	4.000000	16.000000	0.000000
21984.320252	-0.034609	0.579706	-0.099058	69.561684	-1.377589	50.015797	-4.013455	0.000000	-2.981976	0.000000	0.000000	0.000000	-1.788663	0.146104	-0.907211	0.000000	0.000000	4.000000	16.000000	0.000000
21984.323585	-0.040810	0.580157	-0.101801	69.346977	-0.991267	49.975914	-4.172810	0.000000	-2.754570	0.000000	0.000000	0.000000	-1.860166	0.135091	-0.822844	0.000000	0.000000	4.000000	16.000000	0.000000
21984.326918	-0.040810	0.580157	-0.101801	69.346977	-0.991267	49.975914	-4.172810	0.000000	-2.754570	0.000000	0.000000	0.000000	-1.860166	0.135091	-0.822844	0.000000	0.000000	4.000000	16.000000	0.000000
21984.330252	-0.040810	0.580157	-0.101801	69.346977	-0.991267	49.975914	-4.172810	0.000000	-2.754570	0.000000	0.000000	0.000000	-1.860166	0.135091	-0.822844	0.000000	0.000000	4.000000	16.000000	0.000000
21984.333585	-0.047201	0.580591	-0.104226	69.138649	-0.446513	50.247925	-4.322472	0.000000	-2.513213	0.000000	0.000000	0.000000	-1.917413	0.130349	-0.727362	0.000000	0.000000	4.000000	16.000000	0.000000
21984.336918	-0.047201	0.580591	-0.104226	69.138649	-0.446513	50.247925	-4.322472	0.000000	-2.513213	0.000000	0.000000	0.000000	-1.917413	0.130349	-0.727362	0.000000	0.000000	4.000000	16.000000	0.000000
21984.340252	-0.047201	0.580591	-0.104226	69.138649	-0.446513	50.247925	-4.322472	0.000000	-2.513213	0.000000	0.000000	0.000000	-1.917413	0.130349	-0.727362	0.000000	0.000000	4.000000	16.000000	0.000000
21984.343585	-0.053747	0.581009	-0.106260	68.908981	0.256078	50.514309	-4.460332	0.000000	-2.259521	0.000000	0.000000	0.000000	-1.963724	0.125275	-0.610463	0.000000	0.000000	4.000000	16.000000	0.000000
21984.346918	-0.053747	0.581009	-0.106260	68.908981	0.256078	50.514309	-4.460332	0.000000	-2.259521	0.000000	0.000000	0.000000	-1.963724	0.125275	-0.610463	0.000000	0.000000	4.000000	16.000000	0.000000
21984.350252	-0.053747	0.581009	-0.106260	68.908981	0.256078	50.514309	-4.460332	0.000000	-2.259521	0.000000	0.000000	0.000000	-1.963724	0.125275	-0.610463	0.000000	0.000000	4.000000	16.000000	0.000000
21984.353585	-0.060466	0.581446	-0.107853	68.619843	1.119830	50.707348	-4.584517	0.000000	-1.995546	0.000000	0.000000	0.000000	-2.015777	0.131248	-0.477911	0.000000	0.000000	4.000000	16.000000	0.000000
21984.356918	-0.060466	0.581446	-0.107853	68.619843	1.119830	50.707348	-4.584517	0.000000	-1.995546	0.000000	0.000000	0.000000	-2.015777	0.131248	-0.477911	0.000000	0.000000	4.000000	16.000000	0.000000
21984.360252	-0.060466	0.581446	-0.107853	68.619843	1.119830	50.707348	-4.584517	0.000000	-1.995546	0.000000	0.000000	0.000000	-2.015777	0.131248	-0.477911	0.000000	0.000000	4.000000	16.000000	0.000000
21984.363585	-0.067442	0.581849	-0.109006	68.235992	2.132225	51.630699	-4.694558	0.000000	-1.720792	0.000000	0.000000	0.000000	-2.092836	0.120775	-0.345892	0.000000	0.000000	4.000000	16.000000	0.000000
21984.366918	-0.067442	0.581849	-0.109006	68.235992	2.132225	51.630699	-4.694558	0.000000	-1.720792	0.000000	0.000000	0.000000	-2.092836	0.120775	-0.345892	0.000000	0.000000	4.000000	16.000000	0.000000
21984.370252	-0.067442	0.581849	-0.109006	68.235992	2.132225	51.630699	-4.694558	0.000000	-1.720792	0.000000	0.000000	0.000000	-2.092836	0.120775	-0.345892	0.000000	0.000000	4.000000	16.000000	0.000000
21984.373585	-0.074697	0.582271	-0.109704	67.745438	3.197932	53.037811	-4.790874	0.000000	-1.430919	0.000000	0.000000	0.000000	-2.176260	0.126823	-0.209380	0.000000	0.000000	4.000000	16.000000	0.000000
21984.376918	-0.074697	0.582271	-0.109704	67.745438	3.197932	53.037811	-4.790874	0.000000	-1.430919	0.000000	0.000000	0.000000	-2.176260	0.126823	-0.209380	0.000000	0.000000	4.000000	16.000000	0.000000
21984.380252	-0.074697	0.582271	-0.109704	67.745438	3.197932	53.037811	-4.790874	0.000000	-1.430919	0.000000	0.000000	0.000000	-2.176260	0.126823	-0.209380	0.000000	0.000000	4.000000	16.000000	0.000000
21984.383585	-0.082187	0.582711	-0.109923	67.166756	4.182347	53.928505	-4.872083	0.000000	-1.123750	0.000000	0.000000	0.000000	-2.246997	0.131972	-0.065440	0.000000	0.000000	4.000000	16.000000	0.000000
21984.386918	-0.082187	0.582711	-0.109923	67.166756	4.182347	53.928505	-4.872083	0.000000	-1.123750	0.000000	0.000000	0.000000	-2.246997	0.131972	-0.065440	0.000000	0.000000	4.000000	16.000000	0.000000
21984.390252	-0.082187	0.582711	-0.109923	67.166756	4.182347	53.928505	-4.872083	0.000000	-1.123750	0.000000	0.000000	0.000000	-2.246997	0.131972	-0.065440	0.000000	0.000000	4.000000	16.000000	0.000000
21984.393585	-0.089967	0.583133	-0.109744	66.737709	5.396821	54.663025	-4.935612	0.000000	-0.799837	0.000000	0.000000	0.000000	-2.334038	0.126460	0.053404	0.000000	0.000000	4.000000	16.000000	0.000000
21984.396918	-0.089967	0.583133	-0.109744	66.737709	5.396821	54.663025	-4.935612	0.000000	-0.799837	0.000000	0.000000	0.000000	-2.334038	0.126460	0.053404	0.000000	0.000000	4.000000	16.000000	0.000000
21984.400252	-0.089967	0.583133	-0.109744	66.737709	5.396821	54.663025	-4.935612	0.000000	-0.799837	0.000000	0.000000	0.000000	-2.334038	0.126460	0.053404	0.000000	0.000000	4.000000	16.000000	0.000000
21984.403585	-0.097962	0.583258	-0.109510	66.888649	7.781377	56.391823	-4.979234	0.000000	-0.455222	0.000000	0.000000	0.000000	-2.398654	0.037484	0.070435	0.000000	0.000000	4.000000	16.000000	0.000000
21984.406918	-0.097962	0.583258	-0.109510	66.888649	7.781377	56.391823	-4.979234	0.000000	-0.455222	0.000000	0.000000	0.000000	-2.398654	0.037484	0.070435	0.000000	0.000000	4.000000	16.000000	0.000000
21984.410252	-0.097962	0.583258	-0.109510	66.888649	7.781377	56.391823	-4.979234	0.000000	-0.455222	0.000000	0.000000	0.000000	-2.398654	0.037484	0.070435	0.000000	0.000000	4.000000	16.000000	0.000000
21984.413585	-0.106151	0.583403	-0.108812	67.241470	11.069929	58.730808	-4.999135	0.000000	-0.093025	0.000000	0.000000	0.000000	-2.456640	0.043657	0.209249	0.000000	0.000000	4.000000	16.000000	0.000000
21984.416918	-0.106151	0.583403	-0.108812	67.241470	11.069929	58.730808	-4.999135	0.000000	-0.093025	0.000000	0.000000	0.000000	-2.456640	0.043657	0.209249	0.000000	0.000000	4.000000	16.000000	0.000000
21984.420252	-0.106151	0.583403	-0.108812	67.241470	11.069929	58.730808	-4.999135	0.000000	-0.093025	0.000000	0.000000	0.000000	-2.456640	0.043657	0.209249	0.000000	0.000000	4.000000	16.000000	0.000000
21984.423585	-0.114587	0.583613	-0.107438	67.427605	14.587199	61.488773	-4.992031	0.000000	0.282193	0.000000	0.000000	0.000000	-2.530813	0.063034	0.412144	0.000000	0.000000	4.000000	16.000000	0.000000
21984.426918	-0.114587	0.583613	-0.107438	67.427605	14.587199	61.488773	-4.992031	0.000000	0.282193	0.000000	0.000000	0.000000	-2.530813	0.063034	0.412144	0.000000	0.000000	4.000000	16.000000	0.000000
21984.430252	-0.114587	0.583613	-0.107438	67.427605	14.587199	61.488773	-4.992031	0.000000	0.282193	0.000000	0.000000	0.000000	-2.530813	0.063034	0.412144	0.000000	0.000000	4.000000	16.000000	0.000000
21984.433585	-0.123263	0.583888	-0.105340	67.435936	18.013588	64.595619	-4.954543	0.000000	0.672685	0.000000	0.000000	0.000000	-2.602885	0.082326	0.629455	0.000000	0.000000	4.000000	16.000000	0.000000
21984.436918	-0.123263	0.583888	-0.105340	67.435936	18.013588	64.595619	-4.954543	0.000000	0.672685	0.000000	0.000000	0.000000	-2.602885	0.082326	0.629455	0.000000	0.000000	4.000000	16.000000	0.000000
21984.440252	-0.123263	0.583888	-0.105340	67.435936	18.013588	64.595619	-4.954543	0.000000	0.672685	0.000000	0.000000	0.000000	-2.602885	0.082326	0.629455	0.000000	0.000000	4.000000	16.000000	0.000000
21984.443585	-0.131997	0.584138	-0.102523	67.410973	21.384539	67.458290	-4.882360	0.000000	1.078221	0.000000	0.000000	0.000000	-2.620090	0.075110	0.845145	0.000000	0.000000	4.000000	16.000000	0.000000
21984.446918	-0.131997	0.584138	-0.102523	67.410973	21.384539	67.458290	-4.882360	0.000000	1.078221	0.000000	0.000000	0.000000	-2.620090	0.075110	0.845145	0.000000	0.000000	4.000000	16.000000	0.000000
21984.450252	-0.131997	0.584138	-0.102523	67.410973	21.384539	67.458290	-4.882360	0.000000	1.078221	0.000000	0.000000	0.000000	-2.620090	0.075110	0.845145	0.000000	0.000000	4.000000	16.000000	0.000000
21984.453585	-0.140651	0.584247	-0.099113	67.575775	25.333225	70.418182	-4.772950	0.000000	1.489615	0.000000	0.000000	0.000000	-2.596126	0.032729	1.022880	0.000000	0.000000	4.000000	16.000000	0.000000
21984.456918	-0.140651	0.584247	-0.099113	67.575775	25.333225	70.418182	-4.772950	0.000000	1.489615	0.000000	0.000000	0.000000	-2.596126	0.032729	1.022880	0.000000	0.000000	4.000000	16.000000	0.000000
21984.460252	-0.140651	0.584247	-0.099113	67.575775	25.333225	70.418182	-4.772950	0.000000	1.489615	0.000000	0.000000	0.000000	-2.596126	0.032729	1.022880	0.000000	0.000000	4.000000	16.000000	0.000000
21984.463585	-0.149150	0.584287	-0.095019	67.929497	30.061934	73.858398	-4.626027	0.000000	1.897333	0.000000	0.000000	0.000000	-2.549874	0.011816	1.228239	0.000000	0.000000	4.000000	16.000000	0.000000
21984.466918	-0.149150	0.584287	-0.095019	67.929497	30.061934	73.858398	-4.626027	0.000000	1.897333	0.000000	0.000000	0.000000	-2.549874	0.011816	1.228239	0.000000	0.000000	4.000000	16.000000	0.000000
21984.470252	-0.149150	0.584287	-0.095019	67.929497	30.061934	73.858398	-4.626027	0.000000	1.897333	0.000000	0.000000	0.000000	-2.549874	0.011816	1.228239	0.000000	0.000000	4.000000	16.000000	0.000000
21984.473585	-0.157537	0.584233	-0.090237	68.354340	35.213268	77.887978	-4.441043	0.000000	2.297201	0.000000	0.000000	0.000000	-2.515865	-0.016226	1.434759	0.000000	0.000000	4.000000	16.000000	0.000000
21984.476918	-0.157537	0.584233	-0.090237	68.354340	35.213268	77.887978	-4.441043	0.000000	2.297201	0.000000	0.000000	0.000000	-2.515865	-0.016226	1.434759	0.000000	0.000000	4.000000	16.000000	0.000000
21984.480252	-0.157537	0.584233	-0.090237	68.354340	35.213268	77.887978	-4.441043	0.000000	2.297201	0.000000	0.000000	0.000000	-2.515865	-0.016226	1.434759	0.000000	0.000000	4.000000	16.000000	0.000000
21984.483585	-0.165811	0.584033	-0.084843	68.734039	40.506763	82.307404	-4.215912	0.000000	2.688137	0.000000	0.000000	0.000000	-2.482349	-0.059957	1.618246	0.000000	0.000000	4.000000	16.000000	0.000000
21984.486918	-0.165811	0.584033	-0.084843	68.734039	40.506763	82.307404	-4.215912	0.000000	2.688137	0.000000	0.000000	0.000000	-2.482349	-0.059957	1.618246	0.000000	0.000000	4.000000	16.000000	0.000000
21984.490252	-0.165811	0.584033	-0.084843	68.734039	40.506763	82.307404	-4.215912	0.000000	2.688137	0.000000	0.000000	0.000000	-2.482349	-0.059957	1.618246	0.000000	0.000000	4.000000	16.000000	0.000000
21984.493585	-0.174003	0.583674	-0.078791	69.059792	45.943199	86.685318	-3.950768	0.000000	3.064544	0.000000	0.000000	0.000000	-2.457496	-0.107740	1.815351	0.000000	0.000000	4.000000	16.000000	0.000000
21984.496918	-0.174003	0.583674	-0.078791	69.059792	45.943199	86.685318	-3.950768	0.000000	3.064544	0.000000	0.000000	0.000000	-2.457496	-0.107740	1.815351	0.000000	0.000000	4.000000	16.000000	0.000000
21984.500252	-0.174003	0.583674	-0.078791	69.059792	45.943199	86.685318	-3.950768	0.000000	3.064544	0.000000	0.000000	0.000000	-2.457496	-0.107740	1.815351	0.000000	0.000000	4.000000	16.000000	0.000000
21984.503585	-0.182096	0.583148	-0.072176	69.312057	51.459625	90.864975	-3.644553	0.000000	3.423044	0.000000	0.000000	0.000000	-2.428027	-0.157750	1.984722	0.000000	0.000000	4.000000	16.000000	0.000000
21984.506918	-0.182096	0.583148	-0.072176	69.312057	51.459625	90.864975	-3.644553	0.000000	3.423044	0.000000	0.000000	0.000000	-2.428027	-0.157750	1.984722	0.000000	0.000000	4.000000	16.000000	0.000000
21984.510252	-0.182096	0.583148	-0.072176	69.312057	51.459625	90.864975	-3.644553	0.000000	3.423044	0.000000	0.000000	0.000000	-2.428027	-0.157750	1.984722	0.000000	0.000000	4.000000	16.000000	0.000000
21984.513585	-0.190020	0.582406	-0.065049	69.466034	57.043621	95.229652	-3.301365	0.000000	3.755128	0.000000	0.000000	0.000000	-2.377269	-0.222638	2.138120	0.000000	0.000000	4.000000	16.000000	0.000000
21984.516918	-0.190020	0.582406	-0.065049	69.466034	57.043621	95.229652	-3.301365	0.000000	3.755128	0.000000	0.000000	0.000000	-2.377269	-0.222638	2.138120	0.000000	0.000000	4.000000	16.000000	0.000000
21984.520252	-0.190020	0.582406	-0.065049	69.466034	57.043621	95.229652	-3.301365	0.000000	3.755128	0.000000	0.000000	0.000000	-2.377269	-0.222638	2.138120	0.000000	0.000000	4.000000	16.000000	0.000000
21984.523585	-0.197705	0.581496	-0.057394	69.483002	62.602604	99.604836	-2.928459	0.000000	4.052670	0.000000	0.000000	0.000000	-2.305500	-0.272824	2.296308	0.000000	0.000000	4.000000	16.000000	0.000000
21984.526918	-0.197705	0.581496	-0.057394	69.483002	62.602604	99.604836	-2.928459	0.000000	4.052670	0.000000	0.000000	0.000000	-2.305500	-0.272824	2.296308	0.000000	0.000000	4.000000	16.000000	0.000000
21984.530252	-0.197705	0.581496	-0.057394	69.483002	62.602604	99.604836	-2.928459	0.000000	4.052670	0.000000	0.000000	0.000000	-2.305500	-0.272824	2.296308	0.000000	0.000000	4.000000	16.000000	0.000000
21984.533585	-0.205020	0.580427	-0.049252	69.311737	68.154427	103.958092	-2.532497	0.000000	4.311202	0.000000	0.000000	0.000000	-2.194435	-0.320790	2.442807	0.000000	0.000000	4.000000	16.000000	0.000000
21984.536918	-0.205020	0.580427	-0.049252	69.311737	68.154427	103.958092	-2.532497	0.000000	4.311202	0.000000	0.000000	0.000000	-2.194435	-0.320790	2.442807	0.000000	0.000000	4.000000	16.000000	0.000000
21984.540252	-0.205020	0.580427	-0.049252	69.311737	68.154427	103.958092	-2.532497	0.000000	4.311202	0.000000	0.000000	0.000000	-2.194435	-0.320790	2.442807	0.000000	0.000000	4.000000	16.000000	0.000000
21984.543585	-0.211940	0.579155	-0.040671	68.914322	73.709099	108.454330	-2.122998	0.000000	4.526906	0.000000	0.000000	0.000000	-2.075856	-0.381608	2.574295	0.000000	0.000000	4.000000	16.000000	0.000000
21984.546918	-0.211940	0.579155	-0.040671	68.914322	73.709099	108.454330	-2.122998	0.000000	4.526906	0.000000	0.000000	0.000000	-2.075856	-0.381608	2.574295	0.000000	0.000000	4.000000	16.000000	0.000000
21984.550252	-0.211940	0.579155	-0.040671	68.914322	73.709099	108.454330	-2.122998	0.000000	4.526906	0.000000	0.000000	0.000000	-2.075856	-0.381608	2.574295	0.000000	0.000000	4.000000	16.000000	0.000000
21984.553585	-0.218394	0.577761	-0.031691	68.287361	79.371964	113.007713	-1.707430	0.000000	4.699434	0.000000	0.000000	0.000000	-1.936181	-0.418232	2.693795	0.000000	0.000000	4.000000	16.000000	0.000000
21984.556918	-0.218394	0.577761	-0.031691	68.287361	79.371964	113.007713	-1.707430	0.000000	4.699434	0.000000	0.000000	0.000000	-1.936181	-0.418232	2.693795	0.000000	0.000000	4.000000	16.000000	0.000000
21984.560252	-0.218394	0.577761	-0.031691	68.287361	79.371964	113.007713	-1.707430	0.000000	4.699434	0.000000	0.000000	0.000000	-1.936181	-0.418232	2.693795	0.000000	0.000000	4.000000	16.000000	0.000000
21984.563585	-0.224296	0.576209	-0.022480	67.539780	84.855064	117.225006	-1.292872	0.000000	4.829957	0.000000	0.000000	0.000000	-1.770673	-0.465531	2.763376	0.000000	0.000000	4.000000	16.000000	0.000000
21984.566918	-0.224296	0.576209	-0.022480	67.539780	84.855064	117.225006	-1.292872	0.000000	4.829957	0.000000	0.000000	0.000000	-1.770673	-0.465531	2.763376	0.000000	0.000000	4.000000	16.000000	0.000000
21984.570252	-0.224296	0.576209	-0.022480	67.539780	84.855064	117.225006	-1.292872	0.000000	4.829957	0.000000	0.000000	0.000000	-1.770673	-0.465531	2.763376	0.000000	0.000000	4.000000	16.000000	0.000000
21984.573585	-0.229800	0.574594	-0.012951	66.722832	90.122597	121.003426	-0.889861	0.000000	4.920177	0.000000	0.000000	0.000000	-1.651331	-0.484559	2.858788	0.000000	0.000000	4.000000	16.000000	0.000000
21984.576918	-0.229800	0.574594	-0.012951	66.722832	90.122597	121.003426	-0.889861	0.000000	4.920177	0.000000	0.000000	0.000000	-1.651331	-0.484559	2.858788	0.000000	0.000000	4.000000	16.000000	0.000000
21984.580252	-0.229800	0.574594	-0.012951	66.722832	90.122597	121.003426	-0.889861	0.000000	4.920177	0.000000	0.000000	0.000000	-1.651331	-0.484559	2.858788	0.000000	0.000000	4.000000	16.000000	0.000000
21984.583585	-0.234968	0.572870	-0.003225	65.881920	95.082848	124.371819	-0.496409	0.000000	4.975297	0.000000	0.000000	0.000000	-1.550274	-0.517136	2.917767	0.000000	0.000000	4.000000	16.000000	0.000000
21984.586918	-0.234968	0.572870	-0.003225	65.881920	95.082848	124.371819	-0.496409	0.000000	4.975297	0.000000	0.000000	0.000000	-1.550274	-0.517136	2.917767	0.000000	0.000000	4.000000	16.000000	0.000000
21984.590252	-0.234968	0.572870	-0.003225	65.881920	95.082848	124.371819	-0.496409	0.000000	4.975297	0.000000	0.000000	0.000000	-1.550274	-0.517136	2.917767	0.000000	0.000000	4.000000	16.000000	0.000000
21984.593585	-0.239695	0.571049	0.006718	65.005836	99.816673	127.521835	-0.119435	0.000000	4.998573	0.000000	0.000000	0.000000	-1.418268	-0.546265	2.982866	0.000000	0.000000	4.000000	16.000000	0.000000
21984.596918	-0.239695	0.571049	0.006718	65.005836	99.816673	127.521835	-0.119435	0.000000	4.998573	0.000000	0.000000	0.000000	-1.418268	-0.546265	2.982866	0.000000	0.000000	4.000000	16.000000	0.000000
21984.600252	-0.239695	0.571049	0.006718	65.005836	99.816673	127.521835	-0.119435	0.000000	4.998573	0.000000	0.000000	0.000000	-1.418268	-0.546265	2.982866	0.000000	0.000000	4.000000	16.000000	0.000000
21984.603585	-0.243964	0.569089	0.016798	64.067238	104.195496	130.213638	0.240174	0.000000	4.994228	0.000000	0.000000	0.000000	-1.280494	-0.588086	3.024108	0.000000	0.000000	4.000000	16.000000	0.000000
21984.606918	-0.243964	0.569089	0.016798	64.067238	104.195496	130.213638	0.240174	0.000000	4.994228	0.000000	0.000000	0.000000	-1.280494	-0.588086	3.024108	0.000000	0.000000	4.000000	16.000000	0.000000
21984.610252	-0.243964	0.569089	0.016798	64.067238	104.195496	130.213638	0.240174	0.000000	4.994228	0.000000	0.000000	0.000000	-1.280494	-0.588086	3.024108	0.000000	0.000000	4.000000	16.000000	0.000000
21984.613585	-0.247658	0.567093	0.027022	63.009663	108.075119	132.685196	0.579492	0.000000	4.966306	0.000000	0.000000	0.000000	-1.108258	-0.598739	3.067166	0.000000	0.000000	4.000000	16.000000	0.000000
21984.616918	-0.247658	0.567093	0.027022	63.009663	108.075119	132.685196	0.579492	0.000000	4.966306	0.000000	0.000000	0.000000	-1.108258	-0.598739	3.067166	0.000000	0.000000	4.000000	16.000000	0.000000
21984.620252	-0.247658	0.567093	0.027022	63.009663	108.075119	132.685196	0.579492	0.000000	4.966306	0.000000	0.000000	0.000000	-1.108258	-0.598739	3.067166	0.000000	0.000000	4.000000	16.000000	0.000000
21984.623585	-0.250663	0.565088	0.037348	61.874096	111.366592	134.994736	0.900080	0.000000	4.918318	0.000000	0.000000	0.000000	-0.901402	-0.601555	3.097593	0.000000	0.000000	4.000000	16.000000	0.000000
21984.626918	-0.250663	0.565088	0.037348	61.874096	111.366592	134.994736	0.900080	0.000000	4.918318	0.000000	0.000000	0.000000	-0.901402	-0.601555	3.097593	0.000000	0.000000	4.000000	16.000000	0.000000
21984.630252	-0.250663	0.565088	0.037348	61.874096	111.366592	134.994736	0.900080	0.000000	4.918318	0.000000	0.000000	0.000000	-0.901402	-0.601555	3.097593	0.000000	0.000000	4.000000	16.000000	0.000000
21984.633585	-0.252994	0.563088	0.047759	60.750031	114.274796	136.914459	1.203032	0.000000	4.853114	0.000000	0.000000	0.000000	-0.699409	-0.600117	3.123389	0.000000	0.000000	4.000000	16.000000	0.000000
21984.636918	-0.252994	0.563088	0.047759	60.750031	114.274796	136.914459	1.203032	0.000000	4.853114	0.000000	0.000000	0.000000	-0.699409	-0.600117	3.123389	0.000000	0.000000	4.000000	16.000000	0.000000
21984.640252	-0.252994	0.563088	0.047759	60.750031	114.274796	136.914459	1.203032	0.000000	4.853114	0.000000	0.000000	0.000000	-0.699409	-0.600117	3.123389	0.000000	0.000000	4.000000	16.000000	0.000000
21984.643585	-0.254660	0.561150	0.058213	59.891033	116.963669	138.231171	1.489903	0.000000	4.772859	0.000000	0.000000	0.000000	-0.499924	-0.581359	3.136198	0.000000	0.000000	4.000000	16.000000	0.000000
21984.646918	-0.254660	0.561150	0.058213	59.891033	116.963669	138.231171	1.489903	0.000000	4.772859	0.000000	0.000000	0.000000	-0.499924	-0.581359	3.136198	0.000000	0.000000	4.000000	16.000000	0.000000
21984.650252	-0.254660	0.561150	0.058213	59.891033	116.963669	138.231171	1.489903	0.000000	4.772859	0.000000	0.000000	0.000000	-0.499924	-0.581359	3.136198	0.000000	0.000000	4.000000	16.000000	0.000000
21984.653585	-0.255766	0.559253	0.068723	59.693874	119.324142	138.859558	1.761324	0.000000	4.679502	0.000000	0.000000	0.000000	-0.331618	-0.569091	3.152899	0.000000	0.000000	4.000000	16.000000	0.000000
21984.656918	-0.255766	0.559253	0.068723	59.693874	119.324142	138.859558	1.761324	0.000000	4.679502	0.000000	0.000000	0.000000	-0.331618	-0.569091	3.152899	0.000000	0.000000	4.000000	16.000000	0.000000
21984.660252	-0.255766	0.559253	0.068723	59.693874	119.324142	138.859558	1.761324	0.000000	4.679502	0.000000	0.000000	0.000000	-0.331618	-0.569091	3.152899	0.000000	0.000000	4.000000	16.000000	0.000000
21984.663585	-0.256376	0.557389	0.079335	60.091091	121.481621	139.332367	2.018258	0.000000	4.574564	0.000000	0.000000	0.000000	-0.182935	-0.559166	3.183738	0.000000	0.000000	4.000000	16.000000	0.000000
21984.666918	-0.256376	0.557389	0.079335	60.091091	121.481621	139.332367	2.018258	0.000000	4.574564	0.000000	0.000000	0.000000	-0.182935	-0.559166	3.183738	0.000000	0.000000	4.000000	16.000000	0.000000
21984.670252	-0.256376	0.557389	0.079335	60.091091	121.481621	139.332367	2.018258	0.000000	4.574564	0.000000	0.000000	0.000000	-0.182935	-0.559166	3.183738	0.000000	0.000000	4.000000	16.000000	0.000000
21984.673585	-0.256451	0.555557	0.089871	60.682850	123.635208	139.843216	2.262199	0.000000	4.458975	0.000000	0.000000	0.000000	-0.022686	-0.549679	3.160724	0.000000	0.000000	4.000000	16.000000	0.000000
21984.676918	-0.256451	0.555557	0.089871	60.682850	123.635208	139.843216	2.262199	0.000000	4.458975	0.000000	0.000000	0.000000	-0.022686	-0.549679	3.160724	0.000000	0.000000	4.000000	16.000000	0.000000
21984.680252	-0.256451	0.555557	0.089871	60.682850	123.635208	139.843216	2.262199	0.000000	4.458975	0.000000	0.000000	0.000000	-0.022686	-0.549679	3.160724	0.000000	0.000000	4.000000	16.000000	0.000000
21984.683585	-0.255836	0.553766	0.100498	61.277630	125.595047	140.235916	2.490508	0.000000	4.335594	0.000000	0.000000	0.000000	0.184553	-0.537090	3.188287	0.000000	0.000000	4.000000	16.000000	0.000000
21984.686918	-0.255836	0.553766	0.100498	61.277630	125.595047	140.235916	2.490508	0.000000	4.335594	0.000000	0.000000	0.000000	0.184553	-0.537090	3.188287	0.000000	0.000000	4.000000	16.000000	0.000000
21984.690252	-0.255836	0.553766	0.100498	61.277630	125.595047	140.235916	2.490508	0.000000	4.335594	0.000000	0.000000	0.000000	0.184553	-0.537090	3.188287	0.000000	0.000000	4.000000	16.000000	0.000000
21984.693585	-0.254601	0.552065	0.111063	61.820213	127.105507	140.615677	2.709853	0.000000	4.201987	0.000000	0.000000	0.000000	0.370399	-0.510301	3.169547	0.000000	0.000000	4.000000	16.000000	0.000000
21984.696918	-0.254601	0.552065	0.111063	61.820213	127.105507	140.615677	2.709853	0.000000	4.201987	0.000000	0.000000	0.000000	0.370399	-0.510301	3.169547	0.000000	0.000000	4.000000	16.000000	0.000000
21984.700252	-0.254601	0.552065	0.111063	61.820213	127.105507	140.615677	2.709853	0.000000	4.201987	0.000000	0.000000	0.000000	0.370399	-0.510301	3.169547	0.000000	0.000000	4.000000	16.000000	0.000000
21984.703585	-0.252759	0.550423	0.121618	62.311153	128.294250	140.955841	2.917206	0.000000	4.060776	0.000000	0.000000	0.000000	0.552556	-0.492574	3.166318	0.000000	0.000000	4.000000	16.000000	0.000000
21984.706918	-0.252759	0.550423	0.121618	62.311153	128.294250	140.955841	2.917206	0.000000	4.060776	0.000000	0.000000	0.000000	0.552556	-0.492574	3.166318	0.000000	0.000000	4.000000	16.000000	0.000000
21984.710252	-0.252759	0.550423	0.121618	62.311153	128.294250	140.955841	2.917206	0.000000	4.060776	0.000000	0.000000	0.000000	0.552556	-0.492574	3.166318	0.000000	0.000000	4.000000	16.000000	0.000000
21984.713585	-0.250283	0.548835	0.132046	62.632057	129.602203	141.358292	3.114259	0.000000	3.911699	0.000000	0.000000	0.000000	0.742816	-0.476399	3.128569	0.000000	0.000000	4.000000	16.000000	0.000000
21984.716918	-0.250283	0.548835	0.132046	62.632057	129.602203	141.358292	3.114259	0.000000	3.911699	0.000000	0.000000	0.000000	0.742816	-0.476399	3.128569	0.000000	0.000000	4.000000	16.000000	0.000000
21984.720252	-0.250283	0.548835	0.132046	62.632057	129.602203	141.358292	3.114259	0.000000	3.911699	0.000000	0.000000	0.000000	0.742816	-0.476399	3.128569	0.000000	0.000000	4.000000	16.000000	0.000000
21984.723585	-0.247303	0.547218	0.142111	62.517467	131.601379	142.148270	3.300280	0.000000	3.756083	0.000000	0.000000	0.000000	0.894224	-0.485233	3.019382	0.000000	0.000000	4.000000	16.000000	0.000000
21984.726918	-0.247303	0.547218	0.142111	62.517467	131.601379	142.148270	3.300280	0.000000	3.756083	0.000000	0.000000	0.000000	0.894224	-0.485233	3.019382	0.000000	0.000000	4.000000	16.000000	0.000000
21984.730252	-0.247303	0.547218	0.142111	62.517467	131.601379	142.148270	3.300280	0.000000	3.756083	0.000000	0.000000	0.000000	0.894224	-0.485233	3.019382	0.000000	0.000000	4.000000	16.000000	0.000000
21984.733585	-0.243958	0.545744	0.151886	62.208946	134.107208	143.247681	3.471554	0.000000	3.598377	0.000000	0.000000	0.000000	1.003549	-0.442148	2.932472	0.000000	0.000000	4.000000	16.000000	0.000000
21984.736918	-0.243958	0.545744	0.151886	62.208946	134.107208	143.247681	3.471554	0.000000	3.598377	0.000000	0.000000	0.000000	1.003549	-0.442148	2.932472	0.000000	0.000000	4.000000	16.000000	0.000000
21984.740252	-0.243958	0.545744	0.151886	62.208946	134.107208	143.247681	3.471554	0.000000	3.598377	0.000000	0.000000	0.000000	1.003549	-0.442148	2.932472	0.000000	0.000000	4.000000	16.000000	0.000000
21984.743585	-0.240233	0.544347	0.161483	61.970341	136.768356	144.510117	3.628982	0.000000	3.439548	0.000000	0.000000	0.000000	1.117223	-0.418976	2.879155	0.000000	0.000000	4.000000	16.000000	0.000000
21984.746918	-0.240233	0.544347	0.161483	61.970341	136.768356	144.510117	3.628982	0.000000	3.439548	0.000000	0.000000	0.000000	1.117223	-0.418976	2.879155	0.000000	0.000000	4.000000	16.000000	0.000000
21984.750252	-0.240233	0.544347	0.161483	61.970341	136.768356	144.510117	3.628982	0.000000	3.439548	0.000000	0.000000	0.000000	1.117223	-0.418976	2.879155	0.000000	0.000000	4.000000	16.000000	0.000000
21984.753585	-0.236039	0.543016	0.170919	61.749821	139.412994	145.716400	3.775188	0.000000	3.278408	0.000000	0.000000	0.000000	1.258463	-0.399442	2.830737	0.000000	0.000000	4.000000	16.000000	0.000000
21984.756918	-0.236039	0.543016	0.170919	61.749821	139.412994	145.716400	3.775188	0.000000	3.278408	0.000000	0.000000	0.000000	1.258463	-0.399442	2.830737	0.000000	0.000000	4.000000	16.000000	0.000000
21984.760252	-0.236039	0.543016	0.170919	61.749821	139.412994	145.716400	3.775188	0.000000	3.278408	0.000000	0.000000	0.000000	1.258463	-0.399442	2.830737	0.000000	0.000000	4.000000	16.000000	0.000000
21984.763585	-0.231289	0.541749	0.180148	61.527096	141.782410	146.830032	3.912109	0.000000	3.113744	0.000000	0.000000	0.000000	1.424759	-0.380116	2.768647	0.000000	0.000000	4.000000	16.000000	0.000000
21984.766918	-0.231289	0.541749	0.180148	61.527096	141.782410	146.830032	3.912109	0.000000	3.113744	0.000000	0.000000	0.000000	1.424759	-0.380116	2.768647	0.000000	0.000000	4.000000	16.000000	0.000000
21984.770252	-0.231289	0.541749	0.180148	61.527096	141.782410	146.830032	3.912109	0.000000	3.113744	0.000000	0.000000	0.000000	1.424759	-0.380116	2.768647	0.000000	0.000000	4.000000	16.000000	0.000000
21984.773585	-0.226020	0.540563	0.189063	61.297935	143.782288	147.836456	4.040768	0.000000	2.944860	0.000000	0.000000	0.000000	1.580888	-0.355731	2.674585	0.000000	0.000000	4.000000	16.000000	0.000000
21984.776918	-0.226020	0.540563	0.189063	61.297935	143.782288	147.836456	4.040768	0.000000	2.944860	0.000000	0.000000	0.000000	1.580888	-0.355731	2.674585	0.000000	0.000000	4.000000	16.000000	0.000000
21984.780252	-0.226020	0.540563	0.189063	61.297935	143.782288	147.836456	4.040768	0.000000	2.944860	0.000000	0.000000	0.000000	1.580888	-0.355731	2.674585	0.000000	0.000000	4.000000	16.000000	0.000000
21984.783585	-0.220200	0.539485	0.197654	61.072342	145.521759	148.649200	4.160478	0.000000	2.773161	0.000000	0.000000	0.000000	1.746005	-0.323509	2.577404	0.000000	0.000000	4.000000	16.000000	0.000000
21984.786918	-0.220200	0.539485	0.197654	61.072342	145.521759	148.649200	4.160478	0.000000	2.773161	0.000000	0.000000	0.000000	1.746005	-0.323509	2.577404	0.000000	0.000000	4.000000	16.000000	0.000000
21984.790252	-0.220200	0.539485	0.197654	61.072342	145.521759	148.649200	4.160478	0.000000	2.773161	0.000000	0.000000	0.000000	1.746005	-0.323509	2.577404	0.000000	0.000000	4.000000	16.000000	0.000000
21984.793585	-0.213908	0.538521	0.205708	60.874798	147.233902	149.442444	4.272064	0.000000	2.597974	0.000000	0.000000	0.000000	1.887610	-0.288994	2.416051	0.000000	0.000000	4.000000	16.000000	0.000000
21984.796918	-0.213908	0.538521	0.205708	60.874798	147.233902	149.442444	4.272064	0.000000	2.597974	0.000000	0.000000	0.000000	1.887610	-0.288994	2.416051	0.000000	0.000000	4.000000	16.000000	0.000000
21984.800252	-0.213908	0.538521	0.205708	60.874798	147.233902	149.442444	4.272064	0.000000	2.597974	0.000000	0.000000	0.000000	1.887610	-0.288994	2.416051	0.000000	0.000000	4.000000	16.000000	0.000000
21984.803585	-0.207291	0.537684	0.213186	60.755932	149.111526	150.379440	4.374162	0.000000	2.422127	0.000000	0.000000	0.000000	1.985071	-0.251271	2.243429	0.000000	0.000000	4.000000	16.000000	0.000000
21984.806918	-0.207291	0.537684	0.213186	60.755932	149.111526	150.379440	4.374162	0.000000	2.422127	0.000000	0.000000	0.000000	1.985071	-0.251271	2.243429	0.000000	0.000000	4.000000	16.000000	0.000000
21984.810252	-0.207291	0.537684	0.213186	60.755932	149.111526	150.379440	4.374162	0.000000	2.422127	0.000000	0.000000	0.000000	1.985071	-0.251271	2.243429	0.000000	0.000000	4.000000	16.000000	0.000000
21984.813585	-0.200419	0.536974	0.220015	60.779888	151.199432	151.507675	4.466273	0.000000	2.247756	0.000000	0.000000	0.000000	2.061492	-0.212917	2.048637	0.000000	0.000000	4.000000	16.000000	0.000000
21984.816918	-0.200419	0.536974	0.220015	60.779888	151.199432	151.507675	4.466273	0.000000	2.247756	0.000000	0.000000	0.000000	2.061492	-0.212917	2.048637	0.000000	0.000000	4.000000	16.000000	0.000000
21984.820252	-0.200419	0.536974	0.220015	60.779888	151.199432	151.507675	4.466273	0.000000	2.247756	0.000000	0.000000	0.000000	2.061492	-0.212917	2.048637	0.000000	0.000000	4.000000	16.000000	0.000000
21984.823585	-0.193390	0.536383	0.226200	61.129284	153.373199	152.724579	4.548615	0.000000	2.076079	0.000000	0.000000	0.000000	2.108848	-0.177249	1.855684	0.000000	0.000000	4.000000	16.000000	0.000000
21984.826918	-0.193390	0.536383	0.226200	61.129284	153.373199	152.724579	4.548615	0.000000	2.076079	0.000000	0.000000	0.000000	2.108848	-0.177249	1.855684	0.000000	0.000000	4.000000	16.000000	0.000000
21984.830252	-0.193390	0.536383	0.226200	61.129284	153.373199	152.724579	4.548615	0.000000	2.076079	0.000000	0.000000	0.000000	2.108848	-0.177249	1.855684	0.000000	0.000000	4.000000	16.000000	0.000000
21984.833585	-0.186150	0.535972	0.231718	61.677700	155.479645	153.902542	4.621602	0.000000	1.908086	0.000000	0.000000	0.000000	2.171912	-0.123458	1.655403	0.000000	0.000000	4.000000	16.000000	0.000000
21984.836918	-0.186150	0.535972	0.231718	61.677700	155.479645	153.902542	4.621602	0.000000	1.908086	0.000000	0.000000	0.000000	2.171912	-0.123458	1.655403	0.000000	0.000000	4.000000	16.000000	0.000000
21984.840252	-0.186150	0.535972	0.231718	61.677700	155.479645	153.902542	4.621602	0.000000	1.908086	0.000000	0.000000	0.000000	2.171912	-0.123458	1.655403	0.000000	0.000000	4.000000	16.000000	0.000000
21984.843585	-0.178643	0.535679	0.236524	62.285316	157.400055	154.931458	4.686577	0.000000	1.742410	0.000000	0.000000	0.000000	2.252204	-0.087786	1.441779	0.000000	0.000000	4.000000	16.000000	0.000000
21984.846918	-0.178643	0.535679	0.236524	62.285316	157.400055	154.931458	4.686577	0.000000	1.742410	0.000000	0.000000	0.000000	2.252204	-0.087786	1.441779	0.000000	0.000000	4.000000	16.000000	0.000000
21984.850252	-0.178643	0.535679	0.236524	62.285316	157.400055	154.931458	4.686577	0.000000	1.742410	0.000000	0.000000	0.000000	2.252204	-0.087786	1.441779	0.000000	0.000000	4.000000	16.000000	0.000000
21984.853585	-0.170960	0.535511	0.240605	62.903671	159.086639	155.777130	4.744612	0.000000	1.577549	0.000000	0.000000	0.000000	2.304787	-0.050617	1.224315	0.000000	0.000000	4.000000	16.000000	0.000000
21984.856918	-0.170960	0.535511	0.240605	62.903671	159.086639	155.777130	4.744612	0.000000	1.577549	0.000000	0.000000	0.000000	2.304787	-0.050617	1.224315	0.000000	0.000000	4.000000	16.000000	0.000000
21984.860252	-0.170960	0.535511	0.240605	62.903671	159.086639	155.777130	4.744612	0.000000	1.577549	0.000000	0.000000	0.000000	2.304787	-0.050617	1.224315	0.000000	0.000000	4.000000	16.000000	0.000000
21984.863585	-0.163117	0.535484	0.243919	63.532433	160.551575	156.452896	4.795781	0.000000	1.414385	0.000000	0.000000	0.000000	2.352760	-0.007886	0.994105	0.000000	0.000000	4.000000	16.000000	0.000000
21984.866918	-0.163117	0.535484	0.243919	63.532433	160.551575	156.452896	4.795781	0.000000	1.414385	0.000000	0.000000	0.000000	2.352760	-0.007886	0.994105	0.000000	0.000000	4.000000	16.000000	0.000000
21984.870252	-0.163117	0.535484	0.243919	63.532433	160.551575	156.452896	4.795781	0.000000	1.414385	0.000000	0.000000	0.000000	2.352760	-0.007886	0.994105	0.000000	0.000000	4.000000	16.000000	0.000000
21984.873585	-0.155001	0.535599	0.246467	64.225739	161.897186	157.307755	4.840566	0.000000	1.252564	0.000000	0.000000	0.000000	2.434792	0.034552	0.764440	0.000000	0.000000	4.000000	16.000000	0.000000
21984.876918	-0.155001	0.535599	0.246467	64.225739	161.897186	157.307755	4.840566	0.000000	1.252564	0.000000	0.000000	0.000000	2.434792	0.034552	0.764440	0.000000	0.000000	4.000000	16.000000	0.000000
21984.880252	-0.155001	0.535599	0.246467	64.225739	161.897186	157.307755	4.840566	0.000000	1.252564	0.000000	0.000000	0.000000	2.434792	0.034552	0.764440	0.000000	0.000000	4.000000	16.000000	0.000000
21984.883585	-0.146809	0.535800	0.248231	65.057602	163.191040	159.050842	4.879965	0.000000	1.089010	0.000000	0.000000	0.000000	2.457649	0.060045	0.529113	0.000000	0.000000	4.000000	16.000000	0.000000
21984.886918	-0.146809	0.535800	0.248231	65.057602	163.191040	159.050842	4.879965	0.000000	1.089010	0.000000	0.000000	0.000000	2.457649	0.060045	0.529113	0.000000	0.000000	4.000000	16.000000	0.000000
21984.890252	-0.146809	0.535800	0.248231	65.057602	163.191040	159.050842	4.879965	0.000000	1.089010	0.000000	0.000000	0.000000	2.457649	0.060045	0.529113	0.000000	0.000000	4.000000	16.000000	0.000000
21984.893585	-0.138547	0.536112	0.249287	66.042290	164.540817	160.973511	4.913404	0.000000	0.926529	0.000000	0.000000	0.000000	2.478753	0.093749	0.316921	0.000000	0.000000	4.000000	16.000000	0.000000
21984.896918	-0.138547	0.536112	0.249287	66.042290	164.540817	160.973511	4.913404	0.000000	0.926529	0.000000	0.000000	0.000000	2.478753	0.093749	0.316921	0.000000	0.000000	4.000000	16.000000	0.000000
21984.900252	-0.138547	0.536112	0.249287	66.042290	164.540817	160.973511	4.913404	0.000000	0.926529	0.000000	0.000000	0.000000	2.478753	0.093749	0.316921	0.000000	0.000000	4.000000	16.000000	0.000000
21984.903585	-0.130091	0.536489	0.249601	67.102272	166.069717	162.667572	4.941277	0.000000	0.764060	0.000000	0.000000	0.000000	2.536678	0.113211	0.094226	0.000000	0.000000	4.000000	16.000000	0.000000
21984.906918	-0.130091	0.536489	0.249601	67.102272	166.069717	162.667572	4.941277	0.000000	0.764060	0.000000	0.000000	0.000000	2.536678	0.113211	0.094226	0.000000	0.000000	4.000000	16.000000	0.000000
21984.910252	-0.130091	0.536489	0.249601	67.102272	166.069717	162.667572	4.941277	0.000000	0.764060	0.000000	0.000000	0.000000	2.536678	0.113211	0.094226	0.000000	0.000000	4.000000	16.000000	0.000000
21984.913585	-0.121609	0.536975	0.249194	68.203514	167.747589	164.697266	4.964056	0.000000	0.598452	0.000000	0.000000	0.000000	2.544560	0.145610	-0.122227	0.000000	0.000000	4.000000	16.000000	0.000000
21984.916918	-0.121609	0.536975	0.249194	68.203514	167.747589	164.697266	4.964056	0.000000	0.598452	0.000000	0.000000	0.000000	2.544560	0.145610	-0.122227	0.000000	0.000000	4.000000	16.000000	0.000000
21984.920252	-0.121609	0.536975	0.249194	68.203514	167.747589	164.697266	4.964056	0.000000	0.598452	0.000000	0.000000	0.000000	2.544560	0.145610	-0.122227	0.000000	0.000000	4.000000	16.000000	0.000000
21984.923585	-0.113125	0.537546	0.248074	69.298851	169.549683	167.387741	4.981306	0.000000	0.431964	0.000000	0.000000	0.000000	2.545317	0.171498	-0.335970	0.000000	0.000000	4.000000	16.000000	0.000000
21984.926918	-0.113125	0.537546	0.248074	69.298851	169.549683	167.387741	4.981306	0.000000	0.431964	0.000000	0.000000	0.000000	2.545317	0.171498	-0.335970	0.000000	0.000000	4.000000	16.000000	0.000000
21984.930252	-0.113125	0.537546	0.248074	69.298851	169.549683	167.387741	4.981306	0.000000	0.431964	0.000000	0.000000	0.000000	2.545317	0.171498	-0.335970	0.000000	0.000000	4.000000	16.000000	0.000000
21984.933585	-0.104558	0.538200	0.246247	70.343277	171.497696	170.210281	4.993016	0.000000	0.264168	0.000000	0.000000	0.000000	2.570109	0.195939	-0.548173	0.000000	0.000000	4.000000	16.000000	0.000000
21984.936918	-0.104558	0.538200	0.246247	70.343277	171.497696	170.210281	4.993016	0.000000	0.264168	0.000000	0.000000	0.000000	2.570109	0.195939	-0.548173	0.000000	0.000000	4.000000	16.000000	0.000000
21984.940252	-0.104558	0.538200	0.246247	70.343277	171.497696	170.210281	4.993016	0.000000	0.264168	0.000000	0.000000	0.000000	2.570109	0.195939	-0.548173	0.000000	0.000000	4.000000	16.000000	0.000000
21984.943585	-0.095868	0.538855	0.243746	71.293716	173.559525	173.469070	4.999144	0.000000	0.092532	0.000000	0.000000	0.000000	2.606953	0.196503	-0.750280	0.000000	0.000000	4.000000	16.000000	0.000000
21984.946918	-0.095868	0.538855	0.243746	71.293716	173.559525	173.469070	4.999144	0.000000	0.092532	0.000000	0.000000	0.000000	2.606953	0.196503	-0.750280	0.000000	0.000000	4.000000	16.000000	0.000000
21984.950252	-0.095868	0.538855	0.243746	71.293716	173.559525	173.469070	4.999144	0.000000	0.092532	0.000000	0.000000	0.000000	2.606953	0.196503	-0.750280	0.000000	0.000000	4.000000	16.000000	0.000000
21984.953585	-0.087112	0.539489	0.240567	72.145477	175.787766	177.340408	4.999282	0.000000	-0.084746	0.000000	0.000000	0.000000	2.626849	0.190269	-0.953727	0.000000	0.000000	4.000000	16.000000	0.000000
21984.956918	-0.087112	0.539489	0.240567	72.145477	175.787766	177.340408	4.999282	0.000000	-0.084746	0.000000	0.000000	0.000000	2.626849	0.190269	-0.953727	0.000000	0.000000	4.000000	16.000000	0.000000
21984.960252	-0.087112	0.539489	0.240567	72.145477	175.787766	177.340408	4.999282	0.000000	-0.084746	0.000000	0.000000	0.000000	2.626849	0.190269	-0.953727	0.000000	0.000000	4.000000	16.000000	0.000000
21984.963585	-0.078315	0.540160	0.236732	72.880638	178.233398	-178.385452	4.992840	0.000000	-0.267485	0.000000	0.000000	0.000000	2.639061	0.201208	-1.150347	0.000000	0.000000	4.000000	16.000000	0.000000
21984.966918	-0.078315	0.540160	0.236732	72.880638	178.233398	-178.385452	4.992840	0.000000	-0.267485	0.000000	0.000000	0.000000	2.639061	0.201208	-1.150347	0.000000	0.000000	4.000000	16.000000	0.000000
21984.970252	-0.078315	0.540160	0.236732	72.880638	178.233398	-178.385452	4.992840	0.000000	-0.267485	0.000000	0.000000	0.000000	2.639061	0.201208	-1.150347	0.000000	0.000000	4.000000	16.000000	0.000000
21984.973585	-0.069500	0.540881	0.232239	73.494621	-179.011154	-173.749451	4.979154	0.000000	-0.456096	0.000000	0.000000	0.000000	2.644661	0.216346	-1.348101	0.000000	0.000000	4.000000	16.000000	0.000000
21984.976918	-0.069500	0.540881	0.232239	73.494621	-179.011154	-173.749451	4.979154	0.000000	-0.456096	0.000000	0.000000	0.000000	2.644661	0.216346	-1.348101	0.000000	0.000000	4.000000	16.000000	0.000000
21984.980252	-0.069500	0.540881	0.232239	73.494621	-179.011154	-173.749451	4.979154	0.000000	-0.456096	0.000000	0.000000	0.000000	2.644661	0.216346	-1.348101	0.000000	0.000000	4.000000	16.000000	0.000000
21984.983585	-0.060717	0.541661	0.227047	74.012856	-175.810486	-169.021225	4.957429	0.000000	-0.651072	0.000000	0.000000	0.000000	2.634650	0.234026	-1.557597	0.000000	0.000000	4.000000	16.000000	0.000000
21984.986918	-0.060717	0.541661	0.227047	74.012856	-175.810486	-169.021225	4.957429	0.000000	-0.651072	0.000000	0.000000	0.000000	2.634650	0.234026	-1.557597	0.000000	0.000000	4.000000	16.000000	0.000000
21984.990252	-0.060717	0.541661	0.227047	74.012856	-175.810486	-169.021225	4.957429	0.000000	-0.651072	0.000000	0.000000	0.000000	2.634650	0.234026	-1.557597	0.000000	0.000000	4.000000	16.000000	0.000000
21984.993585	-0.051963	0.542535	0.221202	74.492889	-172.002701	-164.005096	4.926803	0.000000	-0.852414	0.000000	0.000000	0.000000	2.626296	0.262403	-1.753535	0.000000	0.000000	4.000000	16.000000	0.000000
21984.996918	-0.051963	0.542535	0.221202	74.492889	-172.002701	-164.005096	4.926803	0.000000	-0.852414	0.000000	0.000000	0.000000	2.626296	0.262403	-1.753535	0.000000	0.000000	4.000000	16.000000	0.000000
21985.000252	-0.051963	0.542535	0.221202	74.492889	-172.002701	-164.005096	4.926803	0.000000	-0.852414	0.000000	0.000000	0.000000	2.626296	0.262403	-1.753535	0.000000	0.000000	4.000000	16.000000	0.000000
21985.003585	-0.043230	0.543387	0.214735	75.089241	-167.176407	-157.683228	4.886113	0.000000	-1.061087	0.000000	0.000000	0.000000	2.620044	0.255572	-1.939902	0.000000	0.000000	4.000000	16.000000	0.000000
21985.006918	-0.043230	0.543387	0.214735	75.089241	-167.176407	-157.683228	4.886113	0.000000	-1.061087	0.000000	0.000000	0.000000	2.620044	0.255572	-1.939902	0.000000	0.000000	4.000000	16.000000	0.000000
21985.010252	-0.043230	0.543387	0.214735	75.089241	-167.176407	-157.683228	4.886113	0.000000	-1.061087	0.000000	0.000000	0.000000	2.620044	0.255572	-1.939902	0.000000	0.000000	4.000000	16.000000	0.000000
21985.013585	-0.034738	0.544287	0.207798	75.996849	-160.792526	-149.559570	4.833922	0.000000	-1.277964	0.000000	0.000000	0.000000	2.547504	0.269909	-2.081093	0.000000	0.000000	4.000000	16.000000	0.000000
21985.016918	-0.034738	0.544287	0.207798	75.996849	-160.792526	-149.559570	4.833922	0.000000	-1.277964	0.000000	0.000000	0.000000	2.547504	0.269909	-2.081093	0.000000	0.000000	4.000000	16.000000	0.000000
21985.020252	-0.034738	0.544287	0.207798	75.996849	-160.792526	-149.559570	4.833922	0.000000	-1.277964	0.000000	0.000000	0.000000	2.547504	0.269909	-2.081093	0.000000	0.000000	4.000000	16.000000	0.000000
21985.023585	-0.026498	0.545150	0.200364	77.030037	-152.863693	-139.674454	4.770270	0.000000	-1.498174	0.000000	0.000000	0.000000	2.471998	0.258863	-2.230388	0.000000	0.000000	4.000000	16.000000	0.000000
21985.026918	-0.026498	0.545150	0.200364	77.030037	-152.863693	-139.674454	4.770270	0.000000	-1.498174	0.000000	0.000000	0.000000	2.471998	0.258863	-2.230388	0.000000	0.000000	4.000000	16.000000	0.000000
21985.030252	-0.026498	0.545150	0.200364	77.030037	-152.863693	-139.674454	4.770270	0.000000	-1.498174	0.000000	0.000000	0.000000	2.471998	0.258863	-2.230388	0.000000	0.000000	4.000000	16.000000	0.000000
21985.033585	-0.018461	0.545959	0.192484	77.920898	-144.020691	-129.035507	4.694113	0.000000	-1.722006	0.000000	0.000000	0.000000	2.411030	0.242646	-2.364003	0.000000	0.000000	4.000000	16.000000	0.000000
21985.036918	-0.018461	0.545959	0.192484	77.920898	-144.020691	-129.035507	4.694113	0.000000	-1.722006	0.000000	0.000000	0.000000	2.411030	0.242646	-2.364003	0.000000	0.000000	4.000000	16.000000	0.000000
21985.040252	-0.018461	0.545959	0.192484	77.920898	-144.020691	-129.035507	4.694113	0.000000	-1.722006	0.000000	0.000000	0.000000	2.411030	0.242646	-2.364003	0.000000	0.000000	4.000000	16.000000	0.000000
21985.043585	-0.010671	0.546808	0.184229	78.607796	-134.860794	-118.770355	4.603948	0.000000	-1.950300	0.000000	0.000000	0.000000	2.336895	0.254732	-2.476316	0.000000	0.000000	4.000000	16.000000	0.000000
21985.046918	-0.010671	0.546808	0.184229	78.607796	-134.860794	-118.770355	4.603948	0.000000	-1.950300	0.000000	0.000000	0.000000	2.336895	0.254732	-2.476316	0.000000	0.000000	4.000000	16.000000	0.000000
21985.050252	-0.010671	0.546808	0.184229	78.607796	-134.860794	-118.770355	4.603948	0.000000	-1.950300	0.000000	0.000000	0.000000	2.336895	0.254732	-2.476316	0.000000	0.000000	4.000000	16.000000	0.000000
21985.053585	-0.003197	0.547670	0.175586	79.156616	-125.808044	-108.785507	4.499020	0.000000	-2.181472	0.000000	0.000000	0.000000	2.242205	0.258538	-2.593060	0.000000	0.000000	4.000000	16.000000	0.000000
21985.056918	-0.003197	0.547670	0.175586	79.156616	-125.808044	-108.785507	4.499020	0.000000	-2.181472	0.000000	0.000000	0.000000	2.242205	0.258538	-2.593060	0.000000	0.000000	4.000000	16.000000	0.000000
21985.060252	-0.003197	0.547670	0.175586	79.156616	-125.808044	-108.785507	4.499020	0.000000	-2.181472	0.000000	0.000000	0.000000	2.242205	0.258538	-2.593060	0.000000	0.000000	4.000000	16.000000	0.000000
21985.063585	0.004192	0.548615	0.166616	79.598045	-116.937485	-98.167915	4.378651	0.000000	-2.414004	0.000000	0.000000	0.000000	2.216772	0.283585	-2.691021	0.000000	0.000000	4.000000	16.000000	0.000000
21985.066918	0.004192	0.548615	0.166616	79.598045	-116.937485	-98.167915	4.378651	0.000000	-2.414004	0.000000	0.000000	0.000000	2.216772	0.283585	-2.691021	0.000000	0.000000	4.000000	16.000000	0.000000
21985.070252	0.004192	0.548615	0.166616	79.598045	-116.937485	-98.167915	4.378651	0.000000	-2.414004	0.000000	0.000000	0.000000	2.216772	0.283585	-2.691021	0.000000	0.000000	4.000000	16.000000	0.000000
21985.073585	0.011367	0.549597	0.157416	79.840248	-108.014740	-87.187218	4.239339	0.000000	-2.651038	0.000000	0.000000	0.000000	2.152482	0.294621	-2.759854	0.000000	0.000000	4.000000	16.000000	0.000000
21985.076918	0.011367	0.549597	0.157416	79.840248	-108.014740	-87.187218	4.239339	0.000000	-2.651038	0.000000	0.000000	0.000000	2.152482	0.294621	-2.759854	0.000000	0.000000	4.000000	16.000000	0.000000
21985.080252	0.011367	0.549597	0.157416	79.840248	-108.014740	-87.187218	4.239339	0.000000	-2.651038	0.000000	0.000000	0.000000	2.152482	0.294621	-2.759854	0.000000	0.000000	4.000000	16.000000	0.000000
21985.083585	0.018181	0.550646	0.148122	79.742142	-99.271744	-76.762657	4.081789	0.000000	-2.887732	0.000000	0.000000	0.000000	2.044421	0.314600	-2.788265	0.000000	0.000000	4.000000	16.000000	0.000000
21985.086918	0.018181	0.550646	0.148122	79.742142	-99.271744	-76.762657	4.081789	0.000000	-2.887732	0.000000	0.000000	0.000000	2.044421	0.314600	-2.788265	0.000000	0.000000	4.000000	16.000000	0.000000
21985.090252	0.018181	0.550646	0.148122	79.742142	-99.271744	-76.762657	4.081789	0.000000	-2.887732	0.000000	0.000000	0.000000	2.044421	0.314600	-2.788265	0.000000	0.000000	4.000000	16.000000	0.000000
21985.093585	0.024613	0.551672	0.138742	79.232452	-92.097969	-68.184074	3.908409	0.000000	-3.118387	0.000000	0.000000	0.000000	1.929414	0.307740	-2.813894	0.000000	0.000000	4.000000	16.000000	0.000000
21985.096918	0.024613	0.551672	0.138742	79.232452	-92.097969	-68.184074	3.908409	0.000000	-3.118387	0.000000	0.000000	0.000000	1.929414	0.307740	-2.813894	0.000000	0.000000	4.000000	16.000000	0.000000
21985.100252	0.024613	0.551672	0.138742	79.232452	-92.097969	-68.184074	3.908409	0.000000	-3.118387	0.000000	0.000000	0.000000	1.929414	0.307740	-2.813894	0.000000	0.000000	4.000000	16.000000	0.000000
21985.103585	0.030500	0.552571	0.129278	78.436188	-87.912674	-62.636627	3.719871	0.000000	-3.341042	0.000000	0.000000	0.000000	1.766030	0.269716	-2.839281	0.000000	0.000000	4.000000	16.000000	0.000000
21985.106918	0.030500	0.552571	0.129278	78.436188	-87.912674	-62.636627	3.719871	0.000000	-3.341042	0.000000	0.000000	0.000000	1.766030	0.269716	-2.839281	0.000000	0.000000	4.000000	16.000000	0.000000
21985.110252	0.030500	0.552571	0.129278	78.436188	-87.912674	-62.636627	3.719871	0.000000	-3.341042	0.000000	0.000000	0.000000	1.766030	0.269716	-2.839281	0.000000	0.000000	4.000000	16.000000	0.000000
21985.113585	0.035908	0.553352	0.119684	77.515984	-86.126556	-59.541077	3.518869	0.000000	-3.552121	0.000000	0.000000	0.000000	1.622388	0.234258	-2.878264	0.000000	0.000000	4.000000	16.000000	0.000000
21985.116918	0.035908	0.553352	0.119684	77.515984	-86.126556	-59.541077	3.518869	0.000000	-3.552121	0.000000	0.000000	0.000000	1.622388	0.234258	-2.878264	0.000000	0.000000	4.000000	16.000000	0.000000
21985.120252	0.035908	0.553352	0.119684	77.515984	-86.126556	-59.541077	3.518869	0.000000	-3.552121	0.000000	0.000000	0.000000	1.622388	0.234258	-2.878264	0.000000	0.000000	4.000000	16.000000	0.000000
21985.123585	0.040932	0.554152	0.110022	76.594505	-85.128128	-56.567822	3.304464	0.000000	-3.752402	0.000000	0.000000	0.000000	1.507348	0.240192	-2.898563	0.000000	0.000000	4.000000	16.000000	0.000000
21985.126918	0.040932	0.554152	0.110022	76.594505	-85.128128	-56.567822	3.304464	0.000000	-3.752402	0.000000	0.000000	0.000000	1.507348	0.240192	-2.898563	0.000000	0.000000	4.000000	16.000000	0.000000
21985.130252	0.040932	0.554152	0.110022	76.594505	-85.128128	-56.567822	3.304464	0.000000	-3.752402	0.000000	0.000000	0.000000	1.507348	0.240192	-2.898563	0.000000	0.000000	4.000000	16.000000	0.000000
21985.133585	0.045393	0.554962	0.100281	75.722412	-84.366341	-53.735027	3.076809	0.000000	-3.941224	0.000000	0.000000	0.000000	1.338377	0.242917	-2.922333	0.000000	0.000000	4.000000	16.000000	0.000000
21985.136918	0.045393	0.554962	0.100281	75.722412	-84.366341	-53.735027	3.076809	0.000000	-3.941224	0.000000	0.000000	0.000000	1.338377	0.242917	-2.922333	0.000000	0.000000	4.000000	16.000000	0.000000
21985.140252	0.045393	0.554962	0.100281	75.722412	-84.366341	-53.735027	3.076809	0.000000	-3.941224	0.000000	0.000000	0.000000	1.338377	0.242917	-2.922333	0.000000	0.000000	4.000000	16.000000	0.000000
21985.143585	0.049234	0.555813	0.090515	74.893517	-83.704773	-51.362888	2.838848	0.000000	-4.115938	0.000000	0.000000	0.000000	1.152171	0.255265	-2.929696	0.000000	0.000000	4.000000	16.000000	0.000000
21985.146918	0.049234	0.555813	0.090515	74.893517	-83.704773	-51.362888	2.838848	0.000000	-4.115938	0.000000	0.000000	0.000000	1.152171	0.255265	-2.929696	0.000000	0.000000	4.000000	16.000000	0.000000
21985.150252	0.049234	0.555813	0.090515	74.893517	-83.704773	-51.362888	2.838848	0.000000	-4.115938	0.000000	0.000000	0.000000	1.152171	0.255265	-2.929696	0.000000	0.000000	4.000000	16.000000	0.000000
21985.153585	0.052207	0.556721	0.080885	74.131950	-83.021111	-49.879425	2.592982	0.000000	-4.275095	0.000000	0.000000	0.000000	0.892026	0.272488	-2.889157	0.000000	0.000000	4.000000	16.000000	0.000000
21985.156918	0.052207	0.556721	0.080885	74.131950	-83.021111	-49.879425	2.592982	0.000000	-4.275095	0.000000	0.000000	0.000000	0.892026	0.272488	-2.889157	0.000000	0.000000	4.000000	16.000000	0.000000
21985.160252	0.052207	0.556721	0.080885	74.131950	-83.021111	-49.879425	2.592982	0.000000	-4.275095	0.000000	0.000000	0.000000	0.892026	0.272488	-2.889157	0.000000	0.000000	4.000000	16.000000	0.000000
21985.163585	0.054257	0.557643	0.071447	73.538208	-81.919800	-48.357960	2.346330	0.000000	-4.415284	0.000000	0.000000	0.000000	0.614899	0.276720	-2.831261	0.000000	0.000000	4.000000	16.000000	0.000000
21985.166918	0.054257	0.557643	0.071447	73.538208	-81.919800	-48.357960	2.346330	0.000000	-4.415284	0.000000	0.000000	0.000000	0.614899	0.276720	-2.831261	0.000000	0.000000	4.000000	16.000000	0.000000
21985.170252	0.054257	0.557643	0.071447	73.538208	-81.919800	-48.357960	2.346330	0.000000	-4.415284	0.000000	0.000000	0.000000	0.614899	0.276720	-2.831261	0.000000	0.000000	4.000000	16.000000	0.000000
21985.173585	0.055507	0.558559	0.062257	73.342865	-80.230179	-45.370323	2.101388	0.000000	-4.536978	0.000000	0.000000	0.000000	0.375151	0.274646	-2.757108	0.000000	0.000000	4.000000	16.000000	0.000000
21985.176918	0.055507	0.558559	0.062257	73.342865	-80.230179	-45.370323	2.101388	0.000000	-4.536978	0.000000	0.000000	0.000000	0.375151	0.274646	-2.757108	0.000000	0.000000	4.000000	16.000000	0.000000
21985.180252	0.055507	0.558559	0.062257	73.342865	-80.230179	-45.370323	2.101388	0.000000	-4.536978	0.000000	0.000000	0.000000	0.375151	0.274646	-2.757108	0.000000	0.000000	4.000000	16.000000	0.000000
21985.183585	0.056092	0.559489	0.053270	73.616043	-78.149017	-41.866737	1.858336	0.000000	-4.641830	0.000000	0.000000	0.000000	0.175286	0.279186	-2.695883	0.000000	0.000000	4.000000	16.000000	0.000000
21985.186918	0.056092	0.559489	0.053270	73.616043	-78.149017	-41.866737	1.858336	0.000000	-4.641830	0.000000	0.000000	0.000000	0.175286	0.279186	-2.695883	0.000000	0.000000	4.000000	16.000000	0.000000
21985.190252	0.056092	0.559489	0.053270	73.616043	-78.149017	-41.866737	1.858336	0.000000	-4.641830	0.000000	0.000000	0.000000	0.175286	0.279186	-2.695883	0.000000	0.000000	4.000000	16.000000	0.000000
21985.193585	0.056084	0.560464	0.044423	74.041916	-75.658447	-38.552731	1.614927	0.000000	-4.732020	0.000000	0.000000	0.000000	-0.002414	0.292405	-2.654346	0.000000	0.000000	4.000000	16.000000	0.000000
21985.196918	0.056084	0.560464	0.044423	74.041916	-75.658447	-38.552731	1.614927	0.000000	-4.732020	0.000000	0.000000	0.000000	-0.002414	0.292405	-2.654346	0.000000	0.000000	4.000000	16.000000	0.000000
21985.200252	0.056084	0.560464	0.044423	74.041916	-75.658447	-38.552731	1.614927	0.000000	-4.732020	0.000000	0.000000	0.000000	-0.002414	0.292405	-2.654346	0.000000	0.000000	4.000000	16.000000	0.000000
21985.203585	0.055234	0.561525	0.035761	74.470924	-72.830154	-34.987156	1.368685	0.000000	-4.809023	0.000000	0.000000	0.000000	-0.254981	0.318118	-2.598472	0.000000	0.000000	4.000000	16.000000	0.000000
21985.206918	0.055234	0.561525	0.035761	74.470924	-72.830154	-34.987156	1.368685	0.000000	-4.809023	0.000000	0.000000	0.000000	-0.254981	0.318118	-2.598472	0.000000	0.000000	4.000000	16.000000	0.000000
21985.210252	0.055234	0.561525	0.035761	74.470924	-72.830154	-34.987156	1.368685	0.000000	-4.809023	0.000000	0.000000	0.000000	-0.254981	0.318118	-2.598472	0.000000	0.000000	4.000000	16.000000	0.000000
21985.213585	0.053518	0.562710	0.027305	74.820831	-69.722237	-30.970861	1.122446	0.000000	-4.872383	0.000000	0.000000	0.000000	-0.514738	0.355727	-2.536736	0.000000	0.000000	4.000000	16.000000	0.000000
21985.216918	0.053518	0.562710	0.027305	74.820831	-69.722237	-30.970861	1.122446	0.000000	-4.872383	0.000000	0.000000	0.000000	-0.514738	0.355727	-2.536736	0.000000	0.000000	4.000000	16.000000	0.000000
21985.220252	0.053518	0.562710	0.027305	74.820831	-69.722237	-30.970861	1.122446	0.000000	-4.872383	0.000000	0.000000	0.000000	-0.514738	0.355727	-2.536736	0.000000	0.000000	4.000000	16.000000	0.000000
21985.223585	0.051037	0.564008	0.019133	75.057213	-66.426926	-26.928526	0.875576	0.000000	-4.922740	0.000000	0.000000	0.000000	-0.744404	0.389185	-2.451671	0.000000	0.000000	4.000000	16.000000	0.000000
21985.226918	0.051037	0.564008	0.019133	75.057213	-66.426926	-26.928526	0.875576	0.000000	-4.922740	0.000000	0.000000	0.000000	-0.744404	0.389185	-2.451671	0.000000	0.000000	4.000000	16.000000	0.000000
21985.230252	0.051037	0.564008	0.019133	75.057213	-66.426926	-26.928526	0.875576	0.000000	-4.922740	0.000000	0.000000	0.000000	-0.744404	0.389185	-2.451671	0.000000	0.000000	4.000000	16.000000	0.000000
21985.233585	0.047716	0.565353	0.011219	75.221252	-63.087254	-23.222851	0.628368	0.000000	-4.960358	0.000000	0.000000	0.000000	-0.996166	0.403634	-2.374120	0.000000	0.000000	4.000000	16.000000	0.000000
21985.236918	0.047716	0.565353	0.011219	75.221252	-63.087254	-23.222851	0.628368	0.000000	-4.960358	0.000000	0.000000	0.000000	-0.996166	0.403634	-2.374120	0.000000	0.000000	4.000000	16.000000	0.000000
21985.240252	0.047716	0.565353	0.011219	75.221252	-63.087254	-23.222851	0.628368	0.000000	-4.960358	0.000000	0.000000	0.000000	-0.996166	0.403634	-2.374120	0.000000	0.000000	4.000000	16.000000	0.000000
21985.243585	0.043802	0.566706	0.003585	75.403770	-59.704597	-19.326084	0.378668	0.000000	-4.985640	0.000000	0.000000	0.000000	-1.174145	0.405832	-2.290341	0.000000	0.000000	4.000000	16.000000	0.000000
21985.246918	0.043802	0.566706	0.003585	75.403770	-59.704597	-19.326084	0.378668	0.000000	-4.985640	0.000000	0.000000	0.000000	-1.174145	0.405832	-2.290341	0.000000	0.000000	4.000000	16.000000	0.000000
21985.250252	0.043802	0.566706	0.003585	75.403770	-59.704597	-19.326084	0.378668	0.000000	-4.985640	0.000000	0.000000	0.000000	-1.174145	0.405832	-2.290341	0.000000	0.000000	4.000000	16.000000	0.000000
21985.253585	0.039477	0.568045	-0.003789	75.589104	-56.278034	-15.208058	0.124605	0.000000	-4.998447	0.000000	0.000000	0.000000	-1.297533	0.401620	-2.212011	0.000000	0.000000	4.000000	16.000000	0.000000
21985.256918	0.039477	0.568045	-0.003789	75.589104	-56.278034	-15.208058	0.124605	0.000000	-4.998447	0.000000	0.000000	0.000000	-1.297533	0.401620	-2.212011	0.000000	0.000000	4.000000	16.000000	0.000000
21985.260252	0.039477	0.568045	-0.003789	75.589104	-56.278034	-15.208058	0.124605	0.000000	-4.998447	0.000000	0.000000	0.000000	-1.297533	0.401620	-2.212011	0.000000	0.000000	4.000000	16.000000	0.000000
21985.263585	0.034761	0.569357	-0.010927	75.747719	-52.966946	-11.063671	-0.135763	0.000000	-4.998157	0.000000	0.000000	0.000000	-1.414987	0.393754	-2.141562	0.000000	0.000000	4.000000	16.000000	0.000000
21985.266918	0.034761	0.569357	-0.010927	75.747719	-52.966946	-11.063671	-0.135763	0.000000	-4.998157	0.000000	0.000000	0.000000	-1.414987	0.393754	-2.141562	0.000000	0.000000	4.000000	16.000000	0.000000
21985.270252	0.034761	0.569357	-0.010927	75.747719	-52.966946	-11.063671	-0.135763	0.000000	-4.998157	0.000000	0.000000	0.000000	-1.414987	0.393754	-2.141562	0.000000	0.000000	4.000000	16.000000	0.000000
21985.273585	0.029483	0.570655	-0.017852	75.835114	-49.754490	-6.905946	-0.404100	0.000000	-4.983644	0.000000	0.000000	0.000000	-1.583276	0.389434	-2.077530	0.000000	0.000000	4.000000	16.000000	0.000000
21985.276918	0.029483	0.570655	-0.017852	75.835114	-49.754490	-6.905946	-0.404100	0.000000	-4.983644	0.000000	0.000000	0.000000	-1.583276	0.389434	-2.077530	0.000000	0.000000	4.000000	16.000000	0.000000
21985.280252	0.029483	0.570655	-0.017852	75.835114	-49.754490	-6.905946	-0.404100	0.000000	-4.983644	0.000000	0.000000	0.000000	-1.583276	0.389434	-2.077530	0.000000	0.000000	4.000000	16.000000	0.000000
21985.283585	0.023538	0.572053	-0.024401	75.798859	-46.759624	-2.896981	-0.682905	0.000000	-4.953145	0.000000	0.000000	0.000000	-1.783572	0.419252	-1.964747	0.000000	0.000000	4.000000	16.000000	0.000000
21985.286918	0.023538	0.572053	-0.024401	75.798859	-46.759624	-2.896981	-0.682905	0.000000	-4.953145	0.000000	0.000000	0.000000	-1.783572	0.419252	-1.964747	0.000000	0.000000	4.000000	16.000000	0.000000
21985.290252	0.023538	0.572053	-0.024401	75.798859	-46.759624	-2.896981	-0.682905	0.000000	-4.953145	0.000000	0.000000	0.000000	-1.783572	0.419252	-1.964747	0.000000	0.000000	4.000000	16.000000	0.000000
21985.293585	0.016874	0.573567	-0.030465	75.638504	-43.994823	0.805966	-0.968888	0.000000	-4.905228	0.000000	0.000000	0.000000	-1.999191	0.454289	-1.819057	0.000000	0.000000	4.000000	16.000000	0.000000
21985.296918	0.016874	0.573567	-0.030465	75.638504	-43.994823	0.805966	-0.968888	0.000000	-4.905228	0.000000	0.000000	0.000000	-1.999191	0.454289	-1.819057	0.000000	0.000000	4.000000	16.000000	0.000000
21985.300252	0.016874	0.573567	-0.030465	75.638504	-43.994823	0.805966	-0.968888	0.000000	-4.905228	0.000000	0.000000	0.000000	-1.999191	0.454289	-1.819057	0.000000	0.000000	4.000000	16.000000	0.000000
21985.303585	0.009610	0.575129	-0.036010	75.417870	-41.323395	3.315015	-1.261182	0.000000	-4.838328	0.000000	0.000000	0.000000	-2.179212	0.468488	-1.663600	0.000000	0.000000	4.000000	16.000000	0.000000
21985.306918	0.009610	0.575129	-0.036010	75.417870	-41.323395	3.315015	-1.261182	0.000000	-4.838328	0.000000	0.000000	0.000000	-2.179212	0.468488	-1.663600	0.000000	0.000000	4.000000	16.000000	0.000000
21985.310252	0.009610	0.575129	-0.036010	75.417870	-41.323395	3.315015	-1.261182	0.000000	-4.838328	0.000000	0.000000	0.000000	-2.179212	0.468488	-1.663600	0.000000	0.000000	4.000000	16.000000	0.000000
21985.313585	0.001947	0.576697	-0.041008	75.276009	-38.503269	5.236786	-1.560594	0.000000	-4.750216	0.000000	0.000000	0.000000	-2.298782	0.470614	-1.499227	0.000000	0.000000	4.000000	16.000000	0.000000
21985.316918	0.001947	0.576697	-0.041008	75.276009	-38.503269	5.236786	-1.560594	0.000000	-4.750216	0.000000	0.000000	0.000000	-2.298782	0.470614	-1.499227	0.000000	0.000000	4.000000	16.000000	0.000000
21985.320252	0.001947	0.576697	-0.041008	75.276009	-38.503269	5.236786	-1.560594	0.000000	-4.750216	0.000000	0.000000	0.000000	-2.298782	0.470614	-1.499227	0.000000	0.000000	4.000000	16.000000	0.000000
21985.323585	-0.005891	0.578176	-0.045535	75.284798	-35.208481	8.243470	-1.865925	0.000000	-4.638784	0.000000	0.000000	0.000000	-2.351461	0.443749	-1.358207	0.000000	0.000000	4.000000	16.000000	0.000000
21985.326918	-0.005891	0.578176	-0.045535	75.284798	-35.208481	8.243470	-1.865925	0.000000	-4.638784	0.000000	0.000000	0.000000	-2.351461	0.443749	-1.358207	0.000000	0.000000	4.000000	16.000000	0.000000
21985.330252	-0.005891	0.578176	-0.045535	75.284798	-35.208481	8.243470	-1.865925	0.000000	-4.638784	0.000000	0.000000	0.000000	-2.351461	0.443749	-1.358207	0.000000	0.000000	4.000000	16.000000	0.000000
21985.333585	-0.013886	0.579611	-0.049634	75.359489	-31.406698	12.050512	-2.177744	0.000000	-4.500826	0.000000	0.000000	0.000000	-2.398396	0.430449	-1.229567	0.000000	0.000000	4.000000	16.000000	0.000000
21985.336918	-0.013886	0.579611	-0.049634	75.359489	-31.406698	12.050512	-2.177744	0.000000	-4.500826	0.000000	0.000000	0.000000	-2.398396	0.430449	-1.229567	0.000000	0.000000	4.000000	16.000000	0.000000
21985.340252	-0.013886	0.579611	-0.049634	75.359489	-31.406698	12.050512	-2.177744	0.000000	-4.500826	0.000000	0.000000	0.000000	-2.398396	0.430449	-1.229567	0.000000	0.000000	4.000000	16.000000	0.000000
21985.343585	-0.022213	0.580995	-0.053317	75.366463	-27.566866	15.637796	-2.481678	0.000000	-4.305712	0.000000	0.000000	0.000000	-2.498188	0.415017	-1.104901	0.000000	0.000000	4.000000	16.000000	0.000000
21985.346918	-0.022213	0.580995	-0.053317	75.366463	-27.566866	15.637796	-2.481678	0.000000	-4.305712	0.000000	0.000000	0.000000	-2.498188	0.415017	-1.104901	0.000000	0.000000	4.000000	16.000000	0.000000
21985.350252	-0.022213	0.580995	-0.053317	75.366463	-27.566866	15.637796	-2.481678	0.000000	-4.305712	0.000000	0.000000	0.000000	-2.498188	0.415017	-1.104901	0.000000	0.000000	4.000000	16.000000	0.000000
21985.353585	-0.031090	0.582411	-0.056551	75.249809	-24.019005	18.385798	-2.665828	0.000000	-3.889347	0.000000	0.000000	0.000000	-2.663073	0.424885	-0.970393	0.000000	0.000000	4.000000	16.000000	0.000000
21985.356918	-0.031090	0.582411	-0.056551	75.249809	-24.019005	18.385798	-2.665828	0.000000	-3.889347	0.000000	0.000000	0.000000	-2.663073	0.424885	-0.970393	0.000000	0.000000	4.000000	16.000000	0.000000
21985.360252	-0.031090	0.582411	-0.056551	75.249809	-24.019005	18.385798	-2.665828	0.000000	-3.889347	0.000000	0.000000	0.000000	-2.663073	0.424885	-0.970393	0.000000	0.000000	4.000000	16.000000	0.000000
21985.363585	-0.040611	0.583830	-0.059254	75.014648	-20.953651	20.219795	-2.827560	0.000000	-3.445502	0.000000	0.000000	0.000000	-2.856452	0.425762	-0.810978	0.000000	0.000000	4.000000	16.000000	0.000000
21985.366918	-0.040611	0.583830	-0.059254	75.014648	-20.953651	20.219795	-2.827560	0.000000	-3.445502	0.000000	0.000000	0.000000	-2.856452	0.425762	-0.810978	0.000000	0.000000	4.000000	16.000000	0.000000
21985.370252	-0.040611	0.583830	-0.059254	75.014648	-20.953651	20.219795	-2.827560	0.000000	-3.445502	0.000000	0.000000	0.000000	-2.856452	0.425762	-0.810978	0.000000	0.000000	4.000000	16.000000	0.000000
21985.373585	-0.050698	0.585347	-0.061206	74.680626	-18.146408	21.770647	-2.962723	0.000000	-2.969426	0.000000	0.000000	0.000000	-3.025925	0.455097	-0.585508	0.000000	0.000000	4.000000	16.000000	0.000000
21985.376918	-0.050698	0.585347	-0.061206	74.680626	-18.146408	21.770647	-2.962723	0.000000	-2.969426	0.000000	0.000000	0.000000	-3.025925	0.455097	-0.585508	0.000000	0.000000	4.000000	16.000000	0.000000
21985.380252	-0.050698	0.585347	-0.061206	74.680626	-18.146408	21.770647	-2.962723	0.000000	-2.969426	0.000000	0.000000	0.000000	-3.025925	0.455097	-0.585508	0.000000	0.000000	4.000000	16.000000	0.000000
21985.383585	-0.061128	0.586941	-0.062329	74.286308	-15.056462	23.869692	-3.060308	0.000000	-2.465105	0.000000	0.000000	0.000000	-3.128902	0.478250	-0.336929	0.000000	0.000000	4.000000	16.000000	0.000000
21985.386918	-0.061128	0.586941	-0.062329	74.286308	-15.056462	23.869692	-3.060308	0.000000	-2.465105	0.000000	0.000000	0.000000	-3.128902	0.478250	-0.336929	0.000000	0.000000	4.000000	16.000000	0.000000
21985.390252	-0.061128	0.586941	-0.062329	74.286308	-15.056462	23.869692	-3.060308	0.000000	-2.465105	0.000000	0.000000	0.000000	-3.128902	0.478250	-0.336929	0.000000	0.000000	4.000000	16.000000	0.000000
21985.393585	-0.071538	0.588590	-0.062638	73.784698	-11.291995	27.075665	-3.116462	0.000000	-1.943622	0.000000	0.000000	0.000000	-3.123078	0.494727	-0.092483	0.000000	0.000000	4.000000	16.000000	0.000000
21985.396918	-0.071538	0.588590	-0.062638	73.784698	-11.291995	27.075665	-3.116462	0.000000	-1.943622	0.000000	0.000000	0.000000	-3.123078	0.494727	-0.092483	0.000000	0.000000	4.000000	16.000000	0.000000
21985.400252	-0.071538	0.588590	-0.062638	73.784698	-11.291995	27.075665	-3.116462	0.000000	-1.943622	0.000000	0.000000	0.000000	-3.123078	0.494727	-0.092483	0.000000	0.000000	4.000000	16.000000	0.000000
21985.403585	-0.081777	0.590236	-0.062090	73.282089	-6.849641	31.819969	-3.131876	0.000000	-1.423108	0.000000	0.000000	0.000000	-3.071895	0.493747	0.164142	0.000000	0.000000	4.000000	16.000000	0.000000
21985.406918	-0.081777	0.590236	-0.062090	73.282089	-6.849641	31.819969	-3.131876	0.000000	-1.423108	0.000000	0.000000	0.000000	-3.071895	0.493747	0.164142	0.000000	0.000000	4.000000	16.000000	0.000000
21985.410252	-0.081777	0.590236	-0.062090	73.282089	-6.849641	31.819969	-3.131876	0.000000	-1.423108	0.000000	0.000000	0.000000	-3.071895	0.493747	0.164142	0.000000	0.000000	4.000000	16.000000	0.000000
21985.413585	-0.091976	0.591643	-0.061185	73.436981	-1.458141	37.188431	-3.104519	0.000000	-0.911126	0.000000	0.000000	0.000000	-3.059442	0.422119	0.271693	0.000000	0.000000	4.000000	16.000000	0.000000
21985.416918	-0.091976	0.591643	-0.061185	73.436981	-1.458141	37.188431	-3.104519	0.000000	-0.911126	0.000000	0.000000	0.000000	-3.059442	0.422119	0.271693	0.000000	0.000000	4.000000	16.000000	0.000000
21985.420252	-0.091976	0.591643	-0.061185	73.436981	-1.458141	37.188431	-3.104519	0.000000	-0.911126	0.000000	0.000000	0.000000	-3.059442	0.422119	0.271693	0.000000	0.000000	4.000000	16.000000	0.000000
21985.423585	-0.091976	0.591643	-0.061185	74.173157	5.463089	43.236179	-3.059237	0.000000	-0.401219	0.000000	0.000000	0.000000	-3.059442	0.422119	0.271693	0.000000	0.000000	4.000000	16.000000	0.000000
21985.426918	-0.102415	0.592821	-0.059961	74.173157	5.463089	43.236179	-3.059237	0.000000	-0.401219	0.000000	0.000000	0.000000	-3.131729	0.353221	0.367243	0.000000	0.000000	4.000000	16.000000	0.000000
21985.430252	-0.102415	0.592821	-0.059961	74.173157	5.463089	43.236179	-3.059237	0.000000	-0.401219	0.000000	0.000000	0.000000	-3.131729	0.353221	0.367243	0.000000	0.000000	4.000000	16.000000	0.000000
21985.433585	-0.113186	0.593907	-0.058093	74.751099	12.810337	49.266880	-2.998030	0.000000	0.120736	0.000000	0.000000	0.000000	-3.231260	0.325993	0.560390	0.000000	0.000000	4.000000	16.000000	0.000000
21985.436918	-0.113186	0.593907	-0.058093	74.751099	12.810337	49.266880	-2.998030	0.000000	0.120736	0.000000	0.000000	0.000000	-3.231260	0.325993	0.560390	0.000000	0.000000	4.000000	16.000000	0.000000
21985.440252	-0.113186	0.593907	-0.058093	74.751099	12.810337	49.266880	-2.998030	0.000000	0.120736	0.000000	0.000000	0.000000	-3.231260	0.325993	0.560390	0.000000	0.000000	4.000000	16.000000	0.000000
21985.443585	-0.124205	0.594909	-0.055450	75.089867	19.704678	54.924973	-2.904632	0.000000	0.659279	0.000000	0.000000	0.000000	-3.305711	0.300401	0.792746	0.000000	0.000000	4.000000	16.000000	0.000000
21985.446918	-0.124205	0.594909	-0.055450	75.089867	19.704678	54.924973	-2.904632	0.000000	0.659279	0.000000	0.000000	0.000000	-3.305711	0.300401	0.792746	0.000000	0.000000	4.000000	16.000000	0.000000
21985.450252	-0.124205	0.594909	-0.055450	75.089867	19.704678	54.924973	-2.904632	0.000000	0.659279	0.000000	0.000000	0.000000	-3.305711	0.300401	0.792746	0.000000	0.000000	4.000000	16.000000	0.000000
21985.453585	-0.135155	0.595637	-0.052208	75.314827	26.000057	60.268776	-2.772507	0.000000	1.210231	0.000000	0.000000	0.000000	-3.285219	0.218383	0.972717	0.000000	0.000000	4.000000	16.000000	0.000000
21985.456918	-0.135155	0.595637	-0.052208	75.314827	26.000057	60.268776	-2.772507	0.000000	1.210231	0.000000	0.000000	0.000000	-3.285219	0.218383	0.972717	0.000000	0.000000	4.000000	16.000000	0.000000
21985.460252	-0.135155	0.595637	-0.052208	75.314827	26.000057	60.268776	-2.772507	0.000000	1.210231	0.000000	0.000000	0.000000	-3.285219	0.218383	0.972717	0.000000	0.000000	4.000000	16.000000	0.000000
21985.463585	-0.135155	0.595637	-0.052208	75.423386	31.809254	65.173126	-2.610388	0.000000	1.757767	0.000000	0.000000	0.000000	-3.285219	0.218383	0.972717	0.000000	0.000000	4.000000	16.000000	0.000000
21985.466918	-0.145829	0.596271	-0.048098	75.423386	31.809254	65.173126	-2.610388	0.000000	1.757767	0.000000	0.000000	0.000000	-3.201988	0.190153	1.232965	0.000000	0.000000	4.000000	16.000000	0.000000
21985.470252	-0.145829	0.596271	-0.048098	75.423386	31.809254	65.173126	-2.610388	0.000000	1.757767	0.000000	0.000000	0.000000	-3.201988	0.190153	1.232965	0.000000	0.000000	4.000000	16.000000	0.000000
21985.473585	-0.156055	0.596748	-0.043179	75.384094	37.364117	69.361252	-2.404894	0.000000	2.291432	0.000000	0.000000	0.000000	-3.067775	0.143099	1.475591	0.000000	0.000000	4.000000	16.000000	0.000000
21985.476918	-0.156055	0.596748	-0.043179	75.384094	37.364117	69.361252	-2.404894	0.000000	2.291432	0.000000	0.000000	0.000000	-3.067775	0.143099	1.475591	0.000000	0.000000	4.000000	16.000000	0.000000
21985.480252	-0.156055	0.596748	-0.043179	75.384094	37.364117	69.361252	-2.404894	0.000000	2.291432	0.000000	0.000000	0.000000	-3.067775	0.143099	1.475591	0.000000	0.000000	4.000000	16.000000	0.000000
21985.483585	-0.156055	0.596748	-0.043179	75.217819	42.490131	73.014496	-2.158962	0.000000	2.802729	0.000000	0.000000	0.000000	-3.067775	0.143099	1.475591	0.000000	0.000000	4.000000	16.000000	0.000000
21985.486918	-0.165812	0.597205	-0.037340	75.217819	42.490131	73.014496	-2.158962	0.000000	2.802729	0.000000	0.000000	0.000000	-2.927273	0.137140	1.751700	0.000000	0.000000	4.000000	16.000000	0.000000
21985.490252	-0.165812	0.597205	-0.037340	75.217819	42.490131	73.014496	-2.158962	0.000000	2.802729	0.000000	0.000000	0.000000	-2.927273	0.137140	1.751700	0.000000	0.000000	4.000000	16.000000	0.000000
21985.493585	-0.175201	0.597441	-0.031013	75.112633	47.492100	76.860329	-1.867012	0.000000	3.290607	0.000000	0.000000	0.000000	-2.816771	0.070888	1.898194	0.000000	0.000000	4.000000	16.000000	0.000000
21985.496918	-0.175201	0.597441	-0.031013	75.112633	47.492100	76.860329	-1.867012	0.000000	3.290607	0.000000	0.000000	0.000000	-2.816771	0.070888	1.898194	0.000000	0.000000	4.000000	16.000000	0.000000
21985.500252	-0.175201	0.597441	-0.031013	75.112633	47.492100	76.860329	-1.867012	0.000000	3.290607	0.000000	0.000000	0.000000	-2.816771	0.070888	1.898194	0.000000	0.000000	4.000000	16.000000	0.000000
21985.503585	-0.175201	0.597441	-0.031013	75.166794	52.850880	81.329842	-1.550646	0.000000	3.760069	0.000000	0.000000	0.000000	-2.816771	0.070888	1.898194	0.000000	0.000000	4.000000	16.000000	0.000000
21985.506918	-0.184342	0.597578	-0.024059	75.166794	52.850880	81.329842	-1.550646	0.000000	3.760069	0.000000	0.000000	0.000000	-2.742054	0.041040	2.086199	0.000000	0.000000	4.000000	16.000000	0.000000
21985.510252	-0.184342	0.597578	-0.024059	75.166794	52.850880	81.329842	-1.550646	0.000000	3.760069	0.000000	0.000000	0.000000	-2.742054	0.041040	2.086199	0.000000	0.000000	4.000000	16.000000	0.000000
21985.513585	-0.184342	0.597578	-0.024059	75.214462	58.686203	85.944511	-1.202946	0.000000	4.217078	0.000000	0.000000	0.000000	-2.742054	0.041040	2.086199	0.000000	0.000000	4.000000	16.000000	0.000000
21985.516918	-0.193108	0.597448	-0.016581	75.214462	58.686203	85.944511	-1.202946	0.000000	4.217078	0.000000	0.000000	0.000000	-2.629945	-0.039036	2.243263	0.000000	0.000000	4.000000	16.000000	0.000000
21985.520252	-0.193108	0.597448	-0.016581	75.214462	58.686203	85.944511	-1.202946	0.000000	4.217078	0.000000	0.000000	0.000000	-2.629945	-0.039036	2.243263	0.000000	0.000000	4.000000	16.000000	0.000000
21985.523585	-0.193108	0.597448	-0.016581	75.132256	64.742012	90.264526	-0.829069	0.000000	4.655403	0.000000	0.000000	0.000000	-2.629945	-0.039036	2.243263	0.000000	0.000000	4.000000	16.000000	0.000000
21985.526918	-0.201415	0.597251	-0.008389	75.132256	64.742012	90.264526	-0.829069	0.000000	4.655403	0.000000	0.000000	0.000000	-2.492211	-0.058961	2.457861	0.000000	0.000000	4.000000	16.000000	0.000000
21985.530252	-0.201415	0.597251	-0.008389	75.132256	64.742012	90.264526	-0.829069	0.000000	4.655403	0.000000	0.000000	0.000000	-2.492211	-0.058961	2.457861	0.000000	0.000000	4.000000	16.000000	0.000000
21985.533585	-0.201415	0.597251	-0.008389	74.848610	70.771492	94.712730	-0.412164	0.000000	4.982983	0.000000	0.000000	0.000000	-2.492211	-0.058961	2.457861	0.000000	0.000000	4.000000	16.000000	0.000000
21985.536918	-0.209220	0.596864	0.000484	74.848610	70.771492	94.712730	-0.412164	0.000000	4.982983	0.000000	0.000000	0.000000	-2.341352	-0.116003	2.661729	0.000000	0.000000	4.000000	16.000000	0.000000
21985.540252	-0.209220	0.596864	0.000484	74.848610	70.771492	94.712730	-0.412164	0.000000	4.982983	0.000000	0.000000	0.000000	-2.341352	-0.116003	2.661729	0.000000	0.000000	4.000000	16.000000	0.000000
21985.543585	-0.209220	0.596864	0.000484	74.341125	76.664185	99.364227	0.022153	0.000000	4.999951	0.000000	0.000000	0.000000	-2.341352	-0.116003	2.661729	0.000000	0.000000	4.000000	16.000000	0.000000
21985.546918	-0.216450	0.596431	0.009951	74.341125	76.664185	99.364227	0.022153	0.000000	4.999951	0.000000	0.000000	0.000000	-2.169005	-0.129957	2.840193	0.000000	0.000000	4.000000	16.000000	0.000000
21985.550252	-0.216450	0.596431	0.009951	74.341125	76.664185	99.364227	0.022153	0.000000	4.999951	0.000000	0.000000	0.000000	-2.169005	-0.129957	2.840193	0.000000	0.000000	4.000000	16.000000	0.000000
21985.553585	-0.216450	0.596431	0.009951	73.647728	82.667717	104.261833	0.425723	0.000000	4.981843	0.000000	0.000000	0.000000	-2.169005	-0.129957	2.840193	0.000000	0.000000	4.000000	16.000000	0.000000
21985.556918	-0.223048	0.595834	0.019909	73.647728	82.667717	104.261833	0.425723	0.000000	4.981843	0.000000	0.000000	0.000000	-1.979298	-0.179072	2.987289	0.000000	0.000000	4.000000	16.000000	0.000000
21985.560252	-0.223048	0.595834	0.019909	73.647728	82.667717	104.261833	0.425723	0.000000	4.981843	0.000000	0.000000	0.000000	-1.979298	-0.179072	2.987289	0.000000	0.000000	4.000000	16.000000	0.000000
21985.563585	-0.223048	0.595834	0.019909	72.860397	88.795532	109.027893	0.798605	0.000000	4.935812	0.000000	0.000000	0.000000	-1.979298	-0.179072	2.987289	0.000000	0.000000	4.000000	16.000000	0.000000
21985.568885	-0.231740	0.594625	0.034966	72.860397	88.795532	109.027893	0.798605	0.000000	4.935812	0.000000	0.000000	0.000000	-1.639917	-0.228073	2.840646	0.000000	0.000000	4.000000	16.000000	0.000000
21985.572219	-0.231740	0.594625	0.034966	72.015350	94.795914	113.488678	0.798605	0.000000	4.935812	0.000000	0.000000	0.000000	-1.639917	-0.228073	2.840646	0.000000	0.000000	4.000000	16.000000	0.000000
21985.575552	-0.234649	0.594124	0.039919	72.015350	94.795914	113.488678	0.798605	0.000000	4.935812	0.000000	0.000000	0.000000	-0.872819	-0.150563	1.486141	0.000000	0.000000	4.000000	16.000000	0.000000
21985.578885	-0.234649	0.594124	0.039919	72.015350	94.795914	113.488678	0.798605	0.000000	4.935812	0.000000	0.000000	0.000000	-0.872819	-0.150563	1.486141	0.000000	0.000000	4.000000	16.000000	0.000000
21985.582219	-0.234649	0.594124	0.039919	71.212868	100.255775	117.384384	1.421203	0.000000	4.793765	0.000000	0.000000	0.000000	-0.872819	-0.150563	1.486141	0.000000	0.000000	4.000000	16.000000	0.000000
21985.585552	-0.239998	0.593372	0.050004	71.212868	100.255775	117.384384	1.421203	0.000000	4.793765	0.000000	0.000000	0.000000	-1.604702	-0.225570	3.025252	0.000000	0.000000	4.000000	16.000000	0.000000
21985.588885	-0.239998	0.593372	0.050004	71.212868	100.255775	117.384384	1.421203	0.000000	4.793765	0.000000	0.000000	0.000000	-1.604702	-0.225570	3.025252	0.000000	0.000000	4.000000	16.000000	0.000000
21985.592219	-0.239998	0.593372	0.050004	70.288063	105.269585	120.708694	1.681805	0.000000	4.708666	0.000000	0.000000	0.000000	-1.604702	-0.225570	3.025252	0.000000	0.000000	4.000000	16.000000	0.000000
21985.595552	-0.244378	0.592112	0.059959	70.288063	105.269585	120.708694	1.681805	0.000000	4.708666	0.000000	0.000000	0.000000	-1.314059	-0.377999	2.986581	0.000000	0.000000	4.000000	16.000000	0.000000
21985.598885	-0.244378	0.592112	0.059959	70.288063	105.269585	120.708694	1.681805	0.000000	4.708666	0.000000	0.000000	0.000000	-1.314059	-0.377999	2.986581	0.000000	0.000000	4.000000	16.000000	0.000000
21985.602219	-0.244378	0.592112	0.059959	69.193375	109.077835	122.704117	1.917655	0.000000	4.617640	0.000000	0.000000	0.000000	-1.314059	-0.377999	2.986581	0.000000	0.000000	4.000000	16.000000	0.000000
21985.605552	-0.247758	0.590774	0.070022	69.193375	109.077835	122.704117	1.917655	0.000000	4.617640	0.000000	0.000000	0.000000	-1.013709	-0.401243	3.018995	0.000000	0.000000	4.000000	16.000000	0.000000
21985.608885	-0.247758	0.590774	0.070022	69.193375	109.077835	122.704117	1.917655	0.000000	4.617640	0.000000	0.000000	0.000000	-1.013709	-0.401243	3.018995	0.000000	0.000000	4.000000	16.000000	0.000000
21985.612219	-0.247758	0.590774	0.070022	68.056236	111.799751	123.967537	2.141223	0.000000	4.518314	0.000000	0.000000	0.000000	-1.013709	-0.401243	3.018995	0.000000	0.000000	4.000000	16.000000	0.000000
21985.615552	-0.250302	0.589316	0.080000	68.056236	111.799751	123.967537	2.141223	0.000000	4.518314	0.000000	0.000000	0.000000	-0.763270	-0.437423	2.993457	0.000000	0.000000	4.000000	16.000000	0.000000
21985.618885	-0.250302	0.589316	0.080000	68.056236	111.799751	123.967537	2.141223	0.000000	4.518314	0.000000	0.000000	0.000000	-0.763270	-0.437423	2.993457	0.000000	0.000000	4.000000	16.000000	0.000000
21985.622219	-0.250302	0.589316	0.080000	67.202400	113.786331	124.958794	2.349267	0.000000	4.413722	0.000000	0.000000	0.000000	-0.763270	-0.437423	2.993457	0.000000	0.000000	4.000000	16.000000	0.000000
21985.625552	-0.252004	0.587651	0.090087	67.202400	113.786331	124.958794	2.349267	0.000000	4.413722	0.000000	0.000000	0.000000	-0.510661	-0.499465	3.026022	0.000000	0.000000	4.000000	16.000000	0.000000
21985.628885	-0.252004	0.587651	0.090087	67.202400	113.786331	124.958794	2.349267	0.000000	4.413722	0.000000	0.000000	0.000000	-0.510661	-0.499465	3.026022	0.000000	0.000000	4.000000	16.000000	0.000000
21985.632219	-0.252004	0.587651	0.090087	66.816315	115.682762	125.794205	2.549234	0.000000	4.301326	0.000000	0.000000	0.000000	-0.510661	-0.499465	3.026022	0.000000	0.000000	4.000000	16.000000	0.000000
21985.635552	-0.252777	0.585716	0.099959	66.816315	115.682762	125.794205	2.549234	0.000000	4.301326	0.000000	0.000000	0.000000	-0.231903	-0.580557	2.961731	0.000000	0.000000	4.000000	16.000000	0.000000
21985.638885	-0.252777	0.585716	0.099959	66.816315	115.682762	125.794205	2.549234	0.000000	4.301326	0.000000	0.000000	0.000000	-0.231903	-0.580557	2.961731	0.000000	0.000000	4.000000	16.000000	0.000000
21985.642219	-0.252777	0.585716	0.099959	66.819130	118.103928	127.033691	2.737529	0.000000	4.184010	0.000000	0.000000	0.000000	-0.231903	-0.580557	2.961731	0.000000	0.000000	4.000000	16.000000	0.000000
21985.645552	-0.252613	0.583652	0.109652	66.819130	118.103928	127.033691	2.737529	0.000000	4.184010	0.000000	0.000000	0.000000	0.049101	-0.619172	2.907869	0.000000	0.000000	4.000000	16.000000	0.000000
21985.648885	-0.252613	0.583652	0.109652	66.819130	118.103928	127.033691	2.737529	0.000000	4.184010	0.000000	0.000000	0.000000	0.049101	-0.619172	2.907869	0.000000	0.000000	4.000000	16.000000	0.000000
21985.652219	-0.252613	0.583652	0.109652	67.012550	121.030228	128.973953	2.917506	0.000000	4.060562	0.000000	0.000000	0.000000	0.049101	-0.619172	2.907869	0.000000	0.000000	4.000000	16.000000	0.000000
21985.655552	-0.251634	0.581427	0.119040	67.012550	121.030228	128.973953	2.917506	0.000000	4.060562	0.000000	0.000000	0.000000	0.293805	-0.667651	2.816413	0.000000	0.000000	4.000000	16.000000	0.000000
21985.658885	-0.251634	0.581427	0.119040	67.012550	121.030228	128.973953	2.917506	0.000000	4.060562	0.000000	0.000000	0.000000	0.293805	-0.667651	2.816413	0.000000	0.000000	4.000000	16.000000	0.000000
21985.662219	-0.251634	0.581427	0.119040	67.267937	124.319305	131.158508	3.087495	0.000000	3.932858	0.000000	0.000000	0.000000	0.293805	-0.667651	2.816413	0.000000	0.000000	4.000000	16.000000	0.000000
21985.665552	-0.249930	0.579048	0.128047	67.267937	124.319305	131.158508	3.087495	0.000000	3.932858	0.000000	0.000000	0.000000	0.511084	-0.713594	2.701981	0.000000	0.000000	4.000000	16.000000	0.000000
21985.668885	-0.249930	0.579048	0.128047	67.267937	124.319305	131.158508	3.087495	0.000000	3.932858	0.000000	0.000000	0.000000	0.511084	-0.713594	2.701981	0.000000	0.000000	4.000000	16.000000	0.000000
21985.672219	-0.249930	0.579048	0.128047	67.476105	127.651962	133.372375	3.247159	0.000000	3.802099	0.000000	0.000000	0.000000	0.511084	-0.713594	2.701981	0.000000	0.000000	4.000000	16.000000	0.000000
21985.675552	-0.247490	0.576547	0.136561	67.476105	127.651962	133.372375	3.247159	0.000000	3.802099	0.000000	0.000000	0.000000	0.732072	-0.750239	2.554250	0.000000	0.000000	4.000000	16.000000	0.000000
21985.678885	-0.247490	0.576547	0.136561	67.476105	127.651962	133.372375	3.247159	0.000000	3.802099	0.000000	0.000000	0.000000	0.732072	-0.750239	2.554250	0.000000	0.000000	4.000000	16.000000	0.000000
21985.682219	-0.247490	0.576547	0.136561	67.563484	130.541382	135.321518	3.396991	0.000000	3.668849	0.000000	0.000000	0.000000	0.732072	-0.750239	2.554250	0.000000	0.000000	4.000000	16.000000	0.000000
21985.685552	-0.244562	0.573856	0.144522	67.563484	130.541382	135.321518	3.396991	0.000000	3.668849	0.000000	0.000000	0.000000	0.878416	-0.807301	2.388346	0.000000	0.000000	4.000000	16.000000	0.000000
21985.688885	-0.244562	0.573856	0.144522	67.563484	130.541382	135.321518	3.396991	0.000000	3.668849	0.000000	0.000000	0.000000	0.878416	-0.807301	2.388346	0.000000	0.000000	4.000000	16.000000	0.000000
21985.692219	-0.244562	0.573856	0.144522	67.507080	132.654144	136.652756	3.535048	0.000000	3.536019	0.000000	0.000000	0.000000	0.878416	-0.807301	2.388346	0.000000	0.000000	4.000000	16.000000	0.000000
21985.695552	-0.241259	0.571030	0.151924	67.507080	132.654144	136.652756	3.535048	0.000000	3.536019	0.000000	0.000000	0.000000	0.990872	-0.847715	2.220520	0.000000	0.000000	4.000000	16.000000	0.000000
21985.698885	-0.241259	0.571030	0.151924	67.507080	132.654144	136.652756	3.535048	0.000000	3.536019	0.000000	0.000000	0.000000	0.990872	-0.847715	2.220520	0.000000	0.000000	4.000000	16.000000	0.000000
21985.702219	-0.241259	0.571030	0.151924	67.316025	133.845291	137.207443	3.661722	0.000000	3.404672	0.000000	0.000000	0.000000	0.990872	-0.847715	2.220520	0.000000	0.000000	4.000000	16.000000	0.000000
21985.705552	-0.237565	0.568030	0.158681	67.316025	133.845291	137.207443	3.661722	0.000000	3.404672	0.000000	0.000000	0.000000	1.108087	-0.900068	2.027073	0.000000	0.000000	4.000000	16.000000	0.000000
21985.708885	-0.237565	0.568030	0.158681	67.316025	133.845291	137.207443	3.661722	0.000000	3.404672	0.000000	0.000000	0.000000	1.108087	-0.900068	2.027073	0.000000	0.000000	4.000000	16.000000	0.000000
21985.712219	-0.237565	0.568030	0.158681	67.161491	134.416595	137.251129	3.777951	0.000000	3.275223	0.000000	0.000000	0.000000	1.108087	-0.900068	2.027073	0.000000	0.000000	4.000000	16.000000	0.000000
21985.715552	-0.233452	0.564911	0.164843	67.161491	134.416595	137.251129	3.777951	0.000000	3.275223	0.000000	0.000000	0.000000	1.233979	-0.935732	1.848709	0.000000	0.000000	4.000000	16.000000	0.000000
21985.718885	-0.233452	0.564911	0.164843	67.161491	134.416595	137.251129	3.777951	0.000000	3.275223	0.000000	0.000000	0.000000	1.233979	-0.935732	1.848709	0.000000	0.000000	4.000000	16.000000	0.000000
21985.722219	-0.233452	0.564911	0.164843	67.265938	134.842819	137.152649	3.886137	0.000000	3.146100	0.000000	0.000000	0.000000	1.233979	-0.935732	1.848709	0.000000	0.000000	4.000000	16.000000	0.000000
21985.725552	-0.228918	0.561686	0.170545	67.265938	134.842819	137.152649	3.886137	0.000000	3.146100	0.000000	0.000000	0.000000	1.360247	-0.967399	1.710480	0.000000	0.000000	4.000000	16.000000	0.000000
21985.728885	-0.228918	0.561686	0.170545	67.265938	134.842819	137.152649	3.886137	0.000000	3.146100	0.000000	0.000000	0.000000	1.360247	-0.967399	1.710480	0.000000	0.000000	4.000000	16.000000	0.000000
21985.732219	-0.228918	0.561686	0.170545	67.574532	135.089279	136.877655	3.988640	0.000000	3.015087	0.000000	0.000000	0.000000	1.360247	-0.967399	1.710480	0.000000	0.000000	4.000000	16.000000	0.000000
21985.735552	-0.223896	0.558371	0.175846	67.574532	135.089279	136.877655	3.988640	0.000000	3.015087	0.000000	0.000000	0.000000	1.506606	-0.994572	1.590266	0.000000	0.000000	4.000000	16.000000	0.000000
21985.738885	-0.223896	0.558371	0.175846	67.574532	135.089279	136.877655	3.988640	0.000000	3.015087	0.000000	0.000000	0.000000	1.506606	-0.994572	1.590266	0.000000	0.000000	4.000000	16.000000	0.000000
21985.742219	-0.223896	0.558371	0.175846	68.019760	135.230423	136.490723	4.087361	0.000000	2.879840	0.000000	0.000000	0.000000	1.506606	-0.994572	1.590266	0.000000	0.000000	4.000000	16.000000	0.000000
21985.745552	-0.218448	0.555027	0.180696	68.019760	135.230423	136.490723	4.087361	0.000000	2.879840	0.000000	0.000000	0.000000	1.634404	-1.003153	1.454927	0.000000	0.000000	4.000000	16.000000	0.000000
21985.748885	-0.218448	0.555027	0.180696	68.019760	135.230423	136.490723	4.087361	0.000000	2.879840	0.000000	0.000000	0.000000	1.634404	-1.003153	1.454927	0.000000	0.000000	4.000000	16.000000	0.000000
21985.752219	-0.218448	0.555027	0.180696	68.503876	135.396011	136.117508	4.181656	0.000000	2.741123	0.000000	0.000000	0.000000	1.634404	-1.003153	1.454927	0.000000	0.000000	4.000000	16.000000	0.000000
21985.755552	-0.212696	0.551616	0.185113	68.503876	135.396011	136.117508	4.181656	0.000000	2.741123	0.000000	0.000000	0.000000	1.725732	-1.023456	1.325128	0.000000	0.000000	4.000000	16.000000	0.000000
21985.758885	-0.212696	0.551616	0.185113	68.503876	135.396011	136.117508	4.181656	0.000000	2.741123	0.000000	0.000000	0.000000	1.725732	-1.023456	1.325128	0.000000	0.000000	4.000000	16.000000	0.000000
21985.762219	-0.212696	0.551616	0.185113	69.019279	135.724136	135.882492	4.270805	0.000000	2.600043	0.000000	0.000000	0.000000	1.725732	-1.023456	1.325128	0.000000	0.000000	4.000000	16.000000	0.000000
21985.765552	-0.206769	0.548256	0.189039	69.019279	135.724136	135.882492	4.270805	0.000000	2.600043	0.000000	0.000000	0.000000	1.777935	-1.008066	1.177941	0.000000	0.000000	4.000000	16.000000	0.000000
21985.768885	-0.206769	0.548256	0.189039	69.019279	135.724136	135.882492	4.270805	0.000000	2.600043	0.000000	0.000000	0.000000	1.777935	-1.008066	1.177941	0.000000	0.000000	4.000000	16.000000	0.000000
21985.772219	-0.206769	0.548256	0.189039	69.550865	136.283127	135.840988	4.353594	0.000000	2.458906	0.000000	0.000000	0.000000	1.777935	-1.008066	1.177941	0.000000	0.000000	4.000000	16.000000	0.000000
21985.775552	-0.200633	0.544922	0.192530	69.550865	136.283127	135.840988	4.353594	0.000000	2.458906	0.000000	0.000000	0.000000	1.840733	-1.000124	1.047184	0.000000	0.000000	4.000000	16.000000	0.000000
21985.778885	-0.200633	0.544922	0.192530	69.550865	136.283127	135.840988	4.353594	0.000000	2.458906	0.000000	0.000000	0.000000	1.840733	-1.000124	1.047184	0.000000	0.000000	4.000000	16.000000	0.000000
21985.782219	-0.200633	0.544922	0.192530	70.078064	137.025650	135.949707	4.431195	0.000000	2.316141	0.000000	0.000000	0.000000	1.840733	-1.000124	1.047184	0.000000	0.000000	4.000000	16.000000	0.000000
21985.785552	-0.194197	0.541655	0.195574	70.078064	137.025650	135.949707	4.431195	0.000000	2.316141	0.000000	0.000000	0.000000	1.930801	-0.980182	0.913180	0.000000	0.000000	4.000000	16.000000	0.000000
21985.788885	-0.194197	0.541655	0.195574	70.078064	137.025650	135.949707	4.431195	0.000000	2.316141	0.000000	0.000000	0.000000	1.930801	-0.980182	0.913180	0.000000	0.000000	4.000000	16.000000	0.000000
21985.792219	-0.194197	0.541655	0.195574	70.588837	137.939987	136.195892	4.504718	0.000000	2.169681	0.000000	0.000000	0.000000	1.930801	-0.980182	0.913180	0.000000	0.000000	4.000000	16.000000	0.000000
21985.795552	-0.187478	0.538481	0.198179	70.588837	137.939987	136.195892	4.504718	0.000000	2.169681	0.000000	0.000000	0.000000	2.015872	-0.951997	0.781512	0.000000	0.000000	4.000000	16.000000	0.000000
21985.798885	-0.187478	0.538481	0.198179	70.588837	137.939987	136.195892	4.504718	0.000000	2.169681	0.000000	0.000000	0.000000	2.015872	-0.951997	0.781512	0.000000	0.000000	4.000000	16.000000	0.000000
21985.802219	-0.187478	0.538481	0.198179	71.076538	138.934021	136.561234	4.574197	0.000000	2.019089	0.000000	0.000000	0.000000	2.015872	-0.951997	0.781512	0.000000	0.000000	4.000000	16.000000	0.000000
21985.805552	-0.180621	0.535412	0.200336	71.076538	138.934021	136.561234	4.574197	0.000000	2.019089	0.000000	0.000000	0.000000	2.057071	-0.920866	0.647192	0.000000	0.000000	4.000000	16.000000	0.000000
21985.808885	-0.180621	0.535412	0.200336	71.076538	138.934021	136.561234	4.574197	0.000000	2.019089	0.000000	0.000000	0.000000	2.057071	-0.920866	0.647192	0.000000	0.000000	4.000000	16.000000	0.000000
21985.812219	-0.180621	0.535412	0.200336	71.546082	139.980911	137.129562	4.638490	0.000000	1.866659	0.000000	0.000000	0.000000	2.057071	-0.920866	0.647192	0.000000	0.000000	4.000000	16.000000	0.000000
21985.815552	-0.173540	0.532505	0.202046	71.546082	139.980911	137.129562	4.638490	0.000000	1.866659	0.000000	0.000000	0.000000	2.124266	-0.872014	0.512985	0.000000	0.000000	4.000000	16.000000	0.000000
21985.818885	-0.173540	0.532505	0.202046	71.546082	139.980911	137.129562	4.638490	0.000000	1.866659	0.000000	0.000000	0.000000	2.124266	-0.872014	0.512985	0.000000	0.000000	4.000000	16.000000	0.000000
21985.822219	-0.173540	0.532505	0.202046	72.055847	140.915161	138.452316	4.698453	0.000000	1.710127	0.000000	0.000000	0.000000	2.124266	-0.872014	0.512985	0.000000	0.000000	4.000000	16.000000	0.000000
21985.825552	-0.166361	0.529830	0.203353	72.055847	140.915161	138.452316	4.698453	0.000000	1.710127	0.000000	0.000000	0.000000	2.153710	-0.802415	0.392179	0.000000	0.000000	4.000000	16.000000	0.000000
21985.828885	-0.166361	0.529830	0.203353	72.055847	140.915161	138.452316	4.698453	0.000000	1.710127	0.000000	0.000000	0.000000	2.153710	-0.802415	0.392179	0.000000	0.000000	4.000000	16.000000	0.000000
21985.832219	-0.166361	0.529830	0.203353	72.658966	141.648468	139.950668	4.753304	0.000000	1.551162	0.000000	0.000000	0.000000	2.153710	-0.802415	0.392179	0.000000	0.000000	4.000000	16.000000	0.000000
21985.835552	-0.159248	0.527383	0.204340	72.658966	141.648468	139.950668	4.753304	0.000000	1.551162	0.000000	0.000000	0.000000	2.133741	-0.734075	0.296127	0.000000	0.000000	4.000000	16.000000	0.000000
21985.838885	-0.159248	0.527383	0.204340	72.658966	141.648468	139.950668	4.753304	0.000000	1.551162	0.000000	0.000000	0.000000	2.133741	-0.734075	0.296127	0.000000	0.000000	4.000000	16.000000	0.000000
21985.842219	-0.159248	0.527383	0.204340	73.382011	142.272232	140.946655	4.802210	0.000000	1.392401	0.000000	0.000000	0.000000	2.133741	-0.734075	0.296127	0.000000	0.000000	4.000000	16.000000	0.000000
21985.845552	-0.152165	0.525229	0.205101	73.382011	142.272232	140.946655	4.802210	0.000000	1.392401	0.000000	0.000000	0.000000	2.124956	-0.646187	0.228093	0.000000	0.000000	4.000000	16.000000	0.000000
21985.848885	-0.152165	0.525229	0.205101	73.382011	142.272232	140.946655	4.802210	0.000000	1.392401	0.000000	0.000000	0.000000	2.124956	-0.646187	0.228093	0.000000	0.000000	4.000000	16.000000	0.000000
21985.852219	-0.152165	0.525229	0.205101	74.201500	142.780136	141.472015	4.845724	0.000000	1.232461	0.000000	0.000000	0.000000	2.124956	-0.646187	0.228093	0.000000	0.000000	4.000000	16.000000	0.000000
21985.855552	-0.145090	0.523314	0.205666	74.201500	142.780136	141.472015	4.845724	0.000000	1.232461	0.000000	0.000000	0.000000	2.122479	-0.574592	0.169544	0.000000	0.000000	4.000000	16.000000	0.000000
21985.858885	-0.145090	0.523314	0.205666	74.201500	142.780136	141.472015	4.845724	0.000000	1.232461	0.000000	0.000000	0.000000	2.122479	-0.574592	0.169544	0.000000	0.000000	4.000000	16.000000	0.000000
21985.862219	-0.145090	0.523314	0.205666	75.040298	143.171478	141.968628	4.883999	0.000000	1.070772	0.000000	0.000000	0.000000	2.122479	-0.574592	0.169544	0.000000	0.000000	4.000000	16.000000	0.000000
21985.865552	-0.138138	0.521738	0.206091	75.040298	143.171478	141.968628	4.883999	0.000000	1.070772	0.000000	0.000000	0.000000	2.085725	-0.472971	0.127438	0.000000	0.000000	4.000000	16.000000	0.000000
21985.868885	-0.138138	0.521738	0.206091	75.040298	143.171478	141.968628	4.883999	0.000000	1.070772	0.000000	0.000000	0.000000	2.085725	-0.472971	0.127438	0.000000	0.000000	4.000000	16.000000	0.000000
21985.872219	-0.138138	0.521738	0.206091	75.859482	143.510910	142.949097	4.916525	0.000000	0.909824	0.000000	0.000000	0.000000	2.085725	-0.472971	0.127438	0.000000	0.000000	4.000000	16.000000	0.000000
21985.875552	-0.131181	0.520515	0.206388	75.859482	143.510910	142.949097	4.916525	0.000000	0.909824	0.000000	0.000000	0.000000	2.087058	-0.366787	0.089248	0.000000	0.000000	4.000000	16.000000	0.000000
21985.878885	-0.131181	0.520515	0.206388	75.859482	143.510910	142.949097	4.916525	0.000000	0.909824	0.000000	0.000000	0.000000	2.087058	-0.366787	0.089248	0.000000	0.000000	4.000000	16.000000	0.000000
21985.882219	-0.131181	0.520515	0.206388	76.661530	143.925323	144.226852	4.943896	0.000000	0.746923	0.000000	0.000000	0.000000	2.087058	-0.366787	0.089248	0.000000	0.000000	4.000000	16.000000	0.000000
21985.885552	-0.124229	0.519648	0.206593	76.661530	143.925323	144.226852	4.943896	0.000000	0.746923	0.000000	0.000000	0.000000	2.085711	-0.260105	0.061392	0.000000	0.000000	4.000000	16.000000	0.000000
21985.888885	-0.124229	0.519648	0.206593	76.661530	143.925323	144.226852	4.943896	0.000000	0.746923	0.000000	0.000000	0.000000	2.085711	-0.260105	0.061392	0.000000	0.000000	4.000000	16.000000	0.000000
21985.892219	-0.124229	0.519648	0.206593	77.455460	144.550247	145.587341	4.965966	0.000000	0.582397	0.000000	0.000000	0.000000	2.085711	-0.260105	0.061392	0.000000	0.000000	4.000000	16.000000	0.000000
21985.895552	-0.117193	0.519211	0.206749	77.455460	144.550247	145.587341	4.965966	0.000000	0.582397	0.000000	0.000000	0.000000	2.110857	-0.130959	0.046876	0.000000	0.000000	4.000000	16.000000	0.000000
21985.898885	-0.117193	0.519211	0.206749	77.455460	144.550247	145.587341	4.965966	0.000000	0.582397	0.000000	0.000000	0.000000	2.110857	-0.130959	0.046876	0.000000	0.000000	4.000000	16.000000	0.000000
21985.902219	-0.117193	0.519211	0.206749	78.195747	145.693527	147.462357	4.982801	0.000000	0.414352	0.000000	0.000000	0.000000	2.110857	-0.130959	0.046876	0.000000	0.000000	4.000000	16.000000	0.000000
21985.905552	-0.110105	0.519203	0.206850	78.195747	145.693527	147.462357	4.982801	0.000000	0.414352	0.000000	0.000000	0.000000	2.126343	-0.002431	0.030304	0.000000	0.000000	4.000000	16.000000	0.000000
21985.908885	-0.110105	0.519203	0.206850	78.195747	145.693527	147.462357	4.982801	0.000000	0.414352	0.000000	0.000000	0.000000	2.126343	-0.002431	0.030304	0.000000	0.000000	4.000000	16.000000	0.000000
21985.912219	-0.110105	0.519203	0.206850	78.488831	148.356094	150.920914	4.994045	0.000000	0.243961	0.000000	0.000000	0.000000	2.126343	-0.002431	0.030304	0.000000	0.000000	4.000000	16.000000	0.000000
21985.915552	-0.103024	0.519618	0.206851	78.488831	148.356094	150.920914	4.994045	0.000000	0.243961	0.000000	0.000000	0.000000	2.124285	0.124549	0.000421	0.000000	0.000000	4.000000	16.000000	0.000000
21985.918885	-0.103024	0.519618	0.206851	78.488831	148.356094	150.920914	4.994045	0.000000	0.243961	0.000000	0.000000	0.000000	2.124285	0.124549	0.000421	0.000000	0.000000	4.000000	16.000000	0.000000
21985.922219	-0.103024	0.519618	0.206851	78.311363	152.584808	155.765839	4.999466	0.000000	0.073082	0.000000	0.000000	0.000000	2.124285	0.124549	0.000421	0.000000	0.000000	4.000000	16.000000	0.000000
21985.925552	-0.096282	0.520389	0.206591	78.311363	152.584808	155.765839	4.999466	0.000000	0.073082	0.000000	0.000000	0.000000	2.022639	0.231084	-0.078090	0.000000	0.000000	4.000000	16.000000	0.000000
21985.928885	-0.096282	0.520389	0.206591	78.311363	152.584808	155.765839	4.999466	0.000000	0.073082	0.000000	0.000000	0.000000	2.022639	0.231084	-0.078090	0.000000	0.000000	4.000000	16.000000	0.000000
21985.932219	-0.096282	0.520389	0.206591	78.055809	157.467056	161.337967	4.999190	0.000000	-0.089979	0.000000	0.000000	0.000000	2.022639	0.231084	-0.078090	0.000000	0.000000	4.000000	16.000000	0.000000
21985.935552	-0.089963	0.521561	0.206199	78.055809	157.467056	161.337967	4.999190	0.000000	-0.089979	0.000000	0.000000	0.000000	1.895586	0.351730	-0.117619	0.000000	0.000000	4.000000	16.000000	0.000000
21985.938885	-0.089963	0.521561	0.206199	78.055809	157.467056	161.337967	4.999190	0.000000	-0.089979	0.000000	0.000000	0.000000	1.895586	0.351730	-0.117619	0.000000	0.000000	4.000000	16.000000	0.000000
21985.942219	-0.089963	0.521561	0.206199	77.807671	162.553864	167.222885	4.994087	0.000000	-0.243093	0.000000	0.000000	0.000000	1.895586	0.351730	-0.117619	0.000000	0.000000	4.000000	16.000000	0.000000
21985.945552	-0.084031	0.523074	0.205644	77.807671	162.553864	167.222885	4.994087	0.000000	-0.243093	0.000000	0.000000	0.000000	1.779730	0.453812	-0.166411	0.000000	0.000000	4.000000	16.000000	0.000000
21985.948885	-0.084031	0.523074	0.205644	77.807671	162.553864	167.222885	4.994087	0.000000	-0.243093	0.000000	0.000000	0.000000	1.779730	0.453812	-0.166411	0.000000	0.000000	4.000000	16.000000	0.000000
21985.952219	-0.084031	0.523074	0.205644	77.560242	167.267609	172.708664	4.984992	0.000000	-0.387112	0.000000	0.000000	0.000000	1.779730	0.453812	-0.166411	0.000000	0.000000	4.000000	16.000000	0.000000
21985.955552	-0.078389	0.524905	0.204931	77.560242	167.267609	172.708664	4.984992	0.000000	-0.387112	0.000000	0.000000	0.000000	1.692489	0.549243	-0.213997	0.000000	0.000000	4.000000	16.000000	0.000000
21985.958885	-0.078389	0.524905	0.204931	77.560242	167.267609	172.708664	4.984992	0.000000	-0.387112	0.000000	0.000000	0.000000	1.692489	0.549243	-0.213997	0.000000	0.000000	4.000000	16.000000	0.000000
21985.962219	-0.078389	0.524905	0.204931	77.311195	171.111893	177.270096	4.972428	0.000000	-0.524369	0.000000	0.000000	0.000000	1.692489	0.549243	-0.213997	0.000000	0.000000	4.000000	16.000000	0.000000
21985.965552	-0.073032	0.527008	0.204000	77.311195	171.111893	177.270096	4.972428	0.000000	-0.524369	0.000000	0.000000	0.000000	1.607063	0.630925	-0.279320	0.000000	0.000000	4.000000	16.000000	0.000000
21985.968885	-0.073032	0.527008	0.204000	77.311195	171.111893	177.270096	4.972428	0.000000	-0.524369	0.000000	0.000000	0.000000	1.607063	0.630925	-0.279320	0.000000	0.000000	4.000000	16.000000	0.000000
21985.972219	-0.073032	0.527008	0.204000	77.076706	173.821014	-179.397400	4.956875	0.000000	-0.655278	0.000000	0.000000	0.000000	1.607063	0.630925	-0.279320	0.000000	0.000000	4.000000	16.000000	0.000000
21985.975552	-0.067925	0.529393	0.202805	77.076706	173.821014	-179.397400	4.956875	0.000000	-0.655278	0.000000	0.000000	0.000000	1.532037	0.715445	-0.358415	0.000000	0.000000	4.000000	16.000000	0.000000
21985.978885	-0.067925	0.529393	0.202805	77.076706	173.821014	-179.397400	4.956875	0.000000	-0.655278	0.000000	0.000000	0.000000	1.532037	0.715445	-0.358415	0.000000	0.000000	4.000000	16.000000	0.000000
21985.982219	-0.067925	0.529393	0.202805	76.886337	175.512695	-177.094162	4.938616	0.000000	-0.781069	0.000000	0.000000	0.000000	1.532037	0.715445	-0.358415	0.000000	0.000000	4.000000	16.000000	0.000000
21985.985552	-0.063074	0.532002	0.201371	76.886337	175.512695	-177.094162	4.938616	0.000000	-0.781069	0.000000	0.000000	0.000000	1.455482	0.782952	-0.430179	0.000000	0.000000	4.000000	16.000000	0.000000
21985.988885	-0.063074	0.532002	0.201371	76.886337	175.512695	-177.094162	4.938616	0.000000	-0.781069	0.000000	0.000000	0.000000	1.455482	0.782952	-0.430179	0.000000	0.000000	4.000000	16.000000	0.000000
21985.992219	-0.063074	0.532002	0.201371	76.732117	176.715912	-174.875549	4.917997	0.000000	-0.901834	0.000000	0.000000	0.000000	1.455482	0.782952	-0.430179	0.000000	0.000000	4.000000	16.000000	0.000000
21985.995552	-0.058471	0.534785	0.199602	76.732117	176.715912	-174.875549	4.917997	0.000000	-0.901834	0.000000	0.000000	0.000000	1.380930	0.834812	-0.530765	0.000000	0.000000	4.000000	16.000000	0.000000
21985.998885	-0.058471	0.534785	0.199602	76.732117	176.715912	-174.875549	4.917997	0.000000	-0.901834	0.000000	0.000000	0.000000	1.380930	0.834812	-0.530765	0.000000	0.000000	4.000000	16.000000	0.000000
21986.002219	-0.058471	0.534785	0.199602	76.620735	177.923721	-172.599854	4.895168	0.000000	-1.018494	0.000000	0.000000	0.000000	1.380930	0.834812	-0.530765	0.000000	0.000000	4.000000	16.000000	0.000000
21986.005552	-0.054090	0.537719	0.197520	76.620735	177.923721	-172.599854	4.895168	0.000000	-1.018494	0.000000	0.000000	0.000000	1.314197	0.880189	-0.624637	0.000000	0.000000	4.000000	16.000000	0.000000
21986.008885	-0.054090	0.537719	0.197520	76.620735	177.923721	-172.599854	4.895168	0.000000	-1.018494	0.000000	0.000000	0.000000	1.314197	0.880189	-0.624637	0.000000	0.000000	4.000000	16.000000	0.000000
21986.012219	-0.054090	0.537719	0.197520	76.540672	179.576248	-170.150421	4.870175	0.000000	-1.131988	0.000000	0.000000	0.000000	1.314197	0.880189	-0.624637	0.000000	0.000000	4.000000	16.000000	0.000000
21986.015552	-0.049934	0.540743	0.195115	76.540672	179.576248	-170.150421	4.870175	0.000000	-1.131988	0.000000	0.000000	0.000000	1.246860	0.907045	-0.721637	0.000000	0.000000	4.000000	16.000000	0.000000
21986.018885	-0.049934	0.540743	0.195115	76.540672	179.576248	-170.150421	4.870175	0.000000	-1.131988	0.000000	0.000000	0.000000	1.246860	0.907045	-0.721637	0.000000	0.000000	4.000000	16.000000	0.000000
21986.022219	-0.049934	0.540743	0.195115	76.463852	-178.200272	-167.160370	4.843099	0.000000	-1.242737	0.000000	0.000000	0.000000	1.246860	0.907045	-0.721637	0.000000	0.000000	4.000000	16.000000	0.000000
21986.025552	-0.046093	0.543769	0.192320	76.463852	-178.200272	-167.160370	4.843099	0.000000	-1.242737	0.000000	0.000000	0.000000	1.152285	0.908050	-0.838405	0.000000	0.000000	4.000000	16.000000	0.000000
21986.028885	-0.046093	0.543769	0.192320	76.463852	-178.200272	-167.160370	4.843099	0.000000	-1.242737	0.000000	0.000000	0.000000	1.152285	0.908050	-0.838405	0.000000	0.000000	4.000000	16.000000	0.000000
21986.032219	-0.046093	0.543769	0.192320	76.396729	-175.336868	-163.461136	4.814445	0.000000	-1.349488	0.000000	0.000000	0.000000	1.152285	0.908050	-0.838405	0.000000	0.000000	4.000000	16.000000	0.000000
21986.035552	-0.042540	0.546798	0.189174	76.396729	-175.336868	-163.461136	4.814445	0.000000	-1.349488	0.000000	0.000000	0.000000	1.065760	0.908493	-0.943831	0.000000	0.000000	4.000000	16.000000	0.000000
21986.038885	-0.042540	0.546798	0.189174	76.396729	-175.336868	-163.461136	4.814445	0.000000	-1.349488	0.000000	0.000000	0.000000	1.065760	0.908493	-0.943831	0.000000	0.000000	4.000000	16.000000	0.000000
21986.042219	-0.042540	0.546798	0.189174	76.300644	-172.125748	-159.180862	4.784178	0.000000	-1.453150	0.000000	0.000000	0.000000	1.065760	0.908493	-0.943831	0.000000	0.000000	4.000000	16.000000	0.000000
21986.045552	-0.039212	0.549741	0.185621	76.300644	-172.125748	-159.180862	4.784178	0.000000	-1.453150	0.000000	0.000000	0.000000	0.998447	0.882964	-1.065777	0.000000	0.000000	4.000000	16.000000	0.000000
21986.048885	-0.039212	0.549741	0.185621	76.300644	-172.125748	-159.180862	4.784178	0.000000	-1.453150	0.000000	0.000000	0.000000	0.998447	0.882964	-1.065777	0.000000	0.000000	4.000000	16.000000	0.000000
21986.052219	-0.039212	0.549741	0.185621	76.133293	-168.745560	-154.810883	4.751689	0.000000	-1.556101	0.000000	0.000000	0.000000	0.998447	0.882964	-1.065777	0.000000	0.000000	4.000000	16.000000	0.000000
21986.055552	-0.036020	0.552613	0.181681	76.133293	-168.745560	-154.810883	4.751689	0.000000	-1.556101	0.000000	0.000000	0.000000	0.957671	0.861474	-1.182034	0.000000	0.000000	4.000000	16.000000	0.000000
21986.058885	-0.036020	0.552613	0.181681	76.133293	-168.745560	-154.810883	4.751689	0.000000	-1.556101	0.000000	0.000000	0.000000	0.957671	0.861474	-1.182034	0.000000	0.000000	4.000000	16.000000	0.000000
21986.062219	-0.036020	0.552613	0.181681	75.897675	-165.435318	-150.865158	4.716112	0.000000	-1.660810	0.000000	0.000000	0.000000	0.957671	0.861474	-1.182034	0.000000	0.000000	4.000000	16.000000	0.000000
21986.065552	-0.032938	0.555322	0.177383	75.897675	-165.435318	-150.865158	4.716112	0.000000	-1.660810	0.000000	0.000000	0.000000	0.924665	0.812734	-1.289412	0.000000	0.000000	4.000000	16.000000	0.000000
21986.068885	-0.032938	0.555322	0.177383	75.897675	-165.435318	-150.865158	4.716112	0.000000	-1.660810	0.000000	0.000000	0.000000	0.924665	0.812734	-1.289412	0.000000	0.000000	4.000000	16.000000	0.000000
21986.072219	-0.032938	0.555322	0.177383	75.606926	-162.303223	-147.198944	4.676915	0.000000	-1.768180	0.000000	0.000000	0.000000	0.924665	0.812734	-1.289412	0.000000	0.000000	4.000000	16.000000	0.000000
21986.075552	-0.029937	0.557878	0.172706	75.606926	-162.303223	-147.198944	4.676915	0.000000	-1.768180	0.000000	0.000000	0.000000	0.900147	0.766907	-1.403163	0.000000	0.000000	4.000000	16.000000	0.000000
21986.078885	-0.029937	0.557878	0.172706	75.606926	-162.303223	-147.198944	4.676915	0.000000	-1.768180	0.000000	0.000000	0.000000	0.900147	0.766907	-1.403163	0.000000	0.000000	4.000000	16.000000	0.000000
21986.082219	-0.029937	0.557878	0.172706	75.342438	-159.304855	-143.361435	4.633257	0.000000	-1.879609	0.000000	0.000000	0.000000	0.900147	0.766907	-1.403163	0.000000	0.000000	4.000000	16.000000	0.000000
21986.085552	-0.027056	0.560239	0.167742	75.342438	-159.304855	-143.361435	4.633257	0.000000	-1.879609	0.000000	0.000000	0.000000	0.864486	0.708427	-1.489253	0.000000	0.000000	4.000000	16.000000	0.000000
21986.088885	-0.027056	0.560239	0.167742	75.342438	-159.304855	-143.361435	4.633257	0.000000	-1.879609	0.000000	0.000000	0.000000	0.864486	0.708427	-1.489253	0.000000	0.000000	4.000000	16.000000	0.000000
21986.092219	-0.027056	0.560239	0.167742	75.266136	-156.063980	-139.160919	4.585217	0.000000	-1.993938	0.000000	0.000000	0.000000	0.864486	0.708427	-1.489253	0.000000	0.000000	4.000000	16.000000	0.000000
21986.095552	-0.024298	0.562402	0.162581	75.266136	-156.063980	-139.160919	4.585217	0.000000	-1.993938	0.000000	0.000000	0.000000	0.827367	0.648726	-1.548089	0.000000	0.000000	4.000000	16.000000	0.000000
21986.098885	-0.024298	0.562402	0.162581	75.266136	-156.063980	-139.160919	4.585217	0.000000	-1.993938	0.000000	0.000000	0.000000	0.827367	0.648726	-1.548089	0.000000	0.000000	4.000000	16.000000	0.000000
21986.102219	-0.024298	0.562402	0.162581	75.396858	-152.364822	-134.679611	4.532718	0.000000	-2.110560	0.000000	0.000000	0.000000	0.827367	0.648726	-1.548089	0.000000	0.000000	4.000000	16.000000	0.000000
21986.105552	-0.021638	0.564417	0.157328	75.396858	-152.364822	-134.679611	4.532718	0.000000	-2.110560	0.000000	0.000000	0.000000	0.797919	0.604658	-1.575942	0.000000	0.000000	4.000000	16.000000	0.000000
21986.108885	-0.021638	0.564417	0.157328	75.396858	-152.364822	-134.679611	4.532718	0.000000	-2.110560	0.000000	0.000000	0.000000	0.797919	0.604658	-1.575942	0.000000	0.000000	4.000000	16.000000	0.000000
21986.112219	-0.021638	0.564417	0.157328	75.593796	-148.367172	-130.139923	4.475566	0.000000	-2.229193	0.000000	0.000000	0.000000	0.797919	0.604658	-1.575942	0.000000	0.000000	4.000000	16.000000	0.000000
21986.115552	-0.019131	0.566254	0.151894	75.593796	-148.367172	-130.139923	4.475566	0.000000	-2.229193	0.000000	0.000000	0.000000	0.752090	0.550945	-1.630129	0.000000	0.000000	4.000000	16.000000	0.000000
21986.118885	-0.019131	0.566254	0.151894	75.593796	-148.367172	-130.139923	4.475566	0.000000	-2.229193	0.000000	0.000000	0.000000	0.752090	0.550945	-1.630129	0.000000	0.000000	4.000000	16.000000	0.000000
21986.122219	-0.019131	0.566254	0.151894	75.759865	-144.381836	-125.397781	4.413468	0.000000	-2.349745	0.000000	0.000000	0.000000	0.752090	0.550945	-1.630129	0.000000	0.000000	4.000000	16.000000	0.000000
21986.125552	-0.016834	0.567865	0.146306	75.759865	-144.381836	-125.397781	4.413468	0.000000	-2.349745	0.000000	0.000000	0.000000	0.689204	0.483381	-1.676471	0.000000	0.000000	4.000000	16.000000	0.000000
21986.128885	-0.016834	0.567865	0.146306	75.759865	-144.381836	-125.397781	4.413468	0.000000	-2.349745	0.000000	0.000000	0.000000	0.689204	0.483381	-1.676471	0.000000	0.000000	4.000000	16.000000	0.000000
21986.132219	-0.016834	0.567865	0.146306	75.867134	-140.587616	-120.821091	4.346799	0.000000	-2.470898	0.000000	0.000000	0.000000	0.689204	0.483381	-1.676471	0.000000	0.000000	4.000000	16.000000	0.000000
21986.135552	-0.014742	0.569279	0.140522	75.867134	-140.587616	-120.821091	4.346799	0.000000	-2.470898	0.000000	0.000000	0.000000	0.627620	0.424029	-1.735177	0.000000	0.000000	4.000000	16.000000	0.000000
21986.138885	-0.014742	0.569279	0.140522	75.867134	-140.587616	-120.821091	4.346799	0.000000	-2.470898	0.000000	0.000000	0.000000	0.627620	0.424029	-1.735177	0.000000	0.000000	4.000000	16.000000	0.000000
21986.142219	-0.014742	0.569279	0.140522	75.895821	-137.033432	-116.591873	4.274728	0.000000	-2.593588	0.000000	0.000000	0.000000	0.627620	0.424029	-1.735177	0.000000	0.000000	4.000000	16.000000	0.000000
21986.145552	-0.012822	0.570428	0.134461	75.895821	-137.033432	-116.591873	4.274728	0.000000	-2.593588	0.000000	0.000000	0.000000	0.575956	0.344960	-1.818506	0.000000	0.000000	4.000000	16.000000	0.000000
21986.148885	-0.012822	0.570428	0.134461	75.895821	-137.033432	-116.591873	4.274728	0.000000	-2.593588	0.000000	0.000000	0.000000	0.575956	0.344960	-1.818506	0.000000	0.000000	4.000000	16.000000	0.000000
21986.152219	-0.012822	0.570428	0.134461	75.852882	-133.687119	-112.403366	4.195366	0.000000	-2.720092	0.000000	0.000000	0.000000	0.575956	0.344960	-1.818506	0.000000	0.000000	4.000000	16.000000	0.000000
21986.155552	-0.011073	0.571310	0.128178	75.852882	-133.687119	-112.403366	4.195366	0.000000	-2.720092	0.000000	0.000000	0.000000	0.524548	0.264488	-1.884809	0.000000	0.000000	4.000000	16.000000	0.000000
21986.158885	-0.011073	0.571310	0.128178	75.852882	-133.687119	-112.403366	4.195366	0.000000	-2.720092	0.000000	0.000000	0.000000	0.524548	0.264488	-1.884809	0.000000	0.000000	4.000000	16.000000	0.000000
21986.162219	-0.011073	0.571310	0.128178	75.736809	-130.534119	-108.300186	4.108134	0.000000	-2.850129	0.000000	0.000000	0.000000	0.524548	0.264488	-1.884809	0.000000	0.000000	4.000000	16.000000	0.000000
21986.165552	-0.009522	0.571909	0.121754	75.736809	-130.534119	-108.300186	4.108134	0.000000	-2.850129	0.000000	0.000000	0.000000	0.465320	0.179723	-1.927298	0.000000	0.000000	4.000000	16.000000	0.000000
21986.168885	-0.009522	0.571909	0.121754	75.736809	-130.534119	-108.300186	4.108134	0.000000	-2.850129	0.000000	0.000000	0.000000	0.465320	0.179723	-1.927298	0.000000	0.000000	4.000000	16.000000	0.000000
21986.172219	-0.009522	0.571909	0.121754	75.551277	-127.521393	-104.177620	4.013207	0.000000	-2.982309	0.000000	0.000000	0.000000	0.465320	0.179723	-1.927298	0.000000	0.000000	4.000000	16.000000	0.000000
21986.175552	-0.008002	0.572257	0.115243	75.551277	-127.521393	-104.177620	4.013207	0.000000	-2.982309	0.000000	0.000000	0.000000	0.456128	0.104458	-1.953071	0.000000	0.000000	4.000000	16.000000	0.000000
21986.178885	-0.008002	0.572257	0.115243	75.551277	-127.521393	-104.177620	4.013207	0.000000	-2.982309	0.000000	0.000000	0.000000	0.456128	0.104458	-1.953071	0.000000	0.000000	4.000000	16.000000	0.000000
21986.182219	-0.008002	0.572257	0.115243	75.307526	-124.653191	-100.227531	3.907589	0.000000	-3.119415	0.000000	0.000000	0.000000	0.456128	0.104458	-1.953071	0.000000	0.000000	4.000000	16.000000	0.000000
21986.185552	-0.006620	0.572391	0.108639	75.307526	-124.653191	-100.227531	3.907589	0.000000	-3.119415	0.000000	0.000000	0.000000	0.414543	0.040040	-1.981222	0.000000	0.000000	4.000000	16.000000	0.000000
21986.188885	-0.006620	0.572391	0.108639	75.307526	-124.653191	-100.227531	3.907589	0.000000	-3.119415	0.000000	0.000000	0.000000	0.414543	0.040040	-1.981222	0.000000	0.000000	4.000000	16.000000	0.000000
21986.192219	-0.006620	0.572391	0.108639	75.014748	-121.845177	-96.588943	3.791781	0.000000	-3.259201	0.000000	0.000000	0.000000	0.414543	0.040040	-1.981222	0.000000	0.000000	4.000000	16.000000	0.000000
21986.195552	-0.005427	0.572314	0.101941	75.014748	-121.845177	-96.588943	3.791781	0.000000	-3.259201	0.000000	0.000000	0.000000	0.357978	-0.023104	-2.009490	0.000000	0.000000	4.000000	16.000000	0.000000
21986.198885	-0.005427	0.572314	0.101941	75.014748	-121.845177	-96.588943	3.791781	0.000000	-3.259201	0.000000	0.000000	0.000000	0.357978	-0.023104	-2.009490	0.000000	0.000000	4.000000	16.000000	0.000000
21986.202219	-0.005427	0.572314	0.101941	74.677750	-118.993454	-92.991753	3.665509	0.000000	-3.400594	0.000000	0.000000	0.000000	0.357978	-0.023104	-2.009490	0.000000	0.000000	4.000000	16.000000	0.000000
21986.205552	-0.004469	0.572099	0.095174	74.677750	-118.993454	-92.991753	3.665509	0.000000	-3.400594	0.000000	0.000000	0.000000	0.287177	-0.064381	-2.030060	0.000000	0.000000	4.000000	16.000000	0.000000
21986.208885	-0.004469	0.572099	0.095174	74.677750	-118.993454	-92.991753	3.665509	0.000000	-3.400594	0.000000	0.000000	0.000000	0.287177	-0.064381	-2.030060	0.000000	0.000000	4.000000	16.000000	0.000000
21986.212219	-0.004469	0.572099	0.095174	74.303741	-115.987991	-89.415741	3.528916	0.000000	-3.542139	0.000000	0.000000	0.000000	0.287177	-0.064381	-2.030060	0.000000	0.000000	4.000000	16.000000	0.000000
21986.215552	-0.003689	0.571742	0.088301	74.303741	-115.987991	-89.415741	3.528916	0.000000	-3.542139	0.000000	0.000000	0.000000	0.234210	-0.107308	-2.061867	0.000000	0.000000	4.000000	16.000000	0.000000
21986.218885	-0.003689	0.571742	0.088301	74.303741	-115.987991	-89.415741	3.528916	0.000000	-3.542139	0.000000	0.000000	0.000000	0.234210	-0.107308	-2.061867	0.000000	0.000000	4.000000	16.000000	0.000000
21986.222219	-0.003689	0.571742	0.088301	73.952057	-112.485115	-85.492355	3.378950	0.000000	-3.685471	0.000000	0.000000	0.000000	0.234210	-0.107308	-2.061867	0.000000	0.000000	4.000000	16.000000	0.000000
21986.225552	-0.002977	0.571241	0.081384	73.952057	-112.485115	-85.492355	3.378950	0.000000	-3.685471	0.000000	0.000000	0.000000	0.213456	-0.150166	-2.075113	0.000000	0.000000	4.000000	16.000000	0.000000
21986.228885	-0.002977	0.571241	0.081384	73.952057	-112.485115	-85.492355	3.378950	0.000000	-3.685471	0.000000	0.000000	0.000000	0.213456	-0.150166	-2.075113	0.000000	0.000000	4.000000	16.000000	0.000000
21986.232219	-0.002977	0.571241	0.081384	73.659752	-108.322548	-80.982285	3.213295	0.000000	-3.830762	0.000000	0.000000	0.000000	0.213456	-0.150166	-2.075113	0.000000	0.000000	4.000000	16.000000	0.000000
21986.235552	-0.002283	0.570626	0.074541	73.659752	-108.322548	-80.982285	3.213295	0.000000	-3.830762	0.000000	0.000000	0.000000	0.208236	-0.184404	-2.052859	0.000000	0.000000	4.000000	16.000000	0.000000
21986.238885	-0.002283	0.570626	0.074541	73.659752	-108.322548	-80.982285	3.213295	0.000000	-3.830762	0.000000	0.000000	0.000000	0.208236	-0.184404	-2.052859	0.000000	0.000000	4.000000	16.000000	0.000000
21986.242219	-0.002283	0.570626	0.074541	73.419868	-103.852852	-75.463669	3.032537	0.000000	-3.975389	0.000000	0.000000	0.000000	0.208236	-0.184404	-2.052859	0.000000	0.000000	4.000000	16.000000	0.000000
21986.245552	-0.001731	0.569902	0.067774	73.419868	-103.852852	-75.463669	3.032537	0.000000	-3.975389	0.000000	0.000000	0.000000	0.165716	-0.217193	-2.030037	0.000000	0.000000	4.000000	16.000000	0.000000
21986.248885	-0.001731	0.569902	0.067774	73.419868	-103.852852	-75.463669	3.032537	0.000000	-3.975389	0.000000	0.000000	0.000000	0.165716	-0.217193	-2.030037	0.000000	0.000000	4.000000	16.000000	0.000000
21986.252219	-0.001731	0.569902	0.067774	73.172401	-99.496918	-69.432907	2.838735	0.000000	-4.116016	0.000000	0.000000	0.000000	0.165716	-0.217193	-2.030037	0.000000	0.000000	4.000000	16.000000	0.000000
21986.255552	-0.001610	0.569083	0.061062	73.172401	-99.496918	-69.432907	2.838735	0.000000	-4.116016	0.000000	0.000000	0.000000	0.036160	-0.245660	-2.013590	0.000000	0.000000	4.000000	16.000000	0.000000
21986.258885	-0.001610	0.569083	0.061062	73.172401	-99.496918	-69.432907	2.838735	0.000000	-4.116016	0.000000	0.000000	0.000000	0.036160	-0.245660	-2.013590	0.000000	0.000000	4.000000	16.000000	0.000000
21986.262219	-0.001610	0.569083	0.061062	72.870026	-95.471703	-64.231018	2.636592	0.000000	-4.248338	0.000000	0.000000	0.000000	0.036160	-0.245660	-2.013590	0.000000	0.000000	4.000000	16.000000	0.000000
21986.265552	-0.001808	0.568229	0.054396	72.870026	-95.471703	-64.231018	2.636592	0.000000	-4.248338	0.000000	0.000000	0.000000	-0.059357	-0.256188	-2.000078	0.000000	0.000000	4.000000	16.000000	0.000000
21986.268885	-0.001808	0.568229	0.054396	72.870026	-95.471703	-64.231018	2.636592	0.000000	-4.248338	0.000000	0.000000	0.000000	-0.059357	-0.256188	-2.000078	0.000000	0.000000	4.000000	16.000000	0.000000
21986.272219	-0.001808	0.568229	0.054396	72.552567	-91.793777	-59.791000	2.422917	0.000000	-4.373725	0.000000	0.000000	0.000000	-0.059357	-0.256188	-2.000078	0.000000	0.000000	4.000000	16.000000	0.000000
21986.275552	-0.002264	0.567315	0.047718	72.552567	-91.793777	-59.791000	2.422917	0.000000	-4.373725	0.000000	0.000000	0.000000	-0.136732	-0.274293	-2.003255	0.000000	0.000000	4.000000	16.000000	0.000000
21986.278885	-0.002264	0.567315	0.047718	72.552567	-91.793777	-59.791000	2.422917	0.000000	-4.373725	0.000000	0.000000	0.000000	-0.136732	-0.274293	-2.003255	0.000000	0.000000	4.000000	16.000000	0.000000
21986.282219	-0.002264	0.567315	0.047718	72.294449	-88.553993	-56.082359	2.193670	0.000000	-4.493085	0.000000	0.000000	0.000000	-0.136732	-0.274293	-2.003255	0.000000	0.000000	4.000000	16.000000	0.000000
21986.285552	-0.003132	0.566361	0.040982	72.294449	-88.553993	-56.082359	2.193670	0.000000	-4.493085	0.000000	0.000000	0.000000	-0.260541	-0.286351	-2.020674	0.000000	0.000000	4.000000	16.000000	0.000000
21986.288885	-0.003132	0.566361	0.040982	72.294449	-88.553993	-56.082359	2.193670	0.000000	-4.493085	0.000000	0.000000	0.000000	-0.260541	-0.286351	-2.020674	0.000000	0.000000	4.000000	16.000000	0.000000
21986.292219	-0.003132	0.566361	0.040982	72.138412	-85.717987	-52.957382	1.948197	0.000000	-4.604837	0.000000	0.000000	0.000000	-0.260541	-0.286351	-2.020674	0.000000	0.000000	4.000000	16.000000	0.000000
21986.295552	-0.004349	0.565393	0.034181	72.138412	-85.717987	-52.957382	1.948197	0.000000	-4.604837	0.000000	0.000000	0.000000	-0.365069	-0.290258	-2.040342	0.000000	0.000000	4.000000	16.000000	0.000000
21986.298885	-0.004349	0.565393	0.034181	72.138412	-85.717987	-52.957382	1.948197	0.000000	-4.604837	0.000000	0.000000	0.000000	-0.365069	-0.290258	-2.040342	0.000000	0.000000	4.000000	16.000000	0.000000
21986.302219	-0.004349	0.565393	0.034181	72.018974	-83.043129	-49.888958	1.682567	0.000000	-4.708393	0.000000	0.000000	0.000000	-0.365069	-0.290258	-2.040342	0.000000	0.000000	4.000000	16.000000	0.000000
21986.305552	-0.005670	0.564492	0.027491	72.018974	-83.043129	-49.888958	1.682567	0.000000	-4.708393	0.000000	0.000000	0.000000	-0.396423	-0.270234	-2.007220	0.000000	0.000000	4.000000	16.000000	0.000000
21986.308885	-0.005670	0.564492	0.027491	72.018974	-83.043129	-49.888958	1.682567	0.000000	-4.708393	0.000000	0.000000	0.000000	-0.396423	-0.270234	-2.007220	0.000000	0.000000	4.000000	16.000000	0.000000
21986.312219	-0.005670	0.564492	0.027491	71.891228	-80.360657	-46.708450	1.374529	0.000000	-4.716475	0.000000	0.000000	0.000000	-0.396423	-0.270234	-2.007220	0.000000	0.000000	4.000000	16.000000	0.000000
21986.315552	-0.007164	0.563652	0.021194	71.891228	-80.360657	-46.708450	1.374529	0.000000	-4.716475	0.000000	0.000000	0.000000	-0.448063	-0.252202	-1.889004	0.000000	0.000000	4.000000	16.000000	0.000000
21986.318885	-0.007164	0.563652	0.021194	71.891228	-80.360657	-46.708450	1.374529	0.000000	-4.716475	0.000000	0.000000	0.000000	-0.448063	-0.252202	-1.889004	0.000000	0.000000	4.000000	16.000000	0.000000
21986.322219	-0.007164	0.563652	0.021194	71.697762	-77.411133	-43.570461	1.059695	0.000000	-4.641798	0.000000	0.000000	0.000000	-0.448063	-0.252202	-1.889004	0.000000	0.000000	4.000000	16.000000	0.000000
21986.325552	-0.009008	0.562955	0.015470	71.697762	-77.411133	-43.570461	1.059695	0.000000	-4.641798	0.000000	0.000000	0.000000	-0.553341	-0.209072	-1.717055	0.000000	0.000000	4.000000	16.000000	0.000000
21986.328885	-0.009008	0.562955	0.015470	71.697762	-77.411133	-43.570461	1.059695	0.000000	-4.641798	0.000000	0.000000	0.000000	-0.553341	-0.209072	-1.717055	0.000000	0.000000	4.000000	16.000000	0.000000
21986.332219	-0.009008	0.562955	0.015470	71.442268	-74.295731	-40.414406	0.773519	0.000000	-4.549575	0.000000	0.000000	0.000000	-0.553341	-0.209072	-1.717055	0.000000	0.000000	4.000000	16.000000	0.000000
21986.335552	-0.011199	0.562423	0.010407	71.442268	-74.295731	-40.414406	0.773519	0.000000	-4.549575	0.000000	0.000000	0.000000	-0.657259	-0.159415	-1.518921	0.000000	0.000000	4.000000	16.000000	0.000000
21986.338885	-0.011199	0.562423	0.010407	71.442268	-74.295731	-40.414406	0.773519	0.000000	-4.549575	0.000000	0.000000	0.000000	-0.657259	-0.159415	-1.518921	0.000000	0.000000	4.000000	16.000000	0.000000
21986.342219	-0.011199	0.562423	0.010407	71.191246	-71.260635	-37.528622	0.520366	0.000000	-4.440032	0.000000	0.000000	0.000000	-0.657259	-0.159415	-1.518921	0.000000	0.000000	4.000000	16.000000	0.000000
21986.345552	-0.013796	0.561998	0.005845	71.191246	-71.260635	-37.528622	0.520366	0.000000	-4.440032	0.000000	0.000000	0.000000	-0.778888	-0.127553	-1.368680	0.000000	0.000000	4.000000	16.000000	0.000000
21986.348885	-0.013796	0.561998	0.005845	71.191246	-71.260635	-37.528622	0.520366	0.000000	-4.440032	0.000000	0.000000	0.000000	-0.778888	-0.127553	-1.368680	0.000000	0.000000	4.000000	16.000000	0.000000
21986.352219	-0.013796	0.561998	0.005845	71.089653	-68.418648	-34.745243	0.292253	0.000000	-4.310217	0.000000	0.000000	0.000000	-0.778888	-0.127553	-1.368680	0.000000	0.000000	4.000000	16.000000	0.000000
21986.355552	-0.016785	0.561618	0.001555	71.089653	-68.418648	-34.745243	0.292253	0.000000	-4.310217	0.000000	0.000000	0.000000	-0.896917	-0.114172	-1.286960	0.000000	0.000000	4.000000	16.000000	0.000000
21986.358885	-0.016785	0.561618	0.001555	71.089653	-68.418648	-34.745243	0.292253	0.000000	-4.310217	0.000000	0.000000	0.000000	-0.896917	-0.114172	-1.286960	0.000000	0.000000	4.000000	16.000000	0.000000
21986.362219	-0.016785	0.561618	0.001555	71.193222	-65.702469	-31.703693	0.077759	0.000000	-4.160731	0.000000	0.000000	0.000000	-0.896917	-0.114172	-1.286960	0.000000	0.000000	4.000000	16.000000	0.000000
21986.365552	-0.020175	0.561303	-0.002671	71.193222	-65.702469	-31.703693	0.077759	0.000000	-4.160731	0.000000	0.000000	0.000000	-1.016908	-0.094426	-1.267839	0.000000	0.000000	4.000000	16.000000	0.000000
21986.368885	-0.020175	0.561303	-0.002671	71.193222	-65.702469	-31.703693	0.077759	0.000000	-4.160731	0.000000	0.000000	0.000000	-1.016908	-0.094426	-1.267839	0.000000	0.000000	4.000000	16.000000	0.000000
21986.372219	-0.020175	0.561303	-0.002671	71.385269	-63.097553	-28.529907	-0.133547	0.000000	-3.991246	0.000000	0.000000	0.000000	-1.016908	-0.094426	-1.267839	0.000000	0.000000	4.000000	16.000000	0.000000
21986.375552	-0.023865	0.561009	-0.006915	71.385269	-63.097553	-28.529907	-0.133547	0.000000	-3.991246	0.000000	0.000000	0.000000	-1.106893	-0.088069	-1.273270	0.000000	0.000000	4.000000	16.000000	0.000000
21986.378885	-0.023865	0.561009	-0.006915	71.385269	-63.097553	-28.529907	-0.133547	0.000000	-3.991246	0.000000	0.000000	0.000000	-1.106893	-0.088069	-1.273270	0.000000	0.000000	4.000000	16.000000	0.000000
21986.382219	-0.023865	0.561009	-0.006915	71.593346	-60.545010	-25.240940	-0.345759	0.000000	-3.806764	0.000000	0.000000	0.000000	-1.106893	-0.088069	-1.273270	0.000000	0.000000	4.000000	16.000000	0.000000
21986.385552	-0.027812	0.560824	-0.011026	71.593346	-60.545010	-25.240940	-0.345759	0.000000	-3.806764	0.000000	0.000000	0.000000	-1.184159	-0.055502	-1.233139	0.000000	0.000000	4.000000	16.000000	0.000000
21986.388885	-0.027812	0.560824	-0.011026	71.593346	-60.545010	-25.240940	-0.345759	0.000000	-3.806764	0.000000	0.000000	0.000000	-1.184159	-0.055502	-1.233139	0.000000	0.000000	4.000000	16.000000	0.000000
21986.392219	-0.027812	0.560824	-0.011026	71.744843	-57.996960	-21.849705	-0.551282	0.000000	-3.609404	0.000000	0.000000	0.000000	-1.184159	-0.055502	-1.233139	0.000000	0.000000	4.000000	16.000000	0.000000
21986.395552	-0.032119	0.560858	-0.014707	71.744843	-57.996960	-21.849705	-0.551282	0.000000	-3.609404	0.000000	0.000000	0.000000	-1.292145	0.009999	-1.104492	0.000000	0.000000	4.000000	16.000000	0.000000
21986.398885	-0.032119	0.560858	-0.014707	71.744843	-57.996960	-21.849705	-0.551282	0.000000	-3.609404	0.000000	0.000000	0.000000	-1.292145	0.009999	-1.104492	0.000000	0.000000	4.000000	16.000000	0.000000
21986.402219	-0.032119	0.560858	-0.014707	71.825371	-55.494511	-18.415300	-0.735364	0.000000	-3.394047	0.000000	0.000000	0.000000	-1.292145	0.009999	-1.104492	0.000000	0.000000	4.000000	16.000000	0.000000
21986.405552	-0.036681	0.561078	-0.017773	71.825371	-55.494511	-18.415300	-0.735364	0.000000	-3.394047	0.000000	0.000000	0.000000	-1.368730	0.066105	-0.919621	0.000000	0.000000	4.000000	16.000000	0.000000
21986.408885	-0.036681	0.561078	-0.017773	71.825371	-55.494511	-18.415300	-0.735364	0.000000	-3.394047	0.000000	0.000000	0.000000	-1.368730	0.066105	-0.919621	0.000000	0.000000	4.000000	16.000000	0.000000
21986.412219	-0.036681	0.561078	-0.017773	71.891144	-52.988720	-14.841206	-0.888634	0.000000	-3.165925	0.000000	0.000000	0.000000	-1.368730	0.066105	-0.919621	0.000000	0.000000	4.000000	16.000000	0.000000
21986.415552	-0.041466	0.561495	-0.020090	71.891144	-52.988720	-14.841206	-0.888634	0.000000	-3.165925	0.000000	0.000000	0.000000	-1.435262	0.125241	-0.695262	0.000000	0.000000	4.000000	16.000000	0.000000
21986.418885	-0.041466	0.561495	-0.020090	71.891144	-52.988720	-14.841206	-0.888634	0.000000	-3.165925	0.000000	0.000000	0.000000	-1.435262	0.125241	-0.695262	0.000000	0.000000	4.000000	16.000000	0.000000
21986.422219	-0.041466	0.561495	-0.020090	72.002342	-50.350113	-11.858459	-1.004511	0.000000	-2.926715	0.000000	0.000000	0.000000	-1.435262	0.125241	-0.695262	0.000000	0.000000	4.000000	16.000000	0.000000
21986.425552	-0.046434	0.561993	-0.021855	72.002342	-50.350113	-11.858459	-1.004511	0.000000	-2.926715	0.000000	0.000000	0.000000	-1.490393	0.149231	-0.529482	0.000000	0.000000	4.000000	16.000000	0.000000
21986.428885	-0.046434	0.561993	-0.021855	72.002342	-50.350113	-11.858459	-1.004511	0.000000	-2.926715	0.000000	0.000000	0.000000	-1.490393	0.149231	-0.529482	0.000000	0.000000	4.000000	16.000000	0.000000
21986.432219	-0.046434	0.561993	-0.021855	72.197060	-47.509029	-10.212880	-1.092758	0.000000	-2.678316	0.000000	0.000000	0.000000	-1.490393	0.149231	-0.529482	0.000000	0.000000	4.000000	16.000000	0.000000
21986.435552	-0.051403	0.562479	-0.023185	72.197060	-47.509029	-10.212880	-1.092758	0.000000	-2.678316	0.000000	0.000000	0.000000	-1.490943	0.145818	-0.398820	0.000000	0.000000	4.000000	16.000000	0.000000
21986.438885	-0.051403	0.562479	-0.023185	72.197060	-47.509029	-10.212880	-1.092758	0.000000	-2.678316	0.000000	0.000000	0.000000	-1.490943	0.145818	-0.398820	0.000000	0.000000	4.000000	16.000000	0.000000
21986.442219	-0.051403	0.562479	-0.023185	72.510109	-44.295162	-8.326075	-1.159228	0.000000	-2.429825	0.000000	0.000000	0.000000	-1.490943	0.145818	-0.398820	0.000000	0.000000	4.000000	16.000000	0.000000
21986.445552	-0.056321	0.562888	-0.024301	72.510109	-44.295162	-8.326075	-1.159228	0.000000	-2.429825	0.000000	0.000000	0.000000	-1.475274	0.122749	-0.334973	0.000000	0.000000	4.000000	16.000000	0.000000
21986.448885	-0.056321	0.562888	-0.024301	72.510109	-44.295162	-8.326075	-1.159228	0.000000	-2.429825	0.000000	0.000000	0.000000	-1.475274	0.122749	-0.334973	0.000000	0.000000	4.000000	16.000000	0.000000
21986.452219	-0.056321	0.562888	-0.024301	72.900406	-40.706825	-5.285801	-1.215057	0.000000	-2.183946	0.000000	0.000000	0.000000	-1.475274	0.122749	-0.334973	0.000000	0.000000	4.000000	16.000000	0.000000
21986.455552	-0.061617	0.563218	-0.025330	72.900406	-40.706825	-5.285801	-1.215057	0.000000	-2.183946	0.000000	0.000000	0.000000	-1.588651	0.099054	-0.308701	0.000000	0.000000	4.000000	16.000000	0.000000
21986.458885	-0.061617	0.563218	-0.025330	72.900406	-40.706825	-5.285801	-1.215057	0.000000	-2.183946	0.000000	0.000000	0.000000	-1.588651	0.099054	-0.308701	0.000000	0.000000	4.000000	16.000000	0.000000
21986.462219	-0.061617	0.563218	-0.025330	73.286499	-36.911819	-1.334375	-1.266507	0.000000	-1.919171	0.000000	0.000000	0.000000	-1.588651	0.099054	-0.308701	0.000000	0.000000	4.000000	16.000000	0.000000
21986.465552	-0.067327	0.563484	-0.026340	73.286499	-36.911819	-1.334375	-1.266507	0.000000	-1.919171	0.000000	0.000000	0.000000	-1.713229	0.079605	-0.302823	0.000000	0.000000	4.000000	16.000000	0.000000
21986.468885	-0.067327	0.563484	-0.026340	73.286499	-36.911819	-1.334375	-1.266507	0.000000	-1.919171	0.000000	0.000000	0.000000	-1.713229	0.079605	-0.302823	0.000000	0.000000	4.000000	16.000000	0.000000
21986.472219	-0.067327	0.563484	-0.026340	73.594917	-33.003681	2.406877	-1.316978	0.000000	-1.633633	0.000000	0.000000	0.000000	-1.713229	0.079605	-0.302823	0.000000	0.000000	4.000000	16.000000	0.000000
21986.475552	-0.073440	0.563709	-0.027190	73.594917	-33.003681	2.406877	-1.316978	0.000000	-1.633633	0.000000	0.000000	0.000000	-1.833800	0.067544	-0.255274	0.000000	0.000000	4.000000	16.000000	0.000000
21986.478885	-0.073440	0.563709	-0.027190	73.594917	-33.003681	2.406877	-1.316978	0.000000	-1.633633	0.000000	0.000000	0.000000	-1.833800	0.067544	-0.255274	0.000000	0.000000	4.000000	16.000000	0.000000
21986.482219	-0.073440	0.563709	-0.027190	73.822128	-28.988625	5.400583	-1.359523	0.000000	-1.328000	0.000000	0.000000	0.000000	-1.833800	0.067544	-0.255274	0.000000	0.000000	4.000000	16.000000	0.000000
21986.485552	-0.079866	0.563887	-0.027858	73.822128	-28.988625	5.400583	-1.359523	0.000000	-1.328000	0.000000	0.000000	0.000000	-1.927868	0.053491	-0.200239	0.000000	0.000000	4.000000	16.000000	0.000000
21986.488885	-0.079866	0.563887	-0.027858	73.822128	-28.988625	5.400583	-1.359523	0.000000	-1.328000	0.000000	0.000000	0.000000	-1.927868	0.053491	-0.200239	0.000000	0.000000	4.000000	16.000000	0.000000
21986.492219	-0.079866	0.563887	-0.027858	73.985878	-24.664335	8.940736	-1.392896	0.000000	-1.006689	0.000000	0.000000	0.000000	-1.927868	0.053491	-0.200239	0.000000	0.000000	4.000000	16.000000	0.000000
21986.495552	-0.086379	0.564025	-0.028173	73.985878	-24.664335	8.940736	-1.392896	0.000000	-1.006689	0.000000	0.000000	0.000000	-1.953826	0.041481	-0.094617	0.000000	0.000000	4.000000	16.000000	0.000000
21986.498885	-0.086379	0.564025	-0.028173	73.985878	-24.664335	8.940736	-1.392896	0.000000	-1.006689	0.000000	0.000000	0.000000	-1.953826	0.041481	-0.094617	0.000000	0.000000	4.000000	16.000000	0.000000
21986.502219	-0.086379	0.564025	-0.028173	74.091316	-19.850067	13.878684	-1.408666	0.000000	-0.681051	0.000000	0.000000	0.000000	-1.953826	0.041481	-0.094617	0.000000	0.000000	4.000000	16.000000	0.000000
21986.505552	-0.092912	0.564143	-0.028037	74.091316	-19.850067	13.878684	-1.408666	0.000000	-0.681051	0.000000	0.000000	0.000000	-1.960057	0.035171	0.040921	0.000000	0.000000	4.000000	16.000000	0.000000
21986.508885	-0.092912	0.564143	-0.028037	74.091316	-19.850067	13.878684	-1.408666	0.000000	-0.681051	0.000000	0.000000	0.000000	-1.960057	0.035171	0.040921	0.000000	0.000000	4.000000	16.000000	0.000000
21986.512219	-0.092912	0.564143	-0.028037	74.204948	-14.567678	19.444775	-1.401846	0.000000	-0.354375	0.000000	0.000000	0.000000	-1.960057	0.035171	0.040921	0.000000	0.000000	4.000000	16.000000	0.000000
21986.515552	-0.099402	0.564219	-0.027450	74.204948	-14.567678	19.444775	-1.401846	0.000000	-0.354375	0.000000	0.000000	0.000000	-1.946939	0.022978	0.176208	0.000000	0.000000	4.000000	16.000000	0.000000
21986.518885	-0.099402	0.564219	-0.027450	74.204948	-14.567678	19.444775	-1.401846	0.000000	-0.354375	0.000000	0.000000	0.000000	-1.946939	0.022978	0.176208	0.000000	0.000000	4.000000	16.000000	0.000000
21986.522219	-0.099402	0.564219	-0.027450	74.451355	-8.881362	24.869705	-1.372478	0.000000	-0.029885	0.000000	0.000000	0.000000	-1.946939	0.022978	0.176208	0.000000	0.000000	4.000000	16.000000	0.000000
21986.525552	-0.105809	0.564162	-0.026557	74.451355	-8.881362	24.869705	-1.372478	0.000000	-0.029885	0.000000	0.000000	0.000000	-1.922144	-0.017120	0.267665	0.000000	0.000000	4.000000	16.000000	0.000000
21986.528885	-0.105809	0.564162	-0.026557	74.451355	-8.881362	24.869705	-1.372478	0.000000	-0.029885	0.000000	0.000000	0.000000	-1.922144	-0.017120	0.267665	0.000000	0.000000	4.000000	16.000000	0.000000
21986.532219	-0.105809	0.564162	-0.026557	74.905754	-2.485128	30.789001	-1.327867	0.000000	0.290472	0.000000	0.000000	0.000000	-1.922144	-0.017120	0.267665	0.000000	0.000000	4.000000	16.000000	0.000000
21986.535552	-0.112285	0.563905	-0.025493	74.905754	-2.485128	30.789001	-1.327867	0.000000	0.290472	0.000000	0.000000	0.000000	-1.942698	-0.077223	0.319373	0.000000	0.000000	4.000000	16.000000	0.000000
21986.538885	-0.112285	0.563905	-0.025493	74.905754	-2.485128	30.789001	-1.327867	0.000000	0.290472	0.000000	0.000000	0.000000	-1.942698	-0.077223	0.319373	0.000000	0.000000	4.000000	16.000000	0.000000
21986.542219	-0.112285	0.563905	-0.025493	75.247940	4.249139	36.995934	-1.274638	0.000000	0.614255	0.000000	0.000000	0.000000	-1.942698	-0.077223	0.319373	0.000000	0.000000	4.000000	16.000000	0.000000
21986.545552	-0.118949	0.563589	-0.024096	75.247940	4.249139	36.995934	-1.274638	0.000000	0.614255	0.000000	0.000000	0.000000	-1.999089	-0.094659	0.419021	0.000000	0.000000	4.000000	16.000000	0.000000
21986.548885	-0.118949	0.563589	-0.024096	75.247940	4.249139	36.995934	-1.274638	0.000000	0.614255	0.000000	0.000000	0.000000	-1.999089	-0.094659	0.419021	0.000000	0.000000	4.000000	16.000000	0.000000
21986.552219	-0.118949	0.563589	-0.024096	75.407387	10.766045	43.035313	-1.204801	0.000000	0.947436	0.000000	0.000000	0.000000	-1.999089	-0.094659	0.419021	0.000000	0.000000	4.000000	16.000000	0.000000
21986.555552	-0.125808	0.563150	-0.022406	75.407387	10.766045	43.035313	-1.204801	0.000000	0.947436	0.000000	0.000000	0.000000	-2.057674	-0.131849	0.507118	0.000000	0.000000	4.000000	16.000000	0.000000
21986.558885	-0.125808	0.563150	-0.022406	75.407387	10.766045	43.035313	-1.204801	0.000000	0.947436	0.000000	0.000000	0.000000	-2.057674	-0.131849	0.507118	0.000000	0.000000	4.000000	16.000000	0.000000
21986.562219	-0.125808	0.563150	-0.022406	75.415337	16.769743	48.531513	-1.120282	0.000000	1.290382	0.000000	0.000000	0.000000	-2.057674	-0.131849	0.507118	0.000000	0.000000	4.000000	16.000000	0.000000
21986.565552	-0.132807	0.562632	-0.020285	75.415337	16.769743	48.531513	-1.120282	0.000000	1.290382	0.000000	0.000000	0.000000	-2.099859	-0.155283	0.636057	0.000000	0.000000	4.000000	16.000000	0.000000
21986.568885	-0.132807	0.562632	-0.020285	75.415337	16.769743	48.531513	-1.120282	0.000000	1.290382	0.000000	0.000000	0.000000	-2.099859	-0.155283	0.636057	0.000000	0.000000	4.000000	16.000000	0.000000
21986.572219	-0.132807	0.562632	-0.020285	75.314568	22.244272	53.130531	-1.014272	0.000000	1.640359	0.000000	0.000000	0.000000	-2.099859	-0.155283	0.636057	0.000000	0.000000	4.000000	16.000000	0.000000
21986.575552	-0.139797	0.562026	-0.017690	75.314568	22.244272	53.130531	-1.014272	0.000000	1.640359	0.000000	0.000000	0.000000	-2.096950	-0.181788	0.778595	0.000000	0.000000	4.000000	16.000000	0.000000
21986.578885	-0.139797	0.562026	-0.017690	75.314568	22.244272	53.130531	-1.014272	0.000000	1.640359	0.000000	0.000000	0.000000	-2.096950	-0.181788	0.778595	0.000000	0.000000	4.000000	16.000000	0.000000
21986.582219	-0.139797	0.562026	-0.017690	75.175301	27.777660	57.862930	-0.884506	0.000000	1.989851	0.000000	0.000000	0.000000	-2.096950	-0.181788	0.778595	0.000000	0.000000	4.000000	16.000000	0.000000
21986.585552	-0.146658	0.561397	-0.014595	75.175301	27.777660	57.862930	-0.884506	0.000000	1.989851	0.000000	0.000000	0.000000	-2.058209	-0.188788	0.928643	0.000000	0.000000	4.000000	16.000000	0.000000
21986.588885	-0.146658	0.561397	-0.014595	75.175301	27.777660	57.862930	-0.884506	0.000000	1.989851	0.000000	0.000000	0.000000	-2.058209	-0.188788	0.928643	0.000000	0.000000	4.000000	16.000000	0.000000
21986.592219	-0.146658	0.561397	-0.014595	75.074303	34.559780	64.215477	-0.729732	0.000000	2.332886	0.000000	0.000000	0.000000	-2.058209	-0.188788	0.928643	0.000000	0.000000	4.000000	16.000000	0.000000
21986.595552	-0.153251	0.560681	-0.011138	75.074303	34.559780	64.215477	-0.729732	0.000000	2.332886	0.000000	0.000000	0.000000	-1.978059	-0.214852	1.036883	0.000000	0.000000	4.000000	16.000000	0.000000
21986.598885	-0.153251	0.560681	-0.011138	75.074303	34.559780	64.215477	-0.729732	0.000000	2.332886	0.000000	0.000000	0.000000	-1.978059	-0.214852	1.036883	0.000000	0.000000	4.000000	16.000000	0.000000
21986.602219	-0.153251	0.560681	-0.011138	74.970093	42.229008	71.352638	-0.556918	0.000000	2.662562	0.000000	0.000000	0.000000	-1.978059	-0.214852	1.036883	0.000000	0.000000	4.000000	16.000000	0.000000
21986.605552	-0.159407	0.559913	-0.007237	74.970093	42.229008	71.352638	-0.556918	0.000000	2.662562	0.000000	0.000000	0.000000	-1.846868	-0.230390	1.170315	0.000000	0.000000	4.000000	16.000000	0.000000
21986.608885	-0.159407	0.559913	-0.007237	74.970093	42.229008	71.352638	-0.556918	0.000000	2.662562	0.000000	0.000000	0.000000	-1.846868	-0.230390	1.170315	0.000000	0.000000	4.000000	16.000000	0.000000
21986.612219	-0.159407	0.559913	-0.007237	74.845390	49.701019	77.859879	-0.361866	0.000000	2.970373	0.000000	0.000000	0.000000	-1.846868	-0.230390	1.170315	0.000000	0.000000	4.000000	16.000000	0.000000
21986.615552	-0.165297	0.559173	-0.002845	74.845390	49.701019	77.859879	-0.361866	0.000000	2.970373	0.000000	0.000000	0.000000	-1.767006	-0.221820	1.317651	0.000000	0.000000	4.000000	16.000000	0.000000
21986.618885	-0.165297	0.559173	-0.002845	74.845390	49.701019	77.859879	-0.361866	0.000000	2.970373	0.000000	0.000000	0.000000	-1.767006	-0.221820	1.317651	0.000000	0.000000	4.000000	16.000000	0.000000
21986.622219	-0.165297	0.559173	-0.002845	74.764267	56.638725	83.897934	-0.142258	0.000000	3.264874	0.000000	0.000000	0.000000	-1.767006	-0.221820	1.317651	0.000000	0.000000	4.000000	16.000000	0.000000
21986.625552	-0.170923	0.558421	0.001938	74.764267	56.638725	83.897934	-0.142258	0.000000	3.264874	0.000000	0.000000	0.000000	-1.687607	-0.225716	1.434846	0.000000	0.000000	4.000000	16.000000	0.000000
21986.628885	-0.170923	0.558421	0.001938	74.764267	56.638725	83.897934	-0.142258	0.000000	3.264874	0.000000	0.000000	0.000000	-1.687607	-0.225716	1.434846	0.000000	0.000000	4.000000	16.000000	0.000000
21986.632219	-0.170923	0.558421	0.001938	74.621353	63.280910	89.622177	0.096883	0.000000	3.546142	0.000000	0.000000	0.000000	-1.687607	-0.225716	1.434846	0.000000	0.000000	4.000000	16.000000	0.000000
21986.635552	-0.176265	0.557659	0.007098	74.621353	63.280910	89.622177	0.096883	0.000000	3.546142	0.000000	0.000000	0.000000	-1.602664	-0.228533	1.548162	0.000000	0.000000	4.000000	16.000000	0.000000
21986.638885	-0.176265	0.557659	0.007098	74.621353	63.280910	89.622177	0.096883	0.000000	3.546142	0.000000	0.000000	0.000000	-1.602664	-0.228533	1.548162	0.000000	0.000000	4.000000	16.000000	0.000000
21986.642219	-0.176265	0.557659	0.007098	74.318665	69.506538	94.667542	0.354910	0.000000	3.813252	0.000000	0.000000	0.000000	-1.602664	-0.228533	1.548162	0.000000	0.000000	4.000000	16.000000	0.000000
21986.645552	-0.181327	0.556865	0.012620	74.318665	69.506538	94.667542	0.354910	0.000000	3.813252	0.000000	0.000000	0.000000	-1.518713	-0.238229	1.656512	0.000000	0.000000	4.000000	16.000000	0.000000
21986.648885	-0.181327	0.556865	0.012620	74.318665	69.506538	94.667542	0.354910	0.000000	3.813252	0.000000	0.000000	0.000000	-1.518713	-0.238229	1.656512	0.000000	0.000000	4.000000	16.000000	0.000000
21986.652219	-0.181327	0.556865	0.012620	73.800308	75.175423	99.252243	0.630996	0.000000	4.066371	0.000000	0.000000	0.000000	-1.518713	-0.238229	1.656512	0.000000	0.000000	4.000000	16.000000	0.000000
21986.655552	-0.186174	0.555998	0.018442	73.800308	75.175423	99.252243	0.630996	0.000000	4.066371	0.000000	0.000000	0.000000	-1.453827	-0.260225	1.746688	0.000000	0.000000	4.000000	16.000000	0.000000
21986.658885	-0.186174	0.555998	0.018442	73.800308	75.175423	99.252243	0.630996	0.000000	4.066371	0.000000	0.000000	0.000000	-1.453827	-0.260225	1.746688	0.000000	0.000000	4.000000	16.000000	0.000000
21986.662219	-0.186174	0.555998	0.018442	73.091400	80.138535	103.183044	0.922110	0.000000	4.308676	0.000000	0.000000	0.000000	-1.453827	-0.260225	1.746688	0.000000	0.000000	4.000000	16.000000	0.000000
21986.665552	-0.190903	0.555079	0.024519	73.091400	80.138535	103.183044	0.922110	0.000000	4.308676	0.000000	0.000000	0.000000	-1.418864	-0.275534	1.823159	0.000000	0.000000	4.000000	16.000000	0.000000
21986.668885	-0.190903	0.555079	0.024519	73.091400	80.138535	103.183044	0.922110	0.000000	4.308676	0.000000	0.000000	0.000000	-1.418864	-0.275534	1.823159	0.000000	0.000000	4.000000	16.000000	0.000000
21986.672219	-0.190903	0.555079	0.024519	72.303917	84.411293	106.463776	1.225970	0.000000	4.545154	0.000000	0.000000	0.000000	-1.418864	-0.275534	1.823159	0.000000	0.000000	4.000000	16.000000	0.000000
21986.675552	-0.195477	0.554090	0.030779	72.303917	84.411293	106.463776	1.225970	0.000000	4.545154	0.000000	0.000000	0.000000	-1.372227	-0.296722	1.877737	0.000000	0.000000	4.000000	16.000000	0.000000
21986.678885	-0.195477	0.554090	0.030779	72.303917	84.411293	106.463776	1.225970	0.000000	4.545154	0.000000	0.000000	0.000000	-1.372227	-0.296722	1.877737	0.000000	0.000000	4.000000	16.000000	0.000000
21986.682219	-0.195477	0.554090	0.030779	71.469276	88.129837	109.355896	1.534086	0.000000	4.758842	0.000000	0.000000	0.000000	-1.372227	-0.296722	1.877737	0.000000	0.000000	4.000000	16.000000	0.000000
21986.685552	-0.199790	0.553056	0.037255	71.469276	88.129837	109.355896	1.534086	0.000000	4.758842	0.000000	0.000000	0.000000	-1.293745	-0.310179	1.942968	0.000000	0.000000	4.000000	16.000000	0.000000
21986.688885	-0.199790	0.553056	0.037255	71.469276	88.129837	109.355896	1.534086	0.000000	4.758842	0.000000	0.000000	0.000000	-1.293745	-0.310179	1.942968	0.000000	0.000000	4.000000	16.000000	0.000000
21986.692219	-0.199790	0.553056	0.037255	70.623833	91.404556	111.916740	1.748783	0.000000	4.684203	0.000000	0.000000	0.000000	-1.293745	-0.310179	1.942968	0.000000	0.000000	4.000000	16.000000	0.000000
21986.695552	-0.203718	0.551943	0.043894	70.623833	91.404556	111.916740	1.748783	0.000000	4.684203	0.000000	0.000000	0.000000	-1.178631	-0.333937	1.991693	0.000000	0.000000	4.000000	16.000000	0.000000
21986.698885	-0.203718	0.551943	0.043894	70.623833	91.404556	111.916740	1.748783	0.000000	4.684203	0.000000	0.000000	0.000000	-1.178631	-0.333937	1.991693	0.000000	0.000000	4.000000	16.000000	0.000000
21986.702219	-0.203718	0.551943	0.043894	69.817352	94.357285	114.026939	1.948697	0.000000	4.604626	0.000000	0.000000	0.000000	-1.178631	-0.333937	1.991693	0.000000	0.000000	4.000000	16.000000	0.000000
21986.705552	-0.207276	0.550768	0.050709	69.817352	94.357285	114.026939	1.948697	0.000000	4.604626	0.000000	0.000000	0.000000	-1.067296	-0.352517	2.044456	0.000000	0.000000	4.000000	16.000000	0.000000
21986.708885	-0.207276	0.550768	0.050709	69.817352	94.357285	114.026939	1.948697	0.000000	4.604626	0.000000	0.000000	0.000000	-1.067296	-0.352517	2.044456	0.000000	0.000000	4.000000	16.000000	0.000000
21986.712219	-0.207276	0.550768	0.050709	69.115295	97.304047	115.981628	2.136781	0.000000	4.520417	0.000000	0.000000	0.000000	-1.067296	-0.352517	2.044456	0.000000	0.000000	4.000000	16.000000	0.000000
21986.715552	-0.210502	0.549554	0.057635	69.115295	97.304047	115.981628	2.136781	0.000000	4.520417	0.000000	0.000000	0.000000	-0.967717	-0.364109	2.077802	0.000000	0.000000	4.000000	16.000000	0.000000
21986.718885	-0.210502	0.549554	0.057635	69.115295	97.304047	115.981628	2.136781	0.000000	4.520417	0.000000	0.000000	0.000000	-0.967717	-0.364109	2.077802	0.000000	0.000000	4.000000	16.000000	0.000000
21986.722219	-0.210502	0.549554	0.057635	68.557693	100.394234	118.232323	2.312257	0.000000	4.433224	0.000000	0.000000	0.000000	-0.967717	-0.364109	2.077802	0.000000	0.000000	4.000000	16.000000	0.000000
21986.725552	-0.213406	0.548303	0.064667	68.557693	100.394234	118.232323	2.312257	0.000000	4.433224	0.000000	0.000000	0.000000	-0.871192	-0.375392	2.109504	0.000000	0.000000	4.000000	16.000000	0.000000
21986.728885	-0.213406	0.548303	0.064667	68.557693	100.394234	118.232323	2.312257	0.000000	4.433224	0.000000	0.000000	0.000000	-0.871192	-0.375392	2.109504	0.000000	0.000000	4.000000	16.000000	0.000000
21986.732219	-0.213406	0.548303	0.064667	68.137871	103.611145	120.491188	2.476748	0.000000	4.343469	0.000000	0.000000	0.000000	-0.871192	-0.375392	2.109504	0.000000	0.000000	4.000000	16.000000	0.000000
21986.735552	-0.215928	0.547065	0.071839	68.137871	103.611145	120.491188	2.476748	0.000000	4.343469	0.000000	0.000000	0.000000	-0.756808	-0.371346	2.151692	0.000000	0.000000	4.000000	16.000000	0.000000
21986.738885	-0.215928	0.547065	0.071839	68.137871	103.611145	120.491188	2.476748	0.000000	4.343469	0.000000	0.000000	0.000000	-0.756808	-0.371346	2.151692	0.000000	0.000000	4.000000	16.000000	0.000000
21986.742219	-0.215928	0.547065	0.071839	67.784775	106.809395	122.439476	2.633726	0.000000	4.250116	0.000000	0.000000	0.000000	-0.756808	-0.371346	2.151692	0.000000	0.000000	4.000000	16.000000	0.000000
21986.745552	-0.218056	0.545812	0.079160	67.784775	106.809395	122.439476	2.633726	0.000000	4.250116	0.000000	0.000000	0.000000	-0.638146	-0.375955	2.196262	0.000000	0.000000	4.000000	16.000000	0.000000
21986.748885	-0.218056	0.545812	0.079160	67.784775	106.809395	122.439476	2.633726	0.000000	4.250116	0.000000	0.000000	0.000000	-0.638146	-0.375955	2.196262	0.000000	0.000000	4.000000	16.000000	0.000000
21986.752219	-0.218056	0.545812	0.079160	67.440857	109.706291	124.010307	2.784598	0.000000	4.152833	0.000000	0.000000	0.000000	-0.638146	-0.375955	2.196262	0.000000	0.000000	4.000000	16.000000	0.000000
21986.755552	-0.219787	0.544634	0.086673	67.440857	109.706291	124.010307	2.784598	0.000000	4.152833	0.000000	0.000000	0.000000	-0.519538	-0.353539	2.253898	0.000000	0.000000	4.000000	16.000000	0.000000
21986.758885	-0.219787	0.544634	0.086673	67.440857	109.706291	124.010307	2.784598	0.000000	4.152833	0.000000	0.000000	0.000000	-0.519538	-0.353539	2.253898	0.000000	0.000000	4.000000	16.000000	0.000000
21986.762219	-0.219787	0.544634	0.086673	67.076553	112.168816	125.179405	2.931000	0.000000	4.050831	0.000000	0.000000	0.000000	-0.519538	-0.353539	2.253898	0.000000	0.000000	4.000000	16.000000	0.000000
21986.765552	-0.221058	0.543542	0.094335	67.076553	112.168816	125.179405	2.931000	0.000000	4.050831	0.000000	0.000000	0.000000	-0.381325	-0.327563	2.298640	0.000000	0.000000	4.000000	16.000000	0.000000
21986.768885	-0.221058	0.543542	0.094335	67.076553	112.168816	125.179405	2.931000	0.000000	4.050831	0.000000	0.000000	0.000000	-0.381325	-0.327563	2.298640	0.000000	0.000000	4.000000	16.000000	0.000000
21986.772219	-0.221058	0.543542	0.094335	66.704460	114.184196	126.136093	3.073322	0.000000	3.943944	0.000000	0.000000	0.000000	-0.381325	-0.327563	2.298640	0.000000	0.000000	4.000000	16.000000	0.000000
21986.775552	-0.221980	0.542500	0.102163	66.704460	114.184196	126.136093	3.073322	0.000000	3.943944	0.000000	0.000000	0.000000	-0.276489	-0.312390	2.348412	0.000000	0.000000	4.000000	16.000000	0.000000
21986.778885	-0.221980	0.542500	0.102163	66.704460	114.184196	126.136093	3.073322	0.000000	3.943944	0.000000	0.000000	0.000000	-0.276489	-0.312390	2.348412	0.000000	0.000000	4.000000	16.000000	0.000000
21986.782219	-0.221980	0.542500	0.102163	66.374146	116.030479	127.123085	3.210423	0.000000	3.833169	0.000000	0.000000	0.000000	-0.276489	-0.312390	2.348412	0.000000	0.000000	4.000000	16.000000	0.000000
21986.785552	-0.222480	0.541569	0.110089	66.374146	116.030479	127.123085	3.210423	0.000000	3.833169	0.000000	0.000000	0.000000	-0.150021	-0.279494	2.377720	0.000000	0.000000	4.000000	16.000000	0.000000
21986.788885	-0.222480	0.541569	0.110089	66.374146	116.030479	127.123085	3.210423	0.000000	3.833169	0.000000	0.000000	0.000000	-0.150021	-0.279494	2.377720	0.000000	0.000000	4.000000	16.000000	0.000000
21986.792219	-0.222480	0.541569	0.110089	66.137627	117.986588	128.275238	3.342417	0.000000	3.718636	0.000000	0.000000	0.000000	-0.150021	-0.279494	2.377720	0.000000	0.000000	4.000000	16.000000	0.000000
21986.795552	-0.222534	0.540681	0.118086	66.137627	117.986588	128.275238	3.342417	0.000000	3.718636	0.000000	0.000000	0.000000	-0.016219	-0.266408	2.399131	0.000000	0.000000	4.000000	16.000000	0.000000
21986.798885	-0.222534	0.540681	0.118086	66.137627	117.986588	128.275238	3.342417	0.000000	3.718636	0.000000	0.000000	0.000000	-0.016219	-0.266408	2.399131	0.000000	0.000000	4.000000	16.000000	0.000000
21986.802219	-0.222534	0.540681	0.118086	66.021317	120.127525	129.576172	3.469578	0.000000	3.600281	0.000000	0.000000	0.000000	-0.016219	-0.266408	2.399131	0.000000	0.000000	4.000000	16.000000	0.000000
21986.805552	-0.222147	0.539889	0.126119	66.021317	120.127525	129.576172	3.469578	0.000000	3.600281	0.000000	0.000000	0.000000	0.116139	-0.237408	2.410002	0.000000	0.000000	4.000000	16.000000	0.000000
21986.808885	-0.222147	0.539889	0.126119	66.021317	120.127525	129.576172	3.469578	0.000000	3.600281	0.000000	0.000000	0.000000	0.116139	-0.237408	2.410002	0.000000	0.000000	4.000000	16.000000	0.000000
21986.812219	-0.222147	0.539889	0.126119	66.017403	122.498581	131.050980	3.591640	0.000000	3.478524	0.000000	0.000000	0.000000	0.116139	-0.237408	2.410002	0.000000	0.000000	4.000000	16.000000	0.000000
21986.815552	-0.221259	0.539211	0.134145	66.017403	122.498581	131.050980	3.591640	0.000000	3.478524	0.000000	0.000000	0.000000	0.266436	-0.203500	2.407856	0.000000	0.000000	4.000000	16.000000	0.000000
21986.818885	-0.221259	0.539211	0.134145	66.017403	122.498581	131.050980	3.591640	0.000000	3.478524	0.000000	0.000000	0.000000	0.266436	-0.203500	2.407856	0.000000	0.000000	4.000000	16.000000	0.000000
21986.822219	-0.221259	0.539211	0.134145	66.096916	125.077621	132.643875	3.709199	0.000000	3.352885	0.000000	0.000000	0.000000	0.266436	-0.203500	2.407856	0.000000	0.000000	4.000000	16.000000	0.000000
21986.825552	-0.219881	0.538633	0.142138	66.096916	125.077621	132.643875	3.709199	0.000000	3.352885	0.000000	0.000000	0.000000	0.413291	-0.173338	2.397704	0.000000	0.000000	4.000000	16.000000	0.000000
21986.828885	-0.219881	0.538633	0.142138	66.096916	125.077621	132.643875	3.709199	0.000000	3.352885	0.000000	0.000000	0.000000	0.413291	-0.173338	2.397704	0.000000	0.000000	4.000000	16.000000	0.000000
21986.832219	-0.219881	0.538633	0.142138	66.218231	127.781158	134.258377	3.822084	0.000000	3.223612	0.000000	0.000000	0.000000	0.413291	-0.173338	2.397704	0.000000	0.000000	4.000000	16.000000	0.000000
21986.835552	-0.217950	0.538189	0.150034	66.218231	127.781158	134.258377	3.822084	0.000000	3.223612	0.000000	0.000000	0.000000	0.579257	-0.133260	2.368997	0.000000	0.000000	4.000000	16.000000	0.000000
21986.838885	-0.217950	0.538189	0.150034	66.218231	127.781158	134.258377	3.822084	0.000000	3.223612	0.000000	0.000000	0.000000	0.579257	-0.133260	2.368997	0.000000	0.000000	4.000000	16.000000	0.000000
21986.842219	-0.217950	0.538189	0.150034	66.364716	130.577209	135.958511	3.930746	0.000000	3.090183	0.000000	0.000000	0.000000	0.579257	-0.133260	2.368997	0.000000	0.000000	4.000000	16.000000	0.000000
21986.845552	-0.215482	0.537866	0.157809	66.364716	130.577209	135.958511	3.930746	0.000000	3.090183	0.000000	0.000000	0.000000	0.740467	-0.096797	2.332272	0.000000	0.000000	4.000000	16.000000	0.000000
21986.848885	-0.215482	0.537866	0.157809	66.364716	130.577209	135.958511	3.930746	0.000000	3.090183	0.000000	0.000000	0.000000	0.740467	-0.096797	2.332272	0.000000	0.000000	4.000000	16.000000	0.000000
21986.852219	-0.215482	0.537866	0.157809	66.524147	133.461868	137.785843	4.034998	0.000000	2.952760	0.000000	0.000000	0.000000	0.740467	-0.096797	2.332272	0.000000	0.000000	4.000000	16.000000	0.000000
21986.855552	-0.212515	0.537612	0.165395	66.524147	133.461868	137.785843	4.034998	0.000000	2.952760	0.000000	0.000000	0.000000	0.890129	-0.076232	2.275957	0.000000	0.000000	4.000000	16.000000	0.000000
21986.858885	-0.212515	0.537612	0.165395	66.524147	133.461868	137.785843	4.034998	0.000000	2.952760	0.000000	0.000000	0.000000	0.890129	-0.076232	2.275957	0.000000	0.000000	4.000000	16.000000	0.000000
21986.862219	-0.212515	0.537612	0.165395	66.687881	136.478546	139.762909	4.134092	0.000000	2.812345	0.000000	0.000000	0.000000	0.890129	-0.076232	2.275957	0.000000	0.000000	4.000000	16.000000	0.000000
21986.865552	-0.209151	0.537408	0.172706	66.687881	136.478546	139.762909	4.134092	0.000000	2.812345	0.000000	0.000000	0.000000	1.009115	-0.061253	2.193278	0.000000	0.000000	4.000000	16.000000	0.000000
21986.868885	-0.209151	0.537408	0.172706	66.687881	136.478546	139.762909	4.134092	0.000000	2.812345	0.000000	0.000000	0.000000	1.009115	-0.061253	2.193278	0.000000	0.000000	4.000000	16.000000	0.000000
21986.872219	-0.209151	0.537408	0.172706	66.834244	139.633087	141.872284	4.226627	0.000000	2.671259	0.000000	0.000000	0.000000	1.009115	-0.061253	2.193278	0.000000	0.000000	4.000000	16.000000	0.000000
21986.875552	-0.205466	0.537263	0.179754	66.834244	139.633087	141.872284	4.226627	0.000000	2.671259	0.000000	0.000000	0.000000	1.105615	-0.043551	2.114365	0.000000	0.000000	4.000000	16.000000	0.000000
21986.878885	-0.205466	0.537263	0.179754	66.834244	139.633087	141.872284	4.226627	0.000000	2.671259	0.000000	0.000000	0.000000	1.105615	-0.043551	2.114365	0.000000	0.000000	4.000000	16.000000	0.000000
21986.882219	-0.205466	0.537263	0.179754	66.941147	142.850586	144.055618	4.312515	0.000000	2.530260	0.000000	0.000000	0.000000	1.105615	-0.043551	2.114365	0.000000	0.000000	4.000000	16.000000	0.000000
21986.885552	-0.201475	0.537174	0.186466	66.941147	142.850586	144.055618	4.312515	0.000000	2.530260	0.000000	0.000000	0.000000	1.197312	-0.026799	2.013613	0.000000	0.000000	4.000000	16.000000	0.000000
21986.888885	-0.201475	0.537174	0.186466	66.941147	142.850586	144.055618	4.312515	0.000000	2.530260	0.000000	0.000000	0.000000	1.197312	-0.026799	2.013613	0.000000	0.000000	4.000000	16.000000	0.000000
21986.892219	-0.201475	0.537174	0.186466	67.019249	146.015320	146.219467	4.391789	0.000000	2.390018	0.000000	0.000000	0.000000	1.197312	-0.026799	2.013613	0.000000	0.000000	4.000000	16.000000	0.000000
21986.895552	-0.197249	0.537145	0.192825	67.019249	146.015320	146.219467	4.391789	0.000000	2.390018	0.000000	0.000000	0.000000	1.267956	-0.008729	1.907737	0.000000	0.000000	4.000000	16.000000	0.000000
21986.898885	-0.197249	0.537145	0.192825	67.019249	146.015320	146.219467	4.391789	0.000000	2.390018	0.000000	0.000000	0.000000	1.267956	-0.008729	1.907737	0.000000	0.000000	4.000000	16.000000	0.000000
21986.902219	-0.197249	0.537145	0.192825	67.060814	149.003754	148.251602	4.464367	0.000000	2.251538	0.000000	0.000000	0.000000	1.267956	-0.008729	1.907737	0.000000	0.000000	4.000000	16.000000	0.000000
21986.905552	-0.192774	0.537221	0.198870	67.060814	149.003754	148.251602	4.464367	0.000000	2.251538	0.000000	0.000000	0.000000	1.342474	0.022959	1.813543	0.000000	0.000000	4.000000	16.000000	0.000000
21986.908885	-0.192774	0.537221	0.198870	67.060814	149.003754	148.251602	4.464367	0.000000	2.251538	0.000000	0.000000	0.000000	1.342474	0.022959	1.813543	0.000000	0.000000	4.000000	16.000000	0.000000
21986.912219	-0.192774	0.537221	0.198870	67.078804	151.723480	150.067047	4.531199	0.000000	2.113819	0.000000	0.000000	0.000000	1.342474	0.022959	1.813543	0.000000	0.000000	4.000000	16.000000	0.000000
21986.915552	-0.187978	0.537400	0.204558	67.078804	151.723480	150.067047	4.531199	0.000000	2.113819	0.000000	0.000000	0.000000	1.438684	0.053686	1.706350	0.000000	0.000000	4.000000	16.000000	0.000000
21986.918885	-0.187978	0.537400	0.204558	67.078804	151.723480	150.067047	4.531199	0.000000	2.113819	0.000000	0.000000	0.000000	1.438684	0.053686	1.706350	0.000000	0.000000	4.000000	16.000000	0.000000
21986.922219	-0.187978	0.537400	0.204558	67.092697	154.161560	151.647324	4.593199	0.000000	1.975480	0.000000	0.000000	0.000000	1.438684	0.053686	1.706350	0.000000	0.000000	4.000000	16.000000	0.000000
21986.925552	-0.182844	0.537668	0.209915	67.092697	154.161560	151.647324	4.593199	0.000000	1.975480	0.000000	0.000000	0.000000	1.540307	0.080499	1.607190	0.000000	0.000000	4.000000	16.000000	0.000000
21986.928885	-0.182844	0.537668	0.209915	67.092697	154.161560	151.647324	4.593199	0.000000	1.975480	0.000000	0.000000	0.000000	1.540307	0.080499	1.607190	0.000000	0.000000	4.000000	16.000000	0.000000
21986.932219	-0.182844	0.537668	0.209915	67.106529	156.522781	153.165619	4.650910	0.000000	1.835494	0.000000	0.000000	0.000000	1.540307	0.080499	1.607190	0.000000	0.000000	4.000000	16.000000	0.000000
21986.935552	-0.177359	0.537963	0.214870	67.106529	156.522781	153.165619	4.650910	0.000000	1.835494	0.000000	0.000000	0.000000	1.645275	0.088400	1.486447	0.000000	0.000000	4.000000	16.000000	0.000000
21986.938885	-0.177359	0.537963	0.214870	67.106529	156.522781	153.165619	4.650910	0.000000	1.835494	0.000000	0.000000	0.000000	1.645275	0.088400	1.486447	0.000000	0.000000	4.000000	16.000000	0.000000
21986.942219	-0.177359	0.537963	0.214870	67.130867	158.946579	154.742432	4.704395	0.000000	1.693716	0.000000	0.000000	0.000000	1.645275	0.088400	1.486447	0.000000	0.000000	4.000000	16.000000	0.000000
21986.945552	-0.171674	0.538349	0.219429	67.130867	158.946579	154.742432	4.704395	0.000000	1.693716	0.000000	0.000000	0.000000	1.705613	0.115772	1.367640	0.000000	0.000000	4.000000	16.000000	0.000000
21986.948885	-0.171674	0.538349	0.219429	67.130867	158.946579	154.742432	4.704395	0.000000	1.693716	0.000000	0.000000	0.000000	1.705613	0.115772	1.367640	0.000000	0.000000	4.000000	16.000000	0.000000
21986.952219	-0.171674	0.538349	0.219429	67.153900	161.582901	156.512558	4.752875	0.000000	1.552473	0.000000	0.000000	0.000000	1.705613	0.115772	1.367640	0.000000	0.000000	4.000000	16.000000	0.000000
21986.955552	-0.165854	0.538766	0.223538	67.153900	161.582901	156.512558	4.752875	0.000000	1.552473	0.000000	0.000000	0.000000	1.746026	0.124996	1.232634	0.000000	0.000000	4.000000	16.000000	0.000000
21986.958885	-0.165854	0.538766	0.223538	67.153900	161.582901	156.512558	4.752875	0.000000	1.552473	0.000000	0.000000	0.000000	1.746026	0.124996	1.232634	0.000000	0.000000	4.000000	16.000000	0.000000
21986.962219	-0.165854	0.538766	0.223538	67.167557	164.429565	158.575363	4.796203	0.000000	1.412955	0.000000	0.000000	0.000000	1.746026	0.124996	1.232634	0.000000	0.000000	4.000000	16.000000	0.000000
21986.965552	-0.159880	0.539214	0.227207	67.167557	164.429565	158.575363	4.796203	0.000000	1.412955	0.000000	0.000000	0.000000	1.792114	0.134624	1.100823	0.000000	0.000000	4.000000	16.000000	0.000000
21986.968885	-0.159880	0.539214	0.227207	67.167557	164.429565	158.575363	4.796203	0.000000	1.412955	0.000000	0.000000	0.000000	1.792114	0.134624	1.100823	0.000000	0.000000	4.000000	16.000000	0.000000
21986.972219	-0.159880	0.539214	0.227207	67.157913	167.352371	161.342743	4.834907	0.000000	1.274235	0.000000	0.000000	0.000000	1.792114	0.134624	1.100823	0.000000	0.000000	4.000000	16.000000	0.000000
21986.975552	-0.153661	0.539692	0.230430	67.157913	167.352371	161.342743	4.834907	0.000000	1.274235	0.000000	0.000000	0.000000	1.865823	0.143421	0.966907	0.000000	0.000000	4.000000	16.000000	0.000000
21986.978885	-0.153661	0.539692	0.230430	67.157913	167.352371	161.342743	4.834907	0.000000	1.274235	0.000000	0.000000	0.000000	1.865823	0.143421	0.966907	0.000000	0.000000	4.000000	16.000000	0.000000
21986.982219	-0.153661	0.539692	0.230430	67.127190	170.183640	164.515320	4.869702	0.000000	1.134019	0.000000	0.000000	0.000000	1.865823	0.143421	0.966907	0.000000	0.000000	4.000000	16.000000	0.000000
21986.985552	-0.147407	0.540222	0.233176	67.127190	170.183640	164.515320	4.869702	0.000000	1.134019	0.000000	0.000000	0.000000	1.876092	0.158765	0.823848	0.000000	0.000000	4.000000	16.000000	0.000000
21986.988885	-0.147407	0.540222	0.233176	67.127190	170.183640	164.515320	4.869702	0.000000	1.134019	0.000000	0.000000	0.000000	1.876092	0.158765	0.823848	0.000000	0.000000	4.000000	16.000000	0.000000
21986.992219	-0.147407	0.540222	0.233176	67.098907	172.858490	167.304657	4.899759	0.000000	0.996172	0.000000	0.000000	0.000000	1.876092	0.158765	0.823848	0.000000	0.000000	4.000000	16.000000	0.000000
21986.995552	-0.141064	0.540820	0.235445	67.098907	172.858490	167.304657	4.899759	0.000000	0.996172	0.000000	0.000000	0.000000	1.903032	0.179477	0.680455	0.000000	0.000000	4.000000	16.000000	0.000000
21986.998885	-0.141064	0.540820	0.235445	67.098907	172.858490	167.304657	4.899759	0.000000	0.996172	0.000000	0.000000	0.000000	1.903032	0.179477	0.680455	0.000000	0.000000	4.000000	16.000000	0.000000
21987.002219	-0.141064	0.540820	0.235445	67.124146	175.387970	169.764496	4.925646	0.000000	0.859079	0.000000	0.000000	0.000000	1.903032	0.179477	0.680455	0.000000	0.000000	4.000000	16.000000	0.000000
21987.005552	-0.134644	0.541448	0.237240	67.124146	175.387970	169.764496	4.925646	0.000000	0.859079	0.000000	0.000000	0.000000	1.925802	0.188545	0.538551	0.000000	0.000000	4.000000	16.000000	0.000000
21987.008885	-0.134644	0.541448	0.237240	67.124146	175.387970	169.764496	4.925646	0.000000	0.859079	0.000000	0.000000	0.000000	1.925802	0.188545	0.538551	0.000000	0.000000	4.000000	16.000000	0.000000
21987.012219	-0.134644	0.541448	0.237240	67.198822	177.718384	172.343536	4.947525	0.000000	0.722493	0.000000	0.000000	0.000000	1.925802	0.188545	0.538551	0.000000	0.000000	4.000000	16.000000	0.000000
21987.015552	-0.128231	0.542089	0.238567	67.198822	177.718384	172.343536	4.947525	0.000000	0.722493	0.000000	0.000000	0.000000	1.924011	0.192209	0.398198	0.000000	0.000000	4.000000	16.000000	0.000000
21987.018885	-0.128231	0.542089	0.238567	67.198822	177.718384	172.343536	4.947525	0.000000	0.722493	0.000000	0.000000	0.000000	1.924011	0.192209	0.398198	0.000000	0.000000	4.000000	16.000000	0.000000
21987.022219	-0.128231	0.542089	0.238567	67.337593	179.740234	174.881454	4.965355	0.000000	0.587579	0.000000	0.000000	0.000000	1.924011	0.192209	0.398198	0.000000	0.000000	4.000000	16.000000	0.000000
21987.025552	-0.121846	0.542749	0.239489	67.337593	179.740234	174.881454	4.965355	0.000000	0.587579	0.000000	0.000000	0.000000	1.915405	0.197829	0.276528	0.000000	0.000000	4.000000	16.000000	0.000000
21987.028885	-0.121846	0.542749	0.239489	67.337593	179.740234	174.881454	4.965355	0.000000	0.587579	0.000000	0.000000	0.000000	1.915405	0.197829	0.276528	0.000000	0.000000	4.000000	16.000000	0.000000
21987.032219	-0.121846	0.542749	0.239489	67.541611	-178.705460	177.105484	4.979325	0.000000	0.454217	0.000000	0.000000	0.000000	1.915405	0.197829	0.276528	0.000000	0.000000	4.000000	16.000000	0.000000
21987.035552	-0.115498	0.543404	0.239993	67.541611	-178.705460	177.105484	4.979325	0.000000	0.454217	0.000000	0.000000	0.000000	1.904491	0.196791	0.151159	0.000000	0.000000	4.000000	16.000000	0.000000
21987.038885	-0.115498	0.543404	0.239993	67.541611	-178.705460	177.105484	4.979325	0.000000	0.454217	0.000000	0.000000	0.000000	1.904491	0.196791	0.151159	0.000000	0.000000	4.000000	16.000000	0.000000
21987.042219	-0.115498	0.543404	0.239993	67.807610	-177.663559	178.876556	4.989607	0.000000	0.322214	0.000000	0.000000	0.000000	1.904491	0.196791	0.151159	0.000000	0.000000	4.000000	16.000000	0.000000
21987.045552	-0.109134	0.544098	0.240115	67.807610	-177.663559	178.876556	4.989607	0.000000	0.322214	0.000000	0.000000	0.000000	1.909267	0.208105	0.036776	0.000000	0.000000	4.000000	16.000000	0.000000
21987.048885	-0.109134	0.544098	0.240115	67.807610	-177.663559	178.876556	4.989607	0.000000	0.322214	0.000000	0.000000	0.000000	1.909267	0.208105	0.036776	0.000000	0.000000	4.000000	16.000000	0.000000
21987.052219	-0.109134	0.544098	0.240115	68.099739	-176.994385	-179.573517	4.996387	0.000000	0.190058	0.000000	0.000000	0.000000	1.909267	0.208105	0.036776	0.000000	0.000000	4.000000	16.000000	0.000000
21987.055552	-0.102825	0.544747	0.239823	68.099739	-176.994385	-179.573517	4.996387	0.000000	0.190058	0.000000	0.000000	0.000000	1.892498	0.194661	-0.087577	0.000000	0.000000	4.000000	16.000000	0.000000
21987.058885	-0.102825	0.544747	0.239823	68.099739	-176.994385	-179.573517	4.996387	0.000000	0.190058	0.000000	0.000000	0.000000	1.892498	0.194661	-0.087577	0.000000	0.000000	4.000000	16.000000	0.000000
21987.062219	-0.102825	0.544747	0.239823	68.387039	-176.354919	-177.814697	4.999653	0.000000	0.058903	0.000000	0.000000	0.000000	1.892498	0.194661	-0.087577	0.000000	0.000000	4.000000	16.000000	0.000000
21987.065552	-0.096521	0.545452	0.239160	68.387039	-176.354919	-177.814697	4.999653	0.000000	0.058903	0.000000	0.000000	0.000000	1.891400	0.211381	-0.199025	0.000000	0.000000	4.000000	16.000000	0.000000
21987.068885	-0.096521	0.545452	0.239160	68.387039	-176.354919	-177.814697	4.999653	0.000000	0.058903	0.000000	0.000000	0.000000	1.891400	0.211381	-0.199025	0.000000	0.000000	4.000000	16.000000	0.000000
21987.072219	-0.096521	0.545452	0.239160	68.674377	-175.714828	-175.914139	4.999471	0.000000	-0.072730	0.000000	0.000000	0.000000	1.891400	0.211381	-0.199025	0.000000	0.000000	4.000000	16.000000	0.000000
21987.075552	-0.090253	0.546163	0.238060	68.674377	-175.714828	-175.914139	4.999471	0.000000	-0.072730	0.000000	0.000000	0.000000	1.880193	0.213580	-0.329888	0.000000	0.000000	4.000000	16.000000	0.000000
21987.078885	-0.090253	0.546163	0.238060	68.674377	-175.714828	-175.914139	4.999471	0.000000	-0.072730	0.000000	0.000000	0.000000	1.880193	0.213580	-0.329888	0.000000	0.000000	4.000000	16.000000	0.000000
21987.082219	-0.090253	0.546163	0.238060	68.966499	-175.018661	-173.807465	4.995815	0.000000	-0.204535	0.000000	0.000000	0.000000	1.880193	0.213580	-0.329888	0.000000	0.000000	4.000000	16.000000	0.000000
21987.085552	-0.084036	0.546922	0.236548	68.966499	-175.018661	-173.807465	4.995815	0.000000	-0.204535	0.000000	0.000000	0.000000	1.865229	0.227677	-0.453766	0.000000	0.000000	4.000000	16.000000	0.000000
21987.088885	-0.084036	0.546922	0.236548	68.966499	-175.018661	-173.807465	4.995815	0.000000	-0.204535	0.000000	0.000000	0.000000	1.865229	0.227677	-0.453766	0.000000	0.000000	4.000000	16.000000	0.000000
21987.092219	-0.084036	0.546922	0.236548	69.304062	-174.131714	-171.392395	4.988652	0.000000	-0.336670	0.000000	0.000000	0.000000	1.865229	0.227677	-0.453766	0.000000	0.000000	4.000000	16.000000	0.000000
21987.095552	-0.077779	0.547687	0.234635	69.304062	-174.131714	-171.392395	4.988652	0.000000	-0.336670	0.000000	0.000000	0.000000	1.877116	0.229480	-0.573869	0.000000	0.000000	4.000000	16.000000	0.000000
21987.098885	-0.077779	0.547687	0.234635	69.304062	-174.131714	-171.392395	4.988652	0.000000	-0.336670	0.000000	0.000000	0.000000	1.877116	0.229480	-0.573869	0.000000	0.000000	4.000000	16.000000	0.000000
21987.102219	-0.077779	0.547687	0.234635	69.704163	-172.923538	-168.713104	4.977727	0.000000	-0.471414	0.000000	0.000000	0.000000	1.877116	0.229480	-0.573869	0.000000	0.000000	4.000000	16.000000	0.000000
21987.105552	-0.071560	0.548497	0.232335	69.704163	-172.923538	-168.713104	4.977727	0.000000	-0.471414	0.000000	0.000000	0.000000	1.865749	0.243044	-0.689920	0.000000	0.000000	4.000000	16.000000	0.000000
21987.108885	-0.071560	0.548497	0.232335	69.704163	-172.923538	-168.713104	4.977727	0.000000	-0.471414	0.000000	0.000000	0.000000	1.865749	0.243044	-0.689920	0.000000	0.000000	4.000000	16.000000	0.000000
21987.112219	-0.071560	0.548497	0.232335	70.191742	-171.302902	-166.129211	4.962955	0.000000	-0.607516	0.000000	0.000000	0.000000	1.865749	0.243044	-0.689920	0.000000	0.000000	4.000000	16.000000	0.000000
21987.115552	-0.065356	0.549332	0.229665	70.191742	-171.302902	-166.129211	4.962955	0.000000	-0.607516	0.000000	0.000000	0.000000	1.861222	0.250506	-0.800874	0.000000	0.000000	4.000000	16.000000	0.000000
21987.118885	-0.065356	0.549332	0.229665	70.191742	-171.302902	-166.129211	4.962955	0.000000	-0.607516	0.000000	0.000000	0.000000	1.861222	0.250506	-0.800874	0.000000	0.000000	4.000000	16.000000	0.000000
21987.122219	-0.065356	0.549332	0.229665	70.744064	-169.288345	-163.475098	4.944067	0.000000	-0.745795	0.000000	0.000000	0.000000	1.861222	0.250506	-0.800874	0.000000	0.000000	4.000000	16.000000	0.000000
21987.125552	-0.059142	0.550189	0.226623	70.744064	-169.288345	-163.475098	4.944067	0.000000	-0.745795	0.000000	0.000000	0.000000	1.864002	0.256976	-0.912622	0.000000	0.000000	4.000000	16.000000	0.000000
21987.128885	-0.059142	0.550189	0.226623	70.744064	-169.288345	-163.475098	4.944067	0.000000	-0.745795	0.000000	0.000000	0.000000	1.864002	0.256976	-0.912622	0.000000	0.000000	4.000000	16.000000	0.000000
21987.132219	-0.059142	0.550189	0.226623	71.353760	-166.901947	-159.986328	4.920669	0.000000	-0.887139	0.000000	0.000000	0.000000	1.864002	0.256976	-0.912622	0.000000	0.000000	4.000000	16.000000	0.000000
21987.135552	-0.053024	0.551043	0.223181	71.353760	-166.901947	-159.986328	4.920669	0.000000	-0.887139	0.000000	0.000000	0.000000	1.835417	0.256039	-1.032725	0.000000	0.000000	4.000000	16.000000	0.000000
21987.138885	-0.053024	0.551043	0.223181	71.353760	-166.901947	-159.986328	4.920669	0.000000	-0.887139	0.000000	0.000000	0.000000	1.835417	0.256039	-1.032725	0.000000	0.000000	4.000000	16.000000	0.000000
21987.142219	-0.053024	0.551043	0.223181	72.019295	-164.189697	-156.091827	4.892792	0.000000	-1.029846	0.000000	0.000000	0.000000	1.835417	0.256039	-1.032725	0.000000	0.000000	4.000000	16.000000	0.000000
21987.145552	-0.046980	0.551914	0.219382	72.019295	-164.189697	-156.091827	4.892792	0.000000	-1.029846	0.000000	0.000000	0.000000	1.813182	0.261562	-1.139587	0.000000	0.000000	4.000000	16.000000	0.000000
21987.148885	-0.046980	0.551914	0.219382	72.019295	-164.189697	-156.091827	4.892792	0.000000	-1.029846	0.000000	0.000000	0.000000	1.813182	0.261562	-1.139587	0.000000	0.000000	4.000000	16.000000	0.000000
21987.152219	-0.046980	0.551914	0.219382	72.737167	-161.105927	-152.124908	4.860081	0.000000	-1.174567	0.000000	0.000000	0.000000	1.813182	0.261562	-1.139587	0.000000	0.000000	4.000000	16.000000	0.000000
21987.155552	-0.041017	0.552780	0.215209	72.737167	-161.105927	-152.124908	4.860081	0.000000	-1.174567	0.000000	0.000000	0.000000	1.789049	0.259654	-1.252008	0.000000	0.000000	4.000000	16.000000	0.000000
21987.158885	-0.041017	0.552780	0.215209	72.737167	-161.105927	-152.124908	4.860081	0.000000	-1.174567	0.000000	0.000000	0.000000	1.789049	0.259654	-1.252008	0.000000	0.000000	4.000000	16.000000	0.000000
21987.162219	-0.041017	0.552780	0.215209	73.477127	-157.593018	-147.556931	4.822167	0.000000	-1.321628	0.000000	0.000000	0.000000	1.789049	0.259654	-1.252008	0.000000	0.000000	4.000000	16.000000	0.000000
21987.165552	-0.035113	0.553624	0.210710	73.477127	-157.593018	-147.556931	4.822167	0.000000	-1.321628	0.000000	0.000000	0.000000	1.771324	0.253179	-1.349718	0.000000	0.000000	4.000000	16.000000	0.000000
21987.168885	-0.035113	0.553624	0.210710	73.477127	-157.593018	-147.556931	4.822167	0.000000	-1.321628	0.000000	0.000000	0.000000	1.771324	0.253179	-1.349718	0.000000	0.000000	4.000000	16.000000	0.000000
21987.172219	-0.035113	0.553624	0.210710	74.229240	-153.531845	-142.182709	4.778553	0.000000	-1.471541	0.000000	0.000000	0.000000	1.771324	0.253179	-1.349718	0.000000	0.000000	4.000000	16.000000	0.000000
21987.175552	-0.029497	0.554375	0.205915	74.229240	-153.531845	-142.182709	4.778553	0.000000	-1.471541	0.000000	0.000000	0.000000	1.684776	0.225417	-1.438531	0.000000	0.000000	4.000000	16.000000	0.000000
21987.178885	-0.029497	0.554375	0.205915	74.229240	-153.531845	-142.182709	4.778553	0.000000	-1.471541	0.000000	0.000000	0.000000	1.684776	0.225417	-1.438531	0.000000	0.000000	4.000000	16.000000	0.000000
21987.182219	-0.029497	0.554375	0.205915	74.917252	-148.742294	-136.221588	4.730405	0.000000	-1.619648	0.000000	0.000000	0.000000	1.684776	0.225417	-1.438531	0.000000	0.000000	4.000000	16.000000	0.000000
21987.185552	-0.024141	0.555058	0.200875	74.917252	-148.742294	-136.221588	4.730405	0.000000	-1.619648	0.000000	0.000000	0.000000	1.606729	0.204881	-1.512021	0.000000	0.000000	4.000000	16.000000	0.000000
21987.188885	-0.024141	0.555058	0.200875	74.917252	-148.742294	-136.221588	4.730405	0.000000	-1.619648	0.000000	0.000000	0.000000	1.606729	0.204881	-1.512021	0.000000	0.000000	4.000000	16.000000	0.000000
21987.192219	-0.024141	0.555058	0.200875	75.492111	-143.287567	-129.914169	4.677567	0.000000	-1.766455	0.000000	0.000000	0.000000	1.606729	0.204881	-1.512021	0.000000	0.000000	4.000000	16.000000	0.000000
21987.195552	-0.018954	0.555641	0.195634	75.492111	-143.287567	-129.914169	4.677567	0.000000	-1.766455	0.000000	0.000000	0.000000	1.556101	0.174752	-1.572245	0.000000	0.000000	4.000000	16.000000	0.000000
21987.198885	-0.018954	0.555641	0.195634	75.492111	-143.287567	-129.914169	4.677567	0.000000	-1.766455	0.000000	0.000000	0.000000	1.556101	0.174752	-1.572245	0.000000	0.000000	4.000000	16.000000	0.000000
21987.202219	-0.018954	0.555641	0.195634	75.940384	-137.446152	-123.644196	4.619298	0.000000	-1.913657	0.000000	0.000000	0.000000	1.556101	0.174752	-1.572245	0.000000	0.000000	4.000000	16.000000	0.000000
21987.205552	-0.014000	0.556169	0.190255	75.940384	-137.446152	-123.644196	4.619298	0.000000	-1.913657	0.000000	0.000000	0.000000	1.486146	0.158383	-1.613637	0.000000	0.000000	4.000000	16.000000	0.000000
21987.208885	-0.014000	0.556169	0.190255	75.940384	-137.446152	-123.644196	4.619298	0.000000	-1.913657	0.000000	0.000000	0.000000	1.486146	0.158383	-1.613637	0.000000	0.000000	4.000000	16.000000	0.000000
21987.212219	-0.014000	0.556169	0.190255	76.283478	-131.396698	-117.210648	4.556149	0.000000	-2.059490	0.000000	0.000000	0.000000	1.486146	0.158383	-1.613637	0.000000	0.000000	4.000000	16.000000	0.000000
21987.215552	-0.009187	0.556632	0.184798	76.283478	-131.396698	-117.210648	4.556149	0.000000	-2.059490	0.000000	0.000000	0.000000	1.443819	0.139076	-1.637102	0.000000	0.000000	4.000000	16.000000	0.000000
21987.218885	-0.009187	0.556632	0.184798	76.283478	-131.396698	-117.210648	4.556149	0.000000	-2.059490	0.000000	0.000000	0.000000	1.443819	0.139076	-1.637102	0.000000	0.000000	4.000000	16.000000	0.000000
21987.222219	-0.009187	0.556632	0.184798	76.532028	-125.435509	-110.525993	4.487439	0.000000	-2.205197	0.000000	0.000000	0.000000	1.443819	0.139076	-1.637102	0.000000	0.000000	4.000000	16.000000	0.000000
21987.225552	-0.004576	0.557008	0.179341	76.532028	-125.435509	-110.525993	4.487439	0.000000	-2.205197	0.000000	0.000000	0.000000	1.383324	0.112824	-1.637204	0.000000	0.000000	4.000000	16.000000	0.000000
21987.228885	-0.004576	0.557008	0.179341	76.532028	-125.435509	-110.525993	4.487439	0.000000	-2.205197	0.000000	0.000000	0.000000	1.383324	0.112824	-1.637204	0.000000	0.000000	4.000000	16.000000	0.000000
21987.232219	-0.004576	0.557008	0.179341	76.692848	-119.687935	-103.819504	4.414058	0.000000	-2.348635	0.000000	0.000000	0.000000	1.383324	0.112824	-1.637204	0.000000	0.000000	4.000000	16.000000	0.000000
21987.235552	-0.000283	0.557319	0.173904	76.692848	-119.687935	-103.819504	4.414058	0.000000	-2.348635	0.000000	0.000000	0.000000	1.287967	0.093303	-1.631132	0.000000	0.000000	4.000000	16.000000	0.000000
21987.238885	-0.000283	0.557319	0.173904	76.692848	-119.687935	-103.819504	4.414058	0.000000	-2.348635	0.000000	0.000000	0.000000	1.287967	0.093303	-1.631132	0.000000	0.000000	4.000000	16.000000	0.000000
21987.242219	-0.000283	0.557319	0.173904	76.783569	-114.181091	-97.382072	4.337521	0.000000	-2.487150	0.000000	0.000000	0.000000	1.287967	0.093303	-1.631132	0.000000	0.000000	4.000000	16.000000	0.000000
21987.245552	0.003670	0.557519	0.168521	76.783569	-114.181091	-97.382072	4.337521	0.000000	-2.487150	0.000000	0.000000	0.000000	1.185873	0.059837	-1.614739	0.000000	0.000000	4.000000	16.000000	0.000000
21987.248885	0.003670	0.557519	0.168521	76.783569	-114.181091	-97.382072	4.337521	0.000000	-2.487150	0.000000	0.000000	0.000000	1.185873	0.059837	-1.614739	0.000000	0.000000	4.000000	16.000000	0.000000
21987.252219	0.003670	0.557519	0.168521	76.782913	-108.925079	-91.252754	4.258692	0.000000	-2.619837	0.000000	0.000000	0.000000	1.185873	0.059837	-1.614739	0.000000	0.000000	4.000000	16.000000	0.000000
21987.255552	0.007320	0.557624	0.163181	76.782913	-108.925079	-91.252754	4.258692	0.000000	-2.619837	0.000000	0.000000	0.000000	1.095037	0.031610	-1.602058	0.000000	0.000000	4.000000	16.000000	0.000000
21987.258885	0.007320	0.557624	0.163181	76.782913	-108.925079	-91.252754	4.258692	0.000000	-2.619837	0.000000	0.000000	0.000000	1.095037	0.031610	-1.602058	0.000000	0.000000	4.000000	16.000000	0.000000
21987.262219	0.007320	0.557624	0.163181	76.701691	-104.162827	-85.720802	4.177508	0.000000	-2.747441	0.000000	0.000000	0.000000	1.095037	0.031610	-1.602058	0.000000	0.000000	4.000000	16.000000	0.000000
21987.265552	0.010559	0.557664	0.157944	76.701691	-104.162827	-85.720802	4.177508	0.000000	-2.747441	0.000000	0.000000	0.000000	0.971569	0.011879	-1.571248	0.000000	0.000000	4.000000	16.000000	0.000000
21987.268885	0.010559	0.557664	0.157944	76.701691	-104.162827	-85.720802	4.177508	0.000000	-2.747441	0.000000	0.000000	0.000000	0.971569	0.011879	-1.571248	0.000000	0.000000	4.000000	16.000000	0.000000
21987.272219	0.010559	0.557664	0.157944	76.555244	-100.352036	-80.933464	4.096183	0.000000	-2.867279	0.000000	0.000000	0.000000	0.971569	0.011879	-1.571248	0.000000	0.000000	4.000000	16.000000	0.000000
21987.275552	0.013337	0.557662	0.152741	76.555244	-100.352036	-80.933464	4.096183	0.000000	-2.867279	0.000000	0.000000	0.000000	0.833463	-0.000562	-1.560678	0.000000	0.000000	4.000000	16.000000	0.000000
21987.278885	0.013337	0.557662	0.152741	76.555244	-100.352036	-80.933464	4.096183	0.000000	-2.867279	0.000000	0.000000	0.000000	0.833463	-0.000562	-1.560678	0.000000	0.000000	4.000000	16.000000	0.000000
21987.282219	0.013337	0.557662	0.152741	76.398293	-98.059555	-77.541168	4.015332	0.000000	-2.979448	0.000000	0.000000	0.000000	0.833463	-0.000562	-1.560678	0.000000	0.000000	4.000000	16.000000	0.000000
21987.285552	0.015667	0.557711	0.147623	76.398293	-98.059555	-77.541168	4.015332	0.000000	-2.979448	0.000000	0.000000	0.000000	0.698965	0.014824	-1.535475	0.000000	0.000000	4.000000	16.000000	0.000000
21987.288885	0.015667	0.557711	0.147623	76.398293	-98.059555	-77.541168	4.015332	0.000000	-2.979448	0.000000	0.000000	0.000000	0.698965	0.014824	-1.535475	0.000000	0.000000	4.000000	16.000000	0.000000
21987.292219	0.015667	0.557711	0.147623	76.367744	-97.328377	-75.914757	3.935770	0.000000	-3.083783	0.000000	0.000000	0.000000	0.698965	0.014824	-1.535475	0.000000	0.000000	4.000000	16.000000	0.000000
21987.295552	0.017646	0.557799	0.142615	76.367744	-97.328377	-75.914757	3.935770	0.000000	-3.083783	0.000000	0.000000	0.000000	0.593667	0.026185	-1.502389	0.000000	0.000000	4.000000	16.000000	0.000000
21987.298885	0.017646	0.557799	0.142615	76.367744	-97.328377	-75.914757	3.935770	0.000000	-3.083783	0.000000	0.000000	0.000000	0.593667	0.026185	-1.502389	0.000000	0.000000	4.000000	16.000000	0.000000
21987.302219	0.017646	0.557799	0.142615	76.471519	-97.302414	-75.318291	3.857024	0.000000	-3.181724	0.000000	0.000000	0.000000	0.593667	0.026185	-1.502389	0.000000	0.000000	4.000000	16.000000	0.000000
21987.305552	0.019397	0.557930	0.137757	76.471519	-97.302414	-75.318291	3.857024	0.000000	-3.181724	0.000000	0.000000	0.000000	0.525340	0.039447	-1.457432	0.000000	0.000000	4.000000	16.000000	0.000000
21987.308885	0.019397	0.557930	0.137757	76.471519	-97.302414	-75.318291	3.857024	0.000000	-3.181724	0.000000	0.000000	0.000000	0.525340	0.039447	-1.457432	0.000000	0.000000	4.000000	16.000000	0.000000
21987.312219	0.019397	0.557930	0.137757	76.572693	-97.520149	-74.963646	3.778346	0.000000	-3.274767	0.000000	0.000000	0.000000	0.525340	0.039447	-1.457432	0.000000	0.000000	4.000000	16.000000	0.000000
21987.315552	0.020840	0.558029	0.132994	76.572693	-97.520149	-74.963646	3.778346	0.000000	-3.274767	0.000000	0.000000	0.000000	0.433042	0.029701	-1.428996	0.000000	0.000000	4.000000	16.000000	0.000000
21987.318885	0.020840	0.558029	0.132994	76.572693	-97.520149	-74.963646	3.778346	0.000000	-3.274767	0.000000	0.000000	0.000000	0.433042	0.029701	-1.428996	0.000000	0.000000	4.000000	16.000000	0.000000
21987.322219	0.020840	0.558029	0.132994	76.639694	-97.955986	-74.644089	3.700575	0.000000	-3.362402	0.000000	0.000000	0.000000	0.433042	0.029701	-1.428996	0.000000	0.000000	4.000000	16.000000	0.000000
21987.325552	0.021956	0.558065	0.128336	76.639694	-97.955986	-74.644089	3.700575	0.000000	-3.362402	0.000000	0.000000	0.000000	0.334741	0.010803	-1.397296	0.000000	0.000000	4.000000	16.000000	0.000000
21987.328885	0.021956	0.558065	0.128336	76.639694	-97.955986	-74.644089	3.700575	0.000000	-3.362402	0.000000	0.000000	0.000000	0.334741	0.010803	-1.397296	0.000000	0.000000	4.000000	16.000000	0.000000
21987.332219	0.021956	0.558065	0.128336	76.637291	-98.530380	-74.496078	3.624479	0.000000	-3.444293	0.000000	0.000000	0.000000	0.334741	0.010803	-1.397296	0.000000	0.000000	4.000000	16.000000	0.000000
21987.335552	0.022859	0.558059	0.123703	76.637291	-98.530380	-74.496078	3.624479	0.000000	-3.444293	0.000000	0.000000	0.000000	0.270987	-0.001792	-1.389942	0.000000	0.000000	4.000000	16.000000	0.000000
21987.338885	0.022859	0.558059	0.123703	76.637291	-98.530380	-74.496078	3.624479	0.000000	-3.444293	0.000000	0.000000	0.000000	0.270987	-0.001792	-1.389942	0.000000	0.000000	4.000000	16.000000	0.000000
21987.342219	0.022859	0.558059	0.123703	76.611778	-99.316612	-74.562851	3.547610	0.000000	-3.523417	0.000000	0.000000	0.000000	0.270987	-0.001792	-1.389942	0.000000	0.000000	4.000000	16.000000	0.000000
21987.345552	0.023581	0.558025	0.119073	76.611778	-99.316612	-74.562851	3.547610	0.000000	-3.523417	0.000000	0.000000	0.000000	0.216600	-0.010386	-1.388881	0.000000	0.000000	4.000000	16.000000	0.000000
21987.348885	0.023581	0.558025	0.119073	76.611778	-99.316612	-74.562851	3.547610	0.000000	-3.523417	0.000000	0.000000	0.000000	0.216600	-0.010386	-1.388881	0.000000	0.000000	4.000000	16.000000	0.000000
21987.352219	0.023581	0.558025	0.119073	76.565224	-100.278114	-75.056686	3.469253	0.000000	-3.600595	0.000000	0.000000	0.000000	0.216600	-0.010386	-1.388881	0.000000	0.000000	4.000000	16.000000	0.000000
21987.355552	0.024124	0.557955	0.114410	76.565224	-100.278114	-75.056686	3.469253	0.000000	-3.600595	0.000000	0.000000	0.000000	0.162924	-0.020834	-1.398857	0.000000	0.000000	4.000000	16.000000	0.000000
21987.358885	0.024124	0.557955	0.114410	76.565224	-100.278114	-75.056686	3.469253	0.000000	-3.600595	0.000000	0.000000	0.000000	0.162924	-0.020834	-1.398857	0.000000	0.000000	4.000000	16.000000	0.000000
21987.362219	0.024124	0.557955	0.114410	76.509888	-101.307076	-75.453667	3.388746	0.000000	-3.676466	0.000000	0.000000	0.000000	0.162924	-0.020834	-1.398857	0.000000	0.000000	4.000000	16.000000	0.000000
21987.365552	0.024358	0.557932	0.109726	76.509888	-101.307076	-75.453667	3.388746	0.000000	-3.676466	0.000000	0.000000	0.000000	0.070098	-0.006979	-1.405364	0.000000	0.000000	4.000000	16.000000	0.000000
21987.368885	0.024358	0.557932	0.109726	76.509888	-101.307076	-75.453667	3.388746	0.000000	-3.676466	0.000000	0.000000	0.000000	0.070098	-0.006979	-1.405364	0.000000	0.000000	4.000000	16.000000	0.000000
21987.372219	0.024358	0.557932	0.109726	76.488213	-101.949638	-75.093170	3.308078	0.000000	-3.749216	0.000000	0.000000	0.000000	0.070098	-0.006979	-1.405364	0.000000	0.000000	4.000000	16.000000	0.000000
21987.375552	0.024160	0.558017	0.105114	76.488213	-101.949638	-75.093170	3.308078	0.000000	-3.749216	0.000000	0.000000	0.000000	-0.059450	0.025410	-1.383683	0.000000	0.000000	4.000000	16.000000	0.000000
21987.378885	0.024160	0.558017	0.105114	76.488213	-101.949638	-75.093170	3.308078	0.000000	-3.749216	0.000000	0.000000	0.000000	-0.059450	0.025410	-1.383683	0.000000	0.000000	4.000000	16.000000	0.000000
21987.382219	0.024160	0.558017	0.105114	76.583405	-101.395256	-73.086761	3.230701	0.000000	-3.816094	0.000000	0.000000	0.000000	-0.059450	0.025410	-1.383683	0.000000	0.000000	4.000000	16.000000	0.000000
21987.385552	0.023571	0.558209	0.100673	76.583405	-101.395256	-73.086761	3.230701	0.000000	-3.816094	0.000000	0.000000	0.000000	-0.176627	0.057825	-1.332285	0.000000	0.000000	4.000000	16.000000	0.000000
21987.388885	0.023571	0.558209	0.100673	76.583405	-101.395256	-73.086761	3.230701	0.000000	-3.816094	0.000000	0.000000	0.000000	-0.176627	0.057825	-1.332285	0.000000	0.000000	4.000000	16.000000	0.000000
21987.392219	0.023571	0.558209	0.100673	76.832184	-99.355103	-70.083008	3.158084	0.000000	-3.876404	0.000000	0.000000	0.000000	-0.176627	0.057825	-1.332285	0.000000	0.000000	4.000000	16.000000	0.000000
21987.395552	0.022838	0.558528	0.096411	76.832184	-99.355103	-70.083008	3.158084	0.000000	-3.876404	0.000000	0.000000	0.000000	-0.219864	0.095651	-1.278374	0.000000	0.000000	4.000000	16.000000	0.000000
21987.398885	0.022838	0.558528	0.096411	76.832184	-99.355103	-70.083008	3.158084	0.000000	-3.876404	0.000000	0.000000	0.000000	-0.219864	0.095651	-1.278374	0.000000	0.000000	4.000000	16.000000	0.000000
21987.402219	0.022838	0.558528	0.096411	77.121941	-96.557304	-67.269394	3.087042	0.000000	-3.933214	0.000000	0.000000	0.000000	-0.219864	0.095651	-1.278374	0.000000	0.000000	4.000000	16.000000	0.000000
21987.405552	0.022062	0.558865	0.092167	77.121941	-96.557304	-67.269394	3.087042	0.000000	-3.933214	0.000000	0.000000	0.000000	-0.232766	0.100968	-1.273345	0.000000	0.000000	4.000000	16.000000	0.000000
21987.408885	0.022062	0.558865	0.092167	77.121941	-96.557304	-67.269394	3.087042	0.000000	-3.933214	0.000000	0.000000	0.000000	-0.232766	0.100968	-1.273345	0.000000	0.000000	4.000000	16.000000	0.000000
21987.412219	0.022062	0.558865	0.092167	77.389374	-93.498650	-64.231453	3.012960	0.000000	-3.990248	0.000000	0.000000	0.000000	-0.232766	0.100968	-1.273345	0.000000	0.000000	4.000000	16.000000	0.000000
21987.415552	0.021245	0.559219	0.087940	77.389374	-93.498650	-64.231453	3.012960	0.000000	-3.990248	0.000000	0.000000	0.000000	-0.245315	0.106156	-1.268191	0.000000	0.000000	4.000000	16.000000	0.000000
21987.418885	0.021245	0.559219	0.087940	77.389374	-93.498650	-64.231453	3.012960	0.000000	-3.990248	0.000000	0.000000	0.000000	-0.245315	0.106156	-1.268191	0.000000	0.000000	4.000000	16.000000	0.000000
21987.422219	0.021245	0.559219	0.087940	77.613022	-90.390419	-60.870564	2.935654	0.000000	-4.047461	0.000000	0.000000	0.000000	-0.245315	0.106156	-1.268191	0.000000	0.000000	4.000000	16.000000	0.000000
21987.425552	0.020385	0.559504	0.083685	77.613022	-90.390419	-60.870564	2.935654	0.000000	-4.047461	0.000000	0.000000	0.000000	-0.258018	0.085688	-1.276343	0.000000	0.000000	4.000000	16.000000	0.000000
21987.428885	0.020385	0.559504	0.083685	77.613022	-90.390419	-60.870564	2.935654	0.000000	-4.047461	0.000000	0.000000	0.000000	-0.258018	0.085688	-1.276343	0.000000	0.000000	4.000000	16.000000	0.000000
21987.432219	0.020385	0.559504	0.083685	77.790108	-87.357933	-57.226067	2.853929	0.000000	-4.105495	0.000000	0.000000	0.000000	-0.258018	0.085688	-1.276343	0.000000	0.000000	4.000000	16.000000	0.000000
21987.435552	0.019662	0.559752	0.079391	77.790108	-87.357933	-57.226067	2.853929	0.000000	-4.105495	0.000000	0.000000	0.000000	-0.216894	0.074304	-1.288187	0.000000	0.000000	4.000000	16.000000	0.000000
21987.438885	0.019662	0.559752	0.079391	77.790108	-87.357933	-57.226067	2.853929	0.000000	-4.105495	0.000000	0.000000	0.000000	-0.216894	0.074304	-1.288187	0.000000	0.000000	4.000000	16.000000	0.000000
21987.442219	0.019662	0.559752	0.079391	77.916771	-84.516602	-53.242893	2.764257	0.000000	-4.166399	0.000000	0.000000	0.000000	-0.216894	0.074304	-1.288187	0.000000	0.000000	4.000000	16.000000	0.000000
21987.445552	0.018994	0.559946	0.074982	77.916771	-84.516602	-53.242893	2.764257	0.000000	-4.166399	0.000000	0.000000	0.000000	-0.200240	0.058363	-1.322740	0.000000	0.000000	4.000000	16.000000	0.000000
21987.448885	0.018994	0.559946	0.074982	77.916771	-84.516602	-53.242893	2.764257	0.000000	-4.166399	0.000000	0.000000	0.000000	-0.200240	0.058363	-1.322740	0.000000	0.000000	4.000000	16.000000	0.000000
21987.452219	0.018994	0.559946	0.074982	77.880814	-81.775871	-49.401169	2.665589	0.000000	-4.230205	0.000000	0.000000	0.000000	-0.200240	0.058363	-1.322740	0.000000	0.000000	4.000000	16.000000	0.000000
21987.455552	0.018359	0.560132	0.070532	77.880814	-81.775871	-49.401169	2.665589	0.000000	-4.230205	0.000000	0.000000	0.000000	-0.190622	0.055552	-1.335168	0.000000	0.000000	4.000000	16.000000	0.000000
21987.458885	0.018359	0.560132	0.070532	77.880814	-81.775871	-49.401169	2.665589	0.000000	-4.230205	0.000000	0.000000	0.000000	-0.190622	0.055552	-1.335168	0.000000	0.000000	4.000000	16.000000	0.000000
21987.462219	0.018359	0.560132	0.070532	77.559486	-79.131096	-46.077011	2.559560	0.000000	-4.295190	0.000000	0.000000	0.000000	-0.190622	0.055552	-1.335168	0.000000	0.000000	4.000000	16.000000	0.000000
21987.465552	0.017559	0.560369	0.066137	77.559486	-79.131096	-46.077011	2.559560	0.000000	-4.295190	0.000000	0.000000	0.000000	-0.239858	0.071314	-1.318268	0.000000	0.000000	4.000000	16.000000	0.000000
21987.468885	0.017559	0.560369	0.066137	77.559486	-79.131096	-46.077011	2.559560	0.000000	-4.295190	0.000000	0.000000	0.000000	-0.239858	0.071314	-1.318268	0.000000	0.000000	4.000000	16.000000	0.000000
21987.472219	0.017559	0.560369	0.066137	76.934776	-76.631516	-43.378578	2.451594	0.000000	-4.357716	0.000000	0.000000	0.000000	-0.239858	0.071314	-1.318268	0.000000	0.000000	4.000000	16.000000	0.000000
21987.475552	0.016429	0.560685	0.061862	76.934776	-76.631516	-43.378578	2.451594	0.000000	-4.357716	0.000000	0.000000	0.000000	-0.339022	0.094669	-1.282524	0.000000	0.000000	4.000000	16.000000	0.000000
21987.478885	0.016429	0.560685	0.061862	76.934776	-76.631516	-43.378578	2.451594	0.000000	-4.357716	0.000000	0.000000	0.000000	-0.339022	0.094669	-1.282524	0.000000	0.000000	4.000000	16.000000	0.000000
21987.482219	0.016429	0.560685	0.061862	76.113426	-74.304703	-41.285103	2.346049	0.000000	-4.415434	0.000000	0.000000	0.000000	-0.339022	0.094669	-1.282524	0.000000	0.000000	4.000000	16.000000	0.000000
21987.485552	0.015099	0.561021	0.057713	76.113426	-74.304703	-41.285103	2.346049	0.000000	-4.415434	0.000000	0.000000	0.000000	-0.399036	0.100951	-1.244628	0.000000	0.000000	4.000000	16.000000	0.000000
21987.488885	0.015099	0.561021	0.057713	76.113426	-74.304703	-41.285103	2.346049	0.000000	-4.415434	0.000000	0.000000	0.000000	-0.399036	0.100951	-1.244628	0.000000	0.000000	4.000000	16.000000	0.000000
21987.492219	0.015099	0.561021	0.057713	75.263855	-72.167107	-39.521976	2.241159	0.000000	-4.469586	0.000000	0.000000	0.000000	-0.399036	0.100951	-1.244628	0.000000	0.000000	4.000000	16.000000	0.000000
21987.495552	0.013741	0.561381	0.053623	75.263855	-72.167107	-39.521976	2.241159	0.000000	-4.469586	0.000000	0.000000	0.000000	-0.407276	0.107988	-1.227044	0.000000	0.000000	4.000000	16.000000	0.000000
21987.498885	0.013741	0.561381	0.053623	75.263855	-72.167107	-39.521976	2.241159	0.000000	-4.469586	0.000000	0.000000	0.000000	-0.407276	0.107988	-1.227044	0.000000	0.000000	4.000000	16.000000	0.000000
21987.502219	0.013741	0.561381	0.053623	74.531990	-70.198357	-37.776634	2.132173	0.000000	-4.522593	0.000000	0.000000	0.000000	-0.407276	0.107988	-1.227044	0.000000	0.000000	4.000000	16.000000	0.000000
21987.505552	0.012285	0.561682	0.049611	74.531990	-70.198357	-37.776634	2.132173	0.000000	-4.522593	0.000000	0.000000	0.000000	-0.436818	0.090072	-1.203610	0.000000	0.000000	4.000000	16.000000	0.000000
21987.508885	0.012285	0.561682	0.049611	74.531990	-70.198357	-37.776634	2.132173	0.000000	-4.522593	0.000000	0.000000	0.000000	-0.436818	0.090072	-1.203610	0.000000	0.000000	4.000000	16.000000	0.000000
21987.512219	0.012285	0.561682	0.049611	74.092979	-68.310257	-35.754696	2.020710	0.000000	-4.573482	0.000000	0.000000	0.000000	-0.436818	0.090072	-1.203610	0.000000	0.000000	4.000000	16.000000	0.000000
21987.515552	0.010780	0.561916	0.045636	74.092979	-68.310257	-35.754696	2.020710	0.000000	-4.573482	0.000000	0.000000	0.000000	-0.451617	0.070243	-1.192589	0.000000	0.000000	4.000000	16.000000	0.000000
21987.518885	0.010780	0.561916	0.045636	74.092979	-68.310257	-35.754696	2.020710	0.000000	-4.573482	0.000000	0.000000	0.000000	-0.451617	0.070243	-1.192589	0.000000	0.000000	4.000000	16.000000	0.000000
21987.522219	0.010780	0.561916	0.045636	73.887291	-66.288506	-33.299168	1.904487	0.000000	-4.623086	0.000000	0.000000	0.000000	-0.451617	0.070243	-1.192589	0.000000	0.000000	4.000000	16.000000	0.000000
21987.525552	0.009488	0.562076	0.041716	73.887291	-66.288506	-33.299168	1.904487	0.000000	-4.623086	0.000000	0.000000	0.000000	-0.387715	0.048070	-1.176065	0.000000	0.000000	4.000000	16.000000	0.000000
21987.528885	0.009488	0.562076	0.041716	73.887291	-66.288506	-33.299168	1.904487	0.000000	-4.623086	0.000000	0.000000	0.000000	-0.387715	0.048070	-1.176065	0.000000	0.000000	4.000000	16.000000	0.000000
21987.532219	0.009488	0.562076	0.041716	73.751091	-64.043037	-30.734314	1.780208	0.000000	-4.672350	0.000000	0.000000	0.000000	-0.387715	0.048070	-1.176065	0.000000	0.000000	4.000000	16.000000	0.000000
21987.535552	0.008263	0.562191	0.037913	73.751091	-64.043037	-30.734314	1.780208	0.000000	-4.672350	0.000000	0.000000	0.000000	-0.367293	0.034447	-1.140682	0.000000	0.000000	4.000000	16.000000	0.000000
21987.538885	0.008263	0.562191	0.037913	73.751091	-64.043037	-30.734314	1.780208	0.000000	-4.672350	0.000000	0.000000	0.000000	-0.367293	0.034447	-1.140682	0.000000	0.000000	4.000000	16.000000	0.000000
21987.542219	0.008263	0.562191	0.037913	73.588852	-61.602589	-28.213055	1.652580	0.000000	-4.719002	0.000000	0.000000	0.000000	-0.367293	0.034447	-1.140682	0.000000	0.000000	4.000000	16.000000	0.000000
21987.545552	0.006850	0.562351	0.034322	73.588852	-61.602589	-28.213055	1.652580	0.000000	-4.719002	0.000000	0.000000	0.000000	-0.424059	0.048145	-1.077412	0.000000	0.000000	4.000000	16.000000	0.000000
21987.548885	0.006850	0.562351	0.034322	73.588852	-61.602589	-28.213055	1.652580	0.000000	-4.719002	0.000000	0.000000	0.000000	-0.424059	0.048145	-1.077412	0.000000	0.000000	4.000000	16.000000	0.000000
21987.552219	0.006850	0.562351	0.034322	73.356392	-59.152027	-25.613392	1.529139	0.000000	-4.760434	0.000000	0.000000	0.000000	-0.424059	0.048145	-1.077412	0.000000	0.000000	4.000000	16.000000	0.000000
21987.555552	0.005134	0.562505	0.030955	73.356392	-59.152027	-25.613392	1.529139	0.000000	-4.760434	0.000000	0.000000	0.000000	-0.514679	0.046225	-1.010263	0.000000	0.000000	4.000000	16.000000	0.000000
21987.558885	0.005134	0.562505	0.030955	73.356392	-59.152027	-25.613392	1.529139	0.000000	-4.760434	0.000000	0.000000	0.000000	-0.514679	0.046225	-1.010263	0.000000	0.000000	4.000000	16.000000	0.000000
21987.562219	0.005134	0.562505	0.030955	73.081642	-56.880196	-23.206774	1.412207	0.000000	-4.796423	0.000000	0.000000	0.000000	-0.514679	0.046225	-1.010263	0.000000	0.000000	4.000000	16.000000	0.000000
21987.565552	0.003075	0.562708	0.027798	73.081642	-56.880196	-23.206774	1.412207	0.000000	-4.796423	0.000000	0.000000	0.000000	-0.617800	0.060939	-0.946933	0.000000	0.000000	4.000000	16.000000	0.000000
21987.568885	0.003075	0.562708	0.027798	73.081642	-56.880196	-23.206774	1.412207	0.000000	-4.796423	0.000000	0.000000	0.000000	-0.617800	0.060939	-0.946933	0.000000	0.000000	4.000000	16.000000	0.000000
21987.572219	0.003075	0.562708	0.027798	72.856087	-54.790234	-21.051579	1.301929	0.000000	-4.827524	0.000000	0.000000	0.000000	-0.617800	0.060939	-0.946933	0.000000	0.000000	4.000000	16.000000	0.000000
21987.575552	0.000653	0.562900	0.024756	72.856087	-54.790234	-21.051579	1.301929	0.000000	-4.827524	0.000000	0.000000	0.000000	-0.726461	0.057402	-0.912685	0.000000	0.000000	4.000000	16.000000	0.000000
21987.578885	0.000653	0.562900	0.024756	72.856087	-54.790234	-21.051579	1.301929	0.000000	-4.827524	0.000000	0.000000	0.000000	-0.726461	0.057402	-0.912685	0.000000	0.000000	4.000000	16.000000	0.000000
21987.582219	0.000653	0.562900	0.024756	72.726257	-52.847343	-18.869001	1.194169	0.000000	-4.855302	0.000000	0.000000	0.000000	-0.726461	0.057402	-0.912685	0.000000	0.000000	4.000000	16.000000	0.000000
21987.585552	-0.001920	0.563036	0.021747	72.726257	-52.847343	-18.869001	1.194169	0.000000	-4.855302	0.000000	0.000000	0.000000	-0.771956	0.040946	-0.902566	0.000000	0.000000	4.000000	16.000000	0.000000
21987.588885	-0.001920	0.563036	0.021747	72.726257	-52.847343	-18.869001	1.194169	0.000000	-4.855302	0.000000	0.000000	0.000000	-0.771956	0.040946	-0.902566	0.000000	0.000000	4.000000	16.000000	0.000000
21987.592219	-0.001920	0.563036	0.021747	72.690582	-50.997139	-16.621616	1.082362	0.000000	-4.881444	0.000000	0.000000	0.000000	-0.771956	0.040946	-0.902566	0.000000	0.000000	4.000000	16.000000	0.000000
21987.595552	-0.004529	0.563110	0.018730	72.690582	-50.997139	-16.621616	1.082362	0.000000	-4.881444	0.000000	0.000000	0.000000	-0.782616	0.022135	-0.905187	0.000000	0.000000	4.000000	16.000000	0.000000
21987.598885	-0.004529	0.563110	0.018730	72.690582	-50.997139	-16.621616	1.082362	0.000000	-4.881444	0.000000	0.000000	0.000000	-0.782616	0.022135	-0.905187	0.000000	0.000000	4.000000	16.000000	0.000000
21987.602219	-0.004529	0.563110	0.018730	72.752792	-49.225143	-14.313904	0.936499	0.000000	-4.773568	0.000000	0.000000	0.000000	-0.782616	0.022135	-0.905187	0.000000	0.000000	4.000000	16.000000	0.000000
21987.605552	-0.007058	0.563060	0.015610	72.752792	-49.225143	-14.313904	0.936499	0.000000	-4.773568	0.000000	0.000000	0.000000	-0.758797	-0.014999	-0.935925	0.000000	0.000000	4.000000	16.000000	0.000000
21987.608885	-0.007058	0.563060	0.015610	72.752792	-49.225143	-14.313904	0.936499	0.000000	-4.773568	0.000000	0.000000	0.000000	-0.758797	-0.014999	-0.935925	0.000000	0.000000	4.000000	16.000000	0.000000
21987.612219	-0.007058	0.563060	0.015610	72.829765	-47.626297	-12.155083	0.780512	0.000000	-4.647102	0.000000	0.000000	0.000000	-0.758797	-0.014999	-0.935925	0.000000	0.000000	4.000000	16.000000	0.000000
21987.615552	-0.009553	0.562922	0.012423	72.829765	-47.626297	-12.155083	0.780512	0.000000	-4.647102	0.000000	0.000000	0.000000	-0.748379	-0.041250	-0.956124	0.000000	0.000000	4.000000	16.000000	0.000000
21987.618885	-0.009553	0.562922	0.012423	72.829765	-47.626297	-12.155083	0.780512	0.000000	-4.647102	0.000000	0.000000	0.000000	-0.748379	-0.041250	-0.956124	0.000000	0.000000	4.000000	16.000000	0.000000
21987.622219	-0.009553	0.562922	0.012423	72.865463	-46.328072	-10.329764	0.621158	0.000000	-4.522372	0.000000	0.000000	0.000000	-0.748379	-0.041250	-0.956124	0.000000	0.000000	4.000000	16.000000	0.000000
21987.625552	-0.012281	0.562736	0.009328	72.865463	-46.328072	-10.329764	0.621158	0.000000	-4.522372	0.000000	0.000000	0.000000	-0.818681	-0.055936	-0.928621	0.000000	0.000000	4.000000	16.000000	0.000000
21987.628885	-0.012281	0.562736	0.009328	72.865463	-46.328072	-10.329764	0.621158	0.000000	-4.522372	0.000000	0.000000	0.000000	-0.818681	-0.055936	-0.928621	0.000000	0.000000	4.000000	16.000000	0.000000
21987.632219	-0.012281	0.562736	0.009328	72.811630	-45.363636	-8.934573	0.466388	0.000000	-4.385925	0.000000	0.000000	0.000000	-0.818681	-0.055936	-0.928621	0.000000	0.000000	4.000000	16.000000	0.000000
21987.635552	-0.015350	0.562518	0.006269	72.811630	-45.363636	-8.934573	0.466388	0.000000	-4.385925	0.000000	0.000000	0.000000	-0.920511	-0.065390	-0.917527	0.000000	0.000000	4.000000	16.000000	0.000000
21987.638885	-0.015350	0.562518	0.006269	72.811630	-45.363636	-8.934573	0.466388	0.000000	-4.385925	0.000000	0.000000	0.000000	-0.920511	-0.065390	-0.917527	0.000000	0.000000	4.000000	16.000000	0.000000
21987.642219	-0.015350	0.562518	0.006269	72.673431	-44.602165	-7.817611	0.313467	0.000000	-4.232507	0.000000	0.000000	0.000000	-0.920511	-0.065390	-0.917527	0.000000	0.000000	4.000000	16.000000	0.000000
21987.645552	-0.018756	0.562256	0.003354	72.673431	-44.602165	-7.817611	0.313467	0.000000	-4.232507	0.000000	0.000000	0.000000	-1.021857	-0.078697	-0.874607	0.000000	0.000000	4.000000	16.000000	0.000000
21987.648885	-0.018756	0.562256	0.003354	72.673431	-44.602165	-7.817611	0.313467	0.000000	-4.232507	0.000000	0.000000	0.000000	-1.021857	-0.078697	-0.874607	0.000000	0.000000	4.000000	16.000000	0.000000
21987.652219	-0.018756	0.562256	0.003354	72.497589	-43.459461	-6.209869	0.167699	0.000000	-4.062197	0.000000	0.000000	0.000000	-1.021857	-0.078697	-0.874607	0.000000	0.000000	4.000000	16.000000	0.000000
21987.655552	-0.022542	0.561986	0.000609	72.497589	-43.459461	-6.209869	0.167699	0.000000	-4.062197	0.000000	0.000000	0.000000	-1.135830	-0.081043	-0.823630	0.000000	0.000000	4.000000	16.000000	0.000000
21987.658885	-0.022542	0.561986	0.000609	72.497589	-43.459461	-6.209869	0.167699	0.000000	-4.062197	0.000000	0.000000	0.000000	-1.135830	-0.081043	-0.823630	0.000000	0.000000	4.000000	16.000000	0.000000
21987.662219	-0.022542	0.561986	0.000609	72.318512	-41.294697	-3.274920	0.030427	0.000000	-3.872892	0.000000	0.000000	0.000000	-1.135830	-0.081043	-0.823630	0.000000	0.000000	4.000000	16.000000	0.000000
21987.665552	-0.026508	0.561707	-0.002030	72.318512	-41.294697	-3.274920	0.030427	0.000000	-3.872892	0.000000	0.000000	0.000000	-1.189670	-0.083538	-0.791545	0.000000	0.000000	4.000000	16.000000	0.000000
21987.668885	-0.026508	0.561707	-0.002030	72.318512	-41.294697	-3.274920	0.030427	0.000000	-3.872892	0.000000	0.000000	0.000000	-1.189670	-0.083538	-0.791545	0.000000	0.000000	4.000000	16.000000	0.000000
21987.672219	-0.026508	0.561707	-0.002030	72.104187	-38.197163	0.747783	-0.101497	0.000000	-3.674614	0.000000	0.000000	0.000000	-1.189670	-0.083538	-0.791545	0.000000	0.000000	4.000000	16.000000	0.000000
21987.675552	-0.030367	0.561385	-0.004649	72.104187	-38.197163	0.747783	-0.101497	0.000000	-3.674614	0.000000	0.000000	0.000000	-1.157675	-0.096620	-0.785685	0.000000	0.000000	4.000000	16.000000	0.000000
21987.678885	-0.030367	0.561385	-0.004649	72.104187	-38.197163	0.747783	-0.101497	0.000000	-3.674614	0.000000	0.000000	0.000000	-1.157675	-0.096620	-0.785685	0.000000	0.000000	4.000000	16.000000	0.000000
21987.682219	-0.030367	0.561385	-0.004649	71.810143	-34.705734	3.861022	-0.232444	0.000000	-3.481668	0.000000	0.000000	0.000000	-1.157675	-0.096620	-0.785685	0.000000	0.000000	4.000000	16.000000	0.000000
21987.685552	-0.034167	0.561030	-0.007207	71.810143	-34.705734	3.861022	-0.232444	0.000000	-3.481668	0.000000	0.000000	0.000000	-1.140096	-0.106575	-0.767560	0.000000	0.000000	4.000000	16.000000	0.000000
21987.688885	-0.034167	0.561030	-0.007207	71.810143	-34.705734	3.861022	-0.232444	0.000000	-3.481668	0.000000	0.000000	0.000000	-1.140096	-0.106575	-0.767560	0.000000	0.000000	4.000000	16.000000	0.000000
21987.692219	-0.034167	0.561030	-0.007207	71.459656	-31.144564	6.204443	-0.360371	0.000000	-3.291652	0.000000	0.000000	0.000000	-1.140096	-0.106575	-0.767560	0.000000	0.000000	4.000000	16.000000	0.000000
21987.695552	-0.038017	0.560667	-0.009719	71.459656	-31.144564	6.204443	-0.360371	0.000000	-3.291652	0.000000	0.000000	0.000000	-1.154997	-0.108858	-0.753457	0.000000	0.000000	4.000000	16.000000	0.000000
21987.698885	-0.038017	0.560667	-0.009719	71.459656	-31.144564	6.204443	-0.360371	0.000000	-3.291652	0.000000	0.000000	0.000000	-1.154997	-0.108858	-0.753457	0.000000	0.000000	4.000000	16.000000	0.000000
21987.702219	-0.038017	0.560667	-0.009719	71.048447	-27.665155	9.199437	-0.485947	0.000000	-3.099152	0.000000	0.000000	0.000000	-1.154997	-0.108858	-0.753457	0.000000	0.000000	4.000000	16.000000	0.000000
21987.705552	-0.042188	0.560353	-0.012023	71.048447	-27.665155	9.199437	-0.485947	0.000000	-3.099152	0.000000	0.000000	0.000000	-1.251417	-0.094222	-0.691231	0.000000	0.000000	4.000000	16.000000	0.000000
21987.708885	-0.042188	0.560353	-0.012023	71.048447	-27.665155	9.199437	-0.485947	0.000000	-3.099152	0.000000	0.000000	0.000000	-1.251417	-0.094222	-0.691231	0.000000	0.000000	4.000000	16.000000	0.000000
21987.712219	-0.042188	0.560353	-0.012023	70.592346	-24.366322	12.761734	-0.601152	0.000000	-2.890583	0.000000	0.000000	0.000000	-1.251417	-0.094222	-0.691231	0.000000	0.000000	4.000000	16.000000	0.000000
21987.715552	-0.046836	0.560074	-0.014096	70.592346	-24.366322	12.761734	-0.601152	0.000000	-2.890583	0.000000	0.000000	0.000000	-1.394243	-0.083776	-0.621977	0.000000	0.000000	4.000000	16.000000	0.000000
21987.718885	-0.046836	0.560074	-0.014096	70.592346	-24.366322	12.761734	-0.601152	0.000000	-2.890583	0.000000	0.000000	0.000000	-1.394243	-0.083776	-0.621977	0.000000	0.000000	4.000000	16.000000	0.000000
21987.722219	-0.046836	0.560074	-0.014096	70.099068	-21.270252	15.923775	-0.704815	0.000000	-2.658209	0.000000	0.000000	0.000000	-1.394243	-0.083776	-0.621977	0.000000	0.000000	4.000000	16.000000	0.000000
21987.725552	-0.051741	0.559794	-0.016031	70.099068	-21.270252	15.923775	-0.704815	0.000000	-2.658209	0.000000	0.000000	0.000000	-1.471610	-0.084010	-0.580323	0.000000	0.000000	4.000000	16.000000	0.000000
21987.728885	-0.051741	0.559794	-0.016031	70.099068	-21.270252	15.923775	-0.704815	0.000000	-2.658209	0.000000	0.000000	0.000000	-1.471610	-0.084010	-0.580323	0.000000	0.000000	4.000000	16.000000	0.000000
21987.732219	-0.051741	0.559794	-0.016031	69.582451	-18.252628	18.443447	-0.801536	0.000000	-2.412941	0.000000	0.000000	0.000000	-1.471610	-0.084010	-0.580323	0.000000	0.000000	4.000000	16.000000	0.000000
21987.735552	-0.056648	0.559446	-0.017875	69.582451	-18.252628	18.443447	-0.801536	0.000000	-2.412941	0.000000	0.000000	0.000000	-1.472097	-0.104428	-0.553401	0.000000	0.000000	4.000000	16.000000	0.000000
21987.738885	-0.056648	0.559446	-0.017875	69.582451	-18.252628	18.443447	-0.801536	0.000000	-2.412941	0.000000	0.000000	0.000000	-1.472097	-0.104428	-0.553401	0.000000	0.000000	4.000000	16.000000	0.000000
21987.742219	-0.056648	0.559446	-0.017875	69.033073	-15.218736	20.665743	-0.893769	0.000000	-2.167591	0.000000	0.000000	0.000000	-1.472097	-0.104428	-0.553401	0.000000	0.000000	4.000000	16.000000	0.000000
21987.745552	-0.061563	0.559071	-0.019618	69.033073	-15.218736	20.665743	-0.893769	0.000000	-2.167591	0.000000	0.000000	0.000000	-1.474381	-0.112281	-0.522866	0.000000	0.000000	4.000000	16.000000	0.000000
21987.748885	-0.061563	0.559071	-0.019618	69.033073	-15.218736	20.665743	-0.893769	0.000000	-2.167591	0.000000	0.000000	0.000000	-1.474381	-0.112281	-0.522866	0.000000	0.000000	4.000000	16.000000	0.000000
21987.752219	-0.061563	0.559071	-0.019618	68.433884	-12.285656	23.154530	-0.980913	0.000000	-1.921861	0.000000	0.000000	0.000000	-1.474381	-0.112281	-0.522866	0.000000	0.000000	4.000000	16.000000	0.000000
21987.755552	-0.066683	0.558746	-0.021239	68.433884	-12.285656	23.154530	-0.980913	0.000000	-1.921861	0.000000	0.000000	0.000000	-1.536189	-0.097563	-0.486366	0.000000	0.000000	4.000000	16.000000	0.000000
21987.758885	-0.066683	0.558746	-0.021239	68.433884	-12.285656	23.154530	-0.980913	0.000000	-1.921861	0.000000	0.000000	0.000000	-1.536189	-0.097563	-0.486366	0.000000	0.000000	4.000000	16.000000	0.000000
21987.762219	-0.066683	0.558746	-0.021239	67.807098	-9.526603	26.434448	-1.061975	0.000000	-1.665830	0.000000	0.000000	0.000000	-1.536189	-0.097563	-0.486366	0.000000	0.000000	4.000000	16.000000	0.000000
21987.765552	-0.072094	0.558536	-0.022526	67.807098	-9.526603	26.434448	-1.061975	0.000000	-1.665830	0.000000	0.000000	0.000000	-1.623028	-0.063173	-0.386088	0.000000	0.000000	4.000000	16.000000	0.000000
21987.768885	-0.072094	0.558536	-0.022526	67.807098	-9.526603	26.434448	-1.061975	0.000000	-1.665830	0.000000	0.000000	0.000000	-1.623028	-0.063173	-0.386088	0.000000	0.000000	4.000000	16.000000	0.000000
21987.772219	-0.072094	0.558536	-0.022526	67.444916	-6.912406	29.764233	-1.126322	0.000000	-1.395325	0.000000	0.000000	0.000000	-1.623028	-0.063173	-0.386088	0.000000	0.000000	4.000000	16.000000	0.000000
21987.775552	-0.077806	0.558463	-0.023496	67.444916	-6.912406	29.764233	-1.126322	0.000000	-1.395325	0.000000	0.000000	0.000000	-1.713621	-0.021678	-0.290751	0.000000	0.000000	4.000000	16.000000	0.000000
21987.778885	-0.077806	0.558463	-0.023496	67.444916	-6.912406	29.764233	-1.126322	0.000000	-1.395325	0.000000	0.000000	0.000000	-1.713621	-0.021678	-0.290751	0.000000	0.000000	4.000000	16.000000	0.000000
21987.782219	-0.077806	0.558463	-0.023496	67.447243	-4.129463	32.267620	-1.174781	0.000000	-1.109721	0.000000	0.000000	0.000000	-1.713621	-0.021678	-0.290751	0.000000	0.000000	4.000000	16.000000	0.000000
21987.785552	-0.083569	0.558481	-0.024097	67.447243	-4.129463	32.267620	-1.174781	0.000000	-1.109721	0.000000	0.000000	0.000000	-1.728965	0.005323	-0.180396	0.000000	0.000000	4.000000	16.000000	0.000000
21987.788885	-0.083569	0.558481	-0.024097	67.447243	-4.129463	32.267620	-1.174781	0.000000	-1.109721	0.000000	0.000000	0.000000	-1.728965	0.005323	-0.180396	0.000000	0.000000	4.000000	16.000000	0.000000
21987.792219	-0.083569	0.558481	-0.024097	67.572006	-0.920169	34.787655	-1.204847	0.000000	-0.821561	0.000000	0.000000	0.000000	-1.728965	0.005323	-0.180396	0.000000	0.000000	4.000000	16.000000	0.000000
21987.795552	-0.089454	0.558591	-0.024277	67.572006	-0.920169	34.787655	-1.204847	0.000000	-0.821561	0.000000	0.000000	0.000000	-1.765530	0.032953	-0.053987	0.000000	0.000000	4.000000	16.000000	0.000000
21987.798885	-0.089454	0.558591	-0.024277	67.572006	-0.920169	34.787655	-1.204847	0.000000	-0.821561	0.000000	0.000000	0.000000	-1.765530	0.032953	-0.053987	0.000000	0.000000	4.000000	16.000000	0.000000
21987.802219	-0.089454	0.558591	-0.024277	67.767281	2.915325	38.326481	-1.213845	0.000000	-0.527305	0.000000	0.000000	0.000000	-1.765530	0.032953	-0.053987	0.000000	0.000000	4.000000	16.000000	0.000000
21987.805552	-0.095589	0.558676	-0.024130	67.767281	2.915325	38.326481	-1.213845	0.000000	-0.527305	0.000000	0.000000	0.000000	-1.840635	0.025449	0.044198	0.000000	0.000000	4.000000	16.000000	0.000000
21987.808885	-0.095589	0.558676	-0.024130	67.767281	2.915325	38.326481	-1.213845	0.000000	-0.527305	0.000000	0.000000	0.000000	-1.840635	0.025449	0.044198	0.000000	0.000000	4.000000	16.000000	0.000000
21987.812219	-0.095589	0.558676	-0.024130	67.890808	7.382988	43.189857	-1.206478	0.000000	-0.220533	0.000000	0.000000	0.000000	-1.840635	0.025449	0.044198	0.000000	0.000000	4.000000	16.000000	0.000000
21987.815552	-0.102077	0.558775	-0.023673	67.890808	7.382988	43.189857	-1.206478	0.000000	-0.220533	0.000000	0.000000	0.000000	-1.946249	0.029704	0.136849	0.000000	0.000000	4.000000	16.000000	0.000000
21987.818885	-0.102077	0.558775	-0.023673	67.890808	7.382988	43.189857	-1.206478	0.000000	-0.220533	0.000000	0.000000	0.000000	-1.946249	0.029704	0.136849	0.000000	0.000000	4.000000	16.000000	0.000000
21987.822219	-0.102077	0.558775	-0.023673	67.830254	12.206650	48.257603	-1.183670	0.000000	0.103842	0.000000	0.000000	0.000000	-1.946249	0.029704	0.136849	0.000000	0.000000	4.000000	16.000000	0.000000
21987.825552	-0.108890	0.558844	-0.022927	67.830254	12.206650	48.257603	-1.183670	0.000000	0.103842	0.000000	0.000000	0.000000	-2.043905	0.020804	0.223862	0.000000	0.000000	4.000000	16.000000	0.000000
21987.828885	-0.108890	0.558844	-0.022927	67.830254	12.206650	48.257603	-1.183670	0.000000	0.103842	0.000000	0.000000	0.000000	-2.043905	0.020804	0.223862	0.000000	0.000000	4.000000	16.000000	0.000000
21987.832219	-0.108890	0.558844	-0.022927	67.605499	17.241287	52.792912	-1.146360	0.000000	0.444493	0.000000	0.000000	0.000000	-2.043905	0.020804	0.223862	0.000000	0.000000	4.000000	16.000000	0.000000
21987.835552	-0.115951	0.558939	-0.021850	67.605499	17.241287	52.792912	-1.146360	0.000000	0.444493	0.000000	0.000000	0.000000	-2.118244	0.028426	0.323258	0.000000	0.000000	4.000000	16.000000	0.000000
21987.838885	-0.115951	0.558939	-0.021850	67.605499	17.241287	52.792912	-1.146360	0.000000	0.444493	0.000000	0.000000	0.000000	-2.118244	0.028426	0.323258	0.000000	0.000000	4.000000	16.000000	0.000000
21987.842219	-0.115951	0.558939	-0.021850	67.251747	22.436169	57.362587	-1.092484	0.000000	0.797533	0.000000	0.000000	0.000000	-2.118244	0.028426	0.323258	0.000000	0.000000	4.000000	16.000000	0.000000
21987.845552	-0.123073	0.559006	-0.020385	67.251747	22.436169	57.362587	-1.092484	0.000000	0.797533	0.000000	0.000000	0.000000	-2.136796	0.020062	0.439498	0.000000	0.000000	4.000000	16.000000	0.000000
21987.848885	-0.123073	0.559006	-0.020385	67.251747	22.436169	57.362587	-1.092484	0.000000	0.797533	0.000000	0.000000	0.000000	-2.136796	0.020062	0.439498	0.000000	0.000000	4.000000	16.000000	0.000000
21987.852219	-0.123073	0.559006	-0.020385	66.814171	27.616072	62.032990	-1.019234	0.000000	1.153666	0.000000	0.000000	0.000000	-2.136796	0.020062	0.439498	0.000000	0.000000	4.000000	16.000000	0.000000
21987.855552	-0.130187	0.559066	-0.018448	66.814171	27.616072	62.032990	-1.019234	0.000000	1.153666	0.000000	0.000000	0.000000	-2.134090	0.018054	0.581123	0.000000	0.000000	4.000000	16.000000	0.000000
21987.858885	-0.130187	0.559066	-0.018448	66.814171	27.616072	62.032990	-1.019234	0.000000	1.153666	0.000000	0.000000	0.000000	-2.134090	0.018054	0.581123	0.000000	0.000000	4.000000	16.000000	0.000000
21987.862219	-0.130187	0.559066	-0.018448	66.482056	32.674244	66.648331	-0.922380	0.000000	1.509347	0.000000	0.000000	0.000000	-2.134090	0.018054	0.581123	0.000000	0.000000	4.000000	16.000000	0.000000
21987.865552	-0.137190	0.559035	-0.016122	66.482056	32.674244	66.648331	-0.922380	0.000000	1.509347	0.000000	0.000000	0.000000	-2.100771	-0.009345	0.697685	0.000000	0.000000	4.000000	16.000000	0.000000
21987.868885	-0.137190	0.559035	-0.016122	66.482056	32.674244	66.648331	-0.922380	0.000000	1.509347	0.000000	0.000000	0.000000	-2.100771	-0.009345	0.697685	0.000000	0.000000	4.000000	16.000000	0.000000
21987.872219	-0.137190	0.559035	-0.016122	66.382561	37.513386	71.156738	-0.806099	0.000000	1.859475	0.000000	0.000000	0.000000	-2.100771	-0.009345	0.697685	0.000000	0.000000	4.000000	16.000000	0.000000
21987.875552	-0.144186	0.559008	-0.013320	66.382561	37.513386	71.156738	-0.806099	0.000000	1.859475	0.000000	0.000000	0.000000	-2.098917	-0.007903	0.840462	0.000000	0.000000	4.000000	16.000000	0.000000
21987.878885	-0.144186	0.559008	-0.013320	66.382561	37.513386	71.156738	-0.806099	0.000000	1.859475	0.000000	0.000000	0.000000	-2.098917	-0.007903	0.840462	0.000000	0.000000	4.000000	16.000000	0.000000
21987.882219	-0.144186	0.559008	-0.013320	66.519653	42.282360	75.775681	-0.666022	0.000000	2.209295	0.000000	0.000000	0.000000	-2.098917	-0.007903	0.840462	0.000000	0.000000	4.000000	16.000000	0.000000
21987.885552	-0.151046	0.558970	-0.010040	66.519653	42.282360	75.775681	-0.666022	0.000000	2.209295	0.000000	0.000000	0.000000	-2.058141	-0.011389	0.984106	0.000000	0.000000	4.000000	16.000000	0.000000
21987.888885	-0.151046	0.558970	-0.010040	66.519653	42.282360	75.775681	-0.666022	0.000000	2.209295	0.000000	0.000000	0.000000	-2.058141	-0.011389	0.984106	0.000000	0.000000	4.000000	16.000000	0.000000
21987.892219	-0.151046	0.558970	-0.010040	66.664619	46.992180	80.076035	-0.502005	0.000000	2.552318	0.000000	0.000000	0.000000	-2.058141	-0.011389	0.984106	0.000000	0.000000	4.000000	16.000000	0.000000
21987.895552	-0.157540	0.559009	-0.006124	66.664619	46.992180	80.076035	-0.502005	0.000000	2.552318	0.000000	0.000000	0.000000	-1.948157	0.011592	1.174958	0.000000	0.000000	4.000000	16.000000	0.000000
21987.898885	-0.157540	0.559009	-0.006124	66.664619	46.992180	80.076035	-0.502005	0.000000	2.552318	0.000000	0.000000	0.000000	-1.948157	0.011592	1.174958	0.000000	0.000000	4.000000	16.000000	0.000000
21987.902219	-0.157540	0.559009	-0.006124	66.755554	51.774273	84.170708	-0.306178	0.000000	2.877011	0.000000	0.000000	0.000000	-1.948157	0.011592	1.174958	0.000000	0.000000	4.000000	16.000000	0.000000
21987.905552	-0.163660	0.559048	-0.001700	66.755554	51.774273	84.170708	-0.306178	0.000000	2.877011	0.000000	0.000000	0.000000	-1.836046	0.011779	1.327050	0.000000	0.000000	4.000000	16.000000	0.000000
21987.908885	-0.163660	0.559048	-0.001700	66.755554	51.774273	84.170708	-0.306178	0.000000	2.877011	0.000000	0.000000	0.000000	-1.836046	0.011779	1.327050	0.000000	0.000000	4.000000	16.000000	0.000000
21987.912219	-0.163660	0.559048	-0.001700	66.817635	56.606976	88.357353	-0.085003	0.000000	3.183019	0.000000	0.000000	0.000000	-1.836046	0.011779	1.327050	0.000000	0.000000	4.000000	16.000000	0.000000
21987.915552	-0.169549	0.559083	0.003051	66.817635	56.606976	88.357353	-0.085003	0.000000	3.183019	0.000000	0.000000	0.000000	-1.766490	0.010432	1.425449	0.000000	0.000000	4.000000	16.000000	0.000000
21987.918885	-0.169549	0.559083	0.003051	66.817635	56.606976	88.357353	-0.085003	0.000000	3.183019	0.000000	0.000000	0.000000	-1.766490	0.010432	1.425449	0.000000	0.000000	4.000000	16.000000	0.000000
21987.922219	-0.169549	0.559083	0.003051	66.890228	61.535858	92.497238	0.152572	0.000000	3.477434	0.000000	0.000000	0.000000	-1.766490	0.010432	1.425449	0.000000	0.000000	4.000000	16.000000	0.000000
21987.925552	-0.175322	0.559092	0.008073	66.890228	61.535858	92.497238	0.152572	0.000000	3.477434	0.000000	0.000000	0.000000	-1.732072	0.002552	1.506401	0.000000	0.000000	4.000000	16.000000	0.000000
21987.928885	-0.175322	0.559092	0.008073	66.890228	61.535858	92.497238	0.152572	0.000000	3.477434	0.000000	0.000000	0.000000	-1.732072	0.002552	1.506401	0.000000	0.000000	4.000000	16.000000	0.000000
21987.932219	-0.175322	0.559092	0.008073	66.950157	66.471313	96.540573	0.403639	0.000000	3.766113	0.000000	0.000000	0.000000	-1.732072	0.002552	1.506401	0.000000	0.000000	4.000000	16.000000	0.000000
21987.935552	-0.180901	0.559053	0.013309	66.950157	66.471313	96.540573	0.403639	0.000000	3.766113	0.000000	0.000000	0.000000	-1.673575	-0.011650	1.570847	0.000000	0.000000	4.000000	16.000000	0.000000
21987.938885	-0.180901	0.559053	0.013309	66.950157	66.471313	96.540573	0.403639	0.000000	3.766113	0.000000	0.000000	0.000000	-1.673575	-0.011650	1.570847	0.000000	0.000000	4.000000	16.000000	0.000000
21987.942219	-0.180901	0.559053	0.013309	66.917595	71.323914	100.463219	0.665446	0.000000	4.045042	0.000000	0.000000	0.000000	-1.673575	-0.011650	1.570847	0.000000	0.000000	4.000000	16.000000	0.000000
21987.945552	-0.186143	0.559009	0.018830	66.917595	71.323914	100.463219	0.665446	0.000000	4.045042	0.000000	0.000000	0.000000	-1.572672	-0.013120	1.656451	0.000000	0.000000	4.000000	16.000000	0.000000
21987.948885	-0.186143	0.559009	0.018830	66.917595	71.323914	100.463219	0.665446	0.000000	4.045042	0.000000	0.000000	0.000000	-1.572672	-0.013120	1.656451	0.000000	0.000000	4.000000	16.000000	0.000000
21987.952219	-0.186143	0.559009	0.018830	66.714264	75.919762	104.080383	0.941521	0.000000	4.307154	0.000000	0.000000	0.000000	-1.572672	-0.013120	1.656451	0.000000	0.000000	4.000000	16.000000	0.000000
21987.955552	-0.191066	0.558922	0.024597	66.714264	75.919762	104.080383	0.941521	0.000000	4.307154	0.000000	0.000000	0.000000	-1.476946	-0.026161	1.730029	0.000000	0.000000	4.000000	16.000000	0.000000
21987.958885	-0.191066	0.558922	0.024597	66.714264	75.919762	104.080383	0.941521	0.000000	4.307154	0.000000	0.000000	0.000000	-1.476946	-0.026161	1.730029	0.000000	0.000000	4.000000	16.000000	0.000000
21987.962219	-0.191066	0.558922	0.024597	66.296478	80.189903	107.323280	1.229860	0.000000	4.553311	0.000000	0.000000	0.000000	-1.476946	-0.026161	1.730029	0.000000	0.000000	4.000000	16.000000	0.000000
21987.965552	-0.195707	0.558809	0.030548	66.296478	80.189903	107.323280	1.229860	0.000000	4.553311	0.000000	0.000000	0.000000	-1.392330	-0.033728	1.785249	0.000000	0.000000	4.000000	16.000000	0.000000
21987.968885	-0.195707	0.558809	0.030548	66.296478	80.189903	107.323280	1.229860	0.000000	4.553311	0.000000	0.000000	0.000000	-1.392330	-0.033728	1.785249	0.000000	0.000000	4.000000	16.000000	0.000000
21987.972219	-0.195707	0.558809	0.030548	65.697166	84.024750	110.423309	1.520342	0.000000	4.763251	0.000000	0.000000	0.000000	-1.392330	-0.033728	1.785249	0.000000	0.000000	4.000000	16.000000	0.000000
21987.975552	-0.200099	0.558670	0.036671	65.697166	84.024750	110.423309	1.520342	0.000000	4.763251	0.000000	0.000000	0.000000	-1.317577	-0.041716	1.836873	0.000000	0.000000	4.000000	16.000000	0.000000
21987.978885	-0.200099	0.558670	0.036671	65.697166	84.024750	110.423309	1.520342	0.000000	4.763251	0.000000	0.000000	0.000000	-1.317577	-0.041716	1.836873	0.000000	0.000000	4.000000	16.000000	0.000000
21987.982219	-0.200099	0.558670	0.036671	65.002769	87.519928	113.324509	1.719945	0.000000	4.694869	0.000000	0.000000	0.000000	-1.317577	-0.041716	1.836873	0.000000	0.000000	4.000000	16.000000	0.000000
21987.985552	-0.204206	0.558507	0.042914	65.002769	87.519928	113.324509	1.719945	0.000000	4.694869	0.000000	0.000000	0.000000	-1.231970	-0.048887	1.872952	0.000000	0.000000	4.000000	16.000000	0.000000
21987.988885	-0.204206	0.558507	0.042914	65.002769	87.519928	113.324509	1.719945	0.000000	4.694869	0.000000	0.000000	0.000000	-1.231970	-0.048887	1.872952	0.000000	0.000000	4.000000	16.000000	0.000000
21987.992219	-0.204206	0.558507	0.042914	64.320992	90.858070	115.965195	1.903970	0.000000	4.623299	0.000000	0.000000	0.000000	-1.231970	-0.048887	1.872952	0.000000	0.000000	4.000000	16.000000	0.000000
21987.995552	-0.207968	0.558291	0.049308	64.320992	90.858070	115.965195	1.903970	0.000000	4.623299	0.000000	0.000000	0.000000	-1.128603	-0.065039	1.918310	0.000000	0.000000	4.000000	16.000000	0.000000
21987.998885	-0.207968	0.558291	0.049308	64.320992	90.858070	115.965195	1.903970	0.000000	4.623299	0.000000	0.000000	0.000000	-1.128603	-0.065039	1.918310	0.000000	0.000000	4.000000	16.000000	0.000000
21988.002219	-0.207968	0.558291	0.049308	63.733044	94.145065	118.317413	2.077118	0.000000	4.548141	0.000000	0.000000	0.000000	-1.128603	-0.065039	1.918310	0.000000	0.000000	4.000000	16.000000	0.000000
21988.005552	-0.211364	0.558000	0.055845	63.733044	94.145065	118.317413	2.077118	0.000000	4.548141	0.000000	0.000000	0.000000	-1.018721	-0.087089	1.960999	0.000000	0.000000	4.000000	16.000000	0.000000
21988.008885	-0.211364	0.558000	0.055845	63.733044	94.145065	118.317413	2.077118	0.000000	4.548141	0.000000	0.000000	0.000000	-1.018721	-0.087089	1.960999	0.000000	0.000000	4.000000	16.000000	0.000000
21988.012219	-0.211364	0.558000	0.055845	63.329746	97.397758	120.494118	2.241312	0.000000	4.469511	0.000000	0.000000	0.000000	-1.018721	-0.087089	1.960999	0.000000	0.000000	4.000000	16.000000	0.000000
21988.015552	-0.214334	0.557654	0.062566	63.329746	97.397758	120.494118	2.241312	0.000000	4.469511	0.000000	0.000000	0.000000	-0.891230	-0.103901	2.016161	0.000000	0.000000	4.000000	16.000000	0.000000
21988.018885	-0.214334	0.557654	0.062566	63.329746	97.397758	120.494118	2.241312	0.000000	4.469511	0.000000	0.000000	0.000000	-0.891230	-0.103901	2.016161	0.000000	0.000000	4.000000	16.000000	0.000000
21988.022219	-0.214334	0.557654	0.062566	63.197788	100.515022	122.597092	2.400216	0.000000	4.386224	0.000000	0.000000	0.000000	-0.891230	-0.103901	2.016161	0.000000	0.000000	4.000000	16.000000	0.000000
21988.025552	-0.216958	0.557200	0.069424	63.197788	100.515022	122.597092	2.400216	0.000000	4.386224	0.000000	0.000000	0.000000	-0.787069	-0.136039	2.057601	0.000000	0.000000	4.000000	16.000000	0.000000
21988.028885	-0.216958	0.557200	0.069424	63.197788	100.515022	122.597092	2.400216	0.000000	4.386224	0.000000	0.000000	0.000000	-0.787069	-0.136039	2.057601	0.000000	0.000000	4.000000	16.000000	0.000000
21988.032219	-0.216958	0.557200	0.069424	63.313267	103.425468	124.519676	2.552166	0.000000	4.299587	0.000000	0.000000	0.000000	-0.787069	-0.136039	2.057601	0.000000	0.000000	4.000000	16.000000	0.000000
21988.035552	-0.219277	0.556656	0.076419	63.313267	103.425468	124.519676	2.552166	0.000000	4.299587	0.000000	0.000000	0.000000	-0.695628	-0.163218	2.098300	0.000000	0.000000	4.000000	16.000000	0.000000
21988.038885	-0.219277	0.556656	0.076419	63.313267	103.425468	124.519676	2.552166	0.000000	4.299587	0.000000	0.000000	0.000000	-0.695628	-0.163218	2.098300	0.000000	0.000000	4.000000	16.000000	0.000000
21988.042219	-0.219277	0.556656	0.076419	63.530003	106.143791	126.300949	2.697312	0.000000	4.210048	0.000000	0.000000	0.000000	-0.695628	-0.163218	2.098300	0.000000	0.000000	4.000000	16.000000	0.000000
21988.045552	-0.221299	0.556039	0.083455	63.530003	106.143791	126.300949	2.697312	0.000000	4.210048	0.000000	0.000000	0.000000	-0.606566	-0.185318	2.110854	0.000000	0.000000	4.000000	16.000000	0.000000
21988.048885	-0.221299	0.556039	0.083455	63.530003	106.143791	126.300949	2.697312	0.000000	4.210048	0.000000	0.000000	0.000000	-0.606566	-0.185318	2.110854	0.000000	0.000000	4.000000	16.000000	0.000000
21988.052219	-0.221299	0.556039	0.083455	63.707512	108.665382	127.944946	2.834077	0.000000	4.119224	0.000000	0.000000	0.000000	-0.606566	-0.185318	2.110854	0.000000	0.000000	4.000000	16.000000	0.000000
21988.055552	-0.222945	0.555374	0.090517	63.707512	108.665382	127.944946	2.834077	0.000000	4.119224	0.000000	0.000000	0.000000	-0.494089	-0.199525	2.118581	0.000000	0.000000	4.000000	16.000000	0.000000
21988.058885	-0.222945	0.555374	0.090517	63.707512	108.665382	127.944946	2.834077	0.000000	4.119224	0.000000	0.000000	0.000000	-0.494089	-0.199525	2.118581	0.000000	0.000000	4.000000	16.000000	0.000000
21988.062219	-0.222945	0.555374	0.090517	63.775963	110.803551	129.314697	2.964411	0.000000	4.026446	0.000000	0.000000	0.000000	-0.494089	-0.199525	2.118581	0.000000	0.000000	4.000000	16.000000	0.000000
21988.065552	-0.224127	0.554663	0.097639	63.775963	110.803551	129.314697	2.964411	0.000000	4.026446	0.000000	0.000000	0.000000	-0.354519	-0.213212	2.136747	0.000000	0.000000	4.000000	16.000000	0.000000
21988.068885	-0.224127	0.554663	0.097639	63.775963	110.803551	129.314697	2.964411	0.000000	4.026446	0.000000	0.000000	0.000000	-0.354519	-0.213212	2.136747	0.000000	0.000000	4.000000	16.000000	0.000000
21988.072219	-0.224127	0.554663	0.097639	63.746613	112.524315	130.373489	3.091275	0.000000	3.929887	0.000000	0.000000	0.000000	-0.354519	-0.213212	2.136747	0.000000	0.000000	4.000000	16.000000	0.000000
21988.075552	-0.224904	0.553889	0.104778	63.746613	112.524315	130.373489	3.091275	0.000000	3.929887	0.000000	0.000000	0.000000	-0.232945	-0.232227	2.141685	0.000000	0.000000	4.000000	16.000000	0.000000
21988.078885	-0.224904	0.553889	0.104778	63.746613	112.524315	130.373489	3.091275	0.000000	3.929887	0.000000	0.000000	0.000000	-0.232945	-0.232227	2.141685	0.000000	0.000000	4.000000	16.000000	0.000000
21988.082219	-0.224904	0.553889	0.104778	63.695667	114.078430	131.295151	3.213427	0.000000	3.830651	0.000000	0.000000	0.000000	-0.232945	-0.232227	2.141685	0.000000	0.000000	4.000000	16.000000	0.000000
21988.085552	-0.225330	0.553080	0.111864	63.695667	114.078430	131.295151	3.213427	0.000000	3.830651	0.000000	0.000000	0.000000	-0.127881	-0.242470	2.125863	0.000000	0.000000	4.000000	16.000000	0.000000
21988.088885	-0.225330	0.553080	0.111864	63.695667	114.078430	131.295151	3.213427	0.000000	3.830651	0.000000	0.000000	0.000000	-0.127881	-0.242470	2.125863	0.000000	0.000000	4.000000	16.000000	0.000000
21988.092219	-0.225330	0.553080	0.111864	63.693939	115.747406	132.298233	3.329461	0.000000	3.730240	0.000000	0.000000	0.000000	-0.127881	-0.242470	2.125863	0.000000	0.000000	4.000000	16.000000	0.000000
21988.095552	-0.225505	0.552188	0.118847	63.693939	115.747406	132.298233	3.329461	0.000000	3.730240	0.000000	0.000000	0.000000	-0.052512	-0.267881	2.094782	0.000000	0.000000	4.000000	16.000000	0.000000
21988.098885	-0.225505	0.552188	0.118847	63.693939	115.747406	132.298233	3.329461	0.000000	3.730240	0.000000	0.000000	0.000000	-0.052512	-0.267881	2.094782	0.000000	0.000000	4.000000	16.000000	0.000000
21988.102219	-0.225505	0.552188	0.118847	63.736874	117.676659	133.506897	3.437924	0.000000	3.630521	0.000000	0.000000	0.000000	-0.052512	-0.267881	2.094782	0.000000	0.000000	4.000000	16.000000	0.000000
21988.105552	-0.225493	0.551251	0.125734	63.736874	117.676659	133.506897	3.437924	0.000000	3.630521	0.000000	0.000000	0.000000	0.003636	-0.280976	2.066182	0.000000	0.000000	4.000000	16.000000	0.000000
21988.108885	-0.225493	0.551251	0.125734	63.736874	117.676659	133.506897	3.437924	0.000000	3.630521	0.000000	0.000000	0.000000	0.003636	-0.280976	2.066182	0.000000	0.000000	4.000000	16.000000	0.000000
21988.112219	-0.225493	0.551251	0.125734	63.744328	119.887512	134.945618	3.538930	0.000000	3.532135	0.000000	0.000000	0.000000	0.003636	-0.280976	2.066182	0.000000	0.000000	4.000000	16.000000	0.000000
21988.115552	-0.225196	0.550268	0.132526	63.744328	119.887512	134.945618	3.538930	0.000000	3.532135	0.000000	0.000000	0.000000	0.089000	-0.295007	2.037442	0.000000	0.000000	4.000000	16.000000	0.000000
21988.118885	-0.225196	0.550268	0.132526	63.744328	119.887512	134.945618	3.538930	0.000000	3.532135	0.000000	0.000000	0.000000	0.089000	-0.295007	2.037442	0.000000	0.000000	4.000000	16.000000	0.000000
21988.122219	-0.225196	0.550268	0.132526	63.649094	122.300468	136.525085	3.634615	0.000000	3.433596	0.000000	0.000000	0.000000	0.089000	-0.295007	2.037442	0.000000	0.000000	4.000000	16.000000	0.000000
21988.125552	-0.224495	0.549310	0.139256	63.649094	122.300468	136.525085	3.634615	0.000000	3.433596	0.000000	0.000000	0.000000	0.210251	-0.287383	2.018926	0.000000	0.000000	4.000000	16.000000	0.000000
21988.128885	-0.224495	0.549310	0.139256	63.649094	122.300468	136.525085	3.634615	0.000000	3.433596	0.000000	0.000000	0.000000	0.210251	-0.287383	2.018926	0.000000	0.000000	4.000000	16.000000	0.000000
21988.132219	-0.224495	0.549310	0.139256	63.456673	124.729103	138.043442	3.727559	0.000000	3.332462	0.000000	0.000000	0.000000	0.210251	-0.287383	2.018926	0.000000	0.000000	4.000000	16.000000	0.000000
21988.135552	-0.223284	0.548351	0.146004	63.456673	124.729103	138.043442	3.727559	0.000000	3.332462	0.000000	0.000000	0.000000	0.363557	-0.287524	2.024410	0.000000	0.000000	4.000000	16.000000	0.000000
21988.138885	-0.223284	0.548351	0.146004	63.456673	124.729103	138.043442	3.727559	0.000000	3.332462	0.000000	0.000000	0.000000	0.363557	-0.287524	2.024410	0.000000	0.000000	4.000000	16.000000	0.000000
21988.142219	-0.223284	0.548351	0.146004	63.222637	127.118210	139.468475	3.820257	0.000000	3.225776	0.000000	0.000000	0.000000	0.363557	-0.287524	2.024410	0.000000	0.000000	4.000000	16.000000	0.000000
21988.145552	-0.221601	0.547411	0.152728	63.222637	127.118210	139.468475	3.820257	0.000000	3.225776	0.000000	0.000000	0.000000	0.504714	-0.282193	2.017400	0.000000	0.000000	4.000000	16.000000	0.000000
21988.148885	-0.221601	0.547411	0.152728	63.222637	127.118210	139.468475	3.820257	0.000000	3.225776	0.000000	0.000000	0.000000	0.504714	-0.282193	2.017400	0.000000	0.000000	4.000000	16.000000	0.000000
21988.152219	-0.221601	0.547411	0.152728	62.989105	129.571716	141.052048	3.911597	0.000000	3.114386	0.000000	0.000000	0.000000	0.504714	-0.282193	2.017400	0.000000	0.000000	4.000000	16.000000	0.000000
21988.155552	-0.219492	0.546507	0.159388	62.989105	129.571716	141.052048	3.911597	0.000000	3.114386	0.000000	0.000000	0.000000	0.632668	-0.271223	1.997922	0.000000	0.000000	4.000000	16.000000	0.000000
21988.158885	-0.219492	0.546507	0.159388	62.989105	129.571716	141.052048	3.911597	0.000000	3.114386	0.000000	0.000000	0.000000	0.632668	-0.271223	1.997922	0.000000	0.000000	4.000000	16.000000	0.000000
21988.162219	-0.219492	0.546507	0.159388	62.797585	132.178513	142.772171	4.000587	0.000000	2.999217	0.000000	0.000000	0.000000	0.632668	-0.271223	1.997922	0.000000	0.000000	4.000000	16.000000	0.000000
21988.165552	-0.217012	0.545607	0.165965	62.797585	132.178513	142.772171	4.000587	0.000000	2.999217	0.000000	0.000000	0.000000	0.743992	-0.269841	1.972969	0.000000	0.000000	4.000000	16.000000	0.000000
21988.168885	-0.217012	0.545607	0.165965	62.797585	132.178513	142.772171	4.000587	0.000000	2.999217	0.000000	0.000000	0.000000	0.743992	-0.269841	1.972969	0.000000	0.000000	4.000000	16.000000	0.000000
21988.172219	-0.217012	0.545607	0.165965	62.651112	134.960037	144.631226	4.086453	0.000000	2.881129	0.000000	0.000000	0.000000	0.743992	-0.269841	1.972969	0.000000	0.000000	4.000000	16.000000	0.000000
21988.175552	-0.214241	0.544731	0.172407	62.651112	134.960037	144.631226	4.086453	0.000000	2.881129	0.000000	0.000000	0.000000	0.831254	-0.262822	1.932741	0.000000	0.000000	4.000000	16.000000	0.000000
21988.178885	-0.214241	0.544731	0.172407	62.651112	134.960037	144.631226	4.086453	0.000000	2.881129	0.000000	0.000000	0.000000	0.831254	-0.262822	1.932741	0.000000	0.000000	4.000000	16.000000	0.000000
21988.182219	-0.214241	0.544731	0.172407	62.529514	137.766190	146.515137	4.168007	0.000000	2.761831	0.000000	0.000000	0.000000	0.831254	-0.262822	1.932741	0.000000	0.000000	4.000000	16.000000	0.000000
21988.185552	-0.211168	0.543914	0.178678	62.529514	137.766190	146.515137	4.168007	0.000000	2.761831	0.000000	0.000000	0.000000	0.922057	-0.245106	1.881339	0.000000	0.000000	4.000000	16.000000	0.000000
21988.188885	-0.211168	0.543914	0.178678	62.529514	137.766190	146.515137	4.168007	0.000000	2.761831	0.000000	0.000000	0.000000	0.922057	-0.245106	1.881339	0.000000	0.000000	4.000000	16.000000	0.000000
21988.192219	-0.211168	0.543914	0.178678	62.398670	140.415710	148.280045	4.245385	0.000000	2.641345	0.000000	0.000000	0.000000	0.922057	-0.245106	1.881339	0.000000	0.000000	4.000000	16.000000	0.000000
21988.195552	-0.207896	0.543128	0.184784	62.398670	140.415710	148.280045	4.245385	0.000000	2.641345	0.000000	0.000000	0.000000	0.981475	-0.235919	1.831643	0.000000	0.000000	4.000000	16.000000	0.000000
21988.198885	-0.207896	0.543128	0.184784	62.398670	140.415710	148.280045	4.245385	0.000000	2.641345	0.000000	0.000000	0.000000	0.981475	-0.235919	1.831643	0.000000	0.000000	4.000000	16.000000	0.000000
21988.202219	-0.207896	0.543128	0.184784	62.248680	142.813934	149.844345	4.317817	0.000000	2.521201	0.000000	0.000000	0.000000	0.981475	-0.235919	1.831643	0.000000	0.000000	4.000000	16.000000	0.000000
21988.205552	-0.204479	0.542445	0.190664	62.248680	142.813934	149.844345	4.317817	0.000000	2.521201	0.000000	0.000000	0.000000	1.025324	-0.204759	1.764036	0.000000	0.000000	4.000000	16.000000	0.000000
21988.208885	-0.204479	0.542445	0.190664	62.248680	142.813934	149.844345	4.317817	0.000000	2.521201	0.000000	0.000000	0.000000	1.025324	-0.204759	1.764036	0.000000	0.000000	4.000000	16.000000	0.000000
21988.212219	-0.204479	0.542445	0.190664	62.069733	144.827988	151.105164	4.384828	0.000000	2.402767	0.000000	0.000000	0.000000	1.025324	-0.204759	1.764036	0.000000	0.000000	4.000000	16.000000	0.000000
21988.215552	-0.200814	0.541846	0.196304	62.069733	144.827988	151.105164	4.384828	0.000000	2.402767	0.000000	0.000000	0.000000	1.099406	-0.179680	1.692138	0.000000	0.000000	4.000000	16.000000	0.000000
21988.218885	-0.200814	0.541846	0.196304	62.069733	144.827988	151.105164	4.384828	0.000000	2.402767	0.000000	0.000000	0.000000	1.099406	-0.179680	1.692138	0.000000	0.000000	4.000000	16.000000	0.000000
21988.222219	-0.200814	0.541846	0.196304	61.883678	146.497574	152.080627	4.447752	0.000000	2.284185	0.000000	0.000000	0.000000	1.099406	-0.179680	1.692138	0.000000	0.000000	4.000000	16.000000	0.000000
21988.225552	-0.196875	0.541373	0.201711	61.883678	146.497574	152.080627	4.447752	0.000000	2.284185	0.000000	0.000000	0.000000	1.181818	-0.142025	1.621897	0.000000	0.000000	4.000000	16.000000	0.000000
21988.228885	-0.196875	0.541373	0.201711	61.883678	146.497574	152.080627	4.447752	0.000000	2.284185	0.000000	0.000000	0.000000	1.181818	-0.142025	1.621897	0.000000	0.000000	4.000000	16.000000	0.000000
21988.232219	-0.196875	0.541373	0.201711	61.712158	148.047653	152.957062	4.507150	0.000000	2.164626	0.000000	0.000000	0.000000	1.181818	-0.142025	1.621897	0.000000	0.000000	4.000000	16.000000	0.000000
21988.235552	-0.192648	0.540984	0.206825	61.712158	148.047653	152.957062	4.507150	0.000000	2.164626	0.000000	0.000000	0.000000	1.267942	-0.116668	1.534416	0.000000	0.000000	4.000000	16.000000	0.000000
21988.238885	-0.192648	0.540984	0.206825	61.712158	148.047653	152.957062	4.507150	0.000000	2.164626	0.000000	0.000000	0.000000	1.267942	-0.116668	1.534416	0.000000	0.000000	4.000000	16.000000	0.000000
21988.242219	-0.192648	0.540984	0.206825	61.589455	149.701874	153.920654	4.563096	0.000000	2.044053	0.000000	0.000000	0.000000	1.267942	-0.116668	1.534416	0.000000	0.000000	4.000000	16.000000	0.000000
21988.245552	-0.188228	0.540776	0.211595	61.589455	149.701874	153.920654	4.563096	0.000000	2.044053	0.000000	0.000000	0.000000	1.325875	-0.062247	1.431061	0.000000	0.000000	4.000000	16.000000	0.000000
21988.248885	-0.188228	0.540776	0.211595	61.589455	149.701874	153.920654	4.563096	0.000000	2.044053	0.000000	0.000000	0.000000	1.325875	-0.062247	1.431061	0.000000	0.000000	4.000000	16.000000	0.000000
21988.252219	-0.188228	0.540776	0.211595	61.507412	151.543411	155.040421	4.614892	0.000000	1.924260	0.000000	0.000000	0.000000	1.325875	-0.062247	1.431061	0.000000	0.000000	4.000000	16.000000	0.000000
21988.255552	-0.183558	0.540696	0.216032	61.507412	151.543411	155.040421	4.614892	0.000000	1.924260	0.000000	0.000000	0.000000	1.401033	-0.024117	1.330911	0.000000	0.000000	4.000000	16.000000	0.000000
21988.258885	-0.183558	0.540696	0.216032	61.507412	151.543411	155.040421	4.614892	0.000000	1.924260	0.000000	0.000000	0.000000	1.401033	-0.024117	1.330911	0.000000	0.000000	4.000000	16.000000	0.000000
21988.262219	-0.183558	0.540696	0.216032	61.447716	153.561417	156.309952	4.663327	0.000000	1.803715	0.000000	0.000000	0.000000	1.401033	-0.024117	1.330911	0.000000	0.000000	4.000000	16.000000	0.000000
21988.265552	-0.178606	0.540704	0.220117	61.447716	153.561417	156.309952	4.663327	0.000000	1.803715	0.000000	0.000000	0.000000	1.485561	0.002458	1.225569	0.000000	0.000000	4.000000	16.000000	0.000000
21988.268885	-0.178606	0.540704	0.220117	61.447716	153.561417	156.309952	4.663327	0.000000	1.803715	0.000000	0.000000	0.000000	1.485561	0.002458	1.225569	0.000000	0.000000	4.000000	16.000000	0.000000
21988.272219	-0.178606	0.540704	0.220117	61.406654	155.629181	157.616379	4.708755	0.000000	1.681554	0.000000	0.000000	0.000000	1.485561	0.002458	1.225569	0.000000	0.000000	4.000000	16.000000	0.000000
21988.275552	-0.173320	0.540824	0.223880	61.406654	155.629181	157.616379	4.708755	0.000000	1.681554	0.000000	0.000000	0.000000	1.586070	0.036117	1.128874	0.000000	0.000000	4.000000	16.000000	0.000000
21988.278885	-0.173320	0.540824	0.223880	61.406654	155.629181	157.616379	4.708755	0.000000	1.681554	0.000000	0.000000	0.000000	1.586070	0.036117	1.128874	0.000000	0.000000	4.000000	16.000000	0.000000
21988.282219	-0.173320	0.540824	0.223880	61.451321	157.628784	158.863312	4.751673	0.000000	1.556149	0.000000	0.000000	0.000000	1.586070	0.036117	1.128874	0.000000	0.000000	4.000000	16.000000	0.000000
21988.285552	-0.167799	0.541038	0.227281	61.451321	157.628784	158.863312	4.751673	0.000000	1.556149	0.000000	0.000000	0.000000	1.656230	0.064157	1.020194	0.000000	0.000000	4.000000	16.000000	0.000000
21988.288885	-0.167799	0.541038	0.227281	61.451321	157.628784	158.863312	4.751673	0.000000	1.556149	0.000000	0.000000	0.000000	1.656230	0.064157	1.020194	0.000000	0.000000	4.000000	16.000000	0.000000
21988.292219	-0.167799	0.541038	0.227281	61.711311	159.538437	160.035431	4.791362	0.000000	1.429284	0.000000	0.000000	0.000000	1.656230	0.064157	1.020194	0.000000	0.000000	4.000000	16.000000	0.000000
21988.295552	-0.162087	0.541309	0.230315	61.711311	159.538437	160.035431	4.791362	0.000000	1.429284	0.000000	0.000000	0.000000	1.713621	0.081096	0.910165	0.000000	0.000000	4.000000	16.000000	0.000000
21988.298885	-0.162087	0.541309	0.230315	61.711311	159.538437	160.035431	4.791362	0.000000	1.429284	0.000000	0.000000	0.000000	1.713621	0.081096	0.910165	0.000000	0.000000	4.000000	16.000000	0.000000
21988.302219	-0.162087	0.541309	0.230315	62.110695	161.419067	161.184280	4.827663	0.000000	1.301411	0.000000	0.000000	0.000000	1.713621	0.081096	0.910165	0.000000	0.000000	4.000000	16.000000	0.000000
21988.305552	-0.156197	0.541619	0.232998	62.110695	161.419067	161.184280	4.827663	0.000000	1.301411	0.000000	0.000000	0.000000	1.767048	0.093094	0.805053	0.000000	0.000000	4.000000	16.000000	0.000000
21988.308885	-0.156197	0.541619	0.232998	62.110695	161.419067	161.184280	4.827663	0.000000	1.301411	0.000000	0.000000	0.000000	1.767048	0.093094	0.805053	0.000000	0.000000	4.000000	16.000000	0.000000
21988.312219	-0.156197	0.541619	0.232998	62.544167	163.265076	162.311646	4.860621	0.000000	1.172329	0.000000	0.000000	0.000000	1.767048	0.093094	0.805053	0.000000	0.000000	4.000000	16.000000	0.000000
21988.315552	-0.150258	0.541983	0.235253	62.544167	163.265076	162.311646	4.860621	0.000000	1.172329	0.000000	0.000000	0.000000	1.781520	0.109373	0.676599	0.000000	0.000000	4.000000	16.000000	0.000000
21988.318885	-0.150258	0.541983	0.235253	62.544167	163.265076	162.311646	4.860621	0.000000	1.172329	0.000000	0.000000	0.000000	1.781520	0.109373	0.676599	0.000000	0.000000	4.000000	16.000000	0.000000
21988.322219	-0.150258	0.541983	0.235253	62.966866	165.021210	163.523575	4.889664	0.000000	1.044600	0.000000	0.000000	0.000000	1.781520	0.109373	0.676599	0.000000	0.000000	4.000000	16.000000	0.000000
21988.325552	-0.144251	0.542364	0.237093	62.966866	165.021210	163.523575	4.889664	0.000000	1.044600	0.000000	0.000000	0.000000	1.802231	0.114122	0.551951	0.000000	0.000000	4.000000	16.000000	0.000000
21988.328885	-0.144251	0.542364	0.237093	62.966866	165.021210	163.523575	4.889664	0.000000	1.044600	0.000000	0.000000	0.000000	1.802231	0.114122	0.551951	0.000000	0.000000	4.000000	16.000000	0.000000
21988.332219	-0.144251	0.542364	0.237093	63.348969	166.633865	165.411377	4.915126	0.000000	0.917352	0.000000	0.000000	0.000000	1.802231	0.114122	0.551951	0.000000	0.000000	4.000000	16.000000	0.000000
21988.335552	-0.138184	0.542799	0.238513	63.348969	166.633865	165.411377	4.915126	0.000000	0.917352	0.000000	0.000000	0.000000	1.820092	0.130429	0.425919	0.000000	0.000000	4.000000	16.000000	0.000000
21988.338885	-0.138184	0.542799	0.238513	63.348969	166.633865	165.411377	4.915126	0.000000	0.917352	0.000000	0.000000	0.000000	1.820092	0.130429	0.425919	0.000000	0.000000	4.000000	16.000000	0.000000
21988.342219	-0.138184	0.542799	0.238513	63.704521	168.054230	167.307159	4.937133	0.000000	0.790391	0.000000	0.000000	0.000000	1.820092	0.130429	0.425919	0.000000	0.000000	4.000000	16.000000	0.000000
21988.345552	-0.132141	0.543214	0.239539	63.704521	168.054230	167.307159	4.937133	0.000000	0.790391	0.000000	0.000000	0.000000	1.812766	0.124495	0.307788	0.000000	0.000000	4.000000	16.000000	0.000000
21988.348885	-0.132141	0.543214	0.239539	63.704521	168.054230	167.307159	4.937133	0.000000	0.790391	0.000000	0.000000	0.000000	1.812766	0.124495	0.307788	0.000000	0.000000	4.000000	16.000000	0.000000
21988.352219	-0.132141	0.543214	0.239539	64.053619	169.333389	168.569733	4.955588	0.000000	0.664939	0.000000	0.000000	0.000000	1.812766	0.124495	0.307788	0.000000	0.000000	4.000000	16.000000	0.000000
21988.355552	-0.126063	0.543626	0.240166	64.053619	169.333389	168.569733	4.955588	0.000000	0.664939	0.000000	0.000000	0.000000	1.823505	0.123620	0.188196	0.000000	0.000000	4.000000	16.000000	0.000000
21988.358885	-0.126063	0.543626	0.240166	64.053619	169.333389	168.569733	4.955588	0.000000	0.664939	0.000000	0.000000	0.000000	1.823505	0.123620	0.188196	0.000000	0.000000	4.000000	16.000000	0.000000
21988.362219	-0.126063	0.543626	0.240166	64.424026	170.482407	170.000916	4.970816	0.000000	0.539434	0.000000	0.000000	0.000000	1.823505	0.123620	0.188196	0.000000	0.000000	4.000000	16.000000	0.000000
21988.365552	-0.119934	0.544080	0.240455	64.424026	170.482407	170.000916	4.970816	0.000000	0.539434	0.000000	0.000000	0.000000	1.838520	0.136346	0.086759	0.000000	0.000000	4.000000	16.000000	0.000000
21988.368885	-0.119934	0.544080	0.240455	64.424026	170.482407	170.000916	4.970816	0.000000	0.539434	0.000000	0.000000	0.000000	1.838520	0.136346	0.086759	0.000000	0.000000	4.000000	16.000000	0.000000
21988.372219	-0.119934	0.544080	0.240455	64.854607	171.515015	171.776398	4.982906	0.000000	0.413098	0.000000	0.000000	0.000000	1.838520	0.136346	0.086759	0.000000	0.000000	4.000000	16.000000	0.000000
21988.375552	-0.113833	0.544559	0.240411	64.854607	171.515015	171.776398	4.982906	0.000000	0.413098	0.000000	0.000000	0.000000	1.830514	0.143537	-0.013382	0.000000	0.000000	4.000000	16.000000	0.000000
21988.378885	-0.113833	0.544559	0.240411	64.854607	171.515015	171.776398	4.982906	0.000000	0.413098	0.000000	0.000000	0.000000	1.830514	0.143537	-0.013382	0.000000	0.000000	4.000000	16.000000	0.000000
21988.382219	-0.113833	0.544559	0.240411	65.320259	172.444946	173.368607	4.991744	0.000000	0.287215	0.000000	0.000000	0.000000	1.830514	0.143537	-0.013382	0.000000	0.000000	4.000000	16.000000	0.000000
21988.385552	-0.107696	0.545077	0.240024	65.320259	172.444946	173.368607	4.991744	0.000000	0.287215	0.000000	0.000000	0.000000	1.841080	0.155606	-0.116068	0.000000	0.000000	4.000000	16.000000	0.000000
21988.388885	-0.107696	0.545077	0.240024	65.320259	172.444946	173.368607	4.991744	0.000000	0.287215	0.000000	0.000000	0.000000	1.841080	0.155606	-0.116068	0.000000	0.000000	4.000000	16.000000	0.000000
21988.392219	-0.107696	0.545077	0.240024	65.777374	173.319168	175.062469	4.997432	0.000000	0.160231	0.000000	0.000000	0.000000	1.841080	0.155606	-0.116068	0.000000	0.000000	4.000000	16.000000	0.000000
21988.395552	-0.101503	0.545600	0.239332	65.777374	173.319168	175.062469	4.997432	0.000000	0.160231	0.000000	0.000000	0.000000	1.857754	0.156850	-0.207582	0.000000	0.000000	4.000000	16.000000	0.000000
21988.398885	-0.101503	0.545600	0.239332	65.777374	173.319168	175.062469	4.997432	0.000000	0.160231	0.000000	0.000000	0.000000	1.857754	0.156850	-0.207582	0.000000	0.000000	4.000000	16.000000	0.000000
21988.402219	-0.101503	0.545600	0.239332	66.218956	174.168411	176.917389	4.999901	0.000000	0.031406	0.000000	0.000000	0.000000	1.857754	0.156850	-0.207582	0.000000	0.000000	4.000000	16.000000	0.000000
21988.405552	-0.095393	0.546164	0.238308	66.218956	174.168411	176.917389	4.999901	0.000000	0.031406	0.000000	0.000000	0.000000	1.832964	0.169184	-0.307175	0.000000	0.000000	4.000000	16.000000	0.000000
21988.408885	-0.095393	0.546164	0.238308	66.218956	174.168411	176.917389	4.999901	0.000000	0.031406	0.000000	0.000000	0.000000	1.832964	0.169184	-0.307175	0.000000	0.000000	4.000000	16.000000	0.000000
21988.412219	-0.095393	0.546164	0.238308	66.618179	174.985687	178.781052	4.999066	0.000000	-0.096633	0.000000	0.000000	0.000000	1.832964	0.169184	-0.307175	0.000000	0.000000	4.000000	16.000000	0.000000
21988.415552	-0.089366	0.546683	0.236899	66.618179	174.985687	178.781052	4.999066	0.000000	-0.096633	0.000000	0.000000	0.000000	1.808320	0.155629	-0.422859	0.000000	0.000000	4.000000	16.000000	0.000000
21988.418885	-0.089366	0.546683	0.236899	66.618179	174.985687	178.781052	4.999066	0.000000	-0.096633	0.000000	0.000000	0.000000	1.808320	0.155629	-0.422859	0.000000	0.000000	4.000000	16.000000	0.000000
21988.422219	-0.089366	0.546683	0.236899	66.978546	175.756729	-179.295105	4.994970	0.000000	-0.224223	0.000000	0.000000	0.000000	1.808320	0.155629	-0.422859	0.000000	0.000000	4.000000	16.000000	0.000000
21988.425552	-0.083365	0.547197	0.235136	66.978546	175.756729	-179.295105	4.994970	0.000000	-0.224223	0.000000	0.000000	0.000000	1.800251	0.154219	-0.528822	0.000000	0.000000	4.000000	16.000000	0.000000
21988.428885	-0.083365	0.547197	0.235136	66.978546	175.756729	-179.295105	4.994970	0.000000	-0.224223	0.000000	0.000000	0.000000	1.800251	0.154219	-0.528822	0.000000	0.000000	4.000000	16.000000	0.000000
21988.432219	-0.083365	0.547197	0.235136	67.309044	176.506302	-177.503052	4.987534	0.000000	-0.352853	0.000000	0.000000	0.000000	1.800251	0.154219	-0.528822	0.000000	0.000000	4.000000	16.000000	0.000000
21988.435552	-0.077459	0.547776	0.232967	67.309044	176.506302	-177.503052	4.987534	0.000000	-0.352853	0.000000	0.000000	0.000000	1.771806	0.173741	-0.650553	0.000000	0.000000	4.000000	16.000000	0.000000
21988.438885	-0.077459	0.547776	0.232967	67.309044	176.506302	-177.503052	4.987534	0.000000	-0.352853	0.000000	0.000000	0.000000	1.771806	0.173741	-0.650553	0.000000	0.000000	4.000000	16.000000	0.000000
21988.442219	-0.077459	0.547776	0.232967	67.652962	177.109024	-176.191467	4.976758	0.000000	-0.481535	0.000000	0.000000	0.000000	1.771806	0.173741	-0.650553	0.000000	0.000000	4.000000	16.000000	0.000000
21988.445552	-0.071620	0.548337	0.230371	67.652962	177.109024	-176.191467	4.976758	0.000000	-0.481535	0.000000	0.000000	0.000000	1.751661	0.168334	-0.778831	0.000000	0.000000	4.000000	16.000000	0.000000
21988.448885	-0.071620	0.548337	0.230371	67.652962	177.109024	-176.191467	4.976758	0.000000	-0.481535	0.000000	0.000000	0.000000	1.751661	0.168334	-0.778831	0.000000	0.000000	4.000000	16.000000	0.000000
21988.452219	-0.071620	0.548337	0.230371	68.106636	177.604797	-175.000275	4.962485	0.000000	-0.611342	0.000000	0.000000	0.000000	1.751661	0.168334	-0.778831	0.000000	0.000000	4.000000	16.000000	0.000000
21988.455552	-0.065830	0.548886	0.227410	68.106636	177.604797	-175.000275	4.962485	0.000000	-0.611342	0.000000	0.000000	0.000000	1.737037	0.164592	-0.888425	0.000000	0.000000	4.000000	16.000000	0.000000
21988.458885	-0.065830	0.548886	0.227410	68.106636	177.604797	-175.000275	4.962485	0.000000	-0.611342	0.000000	0.000000	0.000000	1.737037	0.164592	-0.888425	0.000000	0.000000	4.000000	16.000000	0.000000
21988.462219	-0.065830	0.548886	0.227410	68.766449	178.138580	-173.269760	4.944495	0.000000	-0.742950	0.000000	0.000000	0.000000	1.737037	0.164592	-0.888425	0.000000	0.000000	4.000000	16.000000	0.000000
21988.465552	-0.060099	0.549444	0.224124	68.766449	178.138580	-173.269760	4.944495	0.000000	-0.742950	0.000000	0.000000	0.000000	1.719111	0.167627	-0.985690	0.000000	0.000000	4.000000	16.000000	0.000000
21988.468885	-0.060099	0.549444	0.224124	68.766449	178.138580	-173.269760	4.944495	0.000000	-0.742950	0.000000	0.000000	0.000000	1.719111	0.167627	-0.985690	0.000000	0.000000	4.000000	16.000000	0.000000
21988.472219	-0.060099	0.549444	0.224124	69.606415	178.702301	-171.487305	4.922599	0.000000	-0.876364	0.000000	0.000000	0.000000	1.719111	0.167627	-0.985690	0.000000	0.000000	4.000000	16.000000	0.000000
21988.475552	-0.054403	0.550011	0.220513	69.606415	178.702301	-171.487305	4.922599	0.000000	-0.876364	0.000000	0.000000	0.000000	1.709044	0.169837	-1.083409	0.000000	0.000000	4.000000	16.000000	0.000000
21988.478885	-0.054403	0.550011	0.220513	69.606415	178.702301	-171.487305	4.922599	0.000000	-0.876364	0.000000	0.000000	0.000000	1.709044	0.169837	-1.083409	0.000000	0.000000	4.000000	16.000000	0.000000
21988.482219	-0.054403	0.550011	0.220513	70.498497	179.290558	-169.880783	4.896416	0.000000	-1.012475	0.000000	0.000000	0.000000	1.709044	0.169837	-1.083409	0.000000	0.000000	4.000000	16.000000	0.000000
21988.485552	-0.048678	0.550535	0.216515	70.498497	179.290558	-169.880783	4.896416	0.000000	-1.012475	0.000000	0.000000	0.000000	1.717504	0.157287	-1.199466	0.000000	0.000000	4.000000	16.000000	0.000000
21988.488885	-0.048678	0.550535	0.216515	70.498497	179.290558	-169.880783	4.896416	0.000000	-1.012475	0.000000	0.000000	0.000000	1.717504	0.157287	-1.199466	0.000000	0.000000	4.000000	16.000000	0.000000
21988.492219	-0.048678	0.550535	0.216515	71.393105	179.896942	-168.297379	4.865187	0.000000	-1.153238	0.000000	0.000000	0.000000	1.717504	0.157287	-1.199466	0.000000	0.000000	4.000000	16.000000	0.000000
21988.495552	-0.042938	0.551060	0.212182	71.393105	179.896942	-168.297379	4.865187	0.000000	-1.153238	0.000000	0.000000	0.000000	1.721989	0.157620	-1.299701	0.000000	0.000000	4.000000	16.000000	0.000000
21988.498885	-0.042938	0.551060	0.212182	71.393105	179.896942	-168.297379	4.865187	0.000000	-1.153238	0.000000	0.000000	0.000000	1.721989	0.157620	-1.299701	0.000000	0.000000	4.000000	16.000000	0.000000
21988.502219	-0.042938	0.551060	0.212182	72.299423	-179.420410	-166.282104	4.828443	0.000000	-1.298517	0.000000	0.000000	0.000000	1.721989	0.157620	-1.299701	0.000000	0.000000	4.000000	16.000000	0.000000
21988.505552	-0.037250	0.551574	0.207438	72.299423	-179.420410	-166.282104	4.828443	0.000000	-1.298517	0.000000	0.000000	0.000000	1.706162	0.154060	-1.423193	0.000000	0.000000	4.000000	16.000000	0.000000
21988.508885	-0.037250	0.551574	0.207438	72.299423	-179.420410	-166.282104	4.828443	0.000000	-1.298517	0.000000	0.000000	0.000000	1.706162	0.154060	-1.423193	0.000000	0.000000	4.000000	16.000000	0.000000
21988.512219	-0.037250	0.551574	0.207438	73.238091	-178.445450	-163.802292	4.785830	0.000000	-1.447701	0.000000	0.000000	0.000000	1.706162	0.154060	-1.423193	0.000000	0.000000	4.000000	16.000000	0.000000
21988.515552	-0.031659	0.552024	0.202332	73.238091	-178.445450	-163.802292	4.785830	0.000000	-1.447701	0.000000	0.000000	0.000000	1.677455	0.135162	-1.531819	0.000000	0.000000	4.000000	16.000000	0.000000
21988.518885	-0.031659	0.552024	0.202332	73.238091	-178.445450	-163.802292	4.785830	0.000000	-1.447701	0.000000	0.000000	0.000000	1.677455	0.135162	-1.531819	0.000000	0.000000	4.000000	16.000000	0.000000
21988.522219	-0.031659	0.552024	0.202332	74.235031	-176.916321	-160.999115	4.737079	0.000000	-1.600027	0.000000	0.000000	0.000000	1.677455	0.135162	-1.531819	0.000000	0.000000	4.000000	16.000000	0.000000
21988.525552	-0.026110	0.552378	0.196901	74.235031	-176.916321	-160.999115	4.737079	0.000000	-1.600027	0.000000	0.000000	0.000000	1.664827	0.106198	-1.629492	0.000000	0.000000	4.000000	16.000000	0.000000
21988.528885	-0.026110	0.552378	0.196901	74.235031	-176.916321	-160.999115	4.737079	0.000000	-1.600027	0.000000	0.000000	0.000000	1.664827	0.106198	-1.629492	0.000000	0.000000	4.000000	16.000000	0.000000
21988.532219	-0.026110	0.552378	0.196901	75.282715	-174.556580	-157.665543	4.681233	0.000000	-1.756717	0.000000	0.000000	0.000000	1.664827	0.106198	-1.629492	0.000000	0.000000	4.000000	16.000000	0.000000
21988.535552	-0.020704	0.552660	0.191184	75.282715	-174.556580	-157.665543	4.681233	0.000000	-1.756717	0.000000	0.000000	0.000000	1.621703	0.084412	-1.715100	0.000000	0.000000	4.000000	16.000000	0.000000
21988.538885	-0.020704	0.552660	0.191184	75.282715	-174.556580	-157.665543	4.681233	0.000000	-1.756717	0.000000	0.000000	0.000000	1.621703	0.084412	-1.715100	0.000000	0.000000	4.000000	16.000000	0.000000
21988.542219	-0.020704	0.552660	0.191184	76.371803	-171.330048	-153.616547	4.618497	0.000000	-1.915589	0.000000	0.000000	0.000000	1.621703	0.084412	-1.715100	0.000000	0.000000	4.000000	16.000000	0.000000
21988.545552	-0.015385	0.552847	0.185166	76.371803	-171.330048	-153.616547	4.618497	0.000000	-1.915589	0.000000	0.000000	0.000000	1.595691	0.056116	-1.805366	0.000000	0.000000	4.000000	16.000000	0.000000
21988.548885	-0.015385	0.552847	0.185166	76.371803	-171.330048	-153.616547	4.618497	0.000000	-1.915589	0.000000	0.000000	0.000000	1.595691	0.056116	-1.805366	0.000000	0.000000	4.000000	16.000000	0.000000
21988.552219	-0.015385	0.552847	0.185166	77.450348	-167.433258	-148.977158	4.547670	0.000000	-2.078148	0.000000	0.000000	0.000000	1.595691	0.056116	-1.805366	0.000000	0.000000	4.000000	16.000000	0.000000
21988.555552	-0.010161	0.553009	0.178958	77.450348	-167.433258	-148.977158	4.547670	0.000000	-2.078148	0.000000	0.000000	0.000000	1.567202	0.048674	-1.862378	0.000000	0.000000	4.000000	16.000000	0.000000
21988.558885	-0.010161	0.553009	0.178958	77.450348	-167.433258	-148.977158	4.547670	0.000000	-2.078148	0.000000	0.000000	0.000000	1.567202	0.048674	-1.862378	0.000000	0.000000	4.000000	16.000000	0.000000
21988.562219	-0.010161	0.553009	0.178958	78.497391	-162.920258	-143.731262	4.468532	0.000000	-2.243262	0.000000	0.000000	0.000000	1.567202	0.048674	-1.862378	0.000000	0.000000	4.000000	16.000000	0.000000
21988.565552	-0.005036	0.553199	0.172569	78.497391	-162.920258	-143.731262	4.468532	0.000000	-2.243262	0.000000	0.000000	0.000000	1.537535	0.057056	-1.916651	0.000000	0.000000	4.000000	16.000000	0.000000
21988.568885	-0.005036	0.553199	0.172569	78.497391	-162.920258	-143.731262	4.468532	0.000000	-2.243262	0.000000	0.000000	0.000000	1.537535	0.057056	-1.916651	0.000000	0.000000	4.000000	16.000000	0.000000
21988.572219	-0.005036	0.553199	0.172569	79.487099	-157.903885	-137.813461	4.380529	0.000000	-2.410594	0.000000	0.000000	0.000000	1.537535	0.057056	-1.916651	0.000000	0.000000	4.000000	16.000000	0.000000
21988.575552	0.000076	0.553400	0.166020	79.487099	-157.903885	-137.813461	4.380529	0.000000	-2.410594	0.000000	0.000000	0.000000	1.533397	0.060275	-1.964807	0.000000	0.000000	4.000000	16.000000	0.000000
21988.578885	0.000076	0.553400	0.166020	79.487099	-157.903885	-137.813461	4.380529	0.000000	-2.410594	0.000000	0.000000	0.000000	1.533397	0.060275	-1.964807	0.000000	0.000000	4.000000	16.000000	0.000000
21988.582219	0.000076	0.553400	0.166020	80.395264	-151.958466	-130.829712	4.282178	0.000000	-2.581270	0.000000	0.000000	0.000000	1.533397	0.060275	-1.964807	0.000000	0.000000	4.000000	16.000000	0.000000
21988.585552	0.005138	0.553567	0.159370	80.395264	-151.958466	-130.829712	4.282178	0.000000	-2.581270	0.000000	0.000000	0.000000	1.518816	0.050131	-1.994787	0.000000	0.000000	4.000000	16.000000	0.000000
21988.588885	0.005138	0.553567	0.159370	80.395264	-151.958466	-130.829712	4.282178	0.000000	-2.581270	0.000000	0.000000	0.000000	1.518816	0.050131	-1.994787	0.000000	0.000000	4.000000	16.000000	0.000000
21988.592219	0.005138	0.553567	0.159370	81.147781	-144.541168	-122.311272	4.173602	0.000000	-2.753370	0.000000	0.000000	0.000000	1.518816	0.050131	-1.994787	0.000000	0.000000	4.000000	16.000000	0.000000
21988.595552	0.010119	0.553656	0.152555	81.147781	-144.541168	-122.311272	4.173602	0.000000	-2.753370	0.000000	0.000000	0.000000	1.494118	0.026450	-2.044690	0.000000	0.000000	4.000000	16.000000	0.000000
21988.598885	0.010119	0.553656	0.152555	81.147781	-144.541168	-122.311272	4.173602	0.000000	-2.753370	0.000000	0.000000	0.000000	1.494118	0.026450	-2.044690	0.000000	0.000000	4.000000	16.000000	0.000000
21988.602219	0.010119	0.553656	0.152555	81.631157	-135.374359	-112.070496	4.054149	0.000000	-2.926411	0.000000	0.000000	0.000000	1.494118	0.026450	-2.044690	0.000000	0.000000	4.000000	16.000000	0.000000
21988.605552	0.014898	0.553652	0.145596	81.631157	-135.374359	-112.070496	4.054149	0.000000	-2.926411	0.000000	0.000000	0.000000	1.433911	-0.001168	-2.087569	0.000000	0.000000	4.000000	16.000000	0.000000
21988.608885	0.014898	0.553652	0.145596	81.631157	-135.374359	-112.070496	4.054149	0.000000	-2.926411	0.000000	0.000000	0.000000	1.433911	-0.001168	-2.087569	0.000000	0.000000	4.000000	16.000000	0.000000
21988.612219	0.014898	0.553652	0.145596	81.781494	-125.043579	-100.718506	3.925015	0.000000	-3.097460	0.000000	0.000000	0.000000	1.433911	-0.001168	-2.087569	0.000000	0.000000	4.000000	16.000000	0.000000
21988.615552	0.019251	0.553524	0.138510	81.781494	-125.043579	-100.718506	3.925015	0.000000	-3.097460	0.000000	0.000000	0.000000	1.305915	-0.038348	-2.125823	0.000000	0.000000	4.000000	16.000000	0.000000
21988.618885	0.019251	0.553524	0.138510	81.781494	-125.043579	-100.718506	3.925015	0.000000	-3.097460	0.000000	0.000000	0.000000	1.305915	-0.038348	-2.125823	0.000000	0.000000	4.000000	16.000000	0.000000
21988.622219	0.019251	0.553524	0.138510	81.628418	-114.869820	-89.610756	3.789128	0.000000	-3.262285	0.000000	0.000000	0.000000	1.305915	-0.038348	-2.125823	0.000000	0.000000	4.000000	16.000000	0.000000
21988.625552	0.023128	0.553313	0.131242	81.628418	-114.869820	-89.610756	3.789128	0.000000	-3.262285	0.000000	0.000000	0.000000	1.162969	-0.063091	-2.180363	0.000000	0.000000	4.000000	16.000000	0.000000
21988.628885	0.023128	0.553313	0.131242	81.628418	-114.869820	-89.610756	3.789128	0.000000	-3.262285	0.000000	0.000000	0.000000	1.162969	-0.063091	-2.180363	0.000000	0.000000	4.000000	16.000000	0.000000
21988.632219	0.023128	0.553313	0.131242	81.302925	-105.810699	-79.496696	3.646458	0.000000	-3.421015	0.000000	0.000000	0.000000	1.162969	-0.063091	-2.180363	0.000000	0.000000	4.000000	16.000000	0.000000
21988.635552	0.026568	0.553128	0.123857	81.302925	-105.810699	-79.496696	3.646458	0.000000	-3.421015	0.000000	0.000000	0.000000	1.032034	-0.055523	-2.215526	0.000000	0.000000	4.000000	16.000000	0.000000
21988.638885	0.026568	0.553128	0.123857	81.302925	-105.810699	-79.496696	3.646458	0.000000	-3.421015	0.000000	0.000000	0.000000	1.032034	-0.055523	-2.215526	0.000000	0.000000	4.000000	16.000000	0.000000
21988.642219	0.026568	0.553128	0.123857	80.979179	-98.188126	-70.881165	3.497053	0.000000	-3.573600	0.000000	0.000000	0.000000	1.032034	-0.055523	-2.215526	0.000000	0.000000	4.000000	16.000000	0.000000
21988.645552	0.029501	0.553016	0.116377	80.979179	-98.188126	-70.881165	3.497053	0.000000	-3.573600	0.000000	0.000000	0.000000	0.879896	-0.033766	-2.244041	0.000000	0.000000	4.000000	16.000000	0.000000
21988.648885	0.029501	0.553016	0.116377	80.979179	-98.188126	-70.881165	3.497053	0.000000	-3.573600	0.000000	0.000000	0.000000	0.879896	-0.033766	-2.244041	0.000000	0.000000	4.000000	16.000000	0.000000
21988.652219	0.029501	0.553016	0.116377	80.813026	-91.709053	-63.650990	3.342060	0.000000	-3.718956	0.000000	0.000000	0.000000	0.879896	-0.033766	-2.244041	0.000000	0.000000	4.000000	16.000000	0.000000
21988.655552	0.031974	0.553022	0.108917	80.813026	-91.709053	-63.650990	3.342060	0.000000	-3.718956	0.000000	0.000000	0.000000	0.741957	0.001734	-2.237899	0.000000	0.000000	4.000000	16.000000	0.000000
21988.658885	0.031974	0.553022	0.108917	80.813026	-91.709053	-63.650990	3.342060	0.000000	-3.718956	0.000000	0.000000	0.000000	0.741957	0.001734	-2.237899	0.000000	0.000000	4.000000	16.000000	0.000000
21988.662219	0.031974	0.553022	0.108917	80.792969	-85.840218	-56.674141	3.182583	0.000000	-3.856315	0.000000	0.000000	0.000000	0.741957	0.001734	-2.237899	0.000000	0.000000	4.000000	16.000000	0.000000
21988.665552	0.034162	0.553141	0.101477	80.792969	-85.840218	-56.674141	3.182583	0.000000	-3.856315	0.000000	0.000000	0.000000	0.656323	0.035851	-2.232072	0.000000	0.000000	4.000000	16.000000	0.000000
21988.668885	0.034162	0.553141	0.101477	80.792969	-85.840218	-56.674141	3.182583	0.000000	-3.856315	0.000000	0.000000	0.000000	0.656323	0.035851	-2.232072	0.000000	0.000000	4.000000	16.000000	0.000000
21988.672219	0.034162	0.553141	0.101477	80.777695	-80.425385	-49.742439	3.016248	0.000000	-3.987762	0.000000	0.000000	0.000000	0.656323	0.035851	-2.232072	0.000000	0.000000	4.000000	16.000000	0.000000
21988.675552	0.035814	0.553268	0.094117	80.777695	-80.425385	-49.742439	3.016248	0.000000	-3.987762	0.000000	0.000000	0.000000	0.495578	0.037902	-2.208014	0.000000	0.000000	4.000000	16.000000	0.000000
21988.678885	0.035814	0.553268	0.094117	80.777695	-80.425385	-49.742439	3.016248	0.000000	-3.987762	0.000000	0.000000	0.000000	0.495578	0.037902	-2.208014	0.000000	0.000000	4.000000	16.000000	0.000000
21988.682219	0.035814	0.553268	0.094117	80.614769	-75.198700	-43.386368	2.847929	0.000000	-4.109660	0.000000	0.000000	0.000000	0.495578	0.037902	-2.208014	0.000000	0.000000	4.000000	16.000000	0.000000
21988.685552	0.036857	0.553536	0.087009	80.614769	-75.198700	-43.386368	2.847929	0.000000	-4.109660	0.000000	0.000000	0.000000	0.312966	0.080542	-2.132260	0.000000	0.000000	4.000000	16.000000	0.000000
21988.688885	0.036857	0.553536	0.087009	80.614769	-75.198700	-43.386368	2.847929	0.000000	-4.109660	0.000000	0.000000	0.000000	0.312966	0.080542	-2.132260	0.000000	0.000000	4.000000	16.000000	0.000000
21988.692219	0.036857	0.553536	0.087009	80.306732	-70.415184	-37.738392	2.682588	0.000000	-4.219446	0.000000	0.000000	0.000000	0.312966	0.080542	-2.132260	0.000000	0.000000	4.000000	16.000000	0.000000
21988.695552	0.037290	0.553868	0.080160	80.306732	-70.415184	-37.738392	2.682588	0.000000	-4.219446	0.000000	0.000000	0.000000	0.129922	0.099448	-2.054945	0.000000	0.000000	4.000000	16.000000	0.000000
21988.698885	0.037290	0.553868	0.080160	80.306732	-70.415184	-37.738392	2.682588	0.000000	-4.219446	0.000000	0.000000	0.000000	0.129922	0.099448	-2.054945	0.000000	0.000000	4.000000	16.000000	0.000000
21988.702219	0.037290	0.553868	0.080160	79.975418	-66.096756	-32.476109	2.521082	0.000000	-4.317887	0.000000	0.000000	0.000000	0.129922	0.099448	-2.054945	0.000000	0.000000	4.000000	16.000000	0.000000
21988.705552	0.037063	0.554281	0.073597	79.975418	-66.096756	-32.476109	2.521082	0.000000	-4.317887	0.000000	0.000000	0.000000	-0.068259	0.124009	-1.968713	0.000000	0.000000	4.000000	16.000000	0.000000
21988.708885	0.037063	0.554281	0.073597	79.975418	-66.096756	-32.476109	2.521082	0.000000	-4.317887	0.000000	0.000000	0.000000	-0.068259	0.124009	-1.968713	0.000000	0.000000	4.000000	16.000000	0.000000
21988.712219	0.037063	0.554281	0.073597	79.697006	-62.071365	-27.616346	2.365370	0.000000	-4.405113	0.000000	0.000000	0.000000	-0.068259	0.124009	-1.968713	0.000000	0.000000	4.000000	16.000000	0.000000
21988.715552	0.036371	0.554798	0.067270	79.697006	-62.071365	-27.616346	2.365370	0.000000	-4.405113	0.000000	0.000000	0.000000	-0.207587	0.155202	-1.898147	0.000000	0.000000	4.000000	16.000000	0.000000
21988.718885	0.036371	0.554798	0.067270	79.697006	-62.071365	-27.616346	2.365370	0.000000	-4.405113	0.000000	0.000000	0.000000	-0.207587	0.155202	-1.898147	0.000000	0.000000	4.000000	16.000000	0.000000
21988.722219	0.036371	0.554798	0.067270	79.539413	-58.203197	-23.198149	2.211957	0.000000	-4.484110	0.000000	0.000000	0.000000	-0.207587	0.155202	-1.898147	0.000000	0.000000	4.000000	16.000000	0.000000
21988.725552	0.035299	0.555461	0.061085	79.539413	-58.203197	-23.198149	2.211957	0.000000	-4.484110	0.000000	0.000000	0.000000	-0.321478	0.198679	-1.855438	0.000000	0.000000	4.000000	16.000000	0.000000
21988.728885	0.035299	0.555461	0.061085	79.539413	-58.203197	-23.198149	2.211957	0.000000	-4.484110	0.000000	0.000000	0.000000	-0.321478	0.198679	-1.855438	0.000000	0.000000	4.000000	16.000000	0.000000
21988.732219	0.035299	0.555461	0.061085	79.412918	-54.722820	-19.567610	2.057441	0.000000	-4.557076	0.000000	0.000000	0.000000	-0.321478	0.198679	-1.855438	0.000000	0.000000	4.000000	16.000000	0.000000
21988.735552	0.033784	0.556249	0.054968	79.412918	-54.722820	-19.567610	2.057441	0.000000	-4.557076	0.000000	0.000000	0.000000	-0.454685	0.236462	-1.835245	0.000000	0.000000	4.000000	16.000000	0.000000
21988.738885	0.033784	0.556249	0.054968	79.412918	-54.722820	-19.567610	2.057441	0.000000	-4.557076	0.000000	0.000000	0.000000	-0.454685	0.236462	-1.835245	0.000000	0.000000	4.000000	16.000000	0.000000
21988.742219	0.033784	0.556249	0.054968	79.262924	-52.101460	-16.836182	1.900214	0.000000	-4.624845	0.000000	0.000000	0.000000	-0.454685	0.236462	-1.835245	0.000000	0.000000	4.000000	16.000000	0.000000
21988.745552	0.031817	0.557131	0.048922	79.262924	-52.101460	-16.836182	1.900214	0.000000	-4.624845	0.000000	0.000000	0.000000	-0.590075	0.264586	-1.813729	0.000000	0.000000	4.000000	16.000000	0.000000
21988.748885	0.031817	0.557131	0.048922	79.262924	-52.101460	-16.836182	1.900214	0.000000	-4.624845	0.000000	0.000000	0.000000	-0.590075	0.264586	-1.813729	0.000000	0.000000	4.000000	16.000000	0.000000
21988.752219	0.031817	0.557131	0.048922	79.128769	-50.373020	-14.943772	1.739730	0.000000	-4.687572	0.000000	0.000000	0.000000	-0.590075	0.264586	-1.813729	0.000000	0.000000	4.000000	16.000000	0.000000
21988.755552	0.029319	0.558085	0.042932	79.128769	-50.373020	-14.943772	1.739730	0.000000	-4.687572	0.000000	0.000000	0.000000	-0.749189	0.286390	-1.796982	0.000000	0.000000	4.000000	16.000000	0.000000
21988.758885	0.029319	0.558085	0.042932	79.128769	-50.373020	-14.943772	1.739730	0.000000	-4.687572	0.000000	0.000000	0.000000	-0.749189	0.286390	-1.796982	0.000000	0.000000	4.000000	16.000000	0.000000
21988.762219	0.029319	0.558085	0.042932	79.016762	-49.136257	-13.446664	1.575378	0.000000	-4.745333	0.000000	0.000000	0.000000	-0.749189	0.286390	-1.796982	0.000000	0.000000	4.000000	16.000000	0.000000
21988.765552	0.026200	0.559144	0.037096	79.016762	-49.136257	-13.446664	1.575378	0.000000	-4.745333	0.000000	0.000000	0.000000	-0.935850	0.317653	-1.750761	0.000000	0.000000	4.000000	16.000000	0.000000
21988.768885	0.026200	0.559144	0.037096	79.016762	-49.136257	-13.446664	1.575378	0.000000	-4.745333	0.000000	0.000000	0.000000	-0.935850	0.317653	-1.750761	0.000000	0.000000	4.000000	16.000000	0.000000
21988.772219	0.026200	0.559144	0.037096	78.922501	-48.225018	-12.188955	1.410082	0.000000	-4.797048	0.000000	0.000000	0.000000	-0.935850	0.317653	-1.750761	0.000000	0.000000	4.000000	16.000000	0.000000
21988.775552	0.022551	0.560270	0.031430	78.922501	-48.225018	-12.188955	1.410082	0.000000	-4.797048	0.000000	0.000000	0.000000	-1.094590	0.337654	-1.699841	0.000000	0.000000	4.000000	16.000000	0.000000
21988.778885	0.022551	0.560270	0.031430	78.922501	-48.225018	-12.188955	1.410082	0.000000	-4.797048	0.000000	0.000000	0.000000	-1.094590	0.337654	-1.699841	0.000000	0.000000	4.000000	16.000000	0.000000
21988.782219	0.022551	0.560270	0.031430	78.858604	-47.471142	-10.986670	1.242124	0.000000	-4.843256	0.000000	0.000000	0.000000	-1.094590	0.337654	-1.699841	0.000000	0.000000	4.000000	16.000000	0.000000
21988.785552	0.018458	0.561480	0.025874	78.858604	-47.471142	-10.986670	1.242124	0.000000	-4.843256	0.000000	0.000000	0.000000	-1.227831	0.362988	-1.666751	0.000000	0.000000	4.000000	16.000000	0.000000
21988.788885	0.018458	0.561480	0.025874	78.858604	-47.471142	-10.986670	1.242124	0.000000	-4.843256	0.000000	0.000000	0.000000	-1.227831	0.362988	-1.666751	0.000000	0.000000	4.000000	16.000000	0.000000
21988.792219	0.018458	0.561480	0.025874	78.850533	-46.791920	-9.727190	1.066967	0.000000	-4.884832	0.000000	0.000000	0.000000	-1.227831	0.362988	-1.666751	0.000000	0.000000	4.000000	16.000000	0.000000
21988.795552	0.014029	0.562764	0.020439	78.850533	-46.791920	-9.727190	1.066967	0.000000	-4.884832	0.000000	0.000000	0.000000	-1.328926	0.385433	-1.630592	0.000000	0.000000	4.000000	16.000000	0.000000
21988.798885	0.014029	0.562764	0.020439	78.850533	-46.791920	-9.727190	1.066967	0.000000	-4.884832	0.000000	0.000000	0.000000	-1.328926	0.385433	-1.630592	0.000000	0.000000	4.000000	16.000000	0.000000
21988.802219	0.014029	0.562764	0.020439	78.855637	-46.241879	-8.523036	0.882159	0.000000	-4.921565	0.000000	0.000000	0.000000	-1.328926	0.385433	-1.630592	0.000000	0.000000	4.000000	16.000000	0.000000
21988.805552	0.009228	0.564132	0.015093	78.855637	-46.241879	-8.523036	0.882159	0.000000	-4.921565	0.000000	0.000000	0.000000	-1.440201	0.410284	-1.603894	0.000000	0.000000	4.000000	16.000000	0.000000
21988.808885	0.009228	0.564132	0.015093	78.855637	-46.241879	-8.523036	0.882159	0.000000	-4.921565	0.000000	0.000000	0.000000	-1.440201	0.410284	-1.603894	0.000000	0.000000	4.000000	16.000000	0.000000
21988.812219	0.009228	0.564132	0.015093	78.860443	-46.024391	-7.603117	0.684373	0.000000	-4.952942	0.000000	0.000000	0.000000	-1.440201	0.410284	-1.603894	0.000000	0.000000	4.000000	16.000000	0.000000
21988.815552	0.004002	0.565519	0.009730	78.860443	-46.024391	-7.603117	0.684373	0.000000	-4.952942	0.000000	0.000000	0.000000	-1.567782	0.416194	-1.608873	0.000000	0.000000	4.000000	16.000000	0.000000
21988.818885	0.004002	0.565519	0.009730	78.860443	-46.024391	-7.603117	0.684373	0.000000	-4.952942	0.000000	0.000000	0.000000	-1.567782	0.416194	-1.608873	0.000000	0.000000	4.000000	16.000000	0.000000
21988.822219	0.004002	0.565519	0.009730	78.845108	-46.184761	-7.134586	0.465730	0.000000	-4.978262	0.000000	0.000000	0.000000	-1.567782	0.416194	-1.608873	0.000000	0.000000	4.000000	16.000000	0.000000
21988.825552	-0.001785	0.566922	0.004489	78.845108	-46.184761	-7.134586	0.465730	0.000000	-4.978262	0.000000	0.000000	0.000000	-1.736115	0.420763	-1.572273	0.000000	0.000000	4.000000	16.000000	0.000000
21988.828885	-0.001785	0.566922	0.004489	78.845108	-46.184761	-7.134586	0.465730	0.000000	-4.978262	0.000000	0.000000	0.000000	-1.736115	0.420763	-1.572273	0.000000	0.000000	4.000000	16.000000	0.000000
21988.832219	-0.001785	0.566922	0.004489	78.800362	-46.417236	-7.465092	0.224438	0.000000	-4.910751	0.000000	0.000000	0.000000	-1.736115	0.420763	-1.572273	0.000000	0.000000	4.000000	16.000000	0.000000
21988.835552	-0.008095	0.568328	-0.000603	78.800362	-46.417236	-7.465092	0.224438	0.000000	-4.910751	0.000000	0.000000	0.000000	-1.893024	0.421706	-1.527578	0.000000	0.000000	4.000000	16.000000	0.000000
21988.838885	-0.008095	0.568328	-0.000603	78.800362	-46.417236	-7.465092	0.224438	0.000000	-4.910751	0.000000	0.000000	0.000000	-1.893024	0.421706	-1.527578	0.000000	0.000000	4.000000	16.000000	0.000000
21988.842219	-0.008095	0.568328	-0.000603	78.701767	-45.619194	-7.459438	-0.030158	0.000000	-4.595247	0.000000	0.000000	0.000000	-1.893024	0.421706	-1.527578	0.000000	0.000000	4.000000	16.000000	0.000000
21988.845552	-0.014726	0.569723	-0.005424	78.701767	-45.619194	-7.459438	-0.030158	0.000000	-4.595247	0.000000	0.000000	0.000000	-1.989407	0.418551	-1.446337	0.000000	0.000000	4.000000	16.000000	0.000000
21988.848885	-0.014726	0.569723	-0.005424	78.701767	-45.619194	-7.459438	-0.030158	0.000000	-4.595247	0.000000	0.000000	0.000000	-1.989407	0.418551	-1.446337	0.000000	0.000000	4.000000	16.000000	0.000000
21988.852219	-0.014726	0.569723	-0.005424	78.463104	-42.924595	-5.484769	-0.271214	0.000000	-4.263679	0.000000	0.000000	0.000000	-1.989407	0.418551	-1.446337	0.000000	0.000000	4.000000	16.000000	0.000000
21988.855552	-0.021606	0.571211	-0.009764	78.463104	-42.924595	-5.484769	-0.271214	0.000000	-4.263679	0.000000	0.000000	0.000000	-2.063753	0.446358	-1.302028	0.000000	0.000000	4.000000	16.000000	0.000000
21988.858885	-0.021606	0.571211	-0.009764	78.463104	-42.924595	-5.484769	-0.271214	0.000000	-4.263679	0.000000	0.000000	0.000000	-2.063753	0.446358	-1.302028	0.000000	0.000000	4.000000	16.000000	0.000000
21988.862219	-0.021606	0.571211	-0.009764	78.136230	-39.035145	-2.165512	-0.488219	0.000000	-3.919720	0.000000	0.000000	0.000000	-2.063753	0.446358	-1.302028	0.000000	0.000000	4.000000	16.000000	0.000000
21988.865552	-0.028680	0.572666	-0.013707	78.136230	-39.035145	-2.165512	-0.488219	0.000000	-3.919720	0.000000	0.000000	0.000000	-2.122468	0.436562	-1.182809	0.000000	0.000000	4.000000	16.000000	0.000000
21988.868885	-0.028680	0.572666	-0.013707	78.136230	-39.035145	-2.165512	-0.488219	0.000000	-3.919720	0.000000	0.000000	0.000000	-2.122468	0.436562	-1.182809	0.000000	0.000000	4.000000	16.000000	0.000000
21988.872219	-0.028680	0.572666	-0.013707	77.779114	-34.873516	1.699318	-0.685354	0.000000	-3.565975	0.000000	0.000000	0.000000	-2.122468	0.436562	-1.182809	0.000000	0.000000	4.000000	16.000000	0.000000
21988.875552	-0.036047	0.574112	-0.017317	77.779114	-34.873516	1.699318	-0.685354	0.000000	-3.565975	0.000000	0.000000	0.000000	-2.209886	0.434003	-1.082957	0.000000	0.000000	4.000000	16.000000	0.000000
21988.878885	-0.036047	0.574112	-0.017317	77.779114	-34.873516	1.699318	-0.685354	0.000000	-3.565975	0.000000	0.000000	0.000000	-2.209886	0.434003	-1.082957	0.000000	0.000000	4.000000	16.000000	0.000000
21988.882219	-0.036047	0.574112	-0.017317	77.386246	-30.929548	5.282356	-0.865846	0.000000	-3.197661	0.000000	0.000000	0.000000	-2.209886	0.434003	-1.082957	0.000000	0.000000	4.000000	16.000000	0.000000
21988.885552	-0.043738	0.575429	-0.020621	77.386246	-30.929548	5.282356	-0.865846	0.000000	-3.197661	0.000000	0.000000	0.000000	-2.307244	0.394852	-0.991302	0.000000	0.000000	4.000000	16.000000	0.000000
21988.888885	-0.043738	0.575429	-0.020621	77.386246	-30.929548	5.282356	-0.865846	0.000000	-3.197661	0.000000	0.000000	0.000000	-2.307244	0.394852	-0.991302	0.000000	0.000000	4.000000	16.000000	0.000000
21988.892219	-0.043738	0.575429	-0.020621	76.947807	-27.408928	8.076316	-1.031063	0.000000	-2.813120	0.000000	0.000000	0.000000	-2.307244	0.394852	-0.991302	0.000000	0.000000	4.000000	16.000000	0.000000
21988.895552	-0.051830	0.576665	-0.023634	76.947807	-27.408928	8.076316	-1.031063	0.000000	-2.813120	0.000000	0.000000	0.000000	-2.427816	0.371058	-0.903862	0.000000	0.000000	4.000000	16.000000	0.000000
21988.898885	-0.051830	0.576665	-0.023634	76.947807	-27.408928	8.076316	-1.031063	0.000000	-2.813120	0.000000	0.000000	0.000000	-2.427816	0.371058	-0.903862	0.000000	0.000000	4.000000	16.000000	0.000000
21988.902219	-0.051830	0.576665	-0.023634	76.479179	-24.204557	10.400316	-1.181707	0.000000	-2.408484	0.000000	0.000000	0.000000	-2.427816	0.371058	-0.903862	0.000000	0.000000	4.000000	16.000000	0.000000
21988.905552	-0.060303	0.577736	-0.026348	76.479179	-24.204557	10.400316	-1.181707	0.000000	-2.408484	0.000000	0.000000	0.000000	-2.541867	0.321187	-0.814049	0.000000	0.000000	4.000000	16.000000	0.000000
21988.908885	-0.060303	0.577736	-0.026348	76.479179	-24.204557	10.400316	-1.181707	0.000000	-2.408484	0.000000	0.000000	0.000000	-2.541867	0.321187	-0.814049	0.000000	0.000000	4.000000	16.000000	0.000000
21988.912219	-0.060303	0.577736	-0.026348	76.019890	-20.920673	13.359200	-1.317382	0.000000	-1.984840	0.000000	0.000000	0.000000	-2.541867	0.321187	-0.814049	0.000000	0.000000	4.000000	16.000000	0.000000
21988.915552	-0.069129	0.578648	-0.028686	76.019890	-20.920673	13.359200	-1.317382	0.000000	-1.984840	0.000000	0.000000	0.000000	-2.647878	0.273488	-0.701625	0.000000	0.000000	4.000000	16.000000	0.000000
21988.918885	-0.069129	0.578648	-0.028686	76.019890	-20.920673	13.359200	-1.317382	0.000000	-1.984840	0.000000	0.000000	0.000000	-2.647878	0.273488	-0.701625	0.000000	0.000000	4.000000	16.000000	0.000000
21988.922219	-0.069129	0.578648	-0.028686	75.569016	-17.192341	17.307190	-1.434319	0.000000	-1.543527	0.000000	0.000000	0.000000	-2.647878	0.273488	-0.701625	0.000000	0.000000	4.000000	16.000000	0.000000
21988.925552	-0.078135	0.579407	-0.030637	75.569016	-17.192341	17.307190	-1.434319	0.000000	-1.543527	0.000000	0.000000	0.000000	-2.701617	0.227647	-0.585134	0.000000	0.000000	4.000000	16.000000	0.000000
21988.928885	-0.078135	0.579407	-0.030637	75.569016	-17.192341	17.307190	-1.434319	0.000000	-1.543527	0.000000	0.000000	0.000000	-2.701617	0.227647	-0.585134	0.000000	0.000000	4.000000	16.000000	0.000000
21988.932219	-0.078135	0.579407	-0.030637	75.087067	-13.087654	21.024576	-1.531842	0.000000	-1.093258	0.000000	0.000000	0.000000	-2.701617	0.227647	-0.585134	0.000000	0.000000	4.000000	16.000000	0.000000
21988.935552	-0.087177	0.580052	-0.032141	75.087067	-13.087654	21.024576	-1.531842	0.000000	-1.093258	0.000000	0.000000	0.000000	-2.712648	0.193633	-0.451153	0.000000	0.000000	4.000000	16.000000	0.000000
21988.938885	-0.087177	0.580052	-0.032141	75.087067	-13.087654	21.024576	-1.531842	0.000000	-1.093258	0.000000	0.000000	0.000000	-2.712648	0.193633	-0.451153	0.000000	0.000000	4.000000	16.000000	0.000000
21988.942219	-0.087177	0.580052	-0.032141	74.703224	-8.792753	24.848106	-1.607034	0.000000	-0.641150	0.000000	0.000000	0.000000	-2.712648	0.193633	-0.451153	0.000000	0.000000	4.000000	16.000000	0.000000
21988.945552	-0.096145	0.580526	-0.033106	74.703224	-8.792753	24.848106	-1.607034	0.000000	-0.641150	0.000000	0.000000	0.000000	-2.690346	0.142231	-0.289446	0.000000	0.000000	4.000000	16.000000	0.000000
21988.948885	-0.096145	0.580526	-0.033106	74.703224	-8.792753	24.848106	-1.607034	0.000000	-0.641150	0.000000	0.000000	0.000000	-2.690346	0.142231	-0.289446	0.000000	0.000000	4.000000	16.000000	0.000000
21988.952219	-0.096145	0.580526	-0.033106	74.591476	-4.214261	29.155848	-1.655275	0.000000	-0.192759	0.000000	0.000000	0.000000	-2.690346	0.142231	-0.289446	0.000000	0.000000	4.000000	16.000000	0.000000
21988.955552	-0.105193	0.580809	-0.033668	74.591476	-4.214261	29.155848	-1.655275	0.000000	-0.192759	0.000000	0.000000	0.000000	-2.714430	0.084982	-0.168745	0.000000	0.000000	4.000000	16.000000	0.000000
21988.958885	-0.105193	0.580809	-0.033668	74.591476	-4.214261	29.155848	-1.655275	0.000000	-0.192759	0.000000	0.000000	0.000000	-2.714430	0.084982	-0.168745	0.000000	0.000000	4.000000	16.000000	0.000000
21988.962219	-0.105193	0.580809	-0.033668	74.459793	0.417288	33.223705	-1.683399	0.000000	0.259646	0.000000	0.000000	0.000000	-2.714430	0.084982	-0.168745	0.000000	0.000000	4.000000	16.000000	0.000000
21988.965552	-0.114453	0.580992	-0.033703	74.459793	0.417288	33.223705	-1.683399	0.000000	0.259646	0.000000	0.000000	0.000000	-2.778036	0.054850	-0.010504	0.000000	0.000000	4.000000	16.000000	0.000000
21988.968885	-0.114453	0.580992	-0.033703	74.459793	0.417288	33.223705	-1.683399	0.000000	0.259646	0.000000	0.000000	0.000000	-2.778036	0.054850	-0.010504	0.000000	0.000000	4.000000	16.000000	0.000000
21988.972219	-0.114453	0.580992	-0.033703	74.283264	4.779565	36.902557	-1.685150	0.000000	0.722652	0.000000	0.000000	0.000000	-2.778036	0.054850	-0.010504	0.000000	0.000000	4.000000	16.000000	0.000000
21988.975552	-0.123764	0.580977	-0.033165	74.283264	4.779565	36.902557	-1.685150	0.000000	0.722652	0.000000	0.000000	0.000000	-2.793324	-0.004551	0.161504	0.000000	0.000000	4.000000	16.000000	0.000000
21988.978885	-0.123764	0.580977	-0.033165	74.283264	4.779565	36.902557	-1.685150	0.000000	0.722652	0.000000	0.000000	0.000000	-2.793324	-0.004551	0.161504	0.000000	0.000000	4.000000	16.000000	0.000000
21988.982219	-0.123764	0.580977	-0.033165	74.153069	9.029280	40.745255	-1.658233	0.000000	1.188206	0.000000	0.000000	0.000000	-2.793324	-0.004551	0.161504	0.000000	0.000000	4.000000	16.000000	0.000000
21988.985552	-0.133037	0.580733	-0.032036	74.153069	9.029280	40.745255	-1.658233	0.000000	1.188206	0.000000	0.000000	0.000000	-2.781856	-0.073069	0.338546	0.000000	0.000000	4.000000	16.000000	0.000000
21988.988885	-0.133037	0.580733	-0.032036	74.153069	9.029280	40.745255	-1.658233	0.000000	1.188206	0.000000	0.000000	0.000000	-2.781856	-0.073069	0.338546	0.000000	0.000000	4.000000	16.000000	0.000000
21988.992219	-0.133037	0.580733	-0.032036	74.109779	13.418132	44.573498	-1.601808	0.000000	1.651849	0.000000	0.000000	0.000000	-2.781856	-0.073069	0.338546	0.000000	0.000000	4.000000	16.000000	0.000000
21988.995552	-0.142216	0.580415	-0.030242	74.109779	13.418132	44.573498	-1.601808	0.000000	1.651849	0.000000	0.000000	0.000000	-2.753623	-0.095440	0.538360	0.000000	0.000000	4.000000	16.000000	0.000000
21988.998885	-0.142216	0.580415	-0.030242	74.109779	13.418132	44.573498	-1.601808	0.000000	1.651849	0.000000	0.000000	0.000000	-2.753623	-0.095440	0.538360	0.000000	0.000000	4.000000	16.000000	0.000000
21989.002219	-0.142216	0.580415	-0.030242	74.172081	18.143456	48.353195	-1.512082	0.000000	2.110786	0.000000	0.000000	0.000000	-2.753623	-0.095440	0.538360	0.000000	0.000000	4.000000	16.000000	0.000000
21989.005552	-0.151168	0.579982	-0.027712	74.172081	18.143456	48.353195	-1.512082	0.000000	2.110786	0.000000	0.000000	0.000000	-2.685722	-0.130049	0.759022	0.000000	0.000000	4.000000	16.000000	0.000000
21989.008885	-0.151168	0.579982	-0.027712	74.172081	18.143456	48.353195	-1.512082	0.000000	2.110786	0.000000	0.000000	0.000000	-2.685722	-0.130049	0.759022	0.000000	0.000000	4.000000	16.000000	0.000000
21989.012219	-0.151168	0.579982	-0.027712	74.286720	23.256220	52.463531	-1.385578	0.000000	2.558406	0.000000	0.000000	0.000000	-2.685722	-0.130049	0.759022	0.000000	0.000000	4.000000	16.000000	0.000000
21989.015552	-0.159852	0.579536	-0.024349	74.286720	23.256220	52.463531	-1.385578	0.000000	2.558406	0.000000	0.000000	0.000000	-2.605036	-0.133792	1.008713	0.000000	0.000000	4.000000	16.000000	0.000000
21989.018885	-0.159852	0.579536	-0.024349	74.286720	23.256220	52.463531	-1.385578	0.000000	2.558406	0.000000	0.000000	0.000000	-2.605036	-0.133792	1.008713	0.000000	0.000000	4.000000	16.000000	0.000000
21989.022219	-0.159852	0.579536	-0.024349	74.415962	28.518635	57.002186	-1.217459	0.000000	2.992579	0.000000	0.000000	0.000000	-2.605036	-0.133792	1.008713	0.000000	0.000000	4.000000	16.000000	0.000000
21989.025552	-0.168225	0.579022	-0.020154	74.415962	28.518635	57.002186	-1.217459	0.000000	2.992579	0.000000	0.000000	0.000000	-2.512142	-0.154325	1.258413	0.000000	0.000000	4.000000	16.000000	0.000000
21989.028885	-0.168225	0.579022	-0.020154	74.415962	28.518635	57.002186	-1.217459	0.000000	2.992579	0.000000	0.000000	0.000000	-2.512142	-0.154325	1.258413	0.000000	0.000000	4.000000	16.000000	0.000000
21989.032219	-0.168225	0.579022	-0.020154	74.701935	33.725990	61.582672	-1.007724	0.000000	3.411270	0.000000	0.000000	0.000000	-2.512142	-0.154325	1.258413	0.000000	0.000000	4.000000	16.000000	0.000000
21989.035552	-0.176203	0.578440	-0.015151	74.701935	33.725990	61.582672	-1.007724	0.000000	3.411270	0.000000	0.000000	0.000000	-2.393137	-0.174435	1.501118	0.000000	0.000000	4.000000	16.000000	0.000000
21989.038885	-0.176203	0.578440	-0.015151	74.701935	33.725990	61.582672	-1.007724	0.000000	3.411270	0.000000	0.000000	0.000000	-2.393137	-0.174435	1.501118	0.000000	0.000000	4.000000	16.000000	0.000000
21989.042219	-0.176203	0.578440	-0.015151	75.160736	39.025330	65.965240	-0.757537	0.000000	3.810126	0.000000	0.000000	0.000000	-2.393137	-0.174435	1.501118	0.000000	0.000000	4.000000	16.000000	0.000000
21989.045552	-0.183913	0.577807	-0.009338	75.160736	39.025330	65.965240	-0.757537	0.000000	3.810126	0.000000	0.000000	0.000000	-2.313165	-0.189846	1.743921	0.000000	0.000000	4.000000	16.000000	0.000000
21989.048885	-0.183913	0.577807	-0.009338	75.160736	39.025330	65.965240	-0.757537	0.000000	3.810126	0.000000	0.000000	0.000000	-2.313165	-0.189846	1.743921	0.000000	0.000000	4.000000	16.000000	0.000000
21989.052219	-0.183913	0.577807	-0.009338	75.605057	44.659824	70.663887	-0.466884	0.000000	4.195653	0.000000	0.000000	0.000000	-2.313165	-0.189846	1.743921	0.000000	0.000000	4.000000	16.000000	0.000000
21989.055552	-0.191202	0.577080	-0.002800	75.605057	44.659824	70.663887	-0.466884	0.000000	4.195653	0.000000	0.000000	0.000000	-2.186660	-0.218114	1.961282	0.000000	0.000000	4.000000	16.000000	0.000000
21989.058885	-0.191202	0.577080	-0.002800	75.605057	44.659824	70.663887	-0.466884	0.000000	4.195653	0.000000	0.000000	0.000000	-2.186660	-0.218114	1.961282	0.000000	0.000000	4.000000	16.000000	0.000000
21989.062219	-0.191202	0.577080	-0.002800	75.977249	50.825104	75.953293	-0.140004	0.000000	4.560097	0.000000	0.000000	0.000000	-2.186660	-0.218114	1.961282	0.000000	0.000000	4.000000	16.000000	0.000000
21989.065552	-0.198040	0.576239	0.004413	75.977249	50.825104	75.953293	-0.140004	0.000000	4.560097	0.000000	0.000000	0.000000	-2.051324	-0.252280	2.163896	0.000000	0.000000	4.000000	16.000000	0.000000
21989.068885	-0.198040	0.576239	0.004413	75.977249	50.825104	75.953293	-0.140004	0.000000	4.560097	0.000000	0.000000	0.000000	-2.051324	-0.252280	2.163896	0.000000	0.000000	4.000000	16.000000	0.000000
21989.072219	-0.198040	0.576239	0.004413	76.257088	57.511150	81.636505	0.220646	0.000000	4.901984	0.000000	0.000000	0.000000	-2.051324	-0.252280	2.163896	0.000000	0.000000	4.000000	16.000000	0.000000
21989.075552	-0.204582	0.575276	0.012142	76.257088	57.511150	81.636505	0.220646	0.000000	4.901984	0.000000	0.000000	0.000000	-1.962765	-0.288895	2.318870	0.000000	0.000000	4.000000	16.000000	0.000000
21989.078885	-0.204582	0.575276	0.012142	76.257088	57.511150	81.636505	0.220646	0.000000	4.901984	0.000000	0.000000	0.000000	-1.962765	-0.288895	2.318870	0.000000	0.000000	4.000000	16.000000	0.000000
21989.082219	-0.204582	0.575276	0.012142	76.422882	64.535378	87.303619	0.576650	0.000000	4.966636	0.000000	0.000000	0.000000	-1.962765	-0.288895	2.318870	0.000000	0.000000	4.000000	16.000000	0.000000
21989.085552	-0.210759	0.574252	0.020421	76.422882	64.535378	87.303619	0.576650	0.000000	4.966636	0.000000	0.000000	0.000000	-1.852986	-0.307199	2.483491	0.000000	0.000000	4.000000	16.000000	0.000000
21989.088885	-0.210759	0.574252	0.020421	76.422882	64.535378	87.303619	0.576650	0.000000	4.966636	0.000000	0.000000	0.000000	-1.852986	-0.307199	2.483491	0.000000	0.000000	4.000000	16.000000	0.000000
21989.092219	-0.210759	0.574252	0.020421	76.426010	71.886482	93.339600	0.906578	0.000000	4.917125	0.000000	0.000000	0.000000	-1.852986	-0.307199	2.483491	0.000000	0.000000	4.000000	16.000000	0.000000
21989.095552	-0.216517	0.573045	0.029090	76.426010	71.886482	93.339600	0.906578	0.000000	4.917125	0.000000	0.000000	0.000000	-1.727586	-0.362216	2.600641	0.000000	0.000000	4.000000	16.000000	0.000000
21989.098885	-0.216517	0.573045	0.029090	76.426010	71.886482	93.339600	0.906578	0.000000	4.917125	0.000000	0.000000	0.000000	-1.727586	-0.362216	2.600641	0.000000	0.000000	4.000000	16.000000	0.000000
21989.102219	-0.216517	0.573045	0.029090	76.241829	79.029106	99.160187	1.211119	0.000000	4.851102	0.000000	0.000000	0.000000	-1.727586	-0.362216	2.600641	0.000000	0.000000	4.000000	16.000000	0.000000
21989.105552	-0.221956	0.571786	0.038200	76.241829	79.029106	99.160187	1.211119	0.000000	4.851102	0.000000	0.000000	0.000000	-1.631600	-0.377611	2.733222	0.000000	0.000000	4.000000	16.000000	0.000000
21989.108885	-0.221956	0.571786	0.038200	76.241829	79.029106	99.160187	1.211119	0.000000	4.851102	0.000000	0.000000	0.000000	-1.631600	-0.377611	2.733222	0.000000	0.000000	4.000000	16.000000	0.000000
21989.112219	-0.221956	0.571786	0.038200	75.877304	85.778816	104.488785	1.494548	0.000000	4.771408	0.000000	0.000000	0.000000	-1.631600	-0.377611	2.733222	0.000000	0.000000	4.000000	16.000000	0.000000
21989.115552	-0.227002	0.570385	0.047662	75.877304	85.778816	104.488785	1.494548	0.000000	4.771408	0.000000	0.000000	0.000000	-1.513627	-0.420365	2.838543	0.000000	0.000000	4.000000	16.000000	0.000000
21989.118885	-0.227002	0.570385	0.047662	75.877304	85.778816	104.488785	1.494548	0.000000	4.771408	0.000000	0.000000	0.000000	-1.513627	-0.420365	2.838543	0.000000	0.000000	4.000000	16.000000	0.000000
21989.122219	-0.227002	0.570385	0.047662	75.366737	91.863960	109.008026	1.756798	0.000000	4.681203	0.000000	0.000000	0.000000	-1.513627	-0.420365	2.838543	0.000000	0.000000	4.000000	16.000000	0.000000
21989.125552	-0.231547	0.568945	0.057510	75.366737	91.863960	109.008026	1.756798	0.000000	4.681203	0.000000	0.000000	0.000000	-1.363676	-0.431883	2.954481	0.000000	0.000000	4.000000	16.000000	0.000000
21989.128885	-0.231547	0.568945	0.057510	75.366737	91.863960	109.008026	1.756798	0.000000	4.681203	0.000000	0.000000	0.000000	-1.363676	-0.431883	2.954481	0.000000	0.000000	4.000000	16.000000	0.000000
21989.132219	-0.231547	0.568945	0.057510	74.731606	97.331871	113.090462	2.002882	0.000000	4.581317	0.000000	0.000000	0.000000	-1.363676	-0.431883	2.954481	0.000000	0.000000	4.000000	16.000000	0.000000
21989.135552	-0.235554	0.567393	0.067616	74.731606	97.331871	113.090462	2.002882	0.000000	4.581317	0.000000	0.000000	0.000000	-1.202088	-0.465649	3.031568	0.000000	0.000000	4.000000	16.000000	0.000000
21989.138885	-0.235554	0.567393	0.067616	74.731606	97.331871	113.090462	2.002882	0.000000	4.581317	0.000000	0.000000	0.000000	-1.202088	-0.465649	3.031568	0.000000	0.000000	4.000000	16.000000	0.000000
21989.142219	-0.235554	0.567393	0.067616	74.034081	102.215935	116.814201	2.231804	0.000000	4.474266	0.000000	0.000000	0.000000	-1.202088	-0.465649	3.031568	0.000000	0.000000	4.000000	16.000000	0.000000
21989.145552	-0.239068	0.565779	0.077958	74.034081	102.215935	116.814201	2.231804	0.000000	4.474266	0.000000	0.000000	0.000000	-1.054054	-0.484185	3.102670	0.000000	0.000000	4.000000	16.000000	0.000000
21989.148885	-0.239068	0.565779	0.077958	74.034081	102.215935	116.814201	2.231804	0.000000	4.474266	0.000000	0.000000	0.000000	-1.054054	-0.484185	3.102670	0.000000	0.000000	4.000000	16.000000	0.000000
21989.152219	-0.239068	0.565779	0.077958	73.329643	106.766846	120.253586	2.444926	0.000000	4.361460	0.000000	0.000000	0.000000	-1.054054	-0.484185	3.102670	0.000000	0.000000	4.000000	16.000000	0.000000
21989.155552	-0.242059	0.564111	0.088474	73.329643	106.766846	120.253586	2.444926	0.000000	4.361460	0.000000	0.000000	0.000000	-0.897271	-0.500292	3.154887	0.000000	0.000000	4.000000	16.000000	0.000000
21989.158885	-0.242059	0.564111	0.088474	73.329643	106.766846	120.253586	2.444926	0.000000	4.361460	0.000000	0.000000	0.000000	-0.897271	-0.500292	3.154887	0.000000	0.000000	4.000000	16.000000	0.000000
21989.162219	-0.242059	0.564111	0.088474	72.610298	111.235184	123.556908	2.643279	0.000000	4.244181	0.000000	0.000000	0.000000	-0.897271	-0.500292	3.154887	0.000000	0.000000	4.000000	16.000000	0.000000
21989.165552	-0.244403	0.562342	0.099095	72.610298	111.235184	123.556908	2.643279	0.000000	4.244181	0.000000	0.000000	0.000000	-0.703387	-0.530847	3.186103	0.000000	0.000000	4.000000	16.000000	0.000000
21989.168885	-0.244403	0.562342	0.099095	72.610298	111.235184	123.556908	2.643279	0.000000	4.244181	0.000000	0.000000	0.000000	-0.703387	-0.530847	3.186103	0.000000	0.000000	4.000000	16.000000	0.000000
21989.172219	-0.244403	0.562342	0.099095	71.874924	115.580490	126.591476	2.829102	0.000000	4.122643	0.000000	0.000000	0.000000	-0.703387	-0.530847	3.186103	0.000000	0.000000	4.000000	16.000000	0.000000
21989.175552	-0.246140	0.560557	0.109758	71.874924	115.580490	126.591476	2.829102	0.000000	4.122643	0.000000	0.000000	0.000000	-0.520935	-0.535458	3.198936	0.000000	0.000000	4.000000	16.000000	0.000000
21989.178885	-0.246140	0.560557	0.109758	71.874924	115.580490	126.591476	2.829102	0.000000	4.122643	0.000000	0.000000	0.000000	-0.520935	-0.535458	3.198936	0.000000	0.000000	4.000000	16.000000	0.000000
21989.182219	-0.246140	0.560557	0.109758	71.123634	119.734734	129.329163	3.002677	0.000000	3.997991	0.000000	0.000000	0.000000	-0.520935	-0.535458	3.198936	0.000000	0.000000	4.000000	16.000000	0.000000
21989.185552	-0.247249	0.558775	0.120402	71.123634	119.734734	129.329163	3.002677	0.000000	3.997991	0.000000	0.000000	0.000000	-0.332900	-0.534594	3.193342	0.000000	0.000000	4.000000	16.000000	0.000000
21989.188885	-0.247249	0.558775	0.120402	71.123634	119.734734	129.329163	3.002677	0.000000	3.997991	0.000000	0.000000	0.000000	-0.332900	-0.534594	3.193342	0.000000	0.000000	4.000000	16.000000	0.000000
21989.192219	-0.247249	0.558775	0.120402	70.334610	123.638283	131.841599	3.165014	0.000000	3.870747	0.000000	0.000000	0.000000	-0.332900	-0.534594	3.193342	0.000000	0.000000	4.000000	16.000000	0.000000
21989.195552	-0.247662	0.557028	0.131067	70.334610	123.638283	131.841599	3.165014	0.000000	3.870747	0.000000	0.000000	0.000000	-0.123731	-0.524280	3.199357	0.000000	0.000000	4.000000	16.000000	0.000000
21989.198885	-0.247662	0.557028	0.131067	70.334610	123.638283	131.841599	3.165014	0.000000	3.870747	0.000000	0.000000	0.000000	-0.123731	-0.524280	3.199357	0.000000	0.000000	4.000000	16.000000	0.000000
21989.202219	-0.247662	0.557028	0.131067	69.547615	127.197372	133.965500	3.319156	0.000000	3.739412	0.000000	0.000000	0.000000	-0.123731	-0.524280	3.199357	0.000000	0.000000	4.000000	16.000000	0.000000
21989.205552	-0.247363	0.555300	0.141694	69.547615	127.197372	133.965500	3.319156	0.000000	3.739412	0.000000	0.000000	0.000000	0.089515	-0.518168	3.188095	0.000000	0.000000	4.000000	16.000000	0.000000
21989.208885	-0.247363	0.555300	0.141694	69.547615	127.197372	133.965500	3.319156	0.000000	3.739412	0.000000	0.000000	0.000000	0.089515	-0.518168	3.188095	0.000000	0.000000	4.000000	16.000000	0.000000
21989.212219	-0.247363	0.555300	0.141694	68.756241	130.546524	135.922318	3.465519	0.000000	3.604188	0.000000	0.000000	0.000000	0.089515	-0.518168	3.188095	0.000000	0.000000	4.000000	16.000000	0.000000
21989.215552	-0.246378	0.553636	0.152222	68.756241	130.546524	135.922318	3.465519	0.000000	3.604188	0.000000	0.000000	0.000000	0.295633	-0.499348	3.158577	0.000000	0.000000	4.000000	16.000000	0.000000
21989.218885	-0.246378	0.553636	0.152222	68.756241	130.546524	135.922318	3.465519	0.000000	3.604188	0.000000	0.000000	0.000000	0.295633	-0.499348	3.158577	0.000000	0.000000	4.000000	16.000000	0.000000
21989.222219	-0.246378	0.553636	0.152222	68.003189	133.816727	138.093719	3.604043	0.000000	3.465671	0.000000	0.000000	0.000000	0.295633	-0.499348	3.158577	0.000000	0.000000	4.000000	16.000000	0.000000
21989.225552	-0.244686	0.551997	0.162551	68.003189	133.816727	138.093719	3.604043	0.000000	3.465671	0.000000	0.000000	0.000000	0.507674	-0.491777	3.098583	0.000000	0.000000	4.000000	16.000000	0.000000
21989.228885	-0.244686	0.551997	0.162551	68.003189	133.816727	138.093719	3.604043	0.000000	3.465671	0.000000	0.000000	0.000000	0.507674	-0.491777	3.098583	0.000000	0.000000	4.000000	16.000000	0.000000
21989.232219	-0.244686	0.551997	0.162551	67.270592	137.134460	140.428970	3.734809	0.000000	3.324334	0.000000	0.000000	0.000000	0.507674	-0.491777	3.098583	0.000000	0.000000	4.000000	16.000000	0.000000
21989.235552	-0.242349	0.550407	0.172596	67.270592	137.134460	140.428970	3.734809	0.000000	3.324334	0.000000	0.000000	0.000000	0.700858	-0.476901	3.013684	0.000000	0.000000	4.000000	16.000000	0.000000
21989.238885	-0.242349	0.550407	0.172596	67.270592	137.134460	140.428970	3.734809	0.000000	3.324334	0.000000	0.000000	0.000000	0.700858	-0.476901	3.013684	0.000000	0.000000	4.000000	16.000000	0.000000
21989.242219	-0.242349	0.550407	0.172596	66.551048	140.551697	142.833160	3.857334	0.000000	3.181348	0.000000	0.000000	0.000000	0.700858	-0.476901	3.013684	0.000000	0.000000	4.000000	16.000000	0.000000
21989.245552	-0.239334	0.548868	0.182269	66.551048	140.551697	142.833160	3.857334	0.000000	3.181348	0.000000	0.000000	0.000000	0.904570	-0.461778	2.901726	0.000000	0.000000	4.000000	16.000000	0.000000
21989.248885	-0.239334	0.548868	0.182269	66.551048	140.551697	142.833160	3.857334	0.000000	3.181348	0.000000	0.000000	0.000000	0.904570	-0.461778	2.901726	0.000000	0.000000	4.000000	16.000000	0.000000
21989.252219	-0.239334	0.548868	0.182269	65.853058	144.012955	145.266953	3.972292	0.000000	3.036592	0.000000	0.000000	0.000000	0.904570	-0.461778	2.901726	0.000000	0.000000	4.000000	16.000000	0.000000
21989.255552	-0.235812	0.547456	0.191553	65.853058	144.012955	145.266953	3.972292	0.000000	3.036592	0.000000	0.000000	0.000000	1.056724	-0.423531	2.785337	0.000000	0.000000	4.000000	16.000000	0.000000
21989.258885	-0.235812	0.547456	0.191553	65.853058	144.012955	145.266953	3.972292	0.000000	3.036592	0.000000	0.000000	0.000000	1.056724	-0.423531	2.785337	0.000000	0.000000	4.000000	16.000000	0.000000
21989.262219	-0.235812	0.547456	0.191553	65.150040	147.307266	147.555710	4.078835	0.000000	2.891904	0.000000	0.000000	0.000000	1.056724	-0.423531	2.785337	0.000000	0.000000	4.000000	16.000000	0.000000
21989.265552	-0.231790	0.546212	0.200348	65.150040	147.307266	147.555710	4.078835	0.000000	2.891904	0.000000	0.000000	0.000000	1.206661	-0.373162	2.638345	0.000000	0.000000	4.000000	16.000000	0.000000
21989.268885	-0.231790	0.546212	0.200348	65.150040	147.307266	147.555710	4.078835	0.000000	2.891904	0.000000	0.000000	0.000000	1.206661	-0.373162	2.638345	0.000000	0.000000	4.000000	16.000000	0.000000
21989.272219	-0.231790	0.546212	0.200348	64.435562	150.272064	149.559341	4.177259	0.000000	2.747818	0.000000	0.000000	0.000000	1.206661	-0.373162	2.638345	0.000000	0.000000	4.000000	16.000000	0.000000
21989.275552	-0.227221	0.545113	0.208684	64.435562	150.272064	149.559341	4.177259	0.000000	2.747818	0.000000	0.000000	0.000000	1.370634	-0.329713	2.500959	0.000000	0.000000	4.000000	16.000000	0.000000
21989.278885	-0.227221	0.545113	0.208684	64.435562	150.272064	149.559341	4.177259	0.000000	2.747818	0.000000	0.000000	0.000000	1.370634	-0.329713	2.500959	0.000000	0.000000	4.000000	16.000000	0.000000
21989.282219	-0.227221	0.545113	0.208684	63.848618	152.811096	151.199387	4.269215	0.000000	2.602654	0.000000	0.000000	0.000000	1.370634	-0.329713	2.500959	0.000000	0.000000	4.000000	16.000000	0.000000
21989.285552	-0.222165	0.544086	0.216496	63.848618	152.811096	151.199387	4.269215	0.000000	2.602654	0.000000	0.000000	0.000000	1.516610	-0.307963	2.343379	0.000000	0.000000	4.000000	16.000000	0.000000
21989.288885	-0.222165	0.544086	0.216496	63.848618	152.811096	151.199387	4.269215	0.000000	2.602654	0.000000	0.000000	0.000000	1.516610	-0.307963	2.343379	0.000000	0.000000	4.000000	16.000000	0.000000
21989.292219	-0.222165	0.544086	0.216496	63.883274	154.904861	152.454926	4.354549	0.000000	2.457212	0.000000	0.000000	0.000000	1.516610	-0.307963	2.343379	0.000000	0.000000	4.000000	16.000000	0.000000
21989.295552	-0.216730	0.543232	0.223845	63.883274	154.904861	152.454926	4.354549	0.000000	2.457212	0.000000	0.000000	0.000000	1.630659	-0.256339	2.204705	0.000000	0.000000	4.000000	16.000000	0.000000
21989.298885	-0.216730	0.543232	0.223845	63.883274	154.904861	152.454926	4.354549	0.000000	2.457212	0.000000	0.000000	0.000000	1.630659	-0.256339	2.204705	0.000000	0.000000	4.000000	16.000000	0.000000
21989.302219	-0.216730	0.543232	0.223845	64.405861	156.783585	153.524002	4.433399	0.000000	2.311918	0.000000	0.000000	0.000000	1.630659	-0.256339	2.204705	0.000000	0.000000	4.000000	16.000000	0.000000
21989.305552	-0.210935	0.542449	0.230635	64.405861	156.783585	153.524002	4.433399	0.000000	2.311918	0.000000	0.000000	0.000000	1.738588	-0.234971	2.037163	0.000000	0.000000	4.000000	16.000000	0.000000
21989.308885	-0.210935	0.542449	0.230635	64.405861	156.783585	153.524002	4.433399	0.000000	2.311918	0.000000	0.000000	0.000000	1.738588	-0.234971	2.037163	0.000000	0.000000	4.000000	16.000000	0.000000
21989.312219	-0.210935	0.542449	0.230635	64.910912	158.651749	154.595428	4.505863	0.000000	2.167303	0.000000	0.000000	0.000000	1.738588	-0.234971	2.037163	0.000000	0.000000	4.000000	16.000000	0.000000
21989.315552	-0.204779	0.541716	0.236803	64.910912	158.651749	154.595428	4.505863	0.000000	2.167303	0.000000	0.000000	0.000000	1.846763	-0.219773	1.850499	0.000000	0.000000	4.000000	16.000000	0.000000
21989.318885	-0.204779	0.541716	0.236803	64.910912	158.651749	154.595428	4.505863	0.000000	2.167303	0.000000	0.000000	0.000000	1.846763	-0.219773	1.850499	0.000000	0.000000	4.000000	16.000000	0.000000
21989.322219	-0.204779	0.541716	0.236803	65.321976	160.555557	155.703064	4.572400	0.000000	2.023156	0.000000	0.000000	0.000000	1.846763	-0.219773	1.850499	0.000000	0.000000	4.000000	16.000000	0.000000
21989.325552	-0.198332	0.541114	0.242271	65.321976	160.555557	155.703064	4.572400	0.000000	2.023156	0.000000	0.000000	0.000000	1.934078	-0.180663	1.640179	0.000000	0.000000	4.000000	16.000000	0.000000
21989.328885	-0.198332	0.541114	0.242271	65.321976	160.555557	155.703064	4.572400	0.000000	2.023156	0.000000	0.000000	0.000000	1.934078	-0.180663	1.640179	0.000000	0.000000	4.000000	16.000000	0.000000
21989.332219	-0.198332	0.541114	0.242271	65.620529	162.496429	156.851242	4.632937	0.000000	1.880397	0.000000	0.000000	0.000000	1.934078	-0.180663	1.640179	0.000000	0.000000	4.000000	16.000000	0.000000
21989.335552	-0.191560	0.540653	0.247091	65.620529	162.496429	156.851242	4.632937	0.000000	1.880397	0.000000	0.000000	0.000000	2.031606	-0.138289	1.446016	0.000000	0.000000	4.000000	16.000000	0.000000
21989.338885	-0.191560	0.540653	0.247091	65.620529	162.496429	156.851242	4.632937	0.000000	1.880397	0.000000	0.000000	0.000000	2.031606	-0.138289	1.446016	0.000000	0.000000	4.000000	16.000000	0.000000
21989.342219	-0.191560	0.540653	0.247091	65.817963	164.396973	157.965851	4.688467	0.000000	1.737318	0.000000	0.000000	0.000000	2.031606	-0.138289	1.446016	0.000000	0.000000	4.000000	16.000000	0.000000
21989.345552	-0.184502	0.540372	0.251197	65.817963	164.396973	157.965851	4.688467	0.000000	1.737318	0.000000	0.000000	0.000000	2.117319	-0.084167	1.231729	0.000000	0.000000	4.000000	16.000000	0.000000
21989.348885	-0.184502	0.540372	0.251197	65.817963	164.396973	157.965851	4.688467	0.000000	1.737318	0.000000	0.000000	0.000000	2.117319	-0.084167	1.231729	0.000000	0.000000	4.000000	16.000000	0.000000
21989.352219	-0.184502	0.540372	0.251197	65.957420	166.228317	159.037781	4.739041	0.000000	1.594205	0.000000	0.000000	0.000000	2.117319	-0.084167	1.231729	0.000000	0.000000	4.000000	16.000000	0.000000
21989.355552	-0.177188	0.540218	0.254611	65.957420	166.228317	159.037781	4.739041	0.000000	1.594205	0.000000	0.000000	0.000000	2.194337	-0.046161	1.024324	0.000000	0.000000	4.000000	16.000000	0.000000
21989.358885	-0.177188	0.540218	0.254611	65.957420	166.228317	159.037781	4.739041	0.000000	1.594205	0.000000	0.000000	0.000000	2.194337	-0.046161	1.024324	0.000000	0.000000	4.000000	16.000000	0.000000
21989.362219	-0.177188	0.540218	0.254611	66.077728	167.986557	160.351273	4.784951	0.000000	1.450601	0.000000	0.000000	0.000000	2.194337	-0.046161	1.024324	0.000000	0.000000	4.000000	16.000000	0.000000
21989.365552	-0.169662	0.540209	0.257281	66.077728	167.986557	160.351273	4.784951	0.000000	1.450601	0.000000	0.000000	0.000000	2.257695	-0.002774	0.800988	0.000000	0.000000	4.000000	16.000000	0.000000
21989.368885	-0.169662	0.540209	0.257281	66.077728	167.986557	160.351273	4.784951	0.000000	1.450601	0.000000	0.000000	0.000000	2.257695	-0.002774	0.800988	0.000000	0.000000	4.000000	16.000000	0.000000
21989.372219	-0.169662	0.540209	0.257281	66.368050	169.731918	162.484604	4.826219	0.000000	1.306758	0.000000	0.000000	0.000000	2.257695	-0.002774	0.800988	0.000000	0.000000	4.000000	16.000000	0.000000
21989.375552	-0.161961	0.540251	0.259258	66.368050	169.731918	162.484604	4.826219	0.000000	1.306758	0.000000	0.000000	0.000000	2.310374	0.012449	0.593234	0.000000	0.000000	4.000000	16.000000	0.000000
21989.378885	-0.161961	0.540251	0.259258	66.368050	169.731918	162.484604	4.826219	0.000000	1.306758	0.000000	0.000000	0.000000	2.310374	0.012449	0.593234	0.000000	0.000000	4.000000	16.000000	0.000000
21989.382219	-0.161961	0.540251	0.259258	67.085823	171.574417	164.976471	4.863047	0.000000	1.162230	0.000000	0.000000	0.000000	2.310374	0.012449	0.593234	0.000000	0.000000	4.000000	16.000000	0.000000
21989.385552	-0.154230	0.540437	0.260623	67.085823	171.574417	164.976471	4.863047	0.000000	1.162230	0.000000	0.000000	0.000000	2.319309	0.055778	0.409342	0.000000	0.000000	4.000000	16.000000	0.000000
21989.388885	-0.154230	0.540437	0.260623	67.085823	171.574417	164.976471	4.863047	0.000000	1.162230	0.000000	0.000000	0.000000	2.319309	0.055778	0.409342	0.000000	0.000000	4.000000	16.000000	0.000000
21989.392219	-0.154230	0.540437	0.260623	68.033195	173.466446	167.326523	4.895153	0.000000	1.018570	0.000000	0.000000	0.000000	2.319309	0.055778	0.409342	0.000000	0.000000	4.000000	16.000000	0.000000
21989.395552	-0.146408	0.540577	0.261335	68.033195	173.466446	167.326523	4.895153	0.000000	1.018570	0.000000	0.000000	0.000000	2.346623	0.042248	0.213621	0.000000	0.000000	4.000000	16.000000	0.000000
21989.398885	-0.146408	0.540577	0.261335	68.033195	173.466446	167.326523	4.895153	0.000000	1.018570	0.000000	0.000000	0.000000	2.346623	0.042248	0.213621	0.000000	0.000000	4.000000	16.000000	0.000000
21989.402219	-0.146408	0.540577	0.261335	68.033195	173.466446	167.326523	4.895153	0.000000	1.018570	0.000000	0.000000	0.000000	2.346623	0.042248	0.213621	0.000000	0.000000	4.000000	16.000000	0.000000
21989.405552	-0.138516	0.540795	0.261404	68.994484	175.329819	169.529572	4.922981	0.000000	0.874218	0.000000	0.000000	0.000000	2.367580	0.065381	0.020683	0.000000	0.000000	4.000000	16.000000	0.000000
21989.408885	-0.138516	0.540795	0.261404	68.994484	175.329819	169.529572	4.922981	0.000000	0.874218	0.000000	0.000000	0.000000	2.367580	0.065381	0.020683	0.000000	0.000000	4.000000	16.000000	0.000000
21989.412219	-0.138516	0.540795	0.261404	68.994484	175.329819	169.529572	4.946594	0.000000	0.728839	0.000000	0.000000	0.000000	2.367580	0.065381	0.020683	0.000000	0.000000	4.000000	16.000000	0.000000
21989.415552	-0.130593	0.541020	0.260750	69.879936	176.979904	171.988129	4.946594	0.000000	0.728839	0.000000	0.000000	0.000000	2.376689	0.067335	-0.196258	0.000000	0.000000	4.000000	16.000000	0.000000
21989.418885	-0.130593	0.541020	0.260750	69.879936	176.979904	171.988129	4.946594	0.000000	0.728839	0.000000	0.000000	0.000000	2.376689	0.067335	-0.196258	0.000000	0.000000	4.000000	16.000000	0.000000
21989.422219	-0.130593	0.541020	0.260750	70.662460	178.275711	174.394714	4.965936	0.000000	0.582646	0.000000	0.000000	0.000000	2.376689	0.067335	-0.196258	0.000000	0.000000	4.000000	16.000000	0.000000
21989.425552	-0.122633	0.541273	0.259410	70.662460	178.275711	174.394714	4.965936	0.000000	0.582646	0.000000	0.000000	0.000000	2.388223	0.075854	-0.402009	0.000000	0.000000	4.000000	16.000000	0.000000
21989.428885	-0.122633	0.541273	0.259410	70.662460	178.275711	174.394714	4.965936	0.000000	0.582646	0.000000	0.000000	0.000000	2.388223	0.075854	-0.402009	0.000000	0.000000	4.000000	16.000000	0.000000
21989.432219	-0.122633	0.541273	0.259410	71.352211	179.156540	176.391235	4.981078	0.000000	0.434583	0.000000	0.000000	0.000000	2.388223	0.075854	-0.402009	0.000000	0.000000	4.000000	16.000000	0.000000
21989.435552	-0.114686	0.541611	0.257374	71.352211	179.156540	176.391235	4.981078	0.000000	0.434583	0.000000	0.000000	0.000000	2.383921	0.101625	-0.610730	0.000000	0.000000	4.000000	16.000000	0.000000
21989.438885	-0.114686	0.541611	0.257374	71.352211	179.156540	176.391235	4.981078	0.000000	0.434583	0.000000	0.000000	0.000000	2.383921	0.101625	-0.610730	0.000000	0.000000	4.000000	16.000000	0.000000
21989.442219	-0.114686	0.541611	0.257374	71.946617	179.977219	178.522751	4.991879	0.000000	0.284846	0.000000	0.000000	0.000000	2.383921	0.101625	-0.610730	0.000000	0.000000	4.000000	16.000000	0.000000
21989.445552	-0.106800	0.542027	0.254594	71.946617	179.977219	178.522751	4.991879	0.000000	0.284846	0.000000	0.000000	0.000000	2.365746	0.124663	-0.833830	0.000000	0.000000	4.000000	16.000000	0.000000
21989.448885	-0.106800	0.542027	0.254594	71.946617	179.977219	178.522751	4.991879	0.000000	0.284846	0.000000	0.000000	0.000000	2.365746	0.124663	-0.833830	0.000000	0.000000	4.000000	16.000000	0.000000
21989.452219	-0.106800	0.542027	0.254594	71.946617	179.977219	178.522751	4.998217	0.000000	0.133506	0.000000	0.000000	0.000000	2.365746	0.124663	-0.833830	0.000000	0.000000	4.000000	16.000000	0.000000
21989.455552	-0.098922	0.542569	0.251044	72.434700	-179.237640	-179.141647	4.998217	0.000000	0.133506	0.000000	0.000000	0.000000	2.363532	0.162665	-1.065168	0.000000	0.000000	4.000000	16.000000	0.000000
21989.458885	-0.098922	0.542569	0.251044	72.434700	-179.237640	-179.141647	4.998217	0.000000	0.133506	0.000000	0.000000	0.000000	2.363532	0.162665	-1.065168	0.000000	0.000000	4.000000	16.000000	0.000000
21989.462219	-0.098922	0.542569	0.251044	72.831955	-178.489792	-176.840408	4.999954	0.000000	-0.021471	0.000000	0.000000	0.000000	2.363532	0.162665	-1.065168	0.000000	0.000000	4.000000	16.000000	0.000000
21989.465552	-0.091012	0.543257	0.246785	72.831955	-178.489792	-176.840408	4.999954	0.000000	-0.021471	0.000000	0.000000	0.000000	2.372883	0.206467	-1.277537	0.000000	0.000000	4.000000	16.000000	0.000000
21989.468885	-0.091012	0.543257	0.246785	72.831955	-178.489792	-176.840408	4.999954	0.000000	-0.021471	0.000000	0.000000	0.000000	2.372883	0.206467	-1.277537	0.000000	0.000000	4.000000	16.000000	0.000000
21989.472219	-0.091012	0.543257	0.246785	73.145340	-177.775421	-174.439590	4.996687	0.000000	-0.181974	0.000000	0.000000	0.000000	2.372883	0.206467	-1.277537	0.000000	0.000000	4.000000	16.000000	0.000000
21989.475552	-0.083124	0.544042	0.241799	73.145340	-177.775421	-174.439590	4.996687	0.000000	-0.181974	0.000000	0.000000	0.000000	2.366560	0.235519	-1.495958	0.000000	0.000000	4.000000	16.000000	0.000000
21989.478885	-0.083124	0.544042	0.241799	73.145340	-177.775421	-174.439590	4.996687	0.000000	-0.181974	0.000000	0.000000	0.000000	2.366560	0.235519	-1.495958	0.000000	0.000000	4.000000	16.000000	0.000000
21989.482219	-0.083124	0.544042	0.241799	73.145340	-177.775421	-174.439590	4.996687	0.000000	-0.181974	0.000000	0.000000	0.000000	2.366560	0.235519	-1.495958	0.000000	0.000000	4.000000	16.000000	0.000000
21989.485552	-0.075279	0.544879	0.236099	73.488152	-177.041992	-171.745361	4.987866	0.000000	-0.348124	0.000000	0.000000	0.000000	2.353542	0.250894	-1.709821	0.000000	0.000000	4.000000	16.000000	0.000000
21989.488885	-0.075279	0.544879	0.236099	73.488152	-177.041992	-171.745361	4.987866	0.000000	-0.348124	0.000000	0.000000	0.000000	2.353542	0.250894	-1.709821	0.000000	0.000000	4.000000	16.000000	0.000000
21989.492219	-0.075279	0.544879	0.236099	74.244362	-176.080856	-169.094620	4.972815	0.000000	-0.520689	0.000000	0.000000	0.000000	2.353542	0.250894	-1.709821	0.000000	0.000000	4.000000	16.000000	0.000000
21989.495552	-0.067478	0.545776	0.229830	74.244362	-176.080856	-169.094620	4.972815	0.000000	-0.520689	0.000000	0.000000	0.000000	2.340165	0.269092	-1.880958	0.000000	0.000000	4.000000	16.000000	0.000000
21989.498885	-0.067478	0.545776	0.229830	74.244362	-176.080856	-169.094620	4.972815	0.000000	-0.520689	0.000000	0.000000	0.000000	2.340165	0.269092	-1.880958	0.000000	0.000000	4.000000	16.000000	0.000000
21989.502219	-0.067478	0.545776	0.229830	75.575920	-174.733398	-166.050430	4.950681	0.000000	-0.700542	0.000000	0.000000	0.000000	2.340165	0.269092	-1.880958	0.000000	0.000000	4.000000	16.000000	0.000000
21989.505552	-0.059743	0.546674	0.223030	75.575920	-174.733398	-166.050430	4.950681	0.000000	-0.700542	0.000000	0.000000	0.000000	2.320654	0.269417	-2.039938	0.000000	0.000000	4.000000	16.000000	0.000000
21989.508885	-0.059743	0.546674	0.223030	75.575920	-174.733398	-166.050430	4.950681	0.000000	-0.700542	0.000000	0.000000	0.000000	2.320654	0.269417	-2.039938	0.000000	0.000000	4.000000	16.000000	0.000000
21989.512219	-0.059743	0.546674	0.223030	75.575920	-174.733398	-166.050430	4.920485	0.000000	-0.888158	0.000000	0.000000	0.000000	2.320654	0.269417	-2.039938	0.000000	0.000000	4.000000	16.000000	0.000000
21989.515552	-0.052076	0.547584	0.215550	77.172119	-173.027176	-162.364029	4.920485	0.000000	-0.888158	0.000000	0.000000	0.000000	2.299903	0.272953	-2.243881	0.000000	0.000000	4.000000	16.000000	0.000000
21989.518885	-0.052076	0.547584	0.215550	77.172119	-173.027176	-162.364029	4.920485	0.000000	-0.888158	0.000000	0.000000	0.000000	2.299903	0.272953	-2.243881	0.000000	0.000000	4.000000	16.000000	0.000000
21989.522219	-0.052076	0.547584	0.215550	78.793312	-170.969849	-158.465958	4.880821	0.000000	-1.085163	0.000000	0.000000	0.000000	2.299903	0.272953	-2.243881	0.000000	0.000000	4.000000	16.000000	0.000000
21989.525552	-0.044467	0.548457	0.207379	78.793312	-170.969849	-158.465958	4.880821	0.000000	-1.085163	0.000000	0.000000	0.000000	2.282742	0.261871	-2.451511	0.000000	0.000000	4.000000	16.000000	0.000000
21989.528885	-0.044467	0.548457	0.207379	78.793312	-170.969849	-158.465958	4.880821	0.000000	-1.085163	0.000000	0.000000	0.000000	2.282742	0.261871	-2.451511	0.000000	0.000000	4.000000	16.000000	0.000000
21989.532219	-0.044467	0.548457	0.207379	80.376656	-168.294281	-153.706360	4.829827	0.000000	-1.293355	0.000000	0.000000	0.000000	2.282742	0.261871	-2.451511	0.000000	0.000000	4.000000	16.000000	0.000000
21989.535552	-0.036874	0.549317	0.198493	80.376656	-168.294281	-153.706360	4.829827	0.000000	-1.293355	0.000000	0.000000	0.000000	2.277941	0.258049	-2.665749	0.000000	0.000000	4.000000	16.000000	0.000000
21989.538885	-0.036874	0.549317	0.198493	80.376656	-168.294281	-153.706360	4.829827	0.000000	-1.293355	0.000000	0.000000	0.000000	2.277941	0.258049	-2.665749	0.000000	0.000000	4.000000	16.000000	0.000000
21989.542219	-0.036874	0.549317	0.198493	81.594612	-165.129089	-148.739731	4.764843	0.000000	-1.515347	0.000000	0.000000	0.000000	2.277941	0.258049	-2.665749	0.000000	0.000000	4.000000	16.000000	0.000000
21989.547442	-0.028263	0.550460	0.186447	81.594612	-165.129089	-148.739731	4.764843	0.000000	-1.515347	0.000000	0.000000	0.000000	1.648588	0.218826	-2.306301	0.000000	0.000000	4.000000	16.000000	0.000000
21989.550775	-0.028263	0.550460	0.186447	81.594612	-165.129089	-148.739731	4.764843	0.000000	-1.515347	0.000000	0.000000	0.000000	1.648588	0.218826	-2.306301	0.000000	0.000000	4.000000	16.000000	0.000000
21989.554109	-0.024473	0.551180	0.179415	83.413902	-156.195862	-137.299561	4.666506	0.000000	-1.795473	0.000000	0.000000	0.000000	1.136980	0.216020	-2.109420	0.000000	0.000000	4.000000	16.000000	0.000000
21989.557442	-0.024473	0.551180	0.179415	83.413902	-156.195862	-137.299561	4.666506	0.000000	-1.795473	0.000000	0.000000	0.000000	1.136980	0.216020	-2.109420	0.000000	0.000000	4.000000	16.000000	0.000000
21989.560775	-0.024473	0.551180	0.179415	83.413902	-156.195862	-137.299561	4.666506	0.000000	-1.795473	0.000000	0.000000	0.000000	1.136980	0.216020	-2.109420	0.000000	0.000000	4.000000	16.000000	0.000000
21989.564109	-0.019031	0.551802	0.169570	84.736862	-141.938141	-121.543152	4.608329	0.000000	-1.939923	0.000000	0.000000	0.000000	1.632724	0.186634	-2.953607	0.000000	0.000000	4.000000	16.000000	0.000000
21989.567442	-0.019031	0.551802	0.169570	84.736862	-141.938141	-121.543152	4.608329	0.000000	-1.939923	0.000000	0.000000	0.000000	1.632724	0.186634	-2.953607	0.000000	0.000000	4.000000	16.000000	0.000000
21989.570775	-0.019031	0.551802	0.169570	84.736862	-141.938141	-121.543152	4.608329	0.000000	-1.939923	0.000000	0.000000	0.000000	1.632724	0.186634	-2.953607	0.000000	0.000000	4.000000	16.000000	0.000000
21989.574109	-0.013581	0.552463	0.160023	85.724472	-121.443855	-99.937500	4.512012	0.000000	-2.154472	0.000000	0.000000	0.000000	1.635032	0.198382	-2.864029	0.000000	0.000000	4.000000	16.000000	0.000000
21989.577442	-0.013581	0.552463	0.160023	85.724472	-121.443855	-99.937500	4.512012	0.000000	-2.154472	0.000000	0.000000	0.000000	1.635032	0.198382	-2.864029	0.000000	0.000000	4.000000	16.000000	0.000000
21989.580775	-0.013581	0.552463	0.160023	85.724472	-121.443855	-99.937500	4.512012	0.000000	-2.154472	0.000000	0.000000	0.000000	1.635032	0.198382	-2.864029	0.000000	0.000000	4.000000	16.000000	0.000000
21989.584109	-0.009015	0.552895	0.150562	86.427132	-96.338638	-73.338646	4.399450	0.000000	-2.375887	0.000000	0.000000	0.000000	1.369811	0.129663	-2.838242	0.000000	0.000000	4.000000	16.000000	0.000000
21989.587442	-0.009015	0.552895	0.150562	86.427132	-96.338638	-73.338646	4.399450	0.000000	-2.375887	0.000000	0.000000	0.000000	1.369811	0.129663	-2.838242	0.000000	0.000000	4.000000	16.000000	0.000000
21989.590775	-0.009015	0.552895	0.150562	86.427132	-96.338638	-73.338646	4.399450	0.000000	-2.375887	0.000000	0.000000	0.000000	1.369811	0.129663	-2.838242	0.000000	0.000000	4.000000	16.000000	0.000000
21989.594109	-0.004674	0.553489	0.141597	86.391151	-67.277451	-42.236546	4.279320	0.000000	-2.586005	0.000000	0.000000	0.000000	1.302113	0.178002	-2.689723	0.000000	0.000000	4.000000	16.000000	0.000000
21989.597442	-0.004674	0.553489	0.141597	86.391151	-67.277451	-42.236546	4.279320	0.000000	-2.586005	0.000000	0.000000	0.000000	1.302113	0.178002	-2.689723	0.000000	0.000000	4.000000	16.000000	0.000000
21989.600775	-0.004674	0.553489	0.141597	86.391151	-67.277451	-42.236546	4.279320	0.000000	-2.586005	0.000000	0.000000	0.000000	1.302113	0.178002	-2.689723	0.000000	0.000000	4.000000	16.000000	0.000000
21989.604109	-0.000657	0.553875	0.132907	85.602654	-45.268547	-18.579571	4.147665	0.000000	-2.792289	0.000000	0.000000	0.000000	1.205288	0.115990	-2.606794	0.000000	0.000000	4.000000	16.000000	0.000000
21989.607442	-0.000657	0.553875	0.132907	85.602654	-45.268547	-18.579571	4.147665	0.000000	-2.792289	0.000000	0.000000	0.000000	1.205288	0.115990	-2.606794	0.000000	0.000000	4.000000	16.000000	0.000000
21989.610775	-0.000657	0.553875	0.132907	85.602654	-45.268547	-18.579571	4.147665	0.000000	-2.792289	0.000000	0.000000	0.000000	1.205288	0.115990	-2.606794	0.000000	0.000000	4.000000	16.000000	0.000000
21989.614109	0.002721	0.554189	0.124359	84.708908	-34.435333	-6.599839	4.004872	0.000000	-2.993493	0.000000	0.000000	0.000000	1.013251	0.094238	-2.564431	0.000000	0.000000	4.000000	16.000000	0.000000
21989.617442	0.002721	0.554189	0.124359	84.708908	-34.435333	-6.599839	4.004872	0.000000	-2.993493	0.000000	0.000000	0.000000	1.013251	0.094238	-2.564431	0.000000	0.000000	4.000000	16.000000	0.000000
21989.620775	0.002721	0.554189	0.124359	84.708908	-34.435333	-6.599839	4.004872	0.000000	-2.993493	0.000000	0.000000	0.000000	1.013251	0.094238	-2.564431	0.000000	0.000000	4.000000	16.000000	0.000000
21989.624109	0.005293	0.554498	0.115865	84.595970	-33.380329	-4.704505	3.854972	0.000000	-3.184209	0.000000	0.000000	0.000000	0.771565	0.092654	-2.548393	0.000000	0.000000	4.000000	16.000000	0.000000
21989.627442	0.005293	0.554498	0.115865	84.595970	-33.380329	-4.704505	3.854972	0.000000	-3.184209	0.000000	0.000000	0.000000	0.771565	0.092654	-2.548393	0.000000	0.000000	4.000000	16.000000	0.000000
21989.630775	0.005293	0.554498	0.115865	84.595970	-33.380329	-4.704505	3.854972	0.000000	-3.184209	0.000000	0.000000	0.000000	0.771565	0.092654	-2.548393	0.000000	0.000000	4.000000	16.000000	0.000000
21989.634109	0.007068	0.554910	0.107697	84.827141	-35.096310	-5.611020	3.700316	0.000000	-3.362686	0.000000	0.000000	0.000000	0.532515	0.123497	-2.450196	0.000000	0.000000	4.000000	16.000000	0.000000
21989.637442	0.007068	0.554910	0.107697	84.827141	-35.096310	-5.611020	3.700316	0.000000	-3.362686	0.000000	0.000000	0.000000	0.532515	0.123497	-2.450196	0.000000	0.000000	4.000000	16.000000	0.000000
21989.640775	0.007068	0.554910	0.107697	84.827141	-35.096310	-5.611020	3.700316	0.000000	-3.362686	0.000000	0.000000	0.000000	0.532515	0.123497	-2.450196	0.000000	0.000000	4.000000	16.000000	0.000000
21989.644109	0.007735	0.555240	0.099715	85.132607	-37.544094	-7.321044	3.545882	0.000000	-3.525155	0.000000	0.000000	0.000000	0.200075	0.098959	-2.394752	0.000000	0.000000	4.000000	16.000000	0.000000
21989.647442	0.007735	0.555240	0.099715	85.132607	-37.544094	-7.321044	3.545882	0.000000	-3.525155	0.000000	0.000000	0.000000	0.200075	0.098959	-2.394752	0.000000	0.000000	4.000000	16.000000	0.000000
21989.650775	0.007735	0.555240	0.099715	85.132607	-37.544094	-7.321044	3.545882	0.000000	-3.525155	0.000000	0.000000	0.000000	0.200075	0.098959	-2.394752	0.000000	0.000000	4.000000	16.000000	0.000000
21989.654109	0.007419	0.555627	0.091983	85.440186	-40.626148	-9.894555	3.396315	0.000000	-3.669475	0.000000	0.000000	0.000000	-0.094791	0.116184	-2.319440	0.000000	0.000000	4.000000	16.000000	0.000000
21989.657442	0.007419	0.555627	0.091983	85.440186	-40.626148	-9.894555	3.396315	0.000000	-3.669475	0.000000	0.000000	0.000000	-0.094791	0.116184	-2.319440	0.000000	0.000000	4.000000	16.000000	0.000000
21989.660775	0.007419	0.555627	0.091983	85.440186	-40.626148	-9.894555	3.396315	0.000000	-3.669475	0.000000	0.000000	0.000000	-0.094791	0.116184	-2.319440	0.000000	0.000000	4.000000	16.000000	0.000000
21989.664109	0.006290	0.556028	0.084597	85.744713	-43.721031	-12.782750	3.252125	0.000000	-3.797853	0.000000	0.000000	0.000000	-0.338607	0.120327	-2.215859	0.000000	0.000000	4.000000	16.000000	0.000000
21989.667442	0.006290	0.556028	0.084597	85.744713	-43.721031	-12.782750	3.252125	0.000000	-3.797853	0.000000	0.000000	0.000000	-0.338607	0.120327	-2.215859	0.000000	0.000000	4.000000	16.000000	0.000000
21989.670775	0.006290	0.556028	0.084597	85.744713	-43.721031	-12.782750	3.252125	0.000000	-3.797853	0.000000	0.000000	0.000000	-0.338607	0.120327	-2.215859	0.000000	0.000000	4.000000	16.000000	0.000000
21989.674109	0.004584	0.556473	0.077615	86.025566	-43.783459	-12.492589	3.113705	0.000000	-3.912140	0.000000	0.000000	0.000000	-0.511805	0.133597	-2.094579	0.000000	0.000000	4.000000	16.000000	0.000000
21989.677442	0.004584	0.556473	0.077615	86.025566	-43.783459	-12.492589	3.113705	0.000000	-3.912140	0.000000	0.000000	0.000000	-0.511805	0.133597	-2.094579	0.000000	0.000000	4.000000	16.000000	0.000000
21989.680775	0.004584	0.556473	0.077615	86.025566	-43.783459	-12.492589	3.113705	0.000000	-3.912140	0.000000	0.000000	0.000000	-0.511805	0.133597	-2.094579	0.000000	0.000000	4.000000	16.000000	0.000000
21989.684109	0.002547	0.557153	0.071149	86.118996	-37.981544	-6.146112	2.979744	0.000000	-4.015112	0.000000	0.000000	0.000000	-0.611060	0.203911	-1.939762	0.000000	0.000000	4.000000	16.000000	0.000000
21989.687442	0.002547	0.557153	0.071149	86.118996	-37.981544	-6.146112	2.979744	0.000000	-4.015112	0.000000	0.000000	0.000000	-0.611060	0.203911	-1.939762	0.000000	0.000000	4.000000	16.000000	0.000000
21989.690775	0.002547	0.557153	0.071149	86.118996	-37.981544	-6.146112	2.979744	0.000000	-4.015112	0.000000	0.000000	0.000000	-0.611060	0.203911	-1.939762	0.000000	0.000000	4.000000	16.000000	0.000000
21989.694109	0.000088	0.558040	0.065211	85.926476	-29.321701	3.143505	2.850249	0.000000	-4.108051	0.000000	0.000000	0.000000	-0.737672	0.266099	-1.781495	0.000000	0.000000	4.000000	16.000000	0.000000
21989.697442	0.000088	0.558040	0.065211	85.926476	-29.321701	3.143505	2.850249	0.000000	-4.108051	0.000000	0.000000	0.000000	-0.737672	0.266099	-1.781495	0.000000	0.000000	4.000000	16.000000	0.000000
21989.700775	0.000088	0.558040	0.065211	85.926476	-29.321701	3.143505	2.850249	0.000000	-4.108051	0.000000	0.000000	0.000000	-0.737672	0.266099	-1.781495	0.000000	0.000000	4.000000	16.000000	0.000000
21989.704109	-0.003274	0.559030	0.059696	85.503639	-21.880663	11.260430	2.729460	0.000000	-4.189277	0.000000	0.000000	0.000000	-1.008754	0.296838	-1.654456	0.000000	0.000000	4.000000	16.000000	0.000000
21989.707442	-0.003274	0.559030	0.059696	85.503639	-21.880663	11.260430	2.729460	0.000000	-4.189277	0.000000	0.000000	0.000000	-1.008754	0.296838	-1.654456	0.000000	0.000000	4.000000	16.000000	0.000000
21989.710775	-0.003274	0.559030	0.059696	85.503639	-21.880663	11.260430	2.729460	0.000000	-4.189277	0.000000	0.000000	0.000000	-1.008754	0.296838	-1.654456	0.000000	0.000000	4.000000	16.000000	0.000000
21989.714109	-0.007446	0.560098	0.054600	84.953064	-17.068661	16.751184	2.625992	0.000000	-4.254899	0.000000	0.000000	0.000000	-1.251362	0.320606	-1.528920	0.000000	0.000000	4.000000	16.000000	0.000000
21989.717442	-0.007446	0.560098	0.054600	84.953064	-17.068661	16.751184	2.625992	0.000000	-4.254899	0.000000	0.000000	0.000000	-1.251362	0.320606	-1.528920	0.000000	0.000000	4.000000	16.000000	0.000000
21989.720775	-0.007446	0.560098	0.054600	84.953064	-17.068661	16.751184	2.625992	0.000000	-4.254899	0.000000	0.000000	0.000000	-1.251362	0.320606	-1.528920	0.000000	0.000000	4.000000	16.000000	0.000000
21989.724109	-0.012383	0.561126	0.049786	84.380608	-14.104873	20.428364	2.540487	0.000000	-4.306498	0.000000	0.000000	0.000000	-1.481315	0.308361	-1.444055	0.000000	0.000000	4.000000	16.000000	0.000000
21989.727442	-0.012383	0.561126	0.049786	84.380608	-14.104873	20.428364	2.540487	0.000000	-4.306498	0.000000	0.000000	0.000000	-1.481315	0.308361	-1.444055	0.000000	0.000000	4.000000	16.000000	0.000000
21989.730775	-0.012383	0.561126	0.049786	84.380608	-14.104873	20.428364	2.540487	0.000000	-4.306498	0.000000	0.000000	0.000000	-1.481315	0.308361	-1.444055	0.000000	0.000000	4.000000	16.000000	0.000000
21989.734109	-0.018169	0.562019	0.045233	83.841202	-11.198560	24.253935	2.470194	0.000000	-4.347199	0.000000	0.000000	0.000000	-1.735577	0.267953	-1.366044	0.000000	0.000000	4.000000	16.000000	0.000000
21989.737442	-0.018169	0.562019	0.045233	83.841202	-11.198560	24.253935	2.470194	0.000000	-4.347199	0.000000	0.000000	0.000000	-1.735577	0.267953	-1.366044	0.000000	0.000000	4.000000	16.000000	0.000000
21989.740775	-0.018169	0.562019	0.045233	83.841202	-11.198560	24.253935	2.470194	0.000000	-4.347199	0.000000	0.000000	0.000000	-1.735577	0.267953	-1.366044	0.000000	0.000000	4.000000	16.000000	0.000000
21989.744109	-0.024520	0.562770	0.040781	83.356537	-7.210502	28.867140	2.261633	0.000000	-4.091572	0.000000	0.000000	0.000000	-1.905496	0.225092	-1.335558	0.000000	0.000000	4.000000	16.000000	0.000000
21989.747442	-0.024520	0.562770	0.040781	83.356537	-7.210502	28.867140	2.261633	0.000000	-4.091572	0.000000	0.000000	0.000000	-1.905496	0.225092	-1.335558	0.000000	0.000000	4.000000	16.000000	0.000000
21989.750775	-0.024520	0.562770	0.040781	83.356537	-7.210502	28.867140	2.261633	0.000000	-4.091572	0.000000	0.000000	0.000000	-1.905496	0.225092	-1.335558	0.000000	0.000000	4.000000	16.000000	0.000000
21989.754109	-0.031023	0.563347	0.036336	82.908508	-2.119260	32.996841	2.039040	0.000000	-3.773989	0.000000	0.000000	0.000000	-1.950803	0.173347	-1.333403	0.000000	0.000000	4.000000	16.000000	0.000000
21989.757442	-0.031023	0.563347	0.036336	82.908508	-2.119260	32.996841	2.039040	0.000000	-3.773989	0.000000	0.000000	0.000000	-1.950803	0.173347	-1.333403	0.000000	0.000000	4.000000	16.000000	0.000000
21989.760775	-0.031023	0.563347	0.036336	82.908508	-2.119260	32.996841	2.039040	0.000000	-3.773989	0.000000	0.000000	0.000000	-1.950803	0.173347	-1.333403	0.000000	0.000000	4.000000	16.000000	0.000000
21989.764109	-0.037813	0.563775	0.031899	82.448669	3.855154	38.478279	1.816806	0.000000	-3.448856	0.000000	0.000000	0.000000	-2.037172	0.128398	-1.331232	0.000000	0.000000	4.000000	16.000000	0.000000
21989.767442	-0.037813	0.563775	0.031899	82.448669	3.855154	38.478279	1.816806	0.000000	-3.448856	0.000000	0.000000	0.000000	-2.037172	0.128398	-1.331232	0.000000	0.000000	4.000000	16.000000	0.000000
21989.770775	-0.037813	0.563775	0.031899	82.448669	3.855154	38.478279	1.816806	0.000000	-3.448856	0.000000	0.000000	0.000000	-2.037172	0.128398	-1.331232	0.000000	0.000000	4.000000	16.000000	0.000000
21989.774109	-0.045175	0.564174	0.027575	81.920509	9.416877	44.462883	1.594934	0.000000	-3.109327	0.000000	0.000000	0.000000	-2.208430	0.119486	-1.296972	0.000000	0.000000	4.000000	16.000000	0.000000
21989.777442	-0.045175	0.564174	0.027575	81.920509	9.416877	44.462883	1.594934	0.000000	-3.109327	0.000000	0.000000	0.000000	-2.208430	0.119486	-1.296972	0.000000	0.000000	4.000000	16.000000	0.000000
21989.780775	-0.045175	0.564174	0.027575	81.920509	9.416877	44.462883	1.594934	0.000000	-3.109327	0.000000	0.000000	0.000000	-2.208430	0.119486	-1.296972	0.000000	0.000000	4.000000	16.000000	0.000000
21989.784109	-0.052960	0.564530	0.023532	81.368507	13.393731	48.747334	1.378772	0.000000	-2.741255	0.000000	0.000000	0.000000	-2.335575	0.106826	-1.212927	0.000000	0.000000	4.000000	16.000000	0.000000
21989.787442	-0.052960	0.564530	0.023532	81.368507	13.393731	48.747334	1.378772	0.000000	-2.741255	0.000000	0.000000	0.000000	-2.335575	0.106826	-1.212927	0.000000	0.000000	4.000000	16.000000	0.000000
21989.790775	-0.052960	0.564530	0.023532	81.368507	13.393731	48.747334	1.378772	0.000000	-2.741255	0.000000	0.000000	0.000000	-2.335575	0.106826	-1.212927	0.000000	0.000000	4.000000	16.000000	0.000000
21989.794109	-0.061046	0.564869	0.019979	80.867737	15.491831	50.047047	1.176617	0.000000	-2.351993	0.000000	0.000000	0.000000	-2.425660	0.101791	-1.066137	0.000000	0.000000	4.000000	16.000000	0.000000
21989.797442	-0.061046	0.564869	0.019979	80.867737	15.491831	50.047047	1.176617	0.000000	-2.351993	0.000000	0.000000	0.000000	-2.425660	0.101791	-1.066137	0.000000	0.000000	4.000000	16.000000	0.000000
21989.800775	-0.061046	0.564869	0.019979	80.867737	15.491831	50.047047	1.176617	0.000000	-2.351993	0.000000	0.000000	0.000000	-2.425660	0.101791	-1.066137	0.000000	0.000000	4.000000	16.000000	0.000000
21989.804109	-0.069415	0.565183	0.017083	80.402840	16.755404	50.228954	0.998928	0.000000	-1.947716	0.000000	0.000000	0.000000	-2.510685	0.094145	-0.868665	0.000000	0.000000	4.000000	16.000000	0.000000
21989.807442	-0.069415	0.565183	0.017083	80.402840	16.755404	50.228954	0.998928	0.000000	-1.947716	0.000000	0.000000	0.000000	-2.510685	0.094145	-0.868665	0.000000	0.000000	4.000000	16.000000	0.000000
21989.810775	-0.069415	0.565183	0.017083	80.402840	16.755404	50.228954	0.998928	0.000000	-1.947716	0.000000	0.000000	0.000000	-2.510685	0.094145	-0.868665	0.000000	0.000000	4.000000	16.000000	0.000000
21989.814109	-0.078005	0.565381	0.014781	79.920670	17.933329	50.778923	0.854150	0.000000	-1.529269	0.000000	0.000000	0.000000	-2.577112	0.059271	-0.690523	0.000000	0.000000	4.000000	16.000000	0.000000
21989.817442	-0.078005	0.565381	0.014781	79.920670	17.933329	50.778923	0.854150	0.000000	-1.529269	0.000000	0.000000	0.000000	-2.577112	0.059271	-0.690523	0.000000	0.000000	4.000000	16.000000	0.000000
21989.820775	-0.078005	0.565381	0.014781	79.920670	17.933329	50.778923	0.854150	0.000000	-1.529269	0.000000	0.000000	0.000000	-2.577112	0.059271	-0.690523	0.000000	0.000000	4.000000	16.000000	0.000000
21989.824109	-0.086652	0.565492	0.013091	79.384666	19.436769	51.757442	0.739063	0.000000	-1.099750	0.000000	0.000000	0.000000	-2.594198	0.033338	-0.507064	0.000000	0.000000	4.000000	16.000000	0.000000
21989.827442	-0.086652	0.565492	0.013091	79.384666	19.436769	51.757442	0.739063	0.000000	-1.099750	0.000000	0.000000	0.000000	-2.594198	0.033338	-0.507064	0.000000	0.000000	4.000000	16.000000	0.000000
21989.830775	-0.086652	0.565492	0.013091	79.384666	19.436769	51.757442	0.739063	0.000000	-1.099750	0.000000	0.000000	0.000000	-2.594198	0.033338	-0.507064	0.000000	0.000000	4.000000	16.000000	0.000000
21989.834109	-0.095220	0.565497	0.011827	78.766998	21.356256	52.981865	0.654552	0.000000	-0.667383	0.000000	0.000000	0.000000	-2.570443	0.001618	-0.379183	0.000000	0.000000	4.000000	16.000000	0.000000
21989.837442	-0.095220	0.565497	0.011827	78.766998	21.356256	52.981865	0.654552	0.000000	-0.667383	0.000000	0.000000	0.000000	-2.570443	0.001618	-0.379183	0.000000	0.000000	4.000000	16.000000	0.000000
21989.840775	-0.095220	0.565497	0.011827	78.766998	21.356256	52.981865	0.654552	0.000000	-0.667383	0.000000	0.000000	0.000000	-2.570443	0.001618	-0.379183	0.000000	0.000000	4.000000	16.000000	0.000000
21989.844109	-0.103898	0.565377	0.010872	78.118484	23.616377	54.668941	0.591355	0.000000	-0.238976	0.000000	0.000000	0.000000	-2.603196	-0.035953	-0.286451	0.000000	0.000000	4.000000	16.000000	0.000000
21989.847442	-0.103898	0.565377	0.010872	78.118484	23.616377	54.668941	0.591355	0.000000	-0.238976	0.000000	0.000000	0.000000	-2.603196	-0.035953	-0.286451	0.000000	0.000000	4.000000	16.000000	0.000000
21989.850775	-0.103898	0.565377	0.010872	78.118484	23.616377	54.668941	0.591355	0.000000	-0.238976	0.000000	0.000000	0.000000	-2.603196	-0.035953	-0.286451	0.000000	0.000000	4.000000	16.000000	0.000000
21989.854109	-0.112606	0.565207	0.010092	77.468765	25.897924	56.631817	0.543613	0.000000	0.194890	0.000000	0.000000	0.000000	-2.612359	-0.050970	-0.234044	0.000000	0.000000	4.000000	16.000000	0.000000
21989.857442	-0.112606	0.565207	0.010092	77.468765	25.897924	56.631817	0.543613	0.000000	0.194890	0.000000	0.000000	0.000000	-2.612359	-0.050970	-0.234044	0.000000	0.000000	4.000000	16.000000	0.000000
21989.860775	-0.112606	0.565207	0.010092	77.468765	25.897924	56.631817	0.543613	0.000000	0.194890	0.000000	0.000000	0.000000	-2.612359	-0.050970	-0.234044	0.000000	0.000000	4.000000	16.000000	0.000000
21989.864109	-0.121282	0.564960	0.009643	76.843796	27.871428	58.051376	0.504606	0.000000	0.630283	0.000000	0.000000	0.000000	-2.602846	-0.074111	-0.134717	0.000000	0.000000	4.000000	16.000000	0.000000
21989.867442	-0.121282	0.564960	0.009643	76.843796	27.871428	58.051376	0.504606	0.000000	0.630283	0.000000	0.000000	0.000000	-2.602846	-0.074111	-0.134717	0.000000	0.000000	4.000000	16.000000	0.000000
21989.870775	-0.121282	0.564960	0.009643	76.843796	27.871428	58.051376	0.504606	0.000000	0.630283	0.000000	0.000000	0.000000	-2.602846	-0.074111	-0.134717	0.000000	0.000000	4.000000	16.000000	0.000000
21989.874109	-0.129805	0.564633	0.009699	76.260513	29.296137	58.244808	0.482153	0.000000	1.064091	0.000000	0.000000	0.000000	-2.556854	-0.098137	0.016673	0.000000	0.000000	4.000000	16.000000	0.000000
21989.877442	-0.129805	0.564633	0.009699	76.260513	29.296137	58.244808	0.482153	0.000000	1.064091	0.000000	0.000000	0.000000	-2.556854	-0.098137	0.016673	0.000000	0.000000	4.000000	16.000000	0.000000
21989.880775	-0.129805	0.564633	0.009699	76.260513	29.296137	58.244808	0.482153	0.000000	1.064091	0.000000	0.000000	0.000000	-2.556854	-0.098137	0.016673	0.000000	0.000000	4.000000	16.000000	0.000000
21989.884109	-0.138264	0.564291	0.010319	75.687035	30.249249	57.880238	0.484932	0.000000	1.490234	0.000000	0.000000	0.000000	-2.537806	-0.102671	0.186193	0.000000	0.000000	4.000000	16.000000	0.000000
21989.887442	-0.138264	0.564291	0.010319	75.687035	30.249249	57.880238	0.484932	0.000000	1.490234	0.000000	0.000000	0.000000	-2.537806	-0.102671	0.186193	0.000000	0.000000	4.000000	16.000000	0.000000
21989.890775	-0.138264	0.564291	0.010319	75.687035	30.249249	57.880238	0.484932	0.000000	1.490234	0.000000	0.000000	0.000000	-2.537806	-0.102671	0.186193	0.000000	0.000000	4.000000	16.000000	0.000000
21989.894109	-0.146608	0.563864	0.011567	75.124733	30.965033	57.680599	0.515964	0.000000	1.913202	0.000000	0.000000	0.000000	-2.503059	-0.128152	0.374423	0.000000	0.000000	4.000000	16.000000	0.000000
21989.897442	-0.146608	0.563864	0.011567	75.124733	30.965033	57.680599	0.515964	0.000000	1.913202	0.000000	0.000000	0.000000	-2.503059	-0.128152	0.374423	0.000000	0.000000	4.000000	16.000000	0.000000
21989.900775	-0.146608	0.563864	0.011567	75.124733	30.965033	57.680599	0.515964	0.000000	1.913202	0.000000	0.000000	0.000000	-2.503059	-0.128152	0.374423	0.000000	0.000000	4.000000	16.000000	0.000000
21989.904109	-0.154768	0.563396	0.013397	74.626854	32.046944	58.201599	0.578368	0.000000	2.330378	0.000000	0.000000	0.000000	-2.448238	-0.140456	0.548836	0.000000	0.000000	4.000000	16.000000	0.000000
21989.907442	-0.154768	0.563396	0.013397	74.626854	32.046944	58.201599	0.578368	0.000000	2.330378	0.000000	0.000000	0.000000	-2.448238	-0.140456	0.548836	0.000000	0.000000	4.000000	16.000000	0.000000
21989.910775	-0.154768	0.563396	0.013397	74.626854	32.046944	58.201599	0.578368	0.000000	2.330378	0.000000	0.000000	0.000000	-2.448238	-0.140456	0.548836	0.000000	0.000000	4.000000	16.000000	0.000000
21989.914109	-0.162691	0.562788	0.015680	74.324234	34.476986	59.924160	0.669841	0.000000	2.738418	0.000000	0.000000	0.000000	-2.376840	-0.182371	0.685082	0.000000	0.000000	4.000000	16.000000	0.000000
21989.917442	-0.162691	0.562788	0.015680	74.324234	34.476986	59.924160	0.669841	0.000000	2.738418	0.000000	0.000000	0.000000	-2.376840	-0.182371	0.685082	0.000000	0.000000	4.000000	16.000000	0.000000
21989.920775	-0.162691	0.562788	0.015680	74.324234	34.476986	59.924160	0.669841	0.000000	2.738418	0.000000	0.000000	0.000000	-2.376840	-0.182371	0.685082	0.000000	0.000000	4.000000	16.000000	0.000000
21989.924109	-0.170197	0.562112	0.018477	74.152916	38.131550	62.716183	0.784021	0.000000	3.134558	0.000000	0.000000	0.000000	-2.251630	-0.202641	0.839097	0.000000	0.000000	4.000000	16.000000	0.000000
21989.927442	-0.170197	0.562112	0.018477	74.152916	38.131550	62.716183	0.784021	0.000000	3.134558	0.000000	0.000000	0.000000	-2.251630	-0.202641	0.839097	0.000000	0.000000	4.000000	16.000000	0.000000
21989.930775	-0.170197	0.562112	0.018477	74.152916	38.131550	62.716183	0.784021	0.000000	3.134558	0.000000	0.000000	0.000000	-2.251630	-0.202641	0.839097	0.000000	0.000000	4.000000	16.000000	0.000000
21989.934109	-0.177274	0.561396	0.021847	73.969063	41.996937	65.874191	0.923871	0.000000	3.509830	0.000000	0.000000	0.000000	-2.123150	-0.214774	1.010934	0.000000	0.000000	4.000000	16.000000	0.000000
21989.937442	-0.177274	0.561396	0.021847	73.969063	41.996937	65.874191	0.923871	0.000000	3.509830	0.000000	0.000000	0.000000	-2.123150	-0.214774	1.010934	0.000000	0.000000	4.000000	16.000000	0.000000
21989.940775	-0.177274	0.561396	0.021847	73.969063	41.996937	65.874191	0.923871	0.000000	3.509830	0.000000	0.000000	0.000000	-2.123150	-0.214774	1.010934	0.000000	0.000000	4.000000	16.000000	0.000000
21989.944109	-0.183981	0.560612	0.025765	73.790398	45.588760	68.738770	1.092360	0.000000	3.863688	0.000000	0.000000	0.000000	-2.012281	-0.235181	1.175261	0.000000	0.000000	4.000000	16.000000	0.000000
21989.947442	-0.183981	0.560612	0.025765	73.790398	45.588760	68.738770	1.092360	0.000000	3.863688	0.000000	0.000000	0.000000	-2.012281	-0.235181	1.175261	0.000000	0.000000	4.000000	16.000000	0.000000
21989.950775	-0.183981	0.560612	0.025765	73.790398	45.588760	68.738770	1.092360	0.000000	3.863688	0.000000	0.000000	0.000000	-2.012281	-0.235181	1.175261	0.000000	0.000000	4.000000	16.000000	0.000000
21989.954109	-0.190233	0.559688	0.030176	73.743492	48.898155	71.008980	1.288236	0.000000	4.199069	0.000000	0.000000	0.000000	-1.875497	-0.277300	1.323498	0.000000	0.000000	4.000000	16.000000	0.000000
21989.957442	-0.190233	0.559688	0.030176	73.743492	48.898155	71.008980	1.288236	0.000000	4.199069	0.000000	0.000000	0.000000	-1.875497	-0.277300	1.323498	0.000000	0.000000	4.000000	16.000000	0.000000
21989.960775	-0.190233	0.559688	0.030176	73.743492	48.898155	71.008980	1.288236	0.000000	4.199069	0.000000	0.000000	0.000000	-1.875497	-0.277300	1.323498	0.000000	0.000000	4.000000	16.000000	0.000000
21989.964109	-0.196084	0.558645	0.034998	73.723770	52.040329	73.000145	1.508820	0.000000	4.511652	0.000000	0.000000	0.000000	-1.755142	-0.313014	1.446343	0.000000	0.000000	4.000000	16.000000	0.000000
21989.967442	-0.196084	0.558645	0.034998	73.723770	52.040329	73.000145	1.508820	0.000000	4.511652	0.000000	0.000000	0.000000	-1.755142	-0.313014	1.446343	0.000000	0.000000	4.000000	16.000000	0.000000
21989.970775	-0.196084	0.558645	0.034998	73.723770	52.040329	73.000145	1.508820	0.000000	4.511652	0.000000	0.000000	0.000000	-1.755142	-0.313014	1.446343	0.000000	0.000000	4.000000	16.000000	0.000000
21989.974109	-0.201564	0.557507	0.040149	73.635208	55.021793	74.990303	1.711223	0.000000	4.698054	0.000000	0.000000	0.000000	-1.644020	-0.341401	1.545571	0.000000	0.000000	4.000000	16.000000	0.000000
21989.977442	-0.201564	0.557507	0.040149	73.635208	55.021793	74.990303	1.711223	0.000000	4.698054	0.000000	0.000000	0.000000	-1.644020	-0.341401	1.545571	0.000000	0.000000	4.000000	16.000000	0.000000
21989.980775	-0.201564	0.557507	0.040149	73.635208	55.021793	74.990303	1.711223	0.000000	4.698054	0.000000	0.000000	0.000000	-1.644020	-0.341401	1.545571	0.000000	0.000000	4.000000	16.000000	0.000000
21989.984109	-0.206643	0.556257	0.045673	73.503166	57.791241	76.754768	1.838152	0.000000	4.649860	0.000000	0.000000	0.000000	-1.523681	-0.374991	1.657073	0.000000	0.000000	4.000000	16.000000	0.000000
21989.987442	-0.206643	0.556257	0.045673	73.503166	57.791241	76.754768	1.838152	0.000000	4.649860	0.000000	0.000000	0.000000	-1.523681	-0.374991	1.657073	0.000000	0.000000	4.000000	16.000000	0.000000
21989.990775	-0.206643	0.556257	0.045673	73.503166	57.791241	76.754768	1.838152	0.000000	4.649860	0.000000	0.000000	0.000000	-1.523681	-0.374991	1.657073	0.000000	0.000000	4.000000	16.000000	0.000000
21989.994109	-0.211352	0.554892	0.051491	73.336311	60.394337	78.236794	1.968470	0.000000	4.596208	0.000000	0.000000	0.000000	-1.412712	-0.409296	1.745499	0.000000	0.000000	4.000000	16.000000	0.000000
21989.997442	-0.211352	0.554892	0.051491	73.336311	60.394337	78.236794	1.968470	0.000000	4.596208	0.000000	0.000000	0.000000	-1.412712	-0.409296	1.745499	0.000000	0.000000	4.000000	16.000000	0.000000
21990.000775	-0.211352	0.554892	0.051491	73.336311	60.394337	78.236794	1.968470	0.000000	4.596208	0.000000	0.000000	0.000000	-1.412712	-0.409296	1.745499	0.000000	0.000000	4.000000	16.000000	0.000000
21990.004109	-0.215657	0.553432	0.057572	73.141685	62.815849	79.651260	2.098594	0.000000	4.538271	0.000000	0.000000	0.000000	-1.291508	-0.438108	1.824117	0.000000	0.000000	4.000000	16.000000	0.000000
21990.007442	-0.215657	0.553432	0.057572	73.141685	62.815849	79.651260	2.098594	0.000000	4.538271	0.000000	0.000000	0.000000	-1.291508	-0.438108	1.824117	0.000000	0.000000	4.000000	16.000000	0.000000
21990.010775	-0.215657	0.553432	0.057572	73.141685	62.815849	79.651260	2.098594	0.000000	4.538271	0.000000	0.000000	0.000000	-1.291508	-0.438108	1.824117	0.000000	0.000000	4.000000	16.000000	0.000000
21990.014109	-0.219504	0.551804	0.063907	72.930107	65.054749	80.942383	2.228121	0.000000	4.476101	0.000000	0.000000	0.000000	-1.154125	-0.488484	1.900451	0.000000	0.000000	4.000000	16.000000	0.000000
21990.017442	-0.219504	0.551804	0.063907	72.930107	65.054749	80.942383	2.228121	0.000000	4.476101	0.000000	0.000000	0.000000	-1.154125	-0.488484	1.900451	0.000000	0.000000	4.000000	16.000000	0.000000
21990.020775	-0.219504	0.551804	0.063907	72.930107	65.054749	80.942383	2.228121	0.000000	4.476101	0.000000	0.000000	0.000000	-1.154125	-0.488484	1.900451	0.000000	0.000000	4.000000	16.000000	0.000000
21990.024109	-0.222952	0.550052	0.070482	72.715385	67.057899	81.924812	2.357860	0.000000	4.409138	0.000000	0.000000	0.000000	-1.034525	-0.525477	1.972636	0.000000	0.000000	4.000000	16.000000	0.000000
21990.027442	-0.222952	0.550052	0.070482	72.715385	67.057899	81.924812	2.357860	0.000000	4.409138	0.000000	0.000000	0.000000	-1.034525	-0.525477	1.972636	0.000000	0.000000	4.000000	16.000000	0.000000
21990.030775	-0.222952	0.550052	0.070482	72.715385	67.057899	81.924812	2.357860	0.000000	4.409138	0.000000	0.000000	0.000000	-1.034525	-0.525477	1.972636	0.000000	0.000000	4.000000	16.000000	0.000000
21990.034109	-0.225969	0.548167	0.077268	72.507919	68.871925	82.842331	2.486642	0.000000	4.337812	0.000000	0.000000	0.000000	-0.904991	-0.565407	2.035772	0.000000	0.000000	4.000000	16.000000	0.000000
21990.037442	-0.225969	0.548167	0.077268	72.507919	68.871925	82.842331	2.486642	0.000000	4.337812	0.000000	0.000000	0.000000	-0.904991	-0.565407	2.035772	0.000000	0.000000	4.000000	16.000000	0.000000
21990.040775	-0.225969	0.548167	0.077268	72.507919	68.871925	82.842331	2.486642	0.000000	4.337812	0.000000	0.000000	0.000000	-0.904991	-0.565407	2.035772	0.000000	0.000000	4.000000	16.000000	0.000000
21990.044109	-0.228621	0.546173	0.084186	72.330444	70.591507	83.799644	2.614318	0.000000	4.262082	0.000000	0.000000	0.000000	-0.795708	-0.598350	2.075448	0.000000	0.000000	4.000000	16.000000	0.000000
21990.047442	-0.228621	0.546173	0.084186	72.330444	70.591507	83.799644	2.614318	0.000000	4.262082	0.000000	0.000000	0.000000	-0.795708	-0.598350	2.075448	0.000000	0.000000	4.000000	16.000000	0.000000
21990.050775	-0.228621	0.546173	0.084186	72.330444	70.591507	83.799644	2.614318	0.000000	4.262082	0.000000	0.000000	0.000000	-0.795708	-0.598350	2.075448	0.000000	0.000000	4.000000	16.000000	0.000000
21990.054109	-0.230892	0.544100	0.091235	72.170334	72.445244	84.599861	2.738245	0.000000	4.183541	0.000000	0.000000	0.000000	-0.681426	-0.621884	2.114666	0.000000	0.000000	4.000000	16.000000	0.000000
21990.057442	-0.230892	0.544100	0.091235	72.170334	72.445244	84.599861	2.738245	0.000000	4.183541	0.000000	0.000000	0.000000	-0.681426	-0.621884	2.114666	0.000000	0.000000	4.000000	16.000000	0.000000
21990.060775	-0.230892	0.544100	0.091235	72.170334	72.445244	84.599861	2.738245	0.000000	4.183541	0.000000	0.000000	0.000000	-0.681426	-0.621884	2.114666	0.000000	0.000000	4.000000	16.000000	0.000000
21990.064109	-0.232762	0.541929	0.098402	71.932373	75.001999	86.037827	2.859108	0.000000	4.101890	0.000000	0.000000	0.000000	-0.560822	-0.651091	2.150119	0.000000	0.000000	4.000000	16.000000	0.000000
21990.067442	-0.232762	0.541929	0.098402	71.932373	75.001999	86.037827	2.859108	0.000000	4.101890	0.000000	0.000000	0.000000	-0.560822	-0.651091	2.150119	0.000000	0.000000	4.000000	16.000000	0.000000
21990.070775	-0.232762	0.541929	0.098402	71.932373	75.001999	86.037827	2.859108	0.000000	4.101890	0.000000	0.000000	0.000000	-0.560822	-0.651091	2.150119	0.000000	0.000000	4.000000	16.000000	0.000000
21990.074109	-0.234106	0.539761	0.105578	71.571518	78.299873	88.295395	2.977308	0.000000	4.016919	0.000000	0.000000	0.000000	-0.403120	-0.650567	2.152853	0.000000	0.000000	4.000000	16.000000	0.000000
21990.077442	-0.234106	0.539761	0.105578	71.571518	78.299873	88.295395	2.977308	0.000000	4.016919	0.000000	0.000000	0.000000	-0.403120	-0.650567	2.152853	0.000000	0.000000	4.000000	16.000000	0.000000
21990.080775	-0.234106	0.539761	0.105578	71.571518	78.299873	88.295395	2.977308	0.000000	4.016919	0.000000	0.000000	0.000000	-0.403120	-0.650567	2.152853	0.000000	0.000000	4.000000	16.000000	0.000000
21990.084109	-0.234911	0.537620	0.112925	71.114876	81.736961	90.713600	3.092901	0.000000	3.928608	0.000000	0.000000	0.000000	-0.241554	-0.642432	2.203977	0.000000	0.000000	4.000000	16.000000	0.000000
21990.087442	-0.234911	0.537620	0.112925	71.114876	81.736961	90.713600	3.092901	0.000000	3.928608	0.000000	0.000000	0.000000	-0.241554	-0.642432	2.203977	0.000000	0.000000	4.000000	16.000000	0.000000
21990.090775	-0.234911	0.537620	0.112925	71.114876	81.736961	90.713600	3.092901	0.000000	3.928608	0.000000	0.000000	0.000000	-0.241554	-0.642432	2.203977	0.000000	0.000000	4.000000	16.000000	0.000000
21990.094109	-0.235145	0.535504	0.120409	70.641869	85.039772	93.155357	3.209286	0.000000	3.834121	0.000000	0.000000	0.000000	-0.070238	-0.634559	2.245264	0.000000	0.000000	4.000000	16.000000	0.000000
21990.097442	-0.235145	0.535504	0.120409	70.641869	85.039772	93.155357	3.209286	0.000000	3.834121	0.000000	0.000000	0.000000	-0.070238	-0.634559	2.245264	0.000000	0.000000	4.000000	16.000000	0.000000
21990.100775	-0.235145	0.535504	0.120409	70.641869	85.039772	93.155357	3.209286	0.000000	3.834121	0.000000	0.000000	0.000000	-0.070238	-0.634559	2.245264	0.000000	0.000000	4.000000	16.000000	0.000000
21990.104109	-0.234838	0.533435	0.127990	70.245888	88.366791	95.763519	3.326141	0.000000	3.733201	0.000000	0.000000	0.000000	0.092157	-0.620876	2.274214	0.000000	0.000000	4.000000	16.000000	0.000000
21990.107442	-0.234838	0.533435	0.127990	70.245888	88.366791	95.763519	3.326141	0.000000	3.733201	0.000000	0.000000	0.000000	0.092157	-0.620876	2.274214	0.000000	0.000000	4.000000	16.000000	0.000000
21990.110775	-0.234838	0.533435	0.127990	70.245888	88.366791	95.763519	3.326141	0.000000	3.733201	0.000000	0.000000	0.000000	0.092157	-0.620876	2.274214	0.000000	0.000000	4.000000	16.000000	0.000000
21990.114109	-0.233998	0.531388	0.135563	69.986717	91.798279	98.346336	3.442247	0.000000	3.626422	0.000000	0.000000	0.000000	0.251922	-0.613970	2.272002	0.000000	0.000000	4.000000	16.000000	0.000000
21990.117442	-0.233998	0.531388	0.135563	69.986717	91.798279	98.346336	3.442247	0.000000	3.626422	0.000000	0.000000	0.000000	0.251922	-0.613970	2.272002	0.000000	0.000000	4.000000	16.000000	0.000000
21990.120775	-0.233998	0.531388	0.135563	69.986717	91.798279	98.346336	3.442247	0.000000	3.626422	0.000000	0.000000	0.000000	0.251922	-0.613970	2.272002	0.000000	0.000000	4.000000	16.000000	0.000000
21990.124109	-0.232632	0.529394	0.143004	69.880356	95.458092	101.010460	3.556001	0.000000	3.514948	0.000000	0.000000	0.000000	0.409790	-0.598328	2.232396	0.000000	0.000000	4.000000	16.000000	0.000000
21990.127442	-0.232632	0.529394	0.143004	69.880356	95.458092	101.010460	3.556001	0.000000	3.514948	0.000000	0.000000	0.000000	0.409790	-0.598328	2.232396	0.000000	0.000000	4.000000	16.000000	0.000000
21990.130775	-0.232632	0.529394	0.143004	69.880356	95.458092	101.010460	3.556001	0.000000	3.514948	0.000000	0.000000	0.000000	0.409790	-0.598328	2.232396	0.000000	0.000000	4.000000	16.000000	0.000000
21990.134109	-0.230763	0.527460	0.150303	69.877556	99.311646	103.771843	3.665983	0.000000	3.400084	0.000000	0.000000	0.000000	0.560694	-0.580186	2.189664	0.000000	0.000000	4.000000	16.000000	0.000000
[truncated: 3,022 more rows]
